# Supplementary material for: Tracking Charge Migration with Frequency-Matched Strobo-Spectroscopy
Source: J Phys Chem A. 2024 Jan 2;128(1):20–7. doi: 10.1021/acs.jpca.3c04234 (PMC10788909; doi:10.1021/acs.jpca.3c04234)
Supplement: Supplementary file 2 — jp3c04234_si_002.zip [file jp3c04234_si_002.zip › supplemental data/Data/dipoles/pi_x-system/tau=3.5625.txt]

# pi_x-system-resolved dipole moment for tau = 3.5625 o.c.
0.000000000000e+00 -2.734161457674e-02 3.925451152663e-04 2.794313746110e+01
2.500000000000e-01 -2.733758221558e-02 3.924877278096e-04 2.794079038413e+01
5.000000000000e-01 -2.732600356566e-02 3.923257818978e-04 2.793388588144e+01
7.500000000000e-01 -2.730818132557e-02 3.920743939143e-04 2.792271051624e+01
1.000000000000e+00 -2.728559713108e-02 3.917509423875e-04 2.790751688712e+01
1.250000000000e+00 -2.725953945316e-02 3.913715168039e-04 2.788845539254e+01
1.500000000000e+00 -2.723099084488e-02 3.909495894691e-04 2.786559721560e+01
1.750000000000e+00 -2.720063523559e-02 3.904959092046e-04 2.783898581279e+01
2.000000000000e+00 -2.716891235663e-02 3.900189725369e-04 2.780868097392e+01
2.250000000000e+00 -2.713609817240e-02 3.895256286213e-04 2.777478242677e+01
2.500000000000e+00 -2.710238381357e-02 3.890214923733e-04 2.773743286330e+01
2.750000000000e+00 -2.706793439440e-02 3.885112065510e-04 2.769681280162e+01
3.000000000000e+00 -2.703291036342e-02 3.879986082128e-04 2.765313581082e+01
3.250000000000e+00 -2.699745894903e-02 3.874867545312e-04 2.760664462281e+01
3.500000000000e+00 -2.696170044917e-02 3.869779609122e-04 2.755760860653e+01
3.750000000000e+00 -2.692571568219e-02 3.864737638861e-04 2.750631554342e+01
4.000000000000e+00 -2.688954169579e-02 3.859750867273e-04 2.745306166562e+01
4.250000000000e+00 -2.685316911793e-02 3.854822269587e-04 2.739813980819e+01
4.500000000000e+00 -2.681654160481e-02 3.849949338787e-04 2.734182889855e+01
4.750000000000e+00 -2.677955639785e-02 3.845123794610e-04 2.728438551633e+01
5.000000000000e+00 -2.674207092948e-02 3.840333590289e-04 2.722603996031e+01
5.250000000000e+00 -2.670391715553e-02 3.835562944755e-04 2.716699581727e+01
5.500000000000e+00 -2.666492067400e-02 3.830793293830e-04 2.710743271649e+01
5.750000000000e+00 -2.662491644334e-02 3.826003740855e-04 2.704751028749e+01
6.000000000000e+00 -2.658375482596e-02 3.821171444578e-04 2.698737291424e+01
6.250000000000e+00 -2.654130081227e-02 3.816272084923e-04 2.692715337020e+01
6.500000000000e+00 -2.649743271912e-02 3.811280531955e-04 2.686697468566e+01
6.750000000000e+00 -2.645204617311e-02 3.806171715206e-04 2.680695056070e+01
7.000000000000e+00 -2.640506675021e-02 3.800921438531e-04 2.674718502238e+01
7.250000000000e+00 -2.635646655449e-02 3.795507570813e-04 2.668777149849e+01
7.500000000000e+00 -2.630627676296e-02 3.789910767035e-04 2.662879231452e+01
7.750000000000e+00 -2.625458960026e-02 3.784113994023e-04 2.657031928825e+01
8.000000000000e+00 -2.620154520469e-02 3.778101573959e-04 2.651241533071e+01
8.250000000000e+00 -2.614730996342e-02 3.771859765020e-04 2.645513703971e+01
8.500000000000e+00 -2.609205708008e-02 3.765377272158e-04 2.639853758467e+01
8.750000000000e+00 -2.603595744311e-02 3.758645684012e-04 2.634266928469e+01
9.000000000000e+00 -2.597918489335e-02 3.751660884586e-04 2.628758572435e+01
9.250000000000e+00 -2.592193038292e-02 3.744424548466e-04 2.623334270823e+01
9.500000000000e+00 -2.586441388552e-02 3.736944871268e-04 2.617999858614e+01
9.750000000000e+00 -2.580688864106e-02 3.729235534468e-04 2.612761423154e+01
1.000000000000e+01 -2.574963337935e-02 3.721315606334e-04 2.607625226330e+01
1.025000000000e+01 -2.569293540672e-02 3.713207732620e-04 2.602597641620e+01
1.050000000000e+01 -2.563707170669e-02 3.704937142123e-04 2.597685060113e+01
1.075000000000e+01 -2.558229544490e-02 3.696530757271e-04 2.592893797590e+01
1.100000000000e+01 -2.552882984006e-02 3.688016398968e-04 2.588229988593e+01
1.125000000000e+01 -2.547686749917e-02 3.679421391376e-04 2.583699256336e+01
1.150000000000e+01 -2.542657682671e-02 3.670774894054e-04 2.579306873670e+01
1.175000000000e+01 -2.537810611241e-02 3.662107347047e-04 2.575057471760e+01
1.200000000000e+01 -2.533158470528e-02 3.653446568169e-04 2.570954973559e+01
1.225000000000e+01 -2.528711889579e-02 3.644819837564e-04 2.567002547155e+01
1.250000000000e+01 -2.524478620967e-02 3.636254156907e-04 2.563202614815e+01
1.275000000000e+01 -2.520462722529e-02 3.627775331181e-04 2.559556887725e+01
1.300000000000e+01 -2.516663644406e-02 3.619406453318e-04 2.556066368560e+01
1.325000000000e+01 -2.513075757782e-02 3.611169386663e-04 2.552731310579e+01
1.350000000000e+01 -2.509688289028e-02 3.603083822192e-04 2.549551305260e+01
1.375000000000e+01 -2.506485394461e-02 3.595166919862e-04 2.546525065166e+01
1.400000000000e+01 -2.503446912684e-02 3.587433170454e-04 2.543650482852e+01
1.425000000000e+01 -2.500549008239e-02 3.579893858016e-04 2.540924438640e+01
1.450000000000e+01 -2.497764701871e-02 3.572556532769e-04 2.538342591548e+01
1.475000000000e+01 -2.495064442709e-02 3.565424719059e-04 2.535899288443e+01
1.500000000000e+01 -2.492416515997e-02 3.558497846049e-04 2.533587479081e+01
1.525000000000e+01 -2.489787475582e-02 3.551770841890e-04 2.531398663850e+01
1.550000000000e+01 -2.487142709184e-02 3.545234690451e-04 2.529322894896e+01
1.575000000000e+01 -2.484447276974e-02 3.538877007755e-04 2.527348856347e+01
1.600000000000e+01 -2.481666981728e-02 3.532683047577e-04 2.525463967877e+01
1.625000000000e+01 -2.478769672416e-02 3.526637121962e-04 2.523654604710e+01
1.650000000000e+01 -2.475726564897e-02 3.520723369140e-04 2.521906318218e+01
1.675000000000e+01 -2.472513444806e-02 3.514927064887e-04 2.520204116569e+01
1.700000000000e+01 -2.469111642687e-02 3.509235676000e-04 2.518532756771e+01
1.725000000000e+01 -2.465508666894e-02 3.503639685463e-04 2.516877054305e+01
1.750000000000e+01 -2.461698504567e-02 3.498133091599e-04 2.515222164760e+01
1.775000000000e+01 -2.457681617922e-02 3.492713682283e-04 2.513553842060e+01
1.800000000000e+01 -2.453464721517e-02 3.487383031881e-04 2.511858655162e+01
1.825000000000e+01 -2.449060439997e-02 3.482146275582e-04 2.510124167613e+01
1.850000000000e+01 -2.444486876004e-02 3.477011667992e-04 2.508339063743e+01
1.875000000000e+01 -2.439767190025e-02 3.471990360633e-04 2.506493242772e+01
1.900000000000e+01 -2.434929043429e-02 3.467095743190e-04 2.504577866452e+01
1.925000000000e+01 -2.430004114910e-02 3.462342793153e-04 2.502585376804e+01
1.950000000000e+01 -2.425027482063e-02 3.457747453614e-04 2.500509487960e+01
1.975000000000e+01 -2.420037062305e-02 3.453326253810e-04 2.498345138529e+01
2.000000000000e+01 -2.415072809696e-02 3.449095690826e-04 2.496088432769e+01
2.025000000000e+01 -2.410176076041e-02 3.445071788472e-04 2.493736544039e+01
2.050000000000e+01 -2.405388750376e-02 3.441269615985e-04 2.491287604034e+01
2.075000000000e+01 -2.400752610479e-02 3.437702773871e-04 2.488740561108e+01
2.100000000000e+01 -2.396308631308e-02 3.434382998400e-04 2.486095023605e+01
2.125000000000e+01 -2.392096330390e-02 3.431319832090e-04 2.483351082701e+01
2.150000000000e+01 -2.388153233664e-02 3.428520261187e-04 2.480509122618e+01
2.175000000000e+01 -2.384514192147e-02 3.425988379372e-04 2.477569626113e+01
2.200000000000e+01 -2.381210836415e-02 3.423725124482e-04 2.474532977868e+01
2.225000000000e+01 -2.378270939304e-02 3.421728089415e-04 2.471399280896e+01
2.250000000000e+01 -2.375717737572e-02 3.419990938731e-04 2.468168192977e+01
2.275000000000e+01 -2.373569462760e-02 3.418504200001e-04 2.464838788841e+01
2.300000000000e+01 -2.371838734157e-02 3.417254543612e-04 2.461409463199e+01
2.325000000000e+01 -2.370532141579e-02 3.416225247036e-04 2.457877876116e+01
2.350000000000e+01 -2.369650102184e-02 3.415395593505e-04 2.454240947345e+01
2.375000000000e+01 -2.369186576378e-02 3.414741194116e-04 2.450494897565e+01
2.400000000000e+01 -2.369129070529e-02 3.414234199067e-04 2.446635342658e+01
2.425000000000e+01 -2.369458884636e-02 3.413845900261e-04 2.442657427569e+01
2.450000000000e+01 -2.370151206413e-02 3.413546222523e-04 2.438555997506e+01
2.475000000000e+01 -2.371175411573e-02 3.413303044068e-04 2.434325797941e+01
2.500000000000e+01 -2.372495599202e-02 3.413083441859e-04 2.429961691809e+01
2.525000000000e+01 -2.374071019360e-02 3.412854873640e-04 2.425458884921e+01
2.550000000000e+01 -2.375856552836e-02 3.412582852164e-04 2.420813148084e+01
2.575000000000e+01 -2.377803461316e-02 3.412234604230e-04 2.416021035131e+01
2.600000000000e+01 -2.379860147722e-02 3.411777797284e-04 2.411080072465e+01
2.625000000000e+01 -2.381972761885e-02 3.411181616050e-04 2.405988935172e+01
2.650000000000e+01 -2.384085967351e-02 3.410416877927e-04 2.400747589742e+01
2.675000000000e+01 -2.386143914881e-02 3.409457420361e-04 2.395357411068e+01
2.700000000000e+01 -2.388091023795e-02 3.408279663908e-04 2.389821256583e+01
2.725000000000e+01 -2.389872708547e-02 3.406862625897e-04 2.384143512418e+01
2.750000000000e+01 -2.391436195361e-02 3.405188426798e-04 2.378330105957e+01
2.775000000000e+01 -2.392731347239e-02 3.403242541088e-04 2.372388469553e+01
2.800000000000e+01 -2.393711372184e-02 3.401013981632e-04 2.366327479210e+01
2.825000000000e+01 -2.394333345110e-02 3.398495615565e-04 2.360157352061e+01
2.850000000000e+01 -2.394558760339e-02 3.395684204267e-04 2.353889511572e+01
2.875000000000e+01 -2.394354114137e-02 3.392579345452e-04 2.347536421905e+01
2.900000000000e+01 -2.393691352510e-02 3.389184595661e-04 2.341111396432e+01
2.925000000000e+01 -2.392548126927e-02 3.385507181617e-04 2.334628384537e+01
2.950000000000e+01 -2.390907980752e-02 3.381557673193e-04 2.328101746734e+01
2.975000000000e+01 -2.388760573922e-02 3.377349661346e-04 2.321546024508e+01
3.000000000000e+01 -2.386101888023e-02 3.372899226987e-04 2.314975712826e+01
3.025000000000e+01 -2.382934284350e-02 3.368225989162e-04 2.308405045593e+01
3.050000000000e+01 -2.379266458123e-02 3.363351940688e-04 2.301847804954e+01
3.075000000000e+01 -2.375113391568e-02 3.358301228448e-04 2.295317155671e+01
3.100000000000e+01 -2.370496360455e-02 3.353100238317e-04 2.288825518274e+01
3.125000000000e+01 -2.365442894681e-02 3.347776805931e-04 2.282384479471e+01
3.150000000000e+01 -2.359986657095e-02 3.342360753779e-04 2.276004743371e+01
3.175000000000e+01 -2.354167189135e-02 3.336884061516e-04 2.269696124676e+01
3.200000000000e+01 -2.348029602188e-02 3.331380638198e-04 2.263467575887e+01
3.225000000000e+01 -2.341624237776e-02 3.325886229796e-04 2.257327248859e+01
3.250000000000e+01 -2.335006226128e-02 3.320438331108e-04 2.251282578965e+01
3.275000000000e+01 -2.328234896742e-02 3.315075857740e-04 2.245340388408e+01
3.300000000000e+01 -2.321373026029e-02 3.309838871387e-04 2.239506997501e+01
3.325000000000e+01 -2.314485953876e-02 3.304768164759e-04 2.233788339650e+01
3.350000000000e+01 -2.307640616071e-02 3.299904735261e-04 2.228190070643e+01
3.375000000000e+01 -2.300904512930e-02 3.295289151927e-04 2.222717669207e+01
3.400000000000e+01 -2.294344595282e-02 3.290960842793e-04 2.217376521437e+01
3.425000000000e+01 -2.288026131881e-02 3.286957245571e-04 2.212171990653e+01
3.450000000000e+01 -2.282011496407e-02 3.283312589833e-04 2.207109464035e+01
3.475000000000e+01 -2.276359002784e-02 3.280057831713e-04 2.202194384861e+01
3.500000000000e+01 -2.271121823631e-02 3.277220585625e-04 2.197432260154e+01
3.525000000000e+01 -2.266347082423e-02 3.274823241475e-04 2.192828655928e+01
3.550000000000e+01 -2.262075074652e-02 3.272882306672e-04 2.188389171130e+01
3.575000000000e+01 -2.258338635948e-02 3.271407279896e-04 2.184119400549e+01
3.600000000000e+01 -2.255162658248e-02 3.270403324275e-04 2.180024882520e+01
3.625000000000e+01 -2.252563823364e-02 3.269869207041e-04 2.176111035206e+01
3.650000000000e+01 -2.250550555017e-02 3.269796380878e-04 2.172383086793e+01
3.675000000000e+01 -2.249123175835e-02 3.270170881919e-04 2.168845995198e+01
3.700000000000e+01 -2.248274203401e-02 3.270972965301e-04 2.165504365859e+01
3.725000000000e+01 -2.247988893322e-02 3.272177249709e-04 2.162362364363e+01
3.750000000000e+01 -2.248245950626e-02 3.273754817886e-04 2.159423629913e+01
3.775000000000e+01 -2.249018288792e-02 3.275671329699e-04 2.156691191300e+01
3.800000000000e+01 -2.250273878990e-02 3.277888926390e-04 2.154167385653e+01
3.825000000000e+01 -2.251976709089e-02 3.280368083085e-04 2.151853787605e+01
3.850000000000e+01 -2.254087763186e-02 3.283068022009e-04 2.149751147029e+01
3.875000000000e+01 -2.256566025704e-02 3.285947470030e-04 2.147859342281e+01
3.900000000000e+01 -2.259369447253e-02 3.288965498526e-04 2.146177346977e+01
3.925000000000e+01 -2.262455874121e-02 3.292082369306e-04 2.144703217060e+01
3.950000000000e+01 -2.265783893722e-02 3.295260309937e-04 2.143434094474e+01
3.975000000000e+01 -2.269313596215e-02 3.298464213863e-04 2.142366232420e+01
4.000000000000e+01 -2.273007228103e-02 3.301662295653e-04 2.141495038165e+01
4.025000000000e+01 -2.276829738243e-02 3.304826619597e-04 2.140815135222e+01
4.050000000000e+01 -2.280749215697e-02 3.307933136893e-04 2.140320440558e+01
4.075000000000e+01 -2.284737204956e-02 3.310962329081e-04 2.140004255795e+01
4.100000000000e+01 -2.288768899868e-02 3.313899366789e-04 2.139859368181e+01
4.125000000000e+01 -2.292823204229e-02 3.316733927401e-04 2.139878158811e+01
4.150000000000e+01 -2.296882672778e-02 3.319460487891e-04 2.140052713072e+01
4.175000000000e+01 -2.300933384853e-02 3.322078018183e-04 2.140374932356e+01
4.200000000000e+01 -2.304964730575e-02 3.324589472792e-04 2.140836641091e+01
4.225000000000e+01 -2.308969084545e-02 3.327002274812e-04 2.141429688743e+01
4.250000000000e+01 -2.312941435219e-02 3.329327102017e-04 2.142146041953e+01
4.275000000000e+01 -2.316879016243e-02 3.331577744853e-04 2.142977868814e+01
4.300000000000e+01 -2.320780893603e-02 3.333769865970e-04 2.143917609781e+01
4.325000000000e+01 -2.324647636298e-02 3.335922019282e-04 2.144958036483e+01
4.350000000000e+01 -2.328480926694e-02 3.338052956096e-04 2.146092299979e+01
4.375000000000e+01 -2.332283149836e-02 3.340183916583e-04 2.147313965519e+01
4.400000000000e+01 -2.336057059817e-02 3.342336043507e-04 2.148617034763e+01
4.425000000000e+01 -2.339805492653e-02 3.344530047298e-04 2.149995959458e+01
4.450000000000e+01 -2.343531088346e-02 3.346786487979e-04 2.151445642195e+01
4.475000000000e+01 -2.347236065929e-02 3.349125128135e-04 2.152961428676e+01
4.500000000000e+01 -2.350922031463e-02 3.351564483748e-04 2.154539089596e+01
4.525000000000e+01 -2.354589825248e-02 3.354121442472e-04 2.156174797451e+01
4.550000000000e+01 -2.358239389984e-02 3.356810941249e-04 2.157865094483e+01
4.575000000000e+01 -2.361869668251e-02 3.359645791290e-04 2.159606854980e+01
4.600000000000e+01 -2.365478524846e-02 3.362636279653e-04 2.161397246755e+01
4.625000000000e+01 -2.369062675049e-02 3.365789954340e-04 2.163233687968e+01
4.650000000000e+01 -2.372617625884e-02 3.369111434617e-04 2.165113803676e+01
4.675000000000e+01 -2.376137628480e-02 3.372602231684e-04 2.167035386774e+01
4.700000000000e+01 -2.379615639734e-02 3.376260561545e-04 2.168996359521e+01
4.725000000000e+01 -2.383043301602e-02 3.380081180016e-04 2.170994741443e+01
4.750000000000e+01 -2.386410922848e-02 3.384055360457e-04 2.173028623669e+01
4.775000000000e+01 -2.389707446547e-02 3.388170833921e-04 2.175096151792e+01
4.800000000000e+01 -2.392920455203e-02 3.392411618355e-04 2.177195516865e+01
4.825000000000e+01 -2.396036192236e-02 3.396757737545e-04 2.179324955941e+01
4.850000000000e+01 -2.399039644552e-02 3.401185708776e-04 2.181482761882e+01
4.875000000000e+01 -2.401914632699e-02 3.405668528844e-04 2.183667302508e+01
4.900000000000e+01 -2.404643937092e-02 3.410175768461e-04 2.185877047893e+01
4.925000000000e+01 -2.407209469613e-02 3.414673774207e-04 2.188110602133e+01
4.950000000000e+01 -2.409592490822e-02 3.419125923001e-04 2.190366743052e+01
4.975000000000e+01 -2.411773874482e-02 3.423492776156e-04 2.192644463967e+01
5.000000000000e+01 -2.413734415931e-02 3.427732500549e-04 2.194943014632e+01
5.025000000000e+01 -2.415455188735e-02 3.431801984138e-04 2.197261943137e+01
5.050000000000e+01 -2.416917918639e-02 3.435658216106e-04 2.199601133610e+01
5.075000000000e+01 -2.418105348871e-02 3.439255942816e-04 2.201960836963e+01
5.100000000000e+01 -2.419001732150e-02 3.442549386671e-04 2.204341695848e+01
5.125000000000e+01 -2.419593272332e-02 3.445494345374e-04 2.206744758257e+01
5.150000000000e+01 -2.419868605037e-02 3.448048920867e-04 2.209171482015e+01
5.175000000000e+01 -2.419819283129e-02 3.450173764538e-04 2.211623726487e+01
5.200000000000e+01 -2.419440196750e-02 3.451832281626e-04 2.214103729085e+01
5.225000000000e+01 -2.418729909809e-02 3.452991818647e-04 2.216614072157e+01
5.250000000000e+01 -2.417690993714e-02 3.453624593810e-04 2.219157632415e+01
5.275000000000e+01 -2.416330301527e-02 3.453708848247e-04 2.221737520310e+01
5.300000000000e+01 -2.414659113548e-02 3.453229484131e-04 2.224357003726e+01
5.325000000000e+01 -2.412693187029e-02 3.452178641404e-04 2.227019425717e+01
5.350000000000e+01 -2.410452696306e-02 3.450555940461e-04 2.229728108832e+01
5.375000000000e+01 -2.407962072700e-02 3.448368764084e-04 2.232486257479e+01
5.400000000000e+01 -2.405249672436e-02 3.445633716247e-04 2.235296854555e+01
5.425000000000e+01 -2.402347339112e-02 3.442377138283e-04 2.238162559493e+01
5.450000000000e+01 -2.399289840544e-02 3.438632957111e-04 2.241085610899e+01
5.475000000000e+01 -2.396114290159e-02 3.434443208130e-04 2.244067734257e+01
5.500000000000e+01 -2.392859456159e-02 3.429857855371e-04 2.247110060062e+01
5.525000000000e+01 -2.389564938883e-02 3.424933705623e-04 2.250213058570e+01
5.550000000000e+01 -2.386270284750e-02 3.419733884097e-04 2.253376485420e+01
5.575000000000e+01 -2.383014127160e-02 3.414326697035e-04 2.256599351493e+01
5.600000000000e+01 -2.379833309714e-02 3.408783774674e-04 2.259879907473e+01
5.625000000000e+01 -2.376762022495e-02 3.403179982050e-04 2.263215654118e+01
5.650000000000e+01 -2.373831000416e-02 3.397591286314e-04 2.266603371796e+01
5.675000000000e+01 -2.371066849713e-02 3.392092961743e-04 2.270039170427e+01
5.700000000000e+01 -2.368491455125e-02 3.386757680557e-04 2.273518562524e+01
5.725000000000e+01 -2.366121517153e-02 3.381654973040e-04 2.277036551055e+01
5.750000000000e+01 -2.363968231026e-02 3.376850102941e-04 2.280587732122e+01
5.775000000000e+01 -2.362037174642e-02 3.372402590504e-04 2.284166411884e+01
5.800000000000e+01 -2.360328345192e-02 3.368365107512e-04 2.287766727541e+01
5.825000000000e+01 -2.358836367116e-02 3.364782618226e-04 2.291382770921e+01
5.850000000000e+01 -2.357550886243e-02 3.361691756682e-04 2.295008712297e+01
5.875000000000e+01 -2.356457118457e-02 3.359120428659e-04 2.298638914419e+01
5.900000000000e+01 -2.355536516578e-02 3.357087648240e-04 2.302268035322e+01
5.925000000000e+01 -2.354767555781e-02 3.355603612112e-04 2.305891118086e+01
5.950000000000e+01 -2.354126602850e-02 3.354669979708e-04 2.309503659910e+01
5.975000000000e+01 -2.353588829226e-02 3.354280387479e-04 2.313101661218e+01
6.000000000000e+01 -2.353129149393e-02 3.354421077731e-04 2.316681655296e+01
6.025000000000e+01 -2.352723138779e-02 3.355071652783e-04 2.320240713790e+01
6.050000000000e+01 -2.352347893578e-02 3.356205935590e-04 2.323776434514e+01
6.075000000000e+01 -2.351982820489e-02 3.357792966378e-04 2.327286909544e+01
6.100000000000e+01 -2.351610323245e-02 3.359797963282e-04 2.330770677727e+01
6.125000000000e+01 -2.351216367329e-02 3.362183269068e-04 2.334226666009e+01
6.150000000000e+01 -2.350790914302e-02 3.364909264334e-04 2.337654120899e+01
6.175000000000e+01 -2.350328212097e-02 3.367935224033e-04 2.341052535394e+01
6.200000000000e+01 -2.349826942795e-02 3.371220046587e-04 2.344421574578e+01
6.225000000000e+01 -2.349290245699e-02 3.374722972314e-04 2.347761002971e+01
6.250000000000e+01 -2.348725581298e-02 3.378404252025e-04 2.351070618275e+01
6.275000000000e+01 -2.348144483716e-02 3.382225452932e-04 2.354350192247e+01
6.300000000000e+01 -2.347562225692e-02 3.386149871086e-04 2.357599422892e+01
6.325000000000e+01 -2.346997392147e-02 3.390142829569e-04 2.360817899598e+01
6.350000000000e+01 -2.346471388663e-02 3.394171894085e-04 2.364005081542e+01
6.375000000000e+01 -2.346007903661e-02 3.398207020375e-04 2.367160292411e+01
6.400000000000e+01 -2.345632343331e-02 3.402220671157e-04 2.370282730256e+01
6.425000000000e+01 -2.345371257810e-02 3.406187879358e-04 2.373371493165e+01
6.450000000000e+01 -2.345251771649e-02 3.410086321277e-04 2.376425619976e+01
6.475000000000e+01 -2.345301026862e-02 3.413896365017e-04 2.379444145213e+01
6.500000000000e+01 -2.345545646222e-02 3.417601173306e-04 2.382426165063e+01
6.525000000000e+01 -2.346011218667e-02 3.421186716384e-04 2.385370913772e+01
6.550000000000e+01 -2.346721845983e-02 3.424641280597e-04 2.388277845856e+01
6.575000000000e+01 -2.347699707539e-02 3.427956706107e-04 2.391146721383e+01
6.600000000000e+01 -2.348964656329e-02 3.431127712028e-04 2.393977690665e+01
6.625000000000e+01 -2.350533837387e-02 3.434151688291e-04 2.396771374118e+01
6.650000000000e+01 -2.352421369976e-02 3.437028950393e-04 2.399528934555e+01
6.675000000000e+01 -2.354638066584e-02 3.439762688807e-04 2.402252137439e+01
6.700000000000e+01 -2.357191215231e-02 3.442359120004e-04 2.404943397612e+01
6.725000000000e+01 -2.360084408852e-02 3.444827023554e-04 2.407605809600e+01
6.750000000000e+01 -2.363317445003e-02 3.447177409608e-04 2.410243160513e+01
6.775000000000e+01 -2.366886289533e-02 3.449423969832e-04 2.412859925087e+01
6.800000000000e+01 -2.370783098955e-02 3.451582737145e-04 2.415461244097e+01
6.825000000000e+01 -2.374996303765e-02 3.453671818647e-04 2.418052885224e+01
6.850000000000e+01 -2.379510762157e-02 3.455711149630e-04 2.420641191120e+01
6.875000000000e+01 -2.384307977472e-02 3.457722070913e-04 2.423233014910e+01
6.900000000000e+01 -2.389366371984e-02 3.459727090993e-04 2.425835646089e+01
6.925000000000e+01 -2.394661601221e-02 3.461750706006e-04 2.428456730590e+01
6.950000000000e+01 -2.400166899368e-02 3.463817297796e-04 2.431104185884e+01
6.975000000000e+01 -2.405853442839e-02 3.465950985715e-04 2.433786115390e+01
7.000000000000e+01 -2.411690785040e-02 3.468176791321e-04 2.436510722170e+01
7.025000000000e+01 -2.417647291997e-02 3.470518796960e-04 2.439286225687e+01
7.050000000000e+01 -2.423690539479e-02 3.472999709438e-04 2.442120780514e+01
7.075000000000e+01 -2.429787816754e-02 3.475642774790e-04 2.445022400305e+01
7.100000000000e+01 -2.435906572295e-02 3.478469163881e-04 2.447998884773e+01
7.125000000000e+01 -2.442014841072e-02 3.481497970233e-04 2.451057753142e+01
7.150000000000e+01 -2.448081661005e-02 3.484746591910e-04 2.454206180478e+01
7.175000000000e+01 -2.454077473323e-02 3.488230188961e-04 2.457450940922e+01
7.200000000000e+01 -2.459974467682e-02 3.491959942529e-04 2.460798353561e+01
7.225000000000e+01 -2.465746956356e-02 3.495944971649e-04 2.464254234217e+01
7.250000000000e+01 -2.471371708838e-02 3.500191797015e-04 2.467823851313e+01
7.275000000000e+01 -2.476828253878e-02 3.504704120420e-04 2.471511885063e+01
7.300000000000e+01 -2.482099148857e-02 3.509482828071e-04 2.475322391642e+01
7.325000000000e+01 -2.487170176611e-02 3.514526078066e-04 2.479258771406e+01
7.350000000000e+01 -2.492030502758e-02 3.519829482389e-04 2.483323740050e+01
7.375000000000e+01 -2.496672845119e-02 3.525386299680e-04 2.487519304758e+01
7.400000000000e+01 -2.501093578621e-02 3.531187657135e-04 2.491846744814e+01
7.425000000000e+01 -2.505292772357e-02 3.537222848904e-04 2.496306595397e+01
7.450000000000e+01 -2.509274172610e-02 3.543479648852e-04 2.500898637640e+01
7.475000000000e+01 -2.513045136117e-02 3.549944618772e-04 2.505621894342e+01
7.500000000000e+01 -2.516616536637e-02 3.556603490468e-04 2.510474630220e+01
7.525000000000e+01 -2.520002564782e-02 3.563441623427e-04 2.515454360774e+01
7.550000000000e+01 -2.523220470814e-02 3.570444156114e-04 2.520557865695e+01
7.575000000000e+01 -2.526290316261e-02 3.577596258618e-04 2.525781210137e+01
7.600000000000e+01 -2.529234699020e-02 3.584882868668e-04 2.531119772200e+01
7.625000000000e+01 -2.532078350040e-02 3.592290776477e-04 2.536568274545e+01
7.650000000000e+01 -2.534847693201e-02 3.599807651722e-04 2.542120821571e+01
7.675000000000e+01 -2.537570416667e-02 3.607422332877e-04 2.547770939255e+01
7.700000000000e+01 -2.540275047534e-02 3.615123334924e-04 2.553511615011e+01
7.725000000000e+01 -2.542990468997e-02 3.622900543089e-04 2.559335337886e+01
7.750000000000e+01 -2.545745399214e-02 3.630745054966e-04 2.565234135226e+01
7.775000000000e+01 -2.548567875101e-02 3.638648841312e-04 2.571199605355e+01
7.800000000000e+01 -2.551484762661e-02 3.646604513130e-04 2.577222942880e+01
7.825000000000e+01 -2.554521238917e-02 3.654605065757e-04 2.583294957547e+01
7.850000000000e+01 -2.557700297661e-02 3.662643716280e-04 2.589406084922e+01
7.875000000000e+01 -2.561042307725e-02 3.670713568384e-04 2.595546388045e+01
7.900000000000e+01 -2.564564558625e-02 3.678807240825e-04 2.601705552779e+01
7.925000000000e+01 -2.568280820705e-02 3.686916546508e-04 2.607872876726e+01
7.950000000000e+01 -2.572200921569e-02 3.695032160867e-04 2.614037254475e+01
7.975000000000e+01 -2.576330340952e-02 3.703143308685e-04 2.620187161492e+01
8.000000000000e+01 -2.580669841070e-02 3.711237466309e-04 2.626310639790e+01
8.025000000000e+01 -2.585215144709e-02 3.719300037258e-04 2.632395288284e+01
8.050000000000e+01 -2.589956668756e-02 3.727314225057e-04 2.638428261220e+01
8.075000000000e+01 -2.594879338528e-02 3.735260892246e-04 2.644396277029e+01
8.100000000000e+01 -2.599962487535e-02 3.743118461547e-04 2.650285641624e+01
8.125000000000e+01 -2.605179857390e-02 3.750862915148e-04 2.656082286558e+01
8.150000000000e+01 -2.610499709749e-02 3.758467853602e-04 2.661771824884e+01
8.175000000000e+01 -2.615885072845e-02 3.765904505490e-04 2.667339625653e+01
8.200000000000e+01 -2.621294130551e-02 3.773142172097e-04 2.672770906607e+01
8.225000000000e+01 -2.626680745657e-02 3.780148537024e-04 2.678050845943e+01
8.250000000000e+01 -2.631995104845e-02 3.786889272957e-04 2.683164710893e+01
8.275000000000e+01 -2.637184523294e-02 3.793330380416e-04 2.688098003126e+01
8.300000000000e+01 -2.642194380653e-02 3.799437758703e-04 2.692836617473e+01
8.325000000000e+01 -2.646969237534e-02 3.805176743060e-04 2.697367012289e+01
8.350000000000e+01 -2.651454075949e-02 3.810513283127e-04 2.701676387765e+01
8.375000000000e+01 -2.655595551316e-02 3.815415593027e-04 2.705752869441e+01
8.400000000000e+01 -2.659343314776e-02 3.819853730967e-04 2.709585691882e+01
8.425000000000e+01 -2.662651332594e-02 3.823799829456e-04 2.713165378687e+01
8.450000000000e+01 -2.665479226996e-02 3.827230306305e-04 2.716483914416e+01
8.475000000000e+01 -2.667793520991e-02 3.830126163391e-04 2.719534902821e+01
8.500000000000e+01 -2.669568788607e-02 3.832473583337e-04 2.722313707596e+01
8.525000000000e+01 -2.670788660784e-02 3.834264572783e-04 2.724817569188e+01
8.550000000000e+01 -2.671446653192e-02 3.835497551821e-04 2.727045695716e+01
8.575000000000e+01 -2.671546768951e-02 3.836177846897e-04 2.728999320873e+01
8.600000000000e+01 -2.671103872349e-02 3.836318026047e-04 2.730681728768e+01
8.625000000000e+01 -2.670143800191e-02 3.835938142841e-04 2.732098240161e+01
8.650000000000e+01 -2.668703148742e-02 3.835065744665e-04 2.733256161526e+01
8.675000000000e+01 -2.666828791464e-02 3.833735667508e-04 2.734164694871e+01
8.700000000000e+01 -2.664577121355e-02 3.831989804748e-04 2.734834809820e+01
8.725000000000e+01 -2.662013015093e-02 3.829876211235e-04 2.735279081506e+01
8.750000000000e+01 -2.659208569680e-02 3.827448167253e-04 2.735511495829e+01
8.775000000000e+01 -2.656241618583e-02 3.824763786037e-04 2.735547229367e+01
8.800000000000e+01 -2.653194218323e-02 3.821885666230e-04 2.735402407135e+01
8.825000000000e+01 -2.650150840115e-02 3.818878144468e-04 2.735093846961e+01
8.850000000000e+01 -2.647196402680e-02 3.815806659084e-04 2.734638795814e+01
8.875000000000e+01 -2.644414450542e-02 3.812736854680e-04 2.734054665736e+01
8.900000000000e+01 -2.641885339944e-02 3.809731522152e-04 2.733358776696e+01
8.925000000000e+01 -2.639684476201e-02 3.806850801097e-04 2.732568111849e+01
8.950000000000e+01 -2.637880692926e-02 3.804150817149e-04 2.731699091978e+01
8.975000000000e+01 -2.636534806064e-02 3.801682344862e-04 2.730767372855e+01
9.000000000000e+01 -2.635698357141e-02 3.799489797636e-04 2.729787670091e+01
9.025000000000e+01 -2.635412591029e-02 3.797610486220e-04 2.728773613067e+01
9.050000000000e+01 -2.635707687181e-02 3.796073983792e-04 2.727737629752e+01
9.075000000000e+01 -2.636602243040e-02 3.794901274263e-04 2.726690861936e+01
9.100000000000e+01 -2.638103009398e-02 3.794105158739e-04 2.725643109727e+01
9.125000000000e+01 -2.640204885102e-02 3.793690075595e-04 2.724602803499e+01
9.150000000000e+01 -2.642891139001e-02 3.793652182805e-04 2.723576999675e+01
9.175000000000e+01 -2.646133839352e-02 3.793979727009e-04 2.722571397285e+01
9.200000000000e+01 -2.649894467104e-02 3.794653538401e-04 2.721590371198e+01
9.225000000000e+01 -2.654124679553e-02 3.795647639798e-04 2.720637017823e+01
9.250000000000e+01 -2.658767200116e-02 3.796929954356e-04 2.719713209386e+01
9.275000000000e+01 -2.663756806538e-02 3.798463048003e-04 2.718819653246e+01
9.300000000000e+01 -2.669021388622e-02 3.800204909147e-04 2.717955952552e+01
9.325000000000e+01 -2.674483058974e-02 3.802109752378e-04 2.717120666385e+01
9.350000000000e+01 -2.680059294140e-02 3.804128743641e-04 2.716311366706e+01
9.375000000000e+01 -2.685664098875e-02 3.806210794746e-04 2.715524691687e+01
9.400000000000e+01 -2.691209170191e-02 3.808303316967e-04 2.714756394434e+01
9.425000000000e+01 -2.696605063688e-02 3.810352844987e-04 2.714001388352e+01
9.450000000000e+01 -2.701762351628e-02 3.812305672733e-04 2.713253789357e+01
9.475000000000e+01 -2.706592762205e-02 3.814108487677e-04 2.712506957359e+01
9.500000000000e+01 -2.711010294688e-02 3.815708925905e-04 2.711753538469e+01
9.525000000000e+01 -2.714932305649e-02 3.817056146666e-04 2.710985510514e+01
9.550000000000e+01 -2.718280561252e-02 3.818101349233e-04 2.710194234557e+01
9.575000000000e+01 -2.720982249875e-02 3.818798326964e-04 2.709370514152e+01
9.600000000000e+01 -2.722970949653e-02 3.819103975050e-04 2.708504665265e+01
9.625000000000e+01 -2.724187544195e-02 3.818978822254e-04 2.707586597623e+01
9.650000000000e+01 -2.724581070108e-02 3.818387563674e-04 2.706605910129e+01
9.675000000000e+01 -2.724109471433e-02 3.817299406761e-04 2.705551998119e+01
9.700000000000e+01 -2.722740333761e-02 3.815688896172e-04 2.704414175040e+01
9.725000000000e+01 -2.720451537107e-02 3.813536277888e-04 2.703181805391e+01
9.750000000000e+01 -2.717231684004e-02 3.810827838555e-04 2.701844445830e+01
9.775000000000e+01 -2.713080334575e-02 3.807556140939e-04 2.700391993827e+01
9.800000000000e+01 -2.708008241039e-02 3.803720612241e-04 2.698814837514e+01
9.825000000000e+01 -2.702037262314e-02 3.799326831113e-04 2.697104002606e+01
9.850000000000e+01 -2.695200128582e-02 3.794387557299e-04 2.695251293763e+01
9.875000000000e+01 -2.687540061147e-02 3.788923120461e-04 2.693249421927e+01
9.900000000000e+01 -2.679110049722e-02 3.782959851303e-04 2.691092116795e+01
9.925000000000e+01 -2.669971925601e-02 3.776530236491e-04 2.688774217970e+01
9.950000000000e+01 -2.660195189392e-02 3.769670454278e-04 2.686291742310e+01
9.975000000000e+01 -2.649855700534e-02 3.762421547771e-04 2.683641927212e+01
1.000000000000e+02 -2.639034237219e-02 3.754828173863e-04 2.680823245730e+01
1.002500000000e+02 -2.627814938261e-02 3.746937277623e-04 2.677835397634e+01
1.005000000000e+02 -2.616283690559e-02 3.738796893109e-04 2.674679274758e+01
1.007500000000e+02 -2.604526517379e-02 3.730454938594e-04 2.671356906284e+01
1.010000000000e+02 -2.592628007467e-02 3.721958019716e-04 2.667871384884e+01
1.012500000000e+02 -2.580669863136e-02 3.713350295725e-04 2.664226780457e+01
1.015000000000e+02 -2.568729613162e-02 3.704672449752e-04 2.660428043585e+01
1.017500000000e+02 -2.556879544270e-02 3.695960808373e-04 2.656480904995e+01
1.020000000000e+02 -2.545185875418e-02 3.687246660231e-04 2.652391774819e+01
1.022500000000e+02 -2.533708195264e-02 3.678555796005e-04 2.648167643991e+01
1.025000000000e+02 -2.522499192764e-02 3.669908248590e-04 2.643815993507e+01
1.027500000000e+02 -2.511604652102e-02 3.661318361873e-04 2.639344710463e+01
1.030000000000e+02 -2.501063682792e-02 3.652794896843e-04 2.634762015759e+01
1.032500000000e+02 -2.490909233702e-02 3.644341625069e-04 2.630076400339e+01
1.035000000000e+02 -2.481168849686e-02 3.635958310567e-04 2.625296573535e+01
1.037500000000e+02 -2.471865500501e-02 3.627640857353e-04 2.620431418993e+01
1.040000000000e+02 -2.463018532095e-02 3.619382664257e-04 2.615489959735e+01
1.042500000000e+02 -2.454644703557e-02 3.611175600762e-04 2.610481329543e+01
1.045000000000e+02 -2.446759160882e-02 3.603011050832e-04 2.605414747125e+01
1.047500000000e+02 -2.439376417432e-02 3.594880860369e-04 2.600299494619e+01
1.050000000000e+02 -2.432511110594e-02 3.586778416601e-04 2.595144893821e+01
1.052500000000e+02 -2.426178562897e-02 3.578699586782e-04 2.589960282088e+01
1.055000000000e+02 -2.420395227243e-02 3.570643372010e-04 2.584754983926e+01
1.057500000000e+02 -2.415178844839e-02 3.562612575296e-04 2.579538276679e+01
1.060000000000e+02 -2.410548394307e-02 3.554614035198e-04 2.574319350888e+01
1.062500000000e+02 -2.406523724444e-02 3.546658788110e-04 2.569107263091e+01
1.065000000000e+02 -2.403124988933e-02 3.538761990543e-04 2.563910881558e+01
1.067500000000e+02 -2.400371821660e-02 3.530943039744e-04 2.558738825600e+01
1.070000000000e+02 -2.398282321922e-02 3.523225029487e-04 2.553599399371e+01
1.072500000000e+02 -2.396871936439e-02 3.515634209721e-04 2.548500522743e+01
1.075000000000e+02 -2.396152236581e-02 3.508199109345e-04 2.543449658793e+01
1.077500000000e+02 -2.396129700587e-02 3.500949648251e-04 2.538453744435e+01
1.080000000000e+02 -2.396804491407e-02 3.493916298935e-04 2.533519124347e+01
1.082500000000e+02 -2.398169381843e-02 3.487129293924e-04 2.528651491669e+01
1.085000000000e+02 -2.400208860363e-02 3.480617330718e-04 2.523855839280e+01
1.087500000000e+02 -2.402898284933e-02 3.474406538726e-04 2.519136423174e+01
1.090000000000e+02 -2.406203337505e-02 3.468519773887e-04 2.514496740368e+01
1.092500000000e+02 -2.410079784369e-02 3.462976200162e-04 2.509939522889e+01
1.095000000000e+02 -2.414473472712e-02 3.457790098055e-04 2.505466747778e+01
1.097500000000e+02 -2.419320627085e-02 3.452970612841e-04 2.501079663747e+01
1.100000000000e+02 -2.424548399102e-02 3.448521231021e-04 2.496778832742e+01
1.102500000000e+02 -2.430075643823e-02 3.444439585465e-04 2.492564183961e+01
1.105000000000e+02 -2.435814057104e-02 3.440717784566e-04 2.488435078621e+01
1.107500000000e+02 -2.441669454881e-02 3.437342514009e-04 2.484390380595e+01
1.110000000000e+02 -2.447543241514e-02 3.434295367996e-04 2.480428530545e+01
1.112500000000e+02 -2.453334004713e-02 3.431553348990e-04 2.476547618294e+01
1.115000000000e+02 -2.458939179054e-02 3.429089464847e-04 2.472745450787e+01
1.117500000000e+02 -2.464256728242e-02 3.426873396710e-04 2.469019610962e+01
1.120000000000e+02 -2.469186818141e-02 3.424872224134e-04 2.465367505981e+01
1.122500000000e+02 -2.473633434986e-02 3.423051147386e-04 2.461786401070e+01
1.125000000000e+02 -2.477505913550e-02 3.421374219968e-04 2.458273439336e+01
1.127500000000e+02 -2.480720330893e-02 3.419805033332e-04 2.454825645800e+01
1.130000000000e+02 -2.483200727736e-02 3.418307342387e-04 2.451439917474e+01
1.132500000000e+02 -2.484880176781e-02 3.416845682378e-04 2.448113000512e+01
1.135000000000e+02 -2.485701676256e-02 3.415385752022e-04 2.444841457362e+01
1.137500000000e+02 -2.485618800919e-02 3.413894843266e-04 2.441621627287e+01
1.140000000000e+02 -2.484596213661e-02 3.412342273296e-04 2.438449584436e+01
1.142500000000e+02 -2.482609981474e-02 3.410699709734e-04 2.435321097396e+01
1.145000000000e+02 -2.479647722848e-02 3.408941068966e-04 2.432231595695e+01
1.147500000000e+02 -2.475708618402e-02 3.407042854691e-04 2.429176146216e+01
1.150000000000e+02 -2.470803234100e-02 3.404984005951e-04 2.426149445658e+01
1.152500000000e+02 -2.464953278844e-02 3.402746885256e-04 2.423145829612e+01
1.155000000000e+02 -2.458191225320e-02 3.400317265222e-04 2.420159303796e+01
1.157500000000e+02 -2.450559891891e-02 3.397683828114e-04 2.417183595745e+01
1.160000000000e+02 -2.442111911807e-02 3.394838632522e-04 2.414212229827e+01
1.162500000000e+02 -2.432909186171e-02 3.391777422255e-04 2.411238622580e+01
1.165000000000e+02 -2.423022265133e-02 3.388499933487e-04 2.408256197880e+01
1.167500000000e+02 -2.412529715577e-02 3.385010482834e-04 2.405258516978e+01
1.170000000000e+02 -2.401517422971e-02 3.381317808980e-04 2.402239421374e+01
1.172500000000e+02 -2.390077876394e-02 3.377433716091e-04 2.399193181091e+01
1.175000000000e+02 -2.378309359870e-02 3.373376991955e-04 2.396114646038e+01
1.177500000000e+02 -2.366315108879e-02 3.369172496724e-04 2.392999391509e+01
1.180000000000e+02 -2.354202440614e-02 3.364849914118e-04 2.389843855574e+01
1.182500000000e+02 -2.342081830144e-02 3.360444354531e-04 2.386645459982e+01
1.185000000000e+02 -2.330065898589e-02 3.355997224440e-04 2.383402712277e+01
1.187500000000e+02 -2.318268355916e-02 3.351555012481e-04 2.380115282858e+01
1.190000000000e+02 -2.306802888216e-02 3.347167126382e-04 2.376784055543e+01
1.192500000000e+02 -2.295781948719e-02 3.342887802683e-04 2.373411147198e+01
1.195000000000e+02 -2.285315483595e-02 3.338775178457e-04 2.369999896763e+01
1.197500000000e+02 -2.275509644663e-02 3.334889979193e-04 2.366554822414e+01
1.200000000000e+02 -2.266465453085e-02 3.331294301895e-04 2.363081546657e+01
1.202500000000e+02 -2.258277497719e-02 3.328050366245e-04 2.359586693724e+01
1.205000000000e+02 -2.251032632304e-02 3.325219165795e-04 2.356077758725e+01
1.207500000000e+02 -2.244808756520e-02 3.322858932703e-04 2.352562955425e+01
1.210000000000e+02 -2.239673679902e-02 3.321023531862e-04 2.349051045353e+01
1.212500000000e+02 -2.235684095705e-02 3.319762178039e-04 2.345551154023e+01
1.215000000000e+02 -2.232884683421e-02 3.319117156648e-04 2.342072580511e+01
1.217500000000e+02 -2.231307424824e-02 3.319122806857e-04 2.338624606328e+01
1.220000000000e+02 -2.230971112987e-02 3.319804844764e-04 2.335216309251e+01
1.222500000000e+02 -2.231881039731e-02 3.321179779740e-04 2.331856388798e+01
1.225000000000e+02 -2.234028910090e-02 3.323253237804e-04 2.328553008127e+01
1.227500000000e+02 -2.237392996323e-02 3.326020720915e-04 2.325313657557e+01
1.230000000000e+02 -2.241938468806e-02 3.329467707560e-04 2.322145042578e+01
1.232500000000e+02 -2.247617950070e-02 3.333569825123e-04 2.319052999816e+01
1.235000000000e+02 -2.254372247588e-02 3.338293392798e-04 2.316042441842e+01
1.237500000000e+02 -2.262131262239e-02 3.343596215837e-04 2.313117330820e+01
1.240000000000e+02 -2.270815027005e-02 3.349428634264e-04 2.310280680497e+01
1.242500000000e+02 -2.280334868163e-02 3.355734808120e-04 2.307534583742e+01
1.245000000000e+02 -2.290594639935e-02 3.362453279114e-04 2.304880263065e+01
1.247500000000e+02 -2.301492041737e-02 3.369518723534e-04 2.302318139732e+01
1.250000000000e+02 -2.312919966968e-02 3.376863413615e-04 2.299847917384e+01
1.252500000000e+02 -2.324767880082e-02 3.384418485816e-04 2.297468675015e+01
1.255000000000e+02 -2.336923170132e-02 3.392115139488e-04 2.295178964447e+01
1.257500000000e+02 -2.349272493013e-02 3.399885754198e-04 2.292976907298e+01
1.260000000000e+02 -2.361703087622e-02 3.407664949711e-04 2.290860287353e+01
1.262500000000e+02 -2.374104035085e-02 3.415390526053e-04 2.288826633049e+01
1.265000000000e+02 -2.386367455331e-02 3.423004222942e-04 2.286873288192e+01
1.267500000000e+02 -2.398389640570e-02 3.430452321155e-04 2.284997466702e+01
1.270000000000e+02 -2.410072144523e-02 3.437685963085e-04 2.283196290919e+01
1.272500000000e+02 -2.421322783686e-02 3.444661214982e-04 2.281466811699e+01
1.275000000000e+02 -2.432056508100e-02 3.451339995807e-04 2.279806011975e+01
1.277500000000e+02 -2.442196149728e-02 3.457689870864e-04 2.278210794272e+01
1.280000000000e+02 -2.451673081303e-02 3.463683331113e-04 2.276677953952e+01
1.282500000000e+02 -2.460427765459e-02 3.469299631152e-04 2.275204143155e+01
1.285000000000e+02 -2.468410031914e-02 3.474522637334e-04 2.273785826127e+01
1.287500000000e+02 -2.475579240939e-02 3.479340190931e-04 2.272419233460e+01
1.290000000000e+02 -2.481904322350e-02 3.483744184731e-04 2.271100317432e+01
1.292500000000e+02 -2.487363613756e-02 3.487730422626e-04 2.269824711371e+01
1.295000000000e+02 -2.491944581023e-02 3.491298768952e-04 2.268587702062e+01
1.297500000000e+02 -2.495643390959e-02 3.494450811108e-04 2.267384211221e+01
1.300000000000e+02 -2.498464432371e-02 3.497190004966e-04 2.266208796651e+01
1.302500000000e+02 -2.500419722564e-02 3.499521793492e-04 2.265055669007e+01
1.305000000000e+02 -2.501528217495e-02 3.501453511009e-04 2.263918728450e+01
1.307500000000e+02 -2.501815091917e-02 3.502994102037e-04 2.262791620201e+01
1.310000000000e+02 -2.501310971312e-02 3.504153468100e-04 2.261667807374e+01
1.312500000000e+02 -2.500051188069e-02 3.504942503289e-04 2.260540661527e+01
1.315000000000e+02 -2.498075030994e-02 3.505372991911e-04 2.259403563086e+01
1.317500000000e+02 -2.495425056690e-02 3.505457102786e-04 2.258250015616e+01
1.320000000000e+02 -2.492146415614e-02 3.505207404987e-04 2.257073761195e+01
1.322500000000e+02 -2.488286260540e-02 3.504636970833e-04 2.255868901712e+01
1.325000000000e+02 -2.483893190367e-02 3.503758400179e-04 2.254630012797e+01
1.327500000000e+02 -2.479016784278e-02 3.502584450514e-04 2.253352254871e+01
1.330000000000e+02 -2.473707132232e-02 3.501128646783e-04 2.252031468878e+01
1.332500000000e+02 -2.468014496681e-02 3.499404418488e-04 2.250664260976e+01
1.335000000000e+02 -2.461989034228e-02 3.497424849990e-04 2.249248066893e+01
1.337500000000e+02 -2.455680554457e-02 3.495203049475e-04 2.247781197598e+01
1.340000000000e+02 -2.449138315691e-02 3.492751583412e-04 2.246262863179e+01
1.342500000000e+02 -2.442410889297e-02 3.490081792813e-04 2.244693174840e+01
1.345000000000e+02 -2.435546038342e-02 3.487206001684e-04 2.243073124051e+01
1.347500000000e+02 -2.428590695970e-02 3.484136813359e-04 2.241404542314e+01
1.350000000000e+02 -2.421590943174e-02 3.480885850217e-04 2.239690040993e+01
1.352500000000e+02 -2.414592007838e-02 3.477463119651e-04 2.237932934323e+01
1.355000000000e+02 -2.407638305409e-02 3.473879009370e-04 2.236137150392e+01
1.357500000000e+02 -2.400773497880e-02 3.470145005599e-04 2.234307131102e+01
1.360000000000e+02 -2.394040568191e-02 3.466272399213e-04 2.232447727389e+01
1.362500000000e+02 -2.387481895348e-02 3.462272859310e-04 2.230564092568e+01
1.365000000000e+02 -2.381139312442e-02 3.458159074121e-04 2.228661577447e+01
1.367500000000e+02 -2.375054141561e-02 3.453943622693e-04 2.226745633880e+01
1.370000000000e+02 -2.369267197001e-02 3.449640441911e-04 2.224821726418e+01
1.372500000000e+02 -2.363818704898e-02 3.445265071540e-04 2.222895258746e+01
1.375000000000e+02 -2.358748138117e-02 3.440834632964e-04 2.220971514599e+01
1.377500000000e+02 -2.354093997251e-02 3.436367877836e-04 2.219055617076e+01
1.380000000000e+02 -2.349893505479e-02 3.431885313450e-04 2.217152505630e+01
1.382500000000e+02 -2.346182189185e-02 3.427409178515e-04 2.215266931232e+01
1.385000000000e+02 -2.342993349433e-02 3.422963307382e-04 2.213403468243e+01
1.387500000000e+02 -2.340357423440e-02 3.418572971239e-04 2.211566542821e+01
1.390000000000e+02 -2.338301304377e-02 3.414264440831e-04 2.209760473119e+01
1.392500000000e+02 -2.336847584901e-02 3.410064973243e-04 2.207989519308e+01
1.395000000000e+02 -2.336013752439e-02 3.406002358144e-04 2.206257940700e+01
1.397500000000e+02 -2.335811373504e-02 3.402104001631e-04 2.204570054748e+01
1.400000000000e+02 -2.336245296761e-02 3.398396426631e-04 2.202930295577e+01
1.402500000000e+02 -2.337312913538e-02 3.394904656278e-04 2.201343268020e+01
1.405000000000e+02 -2.339003495880e-02 3.391651532432e-04 2.199813794125e+01
1.407500000000e+02 -2.341297657497e-02 3.388657026581e-04 2.198346949878e+01
1.410000000000e+02 -2.344166963564e-02 3.385937595442e-04 2.196948089303e+01
1.412500000000e+02 -2.347573701218e-02 3.383505501719e-04 2.195622855233e+01
1.415000000000e+02 -2.351470854045e-02 3.381368231497e-04 2.194377175994e+01
1.417500000000e+02 -2.355802264057e-02 3.379528540692e-04 2.193217248086e+01
1.420000000000e+02 -2.360503054491e-02 3.377983724121e-04 2.192149505556e+01
1.422500000000e+02 -2.365500213111e-02 3.376726648656e-04 2.191180578664e+01
1.425000000000e+02 -2.370713440068e-02 3.375743828644e-04 2.190317242804e+01
1.427500000000e+02 -2.376056250787e-02 3.375015956301e-04 2.189566360158e+01
1.430000000000e+02 -2.381437265560e-02 3.374519257409e-04 2.188934818594e+01
1.432500000000e+02 -2.386761673516e-02 3.374225648447e-04 2.188429467210e+01
1.435000000000e+02 -2.391932869944e-02 3.374103083107e-04 2.188057054956e+01
1.437500000000e+02 -2.396854196792e-02 3.374116203400e-04 2.187824170726e+01
1.440000000000e+02 -2.401430801024e-02 3.374228542961e-04 2.187737189782e+01
1.442500000000e+02 -2.405571548759e-02 3.374402719521e-04 2.187802225062e+01
1.445000000000e+02 -2.409190880598e-02 3.374600860170e-04 2.188025087829e+01
1.447500000000e+02 -2.412210549610e-02 3.374785285799e-04 2.188411253384e+01
1.450000000000e+02 -2.414561297451e-02 3.374920304935e-04 2.188965836247e+01
1.452500000000e+02 -2.416184385063e-02 3.374973367104e-04 2.189693571150e+01
1.455000000000e+02 -2.417032836671e-02 3.374915966286e-04 2.190598800925e+01
1.457500000000e+02 -2.417072429213e-02 3.374724076304e-04 2.191685469404e+01
1.460000000000e+02 -2.416282373285e-02 3.374378239762e-04 2.192957118588e+01
1.462500000000e+02 -2.414655690939e-02 3.373864100466e-04 2.194416888400e+01
1.465000000000e+02 -2.412199193558e-02 3.373175147806e-04 2.196067519044e+01
1.467500000000e+02 -2.408933165721e-02 3.372309822417e-04 2.197911352147e+01
1.470000000000e+02 -2.404890734003e-02 3.371272341065e-04 2.199950333199e+01
1.472500000000e+02 -2.400116943946e-02 3.370072993375e-04 2.202186010059e+01
1.475000000000e+02 -2.394667553308e-02 3.368725125755e-04 2.204619530182e+01
1.477500000000e+02 -2.388607636422e-02 3.367245545889e-04 2.207251633591e+01
1.480000000000e+02 -2.382009953216e-02 3.365654776290e-04 2.210082641422e+01
1.482500000000e+02 -2.374953211221e-02 3.363975989077e-04 2.213112440827e+01
1.485000000000e+02 -2.367520400243e-02 3.362233811593e-04 2.216340464340e+01
1.487500000000e+02 -2.359797127659e-02 3.360453333681e-04 2.219765666622e+01
1.490000000000e+02 -2.351870004310e-02 3.358659236867e-04 2.223386496877e+01
1.492500000000e+02 -2.343825192759e-02 3.356875041074e-04 2.227200869274e+01
1.495000000000e+02 -2.335747146894e-02 3.355122487714e-04 2.231206132071e+01
1.497500000000e+02 -2.327717559916e-02 3.353421073609e-04 2.235399038200e+01
1.500000000000e+02 -2.319814580922e-02 3.351787794395e-04 2.239775716080e+01
1.502500000000e+02 -2.312112252296e-02 3.350237085566e-04 2.244331646003e+01
1.505000000000e+02 -2.304680238628e-02 3.348781285695e-04 2.249061640854e+01
1.507500000000e+02 -2.297583747489e-02 3.347430429157e-04 2.253959834414e+01
1.510000000000e+02 -2.290883648332e-02 3.346192328885e-04 2.259019677522e+01
1.512500000000e+02 -2.284636755031e-02 3.345074156472e-04 2.264233943877e+01
1.515000000000e+02 -2.278896196335e-02 3.344082949790e-04 2.269594745872e+01
1.517500000000e+02 -2.273711848390e-02 3.343226463547e-04 2.275093560944e+01
1.520000000000e+02 -2.269130760835e-02 3.342513262661e-04 2.280721268569e+01
1.522500000000e+02 -2.265197531063e-02 3.341953479705e-04 2.286468197428e+01
1.525000000000e+02 -2.261954572262e-02 3.341560046798e-04 2.292324181630e+01
1.527500000000e+02 -2.259442240491e-02 3.341349050440e-04 2.298278625244e+01
1.530000000000e+02 -2.257698797992e-02 3.341339487613e-04 2.304320573338e+01
1.532500000000e+02 -2.256760179253e-02 3.341553181568e-04 2.310438787470e+01
1.535000000000e+02 -2.256659564963e-02 3.342014570141e-04 2.316621824677e+01
1.537500000000e+02 -2.257426759312e-02 3.342749792579e-04 2.322858117675e+01
1.540000000000e+02 -2.259087382187e-02 3.343786437917e-04 2.329136054206e+01
1.542500000000e+02 -2.261661939206e-02 3.345153319905e-04 2.335444054847e+01
1.545000000000e+02 -2.265164743331e-02 3.346878724529e-04 2.341770647090e+01
1.547500000000e+02 -2.269602797679e-02 3.348988393031e-04 2.348104534892e+01
1.550000000000e+02 -2.274974694191e-02 3.351503815280e-04 2.354434661969e+01
1.552500000000e+02 -2.281269552561e-02 3.354442324217e-04 2.360750269272e+01
1.555000000000e+02 -2.288466085262e-02 3.357816235838e-04 2.367040944729e+01
1.557500000000e+02 -2.296531769118e-02 3.361630467825e-04 2.373296666204e+01
1.560000000000e+02 -2.305422251193e-02 3.365881636879e-04 2.379507835707e+01
1.562500000000e+02 -2.315080983769e-02 3.370557989313e-04 2.385665306905e+01
1.565000000000e+02 -2.325439156620e-02 3.375639321083e-04 2.391760404031e+01
1.567500000000e+02 -2.336415911971e-02 3.381096500461e-04 2.397784934228e+01
1.570000000000e+02 -2.347918892931e-02 3.386888766584e-04 2.403731192183e+01
1.572500000000e+02 -2.359845095339e-02 3.392966603095e-04 2.409591959352e+01
1.575000000000e+02 -2.372082062839e-02 3.399273311931e-04 2.415360496962e+01
1.577500000000e+02 -2.384509371241e-02 3.405745047514e-04 2.421030535772e+01
1.580000000000e+02 -2.397000349789e-02 3.412311062927e-04 2.426596261800e+01
1.582500000000e+02 -2.409423984559e-02 3.418895748700e-04 2.432052301705e+01
1.585000000000e+02 -2.421647019112e-02 3.425420806316e-04 2.437393706828e+01
1.587500000000e+02 -2.433536196753e-02 3.431806756058e-04 2.442615940245e+01
1.590000000000e+02 -2.444960563021e-02 3.437974941185e-04 2.447714865206e+01
1.592500000000e+02 -2.455793759820e-02 3.443849409310e-04 2.452686738949e+01
1.595000000000e+02 -2.465916241931e-02 3.449358824522e-04 2.457528209913e+01
1.597500000000e+02 -2.475217480607e-02 3.454438382321e-04 2.462236322207e+01
1.600000000000e+02 -2.483597971281e-02 3.459031535415e-04 2.466808523668e+01
1.602500000000e+02 -2.490971001456e-02 3.463091499943e-04 2.471242680084e+01
1.605000000000e+02 -2.497264144411e-02 3.466582646668e-04 2.475537093294e+01
1.607500000000e+02 -2.502420435768e-02 3.469481162367e-04 2.479690522281e+01
1.610000000000e+02 -2.506399189513e-02 3.471776696513e-04 2.483702206101e+01
1.612500000000e+02 -2.509176494220e-02 3.473471708609e-04 2.487571886503e+01
1.615000000000e+02 -2.510745331639e-02 3.474581495889e-04 2.491299829198e+01
1.617500000000e+02 -2.511115328307e-02 3.475133818973e-04 2.494886841607e+01
1.620000000000e+02 -2.510312140338e-02 3.475167809662e-04 2.498334285842e+01
1.622500000000e+02 -2.508376526594e-02 3.474733460516e-04 2.501644086935e+01
1.625000000000e+02 -2.505363111299e-02 3.473890194527e-04 2.504818732732e+01
1.627500000000e+02 -2.501338945551e-02 3.472704448388e-04 2.507861269168e+01
1.630000000000e+02 -2.496381862754e-02 3.471248347386e-04 2.510775286445e+01
1.632500000000e+02 -2.490578738526e-02 3.469597959150e-04 2.513564900909e+01
1.635000000000e+02 -2.484023661518e-02 3.467831254662e-04 2.516234729499e+01
1.637500000000e+02 -2.476816140693e-02 3.466025441829e-04 2.518789860607e+01
1.640000000000e+02 -2.469059386634e-02 3.464256280341e-04 2.521235820880e+01
1.642500000000e+02 -2.460858703185e-02 3.462596365178e-04 2.523578540111e+01
1.645000000000e+02 -2.452320037986e-02 3.461113620818e-04 2.525824314274e+01
1.647500000000e+02 -2.443548748096e-02 3.459870161052e-04 2.527979769753e+01
1.650000000000e+02 -2.434648567455e-02 3.458921448624e-04 2.530051827365e+01
1.652500000000e+02 -2.425720807310e-02 3.458315742934e-04 2.532047668955e+01
1.655000000000e+02 -2.416863762073e-02 3.458093794371e-04 2.533974705246e+01
1.657500000000e+02 -2.408172316922e-02 3.458288809148e-04 2.535840546844e+01
1.660000000000e+02 -2.399737728224e-02 3.458926626065e-04 2.537652976326e+01
1.662500000000e+02 -2.391647528320e-02 3.460026079675e-04 2.539419923520e+01
1.665000000000e+02 -2.383985532761e-02 3.461599315938e-04 2.541149440643e+01
1.667500000000e+02 -2.376831937301e-02 3.463653191266e-04 2.542849679420e+01
1.670000000000e+02 -2.370263417006e-02 3.466189505780e-04 2.544528867405e+01
1.672500000000e+02 -2.364353194636e-02 3.469205691955e-04 2.546195282536e+01
1.675000000000e+02 -2.359171042678e-02 3.472695684617e-04 2.547857226759e+01
1.677500000000e+02 -2.354783200003e-02 3.476650705707e-04 2.549522995804e+01
1.680000000000e+02 -2.351252161469e-02 3.481059847109e-04 2.551200846829e+01
1.682500000000e+02 -2.348636310648e-02 3.485910649288e-04 2.552898961025e+01
1.685000000000e+02 -2.346989434390e-02 3.491189575304e-04 2.554625403292e+01
1.687500000000e+02 -2.346360086111e-02 3.496882734045e-04 2.556388078666e+01
1.690000000000e+02 -2.346790838372e-02 3.502975745368e-04 2.558194684265e+01
1.692500000000e+02 -2.348317460873e-02 3.509453926805e-04 2.560052660156e+01
1.695000000000e+02 -2.350968063789e-02 3.516302356892e-04 2.561969138309e+01
1.697500000000e+02 -2.354762239150e-02 3.523506063407e-04 2.563950892103e+01
1.700000000000e+02 -2.359710207739e-02 3.531049377945e-04 2.566004286044e+01
1.702500000000e+02 -2.365812074181e-02 3.538915993075e-04 2.568135229571e+01
1.705000000000e+02 -2.373057191452e-02 3.547089001806e-04 2.570349134027e+01
1.707500000000e+02 -2.381423713469e-02 3.555550540275e-04 2.572650875410e+01
1.710000000000e+02 -2.390878261782e-02 3.564281423741e-04 2.575044763644e+01
1.712500000000e+02 -2.401375808856e-02 3.573260904958e-04 2.577534518282e+01
1.715000000000e+02 -2.412859818706e-02 3.582466324520e-04 2.580123252245e+01
1.717500000000e+02 -2.425262560022e-02 3.591873093328e-04 2.582813463122e+01
1.720000000000e+02 -2.438505655093e-02 3.601454569288e-04 2.585607031276e+01
1.722500000000e+02 -2.452500823038e-02 3.611181954118e-04 2.588505225402e+01
1.725000000000e+02 -2.467150822507e-02 3.621024171772e-04 2.591508712596e+01
1.727500000000e+02 -2.482350529606e-02 3.630947820753e-04 2.594617574049e+01
1.730000000000e+02 -2.497988157821e-02 3.640917369592e-04 2.597831323552e+01
1.732500000000e+02 -2.513946558679e-02 3.650895231960e-04 2.601148929023e+01
1.735000000000e+02 -2.530104620984e-02 3.660842112160e-04 2.604568833322e+01
1.737500000000e+02 -2.546338713284e-02 3.670717310019e-04 2.608088977277e+01
1.740000000000e+02 -2.562524163971e-02 3.680478672994e-04 2.611706819499e+01
1.742500000000e+02 -2.578536815877e-02 3.690083342729e-04 2.615419356721e+01
1.745000000000e+02 -2.594254531363e-02 3.699488295102e-04 2.619223139894e+01
1.747500000000e+02 -2.609558674675e-02 3.708650886636e-04 2.623114290653e+01
1.750000000000e+02 -2.624335536452e-02 3.717529284166e-04 2.627088512915e+01
1.752500000000e+02 -2.638477711556e-02 3.726082493980e-04 2.631141104912e+01
1.755000000000e+02 -2.651885330613e-02 3.734273617737e-04 2.635266966725e+01
1.757500000000e+02 -2.664467192831e-02 3.742068640128e-04 2.639460609566e+01
1.760000000000e+02 -2.676141807333e-02 3.749437693074e-04 2.643716161039e+01
1.762500000000e+02 -2.686838321103e-02 3.756353539042e-04 2.648027371130e+01
1.765000000000e+02 -2.696497295144e-02 3.762794289114e-04 2.652387618243e+01
1.767500000000e+02 -2.705071231422e-02 3.768744100583e-04 2.656789913933e+01
1.770000000000e+02 -2.712524979345e-02 3.774192988502e-04 2.661226909573e+01
1.772500000000e+02 -2.718835957846e-02 3.779137070168e-04 2.665690901815e+01
1.775000000000e+02 -2.723994226285e-02 3.783578952730e-04 2.670173840484e+01
1.777500000000e+02 -2.728002333935e-02 3.787527667804e-04 2.674667336586e+01
1.780000000000e+02 -2.730875064083e-02 3.790998538766e-04 2.679162670460e+01
1.782500000000e+02 -2.732639033044e-02 3.794012889392e-04 2.683650803559e+01
1.785000000000e+02 -2.733332156076e-02 3.796597651158e-04 2.688122388691e+01
1.787500000000e+02 -2.733003002625e-02 3.798784846241e-04 2.692567783978e+01
1.790000000000e+02 -2.731710062935e-02 3.800610969045e-04 2.696977066044e+01
1.792500000000e+02 -2.729520935511e-02 3.802116278887e-04 2.701340046264e+01
1.795000000000e+02 -2.726511450471e-02 3.803344041180e-04 2.705646286875e+01
1.797500000000e+02 -2.722764729764e-02 3.804339555061e-04 2.709885119938e+01
1.800000000000e+02 -2.718370227905e-02 3.805149947719e-04 2.714045666451e+01
1.802500000000e+02 -2.713422712729e-02 3.805822934484e-04 2.718116857552e+01
1.805000000000e+02 -2.708021174221e-02 3.806405990097e-04 2.722087457185e+01
1.807500000000e+02 -2.702267692888e-02 3.806945676775e-04 2.725946085657e+01
1.810000000000e+02 -2.696266257009e-02 3.807486988621e-04 2.729681246204e+01
1.812500000000e+02 -2.690121521914e-02 3.808072604424e-04 2.733281353319e+01
1.815000000000e+02 -2.683937505628e-02 3.808742102723e-04 2.736734764746e+01
1.817500000000e+02 -2.677816291955e-02 3.809531595900e-04 2.740029816806e+01
1.820000000000e+02 -2.671856680262e-02 3.810473128527e-04 2.743154864247e+01
1.822500000000e+02 -2.666152834631e-02 3.811594155179e-04 2.746098325247e+01
1.825000000000e+02 -2.660792972890e-02 3.812917126326e-04 2.748848731864e+01
1.827500000000e+02 -2.655858101832e-02 3.814459127919e-04 2.751394787042e+01
1.830000000000e+02 -2.651420843314e-02 3.816231551126e-04 2.753725428314e+01
1.832500000000e+02 -2.647544403178e-02 3.818239995473e-04 2.755829898236e+01
1.835000000000e+02 -2.644281662251e-02 3.820484253546e-04 2.757697821900e+01
1.837500000000e+02 -2.641674452580e-02 3.822958172737e-04 2.759319291186e+01
1.840000000000e+02 -2.639753098954e-02 3.825649842442e-04 2.760684954780e+01
1.842500000000e+02 -2.638536163659e-02 3.828541791742e-04 2.761786113434e+01
1.845000000000e+02 -2.638030399650e-02 3.831611341368e-04 2.762614819131e+01
1.847500000000e+02 -2.638230940524e-02 3.834831032476e-04 2.763163975957e+01
1.850000000000e+02 -2.639121725501e-02 3.838169122252e-04 2.763427441386e+01
1.852500000000e+02 -2.640676096983e-02 3.841590142702e-04 2.763400124907e+01
1.855000000000e+02 -2.642857564174e-02 3.845055493289e-04 2.763078082181e+01
1.857500000000e+02 -2.645620684637e-02 3.848524064116e-04 2.762458601220e+01
1.860000000000e+02 -2.648912069856e-02 3.851952854357e-04 2.761540278927e+01
1.862500000000e+02 -2.652671454175e-02 3.855297558344e-04 2.760323084472e+01
1.865000000000e+02 -2.656832801262e-02 3.858513130473e-04 2.758808408027e+01
1.867500000000e+02 -2.661325421321e-02 3.861554310211e-04 2.756999091816e+01
1.870000000000e+02 -2.666075080501e-02 3.864376222986e-04 2.754899442945e+01
1.872500000000e+02 -2.671005058333e-02 3.866934337527e-04 2.752515225610e+01
1.875000000000e+02 -2.676037160624e-02 3.869184677778e-04 2.749853632865e+01
1.877500000000e+02 -2.681092672233e-02 3.871085967401e-04 2.746923237209e+01
1.880000000000e+02 -2.686093264180e-02 3.872598326794e-04 2.743733920524e+01
1.882500000000e+02 -2.690961839898e-02 3.873683766652e-04 2.740296784499e+01
1.885000000000e+02 -2.695623394953e-02 3.874306699205e-04 2.736624042996e+01
1.887500000000e+02 -2.700005728811e-02 3.874434570429e-04 2.732728898111e+01
1.890000000000e+02 -2.704040113280e-02 3.874037723591e-04 2.728625403266e+01
1.892500000000e+02 -2.707661932876e-02 3.873089037720e-04 2.724328315558e+01
1.895000000000e+02 -2.710811229827e-02 3.871565461741e-04 2.719852941200e+01
1.897500000000e+02 -2.713433195454e-02 3.869448128888e-04 2.715214977219e+01
1.900000000000e+02 -2.715478612141e-02 3.866722252797e-04 2.710430353808e+01
1.902500000000e+02 -2.716904301954e-02 3.863377541507e-04 2.705515079696e+01
1.905000000000e+02 -2.717673436455e-02 3.859408414116e-04 2.700485095574e+01
1.907500000000e+02 -2.717755776609e-02 3.854814194555e-04 2.695356137830e+01
1.910000000000e+02 -2.717127863478e-02 3.849599186388e-04 2.690143615445e+01
1.912500000000e+02 -2.715773133601e-02 3.843772713684e-04 2.684862503476e+01
1.915000000000e+02 -2.713681966466e-02 3.837349109905e-04 2.679527253138e+01
1.917500000000e+02 -2.710851644179e-02 3.830347570555e-04 2.674151721794e+01
1.920000000000e+02 -2.707286239062e-02 3.822792049522e-04 2.668749120766e+01
1.922500000000e+02 -2.702996437882e-02 3.814711049065e-04 2.663331983441e+01
1.925000000000e+02 -2.697999285978e-02 3.806137352825e-04 2.657912149388e+01
1.927500000000e+02 -2.692317878482e-02 3.797107057702e-04 2.652500766650e+01
1.930000000000e+02 -2.685980981812e-02 3.787660478029e-04 2.647108305848e+01
1.932500000000e+02 -2.679022670372e-02 3.777841839410e-04 2.641744587898e+01
1.935000000000e+02 -2.671481815180e-02 3.767697810903e-04 2.636418817769e+01
1.937500000000e+02 -2.663401472562e-02 3.757276797572e-04 2.631139626196e+01
1.940000000000e+02 -2.654828339743e-02 3.746628827697e-04 2.625915110851e+01
1.942500000000e+02 -2.645812178725e-02 3.735805480849e-04 2.620752880469e+01
1.945000000000e+02 -2.636405175613e-02 3.724859211461e-04 2.615660091731e+01
1.947500000000e+02 -2.626661362369e-02 3.713842087560e-04 2.610643485168e+01
1.950000000000e+02 -2.616635906237e-02 3.702804656461e-04 2.605709409683e+01
1.952500000000e+02 -2.606384505961e-02 3.691796519934e-04 2.600863842975e+01
1.955000000000e+02 -2.595962790149e-02 3.680865360467e-04 2.596112398269e+01
1.957500000000e+02 -2.585425761957e-02 3.670056245629e-04 2.591460326030e+01
1.960000000000e+02 -2.574827260039e-02 3.659410951652e-04 2.586912503307e+01
1.962500000000e+02 -2.564219476630e-02 3.648966811724e-04 2.582473417071e+01
1.965000000000e+02 -2.553652525218e-02 3.638758445495e-04 2.578147137920e+01
1.967500000000e+02 -2.543174081507e-02 3.628815962744e-04 2.573937289507e+01
1.970000000000e+02 -2.532829031308e-02 3.619164423069e-04 2.569847011107e+01
1.972500000000e+02 -2.522658499236e-02 3.609824196484e-04 2.565878918422e+01
1.975000000000e+02 -2.512698974319e-02 3.600810780711e-04 2.562035060456e+01
1.977500000000e+02 -2.502982348083e-02 3.592135592901e-04 2.558316877389e+01
1.980000000000e+02 -2.493536198200e-02 3.583804843642e-04 2.554725158781e+01
1.982500000000e+02 -2.484384145943e-02 3.575820472010e-04 2.551260002989e+01
1.985000000000e+02 -2.475546287615e-02 3.568181501192e-04 2.547920780741e+01
1.987500000000e+02 -2.467039634016e-02 3.560884257318e-04 2.544706103121e+01
1.990000000000e+02 -2.458878569563e-02 3.553922687423e-04 2.541613793116e+01
1.992500000000e+02 -2.451075294296e-02 3.547289032881e-04 2.538640864460e+01
1.995000000000e+02 -2.443640249399e-02 3.540974627235e-04 2.535783506778e+01
1.997500000000e+02 -2.436582529214e-02 3.534970648700e-04 2.533037076637e+01
2.000000000000e+02 -2.429910219623e-02 3.529268682298e-04 2.530396097761e+01
2.002500000000e+02 -2.423630698952e-02 3.523861205831e-04 2.527854268258e+01
2.005000000000e+02 -2.417750869537e-02 3.518742104894e-04 2.525404477259e+01
2.007500000000e+02 -2.412277317930e-02 3.513907039381e-04 2.523038829948e+01
2.010000000000e+02 -2.407216377886e-02 3.509353706415e-04 2.520748682220e+01
2.012500000000e+02 -2.402574136956e-02 3.505082227599e-04 2.518524685652e+01
2.015000000000e+02 -2.398356328145e-02 3.501094878800e-04 2.516356840809e+01
2.017500000000e+02 -2.394568135142e-02 3.497395419281e-04 2.514234562139e+01
2.020000000000e+02 -2.391213895145e-02 3.493989893886e-04 2.512146751299e+01
2.022500000000e+02 -2.388296699034e-02 3.490886802616e-04 2.510081880544e+01
2.025000000000e+02 -2.385817970078e-02 3.488095076624e-04 2.508028084791e+01
2.027500000000e+02 -2.383776987352e-02 3.485624580281e-04 2.505973261024e+01
2.030000000000e+02 -2.382170365277e-02 3.483484732096e-04 2.503905175411e+01
2.032500000000e+02 -2.380991570338e-02 3.481683056283e-04 2.501811575370e+01
2.035000000000e+02 -2.380230325193e-02 3.480226273476e-04 2.499680305503e+01
2.037500000000e+02 -2.379872124070e-02 3.479119148753e-04 2.497499425744e+01
2.040000000000e+02 -2.379897740918e-02 3.478363703215e-04 2.495257329518e+01
2.042500000000e+02 -2.380282831108e-02 3.477958593833e-04 2.492942859464e+01
2.045000000000e+02 -2.380997605305e-02 3.477898592258e-04 2.490545419561e+01
2.047500000000e+02 -2.382006630425e-02 3.478174128938e-04 2.488055080307e+01
2.050000000000e+02 -2.383268747083e-02 3.478770915709e-04 2.485462674613e+01
2.052500000000e+02 -2.384737105944e-02 3.479669488657e-04 2.482759884263e+01
2.055000000000e+02 -2.386359360123e-02 3.480845349326e-04 2.479939312017e+01
2.057500000000e+02 -2.388078013310e-02 3.482269163500e-04 2.476994541170e+01
2.060000000000e+02 -2.389830940918e-02 3.483906271286e-04 2.473920177845e+01
2.062500000000e+02 -2.391552038210e-02 3.485716922546e-04 2.470711878346e+01
2.065000000000e+02 -2.393171993222e-02 3.487656677668e-04 2.467366359615e+01
2.067500000000e+02 -2.394619256215e-02 3.489676838825e-04 2.463881392438e+01
2.070000000000e+02 -2.395821125551e-02 3.491724993838e-04 2.460255780113e+01
2.072500000000e+02 -2.396704972225e-02 3.493745739477e-04 2.456489320999e+01
2.075000000000e+02 -2.397199549712e-02 3.495681275243e-04 2.452582758634e+01
2.077500000000e+02 -2.397236391696e-02 3.497472163676e-04 2.448537720835e+01
2.080000000000e+02 -2.396751241387e-02 3.499058235808e-04 2.444356648010e+01
2.082500000000e+02 -2.395685519978e-02 3.500379794491e-04 2.440042716986e+01
2.085000000000e+02 -2.393987752243e-02 3.501378595892e-04 2.435599757945e+01
2.087500000000e+02 -2.391614966732e-02 3.501998834856e-04 2.431032172170e+01
2.090000000000e+02 -2.388533988304e-02 3.502188185233e-04 2.426344847770e+01
2.092500000000e+02 -2.384722607925e-02 3.501898811267e-04 2.421543080368e+01
2.095000000000e+02 -2.380170607067e-02 3.501088384839e-04 2.416632496441e+01
2.097500000000e+02 -2.374880549972e-02 3.499720985460e-04 2.411618984645e+01
2.100000000000e+02 -2.368868351398e-02 3.497767962104e-04 2.406508632549e+01
2.102500000000e+02 -2.362163545097e-02 3.495208659411e-04 2.401307673010e+01
2.105000000000e+02 -2.354809274190e-02 3.492031045801e-04 2.396022437993e+01
2.107500000000e+02 -2.346861927624e-02 3.488232277010e-04 2.390659320117e+01
2.110000000000e+02 -2.338390472699e-02 3.483819042241e-04 2.385224743260e+01
2.112500000000e+02 -2.329475443971e-02 3.478807298217e-04 2.379725138117e+01
2.115000000000e+02 -2.320207610035e-02 3.473222497648e-04 2.374166925090e+01
2.117500000000e+02 -2.310686355477e-02 3.467099644393e-04 2.368556500370e+01
2.120000000000e+02 -2.301017774895e-02 3.460482762566e-04 2.362900225230e+01
2.122500000000e+02 -2.291312565245e-02 3.453424307852e-04 2.357204417916e+01
2.125000000000e+02 -2.281683703964e-02 3.445984394356e-04 2.351475344886e+01
2.127500000000e+02 -2.272244006223e-02 3.438229864359e-04 2.345719211999e+01
2.130000000000e+02 -2.263103604021e-02 3.430233187461e-04 2.339942155357e+01
2.132500000000e+02 -2.254367386765e-02 3.422071190262e-04 2.334150229722e+01
2.135000000000e+02 -2.246132504732e-02 3.413823685478e-04 2.328349396062e+01
2.137500000000e+02 -2.238485952813e-02 3.405571955245e-04 2.322545508796e+01
2.140000000000e+02 -2.231502323329e-02 3.397397148370e-04 2.316744302416e+01
2.142500000000e+02 -2.225241834656e-02 3.389378839483e-04 2.310951379518e+01
2.145000000000e+02 -2.219748619894e-02 3.381593372927e-04 2.305172201590e+01
2.147500000000e+02 -2.215049325603e-02 3.374112299234e-04 2.299412083555e+01
2.150000000000e+02 -2.211152110704e-02 3.367000760749e-04 2.293676193480e+01
2.152500000000e+02 -2.208046006939e-02 3.360315932027e-04 2.287969559308e+01
2.155000000000e+02 -2.205700753576e-02 3.354106210390e-04 2.282297082535e+01
2.157500000000e+02 -2.204067078827e-02 3.348411325406e-04 2.276663560614e+01
2.160000000000e+02 -2.203077373091e-02 3.343260249485e-04 2.271073717419e+01
2.162500000000e+02 -2.202646819358e-02 3.338670541178e-04 2.265532241480e+01
2.165000000000e+02 -2.202674924700e-02 3.334648465907e-04 2.260043831603e+01
2.167500000000e+02 -2.203047436198e-02 3.331188364913e-04 2.254613247411e+01
2.170000000000e+02 -2.203638558421e-02 3.328273714036e-04 2.249245364065e+01
2.172500000000e+02 -2.204313465286e-02 3.325877684545e-04 2.243945227383e+01
2.175000000000e+02 -2.204931043061e-02 3.323963863057e-04 2.238718107699e+01
2.177500000000e+02 -2.205346842216e-02 3.322486161516e-04 2.233569548870e+01
2.180000000000e+02 -2.205416052969e-02 3.321391575755e-04 2.228505409740e+01
2.182500000000e+02 -2.204996558899e-02 3.320621971302e-04 2.223531895274e+01
2.185000000000e+02 -2.203951971662e-02 3.320113724643e-04 2.218655574469e+01
2.187500000000e+02 -2.202154564196e-02 3.319799881646e-04 2.213883382962e+01
2.190000000000e+02 -2.199488076938e-02 3.319612041733e-04 2.209222608370e+01
2.192500000000e+02 -2.195850305124e-02 3.319482879002e-04 2.204680857898e+01
2.195000000000e+02 -2.191155438043e-02 3.319345822306e-04 2.200266006920e+01
2.197500000000e+02 -2.185336073330e-02 3.319136755250e-04 2.195986129384e+01
2.200000000000e+02 -2.178344921234e-02 3.318797036736e-04 2.191849411629e+01
2.202500000000e+02 -2.170156108061e-02 3.318274267395e-04 2.187864050300e+01
2.205000000000e+02 -2.160766109353e-02 3.317523245740e-04 2.184038138455e+01
2.207500000000e+02 -2.150194240932e-02 3.316506820586e-04 2.180379541506e+01
2.210000000000e+02 -2.138482760773e-02 3.315196611382e-04 2.176895768086e+01
2.212500000000e+02 -2.125696539348e-02 3.313573463420e-04 2.173593838718e+01
2.215000000000e+02 -2.111922346492e-02 3.311627719313e-04 2.170480157432e+01
2.217500000000e+02 -2.097267737236e-02 3.309359232961e-04 2.167560389733e+01
2.220000000000e+02 -2.081859606316e-02 3.306777230971e-04 2.164839351659e+01
2.222500000000e+02 -2.065842416438e-02 3.303899961143e-04 2.162320912890e+01
2.225000000000e+02 -2.049376167897e-02 3.300754217649e-04 2.160007917792e+01
2.227500000000e+02 -2.032634141741e-02 3.297374732681e-04 2.157902126427e+01
2.230000000000e+02 -2.015800452448e-02 3.293803444493e-04 2.156004177250e+01
2.232500000000e+02 -1.999067453393e-02 3.290088718656e-04 2.154313572937e+01
2.235000000000e+02 -1.982633031748e-02 3.286284487769e-04 2.152828688570e+01
2.237500000000e+02 -1.966697820428e-02 3.282449340308e-04 2.151546802574e+01
2.240000000000e+02 -1.951462375998e-02 3.278645612298e-04 2.150464147247e+01
2.242500000000e+02 -1.937124335442e-02 3.274938411453e-04 2.149575978462e+01
2.245000000000e+02 -1.923875615097e-02 3.271394674207e-04 2.148876660394e+01
2.247500000000e+02 -1.911899646891e-02 3.268082185303e-04 2.148359762655e+01
2.250000000000e+02 -1.901368727615e-02 3.265068606558e-04 2.148018166981e+01
2.252500000000e+02 -1.892441474473e-02 3.262420346890e-04 2.147844179227e+01
2.255000000000e+02 -1.885260447024e-02 3.260201671596e-04 2.147829644364e+01
2.257500000000e+02 -1.879949971380e-02 3.258474262637e-04 2.147966060604e+01
2.260000000000e+02 -1.876614189178e-02 3.257295613633e-04 2.148244690659e+01
2.262500000000e+02 -1.875335351942e-02 3.256718055561e-04 2.148656667488e+01
2.265000000000e+02 -1.876172425213e-02 3.256788098223e-04 2.149193092490e+01
2.267500000000e+02 -1.879159983915e-02 3.257544764639e-04 2.149845125693e+01
2.270000000000e+02 -1.884307474221e-02 3.259018766596e-04 2.150604065968e+01
2.272500000000e+02 -1.891598802660e-02 3.261233491793e-04 2.151461421793e+01
2.275000000000e+02 -1.900992299201e-02 3.264202699141e-04 2.152408972692e+01
2.277500000000e+02 -1.912421047702e-02 3.267929843304e-04 2.153438821496e+01
2.280000000000e+02 -1.925793579753e-02 3.272408251329e-04 2.154543438790e+01
2.282500000000e+02 -1.940994914436e-02 3.277619272801e-04 2.155715700730e+01
2.285000000000e+02 -1.957887940704e-02 3.283532481591e-04 2.156948921368e+01
2.287500000000e+02 -1.976315089806e-02 3.290107109589e-04 2.158236881082e+01
2.290000000000e+02 -1.996100287255e-02 3.297291826374e-04 2.159573851930e+01
2.292500000000e+02 -2.017051114406e-02 3.305024270400e-04 2.160954622450e+01
2.295000000000e+02 -2.038961166052e-02 3.313231047809e-04 2.162374521053e+01
2.297500000000e+02 -2.061612540183e-02 3.321829250004e-04 2.163829439712e+01
2.300000000000e+02 -2.084778413019e-02 3.330727809557e-04 2.165315858278e+01
2.302500000000e+02 -2.108225663817e-02 3.339828268537e-04 2.166830868715e+01
2.305000000000e+02 -2.131717501866e-02 3.349026201447e-04 2.168372199105e+01
2.307500000000e+02 -2.155016061045e-02 3.358212529207e-04 2.169938236392e+01
2.310000000000e+02 -2.177884923445e-02 3.367275182528e-04 2.171528046866e+01
2.312500000000e+02 -2.200091551387e-02 3.376100967682e-04 2.173141392404e+01
2.315000000000e+02 -2.221409598675e-02 3.384577442955e-04 2.174778741350e+01
2.317500000000e+02 -2.241621107082e-02 3.392594700749e-04 2.176441272205e+01
2.320000000000e+02 -2.260518548008e-02 3.400047171133e-04 2.178130867778e+01
2.322500000000e+02 -2.277906738449e-02 3.406835434156e-04 2.179850099174e+01
2.325000000000e+02 -2.293604600010e-02 3.412867871127e-04 2.181602197111e+01
2.327500000000e+02 -2.307446805174e-02 3.418062264808e-04 2.183391010605e+01
2.330000000000e+02 -2.319285263504e-02 3.422347459530e-04 2.185220951535e+01
2.332500000000e+02 -2.328990505094e-02 3.425664553624e-04 2.187096925432e+01
2.335000000000e+02 -2.336452925763e-02 3.427967914025e-04 2.189024247785e+01
2.337500000000e+02 -2.341583956210e-02 3.429225752692e-04 2.191008548945e+01
2.340000000000e+02 -2.344317079226e-02 3.429421123556e-04 2.193055665721e+01
2.342500000000e+02 -2.344608803411e-02 3.428552830901e-04 2.195171525483e+01
2.345000000000e+02 -2.342439504278e-02 3.426633541467e-04 2.197362021683e+01
2.347500000000e+02 -2.337814149040e-02 3.423692832037e-04 2.199632885448e+01
2.350000000000e+02 -2.330762918840e-02 3.419774076115e-04 2.201989557414e+01
2.352500000000e+02 -2.321341662492e-02 3.414933498772e-04 2.204437060537e+01
2.355000000000e+02 -2.309632137682e-02 3.409240266892e-04 2.206979879954e+01
2.357500000000e+02 -2.295741916918e-02 3.402775744417e-04 2.209621852363e+01
2.360000000000e+02 -2.279804101662e-02 3.395629984051e-04 2.212366068401e+01
2.362500000000e+02 -2.261976688086e-02 3.387902052223e-04 2.215214789783e+01
2.365000000000e+02 -2.242441551113e-02 3.379696621648e-04 2.218169386895e+01
2.367500000000e+02 -2.221403015872e-02 3.371122675687e-04 2.221230293644e+01
2.370000000000e+02 -2.199086158950e-02 3.362292641528e-04 2.224396986646e+01
2.372500000000e+02 -2.175734810352e-02 3.353319796936e-04 2.227667982700e+01
2.375000000000e+02 -2.151609253974e-02 3.344317135123e-04 2.231040861131e+01
2.377500000000e+02 -2.126983684465e-02 3.335394212666e-04 2.234512302745e+01
2.380000000000e+02 -2.102143445204e-02 3.326655887232e-04 2.238078150883e+01
2.382500000000e+02 -2.077382091658e-02 3.318201956716e-04 2.241733484931e+01
2.385000000000e+02 -2.052998326620e-02 3.310125883604e-04 2.245472710377e+01
2.387500000000e+02 -2.029292841462e-02 3.302513508382e-04 2.249289655194e+01
2.390000000000e+02 -2.006565106192e-02 3.295442267778e-04 2.253177675761e+01
2.392500000000e+02 -1.985110188762e-02 3.288981153488e-04 2.257129761712e+01
2.395000000000e+02 -1.965215560039e-02 3.283190399533e-04 2.261138643348e+01
2.397500000000e+02 -1.947157993700e-02 3.278121360562e-04 2.265196890752e+01
2.400000000000e+02 -1.931200526142e-02 3.273816588543e-04 2.269297009249e+01
2.402500000000e+02 -1.917589577893e-02 3.270310052472e-04 2.273431521777e+01
2.405000000000e+02 -1.906552183602e-02 3.267627441654e-04 2.277593041341e+01
2.407500000000e+02 -1.898293437884e-02 3.265786480351e-04 2.281774329729e+01
2.410000000000e+02 -1.892994098933e-02 3.264797324182e-04 2.285968342583e+01
2.412500000000e+02 -1.890808400376e-02 3.264663429276e-04 2.290168260835e+01
2.415000000000e+02 -1.891862115676e-02 3.265381266689e-04 2.294367510179e+01
2.417500000000e+02 -1.896250821909e-02 3.266941227872e-04 2.298559766404e+01
2.420000000000e+02 -1.904038425221e-02 3.269327716072e-04 2.302738955066e+01
2.422500000000e+02 -1.915255955529e-02 3.272519839078e-04 2.306899239814e+01
2.425000000000e+02 -1.929900639857e-02 3.276490899655e-04 2.311035007874e+01
2.427500000000e+02 -1.947935238921e-02 3.281208806676e-04 2.315140853594e+01
2.430000000000e+02 -1.969287715893e-02 3.286636872696e-04 2.319211561006e+01
2.432500000000e+02 -1.993851239008e-02 3.292733786708e-04 2.323242090620e+01
2.435000000000e+02 -2.021484493649e-02 3.299453733364e-04 2.327227571735e+01
2.437500000000e+02 -2.052012399591e-02 3.306746594794e-04 2.331163302234e+01
2.440000000000e+02 -2.085227187256e-02 3.314558170734e-04 2.335044757381e+01
2.442500000000e+02 -2.120889888615e-02 3.322830461016e-04 2.338867607208e+01
2.445000000000e+02 -2.158732233953e-02 3.331502071522e-04 2.342627747650e+01
2.447500000000e+02 -2.198458986922e-02 3.340508495296e-04 2.346321338257e+01
2.450000000000e+02 -2.239750709531e-02 3.349782567602e-04 2.349944850391e+01
2.452500000000e+02 -2.282267006129e-02 3.359254999496e-04 2.353495122364e+01
2.455000000000e+02 -2.325650148810e-02 3.368854963120e-04 2.356969420914e+01
2.457500000000e+02 -2.369529140124e-02 3.378510757596e-04 2.360365503777e+01
2.460000000000e+02 -2.413524099741e-02 3.388150505670e-04 2.363681682707e+01
2.462500000000e+02 -2.457251030772e-02 3.397702900243e-04 2.366916883782e+01
2.465000000000e+02 -2.500326892366e-02 3.407097688478e-04 2.370070699941e+01
2.467500000000e+02 -2.542375011370e-02 3.416267085478e-04 2.373143434961e+01
2.470000000000e+02 -2.583030732158e-02 3.425146715846e-04 2.376136135082e+01
2.472500000000e+02 -2.621947218605e-02 3.433675690720e-04 2.379050604975e+01
2.475000000000e+02 -2.658801243070e-02 3.441797567965e-04 2.381889408557e+01
2.477500000000e+02 -2.693298816293e-02 3.449461194988e-04 2.384655850098e+01
2.480000000000e+02 -2.725180463213e-02 3.456621295635e-04 2.387353940092e+01
2.482500000000e+02 -2.754225941471e-02 3.463239347170e-04 2.389988341085e+01
2.485000000000e+02 -2.780258369474e-02 3.469283876288e-04 2.392564296933e+01
2.487500000000e+02 -2.803147552310e-02 3.474730770031e-04 2.395087548252e+01
2.490000000000e+02 -2.822812442806e-02 3.479563725120e-04 2.397564234509e+01
2.492500000000e+02 -2.839222674682e-02 3.483774223348e-04 2.400000786882e+01
2.495000000000e+02 -2.852399171834e-02 3.487360730918e-04 2.402403814286e+01
2.497500000000e+02 -2.862413824426e-02 3.490331370149e-04 2.404779988907e+01
2.500000000000e+02 -2.869388206792e-02 3.492701910348e-04 2.407135932342e+01
2.502500000000e+02 -2.873491312012e-02 3.494494558418e-04 2.409478107991e+01
2.505000000000e+02 -2.874936502718e-02 3.495738062797e-04 2.411812722985e+01
2.507500000000e+02 -2.873977538060e-02 3.496467650658e-04 2.414145643693e+01
2.510000000000e+02 -2.870903987556e-02 3.496724683828e-04 2.416482326740e+01
2.512500000000e+02 -2.866035908789e-02 3.496555898167e-04 2.418827768143e+01
2.515000000000e+02 -2.859718077729e-02 3.496010955496e-04 2.421186473442e+01
2.517500000000e+02 -2.852313760616e-02 3.495143954364e-04 2.423562447187e+01
2.520000000000e+02 -2.844198301084e-02 3.494012501878e-04 2.425959204367e+01
2.522500000000e+02 -2.835752527729e-02 3.492676952860e-04 2.428379800705e+01
2.525000000000e+02 -2.827356244077e-02 3.491199941120e-04 2.430826882139e+01
2.527500000000e+02 -2.819381840185e-02 3.489645914683e-04 2.433302749498e+01
2.530000000000e+02 -2.812188259261e-02 3.488080587800e-04 2.435809436593e+01
2.532500000000e+02 -2.806115344200e-02 3.486571279354e-04 2.438348798175e+01
2.535000000000e+02 -2.801478782587e-02 3.485186481141e-04 2.440922603012e+01
2.537500000000e+02 -2.798565636481e-02 3.483995229199e-04 2.443532629699e+01
2.540000000000e+02 -2.797630600819e-02 3.483067067467e-04 2.446180760241e+01
2.542500000000e+02 -2.798892995001e-02 3.482471814102e-04 2.448869067854e+01
2.545000000000e+02 -2.802534529147e-02 3.482279289819e-04 2.451599895836e+01
2.547500000000e+02 -2.808697827350e-02 3.482558471789e-04 2.454375924452e+01
2.550000000000e+02 -2.817485738576e-02 3.483377641089e-04 2.457200223202e+01
2.552500000000e+02 -2.828961301163e-02 3.484804669851e-04 2.460076286642e+01
2.555000000000e+02 -2.843148460173e-02 3.486904937181e-04 2.463008053149e+01
2.557500000000e+02 -2.860033325876e-02 3.489740765616e-04 2.465999905260e+01
2.560000000000e+02 -2.879566062637e-02 3.493370731648e-04 2.469056652470e+01
2.562500000000e+02 -2.901663191044e-02 3.497848641638e-04 2.472183496565e+01
2.565000000000e+02 -2.926210380345e-02 3.503223127759e-04 2.475385981516e+01
2.567500000000e+02 -2.953065528832e-02 3.509536110407e-04 2.478669928514e+01
2.570000000000e+02 -2.982062162169e-02 3.516821930818e-04 2.482041359101e+01
2.572500000000e+02 -3.013013144402e-02 3.525106264427e-04 2.485506407802e+01
2.575000000000e+02 -3.045714480726e-02 3.534405426538e-04 2.489071226762e+01
2.577500000000e+02 -3.079949352362e-02 3.544725647569e-04 2.492741884671e+01
2.580000000000e+02 -3.115492137424e-02 3.556062421913e-04 2.496524262181e+01
2.582500000000e+02 -3.152112555357e-02 3.568400030719e-04 2.500423945515e+01
2.585000000000e+02 -3.189579755741e-02 3.581711526498e-04 2.504446120530e+01
2.587500000000e+02 -3.227666350482e-02 3.595958748431e-04 2.508595469314e+01
2.590000000000e+02 -3.266152364538e-02 3.611090713999e-04 2.512876069396e+01
2.592500000000e+02 -3.304828972637e-02 3.627045660429e-04 2.517291298700e+01
2.595000000000e+02 -3.343502111287e-02 3.643751344667e-04 2.521843745613e+01
2.597500000000e+02 -3.381995737528e-02 3.661125727961e-04 2.526535125452e+01
2.600000000000e+02 -3.420154715097e-02 3.679077703678e-04 2.531366204750e+01
2.602500000000e+02 -3.457847329083e-02 3.697508092040e-04 2.536336732312e+01
2.605000000000e+02 -3.494967329018e-02 3.716310696353e-04 2.541445379638e+01
2.607500000000e+02 -3.531435481757e-02 3.735373183628e-04 2.546689689022e+01
2.610000000000e+02 -3.567200429712e-02 3.754580798968e-04 2.552066032419e+01
2.612500000000e+02 -3.602238991861e-02 3.773816733241e-04 2.557569578945e+01
2.615000000000e+02 -3.636555931474e-02 3.792961721941e-04 2.563194274601e+01
2.617500000000e+02 -3.670183078844e-02 3.811897237063e-04 2.568932832334e+01
2.620000000000e+02 -3.703177774380e-02 3.830507534005e-04 2.574776734340e+01
2.622500000000e+02 -3.735620767510e-02 3.848681128012e-04 2.580716247249e+01
2.625000000000e+02 -3.767613549345e-02 3.866312230497e-04 2.586740451421e+01
2.627500000000e+02 -3.799275178779e-02 3.883302374725e-04 2.592837281705e+01
2.630000000000e+02 -3.830738676794e-02 3.899561660987e-04 2.598993584706e+01
2.632500000000e+02 -3.862146982202e-02 3.915010025043e-04 2.605195188673e+01
2.635000000000e+02 -3.893648547266e-02 3.929578706432e-04 2.611426988932e+01
2.637500000000e+02 -3.925392607634e-02 3.943211110877e-04 2.617673044861e+01
2.640000000000e+02 -3.957524294834e-02 3.955863549355e-04 2.623916692267e+01
2.642500000000e+02 -3.990179615646e-02 3.967505759092e-04 2.630140666887e+01
2.645000000000e+02 -4.023480461459e-02 3.978121205419e-04 2.636327239535e+01
2.647500000000e+02 -4.057529846696e-02 3.987707122921e-04 2.642458360620e+01
2.650000000000e+02 -4.092407430326e-02 3.996274305080e-04 2.648515814314e+01
2.652500000000e+02 -4.128165522173e-02 4.003846679446e-04 2.654481377989e+01
2.655000000000e+02 -4.164825639167e-02 4.010460597217e-04 2.660336987727e+01
2.657500000000e+02 -4.202375759052e-02 4.016163918821e-04 2.666064905409e+01
2.660000000000e+02 -4.240768331807e-02 4.021014892356e-04 2.671647887666e+01
2.662500000000e+02 -4.279919091433e-02 4.025080565374e-04 2.677069351954e+01
2.665000000000e+02 -4.319706836452e-02 4.028434850334e-04 2.682313538950e+01
2.667500000000e+02 -4.359974004254e-02 4.031159667332e-04 2.687365668257e+01
2.670000000000e+02 -4.400528327260e-02 4.033340777378e-04 2.692212084402e+01
2.672500000000e+02 -4.441145499755e-02 4.035066569110e-04 2.696840390579e+01
2.675000000000e+02 -4.481572756222e-02 4.036426958624e-04 2.701239568240e+01
2.677500000000e+02 -4.521533531012e-02 4.037510672718e-04 2.705400078671e+01
2.680000000000e+02 -4.560732914285e-02 4.038404088523e-04 2.709313945850e+01
2.682500000000e+02 -4.598863929470e-02 4.039190979324e-04 2.712974816857e+01
2.685000000000e+02 -4.635614446464e-02 4.039950855518e-04 2.716378000211e+01
2.687500000000e+02 -4.670674725387e-02 4.040757809613e-04 2.719520478738e+01
2.690000000000e+02 -4.703745292251e-02 4.041679606156e-04 2.722400899708e+01
2.692500000000e+02 -4.734545075089e-02 4.042776927950e-04 2.725019539010e+01
2.695000000000e+02 -4.762819456012e-02 4.044102599046e-04 2.727378243348e+01
2.697500000000e+02 -4.788348159737e-02 4.045701715303e-04 2.729480349879e+01
2.700000000000e+02 -4.810952625420e-02 4.047610899396e-04 2.731330586509e+01
2.702500000000e+02 -4.830502614228e-02 4.049857958198e-04 2.732934955249e+01
2.705000000000e+02 -4.846921886696e-02 4.052461850604e-04 2.734300601623e+01
2.707500000000e+02 -4.860192549780e-02 4.055432644628e-04 2.735435674111e+01
2.710000000000e+02 -4.870358125535e-02 4.058771576913e-04 2.736349175942e+01
2.712500000000e+02 -4.877524976880e-02 4.062470914194e-04 2.737050814662e+01
2.715000000000e+02 -4.881862256064e-02 4.066514372614e-04 2.737550850869e+01
2.717500000000e+02 -4.883600167854e-02 4.070877315627e-04 2.737859950999e+01
2.720000000000e+02 -4.883026674467e-02 4.075527267100e-04 2.737989045818e+01
2.722500000000e+02 -4.880482843486e-02 4.080424532919e-04 2.737949197001e+01
2.725000000000e+02 -4.876356771584e-02 4.085522815730e-04 2.737751474670e+01
2.727500000000e+02 -4.871076508098e-02 4.090770263146e-04 2.737406845343e+01
2.730000000000e+02 -4.865101937917e-02 4.096110637098e-04 2.736926073230e+01
2.732500000000e+02 -4.858916093160e-02 4.101484776696e-04 2.736319633242e+01
2.735000000000e+02 -4.853015913942e-02 4.106831759516e-04 2.735597636610e+01
2.737500000000e+02 -4.847902776295e-02 4.112090724411e-04 2.734769768636e+01
2.740000000000e+02 -4.844073167088e-02 4.117202590101e-04 2.733845236693e+01
2.742500000000e+02 -4.842009327228e-02 4.122111929705e-04 2.732832728727e+01
2.745000000000e+02 -4.842170510814e-02 4.126768595120e-04 2.731740379598e+01
2.747500000000e+02 -4.844984825257e-02 4.131129367941e-04 2.730575745313e+01
2.750000000000e+02 -4.850841845604e-02 4.135159474655e-04 2.729345783000e+01
2.752500000000e+02 -4.860086319366e-02 4.138833724335e-04 2.728056835398e+01
2.755000000000e+02 -4.873012826249e-02 4.142137827478e-04 2.726714619672e+01
2.757500000000e+02 -4.889861605632e-02 4.145069056053e-04 2.725324219631e+01
2.760000000000e+02 -4.910815658200e-02 4.147636556750e-04 2.723890079428e+01
2.762500000000e+02 -4.935998954585e-02 4.149861252131e-04 2.722416000763e+01
2.765000000000e+02 -4.965475799716e-02 4.151775275745e-04 2.720905142209e+01
2.767500000000e+02 -4.999251341400e-02 4.153420644601e-04 2.719360020076e+01
2.770000000000e+02 -5.037273211039e-02 4.154848576809e-04 2.717782513052e+01
2.772500000000e+02 -5.079434324169e-02 4.156117215408e-04 2.716173869732e+01
2.775000000000e+02 -5.125576507208e-02 4.157289091480e-04 2.714534718974e+01
2.777500000000e+02 -5.175494565848e-02 4.158428880587e-04 2.712865085260e+01
2.780000000000e+02 -5.228940390187e-02 4.159600717442e-04 2.711164407560e+01
2.782500000000e+02 -5.285626897235e-02 4.160865356078e-04 2.709431563695e+01
2.785000000000e+02 -5.345231821407e-02 4.162277276903e-04 2.707664898815e+01
2.787500000000e+02 -5.407401644934e-02 4.163882039798e-04 2.705862258971e+01
2.790000000000e+02 -5.471755807014e-02 4.165713770578e-04 2.704021029987e+01
2.792500000000e+02 -5.537891426245e-02 4.167793295745e-04 2.702138179476e+01
2.795000000000e+02 -5.605388707458e-02 4.170126705114e-04 2.700210304229e+01
2.797500000000e+02 -5.673816957199e-02 4.172704140473e-04 2.698233679437e+01
2.800000000000e+02 -5.742741141750e-02 4.175499708760e-04 2.696204312257e+01
2.802500000000e+02 -5.811728792009e-02 4.178471563565e-04 2.694117995179e+01
2.805000000000e+02 -5.880357181497e-02 4.181563073080e-04 2.691970362197e+01
2.807500000000e+02 -5.948220511136e-02 4.184704507818e-04 2.689756944711e+01
2.810000000000e+02 -6.014936893083e-02 4.187815445787e-04 2.687473226478e+01
2.812500000000e+02 -6.080154812958e-02 4.190807378006e-04 2.685114697701e+01
2.815000000000e+02 -6.143559026352e-02 4.193586906123e-04 2.682676906500e+01
2.817500000000e+02 -6.204875426386e-02 4.196059188497e-04 2.680155509039e+01
2.820000000000e+02 -6.263874932655e-02 4.198131568131e-04 2.677546314566e+01
2.822500000000e+02 -6.320375964721e-02 4.199717169966e-04 2.674845329509e+01
2.825000000000e+02 -6.374245596233e-02 4.200738361785e-04 2.672048795479e+01
2.827500000000e+02 -6.425399014757e-02 4.201129928124e-04 2.669153225506e+01
2.830000000000e+02 -6.473797323132e-02 4.200841778248e-04 2.666155435565e+01
2.832500000000e+02 -6.519443688010e-02 4.199841135897e-04 2.663052572054e+01
2.835000000000e+02 -6.562377604865e-02 4.198114031509e-04 2.659842137292e+01
2.837500000000e+02 -6.602667716481e-02 4.195666137424e-04 2.656522010274e+01
2.840000000000e+02 -6.640402959841e-02 4.192522202960e-04 2.653090466456e+01
2.842500000000e+02 -6.675682654409e-02 4.188726524223e-04 2.649546193699e+01
2.845000000000e+02 -6.708605517524e-02 4.184340569064e-04 2.645888307932e+01
2.847500000000e+02 -6.739258205797e-02 4.179440385977e-04 2.642116365790e+01
2.850000000000e+02 -6.767703575319e-02 4.174114648994e-04 2.638230377353e+01
2.852500000000e+02 -6.793969432085e-02 4.168460504919e-04 2.634230816463e+01
2.855000000000e+02 -6.818037920533e-02 4.162578475518e-04 2.630118630944e+01
2.857500000000e+02 -6.839836488338e-02 4.156570329161e-04 2.625895251129e+01
2.860000000000e+02 -6.859230591443e-02 4.150535207131e-04 2.621562596680e+01
2.862500000000e+02 -6.876018928927e-02 4.144565390641e-04 2.617123082317e+01
2.865000000000e+02 -6.889931386589e-02 4.138741625872e-04 2.612579620474e+01
2.867500000000e+02 -6.900630409229e-02 4.133130794290e-04 2.607935622048e+01
2.870000000000e+02 -6.907715750788e-02 4.127782878711e-04 2.603194993127e+01
2.872500000000e+02 -6.910733169748e-02 4.122728796056e-04 2.598362128012e+01
2.875000000000e+02 -6.909186844313e-02 4.117979185063e-04 2.593441898527e+01
2.877500000000e+02 -6.902555716593e-02 4.113524179130e-04 2.588439636840e+01
2.880000000000e+02 -6.890313221483e-02 4.109333112626e-04 2.583361113994e+01
2.882500000000e+02 -6.871950251854e-02 4.105356455828e-04 2.578212512730e+01
2.885000000000e+02 -6.847000565946e-02 4.101525460923e-04 2.573000392845e+01
2.887500000000e+02 -6.815068023335e-02 4.097756252409e-04 2.567731651957e+01
2.890000000000e+02 -6.775854787259e-02 4.093952564450e-04 2.562413479958e+01
2.892500000000e+02 -6.729189324800e-02 4.090008730466e-04 2.557053306593e+01
2.895000000000e+02 -6.675053237210e-02 4.085812931884e-04 2.551658744854e+01
2.897500000000e+02 -6.613605758619e-02 4.081250631339e-04 2.546237530328e+01
2.900000000000e+02 -6.545204840156e-02 4.076207986881e-04 2.540797454910e+01
2.902500000000e+02 -6.470423645995e-02 4.070575133223e-04 2.535346299246e+01
2.905000000000e+02 -6.390061492033e-02 4.064249174870e-04 2.529891763922e+01
2.907500000000e+02 -6.305148375510e-02 4.057136855852e-04 2.524441398447e+01
2.910000000000e+02 -6.216942216791e-02 4.049156902328e-04 2.519002532491e+01
2.912500000000e+02 -6.126918538028e-02 4.040241960086e-04 2.513582209507e+01
2.915000000000e+02 -6.036752352300e-02 4.030340097179e-04 2.508187121624e+01
2.917500000000e+02 -5.948292325813e-02 4.019416035701e-04 2.502823551518e+01
2.920000000000e+02 -5.863527850736e-02 4.007452490317e-04 2.497497317798e+01
2.922500000000e+02 -5.784549677594e-02 3.994450585502e-04 2.492213728364e+01
2.925000000000e+02 -5.713505216726e-02 3.980430300388e-04 2.486977539484e+01
2.927500000000e+02 -5.652549830471e-02 3.965431026216e-04 2.481792924334e+01
2.930000000000e+02 -5.603795558056e-02 3.949512365179e-04 2.476663448990e+01
2.932500000000e+02 -5.569258835654e-02 3.932754531254e-04 2.471592057195e+01
2.935000000000e+02 -5.550808845660e-02 3.915259164008e-04 2.466581064798e+01
2.937500000000e+02 -5.550117899199e-02 3.897150227128e-04 2.461632161952e+01
2.940000000000e+02 -5.568615397571e-02 3.878574921547e-04 2.456746425158e+01
2.942500000000e+02 -5.607446490189e-02 3.859704625633e-04 2.451924336389e+01
2.945000000000e+02 -5.667436719337e-02 3.840735754883e-04 2.447165811371e+01
2.947500000000e+02 -5.749063281318e-02 3.821890374006e-04 2.442470233903e+01
2.950000000000e+02 -5.852433743295e-02 3.803416420790e-04 2.437836497862e+01
2.952500000000e+02 -5.977272515544e-02 3.785587334213e-04 2.433263053960e+01
2.955000000000e+02 -6.122915329085e-02 3.768700925119e-04 2.428747962148e+01
2.957500000000e+02 -6.288311688374e-02 3.753077296019e-04 2.424288947749e+01
2.960000000000e+02 -6.472034964681e-02 3.739055654967e-04 2.419883460013e+01
2.962500000000e+02 -6.672299924206e-02 3.726989944521e-04 2.415528733511e+01
2.965000000000e+02 -6.886986900371e-02 3.717243016627e-04 2.411221849246e+01
2.967500000000e+02 -7.113672041903e-02 3.710179661165e-04 2.406959796070e+01
2.970000000000e+02 -7.349662871291e-02 3.706159193595e-04 2.402739530686e+01
2.972500000000e+02 -7.592038189913e-02 3.705525453610e-04 2.398558035167e+01
2.975000000000e+02 -7.837691546681e-02 3.708596503893e-04 2.394412371241e+01
2.977500000000e+02 -8.083377417617e-02 3.715654319086e-04 2.390299731010e+01
2.980000000000e+02 -8.325759183597e-02 3.726933289772e-04 2.386217482684e+01
2.982500000000e+02 -8.561458222009e-02 3.742609583512e-04 2.382163211302e+01
2.985000000000e+02 -8.787103338434e-02 3.762789591307e-04 2.378134754597e+01
2.987500000000e+02 -8.999379936922e-02 3.787500907627e-04 2.374130232790e+01
2.990000000000e+02 -9.195078439734e-02 3.816682990404e-04 2.370148073605e+01
2.992500000000e+02 -9.371141460794e-02 3.850183522346e-04 2.366187031477e+01
2.995000000000e+02 -9.524709352681e-02 3.887751624461e-04 2.362246202538e+01
2.997500000000e+02 -9.653163897993e-02 3.929035221043e-04 2.358325034565e+01
3.000000000000e+02 -9.754169771167e-02 3.973581838790e-04 2.354423333308e+01
3.002500000000e+02 -9.825713514891e-02 4.020841871571e-04 2.350541264859e+01
3.005000000000e+02 -9.866139754274e-02 4.070175320116e-04 2.346679355710e+01
3.007500000000e+02 -9.874184242382e-02 4.120859587810e-04 2.342838489377e+01
3.010000000000e+02 -9.849003484566e-02 4.172099537500e-04 2.339019901711e+01
3.012500000000e+02 -9.790200283212e-02 4.223043700406e-04 2.335225173120e+01
3.015000000000e+02 -9.697844748449e-02 4.272799808868e-04 2.331456220561e+01
3.017500000000e+02 -9.572490287830e-02 4.320452391016e-04 2.327715285434e+01
3.020000000000e+02 -9.415183683351e-02 4.365081824107e-04 2.324004921837e+01
3.022500000000e+02 -9.227468909115e-02 4.405784167832e-04 2.320327981190e+01
3.025000000000e+02 -9.011383753722e-02 4.441691488409e-04 2.316687594642e+01
3.027500000000e+02 -8.769448884876e-02 4.471991752540e-04 2.313087153512e+01
3.030000000000e+02 -8.504648734520e-02 4.495947845426e-04 2.309530285287e+01
3.032500000000e+02 -8.220403830457e-02 4.512915455583e-04 2.306020827512e+01
3.035000000000e+02 -7.920534281652e-02 4.522358732440e-04 2.302562797120e+01
3.037500000000e+02 -7.609214592188e-02 4.523863816489e-04 2.299160356323e+01
3.040000000000e+02 -7.290919904022e-02 4.517150223147e-04 2.295817774849e+01
3.042500000000e+02 -6.970364063002e-02 4.502079236960e-04 2.292539388183e+01
3.045000000000e+02 -6.652430423399e-02 4.478658941745e-04 2.289329553266e+01
3.047500000000e+02 -6.342096282932e-02 4.447046361562e-04 2.286192601247e+01
3.050000000000e+02 -6.044352166263e-02 4.407546587443e-04 2.283132787557e+01
3.052500000000e+02 -5.764117594512e-02 4.360608744863e-04 2.280154242050e+01
3.055000000000e+02 -5.506154901088e-02 4.306819109624e-04 2.277260918428e+01
3.057500000000e+02 -5.274982902603e-02 4.246891351239e-04 2.274456543850e+01
3.060000000000e+02 -5.074792477409e-02 4.181654740873e-04 2.271744571954e+01
3.062500000000e+02 -4.909365872008e-02 4.112040297043e-04 2.269128137318e+01
3.065000000000e+02 -4.782001713087e-02 4.039065242837e-04 2.266610014757e+01
3.067500000000e+02 -4.695447515340e-02 3.963816142984e-04 2.264192583752e+01
3.070000000000e+02 -4.651841342815e-02 3.887431116104e-04 2.261877797586e+01
3.072500000000e+02 -4.652664019536e-02 3.811081434807e-04 2.259667159893e+01
3.075000000000e+02 -4.698703153940e-02 3.735952920249e-04 2.257561706501e+01
3.077500000000e+02 -4.790029655706e-02 3.663227274210e-04 2.255561996119e+01
3.080000000000e+02 -4.925987527077e-02 3.594063433861e-04 2.253668106212e+01
3.082500000000e+02 -5.105196944932e-02 3.529580408328e-04 2.251879636962e+01
3.085000000000e+02 -5.325570729436e-02 3.470840943396e-04 2.250195720492e+01
3.087500000000e+02 -5.584343469842e-02 3.418833896913e-04 2.248615037935e+01
3.090000000000e+02 -5.878112970192e-02 3.374459781143e-04 2.247135840225e+01
3.092500000000e+02 -6.202892721342e-02 3.338518566184e-04 2.245755974830e+01
3.095000000000e+02 -6.554174487551e-02 3.311695821022e-04 2.244472915287e+01
3.097500000000e+02 -6.926999279062e-02 3.294551925286e-04 2.243283795854e+01
3.100000000000e+02 -7.316035643900e-02 3.287512929144e-04 2.242185446920e+01
3.102500000000e+02 -7.715663406465e-02 3.290862635192e-04 2.241174432617e+01
3.105000000000e+02 -8.120061323123e-02 3.304737551209e-04 2.240247089673e+01
3.107500000000e+02 -8.523296971082e-02 3.329123188857e-04 2.239399566437e+01
3.110000000000e+02 -8.919417431992e-02 3.363850942224e-04 2.238627860616e+01
3.112500000000e+02 -9.302539048189e-02 3.408598480242e-04 2.237927857196e+01
3.115000000000e+02 -9.666934998097e-02 3.462891810486e-04 2.237295363599e+01
3.117500000000e+02 -1.000711936540e-01 3.526109543622e-04 2.236726144052e+01
3.120000000000e+02 -1.031792668970e-01 3.597489734405e-04 2.236215949294e+01
3.122500000000e+02 -1.059458572284e-01 3.676137831737e-04 2.235760546381e+01
3.125000000000e+02 -1.083278682945e-01 3.761037278694e-04 2.235355742502e+01
3.127500000000e+02 -1.102874214083e-01 3.851062715263e-04 2.234997407299e+01
3.130000000000e+02 -1.117923791939e-01 3.944994702862e-04 2.234681490916e+01
3.132500000000e+02 -1.128167876545e-01 4.041535490289e-04 2.234404039541e+01
3.135000000000e+02 -1.133412311316e-01 4.139326931985e-04 2.234161205386e+01
3.137500000000e+02 -1.133531007076e-01 4.236969835616e-04 2.233949256835e+01
3.140000000000e+02 -1.128467695416e-01 4.333044147890e-04 2.233764581709e+01
3.142500000000e+02 -1.118236802574e-01 4.426130108991e-04 2.233603691293e+01
3.145000000000e+02 -1.102923361560e-01 4.514829216842e-04 2.233463218932e+01
3.147500000000e+02 -1.082682054098e-01 4.597785528709e-04 2.233339919557e+01
3.150000000000e+02 -1.057735286531e-01 4.673706898496e-04 2.233230664613e+01
3.152500000000e+02 -1.028370425171e-01 4.741385115172e-04 2.233132438659e+01
3.155000000000e+02 -9.949360988685e-02 4.799715434163e-04 2.233042332786e+01
3.157500000000e+02 -9.578377139538e-02 4.847714698424e-04 2.232957539977e+01
3.160000000000e+02 -9.175321103905e-02 4.884537210680e-04 2.232875348415e+01
3.162500000000e+02 -8.745214994115e-02 4.909488836239e-04 2.232793136103e+01
3.165000000000e+02 -8.293466891930e-02 4.922039183673e-04 2.232708366298e+01
3.167500000000e+02 -7.825797010549e-02 4.921830379996e-04 2.232618582930e+01
3.170000000000e+02 -7.348158596484e-02 4.908684750024e-04 2.232521407609e+01
3.172500000000e+02 -6.866654429159e-02 4.882609149755e-04 2.232414536921e+01
3.175000000000e+02 -6.387450358702e-02 4.843795428450e-04 2.232295741272e+01
3.177500000000e+02 -5.916686769704e-02 4.792618965774e-04 2.232162865035e+01
3.180000000000e+02 -5.460389575063e-02 4.729633171044e-04 2.232013827856e+01
3.182500000000e+02 -5.024381834058e-02 4.655562791927e-04 2.231846626316e+01
3.185000000000e+02 -4.614197763960e-02 4.571294033604e-04 2.231659338944e+01
3.187500000000e+02 -4.235000269929e-02 4.477861582059e-04 2.231450130908e+01
3.190000000000e+02 -3.891503661295e-02 4.376433419550e-04 2.231217260905e+01
3.192500000000e+02 -3.587902843766e-02 4.268293656857e-04 2.230959090835e+01
3.195000000000e+02 -3.327810339293e-02 4.154823844779e-04 2.230674096205e+01
3.197500000000e+02 -3.114202493594e-02 4.037481728482e-04 2.230360877951e+01
3.200000000000e+02 -2.949375452923e-02 3.917778159321e-04 2.230018179188e+01
3.202500000000e+02 -2.834912379089e-02 3.797255674239e-04 2.229644901011e+01
3.205000000000e+02 -2.771661881855e-02 3.677466187141e-04 2.229240122040e+01
3.207500000000e+02 -2.759728283191e-02 3.559947401198e-04 2.228803120597e+01
3.210000000000e+02 -2.798473870957e-02 3.446199888656e-04 2.228333397800e+01
3.212500000000e+02 -2.886533044304e-02 3.337665094132e-04 2.227830702396e+01
3.215000000000e+02 -3.021837607102e-02 3.235704283488e-04 2.227295058172e+01
3.217500000000e+02 -3.201653115935e-02 3.141579063536e-04 2.226726791480e+01
3.220000000000e+02 -3.422625655528e-02 3.056434003386e-04 2.226126559273e+01
3.222500000000e+02 -3.680837475081e-02 2.981280610535e-04 2.225495377846e+01
3.225000000000e+02 -3.971871283666e-02 2.916984404274e-04 2.224834650481e+01
3.227500000000e+02 -4.290881438445e-02 2.864253366246e-04 2.224146194191e+01
3.230000000000e+02 -4.632670693678e-02 2.823630327617e-04 2.223432265462e+01
3.232500000000e+02 -4.991771679561e-02 2.795487583083e-04 2.222695582800e+01
3.235000000000e+02 -5.362531157172e-02 2.780023743377e-04 2.221939347099e+01
3.237500000000e+02 -5.739196052855e-02 2.777265257225e-04 2.221167258178e+01
3.240000000000e+02 -6.115999437555e-02 2.787068593350e-04 2.220383528185e+01
3.242500000000e+02 -6.487245658286e-02 2.809125509217e-04 2.219592889812e+01
3.245000000000e+02 -6.847392910496e-02 2.842969825887e-04 2.218800599485e+01
3.247500000000e+02 -7.191132130437e-02 2.887987773032e-04 2.218012435870e+01
3.250000000000e+02 -7.513460882509e-02 2.943430965110e-04 2.217234691997e+01
3.252500000000e+02 -7.809751189667e-02 3.008429628581e-04 2.216474161052e+01
3.255000000000e+02 -8.075810221117e-02 3.082006677034e-04 2.215738116237e+01
3.257500000000e+02 -8.307932931895e-02 3.163093754483e-04 2.215034283074e+01
3.260000000000e+02 -8.502945853151e-02 3.250548429678e-04 2.214370805080e+01
3.262500000000e+02 -8.658241610923e-02 3.343170818383e-04 2.213756202671e+01
3.265000000000e+02 -8.771803571948e-02 3.439719911375e-04 2.213199324343e+01
3.267500000000e+02 -8.842220604427e-02 3.538930675811e-04 2.212709291581e+01
3.270000000000e+02 -8.868692098163e-02 3.639530953305e-04 2.212295437487e+01
3.272500000000e+02 -8.851023011018e-02 3.740256308609e-04 2.211967238488e+01
3.275000000000e+02 -8.789610072143e-02 3.839865533808e-04 2.211734242541e+01
3.277500000000e+02 -8.685418916053e-02 3.937152650651e-04 2.211605991237e+01
3.280000000000e+02 -8.539953586836e-02 4.030960934707e-04 2.211591939993e+01
3.282500000000e+02 -8.355218986658e-02 4.120194270669e-04 2.211701375741e+01
3.285000000000e+02 -8.133677286343e-02 4.203830947371e-04 2.211943333996e+01
3.287500000000e+02 -7.878199514784e-02 4.280929929415e-04 2.212326516744e+01
3.290000000000e+02 -7.592013356912e-02 4.350638974590e-04 2.212859213024e+01
3.292500000000e+02 -7.278648460169e-02 4.412201760883e-04 2.213549222784e+01
3.295000000000e+02 -6.941880098795e-02 4.464964621818e-04 2.214403786538e+01
3.297500000000e+02 -6.585672529876e-02 4.508381529058e-04 2.215429521599e+01
3.300000000000e+02 -6.214122607795e-02 4.542014385089e-04 2.216632365867e+01
3.302500000000e+02 -5.831404984590e-02 4.565538351270e-04 2.218017531017e+01
3.305000000000e+02 -5.441718978872e-02 4.578742157907e-04 2.219589464673e+01
3.307500000000e+02 -5.049238297625e-02 4.581527944509e-04 2.221351823674e+01
3.310000000000e+02 -4.658063526619e-02 4.573909152463e-04 2.223307457172e+01
3.312500000000e+02 -4.272177779097e-02 4.556007225264e-04 2.225458399654e+01
3.315000000000e+02 -3.895405833924e-02 4.528048112958e-04 2.227805875129e+01
3.317500000000e+02 -3.531376433798e-02 4.490357338547e-04 2.230350309593e+01
3.320000000000e+02 -3.183488235619e-02 4.443353575654e-04 2.233091352866e+01
3.322500000000e+02 -2.854878584132e-02 4.387541222870e-04 2.236027907458e+01
3.325000000000e+02 -2.548395696849e-02 4.323502334249e-04 2.239158164383e+01
3.327500000000e+02 -2.266573886438e-02 4.251887860824e-04 2.242479643747e+01
3.330000000000e+02 -2.011611315200e-02 4.173408287972e-04 2.245989239828e+01
3.332500000000e+02 -1.785350954217e-02 4.088824065309e-04 2.249683268392e+01
3.335000000000e+02 -1.589264565625e-02 3.998935986362e-04 2.253557515967e+01
3.337500000000e+02 -1.424438961665e-02 3.904575509913e-04 2.257607289208e+01
3.340000000000e+02 -1.291566107187e-02 3.806595703410e-04 2.261827464118e+01
3.342500000000e+02 -1.190935831118e-02 3.705862640016e-04 2.266212533935e+01
3.345000000000e+02 -1.122432494192e-02 3.603246921327e-04 2.270756655441e+01
3.347500000000e+02 -1.085534965916e-02 3.499616159436e-04 2.275453692893e+01
3.350000000000e+02 -1.079320656207e-02 3.395829402249e-04 2.280297259962e+01
3.352500000000e+02 -1.102474172783e-02 3.292731661531e-04 2.285280759427e+01
3.355000000000e+02 -1.153300212526e-02 3.191149012271e-04 2.290397420872e+01
3.357500000000e+02 -1.229741447041e-02 3.091884458814e-04 2.295640336354e+01
3.360000000000e+02 -1.329401951790e-02 2.995715058666e-04 2.301002495103e+01
3.362500000000e+02 -1.449575451222e-02 2.903389053957e-04 2.306476816837e+01
3.365000000000e+02 -1.587279420151e-02 2.815624518976e-04 2.312056184239e+01
3.367500000000e+02 -1.739294575705e-02 2.733108300375e-04 2.317733475327e+01
3.370000000000e+02 -1.902208921532e-02 2.656493469360e-04 2.323501594688e+01
3.372500000000e+02 -2.072466961156e-02 2.586396937859e-04 2.329353504847e+01
3.375000000000e+02 -2.246422574965e-02 2.523398614658e-04 2.335282256497e+01
3.377500000000e+02 -2.420395159879e-02 2.468039067444e-04 2.341281018117e+01
3.380000000000e+02 -2.590727644260e-02 2.420816365601e-04 2.347343103585e+01
3.382500000000e+02 -2.753845848901e-02 2.382182475124e-04 2.353461998041e+01
3.385000000000e+02 -2.906317700579e-02 2.352538973826e-04 2.359631380919e+01
3.387500000000e+02 -3.044910905554e-02 2.332231944597e-04 2.365845145121e+01
3.390000000000e+02 -3.166648104034e-02 2.321546134722e-04 2.372097411896e+01
3.392500000000e+02 -3.268858569149e-02 2.320700049617e-04 2.378382541320e+01
3.395000000000e+02 -3.349224381132e-02 2.329838577219e-04 2.384695135971e+01
3.397500000000e+02 -3.405820691336e-02 2.349026381366e-04 2.391030039439e+01
3.400000000000e+02 -3.437149132749e-02 2.378241684742e-04 2.397382327834e+01
3.402500000000e+02 -3.442162994621e-02 2.417370104167e-04 2.403747295417e+01
3.405000000000e+02 -3.420283760336e-02 2.466198813196e-04 2.410120432644e+01
3.407500000000e+02 -3.371409178102e-02 2.524412384922e-04 2.416497399936e+01
3.410000000000e+02 -3.295911854296e-02 2.591589301966e-04 2.422873995170e+01
3.412500000000e+02 -3.194628869364e-02 2.667198835263e-04 2.429246117070e+01
3.415000000000e+02 -3.068842992702e-02 2.750602162656e-04 2.435609726055e+01
3.417500000000e+02 -2.920255149329e-02 2.841052084636e-04 2.441960802450e+01
3.420000000000e+02 -2.750949863539e-02 2.937697516840e-04 2.448295305260e+01
3.422500000000e+02 -2.563353609100e-02 3.039589439574e-04 2.454609130702e+01
3.425000000000e+02 -2.360187633034e-02 3.145688074529e-04 2.460898075167e+01
3.427500000000e+02 -2.144416091734e-02 3.254871978589e-04 2.467157799933e+01
3.430000000000e+02 -1.919190683322e-02 3.365951594530e-04 2.473383803025e+01
3.432500000000e+02 -1.687792740491e-02 3.477683106893e-04 2.479571395817e+01
3.435000000000e+02 -1.453574146896e-02 3.588782919223e-04 2.485715688341e+01
3.437500000000e+02 -1.219897879025e-02 3.697943979719e-04 2.491811581109e+01
3.440000000000e+02 -9.900794157854e-03 3.803854279015e-04 2.497853766783e+01
3.442500000000e+02 -7.673297167893e-03 3.905216293213e-04 2.503836739311e+01
3.445000000000e+02 -5.547007042451e-03 4.000766164505e-04 2.509754812374e+01
3.447500000000e+02 -3.550339447015e-03 4.089290381511e-04 2.515602146004e+01
3.450000000000e+02 -1.709130323688e-03 4.169646513304e-04 2.521372781102e+01
3.452500000000e+02 -4.620112616200e-05 4.240780502307e-04 2.527060681256e+01
3.455000000000e+02 1.419023927677e-03 4.301744127267e-04 2.532659779895e+01
3.457500000000e+02 2.670860382066e-03 4.351709300311e-04 2.538164034957e+01
3.460000000000e+02 3.697639458862e-03 4.389981346940e-04 2.543567485134e+01
3.462500000000e+02 4.491939574575e-03 4.416010081670e-04 2.548864311204e+01
3.465000000000e+02 5.050753209872e-03 4.429398074347e-04 2.554048897765e+01
3.467500000000e+02 5.375594442566e-03 4.429907968039e-04 2.559115895490e+01
3.470000000000e+02 5.472551705805e-03 4.417465872411e-04 2.564060283109e+01
3.472500000000e+02 5.352267305605e-03 4.392162619091e-04 2.568877425466e+01
3.475000000000e+02 5.029859734668e-03 4.354252117809e-04 2.573563129648e+01
3.477500000000e+02 4.524768695633e-03 4.304147375296e-04 2.578113694716e+01
3.480000000000e+02 3.860527092428e-03 4.242414069249e-04 2.582525955958e+01
3.482500000000e+02 3.064458339174e-03 4.169761807461e-04 2.586797322465e+01
3.485000000000e+02 2.167292354019e-03 4.087033494317e-04 2.590925807007e+01
3.487500000000e+02 1.202707868367e-03 3.995192909861e-04 2.594910047463e+01
3.490000000000e+02 2.068067084120e-04 3.895310581386e-04 2.598749320723e+01
3.492500000000e+02 -7.824759648230e-04 3.788548468776e-04 2.602443547769e+01
3.495000000000e+02 -1.726011403422e-03 3.676143695689e-04 2.605993290683e+01
3.497500000000e+02 -2.584160195488e-03 3.559391385063e-04 2.609399742637e+01
3.500000000000e+02 -3.317483985480e-03 3.439626963562e-04 2.612664710265e+01
3.502500000000e+02 -3.887476883123e-03 3.318208257106e-04 2.615790590011e+01
3.505000000000e+02 -4.257303282878e-03 3.196497568636e-04 2.618780339547e+01
3.507500000000e+02 -4.392526834135e-03 3.075843932034e-04 2.621637444228e+01
3.510000000000e+02 -4.261821899051e-03 2.957565876743e-04 2.624365880614e+01
3.512500000000e+02 -3.837651636584e-03 2.842934849335e-04 2.626970077293e+01
3.515000000000e+02 -3.096895840016e-03 2.733159360793e-04 2.629454874585e+01
3.517500000000e+02 -2.021420015493e-03 2.629370241726e-04 2.631825483303e+01
3.520000000000e+02 -5.985707821950e-04 2.532607010370e-04 2.634087444071e+01
3.522500000000e+02 1.178419176176e-03 2.443805419534e-04 2.636246586827e+01
3.525000000000e+02 3.310117833270e-03 2.363786429218e-04 2.638308992295e+01
3.527500000000e+02 5.790687836151e-03 2.293246998754e-04 2.640280954521e+01
3.530000000000e+02 8.607799173619e-03 2.232752383247e-04 2.642168944839e+01
3.532500000000e+02 1.174265533477e-02 2.182729735370e-04 2.643979577698e+01
3.535000000000e+02 1.517014675411e-02 2.143463971175e-04 2.645719577503e+01
3.537500000000e+02 1.885913175108e-02 2.115095554036e-04 2.647395745746e+01
3.540000000000e+02 2.277284053696e-02 2.097620235286e-04 2.649014928791e+01
3.542500000000e+02 2.686939680500e-02 2.090891057197e-04 2.650583985103e+01
3.545000000000e+02 3.110245221934e-02 2.094622832537e-04 2.652109751843e+01
3.547500000000e+02 3.542192506499e-02 2.108398054810e-04 2.653599008964e+01
3.550000000000e+02 3.977481693458e-02 2.131674995198e-04 2.655058442502e+01
3.552500000000e+02 4.410610258014e-02 2.163799395854e-04 2.656494605148e+01
3.555000000000e+02 4.835966985992e-02 2.204017763821e-04 2.657913873566e+01
3.557500000000e+02 5.247928805038e-02 2.251489945449e-04 2.659322404047e+01
3.560000000000e+02 5.640958323687e-02 2.305305830766e-04 2.660726085420e+01
3.562500000000e+02 6.009700697751e-02 2.364503264486e-04 2.662130490117e+01
3.565000000000e+02 6.349077134666e-02 2.428083375261e-04 2.663540824151e+01
3.567500000000e+02 6.654373941243e-02 2.495030840818e-04 2.664961876277e+01
3.570000000000e+02 6.921325042847e-02 2.564332483637e-04 2.666397969328e+01
3.572500000000e+02 7.146186932029e-02 2.634994699507e-04 2.667852911803e+01
3.575000000000e+02 7.325804679419e-02 2.706060187002e-04 2.669329954612e+01
3.577500000000e+02 7.457668205774e-02 2.776623319446e-04 2.670831752147e+01
3.580000000000e+02 7.539957937734e-02 2.845844230078e-04 2.672360328703e+01
3.582500000000e+02 7.571579873001e-02 2.912960537869e-04 2.673917053608e+01
3.585000000000e+02 7.552188942018e-02 2.977296871306e-04 2.675502624224e+01
3.587500000000e+02 7.482201798640e-02 3.038271431400e-04 2.677117057953e+01
3.590000000000e+02 7.362797473233e-02 3.095400134869e-04 2.678759694892e+01
3.592500000000e+02 7.195907920313e-02 3.148298016191e-04 2.680429209727e+01
3.595000000000e+02 6.984196816922e-02 3.196678081253e-04 2.682123634110e+01
3.597500000000e+02 6.731029079351e-02 3.240347449796e-04 2.683840388610e+01
3.600000000000e+02 6.440429833697e-02 3.279200738819e-04 2.685576322729e+01
3.602500000000e+02 6.117035192349e-02 3.313211257443e-04 2.687327763175e+01
3.605000000000e+02 5.766033240747e-02 3.342420751169e-04 2.689090567865e+01
3.607500000000e+02 5.393097964561e-02 3.366927416344e-04 2.690860185266e+01
3.610000000000e+02 5.004315286051e-02 3.386873153820e-04 2.692631715321e+01
3.612500000000e+02 4.606102205215e-02 3.402430505267e-04 2.694399972423e+01
3.615000000000e+02 4.205121952452e-02 3.413789111092e-04 2.696159546899e+01
3.617500000000e+02 3.808192976112e-02 3.421143227440e-04 2.697904864167e+01
3.620000000000e+02 3.422197064076e-02 3.424679437719e-04 2.699630238115e+01
3.622500000000e+02 3.053984093589e-02 3.424566065550e-04 2.701329919629e+01
3.625000000000e+02 2.710276213501e-02 3.420943863297e-04 2.702998137179e+01
3.627500000000e+02 2.397573804441e-02 3.413918574181e-04 2.704629128606e+01
3.630000000000e+02 2.122061072225e-02 3.403556154312e-04 2.706217164060e+01
3.632500000000e+02 1.889516039951e-02 3.389879577989e-04 2.707756559922e+01
3.635000000000e+02 1.705223195290e-02 3.372868400195e-04 2.709241683403e+01
3.637500000000e+02 1.573890931840e-02 3.352460659880e-04 2.710666947557e+01
3.640000000000e+02 1.499575575097e-02 3.328556814783e-04 2.712026800539e+01
3.642500000000e+02 1.485611658582e-02 3.301026014178e-04 2.713315707325e+01
3.645000000000e+02 1.534550739295e-02 3.269714063500e-04 2.714528128212e+01
3.647500000000e+02 1.648109187116e-02 3.234452989242e-04 2.715658493678e+01
3.650000000000e+02 1.827126632300e-02 3.195071737087e-04 2.716701180231e+01
3.652500000000e+02 2.071535841973e-02 3.151407534441e-04 2.717650487661e+01
3.655000000000e+02 2.380345557184e-02 3.103317537801e-04 2.718500619522e+01
3.657500000000e+02 2.751635971381e-02 3.050690649352e-04 2.719245670766e+01
3.660000000000e+02 3.182569508411e-02 2.993458459491e-04 2.719879622134e+01
3.662500000000e+02 3.669416325902e-02 2.931605340391e-04 2.720396343363e+01
3.665000000000e+02 4.207593803713e-02 2.865177714351e-04 2.720789607023e+01
3.667500000000e+02 4.791722309406e-02 2.794291393877e-04 2.721053111854e+01
3.670000000000e+02 5.415694864202e-02 2.719137617241e-04 2.721180517043e+01
3.672500000000e+02 6.072761512379e-02 2.639986528742e-04 2.721165486136e+01
3.675000000000e+02 6.755624563026e-02 2.557189653154e-04 2.721001740350e+01
3.677500000000e+02 7.456546907875e-02 2.471179508131e-04 2.720683119373e+01
3.680000000000e+02 8.167468412268e-02 2.382467790603e-04 2.720203648610e+01
3.682500000000e+02 8.880130693390e-02 2.291641012900e-04 2.719557610267e+01
3.685000000000e+02 9.586204812005e-02 2.199355237740e-04 2.718739616861e+01
3.687500000000e+02 1.027742289301e-01 2.106328279892e-04 2.717744684045e+01
3.690000000000e+02 1.094570955739e-01 2.013330625701e-04 2.716568301403e+01
3.692500000000e+02 1.158330876137e-01 1.921175569855e-04 2.715206498328e+01
3.695000000000e+02 1.218290714346e-01 1.830707493212e-04 2.713655904043e+01
3.697500000000e+02 1.273774803861e-01 1.742789862484e-04 2.711913799275e+01
3.700000000000e+02 1.324173635101e-01 1.658292299118e-04 2.709978159641e+01
3.702500000000e+02 1.368952993965e-01 1.578077710683e-04 2.707847688599e+01
3.705000000000e+02 1.407661826988e-01 1.502989152111e-04 2.705521841071e+01
3.707500000000e+02 1.439938490653e-01 1.433836688916e-04 2.703000836812e+01
3.710000000000e+02 1.465515388597e-01 1.371384831884e-04 2.700285663940e+01
3.712500000000e+02 1.484221921747e-01 1.316340166290e-04 2.697378074432e+01
3.715000000000e+02 1.495985724229e-01 1.269339987299e-04 2.694280570835e+01
3.717500000000e+02 1.500832234680e-01 1.230943133457e-04 2.690996387218e+01
3.720000000000e+02 1.498882538358e-01 1.201619201728e-04 2.687529463960e+01
3.722500000000e+02 1.490349859116e-01 1.181740382427e-04 2.683884418927e+01
3.725000000000e+02 1.475534430453e-01 1.171574561404e-04 2.680066515576e+01
3.727500000000e+02 1.454817286731e-01 1.171278969344e-04 2.676081628707e+01
3.730000000000e+02 1.428652809626e-01 1.180896901979e-04 2.671936210439e+01
3.732500000000e+02 1.397560501415e-01 1.200354513863e-04 2.667637254847e+01
3.735000000000e+02 1.362115917830e-01 1.229459695550e-04 2.663192263307e+01
3.737500000000e+02 1.322941075231e-01 1.267902474445e-04 2.658609211204e+01
3.740000000000e+02 1.280694612023e-01 1.315256610128e-04 2.653896513727e+01
3.742500000000e+02 1.236061592300e-01 1.370983535454e-04 2.649062994169e+01
3.745000000000e+02 1.189743500883e-01 1.434436973000e-04 2.644117850998e+01
3.747500000000e+02 1.142448149727e-01 1.504869653902e-04 2.639070625704e+01
3.750000000000e+02 1.094880101502e-01 1.581440598022e-04 2.633931170296e+01
3.752500000000e+02 1.047731257184e-01 1.663224729893e-04 2.628709614021e+01
3.755000000000e+02 1.001672176629e-01 1.749222758259e-04 2.623416328749e+01
3.757500000000e+02 9.573438152240e-02 1.838372834255e-04 2.618061893429e+01
3.760000000000e+02 9.153501221063e-02 1.929562356195e-04 2.612657057364e+01
3.762500000000e+02 8.762513139467e-02 2.021640972007e-04 2.607212701523e+01
3.765000000000e+02 8.405579701208e-02 2.113434057407e-04 2.601739800006e+01
3.767500000000e+02 8.087261450316e-02 2.203756121409e-04 2.596249378449e+01
3.770000000000e+02 7.811532531772e-02 2.291424668449e-04 2.590752474327e+01
3.772500000000e+02 7.581749956519e-02 2.375274137661e-04 2.585260095489e+01
3.775000000000e+02 7.400632695153e-02 2.454168895629e-04 2.579783178620e+01
3.777500000000e+02 7.270249925606e-02 2.527016331133e-04 2.574332549216e+01
3.780000000000e+02 7.192019338469e-02 2.592779948693e-04 2.568918880786e+01
3.782500000000e+02 7.166714459029e-02 2.650491317252e-04 2.563552654949e+01
3.785000000000e+02 7.194481074020e-02 2.699261244389e-04 2.558244123112e+01
3.787500000000e+02 7.274861094925e-02 2.738290376043e-04 2.553003266262e+01
3.790000000000e+02 7.406824333952e-02 2.766879229246e-04 2.547839756806e+01
3.792500000000e+02 7.588805842071e-02 2.784437276985e-04 2.542762919307e+01
3.795000000000e+02 7.818748843773e-02 2.790490895566e-04 2.537781690508e+01
3.797500000000e+02 8.094150352795e-02 2.784690837793e-04 2.532904577994e+01
3.800000000000e+02 8.412109926106e-02 2.766818411349e-04 2.528139617082e+01
3.802500000000e+02 8.769379845024e-02 2.736790388718e-04 2.523494327104e+01
3.805000000000e+02 9.162414305116e-02 2.694663213489e-04 2.518975663264e+01
3.807500000000e+02 9.587418622245e-02 2.640635396282e-04 2.514589967986e+01
3.810000000000e+02 1.004039598256e-01 2.575048680675e-04 2.510342919773e+01
3.812500000000e+02 1.051719219923e-01 2.498387322899e-04 2.506239480820e+01
3.815000000000e+02 1.101353606638e-01 2.411276197087e-04 2.502283842934e+01
3.817500000000e+02 1.152507721699e-01 2.314476477853e-04 2.498479374831e+01
3.820000000000e+02 1.204741956172e-01 2.208879632028e-04 2.494828570007e+01
3.822500000000e+02 1.257615075313e-01 2.095499641066e-04 2.491332997739e+01
3.825000000000e+02 1.310686833036e-01 1.975462560306e-04 2.487993258496e+01
3.827500000000e+02 1.363520167949e-01 1.849994661331e-04 2.484808943595e+01
3.830000000000e+02 1.415683167769e-01 1.720408193515e-04 2.481778604178e+01
3.832500000000e+02 1.466750787222e-01 1.588085487597e-04 2.478899726786e+01
3.835000000000e+02 1.516306393830e-01 1.454461389740e-04 2.476168720237e+01
3.837500000000e+02 1.563943261321e-01 1.321004206154e-04 2.473580913394e+01
3.840000000000e+02 1.609266060889e-01 1.189195705887e-04 2.471130564113e+01
3.842500000000e+02 1.651892473788e-01 1.060510412962e-04 2.468810881821e+01
3.845000000000e+02 1.691454975111e-01 9.363948382742e-05 2.466614062999e+01
3.847500000000e+02 1.727602868638e-01 8.182464806474e-05 2.464531340027e+01
3.850000000000e+02 1.760004679792e-01 7.073937950474e-05 2.462553042186e+01
3.852500000000e+02 1.788350884801e-01 6.050773401622e-05 2.460668669811e+01
3.855000000000e+02 1.812357051628e-01 5.124324855940e-05 2.458866979703e+01
3.857500000000e+02 1.831767349713e-01 4.304742580305e-05 2.457136081068e+01
3.860000000000e+02 1.846358523582e-01 3.600842562253e-05 2.455463539524e+01
3.862500000000e+02 1.855944099324e-01 3.020005355847e-05 2.453836489648e+01
3.865000000000e+02 1.860378872202e-01 2.568101731653e-05 2.452241752306e+01
3.867500000000e+02 1.859563570178e-01 2.249443955072e-05 2.450665955925e+01
3.870000000000e+02 1.853449412544e-01 2.066773722989e-05 2.449095659938e+01
3.872500000000e+02 1.842042601749e-01 2.021272304903e-05 2.447517477830e+01
3.875000000000e+02 1.825408319472e-01 2.112600416335e-05 2.445918199060e+01
3.877500000000e+02 1.803674263913e-01 2.338957727463e-05 2.444284906754e+01
3.880000000000e+02 1.777033306793e-01 2.697165602850e-05 2.442605091128e+01
3.882500000000e+02 1.745745239220e-01 3.182761533992e-05 2.440866755839e+01
3.885000000000e+02 1.710137292092e-01 3.790104758812e-05 2.439058516732e+01
3.887500000000e+02 1.670603334455e-01 4.512502877291e-05 2.437169691899e+01
3.890000000000e+02 1.627601620735e-01 5.342306244055e-05 2.435190381355e+01
3.892500000000e+02 1.581650975323e-01 6.271041960143e-05 2.433111536879e+01
3.895000000000e+02 1.533325411923e-01 7.289520679258e-05 2.430925020149e+01
3.897500000000e+02 1.483247174773e-01 8.387927755291e-05 2.428623649951e+01
3.900000000000e+02 1.432078301718e-01 9.555892257622e-05 2.426201237497e+01
3.902500000000e+02 1.380510834618e-01 1.078257430685e-04 2.423652610971e+01
3.905000000000e+02 1.329255866734e-01 1.205674268969e-04 2.420973628270e+01
3.907500000000e+02 1.279031682428e-01 1.336682237115e-04 2.418161180261e+01
3.910000000000e+02 1.230551252261e-01 1.470092925067e-04 2.415213183075e+01
3.912500000000e+02 1.184509455952e-01 1.604690498520e-04 2.412128562193e+01
3.915000000000e+02 1.141570325213e-01 1.739235885720e-04 2.408907227493e+01
3.917500000000e+02 1.102354656831e-01 1.872470048958e-04 2.405550041569e+01
3.920000000000e+02 1.067428408198e-01 2.003117900702e-04 2.402058781690e+01
3.922500000000e+02 1.037292119819e-01 2.129893212213e-04 2.398436096218e+01
3.925000000000e+02 1.012371654312e-01 2.251505012901e-04 2.394685456953e+01
3.927500000000e+02 9.930105447334e-02 2.366665365619e-04 2.390811108575e+01
3.930000000000e+02 9.794640084605e-02 2.474099264257e-04 2.386818014903e+01
3.932500000000e+02 9.718948636988e-02 2.572556330518e-04 2.382711803669e+01
3.935000000000e+02 9.703713403137e-02 2.660824718944e-04 2.378498710270e+01
3.937500000000e+02 9.748667452156e-02 2.737746887159e-04 2.374185520360e+01
3.940000000000e+02 9.852610033022e-02 2.802236999449e-04 2.369779512188e+01
3.942500000000e+02 1.001343921364e-01 2.853299764568e-04 2.365288398580e+01
3.945000000000e+02 1.022819973030e-01 2.890050614154e-04 2.360720268618e+01
3.947500000000e+02 1.049314538355e-01 2.911735998677e-04 2.356083529617e+01
3.950000000000e+02 1.080381312709e-01 2.917753714761e-04 2.351386848583e+01
3.952500000000e+02 1.115510710175e-01 2.907672490621e-04 2.346639093853e+01
3.955000000000e+02 1.154139034031e-01 2.881250198891e-04 2.341849276604e+01
3.957500000000e+02 1.195658236367e-01 2.838449969971e-04 2.337026492912e+01
3.960000000000e+02 1.239426072536e-01 2.779453097599e-04 2.332179865580e+01
3.962500000000e+02 1.284776462414e-01 2.704670001381e-04 2.327318487460e+01
3.965000000000e+02 1.331029915376e-01 2.614746485715e-04 2.322451365232e+01
3.967500000000e+02 1.377503897903e-01 2.510564564150e-04 2.317587365117e+01
3.970000000000e+02 1.423523016140e-01 2.393239787339e-04 2.312735161237e+01
3.972500000000e+02 1.468428893973e-01 2.264114144982e-04 2.307903186246e+01
3.975000000000e+02 1.511589695776e-01 2.124743223088e-04 2.303099586436e+01
3.977500000000e+02 1.552409193899e-01 1.976879108635e-04 2.298332180784e+01
3.980000000000e+02 1.590335272454e-01 1.822448342436e-04 2.293608425390e+01
3.982500000000e+02 1.624867819816e-01 1.663525468227e-04 2.288935383607e+01
3.985000000000e+02 1.655565897979e-01 1.502302763746e-04 2.284319702426e+01
3.987500000000e+02 1.682054058033e-01 1.341056905137e-04 2.279767595566e+01
3.990000000000e+02 1.704027750455e-01 1.182112568227e-04 2.275284833230e+01
3.992500000000e+02 1.721257624407e-01 1.027804367835e-04 2.270876738990e+01
3.995000000000e+02 1.733592639454e-01 8.804377016872e-05 2.266548192991e+01
3.997500000000e+02 1.740961809718e-01 7.422492839709e-05 2.262303641772e+01
4.000000000000e+02 1.743374537108e-01 6.153680349708e-05 2.258147113625e+01
4.002500000000e+02 1.740919343585e-01 5.017772766219e-05 2.254082239201e+01
4.005000000000e+02 1.733761031619e-01 4.032787931369e-05 2.250112276204e+01
4.007500000000e+02 1.722136224988e-01 3.214611609066e-05 2.246240137541e+01
4.010000000000e+02 1.706347310654e-01 2.576694248385e-05 2.242468421728e+01
4.012500000000e+02 1.686754980551e-01 2.129792725587e-05 2.238799444742e+01
4.015000000000e+02 1.663769379439e-01 1.881765436288e-05 2.235235272133e+01
4.017500000000e+02 1.637840219083e-01 1.837411544396e-05 2.231777750533e+01
4.020000000000e+02 1.609446041021e-01 1.998356505172e-05 2.228428537911e+01
4.022500000000e+02 1.579082947516e-01 2.363038082213e-05 2.225189131379e+01
4.025000000000e+02 1.547253199421e-01 2.926691803510e-05 2.222060892431e+01
4.027500000000e+02 1.514453965865e-01 3.681414681845e-05 2.219045068584e+01
4.030000000000e+02 1.481166658870e-01 4.616299910251e-05 2.216142811729e+01
4.032500000000e+02 1.447847173040e-01 5.717622096738e-05 2.213355192413e+01
4.035000000000e+02 1.414917333020e-01 6.969061615569e-05 2.210683210225e+01
4.037500000000e+02 1.382757890617e-01 8.351978802188e-05 2.208127800408e+01
4.040000000000e+02 1.351703194715e-01 9.845767020323e-05 2.205689836957e+01
4.042500000000e+02 1.322037759599e-01 1.142821246519e-04 2.203370132467e+01
4.045000000000e+02 1.293994703193e-01 1.307588862904e-04 2.201169435141e+01
4.047500000000e+02 1.267756093977e-01 1.476457201105e-04 2.199088423708e+01
4.050000000000e+02 1.243455024953e-01 1.646967104094e-04 2.197127700109e+01
4.052500000000e+02 1.221179250854e-01 1.816665599776e-04 2.195287781404e+01
4.055000000000e+02 1.200976088842e-01 1.983148076620e-04 2.193569090677e+01
4.057500000000e+02 1.182858243639e-01 2.144098664096e-04 2.191971947661e+01
4.060000000000e+02 1.166810204674e-01 2.297327810566e-04 2.190496559854e+01
4.062500000000e+02 1.152794798605e-01 2.440806305910e-04 2.189143013836e+01
4.065000000000e+02 1.140759531964e-01 2.572694934472e-04 2.187911267894e+01
4.067500000000e+02 1.130642330524e-01 2.691369367011e-04 2.186801145304e+01
4.070000000000e+02 1.122376390881e-01 2.795439897423e-04 2.185812329303e+01
4.072500000000e+02 1.115893888351e-01 2.883765352619e-04 2.184944358986e+01
4.075000000000e+02 1.111128329738e-01 2.955461758772e-04 2.184196627062e+01
4.077500000000e+02 1.108015523300e-01 3.009905667066e-04 2.183568378342e+01
4.080000000000e+02 1.106493127226e-01 3.046732843646e-04 2.183058709968e+01
4.082500000000e+02 1.106498891951e-01 3.065832014951e-04 2.182666572466e+01
4.085000000000e+02 1.107967771782e-01 3.067335103689e-04 2.182390771885e+01
4.087500000000e+02 1.110828168781e-01 3.051604491980e-04 2.182229972778e+01
4.090000000000e+02 1.114997614157e-01 3.019217706767e-04 2.182182701764e+01
4.092500000000e+02 1.120378232295e-01 2.970950857091e-04 2.182247352027e+01
4.095000000000e+02 1.126852370403e-01 2.907761130309e-04 2.182422187808e+01
4.097500000000e+02 1.134278745194e-01 2.830769014839e-04 2.182705349890e+01
4.100000000000e+02 1.142489461054e-01 2.741240785906e-04 2.183094861221e+01
4.102500000000e+02 1.151288191745e-01 2.640571574016e-04 2.183588633156e+01
4.105000000000e+02 1.160449728101e-01 2.530269476873e-04 2.184184472300e+01
4.107500000000e+02 1.169721088113e-01 2.411940504090e-04 2.184880087912e+01
4.110000000000e+02 1.178824199299e-01 2.287274143688e-04 2.185673100532e+01
4.112500000000e+02 1.187460161869e-01 2.158029708129e-04 2.186561051014e+01
4.115000000000e+02 1.195314940241e-01 2.026023125277e-04 2.187541411396e+01
4.117500000000e+02 1.202066300876e-01 1.893113415603e-04 2.188611596480e+01
4.120000000000e+02 1.207391711323e-01 1.761188522292e-04 2.189768977132e+01
4.122500000000e+02 1.210976855175e-01 1.632150541652e-04 2.191010894804e+01
4.125000000000e+02 1.212524407907e-01 1.507899686325e-04 2.192334677647e+01
4.127500000000e+02 1.211762667978e-01 1.390316385015e-04 2.193737657621e+01
4.130000000000e+02 1.208453655609e-01 1.281241566656e-04 2.195217189194e+01
4.132500000000e+02 1.202400330754e-01 1.182454582399e-04 2.196770668890e+01
4.135000000000e+02 1.193452589038e-01 1.095650349954e-04 2.198395555302e+01
4.137500000000e+02 1.181511800324e-01 1.022414835752e-04 2.200089390004e+01
4.140000000000e+02 1.166533679831e-01 9.641994279847e-05 2.201849817949e+01
4.142500000000e+02 1.148529405988e-01 9.222948877735e-05 2.203674607807e+01
4.145000000000e+02 1.127564946372e-01 8.978055632961e-05 2.205561671355e+01
4.147500000000e+02 1.103758654319e-01 8.916246339523e-05 2.207509081801e+01
4.150000000000e+02 1.077277256351e-01 9.044112740581e-05 2.209515090231e+01
4.152500000000e+02 1.048330473164e-01 9.365703876703e-05 2.211578140651e+01
4.155000000000e+02 1.017164483529e-01 9.882356601524e-05 2.213696882624e+01
4.157500000000e+02 9.840545509404e-02 1.059257116905e-04 2.215870181317e+01
4.160000000000e+02 9.492971889967e-02 1.149193459060e-04 2.218097125662e+01
4.162500000000e+02 9.132021352926e-02 1.257309919982e-04 2.220377033180e+01
4.165000000000e+02 8.760845262966e-02 1.382581542580e-04 2.222709452649e+01
4.167500000000e+02 8.382575737587e-02 1.523702346261e-04 2.225094163703e+01
4.170000000000e+02 8.000260168845e-02 1.679103865533e-04 2.227531174047e+01
4.172500000000e+02 7.616805904574e-02 1.846974297558e-04 2.230020714230e+01
4.175000000000e+02 7.234936237695e-02 2.025285808664e-04 2.232563229405e+01
4.177500000000e+02 6.857159581949e-02 2.211827029814e-04 2.235159369718e+01
4.180000000000e+02 6.485751185651e-02 2.404239945493e-04 2.237809978154e+01
4.182500000000e+02 6.122747460505e-02 2.600060308197e-04 2.240516076213e+01
4.185000000000e+02 5.769951665575e-02 2.796757857344e-04 2.243278848401e+01
4.187500000000e+02 5.428949449197e-02 2.991783297265e-04 2.246099625019e+01
4.190000000000e+02 5.101131737950e-02 3.182612034635e-04 2.248979863173e+01
4.192500000000e+02 4.787723158904e-02 3.366788049679e-04 2.251921127123e+01
4.195000000000e+02 4.489813019669e-02 3.541966268994e-04 2.254925067040e+01
4.197500000000e+02 4.208385911154e-02 3.705951695054e-04 2.257993396879e+01
4.200000000000e+02 3.944350269020e-02 3.856734130870e-04 2.261127871089e+01
4.202500000000e+02 3.698561654703e-02 3.992520217838e-04 2.264330260710e+01
4.205000000000e+02 3.471839697566e-02 4.111759659533e-04 2.267602328140e+01
4.207500000000e+02 3.264976461432e-02 4.213165838807e-04 2.270945801522e+01
4.210000000000e+02 3.078736240242e-02 4.295730743592e-04 2.274362347954e+01
4.212500000000e+02 2.913845945932e-02 4.358734249500e-04 2.277853546664e+01
4.215000000000e+02 2.770975973878e-02 4.401747369893e-04 2.281420860745e+01
4.217500000000e+02 2.650713675502e-02 4.424630262665e-04 2.285065609252e+01
4.220000000000e+02 2.553529283333e-02 4.427525112446e-04 2.288788938477e+01
4.222500000000e+02 2.479737102403e-02 4.410843743232e-04 2.292591793554e+01
4.225000000000e+02 2.429453268155e-02 4.375253375751e-04 2.296474889960e+01
4.227500000000e+02 2.402553501114e-02 4.321657078114e-04 2.300438685130e+01
4.230000000000e+02 2.398631433144e-02 4.251172272448e-04 2.304483350952e+01
4.232500000000e+02 2.416962037734e-02 4.165106654740e-04 2.308608746818e+01
4.235000000000e+02 2.456470825961e-02 4.064933366303e-04 2.312814393724e+01
4.237500000000e+02 2.515711237950e-02 3.952265097609e-04 2.317099449335e+01
4.240000000000e+02 2.592852127113e-02 3.828829545226e-04 2.321462684588e+01
4.242500000000e+02 2.685676602541e-02 3.696443504213e-04 2.325902461970e+01
4.245000000000e+02 2.791592284797e-02 3.556988543994e-04 2.330416715237e+01
4.247500000000e+02 2.907654427741e-02 3.412387890797e-04 2.335002931564e+01
4.250000000000e+02 3.030599998325e-02 3.264584297953e-04 2.339658135425e+01
4.252500000000e+02 3.156893602668e-02 3.115518993696e-04 2.344378875124e+01
4.255000000000e+02 3.282782980129e-02 2.967116580474e-04 2.349161212093e+01
4.257500000000e+02 3.404363155059e-02 2.821265397590e-04 2.354000712929e+01
4.260000000000e+02 3.517646212348e-02 2.679802854693e-04 2.358892444563e+01
4.262500000000e+02 3.618636172276e-02 2.544500841370e-04 2.363830973303e+01
4.265000000000e+02 3.703405344054e-02 2.417051282821e-04 2.368810367607e+01
4.267500000000e+02 3.768170885712e-02 2.299056497052e-04 2.373824205320e+01
4.270000000000e+02 3.809368191393e-02 2.192017369153e-04 2.378865585813e+01
4.272500000000e+02 3.823720342625e-02 2.097323479431e-04 2.383927146878e+01
4.275000000000e+02 3.808301113895e-02 2.016241634442e-04 2.389001087702e+01
4.277500000000e+02 3.760589841177e-02 1.949905907662e-04 2.394079197393e+01
4.280000000000e+02 3.678517717855e-02 1.899308168652e-04 2.399152890127e+01
4.282500000000e+02 3.560503602026e-02 1.865287877815e-04 2.404213246555e+01
4.285000000000e+02 3.405479716431e-02 1.848521755582e-04 2.409251061819e+01
4.287500000000e+02 3.212906764778e-02 1.849515744352e-04 2.414256900309e+01
4.290000000000e+02 2.982778448071e-02 1.868596004308e-04 2.419221156716e+01
4.292500000000e+02 2.715615895953e-02 1.905900731204e-04 2.424134123116e+01
4.295000000000e+02 2.412453061232e-02 1.961373094881e-04 2.428986062022e+01
4.297500000000e+02 2.074813060547e-02 2.034755797311e-04 2.433767284103e+01
4.300000000000e+02 1.704677543140e-02 2.125587122809e-04 2.438468230554e+01
4.302500000000e+02 1.304449189350e-02 2.233199310938e-04 2.443079558491e+01
4.305000000000e+02 8.769089411578e-03 2.356719286066e-04 2.447592228911e+01
4.307500000000e+02 4.251689794797e-03 2.495072093469e-04 2.451997596159e+01
4.310000000000e+02 -4.737722356550e-04 2.646987488598e-04 2.456287497433e+01
4.312500000000e+02 -5.371075203805e-03 2.811009866207e-04 2.460454341061e+01
4.315000000000e+02 -1.040224097024e-02 2.985510892516e-04 2.464491192941e+01
4.317500000000e+02 -1.552807835630e-02 3.168706750259e-04 2.468391859149e+01
4.320000000000e+02 -2.070871349534e-02 3.358677616415e-04 2.472150963672e+01
4.322500000000e+02 -2.590411743595e-02 3.553390129739e-04 2.475764020726e+01
4.325000000000e+02 -3.107461752940e-02 3.750723248879e-04 2.479227499329e+01
4.327500000000e+02 -3.618138216751e-02 3.948496203675e-04 2.482538879800e+01
4.330000000000e+02 -4.118688963256e-02 4.144498613203e-04 2.485696701842e+01
4.332500000000e+02 -4.605536160834e-02 4.336521136387e-04 2.488700601308e+01
4.335000000000e+02 -5.075316637895e-02 4.522388146456e-04 2.491551337948e+01
4.337500000000e+02 -5.524919122108e-02 4.699990196829e-04 2.494250811048e+01
4.340000000000e+02 -5.951516323802e-02 4.867315147583e-04 2.496802063033e+01
4.342500000000e+02 -6.352595334599e-02 5.022479095862e-04 2.499209273741e+01
4.345000000000e+02 -6.725981243809e-02 5.163754046817e-04 2.501477740352e+01
4.347500000000e+02 -7.069858687356e-02 5.289596101820e-04 2.503613848753e+01
4.350000000000e+02 -7.382786922300e-02 5.398667749068e-04 2.505625031935e+01
4.352500000000e+02 -7.663711903979e-02 5.489857830950e-04 2.507519720102e+01
4.355000000000e+02 -7.911971728325e-02 5.562296699042e-04 2.509307279721e+01
4.357500000000e+02 -8.127299086433e-02 5.615369335589e-04 2.510997945416e+01
4.360000000000e+02 -8.309816826448e-02 5.648723492259e-04 2.512602742718e+01
4.362500000000e+02 -8.460029692003e-02 5.662272910533e-04 2.514133405928e+01
4.365000000000e+02 -8.578810546013e-02 5.656196634923e-04 2.515602288386e+01
4.367500000000e+02 -8.667381457769e-02 5.630934059625e-04 2.517022269075e+01
4.370000000000e+02 -8.727290945514e-02 5.587176627309e-04 2.518406655487e+01
4.372500000000e+02 -8.760385275696e-02 5.525854326406e-04 2.519769083138e+01
4.375000000000e+02 -8.768778016229e-02 5.448120129012e-04 2.521123412826e+01
4.377500000000e+02 -8.754814028857e-02 5.355330895618e-04 2.522483627639e+01
4.380000000000e+02 -8.721032676114e-02 5.249025793164e-04 2.523863727652e+01
4.382500000000e+02 -8.670128177733e-02 5.130902349931e-04 2.525277625966e+01
4.385000000000e+02 -8.604908307171e-02 5.002790643601e-04 2.526739044856e+01
4.387500000000e+02 -8.528255142073e-02 4.866626783130e-04 2.528261412376e+01
4.390000000000e+02 -8.443084405364e-02 4.724425046782e-04 2.529857761095e+01
4.392500000000e+02 -8.352308131714e-02 4.578249861861e-04 2.531540628333e+01
4.395000000000e+02 -8.258798190793e-02 4.430188145546e-04 2.533321959381e+01
4.397500000000e+02 -8.165355617970e-02 4.282321787829e-04 2.535213012481e+01
4.400000000000e+02 -8.074681779294e-02 4.136700796952e-04 2.537224268319e+01
4.402500000000e+02 -7.989355351583e-02 3.995318471765e-04 2.539365342989e+01
4.405000000000e+02 -7.911812289579e-02 3.860087093300e-04 2.541644906301e+01
4.407500000000e+02 -7.844333738125e-02 3.732816413373e-04 2.544070604505e+01
4.410000000000e+02 -7.789035871203e-02 3.615193186387e-04 2.546648989806e+01
4.412500000000e+02 -7.747864464113e-02 3.508763136278e-04 2.549385457982e+01
4.415000000000e+02 -7.722595627025e-02 3.414915635353e-04 2.552284191193e+01
4.417500000000e+02 -7.714837438130e-02 3.334870277435e-04 2.555348112147e+01
4.420000000000e+02 -7.726035241852e-02 3.269666097688e-04 2.558578845823e+01
4.422500000000e+02 -7.757477968051e-02 3.220153214319e-04 2.561976693169e+01
4.425000000000e+02 -7.810306652512e-02 3.186987189429e-04 2.565540612835e+01
4.427500000000e+02 -7.885521462876e-02 3.170625848231e-04 2.569268216522e+01
4.430000000000e+02 -7.983988618165e-02 3.171328294464e-04 2.573155774467e+01
4.432500000000e+02 -8.106445878105e-02 3.189156595931e-04 2.577198234348e+01
4.435000000000e+02 -8.253505948835e-02 3.223979461829e-04 2.581389248233e+01
4.437500000000e+02 -8.425657453240e-02 3.275478700885e-04 2.585721214823e+01
4.440000000000e+02 -8.623263146776e-02 3.343157331550e-04 2.590185330996e+01
4.442500000000e+02 -8.846554960330e-02 3.426349911868e-04 2.594771652381e+01
4.445000000000e+02 -9.095626707145e-02 3.524234599478e-04 2.599469166446e+01
4.447500000000e+02 -9.370425061281e-02 3.635846501829e-04 2.604265872432e+01
4.450000000000e+02 -9.670737215563e-02 3.760091677778e-04 2.609148869684e+01
4.452500000000e+02 -9.996179699199e-02 3.895765486048e-04 2.614104451982e+01
4.455000000000e+02 -1.034618733353e-01 4.041568595505e-04 2.619118210056e+01
4.457500000000e+02 -1.072000092206e-01 4.196123299388e-04 2.624175135870e+01
4.460000000000e+02 -1.111666162281e-01 4.357992828770e-04 2.629259732041e+01
4.462500000000e+02 -1.153500283487e-01 4.525698777828e-04 2.634356123284e+01
4.465000000000e+02 -1.197365140577e-01 4.697740177711e-04 2.639448169636e+01
4.467500000000e+02 -1.243102803894e-01 4.872611030347e-04 2.644519578460e+01
4.470000000000e+02 -1.290535457719e-01 5.048816019913e-04 2.649554019648e+01
4.472500000000e+02 -1.339466660770e-01 5.224888704379e-04 2.654535236021e+01
4.475000000000e+02 -1.389682732900e-01 5.399406067201e-04 2.659447152680e+01
4.477500000000e+02 -1.440954746740e-01 5.571002802816e-04 2.664273987540e+01
4.480000000000e+02 -1.493040793555e-01 5.738383631148e-04 2.669000352148e+01
4.482500000000e+02 -1.545688478557e-01 5.900334460137e-04 2.673611354543e+01
4.485000000000e+02 -1.598637528064e-01 6.055731743214e-04 2.678092697633e+01
4.487500000000e+02 -1.651622617889e-01 6.203550068782e-04 2.682430767952e+01
4.490000000000e+02 -1.704375977178e-01 6.342867904991e-04 2.686612727621e+01
4.492500000000e+02 -1.756630116553e-01 6.472871940299e-04 2.690626591198e+01
4.495000000000e+02 -1.808120139501e-01 6.592859413047e-04 2.694461306687e+01
4.497500000000e+02 -1.858586102639e-01 6.702239210046e-04 2.698106820224e+01
4.500000000000e+02 -1.907774740644e-01 6.800531110795e-04 2.701554141144e+01
4.502500000000e+02 -1.955441318092e-01 6.887364422781e-04 2.704795393725e+01
4.505000000000e+02 -2.001350696926e-01 6.962474753718e-04 2.707823864132e+01
4.507500000000e+02 -2.045278603350e-01 7.025700458137e-04 2.710634035097e+01
4.510000000000e+02 -2.087012310891e-01 7.076978416793e-04 2.713221612678e+01
4.512500000000e+02 -2.126351247122e-01 7.116339226609e-04 2.715583540795e+01
4.515000000000e+02 -2.163107514449e-01 7.143901959051e-04 2.717718006716e+01
4.517500000000e+02 -2.197106447645e-01 7.159869165125e-04 2.719624432525e+01
4.520000000000e+02 -2.228187032967e-01 7.164521335654e-04 2.721303456552e+01
4.522500000000e+02 -2.256202746468e-01 7.158212115088e-04 2.722756902398e+01
4.525000000000e+02 -2.281022456999e-01 7.141363411462e-04 2.723987734635e+01
4.527500000000e+02 -2.302531467985e-01 7.114460063876e-04 2.725000007038e+01
4.530000000000e+02 -2.320633384595e-01 7.078046211886e-04 2.725798794485e+01
4.532500000000e+02 -2.335251628379e-01 7.032720077840e-04 2.726390118386e+01
4.535000000000e+02 -2.346331984372e-01 6.979130429665e-04 2.726780861456e+01
4.537500000000e+02 -2.353844926293e-01 6.917971949711e-04 2.726978673660e+01
4.540000000000e+02 -2.357788417064e-01 6.849981208575e-04 2.726991872148e+01
4.542500000000e+02 -2.358190549495e-01 6.775931931868e-04 2.726829335664e+01
4.545000000000e+02 -2.355112633822e-01 6.696631057304e-04 2.726500394231e+01
4.547500000000e+02 -2.348651696887e-01 6.612913678144e-04 2.726014717443e+01
4.550000000000e+02 -2.338942687531e-01 6.525637808866e-04 2.725382202543e+01
4.552500000000e+02 -2.326160582364e-01 6.435679686438e-04 2.724612862175e+01
4.555000000000e+02 -2.310521432235e-01 6.343928295108e-04 2.723716717222e+01
4.557500000000e+02 -2.292282891572e-01 6.251279541782e-04 2.722703691625e+01
4.560000000000e+02 -2.271743663373e-01 6.158630414620e-04 2.721583515584e+01
4.562500000000e+02 -2.249242323417e-01 6.066873929367e-04 2.720365633157e+01
4.565000000000e+02 -2.225154768323e-01 5.976893384334e-04 2.719059119990e+01
4.567500000000e+02 -2.199890841910e-01 5.889557042919e-04 2.717672609339e+01
4.570000000000e+02 -2.173889982357e-01 5.805713171977e-04 2.716214226696e+01
4.572500000000e+02 -2.147615932899e-01 5.726185428431e-04 2.714691535789e+01
4.575000000000e+02 -2.121550620867e-01 5.651768342834e-04 2.713111493119e+01
4.577500000000e+02 -2.096187543767e-01 5.583223520575e-04 2.711480412916e+01
4.580000000000e+02 -2.072024524060e-01 5.521275941841e-04 2.709803943218e+01
4.582500000000e+02 -2.049556382722e-01 5.466610702030e-04 2.708087047848e+01
4.585000000000e+02 -2.029267369638e-01 5.419869609908e-04 2.706334000925e+01
4.587500000000e+02 -2.011623886609e-01 5.381648202147e-04 2.704548386247e+01
4.590000000000e+02 -1.997067366458e-01 5.352492337124e-04 2.702733107655e+01
4.592500000000e+02 -1.986007879122e-01 5.332895093636e-04 2.700890400936e+01
4.595000000000e+02 -1.978818032342e-01 5.323292422081e-04 2.699021856763e+01
4.597500000000e+02 -1.975827805566e-01 5.324059213341e-04 2.697128446012e+01
4.600000000000e+02 -1.977320242479e-01 5.335504981647e-04 2.695210547864e+01
4.602500000000e+02 -1.983527623019e-01 5.357868051741e-04 2.693267985301e+01
4.605000000000e+02 -1.994628700560e-01 5.391310419654e-04 2.691300060088e+01
4.607500000000e+02 -2.010746751931e-01 5.435912447108e-04 2.689305590439e+01
4.610000000000e+02 -2.031947987883e-01 5.491666149985e-04 2.687282950376e+01
4.612500000000e+02 -2.058240969334e-01 5.558470526480e-04 2.685230111708e+01
4.615000000000e+02 -2.089576248187e-01 5.636125446683e-04 2.683144682383e+01
4.617500000000e+02 -2.125846767276e-01 5.724328121113e-04 2.681023949385e+01
4.620000000000e+02 -2.166888336799e-01 5.822668544980e-04 2.678864918184e+01
4.622500000000e+02 -2.212480786015e-01 5.930628278301e-04 2.676664355019e+01
4.625000000000e+02 -2.262349250682e-01 6.047578794009e-04 2.674418824927e+01
4.627500000000e+02 -2.316165930584e-01 6.172782537062e-04 2.672124732721e+01
4.630000000000e+02 -2.373552283669e-01 6.305395532587e-04 2.669778362011e+01
4.632500000000e+02 -2.434081507052e-01 6.444469916039e-04 2.667375914455e+01
4.635000000000e+02 -2.497281836651e-01 6.588963396568e-04 2.664913547581e+01
4.637500000000e+02 -2.562640312312e-01 6.737745265800e-04 2.662387414047e+01
4.640000000000e+02 -2.629607283350e-01 6.889603041030e-04 2.659793700415e+01
4.642500000000e+02 -2.697601809576e-01 7.043255045481e-04 2.657128663206e+01
4.645000000000e+02 -2.766017754186e-01 7.197361391811e-04 2.654388671945e+01
4.647500000000e+02 -2.834230842646e-01 7.350536561719e-04 2.651570241581e+01
4.650000000000e+02 -2.901606425968e-01 7.501362634271e-04 2.648670077109e+01
4.652500000000e+02 -2.967507971296e-01 7.648403239937e-04 2.645685105863e+01
4.655000000000e+02 -3.031306180080e-01 7.790218387706e-04 2.642612518796e+01
4.657500000000e+02 -3.092388334023e-01 7.925379608638e-04 2.639449807393e+01
4.660000000000e+02 -3.150167840554e-01 8.052485481228e-04 2.636194795718e+01
4.662500000000e+02 -3.204093738027e-01 8.170178191437e-04 2.632845677303e+01
4.665000000000e+02 -3.253659583886e-01 8.277159995394e-04 2.629401046585e+01
4.667500000000e+02 -3.298411732821e-01 8.372209946847e-04 2.625859923901e+01
4.670000000000e+02 -3.337956781987e-01 8.454201637916e-04 2.622221783300e+01
4.672500000000e+02 -3.371967642489e-01 8.522120998021e-04 2.618486571340e+01
4.675000000000e+02 -3.400188290147e-01 8.575081218155e-04 2.614654720531e+01
4.677500000000e+02 -3.422437291821e-01 8.612340303676e-04 2.610727160977e+01
4.680000000000e+02 -3.438609670559e-01 8.633317580771e-04 2.606705320830e+01
4.682500000000e+02 -3.448677389610e-01 8.637607171007e-04 2.602591121600e+01
4.685000000000e+02 -3.452688705861e-01 8.624990656346e-04 2.598386970121e+01
4.687500000000e+02 -3.450766366725e-01 8.595446884510e-04 2.594095737432e+01
4.690000000000e+02 -3.443104797179e-01 8.549158716617e-04 2.589720735083e+01
4.692500000000e+02 -3.429966940985e-01 8.486517243666e-04 2.585265684465e+01
4.695000000000e+02 -3.411680374324e-01 8.408121793120e-04 2.580734680277e+01
4.697500000000e+02 -3.388633394563e-01 8.314776819036e-04 2.576132147663e+01
4.700000000000e+02 -3.361270779941e-01 8.207483558246e-04 2.571462796730e+01
4.702500000000e+02 -3.330089642054e-01 8.087430549667e-04 2.566731574872e+01
4.705000000000e+02 -3.295635025421e-01 7.955978259179e-04 2.561943613926e+01
4.707500000000e+02 -3.258495241131e-01 7.814641055727e-04 2.557104179736e+01
4.710000000000e+02 -3.219296838444e-01 7.665067454784e-04 2.552218618927e+01
4.712500000000e+02 -3.178698759388e-01 7.509018182973e-04 2.547292308851e+01
4.715000000000e+02 -3.137385725870e-01 7.348343250300e-04 2.542330606888e+01
4.717500000000e+02 -3.096060263499e-01 7.184958188399e-04 2.537338805328e+01
4.720000000000e+02 -3.055433551300e-01 7.020820719095e-04 2.532322084148e+01
4.722500000000e+02 -3.016214662156e-01 6.857907658488e-04 2.527285473003e+01
4.725000000000e+02 -2.979098486727e-01 6.698193799227e-04 2.522233812232e+01
4.727500000000e+02 -2.944752364064e-01 6.543629493549e-04 2.517171719161e+01
4.730000000000e+02 -2.913801826277e-01 6.396121203607e-04 2.512103557871e+01
4.732500000000e+02 -2.886815809151e-01 6.257513250561e-04 2.507033413560e+01
4.735000000000e+02 -2.864292108086e-01 6.129569073764e-04 2.501965068565e+01
4.737500000000e+02 -2.846643607816e-01 6.013952395002e-04 2.496901983125e+01
4.740000000000e+02 -2.834186189649e-01 5.912207932992e-04 2.491847278717e+01
4.742500000000e+02 -2.827128851793e-01 5.825741449811e-04 2.486803726367e+01
4.745000000000e+02 -2.825567003099e-01 5.755798221509e-04 2.481773735535e+01
4.747500000000e+02 -2.829479238023e-01 5.703439177882e-04 2.476759348159e+01
4.750000000000e+02 -2.838728136702e-01 5.669516826875e-04 2.471762235634e+01
4.752500000000e+02 -2.853065083062e-01 5.654650260384e-04 2.466783698546e+01
4.755000000000e+02 -2.872139154600e-01 5.659199351028e-04 2.461824670184e+01
4.757500000000e+02 -2.895509641240e-01 5.683241192630e-04 2.456885723711e+01
4.760000000000e+02 -2.922661515426e-01 5.726547932014e-04 2.451967082272e+01
4.762500000000e+02 -2.953023199290e-01 5.788572076498e-04 2.447068632515e+01
4.765000000000e+02 -2.985985443257e-01 5.868435234759e-04 2.442189943482e+01
4.767500000000e+02 -3.020920461920e-01 5.964924213439e-04 2.437330285478e+01
4.770000000000e+02 -3.057200089014e-01 6.076497419825e-04 2.432488655294e+01
4.772500000000e+02 -3.094212088792e-01 6.201301164595e-04 2.427663803987e+01
4.775000000000e+02 -3.131373779750e-01 6.337196258442e-04 2.422854265464e+01
4.777500000000e+02 -3.168142353373e-01 6.481795164433e-04 2.418058390029e+01
4.780000000000e+02 -3.204021672696e-01 6.632508297973e-04 2.413274379376e+01
4.782500000000e+02 -3.238565467344e-01 6.786596461504e-04 2.408500323881e+01
4.785000000000e+02 -3.271377267911e-01 6.941233461433e-04 2.403734240134e+01
4.787500000000e+02 -3.302107715915e-01 7.093570044172e-04 2.398974111813e+01
4.790000000000e+02 -3.330449912328e-01 7.240800415444e-04 2.394217931166e+01
4.792500000000e+02 -3.356133792686e-01 7.380225604675e-04 2.389463738667e+01
4.795000000000e+02 -3.378920533113e-01 7.509312433803e-04 2.384709667499e+01
4.797500000000e+02 -3.398597858942e-01 7.625748761312e-04 2.379953983970e+01
4.800000000000e+02 -3.414976914754e-01 7.727489043968e-04 2.375195129096e+01
4.802500000000e+02 -3.427891318521e-01 7.812790564831e-04 2.370431760159e+01
4.805000000000e+02 -3.437198728552e-01 7.880240131165e-04 2.365662787757e+01
4.807500000000e+02 -3.442784556868e-01 7.928771541809e-04 2.360887413929e+01
4.810000000000e+02 -3.444567857395e-01 7.957672590595e-04 2.356105164265e+01
4.812500000000e+02 -3.442508365969e-01 7.966584188175e-04 2.351315917041e+01
4.815000000000e+02 -3.436614198568e-01 7.955493307719e-04 2.346519928702e+01
4.817500000000e+02 -3.426949152956e-01 7.924721036665e-04 2.341717851319e+01
4.820000000000e+02 -3.413638728450e-01 7.874906611738e-04 2.336910745440e+01
4.822500000000e+02 -3.396874270484e-01 7.806988354862e-04 2.332100086444e+01
4.825000000000e+02 -3.376914444451e-01 7.722185290899e-04 2.327287762023e+01
4.827500000000e+02 -3.354083968535e-01 7.621976792382e-04 2.322476065521e+01
4.830000000000e+02 -3.328769574252e-01 7.508081998182e-04 2.317667680912e+01
4.832500000000e+02 -3.301413466401e-01 7.382438171680e-04 2.312865662578e+01
4.835000000000e+02 -3.272504863299e-01 7.247178947435e-04 2.308073410276e+01
4.837500000000e+02 -3.242570458841e-01 7.104608624285e-04 2.303294640718e+01
4.840000000000e+02 -3.212164376069e-01 6.957173982099e-04 2.298533356152e+01
4.842500000000e+02 -3.181858498389e-01 6.807432697676e-04 2.293793811161e+01
4.845000000000e+02 -3.152233718241e-01 6.658017700904e-04 2.289080480390e+01
4.847500000000e+02 -3.123872390302e-01 6.511596511491e-04 2.284398025758e+01
4.850000000000e+02 -3.097352067650e-01 6.370828106693e-04 2.279751265286e+01
4.852500000000e+02 -3.073240273492e-01 6.238317053163e-04 2.275145144160e+01
4.855000000000e+02 -3.052089736891e-01 6.116566708568e-04 2.270584706934e+01
4.857500000000e+02 -3.034433277691e-01 6.007933946286e-04 2.266075072410e+01
4.860000000000e+02 -3.020777636043e-01 5.914585966846e-04 2.261621409616e+01
4.862500000000e+02 -3.011595398010e-01 5.838461767446e-04 2.257228916059e+01
4.865000000000e+02 -3.007314492464e-01 5.781240948422e-04 2.252902796532e+01
4.867500000000e+02 -3.008304872431e-01 5.744319029490e-04 2.248648244177e+01
4.870000000000e+02 -3.014862890511e-01 5.728791015258e-04 2.244470421909e+01
4.872500000000e+02 -3.027193803642e-01 5.735441761032e-04 2.240374446221e+01
4.875000000000e+02 -3.045393846938e-01 5.764742791967e-04 2.236365371586e+01
4.877500000000e+02 -3.069433184425e-01 5.816852909831e-04 2.232448178314e+01
4.880000000000e+02 -3.099141924028e-01 5.891621802995e-04 2.228627761147e+01
4.882500000000e+02 -3.134200806744e-01 5.988593602552e-04 2.224908921732e+01
4.885000000000e+02 -3.174138448997e-01 6.107008594921e-04 2.221296362201e+01
4.887500000000e+02 -3.218336167129e-01 6.245805083618e-04 2.217794682248e+01
4.890000000000e+02 -3.266041310473e-01 6.403617358927e-04 2.214408377015e+01
4.892500000000e+02 -3.316388717048e-01 6.578769077968e-04 2.211141836722e+01
4.895000000000e+02 -3.368429479016e-01 6.769270160380e-04 2.207999345617e+01
4.897500000000e+02 -3.421165245767e-01 6.972814799435e-04 2.204985081034e+01
4.900000000000e+02 -3.473585688050e-01 7.186783566267e-04 2.202103110097e+01
4.902500000000e+02 -3.524706336639e-01 7.408256514555e-04 2.199357384001e+01
4.905000000000e+02 -3.573603875246e-01 7.634037048295e-04 2.196751728654e+01
4.907500000000e+02 -3.619446080392e-01 7.860689639647e-04 2.194289832404e+01
4.910000000000e+02 -3.661514098076e-01 8.084592653601e-04 2.191975229698e+01
4.912500000000e+02 -3.699215566885e-01 8.302006207112e-04 2.189811281624e+01
4.915000000000e+02 -3.732087789513e-01 8.509153126757e-04 2.187801153795e+01
4.917500000000e+02 -3.759791420940e-01 8.702309660910e-04 2.185947791908e+01
4.920000000000e+02 -3.782096025413e-01 8.877902280800e-04 2.184253897863e+01
4.922500000000e+02 -3.798859620023e-01 9.032604075377e-04 2.182721904109e+01
4.925000000000e+02 -3.810005068502e-01 9.163425055912e-04 2.181353950669e+01
4.927500000000e+02 -3.815496609292e-01 9.267791735282e-04 2.180151863465e+01
4.930000000000e+02 -3.815319307774e-01 9.343610129855e-04 2.179117134852e+01
4.932500000000e+02 -3.809464381664e-01 9.389309310526e-04 2.178250907172e+01
4.935000000000e+02 -3.797922006178e-01 9.403863003015e-04 2.177553958031e+01
4.937500000000e+02 -3.780682794018e-01 9.386790216555e-04 2.177026688661e+01
4.940000000000e+02 -3.757747483529e-01 9.338135890067e-04 2.176669113030e+01
4.942500000000e+02 -3.729143575288e-01 9.258435441196e-04 2.176480847026e+01
4.945000000000e+02 -3.694946906597e-01 9.148668581912e-04 2.176461099689e+01
4.947500000000e+02 -3.655304858462e-01 9.010206435488e-04 2.176608660823e+01
4.950000000000e+02 -3.610458387704e-01 8.844758791676e-04 2.176921890765e+01
4.952500000000e+02 -3.560759327033e-01 8.654324814089e-04 2.177398705993e+01
4.955000000000e+02 -3.506680566635e-01 8.441152000932e-04 2.178036566778e+01
4.957500000000e+02 -3.448816901712e-01 8.207704466440e-04 2.178832462697e+01
4.960000000000e+02 -3.387875734353e-01 7.956641460410e-04 2.179782899878e+01
4.962500000000e+02 -3.324657756541e-01 7.690804450360e-04 2.180883889885e+01
4.965000000000e+02 -3.260028965444e-01 7.413209973053e-04 2.182130942455e+01
4.967500000000e+02 -3.194886195689e-01 7.127044709151e-04 2.183519061557e+01
4.970000000000e+02 -3.130119282317e-01 6.835657717024e-04 2.185042748051e+01
4.972500000000e+02 -3.066573199357e-01 6.542544963994e-04 2.186696007226e+01
4.975000000000e+02 -3.005013634569e-01 6.251323419937e-04 2.188472364716e+01
4.977500000000e+02 -2.946099038058e-01 5.965691545878e-04 2.190364887801e+01
4.980000000000e+02 -2.890361499115e-01 5.689375217600e-04 2.192366213660e+01
4.982500000000e+02 -2.838197818985e-01 5.426059756668e-04 2.194468584864e+01
4.985000000000e+02 -2.789871043661e-01 5.179310227656e-04 2.196663888836e+01
4.987500000000e+02 -2.745521584830e-01 4.952485148046e-04 2.198943702425e+01
4.990000000000e+02 -2.705186077373e-01 4.748648298137e-04 2.201299340618e+01
4.992500000000e+02 -2.668821359381e-01 4.570484395691e-04 2.203721907502e+01
4.995000000000e+02 -2.636330567538e-01 4.420224784438e-04 2.206202348550e+01
4.997500000000e+02 -2.607588180925e-01 4.299587786475e-04 2.208731505987e+01
5.000000000000e+02 -2.582461258916e-01 4.209737711336e-04 2.211300172957e+01
5.002500000000e+02 -2.560824630525e-01 4.151266234467e-04 2.213899149500e+01
5.005000000000e+02 -2.542568626404e-01 4.124194526513e-04 2.216519298264e+01
5.007500000000e+02 -2.527598913243e-01 4.127997001053e-04 2.219151599583e+01
5.010000000000e+02 -2.515828998450e-01 4.161642642637e-04 2.221787207720e+01
5.012500000000e+02 -2.507166768735e-01 4.223649142668e-04 2.224417504489e+01
5.015000000000e+02 -2.501497194016e-01 4.312148226645e-04 2.227034153872e+01
5.017500000000e+02 -2.498663663005e-01 4.424954358753e-04 2.229629153358e+01
5.020000000000e+02 -2.498450638588e-01 4.559631011316e-04 2.232194883201e+01
5.022500000000e+02 -2.500570078204e-01 4.713551480927e-04 2.234724153385e+01
5.025000000000e+02 -2.504653545748e-01 4.883950840079e-04 2.237210244217e+01
5.027500000000e+02 -2.510251422288e-01 5.067967184938e-04 2.239646944567e+01
5.030000000000e+02 -2.516839644155e-01 5.262671722098e-04 2.242028581509e+01
5.032500000000e+02 -2.523833677536e-01 5.465089395768e-04 2.244350047270e+01
5.035000000000e+02 -2.530608608584e-01 5.672212381089e-04 2.246606817187e+01
5.037500000000e+02 -2.536523655609e-01 5.881008975185e-04 2.248794964622e+01
5.040000000000e+02 -2.540948901741e-01 6.088430651399e-04 2.250911169916e+01
5.042500000000e+02 -2.543291996347e-01 6.291423011757e-04 2.252952725380e+01
5.045000000000e+02 -2.543022546844e-01 6.486942650517e-04 2.254917537483e+01
5.047500000000e+02 -2.539692290122e-01 6.671981860116e-04 2.256804126879e+01
5.050000000000e+02 -2.532949615783e-01 6.843602610108e-04 2.258611626992e+01
5.052500000000e+02 -2.522547549725e-01 6.998978582120e-04 2.260339780075e+01
5.055000000000e+02 -2.508345085117e-01 7.135445287334e-04 2.261988934745e+01
5.057500000000e+02 -2.490302186668e-01 7.250556308608e-04 2.263560038622e+01
5.060000000000e+02 -2.468469538996e-01 7.342139388678e-04 2.265054631759e+01
5.062500000000e+02 -2.442974338735e-01 7.408352041086e-04 2.266474834546e+01
5.065000000000e+02 -2.414003759809e-01 7.447732280715e-04 2.267823332668e+01
5.067500000000e+02 -2.381787776192e-01 7.459239804687e-04 2.269103355664e+01
5.070000000000e+02 -2.346582878095e-01 7.442285564773e-04 2.270318649034e+01
5.072500000000e+02 -2.308658035799e-01 7.396747763336e-04 2.271473440325e+01
5.075000000000e+02 -2.268283786744e-01 7.322972608330e-04 2.272572395005e+01
5.077500000000e+02 -2.225725091798e-01 7.221762286480e-04 2.273620568347e+01
5.080000000000e+02 -2.181237927396e-01 7.094346424384e-04 2.274623347306e+01
5.082500000000e+02 -2.135069408404e-01 6.942343070618e-04 2.275586390142e+01
5.085000000000e+02 -2.087460702570e-01 6.767712052421e-04 2.276515560351e+01
5.087500000000e+02 -2.038651913772e-01 6.572700597384e-04 2.277416859536e+01
5.090000000000e+02 -1.988887847172e-01 6.359783337356e-04 2.278296362124e+01
5.092500000000e+02 -1.938423667888e-01 6.131608614413e-04 2.279160151361e+01
5.095000000000e+02 -1.887529451625e-01 5.890942858021e-04 2.280014260590e+01
5.097500000000e+02 -1.836492907843e-01 5.640620208544e-04 2.280864621968e+01
5.100000000000e+02 -1.785619703466e-01 5.383498101590e-04 2.281717020587e+01
5.102500000000e+02 -1.735231164693e-01 5.122420357397e-04 2.282577059323e+01
5.105000000000e+02 -1.685659379394e-01 4.860186793026e-04 2.283450129685e+01
5.107500000000e+02 -1.637239998524e-01 4.599528145806e-04 2.284341392985e+01
5.110000000000e+02 -1.590303278977e-01 4.343084924575e-04 2.285255766905e+01
5.112500000000e+02 -1.545163994842e-01 4.093393244488e-04 2.286197920394e+01
5.115000000000e+02 -1.502111034463e-01 3.852871153310e-04 2.287172272557e+01
5.117500000000e+02 -1.461397371844e-01 3.623805572585e-04 2.288182997139e+01
5.120000000000e+02 -1.423231208716e-01 3.408339232291e-04 2.289234029728e+01
5.122500000000e+02 -1.387768792373e-01 3.208456198383e-04 2.290329078219e+01
5.125000000000e+02 -1.355109450128e-01 3.025965828390e-04 2.291471634438e+01
5.127500000000e+02 -1.325292999581e-01 2.862484683120e-04 2.292664988129e+01
5.130000000000e+02 -1.298299697519e-01 2.719417088394e-04 2.293912241101e+01
5.132500000000e+02 -1.274052551656e-01 2.597934767138e-04 2.295216322926e+01
5.135000000000e+02 -1.252421759576e-01 2.498956673371e-04 2.296580007017e+01
5.137500000000e+02 -1.233230899782e-01 2.423130270887e-04 2.298005926891e+01
5.140000000000e+02 -1.216264375461e-01 2.370815338174e-04 2.299496592989e+01
5.142500000000e+02 -1.201275609862e-01 2.342071491905e-04 2.301054409670e+01
5.145000000000e+02 -1.187995541555e-01 2.336650963423e-04 2.302681691642e+01
5.147500000000e+02 -1.176140862485e-01 2.353996817817e-04 2.304380680416e+01
5.150000000000e+02 -1.165421726749e-01 2.393247680789e-04 2.306153559878e+01
5.152500000000e+02 -1.155548577438e-01 2.453249036938e-04 2.308002470802e+01
5.155000000000e+02 -1.146237903184e-01 2.532570844500e-04 2.309929524469e+01
5.157500000000e+02 -1.137216888187e-01 2.629531612003e-04 2.311936814442e+01
5.160000000000e+02 -1.128226911900e-01 2.742228086203e-04 2.314026427099e+01
5.162500000000e+02 -1.119026064436e-01 2.868569039221e-04 2.316200450301e+01
5.165000000000e+02 -1.109390736796e-01 3.006312514611e-04 2.318460979974e+01
5.167500000000e+02 -1.099116564314e-01 3.153105831261e-04 2.320810125046e+01
5.170000000000e+02 -1.088018859540e-01 3.306526610645e-04 2.323250010018e+01
5.172500000000e+02 -1.075932790412e-01 3.464123930122e-04 2.325782775437e+01
5.175000000000e+02 -1.062713340640e-01 3.623458130641e-04 2.328410575351e+01
5.177500000000e+02 -1.048235334178e-01 3.782138815066e-04 2.331135572446e+01
5.180000000000e+02 -1.032393475898e-01 3.937859858533e-04 2.333959929701e+01
5.182500000000e+02 -1.015102552068e-01 4.088431081950e-04 2.336885799699e+01
5.185000000000e+02 -9.962975974305e-02 4.231805740320e-04 2.339915309137e+01
5.187500000000e+02 -9.759342136083e-02 4.366103790361e-04 2.343050541229e+01
5.190000000000e+02 -9.539887934741e-02 4.489630725861e-04 2.346293514766e+01
5.192500000000e+02 -9.304586580570e-02 4.600892045105e-04 2.349646160115e+01
5.195000000000e+02 -9.053619647350e-02 4.698603474011e-04 2.353110293525e+01
5.197500000000e+02 -8.787373774757e-02 4.781697738719e-04 2.356687590220e+01
5.200000000000e+02 -8.506433300327e-02 4.849327230913e-04 2.360379555821e+01
5.202500000000e+02 -8.211569769204e-02 4.900864824958e-04 2.364187498812e+01
5.205000000000e+02 -7.903727404687e-02 4.935898411132e-04 2.368112505101e+01
5.207500000000e+02 -7.584004439614e-02 4.954225588936e-04 2.372155412293e+01
5.210000000000e+02 -7.253631530087e-02 4.955845949512e-04 2.376316788688e+01
5.212500000000e+02 -6.913946497237e-02 4.940951389797e-04 2.380596912919e+01
5.215000000000e+02 -6.566367876166e-02 4.909915330898e-04 2.384995758959e+01
5.217500000000e+02 -6.212365916003e-02 4.863280856308e-04 2.389512981768e+01
5.220000000000e+02 -5.853433789732e-02 4.801745528528e-04 2.394147906459e+01
5.222500000000e+02 -5.491058598227e-02 4.726149812280e-04 2.398899521636e+01
5.225000000000e+02 -5.126692990101e-02 4.637461604278e-04 2.403766470065e+01
5.227500000000e+02 -4.761728946621e-02 4.536761948545e-04 2.408747044304e+01
5.230000000000e+02 -4.397473344432e-02 4.425229877612e-04 2.413839182425e+01
5.232500000000e+02 -4.035125799533e-02 4.304126778917e-04 2.419040462876e+01
5.235000000000e+02 -3.675760200635e-02 4.174781207884e-04 2.424348100966e+01
5.237500000000e+02 -3.320308873676e-02 4.038573142898e-04 2.429758946152e+01
5.240000000000e+02 -2.969549882648e-02 3.896918379071e-04 2.435269479368e+01
5.242500000000e+02 -2.624099025653e-02 3.751253351465e-04 2.440875810794e+01
5.245000000000e+02 -2.284403275842e-02 3.603019481824e-04 2.446573682550e+01
5.247500000000e+02 -1.950740299519e-02 3.453648675561e-04 2.452358468848e+01
5.250000000000e+02 -1.623218470665e-02 3.304548138054e-04 2.458225183701e+01
5.252500000000e+02 -1.301782565035e-02 3.157086586419e-04 2.464168487882e+01
5.255000000000e+02 -9.862217025943e-03 3.012580564979e-04 2.470182701412e+01
5.257500000000e+02 -6.761793011678e-03 2.872281435292e-04 2.476261818677e+01
5.260000000000e+02 -3.711678639900e-03 2.737363839330e-04 2.482399526356e+01
5.262500000000e+02 -7.058332207620e-04 2.608913902796e-04 2.488589224815e+01
5.265000000000e+02 2.262760771979e-03 2.487919694914e-04 2.494824051230e+01
5.267500000000e+02 5.201910924720e-03 2.375262179018e-04 2.501096904532e+01
5.270000000000e+02 8.119993646422e-03 2.271708313321e-04 2.507400470700e+01
5.272500000000e+02 1.102575684131e-02 2.177904257666e-04 2.513727249422e+01
5.275000000000e+02 1.392809323629e-02 2.094371267425e-04 2.520069579144e+01
5.277500000000e+02 1.683581967557e-02 2.021502740272e-04 2.526419661975e+01
5.280000000000e+02 1.975747772227e-02 1.959562450315e-04 2.532769586266e+01
5.282500000000e+02 2.270111772920e-02 1.908685299148e-04 2.539111349253e+01
5.285000000000e+02 2.567411536068e-02 1.868878830725e-04 2.545436876415e+01
5.287500000000e+02 2.868299968216e-02 1.840026311887e-04 2.551738039919e+01
5.290000000000e+02 3.173328262546e-02 1.821892098816e-04 2.558006675948e+01
5.292500000000e+02 3.482932828745e-02 1.814127271207e-04 2.564234599274e+01
5.295000000000e+02 3.797422670634e-02 1.816277267859e-04 2.570413619763e+01
5.297500000000e+02 4.116969471002e-02 1.827790253570e-04 2.576535556138e+01
5.300000000000e+02 4.441599716607e-02 1.848026648342e-04 2.582592249759e+01
5.302500000000e+02 4.771189511944e-02 1.876268992712e-04 2.588575581424e+01
5.305000000000e+02 5.105461175713e-02 1.911732153212e-04 2.594477485216e+01
5.307500000000e+02 5.443982870466e-02 1.953575598052e-04 2.600289967896e+01
5.310000000000e+02 5.786170482727e-02 2.000914489290e-04 2.606005127255e+01
5.312500000000e+02 6.131292331076e-02 2.052829340225e-04 2.611615172775e+01
5.315000000000e+02 6.478475625969e-02 2.108378089625e-04 2.617112451005e+01
5.317500000000e+02 6.826717115005e-02 2.166606732034e-04 2.622489471363e+01
5.320000000000e+02 7.174895224438e-02 2.226559438476e-04 2.627738936300e+01
5.322500000000e+02 7.521784911986e-02 2.287288416651e-04 2.632853773481e+01
5.325000000000e+02 7.866075107178e-02 2.347860887860e-04 2.637827172296e+01
5.327500000000e+02 8.206389364957e-02 2.407368928879e-04 2.642652620698e+01
5.330000000000e+02 8.541308423981e-02 2.464936934089e-04 2.647323948408e+01
5.332500000000e+02 8.869394757759e-02 2.519728567558e-04 2.651835368635e+01
5.335000000000e+02 9.189219995604e-02 2.570952492883e-04 2.656181522256e+01
5.337500000000e+02 9.499391648369e-02 2.617868131428e-04 2.660357523844e+01
5.340000000000e+02 9.798584488429e-02 2.659791502147e-04 2.664359005359e+01
5.342500000000e+02 1.008557005981e-01 2.696099952133e-04 2.668182161995e+01
5.345000000000e+02 1.035924627063e-01 2.726236022718e-04 2.671823791749e+01
5.347500000000e+02 1.061866814074e-01 2.749709868565e-04 2.675281336614e+01
5.350000000000e+02 1.086307426546e-01 2.766105254150e-04 2.678552915900e+01
5.352500000000e+02 1.109191590781e-01 2.775081965868e-04 2.681637357939e+01
5.355000000000e+02 1.130487758315e-01 2.776379569821e-04 2.684534222441e+01
5.357500000000e+02 1.150190103839e-01 2.769818890479e-04 2.687243822246e+01
5.360000000000e+02 1.168319875510e-01 2.755305286684e-04 2.689767231127e+01
5.362500000000e+02 1.184926873889e-01 2.732829307528e-04 2.692106289835e+01
5.365000000000e+02 1.200090064212e-01 2.702467822049e-04 2.694263600872e+01
5.367500000000e+02 1.213917869626e-01 2.664383962693e-04 2.696242516842e+01
5.370000000000e+02 1.226547907060e-01 2.618825729046e-04 2.698047120796e+01
5.372500000000e+02 1.238146223805e-01 2.566123960234e-04 2.699682196435e+01
5.375000000000e+02 1.248905945125e-01 2.506688763766e-04 2.701153192227e+01
5.377500000000e+02 1.259045424658e-01 2.441004727594e-04 2.702466176588e+01
5.380000000000e+02 1.268806004147e-01 2.369624785429e-04 2.703627786184e+01
5.382500000000e+02 1.278449198178e-01 2.293162828552e-04 2.704645166564e+01
5.385000000000e+02 1.288253556955e-01 2.212284757493e-04 2.705525906648e+01
5.387500000000e+02 1.298511097400e-01 2.127698890883e-04 2.706277967072e+01
5.390000000000e+02 1.309523285847e-01 2.040145396822e-04 2.706909604853e+01
5.392500000000e+02 1.321597039506e-01 1.950383645308e-04 2.707429290886e+01
5.395000000000e+02 1.335040135133e-01 1.859180582846e-04 2.707845628220e+01
5.397500000000e+02 1.350156512415e-01 1.767298570470e-04 2.708167263803e+01
5.400000000000e+02 1.367241453933e-01 1.675482518357e-04 2.708402803993e+01
5.402500000000e+02 1.386576640970e-01 1.584448097432e-04 2.708560724338e+01
5.405000000000e+02 1.408425097784e-01 1.494869838416e-04 2.708649286403e+01
5.407500000000e+02 1.433026121732e-01 1.407370411959e-04 2.708676451397e+01
5.410000000000e+02 1.460590412760e-01 1.322510520461e-04 2.708649801637e+01
5.412500000000e+02 1.491295047308e-01 1.240781559835e-04 2.708576462913e+01
5.415000000000e+02 1.525278957788e-01 1.162597681138e-04 2.708463035958e+01
5.417500000000e+02 1.562638398474e-01 1.088290880274e-04 2.708315531054e+01
5.420000000000e+02 1.603423170549e-01 1.018106400852e-04 2.708139311781e+01
5.422500000000e+02 1.647632846124e-01 9.522018534634e-05 2.707939046488e+01
5.425000000000e+02 1.695213901111e-01 8.906464560590e-05 2.707718668533e+01
5.427500000000e+02 1.746057378514e-01 8.334228348065e-05 2.707481347889e+01
5.430000000000e+02 1.799997366126e-01 7.804302219141e-05 2.707229467143e+01
5.432500000000e+02 1.856810312192e-01 7.314895241339e-05 2.706964614200e+01
5.435000000000e+02 1.916215437048e-01 6.863495740317e-05 2.706687579559e+01
5.437500000000e+02 1.977876082351e-01 6.446959665584e-05 2.706398365810e+01
5.440000000000e+02 2.041402305879e-01 6.061603463624e-05 2.706096208190e+01
5.442500000000e+02 2.106354616941e-01 5.703309289187e-05 2.705779600909e+01
5.445000000000e+02 2.172248941405e-01 5.367643079470e-05 2.705446334966e+01
5.447500000000e+02 2.238562744375e-01 5.049977689731e-05 2.705093542409e+01
5.450000000000e+02 2.304742293565e-01 4.745619142069e-05 2.704717751807e+01
5.452500000000e+02 2.370210891602e-01 4.449939271644e-05 2.704314941854e+01
5.455000000000e+02 2.434378139783e-01 4.158507453660e-05 2.703880607785e+01
5.457500000000e+02 2.496649772123e-01 3.867211293523e-05 2.703409830251e+01
5.460000000000e+02 2.556438220475e-01 3.572371125867e-05 2.702897343415e+01
5.462500000000e+02 2.613173449249e-01 3.270847212485e-05 2.702337609127e+01
5.465000000000e+02 2.666313868205e-01 2.960133344295e-05 2.701724889007e+01
5.467500000000e+02 2.715357413030e-01 2.638422560308e-05 2.701053317838e+01
5.470000000000e+02 2.759852033569e-01 2.304670235735e-05 2.700316971618e+01
5.472500000000e+02 2.799405672792e-01 1.958627782382e-05 2.699509936703e+01
5.475000000000e+02 2.833695792904e-01 1.600844523818e-05 2.698626372203e+01
5.477500000000e+02 2.862477555835e-01 1.232659538983e-05 2.697660567381e+01
5.480000000000e+02 2.885590927544e-01 8.561633316410e-06 2.696606995599e+01
5.482500000000e+02 2.902966715294e-01 4.741268158660e-06 2.695460360354e+01
5.485000000000e+02 2.914630737859e-01 8.990148704600e-07 2.694215634037e+01
5.487500000000e+02 2.920706520556e-01 -2.926865685270e-06 2.692868092326e+01
5.490000000000e+02 2.921416133003e-01 -6.694743462700e-06 2.691413338113e+01
5.492500000000e+02 2.917079154472e-01 -1.036124178476e-05 2.689847321976e+01
5.495000000000e+02 2.908109593963e-01 -1.388297647349e-05 2.688166352795e+01
5.497500000000e+02 2.895010687432e-01 -1.721839714683e-05 2.686367103568e+01
5.500000000000e+02 2.878367806914e-01 -2.032973653557e-05 2.684446611401e+01
5.502500000000e+02 2.858839143035e-01 -2.318490142868e-05 2.682402271374e+01
5.505000000000e+02 2.837144670537e-01 -2.575936045681e-05 2.680231827297e+01
5.507500000000e+02 2.814053218797e-01 -2.803776404244e-05 2.677933356781e+01
5.510000000000e+02 2.790368089808e-01 -3.001552146599e-05 2.675505256106e+01
5.512500000000e+02 2.766911356220e-01 -3.170000955099e-05 2.672946221835e+01
5.515000000000e+02 2.744507227889e-01 -3.311143794930e-05 2.670255232097e+01
5.517500000000e+02 2.723964934066e-01 -3.428333167305e-05 2.667431528023e+01
5.520000000000e+02 2.706061388744e-01 -3.526251325242e-05 2.664474596349e+01
5.522500000000e+02 2.691524252367e-01 -3.610865505384e-05 2.661384153334e+01
5.525000000000e+02 2.681015718846e-01 -3.689322486640e-05 2.658160132232e+01
5.527500000000e+02 2.675117737797e-01 -3.769797101105e-05 2.654802672178e+01
5.530000000000e+02 2.674318947074e-01 -3.861301768245e-05 2.651312111351e+01
5.532500000000e+02 2.679003816640e-01 -3.973422918102e-05 2.647688983689e+01
5.535000000000e+02 2.689444426139e-01 -4.116031446299e-05 2.643934018796e+01
5.537500000000e+02 2.705795294861e-01 -4.298968526975e-05 2.640048145430e+01
5.540000000000e+02 2.728091154063e-01 -4.531693360511e-05 2.636032498683e+01
5.542500000000e+02 2.756248164897e-01 -4.822938890924e-05 2.631888429879e+01
5.545000000000e+02 2.790068343881e-01 -5.180349092337e-05 2.627617518991e+01
5.547500000000e+02 2.829247030459e-01 -5.610138806111e-05 2.623221589533e+01
5.550000000000e+02 2.873383419973e-01 -6.116788938191e-05 2.618702724460e+01
5.552500000000e+02 2.921993523001e-01 -6.702777328350e-05 2.614063283810e+01
5.555000000000e+02 2.974525327206e-01 -7.368367499633e-05 2.609305922025e+01
5.557500000000e+02 3.030375544805e-01 -8.111463200230e-05 2.604433604872e+01
5.560000000000e+02 3.088907310421e-01 -8.927534263136e-05 2.599449625917e+01
5.562500000000e+02 3.149468344414e-01 -9.809627021467e-05 2.594357620584e+01
5.565000000000e+02 3.211408886103e-01 -1.074845428355e-04 2.589161578364e+01
5.567500000000e+02 3.274098875362e-01 -1.173257045218e-04 2.583865851914e+01
5.570000000000e+02 3.336943811459e-01 -1.274862301919e-04 2.578475163695e+01
5.572500000000e+02 3.399398846412e-01 -1.378167881268e-04 2.572994608504e+01
5.575000000000e+02 3.460980658931e-01 -1.481561206058e-04 2.567429652839e+01
5.577500000000e+02 3.521276708956e-01 -1.583354375313e-04 2.561786130852e+01
5.580000000000e+02 3.579951544873e-01 -1.681831801521e-04 2.556070236021e+01
5.582500000000e+02 3.636749899170e-01 -1.775300495685e-04 2.550288509993e+01
5.585000000000e+02 3.691496277505e-01 -1.862141114318e-04 2.544447828762e+01
5.587500000000e+02 3.744090989088e-01 -1.940858509780e-04 2.538555385052e+01
5.590000000000e+02 3.794502540056e-01 -2.010130397070e-04 2.532618669102e+01
5.592500000000e+02 3.842756406018e-01 -2.068852078990e-04 2.526645448318e+01
5.595000000000e+02 3.888920766397e-01 -2.116176833636e-04 2.520643742612e+01
5.597500000000e+02 3.933089411103e-01 -2.151548602087e-04 2.514621801865e+01
5.600000000000e+02 3.975362798454e-01 -2.174727507313e-04 2.508588079578e+01
5.602500000000e+02 4.015828210085e-01 -2.185805964819e-04 2.502551205265e+01
5.605000000000e+02 4.054540205414e-01 -2.185213491410e-04 2.496519957200e+01
5.607500000000e+02 4.091502808343e-01 -2.173710193820e-04 2.490503231441e+01
5.610000000000e+02 4.126654629204e-01 -2.152367024358e-04 2.484510010365e+01
5.612500000000e+02 4.159858799451e-01 -2.122534664659e-04 2.478549327736e+01
5.615000000000e+02 4.190898104304e-01 -2.085798553732e-04 2.472630232846e+01
5.617500000000e+02 4.219476851239e-01 -2.043923803628e-04 2.466761750417e+01
5.620000000000e+02 4.245229328533e-01 -1.998789205319e-04 2.460952838717e+01
5.622500000000e+02 4.267735127603e-01 -1.952315076945e-04 2.455212344331e+01
5.625000000000e+02 4.286540360529e-01 -1.906386696635e-04 2.449548954507e+01
5.627500000000e+02 4.301183751146e-01 -1.862777143995e-04 2.443971147201e+01
5.630000000000e+02 4.311226159178e-01 -1.823073298270e-04 2.438487138338e+01
5.632500000000e+02 4.316281095711e-01 -1.788609798473e-04 2.433104827991e+01
5.635000000000e+02 4.316044468168e-01 -1.760413997384e-04 2.427831746439e+01
5.637500000000e+02 4.310321309480e-01 -1.739165901163e-04 2.422674998599e+01
5.640000000000e+02 4.299047786920e-01 -1.725174827850e-04 2.417641209842e+01
5.642500000000e+02 4.282307056053e-01 -1.718374523352e-04 2.412736471974e+01
5.645000000000e+02 4.260338241865e-01 -1.718336522169e-04 2.407966292317e+01
5.647500000000e+02 4.233538067066e-01 -1.724301077840e-04 2.403335545595e+01
5.650000000000e+02 4.202455494425e-01 -1.735223708920e-04 2.398848426412e+01
5.652500000000e+02 4.167779642889e-01 -1.749834316095e-04 2.394508408899e+01
5.655000000000e+02 4.130321883122e-01 -1.766705959924e-04 2.390318212029e+01
5.657500000000e+02 4.090992854330e-01 -1.784329166525e-04 2.386279766005e+01
5.660000000000e+02 4.050775374288e-01 -1.801188940713e-04 2.382394191402e+01
5.662500000000e+02 4.010693838475e-01 -1.815840330200e-04 2.378661784797e+01
5.665000000000e+02 3.971780907761e-01 -1.826979058799e-04 2.375082009046e+01
5.667500000000e+02 3.935042468555e-01 -1.833505831675e-04 2.371653499311e+01
5.670000000000e+02 3.901421378113e-01 -1.834580114358e-04 2.368374075705e+01
5.672500000000e+02 3.871761441194e-01 -1.829662409950e-04 2.365240766524e+01
5.675000000000e+02 3.846772863948e-01 -1.818542399515e-04 2.362249842434e+01
5.677500000000e+02 3.827001390550e-01 -1.801352645689e-04 2.359396860433e+01
5.680000000000e+02 3.812802954756e-01 -1.778565025917e-04 2.356676715872e+01
5.682500000000e+02 3.804326558163e-01 -1.750970247540e-04 2.354083702445e+01
5.685000000000e+02 3.801507622372e-01 -1.719640047602e-04 2.351611576807e+01
5.687500000000e+02 3.804073720531e-01 -1.685872602915e-04 2.349253628237e+01
5.690000000000e+02 3.811563886863e-01 -1.651123356301e-04 2.347002748107e+01
5.692500000000e+02 3.823361380083e-01 -1.616924275541e-04 2.344851500331e+01
5.695000000000e+02 3.838738732343e-01 -1.584796801108e-04 2.342792190303e+01
5.697500000000e+02 3.856911891158e-01 -1.556162889400e-04 2.340816928106e+01
5.700000000000e+02 3.877099905981e-01 -1.532263147420e-04 2.338917691482e+01
5.702500000000e+02 3.898584661838e-01 -1.514087671775e-04 2.337086382892e+01
5.705000000000e+02 3.920765221370e-01 -1.502325580215e-04 2.335314880653e+01
5.707500000000e+02 3.943201757638e-01 -1.497336982433e-04 2.333595090333e+01
5.710000000000e+02 3.965644203699e-01 -1.499156907910e-04 2.331918990500e+01
5.712500000000e+02 3.988042782533e-01 -1.507528193549e-04 2.330278675032e+01
5.715000000000e+02 4.010539044504e-01 -1.521954727945e-04 2.328666396143e+01
5.717500000000e+02 4.033438101814e-01 -1.541778547083e-04 2.327074603579e+01
5.720000000000e+02 4.057164881611e-01 -1.566270427917e-04 2.325495981435e+01
5.722500000000e+02 4.082208703288e-01 -1.594724560360e-04 2.323923484717e+01
5.725000000000e+02 4.109061873732e-01 -1.626550940182e-04 2.322350372973e+01
5.727500000000e+02 4.138158608549e-01 -1.661348255227e-04 2.320770239165e+01
5.730000000000e+02 4.169820273483e-01 -1.698956564792e-04 2.319177036460e+01
5.732500000000e+02 4.204212154772e-01 -1.739479573332e-04 2.317565101100e+01
5.735000000000e+02 4.241315520848e-01 -1.783279785260e-04 2.315929167033e+01
5.737500000000e+02 4.280916714006e-01 -1.830940438783e-04 2.314264382877e+01
5.740000000000e+02 4.322613308503e-01 -1.883200367077e-04 2.312566318733e+01
5.742500000000e+02 4.365835284598e-01 -1.940871440036e-04 2.310830975713e+01
5.745000000000e+02 4.409878094285e-01 -2.004744024491e-04 2.309054789738e+01
5.747500000000e+02 4.453943753747e-01 -2.075489972284e-04 2.307234639595e+01
5.750000000000e+02 4.497185286847e-01 -2.153571003149e-04 2.305367853707e+01
5.752500000000e+02 4.538751110310e-01 -2.239161321322e-04 2.303452218678e+01
5.755000000000e+02 4.577826043463e-01 -2.332089036126e-04 2.301485990234e+01
5.757500000000e+02 4.613666845549e-01 -2.431799935221e-04 2.299467906461e+01
5.760000000000e+02 4.645631080630e-01 -2.537344924073e-04 2.297397197873e+01
5.762500000000e+02 4.673199062127e-01 -2.647390419744e-04 2.295273605156e+01
5.765000000000e+02 4.695988659592e-01 -2.760251377574e-04 2.293097387890e+01
5.767500000000e+02 4.713763294905e-01 -2.873942096246e-04 2.290869333305e+01
5.770000000000e+02 4.726432979408e-01 -2.986241597170e-04 2.288590763632e+01
5.772500000000e+02 4.734048068865e-01 -3.094773407140e-04 2.286263532432e+01
5.775000000000e+02 4.736785357699e-01 -3.197094058272e-04 2.283890025145e+01
5.777500000000e+02 4.734925805239e-01 -3.290786129000e-04 2.281473144977e+01
5.780000000000e+02 4.728824021748e-01 -3.373552538512e-04 2.279016299560e+01
5.782500000000e+02 4.718870316791e-01 -3.443307470261e-04 2.276523379620e+01
5.785000000000e+02 4.705447411822e-01 -3.498258083696e-04 2.273998733809e+01
5.787500000000e+02 4.688885224700e-01 -3.536970957721e-04 2.271447137557e+01
5.790000000000e+02 4.669418860573e-01 -3.558418601512e-04 2.268873761868e+01
5.792500000000e+02 4.647155016145e-01 -3.561998597903e-04 2.266284131804e+01
5.795000000000e+02 4.622052634339e-01 -3.547523689795e-04 2.263684082730e+01
5.797500000000e+02 4.593922351396e-01 -3.515182197506e-04 2.261079714836e+01
5.800000000000e+02 4.562447142724e-01 -3.465470860263e-04 2.258477338529e+01
5.802500000000e+02 4.527224270087e-01 -3.399106564465e-04 2.255883413603e+01
5.805000000000e+02 4.487825773478e-01 -3.316926904543e-04 2.253304491952e+01
5.807500000000e+02 4.443871219574e-01 -3.219789805381e-04 2.250747146192e+01
5.810000000000e+02 4.395104787604e-01 -3.108486636746e-04 2.248217905946e+01
5.812500000000e+02 4.341466603499e-01 -2.983680077985e-04 2.245723187461e+01
5.815000000000e+02 4.283148718383e-01 -2.845877121322e-04 2.243269230056e+01
5.817500000000e+02 4.220626545748e-01 -2.695443095363e-04 2.240862040288e+01
5.820000000000e+02 4.154659709437e-01 -2.532658652851e-04 2.238507340855e+01
5.822500000000e+02 4.086259782454e-01 -2.357814988235e-04 2.236210536702e+01
5.825000000000e+02 4.016626371949e-01 -2.171336844127e-04 2.233976691472e+01
5.827500000000e+02 3.947057824458e-01 -1.973918130370e-04 2.231810518911e+01
5.830000000000e+02 3.878846529364e-01 -1.766651006829e-04 2.229716387700e+01
5.832500000000e+02 3.813171210827e-01 -1.551129526234e-04 2.227698338897e+01
5.835000000000e+02 3.751000018396e-01 -1.329510035353e-04 2.225760105690e+01
5.837500000000e+02 3.693017199536e-01 -1.104516522182e-04 2.223905138170e+01
5.840000000000e+02 3.639582926366e-01 -8.793817485861e-05 2.222136624899e+01
5.842500000000e+02 3.590732013207e-01 -6.577268771180e-05 2.220457504526e+01
5.845000000000e+02 3.546211258412e-01 -4.433901400219e-05 2.218870470692e+01
5.847500000000e+02 3.505550396527e-01 -2.402222883553e-05 2.217377957651e+01
5.850000000000e+02 3.468156516367e-01 -5.186885761260e-06 2.215982123911e+01
5.852500000000e+02 3.433418813507e-01 1.184354950228e-05 2.214684819648e+01
5.855000000000e+02 3.400809211001e-01 2.680380766503e-05 2.213487550377e+01
5.857500000000e+02 3.369964752275e-01 3.949870732125e-05 2.212391447627e+01
5.860000000000e+02 3.340740797506e-01 4.980854353740e-05 2.211397238776e+01
5.862500000000e+02 3.313227937602e-01 5.768769745972e-05 2.210505232680e+01
5.865000000000e+02 3.287730817277e-01 6.315693026319e-05 2.209715317696e+01
5.867500000000e+02 3.264712435752e-01 6.629066890460e-05 2.209026976735e+01
5.870000000000e+02 3.244712449335e-01 6.720115354762e-05 2.208439319362e+01
5.872500000000e+02 3.228251623139e-01 6.602185361796e-05 2.207951121246e+01
5.875000000000e+02 3.215736333668e-01 6.289240309651e-05 2.207560875570e+01
5.877500000000e+02 3.207377202329e-01 5.794672608331e-05 2.207266841052e+01
5.880000000000e+02 3.203133247009e-01 5.130628595584e-05 2.207067086883e+01
5.882500000000e+02 3.202689546365e-01 4.307892934707e-05 2.206959526732e+01
5.885000000000e+02 3.205470997797e-01 3.336309680221e-05 2.206941939182e+01
5.887500000000e+02 3.210690011209e-01 2.225636059993e-05 2.207011969259e+01
5.890000000000e+02 3.217420726831e-01 9.866593791560e-06 2.207167123851e+01
5.892500000000e+02 3.224689464582e-01 -3.676295467760e-06 2.207404750385e+01
5.895000000000e+02 3.231568566131e-01 -1.820970326496e-05 2.207722016954e+01
5.897500000000e+02 3.237261409947e-01 -3.353115134822e-05 2.208115891465e+01
5.900000000000e+02 3.241167574929e-01 -4.939566159150e-05 2.208583132366e+01
5.902500000000e+02 3.242920387299e-01 -6.551834451833e-05 2.209120290146e+01
5.905000000000e+02 3.242393401950e-01 -8.158223734361e-05 2.209723725505e+01
5.907500000000e+02 3.239676223397e-01 -9.725040969760e-05 2.210389640884e+01
5.910000000000e+02 3.235024643524e-01 -1.121812824062e-04 2.211114128120e+01
5.912500000000e+02 3.228792942806e-01 -1.260453970496e-04 2.211893223817e+01
5.915000000000e+02 3.221358478158e-01 -1.385415975342e-04 2.212722967756e+01
5.917500000000e+02 3.213049058763e-01 -1.494109753820e-04 2.213599459121e+01
5.920000000000e+02 3.204082688409e-01 -1.584472132535e-04 2.214518906092e+01
5.922500000000e+02 3.194527173531e-01 -1.655023053448e-04 2.215477664946e+01
5.925000000000e+02 3.184283643621e-01 -1.704874223936e-04 2.216472265224e+01
5.927500000000e+02 3.173094941586e-01 -1.733693077019e-04 2.217499422874e+01
5.930000000000e+02 3.160576103346e-01 -1.741629321592e-04 2.218556044988e+01
5.932500000000e+02 3.146261463056e-01 -1.729217570240e-04 2.219639225329e+01
5.935000000000e+02 3.129661205366e-01 -1.697270394778e-04 2.220746244057e+01
5.937500000000e+02 3.110319068388e-01 -1.646775122040e-04 2.221874566241e+01
5.940000000000e+02 3.087863700970e-01 -1.578807214791e-04 2.223021849228e+01
5.942500000000e+02 3.062047402884e-01 -1.494467968668e-04 2.224185958339e+01
5.945000000000e+02 3.032768300369e-01 -1.394851302439e-04 2.225364996311e+01
5.947500000000e+02 3.000074191028e-01 -1.281039336881e-04 2.226557335152e+01
5.950000000000e+02 2.964149375406e-01 -1.154121879210e-04 2.227761660213e+01
5.952500000000e+02 2.925287465661e-01 -1.015231992773e-04 2.228977010743e+01
5.955000000000e+02 2.883855171745e-01 -8.655889782326e-05 2.230202823992e+01
5.957500000000e+02 2.840252482806e-01 -7.065380347384e-05 2.231438966844e+01
5.960000000000e+02 2.794875005586e-01 -5.395785640628e-05 2.232685763062e+01
5.962500000000e+02 2.748083141718e-01 -3.663753349200e-05 2.233944006772e+01
5.965000000000e+02 2.700181451814e-01 -1.887477945322e-05 2.235214963815e+01
5.967500000000e+02 2.651409832031e-01 -8.637759439900e-07 2.236500360439e+01
5.970000000000e+02 2.601946550793e-01 1.719409832204e-05 2.237802367287e+01
5.972500000000e+02 2.551921083502e-01 3.509663850246e-05 2.239123572161e+01
5.975000000000e+02 2.501433904490e-01 5.264779388211e-05 2.240466951862e+01
5.977500000000e+02 2.450579615744e-01 6.966446332592e-05 2.241835845082e+01
5.980000000000e+02 2.399469379081e-01 8.598237001264e-05 2.243233925067e+01
5.982500000000e+02 2.348249276684e-01 1.014607340653e-04 2.244665179835e+01
5.985000000000e+02 2.297112070867e-01 1.159851385325e-04 2.246133895356e+01
5.987500000000e+02 2.246300676694e-01 1.294681500907e-04 2.247644642151e+01
5.990000000000e+02 2.196103094536e-01 1.418485285461e-04 2.249202267895e+01
5.992500000000e+02 2.146839793631e-01 1.530887467106e-04 2.250811887980e+01
5.995000000000e+02 2.098845079276e-01 1.631713927378e-04 2.252478877610e+01
5.997500000000e+02 2.052445220199e-01 1.720955053569e-04 2.254208857647e+01
6.000000000000e+02 2.007935764034e-01 1.798725789599e-04 2.256007677744e+01
6.002500000000e+02 1.965560859141e-01 1.865231655879e-04 2.257881390055e+01
6.005000000000e+02 1.925496743717e-01 1.920742844370e-04 2.259836216184e+01
6.007500000000e+02 1.887840907177e-01 1.965578874740e-04 2.261878507133e+01
6.010000000000e+02 1.852607774653e-01 2.000103467849e-04 2.264014694859e+01
6.012500000000e+02 1.819730802312e-01 2.024728823740e-04 2.266251239033e+01
6.015000000000e+02 1.789070249698e-01 2.039927013008e-04 2.268594569599e+01
6.017500000000e+02 1.760425290052e-01 2.046245628475e-04 2.271051026643e+01
6.020000000000e+02 1.733548776444e-01 2.044321656549e-04 2.273626801763e+01
6.022500000000e+02 1.708162931806e-01 2.034894816655e-04 2.276327879163e+01
6.025000000000e+02 1.683974318240e-01 2.018814444535e-04 2.279159980881e+01
6.027500000000e+02 1.660686873990e-01 1.997038683394e-04 2.282128514678e+01
6.030000000000e+02 1.638011935037e-01 1.970626207678e-04 2.285238527782e+01
6.032500000000e+02 1.615675038118e-01 1.940720090930e-04 2.288494663216e+01
6.035000000000e+02 1.593419608383e-01 1.908524542994e-04 2.291901121942e+01
6.037500000000e+02 1.571007821468e-01 1.875277927071e-04 2.295461626844e+01
6.040000000000e+02 1.548219686024e-01 1.842221909038e-04 2.299179392525e+01
6.042500000000e+02 1.524850975334e-01 1.810571437051e-04 2.303057094785e+01
6.045000000000e+02 1.500711192974e-01 1.781487006907e-04 2.307096845888e+01
6.047500000000e+02 1.475622143624e-01 1.756050175762e-04 2.311300168606e+01
6.050000000000e+02 1.449417771861e-01 1.735243732998e-04 2.315667974860e+01
6.052500000000e+02 1.421945583226e-01 1.719937377573e-04 2.320200545362e+01
6.055000000000e+02 1.393069499901e-01 1.710879114555e-04 2.324897511535e+01
6.057500000000e+02 1.362674016252e-01 1.708691771642e-04 2.329757840934e+01
6.060000000000e+02 1.330669089187e-01 1.713872089369e-04 2.334779824630e+01
6.062500000000e+02 1.296995224812e-01 1.726793279424e-04 2.339961068939e+01
6.065000000000e+02 1.261628045245e-01 1.747709006717e-04 2.345298491267e+01
6.067500000000e+02 1.224581757181e-01 1.776757884956e-04 2.350788317781e+01
6.070000000000e+02 1.185911051359e-01 1.813967223932e-04 2.356426088373e+01
6.072500000000e+02 1.145711135901e-01 1.859256344732e-04 2.362206663022e+01
6.075000000000e+02 1.104115674967e-01 1.912438337483e-04 2.368124234141e+01
6.077500000000e+02 1.061292814464e-01 1.973220820737e-04 2.374172343306e+01
6.080000000000e+02 1.017439388554e-01 2.041206551291e-04 2.380343899366e+01
6.082500000000e+02 9.727739257640e-02 2.115893616788e-04 2.386631204368e+01
6.085000000000e+02 9.275286846104e-02 2.196677247397e-04 2.393025978877e+01
6.087500000000e+02 8.819413774498e-02 2.282853590278e-04 2.399519393253e+01
6.090000000000e+02 8.362471896827e-02 2.373624614622e-04 2.406102100356e+01
6.092500000000e+02 7.906713418974e-02 2.468106326402e-04 2.412764270335e+01
6.095000000000e+02 7.454228106505e-02 2.565342186791e-04 2.419495629497e+01
6.097500000000e+02 7.006893015913e-02 2.664316395290e-04 2.426285497257e+01
6.100000000000e+02 6.566337381940e-02 2.763971705751e-04 2.433122828626e+01
6.102500000000e+02 6.133921880050e-02 2.863229763443e-04 2.439996253823e+01
6.105000000000e+02 5.710731697993e-02 2.961013066560e-04 2.446894123824e+01
6.107500000000e+02 5.297582399687e-02 3.056267789187e-04 2.453804551221e+01
6.110000000000e+02 4.895034517400e-02 3.147986393522e-04 2.460715458102e+01
6.112500000000e+02 4.503415545344e-02 3.235227151266e-04 2.467614621194e+01
6.115000000000e+02 4.122845236759e-02 3.317135775736e-04 2.474489720461e+01
6.117500000000e+02 3.753263717433e-02 3.392962400594e-04 2.481328387100e+01
6.120000000000e+02 3.394457373684e-02 3.462075324532e-04 2.488118256965e+01
6.122500000000e+02 3.046082742686e-02 3.523971402889e-04 2.494847022286e+01
6.125000000000e+02 2.707687801397e-02 3.578282481118e-04 2.501502486317e+01
6.127500000000e+02 2.378728906774e-02 3.624778635313e-04 2.508072619063e+01
6.130000000000e+02 2.058582841986e-02 3.663369105977e-04 2.514545616102e+01
6.132500000000e+02 1.746557808443e-02 3.694097441640e-04 2.520909956753e+01
6.135000000000e+02 1.441900400145e-02 3.717135837066e-04 2.527154462216e+01
6.137500000000e+02 1.143801795147e-02 3.732778037655e-04 2.533268357985e+01
6.140000000000e+02 8.514035180488e-03 3.741428738433e-04 2.539241330681e+01
6.142500000000e+02 5.638033599460e-03 3.743592998036e-04 2.545063590987e+01
6.145000000000e+02 2.800632718629e-03 3.739864839513e-04 2.550725929574e+01
6.147500000000e+02 -7.829458163900e-06 3.730915039536e-04 2.556219777332e+01
6.150000000000e+02 -2.797175122184e-03 3.717479041638e-04 2.561537259869e+01
6.152500000000e+02 -5.577277299086e-03 3.700345620774e-04 2.566671254206e+01
6.155000000000e+02 -8.357912706838e-03 3.680344601989e-04 2.571615438488e+01
6.157500000000e+02 -1.114862585708e-02 3.658335637583e-04 2.576364343929e+01
6.160000000000e+02 -1.395858313821e-02 3.635196867622e-04 2.580913399387e+01
6.162500000000e+02 -1.679642970571e-02 3.611813816920e-04 2.585258972402e+01
6.165000000000e+02 -1.967017426900e-02 3.589068806552e-04 2.589398408262e+01
6.167500000000e+02 -2.258708043934e-02 3.567830281339e-04 2.593330059962e+01
6.170000000000e+02 -2.555358951134e-02 3.548942608498e-04 2.597053314334e+01
6.172500000000e+02 -2.857526253218e-02 3.533216075685e-04 2.600568608824e+01
6.175000000000e+02 -3.165676585050e-02 3.521416285821e-04 2.603877444503e+01
6.177500000000e+02 -3.480186445659e-02 3.514255600355e-04 2.606982387483e+01
6.180000000000e+02 -3.801344882318e-02 3.512384424554e-04 2.609887062619e+01
6.182500000000e+02 -4.129358503509e-02 3.516383117574e-04 2.612596140930e+01
6.185000000000e+02 -4.464356146124e-02 3.526754485554e-04 2.615115315356e+01
6.187500000000e+02 -4.806396511381e-02 3.543917885541e-04 2.617451268336e+01
6.190000000000e+02 -5.155474076369e-02 3.568203818662e-04 2.619611632794e+01
6.192500000000e+02 -5.511526104005e-02 3.599850233179e-04 2.621604941364e+01
6.195000000000e+02 -5.874438640378e-02 3.638999832484e-04 2.623440571446e+01
6.197500000000e+02 -6.244051452273e-02 3.685698798119e-04 2.625128679458e+01
6.200000000000e+02 -6.620161424326e-02 3.739896740159e-04 2.626680128913e+01
6.202500000000e+02 -7.002525248045e-02 3.801448013381e-04 2.628106413941e+01
6.205000000000e+02 -7.390860180554e-02 3.870114276056e-04 2.629419573834e+01
6.207500000000e+02 -7.784842899810e-02 3.945568075948e-04 2.630632104168e+01
6.210000000000e+02 -8.184108181760e-02 4.027397667528e-04 2.631756862805e+01
6.212500000000e+02 -8.588245381091e-02 4.115112515078e-04 2.632806972292e+01
6.215000000000e+02 -8.996795037101e-02 4.208149812467e-04 2.633795717277e+01
6.217500000000e+02 -9.409245187960e-02 4.305881397520e-04 2.634736442577e+01
6.220000000000e+02 -9.825028263008e-02 4.407621352098e-04 2.635642446296e+01
6.222500000000e+02 -1.024351857387e-01 4.512633900343e-04 2.636526875098e+01
6.225000000000e+02 -1.066403185004e-01 4.620141668269e-04 2.637402617667e+01
6.227500000000e+02 -1.108582575719e-01 4.729333776999e-04 2.638282201729e+01
6.230000000000e+02 -1.150810297156e-01 4.839374229768e-04 2.639177692019e+01
6.232500000000e+02 -1.193001602542e-01 4.949410927019e-04 2.640100591432e+01
6.235000000000e+02 -1.235067354518e-01 5.058583757128e-04 2.641061749495e+01
6.237500000000e+02 -1.276914931349e-01 5.166033154475e-04 2.642071272292e+01
6.240000000000e+02 -1.318449220783e-01 5.270908832213e-04 2.643138443214e+01
6.242500000000e+02 -1.359573793205e-01 5.372378139212e-04 2.644271646560e+01
6.245000000000e+02 -1.400192209124e-01 5.469634453794e-04 2.645478303184e+01
6.247500000000e+02 -1.440209373989e-01 5.561905552251e-04 2.646764811169e+01
6.250000000000e+02 -1.479533045165e-01 5.648462085362e-04 2.648136497252e+01
6.252500000000e+02 -1.518075291644e-01 5.728624484316e-04 2.649597579397e+01
6.255000000000e+02 -1.555754054165e-01 5.801773814282e-04 2.651151134215e+01
6.257500000000e+02 -1.592494571714e-01 5.867358461200e-04 2.652799080461e+01
6.260000000000e+02 -1.628230925437e-01 5.924900039680e-04 2.654542167286e+01
6.262500000000e+02 -1.662907314626e-01 5.974000074953e-04 2.656379976538e+01
6.265000000000e+02 -1.696479450130e-01 6.014348954079e-04 2.658310931793e+01
6.267500000000e+02 -1.728915693609e-01 6.045731345103e-04 2.660332318940e+01
6.270000000000e+02 -1.760198142775e-01 6.068031614845e-04 2.662440315306e+01
6.272500000000e+02 -1.790323477265e-01 6.081238369697e-04 2.664630027403e+01
6.275000000000e+02 -1.819303868002e-01 6.085448914394e-04 2.666895537943e+01
6.277500000000e+02 -1.847167490621e-01 6.080871960217e-04 2.669229958402e+01
6.280000000000e+02 -1.873958917461e-01 6.067829514842e-04 2.671625491759e+01
6.282500000000e+02 -1.899739491396e-01 6.046758247501e-04 2.674073498143e+01
6.285000000000e+02 -1.924587198247e-01 6.018208898844e-04 2.676564569407e+01
6.287500000000e+02 -1.948596676041e-01 5.982845257110e-04 2.679088605697e+01
6.290000000000e+02 -1.971878688862e-01 5.941440300737e-04 2.681634897886e+01
6.292500000000e+02 -1.994559574263e-01 5.894872030158e-04 2.684192214072e+01
6.295000000000e+02 -2.016780400371e-01 5.844117926789e-04 2.686748885031e+01
6.297500000000e+02 -2.038695669821e-01 5.790247243565e-04 2.689292897224e+01
6.300000000000e+02 -2.060471915420e-01 5.734412380622e-04 2.691811981966e+01
6.302500000000e+02 -2.082285758170e-01 5.677838273435e-04 2.694293709310e+01
6.305000000000e+02 -2.104321795169e-01 5.621810784219e-04 2.696725578622e+01
6.307500000000e+02 -2.126770032405e-01 5.567663410760e-04 2.699095111723e+01
6.310000000000e+02 -2.149823165579e-01 5.516762903707e-04 2.701389941803e+01
6.312500000000e+02 -2.173673596556e-01 5.470493590550e-04 2.703597902360e+01
6.315000000000e+02 -2.198510313833e-01 5.430240580909e-04 2.705707112812e+01
6.317500000000e+02 -2.224515739296e-01 5.397371962448e-04 2.707706061875e+01
6.320000000000e+02 -2.251862636334e-01 5.373220439550e-04 2.709583685154e+01
6.322500000000e+02 -2.280711032760e-01 5.359064207200e-04 2.711329441284e+01
6.325000000000e+02 -2.311205478790e-01 5.356107711511e-04 2.712933380794e+01
6.327500000000e+02 -2.343472460323e-01 5.365462344956e-04 2.714386212243e+01
6.330000000000e+02 -2.377618203169e-01 5.388127248112e-04 2.715679359395e+01
6.332500000000e+02 -2.413726858654e-01 5.424970951769e-04 2.716805014949e+01
6.335000000000e+02 -2.451859175138e-01 5.476714157198e-04 2.717756186073e+01
6.337500000000e+02 -2.492051525110e-01 5.543913165909e-04 2.718526732218e+01
6.340000000000e+02 -2.534315559918e-01 5.626946009691e-04 2.719111396357e+01
6.342500000000e+02 -2.578638123715e-01 5.725999396036e-04 2.719505827892e+01
6.345000000000e+02 -2.624981828941e-01 5.841059367592e-04 2.719706597766e+01
6.347500000000e+02 -2.673285745019e-01 5.971903185592e-04 2.719711204765e+01
6.350000000000e+02 -2.723466661213e-01 6.118095181420e-04 2.719518074286e+01
6.352500000000e+02 -2.775420538006e-01 6.278985568451e-04 2.719126549510e+01
6.355000000000e+02 -2.829024136462e-01 6.453711803683e-04 2.718536872301e+01
6.357500000000e+02 -2.884136923528e-01 6.641204030219e-04 2.717750158910e+01
6.360000000000e+02 -2.940603101886e-01 6.840193935662e-04 2.716768367299e+01
6.362500000000e+02 -2.998253610391e-01 7.049226187175e-04 2.715594256190e+01
6.365000000000e+02 -3.056908264570e-01 7.266673803577e-04 2.714231340052e+01
6.367500000000e+02 -3.116377901075e-01 7.490756580525e-04 2.712683836697e+01
6.370000000000e+02 -3.176466380252e-01 7.719561581708e-04 2.710956610037e+01
6.372500000000e+02 -3.236972652426e-01 7.951067011197e-04 2.709055108743e+01
6.375000000000e+02 -3.297692713946e-01 8.183167749845e-04 2.706985301285e+01
6.377500000000e+02 -3.358421502418e-01 8.413702909622e-04 2.704753607569e+01
6.380000000000e+02 -3.418954697792e-01 8.640484765549e-04 2.702366829694e+01
6.382500000000e+02 -3.479090398332e-01 8.861328473793e-04 2.699832079986e+01
6.385000000000e+02 -3.538630651558e-01 9.074082818424e-04 2.697156709529e+01
6.387500000000e+02 -3.597382690262e-01 9.276660615413e-04 2.694348238851e+01
6.390000000000e+02 -3.655160008479e-01 9.467069164805e-04 2.691414286606e+01
6.392500000000e+02 -3.711782945594e-01 9.643439493068e-04 2.688362505309e+01
6.395000000000e+02 -3.767079091277e-01 9.804054627493e-04 2.685200515760e+01
6.397500000000e+02 -3.820883100086e-01 9.947376677021e-04 2.681935849645e+01
6.400000000000e+02 -3.873036369732e-01 1.007207141358e-03 2.678575892795e+01
6.402500000000e+02 -3.923386180994e-01 1.017702821768e-03 2.675127837465e+01
6.405000000000e+02 -3.971784875798e-01 1.026138028108e-03 2.671598636442e+01
6.407500000000e+02 -4.018088606158e-01 1.032451777314e-03 2.667994967034e+01
6.410000000000e+02 -4.062156412378e-01 1.036609906263e-03 2.664323198088e+01
6.412500000000e+02 -4.103849206277e-01 1.038605641739e-03 2.660589366330e+01
6.415000000000e+02 -4.143029143988e-01 1.038459767068e-03 2.656799158416e+01
6.417500000000e+02 -4.179559404092e-01 1.036220222246e-03 2.652957901404e+01
6.420000000000e+02 -4.213304692677e-01 1.031961129729e-03 2.649070558128e+01
6.422500000000e+02 -4.244132296084e-01 1.025781606624e-03 2.645141731682e+01
6.425000000000e+02 -4.271914072111e-01 1.017803861991e-03 2.641175675363e+01
6.427500000000e+02 -4.296529236010e-01 1.008170980914e-03 2.637176308742e+01
6.430000000000e+02 -4.317867939298e-01 9.970442827885e-04 2.633147241048e+01
6.432500000000e+02 -4.335835865478e-01 9.846004475880e-04 2.629091796707e+01
6.435000000000e+02 -4.350359183036e-01 9.710283313085e-04 2.625013047543e+01
6.437500000000e+02 -4.361390083589e-01 9.565256718487e-04 2.620913848964e+01
6.440000000000e+02 -4.368912616780e-01 9.412957979892e-04 2.616796875683e+01
6.442500000000e+02 -4.372948264015e-01 9.255443180415e-04 2.612664663449e+01
6.445000000000e+02 -4.373561317113e-01 9.094760078914e-04 2.608519646793e+01
6.447500000000e+02 -4.370863364286e-01 8.932918995947e-04 2.604364201181e+01
6.450000000000e+02 -4.365017042640e-01 8.771866314498e-04 2.600200679052e+01
6.452500000000e+02 -4.356238296608e-01 8.613461944926e-04 2.596031447066e+01
6.455000000000e+02 -4.344797511635e-01 8.459461298633e-04 2.591858917699e+01
6.457500000000e+02 -4.331018931101e-01 8.311499998472e-04 2.587685578023e+01
6.460000000000e+02 -4.315278692192e-01 8.171082958669e-04 2.583514012101e+01
6.462500000000e+02 -4.298001290167e-01 8.039577499362e-04 2.579346919433e+01
6.465000000000e+02 -4.279654710927e-01 7.918209281331e-04 2.575187124882e+01
6.467500000000e+02 -4.260744264716e-01 7.808061373143e-04 2.571037584567e+01
6.470000000000e+02 -4.241805350608e-01 7.710075584163e-04 2.566901382417e+01
6.472500000000e+02 -4.223395230555e-01 7.625055207076e-04 2.562781722680e+01
6.475000000000e+02 -4.206083955567e-01 7.553669070388e-04 2.558681914455e+01
6.477500000000e+02 -4.190444569440e-01 7.496456156186e-04 2.554605349351e+01
6.480000000000e+02 -4.177042572131e-01 7.453830271792e-04 2.550555476123e+01
6.482500000000e+02 -4.166424843744e-01 7.426085249317e-04 2.546535768598e+01
6.485000000000e+02 -4.159107850645e-01 7.413398864843e-04 2.542549690427e+01
6.487500000000e+02 -4.155565559128e-01 7.415837277327e-04 2.538600656166e+01
6.490000000000e+02 -4.156217128428e-01 7.433358939464e-04 2.534691992328e+01
6.492500000000e+02 -4.161414530209e-01 7.465817028794e-04 2.530826895148e+01
6.495000000000e+02 -4.171430858413e-01 7.512962066704e-04 2.527008389954e+01
6.497500000000e+02 -4.186449728009e-01 7.574443589847e-04 2.523239291631e+01
6.500000000000e+02 -4.206556222429e-01 7.649809594040e-04 2.519522166941e+01
6.502500000000e+02 -4.231730454825e-01 7.738505786717e-04 2.515859299764e+01
6.505000000000e+02 -4.261844217856e-01 7.839872988668e-04 2.512252662082e+01
6.507500000000e+02 -4.296661218971e-01 7.953142245409e-04 2.508703886617e+01
6.510000000000e+02 -4.335841594999e-01 8.077429174946e-04 2.505214247445e+01
6.512500000000e+02 -4.378950658433e-01 8.211726954266e-04 2.501784644164e+01
6.515000000000e+02 -4.425471736826e-01 8.354898822279e-04 2.498415592566e+01
6.517500000000e+02 -4.474822626909e-01 8.505671485694e-04 2.495107219551e+01
6.520000000000e+02 -4.526374749007e-01 8.662630486860e-04 2.491859263274e+01
6.522500000000e+02 -4.579473901923e-01 8.824219223072e-04 2.488671078790e+01
6.525000000000e+02 -4.633461320956e-01 8.988742665677e-04 2.485541644162e+01
6.527500000000e+02 -4.687693769038e-01 9.154377675854e-04 2.482469574420e+01
6.530000000000e+02 -4.741561424076e-01 9.319190564926e-04 2.479453135022e+01
6.532500000000e+02 -4.794502569833e-01 9.481162196198e-04 2.476490258684e+01
6.535000000000e+02 -4.846014508100e-01 9.638220514096e-04 2.473578564213e+01
6.537500000000e+02 -4.895660217475e-01 9.788279388332e-04 2.470715377138e+01
6.540000000000e+02 -4.943071179264e-01 9.929282970317e-04 2.467897750237e+01
6.542500000000e+02 -4.987946321062e-01 1.005925218887e-03 2.465122487763e+01
6.545000000000e+02 -5.030048327701e-01 1.017633289264e-03 2.462386168405e+01
6.547500000000e+02 -5.069197486879e-01 1.027884109226e-03 2.459685172362e+01
6.550000000000e+02 -5.105264539660e-01 1.036530528633e-03 2.457015706434e+01
6.552500000000e+02 -5.138162547988e-01 1.043450158089e-03 2.454373833166e+01
6.555000000000e+02 -5.167839047112e-01 1.048548285970e-03 2.451755497684e+01
6.557500000000e+02 -5.194268124865e-01 1.051759897633e-03 2.449156556382e+01
6.560000000000e+02 -5.217442781241e-01 1.053050880930e-03 2.446572804539e+01
6.562500000000e+02 -5.237367734492e-01 1.052418528756e-03 2.444000000437e+01
6.565000000000e+02 -5.254052231060e-01 1.049891248790e-03 2.441433890082e+01
6.567500000000e+02 -5.267503156957e-01 1.045527669182e-03 2.438870226625e+01
6.570000000000e+02 -5.277718738765e-01 1.039415174688e-03 2.436304788774e+01
6.572500000000e+02 -5.284683247413e-01 1.031667900931e-03 2.433733394064e+01
6.575000000000e+02 -5.288363721566e-01 1.022424245883e-03 2.431151911387e+01
6.577500000000e+02 -5.288709359288e-01 1.011843820089e-03 2.428556270200e+01
6.580000000000e+02 -5.285655190289e-01 1.000103946991e-03 2.425942467134e+01
6.582500000000e+02 -5.279130084849e-01 9.873955836315e-04 2.423306573903e+01
6.585000000000e+02 -5.269069625617e-01 9.739187173144e-04 2.420644742372e+01
6.587500000000e+02 -5.255433790215e-01 9.598777537638e-04 2.417953209599e+01
6.590000000000e+02 -5.238227413927e-01 9.454765783256e-04 2.415228302825e+01
6.592500000000e+02 -5.217522538396e-01 9.309138070395e-04 2.412466443160e+01
6.595000000000e+02 -5.193479278533e-01 9.163783146881e-04 2.409664149068e+01
6.597500000000e+02 -5.166363396175e-01 9.020456993841e-04 2.406818036617e+01
6.600000000000e+02 -5.136557295230e-01 8.880760223124e-04 2.403924821735e+01
6.602500000000e+02 -5.104562910798e-01 8.746124889934e-04 2.400981317141e+01
6.605000000000e+02 -5.070994824946e-01 8.617816192630e-04 2.397984430363e+01
6.607500000000e+02 -5.036563651724e-01 8.496945253778e-04 2.394931159615e+01
6.610000000000e+02 -5.002050496407e-01 8.384492025287e-04 2.391818593922e+01
6.612500000000e+02 -4.968274622449e-01 8.281334003420e-04 2.388643912971e+01
6.615000000000e+02 -4.936057073892e-01 8.188276762759e-04 2.385404392111e+01
6.617500000000e+02 -4.906183720411e-01 8.106081059502e-04 2.382097417256e+01
6.620000000000e+02 -4.879371093648e-01 8.035482266858e-04 2.378720504454e+01
6.622500000000e+02 -4.856238062474e-01 7.977198616247e-04 2.375271330557e+01
6.625000000000e+02 -4.837285568788e-01 7.931926713435e-04 2.371747770079e+01
6.627500000000e+02 -4.822885462627e-01 7.900324127894e-04 2.368147943021e+01
6.630000000000e+02 -4.813278397671e-01 7.882981369640e-04 2.364470263616e+01
6.632500000000e+02 -4.808579531596e-01 7.880386558265e-04 2.360713492319e+01
6.635000000000e+02 -4.808790187592e-01 7.892887763859e-04 2.356876786379e+01
6.637500000000e+02 -4.813813015926e-01 7.920657687023e-04 2.352959742632e+01
6.640000000000e+02 -4.823468227871e-01 7.963664044985e-04 2.348962437412e+01
6.642500000000e+02 -4.837509297197e-01 8.021650877361e-04 2.344885451152e+01
6.645000000000e+02 -4.855636522118e-01 8.094129896086e-04 2.340729885558e+01
6.647500000000e+02 -4.877508155899e-01 8.180383454924e-04 2.336497367949e+01
6.650000000000e+02 -4.902749340744e-01 8.279477458991e-04 2.332190045761e+01
6.652500000000e+02 -4.930959315434e-01 8.390280166949e-04 2.327810573923e+01
6.655000000000e+02 -4.961717832988e-01 8.511485776673e-04 2.323362094229e+01
6.657500000000e+02 -4.994591358685e-01 8.641639743617e-04 2.318848209890e+01
6.660000000000e+02 -5.029139279982e-01 8.779163855609e-04 2.314272960777e+01
6.662500000000e+02 -5.064919694523e-01 8.922380051560e-04 2.309640795476e+01
6.665000000000e+02 -5.101494132305e-01 9.069533894770e-04 2.304956542129e+01
6.667500000000e+02 -5.138430123049e-01 9.218818675736e-04 2.300225384404e+01
6.670000000000e+02 -5.175300599604e-01 9.368400888949e-04 2.295452833056e+01
6.672500000000e+02 -5.211679771778e-01 9.516447061993e-04 2.290644701618e+01
6.675000000000e+02 -5.247135554323e-01 9.661153482872e-04 2.285807080001e+01
6.677500000000e+02 -5.281219820638e-01 9.800776943847e-04 2.280946312520e+01
6.680000000000e+02 -5.313458586067e-01 9.933663981799e-04 2.276068971018e+01
6.682500000000e+02 -5.343345027976e-01 1.005827496762e-03 2.271181836173e+01
6.685000000000e+02 -5.370338042995e-01 1.017320417137e-03 2.266291875252e+01
6.687500000000e+02 -5.393869267973e-01 1.027718787180e-03 2.261406227460e+01
6.690000000000e+02 -5.413359129489e-01 1.036910007700e-03 2.256532188774e+01
6.692500000000e+02 -5.428242662724e-01 1.044794219986e-03 2.251677201944e+01
6.695000000000e+02 -5.438002235989e-01 1.051282507290e-03 2.246848846843e+01
6.697500000000e+02 -5.442204770038e-01 1.056295074092e-03 2.242054834469e+01
6.700000000000e+02 -5.440537644519e-01 1.059759763876e-03 2.237302996678e+01
6.702500000000e+02 -5.432839086426e-01 1.061611700163e-03 2.232601276574e+01
6.705000000000e+02 -5.419117189395e-01 1.061794309124e-03 2.227957711463e+01
6.707500000000e+02 -5.399554937727e-01 1.060262210556e-03 2.223380413065e+01
6.710000000000e+02 -5.374498402501e-01 1.056985596562e-03 2.218877540395e+01
6.712500000000e+02 -5.344429393480e-01 1.051955461351e-03 2.214457268996e+01
6.715000000000e+02 -5.309925227621e-01 1.045189648193e-03 2.210127756734e+01
6.717500000000e+02 -5.271611088478e-01 1.036738345616e-03 2.205897111149e+01
6.720000000000e+02 -5.230111091143e-01 1.026687913637e-03 2.201773357966e+01
6.722500000000e+02 -5.186005193845e-01 1.015162382075e-03 2.197764416992e+01
6.725000000000e+02 -5.139798281290e-01 1.002322006098e-03 2.193878084561e+01
6.727500000000e+02 -5.091905572468e-01 9.883586157166e-04 2.190122025861e+01
6.730000000000e+02 -5.042656098102e-01 9.734880448535e-04 2.186503774651e+01
6.732500000000e+02 -4.992313401107e-01 9.579404925677e-04 2.183030738872e+01
6.735000000000e+02 -4.941108338074e-01 9.419496811817e-04 2.179710207514e+01
6.737500000000e+02 -4.889278454034e-01 9.257424731087e-04 2.176549356488e+01
6.740000000000e+02 -4.837105496479e-01 9.095299724215e-04 2.173555245742e+01
6.742500000000e+02 -4.784944413083e-01 8.935013772609e-04 2.170734807281e+01
6.745000000000e+02 -4.733237253666e-01 8.778211085737e-04 2.168094819339e+01
6.747500000000e+02 -4.682509400074e-01 8.626294631312e-04 2.165641865928e+01
6.750000000000e+02 -4.633347286635e-01 8.480463034667e-04 2.163382284276e+01
6.752500000000e+02 -4.586361309872e-01 8.341768928328e-04 2.161322102594e+01
6.755000000000e+02 -4.542139180156e-01 8.211185522843e-04 2.159466971046e+01
6.757500000000e+02 -4.501197152735e-01 8.089667446657e-04 2.157822093680e+01
6.760000000000e+02 -4.463937125690e-01 7.978193212035e-04 2.156392162041e+01
6.762500000000e+02 -4.430616118694e-01 7.877779216381e-04 2.155181298552e+01
6.765000000000e+02 -4.401333162782e-01 7.789460527383e-04 2.154193011073e+01
6.767500000000e+02 -4.376035566736e-01 7.714239671297e-04 2.153430156290e+01
6.770000000000e+02 -4.354543157357e-01 7.653009835712e-04 2.152894916591e+01
6.772500000000e+02 -4.336586496375e-01 7.606464351011e-04 2.152588786075e+01
6.775000000000e+02 -4.321852486548e-01 7.575006956124e-04 2.152512559000e+01
6.777500000000e+02 -4.310029653233e-01 7.558676901540e-04 2.152666324561e+01
6.780000000000e+02 -4.300845924192e-01 7.557103051972e-04 2.153049460579e+01
6.782500000000e+02 -4.294092642085e-01 7.569493699337e-04 2.153660624648e+01
6.785000000000e+02 -4.289631570433e-01 7.594667263604e-04 2.154497744686e+01
6.787500000000e+02 -4.287384195290e-01 7.631119484991e-04 2.155558007695e+01
6.790000000000e+02 -4.287305863773e-01 7.677118668275e-04 2.156837849445e+01
6.792500000000e+02 -4.289349768139e-01 7.730816849617e-04 2.158332947374e+01
6.795000000000e+02 -4.293427338358e-01 7.790362140989e-04 2.160038219944e+01
6.797500000000e+02 -4.299371955435e-01 7.853996336301e-04 2.161947834403e+01
6.800000000000e+02 -4.306912452605e-01 7.920128357877e-04 2.164055226063e+01
6.802500000000e+02 -4.315660676411e-01 7.987373405642e-04 2.166353130543e+01
6.805000000000e+02 -4.325115573255e-01 8.054557866503e-04 2.168833628212e+01
6.807500000000e+02 -4.334683000775e-01 8.120691856649e-04 2.171488200477e+01
6.810000000000e+02 -4.343708401180e-01 8.184918586863e-04 2.174307796796e+01
6.812500000000e+02 -4.351517314896e-01 8.246450841334e-04 2.177282909165e+01
6.815000000000e+02 -4.357457726022e-01 8.304508300951e-04 2.180403653274e+01
6.817500000000e+02 -4.360938446427e-01 8.358267128208e-04 2.183659851452e+01
6.820000000000e+02 -4.361458071847e-01 8.406830722162e-04 2.187041117262e+01
6.822500000000e+02 -4.358621405799e-01 8.449226560798e-04 2.190536938868e+01
6.825000000000e+02 -4.352141887980e-01 8.484429915478e-04 2.194136759388e+01
6.827500000000e+02 -4.341831439427e-01 8.511410379723e-04 2.197830053606e+01
6.830000000000e+02 -4.327580119762e-01 8.529192247495e-04 2.201606399531e+01
6.832500000000e+02 -4.309330719863e-01 8.536920824120e-04 2.205455547828e+01
6.835000000000e+02 -4.287052519311e-01 8.533923968028e-04 2.209367484838e+01
6.837500000000e+02 -4.260719614157e-01 8.519756313765e-04 2.213332492331e+01
6.840000000000e+02 -4.230297001306e-01 8.494223428357e-04 2.217341206245e+01
6.842500000000e+02 -4.195736648365e-01 8.457382144030e-04 2.221384668867e+01
6.845000000000e+02 -4.156984241663e-01 8.409518256033e-04 2.225454383371e+01
6.847500000000e+02 -4.113994367808e-01 8.351105170271e-04 2.229542360886e+01
6.850000000000e+02 -4.066752060145e-01 8.282750762506e-04 2.233641169062e+01
6.852500000000e+02 -4.015296104941e-01 8.205139923919e-04 2.237743972582e+01
6.855000000000e+02 -3.959740682802e-01 8.118982678291e-04 2.241844571449e+01
6.857500000000e+02 -3.900291189632e-01 8.024973394439e-04 2.245937430347e+01
6.860000000000e+02 -3.837251940357e-01 7.923763917247e-04 2.250017700654e+01
6.862500000000e+02 -3.771024088337e-01 7.815957637185e-04 2.254081232860e+01
6.865000000000e+02 -3.702093930808e-01 7.702119665129e-04 2.258124576786e+01
6.867500000000e+02 -3.631012958032e-01 7.582798957271e-04 2.262144972675e+01
6.870000000000e+02 -3.558372403946e-01 7.458558807698e-04 2.266140330379e+01
6.872500000000e+02 -3.484775040356e-01 7.330008522679e-04 2.270109200253e+01
6.875000000000e+02 -3.410807832022e-01 7.197831485211e-04 2.274050733866e+01
6.877500000000e+02 -3.337018201781e-01 7.062803318771e-04 2.277964641208e+01
6.880000000000e+02 -3.263896096261e-01 6.925797559748e-04 2.281851140980e+01
6.882500000000e+02 -3.191863412970e-01 6.787778312408e-04 2.285710911613e+01
6.885000000000e+02 -3.121270224050e-01 6.649778480658e-04 2.289545036845e+01
6.887500000000e+02 -3.052397923568e-01 6.512869365360e-04 2.293354957238e+01
6.890000000000e+02 -2.985466677864e-01 6.378121946211e-04 2.297142416351e+01
6.892500000000e+02 -2.920646157629e-01 6.246568300511e-04 2.300909412398e+01
6.895000000000e+02 -2.858066387250e-01 6.119163918286e-04 2.304658145417e+01
6.897500000000e+02 -2.797827765071e-01 5.996758213267e-04 2.308390970205e+01
6.900000000000e+02 -2.740007882948e-01 5.880068812895e-04 2.312110343220e+01
6.902500000000e+02 -2.684665177884e-01 5.769670653993e-04 2.315818772463e+01
6.905000000000e+02 -2.631838696985e-01 5.665993688994e-04 2.319518765103e+01
6.907500000000e+02 -2.581545038836e-01 5.569328333577e-04 2.323212775156e+01
6.910000000000e+02 -2.533773114234e-01 5.479837041278e-04 2.326903152846e+01
6.912500000000e+02 -2.488478431500e-01 5.397568888531e-04 2.330592093313e+01
6.915000000000e+02 -2.445578115739e-01 5.322473714776e-04 2.334281591518e+01
6.917500000000e+02 -2.404947963230e-01 5.254418021784e-04 2.337973399059e+01
6.920000000000e+02 -2.366422394565e-01 5.193195243324e-04 2.341668987352e+01
6.922500000000e+02 -2.329797733261e-01 5.138531701907e-04 2.345369518564e+01
6.925000000000e+02 -2.294838782157e-01 5.090090342099e-04 2.349075823376e+01
6.927500000000e+02 -2.261288052772e-01 5.047469384920e-04 2.352788386368e+01
6.930000000000e+02 -2.228876929334e-01 5.010201951429e-04 2.356507340756e+01
6.932500000000e+02 -2.197337518911e-01 4.977754766389e-04 2.360232470063e+01
6.935000000000e+02 -2.166414127659e-01 4.949527546179e-04 2.363963216161e+01
6.937500000000e+02 -2.135873275439e-01 4.924857459202e-04 2.367698694563e+01
6.940000000000e+02 -2.105511405427e-01 4.903027828851e-04 2.371437713827e+01
6.942500000000e+02 -2.075159943915e-01 4.883282884150e-04 2.375178798710e+01
6.945000000000e+02 -2.044687178866e-01 4.864843114397e-04 2.378920215614e+01
6.947500000000e+02 -2.013997695196e-01 4.846928091703e-04 2.382660000399e+01
6.950000000000e+02 -1.983029167958e-01 4.828780383511e-04 2.386395984765e+01
6.952500000000e+02 -1.951747827063e-01 4.809690681903e-04 2.390125826338e+01
6.955000000000e+02 -1.920142810761e-01 4.789021288976e-04 2.393847034767e+01
6.957500000000e+02 -1.888220492213e-01 4.766227089919e-04 2.397557000181e+01
6.960000000000e+02 -1.855999332567e-01 4.740872792181e-04 2.401253020545e+01
6.962500000000e+02 -1.823505662867e-01 4.712644813646e-04 2.404932329591e+01
6.965000000000e+02 -1.790770909391e-01 4.681358447934e-04 2.408592124400e+01
6.967500000000e+02 -1.757830161086e-01 4.646959382703e-04 2.412229595070e+01
6.970000000000e+02 -1.724722014566e-01 4.609520788018e-04 2.415841953841e+01
6.972500000000e+02 -1.691489440086e-01 4.569235120867e-04 2.419426465886e+01
6.975000000000e+02 -1.658181252563e-01 4.526403266663e-04 2.422980479732e+01
6.977500000000e+02 -1.624853884820e-01 4.481421613187e-04 2.426501459609e+01
6.980000000000e+02 -1.591572878814e-01 4.434767472251e-04 2.429987017121e+01
6.982500000000e+02 -1.558413844702e-01 4.386984267260e-04 2.433434941176e+01
6.985000000000e+02 -1.525462671148e-01 4.338666929316e-04 2.436843227894e+01
6.987500000000e+02 -1.492814789207e-01 4.290447911732e-04 2.440210109786e+01
6.990000000000e+02 -1.460573550943e-01 4.242984373219e-04 2.443534078302e+01
6.992500000000e+02 -1.428847750689e-01 4.196945884416e-04 2.446813909653e+01
6.995000000000e+02 -1.397748586680e-01 4.153003440700e-04 2.450048681798e+01
6.997500000000e+02 -1.367386211549e-01 4.111818844329e-04 2.453237791150e+01
7.000000000000e+02 -1.337866118084e-01 4.074034314757e-04 2.456380966189e+01
7.002500000000e+02 -1.309285751895e-01 4.040262730397e-04 2.459478275491e+01
7.005000000000e+02 -1.281731430667e-01 4.011077756834e-04 2.462530133785e+01
7.007500000000e+02 -1.255275637134e-01 3.987003590836e-04 2.465537307071e+01
7.010000000000e+02 -1.229975085351e-01 3.968505537507e-04 2.468500911210e+01
7.012500000000e+02 -1.205869285250e-01 3.955980522146e-04 2.471422410840e+01
7.015000000000e+02 -1.182979663684e-01 3.949748049925e-04 2.474303615243e+01
7.017500000000e+02 -1.161309275432e-01 3.950042479472e-04 2.477146671454e+01
7.020000000000e+02 -1.140842792049e-01 3.957006030601e-04 2.479954055732e+01
7.022500000000e+02 -1.121546885907e-01 3.970683818969e-04 2.482728562282e+01
7.025000000000e+02 -1.103370652248e-01 3.991020197800e-04 2.485473289892e+01
7.027500000000e+02 -1.086246204702e-01 4.017857505279e-04 2.488191625631e+01
7.030000000000e+02 -1.070089155666e-01 4.050936411689e-04 2.490887226080e+01
7.032500000000e+02 -1.054799153888e-01 4.089898587345e-04 2.493563995892e+01
7.035000000000e+02 -1.040260344508e-01 4.134291124137e-04 2.496226063260e+01
7.037500000000e+02 -1.026341823313e-01 4.183572506241e-04 2.498877753009e+01
7.040000000000e+02 -1.012898159082e-01 4.237120015582e-04 2.501523556719e+01
7.042500000000e+02 -9.997701393288e-02 4.294238387587e-04 2.504168101258e+01
7.045000000000e+02 -9.867855879160e-02 4.354168755462e-04 2.506816114331e+01
7.047500000000e+02 -9.737606524387e-02 4.416098529744e-04 2.509472389399e+01
7.050000000000e+02 -9.605012956832e-02 4.479171150317e-04 2.512141748397e+01
7.052500000000e+02 -9.468052568602e-02 4.542495989611e-04 2.514829005416e+01
7.055000000000e+02 -9.324643383582e-02 4.605157947123e-04 2.517538926392e+01
7.057500000000e+02 -9.172670427703e-02 4.666227061978e-04 2.520276193792e+01
7.060000000000e+02 -9.010014797577e-02 4.724767866182e-04 2.523045366503e+01
7.062500000000e+02 -8.834585209759e-02 4.779848465202e-04 2.525850843870e+01
7.065000000000e+02 -8.644351253604e-02 4.830549301002e-04 2.528696828704e+01
7.067500000000e+02 -8.437376373826e-02 4.875972040923e-04 2.531587292256e+01
7.070000000000e+02 -8.211851458173e-02 4.915248403343e-04 2.534525940049e+01
7.072500000000e+02 -7.966126221793e-02 4.947548419746e-04 2.537516179006e+01
7.075000000000e+02 -7.698740075325e-02 4.972089775507e-04 2.540561088100e+01
7.077500000000e+02 -7.408447999972e-02 4.988146012016e-04 2.543663388414e+01
7.080000000000e+02 -7.094244053627e-02 4.995055165764e-04 2.546825417250e+01
7.082500000000e+02 -6.755381382850e-02 4.992229020385e-04 2.550049104816e+01
7.085000000000e+02 -6.391386230233e-02 4.979161417431e-04 2.553335952987e+01
7.087500000000e+02 -6.002067883707e-02 4.955436347272e-04 2.556687017174e+01
7.090000000000e+02 -5.587525105319e-02 4.920736193303e-04 2.560102892112e+01
7.092500000000e+02 -5.148146264592e-02 4.874848826119e-04 2.563583700144e+01
7.095000000000e+02 -4.684606365236e-02 4.817674028053e-04 2.567129083384e+01
7.097500000000e+02 -4.197859643852e-02 4.749229296593e-04 2.570738198899e+01
7.100000000000e+02 -3.689128586899e-02 4.669654085826e-04 2.574409717323e+01
7.102500000000e+02 -3.159889276940e-02 4.579213148335e-04 2.578141824334e+01
7.105000000000e+02 -2.611853910147e-02 4.478298024234e-04 2.581932224975e+01
7.107500000000e+02 -2.046950759778e-02 4.367427453831e-04 2.585778150136e+01
7.110000000000e+02 -1.467302020302e-02 4.247245672050e-04 2.589676365709e+01
7.112500000000e+02 -8.751990983638e-03 4.118518955800e-04 2.593623182428e+01
7.115000000000e+02 -2.730776382204e-03 3.982130597064e-04 2.597614468655e+01
7.117500000000e+02 3.365096831668e-03 3.839073666358e-04 2.601645662865e+01
7.120000000000e+02 9.509210860748e-03 3.690442054291e-04 2.605711787802e+01
7.122500000000e+02 1.567454701270e-02 3.537419611460e-04 2.609807465659e+01
7.125000000000e+02 2.183378462050e-02 3.381268323768e-04 2.613926932735e+01
7.127500000000e+02 2.795961230737e-02 3.223314627074e-04 2.618064055792e+01
7.130000000000e+02 3.402504279578e-02 3.064933443136e-04 2.622212348590e+01
7.132500000000e+02 4.000373399697e-02 2.907531765974e-04 2.626364988671e+01
7.135000000000e+02 4.587030853431e-02 2.752531307745e-04 2.630514836228e+01
7.137500000000e+02 5.160066650759e-02 2.601351601789e-04 2.634654453140e+01
7.140000000000e+02 5.717228963207e-02 2.455389887760e-04 2.638776123951e+01
7.142500000000e+02 6.256452125490e-02 2.316001956632e-04 2.642871879039e+01
7.145000000000e+02 6.775883006002e-02 2.184482654833e-04 2.646933519827e+01
7.147500000000e+02 7.273904340984e-02 2.062048203492e-04 2.650952645783e+01
7.150000000000e+02 7.749154964281e-02 1.949817674295e-04 2.654920685996e+01
7.152500000000e+02 8.200546967723e-02 1.848795631026e-04 2.658828932193e+01
7.155000000000e+02 8.627278045383e-02 1.759856369514e-04 2.662668576145e+01
7.157500000000e+02 9.028841167446e-02 1.683729292191e-04 2.666430750849e+01
7.160000000000e+02 9.405028228399e-02 1.620986648094e-04 2.670106575138e+01
7.162500000000e+02 9.755930755800e-02 1.572032636978e-04 2.673687202839e+01
7.165000000000e+02 1.008193426650e-01 1.537095543634e-04 2.677163874989e+01
7.167500000000e+02 1.038370983237e-01 1.516221640004e-04 2.680527977452e+01
7.170000000000e+02 1.066219943078e-01 1.509272241832e-04 2.683771099953e+01
7.172500000000e+02 1.091859746200e-01 1.515923210868e-04 2.686885099821e+01
7.175000000000e+02 1.115432860694e-01 1.535667107342e-04 2.689862167745e+01
7.177500000000e+02 1.137102097535e-01 1.567818308772e-04 2.692694894825e+01
7.180000000000e+02 1.157047661443e-01 1.611520648163e-04 2.695376341027e+01
7.182500000000e+02 1.175463909235e-01 1.665757718804e-04 2.697900103244e+01
7.185000000000e+02 1.192555928422e-01 1.729365726207e-04 2.700260382251e+01
7.187500000000e+02 1.208535987767e-01 1.801048660881e-04 2.702452047524e+01
7.190000000000e+02 1.223620018830e-01 1.879395595672e-04 2.704470697291e+01
7.192500000000e+02 1.238024089313e-01 1.962900119488e-04 2.706312715195e+01
7.195000000000e+02 1.251961021051e-01 2.049981217509e-04 2.707975318964e+01
7.197500000000e+02 1.265637201583e-01 2.139005595260e-04 2.709456602755e+01
7.200000000000e+02 1.279249652408e-01 2.228310917710e-04 2.710755569737e+01
7.202500000000e+02 1.292983282571e-01 2.316229815961e-04 2.711872155571e+01
7.205000000000e+02 1.307008567927e-01 2.401113437944e-04 2.712807240988e+01
7.207500000000e+02 1.321479610625e-01 2.481356952806e-04 2.713562652356e+01
7.210000000000e+02 1.336532527980e-01 2.555422681707e-04 2.714141151178e+01
7.212500000000e+02 1.352284483008e-01 2.621861942443e-04 2.714546410003e+01
7.215000000000e+02 1.368833052303e-01 2.679337219858e-04 2.714782976949e+01
7.217500000000e+02 1.386256267844e-01 2.726642210961e-04 2.714856226710e+01
7.220000000000e+02 1.404613090615e-01 2.762719913218e-04 2.714772300654e+01
7.222500000000e+02 1.423944329774e-01 2.786678645861e-04 2.714538035236e+01
7.225000000000e+02 1.444274152681e-01 2.797804834723e-04 2.714160880092e+01
7.227500000000e+02 1.465611836581e-01 2.795573599869e-04 2.713648807341e+01
7.230000000000e+02 1.487953964577e-01 2.779655719620e-04 2.713010213102e+01
7.232500000000e+02 1.511286921420e-01 2.749921481040e-04 2.712253812713e+01
7.235000000000e+02 1.535589551718e-01 2.706441184141e-04 2.711388530918e+01
7.237500000000e+02 1.560836106754e-01 2.649482142871e-04 2.710423389745e+01
7.240000000000e+02 1.586999159292e-01 2.579502402716e-04 2.709367394669e+01
7.242500000000e+02 1.614052586611e-01 2.497141007978e-04 2.708229420978e+01
7.245000000000e+02 1.641974390448e-01 2.403204977080e-04 2.707018103874e+01
7.247500000000e+02 1.670749315449e-01 2.298653402788e-04 2.705741731651e+01
7.250000000000e+02 1.700371088889e-01 2.184578808594e-04 2.704408145631e+01
7.252500000000e+02 1.730844289199e-01 2.062186131310e-04 2.703024648036e+01
7.255000000000e+02 1.762185644040e-01 1.932769645451e-04 2.701597918874e+01
7.257500000000e+02 1.794424792844e-01 1.797688842202e-04 2.700133943940e+01
7.260000000000e+02 1.827604413274e-01 1.658343086276e-04 2.698637954163e+01
7.262500000000e+02 1.861779652941e-01 1.516146126493e-04 2.697114377996e+01
7.265000000000e+02 1.897016941706e-01 1.372500406805e-04 2.695566807074e+01
7.267500000000e+02 1.933392016812e-01 1.228772421718e-04 2.693997975907e+01
7.270000000000e+02 1.970987360473e-01 1.086268840230e-04 2.692409754982e+01
7.272500000000e+02 2.009888957135e-01 9.462144934361e-05 2.690803158195e+01
7.275000000000e+02 2.050182560419e-01 8.097321300031e-05 2.689178363673e+01
7.277500000000e+02 2.091949336484e-01 6.778256335552e-05 2.687534747371e+01
7.280000000000e+02 2.135261335459e-01 5.513649546529e-05 2.685870927925e+01
7.282500000000e+02 2.180176583048e-01 4.310749531922e-05 2.684184822736e+01
7.285000000000e+02 2.226734278985e-01 3.175268266947e-05 2.682473712413e+01
7.287500000000e+02 2.274949772369e-01 2.111342663961e-05 2.680734313488e+01
7.290000000000e+02 2.324810156686e-01 1.121515288931e-05 2.678962855937e+01
7.292500000000e+02 2.376269855219e-01 2.067671331536e-06 2.677155165805e+01
7.295000000000e+02 2.429247214905e-01 -6.334320428458e-06 2.675306748310e+01
7.297500000000e+02 2.483621397591e-01 -1.401024050538e-05 2.673412873478e+01
7.300000000000e+02 2.539230606223e-01 -2.099254734738e-05 2.671468658031e+01
7.302500000000e+02 2.595870954142e-01 -2.732498820980e-05 2.669469146292e+01
7.305000000000e+02 2.653296837115e-01 -3.306098626356e-05 2.667409384206e+01
7.307500000000e+02 2.711222244338e-01 -3.826170622865e-05 2.665284490111e+01
7.310000000000e+02 2.769323447959e-01 -4.299395657829e-05 2.663089715719e+01
7.312500000000e+02 2.827242984320e-01 -4.732809060631e-05 2.660820501267e+01
7.315000000000e+02 2.884594712316e-01 -5.133560928520e-05 2.658472521218e+01
7.317500000000e+02 2.940970076161e-01 -5.508703776322e-05 2.656041720593e+01
7.320000000000e+02 2.995945275431e-01 -5.864965506320e-05 2.653524343925e+01
7.322500000000e+02 3.049089273366e-01 -6.208547299778e-05 2.650916952446e+01
7.325000000000e+02 3.099972419706e-01 -6.544937767164e-05 2.648216437166e+01
7.327500000000e+02 3.148175396451e-01 -6.878747382555e-05 2.645420019750e+01
7.330000000000e+02 3.193298398367e-01 -7.213571682581e-05 2.642525249539e+01
7.332500000000e+02 3.234970142096e-01 -7.551885471495e-05 2.639529992967e+01
7.335000000000e+02 3.272856484386e-01 -7.894968846570e-05 2.636432417514e+01
7.337500000000e+02 3.306668598192e-01 -8.242875046185e-05 2.633230975120e+01
7.340000000000e+02 3.336170218482e-01 -8.594429831365e-05 2.629924378029e+01
7.342500000000e+02 3.361184055158e-01 -8.947277169419e-05 2.626511578589e+01
7.345000000000e+02 3.381596881570e-01 -9.297951839802e-05 2.622991744043e+01
7.347500000000e+02 3.397363581333e-01 -9.641998729740e-05 2.619364237076e+01
7.350000000000e+02 3.408509472172e-01 -9.974116745307e-05 2.615628593133e+01
7.352500000000e+02 3.415131518775e-01 -1.028834664797e-04 2.611784506296e+01
7.355000000000e+02 3.417397600432e-01 -1.057825036984e-04 2.607831813067e+01
7.357500000000e+02 3.415544554134e-01 -1.083714990489e-04 2.603770485314e+01
7.360000000000e+02 3.409874444294e-01 -1.105836868445e-04 2.599600624922e+01
7.362500000000e+02 3.400749324486e-01 -1.123547218508e-04 2.595322463038e+01
7.365000000000e+02 3.388584799098e-01 -1.136251669386e-04 2.590936366976e+01
7.367500000000e+02 3.373842119353e-01 -1.143428767945e-04 2.586442849104e+01
7.370000000000e+02 3.357019332637e-01 -1.144652555342e-04 2.581842582063e+01
7.372500000000e+02 3.338641604444e-01 -1.139612796893e-04 2.577136417223e+01
7.375000000000e+02 3.319251001598e-01 -1.128132286889e-04 2.572325407374e+01
7.377500000000e+02 3.299396098351e-01 -1.110180196392e-04 2.567410832328e+01
7.380000000000e+02 3.279621649902e-01 -1.085881600337e-04 2.562394226381e+01
7.382500000000e+02 3.260458834030e-01 -1.055522900806e-04 2.557277407322e+01
7.385000000000e+02 3.242416203333e-01 -1.019550568453e-04 2.552062506654e+01
7.387500000000e+02 3.225971861986e-01 -9.785650880636e-05 2.546751996314e+01
7.390000000000e+02 3.211566932714e-01 -9.333098942109e-05 2.541348718497e+01
7.392500000000e+02 3.199600631814e-01 -8.846555890530e-05 2.535855908925e+01
7.395000000000e+02 3.190426909575e-01 -8.335794446575e-05 2.530277216643e+01
7.397500000000e+02 3.184352824693e-01 -7.811412177353e-05 2.524616722826e+01
7.400000000000e+02 3.181638336964e-01 -7.284559415558e-05 2.518878950747e+01
7.402500000000e+02 3.182497528284e-01 -6.766651200834e-05 2.513068869450e+01
7.405000000000e+02 3.187100668363e-01 -6.269068085996e-05 2.507191894752e+01
7.407500000000e+02 3.195576993523e-01 -5.802868097731e-05 2.501253878513e+01
7.410000000000e+02 3.208017639056e-01 -5.378504654937e-05 2.495261093054e+01
7.412500000000e+02 3.224478467530e-01 -5.005578295190e-05 2.489220206453e+01
7.415000000000e+02 3.244982262256e-01 -4.692606696668e-05 2.483138252972e+01
7.417500000000e+02 3.269520259211e-01 -4.446866867455e-05 2.477022595117e+01
7.420000000000e+02 3.298052667378e-01 -4.274257556572e-05 2.470880878943e+01
7.422500000000e+02 3.330508174199e-01 -4.179210958635e-05 2.464720985944e+01
7.425000000000e+02 3.366782479080e-01 -4.164649944044e-05 2.458550978711e+01
7.427500000000e+02 3.406735915487e-01 -4.231988237172e-05 2.452379044509e+01
7.430000000000e+02 3.450190417008e-01 -4.381168942459e-05 2.446213435190e+01
7.432500000000e+02 3.496925991208e-01 -4.610734336114e-05 2.440062406916e+01
7.435000000000e+02 3.546677072354e-01 -4.917925015104e-05 2.433934158363e+01
7.437500000000e+02 3.599128835813e-01 -5.298793358615e-05 2.427836770672e+01
7.440000000000e+02 3.653913898579e-01 -5.748336062813e-05 2.421778149076e+01
7.442500000000e+02 3.710609658872e-01 -6.260635481193e-05 2.415765964925e+01
7.445000000000e+02 3.768736171006e-01 -6.828998272857e-05 2.409807605705e+01
7.447500000000e+02 3.827755307993e-01 -7.446101565644e-05 2.403910124009e+01
7.450000000000e+02 3.887070911069e-01 -8.104126075816e-05 2.398080195826e+01
7.452500000000e+02 3.946030594892e-01 -8.794885227783e-05 2.392324081686e+01
7.455000000000e+02 4.003929241570e-01 -9.509936897963e-05 2.386647595724e+01
7.457500000000e+02 4.060014843578e-01 -1.024068060453e-04 2.381056078658e+01
7.460000000000e+02 4.113496762071e-01 -1.097843186594e-04 2.375554379256e+01
7.462500000000e+02 4.163557008499e-01 -1.171447275868e-04 2.370146841038e+01
7.465000000000e+02 4.209364728757e-01 -1.244007622182e-04 2.364837295301e+01
7.467500000000e+02 4.250094037483e-01 -1.314650525824e-04 2.359629059706e+01
7.470000000000e+02 4.284945112782e-01 -1.382498985345e-04 2.354524942168e+01
7.472500000000e+02 4.313168105703e-01 -1.446668887327e-04 2.349527248846e+01
7.475000000000e+02 4.334089163730e-01 -1.506264517899e-04 2.344637796088e+01
7.477500000000e+02 4.347137450141e-01 -1.560374489764e-04 2.339857924604e+01
7.480000000000e+02 4.351871689957e-01 -1.608072864682e-04 2.335188517383e+01
7.482500000000e+02 4.348004935437e-01 -1.648420614946e-04 2.330630015653e+01
7.485000000000e+02 4.335425376624e-01 -1.680472827866e-04 2.326182438882e+01
7.487500000000e+02 4.314212178538e-01 -1.703294964121e-04 2.321845404379e+01
7.490000000000e+02 4.284644485690e-01 -1.715984730727e-04 2.317618145912e+01
7.492500000000e+02 4.247203056875e-01 -1.717701642307e-04 2.313499533968e+01
7.495000000000e+02 4.202563743110e-01 -1.707702874155e-04 2.309488098378e+01
7.497500000000e+02 4.151583206915e-01 -1.685384287090e-04 2.305582049085e+01
7.500000000000e+02 4.095277714707e-01 -1.650324414436e-04 2.301779300591e+01
7.502500000000e+02 4.034795826927e-01 -1.602327678063e-04 2.298077499863e+01
7.505000000000e+02 3.971387178833e-01 -1.541465165407e-04 2.294474052399e+01
7.507500000000e+02 3.906368552821e-01 -1.468109278205e-04 2.290966154510e+01
7.510000000000e+02 3.841089333919e-01 -1.382960117362e-04 2.287550825300e+01
7.512500000000e+02 3.776897815199e-01 -1.287059738869e-04 2.284224941550e+01
7.515000000000e+02 3.715109525187e-01 -1.181795709653e-04 2.280985272945e+01
7.517500000000e+02 3.656978479302e-01 -1.068890668935e-04 2.277828518363e+01
7.520000000000e+02 3.603671833584e-01 -9.503815325852e-05 2.274751342589e+01
7.522500000000e+02 3.556248046689e-01 -8.285850109970e-05 2.271750412001e+01
7.525000000000e+02 3.515638686698e-01 -7.060534919480e-05 2.268822430460e+01
7.527500000000e+02 3.482633784662e-01 -5.855227717221e-05 2.265964173346e+01
7.530000000000e+02 3.457870953361e-01 -4.698518650445e-05 2.263172521912e+01
7.532500000000e+02 3.441828212677e-01 -3.619567267603e-05 2.260444494358e+01
7.535000000000e+02 3.434821231146e-01 -2.647400277717e-05 2.257777276893e+01
7.537500000000e+02 3.437005024185e-01 -1.810178040391e-05 2.255168251544e+01
7.540000000000e+02 3.448380511533e-01 -1.134449015212e-05 2.252615021262e+01
7.542500000000e+02 3.468806055289e-01 -6.444148940718e-06 2.250115431459e+01
7.545000000000e+02 3.498013250386e-01 -3.612229974236e-06 2.247667586053e+01
7.547500000000e+02 3.535626086127e-01 -3.023181362306e-06 2.245269858254e+01
7.550000000000e+02 3.581182004207e-01 -4.808897579792e-06 2.242920894032e+01
7.552500000000e+02 3.634152594961e-01 -9.054371611090e-06 2.240619608247e+01
7.555000000000e+02 3.693961796262e-01 -1.579486354003e-05 2.238365173782e+01
7.557500000000e+02 3.759999537080e-01 -2.501485195919e-05 2.236157003284e+01
7.560000000000e+02 3.831628995568e-01 -3.664881115212e-05 2.233994725234e+01
7.562500000000e+02 3.908186733484e-01 -5.058384093603e-05 2.231878156340e+01
7.565000000000e+02 3.988975728270e-01 -6.666388044035e-05 2.229807272529e+01
7.567500000000e+02 4.073252804978e-01 -8.469524983563e-05 2.227782180393e+01
7.570000000000e+02 4.160212733088e-01 -1.044530522042e-04 2.225803092804e+01
7.572500000000e+02 4.248972216775e-01 -1.256875774044e-04 2.223870310459e+01
7.575000000000e+02 4.338557277361e-01 -1.481305394346e-04 2.221984209591e+01
7.577500000000e+02 4.427897424299e-01 -1.715007045018e-04 2.220145240591e+01
7.580000000000e+02 4.515829225434e-01 -1.955084616575e-04 2.218353931962e+01
7.582500000000e+02 4.601110915317e-01 -2.198588102307e-04 2.216610904779e+01
7.585000000000e+02 4.682447971154e-01 -2.442532141298e-04 2.214916889769e+01
7.587500000000e+02 4.758528519849e-01 -2.683906443563e-04 2.213272750226e+01
7.590000000000e+02 4.828065754621e-01 -2.919680637957e-04 2.211679504899e+01
7.592500000000e+02 4.889843603422e-01 -3.146808593187e-04 2.210138346420e+01
7.595000000000e+02 4.942761966260e-01 -3.362238057683e-04 2.208650660347e+01
7.597500000000e+02 4.985876962919e-01 -3.562928932184e-04 2.207218032054e+01
7.600000000000e+02 5.018433593845e-01 -3.745884412912e-04 2.205842252782e+01
7.602500000000e+02 5.039887968578e-01 -3.908194409028e-04 2.204525314495e+01
7.605000000000e+02 5.049918347914e-01 -4.047091493262e-04 2.203269397897e+01
7.607500000000e+02 5.048425649546e-01 -4.160017563201e-04 2.202076858803e+01
7.610000000000e+02 5.035524176333e-01 -4.244694904852e-04 2.200950205442e+01
7.612500000000e+02 5.011525055603e-01 -4.299198048172e-04 2.199892074448e+01
7.615000000000e+02 4.976914611521e-01 -4.322021266430e-04 2.198905203996e+01
7.617500000000e+02 4.932330074982e-01 -4.312137496008e-04 2.197992405412e+01
7.620000000000e+02 4.878534176443e-01 -4.269044861387e-04 2.197156532994e+01
7.622500000000e+02 4.816390239015e-01 -4.192799532126e-04 2.196400453007e+01
7.625000000000e+02 4.746838110483e-01 -4.084032387094e-04 2.195727013602e+01
7.627500000000e+02 4.670871223320e-01 -3.943950217620e-04 2.195139012018e+01
7.630000000000e+02 4.589514701039e-01 -3.774321845934e-04 2.194639162479e+01
7.632500000000e+02 4.503804756431e-01 -3.577450504456e-04 2.194230066708e+01
7.635000000000e+02 4.414769307353e-01 -3.356131944588e-04 2.193914182914e+01
7.637500000000e+02 4.323410733364e-01 -3.113599943963e-04 2.193693801729e+01
7.640000000000e+02 4.230691665757e-01 -2.853459131971e-04 2.193571022443e+01
7.642500000000e+02 4.137525092409e-01 -2.579605734084e-04 2.193547737913e+01
7.645000000000e+02 4.044769763888e-01 -2.296137708356e-04 2.193625618257e+01
7.647500000000e+02 3.953231787610e-01 -2.007256502764e-04 2.193806105584e+01
7.650000000000e+02 3.863671941922e-01 -1.717163729675e-04 2.194090403621e+01
7.652500000000e+02 3.776817606463e-01 -1.429957615509e-04 2.194479472823e+01
7.655000000000e+02 3.693377031233e-01 -1.149535171646e-04 2.194974021828e+01
7.657500000000e+02 3.614052759459e-01 -8.795061113040e-05 2.195574493093e+01
7.660000000000e+02 3.539550606465e-01 -6.231241756948e-05 2.196281047541e+01
7.662500000000e+02 3.470580909277e-01 -3.832414537367e-05 2.197093538498e+01
7.665000000000e+02 3.407849322301e-01 -1.622881884903e-05 2.198011484446e+01
7.667500000000e+02 3.352035988292e-01 3.772433771860e-06 2.199034035556e+01
7.670000000000e+02 3.303763601195e-01 2.151790227620e-05 2.200159941164e+01
7.672500000000e+02 3.263556842804e-01 3.688102118371e-05 2.201387520689e+01
7.675000000000e+02 3.231797583681e-01 4.976541188103e-05 2.202714639096e+01
7.677500000000e+02 3.208681059287e-01 6.010032049587e-05 2.204138699688e+01
7.680000000000e+02 3.194179626477e-01 6.783715747638e-05 2.205656643844e+01
7.682500000000e+02 3.188019399854e-01 7.294785824207e-05 2.207264971573e+01
7.685000000000e+02 3.189674484132e-01 7.542559717763e-05 2.208959774013e+01
7.687500000000e+02 3.198381011586e-01 7.528799560167e-05 2.210736781113e+01
7.690000000000e+02 3.213170774504e-01 7.258228208972e-05 2.212591418434e+01
7.692500000000e+02 3.232921612012e-01 6.739160649948e-05 2.214518870541e+01
7.695000000000e+02 3.256419435415e-01 5.984160348997e-05 2.216514140878e+01
7.697500000000e+02 3.282424687450e-01 5.010612050813e-05 2.218572113785e+01
7.700000000000e+02 3.309736129519e-01 3.841057296930e-05 2.220687601852e+01
7.702500000000e+02 3.337244357986e-01 2.503224638966e-05 2.222855386480e+01
7.705000000000e+02 3.363969461880e-01 1.029684127127e-05 2.225070246748e+01
7.707500000000e+02 3.389079212714e-01 -5.428806773230e-06 2.227326976169e+01
7.710000000000e+02 3.411887011833e-01 -2.174758420261e-05 2.229620391238e+01
7.712500000000e+02 3.431831574469e-01 -3.824571109782e-05 2.231945339265e+01
7.715000000000e+02 3.448443065270e-01 -5.450793580812e-05 2.234296700739e+01
7.717500000000e+02 3.461302102059e-01 -7.013284937959e-05 2.236669398698e+01
7.720000000000e+02 3.469999042210e-01 -8.474697956986e-05 2.239058415327e+01
7.722500000000e+02 3.474100589243e-01 -9.801636828874e-05 2.241458813316e+01
7.725000000000e+02 3.473130003682e-01 -1.096547568372e-04 2.243865774428e+01
7.727500000000e+02 3.466564324878e-01 -1.194278113246e-04 2.246274638390e+01
7.730000000000e+02 3.453850162767e-01 -1.271534776419e-04 2.248680953096e+01
7.732500000000e+02 3.434436022403e-01 -1.326988804297e-04 2.251080520638e+01
7.735000000000e+02 3.407817545599e-01 -1.359748003434e-04 2.253469449277e+01
7.737500000000e+02 3.373588934607e-01 -1.369286842692e-04 2.255844188533e+01
7.740000000000e+02 3.331494312975e-01 -1.355376233647e-04 2.258201562570e+01
7.742500000000e+02 3.281471522504e-01 -1.318020568559e-04 2.260538784957e+01
7.745000000000e+02 3.223682891841e-01 -1.257416270879e-04 2.262853462339e+01
7.747500000000e+02 3.158528560529e-01 -1.173933113429e-04 2.265143584349e+01
7.750000000000e+02 3.086640692409e-01 -1.068119429690e-04 2.267407500709e+01
7.752500000000e+02 3.008859112607e-01 -9.407292946600e-05 2.269643892625e+01
7.755000000000e+02 2.926191144230e-01 -7.927646182151e-05 2.271851736229e+01
7.757500000000e+02 2.839760312419e-01 -6.255249204024e-05 2.274030263952e+01
7.760000000000e+02 2.750749859060e-01 -4.406527185308e-05 2.276178932848e+01
7.762500000000e+02 2.660346818638e-01 -2.401655029410e-05 2.278297394151e+01
7.765000000000e+02 2.569692403056e-01 -2.646718741700e-06 2.280385471367e+01
7.767500000000e+02 2.479843014318e-01 1.976669339396e-05 2.282443147369e+01
7.770000000000e+02 2.391744638539e-01 4.291337142972e-05 2.284470559303e+01
7.772500000000e+02 2.306221371886e-01 6.645713259291e-05 2.286468002587e+01
7.775000000000e+02 2.223977078677e-01 9.004515735167e-05 2.288435937342e+01
7.777500000000e+02 2.145607570899e-01 1.133185844288e-04 2.290374999317e+01
7.780000000000e+02 2.071619588767e-01 1.359237279864e-04 2.292286012826e+01
7.782500000000e+02 2.002452350440e-01 1.575229814814e-04 2.294169999146e+01
7.785000000000e+02 1.938497456242e-01 1.778046151244e-04 2.296028183744e+01
7.787500000000e+02 1.880113805198e-01 1.964907508676e-04 2.297861999387e+01
7.790000000000e+02 1.827634902804e-01 2.133431936417e-04 2.299673083693e+01
7.792500000000e+02 1.781367701718e-01 2.281668566998e-04 2.301463273749e+01
7.795000000000e+02 1.741582979454e-01 2.408110106136e-04 2.303234598708e+01
7.797500000000e+02 1.708499182228e-01 2.511685343466e-04 2.304989268253e+01
7.800000000000e+02 1.682261686434e-01 2.591738134361e-04 2.306729667026e+01
7.802500000000e+02 1.662921142612e-01 2.647996299649e-04 2.308458346213e+01
7.805000000000e+02 1.650413568209e-01 2.680538174242e-04 2.310178021308e+01
7.807500000000e+02 1.644545342518e-01 2.689761002831e-04 2.311891574508e+01
7.810000000000e+02 1.644985260501e-01 2.676354891692e-04 2.313602060219e+01
7.812500000000e+02 1.651264915492e-01 2.641282157491e-04 2.315312715777e+01
7.815000000000e+02 1.662787685713e-01 2.585765899517e-04 2.317026974379e+01
7.817500000000e+02 1.678845645582e-01 2.511282555913e-04 2.318748480894e+01
7.820000000000e+02 1.698642845275e-01 2.419558822547e-04 2.320481106157e+01
7.822500000000e+02 1.721322761641e-01 2.312567016616e-04 2.322228960186e+01
7.825000000000e+02 1.745997525762e-01 2.192517796466e-04 2.323996400969e+01
7.827500000000e+02 1.771776288815e-01 2.061845371168e-04 2.325788040016e+01
7.830000000000e+02 1.797790870746e-01 1.923182586195e-04 2.327608739834e+01
7.832500000000e+02 1.823216688977e-01 1.779326255392e-04 2.329463607358e+01
7.835000000000e+02 1.847288263437e-01 1.633189913664e-04 2.331357978678e+01
7.837500000000e+02 1.869308725406e-01 1.487748670326e-04 2.333297400582e+01
7.840000000000e+02 1.888653935264e-01 1.345976328403e-04 2.335287603688e+01
7.842500000000e+02 1.904771870045e-01 1.210779240988e-04 2.337334474513e+01
7.845000000000e+02 1.917178797065e-01 1.084929376389e-04 2.339444020806e+01
7.847500000000e+02 1.925453518189e-01 9.710012912158e-05 2.341622337465e+01
7.850000000000e+02 1.929231219855e-01 8.713158707731e-05 2.343875569038e+01
7.852500000000e+02 1.928198311860e-01 7.878931780731e-05 2.346209871586e+01
7.855000000000e+02 1.922089034252e-01 7.224169091416e-05 2.348631374231e+01
7.857500000000e+02 1.910684505598e-01 6.762107690526e-05 2.351146139866e+01
7.860000000000e+02 1.893814315046e-01 6.502268893058e-05 2.353760126883e+01
7.862500000000e+02 1.871360425816e-01 6.450448989393e-05 2.356479148121e+01
7.865000000000e+02 1.843262633924e-01 6.608808145499e-05 2.359308832305e+01
7.867500000000e+02 1.809524855041e-01 6.976032647388e-05 2.362254582626e+01
7.870000000000e+02 1.770221265485e-01 7.547550766697e-05 2.365321537520e+01
7.872500000000e+02 1.725501360608e-01 8.315780851478e-05 2.368514528786e+01
7.875000000000e+02 1.675593069324e-01 9.270398427426e-05 2.371838040986e+01
7.877500000000e+02 1.620803289629e-01 1.039860824462e-04 2.375296173080e+01
7.880000000000e+02 1.561515767737e-01 1.168540377844e-04 2.378892597340e+01
7.882500000000e+02 1.498185880635e-01 1.311383670327e-04 2.382630523823e+01
7.885000000000e+02 1.431332761167e-01 1.466525810448e-04 2.386512665369e+01
7.887500000000e+02 1.361529305182e-01 1.631958032305e-04 2.390541204476e+01
7.890000000000e+02 1.289390327682e-01 1.805552448479e-04 2.394717767352e+01
7.892500000000e+02 1.215559954456e-01 1.985087524099e-04 2.399043396722e+01
7.895000000000e+02 1.140698603854e-01 2.168276323136e-04 2.403518534394e+01
7.897500000000e+02 1.065470487440e-01 2.352795822867e-04 2.408143004296e+01
7.900000000000e+02 9.905319862445e-02 2.536317898892e-04 2.412916003533e+01
7.902500000000e+02 9.165213061912e-02 2.716542635635e-04 2.417836094905e+01
7.905000000000e+02 8.440497648950e-02 2.891231639712e-04 2.422901206817e+01
7.907500000000e+02 7.736946295801e-02 3.058241988070e-04 2.428108637780e+01
7.910000000000e+02 7.059934167757e-02 3.215560045899e-04 2.433455060911e+01
7.912500000000e+02 6.414395768440e-02 3.361332700746e-04 2.438936536945e+01
7.915000000000e+02 5.804791690199e-02 3.493896038900e-04 2.444548526345e+01
7.917500000000e+02 5.235083736483e-02 3.611799843253e-04 2.450285907673e+01
7.920000000000e+02 4.708713333631e-02 3.713827945023e-04 2.456142993257e+01
7.922500000000e+02 4.228583832786e-02 3.799012966756e-04 2.462113551019e+01
7.925000000000e+02 3.797043252662e-02 3.866645916822e-04 2.468190824542e+01
7.927500000000e+02 3.415867359660e-02 3.916279841412e-04 2.474367556425e+01
7.930000000000e+02 3.086242238986e-02 3.947728000857e-04 2.480636009626e+01
7.932500000000e+02 2.808749761256e-02 3.961057199711e-04 2.486987992289e+01
7.935000000000e+02 2.583354376579e-02 3.956576966135e-04 2.493414882069e+01
7.937500000000e+02 2.409395324182e-02 3.934824792260e-04 2.499907650905e+01
7.940000000000e+02 2.285585203879e-02 3.896547959039e-04 2.506456891605e+01
7.942500000000e+02 2.210017302966e-02 3.842683935294e-04 2.513052844783e+01
7.945000000000e+02 2.180183228506e-02 3.774340051032e-04 2.519685427087e+01
7.947500000000e+02 2.193001125149e-02 3.692771450676e-04 2.526344260580e+01
7.950000000000e+02 2.244856589184e-02 3.599358799038e-04 2.533018703640e+01
7.952500000000e+02 2.331653599181e-02 3.495587077583e-04 2.539697882329e+01
7.955000000000e+02 2.448876563736e-02 3.383024354795e-04 2.546370723507e+01
7.957500000000e+02 2.591662323456e-02 3.263301052498e-04 2.553025989686e+01
7.960000000000e+02 2.754876775214e-02 3.138090790351e-04 2.559652313481e+01
7.962500000000e+02 2.933197943774e-02 3.009091473038e-04 2.566238234600e+01
7.965000000000e+02 3.121200583684e-02 2.878007302541e-04 2.572772238110e+01
7.967500000000e+02 3.313440448400e-02 2.746531600911e-04 2.579242792135e+01
7.970000000000e+02 3.504535056031e-02 2.616330360154e-04 2.585638389861e+01
7.972500000000e+02 3.689240275299e-02 2.489026447903e-04 2.591947590741e+01
7.975000000000e+02 3.862520271235e-02 2.366184445532e-04 2.598159064169e+01
7.977500000000e+02 4.019607850046e-02 2.249296650542e-04 2.604261635229e+01
7.980000000000e+02 4.156057985457e-02 2.139769262586e-04 2.610244332405e+01
7.982500000000e+02 4.267789695380e-02 2.038909882620e-04 2.616096437756e+01
7.985000000000e+02 4.351119423554e-02 1.947915914072e-04 2.621807537635e+01
7.987500000000e+02 4.402784988873e-02 1.867867190239e-04 2.627367577360e+01
7.990000000000e+02 4.419960084608e-02 1.799715847573e-04 2.632766917173e+01
7.992500000000e+02 4.400260930362e-02 1.744279277891e-04 2.637996387931e+01
7.995000000000e+02 4.341746201365e-02 1.702235709384e-04 2.643047351118e+01
7.997500000000e+02 4.242909981854e-02 1.674120682801e-04 2.647911754887e+01
8.000000000000e+02 4.102670562698e-02 1.660326608504e-04 2.652582194844e+01
8.002500000000e+02 3.920354426671e-02 1.661104060940e-04 2.657051969915e+01
8.005000000000e+02 3.695677740441e-02 1.676563246466e-04 2.661315137677e+01
8.007500000000e+02 3.428726018945e-02 1.706678566417e-04 2.665366568125e+01
8.010000000000e+02 3.119931111800e-02 1.751294848857e-04 2.669201991853e+01
8.012500000000e+02 2.770049713191e-02 1.810133932821e-04 2.672818045588e+01
8.015000000000e+02 2.380139655601e-02 1.882801207792e-04 2.676212311350e+01
8.017500000000e+02 1.951538292007e-02 1.968794994537e-04 2.679383349161e+01
8.020000000000e+02 1.485839866619e-02 2.067516031341e-04 2.682330722751e+01
8.022500000000e+02 9.848757706492e-03 2.178275938350e-04 2.685055018388e+01
8.025000000000e+02 4.506940323088e-03 2.300306681204e-04 2.687557853128e+01
8.027500000000e+02 -1.144589626626e-03 2.432769386933e-04 2.689841875769e+01
8.030000000000e+02 -7.081571013134e-03 2.574763381346e-04 2.691910757062e+01
8.032500000000e+02 -1.327809588451e-02 2.725333958972e-04 2.693769169002e+01
8.035000000000e+02 -1.970678930315e-02 2.883481270306e-04 2.695422756344e+01
8.037500000000e+02 -2.633894144647e-02 3.048166874804e-04 2.696878094325e+01
8.040000000000e+02 -3.314467035603e-02 3.218320973395e-04 2.698142639505e+01
8.042500000000e+02 -4.009305814737e-02 3.392848859616e-04 2.699224667474e+01
8.045000000000e+02 -4.715229439048e-02 3.570636968473e-04 2.700133203898e+01
8.047500000000e+02 -5.428981757654e-02 3.750558747240e-04 2.700877944184e+01
8.050000000000e+02 -6.147245938549e-02 3.931480145476e-04 2.701469167490e+01
8.052500000000e+02 -6.866658420771e-02 4.112265018520e-04 2.701917641570e+01
8.055000000000e+02 -7.583824213353e-02 4.291780481944e-04 2.702234523581e+01
8.057500000000e+02 -8.295331862467e-02 4.468902309886e-04 2.702431255115e+01
8.060000000000e+02 -8.997768920153e-02 4.642520335151e-04 2.702519453997e+01
8.062500000000e+02 -9.687739190746e-02 4.811544228975e-04 2.702510804880e+01
8.065000000000e+02 -1.036187971061e-01 4.974909326298e-04 2.702416948991e+01
8.067500000000e+02 -1.101687983100e-01 5.131582815007e-04 2.702249374329e+01
8.070000000000e+02 -1.164950047166e-01 5.280570090791e-04 2.702019309030e+01
8.072500000000e+02 -1.225659641307e-01 5.420921599596e-04 2.701737618485e+01
8.075000000000e+02 -1.283513868121e-01 5.551739689705e-04 2.701414706629e+01
8.077500000000e+02 -1.338223867907e-01 5.672185610601e-04 2.701060424643e+01
8.080000000000e+02 -1.389517518139e-01 5.781487148344e-04 2.700683986180e+01
8.082500000000e+02 -1.437142128007e-01 5.878945948706e-04 2.700293890759e+01
8.085000000000e+02 -1.480867333081e-01 5.963944849254e-04 2.699897857719e+01
8.087500000000e+02 -1.520488171085e-01 6.035955421880e-04 2.699502766944e+01
8.090000000000e+02 -1.555828104851e-01 6.094544850236e-04 2.699114613320e+01
8.092500000000e+02 -1.586742262332e-01 6.139383079815e-04 2.698738468143e+01
8.095000000000e+02 -1.613120457676e-01 6.170248835592e-04 2.698378453682e+01
8.097500000000e+02 -1.634890398052e-01 6.187035850891e-04 2.698037727908e+01
8.100000000000e+02 -1.652020458730e-01 6.189757548728e-04 2.697718478437e+01
8.102500000000e+02 -1.664522526966e-01 6.178551325200e-04 2.697421928466e+01
8.105000000000e+02 -1.672454351030e-01 6.153682417124e-04 2.697148352177e+01
8.107500000000e+02 -1.675921529066e-01 6.115545796392e-04 2.696897099155e+01
8.110000000000e+02 -1.675079185256e-01 6.064667229774e-04 2.696666628044e+01
8.112500000000e+02 -1.670132858075e-01 6.001702779381e-04 2.696454549663e+01
8.115000000000e+02 -1.661339026944e-01 5.927437701269e-04 2.696257675222e+01
8.117500000000e+02 -1.649004751360e-01 5.842783287412e-04 2.696072074376e+01
8.120000000000e+02 -1.633486644481e-01 5.748772548229e-04 2.695893136511e+01
8.122500000000e+02 -1.615189085101e-01 5.646554456214e-04 2.695715639428e+01
8.125000000000e+02 -1.594561523581e-01 5.537386318363e-04 2.695533820283e+01
8.127500000000e+02 -1.572095012741e-01 5.422625267874e-04 2.695341450954e+01
8.130000000000e+02 -1.548317820299e-01 5.303718085122e-04 2.695131915227e+01
8.132500000000e+02 -1.523790300965e-01 5.182189475563e-04 2.694898286577e+01
8.135000000000e+02 -1.499098889313e-01 5.059628437948e-04 2.694633407099e+01
8.137500000000e+02 -1.474849428352e-01 4.937674994461e-04 2.694329964976e+01
8.140000000000e+02 -1.451659802219e-01 4.818004793775e-04 2.693980570252e+01
8.142500000000e+02 -1.430152015551e-01 4.702312733668e-04 2.693577828711e+01
8.145000000000e+02 -1.410943858775e-01 4.592295872899e-04 2.693114410784e+01
8.147500000000e+02 -1.394640276596e-01 4.489635697813e-04 2.692583117920e+01
8.150000000000e+02 -1.381824489147e-01 4.395979553716e-04 2.691976942790e+01
8.152500000000e+02 -1.373049258458e-01 4.312922088461e-04 2.691289124716e+01
8.155000000000e+02 -1.368828159792e-01 4.241986158082e-04 2.690513198578e+01
8.157500000000e+02 -1.369627191441e-01 4.184603708894e-04 2.689643038170e+01
8.160000000000e+02 -1.375856865165e-01 4.142097030471e-04 2.688672891877e+01
8.162500000000e+02 -1.387864894899e-01 4.115660407056e-04 2.687597413067e+01
8.165000000000e+02 -1.405929527642e-01 4.106342031139e-04 2.686411682193e+01
8.167500000000e+02 -1.430253885235e-01 4.115027493936e-04 2.685111223963e+01
8.170000000000e+02 -1.460961106248e-01 4.142423621582e-04 2.683692016597e+01
8.172500000000e+02 -1.498090715150e-01 4.189044205455e-04 2.682150496401e+01
8.175000000000e+02 -1.541596104199e-01 4.255197316379e-04 2.680483555651e+01
8.177500000000e+02 -1.591343189491e-01 4.340974183535e-04 2.678688536269e+01
8.180000000000e+02 -1.647110448049e-01 4.446240236176e-04 2.676763218089e+01
8.182500000000e+02 -1.708590177909e-01 4.570629731406e-04 2.674705804274e+01
8.185000000000e+02 -1.775391125450e-01 4.713541768514e-04 2.672514902245e+01
8.187500000000e+02 -1.847042440266e-01 4.874138620361e-04 2.670189503158e+01
8.190000000000e+02 -1.922998882410e-01 5.051347921631e-04 2.667728958965e+01
8.192500000000e+02 -2.002647223471e-01 5.243867553285e-04 2.665132958129e+01
8.195000000000e+02 -2.085313921455e-01 5.450174055710e-04 2.662401500852e+01
8.197500000000e+02 -2.170273762467e-01 5.668533931343e-04 2.659534874876e+01
8.200000000000e+02 -2.256759509013e-01 5.897016573575e-04 2.656533630606e+01
8.202500000000e+02 -2.343972366126e-01 6.133512945696e-04 2.653398558272e+01
8.205000000000e+02 -2.431093090985e-01 6.375755893375e-04 2.650130665895e+01
8.207500000000e+02 -2.517293637355e-01 6.621343206276e-04 2.646731159132e+01
8.210000000000e+02 -2.601749099026e-01 6.867763406498e-04 2.643201423446e+01
8.212500000000e+02 -2.683649757405e-01 7.112423957682e-04 2.639543007153e+01
8.215000000000e+02 -2.762213122542e-01 7.352681633129e-04 2.635757608453e+01
8.217500000000e+02 -2.836695602554e-01 7.585874348856e-04 2.631847063504e+01
8.220000000000e+02 -2.906403821109e-01 7.809354703599e-04 2.627813337358e+01
8.222500000000e+02 -2.970705115211e-01 8.020524291290e-04 2.623658517093e+01
8.225000000000e+02 -3.029037306604e-01 8.216868283991e-04 2.619384807365e+01
8.227500000000e+02 -3.080917237794e-01 8.395990075229e-04 2.614994527772e+01
8.230000000000e+02 -3.125948243994e-01 8.555645958418e-04 2.610490113129e+01
8.232500000000e+02 -3.163826009568e-01 8.693778202825e-04 2.605874113986e+01
8.235000000000e+02 -3.194343114185e-01 8.808547057757e-04 2.601149201277e+01
8.237500000000e+02 -3.217391699125e-01 8.898360269270e-04 2.596318170944e+01
8.240000000000e+02 -3.232964663725e-01 8.961900765314e-04 2.591383951257e+01
8.242500000000e+02 -3.241154951829e-01 8.998150742637e-04 2.586349610705e+01
8.245000000000e+02 -3.242153158224e-01 9.006412346450e-04 2.581218369006e+01
8.247500000000e+02 -3.236243577729e-01 8.986324858700e-04 2.575993607372e+01
8.250000000000e+02 -3.223798480895e-01 8.937876616749e-04 2.570678881383e+01
8.252500000000e+02 -3.205271130782e-01 8.861413044981e-04 2.565277934043e+01
8.255000000000e+02 -3.181187300535e-01 8.757639002231e-04 2.559794709985e+01
8.257500000000e+02 -3.152135863676e-01 8.627616410982e-04 2.554233370260e+01
8.260000000000e+02 -3.118758297348e-01 8.472756162872e-04 2.548598305663e+01
8.262500000000e+02 -3.081737597327e-01 8.294804798800e-04 2.542894152819e+01
8.265000000000e+02 -3.041786739250e-01 8.095825957634e-04 2.537125805702e+01
8.267500000000e+02 -2.999636902559e-01 7.878176077998e-04 2.531298430093e+01
8.270000000000e+02 -2.956025787624e-01 7.644475633659e-04 2.525417472617e+01
8.272500000000e+02 -2.911686183308e-01 7.397575635849e-04 2.519488670885e+01
8.275000000000e+02 -2.867335011694e-01 7.140520200555e-04 2.513518058451e+01
8.277500000000e+02 -2.823663158287e-01 6.876505253226e-04 2.507511969058e+01
8.280000000000e+02 -2.781326038656e-01 6.608834210539e-04 2.501477034560e+01
8.282500000000e+02 -2.740935298608e-01 6.340871388906e-04 2.495420181824e+01
8.285000000000e+02 -2.703051553922e-01 6.075994026762e-04 2.489348622157e+01
8.287500000000e+02 -2.668178364761e-01 5.817543381262e-04 2.483269838763e+01
8.290000000000e+02 -2.636757406045e-01 5.568775461191e-04 2.477191567061e+01
8.292500000000e+02 -2.609165033098e-01 5.332813547353e-04 2.471121770527e+01
8.295000000000e+02 -2.585710009245e-01 5.112601548195e-04 2.465068612563e+01
8.297500000000e+02 -2.566632460450e-01 4.910859862651e-04 2.459040421025e+01
8.300000000000e+02 -2.552104191010e-01 4.730045108458e-04 2.453045650369e+01
8.302500000000e+02 -2.542229813842e-01 4.572312423038e-04 2.447092837065e+01
8.305000000000e+02 -2.537049208935e-01 4.439484088063e-04 2.441190553428e+01
8.307500000000e+02 -2.536540546206e-01 4.333021475482e-04 2.435347355870e+01
8.310000000000e+02 -2.540624296303e-01 4.254003189647e-04 2.429571731749e+01
8.312500000000e+02 -2.549167889721e-01 4.203110328119e-04 2.423872045230e+01
8.315000000000e+02 -2.561990654743e-01 4.180616250017e-04 2.418256479052e+01
8.317500000000e+02 -2.578869349759e-01 4.186384092694e-04 2.412732979999e+01
8.320000000000e+02 -2.599543819533e-01 4.219870313024e-04 2.407309201888e+01
8.322500000000e+02 -2.623722684642e-01 4.280134840722e-04 2.401992451771e+01
8.325000000000e+02 -2.651089033559e-01 4.365858065421e-04 2.396789638590e+01
8.327500000000e+02 -2.681305762705e-01 4.475363362518e-04 2.391707223534e+01
8.330000000000e+02 -2.714020665831e-01 4.606646263412e-04 2.386751176505e+01
8.332500000000e+02 -2.748870993909e-01 4.757408671440e-04 2.381926934160e+01
8.335000000000e+02 -2.785487484853e-01 4.925098340326e-04 2.377239366081e+01
8.337500000000e+02 -2.823497668838e-01 5.106952177374e-04 2.372692744544e+01
8.340000000000e+02 -2.862528626368e-01 5.300043481245e-04 2.368290719581e+01
8.342500000000e+02 -2.902209045027e-01 5.501331648797e-04 2.364036301972e+01
8.345000000000e+02 -2.942170749410e-01 5.707713368056e-04 2.359931849146e+01
8.347500000000e+02 -2.982049764498e-01 5.916075145751e-04 2.355979061261e+01
8.350000000000e+02 -3.021487147615e-01 6.123345043154e-04 2.352178979619e+01
8.352500000000e+02 -3.060129644621e-01 6.326542551066e-04 2.348531991868e+01
8.355000000000e+02 -3.097630609514e-01 6.522826778116e-04 2.345037845406e+01
8.357500000000e+02 -3.133651113813e-01 6.709540449015e-04 2.341695661290e+01
8.360000000000e+02 -3.167861803660e-01 6.884250173881e-04 2.338503958013e+01
8.362500000000e+02 -3.199945309312e-01 7.044780814329e-04 2.335460676887e+01
8.365000000000e+02 -3.229599728364e-01 7.189244697659e-04 2.332563212249e+01
8.367500000000e+02 -3.256542840646e-01 7.316063837972e-04 2.329808444512e+01
8.370000000000e+02 -3.280517441809e-01 7.423986356418e-04 2.327192778434e+01
8.372500000000e+02 -3.301297364184e-01 7.512095776523e-04 2.324712180161e+01
8.375000000000e+02 -3.318694172716e-01 7.579814157999e-04 2.322362219179e+01
8.377500000000e+02 -3.332564146670e-01 7.626898873607e-04 2.320138109045e+01
8.380000000000e+02 -3.342815408546e-01 7.653434278968e-04 2.318034749190e+01
8.382500000000e+02 -3.349414577522e-01 7.659817010923e-04 2.316046765726e+01
8.385000000000e+02 -3.352392628736e-01 7.646740557597e-04 2.314168553071e+01
8.387500000000e+02 -3.351849806092e-01 7.615173636079e-04 2.312394311385e+01
8.390000000000e+02 -3.347958745129e-01 7.566333945192e-04 2.310718085833e+01
8.392500000000e+02 -3.340965882233e-01 7.501662840269e-04 2.309133799401e+01
8.395000000000e+02 -3.331190499534e-01 7.422798414822e-04 2.307635287343e+01
8.397500000000e+02 -3.319021604242e-01 7.331546438256e-04 2.306216327347e+01
8.400000000000e+02 -3.304912300271e-01 7.229852282821e-04 2.304870667304e+01
8.402500000000e+02 -3.289371879779e-01 7.119771115540e-04 2.303592052326e+01
8.405000000000e+02 -3.272955828826e-01 7.003438429081e-04 2.302374247928e+01
8.407500000000e+02 -3.256253978870e-01 6.883044199028e-04 2.301211063466e+01
8.410000000000e+02 -3.239877155926e-01 6.760804272265e-04 2.300096372233e+01
8.412500000000e+02 -3.224442686860e-01 6.638933578595e-04 2.299024131801e+01
8.415000000000e+02 -3.210559207078e-01 6.519619300103e-04 2.297988402305e+01
8.417500000000e+02 -3.198811130210e-01 6.404995591949e-04 2.296983365078e+01
8.420000000000e+02 -3.189743172316e-01 6.297118913227e-04 2.296003340431e+01
8.422500000000e+02 -3.183845333019e-01 6.197942635844e-04 2.295042805631e+01
8.425000000000e+02 -3.181538775757e-01 6.109294684734e-04 2.294096412642e+01
8.427500000000e+02 -3.183162827249e-01 6.032855573317e-04 2.293159006713e+01
8.430000000000e+02 -3.188963711573e-01 5.970137823030e-04 2.292225644321e+01
8.432500000000e+02 -3.199085134803e-01 5.922466209268e-04 2.291291612199e+01
8.435000000000e+02 -3.213561353378e-01 5.890960469975e-04 2.290352445411e+01
8.437500000000e+02 -3.232312809945e-01 5.876518861195e-04 2.289403945950e+01
8.440000000000e+02 -3.255144943999e-01 5.879803364236e-04 2.288442200165e+01
8.442500000000e+02 -3.281750123412e-01 5.901226237539e-04 2.287463596225e+01
8.445000000000e+02 -3.311713164731e-01 5.940939133726e-04 2.286464839229e+01
8.447500000000e+02 -3.344520192972e-01 5.998823276807e-04 2.285442965794e+01
8.450000000000e+02 -3.379571029599e-01 6.074482826402e-04 2.284395355361e+01
8.452500000000e+02 -3.416194557985e-01 6.167239223122e-04 2.283319740537e+01
8.455000000000e+02 -3.453666941712e-01 6.276130030792e-04 2.282214212892e+01
8.457500000000e+02 -3.491231814179e-01 6.399910367124e-04 2.281077226682e+01
8.460000000000e+02 -3.528121922202e-01 6.537058823290e-04 2.279907598956e+01
8.462500000000e+02 -3.563581192876e-01 6.685788021104e-04 2.278704505680e+01
8.465000000000e+02 -3.596886344636e-01 6.844060771005e-04 2.277467473556e+01
8.467500000000e+02 -3.627367017663e-01 7.009613063343e-04 2.276196369816e+01
8.470000000000e+02 -3.654423541737e-01 7.179982599879e-04 2.274891387352e+01
8.472500000000e+02 -3.677541547564e-01 7.352543986586e-04 2.273553025771e+01
8.475000000000e+02 -3.696302744756e-01 7.524550285402e-04 2.272182072299e+01
8.477500000000e+02 -3.710391558046e-01 7.693180523827e-04 2.270779576575e+01
8.480000000000e+02 -3.719597389731e-01 7.855591032912e-04 2.269346827235e+01
8.482500000000e+02 -3.723812694203e-01 8.008972044588e-04 2.267885324840e+01
8.485000000000e+02 -3.723027125598e-01 8.150605207388e-04 2.266396753542e+01
8.487500000000e+02 -3.717318433933e-01 8.277918870997e-04 2.264882956485e+01
8.490000000000e+02 -3.706840709409e-01 8.388542932134e-04 2.263345907907e+01
8.492500000000e+02 -3.691810829349e-01 8.480359612073e-04 2.261787689332e+01
8.495000000000e+02 -3.672494101889e-01 8.551548537590e-04 2.260210466684e+01
8.497500000000e+02 -3.649189730123e-01 8.600624322037e-04 2.258616471015e+01
8.500000000000e+02 -3.622217179418e-01 8.626466540569e-04 2.257007982691e+01
8.502500000000e+02 -3.591903867088e-01 8.628339972455e-04 2.255387318806e+01
8.505000000000e+02 -3.558574763954e-01 8.605905303765e-04 2.253756823082e+01
8.507500000000e+02 -3.522544538865e-01 8.559221164933e-04 2.252118864443e+01
8.510000000000e+02 -3.484111942061e-01 8.488736774975e-04 2.250475834646e+01
8.512500000000e+02 -3.443556923050e-01 8.395276727676e-04 2.248830151999e+01
8.515000000000e+02 -3.401140075774e-01 8.280018239219e-04 2.247184269611e+01
8.517500000000e+02 -3.357104142426e-01 8.144462088637e-04 2.245540683631e+01
8.520000000000e+02 -3.311677501549e-01 7.990399236738e-04 2.243901945964e+01
8.522500000000e+02 -3.265078857907e-01 7.819872924675e-04 2.242270678731e+01
8.525000000000e+02 -3.217522857177e-01 7.635138463720e-04 2.240649586025e+01
8.527500000000e+02 -3.169226256299e-01 7.438620426071e-04 2.239041470735e+01
8.530000000000e+02 -3.120413894972e-01 7.232868600053e-04 2.237449244502e+01
8.532500000000e+02 -3.071324422034e-01 7.020515184571e-04 2.235875941410e+01
8.535000000000e+02 -3.022215014866e-01 6.804232022211e-04 2.234324724859e+01
8.537500000000e+02 -2.973364938528e-01 6.586688054062e-04 2.232798894274e+01
8.540000000000e+02 -2.925077686297e-01 6.370509419916e-04 2.231301888036e+01
8.542500000000e+02 -2.877681204990e-01 6.158241440152e-04 2.229837281353e+01
8.545000000000e+02 -2.831526374221e-01 5.952314193398e-04 2.228408783265e+01
8.547500000000e+02 -2.786983257979e-01 5.755010561651e-04 2.227020228206e+01
8.550000000000e+02 -2.744435433099e-01 5.568439063438e-04 2.225675564714e+01
8.552500000000e+02 -2.704272310426e-01 5.394511002765e-04 2.224378841654e+01
8.555000000000e+02 -2.666879711463e-01 5.234922376203e-04 2.223134190278e+01
8.557500000000e+02 -2.632628965744e-01 5.091140356003e-04 2.221945805169e+01
8.560000000000e+02 -2.601865121838e-01 4.964394761060e-04 2.220817921970e+01
8.562500000000e+02 -2.574894679481e-01 4.855673581061e-04 2.219754793771e+01
8.565000000000e+02 -2.551973580786e-01 4.765722297195e-04 2.218760664768e+01
8.567500000000e+02 -2.533296193744e-01 4.695046874907e-04 2.217839743231e+01
8.570000000000e+02 -2.518985881543e-01 4.643918412125e-04 2.216996172996e+01
8.572500000000e+02 -2.509087984346e-01 4.612378631127e-04 2.216234003658e+01
8.575000000000e+02 -2.503565701598e-01 4.600246716832e-04 2.215557158866e+01
8.577500000000e+02 -2.502299113613e-01 4.607125552697e-04 2.214969405898e+01
8.580000000000e+02 -2.505087775174e-01 4.632408003893e-04 2.214474322733e+01
8.582500000000e+02 -2.511656658626e-01 4.675282514819e-04 2.214075265380e+01
8.585000000000e+02 -2.521665115697e-01 4.734738257337e-04 2.213775336393e+01
8.587500000000e+02 -2.534718554155e-01 4.809571140146e-04 2.213577352212e+01
8.590000000000e+02 -2.550381793078e-01 4.898390386535e-04 2.213483813626e+01
8.592500000000e+02 -2.568193511428e-01 4.999627696718e-04 2.213496877125e+01
8.595000000000e+02 -2.587680718427e-01 5.111549430090e-04 2.213618328532e+01
8.597500000000e+02 -2.608372326874e-01 5.232272875411e-04 2.213849560761e+01
8.600000000000e+02 -2.629810908402e-01 5.359787360160e-04 2.214191554623e+01
8.602500000000e+02 -2.651562025021e-01 5.491979869225e-04 2.214644865057e+01
8.605000000000e+02 -2.673220613305e-01 5.626665092650e-04 2.215209611746e+01
8.607500000000e+02 -2.694414058415e-01 5.761621609807e-04 2.215885476063e+01
8.610000000000e+02 -2.714802224449e-01 5.894630207931e-04 2.216671704474e+01
8.612500000000e+02 -2.734074663549e-01 6.023513943447e-04 2.217567117054e+01
8.615000000000e+02 -2.751945520486e-01 6.146178372428e-04 2.218570124516e+01
8.617500000000e+02 -2.768147069318e-01 6.260650263483e-04 2.219678749702e+01
8.620000000000e+02 -2.782422736397e-01 6.365112616436e-04 2.220890657082e+01
8.622500000000e+02 -2.794520472138e-01 6.457934945547e-04 2.222203186828e+01
8.625000000000e+02 -2.804187515523e-01 6.537697268892e-04 2.223613394663e+01
8.627500000000e+02 -2.811167225961e-01 6.603206637702e-04 2.225118096175e+01
8.630000000000e+02 -2.815198558514e-01 6.653506579761e-04 2.226713914348e+01
8.632500000000e+02 -2.816018452457e-01 6.687880295142e-04 2.228397329620e+01
8.635000000000e+02 -2.813367224815e-01 6.705847358790e-04 2.230164732495e+01
8.637500000000e+02 -2.806996534534e-01 6.707153845103e-04 2.232012475097e+01
8.640000000000e+02 -2.796679421768e-01 6.691760111523e-04 2.233936923429e+01
8.642500000000e+02 -2.782221598525e-01 6.659826763702e-04 2.235934507803e+01
8.645000000000e+02 -2.763473052418e-01 6.611700648117e-04 2.238001771543e+01
8.647500000000e+02 -2.740338929402e-01 6.547898561075e-04 2.240135415853e+01
8.650000000000e+02 -2.712788829239e-01 6.469095415196e-04 2.242332342410e+01
8.652500000000e+02 -2.680863548308e-01 6.376114572804e-04 2.244589691360e+01
8.655000000000e+02 -2.644678950256e-01 6.269919438764e-04 2.246904875848e+01
8.657500000000e+02 -2.604426352814e-01 6.151606630589e-04 2.249275612354e+01
8.660000000000e+02 -2.560369556674e-01 6.022400518394e-04 2.251699946089e+01
8.662500000000e+02 -2.512838752760e-01 5.883647665322e-04 2.254176273155e+01
8.665000000000e+02 -2.462221652834e-01 5.736809940976e-04 2.256703358299e+01
8.667500000000e+02 -2.408952747795e-01 5.583455834492e-04 2.259280348102e+01
8.670000000000e+02 -2.353501233648e-01 5.425247978106e-04 2.261906781333e+01
8.672500000000e+02 -2.296358592016e-01 5.263927045647e-04 2.264582594283e+01
8.675000000000e+02 -2.238026583681e-01 5.101291336052e-04 2.267308123509e+01
8.677500000000e+02 -2.179006267860e-01 4.939171491137e-04 2.270084103588e+01
8.680000000000e+02 -2.119788735224e-01 4.779403140438e-04 2.272911661768e+01
8.682500000000e+02 -2.060847661775e-01 4.623796079988e-04 2.275792308361e+01
8.685000000000e+02 -2.002633937402e-01 4.474101330762e-04 2.278727922393e+01
8.687500000000e+02 -1.945572301996e-01 4.331979037787e-04 2.281720733452e+01
8.690000000000e+02 -1.890059539678e-01 4.198968083049e-04 2.284773298525e+01
8.692500000000e+02 -1.836464037697e-01 4.076459061392e-04 2.287888474189e+01
8.695000000000e+02 -1.785126058961e-01 3.965671775142e-04 2.291069384182e+01
8.697500000000e+02 -1.736358339605e-01 3.867637552703e-04 2.294319382677e+01
8.700000000000e+02 -1.690446435794e-01 3.783187496931e-04 2.297642012538e+01
8.702500000000e+02 -1.647648554944e-01 3.712947574146e-04 2.301040960631e+01
8.705000000000e+02 -1.608194522406e-01 3.657339641621e-04 2.304520009361e+01
8.707500000000e+02 -1.572283889066e-01 3.616587147421e-04 2.308082986188e+01
8.710000000000e+02 -1.540083127244e-01 3.590724765932e-04 2.311733710918e+01
8.712500000000e+02 -1.511722198189e-01 3.579611436494e-04 2.315475942572e+01
8.715000000000e+02 -1.487290797736e-01 3.582944262998e-04 2.319313326458e+01
8.717500000000e+02 -1.466834705918e-01 3.600273376712e-04 2.323249341731e+01
8.720000000000e+02 -1.450352581336e-01 3.631016007126e-04 2.327287251383e+01
8.722500000000e+02 -1.437793697133e-01 3.674468503865e-04 2.331430053794e+01
8.725000000000e+02 -1.429057015721e-01 3.729816600797e-04 2.335680438054e+01
8.727500000000e+02 -1.423991686568e-01 3.796143967439e-04 2.340040742134e+01
8.730000000000e+02 -1.422399260193e-01 3.872438136203e-04 2.344512914308e+01
8.732500000000e+02 -1.424037552431e-01 3.957596162913e-04 2.349098479172e+01
8.735000000000e+02 -1.428625925199e-01 4.050427647498e-04 2.353798505816e+01
8.737500000000e+02 -1.435851915620e-01 4.149661929915e-04 2.358613580830e+01
8.740000000000e+02 -1.445378518688e-01 4.253951525607e-04 2.363543783381e+01
8.742500000000e+02 -1.456852055320e-01 4.361880656730e-04 2.368588664584e+01
8.745000000000e+02 -1.469909894301e-01 4.471976314135e-04 2.373747229180e+01
8.747500000000e+02 -1.484187764020e-01 4.582722672957e-04 2.379017920416e+01
8.750000000000e+02 -1.499326093714e-01 4.692578022925e-04 2.384398608556e+01
8.752500000000e+02 -1.514975272600e-01 4.799993831553e-04 2.389886581810e+01
8.755000000000e+02 -1.530799539760e-01 4.903439906280e-04 2.395478540965e+01
8.757500000000e+02 -1.546479373079e-01 5.001429087929e-04 2.401170597819e+01
8.760000000000e+02 -1.561712591677e-01 5.092542939498e-04 2.406958276515e+01
8.762500000000e+02 -1.576214164310e-01 5.175457450415e-04 2.412836519668e+01
8.765000000000e+02 -1.589715091858e-01 5.248967316056e-04 2.418799698501e+01
8.767500000000e+02 -1.601960660835e-01 5.312008346188e-04 2.424841626525e+01
8.770000000000e+02 -1.612708393291e-01 5.363676692302e-04 2.430955579256e+01
8.772500000000e+02 -1.621726098170e-01 5.403243082808e-04 2.437134316848e+01
8.775000000000e+02 -1.628790370998e-01 5.430163445475e-04 2.443370112508e+01
8.777500000000e+02 -1.633685752564e-01 5.444084527994e-04 2.449654785112e+01
8.780000000000e+02 -1.636204826440e-01 5.444844917146e-04 2.455979735324e+01
8.782500000000e+02 -1.636149356224e-01 5.432471762879e-04 2.462335987281e+01
8.785000000000e+02 -1.633332371464e-01 5.407173118942e-04 2.468714232467e+01
8.787500000000e+02 -1.627581281746e-01 5.369327391412e-04 2.475104878713e+01
8.790000000000e+02 -1.618741689717e-01 5.319469825076e-04 2.481498099335e+01
8.792500000000e+02 -1.606681801666e-01 5.258277530984e-04 2.487883888022e+01
8.795000000000e+02 -1.591296938944e-01 5.186552834326e-04 2.494252111860e+01
8.797500000000e+02 -1.572514176269e-01 5.105206980099e-04 2.500592568420e+01
8.800000000000e+02 -1.550296385490e-01 5.015243293577e-04 2.506895040969e+01
8.802500000000e+02 -1.524645720778e-01 4.917741400285e-04 2.513149354586e+01
8.805000000000e+02 -1.495606168384e-01 4.813842139315e-04 2.519345432255e+01
8.807500000000e+02 -1.463265019169e-01 4.704734264783e-04 2.525473347977e+01
8.810000000000e+02 -1.427753132367e-01 4.591641340469e-04 2.531523380435e+01
8.812500000000e+02 -1.389244050475e-01 4.475810189995e-04 2.537486062588e+01
8.815000000000e+02 -1.347951951467e-01 4.358500176350e-04 2.543352230821e+01
8.817500000000e+02 -1.304128630323e-01 4.240973211380e-04 2.549113071456e+01
8.820000000000e+02 -1.258059592308e-01 4.124483961419e-04 2.554760163545e+01
8.822500000000e+02 -1.210059599371e-01 4.010269873911e-04 2.560285521282e+01
8.825000000000e+02 -1.160467812966e-01 3.899541640221e-04 2.565681631249e+01
8.827500000000e+02 -1.109642824661e-01 3.793473105011e-04 2.570941490654e+01
8.830000000000e+02 -1.057957740749e-01 3.693190659975e-04 2.576058640620e+01
8.832500000000e+02 -1.005795528552e-01 3.599762325693e-04 2.581027196634e+01
8.835000000000e+02 -9.535447443491e-02 3.514186540822e-04 2.585841879879e+01
8.837500000000e+02 -9.015957306756e-02 3.437380887462e-04 2.590498042141e+01
8.840000000000e+02 -8.503371902895e-02 3.370170656825e-04 2.594991691636e+01
8.842500000000e+02 -8.001533441584e-02 3.313278369890e-04 2.599319512996e+01
8.845000000000e+02 -7.514212018812e-02 3.267313331890e-04 2.603478888036e+01
8.847500000000e+02 -7.045082536765e-02 3.232762926616e-04 2.607467909764e+01
8.850000000000e+02 -6.597700988603e-02 3.209984875742e-04 2.611285395751e+01
8.852500000000e+02 -6.175480404248e-02 3.199201304014e-04 2.614930897548e+01
8.855000000000e+02 -5.781665345066e-02 3.200494830146e-04 2.618404704655e+01
8.857500000000e+02 -5.419302411002e-02 3.213806476796e-04 2.621707847003e+01
8.860000000000e+02 -5.091207970281e-02 3.238935938110e-04 2.624842090931e+01
8.862500000000e+02 -4.799932804042e-02 3.275544225214e-04 2.627809930388e+01
8.865000000000e+02 -4.547721043183e-02 3.323157910334e-04 2.630614575263e+01
8.867500000000e+02 -4.336468644355e-02 3.381175794759e-04 2.633259932206e+01
8.870000000000e+02 -4.167679893621e-02 3.448877318166e-04 2.635750580252e+01
8.872500000000e+02 -4.042423787156e-02 3.525432556715e-04 2.638091742160e+01
8.875000000000e+02 -3.961291908107e-02 3.609913366249e-04 2.640289248732e+01
8.877500000000e+02 -3.924362212431e-02 3.701306183200e-04 2.642349496867e+01
8.880000000000e+02 -3.931165947223e-02 3.798524922923e-04 2.644279404325e+01
8.882500000000e+02 -3.980664792315e-02 3.900424755545e-04 2.646086356428e+01
8.885000000000e+02 -4.071235293741e-02 4.005816109886e-04 2.647778149748e+01
8.887500000000e+02 -4.200665715120e-02 4.113478966745e-04 2.649362929520e+01
8.890000000000e+02 -4.366162290196e-02 4.222176612364e-04 2.650849125663e+01
8.892500000000e+02 -4.564368874611e-02 4.330669490856e-04 2.652245383218e+01
8.895000000000e+02 -4.791397684090e-02 4.437728170014e-04 2.653560491381e+01
8.897500000000e+02 -5.042871197792e-02 4.542145975969e-04 2.654803311971e+01
8.900000000000e+02 -5.313975689366e-02 4.642751199946e-04 2.655982706124e+01
8.902500000000e+02 -5.599522621650e-02 4.738418009819e-04 2.657107460912e+01
8.905000000000e+02 -5.894019607553e-02 4.828077225041e-04 2.658186218434e+01
8.907500000000e+02 -6.191746717713e-02 4.910726275772e-04 2.659227405928e+01
8.910000000000e+02 -6.486837557761e-02 4.985438139079e-04 2.660239166993e+01
8.912500000000e+02 -6.773364067070e-02 5.051369845356e-04 2.661229298514e+01
8.915000000000e+02 -7.045421521855e-02 5.107770005434e-04 2.662205188370e+01
8.917500000000e+02 -7.297213361606e-02 5.153985519096e-04 2.663173758512e+01
8.920000000000e+02 -7.523134647726e-02 5.189467868528e-04 2.664141411722e+01
8.922500000000e+02 -7.717850826772e-02 5.213778096611e-04 2.665113982283e+01
8.925000000000e+02 -7.876373396533e-02 5.226591142484e-04 2.666096693093e+01
8.927500000000e+02 -7.994128239877e-02 5.227698982376e-04 2.667094114373e+01
8.930000000000e+02 -8.067019121044e-02 5.217015490404e-04 2.668110131399e+01
8.932500000000e+02 -8.091482079198e-02 5.194575176131e-04 2.669147913235e+01
8.935000000000e+02 -8.064534265607e-02 5.160534361698e-04 2.670209890541e+01
8.937500000000e+02 -7.983812501094e-02 5.115170123914e-04 2.671297735967e+01
8.940000000000e+02 -7.847605044152e-02 5.058878989850e-04 2.672412352979e+01
8.942500000000e+02 -7.654873936331e-02 4.992171851140e-04 2.673553867456e+01
8.945000000000e+02 -7.405269632337e-02 4.915669347905e-04 2.674721628259e+01
8.947500000000e+02 -7.099136022644e-02 4.830096271520e-04 2.675914211897e+01
8.950000000000e+02 -6.737507707662e-02 4.736273360113e-04 2.677129434818e+01
8.952500000000e+02 -6.322098987222e-02 4.635107903385e-04 2.678364370671e+01
8.955000000000e+02 -5.855284736172e-02 4.527583153901e-04 2.679615374923e+01
8.957500000000e+02 -5.340072581694e-02 4.414746151013e-04 2.680878115289e+01
8.960000000000e+02 -4.780069368588e-02 4.297695106598e-04 2.682147607652e+01
8.962500000000e+02 -4.179438345274e-02 4.177565048580e-04 2.683418259000e+01
8.965000000000e+02 -3.542851352547e-02 4.055513365015e-04 2.684683914157e+01
8.967500000000e+02 -2.875433463532e-02 3.932704335259e-04 2.685937909312e+01
8.970000000000e+02 -2.182702722332e-02 3.810293731319e-04 2.687173128783e+01
8.972500000000e+02 -1.470504031877e-02 3.689413090634e-04 2.688382067199e+01
8.975000000000e+02 -7.449392605893e-03 3.571154502086e-04 2.689556893868e+01
8.977500000000e+02 -1.229368942114e-04 3.456555896776e-04 2.690689520895e+01
8.980000000000e+02 7.210413783212e-03 3.346586828346e-04 2.691771674082e+01
8.982500000000e+02 1.448646850010e-02 3.242135688807e-04 2.692794964126e+01
8.985000000000e+02 2.164154889904e-02 3.143998244970e-04 2.693750960045e+01
8.987500000000e+02 2.861329659872e-02 3.052867185405e-04 2.694631262405e+01
8.990000000000e+02 3.534144482650e-02 2.969324017080e-04 2.695427576138e+01
8.992500000000e+02 4.176859304901e-02 2.893832586636e-04 2.696131783206e+01
8.995000000000e+02 4.784092961104e-02 2.826734521512e-04 2.696736012553e+01
8.997500000000e+02 5.350892462691e-02 2.768246605602e-04 2.697232709033e+01
9.000000000000e+02 5.872796976005e-02 2.718460324604e-04 2.697614699352e+01
9.002500000000e+02 6.345894462504e-02 2.677343589007e-04 2.697875254545e+01
9.005000000000e+02 6.766872950810e-02 2.644744167721e-04 2.698008149514e+01
9.007500000000e+02 7.133062427168e-02 2.620395388799e-04 2.698007717516e+01
9.010000000000e+02 7.442469606959e-02 2.603923288223e-04 2.697868900960e+01
9.012500000000e+02 7.693802559945e-02 2.594855564962e-04 2.697587296416e+01
9.015000000000e+02 7.886487005175e-02 2.592631790324e-04 2.697159194723e+01
9.017500000000e+02 8.020672164200e-02 2.596614947850e-04 2.696581614573e+01
9.020000000000e+02 8.097227411204e-02 2.606103896515e-04 2.695852330265e+01
9.022500000000e+02 8.117729376327e-02 2.620346225293e-04 2.694969892543e+01
9.025000000000e+02 8.084438971251e-02 2.638552421611e-04 2.693933642267e+01
9.027500000000e+02 8.000269504688e-02 2.659909930919e-04 2.692743716746e+01
9.030000000000e+02 7.868746697798e-02 2.683596378224e-04 2.691401048856e+01
9.032500000000e+02 7.693959479221e-02 2.708793488726e-04 2.689907357987e+01
9.035000000000e+02 7.480504049429e-02 2.734700094586e-04 2.688265133138e+01
9.037500000000e+02 7.233421430276e-02 2.760544539995e-04 2.686477609001e+01
9.040000000000e+02 6.958128233242e-02 2.785596239772e-04 2.684548733099e+01
9.042500000000e+02 6.660344116565e-02 2.809175902551e-04 2.682483127124e+01
9.045000000000e+02 6.346014274872e-02 2.830664639770e-04 2.680286039733e+01
9.047500000000e+02 6.021229526666e-02 2.849511778722e-04 2.677963293801e+01
9.050000000000e+02 5.692145174629e-02 2.865241025605e-04 2.675521227869e+01
9.052500000000e+02 5.364898894982e-02 2.877455080077e-04 2.672966631267e+01
9.055000000000e+02 5.045529196512e-02 2.885838772177e-04 2.670306676247e+01
9.057500000000e+02 4.739895455651e-02 2.890160690805e-04 2.667548845652e+01
9.060000000000e+02 4.453601582596e-02 2.890272768896e-04 2.664700858438e+01
9.062500000000e+02 4.191921644100e-02 2.886109075068e-04 2.661770594209e+01
9.065000000000e+02 3.959732413336e-02 2.877682518104e-04 2.658766015984e+01
9.067500000000e+02 3.761449507075e-02 2.865080769827e-04 2.655695095810e+01
9.070000000000e+02 3.600972225494e-02 2.848459711906e-04 2.652565740106e+01
9.072500000000e+02 3.481633531519e-02 2.828037800063e-04 2.649385719579e+01
9.075000000000e+02 3.406160273557e-02 2.804087892906e-04 2.646162601547e+01
9.077500000000e+02 3.376640034372e-02 2.776929242971e-04 2.642903688521e+01
9.080000000000e+02 3.394498538400e-02 2.746918337792e-04 2.639615961434e+01
9.082500000000e+02 3.460485022214e-02 2.714440084817e-04 2.636306029818e+01
9.085000000000e+02 3.574668665327e-02 2.679897873475e-04 2.632980087900e+01
9.087500000000e+02 3.736442592853e-02 2.643705256475e-04 2.629643879790e+01
9.090000000000e+02 3.944539050917e-02 2.606275626946e-04 2.626302670655e+01
9.092500000000e+02 4.197053160173e-02 2.568013536710e-04 2.622961225723e+01
9.095000000000e+02 4.491474762969e-02 2.529309597677e-04 2.619623798383e+01
9.097500000000e+02 4.824729788778e-02 2.490531503545e-04 2.616294123366e+01
9.100000000000e+02 5.193228144443e-02 2.452018012856e-04 2.612975419246e+01
9.102500000000e+02 5.592919002116e-02 2.414074230555e-04 2.609670396090e+01
9.105000000000e+02 6.019352820300e-02 2.376967640170e-04 2.606381269087e+01
9.107500000000e+02 6.467747194319e-02 2.340925737867e-04 2.603109778712e+01
9.110000000000e+02 6.933058488309e-02 2.306134382019e-04 2.599857213732e+01
9.112500000000e+02 7.410055110370e-02 2.272737806392e-04 2.596624438966e+01
9.115000000000e+02 7.893394200695e-02 2.240839548031e-04 2.593411926374e+01
9.117500000000e+02 8.377698735206e-02 2.210504602722e-04 2.590219786459e+01
9.120000000000e+02 8.857634542210e-02 2.181762497044e-04 2.587047803117e+01
9.122500000000e+02 9.327985597700e-02 2.154611265743e-04 2.583895467269e+01
9.125000000000e+02 9.783728730760e-02 2.129022068357e-04 2.580762010758e+01
9.127500000000e+02 1.022010272193e-01 2.104944727849e-04 2.577646440140e+01
9.130000000000e+02 1.063267472394e-01 2.082313346795e-04 2.574547567464e+01
9.132500000000e+02 1.101739976458e-01 2.061052369061e-04 2.571464040670e+01
9.135000000000e+02 1.137067630478e-01 2.041082069031e-04 2.568394370807e+01
9.137500000000e+02 1.168939239162e-01 2.022324932110e-04 2.565336956273e+01
9.140000000000e+02 1.197096668843e-01 2.004710675280e-04 2.562290105777e+01
9.142500000000e+02 1.221337882235e-01 1.988181158831e-04 2.559252056856e+01
9.145000000000e+02 1.241519274767e-01 1.972694898418e-04 2.556220991967e+01
9.147500000000e+02 1.257557089692e-01 1.958229967420e-04 2.553195052752e+01
9.150000000000e+02 1.269427764548e-01 1.944786646674e-04 2.550172350468e+01
9.152500000000e+02 1.277167494872e-01 1.932388595065e-04 2.547150974301e+01
9.155000000000e+02 1.280870780999e-01 1.921083134787e-04 2.544128998483e+01
9.157500000000e+02 1.280688161528e-01 1.910940363514e-04 2.541104486641e+01
9.160000000000e+02 1.276823000903e-01 1.902051290220e-04 2.538075495099e+01
9.162500000000e+02 1.269527610907e-01 1.894524768025e-04 2.535040075370e+01
9.165000000000e+02 1.259098529777e-01 1.888483626613e-04 2.531996275213e+01
9.167500000000e+02 1.245871327837e-01 1.884059863858e-04 2.528942140578e+01
9.170000000000e+02 1.230214755855e-01 1.881389145220e-04 2.525875716387e+01
9.172500000000e+02 1.212524471602e-01 1.880604768107e-04 2.522795047563e+01
9.175000000000e+02 1.193216533111e-01 1.881831252853e-04 2.519698181696e+01
9.177500000000e+02 1.172720561469e-01 1.885177615073e-04 2.516583171236e+01
9.180000000000e+02 1.151472821266e-01 1.890730950218e-04 2.513448076659e+01
9.182500000000e+02 1.129909353631e-01 1.898550220900e-04 2.510290971687e+01
9.185000000000e+02 1.108459121532e-01 1.908660553744e-04 2.507109948132e+01
9.187500000000e+02 1.087537441185e-01 1.921048182670e-04 2.503903122889e+01
9.190000000000e+02 1.067539770765e-01 1.935656135713e-04 2.500668646120e+01
9.192500000000e+02 1.048835758221e-01 1.952381518683e-04 2.497404709507e+01
9.195000000000e+02 1.031763984367e-01 1.971073479745e-04 2.494109557000e+01
9.197500000000e+02 1.016627149781e-01 1.991532949722e-04 2.490781495155e+01
9.200000000000e+02 1.003688067099e-01 2.013513432856e-04 2.487418905678e+01
9.202500000000e+02 9.931661907861e-02 2.036723839427e-04 2.484020257340e+01
9.205000000000e+02 9.852350570022e-02 2.060832366334e-04 2.480584119338e+01
9.207500000000e+02 9.800205177517e-02 2.085471826772e-04 2.477109175029e+01
9.210000000000e+02 9.775996557169e-02 2.110246759693e-04 2.473594235173e+01
9.212500000000e+02 9.780006584687e-02 2.134741223179e-04 2.470038251458e+01
9.215000000000e+02 9.812034698515e-02 2.158527492506e-04 2.466440330182e+01
9.217500000000e+02 9.871411182295e-02 2.181176093012e-04 2.462799744573e+01
9.220000000000e+02 9.957019668721e-02 2.202267186148e-04 2.459115946894e+01
9.222500000000e+02 1.006732457916e-01 2.221399542101e-04 2.455388579385e+01
9.225000000000e+02 1.020040664652e-01 2.238201521644e-04 2.451617484035e+01
9.227500000000e+02 1.035400258037e-01 2.252340707399e-04 2.447802710418e+01
9.230000000000e+02 1.052555060353e-01 2.263532513221e-04 2.443944522446e+01
9.232500000000e+02 1.071223947319e-01 2.271549521802e-04 2.440043402386e+01
9.235000000000e+02 1.091106055109e-01 2.276228402135e-04 2.436100053803e+01
9.237500000000e+02 1.111886231136e-01 2.277475207545e-04 2.432115401268e+01
9.240000000000e+02 1.133240584267e-01 2.275269288835e-04 2.428090588553e+01
9.242500000000e+02 1.154842133407e-01 2.269665223488e-04 2.424026973701e+01
9.245000000000e+02 1.176366312197e-01 2.260793258404e-04 2.419926122635e+01
9.247500000000e+02 1.197496453972e-01 2.248857513202e-04 2.415789799628e+01
9.250000000000e+02 1.217928993650e-01 2.234132455125e-04 2.411619955861e+01
9.252500000000e+02 1.237378291508e-01 2.216957820496e-04 2.407418716173e+01
9.255000000000e+02 1.255581194352e-01 2.197731429600e-04 2.403188363199e+01
9.257500000000e+02 1.272300987966e-01 2.176900985311e-04 2.398931320419e+01
9.260000000000e+02 1.287330863324e-01 2.154954535151e-04 2.394650133573e+01
9.262500000000e+02 1.300496828856e-01 2.132409783466e-04 2.390347450950e+01
9.265000000000e+02 1.311659938365e-01 2.109802891200e-04 2.386026002861e+01
9.267500000000e+02 1.320717896888e-01 2.087676755877e-04 2.381688580977e+01
9.270000000000e+02 1.327605932915e-01 2.066569169195e-04 2.377338017309e+01
9.272500000000e+02 1.332297108110e-01 2.047000839123e-04 2.372977163758e+01
9.275000000000e+02 1.334801816077e-01 2.029464040703e-04 2.368608872104e+01
9.277500000000e+02 1.335166700105e-01 2.014411546872e-04 2.364235975311e+01
9.280000000000e+02 1.333472833458e-01 2.002246247087e-04 2.359861269846e+01
9.282500000000e+02 1.329833427736e-01 1.993312652572e-04 2.355487499829e+01
9.285000000000e+02 1.324390860396e-01 1.987888434211e-04 2.351117342934e+01
9.287500000000e+02 1.317313211555e-01 1.986177393526e-04 2.346753398281e+01
9.290000000000e+02 1.308790500434e-01 1.988304161311e-04 2.342398176621e+01
9.292500000000e+02 1.299030432018e-01 1.994309425631e-04 2.338054092724e+01
9.295000000000e+02 1.288254059949e-01 2.004148221480e-04 2.333723460118e+01
9.297500000000e+02 1.276691288654e-01 2.017689600609e-04 2.329408487960e+01
9.300000000000e+02 1.264576382894e-01 2.034717342469e-04 2.325111280634e+01
9.302500000000e+02 1.252143652936e-01 2.054932611579e-04 2.320833839149e+01
9.305000000000e+02 1.239623394736e-01 2.077958257864e-04 2.316578064692e+01
9.307500000000e+02 1.227238219771e-01 2.103344855686e-04 2.312345764200e+01
9.310000000000e+02 1.215199870571e-01 2.130579217975e-04 2.308138657277e+01
9.312500000000e+02 1.203706608594e-01 2.159092346506e-04 2.303958385172e+01
9.315000000000e+02 1.192941265492e-01 2.188269761184e-04 2.299806520278e+01
9.317500000000e+02 1.183069942783e-01 2.217462869820e-04 2.295684576949e+01
9.320000000000e+02 1.174241419431e-01 2.246000926174e-04 2.291594022912e+01
9.322500000000e+02 1.166587184647e-01 2.273203580593e-04 2.287536290829e+01
9.325000000000e+02 1.160222112214e-01 2.298393332248e-04 2.283512790331e+01
9.327500000000e+02 1.155245626378e-01 2.320908102157e-04 2.279524919576e+01
9.330000000000e+02 1.151743243743e-01 2.340113143802e-04 2.275574076425e+01
9.332500000000e+02 1.149788422149e-01 2.355411357319e-04 2.271661669338e+01
9.335000000000e+02 1.149444489023e-01 2.366254229836e-04 2.267789127075e+01
9.337500000000e+02 1.150766554851e-01 2.372149729235e-04 2.263957907657e+01
9.340000000000e+02 1.153803200904e-01 2.372669331826e-04 2.260169506547e+01
9.342500000000e+02 1.158597856841e-01 2.367453346976e-04 2.256425463354e+01
9.345000000000e+02 1.165189716660e-01 2.356214336893e-04 2.252727367897e+01
9.347500000000e+02 1.173614073305e-01 2.338738910320e-04 2.249076864694e+01
9.350000000000e+02 1.183902075871e-01 2.314887788349e-04 2.245475657243e+01
9.352500000000e+02 1.196079761869e-01 2.284594534042e-04 2.241925510598e+01
9.355000000000e+02 1.210166495733e-01 2.247862940562e-04 2.238428253852e+01
9.357500000000e+02 1.226172802133e-01 2.204763734116e-04 2.234985781586e+01
9.360000000000e+02 1.244097652211e-01 2.155430636717e-04 2.231600055186e+01
9.362500000000e+02 1.263925392462e-01 2.100056042552e-04 2.228273103652e+01
9.365000000000e+02 1.285622412570e-01 2.038886848414e-04 2.225007024430e+01
9.367500000000e+02 1.309133701981e-01 1.972220133552e-04 2.221803983978e+01
9.370000000000e+02 1.334379529818e-01 1.900400223475e-04 2.218666218814e+01
9.372500000000e+02 1.361252320772e-01 1.823817730027e-04 2.215596036305e+01
9.375000000000e+02 1.389613983871e-01 1.742906446459e-04 2.212595816003e+01
9.377500000000e+02 1.419293766535e-01 1.658140504720e-04 2.209668010978e+01
9.380000000000e+02 1.450086785971e-01 1.570035284917e-04 2.206815149356e+01
9.382500000000e+02 1.481753321571e-01 1.479148559663e-04 2.204039835891e+01
9.385000000000e+02 1.514018927737e-01 1.386080737287e-04 2.201344753511e+01
9.387500000000e+02 1.546575433436e-01 1.291475489373e-04 2.198732664649e+01
9.390000000000e+02 1.579082792606e-01 1.196020381514e-04 2.196206412229e+01
9.392500000000e+02 1.611171842568e-01 1.100447033782e-04 2.193768919978e+01
9.395000000000e+02 1.642447849444e-01 1.005530714886e-04 2.191423192004e+01
9.397500000000e+02 1.672494900894e-01 9.120888569935e-05 2.189172311584e+01
9.400000000000e+02 1.700881000283e-01 8.209785388122e-05 2.187019438429e+01
9.402500000000e+02 1.727163801226e-01 7.330927898339e-05 2.184967804783e+01
9.405000000000e+02 1.750897023836e-01 6.493552619023e-05 2.183020710230e+01
9.407500000000e+02 1.771637310657e-01 5.707138230829e-05 2.181181514181e+01
9.410000000000e+02 1.788951574572e-01 4.981325576543e-05 2.179453627428e+01
9.412500000000e+02 1.802424620163e-01 4.325827968412e-05 2.177840500555e+01
9.415000000000e+02 1.811667158005e-01 3.750324438181e-05 2.176345611942e+01
9.417500000000e+02 1.816323812583e-01 3.264347534828e-05 2.174972451979e+01
9.420000000000e+02 1.816081187747e-01 2.877159495320e-05 2.173724506950e+01
9.422500000000e+02 1.810675778189e-01 2.597621521019e-05 2.172605239198e+01
9.425000000000e+02 1.799901547989e-01 2.434055731010e-05 2.171618067189e+01
9.427500000000e+02 1.783616915074e-01 2.394105906389e-05 2.170766341576e+01
9.430000000000e+02 1.761751141056e-01 2.484590494339e-05 2.170053322073e+01
9.432500000000e+02 1.734309610807e-01 2.711356597183e-05 2.169482150302e+01
9.435000000000e+02 1.701377894350e-01 3.079134015374e-05 2.169055823571e+01
9.437500000000e+02 1.663124544828e-01 3.591386696883e-05 2.168777166145e+01
9.440000000000e+02 1.619802030662e-01 4.250173491745e-05 2.168648800606e+01
9.442500000000e+02 1.571746075787e-01 5.056011640619e-05 2.168673119859e+01
9.445000000000e+02 1.519372900791e-01 6.007750333857e-05 2.168852257314e+01
9.447500000000e+02 1.463174578930e-01 7.102454207110e-05 2.169188059738e+01
9.450000000000e+02 1.403712388667e-01 8.335306290718e-05 2.169682060386e+01
9.452500000000e+02 1.341608179846e-01 9.699537357096e-05 2.170335454188e+01
9.455000000000e+02 1.277534100481e-01 1.118637471305e-04 2.171149074260e+01
9.457500000000e+02 1.212200689553e-01 1.278501276759e-04 2.172123371818e+01
9.460000000000e+02 1.146343843943e-01 1.448262818528e-04 2.173258398819e+01
9.462500000000e+02 1.080710861151e-01 1.626443688428e-04 2.174553794238e+01
9.465000000000e+02 1.016046121212e-01 1.811379226095e-04 2.176008773181e+01
9.467500000000e+02 9.530767304204e-02 2.001231787679e-04 2.177622120819e+01
9.470000000000e+02 8.924986871318e-02 2.194010883223e-04 2.179392190088e+01
9.472500000000e+02 8.349639473813e-02 2.387597338462e-04 2.181316903874e+01
9.475000000000e+02 7.810688558355e-02 2.579771714310e-04 2.183393760356e+01
9.477500000000e+02 7.313442733602e-02 2.768247097943e-04 2.185619843395e+01
9.480000000000e+02 6.862476763149e-02 2.950705797901e-04 2.187991836835e+01
9.482500000000e+02 6.461574593215e-02 3.124838802902e-04 2.190506041305e+01
9.485000000000e+02 6.113694817898e-02 3.288387351943e-04 2.193158395366e+01
9.487500000000e+02 5.820958773676e-02 3.439185442762e-04 2.195944499082e+01
9.490000000000e+02 5.584660222961e-02 3.575202029942e-04 2.198859640512e+01
9.492500000000e+02 5.405293711566e-02 3.694581696330e-04 2.201898823383e+01
9.495000000000e+02 5.282599924273e-02 3.795682787836e-04 2.205056797421e+01
9.497500000000e+02 5.215623558670e-02 3.877113911078e-04 2.208328089833e+01
9.500000000000e+02 5.202780209189e-02 3.937761672863e-04 2.211707036671e+01
9.502500000000e+02 5.241928446172e-02 3.976814951413e-04 2.215187816475e+01
9.505000000000e+02 5.330442691981e-02 3.993782991009e-04 2.218764482432e+01
9.507500000000e+02 5.465284720309e-02 3.988506358146e-04 2.222430995818e+01
9.510000000000e+02 5.643068572170e-02 3.961161076164e-04 2.226181258790e+01
9.512500000000e+02 5.860119429644e-02 3.912256910005e-04 2.230009146461e+01
9.515000000000e+02 6.112523743934e-02 3.842626987691e-04 2.233908538881e+01
9.517500000000e+02 6.396169027843e-02 3.753410194983e-04 2.237873351684e+01
9.520000000000e+02 6.706776630819e-02 3.646032689682e-04 2.241897566383e+01
9.522500000000e+02 7.039924714069e-02 3.522181478751e-04 2.245975259114e+01
9.525000000000e+02 7.391066652526e-02 3.383774240083e-04 2.250100628010e+01
9.527500000000e+02 7.755543629265e-02 3.232927235099e-04 2.254268019168e+01
9.530000000000e+02 8.128596496488e-02 3.071919002336e-04 2.258471950888e+01
9.532500000000e+02 8.505376440436e-02 2.903154568682e-04 2.262707135381e+01
9.535000000000e+02 8.880958981115e-02 2.729128453515e-04 2.266968498534e+01
9.537500000000e+02 9.250361099955e-02 2.552386794885e-04 2.271251196883e+01
9.540000000000e+02 9.608564527795e-02 2.375492226961e-04 2.275550631781e+01
9.542500000000e+02 9.950544915757e-02 2.200989162034e-04 2.279862460737e+01
9.545000000000e+02 1.027130828835e-01 2.031370488539e-04 2.284182604926e+01
9.547500000000e+02 1.056593411484e-01 1.869046440043e-04 2.288507254137e+01
9.550000000000e+02 1.082962476098e-01 1.716315673917e-04 2.292832867810e+01
9.552500000000e+02 1.105776021590e-01 1.575338752038e-04 2.297156173257e+01
9.555000000000e+02 1.124595732802e-01 1.448113932770e-04 2.301474160105e+01
9.557500000000e+02 1.139013139007e-01 1.336456146273e-04 2.305784072442e+01
9.560000000000e+02 1.148655946391e-01 1.241976768013e-04 2.310083397320e+01
9.562500000000e+02 1.153194267122e-01 1.166067837170e-04 2.314369851910e+01
9.565000000000e+02 1.152346746132e-01 1.109888336523e-04 2.318641367518e+01
9.567500000000e+02 1.145886237838e-01 1.074353167512e-04 2.322896072636e+01
9.570000000000e+02 1.133645174010e-01 1.060124577840e-04 2.327132274254e+01
9.572500000000e+02 1.115520199011e-01 1.067606510458e-04 2.331348438421e+01
9.575000000000e+02 1.091476271892e-01 1.096941751626e-04 2.335543170322e+01
9.577500000000e+02 1.061549927561e-01 1.148011943247e-04 2.339715194031e+01
9.580000000000e+02 1.025851731113e-01 1.220441478366e-04 2.343863332691e+01
9.582500000000e+02 9.845678653505e-02 1.313602874599e-04 2.347986488978e+01
9.585000000000e+02 9.379607383951e-02 1.426624514679e-04 2.352083626430e+01
9.587500000000e+02 8.863685768113e-02 1.558402994490e-04 2.356153751941e+01
9.590000000000e+02 8.302039758637e-02 1.707616842666e-04 2.360195899144e+01
9.592500000000e+02 7.699512304656e-02 1.872742725946e-04 2.364209113599e+01
9.595000000000e+02 7.061625898089e-02 2.052073268908e-04 2.368192439357e+01
9.597500000000e+02 6.394531512415e-02 2.243736991055e-04 2.372144907151e+01
9.600000000000e+02 5.704945524925e-02 2.445721549812e-04 2.376065524613e+01
9.602500000000e+02 5.000073733395e-02 2.655893176404e-04 2.379953268228e+01
9.605000000000e+02 4.287522271490e-02 2.872021546233e-04 2.383807077258e+01
9.607500000000e+02 3.575197073307e-02 3.091805681188e-04 2.387625850149e+01
9.610000000000e+02 2.871191662591e-02 3.312893447816e-04 2.391408442747e+01
9.612500000000e+02 2.183665786761e-02 3.532908452070e-04 2.395153668959e+01
9.615000000000e+02 1.520716042903e-02 3.749473947363e-04 2.398860303694e+01
9.617500000000e+02 8.902416564383e-03 3.960236302694e-04 2.402527088189e+01
9.620000000000e+02 2.998078569814e-03 4.162888288629e-04 2.406152737546e+01
9.622500000000e+02 -2.434896804545e-03 4.355192156120e-04 2.409735951313e+01
9.625000000000e+02 -7.331557176654e-03 4.535002262081e-04 2.413275425902e+01
9.627500000000e+02 -1.163417988166e-02 4.700287281823e-04 2.416769869777e+01
9.630000000000e+02 -1.529337352138e-02 4.849151748017e-04 2.420218020546e+01
9.632500000000e+02 -1.826902980915e-02 4.979857977689e-04 2.423618665159e+01
9.635000000000e+02 -2.053107964831e-02 5.090847045478e-04 2.426970661016e+01
9.637500000000e+02 -2.206003984477e-02 5.180758381772e-04 2.430272959807e+01
9.640000000000e+02 -2.284732371848e-02 5.248448990633e-04 2.433524632977e+01
9.642500000000e+02 -2.289530620916e-02 5.293011658125e-04 2.436724897667e+01
9.645000000000e+02 -2.221713992785e-02 5.313791428860e-04 2.439873144452e+01
9.647500000000e+02 -2.083633101513e-02 5.310400310205e-04 2.442968965566e+01
9.650000000000e+02 -1.878608494759e-02 5.282728969546e-04 2.446012182552e+01
9.652500000000e+02 -1.610845095528e-02 5.230955366410e-04 2.449002874779e+01
9.655000000000e+02 -1.285329808174e-02 5.155551105273e-04 2.451941405715e+01
9.657500000000e+02 -9.077156960850e-03 5.057282895922e-04 2.454828449372e+01
9.660000000000e+02 -4.841961950691e-03 4.937209546697e-04 2.457665013531e+01
9.662500000000e+02 -2.137629618280e-04 4.796674643113e-04 2.460452461866e+01
9.665000000000e+02 4.738581135176e-03 4.637293946372e-04 2.463192532409e+01
9.667500000000e+02 9.944669675716e-03 4.460937810311e-04 2.465887352880e+01
9.670000000000e+02 1.533373746801e-02 4.269708746510e-04 2.468539452753e+01
9.672500000000e+02 2.083574295855e-02 4.065913931190e-04 2.471151770957e+01
9.675000000000e+02 2.638230427639e-02 3.852033519070e-04 2.473727658455e+01
9.677500000000e+02 3.190749920761e-02 3.630684858678e-04 2.476270877690e+01
9.680000000000e+02 3.734849436724e-02 3.404583676129e-04 2.478785595937e+01
9.682500000000e+02 4.264601675650e-02 3.176502743077e-04 2.481276373936e+01
9.685000000000e+02 4.774467690302e-02 2.949229089934e-04 2.483748149942e+01
9.687500000000e+02 5.259314592230e-02 2.725520710074e-04 2.486206218649e+01
9.690000000000e+02 5.714422156290e-02 2.508063863247e-04 2.488656204852e+01
9.692500000000e+02 6.135479966030e-02 2.299431777086e-04 2.491104033770e+01
9.695000000000e+02 6.518578407024e-02 2.102046012539e-04 2.493555895844e+01
9.697500000000e+02 6.860196194190e-02 1.918141311833e-04 2.496018208330e+01
9.700000000000e+02 7.157187730079e-02 1.749734637819e-04 2.498497572294e+01
9.702500000000e+02 7.406772763197e-02 1.598598767148e-04 2.501000728252e+01
9.705000000000e+02 7.606530142370e-02 1.466241962953e-04 2.503534506241e+01
9.707500000000e+02 7.754398746987e-02 1.353892921861e-04 2.506105776804e+01
9.710000000000e+02 7.848684996876e-02 1.262491753470e-04 2.508721396188e+01
9.712500000000e+02 7.888078708953e-02 1.192686569840e-04 2.511388153963e+01
9.715000000000e+02 7.871675587202e-02 1.144835901852e-04 2.514112715544e+01
9.717500000000e+02 7.799007562882e-02 1.119015886445e-04 2.516901567783e+01
9.720000000000e+02 7.670076408518e-02 1.115032810268e-04 2.519760960480e+01
9.722500000000e+02 7.485390648406e-02 1.132438735963e-04 2.522696851584e+01
9.725000000000e+02 7.246001726161e-02 1.170550928044e-04 2.525714849277e+01
9.727500000000e+02 6.953537311749e-02 1.228473546578e-04 2.528820158329e+01
9.730000000000e+02 6.610227179332e-02 1.305121298658e-04 2.532017524358e+01
9.732500000000e+02 6.218921355446e-02 1.399243485593e-04 2.535311182927e+01
9.735000000000e+02 5.783094583196e-02 1.509448774199e-04 2.538704807615e+01
9.737500000000e+02 5.306836832546e-02 1.634229137782e-04 2.542201463343e+01
9.740000000000e+02 4.794828828500e-02 1.771982942502e-04 2.545803560960e+01
9.742500000000e+02 4.252299035302e-02 1.921036968760e-04 2.549512814994e+01
9.745000000000e+02 3.684964710070e-02 2.079666381219e-04 2.553330207108e+01
9.747500000000e+02 3.098956267490e-02 2.246113005352e-04 2.557255952352e+01
9.750000000000e+02 2.500725897944e-02 2.418602106282e-04 2.561289469881e+01
9.752500000000e+02 1.896944024808e-02 2.595356921717e-04 2.565429360885e+01
9.755000000000e+02 1.294385075468e-02 2.774611484471e-04 2.569673390240e+01
9.757500000000e+02 6.998062156196e-03 2.954622802391e-04 2.574018475356e+01
9.760000000000e+02 1.198226733548e-03 3.133681060201e-04 2.578460679922e+01
9.762500000000e+02 -4.392163040637e-03 3.310118769729e-04 2.582995216713e+01
9.765000000000e+02 -9.713474011540e-03 3.482320116475e-04 2.587616454772e+01
9.767500000000e+02 -1.471104658061e-02 3.648729528839e-04 2.592317934486e+01
9.770000000000e+02 -1.933619648544e-02 3.807860315527e-04 2.597092389626e+01
9.772500000000e+02 -2.354706569296e-02 3.958303343423e-04 2.601931774452e+01
9.775000000000e+02 -2.730929708072e-02 4.098735894884e-04 2.606827300245e+01
9.777500000000e+02 -3.059652382388e-02 4.227931044365e-04 2.611769475265e+01
9.780000000000e+02 -3.339064823531e-02 4.344767236323e-04 2.616748150657e+01
9.782500000000e+02 -3.568190985847e-02 4.448238032769e-04 2.621752573980e+01
9.785000000000e+02 -3.746875782582e-02 4.537462385335e-04 2.626771444063e+01
9.787500000000e+02 -3.875751880010e-02 4.611694421429e-04 2.631792973840e+01
9.790000000000e+02 -3.956189448645e-02 4.670333224133e-04 2.636804953078e+01
9.792500000000e+02 -3.990230385909e-02 4.712931887517e-04 2.641794817290e+01
9.795000000000e+02 -3.980509436638e-02 4.739205399338e-04 2.646749718477e+01
9.797500000000e+02 -3.930167450545e-02 4.749037703543e-04 2.651656596218e+01
9.800000000000e+02 -3.842756706410e-02 4.742488687509e-04 2.656502252863e+01
9.802500000000e+02 -3.722144856817e-02 4.719795211604e-04 2.661273428575e+01
9.805000000000e+02 -3.572418186833e-02 4.681373702173e-04 2.665956876589e+01
9.807500000000e+02 -3.397790256517e-02 4.627819494752e-04 2.670539440235e+01
9.810000000000e+02 -3.202515168895e-02 4.559903387667e-04 2.675008128022e+01
9.812500000000e+02 -2.990809391577e-02 4.478565415333e-04 2.679350190699e+01
9.815000000000e+02 -2.766785481148e-02 4.384906535137e-04 2.683553194745e+01
9.817500000000e+02 -2.534394851901e-02 4.280177230391e-04 2.687605097850e+01
9.820000000000e+02 -2.297384929337e-02 4.165763304787e-04 2.691494320630e+01
9.822500000000e+02 -2.059266270888e-02 4.043170443386e-04 2.695209817890e+01
9.825000000000e+02 -1.823293092414e-02 3.914006116976e-04 2.698741148355e+01
9.827500000000e+02 -1.592453126362e-02 3.779959596862e-04 2.702078540304e+01
9.830000000000e+02 -1.369467843503e-02 3.642780567785e-04 2.705212956832e+01
9.832500000000e+02 -1.156800260204e-02 3.504257038510e-04 2.708136156221e+01
9.835000000000e+02 -9.566686237043e-03 3.366192136827e-04 2.710840749052e+01
9.837500000000e+02 -7.710646236347e-03 3.230380676629e-04 2.713320252483e+01
9.840000000000e+02 -6.017738425843e-03 3.098586234390e-04 2.715569137917e+01
9.842500000000e+02 -4.503963783464e-03 2.972518352558e-04 2.717582874692e+01
9.845000000000e+02 -3.183669609312e-03 2.853811118755e-04 2.719357966902e+01
9.847500000000e+02 -2.069718023014e-03 2.744002554242e-04 2.720891985224e+01
9.850000000000e+02 -1.173621476790e-03 2.644515884058e-04 2.722183589993e+01
9.852500000000e+02 -5.056331312260e-04 2.556642596620e-04 2.723232545750e+01
9.855000000000e+02 -7.478453999400e-05 2.481527424847e-04 2.724039730844e+01
9.857500000000e+02 1.111313471080e-04 2.420155578896e-04 2.724607133464e+01
9.860000000000e+02 4.561036276800e-05 2.373342668047e-04 2.724937842044e+01
9.862500000000e+02 -2.764410071120e-04 2.341726363305e-04 2.725036023863e+01
9.865000000000e+02 -8.585677362120e-04 2.325761032460e-04 2.724906893982e+01
9.867500000000e+02 -1.702595050630e-03 2.325714622529e-04 2.724556675129e+01
9.870000000000e+02 -2.808435748680e-03 2.341667721227e-04 2.723992546796e+01
9.872500000000e+02 -4.173905389786e-03 2.373515136080e-04 2.723222584586e+01
9.875000000000e+02 -5.794528033356e-03 2.420969235947e-04 2.722255691413e+01
9.877500000000e+02 -7.663381100122e-03 2.483565619622e-04 2.721101519062e+01
9.880000000000e+02 -9.770961507148e-03 2.560670251553e-04 2.719770382475e+01
9.882500000000e+02 -1.210510372212e-02 2.651488527857e-04 2.718273166704e+01
9.885000000000e+02 -1.465093550444e-02 2.755075611989e-04 2.716621228748e+01
9.887500000000e+02 -1.739090523414e-02 2.870348129066e-04 2.714826294419e+01
9.890000000000e+02 -2.030486376698e-02 2.996096922689e-04 2.712900351196e+01
9.892500000000e+02 -2.337020671564e-02 3.131001029943e-04 2.710855540459e+01
9.895000000000e+02 -2.656208538436e-02 3.273642231098e-04 2.708704048031e+01
9.897500000000e+02 -2.985367062616e-02 3.422520682155e-04 2.706457996387e+01
9.900000000000e+02 -3.321647301013e-02 3.576071211144e-04 2.704129338665e+01
9.902500000000e+02 -3.662070912963e-02 3.732679413292e-04 2.701729756786e+01
9.905000000000e+02 -4.003570559829e-02 3.890698647619e-04 2.699270564365e+01
9.907500000000e+02 -4.343033391784e-02 4.048467483448e-04 2.696762616077e+01
9.910000000000e+02 -4.677345871017e-02 4.204327235938e-04 2.694216224434e+01
9.912500000000e+02 -5.003439983261e-02 4.356639590123e-04 2.691641085109e+01
9.915000000000e+02 -5.318338518246e-02 4.503804973401e-04 2.689046210878e+01
9.917500000000e+02 -5.619199601511e-02 4.644279697694e-04 2.686439876404e+01
9.920000000000e+02 -5.903358184647e-02 4.776593219540e-04 2.683829572397e+01
9.922500000000e+02 -6.168365349456e-02 4.899365449906e-04 2.681221970698e+01
9.925000000000e+02 -6.412022730965e-02 5.011323085958e-04 2.678622900830e+01
9.927500000000e+02 -6.632412568307e-02 5.111315336818e-04 2.676037335711e+01
9.930000000000e+02 -6.827923681556e-02 5.198328695433e-04 2.673469388463e+01
9.932500000000e+02 -6.997270758072e-02 5.271500251390e-04 2.670922319788e+01
9.935000000000e+02 -7.139509377318e-02 5.330130237031e-04 2.668398552734e+01
9.937500000000e+02 -7.254044077563e-02 5.373692324988e-04 2.665899697793e+01
9.940000000000e+02 -7.340632861230e-02 5.401842315369e-04 2.663426584698e+01
9.942500000000e+02 -7.399384512786e-02 5.414424475047e-04 2.660979301518e+01
9.945000000000e+02 -7.430752268179e-02 5.411476152647e-04 2.658557239073e+01
9.947500000000e+02 -7.435521604792e-02 5.393229404516e-04 2.656159139774e+01
9.950000000000e+02 -7.414795098015e-02 5.360110518033e-04 2.653783152206e+01
9.952500000000e+02 -7.369972481983e-02 5.312736559992e-04 2.651426885416e+01
9.955000000000e+02 -7.302727616625e-02 5.251909353833e-04 2.649087467939e+01
9.957500000000e+02 -7.214982435138e-02 5.178606721176e-04 2.646761604558e+01
9.960000000000e+02 -7.108879204443e-02 5.093970929345e-04 2.644445636623e+01
9.962500000000e+02 -6.986750152245e-02 4.999293917864e-04 2.642135598214e+01
9.965000000000e+02 -6.851085649462e-02 4.896001835083e-04 2.639827272823e+01
9.967500000000e+02 -6.704502029197e-02 4.785636180013e-04 2.637516247426e+01
9.970000000000e+02 -6.549707940021e-02 4.669831688026e-04 2.635197963824e+01
9.972500000000e+02 -6.389470909152e-02 4.550293612416e-04 2.632867767462e+01
9.975000000000e+02 -6.226583937772e-02 4.428774365319e-04 2.630520952486e+01
9.977500000000e+02 -6.063832282624e-02 4.307047141419e-04 2.628152804033e+01
9.980000000000e+02 -5.903960896850e-02 4.186879581337e-04 2.625758636910e+01
9.982500000000e+02 -5.749643002253e-02 4.070008707467e-04 2.623333829558e+01
9.985000000000e+02 -5.603449335785e-02 3.958114215478e-04 2.620873857013e+01
9.987500000000e+02 -5.467819576558e-02 3.852792994335e-04 2.618374317395e+01
9.990000000000e+02 -5.345034065867e-02 3.755534371778e-04 2.615830957864e+01
9.992500000000e+02 -5.237188882550e-02 3.667697335662e-04 2.613239695197e+01
9.995000000000e+02 -5.146171009207e-02 3.590489097535e-04 2.610596635148e+01
9.997500000000e+02 -5.073637496797e-02 3.524946422483e-04 2.607898087972e+01
1.000000000000e+03 -5.020996350008e-02 3.471919399817e-04 2.605140581286e+01
1.000250000000e+03 -4.989388965698e-02 3.432057875099e-04 2.602320871571e+01
1.000500000000e+03 -4.979677653131e-02 3.405801661828e-04 2.599435951952e+01
1.000750000000e+03 -4.992433982676e-02 3.393373576429e-04 2.596483059388e+01
1.001000000000e+03 -5.027931596626e-02 3.394776315306e-04 2.593459678796e+01
1.001250000000e+03 -5.086142438706e-02 3.409792982047e-04 2.590363546162e+01
1.001500000000e+03 -5.166736235104e-02 3.437991131661e-04 2.587192649258e+01
1.001750000000e+03 -5.269083524557e-02 3.478730340603e-04 2.583945227760e+01
1.002000000000e+03 -5.392263164481e-02 3.531173569793e-04 2.580619771389e+01
1.002250000000e+03 -5.535072868550e-02 3.594301551198e-04 2.577215016411e+01
1.002500000000e+03 -5.696044152585e-02 3.666930180361e-04 2.573729941813e+01
1.002750000000e+03 -5.873460517729e-02 3.747730689162e-04 2.570163762969e+01
1.003000000000e+03 -6.065379416799e-02 3.835252287381e-04 2.566515925966e+01
1.003250000000e+03 -6.269657394803e-02 3.927946665526e-04 2.562786099307e+01
1.003500000000e+03 -6.483978534817e-02 4.024194254103e-04 2.558974165994e+01
1.003750000000e+03 -6.705885278398e-02 4.122331132147e-04 2.555080213704e+01
1.004000000000e+03 -6.932811962585e-02 4.220676904028e-04 2.551104525805e+01
1.004250000000e+03 -7.162119889858e-02 4.317562747201e-04 2.547047570398e+01
1.004500000000e+03 -7.391134098260e-02 4.411359008677e-04 2.542909989789e+01
1.004750000000e+03 -7.617181063304e-02 4.500501968049e-04 2.538692590010e+01
1.005000000000e+03 -7.837626261116e-02 4.583519247969e-04 2.534396329445e+01
1.005250000000e+03 -8.049912301496e-02 4.659053759703e-04 2.530022308417e+01
1.005500000000e+03 -8.251595306532e-02 4.725885242844e-04 2.525571758562e+01
1.005750000000e+03 -8.440380552967e-02 4.782949580617e-04 2.521046032922e+01
1.006000000000e+03 -8.614156091186e-02 4.829355278612e-04 2.516446596824e+01
1.006250000000e+03 -8.771023455071e-02 4.864396866562e-04 2.511775018818e+01
1.006500000000e+03 -8.909325826622e-02 4.887565114803e-04 2.507032963572e+01
1.006750000000e+03 -9.027672192259e-02 4.898553728988e-04 2.502222184909e+01
1.007000000000e+03 -9.124958228515e-02 4.897262759937e-04 2.497344520498e+01
1.007250000000e+03 -9.200382342941e-02 4.883798178020e-04 2.492401887409e+01
1.007500000000e+03 -9.253457334031e-02 4.858468213265e-04 2.487396278698e+01
1.007750000000e+03 -9.284017159048e-02 4.821776361500e-04 2.482329761768e+01
1.008000000000e+03 -9.292218650631e-02 4.774410330304e-04 2.477204477482e+01
1.008250000000e+03 -9.278538111040e-02 4.717228519003e-04 2.472022640143e+01
1.008500000000e+03 -9.243762639923e-02 4.651243321684e-04 2.466786539092e+01
1.008750000000e+03 -9.188976680816e-02 4.577601886737e-04 2.461498540729e+01
1.009000000000e+03 -9.115542941924e-02 4.497564673678e-04 2.456161091258e+01
1.009250000000e+03 -9.025079406949e-02 4.412482538793e-04 2.450776720436e+01
1.009500000000e+03 -8.919431083234e-02 4.323771018532e-04 2.445348045452e+01
1.009750000000e+03 -8.800638214938e-02 4.232883854724e-04 2.439877774965e+01
1.010000000000e+03 -8.670900619478e-02 4.141287591397e-04 2.434368713804e+01
1.010250000000e+03 -8.532538960155e-02 4.050434596805e-04 2.428823767018e+01
1.010500000000e+03 -8.387953673577e-02 3.961736578769e-04 2.423245944356e+01
1.010750000000e+03 -8.239581899625e-02 3.876538994236e-04 2.417638364000e+01
1.011000000000e+03 -8.089853689755e-02 3.796096850316e-04 2.412004256241e+01
1.011250000000e+03 -7.941147498885e-02 3.721552108413e-04 2.406346966544e+01
1.011500000000e+03 -7.795746538481e-02 3.653913375965e-04 2.400669958203e+01
1.011750000000e+03 -7.655796425370e-02 3.594038091176e-04 2.394976814100e+01
1.012000000000e+03 -7.523264652263e-02 3.542617488585e-04 2.389271238231e+01
1.012250000000e+03 -7.399903517999e-02 3.500164870501e-04 2.383557056049e+01
1.012500000000e+03 -7.287216203374e-02 3.467007084710e-04 2.377838214511e+01
1.012750000000e+03 -7.186427655074e-02 3.443279655348e-04 2.372118780976e+01
1.013000000000e+03 -7.098460437784e-02 3.428925642124e-04 2.366402941342e+01
1.013250000000e+03 -7.023916045692e-02 3.423697698884e-04 2.360694997480e+01
1.013500000000e+03 -6.963062787995e-02 3.427163999865e-04 2.354999363436e+01
1.013750000000e+03 -6.915829769659e-02 3.438717698517e-04 2.349320560753e+01
1.014000000000e+03 -6.881807964568e-02 3.457590034637e-04 2.343663212760e+01
1.014250000000e+03 -6.860258167185e-02 3.482865873128e-04 2.338032037457e+01
1.014500000000e+03 -6.850125886817e-02 3.513502375334e-04 2.332431839569e+01
1.014750000000e+03 -6.850062809670e-02 3.548350408454e-04 2.326867500917e+01
1.015000000000e+03 -6.858455001947e-02 3.586177518727e-04 2.321343969615e+01
1.015250000000e+03 -6.873456811553e-02 3.625691960863e-04 2.315866247941e+01
1.015500000000e+03 -6.893030602614e-02 3.665568360394e-04 2.310439378442e+01
1.015750000000e+03 -6.914990649984e-02 3.704475521287e-04 2.305068429041e+01
1.016000000000e+03 -6.937051768026e-02 3.741102444809e-04 2.299758476307e+01
1.016250000000e+03 -6.956880178812e-02 3.774184286615e-04 2.294514587687e+01
1.016500000000e+03 -6.972147245654e-02 3.802528099898e-04 2.289341802076e+01
1.016750000000e+03 -6.980583576651e-02 3.825037061041e-04 2.284245109726e+01
1.017000000000e+03 -6.980033675146e-02 3.840733091429e-04 2.279229430510e+01
1.017250000000e+03 -6.968508979943e-02 3.848777334741e-04 2.274299592076e+01
1.017500000000e+03 -6.944238866733e-02 3.848487984240e-04 2.269460306784e+01
1.017750000000e+03 -6.905718367705e-02 3.839355510931e-04 2.264716148776e+01
1.018000000000e+03 -6.851751476124e-02 3.821054726458e-04 2.260071531040e+01
1.018250000000e+03 -6.781489292547e-02 3.793453383754e-04 2.255530682363e+01
1.018500000000e+03 -6.694461629376e-02 3.756618014625e-04 2.251097625781e+01
1.018750000000e+03 -6.590602664003e-02 3.710815798402e-04 2.246776157276e+01
1.019000000000e+03 -6.470268501637e-02 3.656512417289e-04 2.242569826268e+01
1.019250000000e+03 -6.334246674331e-02 3.594366911450e-04 2.238481918209e+01
1.019500000000e+03 -6.183758779672e-02 3.525223099144e-04 2.234515438609e+01
1.019750000000e+03 -6.020453027947e-02 3.450097393820e-04 2.230673100046e+01
1.020000000000e+03 -5.846389941816e-02 3.370164341977e-04 2.226957311850e+01
1.020250000000e+03 -5.664019733415e-02 3.286738099110e-04 2.223370172200e+01
1.020500000000e+03 -5.476150751087e-02 3.201251650001e-04 2.219913464263e+01
1.020750000000e+03 -5.285911830088e-02 3.115234142906e-04 2.216588654803e+01
1.021000000000e+03 -5.096707401294e-02 3.030286089523e-04 2.213396896190e+01
1.021250000000e+03 -4.912165578446e-02 2.948052943160e-04 2.210339032191e+01
1.021500000000e+03 -4.736082299380e-02 2.870197531108e-04 2.207415606311e+01
1.021750000000e+03 -4.572359324878e-02 2.798371374573e-04 2.204626873869e+01
1.022000000000e+03 -4.424939982614e-02 2.734188707297e-04 2.201972816293e+01
1.022250000000e+03 -4.297741548253e-02 2.679196776693e-04 2.199453158675e+01
1.022500000000e+03 -4.194585893965e-02 2.634848192841e-04 2.197067389252e+01
1.022750000000e+03 -4.119130249265e-02 2.602474948634e-04 2.194814780992e+01
1.023000000000e+03 -4.074797801647e-02 2.583263953774e-04 2.192694414995e+01
1.023250000000e+03 -4.064710487043e-02 2.578234631346e-04 2.190705205262e+01
1.023500000000e+03 -4.091623746161e-02 2.588218563216e-04 2.188845923630e+01
1.023750000000e+03 -4.157865606886e-02 2.613842164137e-04 2.187115226275e+01
1.024000000000e+03 -4.265280273639e-02 2.655512292160e-04 2.185511679238e+01
1.024250000000e+03 -4.415177234754e-02 2.713404878776e-04 2.184033784228e+01
1.024500000000e+03 -4.608287445091e-02 2.787457256754e-04 2.182680003222e+01
1.024750000000e+03 -4.844726775275e-02 2.877365254663e-04 2.181448781866e+01
1.025000000000e+03 -5.123967969826e-02 2.982581876491e-04 2.180338571655e+01
1.025250000000e+03 -5.444822181012e-02 3.102320781926e-04 2.179347849783e+01
1.025500000000e+03 -5.805428976242e-02 3.235563448429e-04 2.178475136412e+01
1.025750000000e+03 -6.203257889490e-02 3.381070081953e-04 2.177719009984e+01
1.026000000000e+03 -6.635119486631e-02 3.537393743783e-04 2.177078119056e+01
1.026250000000e+03 -7.097188098047e-02 3.702897906342e-04 2.176551191771e+01
1.026500000000e+03 -7.585033615654e-02 3.875776854191e-04 2.176137040985e+01
1.026750000000e+03 -8.093665780464e-02 4.054078763208e-04 2.175834567603e+01
1.027000000000e+03 -8.617586593818e-02 4.235730873156e-04 2.175642759027e+01
1.027250000000e+03 -9.150854253657e-02 4.418567629663e-04 2.175560685724e+01
1.027500000000e+03 -9.687154205879e-02 4.600359070357e-04 2.175587493692e+01
1.027750000000e+03 -1.021987981147e-01 4.778841065197e-04 2.175722394576e+01
1.028000000000e+03 -1.074221857146e-01 4.951746388302e-04 2.175964652428e+01
1.028250000000e+03 -1.124724532491e-01 5.116835779632e-04 2.176313569149e+01
1.028500000000e+03 -1.172801896367e-01 5.271928749920e-04 2.176768466291e+01
1.028750000000e+03 -1.217768285613e-01 5.414933816582e-04 2.177328666804e+01
1.029000000000e+03 -1.258956628160e-01 5.543877699054e-04 2.177993474537e+01
1.029250000000e+03 -1.295728575228e-01 5.656933024886e-04 2.178762153455e+01
1.029500000000e+03 -1.327484488683e-01 5.752444280825e-04 2.179633906146e+01
1.029750000000e+03 -1.353673044338e-01 5.828951455562e-04 2.180607853292e+01
1.030000000000e+03 -1.373800337959e-01 5.885211282680e-04 2.181683012832e+01
1.030250000000e+03 -1.387438322974e-01 5.920215631711e-04 2.182858281105e+01
1.030500000000e+03 -1.394232414595e-01 5.933206902822e-04 2.184132414986e+01
1.030750000000e+03 -1.393908153370e-01 5.923690244371e-04 2.185504015776e+01
1.031000000000e+03 -1.386276738149e-01 5.891442267296e-04 2.186971516138e+01
1.031250000000e+03 -1.371239422638e-01 5.836516464120e-04 2.188533168100e+01
1.031500000000e+03 -1.348790566006e-01 5.759244892453e-04 2.190187035062e+01
1.031750000000e+03 -1.319019389346e-01 5.660236433589e-04 2.191930985466e+01
1.032000000000e+03 -1.282110269868e-01 5.540371230144e-04 2.193762690426e+01
1.032250000000e+03 -1.238341709136e-01 5.400792005030e-04 2.195679622960e+01
1.032500000000e+03 -1.188083827351e-01 5.242892058639e-04 2.197679060867e+01
1.032750000000e+03 -1.131794500830e-01 5.068299727010e-04 2.199758092286e+01
1.033000000000e+03 -1.070014183187e-01 4.878859680416e-04 2.201913623356e+01
1.033250000000e+03 -1.003359478894e-01 4.676611450469e-04 2.204142388639e+01
1.033500000000e+03 -9.325154945440e-02 4.463765444256e-04 2.206440964087e+01
1.033750000000e+03 -8.582273111782e-02 4.242676831554e-04 2.208805780449e+01
1.034000000000e+03 -7.812903245235e-02 4.015816990837e-04 2.211233140566e+01
1.034250000000e+03 -7.025400563749e-02 3.785743635986e-04 2.213719235522e+01
1.034500000000e+03 -6.228411203640e-02 3.555069238879e-04 2.216260164429e+01
1.034750000000e+03 -5.430759668691e-02 3.326428783404e-04 2.218851952178e+01
1.035000000000e+03 -4.641331381976e-02 3.102446665114e-04 2.221490570730e+01
1.035250000000e+03 -3.868955583506e-02 2.885703636258e-04 2.224171958022e+01
1.035500000000e+03 -3.122288403202e-02 2.678703931758e-04 2.226892037152e+01
1.035750000000e+03 -2.409697535092e-02 2.483842687107e-04 2.229646736943e+01
1.036000000000e+03 -1.739151473225e-02 2.303374580446e-04 2.232432010195e+01
1.036250000000e+03 -1.118113719254e-02 2.139384276895e-04 2.235243850436e+01
1.036500000000e+03 -5.534435588930e-03 1.993758848235e-04 2.238078310261e+01
1.036750000000e+03 -5.130511426634e-04 1.868162003384e-04 2.240931515302e+01
1.037000000000e+03 3.829145073273e-03 1.764011290532e-04 2.243799679668e+01
1.037250000000e+03 7.446767065811e-03 1.682458302171e-04 2.246679117598e+01
1.037500000000e+03 1.030351673555e-02 1.624372377366e-04 2.249566255512e+01
1.037750000000e+03 1.237266701179e-02 1.590327077399e-04 2.252457640842e+01
1.038000000000e+03 1.363741730347e-02 1.580590680918e-04 2.255349950484e+01
1.038250000000e+03 1.409111376484e-02 1.595122125850e-04 2.258239998317e+01
1.038500000000e+03 1.373734284655e-02 1.633570913655e-04 2.261124738696e+01
1.038750000000e+03 1.258987816846e-02 1.695280283405e-04 2.264001272115e+01
1.039000000000e+03 1.067249944159e-02 1.779294114890e-04 2.266866846479e+01
1.039250000000e+03 8.018668122161e-03 1.884369176330e-04 2.269718860423e+01
1.039500000000e+03 4.671083115785e-03 2.008991731328e-04 2.272554862305e+01
1.039750000000e+03 6.811014014400e-04 2.151396919616e-04 2.275372551743e+01
1.040000000000e+03 -3.891952808765e-03 2.309591521361e-04 2.278169778391e+01
1.040250000000e+03 -8.981589696177e-03 2.481381156635e-04 2.280944541673e+01
1.040500000000e+03 -1.451505302289e-02 2.664400125392e-04 2.283694989620e+01
1.040750000000e+03 -2.041430352255e-02 2.856143002017e-04 2.286419417787e+01
1.041000000000e+03 -2.659707733793e-02 3.053998779425e-04 2.289116269168e+01
1.041250000000e+03 -3.297799778649e-02 3.255286797302e-04 2.291784133221e+01
1.041500000000e+03 -3.946972800294e-02 3.457292567984e-04 2.294421746088e+01
1.041750000000e+03 -4.598414677841e-02 3.657304275064e-04 2.297027991107e+01
1.042000000000e+03 -5.243352913729e-02 3.852650418532e-04 2.299601899634e+01
1.042250000000e+03 -5.873171411519e-02 4.040735650424e-04 2.302142652921e+01
1.042500000000e+03 -6.479524270968e-02 4.219075431008e-04 2.304649583850e+01
1.042750000000e+03 -7.054444800932e-02 4.385328516724e-04 2.307122179784e+01
1.043000000000e+03 -7.590448133503e-02 4.537328376344e-04 2.309560084840e+01
1.043250000000e+03 -8.080626111294e-02 4.673111441841e-04 2.311963103841e+01
1.043500000000e+03 -8.518732745575e-02 4.790942164485e-04 2.314331204671e+01
1.043750000000e+03 -8.899259470800e-02 4.889334782438e-04 2.316664521364e+01
1.044000000000e+03 -9.217498912515e-02 4.967071418200e-04 2.318963357390e+01
1.044250000000e+03 -9.469596551745e-02 5.023216349405e-04 2.321228187489e+01
1.044500000000e+03 -9.652589646581e-02 5.057126177507e-04 2.323459659730e+01
1.044750000000e+03 -9.764433195142e-02 5.068455873417e-04 2.325658596058e+01
1.045000000000e+03 -9.804012590738e-02 5.057160566833e-04 2.327825993138e+01
1.045250000000e+03 -9.771143485018e-02 5.023493242426e-04 2.329963020819e+01
1.045500000000e+03 -9.666558649068e-02 4.967998235821e-04 2.332071020969e+01
1.045750000000e+03 -9.491882948219e-02 4.891500886744e-04 2.334151504482e+01
1.046000000000e+03 -9.249596577732e-02 4.795093309988e-04 2.336206147645e+01
1.046250000000e+03 -8.942988009434e-02 4.680116785709e-04 2.338236787239e+01
1.046500000000e+03 -8.576096778467e-02 4.548140780207e-04 2.340245415937e+01
1.046750000000e+03 -8.153648469645e-02 4.400939086634e-04 2.342234175228e+01
1.047000000000e+03 -7.680981582342e-02 4.240463615796e-04 2.344205349699e+01
1.047250000000e+03 -7.163968924649e-02 4.068816194284e-04 2.346161359579e+01
1.047500000000e+03 -6.608933619695e-02 3.888218144708e-04 2.348104754028e+01
1.047750000000e+03 -6.022561737924e-02 3.700978988709e-04 2.350038204210e+01
1.048000000000e+03 -5.411812781026e-02 3.509464389841e-04 2.351964495999e+01
1.048250000000e+03 -4.783828452888e-02 3.316063710372e-04 2.353886524044e+01
1.048500000000e+03 -4.145842078990e-02 3.123157775599e-04 2.355807285547e+01
1.048750000000e+03 -3.505088496391e-02 2.933087077700e-04 2.357729875695e+01
1.049000000000e+03 -2.868716841856e-02 2.748121401736e-04 2.359657482219e+01
1.049250000000e+03 -2.243705679379e-02 2.570430899543e-04 2.361593383006e+01
1.049500000000e+03 -1.636782896072e-02 2.402058530985e-04 2.363540942043e+01
1.049750000000e+03 -1.054349893188e-02 2.244895189956e-04 2.365503608807e+01
1.050000000000e+03 -5.024115652779e-03 2.100657398165e-04 2.367484916148e+01
1.050250000000e+03 1.348737601300e-04 1.970867889517e-04 2.369488480346e+01
1.050500000000e+03 4.883194139058e-03 1.856839326128e-04 2.371518001292e+01
1.050750000000e+03 9.176238195042e-03 1.759661371840e-04 2.373577262462e+01
1.051000000000e+03 1.297548394017e-02 1.680191064169e-04 2.375670131932e+01
1.051250000000e+03 1.624883072781e-02 1.619046888502e-04 2.377800562902e+01
1.051500000000e+03 1.897085089149e-02 1.576606687501e-04 2.379972593165e+01
1.051750000000e+03 2.112295342066e-02 1.553008937310e-04 2.382190345664e+01
1.052000000000e+03 2.269345997142e-02 1.548157504066e-04 2.384458025820e+01
1.052250000000e+03 2.367759335156e-02 1.561729740920e-04 2.386779919537e+01
1.052500000000e+03 2.407737830687e-02 1.593187776210e-04 2.389160387954e+01
1.052750000000e+03 2.390145679788e-02 1.641792681632e-04 2.391603861370e+01
1.053000000000e+03 2.316482164056e-02 1.706621224984e-04 2.394114830971e+01
1.053250000000e+03 2.188847108223e-02 1.786584954952e-04 2.396697836924e+01
1.053500000000e+03 2.009899530673e-02 1.880450941241e-04 2.399357455008e+01
1.053750000000e+03 1.782808977292e-02 1.986864275833e-04 2.402098279812e+01
1.054000000000e+03 1.511202042199e-02 2.104371174557e-04 2.404924904499e+01
1.054250000000e+03 1.199102828607e-02 2.231443019612e-04 2.407841898671e+01
1.054500000000e+03 8.508706196086e-03 2.366500247936e-04 2.410853781849e+01
1.054750000000e+03 4.711336252020e-03 2.507937317669e-04 2.413964994842e+01
1.055000000000e+03 6.472157397786e-04 2.654144800241e-04 2.417179867669e+01
1.055250000000e+03 -3.634023758544e-03 2.803530990950e-04 2.420502584991e+01
1.055500000000e+03 -8.082097570358e-03 2.954542798724e-04 2.423937149473e+01
1.055750000000e+03 -1.264672663205e-02 3.105684801043e-04 2.427487342004e+01
1.056000000000e+03 -1.727827093624e-02 3.255535919261e-04 2.431156681112e+01
1.056250000000e+03 -2.192832900492e-02 3.402762508929e-04 2.434948380683e+01
1.056500000000e+03 -2.655028537830e-02 3.546132051188e-04 2.438865306885e+01
1.056750000000e+03 -3.109980963404e-02 3.684522658159e-04 2.442909934699e+01
1.057000000000e+03 -3.553528923525e-02 3.816929899656e-04 2.447084304881e+01
1.057250000000e+03 -3.981820129829e-02 3.942471787235e-04 2.451389981729e+01
1.057500000000e+03 -4.391341083075e-02 4.060391160386e-04 2.455828012340e+01
1.057750000000e+03 -4.778940016051e-02 4.170055479077e-04 2.460398887934e+01
1.058000000000e+03 -5.141842650390e-02 4.270954653734e-04 2.465102508165e+01
1.058250000000e+03 -5.477660799167e-02 4.362697201842e-04 2.469938148242e+01
1.058500000000e+03 -5.784394448757e-02 4.445004676357e-04 2.474904430587e+01
1.058750000000e+03 -6.060427381089e-02 4.517704664621e-04 2.479999300158e+01
1.059000000000e+03 -6.304517181562e-02 4.580722691250e-04 2.485220005397e+01
1.059250000000e+03 -6.515780109379e-02 4.634073257060e-04 2.490563083613e+01
1.059500000000e+03 -6.693671699853e-02 4.677850318847e-04 2.496024352889e+01
1.059750000000e+03 -6.837963730502e-02 4.712217528724e-04 2.501598908660e+01
1.060000000000e+03 -6.948718809339e-02 4.737398469437e-04 2.507281127547e+01
1.060250000000e+03 -7.026262934371e-02 4.753666843399e-04 2.513064675931e+01
1.060500000000e+03 -7.071157289813e-02 4.761337397306e-04 2.518942525804e+01
1.060750000000e+03 -7.084169678314e-02 4.760757368088e-04 2.524906975151e+01
1.061000000000e+03 -7.066247046909e-02 4.752298691648e-04 2.530949675515e+01
1.061250000000e+03 -7.018488757561e-02 4.736350954778e-04 2.537061663869e+01
1.061500000000e+03 -6.942122476505e-02 4.713315351525e-04 2.543233400033e+01
1.061750000000e+03 -6.838481655598e-02 4.683599796304e-04 2.549454809069e+01
1.062000000000e+03 -6.708986661609e-02 4.647615477984e-04 2.555715327915e+01
1.062250000000e+03 -6.555128027313e-02 4.605773295061e-04 2.562003955587e+01
1.062500000000e+03 -6.378453541656e-02 4.558482292747e-04 2.568309306981e+01
1.062750000000e+03 -6.180558180017e-02 4.506148609709e-04 2.574619670305e+01
1.063000000000e+03 -5.963076824806e-02 4.449175444655e-04 2.580923065883e+01
1.063250000000e+03 -5.727680222190e-02 4.387963875224e-04 2.587207307880e+01
1.063500000000e+03 -5.476072832486e-02 4.322914469552e-04 2.593460067142e+01
1.063750000000e+03 -5.209993232527e-02 4.254428619131e-04 2.599668935147e+01
1.064000000000e+03 -4.931215643897e-02 4.182911330360e-04 2.605821489440e+01
1.064250000000e+03 -4.641552909795e-02 4.108774133186e-04 2.611905358335e+01
1.064500000000e+03 -4.342859628037e-02 4.032437831510e-04 2.617908286823e+01
1.064750000000e+03 -4.037035583982e-02 3.954335409988e-04 2.623818201130e+01
1.065000000000e+03 -3.726028411090e-02 3.874914860397e-04 2.629623273552e+01
1.065250000000e+03 -3.411835400125e-02 3.794641752144e-04 2.635311985774e+01
1.065500000000e+03 -3.096503710427e-02 3.714001268229e-04 2.640873191282e+01
1.065750000000e+03 -2.782128819568e-02 3.633500503772e-04 2.646296176204e+01
1.066000000000e+03 -2.470850734561e-02 3.553668989045e-04 2.651570718208e+01
1.066250000000e+03 -2.164847823345e-02 3.475058970815e-04 2.656687143391e+01
1.066500000000e+03 -1.866328142432e-02 3.398246366593e-04 2.661636380604e+01
1.066750000000e+03 -1.577517766655e-02 3.323828015883e-04 2.666410012780e+01
1.067000000000e+03 -1.300646771365e-02 3.252419583717e-04 2.671000325255e+01
1.067250000000e+03 -1.037932260569e-02 3.184652425908e-04 2.675400349782e+01
1.067500000000e+03 -7.915592114250e-03 3.121168743051e-04 2.679603905148e+01
1.067750000000e+03 -5.636591021137e-03 3.062616432574e-04 2.683605632143e+01
1.068000000000e+03 -3.562865603082e-03 3.009642517432e-04 2.687401024587e+01
1.068250000000e+03 -1.713948727776e-03 2.962885527633e-04 2.690986453829e+01
1.068500000000e+03 -1.081042860688e-04 2.922966995119e-04 2.694359187468e+01
1.068750000000e+03 1.237928438395e-03 2.890482263068e-04 2.697517401925e+01
1.069000000000e+03 2.309194445733e-03 2.865990455812e-04 2.700460188178e+01
1.069250000000e+03 3.092767762487e-03 2.850004168882e-04 2.703187549885e+01
1.069500000000e+03 3.577986970586e-03 2.842978731739e-04 2.705700394959e+01
1.069750000000e+03 3.756674179214e-03 2.845301672337e-04 2.708000519453e+01
1.070000000000e+03 3.623323271101e-03 2.857281779718e-04 2.710090583585e+01
1.070250000000e+03 3.175267564353e-03 2.879139102218e-04 2.711974080768e+01
1.070500000000e+03 2.412812254243e-03 2.910996043823e-04 2.713655299557e+01
1.070750000000e+03 1.339328739455e-03 2.952867921275e-04 2.715139278031e+01
1.071000000000e+03 -3.868364320400e-05 3.004656361482e-04 2.716431752305e+01
1.071250000000e+03 -1.711582387889e-03 3.066143740989e-04 2.717539098108e+01
1.071500000000e+03 -3.666600668988e-03 3.136988945756e-04 2.718468267894e+01
1.071750000000e+03 -5.887914440351e-03 3.216725240973e-04 2.719226721969e+01
1.072000000000e+03 -8.356745201642e-03 3.304760148362e-04 2.719822356104e+01
1.072250000000e+03 -1.105150634140e-02 3.400377548883e-04 2.720263425531e+01
1.072500000000e+03 -1.394798518035e-02 3.502742007288e-04 2.720558466219e+01
1.072750000000e+03 -1.701956202553e-02 3.610905361141e-04 2.720716214427e+01
1.073000000000e+03 -2.023746146525e-02 3.723815581174e-04 2.720745525158e+01
1.073250000000e+03 -2.357103295969e-02 3.840327756048e-04 2.720655290452e+01
1.073500000000e+03 -2.698805633657e-02 3.959217161278e-04 2.720454358347e+01
1.073750000000e+03 -3.045507002655e-02 4.079193962979e-04 2.720151453156e+01
1.074000000000e+03 -3.393771426641e-02 4.198919610602e-04 2.719755098145e+01
1.074250000000e+03 -3.740108780332e-02 4.317024677934e-04 2.719273540585e+01
1.074500000000e+03 -4.081011229308e-02 4.432127555944e-04 2.718714681228e+01
1.074750000000e+03 -4.412989945693e-02 4.542853746815e-04 2.718086007184e+01
1.075000000000e+03 -4.732611569646e-02 4.647855362845e-04 2.717394530316e+01
1.075250000000e+03 -5.036534039276e-02 4.745830715465e-04 2.716646730396e+01
1.075500000000e+03 -5.321541504920e-02 4.835543308287e-04 2.715848504927e+01
1.075750000000e+03 -5.584577647460e-02 4.915839840154e-04 2.715005124613e+01
1.076000000000e+03 -5.822777010069e-02 4.985666995505e-04 2.714121195954e+01
1.076250000000e+03 -6.033494576137e-02 5.044086559107e-04 2.713200630963e+01
1.076500000000e+03 -6.214332448601e-02 5.090289191037e-04 2.712246623915e+01
1.076750000000e+03 -6.363163874834e-02 5.123606235352e-04 2.711261635935e+01
1.077000000000e+03 -6.478154376079e-02 5.143518328926e-04 2.710247387029e+01
1.077250000000e+03 -6.557779818919e-02 5.149662292995e-04 2.709204855968e+01
1.077500000000e+03 -6.600840909831e-02 5.141835428094e-04 2.708134287473e+01
1.077750000000e+03 -6.606474779917e-02 5.119997336704e-04 2.707035207308e+01
1.078000000000e+03 -6.574162824863e-02 5.084269109448e-04 2.705906444282e+01
1.078250000000e+03 -6.503735435708e-02 5.034930695195e-04 2.704746159391e+01
1.078500000000e+03 -6.395373326493e-02 4.972415041489e-04 2.703551881526e+01
1.078750000000e+03 -6.249605415059e-02 4.897300379974e-04 2.702320549238e+01
1.079000000000e+03 -6.067303735840e-02 4.810301264251e-04 2.701048558267e+01
1.079250000000e+03 -5.849675050094e-02 4.712257300475e-04 2.699731813619e+01
1.079500000000e+03 -5.598249720794e-02 4.604120521093e-04 2.698365786700e+01
1.079750000000e+03 -5.314867533487e-02 4.486941540017e-04 2.696945575403e+01
1.080000000000e+03 -5.001661128568e-02 4.361854783241e-04 2.695465967812e+01
1.080250000000e+03 -4.661036594767e-02 4.230063235482e-04 2.693921507640e+01
1.080500000000e+03 -4.295651959520e-02 4.092822717577e-04 2.692306561342e+01
1.080750000000e+03 -3.908393463979e-02 3.951425748051e-04 2.690615386108e+01
1.081000000000e+03 -3.502349537828e-02 3.807185431485e-04 2.688842197554e+01
1.081250000000e+03 -3.080783339455e-02 3.661420750444e-04 2.686981236977e+01
1.081500000000e+03 -2.647103209469e-02 3.515441643442e-04 2.685026836953e+01
1.081750000000e+03 -2.204832008580e-02 3.370534013613e-04 2.682973485116e+01
1.082000000000e+03 -1.757575031047e-02 3.227946612625e-04 2.680815884933e+01
1.082250000000e+03 -1.308986999822e-02 3.088878745129e-04 2.678549013552e+01
1.082500000000e+03 -8.627386064847e-03 2.954469061780e-04 2.676168175769e+01
1.082750000000e+03 -4.224824934465e-03 2.825785539954e-04 2.673669053829e+01
1.083000000000e+03 8.180643843154e-05 2.703817080957e-04 2.671047752559e+01
1.083250000000e+03 4.257354409553e-03 2.589464859649e-04 2.668300839817e+01
1.083500000000e+03 8.267847821940e-03 2.483537083439e-04 2.665425381483e+01
1.083750000000e+03 1.208081367235e-02 2.386744302864e-04 2.662418971447e+01
1.084000000000e+03 1.566557885494e-02 2.299695736123e-04 2.659279755801e+01
1.084250000000e+03 1.899355413393e-02 2.222896998877e-04 2.656006451560e+01
1.084500000000e+03 2.203849559169e-02 2.156749077057e-04 2.652598359944e+01
1.084750000000e+03 2.477674251166e-02 2.101548428058e-04 2.649055374031e+01
1.085000000000e+03 2.718742732770e-02 2.057488126194e-04 2.645377981055e+01
1.085250000000e+03 2.925265622341e-02 2.024659979956e-04 2.641567259374e+01
1.085500000000e+03 3.095765849005e-02 2.003057487777e-04 2.637624870640e+01
1.085750000000e+03 3.229090323422e-02 1.992579422901e-04 2.633553046929e+01
1.086000000000e+03 3.324418229099e-02 1.993034355257e-04 2.629354573618e+01
1.086250000000e+03 3.381265933868e-02 2.004145966483e-04 2.625032767824e+01
1.086500000000e+03 3.399488679042e-02 2.025557833075e-04 2.620591453420e+01
1.086750000000e+03 3.379278897482e-02 2.056839274825e-04 2.616034932343e+01
1.087000000000e+03 3.321161378496e-02 2.097491346349e-04 2.611367952871e+01
1.087250000000e+03 3.225985766245e-02 2.146952974760e-04 2.606595675609e+01
1.087500000000e+03 3.094915758384e-02 2.204607320631e-04 2.601723636955e+01
1.087750000000e+03 2.929416399430e-02 2.269787238026e-04 2.596757711268e+01
1.088000000000e+03 2.731238384381e-02 2.341782164684e-04 2.591704071414e+01
1.088250000000e+03 2.502400901703e-02 2.419844085715e-04 2.586569148975e+01
1.088500000000e+03 2.245172042396e-02 2.503193518580e-04 2.581359593640e+01
1.088750000000e+03 1.962048198233e-02 2.591025300146e-04 2.576082233215e+01
1.089000000000e+03 1.655731368048e-02 2.682514424811e-04 2.570744033851e+01
1.089250000000e+03 1.329105678738e-02 2.776821640723e-04 2.565352061490e+01
1.089500000000e+03 9.852127354405e-03 2.873098969365e-04 2.559913444847e+01
1.089750000000e+03 6.272257689550e-03 2.970495164799e-04 2.554435339445e+01
1.090000000000e+03 2.584232054662e-03 3.068161010634e-04 2.548924894888e+01
1.090250000000e+03 -1.178388049774e-03 3.165255031409e-04 2.543389223330e+01
1.090500000000e+03 -4.981541700323e-03 3.260948583321e-04 2.537835371434e+01
1.090750000000e+03 -8.790956015131e-03 3.354431295170e-04 2.532270294379e+01
1.091000000000e+03 -1.257243826190e-02 3.444916548893e-04 2.526700833202e+01
1.091250000000e+03 -1.629217175379e-02 3.531647019823e-04 2.521133694957e+01
1.091500000000e+03 -1.991701412465e-02 3.613900174121e-04 2.515575435693e+01
1.091750000000e+03 -2.341479975790e-02 3.690993977922e-04 2.510032445872e+01
1.092000000000e+03 -2.675463900685e-02 3.762292456001e-04 2.504510939180e+01
1.092250000000e+03 -2.990721910733e-02 3.827211150700e-04 2.499016942902e+01
1.092500000000e+03 -3.284509569234e-02 3.885222703702e-04 2.493556290955e+01
1.092750000000e+03 -3.554297964137e-02 3.935862209788e-04 2.488134618173e+01
1.093000000000e+03 -3.797801231020e-02 3.978732295635e-04 2.482757356515e+01
1.093250000000e+03 -4.013002366050e-02 4.013507861711e-04 2.477429731886e+01
1.093500000000e+03 -4.198177537928e-02 4.039940442750e-04 2.472156761689e+01
1.093750000000e+03 -4.351917726669e-02 4.057862000469e-04 2.466943252688e+01
1.094000000000e+03 -4.473147896324e-02 4.067188059716e-04 2.461793798604e+01
1.094250000000e+03 -4.561143017694e-02 4.067920167330e-04 2.456712777408e+01
1.094500000000e+03 -4.615540374205e-02 4.060147385146e-04 2.451704347834e+01
1.094750000000e+03 -4.636348394616e-02 4.044046988467e-04 2.446772444701e+01
1.095000000000e+03 -4.623950724621e-02 4.019883989951e-04 2.441920773689e+01
1.095250000000e+03 -4.579106457189e-02 3.988009752075e-04 2.437152804365e+01
1.095500000000e+03 -4.502945260317e-02 3.948859367472e-04 2.432471762413e+01
1.095750000000e+03 -4.396958068685e-02 3.902947993163e-04 2.427880620767e+01
1.096000000000e+03 -4.262982774996e-02 3.850866001364e-04 2.423382089737e+01
1.096250000000e+03 -4.103185333143e-02 3.793273072090e-04 2.418978606550e+01
1.096500000000e+03 -3.920036265294e-02 3.730891206487e-04 2.414672324484e+01
1.096750000000e+03 -3.716282543354e-02 3.664496741999e-04 2.410465102136e+01
1.097000000000e+03 -3.494915702598e-02 3.594911464072e-04 2.406358492662e+01
1.097250000000e+03 -3.259135851787e-02 3.522992772285e-04 2.402353734468e+01
1.097500000000e+03 -3.012312728690e-02 3.449623822314e-04 2.398451742141e+01
1.097750000000e+03 -2.757943649024e-02 3.375702723960e-04 2.394653100058e+01
1.098000000000e+03 -2.499609449643e-02 3.302131092681e-04 2.390958056864e+01
1.098250000000e+03 -2.240928660793e-02 3.229802418469e-04 2.387366523291e+01
1.098500000000e+03 -1.985510675784e-02 3.159590924433e-04 2.383878071461e+01
1.098750000000e+03 -1.736908541363e-02 3.092340643780e-04 2.380491937867e+01
1.099000000000e+03 -1.498572033089e-02 3.028854489398e-04 2.377207029390e+01
1.099250000000e+03 -1.273801774289e-02 2.969883936297e-04 2.374021931155e+01
1.099500000000e+03 -1.065704794170e-02 2.916119398133e-04 2.370934918587e+01
1.099750000000e+03 -8.771524777170e-03 2.868181456678e-04 2.367943971710e+01
1.100000000000e+03 -7.107413549450e-03 2.826613089457e-04 2.365046792871e+01
1.100250000000e+03 -5.687570014130e-03 2.791872915231e-04 2.362240825691e+01
1.100500000000e+03 -4.531422610780e-03 2.764329779320e-04 2.359523276907e+01
1.100750000000e+03 -3.654693939900e-03 2.744258217667e-04 2.356891140492e+01
1.101000000000e+03 -3.069172819060e-03 2.731835512240e-04 2.354341221552e+01
1.101250000000e+03 -2.782536579111e-03 2.727140332513e-04 2.351870163708e+01
1.101500000000e+03 -2.798223817851e-03 2.730151711049e-04 2.349474473726e+01
1.101750000000e+03 -3.115367306885e-03 2.740751696761e-04 2.347150548712e+01
1.102000000000e+03 -3.728783032424e-03 2.758727651469e-04 2.344894702626e+01
1.102250000000e+03 -4.629012703390e-03 2.783774333897e-04 2.342703190645e+01
1.102500000000e+03 -5.802434076066e-03 2.815498933601e-04 2.340572234475e+01
1.102750000000e+03 -7.231419468396e-03 2.853428164628e-04 2.338498044091e+01
1.103000000000e+03 -8.894557717206e-03 2.897015138290e-04 2.336476840649e+01
1.103250000000e+03 -1.076692663704e-02 2.945646960448e-04 2.334504874218e+01
1.103500000000e+03 -1.282042366709e-02 2.998653394288e-04 2.332578443445e+01
1.103750000000e+03 -1.502413718598e-02 3.055316543951e-04 2.330693909852e+01
1.104000000000e+03 -1.734477146303e-02 3.114880771262e-04 2.328847713025e+01
1.104250000000e+03 -1.974710624031e-02 3.176563017470e-04 2.327036381733e+01
1.104500000000e+03 -2.219449345789e-02 3.239563348685e-04 2.325256545419e+01
1.104750000000e+03 -2.464938128874e-02 3.303075706727e-04 2.323504942027e+01
1.105000000000e+03 -2.707386057515e-02 3.366298521526e-04 2.321778426635e+01
1.105250000000e+03 -2.943022440113e-02 3.428445200683e-04 2.320073977177e+01
1.105500000000e+03 -3.168153201407e-02 3.488754024645e-04 2.318388700550e+01
1.105750000000e+03 -3.379217081146e-02 3.546498458764e-04 2.316719836802e+01
1.106000000000e+03 -3.572840461720e-02 3.600995813088e-04 2.315064764667e+01
1.106250000000e+03 -3.745890313368e-02 3.651615401421e-04 2.313421004978e+01
1.106500000000e+03 -3.895523564352e-02 3.697786044015e-04 2.311786225307e+01
1.106750000000e+03 -4.019232899860e-02 3.739002639225e-04 2.310158243999e+01
1.107000000000e+03 -4.114887635495e-02 3.774831630386e-04 2.308535035753e+01
1.107250000000e+03 -4.180768809259e-02 3.804915309116e-04 2.306914735453e+01
1.107500000000e+03 -4.215597825766e-02 3.828974936668e-04 2.305295643881e+01
1.107750000000e+03 -4.218558510516e-02 3.846812874261e-04 2.303676233493e+01
1.108000000000e+03 -4.189311006788e-02 3.858312754190e-04 2.302055154369e+01
1.108250000000e+03 -4.127998451858e-02 3.863439091685e-04 2.300431239916e+01
1.108500000000e+03 -4.035244933760e-02 3.862235344123e-04 2.298803513175e+01
1.108750000000e+03 -3.912145391406e-02 3.854821636458e-04 2.297171192310e+01
1.109000000000e+03 -3.760247577911e-02 3.841390300274e-04 2.295533696548e+01
1.109250000000e+03 -3.581525610011e-02 3.822200322887e-04 2.293890650926e+01
1.109500000000e+03 -3.378346629559e-02 3.797571543242e-04 2.292241890155e+01
1.109750000000e+03 -3.153430018812e-02 3.767877869045e-04 2.290587461330e+01
1.110000000000e+03 -2.909800641318e-02 3.733539839347e-04 2.288927626342e+01
1.110250000000e+03 -2.650736817323e-02 3.695016672300e-04 2.287262862018e+01
1.110500000000e+03 -2.379713937837e-02 3.652798044149e-04 2.285593857537e+01
1.110750000000e+03 -2.100344618965e-02 3.607395606463e-04 2.283921512800e+01
1.111000000000e+03 -1.816317139499e-02 3.559334327625e-04 2.282246932213e+01
1.111250000000e+03 -1.531332730732e-02 3.509144719629e-04 2.280571417134e+01
1.111500000000e+03 -1.249043173813e-02 3.457355200061e-04 2.278896457584e+01
1.111750000000e+03 -9.729900401435e-03 3.404483732296e-04 2.277223719791e+01
1.112000000000e+03 -7.065465180850e-03 3.351031107246e-04 2.275555033646e+01
1.112250000000e+03 -4.528631089577e-03 3.297475292204e-04 2.273892376264e+01
1.112500000000e+03 -2.148178370434e-03 3.244265892057e-04 2.272237856092e+01
1.112750000000e+03 5.027542601060e-05 3.191818937500e-04 2.270593692814e+01
1.113000000000e+03 2.044652748674e-03 3.140514083401e-04 2.268962198255e+01
1.113250000000e+03 3.816721021331e-03 3.090691898785e-04 2.267345754131e+01
1.113500000000e+03 5.352322149968e-03 3.042651677105e-04 2.265746789755e+01
1.113750000000e+03 6.641525647023e-03 2.996651209539e-04 2.264167759635e+01
1.114000000000e+03 7.678701311172e-03 2.952906831683e-04 2.262611119246e+01
1.114250000000e+03 8.462509364850e-03 2.911594482549e-04 2.261079301780e+01
1.114500000000e+03 8.995815263905e-03 2.872851627524e-04 2.259574695265e+01
1.114750000000e+03 9.285526873547e-03 2.836779796639e-04 2.258099619382e+01
1.115000000000e+03 9.342360075867e-03 2.803447197386e-04 2.256656303828e+01
1.115250000000e+03 9.180537402179e-03 2.772892824392e-04 2.255246867422e+01
1.115500000000e+03 8.817428456955e-03 2.745130479703e-04 2.253873299391e+01
1.115750000000e+03 8.273135381916e-03 2.720152967211e-04 2.252537441035e+01
1.116000000000e+03 7.570036412225e-03 2.697936536592e-04 2.251240970744e+01
1.116250000000e+03 6.732291982284e-03 2.678445090906e-04 2.249985390076e+01
1.116500000000e+03 5.785326846487e-03 2.661635363965e-04 2.248772013302e+01
1.116750000000e+03 4.755294175152e-03 2.647461007446e-04 2.247601958051e+01
1.117000000000e+03 3.668535315456e-03 2.635876086504e-04 2.246476139973e+01
1.117250000000e+03 2.551041597206e-03 2.626838948495e-04 2.245395269394e+01
1.117500000000e+03 1.427931262022e-03 2.620315510824e-04 2.244359850783e+01
1.117750000000e+03 3.229490676943e-04 2.616281952207e-04 2.243370185229e+01
1.118000000000e+03 -7.420027526649e-04 2.614726676647e-04 2.242426375931e+01
1.118250000000e+03 -1.747290906213e-03 2.615652360204e-04 2.241528335456e+01
1.118500000000e+03 -2.675930099082e-03 2.619076614314e-04 2.240675797104e+01
1.118750000000e+03 -3.513905752275e-03 2.625031728060e-04 2.239868327443e+01
1.119000000000e+03 -4.250434122118e-03 2.633564622061e-04 2.239105341601e+01
1.119250000000e+03 -4.878157331569e-03 2.644735733748e-04 2.238386121448e+01
1.119500000000e+03 -5.393265793042e-03 2.658617122247e-04 2.237709834422e+01
1.119750000000e+03 -5.795550168546e-03 2.675290007506e-04 2.237075555337e+01
1.120000000000e+03 -6.088377490461e-03 2.694841631766e-04 2.236482288312e+01
1.120250000000e+03 -6.278597957581e-03 2.717361712330e-04 2.235928991184e+01
1.120500000000e+03 -6.376377497288e-03 2.742939843390e-04 2.235414599296e+01
1.120750000000e+03 -6.394965315903e-03 2.771660114488e-04 2.234938051254e+01
1.121000000000e+03 -6.350394610304e-03 2.803596519100e-04 2.234498313453e+01
1.121250000000e+03 -6.261127219841e-03 2.838808506372e-04 2.234094405252e+01
1.121500000000e+03 -6.147648253912e-03 2.877336334691e-04 2.233725424453e+01
1.121750000000e+03 -6.032010520521e-03 2.919196338235e-04 2.233390569719e+01
1.122000000000e+03 -5.937351248084e-03 2.964376526951e-04 2.233089164379e+01
1.122250000000e+03 -5.887377800422e-03 3.012832506918e-04 2.232820677633e+01
1.122500000000e+03 -5.905839229924e-03 3.064483038279e-04 2.232584743976e+01
1.122750000000e+03 -6.015990902601e-03 3.119205572547e-04 2.232381181106e+01
1.123000000000e+03 -6.240067662125e-03 3.176834384642e-04 2.232210005591e+01
1.123250000000e+03 -6.598778168431e-03 3.237158291838e-04 2.232071446059e+01
1.123500000000e+03 -7.110820587057e-03 3.299918512941e-04 2.231965954262e+01
1.123750000000e+03 -7.792428020870e-03 3.364807532804e-04 2.231894212667e+01
1.124000000000e+03 -8.656954819838e-03 3.431468750582e-04 2.231857139929e+01
1.124250000000e+03 -9.714518679000e-03 3.499497070801e-04 2.231855893627e+01
1.124500000000e+03 -1.097170002798e-02 3.568440305258e-04 2.231891870895e+01
1.124750000000e+03 -1.243130758193e-02 3.637801297565e-04 2.231966704118e+01
1.125000000000e+03 -1.409221509741e-02 3.707041888397e-04 2.232082257503e+01
1.125250000000e+03 -1.594927157216e-02 3.775586873624e-04 2.232240617378e+01
1.125500000000e+03 -1.799328688322e-02 3.842828709302e-04 2.232444084150e+01
1.125750000000e+03 -2.021109535373e-02 3.908133581387e-04 2.232695158277e+01
1.126000000000e+03 -2.258569249560e-02 3.970849177982e-04 2.232996528018e+01
1.126250000000e+03 -2.509644570493e-02 4.030311939302e-04 2.233351052927e+01
1.126500000000e+03 -2.771937761228e-02 4.085855630822e-04 2.233761746340e+01
1.126750000000e+03 -3.042750799780e-02 4.136820719287e-04 2.234231758369e+01
1.127000000000e+03 -3.319126248869e-02 4.182563212044e-04 2.234764355447e+01
1.127250000000e+03 -3.597892521471e-02 4.222464275766e-04 2.235362901689e+01
1.127500000000e+03 -3.875714411916e-02 4.255941589029e-04 2.236030837072e+01
1.127750000000e+03 -4.149146277475e-02 4.282459358714e-04 2.236771658045e+01
1.128000000000e+03 -4.414688890676e-02 4.301538632121e-04 2.237588895649e+01
1.128250000000e+03 -4.668847182069e-02 4.312767028423e-04 2.238486095296e+01
1.128500000000e+03 -4.908188883337e-02 4.315807995088e-04 2.239466796305e+01
1.128750000000e+03 -5.129403324851e-02 4.310409647858e-04 2.240534511357e+01
1.129000000000e+03 -5.329358407137e-02 4.296412617128e-04 2.241692706765e+01
1.129250000000e+03 -5.505155062643e-02 4.273756779662e-04 2.242944783994e+01
1.129500000000e+03 -5.654179446585e-02 4.242487615673e-04 2.244294060421e+01
1.129750000000e+03 -5.774149811040e-02 4.202758927681e-04 2.245743752181e+01
1.130000000000e+03 -5.863158939465e-02 4.154835219445e-04 2.247296957268e+01
1.130250000000e+03 -5.919710691194e-02 4.099094002490e-04 2.248956639512e+01
1.130500000000e+03 -5.942750058894e-02 4.036024714415e-04 2.250725613399e+01
1.130750000000e+03 -5.931685759974e-02 3.966225837061e-04 2.252606530586e+01
1.131000000000e+03 -5.886406073571e-02 3.890400457720e-04 2.254601866314e+01
1.131250000000e+03 -5.807286020515e-02 3.809349904690e-04 2.256713907862e+01
1.131500000000e+03 -5.695187187411e-02 3.723965912490e-04 2.258944743894e+01
1.131750000000e+03 -5.551449058311e-02 3.635219853140e-04 2.261296254125e+01
1.132000000000e+03 -5.377872768780e-02 3.544151834950e-04 2.263770101064e+01
1.132250000000e+03 -5.176696796585e-02 3.451858012877e-04 2.266367723297e+01
1.132500000000e+03 -4.950565883564e-02 3.359476291367e-04 2.269090328202e+01
1.132750000000e+03 -4.702492634966e-02 3.268170935551e-04 2.271938887605e+01
1.133000000000e+03 -4.435813775861e-02 3.179116599676e-04 2.274914134520e+01
1.133250000000e+03 -4.154140243556e-02 3.093481874308e-04 2.278016559614e+01
1.133500000000e+03 -3.861304086048e-02 3.012412282242e-04 2.281246410876e+01
1.133750000000e+03 -3.561300810069e-02 2.937013475539e-04 2.284603692641e+01
1.134000000000e+03 -3.258230557705e-02 2.868334171444e-04 2.288088167520e+01
1.134250000000e+03 -2.956237122820e-02 2.807350804593e-04 2.291699357247e+01
1.134500000000e+03 -2.659447770138e-02 2.754952535915e-04 2.295436546509e+01
1.134750000000e+03 -2.371913332482e-02 2.711927334779e-04 2.299298786197e+01
1.135000000000e+03 -2.097550209242e-02 2.678949543688e-04 2.303284897846e+01
1.135250000000e+03 -1.840086056215e-02 2.656569274424e-04 2.307393478903e+01
1.135500000000e+03 -1.603008067344e-02 2.645203471362e-04 2.311622908072e+01
1.135750000000e+03 -1.389516616609e-02 2.645129151883e-04 2.315971350525e+01
1.136000000000e+03 -1.202483858235e-02 2.656478730417e-04 2.320436764301e+01
1.136250000000e+03 -1.044417449678e-02 2.679237370275e-04 2.325016905547e+01
1.136500000000e+03 -9.174312105107e-03 2.713242496317e-04 2.329709333993e+01
1.136750000000e+03 -8.232214575984e-03 2.758187044425e-04 2.334511417816e+01
1.137000000000e+03 -7.630499383786e-03 2.813622768571e-04 2.339420338266e+01
1.137250000000e+03 -7.377337833480e-03 2.878966403041e-04 2.344433093302e+01
1.137500000000e+03 -7.476414415362e-03 2.953508214215e-04 2.349546501190e+01
1.137750000000e+03 -7.926950508017e-03 3.036422110400e-04 2.354757201980e+01
1.138000000000e+03 -8.723788598753e-03 3.126777665591e-04 2.360061660106e+01
1.138250000000e+03 -9.857533397176e-03 3.223553118583e-04 2.365456164413e+01
1.138500000000e+03 -1.131474465173e-02 3.325649726749e-04 2.370936828813e+01
1.138750000000e+03 -1.307817231426e-02 3.431906731417e-04 2.376499591591e+01
1.139000000000e+03 -1.512704127973e-02 3.541118598647e-04 2.382140214224e+01
1.139250000000e+03 -1.743736257944e-02 3.652050906176e-04 2.387854280358e+01
1.139500000000e+03 -1.998227922446e-02 3.763456796720e-04 2.393637193691e+01
1.139750000000e+03 -2.273243196394e-02 3.874093809852e-04 2.399484176708e+01
1.140000000000e+03 -2.565634529062e-02 3.982740355297e-04 2.405390268631e+01
1.140250000000e+03 -2.872081797447e-02 4.088211966560e-04 2.411350324430e+01
1.140500000000e+03 -3.189132656668e-02 4.189374533083e-04 2.417359013585e+01
1.140750000000e+03 -3.513242825922e-02 4.285159537728e-04 2.423410820488e+01
1.141000000000e+03 -3.840815229355e-02 4.374577090917e-04 2.429500044538e+01
1.141250000000e+03 -4.168239792370e-02 4.456727353918e-04 2.435620802197e+01
1.141500000000e+03 -4.491930428416e-02 4.530810351834e-04 2.441767029684e+01
1.141750000000e+03 -4.808361809880e-02 4.596134536860e-04 2.447932487190e+01
1.142000000000e+03 -5.114104352867e-02 4.652123703792e-04 2.454110764827e+01
1.142250000000e+03 -5.405856435322e-02 4.698321918691e-04 2.460295289227e+01
1.142500000000e+03 -5.680476010693e-02 4.734397220331e-04 2.466479333329e+01
1.142750000000e+03 -5.935008699201e-02 4.760143124510e-04 2.472656026220e+01
1.143000000000e+03 -6.166715171469e-02 4.775478623029e-04 2.478818366417e+01
1.143250000000e+03 -6.373094876989e-02 4.780446402840e-04 2.484959235446e+01
1.143500000000e+03 -6.551908902009e-02 4.775209069647e-04 2.491071414743e+01
1.143750000000e+03 -6.701199628954e-02 4.760044816918e-04 2.497147603786e+01
1.144000000000e+03 -6.819308249824e-02 4.735341043042e-04 2.503180439615e+01
1.144250000000e+03 -6.904890444803e-02 4.701586729352e-04 2.509162519477e+01
1.144500000000e+03 -6.956929058607e-02 4.659363805294e-04 2.515086424380e+01
1.144750000000e+03 -6.974744465459e-02 4.609337341080e-04 2.520944744461e+01
1.145000000000e+03 -6.958002531674e-02 4.552244985130e-04 2.526730106566e+01
1.145250000000e+03 -6.906719740383e-02 4.488885764319e-04 2.532435203264e+01
1.145500000000e+03 -6.821265352675e-02 4.420108377369e-04 2.538052822730e+01
1.145750000000e+03 -6.702360661150e-02 4.346799162612e-04 2.543575881243e+01
1.146000000000e+03 -6.551075120392e-02 4.269869941989e-04 2.548997456263e+01
1.146250000000e+03 -6.368818872559e-02 4.190246066286e-04 2.554310820676e+01
1.146500000000e+03 -6.157332327267e-02 4.108854471868e-04 2.559509478125e+01
1.146750000000e+03 -5.918671504419e-02 4.026612111205e-04 2.564587199675e+01
1.147000000000e+03 -5.655190371524e-02 3.944415183123e-04 2.569538060534e+01
1.147250000000e+03 -5.369519083063e-02 3.863128718171e-04 2.574356477374e+01
1.147500000000e+03 -5.064539269003e-02 3.783577234457e-04 2.579037245592e+01
1.147750000000e+03 -4.743354874212e-02 3.706536214451e-04 2.583575577518e+01
1.148000000000e+03 -4.409260977223e-02 3.632724722035e-04 2.587967138543e+01
1.148250000000e+03 -4.065708292144e-02 3.562798846312e-04 2.592208084498e+01
1.148500000000e+03 -3.716266326048e-02 3.497346583965e-04 2.596295095924e+01
1.148750000000e+03 -3.364582858758e-02 3.436883598949e-04 2.600225413079e+01
1.149000000000e+03 -3.014342800775e-02 3.381850420964e-04 2.603996866931e+01
1.149250000000e+03 -2.669224648692e-02 3.332610598238e-04 2.607607909956e+01
1.149500000000e+03 -2.332857074441e-02 3.289450141887e-04 2.611057642465e+01
1.149750000000e+03 -2.008774866219e-02 3.252577941355e-04 2.614345836884e+01
1.150000000000e+03 -1.700375572426e-02 3.222127222973e-04 2.617472958360e+01
1.150250000000e+03 -1.410877778495e-02 3.198158000305e-04 2.620440180309e+01
1.150500000000e+03 -1.143280915490e-02 3.180660281452e-04 2.623249396776e+01
1.150750000000e+03 -9.003280841895e-03 3.169558092962e-04 2.625903228413e+01
1.151000000000e+03 -6.844719177765e-03 3.164714077392e-04 2.628405024178e+01
1.151250000000e+03 -4.978444545567e-03 3.165934668478e-04 2.630758856363e+01
1.151500000000e+03 -3.422312760190e-03 3.172975555647e-04 2.632969509527e+01
1.151750000000e+03 -2.190503325359e-03 3.185547500106e-04 2.635042463400e+01
1.152000000000e+03 -1.293359093945e-03 3.203322361874e-04 2.636983868494e+01
1.152250000000e+03 -7.372782455990e-04 3.225939109315e-04 2.638800514835e+01
1.152500000000e+03 -5.246598188020e-04 3.253009764418e-04 2.640499794254e+01
1.152750000000e+03 -6.539052595870e-04 3.284125257054e-04 2.642089655150e+01
1.153000000000e+03 -1.119469884183e-03 3.318860950484e-04 2.643578550680e+01
1.153250000000e+03 -1.911971446279e-03 3.356781953874e-04 2.644975380575e+01
1.153500000000e+03 -3.018344245222e-03 3.397447979149e-04 2.646289426506e+01
1.153750000000e+03 -4.422041761962e-03 3.440417783220e-04 2.647530281960e+01
1.154000000000e+03 -6.103281828152e-03 3.485253166399e-04 2.648707776476e+01
1.154250000000e+03 -8.039330826406e-03 3.531522412862e-04 2.649831896191e+01
1.154500000000e+03 -1.020482127965e-02 3.578803406876e-04 2.650912699813e+01
1.154750000000e+03 -1.257209735136e-02 3.626685996277e-04 2.651960232129e+01
1.155000000000e+03 -1.511158546126e-02 3.674774048676e-04 2.652984435524e+01
1.155250000000e+03 -1.779217890022e-02 3.722686691788e-04 2.653995060603e+01
1.155500000000e+03 -2.058163776328e-02 3.770059631013e-04 2.655001576192e+01
1.155750000000e+03 -2.344699368903e-02 3.816545769134e-04 2.656013081567e+01
1.156000000000e+03 -2.635495649415e-02 3.861815664727e-04 2.657038219582e+01
1.156250000000e+03 -2.927231627649e-02 3.905557482867e-04 2.658085093475e+01
1.156500000000e+03 -3.216633438446e-02 3.947476825380e-04 2.659161188283e+01
1.156750000000e+03 -3.500512147349e-02 3.987296389779e-04 2.660273296398e+01
1.157000000000e+03 -3.775799599977e-02 4.024755000926e-04 2.661427449978e+01
1.157250000000e+03 -4.039581957042e-02 4.059608529099e-04 2.662628859881e+01
1.157500000000e+03 -4.289130599456e-02 4.091628652933e-04 2.663881862230e+01
1.157750000000e+03 -4.521930004370e-02 4.120601987220e-04 2.665189873465e+01
1.158000000000e+03 -4.735702373166e-02 4.146330142244e-04 2.666555353925e+01
1.158250000000e+03 -4.928428766504e-02 4.168630226952e-04 2.667979780369e+01
1.158500000000e+03 -5.098366384737e-02 4.187333643181e-04 2.669463628891e+01
1.158750000000e+03 -5.244062287473e-02 4.202286473253e-04 2.671006366195e+01
1.159000000000e+03 -5.364362809663e-02 4.213350990807e-04 2.672606451678e+01
1.159250000000e+03 -5.458419406529e-02 4.220406051764e-04 2.674261347608e+01
1.159500000000e+03 -5.525690285646e-02 4.223347995323e-04 2.675967540237e+01
1.159750000000e+03 -5.565938447593e-02 4.222091923929e-04 2.677720568451e+01
1.160000000000e+03 -5.579225805873e-02 4.216573166436e-04 2.679515061135e+01
1.160250000000e+03 -5.565904340365e-02 4.206749074651e-04 2.681344782673e+01
1.160500000000e+03 -5.526603215224e-02 4.192600826471e-04 2.683202685466e+01
1.160750000000e+03 -5.462213608485e-02 4.174135498553e-04 2.685080968876e+01
1.161000000000e+03 -5.373870865837e-02 4.151388222391e-04 2.686971143660e+01
1.161250000000e+03 -5.262933630559e-02 4.124424247350e-04 2.688864101661e+01
1.161500000000e+03 -5.130961948288e-02 4.093341118348e-04 2.690750189524e+01
1.161750000000e+03 -4.979692974574e-02 4.058270585057e-04 2.692619285049e+01
1.162000000000e+03 -4.811016106282e-02 4.019380493916e-04 2.694460876536e+01
1.162250000000e+03 -4.626946589871e-02 3.976876194531e-04 2.696264143691e+01
1.162500000000e+03 -4.429599412937e-02 3.931001789205e-04 2.698018039482e+01
1.162750000000e+03 -4.221162705852e-02 3.882040844198e-04 2.699711371221e+01
1.163000000000e+03 -4.003871672562e-02 3.830316613751e-04 2.701332882987e+01
1.163250000000e+03 -3.779983166594e-02 3.776191633552e-04 2.702871335036e+01
1.163500000000e+03 -3.551751154087e-02 3.720066776661e-04 2.704315583102e+01
1.163750000000e+03 -3.321403606238e-02 3.662379877209e-04 2.705654654719e+01
1.164000000000e+03 -3.091120683016e-02 3.603602733514e-04 2.706877823801e+01
1.164250000000e+03 -2.863014551019e-02 3.544238191671e-04 2.707974681830e+01
1.164500000000e+03 -2.639111131624e-02 3.484816288836e-04 2.708935206589e+01
1.164750000000e+03 -2.421333543174e-02 3.425889525360e-04 2.709749826964e+01
1.165000000000e+03 -2.211487779068e-02 3.368027529017e-04 2.710409484776e+01
1.165250000000e+03 -2.011250112798e-02 3.311811028752e-04 2.710905692290e+01
1.165500000000e+03 -1.822156708298e-02 3.257825302304e-04 2.711230586052e+01
1.165750000000e+03 -1.645595241849e-02 3.206653182838e-04 2.711376976668e+01
1.166000000000e+03 -1.482798308530e-02 3.158867556678e-04 2.711338393830e+01
1.166250000000e+03 -1.334838770290e-02 3.115023896686e-04 2.711109126842e+01
1.166500000000e+03 -1.202627110412e-02 3.075652795583e-04 2.710684260627e+01
1.166750000000e+03 -1.086910068442e-02 3.041251955583e-04 2.710059706113e+01
1.167000000000e+03 -9.882713141839e-03 3.012278768568e-04 2.709232225606e+01
1.167250000000e+03 -9.071331309423e-03 2.989143136162e-04 2.708199452598e+01
1.167500000000e+03 -8.437595109723e-03 2.972200752323e-04 2.706959905234e+01
1.167750000000e+03 -7.982604146779e-03 2.961746972594e-04 2.705512994417e+01
1.168000000000e+03 -7.705969484922e-03 2.958011354560e-04 2.703859024805e+01
1.168250000000e+03 -7.605872541677e-03 2.961152983029e-04 2.701999190131e+01
1.168500000000e+03 -7.679131725290e-03 2.971256789154e-04 2.699935561080e+01
1.168750000000e+03 -7.921274885881e-03 2.988330780455e-04 2.697671067665e+01
1.169000000000e+03 -8.326616479669e-03 3.012304390288e-04 2.695209474022e+01
1.169250000000e+03 -8.888336989611e-03 3.043027935283e-04 2.692555347252e+01
1.169500000000e+03 -9.598568252960e-03 3.080273297610e-04 2.689714020634e+01
1.169750000000e+03 -1.044848117222e-02 3.123735673009e-04 2.686691549753e+01
1.170000000000e+03 -1.142837504927e-02 3.173036590018e-04 2.683494664409e+01
1.170250000000e+03 -1.252777339834e-02 3.227728849940e-04 2.680130714666e+01
1.170500000000e+03 -1.373551922797e-02 3.287301235169e-04 2.676607613493e+01
1.170750000000e+03 -1.503987663923e-02 3.351184975551e-04 2.672933774689e+01
1.171000000000e+03 -1.642863515160e-02 3.418761195070e-04 2.669118048016e+01
1.171250000000e+03 -1.788921489595e-02 3.489369385683e-04 2.665169653256e+01
1.171500000000e+03 -1.940878001370e-02 3.562316487559e-04 2.661098111022e+01
1.171750000000e+03 -2.097434908573e-02 3.636886652527e-04 2.656913173892e+01
1.172000000000e+03 -2.257291181951e-02 3.712350401212e-04 2.652624757827e+01
1.172250000000e+03 -2.419154347394e-02 3.787975192839e-04 2.648242874045e+01
1.172500000000e+03 -2.581751824144e-02 3.863035759184e-04 2.643777562434e+01
1.172750000000e+03 -2.743842491138e-02 3.936823996451e-04 2.639238828034e+01
1.173000000000e+03 -2.904227247526e-02 4.008658185534e-04 2.634636580006e+01
1.173250000000e+03 -3.061759524213e-02 4.077891597703e-04 2.629980574327e+01
1.173500000000e+03 -3.215355076150e-02 4.143921688082e-04 2.625280360759e+01
1.173750000000e+03 -3.364000367701e-02 4.206196154159e-04 2.620545234134e+01
1.174000000000e+03 -3.506760846541e-02 4.264219077803e-04 2.615784191365e+01
1.174250000000e+03 -3.642787213730e-02 4.317555904579e-04 2.611005893291e+01
1.174500000000e+03 -3.771321227550e-02 4.365837467905e-04 2.606218631015e+01
1.174750000000e+03 -3.891700076196e-02 4.408761102378e-04 2.601430299532e+01
1.175000000000e+03 -4.003359050615e-02 4.446092784474e-04 2.596648375595e+01
1.175250000000e+03 -4.105833571312e-02 4.477667109272e-04 2.591879900497e+01
1.175500000000e+03 -4.198759875188e-02 4.503385937645e-04 2.587131469536e+01
1.175750000000e+03 -4.281873970028e-02 4.523215939191e-04 2.582409224460e+01
1.176000000000e+03 -4.355009986342e-02 4.537185697279e-04 2.577718852340e+01
1.176250000000e+03 -4.418097203125e-02 4.545381689861e-04 2.573065586343e+01
1.176500000000e+03 -4.471156251886e-02 4.547943393652e-04 2.568454212174e+01
1.176750000000e+03 -4.514294052446e-02 4.545058151589e-04 2.563889075853e+01
1.177000000000e+03 -4.547698350579e-02 4.536955635372e-04 2.559374095894e+01
1.177250000000e+03 -4.571631313302e-02 4.523902023517e-04 2.554912775287e+01
1.177500000000e+03 -4.586422507215e-02 4.506194157812e-04 2.550508217870e+01
1.177750000000e+03 -4.592461358714e-02 4.484153690687e-04 2.546163143105e+01
1.178000000000e+03 -4.590189075206e-02 4.458121307175e-04 2.541879903698e+01
1.178250000000e+03 -4.580090242689e-02 4.428451449115e-04 2.537660501962e+01
1.178500000000e+03 -4.562684019027e-02 4.395506803500e-04 2.533506607594e+01
1.178750000000e+03 -4.538514742183e-02 4.359653622713e-04 2.529419573740e+01
1.179000000000e+03 -4.508142912123e-02 4.321257403971e-04 2.525400453288e+01
1.179250000000e+03 -4.472135304450e-02 4.280678921098e-04 2.521450014614e+01
1.179500000000e+03 -4.431055531508e-02 4.238270723017e-04 2.517568755555e+01
1.179750000000e+03 -4.385455017273e-02 4.194374187308e-04 2.513756917924e+01
1.180000000000e+03 -4.335863186104e-02 4.149316819767e-04 2.510014499558e+01
1.180250000000e+03 -4.282779503829e-02 4.103410284635e-04 2.506341266758e+01
1.180500000000e+03 -4.226664554256e-02 4.056948563806e-04 2.502736764607e+01
1.180750000000e+03 -4.167933594299e-02 4.010206832448e-04 2.499200328148e+01
1.181000000000e+03 -4.106949379539e-02 3.963440386891e-04 2.495731091227e+01
1.181250000000e+03 -4.044017857307e-02 3.916884221124e-04 2.492327996035e+01
1.181500000000e+03 -3.979383595533e-02 3.870752641755e-04 2.488989801136e+01
1.181750000000e+03 -3.913228270451e-02 3.825239435517e-04 2.485715090196e+01
1.182000000000e+03 -3.845669781590e-02 3.780518111303e-04 2.482502279597e+01
1.182250000000e+03 -3.776763180442e-02 3.736742403566e-04 2.479349625967e+01
1.182500000000e+03 -3.706504166746e-02 3.694047168967e-04 2.476255233836e+01
1.182750000000e+03 -3.634833684836e-02 3.652549138993e-04 2.473217062920e+01
1.183000000000e+03 -3.561644354358e-02 3.612348069072e-04 2.470232935234e+01
1.183250000000e+03 -3.486789201010e-02 3.573528100843e-04 2.467300542201e+01
1.183500000000e+03 -3.410091298784e-02 3.536159041009e-04 2.464417451373e+01
1.183750000000e+03 -3.331355143919e-02 3.500297819830e-04 2.461581113357e+01
1.184000000000e+03 -3.250379078675e-02 3.465990006916e-04 2.458788867899e+01
1.184250000000e+03 -3.166968447719e-02 3.433271335300e-04 2.456037950305e+01
1.184500000000e+03 -3.080949544783e-02 3.402169285195e-04 2.453325497041e+01
1.184750000000e+03 -2.992183355207e-02 3.372704595612e-04 2.450648551449e+01
1.185000000000e+03 -2.900579279784e-02 3.344892769450e-04 2.448004068597e+01
1.185250000000e+03 -2.806108132236e-02 3.318745458650e-04 2.445388920242e+01
1.185500000000e+03 -2.708814088627e-02 3.294271713004e-04 2.442799899259e+01
1.185750000000e+03 -2.608825465311e-02 3.271478732167e-04 2.440233723705e+01
1.186000000000e+03 -2.506363559424e-02 3.250374283919e-04 2.437687040854e+01
1.186250000000e+03 -2.401749440068e-02 3.230966598369e-04 2.435156431062e+01
1.186500000000e+03 -2.295409004582e-02 3.213264907000e-04 2.432638411524e+01
1.186750000000e+03 -2.187874938986e-02 3.197280051808e-04 2.430129440274e+01
1.187000000000e+03 -2.079786830280e-02 3.183024869624e-04 2.427625920376e+01
1.187250000000e+03 -1.971887851193e-02 3.170514170785e-04 2.425124204556e+01
1.187500000000e+03 -1.865019804115e-02 3.159764673220e-04 2.422620600463e+01
1.187750000000e+03 -1.760114423968e-02 3.150794506789e-04 2.420111376564e+01
1.188000000000e+03 -1.658183317363e-02 3.143622726201e-04 2.417592769235e+01
1.188250000000e+03 -1.560304340484e-02 3.138268675690e-04 2.415060990617e+01
1.188500000000e+03 -1.467607117447e-02 3.134750801737e-04 2.412512237987e+01
1.188750000000e+03 -1.381255381273e-02 3.133084474169e-04 2.409942704359e+01
1.189000000000e+03 -1.302428680936e-02 3.133281953805e-04 2.407348590640e+01
1.189250000000e+03 -1.232301732748e-02 3.135350440293e-04 2.404726119148e+01
1.189500000000e+03 -1.172023538249e-02 3.139290323321e-04 2.402071548946e+01
1.189750000000e+03 -1.122695741913e-02 3.145093413891e-04 2.399381192801e+01
1.190000000000e+03 -1.085349948016e-02 3.152741006890e-04 2.396651435461e+01
1.190250000000e+03 -1.060925899299e-02 3.162202029239e-04 2.393878753657e+01
1.190500000000e+03 -1.050250187867e-02 3.173431223732e-04 2.391059737744e+01
1.190750000000e+03 -1.054015011450e-02 3.186367383388e-04 2.388191113965e+01
1.191000000000e+03 -1.072759227056e-02 3.200931471106e-04 2.385269768620e+01
1.191250000000e+03 -1.106850374460e-02 3.217025103768e-04 2.382292772345e+01
1.191500000000e+03 -1.156469336152e-02 3.234530081985e-04 2.379257405833e+01
1.191750000000e+03 -1.221596781818e-02 3.253306928772e-04 2.376161184892e+01
1.192000000000e+03 -1.302003014261e-02 3.273194154297e-04 2.373001886379e+01
1.192250000000e+03 -1.397240501503e-02 3.294009218151e-04 2.369777573367e+01
1.192500000000e+03 -1.506639968732e-02 3.315548104878e-04 2.366486619781e+01
1.192750000000e+03 -1.629309812727e-02 3.337586463305e-04 2.363127733855e+01
1.193000000000e+03 -1.764139400503e-02 3.359881012583e-04 2.359699980426e+01
1.193250000000e+03 -1.909806186011e-02 3.382171469486e-04 2.356202801212e+01
1.193500000000e+03 -2.064786559533e-02 3.404183630938e-04 2.352636033137e+01
1.193750000000e+03 -2.227370457728e-02 3.425632312305e-04 2.348999924460e+01
1.194000000000e+03 -2.395680000072e-02 3.446225040419e-04 2.345295147434e+01
1.194250000000e+03 -2.567691131166e-02 3.465666102833e-04 2.341522809030e+01
1.194500000000e+03 -2.741259053740e-02 3.483661100502e-04 2.337684457590e+01
1.194750000000e+03 -2.914146175156e-02 3.499921707972e-04 2.333782086539e+01
1.195000000000e+03 -3.084053030357e-02 3.514170718366e-04 2.329818134225e+01
1.195250000000e+03 -3.248650726623e-02 3.526147081480e-04 2.325795480694e+01
1.195500000000e+03 -3.405615755512e-02 3.535611061415e-04 2.321717439840e+01
1.195750000000e+03 -3.552664928112e-02 3.542349059510e-04 2.317587748982e+01
1.196000000000e+03 -3.687591607807e-02 3.546178623552e-04 2.313410553834e+01
1.196250000000e+03 -3.808300945945e-02 3.546952614058e-04 2.309190390785e+01
1.196500000000e+03 -3.912845153439e-02 3.544563918871e-04 2.304932164849e+01
1.196750000000e+03 -3.999456382663e-02 3.538948240358e-04 2.300641125468e+01
1.197000000000e+03 -4.066578438039e-02 3.530086832872e-04 2.296322838534e+01
1.197250000000e+03 -4.112895301608e-02 3.518008719088e-04 2.291983156132e+01
1.197500000000e+03 -4.137356582504e-02 3.502792161223e-04 2.287628183768e+01
1.197750000000e+03 -4.139199622941e-02 3.484565383974e-04 2.283264245840e+01
1.198000000000e+03 -4.117967321369e-02 3.463506196556e-04 2.278897848781e+01
1.198250000000e+03 -4.073521434719e-02 3.439840992116e-04 2.274535643981e+01
1.198500000000e+03 -4.006051664863e-02 3.413842853269e-04 2.270184388706e+01
1.198750000000e+03 -3.916079523808e-02 3.385829192687e-04 2.265850907510e+01
1.199000000000e+03 -3.804457401494e-02 3.356158356058e-04 2.261542053273e+01
1.199250000000e+03 -3.672362662259e-02 3.325225511071e-04 2.257264668190e+01
1.199500000000e+03 -3.521286787514e-02 3.293457941934e-04 2.253025546859e+01
1.199750000000e+03 -3.353019838012e-02 3.261309744324e-04 2.248831398937e+01
1.200000000000e+03 -3.169630328292e-02 3.229255878956e-04 2.244688814952e+01
1.200250000000e+03 -2.973440555234e-02 3.197786149059e-04 2.240604232915e+01
1.200500000000e+03 -2.766998562105e-02 3.167398562383e-04 2.236583908156e+01
1.200750000000e+03 -2.553045732738e-02 3.138592454745e-04 2.232633884769e+01
1.201000000000e+03 -2.334482149046e-02 3.111862406169e-04 2.228759971048e+01
1.201250000000e+03 -2.114328452992e-02 3.087689846071e-04 2.224967716832e+01
1.201500000000e+03 -1.895686059474e-02 3.066536177252e-04 2.221262394736e+01
1.201750000000e+03 -1.681695815493e-02 3.048836259439e-04 2.217648984939e+01
1.202000000000e+03 -1.475495155644e-02 3.034991631767e-04 2.214132162234e+01
1.202250000000e+03 -1.280175397206e-02 3.025364205356e-04 2.210716287603e+01
1.202500000000e+03 -1.098738631144e-02 3.020270261724e-04 2.207405402331e+01
1.202750000000e+03 -9.340559731750e-03 3.019975230259e-04 2.204203226044e+01
1.203000000000e+03 -7.888261268570e-03 3.024689374462e-04 2.201113156722e+01
1.203250000000e+03 -6.655369398186e-03 3.034561997959e-04 2.198138274618e+01
1.203500000000e+03 -5.664285148942e-03 3.049679102858e-04 2.195281348216e+01
1.203750000000e+03 -4.934599606370e-03 3.070061265993e-04 2.192544842716e+01
1.204000000000e+03 -4.482792435782e-03 3.095661759419e-04 2.189930930947e+01
1.204250000000e+03 -4.321970595522e-03 3.126365957185e-04 2.187441505295e+01
1.204500000000e+03 -4.461655513246e-03 3.161991642741e-04 2.185078191775e+01
1.204750000000e+03 -4.907611400878e-03 3.202290174692e-04 2.182842365514e+01
1.205000000000e+03 -5.661730025240e-03 3.246948762795e-04 2.180735166050e+01
1.205250000000e+03 -6.721968197890e-03 3.295593654580e-04 2.178757514265e+01
1.205500000000e+03 -8.082335811062e-03 3.347794113683e-04 2.176910129643e+01
1.205750000000e+03 -9.732946029930e-03 3.403067387904e-04 2.175193546584e+01
1.206000000000e+03 -1.166011596772e-02 3.460884331754e-04 2.173608132079e+01
1.206250000000e+03 -1.384652407420e-02 3.520675787999e-04 2.172154101631e+01
1.206500000000e+03 -1.627141635613e-02 3.581839338883e-04 2.170831536045e+01
1.206750000000e+03 -1.891086651655e-02 3.643746769414e-04 2.169640396315e+01
1.207000000000e+03 -2.173807465471e-02 3.705751720073e-04 2.168580539067e+01
1.207250000000e+03 -2.472371195126e-02 3.767197603365e-04 2.167651729886e+01
1.207500000000e+03 -2.783629328141e-02 3.827425853514e-04 2.166853657054e+01
1.207750000000e+03 -3.104258680710e-02 3.885783760207e-04 2.166185943068e+01
1.208000000000e+03 -3.430803704783e-02 3.941632325143e-04 2.165648156457e+01
1.208250000000e+03 -3.759721011044e-02 3.994354046331e-04 2.165239821211e+01
1.208500000000e+03 -4.087424474806e-02 4.043360333746e-04 2.164960426351e+01
1.208750000000e+03 -4.410330302604e-02 4.088098433617e-04 2.164809434035e+01
1.209000000000e+03 -4.724902268644e-02 4.128058036277e-04 2.164786285858e+01
1.209250000000e+03 -5.027694967469e-02 4.162777150185e-04 2.164890409590e+01
1.209500000000e+03 -5.315396226268e-02 4.191847607085e-04 2.165121223059e+01
1.209750000000e+03 -5.584866581342e-02 4.214919795252e-04 2.165478138471e+01
1.210000000000e+03 -5.833176110877e-02 4.231706603028e-04 2.165960564917e+01
1.210250000000e+03 -6.057638200702e-02 4.241986868512e-04 2.166567909518e+01
1.210500000000e+03 -6.255839703030e-02 4.245608184511e-04 2.167299578230e+01
1.210750000000e+03 -6.425666565499e-02 4.242488623196e-04 2.168154975669e+01
1.211000000000e+03 -6.565325932334e-02 4.232617943595e-04 2.169133503015e+01
1.211250000000e+03 -6.673363614700e-02 4.216057959930e-04 2.170234556342e+01
1.211500000000e+03 -6.748676696385e-02 4.192942067031e-04 2.171457523402e+01
1.211750000000e+03 -6.790521596655e-02 4.163473946853e-04 2.172801779544e+01
1.212000000000e+03 -6.798518207437e-02 4.127925676247e-04 2.174266683832e+01
1.212250000000e+03 -6.772648315446e-02 4.086634764292e-04 2.175851574087e+01
1.212500000000e+03 -6.713250967186e-02 4.040000600953e-04 2.177555761603e+01
1.212750000000e+03 -6.621012679970e-02 3.988479595502e-04 2.179378525908e+01
1.213000000000e+03 -6.496954451228e-02 3.932581819518e-04 2.181319109407e+01
1.213250000000e+03 -6.342414360538e-02 3.872864256012e-04 2.183376711823e+01
1.213500000000e+03 -6.159028337232e-02 3.809924416999e-04 2.185550485224e+01
1.213750000000e+03 -5.948706642574e-02 3.744393592620e-04 2.187839528951e+01
1.214000000000e+03 -5.713609075581e-02 3.676929781961e-04 2.190242885365e+01
1.214250000000e+03 -5.456117233035e-02 3.608210111557e-04 2.192759536096e+01
1.214500000000e+03 -5.178806065195e-02 3.538923098100e-04 2.195388398165e+01
1.214750000000e+03 -4.884413801359e-02 3.469761188298e-04 2.198128322248e+01
1.215000000000e+03 -4.575810675631e-02 3.401411591152e-04 2.200978089991e+01
1.215250000000e+03 -4.255968331856e-02 3.334548445207e-04 2.203936413421e+01
1.215500000000e+03 -3.927927803721e-02 3.269825772500e-04 2.207001934123e+01
1.215750000000e+03 -3.594768614722e-02 3.207869625886e-04 2.210173223833e+01
1.216000000000e+03 -3.259577789544e-02 3.149270811099e-04 2.213448784952e+01
1.216250000000e+03 -2.925419562106e-02 3.094577732516e-04 2.216827052196e+01
1.216500000000e+03 -2.595306007534e-02 3.044289785542e-04 2.220306394294e+01
1.216750000000e+03 -2.272168713601e-02 2.998851988106e-04 2.223885116096e+01
1.217000000000e+03 -1.958831192229e-02 2.958649669640e-04 2.227561460384e+01
1.217250000000e+03 -1.657982911454e-02 2.924003945840e-04 2.231333610161e+01
1.217500000000e+03 -1.372154436151e-02 2.895167947851e-04 2.235199690503e+01
1.217750000000e+03 -1.103694239517e-02 2.872323858154e-04 2.239157770084e+01
1.218000000000e+03 -8.547467384797e-03 2.855580811948e-04 2.243205861971e+01
1.218250000000e+03 -6.272325777752e-03 2.844973726255e-04 2.247341924383e+01
1.218500000000e+03 -4.228302637525e-03 2.840462908084e-04 2.251563860238e+01
1.218750000000e+03 -2.429603979552e-03 2.841934755614e-04 2.255869516485e+01
1.219000000000e+03 -8.877156756880e-04 2.849203182364e-04 2.260256682060e+01
1.219250000000e+03 3.887061627950e-04 2.862012200149e-04 2.264723085578e+01
1.219500000000e+03 1.393926449802e-03 2.880039332334e-04 2.269266392390e+01
1.219750000000e+03 2.125189305142e-03 2.902899775882e-04 2.273884200110e+01
1.220000000000e+03 2.582745320326e-03 2.930150578935e-04 2.278574034626e+01
1.220250000000e+03 2.769855252395e-03 2.961297713683e-04 2.283333344883e+01
1.220500000000e+03 2.692752847678e-03 2.995802259229e-04 2.288159497383e+01
1.220750000000e+03 2.360581741504e-03 3.033086929321e-04 2.293049770586e+01
1.221000000000e+03 1.785291603689e-03 3.072544176153e-04 2.298001349032e+01
1.221250000000e+03 9.815115924800e-04 3.113543462469e-04 2.303011317300e+01
1.221500000000e+03 -3.361543685700e-05 3.155439522724e-04 2.308076654672e+01
1.221750000000e+03 -1.240630380012e-03 3.197581068465e-04 2.313194229317e+01
1.222000000000e+03 -2.617976275247e-03 3.239319113716e-04 2.318360793748e+01
1.222250000000e+03 -4.142251932570e-03 3.280015135010e-04 2.323572980077e+01
1.222500000000e+03 -5.788483062306e-03 3.319048967694e-04 2.328827296815e+01
1.222750000000e+03 -7.530419061871e-03 3.355827034013e-04 2.334120125896e+01
1.223000000000e+03 -9.340840451572e-03 3.389789163638e-04 2.339447721202e+01
1.223250000000e+03 -1.119188409091e-02 3.420415503931e-04 2.344806207887e+01
1.223500000000e+03 -1.305537570050e-02 3.447232762896e-04 2.350191583265e+01
1.223750000000e+03 -1.490316800295e-02 3.469819762907e-04 2.355599718891e+01
1.224000000000e+03 -1.670747886782e-02 3.487812183629e-04 2.361026364011e+01
1.224250000000e+03 -1.844122696230e-02 3.500907008230e-04 2.366467150695e+01
1.224500000000e+03 -2.007836043543e-02 3.508864936367e-04 2.371917600162e+01
1.224750000000e+03 -2.159417337444e-02 3.511514487942e-04 2.377373131006e+01
1.225000000000e+03 -2.296560870568e-02 3.508752726429e-04 2.382829068337e+01
1.225250000000e+03 -2.417154087286e-02 3.500545184163e-04 2.388280654775e+01
1.225500000000e+03 -2.519303656015e-02 3.486926566637e-04 2.393723062472e+01
1.225750000000e+03 -2.601359128886e-02 3.467999926635e-04 2.399151406133e+01
1.226000000000e+03 -2.661933396829e-02 3.443934768943e-04 2.404560757716e+01
1.226250000000e+03 -2.699920446348e-02 3.414964564516e-04 2.409946161209e+01
1.226500000000e+03 -2.714509073198e-02 3.381383376769e-04 2.415302648662e+01
1.226750000000e+03 -2.705193848419e-02 3.343541966912e-04 2.420625256793e+01
1.227000000000e+03 -2.671781275472e-02 3.301843500765e-04 2.425909043874e+01
1.227250000000e+03 -2.614393118733e-02 3.256737442115e-04 2.431149106879e+01
1.227500000000e+03 -2.533465017700e-02 3.208713673664e-04 2.436340599232e+01
1.227750000000e+03 -2.429741249036e-02 3.158297418437e-04 2.441478748497e+01
1.228000000000e+03 -2.304266235997e-02 3.106042240239e-04 2.446558873798e+01
1.228250000000e+03 -2.158371551001e-02 3.052523094354e-04 2.451576404297e+01
1.228500000000e+03 -1.993659492834e-02 2.998329389705e-04 2.456526896548e+01
1.228750000000e+03 -1.811983744080e-02 2.944058076456e-04 2.461406052993e+01
1.229000000000e+03 -1.615426373170e-02 2.890306661080e-04 2.466209739692e+01
1.229250000000e+03 -1.406272378461e-02 2.837666417469e-04 2.470934004819e+01
1.229500000000e+03 -1.186981429590e-02 2.786715819842e-04 2.475575097505e+01
1.229750000000e+03 -9.601582587286e-03 2.738014353326e-04 2.480129486099e+01
1.230000000000e+03 -7.285205752342e-03 2.692096580098e-04 2.484593877945e+01
1.230250000000e+03 -4.948661311879e-03 2.649466810450e-04 2.488965238092e+01
1.230500000000e+03 -2.620389617429e-03 2.610594273322e-04 2.493240809676e+01
1.230750000000e+03 -3.289497319020e-04 2.575908752255e-04 2.497418133017e+01
1.231000000000e+03 1.897325109691e-03 2.545796869714e-04 2.501495066349e+01
1.231250000000e+03 4.030667182117e-03 2.520598888241e-04 2.505469805019e+01
1.231500000000e+03 6.044210039733e-03 2.500606129162e-04 2.509340901784e+01
1.231750000000e+03 7.912311084438e-03 2.486058947626e-04 2.513107285838e+01
1.232000000000e+03 9.610861212403e-03 2.477145282771e-04 2.516768281401e+01
1.232250000000e+03 1.111757773500e-02 2.473999682787e-04 2.520323624871e+01
1.232500000000e+03 1.241227494520e-02 2.476702921057e-04 2.523773481566e+01
1.232750000000e+03 1.347711074587e-02 2.485282011415e-04 2.527118459751e+01
1.233000000000e+03 1.429680813412e-02 2.499710731562e-04 2.530359623304e+01
1.233250000000e+03 1.485884440051e-02 2.519910577649e-04 2.533498500904e+01
1.233500000000e+03 1.515360621900e-02 2.545752175897e-04 2.536537093777e+01
1.233750000000e+03 1.517451399682e-02 2.577056980294e-04 2.539477879256e+01
1.234000000000e+03 1.491810126421e-02 2.613599524710e-04 2.542323810904e+01
1.234250000000e+03 1.438406293085e-02 2.655109891396e-04 2.545078314611e+01
1.234500000000e+03 1.357525665113e-02 2.701276663709e-04 2.547745281603e+01
1.234750000000e+03 1.249766255253e-02 2.751750253946e-04 2.550329055726e+01
1.235000000000e+03 1.116030888910e-02 2.806146441917e-04 2.552834416605e+01
1.235250000000e+03 9.575146243171e-03 2.864050335621e-04 2.555266558959e+01
1.235500000000e+03 7.756892812983e-03 2.925020734528e-04 2.557631066455e+01
1.235750000000e+03 5.722835160296e-03 2.988594648821e-04 2.559933880592e+01
1.236000000000e+03 3.492598025929e-03 3.054291945517e-04 2.562181266679e+01
1.236250000000e+03 1.087880648876e-03 3.121620360375e-04 2.564379773143e+01
1.236500000000e+03 -1.467829307902e-03 3.190080525175e-04 2.566536189465e+01
1.236750000000e+03 -4.149568560747e-03 3.259171097030e-04 2.568657497828e+01
1.237000000000e+03 -6.931227555680e-03 3.328393880738e-04 2.570750823506e+01
1.237250000000e+03 -9.785888982207e-03 3.397259075239e-04 2.572823380786e+01
1.237500000000e+03 -1.268617521911e-02 3.465290019869e-04 2.574882418147e+01
1.237750000000e+03 -1.560459671415e-02 3.532027892004e-04 2.576935159420e+01
1.238000000000e+03 -1.851389405606e-02 3.597035918895e-04 2.578988746212e+01
1.238250000000e+03 -2.138737102533e-02 3.659903531155e-04 2.581050177703e+01
1.238500000000e+03 -2.419921382814e-02 3.720250139722e-04 2.583126250544e+01
1.238750000000e+03 -2.692478679894e-02 3.777728224539e-04 2.585223500447e+01
1.239000000000e+03 -2.954090936875e-02 3.832026000007e-04 2.587348143075e+01
1.239250000000e+03 -3.202610047982e-02 3.882869485877e-04 2.589506018026e+01
1.239500000000e+03 -3.436079677862e-02 3.930024393775e-04 2.591702534218e+01
1.239750000000e+03 -3.652753369410e-02 3.973296839335e-04 2.593942616871e+01
1.240000000000e+03 -3.851109606977e-02 4.012533954867e-04 2.596230660341e+01
1.240250000000e+03 -4.029862896044e-02 4.047623935092e-04 2.598570480681e+01
1.240500000000e+03 -4.187971807050e-02 4.078495611048e-04 2.600965275990e+01
1.240750000000e+03 -4.324642753542e-02 4.105117415618e-04 2.603417588138e+01
1.241000000000e+03 -4.439331213041e-02 4.127496149017e-04 2.605929269840e+01
1.241250000000e+03 -4.531738690618e-02 4.145675210254e-04 2.608501457833e+01
1.241500000000e+03 -4.601807594858e-02 4.159732699530e-04 2.611134550146e+01
1.241750000000e+03 -4.649712423641e-02 4.169779074219e-04 2.613828187430e+01
1.242000000000e+03 -4.675849281049e-02 4.175954467629e-04 2.616581243356e+01
1.242250000000e+03 -4.680822431357e-02 4.178427370041e-04 2.619391817395e+01
1.242500000000e+03 -4.665429782298e-02 4.177391058057e-04 2.622257234044e+01
1.242750000000e+03 -4.630646478605e-02 4.173061020552e-04 2.625174050049e+01
1.243000000000e+03 -4.577607385014e-02 4.165672824516e-04 2.628138064846e+01
1.243250000000e+03 -4.507589286634e-02 4.155478548634e-04 2.631144337721e+01
1.243500000000e+03 -4.421992210564e-02 4.142745106986e-04 2.634187211443e+01
1.243750000000e+03 -4.322320741595e-02 4.127752341204e-04 2.637260341949e+01
1.244000000000e+03 -4.210165579335e-02 4.110790399823e-04 2.640356731379e+01
1.244250000000e+03 -4.087185446957e-02 4.092157558933e-04 2.643468770271e+01
1.244500000000e+03 -3.955089391067e-02 4.072158214050e-04 2.646588280702e+01
1.244750000000e+03 -3.815619999114e-02 4.051101009059e-04 2.649706569479e+01
1.245000000000e+03 -3.670537103767e-02 4.029297186370e-04 2.652814481666e+01
1.245250000000e+03 -3.521602355732e-02 4.007058548448e-04 2.655902461526e+01
1.245500000000e+03 -3.370564915536e-02 3.984695742147e-04 2.658960617430e+01
1.245750000000e+03 -3.219147109208e-02 3.962516322093e-04 2.661978789308e+01
1.246000000000e+03 -3.069031711233e-02 3.940822932950e-04 2.664946621510e+01
1.246250000000e+03 -2.921848707076e-02 3.919911098246e-04 2.667853637362e+01
1.246500000000e+03 -2.779163537026e-02 3.900067366649e-04 2.670689317575e+01
1.246750000000e+03 -2.642464541320e-02 3.881566594953e-04 2.673443180391e+01
1.247000000000e+03 -2.513151577284e-02 3.864669445190e-04 2.676104862394e+01
1.247250000000e+03 -2.392524012464e-02 3.849619598960e-04 2.678664202891e+01
1.247500000000e+03 -2.281769565528e-02 3.836640876661e-04 2.681111325749e+01
1.247750000000e+03 -2.181952430262e-02 3.825934024437e-04 2.683436722747e+01
1.248000000000e+03 -2.094002892061e-02 3.817673601089e-04 2.685631335221e+01
1.248250000000e+03 -2.018706149661e-02 3.812004631251e-04 2.687686634053e+01
1.248500000000e+03 -1.956692958727e-02 3.809039498392e-04 2.689594695743e+01
1.248750000000e+03 -1.908430118101e-02 3.808854812233e-04 2.691348276798e+01
1.249000000000e+03 -1.874213122362e-02 3.811488708479e-04 2.692940880380e+01
1.249250000000e+03 -1.854159541378e-02 3.816938329229e-04 2.694366820777e+01
1.249500000000e+03 -1.848204634810e-02 3.825157811686e-04 2.695621279070e+01
1.249750000000e+03 -1.856099175804e-02 3.836056930577e-04 2.696700350330e+01
1.250000000000e+03 -1.877409105386e-02 3.849500669228e-04 2.697601085977e+01
1.250250000000e+03 -1.911518525261e-02 3.865308824828e-04 2.698321523321e+01
1.250500000000e+03 -1.957634875497e-02 3.883256945095e-04 2.698860706509e+01
1.250750000000e+03 -2.014797358961e-02 3.903077933045e-04 2.699218698747e+01
1.251000000000e+03 -2.081888523415e-02 3.924464697894e-04 2.699396579142e+01
1.251250000000e+03 -2.157648125425e-02 3.947073452534e-04 2.699396434513e+01
1.251500000000e+03 -2.240690716724e-02 3.970528078885e-04 2.699221333988e+01
1.251750000000e+03 -2.329524884252e-02 3.994424991112e-04 2.698875296757e+01
1.252000000000e+03 -2.422575914360e-02 4.018338966541e-04 2.698363246480e+01
1.252250000000e+03 -2.518209407785e-02 4.041829316272e-04 2.697690957584e+01
1.252500000000e+03 -2.614757589754e-02 4.064447553586e-04 2.696864989283e+01
1.252750000000e+03 -2.710545523910e-02 4.085743822125e-04 2.695892613266e+01
1.253000000000e+03 -2.803919510844e-02 4.105274673423e-04 2.694781732322e+01
1.253250000000e+03 -2.893274327508e-02 4.122610622767e-04 2.693540793427e+01
1.253500000000e+03 -2.977080589063e-02 4.137343783387e-04 2.692178693751e+01
1.253750000000e+03 -3.053911856714e-02 4.149095358167e-04 2.690704684362e+01
1.254000000000e+03 -3.122469257684e-02 4.157522646897e-04 2.689128270934e+01
1.254250000000e+03 -3.181604657688e-02 4.162325631200e-04 2.687459112052e+01
1.254500000000e+03 -3.230342346686e-02 4.163253104873e-04 2.685706918759e+01
1.254750000000e+03 -3.267896284751e-02 4.160107772447e-04 2.683881355045e+01
1.255000000000e+03 -3.293686244938e-02 4.152750801371e-04 2.681991940728e+01
1.255250000000e+03 -3.307348568849e-02 4.141105220375e-04 2.680047958516e+01
1.255500000000e+03 -3.308745131196e-02 4.125158411180e-04 2.678058365539e+01
1.255750000000e+03 -3.297966773531e-02 4.104963257343e-04 2.676031710881e+01
1.256000000000e+03 -3.275334185944e-02 4.080638582557e-04 2.673976060466e+01
1.256250000000e+03 -3.241393740456e-02 4.052368052947e-04 2.671898927053e+01
1.256500000000e+03 -3.196910006991e-02 4.020398051007e-04 2.669807211981e+01
1.256750000000e+03 -3.142853659542e-02 3.985034393887e-04 2.667707151761e+01
1.257000000000e+03 -3.080386133665e-02 3.946637684874e-04 2.665604275399e+01
1.257250000000e+03 -3.010839943936e-02 3.905617750035e-04 2.663503370538e+01
1.257500000000e+03 -2.935696047354e-02 3.862427268653e-04 2.661408458928e+01
1.257750000000e+03 -2.856557684763e-02 3.817554357187e-04 2.659322778805e+01
1.258000000000e+03 -2.775121545698e-02 3.771514433321e-04 2.657248780342e+01
1.258250000000e+03 -2.693146233586e-02 3.724841407177e-04 2.655188124925e+01
1.258500000000e+03 -2.612419339117e-02 3.678078398454e-04 2.653141696359e+01
1.258750000000e+03 -2.534722226140e-02 3.631768235538e-04 2.651109617133e+01
1.259000000000e+03 -2.461794674193e-02 3.586443714834e-04 2.649091274477e+01
1.259250000000e+03 -2.395298620180e-02 3.542618038501e-04 2.647085348968e+01
1.259500000000e+03 -2.336782666687e-02 3.500777277732e-04 2.645089853981e+01
1.259750000000e+03 -2.287647039240e-02 3.461368984833e-04 2.643102175098e+01
1.260000000000e+03 -2.249110489807e-02 3.424794689616e-04 2.641119117108e+01
1.260250000000e+03 -2.222179981409e-02 3.391403170931e-04 2.639136953473e+01
1.260500000000e+03 -2.207621802530e-02 3.361483557282e-04 2.637151477773e+01
1.260750000000e+03 -2.205938458226e-02 3.335260194086e-04 2.635158058377e+01
1.261000000000e+03 -2.217347402003e-02 3.312887774126e-04 2.633151692858e+01
1.261250000000e+03 -2.241766386243e-02 3.294448724188e-04 2.631127064916e+01
1.261500000000e+03 -2.278802938292e-02 3.279951472436e-04 2.629078598496e+01
1.261750000000e+03 -2.327749946584e-02 3.269330065868e-04 2.627000514418e+01
1.262000000000e+03 -2.387586487794e-02 3.262445312205e-04 2.624886884071e+01
1.262250000000e+03 -2.456985994483e-02 3.259087256366e-04 2.622731681927e+01
1.262500000000e+03 -2.534329192149e-02 3.258978874499e-04 2.620528836650e+01
1.262750000000e+03 -2.617724967454e-02 3.261781263952e-04 2.618272280494e+01
1.263000000000e+03 -2.705035861938e-02 3.267099865358e-04 2.615955996440e+01
1.263250000000e+03 -2.793910568469e-02 3.274491819464e-04 2.613574062032e+01
1.263500000000e+03 -2.881821406858e-02 3.283474598046e-04 2.611120693199e+01
1.263750000000e+03 -2.966107059768e-02 3.293535391399e-04 2.608590283767e+01
1.264000000000e+03 -3.044019775708e-02 3.304140816345e-04 2.605977443427e+01
1.264250000000e+03 -3.112776011847e-02 3.314747378882e-04 2.603277033535e+01
1.264500000000e+03 -3.169610187136e-02 3.324812288919e-04 2.600484200830e+01
1.264750000000e+03 -3.211830084956e-02 3.333804436296e-04 2.597594409024e+01
1.265000000000e+03 -3.236873314511e-02 3.341215261562e-04 2.594603467593e+01
1.265250000000e+03 -3.242363085888e-02 3.346569199495e-04 2.591507559478e+01
1.265500000000e+03 -3.226163161332e-02 3.349433827831e-04 2.588303266458e+01
1.265750000000e+03 -3.186430022375e-02 3.349429223982e-04 2.584987591663e+01
1.266000000000e+03 -3.121660675465e-02 3.346236274115e-04 2.581557980928e+01
1.266250000000e+03 -3.030737330975e-02 3.339604287041e-04 2.578012341202e+01
1.266500000000e+03 -2.912963961446e-02 3.329356886270e-04 2.574349056754e+01
1.266750000000e+03 -2.768098607611e-02 3.315397051480e-04 2.570567002554e+01
1.267000000000e+03 -2.596375986656e-02 3.297710242866e-04 2.566665555398e+01
1.267250000000e+03 -2.398523408020e-02 3.276366277378e-04 2.562644601008e+01
1.267500000000e+03 -2.175766182304e-02 3.251519297689e-04 2.558504538794e+01
1.267750000000e+03 -1.929826166598e-02 3.223406483569e-04 2.554246283124e+01
1.268000000000e+03 -1.662909485586e-02 3.192344990880e-04 2.549871260162e+01
1.268250000000e+03 -1.377684537813e-02 3.158727002527e-04 2.545381401845e+01
1.268500000000e+03 -1.077253042508e-02 3.123013670798e-04 2.540779135800e+01
1.268750000000e+03 -7.651109413362e-03 3.085727822240e-04 2.536067370639e+01
1.269000000000e+03 -4.451009419955e-03 3.047445076722e-04 2.531249478268e+01
1.269250000000e+03 -1.213595845702e-03 3.008784392821e-04 2.526329271994e+01
1.269500000000e+03 2.017433872962e-03 2.970397378620e-04 2.521310980301e+01
1.269750000000e+03 5.196711836351e-03 2.932956683422e-04 2.516199218283e+01
1.270000000000e+03 8.277886919571e-03 2.897143917010e-04 2.510998954784e+01
1.270250000000e+03 1.121436165767e-02 2.863638053354e-04 2.505715477370e+01
1.270500000000e+03 1.396003016059e-02 2.833103534816e-04 2.500354354619e+01
1.270750000000e+03 1.647003028870e-02 2.806178032897e-04 2.494921395585e+01
1.271000000000e+03 1.870148400166e-02 2.783461019529e-04 2.489422609504e+01
1.271250000000e+03 2.061421654735e-02 2.765502919148e-04 2.483864162141e+01
1.271500000000e+03 2.217144568713e-02 2.752794832023e-04 2.478252333646e+01
1.271750000000e+03 2.334042323625e-02 2.745759358800e-04 2.472593474925e+01
1.272000000000e+03 2.409302645935e-02 2.744742311088e-04 2.466893964839e+01
1.272250000000e+03 2.440628074581e-02 2.750005847024e-04 2.461160169100e+01
1.272500000000e+03 2.426281632332e-02 2.761722632841e-04 2.455398399637e+01
1.272750000000e+03 2.365123820315e-02 2.779971564974e-04 2.449614876038e+01
1.273000000000e+03 2.256641792314e-02 2.804734997934e-04 2.443815690016e+01
1.273250000000e+03 2.100968477139e-02 2.835897447007e-04 2.438006771552e+01
1.273500000000e+03 1.898893330128e-02 2.873245678553e-04 2.432193858250e+01
1.273750000000e+03 1.651862491156e-02 2.916470492431e-04 2.426382468525e+01
1.274000000000e+03 1.361969865588e-02 2.965169888464e-04 2.420577877191e+01
1.274250000000e+03 1.031937746141e-02 3.018853825932e-04 2.414785095672e+01
1.274500000000e+03 6.650889209973e-03 3.076950107168e-04 2.409008855096e+01
1.274750000000e+03 2.653087177220e-03 3.138811914263e-04 2.403253593496e+01
1.275000000000e+03 -1.630017310512e-03 3.203726907943e-04 2.397523447344e+01
1.275250000000e+03 -6.149794252020e-03 3.270927107992e-04 2.391822245552e+01
1.275500000000e+03 -1.085362132346e-02 3.339598816358e-04 2.386153508918e+01
1.275750000000e+03 -1.568557194582e-02 3.408894600122e-04 2.380520451485e+01
1.276000000000e+03 -2.058716109084e-02 3.477945682265e-04 2.374925986865e+01
1.276250000000e+03 -2.549814180195e-02 3.545874717179e-04 2.369372736711e+01
1.276500000000e+03 -3.035734181475e-02 3.611808971997e-04 2.363863043288e+01
1.276750000000e+03 -3.510351937261e-02 3.674893515422e-04 2.358398984000e+01
1.277000000000e+03 -3.967623995823e-02 3.734304321564e-04 2.352982389425e+01
1.277250000000e+03 -4.401674708570e-02 3.789261688172e-04 2.347614863229e+01
1.277500000000e+03 -4.806882314950e-02 3.839042170741e-04 2.342297804021e+01
1.277750000000e+03 -5.177962361223e-02 3.882990621391e-04 2.337032429567e+01
1.278000000000e+03 -5.510047126607e-02 3.920530992540e-04 2.331819801707e+01
1.278250000000e+03 -5.798760175080e-02 3.951175098164e-04 2.326660852755e+01
1.278500000000e+03 -6.040284362429e-02 3.974532402263e-04 2.321556412128e+01
1.278750000000e+03 -6.231422934709e-02 3.990317184042e-04 2.316507233647e+01
1.279000000000e+03 -6.369651865671e-02 3.998353403967e-04 2.311514022229e+01
1.279250000000e+03 -6.453163635974e-02 3.998579163750e-04 2.306577460123e+01
1.279500000000e+03 -6.480900882211e-02 3.991049243421e-04 2.301698232210e+01
1.279750000000e+03 -6.452579338025e-02 3.975935676348e-04 2.296877049908e+01
1.280000000000e+03 -6.368700550882e-02 3.953525601974e-04 2.292114673438e+01
1.280250000000e+03 -6.230552695511e-02 3.924218414805e-04 2.287411931915e+01
1.280500000000e+03 -6.040199786687e-02 3.888520822966e-04 2.282769741390e+01
1.280750000000e+03 -5.800460323582e-02 3.847040000469e-04 2.278189120138e+01
1.281000000000e+03 -5.514873697122e-02 3.800474992313e-04 2.273671201277e+01
1.281250000000e+03 -5.187655365031e-02 3.749606439045e-04 2.269217242897e+01
1.281500000000e+03 -4.823642577210e-02 3.695284887210e-04 2.264828634695e+01
1.281750000000e+03 -4.428228780126e-02 3.638418156182e-04 2.260506902015e+01
1.282000000000e+03 -4.007289157133e-02 3.579956885803e-04 2.256253707404e+01
1.282250000000e+03 -3.567098408254e-02 3.520879695309e-04 2.252070848382e+01
1.282500000000e+03 -3.114240631219e-02 3.462176878681e-04 2.247960253610e+01
1.282750000000e+03 -2.655513266205e-02 3.404834268951e-04 2.243923976523e+01
1.283000000000e+03 -2.197826847212e-02 3.349816905175e-04 2.239964186003e+01
1.283250000000e+03 -1.748101114953e-02 3.298052871344e-04 2.236083156561e+01
1.283500000000e+03 -1.313159536991e-02 3.250416567855e-04 2.232283255836e+01
1.283750000000e+03 -8.996239471784e-03 3.207713378369e-04 2.228566931593e+01
1.284000000000e+03 -5.138108084207e-03 3.170665759694e-04 2.224936698213e+01
1.284250000000e+03 -1.616306880049e-03 3.139899450508e-04 2.221395121712e+01
1.284500000000e+03 1.515071821124e-03 3.115931812285e-04 2.217944805398e+01
1.284750000000e+03 4.207835041870e-03 3.099161711956e-04 2.214588376234e+01
1.285000000000e+03 6.420498173371e-03 3.089861108420e-04 2.211328470171e+01
1.285250000000e+03 8.118993391820e-03 3.088168951112e-04 2.208167719526e+01
1.285500000000e+03 9.277266863212e-03 3.094087285047e-04 2.205108741358e+01
1.285750000000e+03 9.877762313395e-03 3.107479504898e-04 2.202154125410e+01
1.286000000000e+03 9.911762732940e-03 3.128071288391e-04 2.199306425542e+01
1.286250000000e+03 9.379605881246e-03 3.155453676604e-04 2.196568149893e+01
1.286500000000e+03 8.290744243415e-03 3.189088782226e-04 2.193941754817e+01
1.286750000000e+03 6.663666639832e-03 3.228317640659e-04 2.191429637806e+01
1.287000000000e+03 4.525673078783e-03 3.272369772629e-04 2.189034132550e+01
1.287250000000e+03 1.912498770825e-03 3.320376468021e-04 2.186757505759e+01
1.287500000000e+03 -1.132191266328e-03 3.371384698662e-04 2.184601952716e+01
1.287750000000e+03 -4.557450831245e-03 3.424371858073e-04 2.182569595340e+01
1.288000000000e+03 -8.305811740126e-03 3.478262888633e-04 2.180662480442e+01
1.288250000000e+03 -1.231416216653e-02 3.531948289328e-04 2.178882576692e+01
1.288500000000e+03 -1.651471711432e-02 3.584303485542e-04 2.177231774298e+01
1.288750000000e+03 -2.083606720210e-02 3.634206897956e-04 2.175711881230e+01
1.289000000000e+03 -2.520429215267e-02 3.680558872343e-04 2.174324622369e+01
1.289250000000e+03 -2.954411960854e-02 3.722301552243e-04 2.173071635029e+01
1.289500000000e+03 -3.378010721722e-02 3.758436806021e-04 2.171954467066e+01
1.289750000000e+03 -3.783783361223e-02 3.788044545978e-04 2.170974570753e+01
1.290000000000e+03 -4.164507384603e-02 3.810298241237e-04 2.170133299328e+01
1.290250000000e+03 -4.513294758985e-02 3.824479894990e-04 2.169431899679e+01
1.290500000000e+03 -4.823701190867e-02 3.829993396879e-04 2.168871506738e+01
1.290750000000e+03 -5.089829148324e-02 3.826375905369e-04 2.168453135319e+01
1.291000000000e+03 -5.306422411970e-02 3.813307197962e-04 2.168177671467e+01
1.291250000000e+03 -5.468950623694e-02 3.790616839931e-04 2.168045864353e+01
1.291500000000e+03 -5.573683014030e-02 3.758288739042e-04 2.168058315865e+01
1.291750000000e+03 -5.617749872701e-02 3.716463496150e-04 2.168215470321e+01
1.292000000000e+03 -5.599190373357e-02 3.665438176341e-04 2.168517605150e+01
1.292250000000e+03 -5.516987449699e-02 3.605663900319e-04 2.168964818133e+01
1.292500000000e+03 -5.371087345871e-02 3.537740540295e-04 2.169557018085e+01
1.292750000000e+03 -5.162405077195e-02 3.462409109589e-04 2.170293912596e+01
1.293000000000e+03 -4.892815156857e-02 3.380542324711e-04 2.171174997287e+01
1.293250000000e+03 -4.565127445289e-02 3.293132731753e-04 2.172199545230e+01
1.293500000000e+03 -4.183049256884e-02 3.201278745982e-04 2.173366596512e+01
1.293750000000e+03 -3.751133615608e-02 3.106169132251e-04 2.174674947860e+01
1.294000000000e+03 -3.274715068958e-02 3.009065821787e-04 2.176123143510e+01
1.294250000000e+03 -2.759833301137e-02 2.911285373577e-04 2.177709466818e+01
1.294500000000e+03 -2.213146643009e-02 2.814179492708e-04 2.179431932973e+01
1.294750000000e+03 -1.641835937483e-02 2.719114722113e-04 2.181288281620e+01
1.295000000000e+03 -1.053500592257e-02 2.627451717413e-04 2.183275972302e+01
1.295250000000e+03 -4.560485972467e-03 2.540524437863e-04 2.185392180619e+01
1.295500000000e+03 1.424184659339e-03 2.459619440244e-04 2.187633794941e+01
1.295750000000e+03 7.337232068796e-03 2.385955750627e-04 2.189997416175e+01
1.296000000000e+03 1.309731303155e-02 2.320665598934e-04 2.192479358616e+01
1.296250000000e+03 1.862470178692e-02 2.264776212223e-04 2.195075651585e+01
1.296500000000e+03 2.384245039726e-02 2.219193181100e-04 2.197782045129e+01
1.296750000000e+03 2.867751248358e-02 2.184685437970e-04 2.200594014807e+01
1.297000000000e+03 3.306180816255e-02 2.161872243422e-04 2.203506771170e+01
1.297250000000e+03 3.693321928917e-02 2.151212103352e-04 2.206515268950e+01
1.297500000000e+03 4.023649606825e-02 2.152995733847e-04 2.209614220076e+01
1.297750000000e+03 4.292406631196e-02 2.167339271842e-04 2.212798106956e+01
1.298000000000e+03 4.495673140060e-02 2.194181079029e-04 2.216061198866e+01
1.298250000000e+03 4.630423762319e-02 2.233281848675e-04 2.219397570921e+01
1.298500000000e+03 4.694572346468e-02 2.284226812090e-04 2.222801122465e+01
1.298750000000e+03 4.687002416226e-02 2.346430082094e-04 2.226265599485e+01
1.299000000000e+03 4.607583262545e-02 2.419143487605e-04 2.229784619253e+01
1.299250000000e+03 4.457172528614e-02 2.501466658951e-04 2.233351693479e+01
1.299500000000e+03 4.237603508823e-02 2.592359552165e-04 2.236960255976e+01
1.299750000000e+03 3.951658352500e-02 2.690657444090e-04 2.240603691513e+01
1.300000000000e+03 3.603027924649e-02 2.795087739899e-04 2.244275363741e+01
1.300250000000e+03 3.196258299041e-02 2.904287591260e-04 2.247968645586e+01
1.300500000000e+03 2.736684300365e-02 3.016823941043e-04 2.251676952341e+01
1.300750000000e+03 2.230353102212e-02 3.131214351372e-04 2.255393770113e+01
1.301000000000e+03 1.683936004078e-02 3.245948484341e-04 2.259112691543e+01
1.301250000000e+03 1.104633093272e-02 3.359509736839e-04 2.262827444286e+01
1.301500000000e+03 5.000690455694e-03 3.470397099629e-04 2.266531926597e+01
1.301750000000e+03 -1.218154684671e-03 3.577146642803e-04 2.270220235403e+01
1.302000000000e+03 -7.528774309270e-03 3.678352481258e-04 2.273886698833e+01
[truncated: 30,412 more chars]
