# Supplementary material for: Tracking Charge Migration with Frequency-Matched Strobo-Spectroscopy
Source: J Phys Chem A. 2024 Jan 2;128(1):20–7. doi: 10.1021/acs.jpca.3c04234 (PMC10788909; doi:10.1021/acs.jpca.3c04234)
Supplement: Supplementary file 2 — jp3c04234_si_002.zip [file jp3c04234_si_002.zip › supplemental data/Data/dipoles/pi_x-system/tau=3.6250.txt]

# pi_x-system-resolved dipole moment for tau = 3.6250 o.c.
0.000000000000e+00 -2.734161457674e-02 3.925451152663e-04 2.794313746110e+01
2.500000000000e-01 -2.733758221557e-02 3.924877278110e-04 2.794079038413e+01
5.000000000000e-01 -2.732600356566e-02 3.923257818979e-04 2.793388588144e+01
7.500000000000e-01 -2.730818132558e-02 3.920743939143e-04 2.792271051624e+01
1.000000000000e+00 -2.728559713108e-02 3.917509423875e-04 2.790751688712e+01
1.250000000000e+00 -2.725953945316e-02 3.913715168120e-04 2.788845539254e+01
1.500000000000e+00 -2.723099084488e-02 3.909495894691e-04 2.786559721560e+01
1.750000000000e+00 -2.720063523558e-02 3.904959092046e-04 2.783898581279e+01
2.000000000000e+00 -2.716891235654e-02 3.900189725369e-04 2.780868097392e+01
2.250000000000e+00 -2.713609817240e-02 3.895256286213e-04 2.777478242677e+01
2.500000000000e+00 -2.710238381348e-02 3.890214923736e-04 2.773743286330e+01
2.750000000000e+00 -2.706793439444e-02 3.885112066289e-04 2.769681280162e+01
3.000000000000e+00 -2.703291036341e-02 3.879986082714e-04 2.765313581082e+01
3.250000000000e+00 -2.699745894905e-02 3.874867544775e-04 2.760664462281e+01
3.500000000000e+00 -2.696170044871e-02 3.869779609190e-04 2.755760860653e+01
3.750000000000e+00 -2.692571568228e-02 3.864737640250e-04 2.750631554342e+01
4.000000000000e+00 -2.688954169609e-02 3.859750867629e-04 2.745306166553e+01
4.250000000000e+00 -2.685316911835e-02 3.854822269488e-04 2.739813980808e+01
4.500000000000e+00 -2.681654160491e-02 3.849949338907e-04 2.734182889838e+01
4.750000000000e+00 -2.677955639828e-02 3.845123794415e-04 2.728438551617e+01
5.000000000000e+00 -2.674207093022e-02 3.840333589852e-04 2.722603996021e+01
5.250000000000e+00 -2.670391716248e-02 3.835562946812e-04 2.716699584052e+01
5.500000000000e+00 -2.666492067459e-02 3.830793293642e-04 2.710743271642e+01
5.750000000000e+00 -2.662491644417e-02 3.826003740918e-04 2.704751028739e+01
6.000000000000e+00 -2.658375482677e-02 3.821171444433e-04 2.698737291411e+01
6.250000000000e+00 -2.654130081453e-02 3.816272086066e-04 2.692715339272e+01
6.500000000000e+00 -2.649743271990e-02 3.811280530988e-04 2.686697468558e+01
6.750000000000e+00 -2.645204617413e-02 3.806171714193e-04 2.680695056072e+01
7.000000000000e+00 -2.640506675058e-02 3.800921438600e-04 2.674718504237e+01
7.250000000000e+00 -2.635646655526e-02 3.795507571239e-04 2.668777149886e+01
7.500000000000e+00 -2.630627676370e-02 3.789910767176e-04 2.662879231486e+01
7.750000000000e+00 -2.625458960084e-02 3.784113993607e-04 2.657031928872e+01
8.000000000000e+00 -2.620154520514e-02 3.778101574137e-04 2.651241533117e+01
8.250000000000e+00 -2.614730996386e-02 3.771859765816e-04 2.645513705246e+01
8.500000000000e+00 -2.609205707967e-02 3.765377272108e-04 2.639853758516e+01
8.750000000000e+00 -2.603595744277e-02 3.758645682446e-04 2.634266928509e+01
9.000000000000e+00 -2.597918489268e-02 3.751660885791e-04 2.628758572473e+01
9.250000000000e+00 -2.592193038254e-02 3.744424548991e-04 2.623334270861e+01
9.500000000000e+00 -2.586441388503e-02 3.736944871037e-04 2.617999858648e+01
9.750000000000e+00 -2.580688864028e-02 3.729235533364e-04 2.612761423179e+01
1.000000000000e+01 -2.574963337870e-02 3.721315606488e-04 2.607625226336e+01
1.025000000000e+01 -2.569293540605e-02 3.713207733076e-04 2.602597641606e+01
1.050000000000e+01 -2.563707170627e-02 3.704937141635e-04 2.597685060083e+01
1.075000000000e+01 -2.558229546123e-02 3.696530758740e-04 2.592893800433e+01
1.100000000000e+01 -2.552882986419e-02 3.688016401752e-04 2.588229992379e+01
1.125000000000e+01 -2.547686746029e-02 3.679421387560e-04 2.583699250887e+01
1.150000000000e+01 -2.542657678592e-02 3.670774889944e-04 2.579306868336e+01
1.175000000000e+01 -2.537810607173e-02 3.662107342927e-04 2.575057466569e+01
1.200000000000e+01 -2.533158466495e-02 3.653446563577e-04 2.570954968558e+01
1.225000000000e+01 -2.528711885297e-02 3.644819834792e-04 2.567002542173e+01
1.250000000000e+01 -2.524478616598e-02 3.636254154054e-04 2.563202609854e+01
1.275000000000e+01 -2.520462718242e-02 3.627775327824e-04 2.559556883085e+01
1.300000000000e+01 -2.516663634982e-02 3.619406443956e-04 2.556066359462e+01
1.325000000000e+01 -2.513075757535e-02 3.611169391684e-04 2.552731310951e+01
1.350000000000e+01 -2.509688283977e-02 3.603083818943e-04 2.549551302176e+01
1.375000000000e+01 -2.506485389117e-02 3.595166917072e-04 2.546525062919e+01
1.400000000000e+01 -2.503446906974e-02 3.587433168243e-04 2.543650481619e+01
1.425000000000e+01 -2.500549002156e-02 3.579893856290e-04 2.540924438721e+01
1.450000000000e+01 -2.497764695266e-02 3.572556530788e-04 2.538342593436e+01
1.475000000000e+01 -2.495064435468e-02 3.565424719654e-04 2.535899292468e+01
1.500000000000e+01 -2.492416509270e-02 3.558497851762e-04 2.533587486931e+01
1.525000000000e+01 -2.489787466534e-02 3.551770844590e-04 2.531398673073e+01
1.550000000000e+01 -2.487142698967e-02 3.545234696551e-04 2.529322907146e+01
1.575000000000e+01 -2.484447265294e-02 3.538877012118e-04 2.527348871134e+01
1.600000000000e+01 -2.481666969508e-02 3.532683050509e-04 2.525463985365e+01
1.625000000000e+01 -2.478769660535e-02 3.526637124996e-04 2.523654625207e+01
1.650000000000e+01 -2.475726554548e-02 3.520723368779e-04 2.521906342746e+01
1.675000000000e+01 -2.472513436614e-02 3.514927065835e-04 2.520204145886e+01
1.700000000000e+01 -2.469111637822e-02 3.509235684834e-04 2.518532791404e+01
1.725000000000e+01 -2.465508667377e-02 3.503639693892e-04 2.516877095597e+01
1.750000000000e+01 -2.461698511408e-02 3.498133104996e-04 2.515222211452e+01
1.775000000000e+01 -2.457681632962e-02 3.492713703956e-04 2.513553893080e+01
1.800000000000e+01 -2.453464746160e-02 3.487383058902e-04 2.511858710427e+01
1.825000000000e+01 -2.449060476290e-02 3.482146308942e-04 2.510124227792e+01
1.850000000000e+01 -2.444486924623e-02 3.477011709342e-04 2.508339126918e+01
1.875000000000e+01 -2.439767253695e-02 3.471990412025e-04 2.506493307168e+01
1.900000000000e+01 -2.434929122289e-02 3.467095801377e-04 2.504577933724e+01
1.925000000000e+01 -2.430004209545e-02 3.462342861134e-04 2.502585444443e+01
1.950000000000e+01 -2.425027594927e-02 3.457747532367e-04 2.500509554092e+01
1.975000000000e+01 -2.420037192357e-02 3.453326340517e-04 2.498345203174e+01
2.000000000000e+01 -2.415072955954e-02 3.449095785375e-04 2.496088497384e+01
2.025000000000e+01 -2.410176239156e-02 3.445071891045e-04 2.493736605922e+01
2.050000000000e+01 -2.405388927782e-02 3.441269724581e-04 2.491287665060e+01
2.075000000000e+01 -2.400752803508e-02 3.437702886936e-04 2.488740617720e+01
2.100000000000e+01 -2.396308834029e-02 3.434383113235e-04 2.486095078307e+01
2.125000000000e+01 -2.392096543294e-02 3.431319950575e-04 2.483351131849e+01
2.150000000000e+01 -2.388153453300e-02 3.428520379997e-04 2.480509165675e+01
2.175000000000e+01 -2.384514410257e-02 3.425988492351e-04 2.477569665675e+01
2.200000000000e+01 -2.381211052489e-02 3.423725228642e-04 2.474533010387e+01
2.225000000000e+01 -2.378271144403e-02 3.421728183125e-04 2.471399309058e+01
2.250000000000e+01 -2.375717930832e-02 3.419991019895e-04 2.468168213332e+01
2.275000000000e+01 -2.373569634708e-02 3.418504260604e-04 2.464838804115e+01
2.300000000000e+01 -2.371838883556e-02 3.417254582994e-04 2.461409470026e+01
2.325000000000e+01 -2.370532259341e-02 3.416225262453e-04 2.457877877011e+01
2.350000000000e+01 -2.369650186924e-02 3.415395581383e-04 2.454240938637e+01
2.375000000000e+01 -2.369186618666e-02 3.414741149888e-04 2.450494882557e+01
2.400000000000e+01 -2.369129067289e-02 3.414234117940e-04 2.446635318000e+01
2.425000000000e+01 -2.369458828483e-02 3.413845780826e-04 2.442657395931e+01
2.450000000000e+01 -2.370151093049e-02 3.413546055900e-04 2.438555955461e+01
2.475000000000e+01 -2.371175235346e-02 3.413302830147e-04 2.434325748143e+01
2.500000000000e+01 -2.372495355210e-02 3.413083176417e-04 2.429961630603e+01
2.525000000000e+01 -2.374070703338e-02 3.412854553690e-04 2.425458814960e+01
2.550000000000e+01 -2.375856161015e-02 3.412582472113e-04 2.420813066381e+01
2.575000000000e+01 -2.377802988167e-02 3.412234161692e-04 2.416020940026e+01
2.600000000000e+01 -2.379859593542e-02 3.411777292919e-04 2.411079966559e+01
2.625000000000e+01 -2.381972120766e-02 3.411181041581e-04 2.405988814246e+01
2.650000000000e+01 -2.384085239084e-02 3.410416233752e-04 2.400747453671e+01
2.675000000000e+01 -2.386143096593e-02 3.409456701578e-04 2.395357258077e+01
2.700000000000e+01 -2.388090114749e-02 3.408278872495e-04 2.389821085653e+01
2.725000000000e+01 -2.389871712808e-02 3.406861761500e-04 2.384143323783e+01
2.750000000000e+01 -2.391435112134e-02 3.405187488311e-04 2.378329897552e+01
2.775000000000e+01 -2.392730179807e-02 3.403241528324e-04 2.372388240990e+01
2.800000000000e+01 -2.393710124871e-02 3.401012899188e-04 2.366327229950e+01
2.825000000000e+01 -2.394332023764e-02 3.398494464694e-04 2.360157081885e+01
2.850000000000e+01 -2.394557360398e-02 3.395682980781e-04 2.353889216370e+01
2.875000000000e+01 -2.394352654293e-02 3.392578061856e-04 2.347536105909e+01
2.900000000000e+01 -2.393689830042e-02 3.389183251256e-04 2.341111056281e+01
2.925000000000e+01 -2.392546563222e-02 3.385505790938e-04 2.334628025206e+01
2.950000000000e+01 -2.390906376026e-02 3.381556237228e-04 2.328101365707e+01
2.975000000000e+01 -2.388758939131e-02 3.377348186242e-04 2.321545623256e+01
3.000000000000e+01 -2.386100233899e-02 3.372897718998e-04 2.314975293012e+01
3.025000000000e+01 -2.382932616113e-02 3.368224460892e-04 2.308404606301e+01
3.050000000000e+01 -2.379264800604e-02 3.363350401939e-04 2.301847351908e+01
3.075000000000e+01 -2.375111760633e-02 3.358299696297e-04 2.295316691471e+01
3.100000000000e+01 -2.370494762168e-02 3.353098718681e-04 2.288825042687e+01
3.125000000000e+01 -2.365441354149e-02 3.347775316700e-04 2.282383998420e+01
3.150000000000e+01 -2.359985182348e-02 3.342359301209e-04 2.276004257311e+01
3.175000000000e+01 -2.354165797775e-02 3.336882658906e-04 2.269695636586e+01
3.200000000000e+01 -2.348028313827e-02 3.331379297418e-04 2.263467090817e+01
3.225000000000e+01 -2.341623062232e-02 3.325884960687e-04 2.257326767794e+01
3.250000000000e+01 -2.335005177172e-02 3.320437137526e-04 2.251282106127e+01
3.275000000000e+01 -2.328233982135e-02 3.315074747210e-04 2.245339927350e+01
3.300000000000e+01 -2.321372250441e-02 3.309837848043e-04 2.239506550174e+01
3.325000000000e+01 -2.314485322224e-02 3.304767230342e-04 2.233787906596e+01
3.350000000000e+01 -2.307640128073e-02 3.299903885587e-04 2.228189654228e+01
3.375000000000e+01 -2.300904164985e-02 3.295288388783e-04 2.222717270313e+01
3.400000000000e+01 -2.294344386634e-02 3.290960161676e-04 2.217376141006e+01
3.425000000000e+01 -2.288026055915e-02 3.286956642011e-04 2.212171628773e+01
3.450000000000e+01 -2.282011548142e-02 3.283312062512e-04 2.207109121391e+01
3.475000000000e+01 -2.276359173508e-02 3.280057373661e-04 2.202194061024e+01
3.500000000000e+01 -2.271122105379e-02 3.277220189686e-04 2.197431955203e+01
3.525000000000e+01 -2.266347463060e-02 3.274822899973e-04 2.192828369163e+01
3.550000000000e+01 -2.262075545270e-02 3.272882016764e-04 2.188388902035e+01
3.575000000000e+01 -2.258339183581e-02 3.271407030481e-04 2.184119148424e+01
3.600000000000e+01 -2.255163268265e-02 3.270403108439e-04 2.180024646187e+01
3.625000000000e+01 -2.252564484268e-02 3.269869018088e-04 2.176110813903e+01
3.650000000000e+01 -2.250551253022e-02 3.269796206950e-04 2.172382879497e+01
3.675000000000e+01 -2.249123898778e-02 3.270170720076e-04 2.168845800961e+01
3.700000000000e+01 -2.248274935462e-02 3.270972807574e-04 2.165504183334e+01
3.725000000000e+01 -2.247989620161e-02 3.272177090589e-04 2.162362192361e+01
3.750000000000e+01 -2.248246660033e-02 3.273754650096e-04 2.159423467435e+01
3.775000000000e+01 -2.249018965496e-02 3.275671147419e-04 2.156691036989e+01
3.800000000000e+01 -2.250274511180e-02 3.277888724332e-04 2.154167238445e+01
3.825000000000e+01 -2.251977282827e-02 3.280367857213e-04 2.151853646190e+01
3.850000000000e+01 -2.254088267253e-02 3.283067767312e-04 2.149751010334e+01
3.875000000000e+01 -2.256566447961e-02 3.285947182425e-04 2.147859208953e+01
3.900000000000e+01 -2.259369777403e-02 3.288965175333e-04 2.146177215929e+01
3.925000000000e+01 -2.262456102217e-02 3.292082009126e-04 2.144703086990e+01
3.950000000000e+01 -2.265784010800e-02 3.295259911119e-04 2.143433964241e+01
3.975000000000e+01 -2.269313594518e-02 3.298463775058e-04 2.142366100725e+01
4.000000000000e+01 -2.273007100841e-02 3.301661816053e-04 2.141494903794e+01
4.025000000000e+01 -2.276829479826e-02 3.304826099470e-04 2.140814999439e+01
4.050000000000e+01 -2.280748823060e-02 3.307932577653e-04 2.140320299837e+01
4.075000000000e+01 -2.284736676122e-02 3.310961727938e-04 2.140004108867e+01
4.100000000000e+01 -2.288768233865e-02 3.313898732315e-04 2.139859213779e+01
4.125000000000e+01 -2.292822400984e-02 3.316733254595e-04 2.139877995582e+01
4.150000000000e+01 -2.296881735427e-02 3.319459779055e-04 2.140052539760e+01
4.175000000000e+01 -2.300932321925e-02 3.322077284639e-04 2.140374751154e+01
4.200000000000e+01 -2.304963544328e-02 3.324588709061e-04 2.140836447454e+01
4.225000000000e+01 -2.308967781535e-02 3.327001485423e-04 2.141429481224e+01
4.250000000000e+01 -2.312940025730e-02 3.329326292813e-04 2.142145819501e+01
4.275000000000e+01 -2.316877511118e-02 3.331576917606e-04 2.142977630298e+01
4.300000000000e+01 -2.320779311558e-02 3.333769032568e-04 2.143917357864e+01
4.325000000000e+01 -2.324645985119e-02 3.335921173627e-04 2.144957766321e+01
4.350000000000e+01 -2.328479220938e-02 3.338052107791e-04 2.146092010622e+01
4.375000000000e+01 -2.332281404822e-02 3.340183067572e-04 2.147313655735e+01
4.400000000000e+01 -2.336055292756e-02 3.342335198623e-04 2.148616704191e+01
4.425000000000e+01 -2.339803720808e-02 3.344529210983e-04 2.149995607317e+01
4.450000000000e+01 -2.343529329183e-02 3.346785666953e-04 2.151445268019e+01
4.475000000000e+01 -2.347234336541e-02 3.349124322846e-04 2.152961031736e+01
4.500000000000e+01 -2.350920358259e-02 3.351563709012e-04 2.154538674596e+01
4.525000000000e+01 -2.354588216406e-02 3.354120694238e-04 2.156174359863e+01
4.550000000000e+01 -2.358237861301e-02 3.356810222612e-04 2.157864634134e+01
4.575000000000e+01 -2.361868234606e-02 3.359645105086e-04 2.159606372248e+01
4.600000000000e+01 -2.365477199732e-02 3.362635629932e-04 2.161396741857e+01
4.625000000000e+01 -2.369061470566e-02 3.365789341302e-04 2.163233161422e+01
4.650000000000e+01 -2.372616552259e-02 3.369110863203e-04 2.165113256099e+01
4.675000000000e+01 -2.376136693977e-02 3.372601699015e-04 2.167034819043e+01
4.700000000000e+01 -2.379614850808e-02 3.376260068913e-04 2.168995772506e+01
4.725000000000e+01 -2.383042662127e-02 3.380080726797e-04 2.170994136174e+01
4.750000000000e+01 -2.386410434747e-02 3.384054947366e-04 2.173028001369e+01
4.775000000000e+01 -2.389707109260e-02 3.388170458176e-04 2.175095513627e+01
4.800000000000e+01 -2.392920265690e-02 3.392411276989e-04 2.177194864184e+01
4.825000000000e+01 -2.396036145512e-02 3.396757427536e-04 2.179324290187e+01
4.850000000000e+01 -2.399039732714e-02 3.401185424018e-04 2.181482084433e+01
4.875000000000e+01 -2.401914852605e-02 3.405668271913e-04 2.183666621478e+01
4.900000000000e+01 -2.404644270438e-02 3.410175529698e-04 2.185876358085e+01
4.925000000000e+01 -2.407209902841e-02 3.414673544350e-04 2.188109905044e+01
4.950000000000e+01 -2.409593015760e-02 3.419125706149e-04 2.190366047444e+01
4.975000000000e+01 -2.411774467394e-02 3.423492557777e-04 2.192643764149e+01
5.000000000000e+01 -2.413735058531e-02 3.427732273759e-04 2.194942311879e+01
5.025000000000e+01 -2.415455862123e-02 3.431801741694e-04 2.197261238930e+01
5.050000000000e+01 -2.416918610790e-02 3.435657959923e-04 2.199600436179e+01
5.075000000000e+01 -2.418106031843e-02 3.439255657065e-04 2.201960140188e+01
5.100000000000e+01 -2.419002385351e-02 3.442549065534e-04 2.204341000231e+01
5.125000000000e+01 -2.419593884714e-02 3.445493992350e-04 2.206744072624e+01
5.150000000000e+01 -2.419869148517e-02 3.448048521594e-04 2.209170799296e+01
5.175000000000e+01 -2.419819738595e-02 3.450173311895e-04 2.211623046894e+01
5.200000000000e+01 -2.419440546998e-02 3.451831771183e-04 2.214103053169e+01
5.225000000000e+01 -2.418730147938e-02 3.452991258521e-04 2.216613407787e+01
5.250000000000e+01 -2.417691096376e-02 3.453623970210e-04 2.219156972099e+01
5.275000000000e+01 -2.416330256484e-02 3.453708158158e-04 2.221736863881e+01
5.300000000000e+01 -2.414658919891e-02 3.453228740361e-04 2.224356359409e+01
5.325000000000e+01 -2.412692827659e-02 3.452177832627e-04 2.227018784980e+01
5.350000000000e+01 -2.410452166013e-02 3.450555068953e-04 2.229727471678e+01
5.375000000000e+01 -2.407961377171e-02 3.448367844532e-04 2.232485631320e+01
5.400000000000e+01 -2.405248802565e-02 3.445632740311e-04 2.235296231150e+01
5.425000000000e+01 -2.402346298423e-02 3.442376112511e-04 2.238161938942e+01
5.450000000000e+01 -2.399288641306e-02 3.438631900258e-04 2.241085000716e+01
5.475000000000e+01 -2.396112932958e-02 3.434442113206e-04 2.244067126202e+01
5.500000000000e+01 -2.392857952032e-02 3.429856735515e-04 2.247109454351e+01
5.525000000000e+01 -2.389563305758e-02 3.424932579063e-04 2.250212462723e+01
5.550000000000e+01 -2.386268532214e-02 3.419732752811e-04 2.253375892074e+01
5.575000000000e+01 -2.383012272204e-02 3.414325576923e-04 2.256598760608e+01
5.600000000000e+01 -2.379831375028e-02 3.408782679025e-04 2.259879326930e+01
5.625000000000e+01 -2.376760023716e-02 3.403178920547e-04 2.263215076658e+01
5.650000000000e+01 -2.373828958190e-02 3.397590268913e-04 2.266602797581e+01
5.675000000000e+01 -2.371064785921e-02 3.392092001130e-04 2.270038599895e+01
5.700000000000e+01 -2.368489395657e-02 3.386756795356e-04 2.273518003485e+01
5.725000000000e+01 -2.366119480082e-02 3.381654167229e-04 2.277035996356e+01
5.750000000000e+01 -2.363966238821e-02 3.376849391948e-04 2.280587182483e+01
5.775000000000e+01 -2.362035248571e-02 3.372401981841e-04 2.284165867779e+01
5.800000000000e+01 -2.360326505714e-02 3.368364607856e-04 2.287766189135e+01
5.825000000000e+01 -2.358834634557e-02 3.364782235844e-04 2.291382239009e+01
5.850000000000e+01 -2.357549278246e-02 3.361691496486e-04 2.295008187117e+01
5.875000000000e+01 -2.356455652235e-02 3.359120293434e-04 2.298638395920e+01
5.900000000000e+01 -2.355535206583e-02 3.357087641609e-04 2.302267524100e+01
5.925000000000e+01 -2.354766410191e-02 3.355603731747e-04 2.305890607664e+01
5.950000000000e+01 -2.354125637908e-02 3.354670226428e-04 2.309503156709e+01
5.975000000000e+01 -2.353588052881e-02 3.354280758844e-04 2.313101165277e+01
6.000000000000e+01 -2.353128568351e-02 3.354421569163e-04 2.316681166372e+01
6.025000000000e+01 -2.352722758114e-02 3.355072257625e-04 2.320240232257e+01
6.050000000000e+01 -2.352347714578e-02 3.356206647411e-04 2.323775960018e+01
6.075000000000e+01 -2.351982847654e-02 3.357793778839e-04 2.327286447520e+01
6.100000000000e+01 -2.351610549005e-02 3.359798863784e-04 2.330770222189e+01
6.125000000000e+01 -2.351216786737e-02 3.362184247498e-04 2.334226216831e+01
6.150000000000e+01 -2.350791525094e-02 3.364910309336e-04 2.337653683134e+01
6.175000000000e+01 -2.350329001274e-02 3.367936322171e-04 2.341052103636e+01
6.200000000000e+01 -2.349827903769e-02 3.371221186506e-04 2.344421153653e+01
6.225000000000e+01 -2.349291362797e-02 3.374724140844e-04 2.347760587938e+01
6.250000000000e+01 -2.348726844424e-02 3.378405438526e-04 2.351070213878e+01
6.275000000000e+01 -2.348145875688e-02 3.382226642154e-04 2.354349793981e+01
6.300000000000e+01 -2.347563730926e-02 3.386151052862e-04 2.357599031249e+01
6.325000000000e+01 -2.346998996652e-02 3.390143992770e-04 2.360817518787e+01
6.350000000000e+01 -2.346473073404e-02 3.394173026801e-04 2.364004707844e+01
6.375000000000e+01 -2.346009652629e-02 3.398208119174e-04 2.367159930008e+01
6.400000000000e+01 -2.345634137401e-02 3.402221720724e-04 2.370282375842e+01
6.425000000000e+01 -2.345373079246e-02 3.406188871815e-04 2.373371147449e+01
6.450000000000e+01 -2.345253602331e-02 3.410087254890e-04 2.376425286722e+01
6.475000000000e+01 -2.345302848934e-02 3.413897230222e-04 2.379443821598e+01
6.500000000000e+01 -2.345547441816e-02 3.417601963224e-04 2.382425851622e+01
6.525000000000e+01 -2.346012971056e-02 3.421187431702e-04 2.385370613608e+01
6.550000000000e+01 -2.346723538061e-02 3.424641911232e-04 2.388277556539e+01
6.575000000000e+01 -2.347701324451e-02 3.427957257597e-04 2.391146445684e+01
6.600000000000e+01 -2.348966182780e-02 3.431128176235e-04 2.393977426271e+01
6.625000000000e+01 -2.350535260578e-02 3.434152063401e-04 2.396771121220e+01
6.650000000000e+01 -2.352422678092e-02 3.437029240099e-04 2.399528695211e+01
6.675000000000e+01 -2.354639248520e-02 3.439762887731e-04 2.402251909475e+01
6.700000000000e+01 -2.357192263095e-02 3.442359227274e-04 2.404943181007e+01
6.725000000000e+01 -2.360085316346e-02 3.444827044679e-04 2.407605605696e+01
6.750000000000e+01 -2.363318207367e-02 3.447177344738e-04 2.410242967416e+01
6.775000000000e+01 -2.366886903528e-02 3.449423816166e-04 2.412859742620e+01
6.800000000000e+01 -2.370783566671e-02 3.451582503780e-04 2.415461072918e+01
6.825000000000e+01 -2.374996625555e-02 3.453671506912e-04 2.418052724017e+01
6.850000000000e+01 -2.379510944797e-02 3.455710767089e-04 2.420641040178e+01
6.875000000000e+01 -2.384308025254e-02 3.457721620766e-04 2.423232873301e+01
6.900000000000e+01 -2.389366293682e-02 3.459726579744e-04 2.425835513586e+01
6.925000000000e+01 -2.394661410395e-02 3.461750143970e-04 2.428456607190e+01
6.950000000000e+01 -2.400166605392e-02 3.463816692994e-04 2.431104071276e+01
6.975000000000e+01 -2.405853059742e-02 3.465950347530e-04 2.433786009709e+01
7.000000000000e+01 -2.411690331520e-02 3.468176133136e-04 2.436510624839e+01
7.025000000000e+01 -2.417646780824e-02 3.470518127745e-04 2.439286137389e+01
7.050000000000e+01 -2.423689991456e-02 3.472999047522e-04 2.442120700427e+01
7.075000000000e+01 -2.429787244692e-02 3.475642129607e-04 2.445022329546e+01
7.100000000000e+01 -2.435905993500e-02 3.478468549344e-04 2.447998823724e+01
7.125000000000e+01 -2.442014271262e-02 3.481497401511e-04 2.451057702156e+01
7.150000000000e+01 -2.448081121699e-02 3.484746084164e-04 2.454206138388e+01
7.175000000000e+01 -2.454076973372e-02 3.488229755084e-04 2.457450909362e+01
7.200000000000e+01 -2.459974020792e-02 3.491959592614e-04 2.460798333073e+01
7.225000000000e+01 -2.465746573345e-02 3.495944718888e-04 2.464254225105e+01
7.250000000000e+01 -2.471371399365e-02 3.500191650287e-04 2.467823853912e+01
7.275000000000e+01 -2.476828024876e-02 3.504704089968e-04 2.471511899689e+01
7.300000000000e+01 -2.482099000662e-02 3.509482917912e-04 2.475322420816e+01
7.325000000000e+01 -2.487170116076e-02 3.514526294403e-04 2.479258813125e+01
7.350000000000e+01 -2.492030530097e-02 3.519829827437e-04 2.483323794572e+01
7.375000000000e+01 -2.496672958245e-02 3.525386773272e-04 2.487519372370e+01
7.400000000000e+01 -2.501093769826e-02 3.531188258072e-04 2.491846828137e+01
7.425000000000e+01 -2.505293038272e-02 3.537223571544e-04 2.496306692294e+01
7.450000000000e+01 -2.509274504903e-02 3.543480487309e-04 2.500898748355e+01
7.475000000000e+01 -2.513045524177e-02 3.549945561609e-04 2.505622019286e+01
7.500000000000e+01 -2.516616969496e-02 3.556604527659e-04 2.510474767361e+01
7.525000000000e+01 -2.520003028947e-02 3.563442741114e-04 2.515454512905e+01
7.550000000000e+01 -2.523220952724e-02 3.570445342294e-04 2.520558033291e+01
7.575000000000e+01 -2.526290801266e-02 3.577597495862e-04 2.525781391370e+01
7.600000000000e+01 -2.529235174652e-02 3.584884142426e-04 2.531119970001e+01
7.625000000000e+01 -2.532078800898e-02 3.592292067405e-04 2.536568487170e+01
7.650000000000e+01 -2.534848109874e-02 3.599808948830e-04 2.542121051981e+01
7.675000000000e+01 -2.537570784334e-02 3.607423617160e-04 2.547771185808e+01
7.700000000000e+01 -2.540275361355e-02 3.615124593629e-04 2.553511880823e+01
7.725000000000e+01 -2.542990716534e-02 3.622901757866e-04 2.559335621164e+01
7.750000000000e+01 -2.545745580486e-02 3.630746220321e-04 2.565234439404e+01
7.775000000000e+01 -2.548567980081e-02 3.638649937982e-04 2.571199928719e+01
7.800000000000e+01 -2.551484798109e-02 3.646605541738e-04 2.577223288647e+01
7.825000000000e+01 -2.554521197503e-02 3.654606013968e-04 2.583295324171e+01
7.850000000000e+01 -2.557700191403e-02 3.662644583781e-04 2.589406475761e+01
7.875000000000e+01 -2.561042132956e-02 3.670714345103e-04 2.595546801775e+01
7.900000000000e+01 -2.564564332406e-02 3.678807935463e-04 2.601705992750e+01
7.925000000000e+01 -2.568280552266e-02 3.686917159860e-04 2.607873344031e+01
7.950000000000e+01 -2.572200614279e-02 3.695032692512e-04 2.614037748306e+01
7.975000000000e+01 -2.576330016037e-02 3.703143768447e-04 2.620187685282e+01
8.000000000000e+01 -2.580669504898e-02 3.711237856538e-04 2.626311193168e+01
8.025000000000e+01 -2.585214821579e-02 3.719300374127e-04 2.632395874729e+01
8.050000000000e+01 -2.589956375375e-02 3.727314520313e-04 2.638428882518e+01
8.075000000000e+01 -2.594879085139e-02 3.735261151176e-04 2.644396933690e+01
8.100000000000e+01 -2.599962299865e-02 3.743118704182e-04 2.650286337256e+01
8.125000000000e+01 -2.605179747649e-02 3.750863147538e-04 2.656083022291e+01
8.150000000000e+01 -2.610499703765e-02 3.758468100101e-04 2.661772604511e+01
8.175000000000e+01 -2.615885189454e-02 3.765904779349e-04 2.667340451717e+01
8.200000000000e+01 -2.621294382873e-02 3.773142481374e-04 2.672771781207e+01
8.225000000000e+01 -2.626681157037e-02 3.780148905206e-04 2.678051772853e+01
8.250000000000e+01 -2.631995688625e-02 3.786889706366e-04 2.683165692637e+01
8.275000000000e+01 -2.637185299031e-02 3.793330903797e-04 2.688099043386e+01
8.300000000000e+01 -2.642195364256e-02 3.799438384240e-04 2.692837719473e+01
8.325000000000e+01 -2.646970437695e-02 3.805177479608e-04 2.697368178737e+01
8.350000000000e+01 -2.651455508090e-02 3.810514149124e-04 2.701677622132e+01
8.375000000000e+01 -2.655597224252e-02 3.815416600118e-04 2.705754174781e+01
8.400000000000e+01 -2.659345234319e-02 3.819854885779e-04 2.709587070709e+01
8.425000000000e+01 -2.662653505296e-02 3.823801146495e-04 2.713166833978e+01
8.450000000000e+01 -2.665481653918e-02 3.827231791040e-04 2.716485448245e+01
8.475000000000e+01 -2.667796203623e-02 3.830127828184e-04 2.719536517656e+01
8.500000000000e+01 -2.669571723932e-02 3.832475435236e-04 2.722315405264e+01
8.525000000000e+01 -2.670791842274e-02 3.834266613268e-04 2.724819350874e+01
8.550000000000e+01 -2.671450073818e-02 3.835499790445e-04 2.727047562976e+01
8.575000000000e+01 -2.671550418845e-02 3.836180285056e-04 2.729001274694e+01
8.600000000000e+01 -2.671107734475e-02 3.836320662311e-04 2.730683769008e+01
8.625000000000e+01 -2.670147862185e-02 3.835940981397e-04 2.732100367723e+01
8.650000000000e+01 -2.668707391749e-02 3.835068782945e-04 2.733258376382e+01
8.675000000000e+01 -2.666833195606e-02 3.833738909359e-04 2.734166996649e+01
8.700000000000e+01 -2.664581663875e-02 3.831993243415e-04 2.734837198033e+01
8.725000000000e+01 -2.662017671520e-02 3.829879844711e-04 2.735281555275e+01
8.750000000000e+01 -2.659213313531e-02 3.827451988136e-04 2.735514054220e+01
8.775000000000e+01 -2.656246421580e-02 3.824767786885e-04 2.735549871123e+01
8.800000000000e+01 -2.653199059241e-02 3.821889843842e-04 2.735405132706e+01
8.825000000000e+01 -2.650155680864e-02 3.818882485913e-04 2.735096653410e+01
8.850000000000e+01 -2.647201210151e-02 3.815811152128e-04 2.734641681539e+01
8.875000000000e+01 -2.644419191654e-02 3.812741483267e-04 2.734057629187e+01
8.900000000000e+01 -2.641889981100e-02 3.809736273282e-04 2.733361816081e+01
8.925000000000e+01 -2.639688982645e-02 3.806855661717e-04 2.732571225420e+01
8.950000000000e+01 -2.637885030789e-02 3.804155766674e-04 2.731702277907e+01
8.975000000000e+01 -2.636538940678e-02 3.801687364267e-04 2.730770629173e+01
9.000000000000e+01 -2.635702243273e-02 3.799494863921e-04 2.729790991522e+01
9.025000000000e+01 -2.635416208041e-02 3.797615580123e-04 2.728777000423e+01
9.050000000000e+01 -2.635711002371e-02 3.796079087664e-04 2.727741080711e+01
9.075000000000e+01 -2.636605218613e-02 3.794906357946e-04 2.726694370410e+01
9.100000000000e+01 -2.638105626958e-02 3.794110208463e-04 2.725646676529e+01
9.125000000000e+01 -2.640207120331e-02 3.793695065345e-04 2.724606425958e+01
9.150000000000e+01 -2.642892965465e-02 3.793657088233e-04 2.723580670654e+01
9.175000000000e+01 -2.646135245078e-02 3.793984531736e-04 2.722575117795e+01
9.200000000000e+01 -2.649895437557e-02 3.794658218467e-04 2.721594133454e+01
9.225000000000e+01 -2.654125208973e-02 3.795652183057e-04 2.720640822996e+01
9.250000000000e+01 -2.658767287089e-02 3.796934341627e-04 2.719717049256e+01
9.275000000000e+01 -2.663756453071e-02 3.798467270352e-04 2.718823529057e+01
9.300000000000e+01 -2.669020608241e-02 3.800208956474e-04 2.717959855879e+01
9.325000000000e+01 -2.674481862468e-02 3.802113620753e-04 2.717124598795e+01
9.350000000000e+01 -2.680057710748e-02 3.804132429140e-04 2.716315319811e+01
9.375000000000e+01 -2.685662148390e-02 3.806214304283e-04 2.715528667565e+01
9.400000000000e+01 -2.691206897505e-02 3.808306656950e-04 2.714760384962e+01
9.425000000000e+01 -2.696602497288e-02 3.810356024002e-04 2.714005396354e+01
9.450000000000e+01 -2.701759551071e-02 3.812308710064e-04 2.713257807252e+01
9.475000000000e+01 -2.706589763755e-02 3.814111400784e-04 2.712510988847e+01
9.500000000000e+01 -2.711007170587e-02 3.815711741153e-04 2.711757576588e+01
9.525000000000e+01 -2.714929097878e-02 3.817058887208e-04 2.710989560028e+01
9.550000000000e+01 -2.718277331742e-02 3.818104046389e-04 2.710198295078e+01
9.575000000000e+01 -2.720979082852e-02 3.818801016654e-04 2.709374580234e+01
9.600000000000e+01 -2.722967892101e-02 3.819106686051e-04 2.708508743048e+01
9.625000000000e+01 -2.724184682203e-02 3.818981595368e-04 2.707590682669e+01
9.650000000000e+01 -2.724578450835e-02 3.818390427718e-04 2.706610009376e+01
9.675000000000e+01 -2.724107160194e-02 3.817302397359e-04 2.705556113476e+01
9.700000000000e+01 -2.722738411496e-02 3.815692050310e-04 2.704418303235e+01
9.725000000000e+01 -2.720450045174e-02 3.813539624889e-04 2.703185954487e+01
9.750000000000e+01 -2.717230693939e-02 3.810831411305e-04 2.701848613134e+01
9.775000000000e+01 -2.713079879675e-02 3.807559960706e-04 2.700396188124e+01
9.800000000000e+01 -2.708008367015e-02 3.803724703527e-04 2.698819061869e+01
9.825000000000e+01 -2.702038020607e-02 3.799331213839e-04 2.697108254924e+01
9.850000000000e+01 -2.695201538502e-02 3.794392246638e-04 2.695255582987e+01
9.875000000000e+01 -2.687542156171e-02 3.788928126632e-04 2.693253746110e+01
9.900000000000e+01 -2.679112838536e-02 3.782965181097e-04 2.691096485170e+01
9.925000000000e+01 -2.669975419746e-02 3.776535893465e-04 2.688778633954e+01
9.950000000000e+01 -2.660199394046e-02 3.769676432675e-04 2.686296204004e+01
9.975000000000e+01 -2.649860609277e-02 3.762427848175e-04 2.683646443747e+01
1.000000000000e+02 -2.639039840774e-02 3.754834786019e-04 2.680827820631e+01
1.002500000000e+02 -2.627821211918e-02 3.746944185260e-04 2.677840028623e+01
1.005000000000e+02 -2.616290616999e-02 3.738804090096e-04 2.674683970919e+01
1.007500000000e+02 -2.604534066333e-02 3.730462408735e-04 2.671361670574e+01
1.010000000000e+02 -2.592636144754e-02 3.721965742720e-04 2.667876220488e+01
1.012500000000e+02 -2.580678530871e-02 3.713358241791e-04 2.664231684440e+01
1.015000000000e+02 -2.568738780770e-02 3.704680607595e-04 2.660433024300e+01
1.017500000000e+02 -2.556889162752e-02 3.695969156529e-04 2.656485965014e+01
1.020000000000e+02 -2.545195890079e-02 3.687255174021e-04 2.652396916163e+01
1.022500000000e+02 -2.533718549429e-02 3.678564453491e-04 2.648172868555e+01
1.025000000000e+02 -2.522509825495e-02 3.669917022844e-04 2.643821302815e+01
1.027500000000e+02 -2.511615501221e-02 3.661327228892e-04 2.639350105698e+01
1.030000000000e+02 -2.501074681966e-02 3.652803828879e-04 2.634767497505e+01
1.032500000000e+02 -2.490920317523e-02 3.644350598113e-04 2.630081968977e+01
1.035000000000e+02 -2.481179948595e-02 3.635967297052e-04 2.625302228661e+01
1.037500000000e+02 -2.471876546090e-02 3.627649829819e-04 2.620437159821e+01
1.040000000000e+02 -2.463029455334e-02 3.619391593542e-04 2.615495784936e+01
1.042500000000e+02 -2.454655435321e-02 3.611184461380e-04 2.610487237211e+01
1.045000000000e+02 -2.446769635268e-02 3.603019815111e-04 2.605420735117e+01
1.047500000000e+02 -2.439386567416e-02 3.594889497811e-04 2.600305559903e+01
1.050000000000e+02 -2.432520872790e-02 3.586786899288e-04 2.595151033031e+01
1.052500000000e+02 -2.426187877374e-02 3.578707888055e-04 2.589966491467e+01
1.055000000000e+02 -2.420404014533e-02 3.570651451229e-04 2.584761254608e+01
1.057500000000e+02 -2.415187073978e-02 3.562620418151e-04 2.579544608662e+01
1.060000000000e+02 -2.410556018802e-02 3.554621616187e-04 2.574325739240e+01
1.062500000000e+02 -2.406530682197e-02 3.546666072942e-04 2.569113698387e+01
1.065000000000e+02 -2.403131262883e-02 3.538768966151e-04 2.563917362530e+01
1.067500000000e+02 -2.400377366456e-02 3.530949680522e-04 2.558745342776e+01
1.070000000000e+02 -2.398287132066e-02 3.523231323896e-04 2.553605951077e+01
1.072500000000e+02 -2.396875983368e-02 3.515640136741e-04 2.548507099596e+01
1.075000000000e+02 -2.396155523418e-02 3.508204662752e-04 2.543456258473e+01
1.077500000000e+02 -2.396132218485e-02 3.500954815836e-04 2.538460358027e+01
1.080000000000e+02 -2.396806253453e-02 3.493921076299e-04 2.533525749179e+01
1.082500000000e+02 -2.398170398226e-02 3.487133682034e-04 2.528658119348e+01
1.085000000000e+02 -2.400209152613e-02 3.480621326536e-04 2.523862466894e+01
1.087500000000e+02 -2.402897881258e-02 3.474410151626e-04 2.519143042937e+01
1.090000000000e+02 -2.406202266120e-02 3.468523008268e-04 2.514503349332e+01
1.092500000000e+02 -2.410078088637e-02 3.462979071161e-04 2.509946113800e+01
1.095000000000e+02 -2.414471185117e-02 3.457792613707e-04 2.505473317546e+01
1.097500000000e+02 -2.419317804642e-02 3.452972797728e-04 2.501086205797e+01
1.100000000000e+02 -2.424545075196e-02 3.448523097160e-04 2.496785344078e+01
1.102500000000e+02 -2.430071886172e-02 3.444441161224e-04 2.492570658456e+01
1.105000000000e+02 -2.435809897616e-02 3.440719082790e-04 2.488441513474e+01
1.107500000000e+02 -2.441664968568e-02 3.437343568285e-04 2.484396770278e+01
1.110000000000e+02 -2.447538456694e-02 3.434296194094e-04 2.480434872588e+01
1.112500000000e+02 -2.453329000851e-02 3.431553984529e-04 2.476553907794e+01
1.115000000000e+02 -2.458933978532e-02 3.429089922752e-04 2.472751685788e+01
1.117500000000e+02 -2.464251382567e-02 3.426873705115e-04 2.469025788612e+01
1.120000000000e+02 -2.469181406606e-02 3.424872422811e-04 2.465373622468e+01
1.122500000000e+02 -2.473627973786e-02 3.423051251900e-04 2.461792455799e+01
1.125000000000e+02 -2.477500483296e-02 3.421374269600e-04 2.458279429427e+01
1.127500000000e+02 -2.480714938010e-02 3.419805042221e-04 2.454831571705e+01
1.130000000000e+02 -2.483195451280e-02 3.418307353773e-04 2.451445777335e+01
1.132500000000e+02 -2.484875019855e-02 3.416845707607e-04 2.448118795996e+01
1.135000000000e+02 -2.485696674173e-02 3.415385816712e-04 2.444847189236e+01
1.137500000000e+02 -2.485614028154e-02 3.413894991185e-04 2.441627295303e+01
1.140000000000e+02 -2.484591662566e-02 3.412342512824e-04 2.438455192063e+01
1.142500000000e+02 -2.482605718496e-02 3.410700079116e-04 2.435326645242e+01
1.145000000000e+02 -2.479643741230e-02 3.408941578903e-04 2.432237088207e+01
1.147500000000e+02 -2.475704940814e-02 3.407043529594e-04 2.429181586610e+01
1.150000000000e+02 -2.470799917972e-02 3.404984876235e-04 2.426154835359e+01
1.152500000000e+02 -2.464950308066e-02 3.402747956920e-04 2.423151174223e+01
1.155000000000e+02 -2.458188620431e-02 3.400318556082e-04 2.420164607008e+01
1.157500000000e+02 -2.450557665816e-02 3.397685357749e-04 2.417188861399e+01
1.160000000000e+02 -2.442110079953e-02 3.394840408075e-04 2.414217461422e+01
1.162500000000e+02 -2.432907778753e-02 3.391779461514e-04 2.411243821586e+01
1.165000000000e+02 -2.423021268980e-02 3.388502237701e-04 2.408261369540e+01
1.167500000000e+02 -2.412529136746e-02 3.385013053025e-04 2.405263664419e+01
1.170000000000e+02 -2.401517267653e-02 3.381320648708e-04 2.402244546998e+01
1.172500000000e+02 -2.390078147714e-02 3.377436825187e-04 2.399198287337e+01
1.175000000000e+02 -2.378310061462e-02 3.373380364200e-04 2.396119734436e+01
1.177500000000e+02 -2.366316242177e-02 3.369176123888e-04 2.393004463671e+01
1.180000000000e+02 -2.354204006726e-02 3.364853784326e-04 2.389848912305e+01
1.182500000000e+02 -2.342083830713e-02 3.360448451668e-04 2.386650501902e+01
1.185000000000e+02 -2.330068333147e-02 3.356001535361e-04 2.383407739508e+01
1.187500000000e+02 -2.318271226406e-02 3.351559517228e-04 2.380120295323e+01
1.190000000000e+02 -2.306806194382e-02 3.347171806299e-04 2.376789052602e+01
1.192500000000e+02 -2.295785672550e-02 3.342892626165e-04 2.373416126820e+01
1.195000000000e+02 -2.285319642253e-02 3.338780132283e-04 2.370004859631e+01
1.197500000000e+02 -2.275514240380e-02 3.334895041060e-04 2.366559767439e+01
1.200000000000e+02 -2.266470486077e-02 3.331299446987e-04 2.363086472806e+01
1.202500000000e+02 -2.258282968411e-02 3.328055571034e-04 2.359591599789e+01
1.205000000000e+02 -2.251038538881e-02 3.325224407245e-04 2.356082643514e+01
1.207500000000e+02 -2.244815099698e-02 3.322864194228e-04 2.352567817837e+01
1.210000000000e+02 -2.239680414992e-02 3.321028772946e-04 2.349055883072e+01
1.212500000000e+02 -2.235691252355e-02 3.319767393492e-04 2.345555967047e+01
1.215000000000e+02 -2.232892213633e-02 3.319122314965e-04 2.342077366832e+01
1.217500000000e+02 -2.231315350798e-02 3.319127903293e-04 2.338629365763e+01
1.220000000000e+02 -2.230979417036e-02 3.319809866957e-04 2.335221040651e+01
1.222500000000e+02 -2.231889658094e-02 3.321184697263e-04 2.331861090272e+01
1.225000000000e+02 -2.234037817398e-02 3.323258037525e-04 2.328557678599e+01
1.227500000000e+02 -2.237402197755e-02 3.326025406694e-04 2.325318296192e+01
1.230000000000e+02 -2.241947885031e-02 3.329472254745e-04 2.322149647468e+01
1.232500000000e+02 -2.247627576024e-02 3.333574237826e-04 2.319057569544e+01
1.235000000000e+02 -2.254381995121e-02 3.338297648166e-04 2.316046974256e+01
1.237500000000e+02 -2.262141110810e-02 3.343600320051e-04 2.313121823736e+01
1.240000000000e+02 -2.270824881474e-02 3.349432564708e-04 2.310285131561e+01
1.242500000000e+02 -2.280344689685e-02 3.355738568210e-04 2.307538989772e+01
1.245000000000e+02 -2.290604326580e-02 3.362456846949e-04 2.304884621454e+01
1.247500000000e+02 -2.301501541351e-02 3.369522098908e-04 2.302322446362e+01
1.250000000000e+02 -2.312929175453e-02 3.376866582435e-04 2.299852169523e+01
1.252500000000e+02 -2.324776732095e-02 3.384421441692e-04 2.297472867698e+01
1.255000000000e+02 -2.336931564260e-02 3.392117870769e-04 2.295183094971e+01
1.257500000000e+02 -2.349280352978e-02 3.399888248844e-04 2.292980970087e+01
1.260000000000e+02 -2.361710319847e-02 3.407667199924e-04 2.290864279852e+01
1.262500000000e+02 -2.374110556806e-02 3.415392519301e-04 2.288830549445e+01
1.265000000000e+02 -2.386373184482e-02 3.423005953677e-04 2.286877126557e+01
1.267500000000e+02 -2.398394494207e-02 3.430453773597e-04 2.285001221223e+01
1.270000000000e+02 -2.410076047790e-02 3.437687131634e-04 2.283199958033e+01
1.272500000000e+02 -2.421325677018e-02 3.444662096427e-04 2.281470390830e+01
1.275000000000e+02 -2.432058319422e-02 3.451340578082e-04 2.279809497910e+01
1.277500000000e+02 -2.442196843613e-02 3.457690155089e-04 2.278214187626e+01
1.280000000000e+02 -2.451672596891e-02 3.463683306907e-04 2.276681250241e+01
1.282500000000e+02 -2.460426092481e-02 3.469299306493e-04 2.275207344357e+01
1.285000000000e+02 -2.468407123843e-02 3.474522000179e-04 2.273788928344e+01
1.287500000000e+02 -2.475575086473e-02 3.479339243563e-04 2.272422236698e+01
1.290000000000e+02 -2.481898951620e-02 3.483742940692e-04 2.271103225369e+01
1.292500000000e+02 -2.487357010629e-02 3.487728878075e-04 2.269827521436e+01
1.295000000000e+02 -2.491936802760e-02 3.491296937612e-04 2.268590418959e+01
1.297500000000e+02 -2.495634443370e-02 3.494448696468e-04 2.267386832794e+01
1.300000000000e+02 -2.498454368068e-02 3.497187617836e-04 2.266211324592e+01
1.302500000000e+02 -2.500408601982e-02 3.499519145914e-04 2.265058105072e+01
1.305000000000e+02 -2.501516149360e-02 3.501450622162e-04 2.263921078656e+01
1.307500000000e+02 -2.501802128317e-02 3.502990983568e-04 2.262793882516e+01
1.310000000000e+02 -2.501297210986e-02 3.504150138574e-04 2.261669983630e+01
1.312500000000e+02 -2.500036736519e-02 3.504938982503e-04 2.260542753433e+01
1.315000000000e+02 -2.498060006298e-02 3.505369303942e-04 2.259405572240e+01
1.317500000000e+02 -2.495409582231e-02 3.505453272073e-04 2.258251943389e+01
1.320000000000e+02 -2.492130653207e-02 3.505203457816e-04 2.257075613221e+01
1.322500000000e+02 -2.488270318758e-02 3.504632937375e-04 2.255870674483e+01
1.325000000000e+02 -2.483877215765e-02 3.503754310018e-04 2.254631707365e+01
1.327500000000e+02 -2.479000922850e-02 3.502580337782e-04 2.253353871611e+01
1.330000000000e+02 -2.473691536474e-02 3.501124547893e-04 2.252033008552e+01
1.332500000000e+02 -2.467999317420e-02 3.499400370602e-04 2.250665723734e+01
1.335000000000e+02 -2.461974423722e-02 3.497420895807e-04 2.249249453225e+01
1.337500000000e+02 -2.455666661738e-02 3.495199227593e-04 2.247782507706e+01
1.340000000000e+02 -2.449125287543e-02 3.492747939382e-04 2.246264097614e+01
1.342500000000e+02 -2.442398880763e-02 3.490078374339e-04 2.244694338110e+01
1.345000000000e+02 -2.435535168701e-02 3.487202848285e-04 2.243074213004e+01
1.347500000000e+02 -2.428581091152e-02 3.484133969817e-04 2.241405557717e+01
1.350000000000e+02 -2.421582718633e-02 3.480883360882e-04 2.239690983921e+01
1.352500000000e+02 -2.414585269562e-02 3.477461022509e-04 2.237933806539e+01
1.355000000000e+02 -2.407633146034e-02 3.473877351365e-04 2.236137953473e+01
1.357500000000e+02 -2.400769996725e-02 3.470143819860e-04 2.234307867376e+01
1.360000000000e+02 -2.394038785322e-02 3.466271728285e-04 2.232448402636e+01
1.362500000000e+02 -2.387481880537e-02 3.462272727818e-04 2.230564705981e+01
1.365000000000e+02 -2.381141097381e-02 3.458159515043e-04 2.228662132052e+01
1.367500000000e+02 -2.375057726907e-02 3.453944660731e-04 2.226746135841e+01
1.370000000000e+02 -2.369272591083e-02 3.449642094646e-04 2.224822175983e+01
1.372500000000e+02 -2.363825868231e-02 3.445267353455e-04 2.222895661808e+01
1.375000000000e+02 -2.358757050285e-02 3.440837554860e-04 2.220971872097e+01
1.377500000000e+02 -2.354104577118e-02 3.436371439733e-04 2.219055934666e+01
1.380000000000e+02 -2.349905706305e-02 3.431889520515e-04 2.217152784233e+01
1.382500000000e+02 -2.346195894782e-02 3.427414020263e-04 2.215267175969e+01
1.385000000000e+02 -2.343008452794e-02 3.422968770518e-04 2.213403681824e+01
1.387500000000e+02 -2.340373841645e-02 3.418579054049e-04 2.211566725843e+01
1.390000000000e+02 -2.338318873371e-02 3.414271107225e-04 2.209760629615e+01
1.392500000000e+02 -2.336866201243e-02 3.410072215304e-04 2.207989649377e+01
1.395000000000e+02 -2.336033230211e-02 3.406010134851e-04 2.206258047330e+01
1.397500000000e+02 -2.335831593765e-02 3.402112292954e-04 2.204570137486e+01
1.400000000000e+02 -2.336266060037e-02 3.398405182743e-04 2.202930356409e+01
1.402500000000e+02 -2.337334086800e-02 3.394913852206e-04 2.201343306046e+01
1.405000000000e+02 -2.339024874357e-02 3.391661107862e-04 2.199813810312e+01
1.407500000000e+02 -2.341319102863e-02 3.388666951000e-04 2.198346942638e+01
1.410000000000e+02 -2.344188272543e-02 3.385947800813e-04 2.196948058918e+01
1.412500000000e+02 -2.347594733715e-02 3.383515953532e-04 2.195622799638e+01
1.415000000000e+02 -2.351491416648e-02 3.381378856182e-04 2.194377094823e+01
1.417500000000e+02 -2.355822220297e-02 3.379539295583e-04 2.193217138963e+01
1.420000000000e+02 -2.360522225973e-02 3.377994532703e-04 2.192149367650e+01
1.422500000000e+02 -2.365518470595e-02 3.376737458939e-04 2.191180409329e+01
1.425000000000e+02 -2.370730627240e-02 3.375754567994e-04 2.190317040901e+01
1.427500000000e+02 -2.376072250380e-02 3.375026563447e-04 2.189566122936e+01
1.430000000000e+02 -2.381451954802e-02 3.374529662069e-04 2.188934544072e+01
1.432500000000e+02 -2.386774934550e-02 3.374235775193e-04 2.188429153877e+01
1.435000000000e+02 -2.391944612652e-02 3.374112870113e-04 2.188056699946e+01
1.437500000000e+02 -2.396864332812e-02 3.374125572212e-04 2.187823772450e+01
1.440000000000e+02 -2.401439263140e-02 3.374237432776e-04 2.187736745266e+01
1.442500000000e+02 -2.405578279609e-02 3.374411060939e-04 2.187801731882e+01
1.445000000000e+02 -2.409195840236e-02 3.374608587694e-04 2.188024544145e+01
1.447500000000e+02 -2.412213711311e-02 3.374792343358e-04 2.188410655947e+01
1.450000000000e+02 -2.414562655212e-02 3.374926634306e-04 2.188965183034e+01
1.452500000000e+02 -2.416183941023e-02 3.374978922899e-04 2.189692858603e+01
1.455000000000e+02 -2.417030612624e-02 3.374920706374e-04 2.190598026091e+01
1.457500000000e+02 -2.417068463260e-02 3.374727965084e-04 2.191684629206e+01
1.460000000000e+02 -2.416276729643e-02 3.374381250021e-04 2.192956210771e+01
1.462500000000e+02 -2.414648429458e-02 3.373866213994e-04 2.194415908760e+01
1.465000000000e+02 -2.412190399124e-02 3.373176359460e-04 2.196066464302e+01
1.467500000000e+02 -2.408922935501e-02 3.372310133238e-04 2.197910218846e+01
1.470000000000e+02 -2.404879180279e-02 3.371271764058e-04 2.199949118045e+01
1.472500000000e+02 -2.400104203861e-02 3.370071552768e-04 2.202184710948e+01
1.475000000000e+02 -2.394653747214e-02 3.368722854828e-04 2.204618142705e+01
1.477500000000e+02 -2.388592905066e-02 3.367242487840e-04 2.207250154614e+01
1.480000000000e+02 -2.381994447769e-02 3.365650984160e-04 2.210081068019e+01
1.482500000000e+02 -2.374937085511e-02 3.363971523433e-04 2.213110770299e+01
1.485000000000e+02 -2.367503815085e-02 3.362228745959e-04 2.216338694286e+01
1.487500000000e+02 -2.359780265991e-02 3.360447749660e-04 2.219763796555e+01
1.490000000000e+02 -2.351853005431e-02 3.358653210613e-04 2.223384523409e+01
1.492500000000e+02 -2.343808218439e-02 3.356868660553e-04 2.227198791046e+01
1.495000000000e+02 -2.335730351819e-02 3.355115840138e-04 2.231203947979e+01
1.497500000000e+02 -2.327701097319e-02 3.353414250084e-04 2.235396747680e+01
1.500000000000e+02 -2.319798593990e-02 3.351780885370e-04 2.239773318836e+01
1.502500000000e+02 -2.312096878917e-02 3.350230181962e-04 2.244329142148e+01
1.505000000000e+02 -2.304665605721e-02 3.348774474735e-04 2.249059030981e+01
1.507500000000e+02 -2.297569994246e-02 3.347423807657e-04 2.253957120640e+01
1.510000000000e+02 -2.290870855530e-02 3.346185958649e-04 2.259016859501e+01
1.512500000000e+02 -2.284625014160e-02 3.345068108316e-04 2.264231022954e+01
1.515000000000e+02 -2.278885585371e-02 3.344077288577e-04 2.269591723657e+01
1.517500000000e+02 -2.273702452243e-02 3.343221261827e-04 2.275090440092e+01
1.520000000000e+02 -2.269122610828e-02 3.342508551164e-04 2.280718049997e+01
1.522500000000e+02 -2.265190678896e-02 3.341949309621e-04 2.286464883712e+01
1.525000000000e+02 -2.261949027186e-02 3.341556432893e-04 2.292320774115e+01
1.527500000000e+02 -2.259438023939e-02 3.341346028654e-04 2.298275126483e+01
1.530000000000e+02 -2.257695899520e-02 3.341337058513e-04 2.304316984883e+01
1.532500000000e+02 -2.256758591797e-02 3.341551358317e-04 2.310435111756e+01
1.535000000000e+02 -2.256659263779e-02 3.342013340218e-04 2.316618063497e+01
1.537500000000e+02 -2.257427710287e-02 3.342749156358e-04 2.322854273193e+01
1.540000000000e+02 -2.259089542067e-02 3.343786379079e-04 2.329132128516e+01
1.542500000000e+02 -2.261665266318e-02 3.345153813371e-04 2.335440049875e+01
1.545000000000e+02 -2.265169174182e-02 3.346879747553e-04 2.341766565008e+01
1.547500000000e+02 -2.269608285031e-02 3.348989920811e-04 2.348100377804e+01
1.550000000000e+02 -2.274981158536e-02 3.351505817709e-04 2.354430432053e+01
1.552500000000e+02 -2.281276940064e-02 3.354444767812e-04 2.360745968830e+01
1.555000000000e+02 -2.288474306356e-02 3.357819082011e-04 2.367036575882e+01
1.557500000000e+02 -2.296540765440e-02 3.361633688755e-04 2.373292231558e+01
1.560000000000e+02 -2.305431925061e-02 3.365885187269e-04 2.379503337347e+01
1.562500000000e+02 -2.315091272748e-02 3.370561840298e-04 2.385660747753e+01
1.565000000000e+02 -2.325449956197e-02 3.375643419849e-04 2.391755786086e+01
1.567500000000e+02 -2.336427152251e-02 3.381100816627e-04 2.397780260773e+01
1.570000000000e+02 -2.347930466733e-02 3.386893254574e-04 2.403726465077e+01
1.572500000000e+02 -2.359856925433e-02 3.392971233262e-04 2.409587182240e+01
1.575000000000e+02 -2.372094053039e-02 3.399278041771e-04 2.415355672761e+01
1.577500000000e+02 -2.384521409199e-02 3.405749828378e-04 2.421025666120e+01
1.580000000000e+02 -2.397012346492e-02 3.412315858126e-04 2.426591350880e+01
1.582500000000e+02 -2.409435825948e-02 3.418900510090e-04 2.432047351041e+01
1.585000000000e+02 -2.421658607950e-02 3.425425493809e-04 2.437388720964e+01
1.587500000000e+02 -2.433547425088e-02 3.431811324840e-04 2.442610922443e+01
1.590000000000e+02 -2.444971317711e-02 3.437979342207e-04 2.447709816917e+01
1.592500000000e+02 -2.455803936563e-02 3.443853596561e-04 2.452681665377e+01
1.595000000000e+02 -2.465925731677e-02 3.449362751485e-04 2.457523112706e+01
1.597500000000e+02 -2.475226179755e-02 3.454442002590e-04 2.462231207055e+01
1.600000000000e+02 -2.483605777212e-02 3.459034801760e-04 2.466803394563e+01
1.602500000000e+02 -2.490977816741e-02 3.463094371033e-04 2.471237541335e+01
1.605000000000e+02 -2.497269880843e-02 3.466585078062e-04 2.475531947299e+01
1.607500000000e+02 -2.502425007914e-02 3.469483112702e-04 2.479685375911e+01
1.610000000000e+02 -2.506402523527e-02 3.471778125415e-04 2.483697064429e+01
1.612500000000e+02 -2.509178530822e-02 3.473472591431e-04 2.487566752825e+01
1.615000000000e+02 -2.510746015930e-02 3.474581795566e-04 2.491294711295e+01
1.617500000000e+02 -2.511114622097e-02 3.475133514620e-04 2.494881745445e+01
1.620000000000e+02 -2.510310019663e-02 3.475166883842e-04 2.498329217607e+01
1.622500000000e+02 -2.508372982181e-02 3.474731897936e-04 2.501639053111e+01
1.625000000000e+02 -2.505358153375e-02 3.473887996736e-04 2.504813737865e+01
1.627500000000e+02 -2.501332591825e-02 3.472701614673e-04 2.507856322085e+01
1.630000000000e+02 -2.496374150896e-02 3.471244883935e-04 2.510770393918e+01
1.632500000000e+02 -2.490569721188e-02 3.469593882351e-04 2.513560069766e+01
1.635000000000e+02 -2.484013406972e-02 3.467826588539e-04 2.516229966461e+01
1.637500000000e+02 -2.476804730447e-02 3.466020213804e-04 2.518785172317e+01
1.640000000000e+02 -2.469046916058e-02 3.464250524355e-04 2.521231213729e+01
1.642500000000e+02 -2.460845281399e-02 3.462590125112e-04 2.523574018029e+01
1.645000000000e+02 -2.452305780465e-02 3.461106940628e-04 2.525819885155e+01
1.647500000000e+02 -2.443533781307e-02 3.459863088263e-04 2.527975438971e+01
1.650000000000e+02 -2.434633026295e-02 3.458914037510e-04 2.530047599827e+01
1.652500000000e+02 -2.425704832362e-02 3.458308048390e-04 2.532043549060e+01
1.655000000000e+02 -2.416847497799e-02 3.458085871941e-04 2.533970696975e+01
1.657500000000e+02 -2.408155911568e-02 3.458280716577e-04 2.535836653544e+01
1.660000000000e+02 -2.399721332138e-02 3.458918423319e-04 2.537649197787e+01
1.662500000000e+02 -2.391631288917e-02 3.460017823772e-04 2.539416264978e+01
1.665000000000e+02 -2.383969597135e-02 3.461591064923e-04 2.541145903854e+01
1.667500000000e+02 -2.376816450888e-02 3.463644998687e-04 2.542846262061e+01
1.670000000000e+02 -2.370248518196e-02 3.466181426553e-04 2.544525573724e+01
1.672500000000e+02 -2.364339017903e-02 3.469197776419e-04 2.546192113031e+01
1.675000000000e+02 -2.359157717129e-02 3.472687979312e-04 2.547854177059e+01
1.677500000000e+02 -2.354770843994e-02 3.476643259190e-04 2.549520069977e+01
1.680000000000e+02 -2.351240887880e-02 3.481052697970e-04 2.551198039231e+01
1.682500000000e+02 -2.348626220796e-02 3.485903835211e-04 2.552896270300e+01
1.685000000000e+02 -2.346980619651e-02 3.491183132341e-04 2.554622833299e+01
1.687500000000e+02 -2.346352626870e-02 3.496876689877e-04 2.556385622384e+01
1.690000000000e+02 -2.346784804808e-02 3.502970126888e-04 2.558192345531e+01
1.692500000000e+02 -2.348312907194e-02 3.509448757786e-04 2.560050431218e+01
1.695000000000e+02 -2.350965036631e-02 3.516297654717e-04 2.561967023309e+01
1.697500000000e+02 -2.354760765617e-02 3.523501846156e-04 2.563948882446e+01
1.700000000000e+02 -2.359710308288e-02 3.531045656327e-04 2.566002385831e+01
1.702500000000e+02 -2.365813746836e-02 3.538912775383e-04 2.568133429880e+01
1.705000000000e+02 -2.373060429924e-02 3.547086291999e-04 2.570347439128e+01
1.707500000000e+02 -2.381428485813e-02 3.555548341047e-04 2.572649275928e+01
1.710000000000e+02 -2.390884534217e-02 3.564279732939e-04 2.575043263959e+01
1.712500000000e+02 -2.401383518920e-02 3.573259714733e-04 2.577533108663e+01
1.715000000000e+02 -2.412868905863e-02 3.582465630064e-04 2.580121937232e+01
1.717500000000e+02 -2.425272933319e-02 3.591872876094e-04 2.582812232901e+01
1.720000000000e+02 -2.438517228592e-02 3.601454818166e-04 2.585605890705e+01
1.722500000000e+02 -2.452513478842e-02 3.611182645143e-04 2.588504164729e+01
1.725000000000e+02 -2.467164450420e-02 3.621025284995e-04 2.591507736938e+01
1.727500000000e+02 -2.482364989169e-02 3.630949323157e-04 2.594616673887e+01
1.730000000000e+02 -2.498003318074e-02 3.640919235871e-04 2.597830504755e+01
1.732500000000e+02 -2.513962268592e-02 3.650897425407e-04 2.601148190056e+01
1.735000000000e+02 -2.530120715594e-02 3.660844588245e-04 2.604568165567e+01
1.737500000000e+02 -2.546355035698e-02 3.670720032642e-04 2.608088387425e+01
1.740000000000e+02 -2.562540539213e-02 3.680481590550e-04 2.611706299989e+01
1.742500000000e+02 -2.578553077060e-02 3.690086405683e-04 2.615418915207e+01
1.745000000000e+02 -2.594270504558e-02 3.699491453078e-04 2.619222777320e+01
1.747500000000e+02 -2.609574179764e-02 3.708654077487e-04 2.623114000609e+01
1.750000000000e+02 -2.624350405462e-02 3.717532450584e-04 2.627088304902e+01
1.752500000000e+02 -2.638491773073e-02 3.726085576834e-04 2.631140981064e+01
1.755000000000e+02 -2.651898418726e-02 3.734276549976e-04 2.635266922766e+01
1.757500000000e+02 -2.664479151497e-02 3.742071362915e-04 2.639460655940e+01
1.760000000000e+02 -2.676152486167e-02 3.749440141541e-04 2.643716301279e+01
1.762500000000e+02 -2.686847581926e-02 3.756355651886e-04 2.648027609371e+01
1.765000000000e+02 -2.696505010970e-02 3.762796004556e-04 2.652387951667e+01
1.767500000000e+02 -2.705077290345e-02 3.768745364444e-04 2.656790354060e+01
1.770000000000e+02 -2.712529283189e-02 3.774193750197e-04 2.661227460545e+01
1.772500000000e+02 -2.718838427226e-02 3.779137282591e-04 2.665691568278e+01
1.775000000000e+02 -2.723994798792e-02 3.783578574103e-04 2.670174626695e+01
1.777500000000e+02 -2.728000966363e-02 3.787526664224e-04 2.674668240331e+01
1.780000000000e+02 -2.730871732592e-02 3.790996887418e-04 2.679163701966e+01
1.782500000000e+02 -2.732633735371e-02 3.794010577341e-04 2.683651965969e+01
1.785000000000e+02 -2.733324910745e-02 3.796594673962e-04 2.688123685140e+01
1.787500000000e+02 -2.732993848681e-02 3.798781208935e-04 2.692569216788e+01
1.790000000000e+02 -2.731699062205e-02 3.800606689695e-04 2.696978637315e+01
1.792500000000e+02 -2.729508165982e-02 3.802111379517e-04 2.701341752687e+01
1.795000000000e+02 -2.726497017440e-02 3.803338569382e-04 2.705648134752e+01
1.797500000000e+02 -2.722748755011e-02 3.804333562374e-04 2.709887109879e+01
1.800000000000e+02 -2.718352852791e-02 3.805143499979e-04 2.714047798879e+01
1.802500000000e+02 -2.713404095913e-02 3.805816106231e-04 2.718119132815e+01
1.805000000000e+02 -2.708001491234e-02 3.806398864436e-04 2.722089875200e+01
1.807500000000e+02 -2.702247126160e-02 3.806938335985e-04 2.725948643043e+01
1.810000000000e+02 -2.696245016898e-02 3.807479546879e-04 2.729683946809e+01
1.812500000000e+02 -2.690099822911e-02 3.808065173605e-04 2.733284197536e+01
1.815000000000e+02 -2.683915572287e-02 3.808734795828e-04 2.736737753269e+01
1.817500000000e+02 -2.677794346371e-02 3.809524520580e-04 2.740032948219e+01
1.820000000000e+02 -2.671834967812e-02 3.810466420668e-04 2.743158143198e+01
1.822500000000e+02 -2.666131583935e-02 3.811587923490e-04 2.746101751839e+01
1.825000000000e+02 -2.660772432819e-02 3.812911508448e-04 2.748852311753e+01
1.827500000000e+02 -2.655838498698e-02 3.814454231168e-04 2.751398522294e+01
1.830000000000e+02 -2.651402419028e-02 3.816227505219e-04 2.753729325814e+01
1.832500000000e+02 -2.647527371860e-02 3.818236899417e-04 2.755833961947e+01
1.835000000000e+02 -2.644266247943e-02 3.820482227211e-04 2.757702059969e+01
1.837500000000e+02 -2.641660847634e-02 3.822957294724e-04 2.759323709323e+01
1.840000000000e+02 -2.639741500781e-02 3.825650216442e-04 2.760689562273e+01
1.842500000000e+02 -2.638526732169e-02 3.828543480024e-04 2.761790917333e+01
1.845000000000e+02 -2.638023286091e-02 3.831614406763e-04 2.762619828228e+01
1.847500000000e+02 -2.638226285064e-02 3.834835538965e-04 2.763169200423e+01
1.850000000000e+02 -2.639119625539e-02 3.838175094674e-04 2.763432889164e+01
1.852500000000e+02 -2.640676646065e-02 3.841597618442e-04 2.763405806010e+01
1.855000000000e+02 -2.642860809474e-02 3.845064468583e-04 2.763084004325e+01
1.857500000000e+02 -2.645626668139e-02 3.848534548571e-04 2.762464773640e+01
1.860000000000e+02 -2.648920786692e-02 3.851964818280e-04 2.761546708390e+01
1.862500000000e+02 -2.652682892125e-02 3.855310982555e-04 2.760329778850e+01
1.865000000000e+02 -2.656846901523e-02 3.858527956281e-04 2.758815372391e+01
1.867500000000e+02 -2.661342118734e-02 3.861570491538e-04 2.757006332184e+01
1.870000000000e+02 -2.666094264284e-02 3.864393684390e-04 2.754906962315e+01
1.872500000000e+02 -2.671026613182e-02 3.866953007428e-04 2.752523027711e+01
1.875000000000e+02 -2.676060928208e-02 3.869204456895e-04 2.749861718196e+01
1.877500000000e+02 -2.681118493020e-02 3.871106767151e-04 2.746931606974e+01
1.880000000000e+02 -2.686120947809e-02 3.872620036179e-04 2.743742573762e+01
1.882500000000e+02 -2.690991171506e-02 3.873706268632e-04 2.740305717616e+01
1.885000000000e+02 -2.695654161170e-02 3.874329881562e-04 2.736633253627e+01
1.887500000000e+02 -2.700037688421e-02 3.874458302825e-04 2.732738380035e+01
1.890000000000e+02 -2.704073029101e-02 3.874061888044e-04 2.728635151971e+01
1.892500000000e+02 -2.707695552877e-02 3.873113501212e-04 2.724338324225e+01
1.895000000000e+02 -2.710845293829e-02 3.871590101062e-04 2.719863199941e+01
1.897500000000e+02 -2.713467449540e-02 3.869472815970e-04 2.715225479152e+01
1.900000000000e+02 -2.715512799363e-02 3.866746865195e-04 2.710441089474e+01
1.902500000000e+02 -2.716938166484e-02 3.863401961711e-04 2.705526036658e+01
1.905000000000e+02 -2.717706733191e-02 3.859432526664e-04 2.700496265383e+01
1.907500000000e+02 -2.717788266557e-02 3.854837891714e-04 2.695367509534e+01
1.910000000000e+02 -2.717159318438e-02 3.849622376964e-04 2.690155174954e+01
1.912500000000e+02 -2.715803339107e-02 3.843795303769e-04 2.684874241958e+01
1.915000000000e+02 -2.713710720445e-02 3.837371018765e-04 2.679539159024e+01
1.917500000000e+02 -2.710878764483e-02 3.830368731389e-04 2.674163783670e+01
1.920000000000e+02 -2.707311563757e-02 3.822812409863e-04 2.668761324176e+01
1.922500000000e+02 -2.703019815336e-02 3.814730557083e-04 2.663344320298e+01
1.925000000000e+02 -2.698020590855e-02 3.806155976141e-04 2.657924608906e+01
1.927500000000e+02 -2.692337003605e-02 3.797124772343e-04 2.652513338500e+01
1.930000000000e+02 -2.685997851201e-02 3.787677276101e-04 2.647120976742e+01
1.932500000000e+02 -2.679037213518e-02 3.777857716460e-04 2.641757351843e+01
1.935000000000e+02 -2.671493992557e-02 3.767712780446e-04 2.636431666007e+01
1.937500000000e+02 -2.663411263975e-02 3.757290877518e-04 2.631152550673e+01
1.940000000000e+02 -2.654835748172e-02 3.746642050410e-04 2.625928104300e+01
1.942500000000e+02 -2.645817237578e-02 3.735817881529e-04 2.620765932614e+01
1.945000000000e+02 -2.636407919772e-02 3.724870833655e-04 2.615673200216e+01
1.947500000000e+02 -2.626661855774e-02 3.713852981135e-04 2.610656644858e+01
1.950000000000e+02 -2.616634231471e-02 3.702814880021e-04 2.605722616414e+01
1.952500000000e+02 -2.606380765060e-02 3.691806135864e-04 2.600877092994e+01
1.955000000000e+02 -2.595957101762e-02 3.680874433889e-04 2.596125688854e+01
1.957500000000e+02 -2.585418274771e-02 3.670064844784e-04 2.591473651715e+01
1.960000000000e+02 -2.574818111903e-02 3.659419152685e-04 2.586925866068e+01
1.962500000000e+02 -2.564208831071e-02 3.648974687250e-04 2.582486816287e+01
1.965000000000e+02 -2.553640560303e-02 3.638766068793e-04 2.578160573399e+01
1.967500000000e+02 -2.543161000173e-02 3.628823409443e-04 2.573950758421e+01
1.970000000000e+02 -2.532815076769e-02 3.619171770521e-04 2.569860517694e+01
1.972500000000e+02 -2.522644789037e-02 3.609831541527e-04 2.565892463381e+01
1.975000000000e+02 -2.512689000225e-02 3.600818260250e-04 2.562048642476e+01
1.977500000000e+02 -2.502983289607e-02 3.592143408486e-04 2.558330501229e+01
1.980000000000e+02 -2.493560032449e-02 3.583813264849e-04 2.554738823341e+01
1.982500000000e+02 -2.484448354136e-02 3.575829827109e-04 2.551273713099e+01
1.985000000000e+02 -2.475674385141e-02 3.568192162340e-04 2.547934535498e+01
1.987500000000e+02 -2.467261359045e-02 3.560896650042e-04 2.544719907003e+01
1.990000000000e+02 -2.459229957692e-02 3.553937285616e-04 2.541627645262e+01
1.992500000000e+02 -2.451598516268e-02 3.547306384257e-04 2.538654766357e+01
1.995000000000e+02 -2.444383359954e-02 3.540995391111e-04 2.535797462021e+01
1.997500000000e+02 -2.437599140778e-02 3.534995636478e-04 2.533051084051e+01
2.000000000000e+02 -2.431259056652e-02 3.529298932970e-04 2.530410159964e+01
2.002500000000e+02 -2.425375166883e-02 3.523898056415e-04 2.527868383610e+01
2.005000000000e+02 -2.419958561590e-02 3.518787286661e-04 2.525418647556e+01
2.007500000000e+02 -2.415019550082e-02 3.513962774467e-04 2.523053053272e+01
2.010000000000e+02 -2.410567718820e-02 3.509422818713e-04 2.520762959383e+01
2.012500000000e+02 -2.406611969242e-02 3.505168249634e-04 2.518539014172e+01
2.015000000000e+02 -2.403160439218e-02 3.501202174151e-04 2.516371220539e+01
2.017500000000e+02 -2.400220332870e-02 3.497529292111e-04 2.514248990630e+01
2.020000000000e+02 -2.397797689218e-02 3.494156695349e-04 2.512161227281e+01
2.022500000000e+02 -2.395896977655e-02 3.491094046527e-04 2.510096401386e+01
2.025000000000e+02 -2.394520767285e-02 3.488351523674e-04 2.508042648371e+01
2.027500000000e+02 -2.393669213467e-02 3.485940320237e-04 2.505987864685e+01
2.030000000000e+02 -2.393339649172e-02 3.483871263443e-04 2.503919816308e+01
2.032500000000e+02 -2.393526028808e-02 3.482153307998e-04 2.501826250892e+01
2.035000000000e+02 -2.394218462739e-02 3.480794648754e-04 2.499695012019e+01
2.037500000000e+02 -2.395402630939e-02 3.479801509120e-04 2.497514160996e+01
2.040000000000e+02 -2.397059441247e-02 3.479177355911e-04 2.495272089347e+01
2.042500000000e+02 -2.399164525435e-02 3.478922243821e-04 2.492957640568e+01
2.045000000000e+02 -2.401687986638e-02 3.479032261082e-04 2.490560220262e+01
2.047500000000e+02 -2.404594256110e-02 3.479499065026e-04 2.488069895774e+01
2.050000000000e+02 -2.407841922512e-02 3.480309467874e-04 2.485477501847e+01
2.052500000000e+02 -2.411383838511e-02 3.481444961067e-04 2.482774722251e+01
2.055000000000e+02 -2.415167353000e-02 3.482881839998e-04 2.479954156038e+01
2.057500000000e+02 -2.419134587814e-02 3.484591379035e-04 2.477009388449e+01
2.060000000000e+02 -2.423223002443e-02 3.486539327731e-04 2.473935028471e+01
2.062500000000e+02 -2.427366078375e-02 3.488686129818e-04 2.470726727738e+01
2.065000000000e+02 -2.431494019843e-02 3.490987315041e-04 2.467381205617e+01
2.067500000000e+02 -2.435534757538e-02 3.493393935153e-04 2.463896236169e+01
2.070000000000e+02 -2.439415024017e-02 3.495853078473e-04 2.460270617052e+01
2.072500000000e+02 -2.443061533142e-02 3.498308613326e-04 2.456504149659e+01
2.075000000000e+02 -2.446402275590e-02 3.500701783749e-04 2.452597577759e+01
2.077500000000e+02 -2.449367894946e-02 3.502971965469e-04 2.448552532091e+01
2.080000000000e+02 -2.451893042459e-02 3.505057567959e-04 2.444371447316e+01
2.082500000000e+02 -2.453917832412e-02 3.506897272173e-04 2.440057502893e+01
2.085000000000e+02 -2.455389193518e-02 3.508431015548e-04 2.435614529312e+01
2.087500000000e+02 -2.456261761679e-02 3.509600985906e-04 2.431046930585e+01
2.090000000000e+02 -2.456498118949e-02 3.510352638978e-04 2.426359588390e+01
2.092500000000e+02 -2.456070009071e-02 3.510635794850e-04 2.421557801181e+01
2.095000000000e+02 -2.454959499885e-02 3.510405640217e-04 2.416647195245e+01
2.097500000000e+02 -2.453160059336e-02 3.509623698802e-04 2.411633658595e+01
2.100000000000e+02 -2.450677403686e-02 3.508258721673e-04 2.406523281955e+01
2.102500000000e+02 -2.447529877280e-02 3.506287396332e-04 2.401322291006e+01
2.105000000000e+02 -2.443748825024e-02 3.503695079735e-04 2.396037020463e+01
2.107500000000e+02 -2.439378293534e-02 3.500476333921e-04 2.390673862676e+01
2.110000000000e+02 -2.434474549427e-02 3.496635307475e-04 2.385239240847e+01
2.112500000000e+02 -2.429105249760e-02 3.492185491022e-04 2.379739589067e+01
2.115000000000e+02 -2.423348101706e-02 3.487149941698e-04 2.374181320376e+01
2.117500000000e+02 -2.417289566083e-02 3.481561431421e-04 2.368570834242e+01
2.120000000000e+02 -2.411022930624e-02 3.475461883906e-04 2.362914491847e+01
2.122500000000e+02 -2.404646370043e-02 3.468901832586e-04 2.357218614697e+01
2.125000000000e+02 -2.398260620168e-02 3.461939609874e-04 2.351489462659e+01
2.127500000000e+02 -2.391966813516e-02 3.454640543559e-04 2.345733248517e+01
2.130000000000e+02 -2.385863862995e-02 3.447075741485e-04 2.339956102125e+01
2.132500000000e+02 -2.380046160207e-02 3.439320954561e-04 2.334164085107e+01
2.135000000000e+02 -2.374601008285e-02 3.431455087626e-04 2.328363152826e+01
2.137500000000e+02 -2.369606416793e-02 3.423558799199e-04 2.322559166397e+01
2.140000000000e+02 -2.365128807957e-02 3.415712791524e-04 2.316757854910e+01
2.142500000000e+02 -2.361221180674e-02 3.407996438068e-04 2.310964827870e+01
2.145000000000e+02 -2.357921397740e-02 3.400486053378e-04 2.305185541636e+01
2.147500000000e+02 -2.355250840544e-02 3.393253355721e-04 2.299425317537e+01
2.150000000000e+02 -2.353213422024e-02 3.386363806728e-04 2.293689318899e+01
2.152500000000e+02 -2.351794941884e-02 3.379875041632e-04 2.287982579686e+01
2.155000000000e+02 -2.350962926880e-02 3.373836003439e-04 2.282309999346e+01
2.157500000000e+02 -2.350666888759e-02 3.368287084973e-04 2.276676373267e+01
2.160000000000e+02 -2.350838916488e-02 3.363257950571e-04 2.271086430845e+01
2.162500000000e+02 -2.351394838270e-02 3.358766898674e-04 2.265544855765e+01
2.165000000000e+02 -2.352235606301e-02 3.354820938199e-04 2.260056351955e+01
2.167500000000e+02 -2.353249248686e-02 3.351415149676e-04 2.254625674004e+01
2.170000000000e+02 -2.354312926520e-02 3.348533699656e-04 2.249257701917e+01
2.172500000000e+02 -2.355295489993e-02 3.346150454640e-04 2.243957476117e+01
2.175000000000e+02 -2.356060062357e-02 3.344229607974e-04 2.238730271497e+01
2.177500000000e+02 -2.356467040763e-02 3.342725673148e-04 2.233581626277e+01
2.180000000000e+02 -2.356376943436e-02 3.341586176951e-04 2.228517403757e+01
2.182500000000e+02 -2.355653517433e-02 3.340753489384e-04 2.223543803002e+01
2.185000000000e+02 -2.354166693606e-02 3.340164439007e-04 2.218667394657e+01
2.187500000000e+02 -2.351795557156e-02 3.339752500206e-04 2.213895116044e+01
2.190000000000e+02 -2.348431172501e-02 3.339449698722e-04 2.209234248772e+01
2.192500000000e+02 -2.343979175520e-02 3.339189118253e-04 2.204692404147e+01
2.195000000000e+02 -2.338362176845e-02 3.338904639150e-04 2.200277451461e+01
2.197500000000e+02 -2.331521822962e-02 3.338532598295e-04 2.195997466314e+01
2.200000000000e+02 -2.323420558684e-02 3.338014846145e-04 2.191860636627e+01
2.202500000000e+02 -2.314042992072e-02 3.337299531162e-04 2.187875153064e+01
2.205000000000e+02 -2.303396900505e-02 3.336342043833e-04 2.184049112899e+01
2.207500000000e+02 -2.291513758666e-02 3.335105893169e-04 2.180390375668e+01
2.210000000000e+02 -2.278448904235e-02 3.333563422845e-04 2.176906451681e+01
2.212500000000e+02 -2.264281252217e-02 3.331696272428e-04 2.173604360722e+01
2.215000000000e+02 -2.249112600789e-02 3.329495645184e-04 2.170490508810e+01
2.217500000000e+02 -2.233066497476e-02 3.326962345812e-04 2.167570555512e+01
2.220000000000e+02 -2.216286796066e-02 3.324106621143e-04 2.164849318924e+01
2.222500000000e+02 -2.198935761122e-02 3.320947841153e-04 2.162330671006e+01
2.225000000000e+02 -2.181191804760e-02 3.317513995971e-04 2.160017450175e+01
2.227500000000e+02 -2.163247045876e-02 3.313841114128e-04 2.157911418749e+01
2.230000000000e+02 -2.145304488000e-02 3.309972534330e-04 2.156013214882e+01
2.232500000000e+02 -2.127575057342e-02 3.305958132905e-04 2.154322344136e+01
2.235000000000e+02 -2.110274439217e-02 3.301853461338e-04 2.152837175446e+01
2.237500000000e+02 -2.093619911581e-02 3.297718872218e-04 2.151554990123e+01
2.240000000000e+02 -2.077827037782e-02 3.293618601100e-04 2.150472020680e+01
2.242500000000e+02 -2.063106389970e-02 3.289619814606e-04 2.149583526764e+01
2.245000000000e+02 -2.049660293547e-02 3.285791653429e-04 2.148883865938e+01
2.247500000000e+02 -2.037679704200e-02 3.282204275156e-04 2.148366611917e+01
2.250000000000e+02 -2.027341147722e-02 3.278927863812e-04 2.148024647021e+01
2.252500000000e+02 -2.018803825337e-02 3.276031486387e-04 2.147850278091e+01
2.255000000000e+02 -2.012206945205e-02 3.273582196813e-04 2.147835355257e+01
2.257500000000e+02 -2.007667248513e-02 3.271644534663e-04 2.147971369815e+01
2.260000000000e+02 -2.005276867588e-02 3.270278881360e-04 2.148249589754e+01
2.262500000000e+02 -2.005101425485e-02 3.269540416661e-04 2.148661149529e+01
2.265000000000e+02 -2.007178526999e-02 3.269478394457e-04 2.149197152096e+01
2.267500000000e+02 -2.011516592457e-02 3.270134397744e-04 2.149848764086e+01
2.270000000000e+02 -2.018094161318e-02 3.271541394841e-04 2.150607276493e+01
2.272500000000e+02 -2.026859548354e-02 3.273724620142e-04 2.151464204251e+01
2.275000000000e+02 -2.037730975365e-02 3.276699156033e-04 2.152411333937e+01
2.277500000000e+02 -2.050597224456e-02 3.280469145796e-04 2.153440759708e+01
2.280000000000e+02 -2.065318610796e-02 3.285027859435e-04 2.154544964355e+01
2.282500000000e+02 -2.081728554445e-02 3.290355739869e-04 2.155716815013e+01
2.285000000000e+02 -2.099635448554e-02 3.296420476520e-04 2.156949637765e+01
2.287500000000e+02 -2.118825053566e-02 3.303178409888e-04 2.158237203481e+01
2.290000000000e+02 -2.139063126482e-02 3.310574175014e-04 2.159573796275e+01
2.292500000000e+02 -2.160098493935e-02 3.318540259745e-04 2.160954194388e+01
2.295000000000e+02 -2.181666267326e-02 3.326996963105e-04 2.162373738397e+01
2.297500000000e+02 -2.203491383185e-02 3.335853909305e-04 2.163828309155e+01
2.300000000000e+02 -2.225292189910e-02 3.345011452011e-04 2.165314398383e+01
2.302500000000e+02 -2.246784193917e-02 3.354361528542e-04 2.166829086388e+01
2.305000000000e+02 -2.267683791943e-02 3.363789220699e-04 2.168370112979e+01
2.307500000000e+02 -2.287711963097e-02 3.373174173438e-04 2.169935852623e+01
2.310000000000e+02 -2.306597911011e-02 3.382392437577e-04 2.171525383150e+01
2.312500000000e+02 -2.324082489313e-02 3.391318531237e-04 2.173138459947e+01
2.315000000000e+02 -2.339921457186e-02 3.399827502870e-04 2.174775544306e+01
2.317500000000e+02 -2.353888586673e-02 3.407796981791e-04 2.176437826034e+01
2.320000000000e+02 -2.365778288040e-02 3.415109157877e-04 2.178127174893e+01
2.322500000000e+02 -2.375408194889e-02 3.421652897151e-04 2.179846167093e+01
2.325000000000e+02 -2.382621235036e-02 3.427325637478e-04 2.181598038319e+01
2.327500000000e+02 -2.387287361013e-02 3.432035136008e-04 2.183386624651e+01
2.330000000000e+02 -2.389305170106e-02 3.435701505496e-04 2.185216349129e+01
2.332500000000e+02 -2.388602763950e-02 3.438258458792e-04 2.187092104278e+01
2.335000000000e+02 -2.385138758468e-02 3.439654678593e-04 2.189019216793e+01
2.337500000000e+02 -2.378902412590e-02 3.439854423866e-04 2.191003304172e+01
2.340000000000e+02 -2.369913983605e-02 3.438838832365e-04 2.193050214796e+01
2.342500000000e+02 -2.358224143518e-02 3.436606801862e-04 2.195165863434e+01
2.345000000000e+02 -2.343913690773e-02 3.433173321073e-04 2.197356149020e+01
2.347500000000e+02 -2.327092500172e-02 3.428572514133e-04 2.199626807986e+01
2.350000000000e+02 -2.307898232241e-02 3.422854564102e-04 2.201983269037e+01
2.352500000000e+02 -2.286495114139e-02 3.416084833927e-04 2.204430560762e+01
2.355000000000e+02 -2.263072078977e-02 3.408343896713e-04 2.206973173757e+01
2.357500000000e+02 -2.237840557325e-02 3.399726682269e-04 2.209614932946e+01
2.360000000000e+02 -2.211032491887e-02 3.390339008545e-04 2.212358934669e+01
2.362500000000e+02 -2.182897721178e-02 3.380297727381e-04 2.215207446416e+01
2.365000000000e+02 -2.153701123471e-02 3.369727152670e-04 2.218161826569e+01
2.367500000000e+02 -2.123719874085e-02 3.358757649003e-04 2.221222514925e+01
2.370000000000e+02 -2.093240250572e-02 3.347524551269e-04 2.224388993959e+01
2.372500000000e+02 -2.062554429206e-02 3.336165246538e-04 2.227659768926e+01
2.375000000000e+02 -2.031957471343e-02 3.324817890617e-04 2.231032424304e+01
2.377500000000e+02 -2.001743989606e-02 3.313617844120e-04 2.234503641727e+01
2.380000000000e+02 -1.972205062284e-02 3.302696115959e-04 2.238069270429e+01
2.382500000000e+02 -1.943625075155e-02 3.292178541522e-04 2.241724377244e+01
2.385000000000e+02 -1.916278867372e-02 3.282184163914e-04 2.245463374181e+01
2.387500000000e+02 -1.890428895919e-02 3.272823473773e-04 2.249280089405e+01
2.390000000000e+02 -1.866322609321e-02 3.264197138715e-04 2.253167886162e+01
2.392500000000e+02 -1.844190096994e-02 3.256395457671e-04 2.257119741063e+01
2.395000000000e+02 -1.824241942317e-02 3.249497593354e-04 2.261128391417e+01
2.397500000000e+02 -1.806667302870e-02 3.243570937971e-04 2.265186407752e+01
2.400000000000e+02 -1.791632240227e-02 3.238670710480e-04 2.269286295903e+01
2.402500000000e+02 -1.779278326095e-02 3.234839728457e-04 2.273420586270e+01
2.405000000000e+02 -1.769721538933e-02 3.232108319264e-04 2.277581878704e+01
2.407500000000e+02 -1.763051315808e-02 3.230494289041e-04 2.281762942198e+01
2.410000000000e+02 -1.759329944016e-02 3.230003055174e-04 2.285956733510e+01
2.412500000000e+02 -1.758592161796e-02 3.230628341447e-04 2.290156433924e+01
2.415000000000e+02 -1.760844967856e-02 3.232351800500e-04 2.294355477293e+01
2.417500000000e+02 -1.766067772858e-02 3.235143968102e-04 2.298547525210e+01
2.420000000000e+02 -1.774212537472e-02 3.238964503702e-04 2.302726511066e+01
2.422500000000e+02 -1.785204311780e-02 3.243763149446e-04 2.306886607031e+01
2.425000000000e+02 -1.798942002981e-02 3.249479622497e-04 2.311022185345e+01
2.427500000000e+02 -1.815299094141e-02 3.256044541640e-04 2.315127848266e+01
2.430000000000e+02 -1.834124782699e-02 3.263380835934e-04 2.319198387438e+01
2.432500000000e+02 -1.855245303553e-02 3.271404440184e-04 2.323228748252e+01
2.435000000000e+02 -1.878465209895e-02 3.280025184970e-04 2.327214075995e+01
2.437500000000e+02 -1.903569149523e-02 3.289147869109e-04 2.331149652152e+01
2.440000000000e+02 -1.930323516939e-02 3.298673362555e-04 2.335030967432e+01
2.442500000000e+02 -1.958478562740e-02 3.308499784945e-04 2.338853676175e+01
2.445000000000e+02 -1.987770416985e-02 3.318523814474e-04 2.342613689287e+01
2.447500000000e+02 -2.017923512196e-02 3.328641828721e-04 2.346307150369e+01
2.450000000000e+02 -2.048652962219e-02 3.338751161535e-04 2.349930545476e+01
2.452500000000e+02 -2.079667298444e-02 3.348751355910e-04 2.353480697408e+01
2.455000000000e+02 -2.110671198263e-02 3.358545405704e-04 2.356954887500e+01
2.457500000000e+02 -2.141368428989e-02 3.368040907105e-04 2.360350865307e+01
2.460000000000e+02 -2.171464824763e-02 3.377151174768e-04 2.363666934503e+01
2.462500000000e+02 -2.200671418350e-02 3.385796270594e-04 2.366902035952e+01
2.465000000000e+02 -2.228707610777e-02 3.393903586446e-04 2.370055747512e+01
2.467500000000e+02 -2.255304550120e-02 3.401409272038e-04 2.373128387588e+01
2.470000000000e+02 -2.280208494161e-02 3.408259055638e-04 2.376120987609e+01
2.472500000000e+02 -2.303184382942e-02 3.414408105095e-04 2.379035367116e+01
2.475000000000e+02 -2.324019185759e-02 3.419821553461e-04 2.381874075676e+01
2.477500000000e+02 -2.342525376565e-02 3.424474958278e-04 2.384640425434e+01
2.480000000000e+02 -2.358544008275e-02 3.428354323700e-04 2.387338434148e+01
2.482500000000e+02 -2.371947409073e-02 3.431456361020e-04 2.389972750948e+01
2.485000000000e+02 -2.382641769777e-02 3.433788185147e-04 2.392548634220e+01
2.487500000000e+02 -2.390568872100e-02 3.435366870817e-04 2.395071812039e+01
2.490000000000e+02 -2.395707673032e-02 3.436219300088e-04 2.397548437327e+01
2.492500000000e+02 -2.398074899039e-02 3.436381349291e-04 2.399984929551e+01
2.495000000000e+02 -2.397725515636e-02 3.435896477966e-04 2.402387905139e+01
2.497500000000e+02 -2.394752347036e-02 3.434817669941e-04 2.404764041628e+01
2.500000000000e+02 -2.389285053597e-02 3.433204757212e-04 2.407119950897e+01
2.502500000000e+02 -2.381488863105e-02 3.431122749280e-04 2.409462102136e+01
2.505000000000e+02 -2.371562427876e-02 3.428641152849e-04 2.411796707170e+01
2.507500000000e+02 -2.359735174860e-02 3.425833401811e-04 2.414129623765e+01
2.510000000000e+02 -2.346264459202e-02 3.422776128944e-04 2.416466313089e+01
2.512500000000e+02 -2.331431988486e-02 3.419547745570e-04 2.418811774649e+01
2.515000000000e+02 -2.315539868554e-02 3.416225730893e-04 2.421170506389e+01
2.517500000000e+02 -2.298906572727e-02 3.412887796615e-04 2.423546516543e+01
2.520000000000e+02 -2.281862435448e-02 3.409610578556e-04 2.425943321745e+01
2.522500000000e+02 -2.264744975643e-02 3.406468456432e-04 2.428363971842e+01
2.525000000000e+02 -2.247894325302e-02 3.403533075155e-04 2.430811114653e+01
2.527500000000e+02 -2.231648430073e-02 3.400872644237e-04 2.433287052151e+01
2.530000000000e+02 -2.216338396063e-02 3.398551403496e-04 2.435793813169e+01
2.532500000000e+02 -2.202284062394e-02 3.396630077912e-04 2.438333253485e+01
2.535000000000e+02 -2.189789704684e-02 3.395165184870e-04 2.440907140909e+01
2.537500000000e+02 -2.179140087573e-02 3.394208857978e-04 2.443517254006e+01
2.540000000000e+02 -2.170596859971e-02 3.393808999748e-04 2.446165471434e+01
2.542500000000e+02 -2.164395363122e-02 3.394009473608e-04 2.448853866657e+01
2.545000000000e+02 -2.160741856910e-02 3.394850205502e-04 2.451584782146e+01
2.547500000000e+02 -2.159811211226e-02 3.396366928243e-04 2.454360897189e+01
2.550000000000e+02 -2.161745063398e-02 3.398591876904e-04 2.457185280368e+01
2.552500000000e+02 -2.166650469055e-02 3.401554795441e-04 2.460061425650e+01
2.555000000000e+02 -2.174598958820e-02 3.405281584935e-04 2.462993270918e+01
2.557500000000e+02 -2.185626100167e-02 3.409794489960e-04 2.465985198138e+01
2.560000000000e+02 -2.199731500170e-02 3.415112199911e-04 2.469042016447e+01
2.562500000000e+02 -2.216879181202e-02 3.421249610851e-04 2.472168926245e+01
2.565000000000e+02 -2.236998429329e-02 3.428218187130e-04 2.475371473315e+01
2.567500000000e+02 -2.259984877207e-02 3.436025199036e-04 2.478655477862e+01
2.570000000000e+02 -2.285702071411e-02 3.444673496186e-04 2.482026961369e+01
2.572500000000e+02 -2.313983370055e-02 3.454161035620e-04 2.485492056504e+01
2.575000000000e+02 -2.344634211313e-02 3.464480716244e-04 2.489056919113e+01
2.577500000000e+02 -2.377434585212e-02 3.475620060366e-04 2.492727616466e+01
2.580000000000e+02 -2.412141875546e-02 3.487560842944e-04 2.496510026807e+01
2.582500000000e+02 -2.448494077847e-02 3.500278816430e-04 2.500409741530e+01
2.585000000000e+02 -2.486213012740e-02 3.513743693124e-04 2.504431941478e+01
2.587500000000e+02 -2.525008038500e-02 3.527919079619e-04 2.508581314941e+01
2.590000000000e+02 -2.564579688057e-02 3.542760598139e-04 2.512861933428e+01
2.592500000000e+02 -2.604623687555e-02 3.558217632247e-04 2.517277182280e+01
2.595000000000e+02 -2.644834839464e-02 3.574233035315e-04 2.521829642755e+01
2.597500000000e+02 -2.684911213124e-02 3.590743288936e-04 2.526521039101e+01
2.600000000000e+02 -2.724558020206e-02 3.607678474376e-04 2.531352129388e+01
2.602500000000e+02 -2.763491629523e-02 3.624962529427e-04 2.536322673044e+01
2.605000000000e+02 -2.801443319507e-02 3.642513416004e-04 2.541431331573e+01
2.607500000000e+02 -2.838162905344e-02 3.660243189928e-04 2.546675659500e+01
2.610000000000e+02 -2.873421915368e-02 3.678060785327e-04 2.552052017699e+01
2.612500000000e+02 -2.907016433106e-02 3.695871570653e-04 2.557555589274e+01
2.615000000000e+02 -2.938769673567e-02 3.713576108543e-04 2.563180307425e+01
2.617500000000e+02 -2.968533972114e-02 3.731072610390e-04 2.568918900795e+01
2.620000000000e+02 -2.996192386642e-02 3.748258326987e-04 2.574762837856e+01
2.622500000000e+02 -3.021659661122e-02 3.765030486176e-04 2.580702402119e+01
2.625000000000e+02 -3.044882952197e-02 3.781287313433e-04 2.586726659302e+01
2.627500000000e+02 -3.065841798544e-02 3.796929383724e-04 2.592823562075e+01
2.630000000000e+02 -3.084548021355e-02 3.811860748453e-04 2.598979942112e+01
2.632500000000e+02 -3.101044845251e-02 3.825990319878e-04 2.605181645618e+01
2.635000000000e+02 -3.115406032015e-02 3.839233631528e-04 2.611413552973e+01
2.637500000000e+02 -3.127734230356e-02 3.851514132470e-04 2.617659741314e+01
2.640000000000e+02 -3.138159442544e-02 3.862764647945e-04 2.623903531792e+01
2.642500000000e+02 -3.146836719269e-02 3.872928660775e-04 2.630127677168e+01
2.645000000000e+02 -3.153943887306e-02 3.881961635841e-04 2.636314441570e+01
2.647500000000e+02 -3.159678725513e-02 3.889832068808e-04 2.642445769015e+01
2.650000000000e+02 -3.164255910729e-02 3.896522390575e-04 2.648503459237e+01
2.652500000000e+02 -3.167903831793e-02 3.902029704606e-04 2.654469282922e+01
2.655000000000e+02 -3.170861055424e-02 3.906366220500e-04 2.660325169743e+01
2.657500000000e+02 -3.173372712907e-02 3.909559415065e-04 2.666053395385e+01
2.660000000000e+02 -3.175686813091e-02 3.911651984189e-04 2.671636709430e+01
2.662500000000e+02 -3.178050424956e-02 3.912701156208e-04 2.677058522766e+01
2.665000000000e+02 -3.180705985334e-02 3.912777542364e-04 2.682303087517e+01
2.667500000000e+02 -3.183887450689e-02 3.911966885903e-04 2.687355615802e+01
2.670000000000e+02 -3.187816694112e-02 3.910366265313e-04 2.692202445446e+01
2.672500000000e+02 -3.192700161173e-02 3.908083038029e-04 2.696831188277e+01
2.675000000000e+02 -3.198725508535e-02 3.905233702856e-04 2.701230818158e+01
2.677500000000e+02 -3.206058739965e-02 3.901940960113e-04 2.705391789355e+01
2.680000000000e+02 -3.214841744695e-02 3.898331785138e-04 2.709306131969e+01
2.682500000000e+02 -3.225189855275e-02 3.894536529618e-04 2.712967485331e+01
2.685000000000e+02 -3.237190180288e-02 3.890686322988e-04 2.716371154380e+01
2.687500000000e+02 -3.250900292497e-02 3.886910789977e-04 2.719514114860e+01
2.690000000000e+02 -3.266347681896e-02 3.883335964537e-04 2.722395017942e+01
2.692500000000e+02 -3.283529444805e-02 3.880082181578e-04 2.725014132081e+01
2.695000000000e+02 -3.302412957418e-02 3.877262088777e-04 2.727373300448e+01
2.697500000000e+02 -3.322936983817e-02 3.874979482966e-04 2.729475853367e+01
2.700000000000e+02 -3.345013590066e-02 3.873327338733e-04 2.731326522442e+01
2.702500000000e+02 -3.368530307393e-02 3.872386388414e-04 2.732931303377e+01
2.705000000000e+02 -3.393353245181e-02 3.872224174598e-04 2.734297339377e+01
2.707500000000e+02 -3.419330423143e-02 3.872894196613e-04 2.735432773709e+01
2.710000000000e+02 -3.446295796062e-02 3.874435434638e-04 2.736346614673e+01
2.712500000000e+02 -3.474073216643e-02 3.876871799670e-04 2.737048565591e+01
2.715000000000e+02 -3.502480945620e-02 3.880212162995e-04 2.737548887141e+01
2.717500000000e+02 -3.531336136501e-02 3.884450439431e-04 2.737858242484e+01
2.720000000000e+02 -3.560459403360e-02 3.889566287618e-04 2.737987570285e+01
2.722500000000e+02 -3.589679099747e-02 3.895525520322e-04 2.737947930594e+01
2.725000000000e+02 -3.618835532891e-02 3.902280728136e-04 2.737750391734e+01
2.727500000000e+02 -3.647784902140e-02 3.909772514520e-04 2.737405930464e+01
2.730000000000e+02 -3.676402503157e-02 3.917930601892e-04 2.736925310664e+01
2.732500000000e+02 -3.704585696333e-02 3.926675323803e-04 2.736319006432e+01
2.735000000000e+02 -3.732256176368e-02 3.935918770674e-04 2.735597141351e+01
2.737500000000e+02 -3.759361383399e-02 3.945566472029e-04 2.734769396207e+01
2.740000000000e+02 -3.785875591847e-02 3.955519109049e-04 2.733844991628e+01
2.742500000000e+02 -3.811799783489e-02 3.965674227802e-04 2.732832610718e+01
2.745000000000e+02 -3.837161179267e-02 3.975927876753e-04 2.731740402540e+01
2.747500000000e+02 -3.862011815945e-02 3.986176244658e-04 2.730575917436e+01
2.750000000000e+02 -3.886426625631e-02 3.996317268051e-04 2.729346127268e+01
2.752500000000e+02 -3.910500852287e-02 4.006252066642e-04 2.728057368344e+01
2.755000000000e+02 -3.934346992208e-02 4.015886684622e-04 2.726715372827e+01
2.757500000000e+02 -3.958091185344e-02 4.025133318826e-04 2.725325216818e+01
2.760000000000e+02 -3.981869454280e-02 4.033911511717e-04 2.723891359404e+01
2.762500000000e+02 -4.005823592360e-02 4.042149137427e-04 2.722417593192e+01
2.765000000000e+02 -4.030097032880e-02 4.049783176383e-04 2.720907091223e+01
2.767500000000e+02 -4.054830711586e-02 4.056759996353e-04 2.719362358845e+01
2.770000000000e+02 -4.080159126022e-02 4.063036397201e-04 2.717785288473e+01
2.772500000000e+02 -4.106206698363e-02 4.068579623669e-04 2.716177115643e+01
2.775000000000e+02 -4.133084460074e-02 4.073366512865e-04 2.714538481673e+01
2.777500000000e+02 -4.160887070601e-02 4.077383567605e-04 2.712869395934e+01
2.780000000000e+02 -4.189690012243e-02 4.080626360134e-04 2.711169307936e+01
2.782500000000e+02 -4.219547176615e-02 4.083098841265e-04 2.709437078531e+01
2.785000000000e+02 -4.250488678255e-02 4.084812237090e-04 2.707671061478e+01
2.787500000000e+02 -4.282519382380e-02 4.085784171676e-04 2.705869083822e+01
2.790000000000e+02 -4.315617821309e-02 4.086037380651e-04 2.704028537932e+01
2.792500000000e+02 -4.349736092748e-02 4.085598760849e-04 2.702146377947e+01
2.795000000000e+02 -4.384800394687e-02 4.084498481778e-04 2.700219185996e+01
2.797500000000e+02 -4.420712256322e-02 4.082768594954e-04 2.698243242209e+01
2.800000000000e+02 -4.457350783816e-02 4.080442431431e-04 2.696214532272e+01
2.802500000000e+02 -4.494574999432e-02 4.077553354915e-04 2.694128853283e+01
2.805000000000e+02 -4.532227286065e-02 4.074134524473e-04 2.691981824631e+01
2.807500000000e+02 -4.570136931645e-02 4.070218319218e-04 2.689768963666e+01
2.810000000000e+02 -4.608123917081e-02 4.065836140217e-04 2.687485759942e+01
2.812500000000e+02 -4.646003250772e-02 4.061018304265e-04 2.685127691388e+01
2.815000000000e+02 -4.683589019767e-02 4.055794059379e-04 2.682690295333e+01
2.817500000000e+02 -4.720698333508e-02 4.050191772060e-04 2.680169236446e+01
2.820000000000e+02 -4.757155503410e-02 4.044239441930e-04 2.677560315974e+01
2.822500000000e+02 -4.792795512933e-02 4.037965114455e-04 2.674859533545e+01
2.825000000000e+02 -4.827467089986e-02 4.031397389433e-04 2.672063143654e+01
2.827500000000e+02 -4.861035670967e-02 4.024566102307e-04 2.669167655790e+01
2.830000000000e+02 -4.893385330357e-02 4.017502825370e-04 2.666169883849e+01
2.832500000000e+02 -4.924420059575e-02 4.010241308884e-04 2.663066991051e+01
2.835000000000e+02 -4.954064627363e-02 4.002817958589e-04 2.659856480366e+01
2.837500000000e+02 -4.982264252110e-02 3.995271990389e-04 2.656536238036e+01
2.840000000000e+02 -5.008983656927e-02 3.987645165757e-04 2.653104541907e+01
2.842500000000e+02 -5.034205218994e-02 3.979982266417e-04 2.649560100082e+01
2.845000000000e+02 -5.057926622623e-02 3.972330878059e-04 2.645902031579e+01
2.847500000000e+02 -5.080157598361e-02 3.964739621032e-04 2.642129901839e+01
2.850000000000e+02 -5.100916196380e-02 3.957258754432e-04 2.638243723260e+01
2.852500000000e+02 -5.120224692445e-02 3.949937695057e-04 2.634243989699e+01
2.855000000000e+02 -5.138105227004e-02 3.942823564483e-04 2.630131650017e+01
2.857500000000e+02 -5.154575520440e-02 3.935961227358e-04 2.625908140482e+01
2.860000000000e+02 -5.169644736578e-02 3.929392068837e-04 2.621575385778e+01
2.862500000000e+02 -5.183309847374e-02 3.923152612920e-04 2.617135797401e+01
2.865000000000e+02 -5.195552734910e-02 3.917272359242e-04 2.612592303063e+01
2.867500000000e+02 -5.206338080702e-02 3.911773511328e-04 2.607948308082e+01
2.870000000000e+02 -5.215612473233e-02 3.906669678068e-04 2.603207718150e+01
2.872500000000e+02 -5.223304848993e-02 3.901965246130e-04 2.598374919322e+01
2.875000000000e+02 -5.229328607195e-02 3.897655246199e-04 2.593454794444e+01
2.877500000000e+02 -5.233584911597e-02 3.893725417954e-04 2.588452665587e+01
2.880000000000e+02 -5.235967959992e-02 3.890152609722e-04 2.583374293132e+01
2.882500000000e+02 -5.236372089602e-02 3.886905677580e-04 2.578225869443e+01
2.885000000000e+02 -5.234699459797e-02 3.883944707920e-04 2.573013935722e+01
2.887500000000e+02 -5.230870266799e-02 3.881224376040e-04 2.567745399177e+01
2.890000000000e+02 -5.224832725301e-02 3.878695134996e-04 2.562427430488e+01
2.892500000000e+02 -5.216574951316e-02 3.876304779529e-04 2.557067468722e+01
2.895000000000e+02 -5.206135725609e-02 3.873999891822e-04 2.551673115010e+01
2.897500000000e+02 -5.193615973519e-02 3.871727668007e-04 2.546252093378e+01
2.900000000000e+02 -5.179189407968e-02 3.869437581016e-04 2.540812203293e+01
2.902500000000e+02 -5.163110921025e-02 3.867082691742e-04 2.535361207370e+01
2.905000000000e+02 -5.145724607236e-02 3.864621056811e-04 2.529906811246e+01
2.907500000000e+02 -5.127467856937e-02 3.862016506867e-04 2.524456546142e+01
2.910000000000e+02 -5.108874156444e-02 3.859239510253e-04 2.519017743955e+01
2.912500000000e+02 -5.090571114960e-02 3.856267436017e-04 2.513597428710e+01
2.915000000000e+02 -5.073276444744e-02 3.853084714676e-04 2.508202287045e+01
2.917500000000e+02 -5.057789265178e-02 3.849682662228e-04 2.502838593667e+01
2.920000000000e+02 -5.044977835578e-02 3.846059399262e-04 2.497512147564e+01
2.922500000000e+02 -5.035764584204e-02 3.842219274563e-04 2.492228250291e+01
2.925000000000e+02 -5.031106838550e-02 3.838171987352e-04 2.486991642066e+01
2.927500000000e+02 -5.031975687065e-02 3.833932044884e-04 2.481806481697e+01
2.930000000000e+02 -5.039332842661e-02 3.829518312874e-04 2.476676328583e+01
2.932500000000e+02 -5.054105478733e-02 3.824953565295e-04 2.471604113591e+01
2.935000000000e+02 -5.077161573783e-02 3.820264291659e-04 2.466592148631e+01
2.937500000000e+02 -5.109284495318e-02 3.815480826505e-04 2.461642118251e+01
2.940000000000e+02 -5.151149413957e-02 3.810637507012e-04 2.456755100203e+01
2.942500000000e+02 -5.203300736326e-02 3.805773467248e-04 2.451931580044e+01
2.945000000000e+02 -5.266132352484e-02 3.800933273544e-04 2.447171482067e+01
2.947500000000e+02 -5.339870448533e-02 3.796168177481e-04 2.442474203392e+01
2.950000000000e+02 -5.424559851258e-02 3.791537195928e-04 2.437838656782e+01
2.952500000000e+02 -5.520053900011e-02 3.787108178956e-04 2.433263313564e+01
2.955000000000e+02 -5.626008420255e-02 3.782959077416e-04 2.428746260972e+01
2.957500000000e+02 -5.741879682743e-02 3.779178668739e-04 2.424285256623e+01
2.960000000000e+02 -5.866926162195e-02 3.775866857937e-04 2.419877778994e+01
2.962500000000e+02 -6.000214891630e-02 3.773134870645e-04 2.415521099415e+01
2.965000000000e+02 -6.140631141464e-02 3.771104394206e-04 2.411212338462e+01
2.967500000000e+02 -6.286891414268e-02 3.769905816386e-04 2.406948515916e+01
2.970000000000e+02 -6.437560527229e-02 3.769677106743e-04 2.402726627187e+01
2.972500000000e+02 -6.591070718416e-02 3.770560429620e-04 2.398543692957e+01
2.975000000000e+02 -6.745742951401e-02 3.772697770651e-04 2.394396799672e+01
2.977500000000e+02 -6.899811273563e-02 3.776227448591e-04 2.390283172313e+01
2.980000000000e+02 -7.051447644486e-02 3.781278550795e-04 2.386200209139e+01
2.982500000000e+02 -7.198787770208e-02 3.787965770360e-04 2.382145507905e+01
2.985000000000e+02 -7.339958772430e-02 3.796382986761e-04 2.378116927522e+01
2.987500000000e+02 -7.473105865148e-02 3.806597986607e-04 2.374112600615e+01
2.990000000000e+02 -7.596419820099e-02 3.818646021038e-04 2.370130967521e+01
2.992500000000e+02 -7.708163478110e-02 3.832526874440e-04 2.366170775948e+01
2.995000000000e+02 -7.806698713354e-02 3.848199641102e-04 2.362231125607e+01
2.997500000000e+02 -7.890511681834e-02 3.865577725854e-04 2.358311458724e+01
3.000000000000e+02 -7.958237739740e-02 3.884526956529e-04 2.354411577015e+01
3.002500000000e+02 -8.008684891105e-02 3.904864477371e-04 2.350531623122e+01
3.005000000000e+02 -8.040856509486e-02 3.926359899842e-04 2.346672112490e+01
3.007500000000e+02 -8.053972064699e-02 3.948735288279e-04 2.342833909298e+01
3.010000000000e+02 -8.047486540184e-02 3.971668430627e-04 2.339018227085e+01
3.012500000000e+02 -8.021107741508e-02 3.994799133656e-04 2.335226626893e+01
3.015000000000e+02 -7.974811687691e-02 4.017734762763e-04 2.331460986119e+01
3.017500000000e+02 -7.908855050414e-02 4.040057800380e-04 2.327723521477e+01
3.020000000000e+02 -7.823784943311e-02 4.061334719751e-04 2.324016753095e+01
3.022500000000e+02 -7.720445185947e-02 4.081125590014e-04 2.320343502026e+01
3.025000000000e+02 -7.599979228308e-02 4.098994558595e-04 2.316706848567e+01
3.027500000000e+02 -7.463827921173e-02 4.114520365623e-04 2.313110148280e+01
3.030000000000e+02 -7.313723351846e-02 4.127307072672e-04 2.309556990590e+01
3.032500000000e+02 -7.151678103745e-02 4.136994805789e-04 2.306051155204e+01
3.035000000000e+02 -6.979967459871e-02 4.143269309485e-04 2.302596624228e+01
3.037500000000e+02 -6.801108584513e-02 4.145870975728e-04 2.299197499446e+01
3.040000000000e+02 -6.617831493961e-02 4.144602805689e-04 2.295858016039e+01
3.042500000000e+02 -6.433047377108e-02 4.139337389576e-04 2.292582450456e+01
3.045000000000e+02 -6.249808937785e-02 4.130021701998e-04 2.289375122093e+01
3.047500000000e+02 -6.071267696356e-02 4.116680391211e-04 2.286240328524e+01
3.050000000000e+02 -5.900627292038e-02 4.099417570138e-04 2.283182275843e+01
3.052500000000e+02 -5.741090985387e-02 4.078416674725e-04 2.280205077374e+01
3.055000000000e+02 -5.595809862342e-02 4.053938917758e-04 2.277312648903e+01
3.057500000000e+02 -5.467825828384e-02 4.026319323272e-04 2.274508715091e+01
3.060000000000e+02 -5.360017761284e-02 3.995961742427e-04 2.271796706039e+01
3.062500000000e+02 -5.275044828376e-02 3.963332440896e-04 2.269179770076e+01
3.065000000000e+02 -5.215295196106e-02 3.928952591255e-04 2.266660673888e+01
3.067500000000e+02 -5.182834648148e-02 3.893389637221e-04 2.264241826944e+01
3.070000000000e+02 -5.179362665617e-02 3.857247933212e-04 2.261925189361e+01
3.072500000000e+02 -5.206171108678e-02 3.821158835881e-04 2.259712308980e+01
3.075000000000e+02 -5.264111943647e-02 3.785770360791e-04 2.257604240741e+01
3.077500000000e+02 -5.353569930018e-02 3.751736676149e-04 2.255601598758e+01
3.080000000000e+02 -5.474445212559e-02 3.719707116501e-04 2.253704488260e+01
3.082500000000e+02 -5.626142714805e-02 3.690316834429e-04 2.251912572069e+01
3.085000000000e+02 -5.807571406900e-02 3.664176619057e-04 2.250225014762e+01
3.087500000000e+02 -6.017151512742e-02 3.641861944024e-04 2.248640563405e+01
3.090000000000e+02 -6.252830658173e-02 3.623904323717e-04 2.247157502545e+01
3.092500000000e+02 -6.512108388015e-02 3.610783919315e-04 2.245773737327e+01
3.095000000000e+02 -6.792068483861e-02 3.602919896859e-04 2.244486798265e+01
3.097500000000e+02 -7.089417747966e-02 3.600663194584e-04 2.243293850259e+01
3.100000000000e+02 -7.400532667630e-02 3.604290197908e-04 2.242191777502e+01
3.102500000000e+02 -7.721510496767e-02 3.613996496068e-04 2.241177196790e+01
3.105000000000e+02 -8.048224471282e-02 3.629892921197e-04 2.240246470238e+01
3.107500000000e+02 -8.376385033735e-02 3.652001936711e-04 2.239395803026e+01
3.110000000000e+02 -8.701599961014e-02 3.680253537264e-04 2.238621215437e+01
3.112500000000e+02 -9.019440091435e-02 3.714484118757e-04 2.237918637602e+01
3.115000000000e+02 -9.325502817419e-02 3.754435761830e-04 2.237283921065e+01
3.117500000000e+02 -9.615474797698e-02 3.799756886440e-04 2.236712847204e+01
3.120000000000e+02 -9.885196851892e-02 3.850004910533e-04 2.236201207169e+01
3.122500000000e+02 -1.013072295953e-01 3.904648928639e-04 2.235744796906e+01
3.125000000000e+02 -1.034837871241e-01 3.963074528579e-04 2.235339458722e+01
3.127500000000e+02 -1.053481352025e-01 4.024590408967e-04 2.234981068166e+01
3.130000000000e+02 -1.068705306420e-01 4.088436284616e-04 2.234665601544e+01
3.132500000000e+02 -1.080254304770e-01 4.153791185327e-04 2.234389124735e+01
3.135000000000e+02 -1.087918762148e-01 4.219783670756e-04 2.234147778348e+01
3.137500000000e+02 -1.091538623535e-01 4.285503748669e-04 2.233937834289e+01
3.140000000000e+02 -1.091005984774e-01 4.350015180263e-04 2.233755666582e+01
3.142500000000e+02 -1.086267353197e-01 4.412369184728e-04 2.233597770211e+01
3.145000000000e+02 -1.077324975349e-01 4.471618255040e-04 2.233460725230e+01
3.147500000000e+02 -1.064237882769e-01 4.526830948444e-04 2.233341245666e+01
3.150000000000e+02 -1.047121797236e-01 4.577106408760e-04 2.233236141701e+01
3.152500000000e+02 -1.026148546432e-01 4.621589582432e-04 2.233142332561e+01
3.155000000000e+02 -1.001544543909e-01 4.659485893043e-04 2.233056807381e+01
3.157500000000e+02 -9.735887806220e-02 4.690075702407e-04 2.232976672189e+01
3.160000000000e+02 -9.426097788100e-02 4.712726858023e-04 2.232899111330e+01
3.162500000000e+02 -9.089819637681e-02 4.726907107914e-04 2.232821393677e+01
3.165000000000e+02 -8.731212394706e-02 4.732195009162e-04 2.232740878232e+01
3.167500000000e+02 -8.354799253245e-02 4.728288351316e-04 2.232654978155e+01
3.170000000000e+02 -7.965409910173e-02 4.715013429831e-04 2.232561213544e+01
3.172500000000e+02 -7.568117207642e-02 4.692329910131e-04 2.232457186834e+01
3.175000000000e+02 -7.168169582270e-02 4.660333662862e-04 2.232340556717e+01
3.177500000000e+02 -6.770917070503e-02 4.619259816221e-04 2.232209095923e+01
3.180000000000e+02 -6.381735772129e-02 4.569480442207e-04 2.232060668755e+01
3.182500000000e+02 -6.005951071865e-02 4.511501374325e-04 2.231893207092e+01
3.185000000000e+02 -5.648756184876e-02 4.445958019649e-04 2.231704773231e+01
3.187500000000e+02 -5.315134367735e-02 4.373607442337e-04 2.231493538001e+01
3.190000000000e+02 -5.009783877780e-02 4.295318694046e-04 2.231257759165e+01
3.192500000000e+02 -4.737040197607e-02 4.212061387674e-04 2.230995858482e+01
3.195000000000e+02 -4.500811918428e-02 4.124892906161e-04 2.230706353038e+01
3.197500000000e+02 -4.304512458596e-02 4.034941920937e-04 2.230387945176e+01
3.200000000000e+02 -4.151010017620e-02 3.943391905279e-04 2.230039455981e+01
3.202500000000e+02 -4.042574585668e-02 3.851464932326e-04 2.229659919549e+01
3.205000000000e+02 -3.980846083759e-02 3.760404299366e-04 2.229248519071e+01
3.207500000000e+02 -3.966800520833e-02 3.671454785990e-04 2.228804685059e+01
3.210000000000e+02 -4.000739155434e-02 3.585844695169e-04 2.228328034462e+01
3.212500000000e+02 -4.082276006549e-02 3.504766092445e-04 2.227818473832e+01
3.215000000000e+02 -4.210348714618e-02 3.429357668942e-04 2.227276140430e+01
3.217500000000e+02 -4.383228314560e-02 3.360686064943e-04 2.226701509352e+01
3.220000000000e+02 -4.598551129948e-02 3.299730945643e-04 2.226095334914e+01
3.222500000000e+02 -4.853349663318e-02 3.247368100783e-04 2.225458760299e+01
3.225000000000e+02 -5.144102870491e-02 3.204357712161e-04 2.224793260234e+01
3.227500000000e+02 -5.466786232924e-02 3.171330490871e-04 2.224100748048e+01
3.230000000000e+02 -5.816936373081e-02 3.148779709600e-04 2.223383517899e+01
3.232500000000e+02 -6.189716286404e-02 3.137052566959e-04 2.222644338643e+01
3.235000000000e+02 -6.579989636709e-02 3.136344798646e-04 2.221886442716e+01
3.237500000000e+02 -6.982397015594e-02 3.146699610363e-04 2.221113512490e+01
3.240000000000e+02 -7.391435106603e-02 3.168005462957e-04 2.220329764997e+01
3.242500000000e+02 -7.801536384403e-02 3.199998864033e-04 2.219539880486e+01
3.245000000000e+02 -8.207150607378e-02 3.242267455068e-04 2.218749076757e+01
3.247500000000e+02 -8.602823758641e-02 3.294256357757e-04 2.217963077982e+01
3.250000000000e+02 -8.983272096221e-02 3.355278573000e-04 2.217188082062e+01
3.252500000000e+02 -9.343459035377e-02 3.424525138966e-04 2.216430812822e+01
3.255000000000e+02 -9.678657298911e-02 3.501076915608e-04 2.215698428528e+01
3.257500000000e+02 -9.984515788197e-02 3.583918629310e-04 2.214998559473e+01
3.260000000000e+02 -1.025711236485e-01 3.671955012163e-04 2.214339248682e+01
3.262500000000e+02 -1.049299756999e-01 3.764025710662e-04 2.213728888962e+01
3.265000000000e+02 -1.068923970284e-01 3.858921986107e-04 2.213176226374e+01
3.267500000000e+02 -1.084345224448e-01 3.955404964318e-04 2.212690281232e+01
3.270000000000e+02 -1.095381186388e-01 4.052221120381e-04 2.212280268593e+01
3.272500000000e+02 -1.101907784476e-01 4.148120036726e-04 2.211955577015e+01
3.275000000000e+02 -1.103859255172e-01 4.241871166992e-04 2.211725674945e+01
3.277500000000e+02 -1.101227341599e-01 4.332276859433e-04 2.211600017040e+01
3.280000000000e+02 -1.094060686323e-01 4.418189472942e-04 2.211588005347e+01
3.282500000000e+02 -1.082462368640e-01 4.498524079351e-04 2.211698881966e+01
3.285000000000e+02 -1.066587384213e-01 4.572274910647e-04 2.211941659962e+01
3.287500000000e+02 -1.046638997560e-01 4.638522569880e-04 2.212325019338e+01
3.290000000000e+02 -1.022865450716e-01 4.696445491708e-04 2.212857261551e+01
3.292500000000e+02 -9.955554130745e-02 4.745328174816e-04 2.213546216247e+01
3.295000000000e+02 -9.650332706720e-02 4.784568756508e-04 2.214399154919e+01
3.297500000000e+02 -9.316546910571e-02 4.813685879830e-04 2.215422757074e+01
3.300000000000e+02 -8.958013914777e-02 4.832319567525e-04 2.216623031422e+01
3.302500000000e+02 -8.578761974202e-02 4.840237617772e-04 2.218005272802e+01
3.305000000000e+02 -8.182979919415e-02 4.837336059667e-04 2.219574025556e+01
3.307500000000e+02 -7.774967892008e-02 4.823638149275e-04 2.221333037372e+01
3.310000000000e+02 -7.359089024213e-02 4.799292626932e-04 2.223285264861e+01
3.312500000000e+02 -6.939722524594e-02 4.764570226136e-04 2.225432846686e+01
3.315000000000e+02 -6.521218623775e-02 4.719858683113e-04 2.227777112767e+01
3.317500000000e+02 -6.107857892140e-02 4.665656498263e-04 2.230318578565e+01
3.320000000000e+02 -5.703808218244e-02 4.602565708266e-04 2.233056987225e+01
3.322500000000e+02 -5.313087688704e-02 4.531282434997e-04 2.235991324408e+01
3.325000000000e+02 -4.939531891099e-02 4.452587108257e-04 2.239119842041e+01
3.327500000000e+02 -4.586755640691e-02 4.367333464527e-04 2.242440118628e+01
3.330000000000e+02 -4.258123732658e-02 4.276436777789e-04 2.245949092047e+01
3.332500000000e+02 -3.956725314364e-02 4.180862245245e-04 2.249643097601e+01
3.335000000000e+02 -3.685340644637e-02 4.081611779505e-04 2.253517936118e+01
3.337500000000e+02 -3.446418979760e-02 3.979711705513e-04 2.257568913938e+01
3.340000000000e+02 -3.242059619358e-02 3.876201408925e-04 2.261790884570e+01
3.342500000000e+02 -3.073982682657e-02 3.772119824172e-04 2.266178317952e+01
3.345000000000e+02 -2.943520060705e-02 3.668495590062e-04 2.270725325152e+01
3.347500000000e+02 -2.851589749468e-02 3.566334279262e-04 2.275425726512e+01
3.350000000000e+02 -2.798691237312e-02 3.466611469284e-04 2.280273073567e+01
3.352500000000e+02 -2.784886752137e-02 3.370262088108e-04 2.285260708968e+01
3.355000000000e+02 -2.809797789988e-02 3.278173585195e-04 2.290381797788e+01
3.357500000000e+02 -2.872603867524e-02 3.191180343125e-04 2.295629358017e+01
3.360000000000e+02 -2.972037605243e-02 3.110055696679e-04 2.300996313418e+01
3.362500000000e+02 -3.106396918723e-02 3.035509568179e-04 2.306475511668e+01
3.365000000000e+02 -3.273553431416e-02 2.968185572198e-04 2.312059765555e+01
3.367500000000e+02 -3.470969438127e-02 2.908657082278e-04 2.317741892099e+01
3.370000000000e+02 -3.695724549886e-02 2.857427756966e-04 2.323514730528e+01
3.372500000000e+02 -3.944543434581e-02 2.814927857705e-04 2.329371190386e+01
3.375000000000e+02 -4.213833468608e-02 2.781516243048e-04 2.335304266736e+01
3.377500000000e+02 -4.499727853346e-02 2.757479294887e-04 2.341307085352e+01
3.380000000000e+02 -4.798131869985e-02 2.743031901074e-04 2.347372915947e+01
3.382500000000e+02 -5.104778453847e-02 2.738316798085e-04 2.353495210497e+01
3.385000000000e+02 -5.415285185490e-02 2.743405185462e-04 2.359667620850e+01
3.387500000000e+02 -5.725211017192e-02 2.758296100217e-04 2.365884013170e+01
3.390000000000e+02 -6.030125421323e-02 2.782916456792e-04 2.372138493764e+01
3.392500000000e+02 -6.325663231293e-02 2.817120748279e-04 2.378425406600e+01
3.395000000000e+02 -6.607595404957e-02 2.860690119398e-04 2.384739347914e+01
3.397500000000e+02 -6.871886938749e-02 2.913331347808e-04 2.391075159121e+01
3.400000000000e+02 -7.114750104866e-02 2.974675117940e-04 2.397427914809e+01
3.402500000000e+02 -7.332709271088e-02 3.044276847408e-04 2.403792917025e+01
3.405000000000e+02 -7.522637306386e-02 3.121613662006e-04 2.410165662797e+01
3.407500000000e+02 -7.681809883475e-02 3.206086853787e-04 2.416541826644e+01
3.410000000000e+02 -7.807936962261e-02 3.297020457570e-04 2.422917223715e+01
3.412500000000e+02 -7.899186983169e-02 3.393660473807e-04 2.429287769642e+01
3.415000000000e+02 -7.954218120461e-02 3.495179573804e-04 2.435649447893e+01
3.417500000000e+02 -7.972186854129e-02 3.600678621547e-04 2.441998264809e+01
3.420000000000e+02 -7.952749920180e-02 3.709189610053e-04 2.448330203078e+01
3.422500000000e+02 -7.896071316030e-02 3.819683893829e-04 2.454641188623e+01
3.425000000000e+02 -7.802808619876e-02 3.931077446394e-04 2.460927048552e+01
3.427500000000e+02 -7.674094553486e-02 4.042237851094e-04 2.467183471786e+01
3.430000000000e+02 -7.511521780629e-02 4.151996508564e-04 2.473405988322e+01
3.432500000000e+02 -7.317111094107e-02 4.259160739544e-04 2.479589942638e+01
3.435000000000e+02 -7.093277631218e-02 4.362524649014e-04 2.485730472092e+01
3.437500000000e+02 -6.842797471182e-02 4.460883618104e-04 2.491822509828e+01
3.440000000000e+02 -6.568763854252e-02 4.553049285726e-04 2.497860780976e+01
3.442500000000e+02 -6.274543132502e-02 4.637866645180e-04 2.503839806346e+01
3.445000000000e+02 -5.963728407514e-02 4.714228895368e-04 2.509753932397e+01
3.447500000000e+02 -5.640089483189e-02 4.781094399098e-04 2.515597350660e+01
3.450000000000e+02 -5.307521046341e-02 4.837504272532e-04 2.521364136718e+01
3.452500000000e+02 -4.969991958741e-02 4.882598103928e-04 2.527048284514e+01
3.455000000000e+02 -4.631488732862e-02 4.915629109175e-04 2.532643766712e+01
3.457500000000e+02 -4.295962916323e-02 4.935978804044e-04 2.538144580714e+01
3.460000000000e+02 -3.967275131747e-02 4.943169029971e-04 2.543544810574e+01
3.462500000000e+02 -3.649144691962e-02 4.936873447553e-04 2.548838680300e+01
3.465000000000e+02 -3.345091055105e-02 4.916925015608e-04 2.554020627176e+01
3.467500000000e+02 -3.058385479775e-02 4.883324064318e-04 2.559085356522e+01
3.470000000000e+02 -2.791999473194e-02 4.836241747693e-04 2.564027905807e+01
3.472500000000e+02 -2.548562474918e-02 4.776022744276e-04 2.568843696803e+01
3.475000000000e+02 -2.330312384607e-02 4.703182456394e-04 2.573528598815e+01
3.477500000000e+02 -2.139060536784e-02 4.618404046604e-04 2.578078972321e+01
3.480000000000e+02 -1.976162246796e-02 4.522532920145e-04 2.582491708431e+01
3.482500000000e+02 -1.842484324661e-02 4.416565850314e-04 2.586764271599e+01
3.485000000000e+02 -1.738390149589e-02 4.301640430361e-04 2.590894723196e+01
3.487500000000e+02 -1.663732565164e-02 4.179022273517e-04 2.594881738957e+01
3.490000000000e+02 -1.617847267721e-02 4.050087260444e-04 2.598724625978e+01
3.492500000000e+02 -1.599568908240e-02 3.916306283322e-04 2.602423319854e+01
3.495000000000e+02 -1.607244217334e-02 3.779223984676e-04 2.605978384892e+01
3.497500000000e+02 -1.638765762387e-02 3.640440594922e-04 2.609390997778e+01
3.500000000000e+02 -1.691605663922e-02 3.501589042636e-04 2.612662932093e+01
3.502500000000e+02 -1.762863515402e-02 3.364313801821e-04 2.615796531851e+01
3.505000000000e+02 -1.849319789509e-02 3.230249069604e-04 2.618794682638e+01
3.507500000000e+02 -1.947494707068e-02 3.100995498610e-04 2.621660778633e+01
3.510000000000e+02 -2.053713705390e-02 2.978099203363e-04 2.624398686778e+01
3.512500000000e+02 -2.164176057067e-02 2.863030015659e-04 2.627012709598e+01
3.515000000000e+02 -2.275028391089e-02 2.757161146132e-04 2.629507545192e+01
3.517500000000e+02 -2.382434915906e-02 2.661750173470e-04 2.631888251244e+01
3.520000000000e+02 -2.482654360953e-02 2.577921481921e-04 2.634160204729e+01
3.522500000000e+02 -2.572110537133e-02 2.506650280435e-04 2.636329065552e+01
3.525000000000e+02 -2.647457991053e-02 2.448748514657e-04 2.638400744231e+01
3.527500000000e+02 -2.705653717011e-02 2.404854293422e-04 2.640381362964e+01
3.530000000000e+02 -2.744007710563e-02 2.375420850955e-04 2.642277230019e+01
3.532500000000e+02 -2.760244796128e-02 2.360711326568e-04 2.644094801915e+01
3.535000000000e+02 -2.752539605382e-02 2.360793065210e-04 2.645840662083e+01
3.537500000000e+02 -2.719562764304e-02 2.375537963364e-04 2.647521482918e+01
3.540000000000e+02 -2.660496723355e-02 2.404621879460e-04 2.649144006230e+01
3.542500000000e+02 -2.575063478403e-02 2.447531021609e-04 2.650715003678e+01
3.545000000000e+02 -2.463518878487e-02 2.503566439017e-04 2.652241255900e+01
3.547500000000e+02 -2.326658113734e-02 2.571856134093e-04 2.653729509828e+01
3.550000000000e+02 -2.165796016286e-02 2.651365623282e-04 2.655186446805e+01
3.552500000000e+02 -1.982737596405e-02 2.740913653899e-04 2.656618649233e+01
3.555000000000e+02 -1.779750895949e-02 2.839190577788e-04 2.658032548431e+01
3.557500000000e+02 -1.559518709767e-02 2.944775589228e-04 2.659434384122e+01
3.560000000000e+02 -1.325083595272e-02 3.056157882553e-04 2.660830162572e+01
3.562500000000e+02 -1.079796935825e-02 3.171760465801e-04 2.662225591690e+01
3.565000000000e+02 -8.272465725682e-03 3.289960217957e-04 2.663626044735e+01
3.567500000000e+02 -5.711951551389e-03 3.409116021321e-04 2.665036492585e+01
3.570000000000e+02 -3.155054273208e-03 3.527591801363e-04 2.666461455759e+01
3.572500000000e+02 -6.406626409530e-04 3.643780072136e-04 2.667904961312e+01
3.575000000000e+02 1.792772586165e-03 3.756126697478e-04 2.669370479699e+01
3.577500000000e+02 4.107982658571e-03 3.863152670303e-04 2.670860887170e+01
3.580000000000e+02 6.269579815971e-03 3.963475265772e-04 2.672378437307e+01
3.582500000000e+02 8.244714638819e-03 4.055828299881e-04 2.673924713511e+01
3.585000000000e+02 1.000370984751e-02 4.139078563729e-04 2.675500614281e+01
3.587500000000e+02 1.152061709657e-02 4.212241050434e-04 2.677106350789e+01
3.590000000000e+02 1.277374092422e-02 4.274491124757e-04 2.678741425487e+01
3.592500000000e+02 1.374606877702e-02 4.325173719132e-04 2.680404651628e+01
3.595000000000e+02 1.442564345496e-02 4.363809390927e-04 2.682094166050e+01
3.597500000000e+02 1.480581792044e-02 4.390098116444e-04 2.683807470568e+01
3.600000000000e+02 1.488548940036e-02 4.403918488667e-04 2.685541449694e+01
3.602500000000e+02 1.466917975059e-02 4.405325108600e-04 2.687292430829e+01
3.605000000000e+02 1.416706311311e-02 4.394542504760e-04 2.689056230887e+01
3.607500000000e+02 1.339485653930e-02 4.371957195735e-04 2.690828230136e+01
3.610000000000e+02 1.237369961297e-02 4.338104547321e-04 2.692603413399e+01
3.612500000000e+02 1.112985657840e-02 4.293656107537e-04 2.694376449953e+01
3.615000000000e+02 9.694377869095e-03 4.239403402108e-04 2.696141751257e+01
3.617500000000e+02 8.102623876313e-03 4.176242156586e-04 2.697893549274e+01
3.620000000000e+02 6.393788989677e-03 4.105152022977e-04 2.699625933348e+01
3.622500000000e+02 4.610276211004e-03 4.027178214476e-04 2.701332915395e+01
3.625000000000e+02 2.797018376451e-03 3.943413089868e-04 2.703008489024e+01
3.627500000000e+02 1.000806328342e-03 3.854974623063e-04 2.704646644863e+01
3.630000000000e+02 -7.304874600746e-04 3.762988327299e-04 2.706241412839e+01
3.632500000000e+02 -2.348696795320e-03 3.668569794754e-04 2.707786894036e+01
3.635000000000e+02 -3.806130594136e-03 3.572805461406e-04 2.709277248983e+01
3.637500000000e+02 -5.056389793496e-03 3.476737888102e-04 2.710706711525e+01
3.640000000000e+02 -6.055154184465e-03 3.381352276061e-04 2.712069594058e+01
3.642500000000e+02 -6.760950794916e-03 3.287562625845e-04 2.713360248508e+01
3.645000000000e+02 -7.135892777202e-03 3.196203387606e-04 2.714573077440e+01
3.647500000000e+02 -7.146386690138e-03 3.108020181487e-04 2.715702486110e+01
3.650000000000e+02 -6.763783635867e-03 3.023664861721e-04 2.716742870799e+01
3.652500000000e+02 -5.964946993987e-03 2.943692050040e-04 2.717688606020e+01
3.655000000000e+02 -4.732804003179e-03 2.868557327988e-04 2.718533999779e+01
3.657500000000e+02 -3.056732388144e-03 2.798617986016e-04 2.719273306188e+01
3.660000000000e+02 -9.329548863390e-04 2.734135417147e-04 2.719900688590e+01
3.662500000000e+02 1.635271158099e-03 2.675278668154e-04 2.720410242679e+01
3.665000000000e+02 4.637504457222e-03 2.622129679409e-04 2.720795993525e+01
3.667500000000e+02 8.056082084880e-03 2.574690049324e-04 2.721051906157e+01
3.670000000000e+02 1.186624150846e-02 2.532887767662e-04 2.721171919438e+01
3.672500000000e+02 1.603638744517e-02 2.496583981107e-04 2.721149991770e+01
3.675000000000e+02 2.052837276791e-02 2.465582703808e-04 2.720980123677e+01
3.677500000000e+02 2.529806684801e-02 2.439636795578e-04 2.720656436216e+01
3.680000000000e+02 3.029587227012e-02 2.418458258072e-04 2.720173204444e+01
3.682500000000e+02 3.546752813289e-02 2.401723670298e-04 2.719524946143e+01
3.685000000000e+02 4.075484188763e-02 2.389084408089e-04 2.718706462161e+01
3.687500000000e+02 4.609668492918e-02 2.380171200573e-04 2.717712928514e+01
3.690000000000e+02 5.142989084714e-02 2.374603914384e-04 2.716539934875e+01
3.692500000000e+02 5.669037247215e-02 2.371995384511e-04 2.715183572466e+01
3.695000000000e+02 6.181412764038e-02 2.371959932548e-04 2.713640466868e+01
3.697500000000e+02 6.673835609819e-02 2.374118135650e-04 2.711907837389e+01
3.700000000000e+02 7.140255589279e-02 2.378101400312e-04 2.709983550396e+01
3.702500000000e+02 7.574952135748e-02 2.383559107758e-04 2.707866128217e+01
3.705000000000e+02 7.972638840576e-02 2.390161077981e-04 2.705554803719e+01
3.707500000000e+02 8.328551350154e-02 2.397603937538e-04 2.703049511210e+01
3.710000000000e+02 8.638532399012e-02 2.405613846684e-04 2.700350906286e+01
3.712500000000e+02 8.899104046723e-02 2.413949669862e-04 2.697460379779e+01
3.715000000000e+02 9.107525804568e-02 2.422406231342e-04 2.694380023852e+01
3.717500000000e+02 9.261842120188e-02 2.430817480083e-04 2.691112654714e+01
3.720000000000e+02 9.360913810730e-02 2.439057192119e-04 2.687661767389e+01
3.722500000000e+02 9.404436134677e-02 2.447039793919e-04 2.684031529454e+01
3.725000000000e+02 9.392940661074e-02 2.454718882894e-04 2.680226774699e+01
3.727500000000e+02 9.327784793912e-02 2.462086034945e-04 2.676252952260e+01
3.730000000000e+02 9.211125341921e-02 2.469169906533e-04 2.672116121758e+01
3.732500000000e+02 9.045880192124e-02 2.476031657063e-04 2.667822919378e+01
3.735000000000e+02 8.835675734675e-02 2.482760852168e-04 2.663380554877e+01
3.737500000000e+02 8.584787405504e-02 2.489468554716e-04 2.658796756294e+01
3.740000000000e+02 8.298067401687e-02 2.496281296958e-04 2.654079760086e+01
3.742500000000e+02 7.980864354959e-02 2.503334645597e-04 2.649238302435e+01
3.745000000000e+02 7.638941068001e-02 2.510763244372e-04 2.644281560124e+01
3.747500000000e+02 7.278383883456e-02 2.518693095089e-04 2.639219138456e+01
3.750000000000e+02 6.905509036455e-02 2.527234225530e-04 2.634061055755e+01
3.752500000000e+02 6.526772377228e-02 2.536470116775e-04 2.628817678002e+01
3.755000000000e+02 6.148674341568e-02 2.546450802312e-04 2.623499702435e+01
3.757500000000e+02 5.777669616281e-02 2.557184760546e-04 2.618118106991e+01
3.760000000000e+02 5.420077093582e-02 2.568633938488e-04 2.612684125956e+01
3.762500000000e+02 5.081997784685e-02 2.580706219859e-04 2.607209171267e+01
3.765000000000e+02 4.769233500788e-02 2.593253170069e-04 2.601704802622e+01
3.767500000000e+02 4.487213648293e-02 2.606067091935e-04 2.596182663342e+01
3.770000000000e+02 4.240926838541e-02 2.618881533484e-04 2.590654444971e+01
3.772500000000e+02 4.034861866476e-02 2.631370558900e-04 2.585131801464e+01
3.775000000000e+02 3.872953704325e-02 2.643152949828e-04 2.579626308164e+01
3.777500000000e+02 3.758538796734e-02 2.653796956238e-04 2.574149418082e+01
3.780000000000e+02 3.694318606956e-02 2.662825217195e-04 2.568712380758e+01
3.782500000000e+02 3.682331323306e-02 2.669723863629e-04 2.563326202446e+01
3.785000000000e+02 3.723932973821e-02 2.673951843848e-04 2.558001607344e+01
3.787500000000e+02 3.819785951633e-02 2.674950892429e-04 2.552748959635e+01
3.790000000000e+02 3.969858746333e-02 2.672157468391e-04 2.547578249410e+01
3.792500000000e+02 4.173431328415e-02 2.665015343950e-04 2.542499020189e+01
3.795000000000e+02 4.429111081590e-02 2.652988952000e-04 2.537520337892e+01
3.797500000000e+02 4.734857562617e-02 2.635576597192e-04 2.532650759933e+01
3.800000000000e+02 5.088011282501e-02 2.612325063163e-04 2.527898269053e+01
3.802500000000e+02 5.485335584062e-02 2.582842214951e-04 2.523270260484e+01
3.805000000000e+02 5.923058697568e-02 2.546811611411e-04 2.518773473412e+01
3.807500000000e+02 6.396928971511e-02 2.504003523757e-04 2.514413976204e+01
3.810000000000e+02 6.902268267185e-02 2.454288173001e-04 2.510197097093e+01
3.812500000000e+02 7.434037526623e-02 2.397644046180e-04 2.506127407489e+01
3.815000000000e+02 7.986898671918e-02 2.334168421712e-04 2.502208651708e+01
3.817500000000e+02 8.555287171103e-02 2.264081873772e-04 2.498443729648e+01
3.820000000000e+02 9.133479622886e-02 2.187734465706e-04 2.494834631741e+01
3.822500000000e+02 9.715667416574e-02 2.105606965423e-04 2.491382408179e+01
3.825000000000e+02 1.029603038655e-01 2.018309410442e-04 2.488087140980e+01
3.827500000000e+02 1.086880581322e-01 1.926579130657e-04 2.484947890246e+01
3.830000000000e+02 1.142836177791e-01 1.831272417210e-04 2.481962692593e+01
3.832500000000e+02 1.196926228890e-01 1.733357048138e-04 2.479128518302e+01
3.835000000000e+02 1.248633427271e-01 1.633898304778e-04 2.476441287500e+01
3.837500000000e+02 1.297472588976e-01 1.534045174457e-04 2.473895846516e+01
3.840000000000e+02 1.342996383364e-01 1.435011391570e-04 2.471486006444e+01
3.842500000000e+02 1.384800179122e-01 1.338055872204e-04 2.469204544797e+01
3.845000000000e+02 1.422526525344e-01 1.244460622219e-04 2.467043268719e+01
3.847500000000e+02 1.455868776096e-01 1.155506791626e-04 2.464993046861e+01
3.850000000000e+02 1.484574092695e-01 1.072449966585e-04 2.463043885193e+01
3.852500000000e+02 1.508445666357e-01 9.964952463389e-05 2.461185012773e+01
3.855000000000e+02 1.527344147824e-01 9.287716881498e-05 2.459404956258e+01
3.857500000000e+02 1.541188296298e-01 8.703083446714e-05 2.457691649398e+01
3.860000000000e+02 1.549954777734e-01 8.220124219019e-05 2.456032549545e+01
3.862500000000e+02 1.553677293016e-01 7.846474652437e-05 2.454414737909e+01
3.865000000000e+02 1.552444779475e-01 7.588175673936e-05 2.452825059526e+01
3.867500000000e+02 1.546399065523e-01 7.449512419343e-05 2.451250232646e+01
3.870000000000e+02 1.535731768028e-01 7.432917313382e-05 2.449676981180e+01
3.872500000000e+02 1.520680566722e-01 7.538912710350e-05 2.448092162564e+01
3.875000000000e+02 1.501525167390e-01 7.766073010920e-05 2.446482878188e+01
3.877500000000e+02 1.478582716498e-01 8.111054682836e-05 2.444836593618e+01
3.880000000000e+02 1.452202927567e-01 8.568669185654e-05 2.443141248744e+01
3.882500000000e+02 1.422763231514e-01 9.131970692121e-05 2.441385349681e+01
3.885000000000e+02 1.390663692693e-01 9.792406036953e-05 2.439558061591e+01
3.887500000000e+02 1.356322024272e-01 1.054000193583e-04 2.437649288132e+01
3.890000000000e+02 1.320168904811e-01 1.136355020945e-04 2.435649733767e+01
3.892500000000e+02 1.282643393661e-01 1.225085920336e-04 2.433550960850e+01
3.895000000000e+02 1.244188764492e-01 1.318898980041e-04 2.431345433668e+01
3.897500000000e+02 1.205248719271e-01 1.416449766940e-04 2.429026546511e+01
3.900000000000e+02 1.166264012282e-01 1.516366101351e-04 2.426588645962e+01
3.902500000000e+02 1.127669474934e-01 1.617275877846e-04 2.424027039170e+01
3.905000000000e+02 1.089891532894e-01 1.717830783359e-04 2.421337995091e+01
3.907500000000e+02 1.053346003013e-01 1.816727249156e-04 2.418518733514e+01
3.910000000000e+02 1.018436299514e-01 1.912724995106e-04 2.415567410093e+01
3.912500000000e+02 9.855518377776e-02 2.004665303519e-04 2.412483092335e+01
3.915000000000e+02 9.550666862881e-02 2.091484188862e-04 2.409265731573e+01
3.917500000000e+02 9.273381703095e-02 2.172224005296e-04 2.405916128555e+01
3.920000000000e+02 9.027055289118e-02 2.246041168451e-04 2.402435897029e+01
3.922500000000e+02 8.814885347009e-02 2.312210224195e-04 2.398827425332e+01
3.925000000000e+02 8.639855954182e-02 2.370127208132e-04 2.395093833303e+01
3.927500000000e+02 8.504717574407e-02 2.419308424421e-04 2.391238930320e+01
3.930000000000e+02 8.411963337653e-02 2.459386739481e-04 2.387267173563e+01
3.932500000000e+02 8.363798095602e-02 2.490108204951e-04 2.383183622317e+01
3.935000000000e+02 8.362106079212e-02 2.511324786970e-04 2.378993894949e+01
3.937500000000e+02 8.408414944032e-02 2.522986281760e-04 2.374704126901e+01
3.940000000000e+02 8.503853687822e-02 2.525133366935e-04 2.370320924848e+01
3.942500000000e+02 8.649111731732e-02 2.517888230929e-04 2.365851324437e+01
3.945000000000e+02 8.844397642023e-02 2.501445550332e-04 2.361302747512e+01
3.947500000000e+02 9.089395567833e-02 2.476065612994e-04 2.356682956282e+01
3.950000000000e+02 9.383227614259e-02 2.442066170435e-04 2.352000010300e+01
3.952500000000e+02 9.724420763264e-02 2.399815286231e-04 2.347262221785e+01
3.955000000000e+02 1.011087671533e-01 2.349726643287e-04 2.342478108113e+01
3.957500000000e+02 1.053985485385e-01 2.292253699294e-04 2.337656346766e+01
3.960000000000e+02 1.100796041224e-01 2.227886308137e-04 2.332805726269e+01
3.962500000000e+02 1.151114803838e-01 2.157147773822e-04 2.327935097972e+01
3.965000000000e+02 1.204473554985e-01 2.080593435427e-04 2.323053327121e+01
3.967500000000e+02 1.260343328654e-01 1.998808920412e-04 2.318169242370e+01
3.970000000000e+02 1.318138746370e-01 1.912408005788e-04 2.313291587550e+01
3.972500000000e+02 1.377223870063e-01 1.822033760948e-04 2.308428971795e+01
3.975000000000e+02 1.436919604270e-01 1.728357414723e-04 2.303589823743e+01
3.977500000000e+02 1.496512402502e-01 1.632078508545e-04 2.298782344535e+01
3.980000000000e+02 1.555264561455e-01 1.533923656546e-04 2.294014468479e+01
3.982500000000e+02 1.612425309061e-01 1.434647506518e-04 2.289293821081e+01
3.985000000000e+02 1.667243346641e-01 1.335029882756e-04 2.284627689186e+01
3.987500000000e+02 1.718979544032e-01 1.235875907361e-04 2.280022987345e+01
3.990000000000e+02 1.766920720139e-01 1.138011852463e-04 2.275486239521e+01
3.992500000000e+02 1.810392816137e-01 1.042283997901e-04 2.271023555586e+01
3.995000000000e+02 1.848774602563e-01 9.495529929726e-05 2.266640625301e+01
3.997500000000e+02 1.881510319853e-01 8.606897592991e-05 2.262342710498e+01
4.000000000000e+02 1.908121399672e-01 7.765705117337e-05 2.258134641724e+01
4.002500000000e+02 1.928217573242e-01 6.980680452289e-05 2.254020831352e+01
4.005000000000e+02 1.941505608216e-01 6.260461595684e-05 2.250005274925e+01
4.007500000000e+02 1.947797169882e-01 5.613500302363e-05 2.246091573729e+01
4.010000000000e+02 1.947014102583e-01 5.047963645861e-05 2.242282949385e+01
4.012500000000e+02 1.939191667879e-01 4.571639059155e-05 2.238582259952e+01
4.015000000000e+02 1.924479987531e-01 4.191809895617e-05 2.234992031604e+01
4.017500000000e+02 1.903142486057e-01 3.915148330342e-05 2.231514470301e+01
4.020000000000e+02 1.875552714882e-01 3.747575717844e-05 2.228151495117e+01
4.022500000000e+02 1.842188414583e-01 3.694171661372e-05 2.224904756470e+01
4.025000000000e+02 1.803623619367e-01 3.759020666504e-05 2.221775653401e+01
4.027500000000e+02 1.760518803619e-01 3.945081858719e-05 2.218765363003e+01
4.030000000000e+02 1.713609006071e-01 4.254071765420e-05 2.215874854522e+01
4.032500000000e+02 1.663690540212e-01 4.686353250993e-05 2.213104901730e+01
4.035000000000e+02 1.611606240166e-01 5.240800037463e-05 2.210456107368e+01
4.037500000000e+02 1.558229759952e-01 5.914710496510e-05 2.207928909950e+01
4.040000000000e+02 1.504449195882e-01 6.703734300555e-05 2.205523599187e+01
4.042500000000e+02 1.451150523339e-01 7.601800863149e-05 2.203240319430e+01
4.045000000000e+02 1.399200774600e-01 8.601084362514e-05 2.201079091149e+01
4.047500000000e+02 1.349432144948e-01 9.691980405307e-05 2.199039806016e+01
4.050000000000e+02 1.302626340683e-01 1.086313217914e-04 2.197122247122e+01
4.052500000000e+02 1.259500442009e-01 1.210147563794e-04 2.195326090290e+01
4.055000000000e+02 1.220693971980e-01 1.339233011673e-04 2.193650915920e+01
4.057500000000e+02 1.186757898186e-01 1.471951300576e-04 2.192096209813e+01
4.060000000000e+02 1.158145081078e-01 1.606551652985e-04 2.190661382503e+01
4.062500000000e+02 1.135203296107e-01 1.741170202957e-04 2.189345770501e+01
4.065000000000e+02 1.118170233056e-01 1.873854713668e-04 2.188148648565e+01
4.067500000000e+02 1.107171063774e-01 2.002591456931e-04 2.187069229924e+01
4.070000000000e+02 1.102217996060e-01 2.125338479118e-04 2.186106685357e+01
4.072500000000e+02 1.103212590705e-01 2.240059397841e-04 2.185260143894e+01
4.075000000000e+02 1.109950272121e-01 2.344759840788e-04 2.184528692653e+01
4.077500000000e+02 1.122126887652e-01 2.437528383621e-04 2.183911391549e+01
4.080000000000e+02 1.139347508208e-01 2.516576437293e-04 2.183407269628e+01
4.082500000000e+02 1.161136933765e-01 2.580278122282e-04 2.183015319076e+01
4.085000000000e+02 1.186951779549e-01 2.627212134269e-04 2.182734503941e+01
4.087500000000e+02 1.216193866862e-01 2.656199364172e-04 2.182563749620e+01
4.090000000000e+02 1.248224368891e-01 2.666338092963e-04 2.182501930500e+01
4.092500000000e+02 1.282378790198e-01 2.657037046906e-04 2.182547874066e+01
4.095000000000e+02 1.317981709232e-01 2.628040437438e-04 2.182700335684e+01
4.097500000000e+02 1.354361705032e-01 2.579449447761e-04 2.182957999982e+01
4.100000000000e+02 1.390865376633e-01 2.511734625600e-04 2.183319463206e+01
4.102500000000e+02 1.426870297942e-01 2.425740769273e-04 2.183783216667e+01
4.105000000000e+02 1.461797105164e-01 2.322683626634e-04 2.184347647357e+01
4.107500000000e+02 1.495119220144e-01 2.204136832442e-04 2.185011015523e+01
4.110000000000e+02 1.526371414952e-01 2.072009895676e-04 2.185771460969e+01
4.112500000000e+02 1.555155393886e-01 1.928517471067e-04 2.186626986204e+01
4.115000000000e+02 1.581143957311e-01 1.776138838287e-04 2.187575468986e+01
4.117500000000e+02 1.604081965874e-01 1.617571794200e-04 2.188614654057e+01
4.120000000000e+02 1.623785894929e-01 1.455676970226e-04 2.189742173283e+01
4.122500000000e+02 1.640140445676e-01 1.293420025672e-04 2.190955546955e+01
4.125000000000e+02 1.653093961586e-01 1.133807426629e-04 2.192252210744e+01
4.127500000000e+02 1.662651727552e-01 9.798220025298e-05 2.193629532710e+01
4.130000000000e+02 1.668868049238e-01 8.343578445567e-05 2.195084835520e+01
4.132500000000e+02 1.671837549331e-01 7.001564703746e-05 2.196615427329e+01
4.135000000000e+02 1.671685922790e-01 5.797461993379e-05 2.198218635375e+01
4.137500000000e+02 1.668560245575e-01 4.753901026544e-05 2.199891829531e+01
4.140000000000e+02 1.662620031733e-01 3.890357492245e-05 2.201632464402e+01
4.142500000000e+02 1.654028464829e-01 3.222789221250e-05 2.203438102244e+01
4.145000000000e+02 1.642945071586e-01 2.763309271957e-05 2.205306452241e+01
4.147500000000e+02 1.629519465883e-01 2.519997266862e-05 2.207235396374e+01
4.150000000000e+02 1.613886640533e-01 2.496814026922e-05 2.209223012027e+01
4.152500000000e+02 1.596164294849e-01 2.693596518095e-05 2.211267602246e+01
4.155000000000e+02 1.576451782835e-01 3.106176813468e-05 2.213367711335e+01
4.157500000000e+02 1.554830845393e-01 3.726590988159e-05 2.215522135739e+01
4.160000000000e+02 1.531368581071e-01 4.543353979979e-05 2.217729943982e+01
4.162500000000e+02 1.506121331521e-01 5.541835870545e-05 2.219990471846e+01
4.165000000000e+02 1.479140738545e-01 6.704669869247e-05 2.222303335877e+01
4.167500000000e+02 1.450479911537e-01 8.012222893125e-05 2.224668419695e+01
4.170000000000e+02 1.420201091543e-01 9.443069889486e-05 2.227085878577e+01
4.172500000000e+02 1.388382959642e-01 1.097452486998e-04 2.229556126602e+01
4.175000000000e+02 1.355127551035e-01 1.258311955446e-04 2.232079818823e+01
4.177500000000e+02 1.320567198627e-01 1.424507332669e-04 2.234657846902e+01
4.180000000000e+02 1.284869690091e-01 1.593674214502e-04 2.237291317143e+01
4.182500000000e+02 1.248241849299e-01 1.763502524690e-04 2.239981525652e+01
4.185000000000e+02 1.210932140685e-01 1.931769361037e-04 2.242729947772e+01
4.187500000000e+02 1.173230410679e-01 2.096370680172e-04 2.245538208314e+01
4.190000000000e+02 1.135466003349e-01 2.255346110265e-04 2.248408060812e+01
4.192500000000e+02 1.098003218949e-01 2.406895411784e-04 2.251341353411e+01
4.195000000000e+02 1.061235616479e-01 2.549392830064e-04 2.254340013695e+01
4.197500000000e+02 1.025577636019e-01 2.681393210286e-04 2.257406014618e+01
4.200000000000e+02 9.914546846000e-02 2.801634942911e-04 2.260541338662e+01
4.202500000000e+02 9.592927260260e-02 2.909042017128e-04 2.263747960091e+01
4.205000000000e+02 9.295062968185e-02 3.002719890858e-04 2.267027807725e+01
4.207500000000e+02 9.024864016697e-02 3.081949755570e-04 2.270382728285e+01
4.210000000000e+02 8.785889855559e-02 3.146184056786e-04 2.273814467120e+01
4.212500000000e+02 8.581235581055e-02 3.195039347999e-04 2.277324629459e+01
4.215000000000e+02 8.413432693158e-02 3.228290529688e-04 2.280914654504e+01
4.217500000000e+02 8.284363315978e-02 3.245864518216e-04 2.284585778256e+01
4.220000000000e+02 8.195196209637e-02 3.247837141801e-04 2.288339016776e+01
4.222500000000e+02 8.146341264800e-02 3.234428022986e-04 2.292175133206e+01
4.225000000000e+02 8.137429812508e-02 3.205998956419e-04 2.296094607908e+01
4.227500000000e+02 8.167316995653e-02 3.163053527092e-04 2.300097623868e+01
4.230000000000e+02 8.234108052847e-02 3.106235434695e-04 2.304184038921e+01
4.232500000000e+02 8.335208540588e-02 3.036327411252e-04 2.308353360693e+01
4.235000000000e+02 8.467389776953e-02 2.954251788636e-04 2.312604736740e+01
4.237500000000e+02 8.626877160131e-02 2.861067185345e-04 2.316936925348e+01
4.240000000000e+02 8.809444753457e-02 2.757967859331e-04 2.321348287836e+01
4.242500000000e+02 9.010523335161e-02 2.646277186838e-04 2.325836768909e+01
4.245000000000e+02 9.225313566509e-02 2.527440131754e-04 2.330399880314e+01
4.247500000000e+02 9.448893964158e-02 2.403014629493e-04 2.335034694423e+01
4.250000000000e+02 9.676330219482e-02 2.274657596742e-04 2.339737829913e+01
4.252500000000e+02 9.902777041016e-02 2.144108815555e-04 2.344505442193e+01
4.255000000000e+02 1.012356318026e-01 2.013175328822e-04 2.349333220912e+01
4.257500000000e+02 1.033427183512e-01 1.883705706322e-04 2.354216382132e+01
4.260000000000e+02 1.053079708022e-01 1.757567405644e-04 2.359149670608e+01
4.262500000000e+02 1.070939272126e-01 1.636619646982e-04 2.364127359532e+01
4.265000000000e+02 1.086669740074e-01 1.522684561200e-04 2.369143258173e+01
4.267500000000e+02 1.099975126926e-01 1.417519856446e-04 2.374190721175e+01
4.270000000000e+02 1.110599297278e-01 1.322789963706e-04 2.379262662401e+01
4.272500000000e+02 1.118324975717e-01 1.240037922303e-04 2.384351575488e+01
4.275000000000e+02 1.122971473383e-01 1.170657979692e-04 2.389449555101e+01
4.277500000000e+02 1.124392064088e-01 1.115870748560e-04 2.394548329633e+01
4.280000000000e+02 1.122470943095e-01 1.076702504365e-04 2.399639291403e+01
4.282500000000e+02 1.117120108295e-01 1.053965708739e-04 2.404713541702e+01
4.285000000000e+02 1.108276808447e-01 1.048245524851e-04 2.409761930624e+01
4.287500000000e+02 1.095901087275e-01 1.059891119270e-04 2.414775114855e+01
4.290000000000e+02 1.079974650362e-01 1.089010190681e-04 2.419743606416e+01
4.292500000000e+02 1.060499878333e-01 1.135469119146e-04 2.424657843276e+01
4.295000000000e+02 1.037500711683e-01 1.198896780645e-04 2.429508246611e+01
4.297500000000e+02 1.011023274257e-01 1.278694146852e-04 2.434285302152e+01
4.300000000000e+02 9.811386167171e-02 1.374046219534e-04 2.438979626760e+01
4.302500000000e+02 9.479452521024e-02 1.483938507316e-04 2.443582050657e+01
4.305000000000e+02 9.115719082252e-02 1.607176627817e-04 2.448083704612e+01
4.307500000000e+02 8.721818391049e-02 1.742406228557e-04 2.452476092290e+01
4.310000000000e+02 8.299749635210e-02 1.888137142839e-04 2.456751188710e+01
4.312500000000e+02 7.851918345858e-02 2.042765547497e-04 2.460901510532e+01
4.315000000000e+02 7.381144725995e-02 2.204598941168e-04 2.464920215703e+01
4.317500000000e+02 6.890687251967e-02 2.371878733965e-04 2.468801169184e+01
4.320000000000e+02 6.384226806203e-02 2.542804388424e-04 2.472539038155e+01
4.322500000000e+02 5.865862861575e-02 2.715553115207e-04 2.476129351339e+01
4.325000000000e+02 5.340075843055e-02 2.888300976914e-04 2.479568573955e+01
4.327500000000e+02 4.811673628858e-02 3.059242242987e-04 2.482854176321e+01
4.330000000000e+02 4.285738620813e-02 3.226605324546e-04 2.485984673793e+01
4.332500000000e+02 3.767543002426e-02 3.388669360187e-04 2.488959678537e+01
4.335000000000e+02 3.262451860611e-02 3.543779229812e-04 2.491779941890e+01
4.337500000000e+02 2.775830534006e-02 3.690358048135e-04 2.494447364048e+01
4.340000000000e+02 2.312928868839e-02 3.826920340033e-04 2.496965013438e+01
4.342500000000e+02 1.878761247891e-02 3.952084734770e-04 2.499337137030e+01
4.345000000000e+02 1.478001559073e-02 4.064584325014e-04 2.501569129546e+01
4.347500000000e+02 1.114859330911e-02 4.163279492131e-04 2.503667531482e+01
4.350000000000e+02 7.929833957111e-03 4.247169774390e-04 2.505639974179e+01
4.352500000000e+02 5.153627764425e-03 4.315404266788e-04 2.507495139815e+01
4.355000000000e+02 2.842442686908e-03 4.367291874365e-04 2.509242709935e+01
4.357500000000e+02 1.010748185050e-03 4.402313262246e-04 2.510893277379e+01
4.360000000000e+02 -3.354582773168e-04 4.420131262822e-04 2.512458273851e+01
4.362500000000e+02 -1.198869095460e-03 4.420599337914e-04 2.513949886897e+01
4.365000000000e+02 -1.590851797582e-03 4.403770345548e-04 2.515380945033e+01
4.367500000000e+02 -1.531234969490e-03 4.369902363577e-04 2.516764819309e+01
4.370000000000e+02 -1.047865861250e-03 4.319462407460e-04 2.518115320552e+01
4.372500000000e+02 -1.759675732660e-04 4.253128937415e-04 2.519446565724e+01
4.375000000000e+02 1.042673714764e-03 4.171790054953e-04 2.520772867998e+01
4.377500000000e+02 2.560704234370e-03 4.076538040014e-04 2.522108623043e+01
4.380000000000e+02 4.326264569130e-03 3.968662439403e-04 2.523468171944e+01
4.382500000000e+02 6.284171633460e-03 3.849637743200e-04 2.524865689202e+01
4.385000000000e+02 8.377166770670e-03 3.721107112479e-04 2.526315072566e+01
4.387500000000e+02 1.054708359548e-02 3.584865738932e-04 2.527829809992e+01
4.390000000000e+02 1.273610995305e-02 3.442835697780e-04 2.529422890951e+01
4.392500000000e+02 1.488785323259e-02 3.297043192990e-04 2.531106683446e+01
4.395000000000e+02 1.694840081760e-02 3.149589583086e-04 2.532892843893e+01
4.397500000000e+02 1.886726118466e-02 3.002620230543e-04 2.534792234366e+01
4.400000000000e+02 2.059807681032e-02 2.858295450864e-04 2.536814823409e+01
4.402500000000e+02 2.209927063537e-02 2.718757253901e-04 2.538969619161e+01
4.405000000000e+02 2.333452493659e-02 2.586095986878e-04 2.541264611929e+01
4.407500000000e+02 2.427301471630e-02 2.462321138268e-04 2.543706697329e+01
4.410000000000e+02 2.488960850238e-02 2.349328140671e-04 2.546301651232e+01
4.412500000000e+02 2.516479879546e-02 2.248872498951e-04 2.549054068053e+01
4.415000000000e+02 2.508461608031e-02 2.162541177194e-04 2.551967354674e+01
4.417500000000e+02 2.464032900912e-02 2.091731963278e-04 2.555043686592e+01
4.420000000000e+02 2.382814194402e-02 2.037631564741e-04 2.558284020206e+01
4.422500000000e+02 2.264875292391e-02 2.001201772788e-04 2.561688065495e+01
4.425000000000e+02 2.110691878664e-02 1.983165818741e-04 2.565254316271e+01
4.427500000000e+02 1.921096645358e-02 1.984002035423e-04 2.568980037161e+01
4.430000000000e+02 1.697230634345e-02 2.003939160428e-04 2.572861310809e+01
4.432500000000e+02 1.440498063023e-02 2.042957770367e-04 2.576893037179e+01
4.435000000000e+02 1.152519791642e-02 2.100794114593e-04 2.581068995306e+01
4.437500000000e+02 8.350972624222e-03 2.176948688118e-04 2.585381853867e+01
4.440000000000e+02 4.901737526110e-03 2.270697607099e-04 2.589823241583e+01
4.442500000000e+02 1.198060309214e-03 2.381107494103e-04 2.594383786414e+01
4.445000000000e+02 -2.738576078090e-03 2.507052422204e-04 2.599053162442e+01
4.447500000000e+02 -6.885975590128e-03 2.647233611377e-04 2.603820155871e+01
4.450000000000e+02 -1.122142199251e-02 2.800201612296e-04 2.608672742810e+01
4.452500000000e+02 -1.572168799942e-02 2.964377117016e-04 2.613598126253e+01
4.455000000000e+02 -2.036322427773e-02 3.138076707952e-04 2.618582842327e+01
4.457500000000e+02 -2.512209245178e-02 3.319536817488e-04 2.623612801465e+01
4.460000000000e+02 -2.997413472447e-02 3.506937878506e-04 2.628673401892e+01
4.462500000000e+02 -3.489488958733e-02 3.698427327200e-04 2.633749577744e+01
4.465000000000e+02 -3.985977916845e-02 3.892145646651e-04 2.638825921130e+01
4.467500000000e+02 -4.484404652570e-02 4.086245594137e-04 2.643886735958e+01
4.470000000000e+02 -4.982300049262e-02 4.278918055622e-04 2.648916167684e+01
4.472500000000e+02 -5.477199444851e-02 4.468409870282e-04 2.653898263565e+01
4.475000000000e+02 -5.966674253282e-02 4.653045440902e-04 2.658817107995e+01
4.477500000000e+02 -6.448338488225e-02 4.831241954125e-04 2.663656892990e+01
4.480000000000e+02 -6.919876886478e-02 5.001526005028e-04 2.668402036158e+01
4.482500000000e+02 -7.379075125947e-02 5.162548196894e-04 2.673037298101e+01
4.485000000000e+02 -7.823836639880e-02 5.313094370053e-04 2.677547863362e+01
4.487500000000e+02 -8.252215473938e-02 5.452095474479e-04 2.681919459320e+01
4.490000000000e+02 -8.662448062327e-02 5.578635562430e-04 2.686138472648e+01
4.492500000000e+02 -9.052969980091e-02 5.691956740231e-04 2.690192024540e+01
4.495000000000e+02 -9.422449955780e-02 5.791463880044e-04 2.694068100220e+01
4.497500000000e+02 -9.769802287342e-02 5.876724599928e-04 2.697755617517e+01
4.500000000000e+02 -1.009420697171e-01 5.947469025668e-04 2.701244526305e+01
4.502500000000e+02 -1.039512137096e-01 6.003586747699e-04 2.704525899009e+01
4.505000000000e+02 -1.067228126983e-01 6.045121554953e-04 2.707591982480e+01
4.507500000000e+02 -1.092570139161e-01 6.072264885545e-04 2.710436270175e+01
4.510000000000e+02 -1.115566645362e-01 6.085346983417e-04 2.713053560704e+01
4.512500000000e+02 -1.136271492056e-01 6.084827223225e-04 2.715439977708e+01
4.515000000000e+02 -1.154761817518e-01 6.071282865678e-04 2.717593003633e+01
4.517500000000e+02 -1.171135169124e-01 6.045396253250e-04 2.719511497027e+01
4.520000000000e+02 -1.185506409773e-01 6.007942377794e-04 2.721195671822e+01
4.522500000000e+02 -1.198004072749e-01 5.959775637470e-04 2.722647086082e+01
4.525000000000e+02 -1.208766246885e-01 5.901815403577e-04 2.723868613629e+01
4.527500000000e+02 -1.217936978305e-01 5.835034135078e-04 2.724864380190e+01
4.530000000000e+02 -1.225662183971e-01 5.760443898382e-04 2.725639706531e+01
4.532500000000e+02 -1.232085629014e-01 5.679083075827e-04 2.726201036846e+01
4.535000000000e+02 -1.237346061601e-01 5.592007020290e-04 2.726555835241e+01
4.537500000000e+02 -1.241574069155e-01 5.500276877344e-04 2.726712490520e+01
4.540000000000e+02 -1.244889467496e-01 5.404949309689e-04 2.726680209484e+01
4.542500000000e+02 -1.247400291044e-01 5.307070829987e-04 2.726468884419e+01
4.545000000000e+02 -1.249201640209e-01 5.207670076272e-04 2.726088971756e+01
4.547500000000e+02 -1.250375344392e-01 5.107750849258e-04 2.725551364502e+01
4.550000000000e+02 -1.250991358398e-01 5.008290448442e-04 2.724867244053e+01
4.552500000000e+02 -1.251108514920e-01 4.910233027233e-04 2.724047957562e+01
4.555000000000e+02 -1.250777318331e-01 4.814489468484e-04 2.723104870065e+01
4.557500000000e+02 -1.250042389121e-01 4.721934073959e-04 2.722049236950e+01
4.560000000000e+02 -1.248945502580e-01 4.633401494428e-04 2.720892080838e+01
4.562500000000e+02 -1.247529540103e-01 4.549687451702e-04 2.719644059413e+01
4.565000000000e+02 -1.245841715817e-01 4.471544368325e-04 2.718315365620e+01
4.567500000000e+02 -1.243937566838e-01 4.399681970583e-04 2.716915614703e+01
4.570000000000e+02 -1.241884228879e-01 4.334764115975e-04 2.715453758297e+01
4.572500000000e+02 -1.239763622313e-01 4.277405977957e-04 2.713938010864e+01
4.575000000000e+02 -1.237675100896e-01 4.228172805126e-04 2.712375775465e+01
4.577500000000e+02 -1.235737597069e-01 4.187575587168e-04 2.710773604994e+01
4.580000000000e+02 -1.234090772820e-01 4.156069013767e-04 2.709137156015e+01
4.582500000000e+02 -1.232895937034e-01 4.134047448718e-04 2.707471178093e+01
4.585000000000e+02 -1.232335377364e-01 4.121842078513e-04 2.705779497308e+01
4.587500000000e+02 -1.232611882823e-01 4.119717844431e-04 2.704065032537e+01
4.590000000000e+02 -1.233946216845e-01 4.127870340908e-04 2.702329806362e+01
4.592500000000e+02 -1.236575318531e-01 4.146424345529e-04 2.700574984936e+01
4.595000000000e+02 -1.240748098228e-01 4.175431100420e-04 2.698800912366e+01
4.597500000000e+02 -1.246722560649e-01 4.214868925207e-04 2.697007169139e+01
4.600000000000e+02 -1.254760456359e-01 4.264641655026e-04 2.695192625244e+01
4.602500000000e+02 -1.265122871953e-01 4.324579900856e-04 2.693355508316e+01
4.605000000000e+02 -1.278065700976e-01 4.394443769904e-04 2.691493475080e+01
4.607500000000e+02 -1.293833395313e-01 4.473923047982e-04 2.689603680990e+01
4.610000000000e+02 -1.312654155214e-01 4.562640900062e-04 2.687682857340e+01
4.612500000000e+02 -1.334735242322e-01 4.660158505763e-04 2.685727387323e+01
4.615000000000e+02 -1.360256591232e-01 4.765975624054e-04 2.683733378137e+01
4.617500000000e+02 -1.389367383371e-01 4.879537753408e-04 2.681696735579e+01
4.620000000000e+02 -1.422180015369e-01 5.000236033543e-04 2.679613231655e+01
4.622500000000e+02 -1.458767295404e-01 5.127414363601e-04 2.677478571120e+01
4.625000000000e+02 -1.499157467838e-01 5.260369081277e-04 2.675288451640e+01
4.627500000000e+02 -1.543331471274e-01 5.398353213073e-04 2.673038619992e+01
4.630000000000e+02 -1.591220636227e-01 5.540580858556e-04 2.670724921701e+01
4.632500000000e+02 -1.642703663654e-01 5.686225535878e-04 2.668343346719e+01
4.635000000000e+02 -1.697605810648e-01 5.834423863262e-04 2.665890067972e+01
4.637500000000e+02 -1.755697925113e-01 5.984276777913e-04 2.663361475721e+01
4.640000000000e+02 -1.816696886141e-01 6.134851880249e-04 2.660754204738e+01
4.642500000000e+02 -1.880265955072e-01 6.285185407960e-04 2.658065160120e+01
4.645000000000e+02 -1.946016904992e-01 6.434284950577e-04 2.655291536105e+01
4.647500000000e+02 -2.013512811266e-01 6.581133332257e-04 2.652430829733e+01
4.650000000000e+02 -2.082271418662e-01 6.724692358257e-04 2.649480856258e+01
4.652500000000e+02 -2.151769940601e-01 6.863909282675e-04 2.646439756746e+01
4.655000000000e+02 -2.221450599776e-01 6.997723859366e-04 2.643306006258e+01
4.657500000000e+02 -2.290726953012e-01 7.125076403944e-04 2.640078416474e+01
4.660000000000e+02 -2.358991376481e-01 7.244918198068e-04 2.636756143944e+01
4.662500000000e+02 -2.425623145823e-01 7.356222679564e-04 2.633338690933e+01
4.665000000000e+02 -2.489996893839e-01 7.457996685919e-04 2.629825904930e+01
4.667500000000e+02 -2.551492332294e-01 7.549295315416e-04 2.626217985138e+01
4.670000000000e+02 -2.609503750048e-01 7.629235719749e-04 2.622515481075e+01
4.672500000000e+02 -2.663449395940e-01 7.697009500394e-04 2.618719290062e+01
4.675000000000e+02 -2.712781978957e-01 7.751897790826e-04 2.614830662284e+01
4.677500000000e+02 -2.756997738667e-01 7.793285324785e-04 2.610851196143e+01
4.680000000000e+02 -2.795645810398e-01 7.820673889503e-04 2.606782837386e+01
4.682500000000e+02 -2.828336046819e-01 7.833691289961e-04 2.602627871319e+01
4.685000000000e+02 -2.854747485925e-01 7.832104910008e-04 2.598388922227e+01
4.687500000000e+02 -2.874634424388e-01 7.815828288273e-04 2.594068942460e+01
4.690000000000e+02 -2.887831429633e-01 7.784925065359e-04 2.589671197276e+01
4.692500000000e+02 -2.894258242307e-01 7.739616760470e-04 2.585199256896e+01
4.695000000000e+02 -2.893922126634e-01 7.680282405047e-04 2.580656974691e+01
4.697500000000e+02 -2.886918895328e-01 7.607455948747e-04 2.576048462565e+01
4.700000000000e+02 -2.873433635001e-01 7.521826181950e-04 2.571378070700e+01
4.702500000000e+02 -2.853738879910e-01 7.424229632531e-04 2.566650355522e+01
4.705000000000e+02 -2.828191825162e-01 7.315641728770e-04 2.561870042552e+01
4.707500000000e+02 -2.797230951691e-01 7.197171176409e-04 2.557041996315e+01
4.710000000000e+02 -2.761370439436e-01 7.070043881760e-04 2.552171174142e+01
4.712500000000e+02 -2.721194602404e-01 6.935593238377e-04 2.547262588572e+01
4.715000000000e+02 -2.677350603162e-01 6.795244555634e-04 2.542321262349e+01
4.717500000000e+02 -2.630540850179e-01 6.650499506886e-04 2.537352179698e+01
4.720000000000e+02 -2.581514337657e-01 6.502921309387e-04 2.532360248199e+01
4.722500000000e+02 -2.531057781283e-01 6.354116862462e-04 2.527350246600e+01
4.725000000000e+02 -2.479985615180e-01 6.205720192956e-04 2.522326788563e+01
4.727500000000e+02 -2.429129959271e-01 6.059374920227e-04 2.517294277610e+01
4.730000000000e+02 -2.379330368950e-01 5.916717173536e-04 2.512256868481e+01
4.732500000000e+02 -2.331422243127e-01 5.779355589279e-04 2.507218437138e+01
4.735000000000e+02 -2.286226420317e-01 5.648857140175e-04 2.502182545089e+01
4.737500000000e+02 -2.244537518845e-01 5.526729775194e-04 2.497152416168e+01
4.740000000000e+02 -2.207112037914e-01 5.414404657347e-04 2.492130915935e+01
4.742500000000e+02 -2.174657932662e-01 5.313223049082e-04 2.487120534077e+01
4.745000000000e+02 -2.147822395353e-01 5.224418313117e-04 2.482123374474e+01
4.747500000000e+02 -2.127181386488e-01 5.149104065970e-04 2.477141149047e+01
4.750000000000e+02 -2.113229860764e-01 5.088262776591e-04 2.472175177093e+01
4.752500000000e+02 -2.106371292995e-01 5.042730173234e-04 2.467226389219e+01
4.755000000000e+02 -2.106909746791e-01 5.013185410668e-04 2.462295337275e+01
4.757500000000e+02 -2.115043345724e-01 5.000143809099e-04 2.457382204953e+01
4.760000000000e+02 -2.130857772602e-01 5.003945158378e-04 2.452486827315e+01
4.762500000000e+02 -2.154323196251e-01 5.024748428674e-04 2.447608711888e+01
4.765000000000e+02 -2.185293132524e-01 5.062527783824e-04 2.442747061173e+01
4.767500000000e+02 -2.223504029593e-01 5.117064136203e-04 2.437900803136e+01
4.770000000000e+02 -2.268579312501e-01 5.187948941089e-04 2.433068621546e+01
4.772500000000e+02 -2.320033628546e-01 5.274580265625e-04 2.428248990034e+01
4.775000000000e+02 -2.377280709228e-01 5.376164570659e-04 2.423440209049e+01
4.777500000000e+02 -2.439643102717e-01 5.491722553628e-04 2.418640445564e+01
4.780000000000e+02 -2.506362941440e-01 5.620092348211e-04 2.413847773768e+01
4.782500000000e+02 -2.576615226985e-01 5.759937871181e-04 2.409060218426e+01
4.785000000000e+02 -2.649522089104e-01 5.909761901709e-04 2.404275799414e+01
4.787500000000e+02 -2.724167568618e-01 6.067917762004e-04 2.399492576319e+01
4.790000000000e+02 -2.799613456006e-01 6.232626835598e-04 2.394708693860e+01
4.792500000000e+02 -2.874915010107e-01 6.401994455506e-04 2.389922426110e+01
4.795000000000e+02 -2.949136608441e-01 6.574031018975e-04 2.385132219751e+01
4.797500000000e+02 -3.021366959798e-01 6.746675487373e-04 2.380336736107e+01
4.800000000000e+02 -3.090733687473e-01 6.917820162025e-04 2.375534887462e+01
4.802500000000e+02 -3.156416701844e-01 7.085336395754e-04 2.370725871767e+01
4.805000000000e+02 -3.217661225993e-01 7.247104163347e-04 2.365909202944e+01
4.807500000000e+02 -3.273789182765e-01 7.401040738389e-04 2.361084735124e+01
4.810000000000e+02 -3.324209184805e-01 7.545130628057e-04 2.356252679710e+01
4.812500000000e+02 -3.368426280375e-01 7.677457973848e-04 2.351413620260e+01
4.815000000000e+02 -3.406049544056e-01 7.796235585302e-04 2.346568517862e+01
4.817500000000e+02 -3.436798187468e-01 7.899833949788e-04 2.341718709558e+01
4.820000000000e+02 -3.460507420012e-01 7.986814554532e-04 2.336865905528e+01
4.822500000000e+02 -3.477131474719e-01 8.055955960836e-04 2.332012176235e+01
4.825000000000e+02 -3.486745741445e-01 8.106280013021e-04 2.327159937109e+01
4.827500000000e+02 -3.489546190937e-01 8.137075006787e-04 2.322311926313e+01
4.830000000000e+02 -3.485847988121e-01 8.147920614694e-04 2.317471185190e+01
4.832500000000e+02 -3.476080622091e-01 8.138703898371e-04 2.312641031447e+01
4.835000000000e+02 -3.460780733337e-01 8.109633495510e-04 2.307825029001e+01
4.837500000000e+02 -3.440583178508e-01 8.061252367636e-04 2.303026966362e+01
4.840000000000e+02 -3.416208483088e-01 7.994441250575e-04 2.298250825753e+01
4.842500000000e+02 -3.388448280644e-01 7.910420176546e-04 2.293500759342e+01
4.845000000000e+02 -3.358148096410e-01 7.810741471368e-04 2.288781060688e+01
4.847500000000e+02 -3.326188704590e-01 7.697280086903e-04 2.284096148994e+01
4.850000000000e+02 -3.293465342197e-01 7.572213034912e-04 2.279450540786e+01
4.852500000000e+02 -3.260866770613e-01 7.437995749512e-04 2.274848840017e+01
4.855000000000e+02 -3.229253967601e-01 7.297327227773e-04 2.270295713563e+01
4.857500000000e+02 -3.199439793139e-01 7.153110193255e-04 2.265795884867e+01
4.860000000000e+02 -3.172170434560e-01 7.008403054009e-04 2.261354119131e+01
4.862500000000e+02 -3.148109620436e-01 6.866365723754e-04 2.256975208396e+01
4.865000000000e+02 -3.127825763001e-01 6.730197527916e-04 2.252663970260e+01
4.867500000000e+02 -3.111783392469e-01 6.603070901851e-04 2.248425235643e+01
4.870000000000e+02 -3.100339076877e-01 6.488062777306e-04 2.244263836322e+01
4.872500000000e+02 -3.093740769535e-01 6.388080848493e-04 2.240184607646e+01
4.875000000000e+02 -3.092132616572e-01 6.305794418127e-04 2.236192367703e+01
4.877500000000e+02 -3.095561928657e-01 6.243562846491e-04 2.232291920785e+01
4.880000000000e+02 -3.103989944425e-01 6.203372611933e-04 2.228488042889e+01
4.882500000000e+02 -3.117304362061e-01 6.186781537407e-04 2.224785468643e+01
4.885000000000e+02 -3.135332205281e-01 6.194870641409e-04 2.221188882984e+01
4.887500000000e+02 -3.157852174167e-01 6.228205877957e-04 2.217702916821e+01
4.890000000000e+02 -3.184606737404e-01 6.286821902910e-04 2.214332118792e+01
4.892500000000e+02 -3.215310307660e-01 6.370209531409e-04 2.211080960610e+01
4.895000000000e+02 -3.249656264696e-01 6.477325463166e-04 2.207953804172e+01
4.897500000000e+02 -3.287319225215e-01 6.606612412068e-04 2.204954904375e+01
4.900000000000e+02 -3.327955257464e-01 6.756035355724e-04 2.202088388173e+01
4.902500000000e+02 -3.371199218531e-01 6.923130069034e-04 2.199358232309e+01
4.905000000000e+02 -3.416659344670e-01 7.105060134966e-04 2.196768265642e+01
4.907500000000e+02 -3.463911552906e-01 7.298684843323e-04 2.194322148457e+01
4.910000000000e+02 -3.512493543883e-01 7.500631669597e-04 2.192023350823e+01
4.912500000000e+02 -3.561899627664e-01 7.707369771524e-04 2.189875158168e+01
4.915000000000e+02 -3.611578332151e-01 7.915285945039e-04 2.187880651717e+01
4.917500000000e+02 -3.660932840945e-01 8.120757886827e-04 2.186042687991e+01
4.920000000000e+02 -3.709325060784e-01 8.320223478305e-04 2.184363909443e+01
4.922500000000e+02 -3.756083742904e-01 8.510244129471e-04 2.182846707897e+01
4.925000000000e+02 -3.800516441800e-01 8.687563468194e-04 2.181493239785e+01
4.927500000000e+02 -3.841924370590e-01 8.849156984351e-04 2.180305384906e+01
4.930000000000e+02 -3.879620286145e-01 8.992277953734e-04 2.179284757784e+01
4.932500000000e+02 -3.912947276654e-01 9.114494753326e-04 2.178432681435e+01
4.935000000000e+02 -3.941297532191e-01 9.213721013111e-04 2.177750157818e+01
4.937500000000e+02 -3.964130876088e-01 9.288243930253e-04 2.177237870047e+01
4.940000000000e+02 -3.980990474423e-01 9.336743266226e-04 2.176896147662e+01
4.942500000000e+02 -3.991516042684e-01 9.358307237748e-04 2.176724948878e+01
4.945000000000e+02 -3.995453052403e-01 9.352440187700e-04 2.176723821413e+01
4.947500000000e+02 -3.992659547656e-01 9.319069799997e-04 2.176891898674e+01
4.950000000000e+02 -3.983108309267e-01 9.258543000390e-04 2.177227859149e+01
4.952500000000e+02 -3.966886751144e-01 9.171618484149e-04 2.177729906713e+01
4.955000000000e+02 -3.944193528748e-01 9.059449114587e-04 2.178395729663e+01
4.957500000000e+02 -3.915334970616e-01 8.923563079719e-04 2.179222502545e+01
4.960000000000e+02 -3.880718881301e-01 8.765833066724e-04 2.180206852651e+01
4.962500000000e+02 -3.840847774308e-01 8.588439829476e-04 2.181344831873e+01
4.965000000000e+02 -3.796312854099e-01 8.393834986038e-04 2.182631930609e+01
4.967500000000e+02 -3.747786091478e-01 8.184696179723e-04 2.184063061161e+01
4.970000000000e+02 -3.696011555276e-01 7.963880310673e-04 2.185632545644e+01
4.972500000000e+02 -3.641796374568e-01 7.734379724153e-04 2.187334152633e+01
4.975000000000e+02 -3.585998494003e-01 7.499276599232e-04 2.189161103196e+01
4.977500000000e+02 -3.529512020497e-01 7.261701233372e-04 2.191106082011e+01
4.980000000000e+02 -3.473250135395e-01 7.024795792634e-04 2.193161300452e+01
4.982500000000e+02 -3.418124046112e-01 6.791680126015e-04 2.195318527119e+01
4.985000000000e+02 -3.365019359338e-01 6.565422373419e-04 2.197569121602e+01
4.987500000000e+02 -3.314770513255e-01 6.349012840228e-04 2.199904119630e+01
4.990000000000e+02 -3.268134217872e-01 6.145339332057e-04 2.202314276805e+01
4.992500000000e+02 -3.225763879381e-01 5.957161879915e-04 2.204790141721e+01
4.995000000000e+02 -3.188187151562e-01 5.787086828804e-04 2.207322102565e+01
4.997500000000e+02 -3.155787774217e-01 5.637534016977e-04 2.209900491095e+01
5.000000000000e+02 -3.128794990026e-01 5.510703742240e-04 2.212515607678e+01
5.002500000000e+02 -3.107279710478e-01 5.408532258533e-04 2.215157825610e+01
5.005000000000e+02 -3.091160940037e-01 5.332651555827e-04 2.217817613052e+01
5.007500000000e+02 -3.080219025485e-01 5.284336451089e-04 2.220485628711e+01
5.010000000000e+02 -3.074118561661e-01 5.264458634916e-04 2.223152735600e+01
5.012500000000e+02 -3.072435287619e-01 5.273438244660e-04 2.225810084185e+01
5.015000000000e+02 -3.074688012089e-01 5.311208655527e-04 2.228449136270e+01
5.017500000000e+02 -3.080370403906e-01 5.377188468184e-04 2.231061715650e+01
5.020000000000e+02 -3.088981497786e-01 5.470271356797e-04 2.233640025413e+01
5.022500000000e+02 -3.100049425551e-01 5.588825878553e-04 2.236176719480e+01
5.025000000000e+02 -3.113150079847e-01 5.730724630909e-04 2.238664892446e+01
5.027500000000e+02 -3.127914529680e-01 5.893381581611e-04 2.241098155764e+01
5.030000000000e+02 -3.144029272066e-01 6.073817233871e-04 2.243470623580e+01
5.032500000000e+02 -3.161225220134e-01 6.268728943963e-04 2.245776986563e+01
5.035000000000e+02 -3.179261328055e-01 6.474580931486e-04 2.248012496220e+01
5.037500000000e+02 -3.197900934544e-01 6.687691820702e-04 2.250173033832e+01
5.040000000000e+02 -3.216887927720e-01 6.904329879433e-04 2.252255093391e+01
5.042500000000e+02 -3.235922110908e-01 7.120796382539e-04 2.254255844245e+01
5.045000000000e+02 -3.254640646807e-01 7.333504536989e-04 2.256173106943e+01
5.047500000000e+02 -3.272605115227e-01 7.539040247488e-04 2.258005409176e+01
5.050000000000e+02 -3.289299091371e-01 7.734211098955e-04 2.259751952482e+01
5.052500000000e+02 -3.304134863479e-01 7.916076196254e-04 2.261412652191e+01
5.055000000000e+02 -3.316471040007e-01 8.081962946144e-04 2.262988119124e+01
5.057500000000e+02 -3.325638620710e-01 8.229470379860e-04 2.264479634912e+01
5.060000000000e+02 -3.330973767552e-01 8.356463876952e-04 2.265889168912e+01
5.062500000000e+02 -3.331854272510e-01 8.461066022832e-04 2.267219339818e+01
5.065000000000e+02 -3.327735891922e-01 8.541645207170e-04 2.268473371976e+01
5.067500000000e+02 -3.318186184856e-01 8.596812598592e-04 2.269655099368e+01
5.070000000000e+02 -3.302910968586e-01 8.625422621835e-04 2.270768881464e+01
5.072500000000e+02 -3.281773415475e-01 8.626586719485e-04 2.271819601520e+01
5.075000000000e+02 -3.254801260338e-01 8.599690453206e-04 2.272812572865e+01
5.077500000000e+02 -3.222184921876e-01 8.544425426328e-04 2.273753520893e+01
5.080000000000e+02 -3.184264236522e-01 8.460821941165e-04 2.274648506771e+01
5.082500000000e+02 -3.141506368060e-01 8.349282250601e-04 2.275503850081e+01
5.085000000000e+02 -3.094478610573e-01 8.210616494258e-04 2.276326092189e+01
5.087500000000e+02 -3.043816302857e-01 8.046065146004e-04 2.277121913534e+01
5.090000000000e+02 -2.990189972684e-01 7.857312197496e-04 2.277898049720e+01
5.092500000000e+02 -2.934276189377e-01 7.646483800947e-04 2.278661251981e+01
5.095000000000e+02 -2.876731646003e-01 7.416124930253e-04 2.279418207001e+01
5.097500000000e+02 -2.818173685229e-01 7.169159942780e-04 2.280175458799e+01
5.100000000000e+02 -2.759169634202e-01 6.908837792334e-04 2.280939381050e+01
5.102500000000e+02 -2.700232244195e-01 6.638657634278e-04 2.281716110616e+01
5.105000000000e+02 -2.641821991614e-01 6.362283663908e-04 2.282511495095e+01
5.107500000000e+02 -2.584355939874e-01 6.083457173628e-04 2.283331084380e+01
5.110000000000e+02 -2.528218729488e-01 5.805903217708e-04 2.284180097185e+01
5.112500000000e+02 -2.473774986117e-01 5.533242205166e-04 2.285063397042e+01
5.115000000000e+02 -2.421381730913e-01 5.268913326773e-04 2.285985514220e+01
5.117500000000e+02 -2.371396876223e-01 5.016107804381e-04 2.286950642443e+01
5.120000000000e+02 -2.324183655941e-01 4.777718871484e-04 2.287962642236e+01
5.122500000000e+02 -2.280110450529e-01 4.556308266089e-04 2.289025086408e+01
5.125000000000e+02 -2.239544568330e-01 4.354088617387e-04 2.290141273203e+01
5.127500000000e+02 -2.202841250235e-01 4.172920882095e-04 2.291314245153e+01
5.130000000000e+02 -2.170329123589e-01 4.014322207237e-04 2.292546839276e+01
5.132500000000e+02 -2.142292904030e-01 3.879482923800e-04 2.293841702784e+01
5.135000000000e+02 -2.118955581460e-01 3.769287988931e-04 2.295201310461e+01
5.137500000000e+02 -2.100461809990e-01 3.684336704746e-04 2.296628006832e+01
5.140000000000e+02 -2.086864148345e-01 3.624961914755e-04 2.298124015153e+01
5.142500000000e+02 -2.078113704901e-01 3.591244076365e-04 2.299691447022e+01
5.145000000000e+02 -2.074055715472e-01 3.583015880707e-04 2.301332337322e+01
5.147500000000e+02 -2.074431422663e-01 3.599865762589e-04 2.303048634309e+01
5.150000000000e+02 -2.078884840810e-01 3.641130075906e-04 2.304842234433e+01
5.152500000000e+02 -2.086975427354e-01 3.705888020839e-04 2.306714973228e+01
5.155000000000e+02 -2.098193919732e-01 3.792950065539e-04 2.308668657468e+01
5.157500000000e+02 -2.111981792379e-01 3.900854359346e-04 2.310705059298e+01
5.160000000000e+02 -2.127751104636e-01 4.027863161438e-04 2.312825945090e+01
5.162500000000e+02 -2.144904660833e-01 4.171970283702e-04 2.315033082048e+01
5.165000000000e+02 -2.162854708308e-01 4.330918821627e-04 2.317328243891e+01
5.167500000000e+02 -2.181038121059e-01 4.502224990644e-04 2.319713236739e+01
5.170000000000e+02 -2.198929235007e-01 4.683218303048e-04 2.322189892151e+01
5.172500000000e+02 -2.216047706738e-01 4.871085385167e-04 2.324760085770e+01
5.175000000000e+02 -2.231963183548e-01 5.062925234043e-04 2.327425733526e+01
5.177500000000e+02 -2.246296337036e-01 5.255808873664e-04 2.330188784854e+01
5.180000000000e+02 -2.258716275540e-01 5.446838016858e-04 2.333051226548e+01
5.182500000000e+02 -2.268936634612e-01 5.633207699392e-04 2.336015058803e+01
5.185000000000e+02 -2.276709509325e-01 5.812260255031e-04 2.339082291005e+01
5.187500000000e+02 -2.281819648807e-01 5.981536179698e-04 2.342254910979e+01
5.190000000000e+02 -2.284078674793e-01 6.138814028246e-04 2.345534866120e+01
5.192500000000e+02 -2.283320388248e-01 6.282140557711e-04 2.348924038929e+01
5.195000000000e+02 -2.279397908770e-01 6.409852787883e-04 2.352424210233e+01
5.197500000000e+02 -2.272182302734e-01 6.520585124784e-04 2.356037036715e+01
5.200000000000e+02 -2.261563220364e-01 6.613271946779e-04 2.359764011557e+01
5.202500000000e+02 -2.247451070335e-01 6.687138600294e-04 2.363606439181e+01
5.205000000000e+02 -2.229780412609e-01 6.741685374731e-04 2.367565400727e+01
5.207500000000e+02 -2.208514257181e-01 6.776668662145e-04 2.371641726242e+01
5.210000000000e+02 -2.183648319418e-01 6.792078445012e-04 2.375835965229e+01
5.212500000000e+02 -2.155215339144e-01 6.788115371322e-04 2.380148365875e+01
5.215000000000e+02 -2.123288091812e-01 6.765167648676e-04 2.384578850244e+01
5.217500000000e+02 -2.087981762588e-01 6.723791179264e-04 2.389127000298e+01
5.220000000000e+02 -2.049454094656e-01 6.664690458098e-04 2.393792041459e+01
5.222500000000e+02 -2.007904667102e-01 6.588701776556e-04 2.398572836192e+01
5.225000000000e+02 -1.963571558612e-01 6.496782175187e-04 2.403467876354e+01
5.227500000000e+02 -1.916727414661e-01 6.390000264205e-04 2.408475283455e+01
5.230000000000e+02 -1.867673054455e-01 6.269526557396e-04 2.413592808911e+01
5.232500000000e+02 -1.816731065036e-01 6.136627926033e-04 2.418817838840e+01
5.235000000000e+02 -1.764237990416e-01 5.992660230747e-04 2.424147399602e+01
5.237500000000e+02 -1.710536143079e-01 5.839060325606e-04 2.429578165282e+01
5.240000000000e+02 -1.655966308177e-01 5.677338398354e-04 2.435106464733e+01
5.242500000000e+02 -1.600860176747e-01 5.509066670601e-04 2.440728288856e+01
5.245000000000e+02 -1.545533567088e-01 5.335865611942e-04 2.446439298928e+01
5.247500000000e+02 -1.490281588548e-01 5.159389092604e-04 2.452234831114e+01
5.250000000000e+02 -1.435374172474e-01 4.981305188881e-04 2.458109903794e+01
5.252500000000e+02 -1.381053579499e-01 4.803275791727e-04 2.464059222159e+01
5.255000000000e+02 -1.327532708824e-01 4.626933557513e-04 2.470077187342e+01
5.257500000000e+02 -1.274995918372e-01 4.453859809650e-04 2.476157898501e+01
5.260000000000e+02 -1.223599487329e-01 4.285559365003e-04 2.482295167796e+01
5.262500000000e+02 -1.173474675387e-01 4.123439432676e-04 2.488482525012e+01
5.265000000000e+02 -1.124730454937e-01 3.968787959267e-04 2.494713232634e+01
5.267500000000e+02 -1.077456774129e-01 3.822754964301e-04 2.500980306571e+01
5.270000000000e+02 -1.031728888092e-01 3.686339053673e-04 2.507276526334e+01
5.272500000000e+02 -9.876106332896e-02 3.560376059056e-04 2.513594459122e+01
5.275000000000e+02 -9.451574680150e-02 3.445532630229e-04 2.519926489717e+01
5.277500000000e+02 -9.044196658090e-02 3.342305748975e-04 2.526264833012e+01
5.280000000000e+02 -8.654440292435e-02 3.251025648941e-04 2.532601564441e+01
5.282500000000e+02 -8.282747873864e-02 3.171862902446e-04 2.538928653240e+01
5.285000000000e+02 -7.929543626589e-02 3.104840952987e-04 2.545237973163e+01
5.287500000000e+02 -7.595226274125e-02 3.049850594834e-04 2.551521333408e+01
5.290000000000e+02 -7.280154456946e-02 3.006666713769e-04 2.557770510596e+01
5.292500000000e+02 -6.984633633023e-02 2.974968021496e-04 2.563977251408e+01
5.295000000000e+02 -6.708888800947e-02 2.954355428731e-04 2.570133316291e+01
5.297500000000e+02 -6.453044899375e-02 2.944371864770e-04 2.576230479701e+01
5.300000000000e+02 -6.217100980016e-02 2.944519658813e-04 2.582260558628e+01
5.302500000000e+02 -6.000907922948e-02 2.954276543159e-04 2.588215442006e+01
5.305000000000e+02 -5.804153233081e-02 2.973108561279e-04 2.594087090392e+01
5.307500000000e+02 -5.626346318967e-02 3.000481989857e-04 2.599867581309e+01
5.310000000000e+02 -5.466814644309e-02 3.035870332757e-04 2.605549108972e+01
5.312500000000e+02 -5.324703073839e-02 3.078757621955e-04 2.611124032112e+01
5.315000000000e+02 -5.198982644242e-02 3.128639497834e-04 2.616584880692e+01
5.317500000000e+02 -5.088463824570e-02 3.185021430701e-04 2.621924393070e+01
5.320000000000e+02 -4.991816368715e-02 3.247415992897e-04 2.627135554765e+01
5.322500000000e+02 -4.907592075116e-02 3.315335279823e-04 2.632211614606e+01
5.325000000000e+02 -4.834250605005e-02 3.388282406793e-04 2.637146128188e+01
5.327500000000e+02 -4.770187170725e-02 3.465745449950e-04 2.641933000114e+01
5.330000000000e+02 -4.713756243944e-02 3.547186821703e-04 2.646566504477e+01
5.332500000000e+02 -4.663297441654e-02 3.632037033277e-04 2.651041339418e+01
5.335000000000e+02 -4.617154552049e-02 3.719686752673e-04 2.655352657936e+01
5.337500000000e+02 -4.573689576416e-02 3.809478667926e-04 2.659496099127e+01
5.340000000000e+02 -4.531296468276e-02 3.900707066128e-04 2.663467840074e+01
5.342500000000e+02 -4.488402239559e-02 3.992612272710e-04 2.667264613084e+01
5.345000000000e+02 -4.443471673630e-02 4.084383158578e-04 2.670883754572e+01
5.347500000000e+02 -4.394998858348e-02 4.175154448683e-04 2.674323216556e+01
5.350000000000e+02 -4.341504355543e-02 4.264015153232e-04 2.677581607089e+01
5.352500000000e+02 -4.281521848173e-02 4.350012371376e-04 2.680658194487e+01
5.355000000000e+02 -4.213589657876e-02 4.432160272570e-04 2.683552926839e+01
5.357500000000e+02 -4.136242638589e-02 4.509451008209e-04 2.686266444850e+01
5.360000000000e+02 -4.048001298736e-02 4.580864080596e-04 2.688800070080e+01
5.362500000000e+02 -3.947369178874e-02 4.645380231619e-04 2.691155804837e+01
5.365000000000e+02 -3.832833307189e-02 4.701995898479e-04 2.693336326073e+01
5.367500000000e+02 -3.702866093948e-02 4.749735526774e-04 2.695344950927e+01
5.370000000000e+02 -3.555937371363e-02 4.787668360025e-04 2.697185629077e+01
5.372500000000e+02 -3.390527215128e-02 4.814921115063e-04 2.698862893300e+01
5.375000000000e+02 -3.205146968804e-02 4.830694031805e-04 2.700381841270e+01
5.377500000000e+02 -2.998362692799e-02 4.834273144885e-04 2.701748074470e+01
5.380000000000e+02 -2.768822763780e-02 4.825044405026e-04 2.702967671007e+01
5.382500000000e+02 -2.515288602491e-02 4.802504633734e-04 2.704047117142e+01
5.385000000000e+02 -2.236666605525e-02 4.766272758037e-04 2.704993259311e+01
5.387500000000e+02 -1.932038273686e-02 4.716098947043e-04 2.705813254109e+01
5.390000000000e+02 -1.600693954907e-02 4.651872273540e-04 2.706514490262e+01
5.392500000000e+02 -1.242161226562e-02 4.573626841771e-04 2.707104531961e+01
5.395000000000e+02 -8.562279616191e-03 4.481546024470e-04 2.707591062170e+01
5.397500000000e+02 -4.429692662460e-03 4.375965934317e-04 2.707981796872e+01
5.400000000000e+02 -2.763203791700e-05 4.257376013866e-04 2.708284425529e+01
5.402500000000e+02 4.637004160990e-03 4.126417586215e-04 2.708506552361e+01
5.405000000000e+02 9.554066113334e-03 3.983882577990e-04 2.708655609404e+01
5.407500000000e+02 1.471016732807e-02 3.830708302517e-04 2.708738799903e+01
5.410000000000e+02 2.008877121991e-02 3.667969988805e-04 2.708763045057e+01
5.412500000000e+02 2.567019985084e-02 3.496875006695e-04 2.708734898977e+01
5.415000000000e+02 3.143189337096e-02 3.318750108812e-04 2.708660519794e+01
5.417500000000e+02 3.734852265900e-02 3.135032114926e-04 2.708545592576e+01
5.420000000000e+02 4.339228049696e-02 2.947253352476e-04 2.708395292354e+01
5.422500000000e+02 4.953322076350e-02 2.757025232621e-04 2.708214253639e+01
5.425000000000e+02 5.573950863225e-02 2.566023734867e-04 2.708006512489e+01
5.427500000000e+02 6.197782974856e-02 2.375969964154e-04 2.707775488162e+01
5.430000000000e+02 6.821382183648e-02 2.188609557275e-04 2.707523971320e+01
5.432500000000e+02 7.441241375994e-02 2.005693896576e-04 2.707254085651e+01
5.435000000000e+02 8.053829827297e-02 1.828957410999e-04 2.706967289986e+01
5.437500000000e+02 8.655640223700e-02 1.660094524382e-04 2.706664386099e+01
5.440000000000e+02 9.243226929084e-02 1.500738538936e-04 2.706345501322e+01
5.442500000000e+02 9.813254085141e-02 1.352437821400e-04 2.706010110354e+01
5.445000000000e+02 1.036254081207e-01 1.216633033867e-04 2.705657061973e+01
5.447500000000e+02 1.088809885510e-01 1.094636143773e-04 2.705284578903e+01
5.450000000000e+02 1.138717765228e-01 9.876087251254e-05 2.704890312171e+01
5.452500000000e+02 1.185729879028e-01 8.965429490492e-05 2.704471352456e+01
5.455000000000e+02 1.229629282399e-01 8.222434917160e-05 2.704024278552e+01
5.457500000000e+02 1.270233039090e-01 7.653125121344e-05 2.703545207944e+01
5.460000000000e+02 1.307394962731e-01 7.261355437984e-05 2.703029822709e+01
5.462500000000e+02 1.341007878147e-01 7.048718910086e-05 2.702473440467e+01
5.465000000000e+02 1.371005568388e-01 7.014468505916e-05 2.701871046517e+01
5.467500000000e+02 1.397364034807e-01 7.155486286202e-05 2.701217356994e+01
5.470000000000e+02 1.420102383276e-01 7.466263968544e-05 2.700506867357e+01
5.472500000000e+02 1.439282817757e-01 7.938948089062e-05 2.699733915167e+01
5.475000000000e+02 1.455010682988e-01 8.563385987199e-05 2.698892720081e+01
5.477500000000e+02 1.467433423741e-01 9.327235493870e-05 2.697977443764e+01
5.480000000000e+02 1.476738856588e-01 1.021611560246e-04 2.696982247242e+01
5.482500000000e+02 1.483153721964e-01 1.121374894116e-04 2.695901326962e+01
5.485000000000e+02 1.486940469092e-01 1.230219540190e-04 2.694728978071e+01
5.487500000000e+02 1.488394904526e-01 1.346203622023e-04 2.693459625259e+01
5.490000000000e+02 1.487841973539e-01 1.467267843489e-04 2.692087879582e+01
5.492500000000e+02 1.485632550310e-01 1.591259423342e-04 2.690608564169e+01
5.495000000000e+02 1.482138446714e-01 1.715964951842e-04 2.689016764296e+01
5.497500000000e+02 1.477748463111e-01 1.839138114008e-04 2.687307848123e+01
5.500000000000e+02 1.472863250467e-01 1.958533038678e-04 2.685477502445e+01
5.502500000000e+02 1.467890533042e-01 2.071935449602e-04 2.683521754401e+01
5.505000000000e+02 1.463239875714e-01 2.177195796169e-04 2.681436999232e+01
5.507500000000e+02 1.459318103266e-01 2.272258246163e-04 2.679220007417e+01
5.510000000000e+02 1.456524170931e-01 2.355191914156e-04 2.676867944383e+01
5.512500000000e+02 1.455244544117e-01 2.424218460084e-04 2.674378378252e+01
5.515000000000e+02 1.455848756564e-01 2.477739147169e-04 2.671749285343e+01
5.517500000000e+02 1.458685282109e-01 2.514357916987e-04 2.668979052418e+01
5.520000000000e+02 1.464077759597e-01 2.532902049404e-04 2.666066473571e+01
5.522500000000e+02 1.472321650727e-01 2.532440182255e-04 2.663010754377e+01
5.525000000000e+02 1.483681284328e-01 2.512296154391e-04 2.659811493360e+01
5.527500000000e+02 1.498387359867e-01 2.472060392762e-04 2.656468681339e+01
5.530000000000e+02 1.516634838385e-01 2.411596668382e-04 2.652982686518e+01
5.532500000000e+02 1.538581511860e-01 2.331044553711e-04 2.649354252256e+01
5.535000000000e+02 1.564346482807e-01 2.230819572792e-04 2.645584469957e+01
5.537500000000e+02 1.594009479068e-01 2.111608483954e-04 2.641674774912e+01
5.540000000000e+02 1.627610286063e-01 1.974360720963e-04 2.637626930339e+01
5.542500000000e+02 1.665148528313e-01 1.820276449480e-04 2.633443013777e+01
5.545000000000e+02 1.706583721064e-01 1.650791226894e-04 2.629125404093e+01
5.547500000000e+02 1.751835586816e-01 1.467556807545e-04 2.624676769334e+01
5.550000000000e+02 1.800784615838e-01 1.272418280592e-04 2.620100055744e+01
5.552500000000e+02 1.853272851772e-01 1.067390033030e-04 2.615398478257e+01
5.555000000000e+02 1.909104933848e-01 8.546278033128e-05 2.610575512619e+01
5.557500000000e+02 1.968049372923e-01 6.363986150526e-05 2.605634889461e+01
5.560000000000e+02 2.029840081068e-01 4.150488566257e-05 2.600580590479e+01
5.562500000000e+02 2.094178076365e-01 1.929710072861e-05 2.595416842979e+01
5.565000000000e+02 2.160734018523e-01 -2.743230951500e-06 2.590148134798e+01
5.567500000000e+02 2.229149929963e-01 -2.437815603025e-05 2.584779194633e+01
5.570000000000e+02 2.299042362493e-01 -4.537571855294e-05 2.579315010911e+01
5.572500000000e+02 2.370005293605e-01 -6.551341963051e-05 2.573760833521e+01
5.575000000000e+02 2.441613509473e-01 -8.458163905306e-05 2.568122180862e+01
5.577500000000e+02 2.513426272214e-01 -1.023868773414e-04 2.562404847525e+01
5.580000000000e+02 2.584991267257e-01 -1.187547663442e-04 2.556614908060e+01
5.582500000000e+02 2.655849165065e-01 -1.335328702324e-04 2.550758739709e+01
5.585000000000e+02 2.725537898383e-01 -1.465930016405e-04 2.544843006123e+01
5.587500000000e+02 2.793597842460e-01 -1.578332817232e-04 2.538874677540e+01
5.590000000000e+02 2.859576936851e-01 -1.671796610163e-04 2.532861029377e+01
5.592500000000e+02 2.923036119685e-01 -1.745869764954e-04 2.526809638445e+01
5.595000000000e+02 2.983554884482e-01 -1.800394162803e-04 2.520728391785e+01
5.597500000000e+02 3.040737094816e-01 -1.835505457116e-04 2.514625459229e+01
5.600000000000e+02 3.094216900943e-01 -1.851627257403e-04 2.508509291328e+01
5.602500000000e+02 3.143664360857e-01 -1.849458298475e-04 2.502388606925e+01
5.605000000000e+02 3.188791752728e-01 -1.829957750057e-04 2.496272356678e+01
5.607500000000e+02 3.229358976937e-01 -1.794322372291e-04 2.490169703365e+01
5.610000000000e+02 3.265179049780e-01 -1.743961510720e-04 2.484089984068e+01
5.612500000000e+02 3.296122447683e-01 -1.680466229290e-04 2.478042675811e+01
5.615000000000e+02 3.322121877181e-01 -1.605578874985e-04 2.472037342072e+01
5.617500000000e+02 3.343175071544e-01 -1.521157515489e-04 2.466083587913e+01
5.620000000000e+02 3.359347075649e-01 -1.429141057324e-04 2.460191005201e+01
5.622500000000e+02 3.370771385666e-01 -1.331513889507e-04 2.454369112699e+01
5.625000000000e+02 3.377649278145e-01 -1.230269841096e-04 2.448627297739e+01
5.627500000000e+02 3.380248648174e-01 -1.127380273156e-04 2.442974746943e+01
5.630000000000e+02 3.378900603386e-01 -1.024761647257e-04 2.437420384244e+01
5.632500000000e+02 3.373994493426e-01 -9.242462541108e-05 2.431972803999e+01
5.635000000000e+02 3.365971821005e-01 -8.275571816964e-05 2.426640204613e+01
5.637500000000e+02 3.355318839347e-01 -7.362878681107e-05 2.421430321433e+01
5.640000000000e+02 3.342556795607e-01 -6.518809857878e-05 2.416350367568e+01
5.642500000000e+02 3.328232261534e-01 -5.756165054641e-05 2.411406971117e+01
5.645000000000e+02 3.312905634313e-01 -5.085993452652e-05 2.406606120849e+01
5.647500000000e+02 3.297139072536e-01 -4.517509901353e-05 2.401953116159e+01
5.650000000000e+02 3.281484647667e-01 -4.058063768253e-05 2.397452520316e+01
5.652500000000e+02 3.266471876323e-01 -3.713107081483e-05 2.393108122585e+01
5.655000000000e+02 3.252596009630e-01 -3.486201297859e-05 2.388922906401e+01
5.657500000000e+02 3.240306887621e-01 -3.379034655559e-05 2.384899023593e+01
5.660000000000e+02 3.229999227865e-01 -3.391469576869e-05 2.381037777870e+01
5.662500000000e+02 3.222004003808e-01 -3.521591519051e-05 2.377339613916e+01
5.665000000000e+02 3.216581826215e-01 -3.765779302028e-05 2.373804118115e+01
5.667500000000e+02 3.213918149721e-01 -4.118787453131e-05 2.370430020635e+01
5.670000000000e+02 3.214120642345e-01 -4.573841606412e-05 2.367215212713e+01
5.672500000000e+02 3.217218768970e-01 -5.122747504626e-05 2.364156766024e+01
5.675000000000e+02 3.223165790699e-01 -5.756020132001e-05 2.361250957450e+01
5.677500000000e+02 3.231842936387e-01 -6.463021140816e-05 2.358493309817e+01
5.680000000000e+02 3.243065946731e-01 -7.232116777988e-05 2.355878629178e+01
5.682500000000e+02 3.256594118980e-01 -8.050860112599e-05 2.353401048174e+01
5.685000000000e+02 3.272140884371e-01 -8.906164918801e-05 2.351054083030e+01
5.687500000000e+02 3.289386927903e-01 -9.784515697920e-05 2.348830687876e+01
5.690000000000e+02 3.307994986507e-01 -1.067218616865e-04 2.346723307416e+01
5.692500000000e+02 3.327625466873e-01 -1.155544158703e-04 2.344723948063e+01
5.695000000000e+02 3.347953930004e-01 -1.242077577860e-04 2.342824237020e+01
5.697500000000e+02 3.368688530456e-01 -1.325513204756e-04 2.341015488692e+01
5.700000000000e+02 3.389587149376e-01 -1.404612703814e-04 2.339288769934e+01
5.702500000000e+02 3.410473223060e-01 -1.478227847737e-04 2.337634971932e+01
5.705000000000e+02 3.431249600606e-01 -1.545325232036e-04 2.336044861252e+01
5.707500000000e+02 3.451908309468e-01 -1.605005382318e-04 2.334509163602e+01
5.710000000000e+02 3.472536953467e-01 -1.656525944816e-04 2.333018615235e+01
5.712500000000e+02 3.493319849320e-01 -1.699328698689e-04 2.331564031537e+01
5.715000000000e+02 3.514534075003e-01 -1.733060237566e-04 2.330136350098e+01
5.717500000000e+02 3.536539038167e-01 -1.757590890674e-04 2.328726711723e+01
5.720000000000e+02 3.559761149396e-01 -1.773033956178e-04 2.327326502597e+01
5.722500000000e+02 3.584673237472e-01 -1.779762141018e-04 2.325927392698e+01
5.725000000000e+02 3.611768957091e-01 -1.778420246444e-04 2.324521409362e+01
5.727500000000e+02 3.641534617186e-01 -1.769928453450e-04 2.323100964107e+01
5.730000000000e+02 3.674419049367e-01 -1.755479232712e-04 2.321658903203e+01
5.732500000000e+02 3.710803807137e-01 -1.736525136235e-04 2.320188522778e+01
5.735000000000e+02 3.750974871610e-01 -1.714757681700e-04 2.318683632306e+01
5.737500000000e+02 3.795098579360e-01 -1.692071587270e-04 2.317138563988e+01
5.740000000000e+02 3.843202826445e-01 -1.670518173711e-04 2.315548205539e+01
5.742500000000e+02 3.895164930788e-01 -1.652249475706e-04 2.313907996979e+01
5.745000000000e+02 3.950706883796e-01 -1.639450975855e-04 2.312213992159e+01
5.747500000000e+02 4.009398689901e-01 -1.634268254229e-04 2.310462817108e+01
5.750000000000e+02 4.070668803853e-01 -1.638727874121e-04 2.308651730207e+01
5.752500000000e+02 4.133821540884e-01 -1.654658819617e-04 2.306778608073e+01
5.755000000000e+02 4.198059807671e-01 -1.683616239903e-04 2.304841928976e+01
5.757500000000e+02 4.262512216941e-01 -1.726812114376e-04 2.302840818339e+01
5.760000000000e+02 4.326262532515e-01 -1.785055885720e-04 2.300775028130e+01
5.762500000000e+02 4.388380093729e-01 -1.858708388428e-04 2.298644909974e+01
5.765000000000e+02 4.447950301801e-01 -1.947650926157e-04 2.296451456811e+01
5.767500000000e+02 4.504103271061e-01 -2.051270233463e-04 2.294196263201e+01
5.770000000000e+02 4.556040589941e-01 -2.168461360904e-04 2.291881524502e+01
5.772500000000e+02 4.603058543509e-01 -2.297643661456e-04 2.289509994342e+01
5.775000000000e+02 4.644569195475e-01 -2.436797627700e-04 2.287085000818e+01
5.777500000000e+02 4.680116771764e-01 -2.583511910468e-04 2.284610401096e+01
5.780000000000e+02 4.709390125347e-01 -2.735043925415e-04 2.282090531749e+01
5.782500000000e+02 4.732230847673e-01 -2.888391872057e-04 2.279530183941e+01
5.785000000000e+02 4.748635922707e-01 -3.040375688992e-04 2.276934585887e+01
5.787500000000e+02 4.758753377015e-01 -3.187723377635e-04 2.274309305710e+01
5.790000000000e+02 4.762872149774e-01 -3.327166420699e-04 2.271660256756e+01
5.792500000000e+02 4.761403192266e-01 -3.455533343873e-04 2.268993595230e+01
5.795000000000e+02 4.754854301567e-01 -3.569847055758e-04 2.266315714069e+01
5.797500000000e+02 4.743797427570e-01 -3.667416370603e-04 2.263633170589e+01
5.800000000000e+02 4.728830743243e-01 -3.745919964021e-04 2.260952615888e+01
5.802500000000e+02 4.710538596802e-01 -3.803481486896e-04 2.258280784599e+01
5.805000000000e+02 4.689451025632e-01 -3.838724978616e-04 2.255624416740e+01
5.807500000000e+02 4.666007973445e-01 -3.850813429616e-04 2.252990228611e+01
5.810000000000e+02 4.640531026986e-01 -3.839460603415e-04 2.250384841409e+01
5.812500000000e+02 4.613207189410e-01 -3.804920450698e-04 2.247814778296e+01
5.815000000000e+02 4.584085975805e-01 -3.747948217492e-04 2.245286398038e+01
5.817500000000e+02 4.553092544783e-01 -3.669742919386e-04 2.242805877433e+01
5.820000000000e+02 4.520055023789e-01 -3.571866721345e-04 2.240379152904e+01
5.822500000000e+02 4.484745313888e-01 -3.456153869587e-04 2.238011934674e+01
5.825000000000e+02 4.446927988391e-01 -3.324612791639e-04 2.235709632456e+01
5.827500000000e+02 4.406413988696e-01 -3.179335203796e-04 2.233477379301e+01
5.830000000000e+02 4.363111961575e-01 -3.022413314283e-04 2.231319993451e+01
5.832500000000e+02 4.317072168521e-01 -2.855875568312e-04 2.229241943964e+01
5.835000000000e+02 4.268518524765e-01 -2.681647669513e-04 2.227247377925e+01
5.837500000000e+02 4.217863896224e-01 -2.501535113154e-04 2.225340086472e+01
5.840000000000e+02 4.165708188414e-01 -2.317231516779e-04 2.223523487551e+01
5.842500000000e+02 4.112818177854e-01 -2.130346317083e-04 2.221800649290e+01
5.845000000000e+02 4.060091726567e-01 -1.942447992653e-04 2.220174260903e+01
5.847500000000e+02 4.008510101042e-01 -1.755114976984e-04 2.218646645165e+01
5.850000000000e+02 3.959082967552e-01 -1.569986365256e-04 2.217219731371e+01
5.852500000000e+02 3.912791072421e-01 -1.388801927502e-04 2.215895082517e+01
5.855000000000e+02 3.870532612621e-01 -1.213429866857e-04 2.214673877561e+01
5.857500000000e+02 3.833076745268e-01 -1.045872785902e-04 2.213556918494e+01
5.860000000000e+02 3.801028411498e-01 -8.882550753302e-05 2.212544611492e+01
5.862500000000e+02 3.774805105023e-01 -7.427855089212e-05 2.211637002618e+01
5.865000000000e+02 3.754627346469e-01 -6.117040915973e-05 2.210833760586e+01
5.867500000000e+02 3.740520875947e-01 -4.972129405200e-05 2.210134200963e+01
5.870000000000e+02 3.732329646251e-01 -4.014006258013e-05 2.209537275595e+01
5.872500000000e+02 3.729736203379e-01 -3.261599809055e-05 2.209041620255e+01
5.875000000000e+02 3.732288652934e-01 -2.731095822873e-05 2.208645561911e+01
5.877500000000e+02 3.739431709497e-01 -2.435222490721e-05 2.208347121043e+01
5.880000000000e+02 3.750539506087e-01 -2.382602939952e-05 2.208144070772e+01
5.882500000000e+02 3.764950674331e-01 -2.577257814862e-05 2.208033940945e+01
5.885000000000e+02 3.782003680383e-01 -3.018222117348e-05 2.208014027127e+01
5.887500000000e+02 3.801071343992e-01 -3.699293473406e-05 2.208081439642e+01
5.890000000000e+02 3.821593766246e-01 -4.608975604836e-05 2.208233106925e+01
5.892500000000e+02 3.843107389616e-01 -5.730567687723e-05 2.208465770062e+01
5.895000000000e+02 3.865266995410e-01 -7.042427027672e-05 2.208776034382e+01
5.897500000000e+02 3.887858809014e-01 -8.518492937662e-05 2.209160334499e+01
5.900000000000e+02 3.910800766178e-01 -1.012897734001e-04 2.209614981840e+01
5.902500000000e+02 3.934128307661e-01 -1.184129545385e-04 2.210136162978e+01
5.905000000000e+02 3.957964566763e-01 -1.362117741112e-04 2.210719938029e+01
5.907500000000e+02 3.982475818672e-01 -1.543388425686e-04 2.211362296071e+01
5.910000000000e+02 4.007815632057e-01 -1.724552621532e-04 2.212059165843e+01
5.912500000000e+02 4.034062631476e-01 -1.902432177293e-04 2.212806433348e+01
5.915000000000e+02 4.061159807175e-01 -2.074169824364e-04 2.213600012195e+01
5.917500000000e+02 4.088863269157e-01 -2.237313701371e-04 2.214435859830e+01
5.920000000000e+02 4.116709293107e-01 -2.389865835152e-04 2.215310030874e+01
5.922500000000e+02 4.144006310752e-01 -2.530288017172e-04 2.216218688870e+01
5.925000000000e+02 4.169856662326e-01 -2.657466651596e-04 2.217158179147e+01
5.927500000000e+02 4.193207255940e-01 -2.770635897657e-04 2.218125010879e+01
5.930000000000e+02 4.212927073494e-01 -2.869275565103e-04 2.219115922331e+01
5.932500000000e+02 4.227901799436e-01 -2.952990562581e-04 2.220127854962e+01
5.935000000000e+02 4.237137526838e-01 -3.021397174454e-04 2.221158013111e+01
5.937500000000e+02 4.239858193578e-01 -3.074023705296e-04 2.222203836048e+01
5.940000000000e+02 4.235587331702e-01 -3.110251366386e-04 2.223263064037e+01
5.942500000000e+02 4.224199719261e-01 -3.129295726051e-04 2.224333717235e+01
5.945000000000e+02 4.205938441240e-01 -3.130245453331e-04 2.225414174926e+01
5.947500000000e+02 4.181390438710e-01 -3.112144428569e-04 2.226503167445e+01
5.950000000000e+02 4.151425422621e-01 -3.074121449149e-04 2.227599856999e+01
5.952500000000e+02 4.117102291723e-01 -3.015540840137e-04 2.228703856100e+01
5.955000000000e+02 4.079556075841e-01 -2.936160779752e-04 2.229815275680e+01
5.957500000000e+02 4.039878582356e-01 -2.836272547509e-04 2.230934730483e+01
5.960000000000e+02 3.999009668351e-01 -2.716805277203e-04 2.232063385830e+01
5.962500000000e+02 3.957651912137e-01 -2.579370855753e-04 2.233202934368e+01
5.965000000000e+02 3.916221323533e-01 -2.426246068778e-04 2.234355589302e+01
5.967500000000e+02 3.874839446535e-01 -2.260284738074e-04 2.235524030377e+01
5.970000000000e+02 3.833368285212e-01 -2.084772476862e-04 2.236711395415e+01
5.972500000000e+02 3.791481080580e-01 -1.903233305161e-04 2.237921186229e+01
5.975000000000e+02 3.748759816586e-01 -1.719217201792e-04 2.239157251902e+01
5.977500000000e+02 3.704803640959e-01 -1.536086995954e-04 2.240423722372e+01
5.980000000000e+02 3.659332991931e-01 -1.356832340072e-04 2.241724953173e+01
5.982500000000e+02 3.612274482623e-01 -1.183931944990e-04 2.243065530246e+01
5.985000000000e+02 3.563813375074e-01 -1.019272802361e-04 2.244450214519e+01
5.987500000000e+02 3.514407008006e-01 -8.641411148456e-05 2.245883970574e+01
5.990000000000e+02 3.464756448501e-01 -7.192763610135e-05 2.247371951009e+01
5.992500000000e+02 3.415740698352e-01 -5.849804726553e-05 2.248919512426e+01
5.995000000000e+02 3.368322850131e-01 -4.612598399100e-05 2.250532205540e+01
5.997500000000e+02 3.323440861972e-01 -3.479776674403e-05 2.252215798719e+01
6.000000000000e+02 3.281898906936e-01 -2.450003343884e-05 2.253976250076e+01
6.002500000000e+02 3.244273864491e-01 -1.523095874386e-05 2.255819689205e+01
6.005000000000e+02 3.210850220011e-01 -7.006994618030e-06 2.257752361675e+01
6.007500000000e+02 3.181591339615e-01 1.363102828500e-07 2.259780597640e+01
6.010000000000e+02 3.156151091566e-01 6.148713798370e-06 2.261910735353e+01
6.012500000000e+02 3.133922876985e-01 1.097433463555e-05 2.264149040055e+01
6.015000000000e+02 3.114118254339e-01 1.456419713877e-05 2.266501653420e+01
6.017500000000e+02 3.095864247162e-01 1.688957835452e-05 2.268974514133e+01
6.020000000000e+02 3.078305338245e-01 1.795444487033e-05 2.271573288897e+01
6.022500000000e+02 3.060696441738e-01 1.780543361274e-05 2.274303342513e+01
6.025000000000e+02 3.042475508281e-01 1.653715856298e-05 2.277169690672e+01
6.027500000000e+02 3.023306955599e-01 1.429243765041e-05 2.280176965301e+01
6.030000000000e+02 3.003092037903e-01 1.125751595861e-05 2.283329415853e+01
6.032500000000e+02 2.981946728965e-01 7.652309618640e-06 2.286630889227e+01
6.035000000000e+02 2.960151963233e-01 3.717382597770e-06 2.290084813362e+01
6.037500000000e+02 2.938085057546e-01 -3.013788564400e-07 2.293694203891e+01
6.040000000000e+02 2.916142437427e-01 -4.167962323750e-06 2.297461640215e+01
6.042500000000e+02 2.894665170817e-01 -7.669869352350e-06 2.301389237999e+01
6.045000000000e+02 2.873877338346e-01 -1.062867002430e-05 2.305478636298e+01
6.047500000000e+02 2.853844522137e-01 -1.290674505268e-05 2.309730944755e+01
6.050000000000e+02 2.834457819906e-01 -1.440941225183e-05 2.314146722436e+01
6.052500000000e+02 2.815442885555e-01 -1.508283745261e-05 2.318725922288e+01
6.055000000000e+02 2.796392568373e-01 -1.490842569000e-05 2.323467870084e+01
6.057500000000e+02 2.776816424800e-01 -1.389468981302e-05 2.328371228288e+01
6.060000000000e+02 2.756200071567e-01 -1.206798743212e-05 2.333433982590e+01
6.062500000000e+02 2.734065289181e-01 -9.463400659550e-06 2.338653429941e+01
6.065000000000e+02 2.710023990901e-01 -6.117098159210e-06 2.344026196209e+01
6.067500000000e+02 2.683817980690e-01 -2.060900899320e-06 2.349548250263e+01
6.070000000000e+02 2.655340749462e-01 2.680407435840e-06 2.355214927045e+01
6.072500000000e+02 2.624640354396e-01 8.088768623240e-06 2.361020971448e+01
6.075000000000e+02 2.591902879185e-01 1.415014280830e-05 2.366960569871e+01
6.077500000000e+02 2.557420203976e-01 2.085004070025e-05 2.373027377730e+01
6.080000000000e+02 2.521548654243e-01 2.816778139082e-05 2.379214561945e+01
6.082500000000e+02 2.484661670095e-01 3.607114402455e-05 2.385514809331e+01
6.085000000000e+02 2.447105546451e-01 4.451163082815e-05 2.391920346880e+01
6.087500000000e+02 2.409162478228e-01 5.342143965373e-05 2.398422952405e+01
6.090000000000e+02 2.371024148296e-01 6.271260624346e-05 2.405013943995e+01
6.092500000000e+02 2.332780878252e-01 7.227853131747e-05 2.411684192627e+01
6.095000000000e+02 2.294423516262e-01 8.199759278052e-05 2.418424106851e+01
6.097500000000e+02 2.255859938158e-01 9.173819953399e-05 2.425223649343e+01
6.100000000000e+02 2.216940639354e-01 1.013654300178e-04 2.432072342829e+01
6.102500000000e+02 2.177490580967e-01 1.107479720860e-04 2.438959285987e+01
6.105000000000e+02 2.137343687322e-01 1.197646200194e-04 2.445873196165e+01
6.107500000000e+02 2.096373954086e-01 1.283100512076e-04 2.452802445453e+01
6.110000000000e+02 2.054520999948e-01 1.362989253472e-04 2.459735117642e+01
6.112500000000e+02 2.011806522447e-01 1.436682316823e-04 2.466659060729e+01
6.115000000000e+02 1.968341242470e-01 1.503781017807e-04 2.473561965785e+01
6.117500000000e+02 1.924321102946e-01 1.564106864924e-04 2.480431429464e+01
6.120000000000e+02 1.880014415008e-01 1.617675725155e-04 2.487255016953e+01
6.122500000000e+02 1.835742227084e-01 1.664663037663e-04 2.494020344672e+01
6.125000000000e+02 1.791853795311e-01 1.705361815177e-04 2.500715127121e+01
6.127500000000e+02 1.748700843949e-01 1.740141796030e-04 2.507327253855e+01
6.130000000000e+02 1.706612811517e-01 1.769412182485e-04 2.513844840672e+01
6.132500000000e+02 1.665875985313e-01 1.793589292573e-04 2.520256278261e+01
6.135000000000e+02 1.626717863836e-01 1.813075596108e-04 2.526550302979e+01
6.137500000000e+02 1.589298212743e-01 1.828246411151e-04 2.532716032651e+01
6.140000000000e+02 1.553706427056e-01 1.839448955290e-04 2.538743038455e+01
6.142500000000e+02 1.519965214079e-01 1.847006373281e-04 2.544621394940e+01
6.145000000000e+02 1.488039227174e-01 1.851226999816e-04 2.550341732493e+01
6.147500000000e+02 1.457846785289e-01 1.852420000431e-04 2.555895310870e+01
6.150000000000e+02 1.429273591417e-01 1.850909029682e-04 2.561274073040e+01
6.152500000000e+02 1.402186409529e-01 1.847042536036e-04 2.566470698953e+01
6.155000000000e+02 1.376444871578e-01 1.841204315863e-04 2.571478675338e+01
6.157500000000e+02 1.351911101338e-01 1.833815200088e-04 2.576292341052e+01
6.160000000000e+02 1.328455758924e-01 1.825331323530e-04 2.580906938907e+01
6.162500000000e+02 1.305960823357e-01 1.816235293596e-04 2.585318650673e+01
6.165000000000e+02 1.284318747026e-01 1.807027474912e-04 2.589524642048e+01
6.167500000000e+02 1.263429299741e-01 1.798210602398e-04 2.593523083938e+01
6.170000000000e+02 1.243194509123e-01 1.790273338829e-04 2.597313167237e+01
6.172500000000e+02 1.223512603417e-01 1.783676388028e-04 2.600895122321e+01
6.175000000000e+02 1.204272327538e-01 1.778839012380e-04 2.604270217329e+01
6.177500000000e+02 1.185348202596e-01 1.776129156936e-04 2.607440750476e+01
6.180000000000e+02 1.166597472757e-01 1.775858690087e-04 2.610410045026e+01
6.182500000000e+02 1.147859311707e-01 1.778280863273e-04 2.613182425877e+01
6.185000000000e+02 1.128956132366e-01 1.783592555333e-04 2.615763191693e+01
6.187500000000e+02 1.109697347565e-01 1.791941216207e-04 2.618158586777e+01
6.190000000000e+02 1.089884582973e-01 1.803432717571e-04 2.620375755878e+01
6.192500000000e+02 1.069318643797e-01 1.818142430851e-04 2.622422701580e+01
6.195000000000e+02 1.047806539391e-01 1.836125704853e-04 2.624308228523e+01
6.197500000000e+02 1.025169229682e-01 1.857428354999e-04 2.626041885652e+01
6.200000000000e+02 1.001247796704e-01 1.882095714251e-04 2.627633901150e+01
6.202500000000e+02 9.759094791427e-02 1.910178688535e-04 2.629095111960e+01
6.205000000000e+02 9.490514844117e-02 1.941737420854e-04 2.630436888835e+01
6.207500000000e+02 9.206026831940e-02 1.976843137595e-04 2.631671060431e+01
6.210000000000e+02 8.905246210010e-02 2.015574752525e-04 2.632809827983e+01
6.212500000000e+02 8.588096113570e-02 2.058015132454e-04 2.633865683045e+01
6.215000000000e+02 8.254780678649e-02 2.104243868099e-04 2.634851319674e+01
6.217500000000e+02 7.905737248462e-02 2.154330667333e-04 2.635779551940e+01
6.220000000000e+02 7.541595959259e-02 2.208324985424e-04 2.636663216642e+01
6.222500000000e+02 7.163124079690e-02 2.266248113344e-04 2.637515087726e+01
6.225000000000e+02 6.771169252708e-02 2.328086680217e-04 2.638347792090e+01
6.227500000000e+02 6.366624284417e-02 2.393783325256e-04 2.639173706704e+01
6.230000000000e+02 5.950377113657e-02 2.463234159156e-04 2.640004882819e+01
6.232500000000e+02 5.523287529175e-02 2.536284073040e-04 2.640852953317e+01
6.235000000000e+02 5.086172717566e-02 2.612724845692e-04 2.641729035418e+01
6.237500000000e+02 4.639792043573e-02 2.692296994671e-04 2.642643667669e+01
6.240000000000e+02 4.184861412889e-02 2.774690044354e-04 2.643606703521e+01
6.242500000000e+02 3.722056576856e-02 2.859547794553e-04 2.644627259588e+01
6.245000000000e+02 3.252043622178e-02 2.946471009402e-04 2.645713617104e+01
6.247500000000e+02 2.775494820557e-02 3.035024392458e-04 2.646873181131e+01
6.250000000000e+02 2.293124199541e-02 3.124741099263e-04 2.648112395825e+01
6.252500000000e+02 1.805711361036e-02 3.215129416685e-04 2.649436700906e+01
6.255000000000e+02 1.314124769335e-02 3.305679051771e-04 2.650850499093e+01
6.257500000000e+02 8.193472174810e-03 3.395868011852e-04 2.652357093963e+01
6.260000000000e+02 3.224876586300e-03 3.485166245100e-04 2.653958678266e+01
6.262500000000e+02 -1.752093996116e-03 3.573042824016e-04 2.655656306041e+01
6.265000000000e+02 -6.723641633093e-03 3.658970630265e-04 2.657449899759e+01
6.267500000000e+02 -1.167466222588e-02 3.742432394546e-04 2.659338220806e+01
6.270000000000e+02 -1.658889503565e-02 3.822924260760e-04 2.661318910658e+01
6.272500000000e+02 -2.144911461359e-02 3.899962050171e-04 2.663388479832e+01
6.275000000000e+02 -2.623739337139e-02 3.973085809453e-04 2.665542347528e+01
6.277500000000e+02 -3.093538774349e-02 4.041863532867e-04 2.667774888374e+01
6.280000000000e+02 -3.552468677811e-02 4.105898434618e-04 2.670079446865e+01
6.282500000000e+02 -3.998714519730e-02 4.164831571927e-04 2.672448422151e+01
6.285000000000e+02 -4.430527163725e-02 4.218349816687e-04 2.674873291964e+01
6.287500000000e+02 -4.846256771908e-02 4.266188108174e-04 2.677344711986e+01
6.290000000000e+02 -5.244392306734e-02 4.308137603280e-04 2.679852553106e+01
6.292500000000e+02 -5.623592991760e-02 4.344048227905e-04 2.682386011526e+01
6.295000000000e+02 -5.982724998333e-02 4.373836242886e-04 2.684933662188e+01
6.297500000000e+02 -6.320891279321e-02 4.397487562288e-04 2.687483558602e+01
6.300000000000e+02 -6.637457825409e-02 4.415060520486e-04 2.690023331972e+01
6.302500000000e+02 -6.932082461060e-02 4.426691990349e-04 2.692540264387e+01
6.305000000000e+02 -7.204734705984e-02 4.432598931710e-04 2.695021396701e+01
6.307500000000e+02 -7.455711982409e-02 4.433079115333e-04 2.697453634010e+01
6.310000000000e+02 -7.685656360346e-02 4.428514320254e-04 2.699823826610e+01
6.312500000000e+02 -7.895561893520e-02 4.419368777653e-04 2.702118878820e+01
6.315000000000e+02 -8.086778082282e-02 4.406186995652e-04 2.704325856045e+01
6.317500000000e+02 -8.261011765929e-02 4.389593271041e-04 2.706432061710e+01
6.320000000000e+02 -8.420318832684e-02 4.370285046438e-04 2.708425154434e+01
6.322500000000e+02 -8.567094579703e-02 4.349029647823e-04 2.710293221727e+01
6.325000000000e+02 -8.704055378634e-02 4.326656576536e-04 2.712024875739e+01
6.327500000000e+02 -8.834215065713e-02 4.304048899503e-04 2.713609343500e+01
6.330000000000e+02 -8.960854620920e-02 4.282135605099e-04 2.715036528928e+01
6.332500000000e+02 -9.087486214705e-02 4.261880232521e-04 2.716297100627e+01
6.335000000000e+02 -9.217809282525e-02 4.244270112825e-04 2.717382549124e+01
6.337500000000e+02 -9.355659945628e-02 4.230304388112e-04 2.718285239309e+01
6.340000000000e+02 -9.504960092307e-02 4.220981333240e-04 2.718998472452e+01
6.342500000000e+02 -9.669652281010e-02 4.217284749761e-04 2.719516511366e+01
6.345000000000e+02 -9.853642717169e-02 4.220170967105e-04 2.719834625095e+01
6.347500000000e+02 -1.006072862986e-01 4.230554122955e-04 2.719949096372e+01
6.350000000000e+02 -1.029453738434e-01 4.249293210241e-04 2.719857244756e+01
6.352500000000e+02 -1.055845550436e-01 4.277177966358e-04 2.719557421371e+01
6.355000000000e+02 -1.085555936306e-01 4.314914590337e-04 2.719048997322e+01
6.357500000000e+02 -1.118855225753e-01 4.363113090493e-04 2.718332347344e+01
6.360000000000e+02 -1.155970669929e-01 4.422276061089e-04 2.717408826314e+01
6.362500000000e+02 -1.197079840753e-01 4.492785036041e-04 2.716280719296e+01
6.365000000000e+02 -1.242306549630e-01 4.574892406739e-04 2.714951208805e+01
6.367500000000e+02 -1.291715395177e-01 4.668709655340e-04 2.713424306187e+01
6.370000000000e+02 -1.345309255674e-01 4.774202288319e-04 2.711704804549e+01
6.372500000000e+02 -1.403025522045e-01 4.891181064594e-04 2.709798195712e+01
6.375000000000e+02 -1.464735553311e-01 5.019300327918e-04 2.707710614084e+01
6.377500000000e+02 -1.530243004248e-01 5.158052911176e-04 2.705448742496e+01
6.380000000000e+02 -1.599285305023e-01 5.306772590658e-04 2.703019748080e+01
6.382500000000e+02 -1.671534824517e-01 5.464634913178e-04 2.700431192969e+01
6.385000000000e+02 -1.746601984995e-01 5.630662514492e-04 2.697690956809e+01
6.387500000000e+02 -1.824038889909e-01 5.803730757206e-04 2.694807147404e+01
6.390000000000e+02 -1.903345136359e-01 5.982579196983e-04 2.691788035871e+01
6.392500000000e+02 -1.983973636315e-01 6.165822354689e-04 2.688641972377e+01
6.395000000000e+02 -2.065338038827e-01 6.351964326147e-04 2.685377319633e+01
6.397500000000e+02 -2.146820694631e-01 6.539414562498e-04 2.682002376837e+01
6.400000000000e+02 -2.227781980368e-01 6.726508706245e-04 2.678525337504e+01
6.402500000000e+02 -2.307569570699e-01 6.911527394539e-04 2.674954215682e+01
6.405000000000e+02 -2.385528888539e-01 7.092718650603e-04 2.671296820510e+01
6.407500000000e+02 -2.461013474629e-01 7.268321141182e-04 2.667560699591e+01
6.410000000000e+02 -2.533395903615e-01 7.436588727869e-04 2.663753116127e+01
6.412500000000e+02 -2.602078493319e-01 7.595814449216e-04 2.659881033515e+01
6.415000000000e+02 -2.666504145396e-01 7.744356719489e-04 2.655951081990e+01
6.417500000000e+02 -2.726166430505e-01 7.880662195745e-04 2.651969571392e+01
6.420000000000e+02 -2.780619685369e-01 8.003292546207e-04 2.647942469186e+01
6.422500000000e+02 -2.829487572505e-01 8.110943061885e-04 2.643875426279e+01
6.425000000000e+02 -2.872471622538e-01 8.202468491767e-04 2.639773767043e+01
6.427500000000e+02 -2.909357604616e-01 8.276899723683e-04 2.635642522507e+01
6.430000000000e+02 -2.940021352124e-01 8.333462975538e-04 2.631486441424e+01
6.432500000000e+02 -2.964433119948e-01 8.371596517944e-04 2.627310004608e+01
6.435000000000e+02 -2.982659646369e-01 8.390960080726e-04 2.623117465523e+01
6.437500000000e+02 -2.994865766050e-01 8.391448652622e-04 2.618912854239e+01
6.440000000000e+02 -3.001312982931e-01 8.373195126589e-04 2.614700021388e+01
6.442500000000e+02 -3.002357616797e-01 8.336577907329e-04 2.610482641293e+01
6.445000000000e+02 -2.998445967259e-01 8.282217061768e-04 2.606264252341e+01
6.447500000000e+02 -2.990108978391e-01 8.210975257803e-04 2.602048256510e+01
6.450000000000e+02 -2.977954049693e-01 8.123945883493e-04 2.597837954368e+01
6.452500000000e+02 -2.962656444751e-01 8.022447591861e-04 2.593636539533e+01
6.455000000000e+02 -2.944948331628e-01 7.908006968286e-04 2.589447125286e+01
6.457500000000e+02 -2.925607444098e-01 7.782344857706e-04 2.585272735200e+01
6.460000000000e+02 -2.905443997264e-01 7.647354838469e-04 2.581116312644e+01
6.462500000000e+02 -2.885287159488e-01 7.505080075928e-04 2.576980725333e+01
6.465000000000e+02 -2.865970920292e-01 7.357690463259e-04 2.572868749147e+01
6.467500000000e+02 -2.848319565167e-01 7.207454390609e-04 2.568783067827e+01
6.470000000000e+02 -2.833133086834e-01 7.056709211685e-04 2.564726270818e+01
6.472500000000e+02 -2.821172854034e-01 6.907832521765e-04 2.560700831109e+01
6.475000000000e+02 -2.813147837446e-01 6.763209998420e-04 2.556709098819e+01
6.477500000000e+02 -2.809701636318e-01 6.625203038630e-04 2.552753297342e+01
6.480000000000e+02 -2.811400239463e-01 6.496116902571e-04 2.548835496822e+01
6.482500000000e+02 -2.818721632669e-01 6.378168856978e-04 2.544957619020e+01
6.485000000000e+02 -2.832046116972e-01 6.273456227010e-04 2.541121412243e+01
6.487500000000e+02 -2.851649133621e-01 6.183926610454e-04 2.537328458265e+01
6.490000000000e+02 -2.877694961702e-01 6.111347713355e-04 2.533580149925e+01
6.492500000000e+02 -2.910233423046e-01 6.057281493807e-04 2.529877703008e+01
6.495000000000e+02 -2.949197547530e-01 6.023057325007e-04 2.526222136875e+01
6.497500000000e+02 -2.994404640508e-01 6.009751588897e-04 2.522614291244e+01
6.500000000000e+02 -3.045558291698e-01 6.018165512472e-04 2.519054811008e+01
6.502500000000e+02 -3.102253996585e-01 6.048811443607e-04 2.515544165599e+01
6.505000000000e+02 -3.163985688279e-01 6.101897232399e-04 2.512082640611e+01
6.507500000000e+02 -3.230155236788e-01 6.177317867750e-04 2.508670350486e+01
6.510000000000e+02 -3.300083978060e-01 6.274651589274e-04 2.505307251279e+01
6.512500000000e+02 -3.373025097938e-01 6.393155804194e-04 2.501993137698e+01
6.515000000000e+02 -3.448178565019e-01 6.531772146581e-04 2.498727659991e+01
6.517500000000e+02 -3.524706728850e-01 6.689133275345e-04 2.495510329853e+01
6.520000000000e+02 -3.601750943238e-01 6.863574576646e-04 2.492340527942e+01
6.522500000000e+02 -3.678449099749e-01 7.053152265640e-04 2.489217517007e+01
6.525000000000e+02 -3.753952536898e-01 7.255661905856e-04 2.486140438580e+01
6.527500000000e+02 -3.827443762866e-01 7.468666783401e-04 2.483108328481e+01
6.530000000000e+02 -3.898152515865e-01 7.689525605840e-04 2.480120109308e+01
6.532500000000e+02 -3.965371693555e-01 7.915428913083e-04 2.477174601989e+01
6.535000000000e+02 -4.028470886230e-01 8.143435494255e-04 2.474270514174e+01
6.537500000000e+02 -4.086908821836e-01 8.370515688897e-04 2.471406445821e+01
6.540000000000e+02 -4.140242968278e-01 8.593595447020e-04 2.468580879254e+01
6.542500000000e+02 -4.188136822657e-01 8.809604082020e-04 2.465792169001e+01
6.545000000000e+02 -4.230364591193e-01 9.015523840022e-04 2.463038539704e+01
6.547500000000e+02 -4.266812631951e-01 9.208440330904e-04 2.460318066618e+01
6.550000000000e+02 -4.297478374510e-01 9.385593032210e-04 2.457628672452e+01
6.552500000000e+02 -4.322466077160e-01 9.544425828412e-04 2.454968107558e+01
6.555000000000e+02 -4.341980071370e-01 9.682634869264e-04 2.452333941752e+01
6.557500000000e+02 -4.356315481302e-01 9.798214296797e-04 2.449723550328e+01
6.560000000000e+02 -4.365846844149e-01 9.889496482609e-04 2.447134107915e+01
6.562500000000e+02 -4.371015069867e-01 9.955190135974e-04 2.444562573820e+01
6.565000000000e+02 -4.372313144213e-01 9.994409641288e-04 2.442005690908e+01
6.567500000000e+02 -4.370271014552e-01 1.000669868126e-03 2.439459980981e+01
6.570000000000e+02 -4.365440424256e-01 9.992046586680e-04 2.436921746455e+01
6.572500000000e+02 -4.358379695014e-01 9.950894142086e-04 2.434387077259e+01
6.575000000000e+02 -4.349639786208e-01 9.884134913867e-04 2.431851856606e+01
6.577500000000e+02 -4.339751272295e-01 9.793103932296e-04 2.429311777053e+01
6.580000000000e+02 -4.329212825514e-01 9.679557119474e-04 2.426762359373e+01
6.582500000000e+02 -4.318482339852e-01 9.545646532716e-04 2.424198971056e+01
6.585000000000e+02 -4.307969509535e-01 9.393880752058e-04 2.421616856594e+01
6.587500000000e+02 -4.298031639636e-01 9.227083701756e-04 2.419011162037e+01
6.590000000000e+02 -4.288971444044e-01 9.048341410047e-04 2.416376968342e+01
6.592500000000e+02 -4.281037372553e-01 8.860945586375e-04 2.413709326893e+01
6.595000000000e+02 -4.274426815625e-01 8.668335526207e-04 2.411003291372e+01
6.597500000000e+02 -4.269290997070e-01 8.474029429384e-04 2.408253956545e+01
6.600000000000e+02 -4.265741673264e-01 8.281554919666e-04 2.405456494247e+01
6.602500000000e+02 -4.263859784967e-01 8.094384548712e-04 2.402606190118e+01
6.605000000000e+02 -4.263704377666e-01 7.915867500676e-04 2.399698479756e+01
6.607500000000e+02 -4.265322141361e-01 7.749166085038e-04 2.396728984669e+01
6.610000000000e+02 -4.268756625932e-01 7.597195548414e-04 2.393693544856e+01
6.612500000000e+02 -4.274056662901e-01 7.462569583113e-04 2.390588253865e+01
6.615000000000e+02 -4.281283413332e-01 7.347553354741e-04 2.387409489048e+01
6.617500000000e+02 -4.290515495245e-01 7.254025510031e-04 2.384153939433e+01
6.620000000000e+02 -4.301852035854e-01 7.183449334100e-04 2.380818635780e+01
6.622500000000e+02 -4.315412947702e-01 7.136854461951e-04 2.377400974213e+01
6.625000000000e+02 -4.331336585995e-01 7.114829466559e-04 2.373898740197e+01
6.627500000000e+02 -4.349774473514e-01 7.117524754595e-04 2.370310128796e+01
6.630000000000e+02 -4.370883544331e-01 7.144667215527e-04 2.366633764517e+01
6.632500000000e+02 -4.394815598853e-01 7.195582459113e-04 2.362868719702e+01
6.635000000000e+02 -4.421705045375e-01 7.269227828534e-04 2.359014529881e+01
6.637500000000e+02 -4.451655328058e-01 7.364232581220e-04 2.355071205856e+01
6.640000000000e+02 -4.484724233750e-01 7.478941476696e-04 2.351039250198e+01
6.642500000000e+02 -4.520910306084e-01 7.611465761459e-04 2.346919662851e+01
6.645000000000e+02 -4.560139628225e-01 7.759732507018e-04 2.342713953742e+01
6.647500000000e+02 -4.602255498269e-01 7.921535999248e-04 2.338424146917e+01
6.650000000000e+02 -4.647011395451e-01 8.094587343918e-04 2.334052778434e+01
6.652500000000e+02 -4.694067347472e-01 8.276558440328e-04 2.329602901865e+01
6.655000000000e+02 -4.742991749780e-01 8.465123779673e-04 2.325078077198e+01
6.657500000000e+02 -4.793267837519e-01 8.657995061950e-04 2.320482361778e+01
6.660000000000e+02 -4.844305695617e-01 8.852950791217e-04 2.315820289585e+01
6.662500000000e+02 -4.895458405184e-01 9.047857484713e-04 2.311096853684e+01
6.665000000000e+02 -4.946043029886e-01 9.240686708755e-04 2.306317476946e+01
6.667500000000e+02 -4.995364404196e-01 9.429525441063e-04 2.301487977400e+01
6.670000000000e+02 -5.042740949652e-01 9.612582046779e-04 2.296614534213e+01
6.672500000000e+02 -5.087530875680e-01 9.788188961770e-04 2.291703646882e+01
6.675000000000e+02 -5.129157670399e-01 9.954802151717e-04 2.286762090636e+01
6.677500000000e+02 -5.167132458434e-01 1.011099894836e-03 2.281796881331e+01
6.680000000000e+02 -5.201073188343e-01 1.025547734859e-03 2.276815227736e+01
6.682500000000e+02 -5.230718202165e-01 1.038705465274e-03 2.271824500450e+01
6.685000000000e+02 -5.255934657306e-01 1.050466833797e-03 2.266832189943e+01
6.687500000000e+02 -5.276720384481e-01 1.060738351951e-03 2.261845884379e+01
6.690000000000e+02 -5.293199969405e-01 1.069439939851e-03 2.256873234560e+01
6.692500000000e+02 -5.305614613517e-01 1.076505848039e-03 2.251921941648e+01
6.695000000000e+02 -5.314306949645e-01 1.081886076611e-03 2.246999731254e+01
6.697500000000e+02 -5.319700848152e-01 1.085548073016e-03 2.242114350032e+01
6.700000000000e+02 -5.322277822002e-01 1.087478532460e-03 2.237273552787e+01
6.702500000000e+02 -5.322550599495e-01 1.087685174039e-03 2.232485094256e+01
6.705000000000e+02 -5.321035309209e-01 1.086198579391e-03 2.227756735579e+01
6.707500000000e+02 -5.318223678567e-01 1.083073548647e-03 2.223096240078e+01
6.710000000000e+02 -5.314556751495e-01 1.078390007106e-03 2.218511378623e+01
6.712500000000e+02 -5.310401708447e-01 1.072253002391e-03 2.214009934604e+01
6.715000000000e+02 -5.306033577053e-01 1.064792377648e-03 2.209599711436e+01
6.717500000000e+02 -5.301623036600e-01 1.056161132186e-03 2.205288533602e+01
6.720000000000e+02 -5.297232202738e-01 1.046532926533e-03 2.201084258276e+01
6.722500000000e+02 -5.292818454560e-01 1.036098381914e-03 2.196994771457e+01
6.725000000000e+02 -5.288247076293e-01 1.025060573936e-03 2.193027987371e+01
6.727500000000e+02 -5.283311682568e-01 1.013629642442e-03 2.189191833717e+01
6.730000000000e+02 -5.277762076086e-01 1.002017109358e-03 2.185494242947e+01
6.732500000000e+02 -5.271335963465e-01 9.904296647611e-04 2.181943117690e+01
6.735000000000e+02 -5.263793807956e-01 9.790633873151e-04 2.178546306291e+01
6.737500000000e+02 -5.254951601308e-01 9.680982051060e-04 2.175311551260e+01
6.740000000000e+02 -5.244710604815e-01 9.576934174817e-04 2.172246447925e+01
6.742500000000e+02 -5.233079205275e-01 9.479841039976e-04 2.169358386563e+01
6.745000000000e+02 -5.220185305021e-01 9.390788480102e-04 2.166654491604e+01
6.747500000000e+02 -5.206278312845e-01 9.310589280483e-04 2.164141569051e+01
6.750000000000e+02 -5.191718889049e-01 9.239787676373e-04 2.161826045856e+01
6.752500000000e+02 -5.176958305166e-01 9.178676494044e-04 2.159713919057e+01
6.755000000000e+02 -5.162508492116e-01 9.127323912272e-04 2.157810706587e+01
6.757500000000e+02 -5.148906459695e-01 9.085608199047e-04 2.156121411416e+01
6.760000000000e+02 -5.136675392073e-01 9.053255705627e-04 2.154650486031e+01
6.762500000000e+02 -5.126286971891e-01 9.029880052391e-04 2.153401808115e+01
6.765000000000e+02 -5.118128166803e-01 9.015019035256e-04 2.152378657906e+01
6.767500000000e+02 -5.112475570559e-01 9.008166892228e-04 2.151583701978e+01
6.770000000000e+02 -5.109479516594e-01 9.008800303157e-04 2.151018979550e+01
6.772500000000e+02 -5.109158906051e-01 9.016396635836e-04 2.150685882991e+01
6.775000000000e+02 -5.111407019905e-01 9.030444869753e-04 2.150585148685e+01
6.777500000000e+02 -5.116006868600e-01 9.050448972121e-04 2.150716837711e+01
6.780000000000e+02 -5.122654415968e-01 9.075925161306e-04 2.151080318484e+01
6.782500000000e+02 -5.130987163375e-01 9.106393769964e-04 2.151674254031e+01
6.785000000000e+02 -5.140615401742e-01 9.141368639572e-04 2.152496582128e+01
6.787500000000e+02 -5.151153223729e-01 9.180343918287e-04 2.153544509808e+01
6.790000000000e+02 -5.162246976541e-01 9.222782205606e-04 2.154814503689e+01
6.792500000000e+02 -5.173598939715e-01 9.268105489926e-04 2.156302287227e+01
6.795000000000e+02 -5.184983970401e-01 9.315688714622e-04 2.158002853715e+01
6.797500000000e+02 -5.196258658741e-01 9.364861676614e-04 2.159910473654e+01
6.800000000000e+02 -5.207361140233e-01 9.414914827285e-04 2.162018725291e+01
6.802500000000e+02 -5.218302186366e-01 9.465113912517e-04 2.164320525650e+01
6.805000000000e+02 -5.229147862524e-01 9.514721357088e-04 2.166808167980e+01
6.807500000000e+02 -5.239994108118e-01 9.563019810499e-04 2.169473379868e+01
6.810000000000e+02 -5.250936541631e-01 9.609340722950e-04 2.172307379270e+01
6.812500000000e+02 -5.262037146751e-01 9.653090409730e-04 2.175300944079e+01
6.815000000000e+02 -5.273291832875e-01 9.693772079256e-04 2.178444485630e+01
6.817500000000e+02 -5.284602420910e-01 9.730999804315e-04 2.181728131483e+01
6.820000000000e+02 -5.295757523105e-01 9.764503596078e-04 2.185141802375e+01
6.822500000000e+02 -5.306424330057e-01 9.794119052271e-04 2.188675302482e+01
6.825000000000e+02 -5.316155073940e-01 9.819769896910e-04 2.192318394971e+01
6.827500000000e+02 -5.324407624077e-01 9.841440276164e-04 2.196060872340e+01
6.830000000000e+02 -5.330578805786e-01 9.859135786940e-04 2.199892627937e+01
6.832500000000e+02 -5.334048619680e-01 9.872847263799e-04 2.203803702753e+01
6.835000000000e+02 -5.334229225649e-01 9.882514690224e-04 2.207784331071e+01
6.837500000000e+02 -5.330613972300e-01 9.887999154981e-04 2.211824977546e+01
6.840000000000e+02 -5.322820151498e-01 9.889067876417e-04 2.215916354033e+01
6.842500000000e+02 -5.310619739747e-01 9.885389917174e-04 2.220049450041e+01
6.845000000000e+02 -5.293954215280e-01 9.876548268718e-04 2.224215544593e+01
6.847500000000e+02 -5.272930906985e-01 9.862065200503e-04 2.228406238602e+01
6.850000000000e+02 -5.247801576520e-01 9.841437819653e-04 2.232613484350e+01
6.852500000000e+02 -5.218925501735e-01 9.814178450135e-04 2.236829624244e+01
6.855000000000e+02 -5.186722473045e-01 9.779855468748e-04 2.241047450524e+01
6.857500000000e+02 -5.151621881724e-01 9.738130226324e-04 2.245260262277e+01
6.860000000000e+02 -5.114015125912e-01 9.688783778524e-04 2.249461933000e+01
6.862500000000e+02 -5.074217679796e-01 9.631729350420e-04 2.253646974562e+01
6.865000000000e+02 -5.032446244096e-01 9.567015972650e-04 2.257810600007e+01
6.867500000000e+02 -4.988813158066e-01 9.494816247469e-04 2.261948768636e+01
6.870000000000e+02 -4.943338712179e-01 9.415404721752e-04 2.266058214314e+01
6.872500000000e+02 -4.895978321641e-01 9.329130312851e-04 2.270136451862e+01
6.875000000000e+02 -4.846660892213e-01 9.236388964067e-04 2.274181763122e+01
6.877500000000e+02 -4.795331067330e-01 9.137597582407e-04 2.278193157620e+01
6.880000000000e+02 -4.741989211788e-01 9.033175160212e-04 2.282170313197e+01
6.882500000000e+02 -4.686723919298e-01 8.923536170546e-04 2.286113506569e+01
6.885000000000e+02 -4.629730142325e-01 8.809090312149e-04 2.290023530825e+01
6.887500000000e+02 -4.571312982522e-01 8.690256667118e-04 2.293901616004e+01
6.890000000000e+02 -4.511873810208e-01 8.567480552843e-04 2.297749348430e+01
6.892500000000e+02 -4.451883836224e-01 8.441259609681e-04 2.301568605158e+01
6.895000000000e+02 -4.391846684916e-01 8.312164288170e-04 2.305361494301e+01
6.897500000000e+02 -4.332256610698e-01 8.180854268198e-04 2.309130313388e+01
6.900000000000e+02 -4.273559100911e-01 8.048092317126e-04 2.312877516451e+01
6.902500000000e+02 -4.216117600622e-01 7.914740818204e-04 2.316605689054e+01
6.905000000000e+02 -4.160191714325e-01 7.781747700948e-04 2.320317529520e+01
6.907500000000e+02 -4.105929931271e-01 7.650124277194e-04 2.324015826177e+01
6.910000000000e+02 -4.053375733591e-01 7.520911854803e-04 2.327703433884e+01
6.912500000000e+02 -4.002486615125e-01 7.395143981046e-04 2.331383237708e+01
6.915000000000e+02 -3.953162370441e-01 7.273807590326e-04 2.335058106706e+01
6.917500000000e+02 -3.905277823561e-01 7.157804598370e-04 2.338730840546e+01
6.920000000000e+02 -3.858715953195e-01 7.047922408320e-04 2.342404098687e+01
6.922500000000e+02 -3.813395634448e-01 6.944812127170e-04 2.346080331218e+01
6.925000000000e+02 -3.769291109049e-01 6.848977583588e-04 2.349761701489e+01
6.927500000000e+02 -3.726440414877e-01 6.760776034074e-04 2.353450017323e+01
6.930000000000e+02 -3.684942550126e-01 6.680422248491e-04 2.357146664697e+01
6.932500000000e+02 -3.644943819346e-01 6.608004752024e-04 2.360852563987e+01
6.935000000000e+02 -3.606616452074e-01 6.543503630928e-04 2.364568132954e+01
6.937500000000e+02 -3.570132657408e-01 6.486812230664e-04 2.368293282010e+01
6.940000000000e+02 -3.535638126117e-01 6.437754847673e-04 2.372027415545e+01
6.942500000000e+02 -3.503229070984e-01 6.396101549964e-04 2.375769466068e+01
6.945000000000e+02 -3.472935361591e-01 6.361577549906e-04 2.379517929119e+01
6.947500000000e+02 -3.444712290378e-01 6.333869954878e-04 2.383270917310e+01
6.950000000000e+02 -3.418441643601e-01 6.312628114091e-04 2.387026219499e+01
6.952500000000e+02 -3.393940796732e-01 6.297458992394e-04 2.390781352042e+01
6.955000000000e+02 -3.370978843903e-01 6.287922934124e-04 2.394533613220e+01
6.957500000000e+02 -3.349297021616e-01 6.283529915122e-04 2.398280132890e+01
6.960000000000e+02 -3.328629576238e-01 6.283733787193e-04 2.402017903068e+01
6.962500000000e+02 -3.308723428323e-01 6.287933636081e-04 2.405743810635e+01
6.965000000000e+02 -3.289353345612e-01 6.295477195447e-04 2.409454659184e+01
6.967500000000e+02 -3.270331576439e-01 6.305670767840e-04 2.413147191774e+01
6.970000000000e+02 -3.251510571216e-01 6.317789981335e-04 2.416818104691e+01
6.972500000000e+02 -3.232780276857e-01 6.331097920483e-04 2.420464073954e+01
6.975000000000e+02 -3.214060344064e-01 6.344863513106e-04 2.424081782252e+01
6.977500000000e+02 -3.195289702544e-01 6.358382585962e-04 2.427667959200e+01
6.980000000000e+02 -3.176415191186e-01 6.370996900229e-04 2.431219423715e+01
6.982500000000e+02 -3.157381596152e-01 6.382111319176e-04 2.434733132065e+01
6.985000000000e+02 -3.138124988231e-01 6.391210075559e-04 2.438206243113e+01
6.987500000000e+02 -3.118569818620e-01 6.397865827093e-04 2.441636165787e+01
6.990000000000e+02 -3.098630763386e-01 6.401747341331e-04 2.445020625480e+01
6.992500000000e+02 -3.078218464362e-01 6.402620297674e-04 2.448357702904e+01
6.995000000000e+02 -3.057248358476e-01 6.400346129042e-04 2.451645884658e+01
6.997500000000e+02 -3.035651319024e-01 6.394876437778e-04 2.454884083090e+01
7.000000000000e+02 -3.013384041626e-01 6.386246159597e-04 2.458071663062e+01
7.002500000000e+02 -2.990438275892e-01 6.374565399131e-04 2.461208438241e+01
7.005000000000e+02 -2.966847001820e-01 6.360011658897e-04 2.464294668821e+01
7.007500000000e+02 -2.942686787067e-01 6.342822352780e-04 2.467331052934e+01
7.010000000000e+02 -2.918076595971e-01 6.323289946645e-04 2.470318697445e+01
7.012500000000e+02 -2.893172219287e-01 6.301757777721e-04 2.473259101391e+01
7.015000000000e+02 -2.868157681504e-01 6.278617730572e-04 2.476154131054e+01
7.017500000000e+02 -2.843233952991e-01 6.254307838732e-04 2.479006005782e+01
7.020000000000e+02 -2.818607297811e-01 6.229311986822e-04 2.481817270185e+01
7.022500000000e+02 -2.794476941366e-01 6.204156750707e-04 2.484590785233e+01
7.025000000000e+02 -2.771023871500e-01 6.179406680783e-04 2.487329721261e+01
7.027500000000e+02 -2.748402440275e-01 6.155658854942e-04 2.490037536583e+01
7.030000000000e+02 -2.726733272286e-01 6.133531639625e-04 2.492717979725e+01
7.032500000000e+02 -2.706100148876e-01 6.113653315574e-04 2.495375065181e+01
7.035000000000e+02 -2.686548706470e-01 6.096645884838e-04 2.498013060009e+01
7.037500000000e+02 -2.668087221327e-01 6.083106262801e-04 2.500636468921e+01
7.040000000000e+02 -2.650690021545e-01 6.073588392004e-04 2.503249991462e+01
7.042500000000e+02 -2.634300511182e-01 6.068581976125e-04 2.505858502922e+01
7.045000000000e+02 -2.618835725345e-01 6.068494112896e-04 2.508466999797e+01
7.047500000000e+02 -2.604189426366e-01 6.073630750822e-04 2.511080570435e+01
7.050000000000e+02 -2.590235518200e-01 6.084182104920e-04 2.513704335889e+01
7.052500000000e+02 -2.576829809747e-01 6.100210170703e-04 2.516343407830e+01
7.055000000000e+02 -2.563810935613e-01 6.121640079798e-04 2.519002847784e+01
7.057500000000e+02 -2.551000923749e-01 6.148255073126e-04 2.521687611009e+01
7.060000000000e+02 -2.538204811176e-01 6.179695264510e-04 2.524402512557e+01
7.062500000000e+02 -2.525210497287e-01 6.215459585821e-04 2.527152185489e+01
7.065000000000e+02 -2.511788764746e-01 6.254910809992e-04 2.529941053324e+01
7.067500000000e+02 -2.497694381426e-01 6.297282522279e-04 2.532773287517e+01
7.070000000000e+02 -2.482667911812e-01 6.341689057806e-04 2.535652785187e+01
7.072500000000e+02 -2.466438850325e-01 6.387136782264e-04 2.538583137402e+01
7.075000000000e+02 -2.448730009423e-01 6.432538518128e-04 2.541567611008e+01
7.077500000000e+02 -2.429262785332e-01 6.476726678099e-04 2.544609108789e+01
7.080000000000e+02 -2.407763359680e-01 6.518470042679e-04 2.547710149826e+01
7.082500000000e+02 -2.383969316087e-01 6.556492135041e-04 2.550872847835e+01
7.085000000000e+02 -2.357636171729e-01 6.589488918941e-04 2.554098871547e+01
7.087500000000e+02 -2.328543825734e-01 6.616151564076e-04 2.557389435050e+01
7.090000000000e+02 -2.296501994177e-01 6.635186312757e-04 2.560745258863e+01
7.092500000000e+02 -2.261355117543e-01 6.645340055956e-04 2.564166565147e+01
7.095000000000e+02 -2.222985707703e-01 6.645422315637e-04 2.567653045141e+01
7.097500000000e+02 -2.181316990676e-01 6.634332080553e-04 2.571203863362e+01
7.100000000000e+02 -2.136313930776e-01 6.611080303655e-04 2.574817634102e+01
7.102500000000e+02 -2.087983745929e-01 6.574815939651e-04 2.578492436876e+01
7.105000000000e+02 -2.036375005942e-01 6.524846443765e-04 2.582225805454e+01
7.107500000000e+02 -1.981576611776e-01 6.460659592681e-04 2.586014745304e+01
7.110000000000e+02 -1.923715962321e-01 6.381940486997e-04 2.589855743433e+01
7.112500000000e+02 -1.862957181776e-01 6.288586744789e-04 2.593744795113e+01
7.115000000000e+02 -1.799498910768e-01 6.180717884926e-04 2.597677411619e+01
7.117500000000e+02 -1.733572464183e-01 6.058682372393e-04 2.601648652947e+01
7.120000000000e+02 -1.665439795192e-01 5.923059307423e-04 2.605653148946e+01
7.122500000000e+02 -1.595391687210e-01 5.774655797519e-04 2.609685136310e+01
7.125000000000e+02 -1.523745806706e-01 5.614499239888e-04 2.613738468854e+01
7.127500000000e+02 -1.450844720725e-01 5.443826032060e-04 2.617806666253e+01
7.130000000000e+02 -1.377053805617e-01 5.264065698590e-04 2.621882922434e+01
7.132500000000e+02 -1.302758576377e-01 5.076821726802e-04 2.625960155362e+01
7.135000000000e+02 -1.228362023651e-01 4.883850659869e-04 2.630031015250e+01
7.137500000000e+02 -1.154280941156e-01 4.687035539188e-04 2.634087933129e+01
7.140000000000e+02 -1.080942147976e-01 4.488358895316e-04 2.638123143663e+01
7.142500000000e+02 -1.008778151324e-01 4.289875334412e-04 2.642128706215e+01
7.145000000000e+02 -9.382218991487e-02 4.093680389192e-04 2.646096557958e+01
7.147500000000e+02 -8.697017875813e-02 3.901881542630e-04 2.650018521374e+01
7.150000000000e+02 -8.036355884628e-02 3.716567638786e-04 2.653886363099e+01
7.152500000000e+02 -7.404249378800e-02 3.539779885073e-04 2.657691805789e+01
7.155000000000e+02 -6.804492388751e-02 3.373482223778e-04 2.661426572879e+01
7.157500000000e+02 -6.240596307201e-02 3.219532906663e-04 2.665082435713e+01
7.160000000000e+02 -5.715737088417e-02 3.079658744077e-04 2.668651230982e+01
7.162500000000e+02 -5.232699868246e-02 2.955429642068e-04 2.672124913798e+01
7.165000000000e+02 -4.793831920132e-02 2.848236000873e-04 2.675495590818e+01
7.167500000000e+02 -4.400997615566e-02 2.759267780951e-04 2.678755576546e+01
7.170000000000e+02 -4.055545384078e-02 2.689496855520e-04 2.681897415575e+01
7.172500000000e+02 -3.758276243183e-02 2.639661305255e-04 2.684913938412e+01
7.175000000000e+02 -3.509420346969e-02 2.610253182520e-04 2.687798316189e+01
7.177500000000e+02 -3.308625808963e-02 2.601509537546e-04 2.690544088362e+01
7.180000000000e+02 -3.154949506550e-02 2.613406283013e-04 2.693145218714e+01
7.182500000000e+02 -3.046858074753e-02 2.645656474331e-04 2.695596153226e+01
7.185000000000e+02 -2.982237925505e-02 2.697710768728e-04 2.697891842814e+01
7.187500000000e+02 -2.958410724041e-02 2.768763521043e-04 2.700027814122e+01
7.190000000000e+02 -2.972157347523e-02 2.857759731286e-04 2.702000186833e+01
7.192500000000e+02 -3.019749179568e-02 2.963408614587e-04 2.703805738887e+01
7.195000000000e+02 -3.096985818940e-02 3.084196957980e-04 2.705441916204e+01
7.197500000000e+02 -3.199240704874e-02 3.218409247997e-04 2.706906890008e+01
7.200000000000e+02 -3.321510969088e-02 3.364146433329e-04 2.708199556810e+01
7.202500000000e+02 -3.458476680671e-02 3.519351587557e-04 2.709319582601e+01
7.205000000000e+02 -3.604561525375e-02 3.681833152913e-04 2.710267393536e+01
7.207500000000e+02 -3.754000660326e-02 3.849292797381e-04 2.711044190696e+01
7.210000000000e+02 -3.900913758841e-02 4.019354786273e-04 2.711651955182e+01
7.212500000000e+02 -4.039376739058e-02 4.189592439530e-04 2.712093418843e+01
7.215000000000e+02 -4.163499306342e-02 4.357560039885e-04 2.712372054009e+01
7.217500000000e+02 -4.267504422131e-02 4.520823011743e-04 2.712492052625e+01
7.220000000000e+02 -4.345802195293e-02 4.676984176619e-04 2.712458272929e+01
7.222500000000e+02 -4.393067861857e-02 4.823713891603e-04 2.712276203604e+01
7.225000000000e+02 -4.404316646006e-02 4.958778325438e-04 2.711951918130e+01
7.227500000000e+02 -4.374970263910e-02 5.080063604539e-04 2.711491997205e+01
7.230000000000e+02 -4.300925652164e-02 5.185602658466e-04 2.710903482739e+01
7.232500000000e+02 -4.178610273035e-02 5.273595574779e-04 2.710193785607e+01
7.235000000000e+02 -4.005037592302e-02 5.342432438240e-04 2.709370628618e+01
7.237500000000e+02 -3.777847990174e-02 5.390709676334e-04 2.708441944880e+01
7.240000000000e+02 -3.495346607482e-02 5.417247014352e-04 2.707415811607e+01
7.242500000000e+02 -3.156528043018e-02 5.421100356296e-04 2.706300355544e+01
7.245000000000e+02 -2.761092902197e-02 5.401572426990e-04 2.705103659149e+01
7.247500000000e+02 -2.309454433417e-02 5.358220969949e-04 2.703833689807e+01
7.250000000000e+02 -1.802734435655e-02 5.290863413017e-04 2.702498195494e+01
7.252500000000e+02 -1.242748279878e-02 5.199579710926e-04 2.701104639545e+01
7.255000000000e+02 -6.319818460344e-03 5.084710930154e-04 2.699660103251e+01
7.257500000000e+02 2.644494909180e-04 4.946856118886e-04 2.698171227637e+01
7.260000000000e+02 7.288190660099e-03 4.786867057188e-04 2.696644127425e+01
7.262500000000e+02 1.470890024365e-02 4.605838454307e-04 2.695084343740e+01
7.265000000000e+02 2.247926722342e-02 4.405097381276e-04 2.693496775340e+01
7.267500000000e+02 3.054785469368e-02 4.186189048602e-04 2.691885637516e+01
7.270000000000e+02 3.885985090143e-02 3.950859901711e-04 2.690254428186e+01
7.272500000000e+02 4.735778725363e-02 3.701041103141e-04 2.688605888250e+01
7.275000000000e+02 5.598240769431e-02 3.438826199615e-04 2.686941994361e+01
7.277500000000e+02 6.467342555211e-02 3.166451194972e-04 2.685263938975e+01
7.280000000000e+02 7.337042534776e-02 2.886269022260e-04 2.683572140260e+01
7.282500000000e+02 8.201366243927e-02 2.600726152032e-04 2.681866247405e+01
7.285000000000e+02 9.054490249904e-02 2.312336094711e-04 2.680145162619e+01
7.287500000000e+02 9.890816872388e-02 2.023654231071e-04 2.678407067849e+01
7.290000000000e+02 1.070505745549e-01 1.737248421110e-04 2.676649465890e+01
7.292500000000e+02 1.149229765391e-01 1.455673218880e-04 2.674869223336e+01
7.295000000000e+02 1.224806462455e-01 1.181441517202e-04 2.673062623096e+01
7.297500000000e+02 1.296837950904e-01 9.169974838808e-05 2.671225423215e+01
7.300000000000e+02 1.364981321527e-01 6.646891175344e-05 2.669352920180e+01
7.302500000000e+02 1.428952295927e-01 4.267437304509e-05 2.667440016079e+01
7.305000000000e+02 1.488527854443e-01 2.052405960087e-05 2.665481291197e+01
7.307500000000e+02 1.543549051857e-01 2.085171741400e-07 2.663471073247e+01
7.310000000000e+02 1.593921138550e-01 -1.810113639714e-05 2.661403514675e+01
7.312500000000e+02 1.639613867033e-01 -3.425556724883e-05 2.659272665137e+01
7.315000000000e+02 1.680660465356e-01 -4.812923209924e-05 2.657072539450e+01
7.317500000000e+02 1.717155078377e-01 -5.962191690116e-05 2.654797194428e+01
7.320000000000e+02 1.749249918852e-01 -6.866030142292e-05 2.652440793114e+01
7.322500000000e+02 1.777151319600e-01 -7.519911300724e-05 2.649997663182e+01
7.325000000000e+02 1.801114768739e-01 -7.922210377487e-05 2.647462366034e+01
7.327500000000e+02 1.821439542999e-01 -8.074244017392e-05 2.644829738394e+01
7.330000000000e+02 1.838462591707e-01 -7.980309275494e-05 2.642094953254e+01
7.332500000000e+02 1.852551909227e-01 -7.647656089005e-05 2.639253550487e+01
7.335000000000e+02 1.864099614873e-01 -7.086425473196e-05 2.636301477698e+01
7.337500000000e+02 1.873514780463e-01 -6.309561377316e-05 2.633235125443e+01
7.340000000000e+02 1.881215985778e-01 -5.332656963247e-05 2.630051339441e+01
7.342500000000e+02 1.887623888716e-01 -4.173784103619e-05 2.626747442386e+01
7.345000000000e+02 1.893154261507e-01 -2.853296341113e-05 2.623321251002e+01
7.347500000000e+02 1.898210367407e-01 -1.393548675231e-05 2.619771066337e+01
7.350000000000e+02 1.903176812637e-01 1.813469527550e-06 2.616095689267e+01
7.352500000000e+02 1.908412572000e-01 1.845866667377e-05 2.612294398412e+01
7.355000000000e+02 1.914245914289e-01 3.573363854413e-05 2.608366956165e+01
7.357500000000e+02 1.920968536751e-01 5.336472942962e-05 2.604313577700e+01
7.360000000000e+02 1.928831935524e-01 7.107435804016e-05 2.600134928345e+01
7.362500000000e+02 1.938043644556e-01 8.858487358176e-05 2.595832096674e+01
7.365000000000e+02 1.948764382495e-01 1.056225346036e-04 2.591406566158e+01
7.367500000000e+02 1.961107219641e-01 1.219210205933e-04 2.586860203935e+01
7.370000000000e+02 1.975136816567e-01 1.372253071542e-04 2.582195229755e+01
7.372500000000e+02 1.990869840596e-01 1.512953323509e-04 2.577414184637e+01
7.375000000000e+02 2.008277385356e-01 1.639091994463e-04 2.572519919291e+01
7.377500000000e+02 2.027287641410e-01 1.748664335981e-04 2.567515563730e+01
7.380000000000e+02 2.047789652842e-01 1.839909756663e-04 2.562404498616e+01
7.382500000000e+02 2.069639059160e-01 1.911335743035e-04 2.557190349308e+01
7.385000000000e+02 2.092663429397e-01 1.961740427245e-04 2.551876949858e+01
7.387500000000e+02 2.116669641543e-01 1.990229264454e-04 2.546468343711e+01
7.390000000000e+02 2.141450845234e-01 1.996229927114e-04 2.540968752388e+01
7.392500000000e+02 2.166794738978e-01 1.979499124144e-04 2.535382581127e+01
7.395000000000e+02 2.192491281838e-01 1.940127144847e-04 2.529714393204e+01
7.397500000000e+02 2.218341038862e-01 1.878535447266e-04 2.523968920484e+01
7.400000000000e+02 2.244162798553e-01 1.795469428027e-04 2.518151043640e+01
7.402500000000e+02 2.269800962902e-01 1.691986375125e-04 2.512265805359e+01
7.405000000000e+02 2.295132057042e-01 1.569437715138e-04 2.506318405695e+01
7.407500000000e+02 2.320070489093e-01 1.429445703126e-04 2.500314200014e+01
7.410000000000e+02 2.344572832187e-01 1.273877958624e-04 2.494258715130e+01
7.412500000000e+02 2.368641122638e-01 1.104815565491e-04 2.488157648280e+01
7.415000000000e+02 2.392324634797e-01 9.245177448531e-05 2.482016875061e+01
7.417500000000e+02 2.415720179029e-01 7.353840761403e-05 2.475842456523e+01
7.420000000000e+02 2.438970730987e-01 5.399145069460e-05 2.469640645972e+01
7.422500000000e+02 2.462262907461e-01 3.406659762419e-05 2.463417888160e+01
7.425000000000e+02 2.485821731545e-01 1.402111549980e-05 2.457180829191e+01
7.427500000000e+02 2.509904691420e-01 -5.890554812590e-06 2.450936310662e+01
7.430000000000e+02 2.534794428525e-01 -2.542115837194e-05 2.444691362818e+01
7.432500000000e+02 2.560788874017e-01 -4.433448611785e-05 2.438453201192e+01
7.435000000000e+02 2.588192137894e-01 -6.240927764171e-05 2.432229205189e+01
7.437500000000e+02 2.617303360593e-01 -7.944271781377e-05 2.426026901461e+01
7.440000000000e+02 2.648405111212e-01 -9.525347275502e-05 2.419853936062e+01
7.442500000000e+02 2.681752872930e-01 -1.096844711430e-04 2.413718040872e+01
7.445000000000e+02 2.717562816870e-01 -1.226048763501e-04 2.407626993526e+01
7.447500000000e+02 2.756001900411e-01 -1.339117652666e-04 2.401588573616e+01
7.450000000000e+02 2.797176877037e-01 -1.435310442427e-04 2.395610508819e+01
7.452500000000e+02 2.841126086353e-01 -1.514179273922e-04 2.389700422162e+01
7.455000000000e+02 2.887811031812e-01 -1.575567005383e-04 2.383865769174e+01
7.457500000000e+02 2.937110689056e-01 -1.619599708486e-04 2.378113778092e+01
7.460000000000e+02 2.988817350800e-01 -1.646673522377e-04 2.372451384118e+01
7.462500000000e+02 3.042634688594e-01 -1.657435778319e-04 2.366885166553e+01
7.465000000000e+02 3.098178365754e-01 -1.652761531570e-04 2.361421285964e+01
7.467500000000e+02 3.154979280693e-01 -1.633725760580e-04 2.356065424434e+01
7.470000000000e+02 3.212489613361e-01 -1.601571988622e-04 2.350822729892e+01
7.472500000000e+02 3.270091761718e-01 -1.557678406192e-04 2.345697764701e+01
7.475000000000e+02 3.327109865616e-01 -1.503521073050e-04 2.340694467465e+01
7.477500000000e+02 3.382824244939e-01 -1.440638450482e-04 2.335816109388e+01
7.480000000000e+02 3.436487893137e-01 -1.370594104906e-04 2.331065271971e+01
7.482500000000e+02 3.487344986810e-01 -1.294941364613e-04 2.326443828028e+01
7.485000000000e+02 3.534650592915e-01 -1.215189699813e-04 2.321952936461e+01
7.487500000000e+02 3.577691907104e-01 -1.132778812723e-04 2.317593035450e+01
7.490000000000e+02 3.615808452795e-01 -1.049049829003e-04 2.313363865808e+01
7.492500000000e+02 3.648413426940e-01 -9.652266074464e-05 2.309264479097e+01
7.495000000000e+02 3.675012158509e-01 -8.823983979969e-05 2.305293278329e+01
7.497500000000e+02 3.695220364916e-01 -8.015136500088e-05 2.301448049189e+01
7.500000000000e+02 3.708779074028e-01 -7.233756069924e-05 2.297726008310e+01
7.502500000000e+02 3.715567170122e-01 -6.486452238850e-05 2.294123855222e+01
7.505000000000e+02 3.715610089396e-01 -5.778480997281e-05 2.290637832379e+01
7.507500000000e+02 3.709085979611e-01 -5.113902026095e-05 2.287263783489e+01
7.510000000000e+02 3.696326871221e-01 -4.495729000917e-05 2.283997221693e+01
7.512500000000e+02 3.677816352806e-01 -3.926131521705e-05 2.280833397567e+01
7.515000000000e+02 3.654183226899e-01 -3.406682666267e-05 2.277767366619e+01
7.517500000000e+02 3.626191131922e-01 -2.938593498312e-05 2.274794058517e+01
7.520000000000e+02 3.594724518966e-01 -2.522953629704e-05 2.271908344864e+01
7.522500000000e+02 3.560771160128e-01 -2.160982375639e-05 2.269105104004e+01
7.525000000000e+02 3.525401561121e-01 -1.854250017936e-05 2.266379282310e+01
7.527500000000e+02 3.489745769187e-01 -1.604876654868e-05 2.263725953874e+01
7.530000000000e+02 3.454967868459e-01 -1.415691178772e-05 2.261140368728e+01
7.532500000000e+02 3.422239106767e-01 -1.290357880800e-05 2.258618005948e+01
7.535000000000e+02 3.392709863090e-01 -1.233449648853e-05 2.256154613603e+01
7.537500000000e+02 3.367481593510e-01 -1.250470198431e-05 2.253746239991e+01
7.540000000000e+02 3.347579215867e-01 -1.347809578144e-05 2.251389271011e+01
7.542500000000e+02 3.333925266537e-01 -1.532647624370e-05 2.249080450569e+01
7.545000000000e+02 3.327316550804e-01 -1.812793258871e-05 2.246816892840e+01
7.547500000000e+02 3.328403943208e-01 -2.196450195947e-05 2.244596103959e+01
7.550000000000e+02 3.337676875686e-01 -2.691928628903e-05 2.242415981619e+01
7.552500000000e+02 3.355452402881e-01 -3.307295745093e-05 2.240274819964e+01
7.555000000000e+02 3.381870244612e-01 -4.049995126955e-05 2.238171296733e+01
7.557500000000e+02 3.416892836675e-01 -4.926414206622e-05 2.236104476821e+01
7.560000000000e+02 3.460311661294e-01 -5.941453800413e-05 2.234073790604e+01
7.562500000000e+02 3.511758555861e-01 -7.098095217526e-05 2.232079018552e+01
7.565000000000e+02 3.570721608250e-01 -8.396997444715e-05 2.230120269499e+01
7.567500000000e+02 3.636564572038e-01 -9.836146873107e-05 2.228197956819e+01
7.570000000000e+02 3.708548417588e-01 -1.141058518501e-04 2.226312770694e+01
7.572500000000e+02 3.785853713973e-01 -1.311223107205e-04 2.224465649440e+01
7.575000000000e+02 3.867602509441e-01 -1.492980500122e-04 2.222657751554e+01
7.577500000000e+02 3.952878559924e-01 -1.684890792982e-04 2.220890414284e+01
7.580000000000e+02 4.040744887926e-01 -1.885218277141e-04 2.219165144332e+01
7.582500000000e+02 4.130258686815e-01 -2.091961493741e-04 2.217483565879e+01
7.585000000000e+02 4.220482887213e-01 -2.302892394702e-04 2.215847419846e+01
7.587500000000e+02 4.310495070989e-01 -2.515604113381e-04 2.214258521662e+01
7.590000000000e+02 4.399393959921e-01 -2.727563945689e-04 2.212718751110e+01
7.592500000000e+02 4.486304371002e-01 -2.936169765051e-04 2.211230052564e+01
7.595000000000e+02 4.570380939220e-01 -3.138805866575e-04 2.209794401948e+01
7.597500000000e+02 4.650811632490e-01 -3.332898159921e-04 2.208413827576e+01
7.600000000000e+02 4.726821048966e-01 -3.515964844622e-04 2.207090398913e+01
7.602500000000e+02 4.797673939190e-01 -3.685662835955e-04 2.205826237450e+01
7.605000000000e+02 4.862678471054e-01 -3.839827363800e-04 2.204623505885e+01
7.607500000000e+02 4.921190215542e-01 -3.976508410102e-04 2.203484440904e+01
7.610000000000e+02 4.972615197584e-01 -4.093998976830e-04 2.202411341845e+01
7.612500000000e+02 5.016413090046e-01 -4.190859068200e-04 2.201406579579e+01
7.615000000000e+02 5.052100161451e-01 -4.265933937490e-04 2.200472597586e+01
7.617500000000e+02 5.079252490949e-01 -4.318366716687e-04 2.199611909492e+01
7.620000000000e+02 5.097509980049e-01 -4.347605019986e-04 2.198827093081e+01
7.622500000000e+02 5.106581923760e-01 -4.353400984526e-04 2.198120780147e+01
7.625000000000e+02 5.106254812851e-01 -4.335804602475e-04 2.197495645731e+01
7.627500000000e+02 5.096402719161e-01 -4.295148885904e-04 2.196954373879e+01
7.630000000000e+02 5.077001187390e-01 -4.232030126324e-04 2.196499662648e+01
7.632500000000e+02 5.048142847854e-01 -4.147280205705e-04 2.196134187121e+01
7.635000000000e+02 5.010054145758e-01 -4.041935141891e-04 2.195860556318e+01
7.637500000000e+02 4.963112577041e-01 -3.917205203197e-04 2.195681313523e+01
7.640000000000e+02 4.907860038316e-01 -3.774443975221e-04 2.195598888276e+01
7.642500000000e+02 4.845010994736e-01 -3.615123180338e-04 2.195615545857e+01
7.645000000000e+02 4.775453794164e-01 -3.440817352420e-04 2.195733385560e+01
7.647500000000e+02 4.700241436715e-01 -3.253195913096e-04 2.195954263109e+01
7.650000000000e+02 4.620572692223e-01 -3.054027036813e-04 2.196279785537e+01
7.652500000000e+02 4.537762751170e-01 -2.845189642629e-04 2.196711257239e+01
7.655000000000e+02 4.453205166616e-01 -2.628691109089e-04 2.197249655126e+01
7.657500000000e+02 4.368327765606e-01 -2.406686875271e-04 2.197895581055e+01
7.660000000000e+02 4.284545865269e-01 -2.181495678370e-04 2.198649269956e+01
7.662500000000e+02 4.203216472877e-01 -1.955605132779e-04 2.199510555070e+01
7.665000000000e+02 4.125597322766e-01 -1.731661766856e-04 2.200478869627e+01
7.667500000000e+02 4.052813603815e-01 -1.512446764382e-04 2.201553248734e+01
7.670000000000e+02 3.985834486591e-01 -1.300831973867e-04 2.202732340828e+01
7.672500000000e+02 3.925460156896e-01 -1.099717366507e-04 2.204014429544e+01
7.675000000000e+02 3.872319333158e-01 -9.119559230280e-05 2.205397433605e+01
7.677500000000e+02 3.826874417055e-01 -7.402690446200e-05 2.206878960693e+01
7.680000000000e+02 3.789433236930e-01 -5.871601599515e-05 2.208456310507e+01
7.682500000000e+02 3.760163853924e-01 -4.548327324630e-05 2.210126481128e+01
7.685000000000e+02 3.739108970663e-01 -3.451179809597e-05 2.211886208474e+01
7.687500000000e+02 3.726198959001e-01 -2.594210576999e-05 2.213731963839e+01
7.690000000000e+02 3.721261830815e-01 -1.986874192236e-05 2.215659940510e+01
7.692500000000e+02 3.724028474018e-01 -1.633847876657e-05 2.217666087529e+01
7.695000000000e+02 3.734135884411e-01 -1.535088290718e-05 2.219746092003e+01
7.697500000000e+02 3.751128308868e-01 -1.686008442730e-05 2.221895369087e+01
7.700000000000e+02 3.774457682471e-01 -2.077753010394e-05 2.224109092778e+01
7.702500000000e+02 3.803486195459e-01 -2.697569785565e-05 2.226382186712e+01
7.705000000000e+02 3.837491006296e-01 -3.529193362797e-05 2.228709346983e+01
7.707500000000e+02 3.875672135155e-01 -4.553231102833e-05 2.231085048569e+01
7.710000000000e+02 3.917162578168e-01 -5.747527612291e-05 2.233503600151e+01
7.712500000000e+02 3.961040727355e-01 -7.087530297410e-05 2.235959163520e+01
7.715000000000e+02 4.006342916566e-01 -8.546644876988e-05 2.238445798473e+01
7.717500000000e+02 4.052075326485e-01 -1.009661067077e-04 2.240957511334e+01
7.720000000000e+02 4.097224271478e-01 -1.170791102949e-04 2.243488307605e+01
7.722500000000e+02 4.140764909062e-01 -1.335021894876e-04 2.246032226823e+01
7.725000000000e+02 4.181668976100e-01 -1.499287769172e-04 2.248583418512e+01
7.727500000000e+02 4.218913332080e-01 -1.660538829921e-04 2.251136182585e+01
7.730000000000e+02 4.251490949611e-01 -1.815788541400e-04 2.253685004111e+01
7.732500000000e+02 4.278426635250e-01 -1.962157022313e-04 2.256224605712e+01
7.735000000000e+02 4.298798991805e-01 -2.096907699572e-04 2.258750001154e+01
7.737500000000e+02 4.311768273857e-01 -2.217472970592e-04 2.261256493438e+01
7.740000000000e+02 4.316610371393e-01 -2.321475047113e-04 2.263739736108e+01
7.742500000000e+02 4.312752964669e-01 -2.406735355086e-04 2.266195716107e+01
7.745000000000e+02 4.299811713788e-01 -2.471283603110e-04 2.268620799837e+01
7.747500000000e+02 4.277620161986e-01 -2.513367496548e-04 2.271011701672e+01
7.750000000000e+02 4.246250687712e-01 -2.531471520375e-04 2.273365516732e+01
7.752500000000e+02 4.206020468975e-01 -2.524343321678e-04 2.275679693955e+01
7.755000000000e+02 4.157481611942e-01 -2.491035824236e-04 2.277952040635e+01
7.757500000000e+02 4.101393343178e-01 -2.430960054906e-04 2.280180691696e+01
7.760000000000e+02 4.038679730959e-01 -2.343950439164e-04 2.282364130102e+01
7.762500000000e+02 3.970374950889e-01 -2.230329514166e-04 2.284501160351e+01
7.765000000000e+02 3.897563510023e-01 -2.090968584785e-04 2.286590911466e+01
7.767500000000e+02 3.821321409124e-01 -1.927332074259e-04 2.288632843427e+01
7.770000000000e+02 3.742665185023e-01 -1.741496441674e-04 2.290626734470e+01
7.772500000000e+02 3.662515653520e-01 -1.536135884289e-04 2.292572724160e+01
7.775000000000e+02 3.581678930282e-01 -1.314469715709e-04 2.294471308494e+01
7.777500000000e+02 3.500847503444e-01 -1.080174602750e-04 2.296323370431e+01
7.780000000000e+02 3.420618893005e-01 -8.372640377463e-05 2.298130179296e+01
7.782500000000e+02 3.341528354698e-01 -5.899450208180e-05 2.299893432889e+01
7.785000000000e+02 3.264088955330e-01 -3.424650902101e-05 2.301615255584e+01
7.787500000000e+02 3.188831654073e-01 -9.896315401870e-06 2.303298187386e+01
7.790000000000e+02 3.116337913632e-01 1.366643363117e-05 2.304945206552e+01
7.792500000000e+02 3.047258665729e-01 3.608661012402e-05 2.306559680016e+01
7.795000000000e+02 2.982315034099e-01 5.705070537049e-05 2.308145368863e+01
7.797500000000e+02 2.922279972361e-01 7.628974470450e-05 2.309706357441e+01
7.800000000000e+02 2.867941805962e-01 9.357905133695e-05 2.311247039569e+01
7.802500000000e+02 2.820054663463e-01 1.087349778535e-04 2.312772055472e+01
7.805000000000e+02 2.779282290227e-01 1.216098704450e-04 2.314286229659e+01
7.807500000000e+02 2.746142406147e-01 1.320869845704e-04 2.315794545437e+01
7.810000000000e+02 2.720960159552e-01 1.400757219420e-04 2.317302085059e+01
7.812500000000e+02 2.703836481237e-01 1.455088826157e-04 2.318813997826e+01
7.815000000000e+02 2.694635866440e-01 1.483422730932e-04 2.320335476285e+01
7.817500000000e+02 2.692995451057e-01 1.485566113409e-04 2.321871729272e+01
7.820000000000e+02 2.698353131539e-01 1.461622120918e-04 2.323427993719e+01
7.822500000000e+02 2.709991878987e-01 1.412047149652e-04 2.325009525817e+01
7.825000000000e+02 2.727093433723e-01 1.337714925192e-04 2.326621614219e+01
7.827500000000e+02 2.748794497158e-01 1.239972050979e-04 2.328269587361e+01
7.830000000000e+02 2.774238450106e-01 1.120675015217e-04 2.329958837685e+01
7.832500000000e+02 2.802616487476e-01 9.821986997880e-05 2.331694821113e+01
7.835000000000e+02 2.833194051755e-01 8.274117889695e-05 2.333483072811e+01
7.837500000000e+02 2.865320479019e-01 6.596167901832e-05 2.335329203191e+01
7.840000000000e+02 2.898422774938e-01 4.824576074703e-05 2.337238885560e+01
7.842500000000e+02 2.931986195230e-01 2.998035296741e-05 2.339217847846e+01
7.845000000000e+02 2.965526209102e-01 1.156179048576e-05 2.341271840167e+01
7.847500000000e+02 2.998557741754e-01 -6.617571703206e-06 2.343406610842e+01
7.850000000000e+02 3.030566967468e-01 -2.418187504862e-05 2.345627868132e+01
7.852500000000e+02 3.060990562498e-01 -4.078231377262e-05 2.347941242274e+01
7.855000000000e+02 3.089206718803e-01 -5.610520353738e-05 2.350352249996e+01
7.857500000000e+02 3.114538481092e-01 -6.987699924099e-05 2.352866256443e+01
7.860000000000e+02 3.136270083929e-01 -8.186646930000e-05 2.355488441060e+01
7.862500000000e+02 3.153673830332e-01 -9.188432929647e-05 2.358223766107e+01
7.865000000000e+02 3.166043706920e-01 -9.978086026097e-05 2.361076952059e+01
7.867500000000e+02 3.172732606848e-01 -1.054426847859e-04 2.364052451346e+01
7.870000000000e+02 3.173187000712e-01 -1.087890129026e-04 2.367154429018e+01
7.872500000000e+02 3.166976252598e-01 -1.097684648226e-04 2.370386744770e+01
7.875000000000e+02 3.153812503007e-01 -1.083567150159e-04 2.373752937346e+01
7.877500000000e+02 3.133561007859e-01 -1.045556774962e-04 2.377256205232e+01
7.880000000000e+02 3.106238205245e-01 -9.839358659689e-05 2.380899392289e+01
7.882500000000e+02 3.072000789318e-01 -8.992610043267e-05 2.384684967043e+01
7.885000000000e+02 3.031127541707e-01 -7.923824210287e-05 2.388614997403e+01
7.887500000000e+02 2.983995540721e-01 -6.644593090361e-05 2.392691131276e+01
7.890000000000e+02 2.931056381791e-01 -5.169716962188e-05 2.396914561133e+01
7.892500000000e+02 2.872813193989e-01 -3.517207147684e-05 2.401286002002e+01
7.895000000000e+02 2.809802600090e-01 -1.708136390674e-05 2.405805651907e+01
7.897500000000e+02 2.742581692162e-01 2.336607024830e-06 2.410473170217e+01
7.900000000000e+02 2.671721539445e-01 2.282054658835e-05 2.415287642749e+01
7.902500000000e+02 2.597806016061e-01 4.409203626091e-05 2.420247562296e+01
7.905000000000e+02 2.521434631783e-01 6.586227900515e-05 2.425350812777e+01
7.907500000000e+02 2.443227723942e-01 8.783939051648e-05 2.430594653375e+01
7.910000000000e+02 2.363831610716e-01 1.097352906620e-04 2.435975719677e+01
7.912500000000e+02 2.283921581937e-01 1.312722008407e-04 2.441490025934e+01
7.915000000000e+02 2.204201284384e-01 1.521880943932e-04 2.447132976191e+01
7.917500000000e+02 2.125397396644e-01 1.722407933440e-04 2.452899383367e+01
7.920000000000e+02 2.048249233510e-01 1.912110000447e-04 2.458783485048e+01
7.922500000000e+02 1.973493822046e-01 2.089037480747e-04 2.464778968434e+01
7.925000000000e+02 1.901847420220e-01 2.251489967371e-04 2.470878991733e+01
7.927500000000e+02 1.833985371218e-01 2.398012289447e-04 2.477076208274e+01
7.930000000000e+02 1.770521325433e-01 2.527388998769e-04 2.483362780936e+01
7.932500000000e+02 1.711988532112e-01 2.638634058549e-04 2.489730401871e+01
7.935000000000e+02 1.658824346144e-01 2.730981546897e-04 2.496170311549e+01
7.937500000000e+02 1.611358717917e-01 2.803882961682e-04 2.502673308035e+01
7.940000000000e+02 1.569808328175e-01 2.857003616418e-04 2.509229772480e+01
7.942500000000e+02 1.534275255973e-01 2.890228164793e-04 2.515829681703e+01
7.945000000000e+02 1.504751105633e-01 2.903662743189e-04 2.522462643797e+01
7.947500000000e+02 1.481124353233e-01 2.897644440482e-04 2.529117920287e+01
7.950000000000e+02 1.463191169647e-01 2.872745045181e-04 2.535784475899e+01
7.952500000000e+02 1.450667550691e-01 2.829775956326e-04 2.542451015766e+01
7.955000000000e+02 1.443201995994e-01 2.769785634353e-04 2.549106042391e+01
7.957500000000e+02 1.440387801891e-01 2.694051020182e-04 2.555737909827e+01
7.960000000000e+02 1.441773890904e-01 2.604061758789e-04 2.562334887589e+01
7.962500000000e+02 1.446874439128e-01 2.501497807135e-04 2.568885213136e+01
7.965000000000e+02 1.455176385251e-01 2.388200331778e-04 2.575377153139e+01
7.967500000000e+02 1.466145493816e-01 2.266137316883e-04 2.581799061776e+01
7.970000000000e+02 1.479231975096e-01 2.137364668455e-04 2.588139424904e+01
7.972500000000e+02 1.493874826060e-01 2.003987216708e-04 2.594386908352e+01
7.975000000000e+02 1.509506372099e-01 1.868119634394e-04 2.600530403660e+01
7.977500000000e+02 1.525558013400e-01 1.731848163438e-04 2.606559059016e+01
7.980000000000e+02 1.541465989041e-01 1.597197912621e-04 2.612462318992e+01
7.982500000000e+02 1.556678173873e-01 1.466104077183e-04 2.618229962417e+01
7.985000000000e+02 1.570662753912e-01 1.340387424157e-04 2.623852132381e+01
7.987500000000e+02 1.582915884696e-01 1.221737433639e-04 2.629319382142e+01
7.990000000000e+02 1.592971432433e-01 1.111696977739e-04 2.634622711605e+01
7.992500000000e+02 1.600409027858e-01 1.011653205675e-04 2.639753615091e+01
7.995000000000e+02 1.604861381264e-01 9.228326908131e-05 2.644704131901e+01
7.997500000000e+02 1.606021291031e-01 8.462953275312e-05 2.649466892974e+01
8.000000000000e+02 1.603645807721e-01 7.829328829059e-05 2.654035175750e+01
8.002500000000e+02 1.597558197072e-01 7.334686241067e-05 2.658402955985e+01
8.005000000000e+02 1.587648955304e-01 6.984544277440e-05 2.662564954405e+01
8.007500000000e+02 1.573873239348e-01 6.782714061954e-05 2.666516683457e+01
8.010000000000e+02 1.556247172591e-01 6.731290554584e-05 2.670254487168e+01
8.012500000000e+02 1.534841676698e-01 6.830664552484e-05 2.673775575824e+01
8.015000000000e+02 1.509776186395e-01 7.079512760763e-05 2.677078051643e+01
8.017500000000e+02 1.481210386269e-01 7.474846546642e-05 2.680160929479e+01
8.020000000000e+02 1.449335886234e-01 8.012059950596e-05 2.683024151459e+01
8.022500000000e+02 1.414368496952e-01 8.685004601861e-05 2.685668590661e+01
8.025000000000e+02 1.376540212886e-01 9.486097357885e-05 2.688096052184e+01
8.027500000000e+02 1.336091957339e-01 1.040645591817e-04 2.690309267924e+01
8.030000000000e+02 1.293267894275e-01 1.143605792772e-04 2.692311880731e+01
8.032500000000e+02 1.248309902013e-01 1.256392787859e-04 2.694108428688e+01
8.035000000000e+02 1.201453517171e-01 1.377834700299e-04 2.695704318883e+01
8.037500000000e+02 1.152924998553e-01 1.506706978876e-04 2.697105792707e+01
8.040000000000e+02 1.102938794274e-01 1.641754400654e-04 2.698319891577e+01
8.042500000000e+02 1.051696300081e-01 1.781713658214e-04 2.699354403399e+01
8.045000000000e+02 9.993847987580e-02 1.925333354341e-04 2.700217813896e+01
8.047500000000e+02 9.461772689997e-02 2.071393765396e-04 2.700919235994e+01
8.050000000000e+02 8.922322437132e-02 2.218722501081e-04 2.701468345315e+01
8.052500000000e+02 8.376941738114e-02 2.366209302040e-04 2.701875293226e+01
8.055000000000e+02 7.826939201663e-02 2.512816386849e-04 2.702150623341e+01
8.057500000000e+02 7.273494866995e-02 2.657585632109e-04 2.702305182653e+01
8.060000000000e+02 6.717668761073e-02 2.799644655295e-04 2.702350015663e+01
8.062500000000e+02 6.160412772462e-02 2.938208089439e-04 2.702296269804e+01
8.065000000000e+02 5.602583079502e-02 3.072577954560e-04 2.702155090638e+01
8.067500000000e+02 5.044956961555e-02 3.202141652219e-04 2.701937518401e+01
8.070000000000e+02 4.488251587895e-02 3.326367812431e-04 2.701654393901e+01
8.072500000000e+02 3.933143306588e-02 3.444803123845e-04 2.701316251010e+01
8.075000000000e+02 3.380291757425e-02 3.557067771425e-04 2.700933225937e+01
8.077500000000e+02 2.830364703380e-02 3.662849036990e-04 2.700514980030e+01
8.080000000000e+02 2.284062280387e-02 3.761897314812e-04 2.700070601837e+01
8.082500000000e+02 1.742142480022e-02 3.854021018870e-04 2.699608541174e+01
8.085000000000e+02 1.205445365294e-02 3.939081553264e-04 2.699136551391e+01
8.087500000000e+02 6.749134075896e-03 4.016990365205e-04 2.698661610959e+01
8.090000000000e+02 1.516088630677e-03 4.087704163283e-04 2.698189900211e+01
8.092500000000e+02 -3.632720754658e-03 4.151221628611e-04 2.697726734663e+01
8.095000000000e+02 -8.683945075520e-03 4.207580029755e-04 2.697276561632e+01
8.097500000000e+02 -1.362282098992e-02 4.256851977352e-04 2.696842911924e+01
8.100000000000e+02 -1.843324601995e-02 4.299141783525e-04 2.696428418032e+01
8.102500000000e+02 -2.309790129477e-02 4.334582573424e-04 2.696034785415e+01
8.105000000000e+02 -2.759845373787e-02 4.363332805764e-04 2.695662812271e+01
8.107500000000e+02 -3.191582670943e-02 4.385573044401e-04 2.695312418136e+01
8.110000000000e+02 -3.603051602725e-02 4.401503304899e-04 2.694982647998e+01
8.112500000000e+02 -3.992296459052e-02 4.411340089507e-04 2.694671716057e+01
8.115000000000e+02 -4.357398946248e-02 4.415314468936e-04 2.694377062169e+01
8.117500000000e+02 -4.696520919963e-02 4.413670334231e-04 2.694095375429e+01
8.120000000000e+02 -5.007951925847e-02 4.406663678113e-04 2.693822665782e+01
8.122500000000e+02 -5.290154558021e-02 4.394562265314e-04 2.693554317752e+01
8.125000000000e+02 -5.541814095923e-02 4.377647066074e-04 2.693285167583e+01
8.127500000000e+02 -5.761878298759e-02 4.356213005151e-04 2.693009547310e+01
8.130000000000e+02 -5.949604551625e-02 4.330572386780e-04 2.692721381446e+01
8.132500000000e+02 -6.104593668786e-02 4.301056798782e-04 2.692414233396e+01
8.135000000000e+02 -6.226826309959e-02 4.268021347215e-04 2.692081387687e+01
8.137500000000e+02 -6.316691312679e-02 4.231848235998e-04 2.691715928731e+01
8.140000000000e+02 -6.375006625791e-02 4.192950607494e-04 2.691310786593e+01
8.142500000000e+02 -6.403036929563e-02 4.151775926554e-04 2.690858828860e+01
8.145000000000e+02 -6.402500743177e-02 4.108809389882e-04 2.690352901953e+01
8.147500000000e+02 -6.375572457153e-02 4.064575802742e-04 2.689785899994e+01
8.150000000000e+02 -6.324876434790e-02 4.019639952607e-04 2.689150828724e+01
8.152500000000e+02 -6.253471859882e-02 3.974608154825e-04 2.688440840323e+01
8.155000000000e+02 -6.164831431056e-02 3.930126234181e-04 2.687649291419e+01
8.157500000000e+02 -6.062812269655e-02 3.886876939389e-04 2.686769779923e+01
8.160000000000e+02 -5.951619895820e-02 3.845575147039e-04 2.685796191440e+01
8.162500000000e+02 -5.835763886752e-02 3.806962487963e-04 2.684722717747e+01
8.165000000000e+02 -5.720009321287e-02 3.771799785048e-04 2.683543893208e+01
8.167500000000e+02 -5.609320270114e-02 3.740858508786e-04 2.682254613060e+01
8.170000000000e+02 -5.508800123514e-02 3.714910591111e-04 2.680850158097e+01
8.172500000000e+02 -5.423625167545e-02 3.694718547098e-04 2.679326194566e+01
8.175000000000e+02 -5.358975830596e-02 3.681022681945e-04 2.677678796765e+01
8.177500000000e+02 -5.319965176848e-02 3.674530493972e-04 2.675904437329e+01
8.180000000000e+02 -5.311564321902e-02 3.675903329298e-04 2.674000000435e+01
8.182500000000e+02 -5.338527727677e-02 3.685746504711e-04 2.671962765945e+01
8.185000000000e+02 -5.405319968717e-02 3.704595205140e-04 2.669790413189e+01
8.187500000000e+02 -5.516041467186e-02 3.732904139571e-04 2.667481007384e+01
8.190000000000e+02 -5.674357976056e-02 3.771037631039e-04 2.665032983489e+01
8.192500000000e+02 -5.883434113191e-02 3.819258237552e-04 2.662445142819e+01
8.195000000000e+02 -6.145869564155e-02 3.877721152636e-04 2.659716627065e+01
8.197500000000e+02 -6.463643967378e-02 3.946466015037e-04 2.656846914000e+01
8.200000000000e+02 -6.838064168759e-02 4.025412434189e-04 2.653835789635e+01
8.202500000000e+02 -7.269724740859e-02 4.114355519292e-04 2.650683344643e+01
8.205000000000e+02 -7.758470582484e-02 4.212964611090e-04 2.647389946509e+01
8.207500000000e+02 -8.303376444380e-02 4.320783362019e-04 2.643956237599e+01
8.210000000000e+02 -8.902729198640e-02 4.437230917274e-04 2.640383111229e+01
8.212500000000e+02 -9.554026601580e-02 4.561605585906e-04 2.636671705894e+01
8.215000000000e+02 -1.025398437374e-01 4.693090241205e-04 2.632823392251e+01
8.217500000000e+02 -1.099855888448e-01 4.830759854952e-04 2.628839772406e+01
8.220000000000e+02 -1.178297367566e-01 4.973589744992e-04 2.624722661862e+01
8.222500000000e+02 -1.260176857819e-01 5.120466824887e-04 2.620474099745e+01
8.225000000000e+02 -1.344884974444e-01 5.270200841656e-04 2.616096335261e+01
8.227500000000e+02 -1.431755745300e-01 5.421537828881e-04 2.611591833091e+01
8.230000000000e+02 -1.520074532343e-01 5.573175305042e-04 2.606963281827e+01
8.232500000000e+02 -1.609086061983e-01 5.723775082294e-04 2.602213584971e+01
8.235000000000e+02 -1.698004518045e-01 5.871981486708e-04 2.597345881644e+01
8.237500000000e+02 -1.786023088827e-01 6.016436230294e-04 2.592363538357e+01
8.240000000000e+02 -1.872325332578e-01 6.155796233178e-04 2.587270171808e+01
8.242500000000e+02 -1.956095778347e-01 6.288748618759e-04 2.582069642597e+01
8.245000000000e+02 -2.036531903038e-01 6.414028352214e-04 2.576766075578e+01
8.247500000000e+02 -2.112855391746e-01 6.530433064933e-04 2.571363863496e+01
8.250000000000e+02 -2.184323715999e-01 6.636838309645e-04 2.565867669331e+01
8.252500000000e+02 -2.250241558351e-01 6.732211919382e-04 2.560282443781e+01
8.255000000000e+02 -2.309971666427e-01 6.815626787885e-04 2.554613418450e+01
8.257500000000e+02 -2.362945361523e-01 6.886272934901e-04 2.548866121178e+01
8.260000000000e+02 -2.408672102571e-01 6.943467156193e-04 2.543046364699e+01
8.262500000000e+02 -2.446748431804e-01 6.986662425461e-04 2.537160257788e+01
8.265000000000e+02 -2.476865656838e-01 7.015455055900e-04 2.531214189184e+01
8.267500000000e+02 -2.498816445380e-01 7.029590156070e-04 2.525214831670e+01
8.270000000000e+02 -2.512500077675e-01 7.028965739703e-04 2.519169121914e+01
8.272500000000e+02 -2.517926356744e-01 7.013635142290e-04 2.513084251692e+01
8.275000000000e+02 -2.515217592582e-01 6.983806664937e-04 2.506967652061e+01
8.277500000000e+02 -2.504609698031e-01 6.939843884718e-04 2.500826966253e+01
8.280000000000e+02 -2.486450736370e-01 6.882261059953e-04 2.494670032965e+01
8.282500000000e+02 -2.461198636481e-01 6.811720243085e-04 2.488504851052e+01
8.285000000000e+02 -2.429416436494e-01 6.729023088273e-04 2.482339555180e+01
8.287500000000e+02 -2.391766189372e-01 6.635104198728e-04 2.476182379072e+01
8.290000000000e+02 -2.349001366562e-01 6.531023025613e-04 2.470041618388e+01
8.292500000000e+02 -2.301956981004e-01 6.417950958247e-04 2.463925597067e+01
8.295000000000e+02 -2.251538991037e-01 6.297162042096e-04 2.457842622725e+01
8.297500000000e+02 -2.198711503987e-01 6.170017630417e-04 2.451800952256e+01
8.300000000000e+02 -2.144483346849e-01 6.037954598321e-04 2.445808746027e+01
8.302500000000e+02 -2.089893076095e-01 5.902469725266e-04 2.439874029820e+01
8.305000000000e+02 -2.035993151528e-01 5.765103097959e-04 2.434004657798e+01
8.307500000000e+02 -1.983833754949e-01 5.627424151379e-04 2.428208268981e+01
8.310000000000e+02 -1.934445783256e-01 5.491012828227e-04 2.422492257553e+01
8.312500000000e+02 -1.888824150772e-01 5.357444438553e-04 2.416863733074e+01
8.315000000000e+02 -1.847911144853e-01 5.228271361127e-04 2.411329492333e+01
8.317500000000e+02 -1.812580399779e-01 5.105005662452e-04 2.405895993872e+01
8.320000000000e+02 -1.783621664345e-01 4.989103242249e-04 2.400569326846e+01
8.322500000000e+02 -1.761727073135e-01 4.881945837404e-04 2.395355197662e+01
8.325000000000e+02 -1.747478297805e-01 4.784825238250e-04 2.390258904324e+01
8.327500000000e+02 -1.741336073308e-01 4.698926855079e-04 2.385285329142e+01
8.330000000000e+02 -1.743631315965e-01 4.625315324137e-04 2.380438924829e+01
8.332500000000e+02 -1.754558055810e-01 4.564919860550e-04 2.375723704289e+01
8.335000000000e+02 -1.774169456394e-01 4.518521843434e-04 2.371143241263e+01
8.337500000000e+02 -1.802375327248e-01 4.486742870818e-04 2.366700664160e+01
8.340000000000e+02 -1.838942699539e-01 4.470035193042e-04 2.362398657744e+01
8.342500000000e+02 -1.883498217489e-01 4.468673051464e-04 2.358239463990e+01
8.345000000000e+02 -1.935533927419e-01 4.482747302383e-04 2.354224887366e+01
8.347500000000e+02 -1.994414680231e-01 4.512160268608e-04 2.350356298438e+01
8.350000000000e+02 -2.059388051345e-01 4.556623456355e-04 2.346634640036e+01
8.352500000000e+02 -2.129597074013e-01 4.615658621728e-04 2.343060433202e+01
8.355000000000e+02 -2.204094133488e-01 4.688599261331e-04 2.339633784738e+01
8.357500000000e+02 -2.281857393397e-01 4.774596075267e-04 2.336354393223e+01
8.360000000000e+02 -2.361808762476e-01 4.872625039803e-04 2.333221554871e+01
8.362500000000e+02 -2.442832600046e-01 4.981496322904e-04 2.330234172632e+01
8.365000000000e+02 -2.523796237679e-01 5.099868493104e-04 2.327390758728e+01
8.367500000000e+02 -2.603570297658e-01 5.226262509193e-04 2.324689443183e+01
8.370000000000e+02 -2.681049913834e-01 5.359080444135e-04 2.322127978885e+01
8.372500000000e+02 -2.755175458327e-01 5.496624549437e-04 2.319703747102e+01
8.375000000000e+02 -2.824952854531e-01 5.637122996569e-04 2.317413759467e+01
8.377500000000e+02 -2.889472872006e-01 5.778752350766e-04 2.315254671449e+01
8.380000000000e+02 -2.947929053471e-01 5.919664213251e-04 2.313222777652e+01
8.382500000000e+02 -2.999633959297e-01 6.058013570205e-04 2.311314029741e+01
8.385000000000e+02 -3.044033073005e-01 6.191988086797e-04 2.309524039551e+01
8.387500000000e+02 -3.080716316336e-01 6.319839176420e-04 2.307848082869e+01
8.390000000000e+02 -3.109426754506e-01 6.439912386915e-04 2.306281125095e+01
8.392500000000e+02 -3.130065958510e-01 6.550678096206e-04 2.304817819517e+01
8.395000000000e+02 -3.142696439847e-01 6.650761354215e-04 2.303452529791e+01
8.397500000000e+02 -3.147540504674e-01 6.738970381588e-04 2.302179356746e+01
8.400000000000e+02 -3.144975589418e-01 6.814323518838e-04 2.300992141854e+01
8.402500000000e+02 -3.135526539092e-01 6.876071947062e-04 2.299884514565e+01
8.405000000000e+02 -3.119854201096e-01 6.923719700771e-04 2.298849896387e+01
8.407500000000e+02 -3.098741470423e-01 6.957043077526e-04 2.297881557776e+01
8.410000000000e+02 -3.073076212278e-01 6.976100559513e-04 2.296972626490e+01
8.412500000000e+02 -3.043832248524e-01 6.981240742157e-04 2.296116149257e+01
8.415000000000e+02 -3.012048187212e-01 6.973102418132e-04 2.295305122619e+01
8.417500000000e+02 -2.978805016443e-01 6.952608264680e-04 2.294532523823e+01
8.420000000000e+02 -2.945203007319e-01 6.920955128483e-04 2.293791383947e+01
8.422500000000e+02 -2.912338190421e-01 6.879594700314e-04 2.293074802077e+01
8.425000000000e+02 -2.881279378530e-01 6.830211377539e-04 2.292376022622e+01
8.427500000000e+02 -2.853045957469e-01 6.774689796595e-04 2.291688471313e+01
8.430000000000e+02 -2.828587173546e-01 6.715078366556e-04 2.291005788459e+01
8.432500000000e+02 -2.808763259509e-01 6.653549462124e-04 2.290321903079e+01
8.435000000000e+02 -2.794328839470e-01 6.592353977831e-04 2.289631064317e+01
8.437500000000e+02 -2.785919051341e-01 6.533772585208e-04 2.288927867035e+01
8.440000000000e+02 -2.784038265988e-01 6.480065464696e-04 2.288207325059e+01
8.442500000000e+02 -2.789052216391e-01 6.433419935079e-04 2.287464864298e+01
8.445000000000e+02 -2.801182789521e-01 6.395899988660e-04 2.286696386814e+01
8.447500000000e+02 -2.820506285814e-01 6.369396058139e-04 2.285898278098e+01
8.450000000000e+02 -2.846954811697e-01 6.355577944636e-04 2.285067408057e+01
8.452500000000e+02 -2.880320228235e-01 6.355851654826e-04 2.284201172889e+01
8.455000000000e+02 -2.920261206322e-01 6.371320379275e-04 2.283297482877e+01
8.457500000000e+02 -2.966312966076e-01 6.402753443952e-04 2.282354743246e+01
8.460000000000e+02 -3.017898604902e-01 6.450560067639e-04 2.281371876178e+01
8.462500000000e+02 -3.074342899419e-01 6.514771859573e-04 2.280348284676e+01
8.465000000000e+02 -3.134887320132e-01 6.595033432676e-04 2.279283841036e+01
8.467500000000e+02 -3.198706510766e-01 6.690602578488e-04 2.278178838552e+01
8.470000000000e+02 -3.264924854498e-01 6.800355780701e-04 2.277033992247e+01
8.472500000000e+02 -3.332633929473e-01 6.922807654319e-04 2.275850388112e+01
8.475000000000e+02 -3.400909791881e-01 7.056137844319e-04 2.274629427672e+01
8.477500000000e+02 -3.468829108324e-01 7.198221312283e-04 2.273372826328e+01
8.480000000000e+02 -3.535485155435e-01 7.346672511185e-04 2.272082528596e+01
8.482500000000e+02 -3.600001629225e-01 7.498891487896e-04 2.270760708162e+01
8.485000000000e+02 -3.661545453966e-01 7.652119939332e-04 2.269409690686e+01
8.487500000000e+02 -3.719337153153e-01 7.803499345756e-04 2.268031930470e+01
8.490000000000e+02 -3.772659194730e-01 7.950132747138e-04 2.266629987886e+01
8.492500000000e+02 -3.820862315544e-01 8.089149394623e-04 2.265206460634e+01
8.495000000000e+02 -3.863369431964e-01 8.217767623167e-04 2.263763995437e+01
8.497500000000e+02 -3.899677723953e-01 8.333358403734e-04 2.262305221567e+01
8.500000000000e+02 -3.929358985287e-01 8.433504864101e-04 2.260832771817e+01
8.502500000000e+02 -3.952058580641e-01 8.516056843373e-04 2.259349227726e+01
8.505000000000e+02 -3.967493740592e-01 8.579179307511e-04 2.257857146263e+01
8.507500000000e+02 -3.975451259440e-01 8.621391992322e-04 2.256359035444e+01
8.510000000000e+02 -3.975785574707e-01 8.641600886786e-04 2.254857365446e+01
8.512500000000e+02 -3.968417174183e-01 8.639118367288e-04 2.253354557076e+01
8.515000000000e+02 -3.953332159902e-01 8.613674661938e-04 2.251853018999e+01
8.517500000000e+02 -3.930582909413e-01 8.565417102823e-04 2.250355145618e+01
8.520000000000e+02 -3.900289861806e-01 8.494899224126e-04 2.248863335819e+01
8.522500000000e+02 -3.862644453688e-01 8.403059863770e-04 2.247380013567e+01
8.525000000000e+02 -3.817913038238e-01 8.291194301521e-04 2.245907650943e+01
8.527500000000e+02 -3.766440845195e-01 8.160915336197e-04 2.244448770013e+01
8.530000000000e+02 -3.708656351784e-01 8.014111954615e-04 2.243005988731e+01
8.532500000000e+02 -3.645074579378e-01 7.852901044719e-04 2.241582019101e+01
8.535000000000e+02 -3.576299256240e-01 7.679577659321e-04 2.240179691484e+01
8.537500000000e+02 -3.503022799590e-01 7.496563464387e-04 2.238801946096e+01
8.540000000000e+02 -3.426024457373e-01 7.306359142370e-04 2.237451873021e+01
8.542500000000e+02 -3.346164980110e-01 7.111494398757e-04 2.236132679039e+01
8.545000000000e+02 -3.264379114093e-01 6.914486670683e-04 2.234847724610e+01
8.547500000000e+02 -3.181664429609e-01 6.717799796769e-04 2.233600480784e+01
8.550000000000e+02 -3.099068185387e-01 6.523810719233e-04 2.232394553843e+01
8.552500000000e+02 -3.017671394399e-01 6.334778694984e-04 2.231233659585e+01
8.555000000000e+02 -2.938571083312e-01 6.152820327537e-04 2.230121592239e+01
8.557500000000e+02 -2.862861460334e-01 5.979891165033e-04 2.229062239606e+01
8.560000000000e+02 -2.791613911898e-01 5.817769511252e-04 2.228059522584e+01
8.562500000000e+02 -2.725856951589e-01 5.668046719505e-04 2.227117405030e+01
8.565000000000e+02 -2.666556086290e-01 5.532120961387e-04 2.226239849264e+01
8.567500000000e+02 -2.614594269845e-01 5.411193592804e-04 2.225430797678e+01
8.570000000000e+02 -2.570753330105e-01 5.306269135662e-04 2.224694125807e+01
8.572500000000e+02 -2.535696271216e-01 5.218157836198e-04 2.224033641547e+01
8.575000000000e+02 -2.509951167597e-01 5.147479958397e-04 2.223453042417e+01
8.577500000000e+02 -2.493897152237e-01 5.094672428558e-04 2.222955872329e+01
8.580000000000e+02 -2.487751978688e-01 5.059994486968e-04 2.222545520695e+01
8.582500000000e+02 -2.491562776072e-01 5.043534516494e-04 2.222225177072e+01
8.585000000000e+02 -2.505199810559e-01 5.045215689274e-04 2.221997813204e+01
8.587500000000e+02 -2.528354531042e-01 5.064801242166e-04 2.221866140114e+01
8.590000000000e+02 -2.560541039090e-01 5.101894866024e-04 2.221832611797e+01
8.592500000000e+02 -2.601103488143e-01 5.155941587138e-04 2.221899389570e+01
8.595000000000e+02 -2.649228659284e-01 5.226225830333e-04 2.222068309242e+01
8.597500000000e+02 -2.703963002710e-01 5.311864798758e-04 2.222340889402e+01
8.600000000000e+02 -2.764235752305e-01 5.411803375951e-04 2.222718297824e+01
8.602500000000e+02 -2.828886048993e-01 5.524805618103e-04 2.223201342120e+01
8.605000000000e+02 -2.896693572164e-01 5.649448959316e-04 2.223790462100e+01
8.607500000000e+02 -2.966411787445e-01 5.784122610465e-04 2.224485703532e+01
8.610000000000e+02 -3.036800853963e-01 5.927025743334e-04 2.225286738114e+01
8.612500000000e+02 -3.106660448843e-01 6.076175841253e-04 2.226192842209e+01
8.615000000000e+02 -3.174859211330e-01 6.229423327438e-04 2.227202902359e+01
8.617500000000e+02 -3.240359832374e-01 6.384474426208e-04 2.228315424187e+01
8.620000000000e+02 -3.302238683204e-01 6.538924656658e-04 2.229528525083e+01
8.622500000000e+02 -3.359698276016e-01 6.690298853620e-04 2.230839975238e+01
8.625000000000e+02 -3.412073302363e-01 6.836102105014e-04 2.232247205052e+01
8.627500000000e+02 -3.458829547261e-01 6.973875918131e-04 2.233747320284e+01
8.630000000000e+02 -3.499556620304e-01 7.101257673603e-04 2.235337165025e+01
8.632500000000e+02 -3.533955740407e-01 7.216043407754e-04 2.237013326875e+01
8.635000000000e+02 -3.561824193570e-01 7.316247665803e-04 2.238772217372e+01
8.637500000000e+02 -3.583037815694e-01 7.400159056199e-04 2.240610092482e+01
8.640000000000e+02 -3.597533721989e-01 7.466387465220e-04 2.242523120229e+01
8.642500000000e+02 -3.605295104782e-01 7.513902611669e-04 2.244507453188e+01
8.645000000000e+02 -3.606338482758e-01 7.542055477454e-04 2.246559258467e+01
8.647500000000e+02 -3.600705992000e-01 7.550591110501e-04 2.248674810083e+01
8.650000000000e+02 -3.588461843399e-01 7.539646495793e-04 2.250850538121e+01
8.652500000000e+02 -3.569693067491e-01 7.509732526921e-04 2.253083074915e+01
8.655000000000e+02 -3.544515402690e-01 7.461707207486e-04 2.255369339108e+01
8.657500000000e+02 -3.513081227664e-01 7.396735906546e-04 2.257706571369e+01
8.660000000000e+02 -3.475589937452e-01 7.316245532008e-04 2.260092392022e+01
8.662500000000e+02 -3.432298274480e-01 7.221872214205e-04 2.262524826792e+01
8.665000000000e+02 -3.383530737265e-01 7.115409669010e-04 2.265002369223e+01
8.667500000000e+02 -3.329686969659e-01 6.998754800087e-04 2.267523993992e+01
8.670000000000e+02 -3.271246578264e-01 6.873857001313e-04 2.270089183043e+01
8.672500000000e+02 -3.208770322556e-01 6.742671659867e-04 2.272697941448e+01
8.675000000000e+02 -3.142897486269e-01 6.607119174346e-04 2.275350807218e+01
8.677500000000e+02 -3.074339085250e-01 6.469048487598e-04 2.278048836372e+01
8.680000000000e+02 -3.003868531351e-01 6.330211563003e-04 2.280793615319e+01
8.682500000000e+02 -2.932308396818e-01 6.192240306589e-04 2.283587229173e+01
8.685000000000e+02 -2.860515455726e-01 6.056630842686e-04 2.286432243848e+01
8.687500000000e+02 -2.789363516711e-01 5.924733748656e-04 2.289331660498e+01
8.690000000000e+02 -2.719725802878e-01 5.797751557200e-04 2.292288896134e+01
8.692500000000e+02 -2.652455943505e-01 5.676738683383e-04 2.295307727499e+01
8.695000000000e+02 -2.588368846356e-01 5.562606139644e-04 2.298392232180e+01
8.697500000000e+02 -2.528221887964e-01 5.456130678634e-04 2.301546752457e+01
8.700000000000e+02 -2.472695969661e-01 5.357965651510e-04 2.304775814330e+01
8.702500000000e+02 -2.422377673924e-01 5.268653990183e-04 2.308084086109e+01
8.705000000000e+02 -2.377742388628e-01 5.188641624073e-04 2.311476294784e+01
8.707500000000e+02 -2.339139372163e-01 5.118290808444e-04 2.314957177753e+01
8.710000000000e+02 -2.306779411720e-01 5.057891650231e-04 2.318531410435e+01
8.712500000000e+02 -2.280726208342e-01 5.007671439094e-04 2.322203537302e+01
8.715000000000e+02 -2.260892002592e-01 4.967798518188e-04 2.325977919884e+01
8.717500000000e+02 -2.247038905246e-01 4.938382406099e-04 2.329858670299e+01
8.720000000000e+02 -2.238786424560e-01 4.919468933250e-04 2.333849587681e+01
8.722500000000e+02 -2.235625055506e-01 4.911027209371e-04 2.337954111691e+01
8.725000000000e+02 -2.236936693074e-01 4.912934091634e-04 2.342175264733e+01
8.727500000000e+02 -2.242020789332e-01 4.924955335246e-04 2.346515598224e+01
8.730000000000e+02 -2.250124667557e-01 4.946721806751e-04 2.350977155455e+01
8.732500000000e+02 -2.260477219047e-01 4.977712668678e-04 2.355561425308e+01
8.735000000000e+02 -2.272323597661e-01 5.017235027380e-04 2.360269303685e+01
8.737500000000e+02 -2.284957864590e-01 5.064409769879e-04 2.365101068487e+01
8.740000000000e+02 -2.297752590772e-01 5.118170876371e-04 2.370056350945e+01
8.742500000000e+02 -2.310182083488e-01 5.177269537500e-04 2.375134118510e+01
8.745000000000e+02 -2.321838245001e-01 5.240293004207e-04 2.380332659778e+01
8.747500000000e+02 -2.332436793790e-01 5.305694561041e-04 2.385649585516e+01
8.750000000000e+02 -2.341814522284e-01 5.371834695180e-04 2.391081827573e+01
8.752500000000e+02 -2.349916824003e-01 5.437032135575e-04 2.396625650031e+01
8.755000000000e+02 -2.356777225224e-01 5.499623257185e-04 2.402276661237e+01
8.757500000000e+02 -2.362490015732e-01 5.558022724854e-04 2.408029842415e+01
8.760000000000e+02 -2.367179230371e-01 5.610786263114e-04 2.413879570949e+01
8.762500000000e+02 -2.370966212847e-01 5.656667930372e-04 2.419819653108e+01
8.765000000000e+02 -2.373939028136e-01 5.694668965905e-04 2.425843361509e+01
8.767500000000e+02 -2.376126558828e-01 5.724074559666e-04 2.431943466843e+01
8.770000000000e+02 -2.377479765681e-01 5.744474922556e-04 2.438112286494e+01
8.772500000000e+02 -2.377862162899e-01 5.755770010068e-04 2.444341720879e+01
8.775000000000e+02 -2.377050346317e-01 5.758156285829e-04 2.450623289881e+01
8.777500000000e+02 -2.374745002765e-01 5.752097241391e-04 2.456948184928e+01
8.780000000000e+02 -2.370590903245e-01 5.738278894719e-04 2.463307296392e+01
8.782500000000e+02 -2.364204843892e-01 5.717555496527e-04 2.469691268408e+01
8.785000000000e+02 -2.355207925596e-01 5.690887191059e-04 2.476090527124e+01
8.787500000000e+02 -2.343260107745e-01 5.659275559591e-04 2.482495327099e+01
8.790000000000e+02 -2.328093670418e-01 5.623702856113e-04 2.488895798691e+01
8.792500000000e+02 -2.309541549691e-01 5.585076512277e-04 2.495281977797e+01
8.795000000000e+02 -2.287559811116e-01 5.544186482907e-04 2.501643865226e+01
8.797500000000e+02 -2.262239949695e-01 5.501673846624e-04 2.507971455528e+01
8.800000000000e+02 -2.233812159238e-01 5.458016447973e-04 2.514254796923e+01
8.802500000000e+02 -2.202637331420e-01 5.413528619187e-04 2.520484032477e+01
8.805000000000e+02 -2.169189111449e-01 5.368374874331e-04 2.526649440180e+01
8.807500000000e+02 -2.134028264753e-01 5.322597353891e-04 2.532741492697e+01
8.810000000000e+02 -2.097769907919e-01 5.276151400093e-04 2.538750896375e+01
8.812500000000e+02 -2.061047475576e-01 5.228946423054e-04 2.544668640916e+01
8.815000000000e+02 -2.024475593694e-01 5.180888267090e-04 2.550486035258e+01
8.817500000000e+02 -1.988615716138e-01 5.131920086477e-04 2.556194764155e+01
8.820000000000e+02 -1.953946023760e-01 5.082056332692e-04 2.561786919928e+01
8.822500000000e+02 -1.920838702461e-01 5.031408458671e-04 2.567255043707e+01
8.825000000000e+02 -1.889545860152e-01 4.980199531112e-04 2.572592162785e+01
8.827500000000e+02 -1.860194790575e-01 4.928768209677e-04 2.577791816335e+01
8.830000000000e+02 -1.832793025743e-01 4.877561164981e-04 2.582848098378e+01
8.832500000000e+02 -1.807241595222e-01 4.827115194493e-04 2.587755676591e+01
8.835000000000e+02 -1.783355732644e-01 4.778031744203e-04 2.592509822426e+01
8.837500000000e+02 -1.760890499530e-01 4.730946376417e-04 2.597106425014e+01
8.840000000000e+02 -1.739569335982e-01 4.686495047580e-04 2.601542022509e+01
8.842500000000e+02 -1.719112808434e-01 4.645281936837e-04 2.605813813613e+01
8.845000000000e+02 -1.699265377133e-01 4.607851147681e-04 2.609919665825e+01
8.847500000000e+02 -1.679818022265e-01 4.574662372342e-04 2.613858139566e+01
8.850000000000e+02 -1.660625334902e-01 4.546077033617e-04 2.617628482488e+01
8.852500000000e+02 -1.641615642087e-01 4.522349470294e-04 2.621230648474e+01
8.855000000000e+02 -1.622794316914e-01 4.503630408872e-04 2.624665286177e+01
8.857500000000e+02 -1.604239705695e-01 4.489974515704e-04 2.627933750324e+01
8.860000000000e+02 -1.586093284813e-01 4.481358632732e-04 2.631038084272e+01
8.862500000000e+02 -1.568544232838e-01 4.477700733862e-04 2.633981020632e+01
8.865000000000e+02 -1.551810840781e-01 4.478884302831e-04 2.636765962292e+01
8.867500000000e+02 -1.536120240307e-01 4.484782964106e-04 2.639396959788e+01
8.870000000000e+02 -1.521687530696e-01 4.495280181488e-04 2.641878693985e+01
8.872500000000e+02 -1.508697083684e-01 4.510287804464e-04 2.644216441215e+01
8.875000000000e+02 -1.497286906131e-01 4.529758784860e-04 2.646416034330e+01
8.877500000000e+02 -1.487536633829e-01 4.553690445360e-04 2.648483825350e+01
8.880000000000e+02 -1.479460953683e-01 4.582123485399e-04 2.650426632897e+01
8.882500000000e+02 -1.473007912647e-01 4.615132845039e-04 2.652251686893e+01
8.885000000000e+02 -1.468061931601e-01 4.652810725395e-04 2.653966571082e+01
8.887500000000e+02 -1.464451374946e-01 4.695246500903e-04 2.655579156716e+01
8.890000000000e+02 -1.461959595104e-01 4.742502643357e-04 2.657097534366e+01
8.892500000000e+02 -1.460338036051e-01 4.794587178439e-04 2.658529943853e+01
8.895000000000e+02 -1.459320821385e-01 4.851428464021e-04 2.659884700548e+01
8.897500000000e+02 -1.458638999553e-01 4.912851257388e-04 2.661170123969e+01
8.900000000000e+02 -1.458033772991e-01 4.978556366340e-04 2.662394463749e+01
8.902500000000e+02 -1.457267537108e-01 5.048106104259e-04 2.663565828945e+01
8.905000000000e+02 -1.456132209479e-01 5.120916007049e-04 2.664692118845e+01
8.907500000000e+02 -1.454454354909e-01 5.196253674504e-04 2.665780956132e+01
8.910000000000e+02 -1.452096734607e-01 5.273244010177e-04 2.666839627964e+01
8.912500000000e+02 -1.448957409234e-01 5.350882656189e-04 2.667875020411e+01
8.915000000000e+02 -1.444965459086e-01 5.428054439267e-04 2.668893565364e+01
8.917500000000e+02 -1.440074521917e-01 5.503556685846e-04 2.669901195784e+01
8.920000000000e+02 -1.434255713213e-01 5.576128395550e-04 2.670903287765e+01
8.922500000000e+02 -1.427489084857e-01 5.644480082904e-04 2.671904622907e+01
8.925000000000e+02 -1.419755124449e-01 5.707323716788e-04 2.672909357434e+01
8.927500000000e+02 -1.411028218198e-01 5.763409043583e-04 2.673920972819e+01
8.930000000000e+02 -1.401269766356e-01 5.811549065039e-04 2.674942266024e+01
8.932500000000e+02 -1.390425142798e-01 5.850650259896e-04 2.675975307080e+01
8.935000000000e+02 -1.378420794616e-01 5.879734976450e-04 2.677021439056e+01
8.937500000000e+02 -1.365164888257e-01 5.897963210796e-04 2.678081259869e+01
8.940000000000e+02 -1.350550080838e-01 5.904650241546e-04 2.679154607439e+01
8.942500000000e+02 -1.334456750525e-01 5.899276452479e-04 2.680240584072e+01
8.945000000000e+02 -1.316759847063e-01 5.881498535750e-04 2.681337539837e+01
8.947500000000e+02 -1.297334511559e-01 5.851151754482e-04 2.682443115032e+01
8.950000000000e+02 -1.276064421032e-01 5.808251923771e-04 2.683554241698e+01
8.952500000000e+02 -1.252848659673e-01 5.752992803733e-04 2.684667184349e+01
8.955000000000e+02 -1.227608369666e-01 5.685741953591e-04 2.685777588086e+01
8.957500000000e+02 -1.200293476790e-01 5.607035051957e-04 2.686880503084e+01
8.960000000000e+02 -1.170887242920e-01 5.517566778990e-04 2.687970444260e+01
8.962500000000e+02 -1.139409381716e-01 5.418180255966e-04 2.689041457036e+01
8.965000000000e+02 -1.105918558645e-01 5.309857023019e-04 2.690087155862e+01
8.967500000000e+02 -1.070512219652e-01 5.193703752379e-04 2.691100798999e+01
8.970000000000e+02 -1.033325444625e-01 5.070938890034e-04 2.692075350138e+01
8.972500000000e+02 -9.945283360276e-02 4.942877870523e-04 2.693003538585e+01
8.975000000000e+02 -9.543220178459e-02 4.810917172827e-04 2.693877939193e+01
8.977500000000e+02 -9.129342351598e-02 4.676517121404e-04 2.694691014563e+01
8.980000000000e+02 -8.706138004024e-02 4.541183163820e-04 2.695435192743e+01
8.982500000000e+02 -8.276250679781e-02 4.406446154981e-04 2.696102920267e+01
8.985000000000e+02 -7.842422943038e-02 4.273842591423e-04 2.696686734290e+01
8.987500000000e+02 -7.407440525548e-02 4.144890895143e-04 2.697179295243e+01
8.990000000000e+02 -6.974083982382e-02 4.021070962907e-04 2.697573466320e+01
8.992500000000e+02 -6.545081145200e-02 3.903799181604e-04 2.697862341645e+01
8.995000000000e+02 -6.123068995384e-02 3.794406364122e-04 2.698039304575e+01
8.997500000000e+02 -5.710563739583e-02 3.694116511961e-04 2.698098083628e+01
9.000000000000e+02 -5.309930841453e-02 3.604022499726e-04 2.698032775646e+01
9.002500000000e+02 -4.923370327194e-02 3.525069060016e-04 2.697837913444e+01
9.005000000000e+02 -4.552896677592e-02 3.458031548045e-04 2.697508483802e+01
9.007500000000e+02 -4.200333520743e-02 3.403503426487e-04 2.697039992099e+01
9.010000000000e+02 -3.867299773355e-02 3.361880366814e-04 2.696428478124e+01
9.012500000000e+02 -3.555208700439e-02 3.333353928827e-04 2.695670577184e+01
9.015000000000e+02 -3.265256945727e-02 3.317903100255e-04 2.694763535615e+01
9.017500000000e+02 -2.998420319211e-02 3.315293534499e-04 2.693705252872e+01
9.020000000000e+02 -2.755448241734e-02 3.325080399980e-04 2.692494320225e+01
9.022500000000e+02 -2.536851710785e-02 3.346612239759e-04 2.691130026572e+01
9.025000000000e+02 -2.342897922133e-02 3.379043802565e-04 2.689612402996e+01
9.027500000000e+02 -2.173597861887e-02 3.421347448320e-04 2.687942217809e+01
9.030000000000e+02 -2.028697314468e-02 3.472331048469e-04 2.686120994979e+01
9.032500000000e+02 -1.907669393777e-02 3.530658988029e-04 2.684151024664e+01
9.035000000000e+02 -1.809705376663e-02 3.594874077964e-04 2.682035340241e+01
9.037500000000e+02 -1.733712365425e-02 3.663423661304e-04 2.679777713174e+01
9.040000000000e+02 -1.678311257390e-02 3.734686165882e-04 2.677382641270e+01
9.042500000000e+02 -1.641842816062e-02 3.806999394050e-04 2.674855299056e+01
9.045000000000e+02 -1.622377037285e-02 3.878689455115e-04 2.672201509492e+01
9.047500000000e+02 -1.617726712162e-02 3.948098662981e-04 2.669427708243e+01
9.050000000000e+02 -1.625473397054e-02 4.013614134737e-04 2.666540870379e+01
9.052500000000e+02 -1.642992932203e-02 4.073694960984e-04 2.663548465084e+01
9.055000000000e+02 -1.667491293412e-02 4.126897975640e-04 2.660458386706e+01
9.057500000000e+02 -1.696045125043e-02 4.171901462053e-04 2.657278881964e+01
9.060000000000e+02 -1.725642360341e-02 4.207525264395e-04 2.654018491482e+01
9.062500000000e+02 -1.753237433537e-02 4.232751279144e-04 2.650685951906e+01
9.065000000000e+02 -1.775799290657e-02 4.246738323331e-04 2.647290129673e+01
9.067500000000e+02 -1.790359709082e-02 4.248833460508e-04 2.643839954542e+01
9.070000000000e+02 -1.794073761723e-02 4.238583371143e-04 2.640344319806e+01
9.072500000000e+02 -1.784266944005e-02 4.215739206941e-04 2.636812017227e+01
9.075000000000e+02 -1.758479140619e-02 4.180257992780e-04 2.633251676280e+01
9.077500000000e+02 -1.714519100337e-02 4.132304172468e-04 2.629671665676e+01
9.080000000000e+02 -1.650493650455e-02 4.072242709512e-04 2.626080055395e+01
9.082500000000e+02 -1.564845634656e-02 4.000632821604e-04 2.622484543149e+01
9.085000000000e+02 -1.456384584516e-02 3.918218127807e-04 2.618892386130e+01
9.087500000000e+02 -1.324296889505e-02 3.825911542992e-04 2.615310379721e+01
9.090000000000e+02 -1.168167658662e-02 3.724779553045e-04 2.611744780034e+01
9.092500000000e+02 -9.879766273970e-03 3.616023474825e-04 2.608201296955e+01
9.095000000000e+02 -7.840987242066e-03 3.500959805167e-04 2.604685051270e+01
9.097500000000e+02 -5.572945877819e-03 3.380998938405e-04 2.601200543404e+01
9.100000000000e+02 -3.086913350325e-03 3.257619968720e-04 2.597751647606e+01
9.102500000000e+02 -3.975623403280e-04 3.132346504505e-04 2.594341614903e+01
9.105000000000e+02 2.477280704689e-03 3.006722066381e-04 2.590973049213e+01
9.107500000000e+02 5.517013576720e-03 2.882284555554e-04 2.587647925234e+01
9.110000000000e+02 8.698639376533e-03 2.760542544587e-04 2.584367613398e+01
9.112500000000e+02 1.199717576075e-02 2.642949917412e-04 2.581132875635e+01
9.115000000000e+02 1.538610242743e-02 2.530883617817e-04 2.577943903016e+01
9.117500000000e+02 1.883781623673e-02 2.425622966771e-04 2.574800355038e+01
9.120000000000e+02 2.232409583679e-02 2.328328693705e-04 2.571701374003e+01
9.122500000000e+02 2.581656278212e-02 2.240026760518e-04 2.568645637106e+01
9.125000000000e+02 2.928713795449e-02 2.161593112715e-04 2.565631393415e+01
9.127500000000e+02 3.270847942180e-02 2.093741180624e-04 2.562656504870e+01
9.130000000000e+02 3.605437901361e-02 2.037014457106e-04 2.559718501723e+01
9.132500000000e+02 3.930017829486e-02 1.991777701952e-04 2.556814610029e+01
9.135000000000e+02 4.242310791314e-02 1.958214939270e-04 2.553941804901e+01
9.137500000000e+02 4.540257564587e-02 1.936331051979e-04 2.551096861699e+01
9.140000000000e+02 4.822047769990e-02 1.925952253593e-04 2.548276381426e+01
9.142500000000e+02 5.086140180892e-02 1.926733407833e-04 2.545476838456e+01
9.145000000000e+02 5.331277838333e-02 1.938168077580e-04 2.542694624024e+01
9.147500000000e+02 5.556505265099e-02 1.959597245372e-04 2.539926062697e+01
9.150000000000e+02 5.761170132513e-02 1.990226114147e-04 2.537167461999e+01
9.152500000000e+02 5.944930198824e-02 2.029137292921e-04 2.534415119810e+01
9.155000000000e+02 6.107745335301e-02 2.075310844231e-04 2.531665366417e+01
9.157500000000e+02 6.249873418800e-02 2.127641062893e-04 2.528914566048e+01
9.160000000000e+02 6.371854015053e-02 2.184958401387e-04 2.526159151713e+01
9.162500000000e+02 6.474493591510e-02 2.246048864743e-04 2.523395620807e+01
9.165000000000e+02 6.558842309485e-02 2.309675438552e-04 2.520620563885e+01
9.167500000000e+02 6.626170229356e-02 2.374598496788e-04 2.517830656165e+01
9.170000000000e+02 6.677939588073e-02 2.439596122394e-04 2.515022681744e+01
9.172500000000e+02 6.715773834192e-02 2.503483815408e-04 2.512193523914e+01
9.175000000000e+02 6.741425107543e-02 2.565132920034e-04 2.509340175929e+01
9.177500000000e+02 6.756744112156e-02 2.623486423058e-04 2.506459751584e+01
9.180000000000e+02 6.763641223560e-02 2.677576049796e-04 2.503549473425e+01
9.182500000000e+02 6.764059301177e-02 2.726533236681e-04 2.500606693579e+01
9.185000000000e+02 6.759934617200e-02 2.769602664416e-04 2.497628882743e+01
9.187500000000e+02 6.753168886006e-02 2.806150043797e-04 2.494613643323e+01
9.190000000000e+02 6.745597622508e-02 2.835669648931e-04 2.491558710960e+01
9.192500000000e+02 6.738967384192e-02 2.857787152186e-04 2.488461967443e+01
9.195000000000e+02 6.734904475680e-02 2.872264264429e-04 2.485321437708e+01
9.197500000000e+02 6.734896561654e-02 2.878997459314e-04 2.482135302954e+01
9.200000000000e+02 6.740279770218e-02 2.878014086000e-04 2.478901914597e+01
9.202500000000e+02 6.752215919061e-02 2.869470617673e-04 2.475619793832e+01
9.205000000000e+02 6.771688193436e-02 2.853643615336e-04 2.472287648629e+01
9.207500000000e+02 6.799493210337e-02 2.830924602428e-04 2.468904382067e+01
9.210000000000e+02 6.836237597590e-02 2.801807415956e-04 2.465469102020e+01
9.212500000000e+02 6.882344623258e-02 2.766875759663e-04 2.461981135916e+01
9.215000000000e+02 6.938050913954e-02 2.726793721722e-04 2.458440032809e+01
9.217500000000e+02 7.003419125246e-02 2.682290719111e-04 2.454845576335e+01
9.220000000000e+02 7.078352297847e-02 2.634146756328e-04 2.451197794468e+01
9.222500000000e+02 7.162599460167e-02 2.583178667961e-04 2.447496958681e+01
9.225000000000e+02 7.255780241733e-02 2.530224210778e-04 2.443743595364e+01
9.227500000000e+02 7.357394156557e-02 2.476128129425e-04 2.439938481114e+01
9.230000000000e+02 7.466846555760e-02 2.421726967974e-04 2.436082648170e+01
9.232500000000e+02 7.583461294424e-02 2.367835193291e-04 2.432177376506e+01
9.235000000000e+02 7.706505587241e-02 2.315231979470e-04 2.428224192205e+01
9.237500000000e+02 7.835206248084e-02 2.264649150583e-04 2.424224857551e+01
9.240000000000e+02 7.968767744391e-02 2.216759072118e-04 2.420181359578e+01
9.242500000000e+02 8.106391578163e-02 2.172166319276e-04 2.416095898359e+01
9.245000000000e+02 8.247290497155e-02 2.131397184386e-04 2.411970869333e+01
9.247500000000e+02 8.390703172896e-02 2.094895263677e-04 2.407808846022e+01
9.250000000000e+02 8.535906489308e-02 2.063013394962e-04 2.403612559162e+01
9.252500000000e+02 8.682224366540e-02 2.036013071196e-04 2.399384874147e+01
9.255000000000e+02 8.829036506963e-02 2.014059784509e-04 2.395128768002e+01
9.257500000000e+02 8.975783434766e-02 1.997223923881e-04 2.390847304527e+01
9.260000000000e+02 9.121967828501e-02 1.985483737892e-04 2.386543607573e+01
9.262500000000e+02 9.267157985887e-02 1.978725686945e-04 2.382220837579e+01
9.265000000000e+02 9.410985161234e-02 1.976750916746e-04 2.377882165002e+01
9.267500000000e+02 9.553141967934e-02 1.979280345293e-04 2.373530746858e+01
9.270000000000e+02 9.693376265741e-02 1.985963689337e-04 2.369169700612e+01
9.272500000000e+02 9.831489261416e-02 1.996385345175e-04 2.364802086704e+01
9.275000000000e+02 9.967327519433e-02 2.010075589925e-04 2.360430886276e+01
9.277500000000e+02 1.010077737533e-01 2.026520150872e-04 2.356058984769e+01
9.280000000000e+02 1.023175860162e-01 2.045170612422e-04 2.351689158503e+01
9.282500000000e+02 1.036021716518e-01 2.065456443915e-04 2.347324059076e+01
9.285000000000e+02 1.048612094748e-01 2.086794644315e-04 2.342966211230e+01
9.287500000000e+02 1.060945321968e-01 2.108602763171e-04 2.338618004916e+01
9.290000000000e+02 1.073020836414e-01 2.130308709723e-04 2.334281689585e+01
9.292500000000e+02 1.084838820225e-01 2.151360575802e-04 2.329959383022e+01
9.295000000000e+02 1.096399853119e-01 2.171236447162e-04 2.325653072660e+01
9.297500000000e+02 1.107704814228e-01 2.189453271329e-04 2.321364618006e+01
9.300000000000e+02 1.118754513157e-01 2.205574273331e-04 2.317095771781e+01
9.302500000000e+02 1.129549895446e-01 2.219215504353e-04 2.312848179838e+01
9.305000000000e+02 1.140091608030e-01 2.230051292505e-04 2.308623408973e+01
9.307500000000e+02 1.150380469900e-01 2.237816008974e-04 2.304422949378e+01
9.310000000000e+02 1.160416908488e-01 2.242308280126e-04 2.300248246650e+01
9.312500000000e+02 1.170201673951e-01 2.243389421769e-04 2.296100704707e+01
9.315000000000e+02 1.179735141802e-01 2.240985236363e-04 2.291981720272e+01
9.317500000000e+02 1.189018245121e-01 2.235080971222e-04 2.287892684835e+01
9.320000000000e+02 1.198051710637e-01 2.225721045718e-04 2.283835019074e+01
9.322500000000e+02 1.206837169733e-01 2.213001699422e-04 2.279810172486e+01
9.325000000000e+02 1.215376554412e-01 2.197067402758e-04 2.275819654021e+01
9.327500000000e+02 1.223672751812e-01 2.178103819315e-04 2.271865039371e+01
9.330000000000e+02 1.231730433400e-01 2.156329494957e-04 2.267947975331e+01
9.332500000000e+02 1.239555714160e-01 2.131991265868e-04 2.264070203275e+01
9.335000000000e+02 1.247157140758e-01 2.105355356017e-04 2.260233559594e+01
9.337500000000e+02 1.254546772313e-01 2.076698447036e-04 2.256439972537e+01
9.340000000000e+02 1.261740055953e-01 2.046302804340e-04 2.252691479400e+01
9.342500000000e+02 1.268757029711e-01 2.014447943873e-04 2.248990219041e+01
9.345000000000e+02 1.275623457773e-01 1.981403303622e-04 2.245338421388e+01
9.347500000000e+02 1.282370746596e-01 1.947424445598e-04 2.241738417940e+01
9.350000000000e+02 1.289037080594e-01 1.912746692440e-04 2.238192625184e+01
9.352500000000e+02 1.295667619861e-01 1.877581498822e-04 2.234703540814e+01
9.355000000000e+02 1.302315115577e-01 1.842112577479e-04 2.231273723588e+01
9.357500000000e+02 1.309039197183e-01 1.806494753878e-04 2.227905797625e+01
9.360000000000e+02 1.315906367666e-01 1.770851924230e-04 2.224602430105e+01
9.362500000000e+02 1.322989084187e-01 1.735276905743e-04 2.221366321301e+01
9.365000000000e+02 1.330364466308e-01 1.699832143504e-04 2.218200194290e+01
9.367500000000e+02 1.338112902796e-01 1.664550608222e-04 2.215106772713e+01
9.370000000000e+02 1.346315586993e-01 1.629439388329e-04 2.212088785643e+01
9.372500000000e+02 1.355052528988e-01 1.594483444010e-04 2.209148937096e+01
9.375000000000e+02 1.364399514924e-01 1.559647338492e-04 2.206289915146e+01
9.377500000000e+02 1.374425459659e-01 1.524881883224e-04 2.203514363937e+01
9.380000000000e+02 1.385189209903e-01 1.490125329276e-04 2.200824895207e+01
9.382500000000e+02 1.396736675740e-01 1.455311918034e-04 2.198224066442e+01
9.385000000000e+02 1.409097884262e-01 1.420377337811e-04 2.195714384280e+01
9.387500000000e+02 1.422284455527e-01 1.385263170807e-04 2.193298308767e+01
9.390000000000e+02 1.436287286544e-01 1.349924817548e-04 2.190978238308e+01
9.392500000000e+02 1.451074942481e-01 1.314334887602e-04 2.188756528145e+01
9.395000000000e+02 1.466592356405e-01 1.278491079207e-04 2.186635479280e+01
9.397500000000e+02 1.482760337774e-01 1.242420602608e-04 2.184617349477e+01
9.400000000000e+02 1.499475822872e-01 1.206184214507e-04 2.182704362818e+01
9.402500000000e+02 1.516612632304e-01 1.169881016029e-04 2.180898712436e+01
9.405000000000e+02 1.534022799161e-01 1.133652639273e-04 2.179202563012e+01
9.407500000000e+02 1.551538891750e-01 1.097683296537e-04 2.177618068688e+01
9.410000000000e+02 1.568976443488e-01 1.062201724772e-04 2.176147375091e+01
9.412500000000e+02 1.586136741832e-01 1.027481628967e-04 2.174792621573e+01
9.415000000000e+02 1.602810331310e-01 9.938379216049e-05 2.173555956499e+01
9.417500000000e+02 1.618780213620e-01 9.616244203945e-05 2.172439536908e+01
9.420000000000e+02 1.633825088605e-01 9.312298286694e-05 2.171445527138e+01
9.422500000000e+02 1.647722921057e-01 9.030701122827e-05 2.170576108461e+01
9.425000000000e+02 1.660253887964e-01 8.775823458974e-05 2.169833471794e+01
9.427500000000e+02 1.671203341224e-01 8.552162205834e-05 2.169219815463e+01
9.430000000000e+02 1.680364514436e-01 8.364249658812e-05 2.168737340033e+01
9.432500000000e+02 1.687540865281e-01 8.216564600651e-05 2.168388234250e+01
9.435000000000e+02 1.692548512236e-01 8.113427644704e-05 2.168174670773e+01
9.437500000000e+02 1.695218263756e-01 8.058911225133e-05 2.168098788210e+01
9.440000000000e+02 1.695397653144e-01 8.056749791837e-05 2.168162670436e+01
9.442500000000e+02 1.692953135087e-01 8.110252357295e-05 2.168368336004e+01
9.445000000000e+02 1.687772163092e-01 8.222227911557e-05 2.168717707376e+01
9.447500000000e+02 1.679765542479e-01 8.394915244066e-05 2.169212597333e+01
9.450000000000e+02 1.668869875830e-01 8.629934173650e-05 2.169854674892e+01
9.452500000000e+02 1.655050128962e-01 8.928242428118e-05 2.170645449586e+01
9.455000000000e+02 1.638302370228e-01 9.290108424259e-05 2.171586235493e+01
9.457500000000e+02 1.618656327749e-01 9.715091384472e-05 2.172678134664e+01
9.460000000000e+02 1.596178054044e-01 1.020201080545e-04 2.173922000988e+01
9.462500000000e+02 1.570971958588e-01 1.074896685749e-04 2.175318424961e+01
9.465000000000e+02 1.543182766447e-01 1.135333438655e-04 2.176867699111e+01
9.467500000000e+02 1.512996318102e-01 1.201178446029e-04 2.178569805834e+01
9.470000000000e+02 1.480640117149e-01 1.272028358946e-04 2.180424386032e+01
9.472500000000e+02 1.446382213374e-01 1.347412702396e-04 2.182430732229e+01
9.475000000000e+02 1.410529763840e-01 1.426794335504e-04 2.184587762038e+01
9.477500000000e+02 1.373425644901e-01 1.509573359084e-04 2.186894016250e+01
9.480000000000e+02 1.335444428069e-01 1.595089367603e-04 2.189347646737e+01
9.482500000000e+02 1.296987412229e-01 1.682624175835e-04 2.191946406762e+01
9.485000000000e+02 1.258475816828e-01 1.771407604124e-04 2.194687661876e+01
9.487500000000e+02 1.220344465644e-01 1.860619980529e-04 2.197568381037e+01
9.490000000000e+02 1.183033542525e-01 1.949401853340e-04 2.200585155938e+01
9.492500000000e+02 1.146981047711e-01 2.036860591228e-04 2.203734206721e+01
9.495000000000e+02 1.112614590841e-01 2.122078680304e-04 2.207011401828e+01
9.497500000000e+02 1.080344108914e-01 2.204124048303e-04 2.210412270948e+01
9.500000000000e+02 1.050553744918e-01 2.282063922894e-04 2.213932039466e+01
9.502500000000e+02 1.023595612020e-01 2.354977794710e-04 2.217565648322e+01
9.505000000000e+02 9.997837394714e-02 2.421973006712e-04 2.221307785336e+01
9.507500000000e+02 9.793888353111e-02 2.482201171112e-04 2.225152919036e+01
9.510000000000e+02 9.626348050475e-02 2.534872396772e-04 2.229095324949e+01
9.512500000000e+02 9.496945715666e-02 2.579274310034e-04 2.233129131363e+01
9.515000000000e+02 9.406883610789e-02 2.614788315587e-04 2.237248347566e+01
9.517500000000e+02 9.356817899891e-02 2.640905050534e-04 2.241446902853e+01
9.520000000000e+02 9.346855751941e-02 2.657237538776e-04 2.245718675119e+01
9.522500000000e+02 9.376540479505e-02 2.663534774827e-04 2.250057537065e+01
9.525000000000e+02 9.444864821635e-02 2.659689888038e-04 2.254457375953e+01
9.527500000000e+02 9.550263037161e-02 2.645748604433e-04 2.258912138223e+01
9.530000000000e+02 9.690629336204e-02 2.621913603038e-04 2.263415847632e+01
9.532500000000e+02 9.863324412313e-02 2.588545604775e-04 2.267962637534e+01
9.535000000000e+02 1.006518751877e-01 2.546161918640e-04 2.272546779999e+01
9.537500000000e+02 1.029256540042e-01 2.495431481823e-04 2.277162697752e+01
9.540000000000e+02 1.054133029687e-01 2.437168358967e-04 2.281804994750e+01
9.542500000000e+02 1.080692209694e-01 2.372321436998e-04 2.286468462983e+01
9.545000000000e+02 1.108438899812e-01 2.301963199293e-04 2.291148100384e+01
9.547500000000e+02 1.136844230875e-01 2.227275846923e-04 2.295839124337e+01
9.550000000000e+02 1.165352605211e-01 2.149535761319e-04 2.300536971122e+01
9.552500000000e+02 1.193389402683e-01 2.070097196445e-04 2.305237308025e+01
9.555000000000e+02 1.220370241790e-01 1.990372825080e-04 2.309936030813e+01
9.557500000000e+02 1.245710939439e-01 1.911815801806e-04 2.314629260787e+01
9.560000000000e+02 1.268838742922e-01 1.835899563379e-04 2.319313344851e+01
9.562500000000e+02 1.289203807281e-01 1.764097854367e-04 2.323984845706e+01
9.565000000000e+02 1.306291140533e-01 1.697862984851e-04 2.328640533820e+01
9.567500000000e+02 1.319631808927e-01 1.638604640691e-04 2.333277375473e+01
9.570000000000e+02 1.328814592331e-01 1.587666560159e-04 2.337892521541e+01
9.572500000000e+02 1.333495547013e-01 1.546304846210e-04 2.342483292074e+01
9.575000000000e+02 1.333406727631e-01 1.515665010441e-04 2.347047161279e+01
9.577500000000e+02 1.328362266825e-01 1.496760922564e-04 2.351581742759e+01
9.580000000000e+02 1.318263759601e-01 1.490452386583e-04 2.356084772034e+01
9.582500000000e+02 1.303101884200e-01 1.497425390284e-04 2.360554091493e+01
9.585000000000e+02 1.282956447033e-01 1.518173043422e-04 2.364987634284e+01
9.587500000000e+02 1.257993156845e-01 1.552981276701e-04 2.369383412841e+01
9.590000000000e+02 1.228459672395e-01 1.601912939513e-04 2.373739501595e+01
9.592500000000e+02 1.194678226532e-01 1.664798951800e-04 2.378054027233e+01
9.595000000000e+02 1.157036721638e-01 1.741234876786e-04 2.382325162830e+01
9.597500000000e+02 1.115979829565e-01 1.830577552686e-04 2.386551112787e+01
9.600000000000e+02 1.071997478338e-01 1.931951227237e-04 2.390730117378e+01
9.602500000000e+02 1.025614752886e-01 2.044254567168e-04 2.394860439711e+01
9.605000000000e+02 9.773804015169e-02 2.166175042426e-04 2.398940376910e+01
9.607500000000e+02 9.278571392630e-02 2.296209899978e-04 2.402968250875e+01
9.610000000000e+02 8.776117863635e-02 2.432690374144e-04 2.406942426168e+01
9.612500000000e+02 8.272072308626e-02 2.573808721762e-04 2.410861303758e+01
9.615000000000e+02 7.771952026718e-02 2.717651190086e-04 2.414723345441e+01
9.617500000000e+02 7.281104552423e-02 2.862232178868e-04 2.418527070031e+01
9.620000000000e+02 6.804663333890e-02 3.005531114336e-04 2.422271083759e+01
9.622500000000e+02 6.347509499065e-02 3.145530151071e-04 2.425954078573e+01
9.625000000000e+02 5.914249756251e-02 3.280250812524e-04 2.429574866415e+01
9.627500000000e+02 5.509189956692e-02 3.407791292473e-04 2.433132378744e+01
9.630000000000e+02 5.136325182778e-02 3.526358846600e-04 2.436625704559e+01
9.632500000000e+02 4.799316045088e-02 3.634303130514e-04 2.440054092524e+01
9.635000000000e+02 4.501474803941e-02 3.730143158589e-04 2.443416980410e+01
9.637500000000e+02 4.245741074449e-02 3.812591267377e-04 2.446714010021e+01
9.640000000000e+02 4.034663139300e-02 3.880569744417e-04 2.449945056972e+01
9.642500000000e+02 3.870357638758e-02 3.933228362222e-04 2.453110234388e+01
9.645000000000e+02 3.754482078806e-02 3.969952725929e-04 2.456209922209e+01
9.647500000000e+02 3.688194656481e-02 3.990370170603e-04 2.459244778850e+01
9.650000000000e+02 3.672125436609e-02 3.994348252807e-04 2.462215769919e+01
9.652500000000e+02 3.706328771978e-02 3.981994336166e-04 2.465124165650e+01
9.655000000000e+02 3.790260929001e-02 3.953646473075e-04 2.467971566361e+01
9.657500000000e+02 3.922754821482e-02 3.909863496601e-04 2.470759910806e+01
9.660000000000e+02 4.102004387207e-02 3.851412177044e-04 2.473491482903e+01
9.662500000000e+02 4.325571279003e-02 3.779249445004e-04 2.476168931024e+01
9.665000000000e+02 4.590384134181e-02 3.694507651648e-04 2.478795254072e+01
9.667500000000e+02 4.892771229937e-02 3.598473461725e-04 2.481373812060e+01
9.670000000000e+02 5.228506017098e-02 3.492565962940e-04 2.483908335015e+01
9.672500000000e+02 5.592850339971e-02 3.378317290638e-04 2.486402898767e+01
9.675000000000e+02 5.980627051469e-02 3.257348563089e-04 2.488861926481e+01
9.677500000000e+02 6.386299226474e-02 3.131346217485e-04 2.491290185204e+01
9.680000000000e+02 6.804051325015e-02 3.002039242397e-04 2.493692764496e+01
9.682500000000e+02 7.227878023202e-02 2.871175546304e-04 2.496075046564e+01
9.685000000000e+02 7.651681890743e-02 2.740497392018e-04 2.498442707562e+01
9.687500000000e+02 8.069362336490e-02 2.611718654636e-04 2.500801681719e+01
9.690000000000e+02 8.474906618114e-02 2.486501397388e-04 2.503158120206e+01
9.692500000000e+02 8.862474164134e-02 2.366434425842e-04 2.505518388553e+01
9.695000000000e+02 9.226477424571e-02 2.253011239079e-04 2.507888997902e+01
9.697500000000e+02 9.561648167997e-02 2.147612199513e-04 2.510276602038e+01
9.700000000000e+02 9.863106925264e-02 2.051484754783e-04 2.512687921315e+01
9.702500000000e+02 1.012640834081e-01 1.965730671848e-04 2.515129735487e+01
9.705000000000e+02 1.034759674303e-01 1.891290538463e-04 2.517608806579e+01
9.707500000000e+02 1.052323999175e-01 1.828934890639e-04 2.520131849348e+01
9.710000000000e+02 1.065046609554e-01 1.779256159042e-04 2.522705473179e+01
9.712500000000e+02 1.072698128581e-01 1.742667213015e-04 2.525336151875e+01
9.715000000000e+02 1.075110707119e-01 1.719397024658e-04 2.528030142438e+01
9.717500000000e+02 1.072179045942e-01 1.709495241186e-04 2.530793454343e+01
9.720000000000e+02 1.063862502760e-01 1.712836724904e-04 2.533631786735e+01
9.722500000000e+02 1.050185164851e-01 1.729132452314e-04 2.536550501131e+01
9.725000000000e+02 1.031238402116e-01 1.757936073252e-04 2.539554537081e+01
9.727500000000e+02 1.007180061384e-01 1.798659549721e-04 2.542648386812e+01
9.730000000000e+02 9.782344543668e-02 1.850587170439e-04 2.545836041922e+01
9.732500000000e+02 9.446913237962e-02 1.912891097284e-04 2.549120949049e+01
9.735000000000e+02 9.069040824086e-02 1.984647436753e-04 2.552505961271e+01
9.737500000000e+02 8.652857206906e-02 2.064855086186e-04 2.555993322623e+01
9.740000000000e+02 8.203060819334e-02 2.152449001256e-04 2.559584594779e+01
9.742500000000e+02 7.724853529963e-02 2.246318069421e-04 2.563280641735e+01
9.745000000000e+02 7.223866037695e-02 2.345321285542e-04 2.567081618732e+01
9.747500000000e+02 6.706087905545e-02 2.448299272396e-04 2.570986901591e+01
9.750000000000e+02 6.177757895205e-02 2.554089744716e-04 2.574995116458e+01
9.752500000000e+02 5.645268503544e-02 2.661537438328e-04 2.579104068932e+01
9.755000000000e+02 5.115041772349e-02 2.769506200749e-04 2.583310784312e+01
9.757500000000e+02 4.593414029519e-02 2.876887229210e-04 2.587611445320e+01
9.760000000000e+02 4.086508973715e-02 2.982608206832e-04 2.592001442229e+01
9.762500000000e+02 3.600116742855e-02 3.085641099271e-04 2.596475321271e+01
9.765000000000e+02 3.139579726885e-02 3.185008764369e-04 2.601026844187e+01
9.767500000000e+02 2.709681948027e-02 3.279792863805e-04 2.605648948630e+01
9.770000000000e+02 2.314563798298e-02 3.369138744624e-04 2.610333819139e+01
9.772500000000e+02 1.957637458670e-02 3.452264057896e-04 2.615072858238e+01
9.775000000000e+02 1.641543349639e-02 3.528462371100e-04 2.619856768355e+01
9.777500000000e+02 1.368105706143e-02 3.597112152447e-04 2.624675542836e+01
9.780000000000e+02 1.138326870142e-02 3.657682155123e-04 2.629518525980e+01
9.782500000000e+02 9.524082358840e-03 3.709735308019e-04 2.634374479696e+01
9.785000000000e+02 8.097720390720e-03 3.752937815998e-04 2.639231597318e+01
9.787500000000e+02 7.091240377760e-03 3.787062450742e-04 2.644077582104e+01
9.790000000000e+02 6.485348105600e-03 3.811990374885e-04 2.648899725916e+01
9.792500000000e+02 6.255131247110e-03 3.827718345685e-04 2.653684942530e+01
9.795000000000e+02 6.371144082040e-03 3.834356647658e-04 2.658419863666e+01
9.797500000000e+02 6.800426635350e-03 3.832129383923e-04 2.663090908363e+01
9.800000000000e+02 7.507547599336e-03 3.821373238603e-04 2.667684358015e+01
9.802500000000e+02 8.455727548086e-03 3.802529944252e-04 2.672186459435e+01
9.805000000000e+02 9.607682654818e-03 3.776143216660e-04 2.676583478810e+01
9.807500000000e+02 1.092659083048e-02 3.742847040856e-04 2.680861810342e+01
9.810000000000e+02 1.237681670201e-02 3.703355329015e-04 2.685008057937e+01
9.812500000000e+02 1.392450783796e-02 3.658449218175e-04 2.689009121206e+01
9.815000000000e+02 1.553809108065e-02 3.608960965156e-04 2.692852299585e+01
9.817500000000e+02 1.718848427717e-02 3.555760743006e-04 2.696525355897e+01
9.820000000000e+02 1.884927506165e-02 3.499738633934e-04 2.700016615717e+01
9.822500000000e+02 2.049672586658e-02 3.441788010383e-04 2.703315061714e+01
9.825000000000e+02 2.210959090570e-02 3.382789761774e-04 2.706410389152e+01
9.827500000000e+02 2.366892437641e-02 3.323595758874e-04 2.709293111893e+01
9.830000000000e+02 2.515774379398e-02 3.265015802297e-04 2.711954608209e+01
9.832500000000e+02 2.656068769138e-02 3.207804667721e-04 2.714387210933e+01
9.835000000000e+02 2.786363733748e-02 3.152652110862e-04 2.716584259396e+01
9.837500000000e+02 2.905338077786e-02 3.100174363378e-04 2.718540146468e+01
9.840000000000e+02 3.011726116618e-02 3.050910082572e-04 2.720250385938e+01
9.842500000000e+02 3.104297243751e-02 3.005316159155e-04 2.721711629647e+01
9.845000000000e+02 3.181833387003e-02 2.963769442915e-04 2.722921717685e+01
9.847500000000e+02 3.243121810899e-02 2.926568838161e-04 2.723879691541e+01
9.850000000000e+02 3.286959626743e-02 2.893939072686e-04 2.724585801297e+01
9.852500000000e+02 3.312162840360e-02 2.866037975557e-04 2.725041511344e+01
9.855000000000e+02 3.317579969576e-02 2.842966295741e-04 2.725249498863e+01
9.857500000000e+02 3.302130242531e-02 2.824773813587e-04 2.725213618146e+01
9.860000000000e+02 3.264832323231e-02 2.811470466196e-04 2.724938877484e+01
9.862500000000e+02 3.204836989971e-02 2.803037405398e-04 2.724431401242e+01
9.865000000000e+02 3.121478659495e-02 2.799433072209e-04 2.723698364357e+01
9.867500000000e+02 3.014308661214e-02 2.800603249519e-04 2.722747935176e+01
9.870000000000e+02 2.883136688320e-02 2.806486960056e-04 2.721589197141e+01
9.872500000000e+02 2.728055583582e-02 2.817023653022e-04 2.720232072405e+01
9.875000000000e+02 2.549481136998e-02 2.832153464846e-04 2.718687216200e+01
9.877500000000e+02 2.348161917258e-02 2.851820778891e-04 2.716965924508e+01
9.880000000000e+02 2.125190863219e-02 2.875973259167e-04 2.715080024763e+01
9.882500000000e+02 1.882006180261e-02 2.904559238271e-04 2.713041761543e+01
9.885000000000e+02 1.620373282688e-02 2.937525387014e-04 2.710863689798e+01
9.887500000000e+02 1.342374617971e-02 2.974809089287e-04 2.708558543785e+01
9.890000000000e+02 1.050371439545e-02 3.016333965400e-04 2.706139128680e+01
9.892500000000e+02 7.469678650332e-03 3.062002103355e-04 2.703618199094e+01
9.895000000000e+02 4.349607609634e-03 3.111687668725e-04 2.701008355736e+01
9.897500000000e+02 1.172948786798e-03 3.165228943668e-04 2.698321920824e+01
9.900000000000e+02 -2.029983233621e-03 3.222422369039e-04 2.695570854591e+01
9.902500000000e+02 -5.228533061758e-03 3.283016421986e-04 2.692766642185e+01
9.905000000000e+02 -8.392291602389e-03 3.346707057202e-04 2.689920227303e+01
9.907500000000e+02 -1.149164301172e-02 3.413135093763e-04 2.687041917741e+01
9.910000000000e+02 -1.449825427410e-02 3.481883738272e-04 2.684141339184e+01
9.912500000000e+02 -1.738558089140e-02 3.552480498049e-04 2.681227362700e+01
9.915000000000e+02 -2.012920416196e-02 3.624397341598e-04 2.678308081135e+01
9.917500000000e+02 -2.270724761085e-02 3.697057333069e-04 2.675390760015e+01
9.920000000000e+02 -2.510053591052e-02 3.769837589277e-04 2.672481835595e+01
9.922500000000e+02 -2.729289751362e-02 3.842080326541e-04 2.669586889172e+01
9.925000000000e+02 -2.927114595252e-02 3.913098253364e-04 2.666710664721e+01
9.927500000000e+02 -3.102524337004e-02 3.982188287741e-04 2.663857066528e+01
9.930000000000e+02 -3.254823363052e-02 4.048642351253e-04 2.661029185002e+01
9.932500000000e+02 -3.383609855156e-02 4.111757136705e-04 2.658229328108e+01
9.935000000000e+02 -3.488776981530e-02 4.170850361798e-04 2.655459045718e+01
9.937500000000e+02 -3.570490854804e-02 4.225271548100e-04 2.652719174944e+01
9.940000000000e+02 -3.629166331008e-02 4.274412488685e-04 2.650009885796e+01
9.942500000000e+02 -3.665460724699e-02 4.317722830709e-04 2.647330722376e+01
9.945000000000e+02 -3.680245317409e-02 4.354718566987e-04 2.644680656427e+01
9.947500000000e+02 -3.674587223203e-02 4.384992151583e-04 2.642058137245e+01
9.950000000000e+02 -3.649731837400e-02 4.408221046236e-04 2.639461143467e+01
9.952500000000e+02 -3.607078023046e-02 4.424172743586e-04 2.636887233838e+01
9.955000000000e+02 -3.548171425784e-02 4.432714179721e-04 2.634333597672e+01
9.957500000000e+02 -3.474681929587e-02 4.433811064459e-04 2.631797103692e+01
9.960000000000e+02 -3.388391109792e-02 4.427530648836e-04 2.629274347760e+01
9.962500000000e+02 -3.291178884988e-02 4.414039107386e-04 2.626761697020e+01
9.965000000000e+02 -3.185011096996e-02 4.393601117187e-04 2.624255334513e+01
9.967500000000e+02 -3.071925786737e-02 4.366574925211e-04 2.621751293535e+01
9.970000000000e+02 -2.954023151483e-02 4.333407420339e-04 2.619245502330e+01
9.972500000000e+02 -2.833449910790e-02 4.294625900692e-04 2.616733816239e+01
9.975000000000e+02 -2.712386719170e-02 4.250829810221e-04 2.614212045404e+01
9.977500000000e+02 -2.593032910787e-02 4.202681368305e-04 2.611675986607e+01
9.980000000000e+02 -2.477585178797e-02 4.150894215783e-04 2.609121458719e+01
9.982500000000e+02 -2.368225494486e-02 4.096223660964e-04 2.606544310853e+01
9.985000000000e+02 -2.267090009065e-02 4.039453016919e-04 2.603940465359e+01
9.987500000000e+02 -2.176255869041e-02 3.981383943878e-04 2.601305920095e+01
9.990000000000e+02 -2.097712544436e-02 3.922823808475e-04 2.598636774819e+01
9.992500000000e+02 -2.033328648338e-02 3.864572342461e-04 2.595929259206e+01
9.995000000000e+02 -1.984840055917e-02 3.807413989910e-04 2.593179725723e+01
9.997500000000e+02 -1.953804222724e-02 3.752102750849e-04 2.590384690719e+01
1.000000000000e+03 -1.941592543433e-02 3.699356789520e-04 2.587540819079e+01
1.000250000000e+03 -1.949346733515e-02 3.649844879087e-04 2.584644961411e+01
1.000500000000e+03 -1.977961959659e-02 3.604179792571e-04 2.581694153437e+01
1.000750000000e+03 -2.028073570030e-02 3.562912966851e-04 2.578685612037e+01
1.001000000000e+03 -2.100021690059e-02 3.526523999362e-04 2.575616767238e+01
1.001250000000e+03 -2.193845828476e-02 3.495417629421e-04 2.572485256241e+01
1.001500000000e+03 -2.309281855539e-02 3.469921296908e-04 2.569288914909e+01
1.001750000000e+03 -2.445741911538e-02 3.450278486784e-04 2.566025806843e+01
1.002000000000e+03 -2.602325109532e-02 3.436649397291e-04 2.562694208136e+01
1.002250000000e+03 -2.777822156424e-02 3.429109860216e-04 2.559292611942e+01
1.002500000000e+03 -2.970725395661e-02 3.427651340216e-04 2.555819732155e+01
1.002750000000e+03 -3.179254892509e-02 3.432184435674e-04 2.552274482961e+01
1.003000000000e+03 -3.401371059287e-02 3.442538977256e-04 2.548656002740e+01
1.003250000000e+03 -3.634812172705e-02 3.458469818961e-04 2.544963631181e+01
1.003500000000e+03 -3.877126561033e-02 3.479660780274e-04 2.541196908021e+01
1.003750000000e+03 -4.125711254120e-02 3.505730686591e-04 2.537355571264e+01
1.004000000000e+03 -4.377856179950e-02 3.536240282742e-04 2.533439530367e+01
1.004250000000e+03 -4.630785949137e-02 3.570698901581e-04 2.529448887150e+01
1.004500000000e+03 -4.881709953098e-02 3.608573151081e-04 2.525383912778e+01
1.004750000000e+03 -5.127868074235e-02 3.649294841929e-04 2.521245023814e+01
1.005000000000e+03 -5.366581452467e-02 3.692270986234e-04 2.517032807955e+01
1.005250000000e+03 -5.595294727226e-02 3.736891699086e-04 2.512747975230e+01
1.005500000000e+03 -5.811627760375e-02 3.782541763664e-04 2.508391388805e+01
1.005750000000e+03 -6.013408809399e-02 3.828607718825e-04 2.503964017015e+01
1.006000000000e+03 -6.198723672289e-02 3.874490482403e-04 2.499466964723e+01
1.006250000000e+03 -6.365938707667e-02 3.919611710247e-04 2.494901431442e+01
1.006500000000e+03 -6.513733428823e-02 3.963423841090e-04 2.490268719439e+01
1.006750000000e+03 -6.641130303671e-02 4.005420419031e-04 2.485570242386e+01
1.007000000000e+03 -6.747496219565e-02 4.045139762265e-04 2.480807486336e+01
1.007250000000e+03 -6.832567538033e-02 4.082175834790e-04 2.475982039063e+01
1.007500000000e+03 -6.896447186201e-02 4.116182840992e-04 2.471095572088e+01
1.007750000000e+03 -6.939593344067e-02 4.146878213245e-04 2.466149824905e+01
1.008000000000e+03 -6.962825811263e-02 4.174050453858e-04 2.461146635002e+01
1.008250000000e+03 -6.967290813220e-02 4.197556685869e-04 2.456087901391e+01
1.008500000000e+03 -6.954454157616e-02 4.217328109074e-04 2.450975615213e+01
1.008750000000e+03 -6.926063251420e-02 4.233367094067e-04 2.445811843380e+01
1.009000000000e+03 -6.884117641674e-02 4.245746961639e-04 2.440598737253e+01
1.009250000000e+03 -6.830823382528e-02 4.254606511292e-04 2.435338519794e+01
1.009500000000e+03 -6.768561927503e-02 4.260148739232e-04 2.430033510716e+01
1.009750000000e+03 -6.699837293114e-02 4.262633368245e-04 2.424686113169e+01
1.010000000000e+03 -6.627230441259e-02 4.262368975428e-04 2.419298821313e+01
1.010250000000e+03 -6.553350408430e-02 4.259704767798e-04 2.413874222579e+01
1.010500000000e+03 -6.480784638605e-02 4.255022399658e-04 2.408415004291e+01
1.010750000000e+03 -6.412049154022e-02 4.248724876788e-04 2.402923945461e+01
1.011000000000e+03 -6.349541664549e-02 4.241226637580e-04 2.397403937348e+01
1.011250000000e+03 -6.295494158027e-02 4.232941604913e-04 2.391857974938e+01
1.011500000000e+03 -6.251929688218e-02 4.224271977910e-04 2.386289163519e+01
1.011750000000e+03 -6.220621096698e-02 4.215596695514e-04 2.380700722867e+01
1.012000000000e+03 -6.203060217648e-02 4.207261322116e-04 2.375095984324e+01
1.012250000000e+03 -6.200417822868e-02 4.199566088123e-04 2.369478404123e+01
1.012500000000e+03 -6.213529624246e-02 4.192758719278e-04 2.363851554415e+01
1.012750000000e+03 -6.242862731745e-02 4.187023020336e-04 2.358219135401e+01
1.013000000000e+03 -6.288517763914e-02 4.182475172025e-04 2.352584968756e+01
1.013250000000e+03 -6.350204669535e-02 4.179154196184e-04 2.346953005082e+01
1.013500000000e+03 -6.427258085243e-02 4.177021953655e-04 2.341327320633e+01
1.013750000000e+03 -6.518637434402e-02 4.175960197141e-04 2.335712119523e+01
1.014000000000e+03 -6.622932040579e-02 4.175768566809e-04 2.330111731980e+01
1.014250000000e+03 -6.738398727656e-02 4.176170656121e-04 2.324530613960e+01
1.014500000000e+03 -6.862968047010e-02 4.176814258995e-04 2.318973342310e+01
1.014750000000e+03 -6.994296403304e-02 4.177282030420e-04 2.313444614671e+01
1.015000000000e+03 -7.129784502374e-02 4.177095199706e-04 2.307949240001e+01
1.015250000000e+03 -7.266638820496e-02 4.175727592949e-04 2.302492138057e+01
1.015500000000e+03 -7.401903558452e-02 4.172613558198e-04 2.297078326055e+01
1.015750000000e+03 -7.532518743085e-02 4.167163213250e-04 2.291712911919e+01
1.016000000000e+03 -7.655379513633e-02 4.158778449574e-04 2.286401086473e+01
1.016250000000e+03 -7.767381963123e-02 4.146865109478e-04 2.281148105096e+01
1.016500000000e+03 -7.865487753044e-02 4.130849930163e-04 2.275959276155e+01
1.016750000000e+03 -7.946783942920e-02 4.110197024119e-04 2.270839948276e+01
1.017000000000e+03 -8.008535775862e-02 4.084422479815e-04 2.265795486293e+01
1.017250000000e+03 -8.048246939433e-02 4.053110556044e-04 2.260831256011e+01
1.017500000000e+03 -8.063712890710e-02 4.015927932153e-04 2.255952602299e+01
1.017750000000e+03 -8.053071952874e-02 3.972637127828e-04 2.251164826423e+01
1.018000000000e+03 -8.014852211310e-02 3.923108495064e-04 2.246473162349e+01
1.018250000000e+03 -7.948011000805e-02 3.867329826167e-04 2.241882754277e+01
1.018500000000e+03 -7.851973573811e-02 3.805415195943e-04 2.237398627877e+01
1.018750000000e+03 -7.726659967036e-02 3.737610555778e-04 2.233025667476e+01
1.019000000000e+03 -7.572508522250e-02 3.664297976789e-04 2.228768589336e+01
1.019250000000e+03 -7.390484242899e-02 3.585995667207e-04 2.224631918129e+01
1.019500000000e+03 -7.182091758566e-02 3.503358354992e-04 2.220619960536e+01
1.019750000000e+03 -6.949368723266e-02 3.417171577949e-04 2.216736783804e+01
1.020000000000e+03 -6.694868911617e-02 3.328344193646e-04 2.212986193789e+01
1.020250000000e+03 -6.421651955962e-02 3.237902209628e-04 2.209371716107e+01
1.020500000000e+03 -6.133242981646e-02 3.146974246493e-04 2.205896578312e+01
1.020750000000e+03 -5.833599083433e-02 3.056778800958e-04 2.202563695690e+01
1.021000000000e+03 -5.527067536204e-02 2.968608711391e-04 2.199375661677e+01
1.021250000000e+03 -5.218321291193e-02 2.883811912484e-04 2.196334736159e+01
1.021500000000e+03 -4.912309424377e-02 2.803775201939e-04 2.193442844805e+01
1.021750000000e+03 -4.614179296258e-02 2.729899022692e-04 2.190701572150e+01
1.022000000000e+03 -4.329213645675e-02 2.663578698923e-04 2.188112169191e+01
1.022250000000e+03 -4.062745035951e-02 2.606179556548e-04 2.185675550937e+01
1.022500000000e+03 -3.820083204593e-02 2.559016677082e-04 2.183392312001e+01
1.022750000000e+03 -3.606426638404e-02 2.523330109219e-04 2.181262728125e+01
1.023000000000e+03 -3.426783984278e-02 2.500263703494e-04 2.179286777049e+01
1.023250000000e+03 -3.285888724530e-02 2.490842957946e-04 2.177464150695e+01
1.023500000000e+03 -3.188119054117e-02 2.495954853665e-04 2.175794266401e+01
1.023750000000e+03 -3.137419560760e-02 2.516329104749e-04 2.174276294561e+01
1.024000000000e+03 -3.137226512832e-02 2.552520563997e-04 2.172909173810e+01
1.024250000000e+03 -3.190402528336e-02 2.604895977064e-04 2.171691624565e+01
1.024500000000e+03 -3.299170554664e-02 2.673620820860e-04 2.170622180874e+01
1.024750000000e+03 -3.465062201823e-02 2.758649413713e-04 2.169699202987e+01
1.025000000000e+03 -3.688871790506e-02 2.859718408167e-04 2.168920899573e+01
1.025250000000e+03 -3.970620359730e-02 2.976343269350e-04 2.168285346758e+01
1.025500000000e+03 -4.309528033474e-02 3.107817403725e-04 2.167790509621e+01
1.025750000000e+03 -4.704006582933e-02 3.253216686982e-04 2.167434249385e+01
1.026000000000e+03 -5.151645320121e-02 3.411403047042e-04 2.167214354923e+01
1.026250000000e+03 -5.649226301524e-02 3.581035519748e-04 2.167128547938e+01
1.026500000000e+03 -6.192742631378e-02 3.760582321655e-04 2.167174498977e+01
1.026750000000e+03 -6.777428480760e-02 3.948335383934e-04 2.167349842398e+01
1.027000000000e+03 -7.397810562186e-02 4.142430676425e-04 2.167652174785e+01
1.027250000000e+03 -8.047749091655e-02 4.340866400129e-04 2.168079085217e+01
1.027500000000e+03 -8.720518918425e-02 4.541529640798e-04 2.168628137213e+01
1.027750000000e+03 -9.408870007654e-02 4.742218269134e-04 2.169296900936e+01
1.028000000000e+03 -1.010512660324e-01 4.940671205539e-04 2.170082929683e+01
1.028250000000e+03 -1.080126649908e-01 5.134594045623e-04 2.170983790963e+01
1.028500000000e+03 -1.148903180689e-01 5.321690577508e-04 2.171997042784e+01
1.028750000000e+03 -1.216002860095e-01 5.499691765433e-04 2.173120243751e+01
1.029000000000e+03 -1.280583396990e-01 5.666385635047e-04 2.174350964622e+01
1.029250000000e+03 -1.341811373475e-01 5.819648100796e-04 2.175686758136e+01
1.029500000000e+03 -1.398872934430e-01 5.957471261240e-04 2.177125188388e+01
1.029750000000e+03 -1.450985327346e-01 6.077991672386e-04 2.178663793964e+01
1.030000000000e+03 -1.497407709770e-01 6.179517103434e-04 2.180300117236e+01
1.030250000000e+03 -1.537451665575e-01 6.260550257298e-04 2.182031665127e+01
1.030500000000e+03 -1.570491490124e-01 6.319812323462e-04 2.183855938931e+01
1.030750000000e+03 -1.595973070694e-01 6.356260717158e-04 2.185770393343e+01
1.031000000000e+03 -1.613422958759e-01 6.369107491362e-04 2.187772462342e+01
1.031250000000e+03 -1.622455640478e-01 6.357831940282e-04 2.189859536543e+01
1.031500000000e+03 -1.622780329293e-01 6.322191886387e-04 2.192028967070e+01
1.031750000000e+03 -1.614205644758e-01 6.262227580558e-04 2.194278041530e+01
1.032000000000e+03 -1.596644823529e-01 6.178267538902e-04 2.196604009263e+01
1.032250000000e+03 -1.570117910154e-01 6.070925727125e-04 2.199004058514e+01
1.032500000000e+03 -1.534753430644e-01 5.941097373117e-04 2.201475318895e+01
1.032750000000e+03 -1.490788772384e-01 5.789951629210e-04 2.204014864580e+01
1.033000000000e+03 -1.438567976840e-01 5.618916854841e-04 2.206619692869e+01
1.033250000000e+03 -1.378540499297e-01 5.429669293001e-04 2.209286755705e+01
1.033500000000e+03 -1.311256195870e-01 5.224111780348e-04 2.212012940025e+01
1.033750000000e+03 -1.237360188110e-01 5.004352739219e-04 2.214795075349e+01
1.034000000000e+03 -1.157586341885e-01 4.772682413432e-04 2.217629943393e+01
1.034250000000e+03 -1.072748512885e-01 4.531543809847e-04 2.220514259532e+01
1.034500000000e+03 -9.837328447792e-02 4.283508227428e-04 2.223444718300e+01
1.034750000000e+03 -8.914860731838e-02 4.031239875002e-04 2.226417954628e+01
1.035000000000e+03 -7.970057994772e-02 3.777467198172e-04 2.229430597299e+01
1.035250000000e+03 -7.013272985671e-02 3.524947811496e-04 2.232479230594e+01
1.035500000000e+03 -6.055119531732e-02 3.276438251690e-04 2.235560451319e+01
1.035750000000e+03 -5.106332040485e-02 3.034657332794e-04 2.238670829586e+01
1.036000000000e+03 -4.177636933097e-02 2.802255046343e-04 2.241806968491e+01
1.036250000000e+03 -3.279610513386e-02 2.581779432620e-04 2.244965464250e+01
1.036500000000e+03 -2.422543903608e-02 2.375646127119e-04 2.248142967427e+01
1.036750000000e+03 -1.616306749004e-02 2.186108163329e-04 2.251336141638e+01
1.037000000000e+03 -8.702130673919e-03 2.015227966187e-04 2.254541726160e+01
1.037250000000e+03 -1.928985092358e-03 1.864852745901e-04 2.257756492227e+01
1.037500000000e+03 4.078051607441e-03 1.736589961283e-04 2.260977305568e+01
1.037750000000e+03 9.249715657174e-03 1.631789640752e-04 2.264201080969e+01
1.038000000000e+03 1.352688809579e-02 1.551524658160e-04 2.267424843980e+01
1.038250000000e+03 1.686133303594e-02 1.496580557815e-04 2.270645682506e+01
1.038500000000e+03 1.921652738241e-02 1.467443053289e-04 2.273860800443e+01
1.038750000000e+03 2.056817947620e-02 1.464292199785e-04 2.277067501231e+01
1.039000000000e+03 2.090454443468e-02 1.487002104798e-04 2.280263171206e+01
1.039250000000e+03 2.022677828128e-02 1.535138463930e-04 2.283445322049e+01
1.039500000000e+03 1.854888903314e-02 1.607966597840e-04 2.286611566236e+01
1.039750000000e+03 1.589761316076e-02 1.704460024652e-04 2.289759623642e+01
1.040000000000e+03 1.231211928605e-02 1.823311995956e-04 2.292887328474e+01
1.040250000000e+03 7.843406401497e-03 1.962954846704e-04 2.295992602582e+01
1.040500000000e+03 2.553782209829e-03 2.121575705176e-04 2.299073494408e+01
1.040750000000e+03 -3.484068633200e-03 2.297141774260e-04 2.302128152632e+01
1.041000000000e+03 -1.018803766398e-02 2.487425427687e-04 2.305154831210e+01
1.041250000000e+03 -1.746769059870e-02 2.690031501691e-04 2.308151897035e+01
1.041500000000e+03 -2.522556846711e-02 2.902428828963e-04 2.311117803306e+01
1.041750000000e+03 -3.335840347585e-02 3.121979472226e-04 2.314051131181e+01
1.042000000000e+03 -4.175858616014e-02 3.345973841410e-04 2.316950571085e+01
1.042250000000e+03 -5.031566046317e-02 3.571665557504e-04 2.319814907850e+01
1.042500000000e+03 -5.891772646701e-02 3.796303371728e-04 2.322643068933e+01
1.042750000000e+03 -6.745303477224e-02 4.017167748712e-04 2.325434079051e+01
1.043000000000e+03 -7.581140791079e-02 4.231602888967e-04 2.328187116923e+01
1.043250000000e+03 -8.388575154993e-02 4.437050863897e-04 2.330901478600e+01
1.043500000000e+03 -9.157342722861e-02 4.631082256656e-04 2.333576603901e+01
1.043750000000e+03 -9.877759306844e-02 4.811426097071e-04 2.336212103547e+01
1.044000000000e+03 -1.054084396828e-01 4.975997090928e-04 2.338807730863e+01
1.044250000000e+03 -1.113843075140e-01 5.122920161283e-04 2.341363409794e+01
1.044500000000e+03 -1.166327204099e-01 5.250553230619e-04 2.343879260603e+01
1.044750000000e+03 -1.210912016793e-01 5.357504342517e-04 2.346355567682e+01
1.045000000000e+03 -1.247080625318e-01 5.442648850240e-04 2.348792833554e+01
1.045250000000e+03 -1.274428875514e-01 5.505138682382e-04 2.351191740101e+01
1.045500000000e+03 -1.292670223807e-01 5.544412635243e-04 2.353553193483e+01
1.045750000000e+03 -1.301637876374e-01 5.560199514046e-04 2.355878311350e+01
1.046000000000e+03 -1.301285088522e-01 5.552516786251e-04 2.358168409937e+01
1.046250000000e+03 -1.291685301335e-01 5.521669677929e-04 2.360425036712e+01
1.046500000000e+03 -1.273029305823e-01 5.468242970352e-04 2.362649953475e+01
1.046750000000e+03 -1.245620786417e-01 5.393088366541e-04 2.364845119327e+01
1.047000000000e+03 -1.209871983772e-01 5.297313176809e-04 2.367012715554e+01
1.047250000000e+03 -1.166296232507e-01 5.182260866466e-04 2.369155120188e+01
1.047500000000e+03 -1.115500308718e-01 5.049491920383e-04 2.371274908818e+01
1.047750000000e+03 -1.058174613322e-01 4.900759024504e-04 2.373374828898e+01
1.048000000000e+03 -9.950840012503e-02 4.737985091823e-04 2.375457814850e+01
1.048250000000e+03 -9.270560703632e-02 4.563234395782e-04 2.377526959595e+01
1.048500000000e+03 -8.549696339024e-02 4.378684961712e-04 2.379585506546e+01
1.048750000000e+03 -7.797424974271e-02 4.186599586869e-04 2.381636840949e+01
1.049000000000e+03 -7.023184271367e-02 3.989294798815e-04 2.383684462815e+01
1.049250000000e+03 -6.236549098325e-02 3.789112915782e-04 2.385731996160e+01
1.049500000000e+03 -5.447099159334e-02 3.588391194719e-04 2.387783164653e+01
1.049750000000e+03 -4.664290511692e-02 3.389432354693e-04 2.389841772679e+01
1.050000000000e+03 -3.897335523878e-02 3.194477962902e-04 2.391911714437e+01
1.050250000000e+03 -3.155080588829e-02 3.005680606339e-04 2.393996941783e+01
1.050500000000e+03 -2.445896313322e-02 2.825079993082e-04 2.396101475858e+01
1.050750000000e+03 -1.777572585177e-02 2.654579664746e-04 2.398229380304e+01
1.051000000000e+03 -1.157224122476e-02 2.495926691426e-04 2.400384771371e+01
1.051250000000e+03 -5.912083801286e-03 2.350693837768e-04 2.402571797475e+01
1.051500000000e+03 -8.505453207970e-04 2.220264456475e-04 2.404794640710e+01
1.051750000000e+03 3.565967110813e-03 2.105819503191e-04 2.407057514840e+01
1.052000000000e+03 7.300327679316e-03 2.008329314825e-04 2.409364652178e+01
1.052250000000e+03 1.032504495054e-02 1.928545667895e-04 2.411720307643e+01
1.052500000000e+03 1.262234487318e-02 1.867000269587e-04 2.414128747300e+01
1.052750000000e+03 1.418424849488e-02 1.824002198631e-04 2.416594247572e+01
1.053000000000e+03 1.501234648440e-02 1.799642806963e-04 2.419121086727e+01
1.053250000000e+03 1.511759078855e-02 1.793798309305e-04 2.421713538460e+01
1.053500000000e+03 1.451984834831e-02 1.806139138298e-04 2.424375861436e+01
1.053750000000e+03 1.324731778264e-02 1.836142837031e-04 2.427112292351e+01
1.054000000000e+03 1.133595333662e-02 1.883102427376e-04 2.429927028580e+01
1.054250000000e+03 8.828673182194e-03 1.946142548635e-04 2.432824214897e+01
1.054500000000e+03 5.774487929206e-03 2.024237083136e-04 2.435807930742e+01
1.054750000000e+03 2.227674477258e-03 2.116224970228e-04 2.438882162443e+01
1.055000000000e+03 -1.753227114523e-03 2.220830588854e-04 2.442050785960e+01
1.055250000000e+03 -6.106381925050e-03 2.336681613161e-04 2.445317540499e+01
1.055500000000e+03 -1.076765052333e-02 2.462330823808e-04 2.448686000604e+01
1.055750000000e+03 -1.567157422101e-02 2.596276152160e-04 2.452159543515e+01
1.056000000000e+03 -2.075236861980e-02 2.736981399409e-04 2.455741326754e+01
1.056250000000e+03 -2.594480197032e-02 2.882894632874e-04 2.459434238219e+01
1.056500000000e+03 -3.118509659362e-02 3.032468574296e-04 2.463240869371e+01
1.056750000000e+03 -3.641172468822e-02 3.184178166651e-04 2.467163471534e+01
1.057000000000e+03 -4.156614867632e-02 3.336537831345e-04 2.471203929600e+01
1.057250000000e+03 -4.659342720817e-02 3.488115760892e-04 2.475363699020e+01
1.057500000000e+03 -5.144279358228e-02 3.637548704129e-04 2.479643793052e+01
1.057750000000e+03 -5.606806994504e-02 3.783553264626e-04 2.484044714005e+01
1.058000000000e+03 -6.042803435432e-02 3.924936477695e-04 2.488566445065e+01
1.058250000000e+03 -6.448664650258e-02 4.060603800238e-04 2.493208380743e+01
1.058500000000e+03 -6.821320118391e-02 4.189565358913e-04 2.497969320994e+01
1.058750000000e+03 -7.158237141022e-02 4.310940177391e-04 2.502847427045e+01
1.059000000000e+03 -7.457417739069e-02 4.423959038730e-04 2.507840177415e+01
1.059250000000e+03 -7.717385714610e-02 4.527964592933e-04 2.512944371840e+01
1.059500000000e+03 -7.937167812913e-02 4.622410374348e-04 2.518156097239e+01
1.059750000000e+03 -8.116269462245e-02 4.706858964856e-04 2.523470696982e+01
1.060000000000e+03 -8.254641879645e-02 4.780977002259e-04 2.528882797281e+01
1.060250000000e+03 -8.352649745216e-02 4.844532137316e-04 2.534386267992e+01
1.060500000000e+03 -8.411032522374e-02 4.897385874762e-04 2.539974241000e+01
1.060750000000e+03 -8.430863033145e-02 4.939486448000e-04 2.545639136667e+01
1.061000000000e+03 -8.413510075845e-02 4.970863566097e-04 2.551372642866e+01
1.061250000000e+03 -8.360593433771e-02 4.991619158993e-04 2.557165782538e+01
1.061500000000e+03 -8.273947240258e-02 5.001922134010e-04 2.563008906789e+01
1.061750000000e+03 -8.155578964283e-02 5.001999430290e-04 2.568891754535e+01
1.062000000000e+03 -8.007633836242e-02 4.992129822141e-04 2.574803488183e+01
1.062250000000e+03 -7.832358539180e-02 4.972636885304e-04 2.580732765534e+01
1.062500000000e+03 -7.632072816228e-02 4.943884326433e-04 2.586667767771e+01
1.062750000000e+03 -7.409139619955e-02 4.906269946390e-04 2.592596284944e+01
1.063000000000e+03 -7.165940492224e-02 4.860221442006e-04 2.598505781067e+01
1.063250000000e+03 -6.904854651647e-02 4.806192711084e-04 2.604383469614e+01
1.063500000000e+03 -6.628241076111e-02 4.744661194807e-04 2.610216389344e+01
1.063750000000e+03 -6.338422500718e-02 4.676125302607e-04 2.615991504990e+01
1.064000000000e+03 -6.037675903402e-02 4.601104131001e-04 2.621695768769e+01
1.064250000000e+03 -5.728222687463e-02 4.520136512333e-04 2.627316223479e+01
1.064500000000e+03 -5.412221232763e-02 4.433780792642e-04 2.632840102321e+01
1.064750000000e+03 -5.091765180067e-02 4.342616260571e-04 2.638254899612e+01
1.065000000000e+03 -4.768880257701e-02 4.247243687658e-04 2.643548473172e+01
1.065250000000e+03 -4.445523096202e-02 4.148286416987e-04 2.648709140903e+01
1.065500000000e+03 -4.123584345104e-02 4.046391875985e-04 2.653725749732e+01
1.065750000000e+03 -3.804888702998e-02 3.942232519761e-04 2.658587777876e+01
1.066000000000e+03 -3.491198589482e-02 3.836508140787e-04 2.663285405750e+01
1.066250000000e+03 -3.184217727833e-02 3.729945247646e-04 2.667809586276e+01
1.066500000000e+03 -2.885593168088e-02 3.623296833485e-04 2.672152125182e+01
1.066750000000e+03 -2.596919441531e-02 3.517341703535e-04 2.676305729094e+01
1.067000000000e+03 -2.319740119600e-02 3.412883132885e-04 2.680264070003e+01
1.067250000000e+03 -2.055550191739e-02 3.310746004929e-04 2.684021819283e+01
1.067500000000e+03 -1.805796484610e-02 3.211773246286e-04 2.687574691383e+01
1.067750000000e+03 -1.571877286929e-02 3.116820581836e-04 2.690919460241e+01
1.068000000000e+03 -1.355140965622e-02 3.026751604458e-04 2.694053980257e+01
1.068250000000e+03 -1.156882160527e-02 2.942429815032e-04 2.696977182746e+01
1.068500000000e+03 -9.783380920733e-03 2.864711573993e-04 2.699689073320e+01
1.068750000000e+03 -8.206813194354e-03 2.794436142572e-04 2.702190707651e+01
1.069000000000e+03 -6.850120307041e-03 2.732416146343e-04 2.704484163103e+01
1.069250000000e+03 -5.723502240991e-03 2.679427797652e-04 2.706572498329e+01
1.069500000000e+03 -4.836226972268e-03 2.636198505864e-04 2.708459698780e+01
1.069750000000e+03 -4.196522803997e-03 2.603396167023e-04 2.710150617529e+01
1.070000000000e+03 -3.811444103079e-03 2.581617428151e-04 2.711650904251e+01
1.070250000000e+03 -3.686723735739e-03 2.571376156328e-04 2.712966926990e+01
1.070500000000e+03 -3.826649598432e-03 2.573093053507e-04 2.714105689574e+01
1.070750000000e+03 -4.233879069965e-03 2.587083503936e-04 2.715074738029e+01
1.071000000000e+03 -4.909311700037e-03 2.613549197024e-04 2.715882068621e+01
1.071250000000e+03 -5.851939180634e-03 2.652569232472e-04 2.716536029475e+01
1.071500000000e+03 -7.058707172764e-03 2.704092792591e-04 2.717045222303e+01
1.071750000000e+03 -8.524384929340e-03 2.767933187709e-04 2.717418401913e+01
1.072000000000e+03 -1.024148947901e-02 2.843764781508e-04 2.717664382869e+01
1.072250000000e+03 -1.220014676752e-02 2.931119237861e-04 2.717791936858e+01
1.072500000000e+03 -1.438809534188e-02 3.029387283449e-04 2.717809709908e+01
1.072750000000e+03 -1.679059697244e-02 3.137819017103e-04 2.717726125915e+01
1.073000000000e+03 -1.939050318145e-02 3.255529836789e-04 2.717549315923e+01
1.073250000000e+03 -2.216823894745e-02 3.381505316459e-04 2.717287032530e+01
1.073500000000e+03 -2.510193708042e-02 3.514610874093e-04 2.716946592426e+01
1.073750000000e+03 -2.816753608509e-02 3.653602124131e-04 2.716534813194e+01
1.074000000000e+03 -3.133893090723e-02 3.797137463361e-04 2.716057956009e+01
1.074250000000e+03 -3.458821152656e-02 3.943792957864e-04 2.715521693406e+01
1.074500000000e+03 -3.788588760829e-02 4.092078066123e-04 2.714931069748e+01
1.074750000000e+03 -4.120116325790e-02 4.240453204580e-04 2.714290469370e+01
1.075000000000e+03 -4.450227199837e-02 4.387348331674e-04 2.713603612780e+01
1.075250000000e+03 -4.775680234823e-02 4.531182352335e-04 2.712873533357e+01
1.075500000000e+03 -5.093207622575e-02 4.670383222199e-04 2.712102581691e+01
1.075750000000e+03 -5.399552503302e-02 4.803407011457e-04 2.711292437591e+01
1.076000000000e+03 -5.691509063479e-02 4.928758684261e-04 2.710444110260e+01
1.076250000000e+03 -5.965962558531e-02 5.045011331752e-04 2.709557963597e+01
1.076500000000e+03 -6.219927102984e-02 5.150823860693e-04 2.708633746613e+01
1.076750000000e+03 -6.450586542552e-02 5.244959747977e-04 2.707670611255e+01
1.077000000000e+03 -6.655330257958e-02 5.326302262748e-04 2.706667153077e+01
1.077250000000e+03 -6.831784659561e-02 5.393868027230e-04 2.705621454022e+01
1.077500000000e+03 -6.977848577007e-02 5.446823090927e-04 2.704531113143e+01
1.077750000000e+03 -7.091717829433e-02 5.484490617609e-04 2.703393297331e+01
1.078000000000e+03 -7.171909237948e-02 5.506360137516e-04 2.702204785193e+01
1.078250000000e+03 -7.217279332026e-02 5.512094119288e-04 2.700962013706e+01
1.078500000000e+03 -7.227039585783e-02 5.501532525857e-04 2.699661124823e+01
1.078750000000e+03 -7.200760793200e-02 5.474693153500e-04 2.698298017128e+01
1.079000000000e+03 -7.138383820567e-02 5.431773401517e-04 2.696868386901e+01
1.079250000000e+03 -7.040213843013e-02 5.373146074354e-04 2.695367778777e+01
1.079500000000e+03 -6.906916545777e-02 5.299355007730e-04 2.693791629574e+01
1.079750000000e+03 -6.739502332442e-02 5.211106722323e-04 2.692135313913e+01
1.080000000000e+03 -6.539319285507e-02 5.109263776234e-04 2.690394182985e+01
1.080250000000e+03 -6.308024204030e-02 4.994831652781e-04 2.688563607924e+01
1.080500000000e+03 -6.047568888250e-02 4.868947286587e-04 2.686639015593e+01
1.080750000000e+03 -5.760164455373e-02 4.732862875754e-04 2.684615925915e+01
1.081000000000e+03 -5.448261400746e-02 4.587933278291e-04 2.682489985454e+01
1.081250000000e+03 -5.114510729729e-02 4.435597359988e-04 2.680256999079e+01
1.081500000000e+03 -4.761734739147e-02 4.277361090646e-04 2.677912959700e+01
1.081750000000e+03 -4.392895518844e-02 4.114779631418e-04 2.675454077825e+01
1.082000000000e+03 -4.011055001131e-02 3.949437592214e-04 2.672876805577e+01
1.082250000000e+03 -3.619346597772e-02 3.782931195958e-04 2.670177864767e+01
1.082500000000e+03 -3.220936544147e-02 3.616848797691e-04 2.667354266990e+01
1.082750000000e+03 -2.818995251011e-02 3.452752717043e-04 2.664403340018e+01
1.083000000000e+03 -2.416663158277e-02 3.292161263901e-04 2.661322745145e+01
1.083250000000e+03 -2.017023528232e-02 3.136531393939e-04 2.658110501503e+01
1.083500000000e+03 -1.623073902549e-02 2.987242423587e-04 2.654765004022e+01
1.083750000000e+03 -1.237702539452e-02 2.845581736804e-04 2.651285040708e+01
1.084000000000e+03 -8.636655232789e-03 2.712730252121e-04 2.647669813941e+01
1.084250000000e+03 -5.035680014288e-03 2.589751019732e-04 2.643918955163e+01
1.084500000000e+03 -1.598469728119e-03 2.477578514256e-04 2.640032541784e+01
1.084750000000e+03 1.652391719303e-03 2.377011497740e-04 2.636011110173e+01
1.085000000000e+03 4.696256874020e-03 2.288704716912e-04 2.631855671160e+01
1.085250000000e+03 7.514468545803e-03 2.213165677305e-04 2.627567719658e+01
1.085500000000e+03 1.009042177558e-02 2.150751990348e-04 2.623149244194e+01
1.085750000000e+03 1.240959789895e-02 2.101670820269e-04 2.618602733680e+01
1.086000000000e+03 1.445957919165e-02 2.065981020141e-04 2.613931181525e+01
1.086250000000e+03 1.623006206924e-02 2.043596197951e-04 2.609138086188e+01
1.086500000000e+03 1.771278033030e-02 2.034291802234e-04 2.604227450111e+01
1.086750000000e+03 1.890156941423e-02 2.037709564385e-04 2.599203772205e+01
1.087000000000e+03 1.979229004927e-02 2.053367826737e-04 2.594072038295e+01
1.087250000000e+03 2.038273964403e-02 2.080672768825e-04 2.588837710163e+01
1.087500000000e+03 2.067272664107e-02 2.118926183282e-04 2.583506702483e+01
1.087750000000e+03 2.066389835125e-02 2.167341880246e-04 2.578085368000e+01
1.088000000000e+03 2.035983265448e-02 2.225054780122e-04 2.572580463254e+01
1.088250000000e+03 1.976587200102e-02 2.291137762894e-04 2.566999128320e+01
1.088500000000e+03 1.888921398430e-02 2.364611954900e-04 2.561348842293e+01
1.088750000000e+03 1.773877188341e-02 2.444463102257e-04 2.555637396500e+01
1.089000000000e+03 1.632519496864e-02 2.529653571775e-04 2.549872850273e+01
1.089250000000e+03 1.466087006513e-02 2.619134485672e-04 2.544063481157e+01
1.089500000000e+03 1.275980931087e-02 2.711859859460e-04 2.538217754504e+01
1.089750000000e+03 1.063770493853e-02 2.806796322326e-04 2.532344258113e+01
1.090000000000e+03 8.311811890411e-03 2.902934935747e-04 2.526451673777e+01
1.090250000000e+03 5.800967950162e-03 2.999299220444e-04 2.520548706727e+01
1.090500000000e+03 3.125480147557e-03 3.094954475832e-04 2.514644059671e+01
1.090750000000e+03 3.070959375890e-04 3.189014085169e-04 2.508746359682e+01
1.091000000000e+03 -2.631110974018e-03 3.280645466171e-04 2.502864135981e+01
1.091250000000e+03 -5.664832359664e-03 3.369074755590e-04 2.497005751525e+01
1.091500000000e+03 -8.768660542100e-03 3.453590197427e-04 2.491179367814e+01
1.091750000000e+03 -1.191622148727e-02 3.533543952128e-04 2.485392915639e+01
1.092000000000e+03 -1.508036564572e-02 3.608354221333e-04 2.479654034056e+01
1.092250000000e+03 -1.823334957558e-02 3.677505000327e-04 2.473970050075e+01
1.092500000000e+03 -2.134706930569e-02 3.740546311186e-04 2.468347939293e+01
1.092750000000e+03 -2.439325940212e-02 3.797092013570e-04 2.462794313834e+01
1.093000000000e+03 -2.734381460672e-02 3.846820215673e-04 2.457315374525e+01
1.093250000000e+03 -3.017103285681e-02 3.889470403824e-04 2.451916906377e+01
1.093500000000e+03 -3.284792244874e-02 3.924841856546e-04 2.446604258393e+01
1.093750000000e+03 -3.534852577614e-02 3.952792097328e-04 2.441382327156e+01
1.094000000000e+03 -3.764817899118e-02 3.973233410848e-04 2.436255564958e+01
1.094250000000e+03 -3.972391853085e-02 3.986133476785e-04 2.431227949603e+01
1.094500000000e+03 -4.155475764558e-02 3.991512661304e-04 2.426302995048e+01
1.094750000000e+03 -4.312194854446e-02 3.989441437994e-04 2.421483765839e+01
1.095000000000e+03 -4.440936840685e-02 3.980041773451e-04 2.416772856589e+01
1.095250000000e+03 -4.540374860210e-02 3.963485092315e-04 2.412172411264e+01
1.095500000000e+03 -4.609489268902e-02 3.939990880797e-04 2.407684141357e+01
1.095750000000e+03 -4.647592371422e-02 3.909827077530e-04 2.403309328867e+01
1.096000000000e+03 -4.654350089672e-02 3.873310691009e-04 2.399048828315e+01
1.096250000000e+03 -4.629786243025e-02 3.830805026888e-04 2.394903109336e+01
1.096500000000e+03 -4.574301332575e-02 3.782721574059e-04 2.390872242441e+01
1.096750000000e+03 -4.488666962094e-02 3.729517237983e-04 2.386955947014e+01
1.097000000000e+03 -4.374032776640e-02 3.671695553339e-04 2.383153580723e+01
1.097250000000e+03 -4.231912469905e-02 3.609802910719e-04 2.379464184170e+01
1.097500000000e+03 -4.064174610700e-02 3.544427938883e-04 2.375886489761e+01
1.097750000000e+03 -3.873025665811e-02 3.476198951446e-04 2.372418934225e+01
1.098000000000e+03 -3.660983168019e-02 3.405779951791e-04 2.369059700315e+01
1.098250000000e+03 -3.430850451528e-02 3.333866787911e-04 2.365806717812e+01
1.098500000000e+03 -3.185681633453e-02 3.261182590126e-04 2.362657694337e+01
1.098750000000e+03 -2.928745538157e-02 3.188472663798e-04 2.359610143125e+01
1.099000000000e+03 -2.663483745175e-02 3.116497656878e-04 2.356661390743e+01
1.099250000000e+03 -2.393466454914e-02 3.046026922846e-04 2.353808606374e+01
1.099500000000e+03 -2.122348249901e-02 2.977832071854e-04 2.351048826822e+01
1.099750000000e+03 -1.853816272423e-02 2.912677303764e-04 2.348378968047e+01
1.100000000000e+03 -1.591543278987e-02 2.851311773648e-04 2.345795851708e+01
1.100250000000e+03 -1.339137281527e-02 2.794460658906e-04 2.343296224185e+01
1.100500000000e+03 -1.100091054654e-02 2.742815087237e-04 2.340876775267e+01
1.100750000000e+03 -8.777393254140e-03 2.697026648388e-04 2.338534158150e+01
1.101000000000e+03 -6.752044289490e-03 2.657695246446e-04 2.336265005141e+01
1.101250000000e+03 -4.953578041830e-03 2.625361889127e-04 2.334065945663e+01
1.101500000000e+03 -3.407775859940e-03 2.600498691648e-04 2.331933622426e+01
1.101750000000e+03 -2.137101469590e-03 2.583501891704e-04 2.329864705772e+01
1.102000000000e+03 -1.160429856440e-03 2.574686804719e-04 2.327855905035e+01
1.102250000000e+03 -4.926560028600e-04 2.574278558857e-04 2.325903984685e+01
1.102500000000e+03 -1.445845111080e-04 2.582410195341e-04 2.324005768498e+01
1.102750000000e+03 -1.226237948640e-04 2.599114744394e-04 2.322158157300e+01
1.103000000000e+03 -4.287867196260e-04 2.624326259529e-04 2.320358125726e+01
1.103250000000e+03 -1.060504777404e-03 2.657874709790e-04 2.318602741212e+01
1.103500000000e+03 -2.010725560498e-03 2.699488434490e-04 2.316889156829e+01
1.103750000000e+03 -3.267923100860e-03 2.748793963263e-04 2.315214618989e+01
1.104000000000e+03 -4.816181286204e-03 2.805317687652e-04 2.313576478703e+01
1.104250000000e+03 -6.635452807204e-03 2.868491962995e-04 2.311972174643e+01
1.104500000000e+03 -8.701707350166e-03 2.937658048471e-04 2.310399255459e+01
1.104750000000e+03 -1.098730022433e-02 3.012074935561e-04 2.308855356433e+01
1.105000000000e+03 -1.346124999168e-02 3.090925518752e-04 2.307338223882e+01
1.105250000000e+03 -1.608968780724e-02 3.173327308339e-04 2.305845687574e+01
1.105500000000e+03 -1.883625186273e-02 3.258341560390e-04 2.304375688015e+01
1.105750000000e+03 -2.166259180705e-02 3.344985254772e-04 2.302926246261e+01
1.106000000000e+03 -2.452886523484e-02 3.432242864574e-04 2.301495494904e+01
1.106250000000e+03 -2.739427063488e-02 3.519078920925e-04 2.300081645536e+01
1.106500000000e+03 -3.021761038301e-02 3.604451504521e-04 2.298683019253e+01
1.106750000000e+03 -3.295785104438e-02 3.687325495224e-04 2.297298031843e+01
1.107000000000e+03 -3.557469979652e-02 3.766686326500e-04 2.295925205659e+01
1.107250000000e+03 -3.802913296700e-02 3.841552319407e-04 2.294563154661e+01
1.107500000000e+03 -4.028399756786e-02 3.910989219837e-04 2.293210617802e+01
1.107750000000e+03 -4.230450543180e-02 3.974121517130e-04 2.291866446174e+01
1.108000000000e+03 -4.405875679763e-02 4.030144937381e-04 2.290529620163e+01
1.108250000000e+03 -4.551814250120e-02 4.078336204584e-04 2.289199236631e+01
1.108500000000e+03 -4.665784714072e-02 4.118064176155e-04 2.287874547902e+01
1.108750000000e+03 -4.745715969868e-02 4.148797050064e-04 2.286554950729e+01
1.109000000000e+03 -4.789979640468e-02 4.170109931143e-04 2.285240000518e+01
1.109250000000e+03 -4.797416445363e-02 4.181690917609e-04 2.283929425285e+01
1.109500000000e+03 -4.767347262232e-02 4.183343074042e-04 2.282623113254e+01
1.109750000000e+03 -4.699594853078e-02 4.174989927076e-04 2.281321152368e+01
1.110000000000e+03 -4.594482749621e-02 4.156674724990e-04 2.280023822018e+01
1.110250000000e+03 -4.452826503015e-02 4.128557994171e-04 2.278731580437e+01
1.110500000000e+03 -4.275936068144e-02 4.090918626170e-04 2.277445107582e+01
1.110750000000e+03 -4.065584271690e-02 4.044145255948e-04 2.276165261660e+01
1.111000000000e+03 -3.823996544109e-02 3.988736024543e-04 2.274893122768e+01
1.111250000000e+03 -3.553808640781e-02 3.925287632161e-04 2.273629949544e+01
1.111500000000e+03 -3.258035794544e-02 3.854488141772e-04 2.272377189128e+01
1.111750000000e+03 -2.940034434990e-02 3.777108833268e-04 2.271136485047e+01
1.112000000000e+03 -2.603446586000e-02 3.693991763503e-04 2.269909623539e+01
1.112250000000e+03 -2.252159135674e-02 3.606040776231e-04 2.268698563988e+01
1.112500000000e+03 -1.890241175212e-02 3.514207211166e-04 2.267505373755e+01
1.112750000000e+03 -1.521895207189e-02 3.419480272299e-04 2.266332251978e+01
1.113000000000e+03 -1.151392897963e-02 3.322872729363e-04 2.265181459636e+01
1.113250000000e+03 -7.830207471455e-03 3.225409430358e-04 2.264055332720e+01
1.113500000000e+03 -4.210188180176e-03 3.128114039659e-04 2.262956235669e+01
1.113750000000e+03 -6.952309617390e-04 3.031996838327e-04 2.261886515215e+01
1.114000000000e+03 2.674901916646e-03 2.938043086742e-04 2.260848502379e+01
1.114250000000e+03 5.862592014179e-03 2.847200974185e-04 2.259844463184e+01
1.114500000000e+03 8.832853995067e-03 2.760371547077e-04 2.258876551858e+01
1.114750000000e+03 1.155382001298e-02 2.678398315292e-04 2.257946811125e+01
1.115000000000e+03 1.399714692191e-02 2.602058639200e-04 2.257057121280e+01
1.115250000000e+03 1.613838338950e-02 2.532055354308e-04 2.256209176857e+01
1.115500000000e+03 1.795728717407e-02 2.469009392047e-04 2.255404465698e+01
1.115750000000e+03 1.943803112760e-02 2.413455027302e-04 2.254644225028e+01
1.116000000000e+03 2.056944149847e-02 2.365834252613e-04 2.253929452460e+01
1.116250000000e+03 2.134507145493e-02 2.326494113276e-04 2.253260868622e+01
1.116500000000e+03 2.176325009037e-02 2.295683848524e-04 2.252638909319e+01
1.116750000000e+03 2.182706964223e-02 2.273553559655e-04 2.252063723309e+01
1.117000000000e+03 2.154422847423e-02 2.260156311145e-04 2.251535145549e+01
1.117250000000e+03 2.092694925351e-02 2.255446813342e-04 2.251052730833e+01
1.117500000000e+03 1.999170353811e-02 2.259285153480e-04 2.250615742503e+01
1.117750000000e+03 1.875887479409e-02 2.271442456086e-04 2.250223145041e+01
1.118000000000e+03 1.725250518485e-02 2.291601629592e-04 2.249873657640e+01
1.118250000000e+03 1.549979142800e-02 2.319366480553e-04 2.249565732399e+01
1.118500000000e+03 1.353067920973e-02 2.354266874825e-04 2.249297593837e+01
1.118750000000e+03 1.137741385128e-02 2.395764786087e-04 2.249067282896e+01
1.119000000000e+03 9.073928953064e-03 2.443265186800e-04 2.248872644540e+01
1.119250000000e+03 6.655406250112e-03 2.496121413092e-04 2.248711408287e+01
1.119500000000e+03 4.157635150949e-03 2.553646845275e-04 2.248581180988e+01
1.119750000000e+03 1.616492938646e-03 2.615122982225e-04 2.248479501507e+01
1.120000000000e+03 -9.325869137610e-04 2.679808311587e-04 2.248403898372e+01
1.120250000000e+03 -3.455218032594e-03 2.746949759442e-04 2.248351885646e+01
1.120500000000e+03 -5.918522232749e-03 2.815790552318e-04 2.248321047013e+01
1.120750000000e+03 -8.291647155446e-03 2.885580477737e-04 2.248309056549e+01
1.121000000000e+03 -1.054622726095e-02 2.955584876638e-04 2.248313699516e+01
1.121250000000e+03 -1.265676506384e-02 3.025092836592e-04 2.248332948740e+01
1.121500000000e+03 -1.460100470457e-02 3.093427385354e-04 2.248364982173e+01
1.121750000000e+03 -1.636022988022e-02 3.159950869786e-04 2.248408198056e+01
1.122000000000e+03 -1.791949765670e-02 3.224072339131e-04 2.248461285845e+01
1.122250000000e+03 -1.926781199034e-02 3.285254261174e-04 2.248523228950e+01
1.122500000000e+03 -2.039823416848e-02 3.343017640941e-04 2.248593344021e+01
1.122750000000e+03 -2.130789971296e-02 3.396945550305e-04 2.248671277176e+01
1.123000000000e+03 -2.199800236316e-02 3.446687545754e-04 2.248757059710e+01
1.123250000000e+03 -2.247368077205e-02 3.491960960771e-04 2.248851097204e+01
1.123500000000e+03 -2.274384650436e-02 3.532552303202e-04 2.248954184973e+01
1.123750000000e+03 -2.282096534324e-02 3.568317799632e-04 2.249067519598e+01
1.124000000000e+03 -2.272072842473e-02 3.599181109533e-04 2.249192674451e+01
1.124250000000e+03 -2.246176651701e-02 3.625133804824e-04 2.249331633123e+01
1.124500000000e+03 -2.206522724487e-02 3.646230742863e-04 2.249486756231e+01
1.124750000000e+03 -2.155437388803e-02 3.662587427753e-04 2.249660781114e+01
1.125000000000e+03 -2.095408835593e-02 3.674373205989e-04 2.249856782633e+01
1.125250000000e+03 -2.029047072971e-02 3.681808562675e-04 2.250078192122e+01
1.125500000000e+03 -1.959026477712e-02 3.685156791875e-04 2.250328729909e+01
1.125750000000e+03 -1.888045348476e-02 3.684720434100e-04 2.250612421686e+01
1.126000000000e+03 -1.818767649586e-02 3.680831202286e-04 2.250933526873e+01
1.126250000000e+03 -1.753784153268e-02 3.673846456802e-04 2.251296548252e+01
1.126500000000e+03 -1.695558227653e-02 3.664138248689e-04 2.251706163151e+01
1.126750000000e+03 -1.646385811790e-02 3.652088492941e-04 2.252167204766e+01
1.127000000000e+03 -1.608357965907e-02 3.638082813516e-04 2.252684638899e+01
1.127250000000e+03 -1.583317215010e-02 3.622501698277e-04 2.253263497294e+01
1.127500000000e+03 -1.572833440506e-02 3.605716910923e-04 2.253908876611e+01
1.127750000000e+03 -1.578169185527e-02 3.588083790789e-04 2.254625869378e+01
1.128000000000e+03 -1.600264941689e-02 3.569936362593e-04 2.255419561972e+01
1.128250000000e+03 -1.639716446080e-02 3.551582871788e-04 2.256294970893e+01
1.128500000000e+03 -1.696769674869e-02 3.533303148151e-04 2.257257037299e+01
1.128750000000e+03 -1.771314166624e-02 3.515344857646e-04 2.258310585949e+01
1.129000000000e+03 -1.862883711443e-02 3.497921259460e-04 2.259460288859e+01
1.129250000000e+03 -1.970666918864e-02 3.481210239342e-04 2.260710659862e+01
1.129500000000e+03 -2.093519272272e-02 3.465353743450e-04 2.262066018618e+01
1.129750000000e+03 -2.229982575988e-02 3.450456841357e-04 2.263530476894e+01
1.130000000000e+03 -2.378309766159e-02 3.436589756512e-04 2.265107909806e+01
1.130250000000e+03 -2.536494593636e-02 3.423788947221e-04 2.266801957270e+01
1.130500000000e+03 -2.702305121121e-02 3.412059067984e-04 2.268616000340e+01
1.130750000000e+03 -2.873321839445e-02 3.401376027622e-04 2.270553152975e+01
1.131000000000e+03 -3.046978033027e-02 3.391689882135e-04 2.272616254362e+01
1.131250000000e+03 -3.220603208013e-02 3.382928104076e-04 2.274807863837e+01
1.131500000000e+03 -3.391469914536e-02 3.375000338209e-04 2.277130248132e+01
1.131750000000e+03 -3.556837604746e-02 3.367800975099e-04 2.279585390904e+01
1.132000000000e+03 -3.714000814223e-02 3.361214133518e-04 2.282174982617e+01
1.132250000000e+03 -3.860334727644e-02 3.355117770962e-04 2.284900423785e+01
1.132500000000e+03 -3.993343504408e-02 3.349388958639e-04 2.287762818392e+01
1.132750000000e+03 -4.110698063030e-02 3.343906037086e-04 2.290762988238e+01
1.133000000000e+03 -4.210284077850e-02 3.338554575020e-04 2.293901460641e+01
1.133250000000e+03 -4.290232466770e-02 3.333229253624e-04 2.297178485506e+01
1.133500000000e+03 -4.348960269657e-02 3.327839771642e-04 2.300594026649e+01
1.133750000000e+03 -4.385197960756e-02 3.322313152235e-04 2.304147770645e+01
1.134000000000e+03 -4.398011710455e-02 3.316596066256e-04 2.307839135597e+01
1.134250000000e+03 -4.386830835484e-02 3.310659214749e-04 2.311667264395e+01
1.134500000000e+03 -4.351455007861e-02 3.304497209665e-04 2.315631041321e+01
1.134750000000e+03 -4.292071109626e-02 3.298132363877e-04 2.319729086293e+01
1.135000000000e+03 -4.209254602408e-02 3.291614943932e-04 2.323959763236e+01
1.135250000000e+03 -4.103965264560e-02 3.285023385878e-04 2.328321187736e+01
1.135500000000e+03 -3.977540477801e-02 3.278464931248e-04 2.332811228065e+01
1.135750000000e+03 -3.831682250364e-02 3.272075439939e-04 2.337427505503e+01
1.136000000000e+03 -3.668431777478e-02 3.266016701266e-04 2.342167407196e+01
1.136250000000e+03 -3.490147963733e-02 3.260476474682e-04 2.347028079384e+01
1.136500000000e+03 -3.299471861741e-02 3.255665693839e-04 2.352006439669e+01
1.136750000000e+03 -3.099292422748e-02 3.251815209716e-04 2.357099174016e+01
1.137000000000e+03 -2.892704673120e-02 3.249171704390e-04 2.362302742691e+01
1.137250000000e+03 -2.682965701597e-02 3.247993953340e-04 2.367613375829e+01
1.137500000000e+03 -2.473445506063e-02 3.248548576788e-04 2.373027083613e+01
1.137750000000e+03 -2.267577627147e-02 3.251104586833e-04 2.378539651449e+01
1.138000000000e+03 -2.068806685359e-02 3.255928105328e-04 2.384146642025e+01
1.138250000000e+03 -1.880535825053e-02 3.263277422450e-04 2.389843397729e+01
1.138500000000e+03 -1.706072257195e-02 3.273396748687e-04 2.395625033523e+01
1.138750000000e+03 -1.548576965586e-02 3.286509368907e-04 2.401486447112e+01
1.139000000000e+03 -1.411012830001e-02 3.302813605408e-04 2.407422312070e+01
1.139250000000e+03 -1.296096573408e-02 3.322477495423e-04 2.413427080144e+01
1.139500000000e+03 -1.206254582776e-02 3.345633781749e-04 2.419494983491e+01
1.139750000000e+03 -1.143578644530e-02 3.372374239386e-04 2.425620026960e+01
1.140000000000e+03 -1.109794227422e-02 3.402747306953e-04 2.431796003060e+01
1.140250000000e+03 -1.106227161416e-02 3.436753945437e-04 2.438016489254e+01
1.140500000000e+03 -1.133775325472e-02 3.474344176239e-04 2.444274841944e+01
1.140750000000e+03 -1.192896153759e-02 3.515417185142e-04 2.450564222745e+01
1.141000000000e+03 -1.283586493193e-02 3.559818068464e-04 2.456877580187e+01
1.141250000000e+03 -1.405384737700e-02 3.607339830292e-04 2.463207685882e+01
1.141500000000e+03 -1.557365377487e-02 3.657722216530e-04 2.469547119563e+01
1.141750000000e+03 -1.738150333364e-02 3.710654087208e-04 2.475888292133e+01
1.142000000000e+03 -1.945926852446e-02 3.765776320387e-04 2.482223475052e+01
1.142250000000e+03 -2.178463331479e-02 3.822683692876e-04 2.488544785323e+01
1.142500000000e+03 -2.433144487704e-02 3.880930182716e-04 2.494844243759e+01
1.142750000000e+03 -2.706999504772e-02 3.940032322029e-04 2.501113755602e+01
1.143000000000e+03 -2.996747369244e-02 3.999475534113e-04 2.507345172485e+01
1.143250000000e+03 -3.298839155045e-02 4.058719484933e-04 2.513530303447e+01
1.143500000000e+03 -3.609506242192e-02 4.117204266432e-04 2.519660924171e+01
1.143750000000e+03 -3.924815980114e-02 4.174357088348e-04 2.525728844691e+01
1.144000000000e+03 -4.240725322295e-02 4.229599456859e-04 2.531725924123e+01
1.144250000000e+03 -4.553138078054e-02 4.282354556555e-04 2.537644083898e+01
1.144500000000e+03 -4.857964693234e-02 4.332054285018e-04 2.543475383382e+01
1.144750000000e+03 -5.151179963296e-02 4.378146712858e-04 2.549212029675e+01
1.145000000000e+03 -5.428881042599e-02 4.420103274948e-04 2.554846420965e+01
1.145250000000e+03 -5.687343457998e-02 4.457425837746e-04 2.560371192077e+01
1.145500000000e+03 -5.923075533382e-02 4.489654313390e-04 2.565779222893e+01
1.145750000000e+03 -6.132867429989e-02 4.516372130480e-04 2.571063719297e+01
1.146000000000e+03 -6.313837982456e-02 4.537212952809e-04 2.576218221780e+01
1.146250000000e+03 -6.463475671952e-02 4.551866273556e-04 2.581236648411e+01
1.146500000000e+03 -6.579674386465e-02 4.560082575699e-04 2.586113331039e+01
1.146750000000e+03 -6.660762521088e-02 4.561677311411e-04 2.590843055431e+01
1.147000000000e+03 -6.705528031378e-02 4.556535544169e-04 2.595421067120e+01
1.147250000000e+03 -6.713232107929e-02 4.544614148412e-04 2.599843143076e+01
1.147500000000e+03 -6.683620102272e-02 4.525944491639e-04 2.604105599875e+01
1.147750000000e+03 -6.616924961884e-02 4.500633990654e-04 2.608205301205e+01
1.148000000000e+03 -6.513859927167e-02 4.468866162490e-04 2.612139728284e+01
1.148250000000e+03 -6.375609708319e-02 4.430900711127e-04 2.615906950103e+01
1.148500000000e+03 -6.203809635248e-02 4.387071959225e-04 2.619505694255e+01
1.148750000000e+03 -6.000522827217e-02 4.337786740811e-04 2.622935319338e+01
1.149000000000e+03 -5.768208323900e-02 4.283521015895e-04 2.626195848161e+01
1.149250000000e+03 -5.509685067382e-02 4.224816034107e-04 2.629287995502e+01
1.149500000000e+03 -5.228090886580e-02 4.162272632743e-04 2.632213134088e+01
1.149750000000e+03 -4.926837677477e-02 4.096545998298e-04 2.634973344923e+01
1.150000000000e+03 -4.609561565929e-02 4.028337683064e-04 2.637571370335e+01
1.150250000000e+03 -4.280073403197e-02 3.958389110399e-04 2.640010654707e+01
1.150500000000e+03 -3.942302910708e-02 3.887471638205e-04 2.642295290844e+01
1.150750000000e+03 -3.600247094131e-02 3.816378771770e-04 2.644430043937e+01
1.151000000000e+03 -3.257914809744e-02 3.745915937246e-04 2.646420315849e+01
1.151250000000e+03 -2.919270312017e-02 3.676889555652e-04 2.648272105639e+01
1.151500000000e+03 -2.588184746709e-02 3.610098177586e-04 2.649992010649e+01
1.151750000000e+03 -2.268383868694e-02 3.546321245296e-04 2.651587175359e+01
1.152000000000e+03 -1.963397297322e-02 3.486307753642e-04 2.653065236241e+01
1.152250000000e+03 -1.676519623300e-02 3.430767527968e-04 2.654434304603e+01
1.152500000000e+03 -1.410766649843e-02 3.380360248481e-04 2.655702895560e+01
1.152750000000e+03 -1.168840720745e-02 3.335686293541e-04 2.656879875979e+01
1.153000000000e+03 -9.530999463109e-03 3.297277943469e-04 2.657974403026e+01
1.153250000000e+03 -7.655331952681e-03 3.265591497164e-04 2.658995858265e+01
1.153500000000e+03 -6.077413380834e-03 3.241000457958e-04 2.659953781829e+01
1.153750000000e+03 -4.809197521401e-03 3.223789014458e-04 2.660857783595e+01
1.154000000000e+03 -3.858563259062e-03 3.214148464976e-04 2.661717491468e+01
1.154250000000e+03 -3.229255561560e-03 3.212173113030e-04 2.662542457851e+01
1.154500000000e+03 -2.920935653593e-03 3.217858548009e-04 2.663342084893e+01
1.154750000000e+03 -2.929279624975e-03 3.231100819732e-04 2.664125548831e+01
1.155000000000e+03 -3.246105950898e-03 3.251697529609e-04 2.664901709571e+01
1.155250000000e+03 -3.859606786872e-03 3.279350003544e-04 2.665679051867e+01
1.155500000000e+03 -4.754569524523e-03 3.313666731443e-04 2.666465600493e+01
1.155750000000e+03 -5.912661239194e-03 3.354168863613e-04 2.667268842964e+01
1.156000000000e+03 -7.312757935721e-03 3.400295454012e-04 2.668095676830e+01
1.156250000000e+03 -8.931289402872e-03 3.451412079849e-04 2.668952331014e+01
1.156500000000e+03 -1.074260394182e-02 3.506817194397e-04 2.669844321139e+01
1.156750000000e+03 -1.271937641101e-02 3.565753632683e-04 2.670776387110e+01
1.157000000000e+03 -1.483297621306e-02 3.627417867373e-04 2.671752456422e+01
1.157250000000e+03 -1.705391385225e-02 3.690971652808e-04 2.672775599880e+01
1.157500000000e+03 -1.935218735361e-02 3.755549543890e-04 2.673848004937e+01
1.157750000000e+03 -2.169774074262e-02 3.820272996223e-04 2.674970951222e+01
1.158000000000e+03 -2.406076750403e-02 3.884260303424e-04 2.676144795324e+01
1.158250000000e+03 -2.641215481392e-02 3.946640418405e-04 2.677368966715e+01
1.158500000000e+03 -2.872372586445e-02 4.006560837009e-04 2.678641964558e+01
1.158750000000e+03 -3.096864884035e-02 4.063201387406e-04 2.679961373581e+01
1.159000000000e+03 -3.312162154975e-02 4.115781719395e-04 2.681323874883e+01
1.159250000000e+03 -3.515916793269e-02 4.163572459749e-04 2.682725274508e+01
1.159500000000e+03 -3.705983299402e-02 4.205903657676e-04 2.684160534538e+01
1.159750000000e+03 -3.880434111837e-02 4.242172512120e-04 2.685623809993e+01
1.160000000000e+03 -4.037579163445e-02 4.271851728568e-04 2.687108501092e+01
1.160250000000e+03 -4.175967298162e-02 4.294493789711e-04 2.688607292906e+01
1.160500000000e+03 -4.294399021249e-02 4.309737388597e-04 2.690112218111e+01
1.160750000000e+03 -4.391928740963e-02 4.317311210170e-04 2.691614715570e+01
1.161000000000e+03 -4.467865428380e-02 4.317036948204e-04 2.693105693962e+01
1.161250000000e+03 -4.521770420913e-02 4.308831240300e-04 2.694575599172e+01
1.161500000000e+03 -4.553451922339e-02 4.292706488477e-04 2.696014482178e+01
1.161750000000e+03 -4.562961414808e-02 4.268770877842e-04 2.697412079350e+01
1.162000000000e+03 -4.550579085779e-02 4.237226621528e-04 2.698757873104e+01
1.162250000000e+03 -4.516806686659e-02 4.198367990488e-04 2.700041174954e+01
1.162500000000e+03 -4.462353872927e-02 4.152577889889e-04 2.701251196029e+01
1.162750000000e+03 -4.388125588971e-02 4.100323011518e-04 2.702377131328e+01
1.163000000000e+03 -4.295205217046e-02 4.042149386852e-04 2.703408218593e+01
1.163250000000e+03 -4.184840323689e-02 3.978674982549e-04 2.704333828063e+01
1.163500000000e+03 -4.058424654490e-02 3.910582863673e-04 2.705143528411e+01
1.163750000000e+03 -3.917482959992e-02 3.838614127014e-04 2.705827152209e+01
1.164000000000e+03 -3.763650167320e-02 3.763557597527e-04 2.706374880071e+01
1.164250000000e+03 -3.598657964224e-02 3.686242522819e-04 2.706777291104e+01
1.164500000000e+03 -3.424310712583e-02 3.607526523411e-04 2.707025444534e+01
1.164750000000e+03 -3.242474400553e-02 3.528287758489e-04 2.707110924714e+01
1.165000000000e+03 -3.055049940868e-02 3.449411851685e-04 2.707025915799e+01
1.165250000000e+03 -2.863964656263e-02 3.371783865498e-04 2.706763239502e+01
1.165500000000e+03 -2.671143909651e-02 3.296274870168e-04 2.706316421891e+01
1.165750000000e+03 -2.478505064976e-02 3.223734147715e-04 2.705679721314e+01
1.166000000000e+03 -2.287928664313e-02 3.154976076182e-04 2.704848185768e+01
1.166250000000e+03 -2.101253182445e-02 3.090772628557e-04 2.703817671376e+01
1.166500000000e+03 -1.920255043720e-02 3.031842987703e-04 2.702584876720e+01
1.166750000000e+03 -1.746629214681e-02 2.978844140469e-04 2.701147372082e+01
1.167000000000e+03 -1.581985764946e-02 2.932364809136e-04 2.699503599197e+01
1.167250000000e+03 -1.427831074990e-02 2.892917584624e-04 2.697652888504e+01
1.167500000000e+03 -1.285558467101e-02 2.860933235637e-04 2.695595457062e+01
1.167750000000e+03 -1.156439623096e-02 2.836756042311e-04 2.693332398470e+01
1.168000000000e+03 -1.041610905595e-02 2.820639752730e-04 2.690865681082e+01
1.168250000000e+03 -9.420740073006e-03 2.812746079985e-04 2.688198108104e+01
1.168500000000e+03 -8.586844547448e-03 2.813142940801e-04 2.685333301692e+01
1.168750000000e+03 -7.921480928149e-03 2.821804656626e-04 2.682275665560e+01
1.169000000000e+03 -7.430174012875e-03 2.838613165635e-04 2.679030344115e+01
1.169250000000e+03 -7.116892095135e-03 2.863360090707e-04 2.675603172477e+01
1.169500000000e+03 -6.984018150174e-03 2.895751608353e-04 2.672000642149e+01
1.169750000000e+03 -7.032368462438e-03 2.935411537221e-04 2.668229822209e+01
1.170000000000e+03 -7.261180050084e-03 2.981887338331e-04 2.664298316731e+01
1.170250000000e+03 -7.668125270654e-03 3.034656149001e-04 2.660214196262e+01
1.170500000000e+03 -8.249355278750e-03 3.093133063897e-04 2.655985954896e+01
1.170750000000e+03 -8.999499269006e-03 3.156677075415e-04 2.651622413364e+01
1.171000000000e+03 -9.911759069180e-03 3.224601605862e-04 2.647132696833e+01
1.171250000000e+03 -1.097789567601e-02 3.296180189897e-04 2.642526130495e+01
1.171500000000e+03 -1.218837681188e-02 3.370659402970e-04 2.637812223383e+01
1.171750000000e+03 -1.353235451725e-02 3.447264256208e-04 2.633000564864e+01
1.172000000000e+03 -1.499784533966e-02 3.525211477386e-04 2.628100809533e+01
1.172250000000e+03 -1.657179251453e-02 3.603717099106e-04 2.623122607611e+01
1.172500000000e+03 -1.824013544416e-02 3.682004546420e-04 2.618075544675e+01
1.172750000000e+03 -1.998796248471e-02 3.759314770533e-04 2.612969108252e+01
1.173000000000e+03 -2.179970308434e-02 3.834916331684e-04 2.607812667056e+01
1.173250000000e+03 -2.365913922723e-02 3.908110493191e-04 2.602615390266e+01
1.173500000000e+03 -2.554971015870e-02 3.978242373302e-04 2.597386267080e+01
1.173750000000e+03 -2.745454273667e-02 4.044705153446e-04 2.592134034751e+01
1.174000000000e+03 -2.935667948877e-02 4.106946664037e-04 2.586867174393e+01
1.174250000000e+03 -3.123930266034e-02 4.164476528667e-04 2.581593909824e+01
1.174500000000e+03 -3.308580951423e-02 4.216868565300e-04 2.576322156029e+01
1.174750000000e+03 -3.488006154864e-02 4.263765496360e-04 2.571059530560e+01
1.175000000000e+03 -3.660654306425e-02 4.304881020543e-04 2.565813339670e+01
1.175250000000e+03 -3.825052647026e-02 4.340001217815e-04 2.560590564622e+01
1.175500000000e+03 -3.979827313409e-02 4.368985339597e-04 2.555397882261e+01
1.175750000000e+03 -4.123713189195e-02 4.391764512452e-04 2.550241625720e+01
1.176000000000e+03 -4.255572137968e-02 4.408340506661e-04 2.545127808364e+01
1.176250000000e+03 -4.374404788961e-02 4.418783073598e-04 2.540062115976e+01
1.176500000000e+03 -4.479361374308e-02 4.423226419470e-04 2.535049908263e+01
1.176750000000e+03 -4.569751278782e-02 4.421865089318e-04 2.530096213125e+01
1.177000000000e+03 -4.645048478157e-02 4.414948126437e-04 2.525205747931e+01
1.177250000000e+03 -4.704897819923e-02 4.402774507774e-04 2.520382888142e+01
1.177500000000e+03 -4.749117118325e-02 4.385686539826e-04 2.515631683209e+01
1.177750000000e+03 -4.777693372303e-02 4.364062211143e-04 2.510955869089e+01
1.178000000000e+03 -4.790786423875e-02 4.338310646400e-04 2.506358832952e+01
1.178250000000e+03 -4.788715357875e-02 4.308862283725e-04 2.501843649121e+01
1.178500000000e+03 -4.771960314709e-02 4.276164445874e-04 2.497413039322e+01
1.178750000000e+03 -4.741143542042e-02 4.240672276668e-04 2.493069401710e+01
1.179000000000e+03 -4.697020730526e-02 4.202843011803e-04 2.488814794194e+01
1.179250000000e+03 -4.640472581649e-02 4.163130896356e-04 2.484650919363e+01
1.179500000000e+03 -4.572477295134e-02 4.121978276820e-04 2.480579151503e+01
1.179750000000e+03 -4.494107302552e-02 4.079813501796e-04 2.476600502265e+01
1.180000000000e+03 -4.406496873105e-02 4.037042680860e-04 2.472715651798e+01
1.180250000000e+03 -4.310837410749e-02 3.994048656630e-04 2.468924918222e+01
1.180500000000e+03 -4.208343770916e-02 3.951184314633e-04 2.465228289721e+01
1.180750000000e+03 -4.100247104029e-02 3.908772196220e-04 2.461625401968e+01
1.181000000000e+03 -3.987769970947e-02 3.867100827887e-04 2.458115554344e+01
1.181250000000e+03 -3.872102852841e-02 3.826422558327e-04 2.454697726626e+01
1.181500000000e+03 -3.754395943882e-02 3.786954408792e-04 2.451370566712e+01
1.181750000000e+03 -3.635737339985e-02 3.748876699704e-04 2.448132411769e+01
1.182000000000e+03 -3.517134000560e-02 3.712332678898e-04 2.444981308347e+01
1.182250000000e+03 -3.399506623255e-02 3.677430898258e-04 2.441915007448e+01
1.182500000000e+03 -3.283672493344e-02 3.644245494584e-04 2.438930991207e+01
1.182750000000e+03 -3.170338777749e-02 3.612818224498e-04 2.436026483257e+01
1.183000000000e+03 -3.060092449534e-02 3.583160028458e-04 2.433198475330e+01
1.183250000000e+03 -2.953401355140e-02 3.555255468722e-04 2.430443728977e+01
1.183500000000e+03 -2.850609296107e-02 3.529064211453e-04 2.427758804095e+01
1.183750000000e+03 -2.751938643101e-02 3.504524177808e-04 2.425140073566e+01
1.184000000000e+03 -2.657494449728e-02 3.481555031162e-04 2.422583741589e+01
1.184250000000e+03 -2.567271552790e-02 3.460061581171e-04 2.420085858954e+01
1.184500000000e+03 -2.481164528972e-02 3.439937895340e-04 2.417642346867e+01
1.184750000000e+03 -2.398979347512e-02 3.421070145562e-04 2.415249002716e+01
1.185000000000e+03 -2.320447035349e-02 3.403340488390e-04 2.412901521826e+01
1.185250000000e+03 -2.245241696470e-02 3.386631322955e-04 2.410595513836e+01
1.185500000000e+03 -2.172994875917e-02 3.370827487492e-04 2.408326509704e+01
1.185750000000e+03 -2.103314824045e-02 3.355820046472e-04 2.406089978651e+01
1.186000000000e+03 -2.035808183356e-02 3.341510163810e-04 2.403881340163e+01
1.186250000000e+03 -1.970093191874e-02 3.327810102468e-04 2.401695971337e+01
1.186500000000e+03 -1.905824008907e-02 3.314647355886e-04 2.399529220278e+01
1.186750000000e+03 -1.842706123855e-02 3.301966433764e-04 2.397376413427e+01
1.187000000000e+03 -1.780509358751e-02 3.289729382848e-04 2.395232865610e+01
1.187250000000e+03 -1.719089875222e-02 3.277918082241e-04 2.393093888241e+01
1.187500000000e+03 -1.658393988988e-02 3.266534202926e-04 2.390954799988e+01
1.187750000000e+03 -1.598476856039e-02 3.255601415225e-04 2.388810932820e+01
1.188000000000e+03 -1.539500715398e-02 3.245163005626e-04 2.386657646604e+01
1.188250000000e+03 -1.481747507180e-02 3.235283161908e-04 2.384490333565e+01
1.188500000000e+03 -1.425611924965e-02 3.226044087995e-04 2.382304435725e+01
1.188750000000e+03 -1.371601838011e-02 3.217545049248e-04 2.380095455485e+01
1.189000000000e+03 -1.320334802679e-02 3.209900646106e-04 2.377858964346e+01
1.189250000000e+03 -1.272522631729e-02 3.203237168946e-04 2.375590626857e+01
1.189500000000e+03 -1.228961869029e-02 3.197689927576e-04 2.373286211158e+01
1.189750000000e+03 -1.190516994255e-02 3.193399556637e-04 2.370941608541e+01
1.190000000000e+03 -1.158100878578e-02 3.190508416564e-04 2.368552855264e+01
1.190250000000e+03 -1.132655936109e-02 3.189156641117e-04 2.366116143952e+01
1.190500000000e+03 -1.115126992311e-02 3.189477445251e-04 2.363627858910e+01
1.190750000000e+03 -1.106439393130e-02 3.191593114905e-04 2.361084590461e+01
1.191000000000e+03 -1.107472545979e-02 3.195610358091e-04 2.358483160599e+01
1.191250000000e+03 -1.119034481547e-02 3.201616323099e-04 2.355820647682e+01
1.191500000000e+03 -1.141835742851e-02 3.209675389246e-04 2.353094414088e+01
1.191750000000e+03 -1.176466302985e-02 3.219824539227e-04 2.350302118896e+01
1.192000000000e+03 -1.223370505438e-02 3.232070523843e-04 2.347441760141e+01
1.192250000000e+03 -1.282827684507e-02 3.246386766282e-04 2.344511686664e+01
1.192500000000e+03 -1.354933594035e-02 3.262711700780e-04 2.341510627794e+01
1.192750000000e+03 -1.439585880001e-02 3.280947370105e-04 2.338437699730e+01
1.193000000000e+03 -1.536472068721e-02 3.300958591430e-04 2.335292450675e+01
1.193250000000e+03 -1.645062971492e-02 3.322572712768e-04 2.332074852947e+01
1.193500000000e+03 -1.764609391065e-02 3.345580688678e-04 2.328785328291e+01
1.193750000000e+03 -1.894143799836e-02 3.369739221511e-04 2.325424773057e+01
1.194000000000e+03 -2.032486385045e-02 3.394772626638e-04 2.321994538934e+01
1.194250000000e+03 -2.178256115648e-02 3.420376449501e-04 2.318496472243e+01
1.194500000000e+03 -2.329885523777e-02 3.446221170344e-04 2.314932882415e+01
1.194750000000e+03 -2.485640826111e-02 3.471957118984e-04 2.311306576295e+01
1.195000000000e+03 -2.643644656348e-02 3.497219553011e-04 2.307620817134e+01
1.195250000000e+03 -2.801904208571e-02 3.521634558217e-04 2.303879352884e+01
1.195500000000e+03 -2.958340084454e-02 3.544825066646e-04 2.300086366493e+01
1.195750000000e+03 -3.110820351297e-02 3.566417542106e-04 2.296246492316e+01
1.196000000000e+03 -3.257194562866e-02 3.586048202169e-04 2.292364777128e+01
1.196250000000e+03 -3.395330205200e-02 3.603369434067e-04 2.288446666575e+01
1.196500000000e+03 -3.523148235919e-02 3.618057498909e-04 2.284497957214e+01
1.196750000000e+03 -3.638661650270e-02 3.629818637018e-04 2.280524796022e+01
1.197000000000e+03 -3.740010204083e-02 3.638394556352e-04 2.276533626735e+01
1.197250000000e+03 -3.825495887662e-02 3.643568236181e-04 2.272531163431e+01
1.197500000000e+03 -3.893613867534e-02 3.645169169729e-04 2.268524331357e+01
1.197750000000e+03 -3.943085023891e-02 3.643077805509e-04 2.264520256159e+01
1.198000000000e+03 -3.972881270078e-02 3.637229393326e-04 2.260526201283e+01
1.198250000000e+03 -3.982249234768e-02 3.627617068947e-04 2.256549528966e+01
1.198500000000e+03 -3.970729492776e-02 3.614293852306e-04 2.252597655488e+01
1.198750000000e+03 -3.938171322839e-02 3.597373851143e-04 2.248678006687e+01
1.199000000000e+03 -3.884743505413e-02 3.577032554369e-04 2.244797977535e+01
1.199250000000e+03 -3.810936909556e-02 3.553505586893e-04 2.240964869996e+01
1.199500000000e+03 -3.717568375823e-02 3.527087351803e-04 2.237185877885e+01
1.199750000000e+03 -3.605773220754e-02 3.498127457279e-04 2.233468027298e+01
1.200000000000e+03 -3.476995713452e-02 3.467027979914e-04 2.229818142351e+01
1.200250000000e+03 -3.332974513328e-02 3.434239065450e-04 2.226242812805e+01
1.200500000000e+03 -3.175719921805e-02 3.400251658232e-04 2.222748345080e+01
1.200750000000e+03 -3.007493658705e-02 3.365592182805e-04 2.219340759806e+01
1.201000000000e+03 -2.830774388692e-02 3.330814267311e-04 2.216025735076e+01
1.201250000000e+03 -2.648229536651e-02 3.296491995907e-04 2.212808613756e+01
1.201500000000e+03 -2.462673484523e-02 3.263210629644e-04 2.209694356767e+01
1.201750000000e+03 -2.277031974113e-02 3.231558686806e-04 2.206687557018e+01
1.202000000000e+03 -2.094295240352e-02 3.202117199434e-04 2.203792402837e+01
1.202250000000e+03 -1.917477111443e-02 3.175452451961e-04 2.201012699010e+01
1.202500000000e+03 -1.749565400627e-02 3.152104005253e-04 2.198351840140e+01
1.202750000000e+03 -1.593478122195e-02 3.132577062968e-04 2.195812837978e+01
1.203000000000e+03 -1.452014408310e-02 3.117333243224e-04 2.193398304567e+01
1.203250000000e+03 -1.327810556934e-02 3.106782982972e-04 2.191110482235e+01
1.203500000000e+03 -1.223294863121e-02 3.101277292175e-04 2.188951247984e+01
1.203750000000e+03 -1.140646378557e-02 3.101100342153e-04 2.186922121624e+01
1.204000000000e+03 -1.081756470555e-02 3.106464104343e-04 2.185024299458e+01
1.204250000000e+03 -1.048194081270e-02 3.117503238750e-04 2.183258665784e+01
1.204500000000e+03 -1.041177422976e-02 3.134271494170e-04 2.181625807255e+01
1.204750000000e+03 -1.061547957253e-02 3.156739312174e-04 2.180126048888e+01
1.205000000000e+03 -1.109753071059e-02 3.184792431928e-04 2.178759466912e+01
1.205250000000e+03 -1.185833868575e-02 3.218232151200e-04 2.177525913355e+01
1.205500000000e+03 -1.289419771290e-02 3.256776852101e-04 2.176425038163e+01
1.205750000000e+03 -1.419730170866e-02 3.300065016323e-04 2.175456310095e+01
1.206000000000e+03 -1.575582797353e-02 3.347659448246e-04 2.174619037400e+01
1.206250000000e+03 -1.755408368887e-02 3.399052627180e-04 2.173912388464e+01
1.206500000000e+03 -1.957275792099e-02 3.453673932128e-04 2.173335402169e+01
1.206750000000e+03 -2.178915660479e-02 3.510896521716e-04 2.172887015684e+01
1.207000000000e+03 -2.417757521207e-02 3.570046718812e-04 2.172566071650e+01
1.207250000000e+03 -2.670967513009e-02 3.630412884267e-04 2.172371335435e+01
1.207500000000e+03 -2.935495604078e-02 3.691256478288e-04 2.172301500303e+01
1.207750000000e+03 -3.208116928244e-02 3.751821003304e-04 2.172355210392e+01
1.208000000000e+03 -3.485488855473e-02 3.811344803441e-04 2.172531056975e+01
1.208250000000e+03 -3.764196298743e-02 3.869070155269e-04 2.172827600434e+01
1.208500000000e+03 -4.040811279347e-02 3.924256247371e-04 2.173243365595e+01
1.208750000000e+03 -4.311939563480e-02 3.976188068886e-04 2.173776861475e+01
1.209000000000e+03 -4.574278516275e-02 4.024188791072e-04 2.174426576275e+01
1.209250000000e+03 -4.824661772133e-02 4.067627967791e-04 2.175190995704e+01
1.209500000000e+03 -5.060111335946e-02 4.105932601656e-04 2.176068598237e+01
1.209750000000e+03 -5.277877180272e-02 4.138594210158e-04 2.177057872320e+01
1.210000000000e+03 -5.475480115962e-02 4.165177589825e-04 2.178157312471e+01
1.210250000000e+03 -5.650743635932e-02 4.185326568805e-04 2.179365435593e+01
1.210500000000e+03 -5.801824877828e-02 4.198770086352e-04 2.180680778175e+01
1.210750000000e+03 -5.927236647142e-02 4.205326164406e-04 2.182101910608e+01
1.211000000000e+03 -6.025865324132e-02 4.204906271371e-04 2.183627440114e+01
1.211250000000e+03 -6.096980292492e-02 4.197515552511e-04 2.185256014829e+01
1.211500000000e+03 -6.140239506841e-02 4.183253348905e-04 2.186986335190e+01
1.211750000000e+03 -6.155686465273e-02 4.162312252913e-04 2.188817156103e+01
1.212000000000e+03 -6.143742790650e-02 4.134975862950e-04 2.190747293742e+01
1.212250000000e+03 -6.105190836320e-02 4.101614279878e-04 2.192775628741e+01
1.212500000000e+03 -6.041158158470e-02 4.062679935986e-04 2.194901112807e+01
1.212750000000e+03 -5.953089843222e-02 4.018700532140e-04 2.197122770221e+01
1.213000000000e+03 -5.842719774379e-02 3.970271683278e-04 2.199439700792e+01
1.213250000000e+03 -5.712037430880e-02 3.918048591330e-04 2.201851081431e+01
1.213500000000e+03 -5.563251446244e-02 3.862736655131e-04 2.204356166494e+01
1.213750000000e+03 -5.398750911383e-02 3.805081773238e-04 2.206954287445e+01
1.214000000000e+03 -5.221066290049e-02 3.745857957671e-04 2.209644849978e+01
1.214250000000e+03 -5.032822184268e-02 3.685855801323e-04 2.212427336337e+01
1.214500000000e+03 -4.836704346730e-02 3.625873662272e-04 2.215301295056e+01
1.214750000000e+03 -4.635412598237e-02 3.566704324007e-04 2.218266341051e+01
1.215000000000e+03 -4.431622105345e-02 3.509123831372e-04 2.221322149173e+01
1.215250000000e+03 -4.227946079462e-02 3.453880593301e-04 2.224468445870e+01
1.215500000000e+03 -4.026893539192e-02 3.401683113331e-04 2.227705012549e+01
1.215750000000e+03 -3.830844356653e-02 3.353192029046e-04 2.231031663267e+01
1.216000000000e+03 -3.642013570622e-02 3.309009547531e-04 2.234448242781e+01
1.216250000000e+03 -3.462420299329e-02 3.269669622071e-04 2.237954628893e+01
1.216500000000e+03 -3.293872395567e-02 3.235632308595e-04 2.241550699205e+01
1.216750000000e+03 -3.137936735093e-02 3.207275371777e-04 2.245236349477e+01
1.217000000000e+03 -2.995931063347e-02 3.184890679958e-04 2.249011451975e+01
1.217250000000e+03 -2.868904183594e-02 3.168678507673e-04 2.252875877064e+01
1.217500000000e+03 -2.757633373688e-02 3.158745988872e-04 2.256829445921e+01
1.217750000000e+03 -2.662615105502e-02 3.155104860242e-04 2.260871954244e+01
1.218000000000e+03 -2.584067594346e-02 3.157671036736e-04 2.265003125566e+01
1.218250000000e+03 -2.521932066487e-02 3.166266472695e-04 2.269222611006e+01
1.218500000000e+03 -2.475880829111e-02 3.180622285225e-04 2.273529990052e+01
1.218750000000e+03 -2.445327154985e-02 3.200382061578e-04 2.277924724146e+01
1.219000000000e+03 -2.429439036418e-02 3.225107236053e-04 2.282406155480e+01
1.219250000000e+03 -2.427159245186e-02 3.254284908093e-04 2.286973507711e+01
1.219500000000e+03 -2.437222035811e-02 3.287334111965e-04 2.291625836392e+01
1.219750000000e+03 -2.458178785622e-02 3.323615327524e-04 2.296362033883e+01
1.220000000000e+03 -2.488422991534e-02 3.362440078453e-04 2.301180807477e+01
1.220250000000e+03 -2.526218214618e-02 3.403081642360e-04 2.306080663131e+01
1.220500000000e+03 -2.569727396146e-02 3.444785328736e-04 2.311059890186e+01
1.220750000000e+03 -2.617043603320e-02 3.486780260736e-04 2.316116546250e+01
1.221000000000e+03 -2.666219999515e-02 3.528291180374e-04 2.321248439579e+01
1.221250000000e+03 -2.715306900290e-02 3.568551524599e-04 2.326453136074e+01
1.221500000000e+03 -2.762375127791e-02 3.606812433452e-04 2.331727920654e+01
1.221750000000e+03 -2.805552083895e-02 3.642355576472e-04 2.337069808276e+01
1.222000000000e+03 -2.843049496121e-02 3.674503464829e-04 2.342475534313e+01
1.222250000000e+03 -2.873190125429e-02 3.702629142306e-04 2.347941547157e+01
1.222500000000e+03 -2.894437660884e-02 3.726166208313e-04 2.353464024714e+01
1.222750000000e+03 -2.905411284565e-02 3.744616660203e-04 2.359038849115e+01
1.223000000000e+03 -2.904913745016e-02 3.757558584882e-04 2.364661640545e+01
1.223250000000e+03 -2.891943959351e-02 3.764650916364e-04 2.370327753484e+01
1.223500000000e+03 -2.865708338778e-02 3.765637891657e-04 2.376032280327e+01
1.223750000000e+03 -2.825635617694e-02 3.760353725897e-04 2.381770088168e+01
1.224000000000e+03 -2.771377540337e-02 3.748722974273e-04 2.387535812408e+01
1.224250000000e+03 -2.702815817418e-02 3.730762011158e-04 2.393323899400e+01
1.224500000000e+03 -2.620057321192e-02 3.706577578876e-04 2.399128607805e+01
1.224750000000e+03 -2.523432577008e-02 3.676364341237e-04 2.404944051805e+01
1.225000000000e+03 -2.413485982678e-02 3.640401784812e-04 2.410764208774e+01
1.225250000000e+03 -2.290966646661e-02 3.599049370716e-04 2.416582962021e+01
1.225500000000e+03 -2.156814667645e-02 3.552740809940e-04 2.422394114550e+01
1.225750000000e+03 -2.012146154855e-02 3.501977157152e-04 2.428191422405e+01
1.226000000000e+03 -1.858234686631e-02 3.447318677106e-04 2.433968624559e+01
1.226250000000e+03 -1.696493724270e-02 3.389377072003e-04 2.439719462140e+01
1.226500000000e+03 -1.528455728351e-02 3.328806254374e-04 2.445437708396e+01
1.226750000000e+03 -1.355749328142e-02 3.266292762932e-04 2.451117195017e+01
1.227000000000e+03 -1.180079859091e-02 3.202545540412e-04 2.456751830697e+01
1.227250000000e+03 -1.003205472447e-02 3.138285911585e-04 2.462335626765e+01
1.227500000000e+03 -8.269157992681e-03 3.074238574112e-04 2.467862716040e+01
1.227750000000e+03 -6.530077252776e-03 3.011121004244e-04 2.473327375277e+01
1.228000000000e+03 -4.832673012229e-03 2.949634877359e-04 2.478724039003e+01
1.228250000000e+03 -3.194466556006e-03 2.890456496563e-04 2.484047320045e+01
1.228500000000e+03 -1.632450558954e-03 2.834228681869e-04 2.489292024448e+01
1.228750000000e+03 -1.629022254160e-04 2.781553128111e-04 2.494453167635e+01
1.229000000000e+03 1.198787694524e-03 2.732983673740e-04 2.499525989767e+01
1.229250000000e+03 2.438280425673e-03 2.689020207971e-04 2.504505972801e+01
1.229500000000e+03 3.542417733752e-03 2.650104097204e-04 2.509388853722e+01
1.229750000000e+03 4.499357080939e-03 2.616614008660e-04 2.514170642041e+01
1.230000000000e+03 5.298681728985e-03 2.588863041846e-04 2.518847636357e+01
1.230250000000e+03 5.931484741939e-03 2.567097029728e-04 2.523416444989e+01
1.230500000000e+03 6.390456562455e-03 2.551493357375e-04 2.527873998808e+01
1.230750000000e+03 6.669923301724e-03 2.542161517875e-04 2.532217578583e+01
1.231000000000e+03 6.765909446695e-03 2.539143521898e-04 2.536444828510e+01
1.231250000000e+03 6.676157357568e-03 2.542415866942e-04 2.540553779923e+01
1.231500000000e+03 6.400111901226e-03 2.551892623189e-04 2.544542878547e+01
1.231750000000e+03 5.938961804096e-03 2.567427525341e-04 2.548410994999e+01
1.232000000000e+03 5.295560268724e-03 2.588819033527e-04 2.552157460900e+01
1.232250000000e+03 4.474454409870e-03 2.615813041299e-04 2.555782072757e+01
1.232500000000e+03 3.481765302887e-03 2.648109049598e-04 2.559285130199e+01
1.232750000000e+03 2.325198813855e-03 2.685363349243e-04 2.562667433648e+01
1.233000000000e+03 1.013894275552e-03 2.727195707794e-04 2.565930319500e+01
1.233250000000e+03 -4.415887473770e-04 2.773192815899e-04 2.569075650283e+01
1.233500000000e+03 -2.029447453196e-03 2.822915254867e-04 2.572105844418e+01
1.233750000000e+03 -3.736683870366e-03 2.875901300995e-04 2.575023859575e+01
1.234000000000e+03 -5.549260219611e-03 2.931672608262e-04 2.577833198281e+01
1.234250000000e+03 -7.452256350192e-03 2.989739744913e-04 2.580537911684e+01
1.234500000000e+03 -9.429967019906e-03 3.049606159718e-04 2.583142564544e+01
1.234750000000e+03 -1.146609129031e-02 3.110773710046e-04 2.585652230434e+01
1.235000000000e+03 -1.354388417773e-02 3.172747041713e-04 2.588072460581e+01
1.235250000000e+03 -1.564632556230e-02 3.235038069514e-04 2.590409248492e+01
1.235500000000e+03 -1.775629777293e-02 3.297170241692e-04 2.592669005866e+01
1.235750000000e+03 -1.985674925499e-02 3.358682386545e-04 2.594858494240e+01
1.236000000000e+03 -2.193087782718e-02 3.419132602061e-04 2.596984788788e+01
1.236250000000e+03 -2.396230176602e-02 3.478101705257e-04 2.599055219051e+01
1.236500000000e+03 -2.593523384611e-02 3.535196612101e-04 2.601077301974e+01
1.236750000000e+03 -2.783461945394e-02 3.590052681952e-04 2.603058695377e+01
1.237000000000e+03 -2.964632371518e-02 3.642337115531e-04 2.605007101445e+01
1.237250000000e+03 -3.135726366926e-02 3.691750913613e-04 2.606930209255e+01
1.237500000000e+03 -3.295549993190e-02 3.738030474972e-04 2.608835635612e+01
1.237750000000e+03 -3.443042805622e-02 3.780950489511e-04 2.610730817517e+01
1.238000000000e+03 -3.577278322986e-02 3.820323078038e-04 2.612622977812e+01
1.238250000000e+03 -3.697482758435e-02 3.856001105549e-04 2.614519011849e+01
1.238500000000e+03 -3.803030034076e-02 3.887876372399e-04 2.616425457281e+01
1.238750000000e+03 -3.893458323015e-02 3.915882221579e-04 2.618348384911e+01
1.239000000000e+03 -3.968461997109e-02 3.939991111374e-04 2.620293368845e+01
1.239250000000e+03 -4.027896779835e-02 3.960214936712e-04 2.622265411582e+01
1.239500000000e+03 -4.071783809321e-02 3.976605168817e-04 2.624268871846e+01
1.239750000000e+03 -4.100295071175e-02 3.989249314929e-04 2.626307450696e+01
1.240000000000e+03 -4.113760011968e-02 3.998270895392e-04 2.628384111453e+01
1.240250000000e+03 -4.112654166979e-02 4.003826866186e-04 2.630501055832e+01
1.240500000000e+03 -4.097586433712e-02 4.006105631436e-04 2.632659711530e+01
1.240750000000e+03 -4.069299983990e-02 4.005324938829e-04 2.634860668836e+01
1.241000000000e+03 -4.028650331544e-02 4.001727253446e-04 2.637103707735e+01
1.241250000000e+03 -3.976602259952e-02 3.995578379408e-04 2.639387751549e+01
1.241500000000e+03 -3.914211565234e-02 3.987163480912e-04 2.641710886871e+01
1.241750000000e+03 -3.842613139651e-02 3.976783575951e-04 2.644070357373e+01
1.242000000000e+03 -3.763003654368e-02 3.964750704590e-04 2.646462601323e+01
1.242250000000e+03 -3.676630563466e-02 3.951385892396e-04 2.648883237946e+01
1.242500000000e+03 -3.584773997656e-02 3.937014563705e-04 2.651327110600e+01
1.242750000000e+03 -3.488731583143e-02 3.921962736395e-04 2.653788340259e+01
1.243000000000e+03 -3.389804353513e-02 3.906553027563e-04 2.656260330783e+01
1.243250000000e+03 -3.289281090240e-02 3.891100880685e-04 2.658735840527e+01
1.243500000000e+03 -3.188423737080e-02 3.875911059176e-04 2.661207022017e+01
1.243750000000e+03 -3.088456412201e-02 3.861274629796e-04 2.663665503942e+01
1.244000000000e+03 -2.990549483197e-02 3.847464727244e-04 2.666102420355e+01
1.244250000000e+03 -2.895810364817e-02 3.834734305507e-04 2.668508500919e+01
1.244500000000e+03 -2.805271599041e-02 3.823313097387e-04 2.670874132311e+01
1.244750000000e+03 -2.719886789458e-02 3.813406346021e-04 2.673189452922e+01
1.245000000000e+03 -2.640516218419e-02 3.805191772890e-04 2.675444402045e+01
1.245250000000e+03 -2.567923737641e-02 3.798818476749e-04 2.677628815065e+01
1.245500000000e+03 -2.502777014103e-02 3.794406840212e-04 2.679732521880e+01
1.245750000000e+03 -2.445635282550e-02 3.792045954297e-04 2.681745400870e+01
1.246000000000e+03 -2.396951677071e-02 3.791794307924e-04 2.683657480275e+01
1.246250000000e+03 -2.357077252772e-02 3.793680884772e-04 2.685459036577e+01
1.246500000000e+03 -2.326250051172e-02 3.797703133029e-04 2.687140647312e+01
1.246750000000e+03 -2.304607701124e-02 3.803830099727e-04 2.688693307739e+01
1.247000000000e+03 -2.292184441755e-02 3.812002298030e-04 2.690108498625e+01
1.247250000000e+03 -2.288909427113e-02 3.822132014898e-04 2.691378253364e+01
1.247500000000e+03 -2.294620685766e-02 3.834106876050e-04 2.692495264397e+01
1.247750000000e+03 -2.309057300063e-02 3.847789070148e-04 2.693452921466e+01
1.248000000000e+03 -2.331874421212e-02 3.863019184806e-04 2.694245411179e+01
1.248250000000e+03 -2.362638737808e-02 3.879616296685e-04 2.694867750074e+01
1.248500000000e+03 -2.400837494511e-02 3.897380744082e-04 2.695315851014e+01
1.248750000000e+03 -2.445885377312e-02 3.916096448165e-04 2.695586580505e+01
1.249000000000e+03 -2.497124351472e-02 3.935532136001e-04 2.695677774082e+01
1.249250000000e+03 -2.553832264064e-02 3.955444147631e-04 2.695588276569e+01
1.249500000000e+03 -2.615228588766e-02 3.975578639140e-04 2.695317971410e+01
1.249750000000e+03 -2.680478049950e-02 3.995673820900e-04 2.694867767387e+01
1.250000000000e+03 -2.748698656574e-02 4.015462608788e-04 2.694239607249e+01
1.250250000000e+03 -2.818966551003e-02 4.034674983470e-04 2.693436463940e+01
1.250500000000e+03 -2.890324495297e-02 4.053041581958e-04 2.692462295171e+01
1.250750000000e+03 -2.961788714884e-02 4.070295833006e-04 2.691322021060e+01
1.251000000000e+03 -3.032357250411e-02 4.086177170735e-04 2.690021473834e+01
1.251250000000e+03 -3.101020246639e-02 4.100434532662e-04 2.688567336897e+01
1.251500000000e+03 -3.166764852019e-02 4.112828384655e-04 2.686967091083e+01
1.251750000000e+03 -3.228592779825e-02 4.123135782728e-04 2.685228918477e+01
1.252000000000e+03 -3.285528857833e-02 4.131152904387e-04 2.683361628133e+01
1.252250000000e+03 -3.336627534094e-02 4.136696790626e-04 2.681374575395e+01
1.252500000000e+03 -3.380995318021e-02 4.139611310166e-04 2.679277544932e+01
1.252750000000e+03 -3.417799524816e-02 4.139769141548e-04 2.677080660081e+01
1.253000000000e+03 -3.446277993780e-02 4.137073143071e-04 2.674794285832e+01
1.253250000000e+03 -3.465756287675e-02 4.131459789221e-04 2.672428917295e+01
1.253500000000e+03 -3.475667201400e-02 4.122902652223e-04 2.669995064272e+01
1.253750000000e+03 -3.475550991499e-02 4.111410875379e-04 2.667503171835e+01
1.254000000000e+03 -3.465082671682e-02 4.097033567278e-04 2.664963492505e+01
1.254250000000e+03 -3.444069151282e-02 4.079857493262e-04 2.662386017686e+01
1.254500000000e+03 -3.412473591323e-02 4.060009712311e-04 2.659780358634e+01
1.254750000000e+03 -3.370410256020e-02 4.037654167030e-04 2.657155690760e+01
1.255000000000e+03 -3.318163728851e-02 4.012992553619e-04 2.654520648420e+01
1.255250000000e+03 -3.256181439939e-02 3.986260122529e-04 2.651883284084e+01
1.255500000000e+03 -3.185085434273e-02 3.957724536721e-04 2.649250981679e+01
1.255750000000e+03 -3.105662005466e-02 3.927680723677e-04 2.646630432081e+01
1.256000000000e+03 -3.018864090589e-02 3.896447916365e-04 2.644027570235e+01
1.256250000000e+03 -2.925799796497e-02 3.864364200851e-04 2.641447553900e+01
1.256500000000e+03 -2.827721214960e-02 3.831781386955e-04 2.638894750226e+01
1.256750000000e+03 -2.726011835945e-02 3.799059300958e-04 2.636372707260e+01
1.257000000000e+03 -2.622166921604e-02 3.766559565792e-04 2.633884160241e+01
1.257250000000e+03 -2.517774594528e-02 3.734639974042e-04 2.631431044065e+01
1.257500000000e+03 -2.414490312877e-02 3.703647333274e-04 2.629014493946e+01
1.257750000000e+03 -2.314011692828e-02 3.673911978856e-04 2.626634876202e+01
1.258000000000e+03 -2.218048639159e-02 3.645740692066e-04 2.624291813823e+01
1.258250000000e+03 -2.128297867788e-02 3.619412371960e-04 2.621984225999e+01
1.258500000000e+03 -2.046405022927e-02 3.595171191734e-04 2.619710359625e+01
1.258750000000e+03 -1.973935134056e-02 3.573222453437e-04 2.617467837857e+01
1.259000000000e+03 -1.912346530336e-02 3.553729741921e-04 2.615253709283e+01
1.259250000000e+03 -1.862949518632e-02 3.536809174468e-04 2.613064492160e+01
1.259500000000e+03 -1.826882603305e-02 3.522528313588e-04 2.610896229714e+01
1.259750000000e+03 -1.805080614008e-02 3.510903618956e-04 2.608744540942e+01
1.260000000000e+03 -1.798256980719e-02 3.501901303443e-04 2.606604671340e+01
1.260250000000e+03 -1.806868446520e-02 3.495434709151e-04 2.604471546618e+01
1.260500000000e+03 -1.831102094954e-02 3.491366661512e-04 2.602339823294e+01
1.260750000000e+03 -1.870866139320e-02 3.489512425383e-04 2.600203932442e+01
1.261000000000e+03 -1.925764942805e-02 3.489639666983e-04 2.598058137113e+01
1.261250000000e+03 -1.995109095196e-02 3.491474921837e-04 2.595896563539e+01
1.261500000000e+03 -2.077899382895e-02 3.494705108243e-04 2.593713260648e+01
1.261750000000e+03 -2.172846292013e-02 3.498985178532e-04 2.591502222143e+01
1.262000000000e+03 -2.278366379073e-02 3.503941372238e-04 2.589257445263e+01
1.262250000000e+03 -2.392611112916e-02 3.509179453585e-04 2.586972945298e+01
1.262500000000e+03 -2.513477230348e-02 3.514289751200e-04 2.584642814114e+01
1.262750000000e+03 -2.638643293676e-02 3.518855670332e-04 2.582261226654e+01
1.263000000000e+03 -2.765594320121e-02 3.522459925225e-04 2.579822500508e+01
1.263250000000e+03 -2.891665136007e-02 3.524692709019e-04 2.577321096279e+01
1.263500000000e+03 -3.014077592161e-02 3.525159230729e-04 2.574751677230e+01
1.263750000000e+03 -3.129988757748e-02 3.523487115832e-04 2.572109105395e+01
1.264000000000e+03 -3.236538345814e-02 3.519334216446e-04 2.569388496983e+01
1.264250000000e+03 -3.330901390035e-02 3.512395793673e-04 2.566585237709e+01
1.264500000000e+03 -3.410337959830e-02 3.502410435925e-04 2.563694993906e+01
1.264750000000e+03 -3.472250336624e-02 3.489167574191e-04 2.560713764729e+01
1.265000000000e+03 -3.514233909361e-02 3.472512272545e-04 2.557637889445e+01
1.265250000000e+03 -3.534130812807e-02 3.452350595999e-04 2.554464079571e+01
1.265500000000e+03 -3.530073221767e-02 3.428652124880e-04 2.551189421718e+01
1.265750000000e+03 -3.500537915034e-02 3.401454997040e-04 2.547811428877e+01
1.266000000000e+03 -3.444381990354e-02 3.370866454054e-04 2.544328039845e+01
1.266250000000e+03 -3.360879984167e-02 3.337063868337e-04 2.540737642710e+01
1.266500000000e+03 -3.249755671868e-02 3.300294746589e-04 2.537039094934e+01
1.266750000000e+03 -3.111195508753e-02 3.260873224935e-04 2.533231716126e+01
1.267000000000e+03 -2.945876413132e-02 3.219179754628e-04 2.529315329268e+01
1.267250000000e+03 -2.754965401573e-02 3.175655549677e-04 2.525290252688e+01
1.267500000000e+03 -2.540110404573e-02 3.130796062801e-04 2.521157286884e+01
1.267750000000e+03 -2.303444526746e-02 3.085147185746e-04 2.516917752382e+01
1.268000000000e+03 -2.047547968125e-02 3.039294535530e-04 2.512573442182e+01
1.268250000000e+03 -1.775436667671e-02 2.993858058221e-04 2.508126656523e+01
1.268500000000e+03 -1.490509659005e-02 2.949479968463e-04 2.503580152712e+01
1.268750000000e+03 -1.196510962082e-02 2.906815957177e-04 2.498937144509e+01
1.269000000000e+03 -8.974818927885e-03 2.866525494518e-04 2.494201296589e+01
1.269250000000e+03 -5.976906470876e-03 2.829259253668e-04 2.489376662767e+01
1.269500000000e+03 -3.015804054164e-03 2.795649789547e-04 2.484467698889e+01
1.269750000000e+03 -1.369071862972e-04 2.766299642411e-04 2.479479188201e+01
1.270000000000e+03 2.614057294132e-03 2.741771517571e-04 2.474416246518e+01
1.270250000000e+03 5.191827739465e-03 2.722577779612e-04 2.469284243659e+01
1.270500000000e+03 7.552304313866e-03 2.709171066926e-04 2.464088795740e+01
1.270750000000e+03 9.653316000533e-03 2.701935314271e-04 2.458835707705e+01
1.271000000000e+03 1.145531243012e-02 2.701178819521e-04 2.453530915218e+01
1.271250000000e+03 1.292207446134e-02 2.707126451360e-04 2.448180466553e+01
1.271500000000e+03 1.402136174553e-02 2.719914480544e-04 2.442790462079e+01
1.271750000000e+03 1.472545905906e-02 2.739587569675e-04 2.437366998190e+01
1.272000000000e+03 1.501178195063e-02 2.766093964576e-04 2.431916146397e+01
1.272250000000e+03 1.486329145492e-02 2.799285336309e-04 2.426443894153e+01
1.272500000000e+03 1.426891057832e-02 2.838915991836e-04 2.420956110276e+01
1.272750000000e+03 1.322373510037e-02 2.884646193763e-04 2.415458495372e+01
1.273000000000e+03 1.172936726480e-02 2.936042276207e-04 2.409956563397e+01
1.273250000000e+03 9.793946559090e-03 2.992582688820e-04 2.404455597420e+01
1.273500000000e+03 7.432210187010e-03 3.053662706513e-04 2.398960626453e+01
1.273750000000e+03 4.665306327410e-03 3.118603140960e-04 2.393476392308e+01
1.274000000000e+03 1.520765229440e-03 3.186654982951e-04 2.388007342972e+01
1.274250000000e+03 -1.967881505160e-03 3.257012341895e-04 2.382557607742e+01
1.274500000000e+03 -5.761426043870e-03 3.328820353939e-04 2.377130990194e+01
1.274750000000e+03 -9.815546023820e-03 3.401187533904e-04 2.371730957735e+01
1.275000000000e+03 -1.408120255860e-02 3.473195119910e-04 2.366360647161e+01
1.275250000000e+03 -1.850534824098e-02 3.543910699173e-04 2.361022864250e+01
1.275500000000e+03 -2.303167617116e-02 3.612401454273e-04 2.355720090063e+01
1.275750000000e+03 -2.760125777296e-02 3.677745326974e-04 2.350454497729e+01
1.276000000000e+03 -3.215342197353e-02 3.739045369116e-04 2.345227965463e+01
1.276250000000e+03 -3.662663638445e-02 3.795442377161e-04 2.340042097877e+01
1.276500000000e+03 -4.095929984676e-02 3.846125761991e-04 2.334898249405e+01
1.276750000000e+03 -4.509072032698e-02 3.890348254691e-04 2.329797551292e+01
1.277000000000e+03 -4.896195582655e-02 3.927436576004e-04 2.324740938886e+01
1.277250000000e+03 -5.251673611600e-02 3.956802147795e-04 2.319729185404e+01
1.277500000000e+03 -5.570231928946e-02 3.977951588020e-04 2.314762929957e+01
1.277750000000e+03 -5.847030413245e-02 3.990494980714e-04 2.309842716050e+01
1.278000000000e+03 -6.077745427984e-02 3.994155459438e-04 2.304969018776e+01
1.278250000000e+03 -6.258634801832e-02 3.988773135241e-04 2.300142284704e+01
1.278500000000e+03 -6.386610142000e-02 3.974312902555e-04 2.295362957798e+01
1.278750000000e+03 -6.459290635420e-02 3.950867186039e-04 2.290631512783e+01
1.279000000000e+03 -6.475043243394e-02 3.918655702943e-04 2.285948487716e+01
1.279250000000e+03 -6.433031601822e-02 3.878028505306e-04 2.281314504094e+01
1.279500000000e+03 -6.333237043786e-02 3.829463033399e-04 2.276730294110e+01
1.279750000000e+03 -6.176465470544e-02 3.773560065662e-04 2.272196724775e+01
1.280000000000e+03 -5.964365272974e-02 3.711040470513e-04 2.267714808992e+01
1.280250000000e+03 -5.699408477666e-02 3.642736017407e-04 2.263285723956e+01
1.280500000000e+03 -5.384872135518e-02 3.569581059457e-04 2.258910820522e+01
1.280750000000e+03 -5.024807365016e-02 3.492602191327e-04 2.254591628868e+01
1.281000000000e+03 -4.623984243151e-02 3.412904081024e-04 2.250329865409e+01
1.281250000000e+03 -4.187850140289e-02 3.331658096969e-04 2.246127426644e+01
1.281500000000e+03 -3.722451775273e-02 3.250084982281e-04 2.241986389376e+01
1.281750000000e+03 -3.234361552532e-02 3.169438881946e-04 2.237909002241e+01
1.282000000000e+03 -2.730583282240e-02 3.090989037974e-04 2.233897678929e+01
1.282250000000e+03 -2.218467499777e-02 3.016002220488e-04 2.229954982255e+01
1.282500000000e+03 -1.705602381407e-02 2.945722716736e-04 2.226083613247e+01
1.282750000000e+03 -1.199703126348e-02 2.881352780520e-04 2.222286396559e+01
1.283000000000e+03 -7.085064834780e-03 2.824034193035e-04 2.218566261765e+01
1.283250000000e+03 -2.396491199868e-03 2.774828730448e-04 2.214926229585e+01
1.283500000000e+03 1.994448777913e-03 2.734699335602e-04 2.211369393552e+01
1.283750000000e+03 6.016806891612e-03 2.704492830450e-04 2.207898903444e+01
1.284000000000e+03 9.604047105576e-03 2.684924532166e-04 2.204517950862e+01
1.284250000000e+03 1.269515526361e-02 2.676562309651e-04 2.201229753087e+01
1.284500000000e+03 1.523561738650e-02 2.679815553233e-04 2.198037540265e+01
1.284750000000e+03 1.717842873253e-02 2.694922843948e-04 2.194944543365e+01
1.285000000000e+03 1.848486171498e-02 2.721945837177e-04 2.191953982677e+01
1.285250000000e+03 1.912528726473e-02 2.760761852873e-04 2.189069059715e+01
1.285500000000e+03 1.907975962469e-02 2.811061807446e-04 2.186292949131e+01
1.285750000000e+03 1.833843371867e-02 2.872350976968e-04 2.183628791827e+01
1.286000000000e+03 1.690201961681e-02 2.943951563892e-04 2.181079691935e+01
1.286250000000e+03 1.478181417620e-02 3.025010259603e-04 2.178648710517e+01
1.286500000000e+03 1.199984674280e-02 3.114504693976e-04 2.176338864669e+01
1.286750000000e+03 8.588654486647e-03 3.211256774129e-04 2.174153124556e+01
1.287000000000e+03 4.591006016850e-03 3.313947168108e-04 2.172094411188e+01
1.287250000000e+03 5.935260075140e-05 3.421133677156e-04 2.170165593849e+01
1.287500000000e+03 -4.944694169305e-03 3.531268886867e-04 2.168369489194e+01
1.287750000000e+03 -1.035120585597e-02 3.642721286625e-04 2.166708857868e+01
1.288000000000e+03 -1.608289471772e-02 3.753799085781e-04 2.165186399694e+01
1.288250000000e+03 -2.205607498378e-02 3.862774228203e-04 2.163804750816e+01
1.288500000000e+03 -2.818187858452e-02 3.967908153824e-04 2.162566477519e+01
1.288750000000e+03 -3.436748833422e-02 4.067477608226e-04 2.161474068286e+01
1.289000000000e+03 -4.051748262205e-02 4.159800278581e-04 2.160529924867e+01
1.289250000000e+03 -4.653518323146e-02 4.243260562726e-04 2.159736353567e+01
1.289500000000e+03 -5.232409368519e-02 4.316334782793e-04 2.159095553490e+01
1.289750000000e+03 -5.778932932877e-02 4.377615584016e-04 2.158609602668e+01
1.290000000000e+03 -6.283901480954e-02 4.425833526951e-04 2.158280442970e+01
1.290250000000e+03 -6.738569990593e-02 4.459878948438e-04 2.158109867393e+01
1.290500000000e+03 -7.134770027077e-02 4.478820319636e-04 2.158099500988e+01
1.290750000000e+03 -7.465031555717e-02 4.481919464432e-04 2.158250782803e+01
1.291000000000e+03 -7.722708124807e-02 4.468647418483e-04 2.158564949626e+01
1.291250000000e+03 -7.902080838275e-02 4.438694344459e-04 2.159043017169e+01
1.291500000000e+03 -7.998447362602e-02 4.391976234981e-04 2.159685756950e+01
1.291750000000e+03 -8.008214656162e-02 4.328642290569e-04 2.160493683375e+01
1.292000000000e+03 -7.928949381638e-02 4.249073263034e-04 2.161467028968e+01
1.292250000000e+03 -7.759443383014e-02 4.153883067457e-04 2.162605731481e+01
1.292500000000e+03 -7.499728992041e-02 4.043910305160e-04 2.163909410059e+01
1.292750000000e+03 -7.151110342849e-02 3.920213153656e-04 2.165377356590e+01
1.293000000000e+03 -6.716143259944e-02 3.784055036317e-04 2.167008511701e+01
1.293250000000e+03 -6.198630576275e-02 3.636892955527e-04 2.168801459936e+01
1.293500000000e+03 -5.603566373917e-02 3.480357399902e-04 2.170754409563e+01
1.293750000000e+03 -4.937093805699e-02 3.316234606183e-04 2.172865190130e+01
1.294000000000e+03 -4.206425030406e-02 3.146442922816e-04 2.175131242858e+01
1.294250000000e+03 -3.419748641064e-02 2.973007856270e-04 2.177549610555e+01
1.294500000000e+03 -2.586135578430e-02 2.798036857466e-04 2.180116943710e+01
1.294750000000e+03 -1.715416917090e-02 2.623690621470e-04 2.182829497164e+01
1.295000000000e+03 -8.180544982946e-03 2.452154304121e-04 2.185683129562e+01
1.295250000000e+03 9.499180350480e-04 2.285607962862e-04 2.188673317509e+01
1.295500000000e+03 1.012413438826e-02 2.126196503247e-04 2.191795160538e+01
1.295750000000e+03 1.922703675056e-02 1.975999962831e-04 2.195043394084e+01
1.296000000000e+03 2.814313899624e-02 1.837003963510e-04 2.198412408124e+01
1.296250000000e+03 3.675807181103e-02 1.711072486409e-04 2.201896256841e+01
1.296500000000e+03 4.496018999171e-02 1.599919681801e-04 2.205488693100e+01
1.296750000000e+03 5.264208213437e-02 1.505087014252e-04 2.209183183896e+01
1.297000000000e+03 5.970207986547e-02 1.427919112680e-04 2.212972942657e+01
1.297250000000e+03 6.604559161201e-02 1.369545350410e-04 2.216850947510e+01
1.297500000000e+03 7.158656718410e-02 1.330858814110e-04 2.220809990722e+01
1.297750000000e+03 7.624853238866e-02 1.312507583486e-04 2.224842691359e+01
1.298000000000e+03 7.996586835435e-02 1.314879486757e-04 2.228941551092e+01
1.298250000000e+03 8.268453682610e-02 1.338099716169e-04 2.233098967876e+01
1.298500000000e+03 8.436308975682e-02 1.382022853919e-04 2.237307296607e+01
1.298750000000e+03 8.497304586785e-02 1.446238198819e-04 2.241558860909e+01
1.299000000000e+03 8.449956704142e-02 1.530069168091e-04 2.245846018074e+01
1.299250000000e+03 8.294146249054e-02 1.632586147257e-04 2.250161168554e+01
1.299500000000e+03 8.031149813466e-02 1.752613160785e-04 2.254496822179e+01
1.299750000000e+03 7.663602861226e-02 1.888746889849e-04 2.258845603330e+01
1.300000000000e+03 7.195491241436e-02 2.039371267381e-04 2.263200320783e+01
1.300250000000e+03 6.632079810379e-02 2.202682056188e-04 2.267553964836e+01
1.300500000000e+03 5.979863307751e-02 2.376707612264e-04 2.271899773610e+01
1.300750000000e+03 5.246474177476e-02 2.559336530207e-04 2.276231248910e+01
1.301000000000e+03 4.440578246034e-02 2.748345837386e-04 2.280542169793e+01
1.301250000000e+03 3.571772843777e-02 2.941428677614e-04 2.284826650255e+01
1.301500000000e+03 2.650454533293e-02 3.136225946525e-04 2.289079146717e+01
1.301750000000e+03 1.687681340420e-02 3.330357591890e-04 2.293294463868e+01
[truncated: 34,140 more chars]
