# Supplementary material for: Tracking Charge Migration with Frequency-Matched Strobo-Spectroscopy
Source: J Phys Chem A. 2024 Jan 2;128(1):20–7. doi: 10.1021/acs.jpca.3c04234 (PMC10788909; doi:10.1021/acs.jpca.3c04234)
Supplement: Supplementary file 2 — jp3c04234_si_002.zip [file jp3c04234_si_002.zip › supplemental data/Data/dipoles/pi_x-system/tau=3.6875.txt]

# pi_x-system-resolved dipole moment for tau = 3.6875 o.c.
0.000000000000e+00 -2.734161457674e-02 3.925451152663e-04 2.794313746110e+01
2.500000000000e-01 -2.733758221557e-02 3.924877278110e-04 2.794079038413e+01
5.000000000000e-01 -2.732600356578e-02 3.923257818978e-04 2.793388588144e+01
7.500000000000e-01 -2.730818132558e-02 3.920743939143e-04 2.792271051624e+01
1.000000000000e+00 -2.728559713108e-02 3.917509423872e-04 2.790751688712e+01
1.250000000000e+00 -2.725953945315e-02 3.913715168120e-04 2.788845539254e+01
1.500000000000e+00 -2.723099084488e-02 3.909495894691e-04 2.786559721560e+01
1.750000000000e+00 -2.720063523558e-02 3.904959092124e-04 2.783898581279e+01
2.000000000000e+00 -2.716891235652e-02 3.900189725352e-04 2.780868097392e+01
2.250000000000e+00 -2.713609817240e-02 3.895256286037e-04 2.777478242677e+01
2.500000000000e+00 -2.710238381362e-02 3.890214923733e-04 2.773743286330e+01
2.750000000000e+00 -2.706793439439e-02 3.885112065521e-04 2.769681280162e+01
3.000000000000e+00 -2.703291036338e-02 3.879986082693e-04 2.765313581082e+01
3.250000000000e+00 -2.699745894916e-02 3.874867545553e-04 2.760664462281e+01
3.500000000000e+00 -2.696170044897e-02 3.869779609106e-04 2.755760860653e+01
3.750000000000e+00 -2.692571568211e-02 3.864737640171e-04 2.750631554342e+01
4.000000000000e+00 -2.688954169588e-02 3.859750868046e-04 2.745306166562e+01
4.250000000000e+00 -2.685316911822e-02 3.854822269027e-04 2.739813980811e+01
4.500000000000e+00 -2.681654160468e-02 3.849949339339e-04 2.734182889845e+01
4.750000000000e+00 -2.677955639765e-02 3.845123793488e-04 2.728438551630e+01
5.000000000000e+00 -2.674207092972e-02 3.840333590583e-04 2.722603996032e+01
5.250000000000e+00 -2.670391715573e-02 3.835562945406e-04 2.716699581730e+01
5.500000000000e+00 -2.666492067426e-02 3.830793292593e-04 2.710743271650e+01
5.750000000000e+00 -2.662491644357e-02 3.826003740830e-04 2.704751028751e+01
6.000000000000e+00 -2.658375482635e-02 3.821171444638e-04 2.698737291429e+01
6.250000000000e+00 -2.654130081254e-02 3.816272084729e-04 2.692715337029e+01
6.500000000000e+00 -2.649743271955e-02 3.811280532418e-04 2.686697468581e+01
6.750000000000e+00 -2.645204617365e-02 3.806171715233e-04 2.680695056100e+01
7.000000000000e+00 -2.640506675058e-02 3.800921438570e-04 2.674718502270e+01
7.250000000000e+00 -2.635646655507e-02 3.795507571157e-04 2.668777149910e+01
7.500000000000e+00 -2.630627676347e-02 3.789910766321e-04 2.662879231529e+01
7.750000000000e+00 -2.625458960088e-02 3.784113994258e-04 2.657031928934e+01
8.000000000000e+00 -2.620154520549e-02 3.778101574685e-04 2.651241533197e+01
8.250000000000e+00 -2.614730996397e-02 3.771859764969e-04 2.645513704097e+01
8.500000000000e+00 -2.609205708077e-02 3.765377272847e-04 2.639853758593e+01
8.750000000000e+00 -2.603595744358e-02 3.758645683645e-04 2.634266928594e+01
9.000000000000e+00 -2.597918489398e-02 3.751660884801e-04 2.628758572567e+01
9.250000000000e+00 -2.592193038387e-02 3.744424548745e-04 2.623334270956e+01
9.500000000000e+00 -2.586441388629e-02 3.736944871343e-04 2.617999858744e+01
9.750000000000e+00 -2.580688864154e-02 3.729235532807e-04 2.612761423287e+01
1.000000000000e+01 -2.574963338021e-02 3.721315606182e-04 2.607625226458e+01
1.025000000000e+01 -2.569293540738e-02 3.713207733481e-04 2.602597641739e+01
1.050000000000e+01 -2.563707170743e-02 3.704937141892e-04 2.597685060227e+01
1.075000000000e+01 -2.558229544796e-02 3.696530758032e-04 2.592893798072e+01
1.100000000000e+01 -2.552882984471e-02 3.688016400683e-04 2.588229989316e+01
1.125000000000e+01 -2.547686743940e-02 3.679421384287e-04 2.583699247831e+01
1.150000000000e+01 -2.542657676338e-02 3.670774889300e-04 2.579306865305e+01
1.175000000000e+01 -2.537810604779e-02 3.662107339772e-04 2.575057463577e+01
1.200000000000e+01 -2.533158464000e-02 3.653446561523e-04 2.570954965612e+01
1.225000000000e+01 -2.528711882962e-02 3.644819831112e-04 2.567002539456e+01
1.250000000000e+01 -2.524478614337e-02 3.636254151037e-04 2.563202607373e+01
1.275000000000e+01 -2.520462715898e-02 3.627775325350e-04 2.559556880628e+01
1.300000000000e+01 -2.516663637735e-02 3.619406448525e-04 2.556066361868e+01
1.325000000000e+01 -2.513075755483e-02 3.611169388715e-04 2.552731308449e+01
1.350000000000e+01 -2.509688286188e-02 3.603083822490e-04 2.549551303179e+01
1.375000000000e+01 -2.506485387518e-02 3.595166913684e-04 2.546525060331e+01
1.400000000000e+01 -2.503446905541e-02 3.587433163864e-04 2.543650478976e+01
1.425000000000e+01 -2.500549000838e-02 3.579893852056e-04 2.540924435997e+01
1.450000000000e+01 -2.497764694092e-02 3.572556526478e-04 2.538342590546e+01
1.475000000000e+01 -2.495064434528e-02 3.565424714415e-04 2.535899289457e+01
1.500000000000e+01 -2.492416508465e-02 3.558497847155e-04 2.533587483800e+01
1.525000000000e+01 -2.489787465895e-02 3.551770840154e-04 2.531398669776e+01
1.550000000000e+01 -2.487142699255e-02 3.545234696376e-04 2.529322904466e+01
1.575000000000e+01 -2.484447265355e-02 3.538877011484e-04 2.527348868176e+01
1.600000000000e+01 -2.481666969242e-02 3.532683050313e-04 2.525463982287e+01
1.625000000000e+01 -2.478769660025e-02 3.526637124499e-04 2.523654622061e+01
1.650000000000e+01 -2.475726553780e-02 3.520723368008e-04 2.521906339531e+01
1.675000000000e+01 -2.472513435595e-02 3.514927065642e-04 2.520204142602e+01
1.700000000000e+01 -2.469111636592e-02 3.509235684724e-04 2.518532788064e+01
1.725000000000e+01 -2.465508666029e-02 3.503639694089e-04 2.516877092174e+01
1.750000000000e+01 -2.461698509921e-02 3.498133105979e-04 2.515222207923e+01
1.775000000000e+01 -2.457681631354e-02 3.492713703274e-04 2.513553889465e+01
1.800000000000e+01 -2.453464744362e-02 3.487383056117e-04 2.511858708731e+01
1.825000000000e+01 -2.449060474425e-02 3.482146310031e-04 2.510124224162e+01
1.850000000000e+01 -2.444486922760e-02 3.477011708788e-04 2.508339123279e+01
1.875000000000e+01 -2.439767251796e-02 3.471990413479e-04 2.506493303493e+01
1.900000000000e+01 -2.434929120341e-02 3.467095804626e-04 2.504577930049e+01
1.925000000000e+01 -2.430004207546e-02 3.462342860972e-04 2.502585440789e+01
1.950000000000e+01 -2.425027592943e-02 3.457747533410e-04 2.500509550497e+01
1.975000000000e+01 -2.420037188030e-02 3.453326340522e-04 2.498345202573e+01
2.000000000000e+01 -2.415072954145e-02 3.449095786268e-04 2.496088493944e+01
2.025000000000e+01 -2.410176237465e-02 3.445071891306e-04 2.493736602560e+01
2.050000000000e+01 -2.405388926292e-02 3.441269725157e-04 2.491287661781e+01
2.075000000000e+01 -2.400752802234e-02 3.437702888217e-04 2.488740614539e+01
2.100000000000e+01 -2.396308837010e-02 3.434383116062e-04 2.486095072141e+01
2.125000000000e+01 -2.392096542473e-02 3.431319951245e-04 2.483351128899e+01
2.150000000000e+01 -2.388153452814e-02 3.428520381148e-04 2.480509162855e+01
2.175000000000e+01 -2.384514410110e-02 3.425988492342e-04 2.477569662987e+01
2.200000000000e+01 -2.381211052668e-02 3.423725230218e-04 2.474533007860e+01
2.225000000000e+01 -2.378271144966e-02 3.421728182029e-04 2.471399306684e+01
2.250000000000e+01 -2.375717931837e-02 3.419991017739e-04 2.468168211124e+01
2.275000000000e+01 -2.373569636193e-02 3.418504262299e-04 2.464838802044e+01
2.300000000000e+01 -2.371838885507e-02 3.417254584645e-04 2.461409468118e+01
2.325000000000e+01 -2.370532261781e-02 3.416225262792e-04 2.457877875262e+01
2.350000000000e+01 -2.369650189912e-02 3.415395581168e-04 2.454240937047e+01
2.375000000000e+01 -2.369186622207e-02 3.414741150627e-04 2.450494881152e+01
2.400000000000e+01 -2.369129071422e-02 3.414234116714e-04 2.446635316802e+01
2.425000000000e+01 -2.369458834508e-02 3.413845779870e-04 2.442657391888e+01
2.450000000000e+01 -2.370151098408e-02 3.413546057493e-04 2.438555954715e+01
2.475000000000e+01 -2.371175241363e-02 3.413302829914e-04 2.434325744500e+01
2.500000000000e+01 -2.372495362039e-02 3.413083178795e-04 2.429961630343e+01
2.525000000000e+01 -2.374070709261e-02 3.412854552342e-04 2.425458811767e+01
2.550000000000e+01 -2.375856166951e-02 3.412582471564e-04 2.420813063451e+01
2.575000000000e+01 -2.377802997425e-02 3.412234166320e-04 2.416020940700e+01
2.600000000000e+01 -2.379859599341e-02 3.411777294091e-04 2.411079964127e+01
2.625000000000e+01 -2.381972126533e-02 3.411181043589e-04 2.405988812044e+01
2.650000000000e+01 -2.384085244881e-02 3.410416234721e-04 2.400747451798e+01
2.675000000000e+01 -2.386143102459e-02 3.409456702776e-04 2.395357256518e+01
2.700000000000e+01 -2.388090120566e-02 3.408278875775e-04 2.389821084407e+01
2.725000000000e+01 -2.389871718452e-02 3.406861766335e-04 2.384143322777e+01
2.750000000000e+01 -2.391435117705e-02 3.405187492470e-04 2.378329896865e+01
2.775000000000e+01 -2.392730185261e-02 3.403241534936e-04 2.372388240569e+01
2.800000000000e+01 -2.393710130319e-02 3.401012905318e-04 2.366327229867e+01
2.825000000000e+01 -2.394332029493e-02 3.398494472119e-04 2.360157082276e+01
2.850000000000e+01 -2.394557366065e-02 3.395682988631e-04 2.353889217039e+01
2.875000000000e+01 -2.394352648601e-02 3.392578065523e-04 2.347536102921e+01
2.900000000000e+01 -2.393689835916e-02 3.389183262927e-04 2.341111057646e+01
2.925000000000e+01 -2.392546557299e-02 3.385505795315e-04 2.334628023002e+01
2.950000000000e+01 -2.390906369402e-02 3.381556241659e-04 2.328101363526e+01
2.975000000000e+01 -2.388758932281e-02 3.377348192453e-04 2.321545621268e+01
3.000000000000e+01 -2.386100226908e-02 3.372897728218e-04 2.314975291257e+01
3.025000000000e+01 -2.382932608662e-02 3.368224468186e-04 2.308404604479e+01
3.050000000000e+01 -2.379264793322e-02 3.363350411838e-04 2.301847350321e+01
3.075000000000e+01 -2.375111753737e-02 3.358299705831e-04 2.295316690174e+01
3.100000000000e+01 -2.370494755906e-02 3.353098731448e-04 2.288825041731e+01
3.125000000000e+01 -2.365441348234e-02 3.347775328175e-04 2.282383997665e+01
3.150000000000e+01 -2.359985176786e-02 3.342359311235e-04 2.276004256700e+01
3.175000000000e+01 -2.354165792651e-02 3.336882669705e-04 2.269695636300e+01
3.200000000000e+01 -2.348028309316e-02 3.331379309875e-04 2.263467091095e+01
3.225000000000e+01 -2.341623060139e-02 3.325884972932e-04 2.257326770173e+01
3.250000000000e+01 -2.335005174222e-02 3.320437148713e-04 2.251282108915e+01
3.275000000000e+01 -2.328233978278e-02 3.315074757816e-04 2.245339930595e+01
3.300000000000e+01 -2.321372245625e-02 3.309837855687e-04 2.239506553644e+01
3.325000000000e+01 -2.314485314086e-02 3.304767235851e-04 2.233787911218e+01
3.350000000000e+01 -2.307640118314e-02 3.299903888566e-04 2.228189659027e+01
3.375000000000e+01 -2.300904154016e-02 3.295288390166e-04 2.222717275102e+01
3.400000000000e+01 -2.294344380054e-02 3.290960166001e-04 2.217376145169e+01
3.425000000000e+01 -2.288026048949e-02 3.286956645511e-04 2.212171633239e+01
3.450000000000e+01 -2.282011541293e-02 3.283312065706e-04 2.207109125960e+01
3.475000000000e+01 -2.276359166510e-02 3.280057376217e-04 2.202194065824e+01
3.500000000000e+01 -2.271122098594e-02 3.277220190115e-04 2.197431960159e+01
3.525000000000e+01 -2.266347457012e-02 3.274822902117e-04 2.192828374173e+01
3.550000000000e+01 -2.262075539385e-02 3.272882016607e-04 2.188388907306e+01
3.575000000000e+01 -2.258339178599e-02 3.271407029380e-04 2.184119153810e+01
3.600000000000e+01 -2.255163264125e-02 3.270403107667e-04 2.180024651714e+01
3.625000000000e+01 -2.252564481066e-02 3.269869016766e-04 2.176110819576e+01
3.650000000000e+01 -2.250551251019e-02 3.269796206381e-04 2.172382885279e+01
3.675000000000e+01 -2.249123898079e-02 3.270170722058e-04 2.168845806888e+01
3.700000000000e+01 -2.248274936136e-02 3.270972808056e-04 2.165504189337e+01
3.725000000000e+01 -2.247989622338e-02 3.272177090937e-04 2.162362198443e+01
3.750000000000e+01 -2.248246663886e-02 3.273754652190e-04 2.159423473554e+01
3.775000000000e+01 -2.249018970939e-02 3.275671149100e-04 2.156691043109e+01
3.800000000000e+01 -2.250274510577e-02 3.277888720763e-04 2.154167245678e+01
3.825000000000e+01 -2.251977284366e-02 3.280367855414e-04 2.151853653489e+01
3.850000000000e+01 -2.254088270889e-02 3.283067768043e-04 2.149751017731e+01
3.875000000000e+01 -2.256566453596e-02 3.285947184600e-04 2.147859216488e+01
3.900000000000e+01 -2.259369785042e-02 3.288965178434e-04 2.146177223591e+01
3.925000000000e+01 -2.262456111790e-02 3.292082014964e-04 2.144703094713e+01
3.950000000000e+01 -2.265784022272e-02 3.295259916907e-04 2.143433971976e+01
3.975000000000e+01 -2.269313607834e-02 3.298463783490e-04 2.142366108489e+01
4.000000000000e+01 -2.273007115881e-02 3.301661824874e-04 2.141494911589e+01
4.025000000000e+01 -2.276829496954e-02 3.304826107997e-04 2.140815004789e+01
4.050000000000e+01 -2.280748841107e-02 3.307932586814e-04 2.140320307575e+01
4.075000000000e+01 -2.284736695418e-02 3.310961741603e-04 2.140004116524e+01
4.100000000000e+01 -2.288768254258e-02 3.313898742965e-04 2.139859221388e+01
4.125000000000e+01 -2.292822422218e-02 3.316733267316e-04 2.139878003019e+01
4.150000000000e+01 -2.296881757412e-02 3.319459794951e-04 2.140052547210e+01
4.175000000000e+01 -2.300932344325e-02 3.322077295933e-04 2.140374758453e+01
4.200000000000e+01 -2.304963566987e-02 3.324588724048e-04 2.140836454649e+01
4.225000000000e+01 -2.308967804300e-02 3.327001500685e-04 2.141429488353e+01
4.250000000000e+01 -2.312940048396e-02 3.329326307333e-04 2.142145826624e+01
4.275000000000e+01 -2.316877533354e-02 3.331576931263e-04 2.142977637327e+01
4.300000000000e+01 -2.320779333138e-02 3.333769046557e-04 2.143917364746e+01
4.325000000000e+01 -2.324646005911e-02 3.335921188598e-04 2.144957773164e+01
4.350000000000e+01 -2.328479240631e-02 3.338052122271e-04 2.146092017360e+01
4.375000000000e+01 -2.332281423256e-02 3.340183079610e-04 2.147313662437e+01
4.400000000000e+01 -2.336055309799e-02 3.342335211587e-04 2.148616710912e+01
4.425000000000e+01 -2.339803736188e-02 3.344529223962e-04 2.149995613976e+01
4.450000000000e+01 -2.343529342798e-02 3.346785677767e-04 2.151445274705e+01
4.475000000000e+01 -2.347234348278e-02 3.349124333070e-04 2.152961038523e+01
4.500000000000e+01 -2.350920359096e-02 3.351563708668e-04 2.154538676651e+01
4.525000000000e+01 -2.354588223382e-02 3.354120701401e-04 2.156174366384e+01
4.550000000000e+01 -2.358237865749e-02 3.356810227189e-04 2.157864640558e+01
4.575000000000e+01 -2.361868236585e-02 3.359645108509e-04 2.159606378743e+01
4.600000000000e+01 -2.365477199269e-02 3.362635630669e-04 2.161396748435e+01
4.625000000000e+01 -2.369061467403e-02 3.365789341815e-04 2.163233167878e+01
4.650000000000e+01 -2.372616546567e-02 3.369110861852e-04 2.165113262628e+01
4.675000000000e+01 -2.376136685909e-02 3.372601695619e-04 2.167034825699e+01
4.700000000000e+01 -2.379614840435e-02 3.376260066368e-04 2.168995779348e+01
4.725000000000e+01 -2.383042649471e-02 3.380080721279e-04 2.170994143144e+01
4.750000000000e+01 -2.386410419759e-02 3.384054938927e-04 2.173028008324e+01
4.775000000000e+01 -2.389707092370e-02 3.388170448698e-04 2.175095520849e+01
4.800000000000e+01 -2.392920246614e-02 3.392411266039e-04 2.177194871297e+01
4.825000000000e+01 -2.396036124507e-02 3.396757413837e-04 2.179324297271e+01
4.850000000000e+01 -2.399039710089e-02 3.401185411442e-04 2.181482091599e+01
4.875000000000e+01 -2.401914828641e-02 3.405668257297e-04 2.183666628684e+01
4.900000000000e+01 -2.404644245580e-02 3.410175513712e-04 2.185876365650e+01
4.925000000000e+01 -2.407209877226e-02 3.414673527323e-04 2.188109912848e+01
4.950000000000e+01 -2.409592982482e-02 3.419125680330e-04 2.190366048394e+01
4.975000000000e+01 -2.411774440687e-02 3.423492538412e-04 2.192643772102e+01
5.000000000000e+01 -2.413735031854e-02 3.427732254589e-04 2.194942320052e+01
5.025000000000e+01 -2.415455835596e-02 3.431801720953e-04 2.197261247251e+01
5.050000000000e+01 -2.416918584854e-02 3.435657939778e-04 2.199600444715e+01
5.075000000000e+01 -2.418106006527e-02 3.439255636282e-04 2.201960148826e+01
5.100000000000e+01 -2.419002360967e-02 3.442549044293e-04 2.204341009002e+01
5.125000000000e+01 -2.419593852729e-02 3.445493960086e-04 2.206744073899e+01
5.150000000000e+01 -2.419869126771e-02 3.448048501774e-04 2.209170808413e+01
5.175000000000e+01 -2.419819718492e-02 3.450173291605e-04 2.211623056189e+01
5.200000000000e+01 -2.419440529032e-02 3.451831751209e-04 2.214103062852e+01
5.225000000000e+01 -2.418730131968e-02 3.452991238581e-04 2.216613417643e+01
5.250000000000e+01 -2.417691082713e-02 3.453623952328e-04 2.219156982274e+01
5.275000000000e+01 -2.416330244888e-02 3.453708141705e-04 2.221736874117e+01
5.300000000000e+01 -2.414658910487e-02 3.453228723768e-04 2.224356369720e+01
5.325000000000e+01 -2.412692820509e-02 3.452177817380e-04 2.227018795364e+01
5.350000000000e+01 -2.410452161399e-02 3.450555054442e-04 2.229727482325e+01
5.375000000000e+01 -2.407961375220e-02 3.448367831264e-04 2.232485642278e+01
5.400000000000e+01 -2.405248803183e-02 3.445632728839e-04 2.235296242472e+01
5.425000000000e+01 -2.402346301685e-02 3.442376101057e-04 2.238161950588e+01
5.450000000000e+01 -2.399288640187e-02 3.438631880076e-04 2.241085004876e+01
5.475000000000e+01 -2.396112940820e-02 3.434442107193e-04 2.244067138507e+01
5.500000000000e+01 -2.392857961937e-02 3.429856727901e-04 2.247109466854e+01
5.525000000000e+01 -2.389563312236e-02 3.424932566003e-04 2.250212467694e+01
5.550000000000e+01 -2.386268545625e-02 3.419732749766e-04 2.253375904846e+01
5.575000000000e+01 -2.383012286996e-02 3.414325571843e-04 2.256598773377e+01
5.600000000000e+01 -2.379831386957e-02 3.408782668195e-04 2.259879332443e+01
5.625000000000e+01 -2.376760040949e-02 3.403178919402e-04 2.263215089857e+01
5.650000000000e+01 -2.373828976151e-02 3.397590268486e-04 2.266602810864e+01
5.675000000000e+01 -2.371064804553e-02 3.392092001568e-04 2.270038613478e+01
5.700000000000e+01 -2.368489414581e-02 3.386756795964e-04 2.273518017233e+01
5.725000000000e+01 -2.366119499024e-02 3.381654168531e-04 2.277036010265e+01
5.750000000000e+01 -2.363966257504e-02 3.376849390988e-04 2.280587196564e+01
5.775000000000e+01 -2.362035266725e-02 3.372401982390e-04 2.284165881977e+01
5.800000000000e+01 -2.360326523068e-02 3.368364608938e-04 2.287766203373e+01
5.825000000000e+01 -2.358834650766e-02 3.364782237088e-04 2.291382253155e+01
5.850000000000e+01 -2.357549293093e-02 3.361691496672e-04 2.295008201284e+01
5.875000000000e+01 -2.356455665576e-02 3.359120295303e-04 2.298638410276e+01
5.900000000000e+01 -2.355535218025e-02 3.357087643288e-04 2.302267538304e+01
5.925000000000e+01 -2.354766419578e-02 3.355603733214e-04 2.305890621805e+01
5.950000000000e+01 -2.354125645255e-02 3.354670229240e-04 2.309503171007e+01
5.975000000000e+01 -2.353588058090e-02 3.354280758997e-04 2.313101179840e+01
6.000000000000e+01 -2.353128571553e-02 3.354421569330e-04 2.316681180987e+01
6.025000000000e+01 -2.352722758249e-02 3.355072258252e-04 2.320240246690e+01
6.050000000000e+01 -2.352347712121e-02 3.356206645749e-04 2.323775974504e+01
6.075000000000e+01 -2.351982842552e-02 3.357793775874e-04 2.327286461942e+01
6.100000000000e+01 -2.351610541354e-02 3.359798860190e-04 2.330770236610e+01
6.125000000000e+01 -2.351216776576e-02 3.362184240617e-04 2.334226231300e+01
6.150000000000e+01 -2.350791512587e-02 3.364910303754e-04 2.337653697763e+01
6.175000000000e+01 -2.350328986466e-02 3.367936314244e-04 2.341052118318e+01
6.200000000000e+01 -2.349827883151e-02 3.371221174758e-04 2.344421163505e+01
6.225000000000e+01 -2.349291343889e-02 3.374724132107e-04 2.347760602739e+01
6.250000000000e+01 -2.348726820991e-02 3.378405423980e-04 2.351070224160e+01
6.275000000000e+01 -2.348145853408e-02 3.382226631086e-04 2.354349808955e+01
6.300000000000e+01 -2.347563707395e-02 3.386151037956e-04 2.357599046309e+01
6.325000000000e+01 -2.346998970336e-02 3.390143975799e-04 2.360817529953e+01
6.350000000000e+01 -2.346473048075e-02 3.394173012531e-04 2.364004723122e+01
6.375000000000e+01 -2.346009625795e-02 3.398208100787e-04 2.367159941755e+01
6.400000000000e+01 -2.345634111512e-02 3.402221703762e-04 2.370282391344e+01
6.425000000000e+01 -2.345373053526e-02 3.406188855847e-04 2.373371163045e+01
6.450000000000e+01 -2.345253576860e-02 3.410087234594e-04 2.376425299315e+01
6.475000000000e+01 -2.345302824589e-02 3.413897212756e-04 2.379443837403e+01
6.500000000000e+01 -2.345547418656e-02 3.417601947120e-04 2.382425867489e+01
6.525000000000e+01 -2.346012949371e-02 3.421187415190e-04 2.385370629657e+01
6.550000000000e+01 -2.346723518238e-02 3.424641897205e-04 2.388277572825e+01
6.575000000000e+01 -2.347701306509e-02 3.427957237436e-04 2.391146459750e+01
6.600000000000e+01 -2.348966167292e-02 3.431128162503e-04 2.393977442920e+01
6.625000000000e+01 -2.350535247644e-02 3.434152051417e-04 2.396771138049e+01
6.650000000000e+01 -2.352422667497e-02 3.437029224606e-04 2.399528710253e+01
6.675000000000e+01 -2.354639241282e-02 3.439762879578e-04 2.402251926681e+01
6.700000000000e+01 -2.357192258912e-02 3.442359221381e-04 2.404943198407e+01
6.725000000000e+01 -2.360085314322e-02 3.444827036020e-04 2.407605621824e+01
6.750000000000e+01 -2.363318209507e-02 3.447177343804e-04 2.410242985232e+01
6.775000000000e+01 -2.366886908869e-02 3.449423817336e-04 2.412859760652e+01
6.800000000000e+01 -2.370783573483e-02 3.451582503851e-04 2.415461090192e+01
6.825000000000e+01 -2.374996636997e-02 3.453671512499e-04 2.418052742461e+01
6.850000000000e+01 -2.379510956915e-02 3.455710771718e-04 2.420641058234e+01
6.875000000000e+01 -2.384308042440e-02 3.457721630746e-04 2.423232892203e+01
6.900000000000e+01 -2.389366313407e-02 3.459726592575e-04 2.425835532723e+01
6.925000000000e+01 -2.394661429390e-02 3.461750157622e-04 2.428456626559e+01
6.950000000000e+01 -2.400166629668e-02 3.463816712708e-04 2.431104090908e+01
6.975000000000e+01 -2.405853085892e-02 3.465950370962e-04 2.433786029592e+01
7.000000000000e+01 -2.411690355220e-02 3.468176154258e-04 2.436510645609e+01
7.025000000000e+01 -2.417646809826e-02 3.470518155331e-04 2.439286157804e+01
7.050000000000e+01 -2.423690016879e-02 3.472999072654e-04 2.442120722130e+01
7.075000000000e+01 -2.429787270723e-02 3.475642158080e-04 2.445022351785e+01
7.100000000000e+01 -2.435906024291e-02 3.478468583162e-04 2.447998845023e+01
7.125000000000e+01 -2.442014302287e-02 3.481497436791e-04 2.451057723800e+01
7.150000000000e+01 -2.448081146922e-02 3.484746118076e-04 2.454206161874e+01
7.175000000000e+01 -2.454076998170e-02 3.488229790392e-04 2.457450933463e+01
7.200000000000e+01 -2.459974044150e-02 3.491959629049e-04 2.460798357585e+01
7.225000000000e+01 -2.465746595443e-02 3.495944755908e-04 2.464254250059e+01
7.250000000000e+01 -2.471371420067e-02 3.500191688254e-04 2.467823879275e+01
7.275000000000e+01 -2.476828044142e-02 3.504704126401e-04 2.471511925408e+01
7.300000000000e+01 -2.482099023225e-02 3.509482956348e-04 2.475322444584e+01
7.325000000000e+01 -2.487170136552e-02 3.514526331203e-04 2.479258837252e+01
7.350000000000e+01 -2.492030544794e-02 3.519829865990e-04 2.483323821371e+01
7.375000000000e+01 -2.496672970841e-02 3.525386809663e-04 2.487519399388e+01
7.400000000000e+01 -2.501093783771e-02 3.531188291499e-04 2.491846853121e+01
7.425000000000e+01 -2.505293049963e-02 3.537223603927e-04 2.496306717549e+01
7.450000000000e+01 -2.509274514271e-02 3.543480518075e-04 2.500898773954e+01
7.475000000000e+01 -2.513045532618e-02 3.549945590352e-04 2.505622042733e+01
7.500000000000e+01 -2.516616974747e-02 3.556604556041e-04 2.510474793428e+01
7.525000000000e+01 -2.520003032078e-02 3.563442768138e-04 2.515454539181e+01
7.550000000000e+01 -2.523220954046e-02 3.570445367468e-04 2.520558059712e+01
7.575000000000e+01 -2.526290800990e-02 3.577597519008e-04 2.525781417868e+01
7.600000000000e+01 -2.529235173020e-02 3.584884163179e-04 2.531119996596e+01
7.625000000000e+01 -2.532078801350e-02 3.592292091280e-04 2.536568516155e+01
7.650000000000e+01 -2.534848105893e-02 3.599808964533e-04 2.542121078547e+01
7.675000000000e+01 -2.537570784481e-02 3.607423635340e-04 2.547771214673e+01
7.700000000000e+01 -2.540275356139e-02 3.615124605414e-04 2.553511907138e+01
7.725000000000e+01 -2.542990716630e-02 3.622901774546e-04 2.559335649658e+01
7.750000000000e+01 -2.545745574609e-02 3.630746229041e-04 2.565234465289e+01
7.775000000000e+01 -2.548567981284e-02 3.638649951034e-04 2.571199956735e+01
7.800000000000e+01 -2.551484799787e-02 3.646605553497e-04 2.577223316412e+01
7.825000000000e+01 -2.554521200512e-02 3.654606024790e-04 2.583295351680e+01
7.850000000000e+01 -2.557700195154e-02 3.662644594931e-04 2.589406502924e+01
7.875000000000e+01 -2.561042138281e-02 3.670714355394e-04 2.595546828580e+01
7.900000000000e+01 -2.564564339236e-02 3.678807944307e-04 2.601706019165e+01
7.925000000000e+01 -2.568280552002e-02 3.686917162965e-04 2.607873367912e+01
7.950000000000e+01 -2.572200624354e-02 3.695032702344e-04 2.614037773806e+01
7.975000000000e+01 -2.576330019323e-02 3.703143770458e-04 2.620187708340e+01
8.000000000000e+01 -2.580669518357e-02 3.711237866943e-04 2.626311217561e+01
8.025000000000e+01 -2.585214829051e-02 3.719300378483e-04 2.632395896839e+01
8.050000000000e+01 -2.589956384688e-02 3.727314525240e-04 2.638428904115e+01
8.075000000000e+01 -2.594879104474e-02 3.735261164362e-04 2.644396956120e+01
8.100000000000e+01 -2.599962313711e-02 3.743118711684e-04 2.650286357686e+01
8.125000000000e+01 -2.605179770519e-02 3.750863164016e-04 2.656083043237e+01
8.150000000000e+01 -2.610499728227e-02 3.758468117560e-04 2.661772624583e+01
8.175000000000e+01 -2.615885209333e-02 3.765904789928e-04 2.667340470096e+01
8.200000000000e+01 -2.621294409794e-02 3.773142502103e-04 2.672771799551e+01
8.225000000000e+01 -2.626681180058e-02 3.780148919232e-04 2.678051789616e+01
8.250000000000e+01 -2.631995717084e-02 3.786889730562e-04 2.683165709097e+01
8.275000000000e+01 -2.637185328183e-02 3.793330927941e-04 2.688099058872e+01
8.300000000000e+01 -2.642195390282e-02 3.799438403821e-04 2.692837733557e+01
8.325000000000e+01 -2.646970467151e-02 3.805177505937e-04 2.697368192206e+01
8.350000000000e+01 -2.651455534856e-02 3.810514172712e-04 2.701677634281e+01
8.375000000000e+01 -2.655597250810e-02 3.815416622990e-04 2.705754185914e+01
8.400000000000e+01 -2.659345262139e-02 3.819854913877e-04 2.709587081077e+01
8.425000000000e+01 -2.662653530699e-02 3.823801172261e-04 2.713166843049e+01
8.450000000000e+01 -2.665481679706e-02 3.827231819970e-04 2.716485456560e+01
8.475000000000e+01 -2.667796228116e-02 3.830127857471e-04 2.719536524969e+01
8.500000000000e+01 -2.669571745486e-02 3.832475459661e-04 2.722315411210e+01
8.525000000000e+01 -2.670791863536e-02 3.834266641988e-04 2.724819356214e+01
8.550000000000e+01 -2.671450093345e-02 3.835499818392e-04 2.727047567382e+01
8.575000000000e+01 -2.671550433958e-02 3.836180306636e-04 2.729001277586e+01
8.600000000000e+01 -2.671107750172e-02 3.836320688305e-04 2.730683771591e+01
8.625000000000e+01 -2.670147875526e-02 3.835941005359e-04 2.732100369466e+01
8.650000000000e+01 -2.668707402952e-02 3.835068807131e-04 2.733258377296e+01
8.675000000000e+01 -2.666833204221e-02 3.833738928277e-04 2.734166996779e+01
8.700000000000e+01 -2.664581670187e-02 3.831993262389e-04 2.734837197441e+01
8.725000000000e+01 -2.662017675550e-02 3.829879858883e-04 2.735281554006e+01
8.750000000000e+01 -2.659213315115e-02 3.827452000794e-04 2.735514052313e+01
8.775000000000e+01 -2.656246421059e-02 3.824767795620e-04 2.735549868684e+01
8.800000000000e+01 -2.653199047846e-02 3.821889845092e-04 2.735405128046e+01
8.825000000000e+01 -2.650155666316e-02 3.818882483792e-04 2.735096648077e+01
8.850000000000e+01 -2.647201193237e-02 3.815811146486e-04 2.734641675714e+01
8.875000000000e+01 -2.644419172349e-02 3.812741475571e-04 2.734057622884e+01
8.900000000000e+01 -2.641889959843e-02 3.809736261891e-04 2.733361809375e+01
8.925000000000e+01 -2.639688948700e-02 3.806855639674e-04 2.732571215775e+01
8.950000000000e+01 -2.637884995154e-02 3.804155742486e-04 2.731702267708e+01
8.975000000000e+01 -2.636538903708e-02 3.801687337281e-04 2.730770618463e+01
9.000000000000e+01 -2.635702216376e-02 3.799494842729e-04 2.729790983554e+01
9.025000000000e+01 -2.635416180415e-02 3.797615557053e-04 2.728776992229e+01
9.050000000000e+01 -2.635710974288e-02 3.796079063084e-04 2.727741072283e+01
9.075000000000e+01 -2.636605198681e-02 3.794906337092e-04 2.726694365405e+01
9.100000000000e+01 -2.638105606036e-02 3.794110184788e-04 2.725646671520e+01
9.125000000000e+01 -2.640207092198e-02 3.793695035397e-04 2.724606416782e+01
9.150000000000e+01 -2.642892942440e-02 3.793657061233e-04 2.723580665391e+01
9.175000000000e+01 -2.646135221348e-02 3.793984504052e-04 2.722575112420e+01
9.200000000000e+01 -2.649895413139e-02 3.794658188653e-04 2.721594127951e+01
9.225000000000e+01 -2.654125183953e-02 3.795652153038e-04 2.720640817294e+01
9.250000000000e+01 -2.658767261624e-02 3.796934311749e-04 2.719717043304e+01
9.275000000000e+01 -2.663756427357e-02 3.798467238414e-04 2.718823522955e+01
9.300000000000e+01 -2.669020582411e-02 3.800208924634e-04 2.717959849555e+01
9.325000000000e+01 -2.674481836734e-02 3.802113588963e-04 2.717124592207e+01
9.350000000000e+01 -2.680057685050e-02 3.804132399621e-04 2.716315312988e+01
9.375000000000e+01 -2.685662122940e-02 3.806214272814e-04 2.715528660535e+01
9.400000000000e+01 -2.691206872410e-02 3.808306627500e-04 2.714760377644e+01
9.425000000000e+01 -2.696602472586e-02 3.810355994571e-04 2.714005388783e+01
9.450000000000e+01 -2.701759526944e-02 3.812308682569e-04 2.713257799328e+01
9.475000000000e+01 -2.706589739978e-02 3.814111372963e-04 2.712510980638e+01
9.500000000000e+01 -2.711007146934e-02 3.815711715832e-04 2.711757568113e+01
9.525000000000e+01 -2.714929074356e-02 3.817058861905e-04 2.710989551246e+01
9.550000000000e+01 -2.718277327689e-02 3.818104027020e-04 2.710198280332e+01
9.575000000000e+01 -2.720979060086e-02 3.818800992579e-04 2.709374570558e+01
9.600000000000e+01 -2.722967869698e-02 3.819106665077e-04 2.708508732874e+01
9.625000000000e+01 -2.724184660051e-02 3.818981573808e-04 2.707590671953e+01
9.650000000000e+01 -2.724578429027e-02 3.818390406829e-04 2.706609998055e+01
9.675000000000e+01 -2.724107158156e-02 3.817302382626e-04 2.705556095959e+01
9.700000000000e+01 -2.722738390087e-02 3.815692033652e-04 2.704418290634e+01
9.725000000000e+01 -2.720450023635e-02 3.813539607085e-04 2.703185941285e+01
9.750000000000e+01 -2.717230672644e-02 3.810831392941e-04 2.701848599197e+01
9.775000000000e+01 -2.713079858539e-02 3.807559941123e-04 2.700396173429e+01
9.800000000000e+01 -2.708008360255e-02 3.803724687194e-04 2.698819040660e+01
9.825000000000e+01 -2.702038000251e-02 3.799331195142e-04 2.697108238450e+01
9.850000000000e+01 -2.695201528505e-02 3.794392226212e-04 2.695255560006e+01
9.875000000000e+01 -2.687542136558e-02 3.788928106285e-04 2.693253727757e+01
9.900000000000e+01 -2.679112819219e-02 3.782965159525e-04 2.691096465798e+01
9.925000000000e+01 -2.669975404214e-02 3.776535867554e-04 2.688778608010e+01
9.950000000000e+01 -2.660199375902e-02 3.769676410087e-04 2.686296182707e+01
9.975000000000e+01 -2.649860591740e-02 3.762427823224e-04 2.683646421294e+01
1.000000000000e+02 -2.639039818998e-02 3.754834752970e-04 2.680827791429e+01
1.002500000000e+02 -2.627821195519e-02 3.746944158763e-04 2.677840003909e+01
1.005000000000e+02 -2.616290601053e-02 3.738804059674e-04 2.674683945021e+01
1.007500000000e+02 -2.604534050845e-02 3.730462374541e-04 2.671361643519e+01
1.010000000000e+02 -2.592636115128e-02 3.721965697013e-04 2.667876186653e+01
1.012500000000e+02 -2.580678516106e-02 3.713358204473e-04 2.664231655115e+01
1.015000000000e+02 -2.568738766528e-02 3.704680569434e-04 2.660432993891e+01
1.017500000000e+02 -2.556889148087e-02 3.695969114178e-04 2.656485933346e+01
1.020000000000e+02 -2.545195875337e-02 3.687255131577e-04 2.652396883356e+01
1.022500000000e+02 -2.533718534583e-02 3.678564408125e-04 2.648172834700e+01
1.025000000000e+02 -2.522509809853e-02 3.669916974800e-04 2.643821267795e+01
1.027500000000e+02 -2.511615484508e-02 3.661327177775e-04 2.639350069534e+01
1.030000000000e+02 -2.501074639470e-02 3.652803759586e-04 2.634767454781e+01
1.032500000000e+02 -2.490920273376e-02 3.644350526604e-04 2.630081925233e+01
1.035000000000e+02 -2.481179903121e-02 3.635967223528e-04 2.625302183974e+01
1.037500000000e+02 -2.471876499865e-02 3.627649754677e-04 2.620437114325e+01
1.040000000000e+02 -2.463029408781e-02 3.619391517329e-04 2.615495738743e+01
1.042500000000e+02 -2.454655388544e-02 3.611184383786e-04 2.610487190355e+01
1.045000000000e+02 -2.446769588136e-02 3.603019735618e-04 2.605420687574e+01
1.047500000000e+02 -2.439386495459e-02 3.594889406815e-04 2.600305506757e+01
1.050000000000e+02 -2.432520800554e-02 3.586786806738e-04 2.595150979299e+01
1.052500000000e+02 -2.426187805111e-02 3.578707797029e-04 2.589966437255e+01
1.055000000000e+02 -2.420403964070e-02 3.570651372234e-04 2.584761204507e+01
1.057500000000e+02 -2.415187022447e-02 3.562620338956e-04 2.579544558030e+01
1.060000000000e+02 -2.410555966186e-02 3.554621536229e-04 2.574325688156e+01
1.062500000000e+02 -2.406530646111e-02 3.546666002454e-04 2.569113650905e+01
1.065000000000e+02 -2.403131223604e-02 3.538768896074e-04 2.563917314399e+01
1.067500000000e+02 -2.400377324424e-02 3.530949609654e-04 2.558745294244e+01
1.070000000000e+02 -2.398287086226e-02 3.523231253615e-04 2.553605901877e+01
1.072500000000e+02 -2.396875934380e-02 3.515640067869e-04 2.548507049952e+01
1.075000000000e+02 -2.396155471354e-02 3.508204593589e-04 2.543456208402e+01
1.077500000000e+02 -2.396132163731e-02 3.500954746822e-04 2.538460307601e+01
1.080000000000e+02 -2.396806196274e-02 3.493921009918e-04 2.533525698448e+01
1.082500000000e+02 -2.398170338961e-02 3.487133616038e-04 2.528658068379e+01
1.085000000000e+02 -2.400209091574e-02 3.480621264135e-04 2.523862415747e+01
1.087500000000e+02 -2.402897818852e-02 3.474410089381e-04 2.519142991663e+01
1.090000000000e+02 -2.406202202253e-02 3.468522947978e-04 2.514503297818e+01
1.092500000000e+02 -2.410078024035e-02 3.462979013714e-04 2.509946062129e+01
1.095000000000e+02 -2.414471119773e-02 3.457792558778e-04 2.505473265802e+01
1.097500000000e+02 -2.419317739077e-02 3.452972745249e-04 2.501086153972e+01
1.100000000000e+02 -2.424545009876e-02 3.448523045733e-04 2.496785292230e+01
1.102500000000e+02 -2.430071821243e-02 3.444441112633e-04 2.492570606504e+01
1.105000000000e+02 -2.435809833646e-02 3.440719036546e-04 2.488441461555e+01
1.107500000000e+02 -2.441664905720e-02 3.437343523889e-04 2.484396718274e+01
1.110000000000e+02 -2.447538395450e-02 3.434296151197e-04 2.480434820625e+01
1.112500000000e+02 -2.453328941480e-02 3.431553942648e-04 2.476553855798e+01
1.115000000000e+02 -2.458933921246e-02 3.429089884648e-04 2.472751633848e+01
1.117500000000e+02 -2.464251359926e-02 3.426873682734e-04 2.469025735341e+01
1.120000000000e+02 -2.469181354360e-02 3.424872387205e-04 2.465373570580e+01
1.122500000000e+02 -2.473627924088e-02 3.423051218826e-04 2.461792403976e+01
1.125000000000e+02 -2.477500437006e-02 3.421374238470e-04 2.458279377655e+01
1.127500000000e+02 -2.480714894743e-02 3.419805010902e-04 2.454831520012e+01
1.130000000000e+02 -2.483195411729e-02 3.418307324502e-04 2.451445725702e+01
1.132500000000e+02 -2.484874983613e-02 3.416845679448e-04 2.448118744454e+01
1.135000000000e+02 -2.485696679393e-02 3.415385803675e-04 2.444847136211e+01
1.137500000000e+02 -2.485613999367e-02 3.413894964162e-04 2.441627243889e+01
1.140000000000e+02 -2.484591637592e-02 3.412342485862e-04 2.438455140711e+01
1.142500000000e+02 -2.482605697223e-02 3.410700051536e-04 2.435326593961e+01
1.145000000000e+02 -2.479643723557e-02 3.408941553240e-04 2.432237037009e+01
1.147500000000e+02 -2.475704926712e-02 3.407043503378e-04 2.429181535488e+01
1.150000000000e+02 -2.470799907553e-02 3.404984850058e-04 2.426154784277e+01
1.152500000000e+02 -2.464950301313e-02 3.402747932401e-04 2.423151123160e+01
1.155000000000e+02 -2.458188617278e-02 3.400318530508e-04 2.420164555923e+01
1.157500000000e+02 -2.450557665817e-02 3.397685330481e-04 2.417188810273e+01
1.160000000000e+02 -2.442110106769e-02 3.394840387954e-04 2.414217408128e+01
1.162500000000e+02 -2.432907784946e-02 3.391779433300e-04 2.411243770424e+01
1.165000000000e+02 -2.423021277724e-02 3.388502210636e-04 2.408261318351e+01
1.167500000000e+02 -2.412529147352e-02 3.385013024718e-04 2.405263613246e+01
1.170000000000e+02 -2.401517279899e-02 3.381320621473e-04 2.402244495831e+01
1.172500000000e+02 -2.390078169643e-02 3.377436799773e-04 2.399198234075e+01
1.175000000000e+02 -2.378310081012e-02 3.373380335759e-04 2.396119681253e+01
1.177500000000e+02 -2.366316259154e-02 3.369176093581e-04 2.393004410524e+01
1.180000000000e+02 -2.354204020954e-02 3.364853752671e-04 2.389848859115e+01
1.182500000000e+02 -2.342083836012e-02 3.360448417755e-04 2.386650446991e+01
1.185000000000e+02 -2.330068331662e-02 3.356001496876e-04 2.383407684672e+01
1.187500000000e+02 -2.318271218627e-02 3.351559476747e-04 2.380120240553e+01
1.190000000000e+02 -2.306806179654e-02 3.347171762558e-04 2.376788997984e+01
1.192500000000e+02 -2.295785670609e-02 3.342892588647e-04 2.373416073809e+01
1.195000000000e+02 -2.285319636992e-02 3.338780095287e-04 2.370004806652e+01
1.197500000000e+02 -2.275514231555e-02 3.334895002593e-04 2.366559714490e+01
1.200000000000e+02 -2.266470474425e-02 3.331299407444e-04 2.363086419942e+01
1.202500000000e+02 -2.258282953995e-02 3.328055533106e-04 2.359591547038e+01
1.205000000000e+02 -2.251038520762e-02 3.325224370573e-04 2.356082590827e+01
1.207500000000e+02 -2.244815077539e-02 3.322864155828e-04 2.352567765247e+01
1.210000000000e+02 -2.239680389355e-02 3.321028733318e-04 2.349055830618e+01
1.212500000000e+02 -2.235691222608e-02 3.319767353209e-04 2.345555914729e+01
1.215000000000e+02 -2.232892220192e-02 3.319122291313e-04 2.342077315610e+01
1.217500000000e+02 -2.231315354529e-02 3.319127880979e-04 2.338629314620e+01
1.220000000000e+02 -2.230979376609e-02 3.319809828867e-04 2.335220988830e+01
1.222500000000e+02 -2.231889653588e-02 3.321184675670e-04 2.331861039295e+01
1.225000000000e+02 -2.234037849623e-02 3.323258029276e-04 2.328557628233e+01
1.227500000000e+02 -2.237402185054e-02 3.326025385058e-04 2.325318245370e+01
1.230000000000e+02 -2.241947907777e-02 3.329472246122e-04 2.322149596975e+01
1.232500000000e+02 -2.247627555966e-02 3.333574213867e-04 2.319057518836e+01
1.235000000000e+02 -2.254381971244e-02 3.338297624913e-04 2.316046923561e+01
1.237500000000e+02 -2.262141082595e-02 3.343600295242e-04 2.313121773031e+01
1.240000000000e+02 -2.270824849899e-02 3.349432540290e-04 2.310285080825e+01
1.242500000000e+02 -2.280344655027e-02 3.355738542450e-04 2.307538938984e+01
1.245000000000e+02 -2.290604289152e-02 3.362456820634e-04 2.304884570559e+01
1.247500000000e+02 -2.301501501129e-02 3.369522073087e-04 2.302322395343e+01
1.250000000000e+02 -2.312929132306e-02 3.376866556917e-04 2.299852118362e+01
1.252500000000e+02 -2.324776686323e-02 3.384421414237e-04 2.297472816358e+01
1.255000000000e+02 -2.336931516223e-02 3.392117842295e-04 2.295183043441e+01
1.257500000000e+02 -2.349280302852e-02 3.399888218470e-04 2.292980918338e+01
1.260000000000e+02 -2.361710267812e-02 3.407667167773e-04 2.290864227862e+01
1.262500000000e+02 -2.374110503185e-02 3.415392487570e-04 2.288830497235e+01
1.265000000000e+02 -2.386373129477e-02 3.423005919873e-04 2.286877074087e+01
1.267500000000e+02 -2.398394438012e-02 3.430453738323e-04 2.285001168472e+01
1.270000000000e+02 -2.410076000005e-02 3.437687097497e-04 2.283199907381e+01
1.272500000000e+02 -2.421325619334e-02 3.444662056852e-04 2.281470337532e+01
1.275000000000e+02 -2.432058278429e-02 3.451340544328e-04 2.279809447097e+01
1.277500000000e+02 -2.442196785328e-02 3.457690111800e-04 2.278214133747e+01
1.280000000000e+02 -2.451672538798e-02 3.463683263340e-04 2.276681196064e+01
1.282500000000e+02 -2.460426034587e-02 3.469299257965e-04 2.275207289876e+01
1.285000000000e+02 -2.468407066510e-02 3.474521951507e-04 2.273788873546e+01
1.287500000000e+02 -2.475575058323e-02 3.479339203391e-04 2.272422185011e+01
1.290000000000e+02 -2.481898896329e-02 3.483742891997e-04 2.271103169964e+01
1.292500000000e+02 -2.487356957414e-02 3.487728828620e-04 2.269827465806e+01
1.295000000000e+02 -2.491936751174e-02 3.491296886560e-04 2.268590363037e+01
1.297500000000e+02 -2.495634393553e-02 3.494448644976e-04 2.267386776570e+01
1.300000000000e+02 -2.498454320161e-02 3.497187567140e-04 2.266211268064e+01
1.302500000000e+02 -2.500408587805e-02 3.499519100044e-04 2.265058052204e+01
1.305000000000e+02 -2.501516105520e-02 3.501450571963e-04 2.263921021514e+01
1.307500000000e+02 -2.501802086263e-02 3.502990934129e-04 2.262793824936e+01
1.310000000000e+02 -2.501297171500e-02 3.504150089181e-04 2.261669925865e+01
1.312500000000e+02 -2.500036729092e-02 3.504938937997e-04 2.260542699612e+01
1.315000000000e+02 -2.498060000548e-02 3.505369258245e-04 2.259405518229e+01
1.317500000000e+02 -2.495409577804e-02 3.505453226699e-04 2.258251889179e+01
1.320000000000e+02 -2.492130622618e-02 3.505203410596e-04 2.257075554425e+01
1.322500000000e+02 -2.488270316392e-02 3.504632894732e-04 2.255870619970e+01
1.325000000000e+02 -2.483877213600e-02 3.503754269834e-04 2.254631652539e+01
1.327500000000e+02 -2.479000921073e-02 3.502580298282e-04 2.253353816721e+01
1.330000000000e+02 -2.473691534257e-02 3.501124510204e-04 2.252032953402e+01
1.332500000000e+02 -2.467999336159e-02 3.499400339414e-04 2.250665672847e+01
1.335000000000e+02 -2.461974440294e-02 3.497420865241e-04 2.249249402246e+01
1.337500000000e+02 -2.455666675537e-02 3.495199197420e-04 2.247782456608e+01
1.340000000000e+02 -2.449125298571e-02 3.492747910937e-04 2.246264046554e+01
1.342500000000e+02 -2.442398874006e-02 3.490078341055e-04 2.244694282913e+01
1.345000000000e+02 -2.435535159788e-02 3.487202815528e-04 2.243074157846e+01
1.347500000000e+02 -2.428581080393e-02 3.484133936024e-04 2.241405502707e+01
1.350000000000e+02 -2.421582705688e-02 3.480883326271e-04 2.239690929279e+01
1.352500000000e+02 -2.414585255009e-02 3.477460988826e-04 2.237933752037e+01
1.355000000000e+02 -2.407633129399e-02 3.473877317627e-04 2.236137899318e+01
1.357500000000e+02 -2.400769978468e-02 3.470143788863e-04 2.234307813654e+01
1.360000000000e+02 -2.394038764707e-02 3.466271696196e-04 2.232448349301e+01
1.362500000000e+02 -2.387481857262e-02 3.462272696218e-04 2.230564653034e+01
1.365000000000e+02 -2.381141070697e-02 3.458159483103e-04 2.228662079472e+01
1.367500000000e+02 -2.375057711203e-02 3.453944629505e-04 2.226746080830e+01
1.370000000000e+02 -2.369272575191e-02 3.449642062541e-04 2.224822121595e+01
1.372500000000e+02 -2.363825851687e-02 3.445267322168e-04 2.222895608049e+01
1.375000000000e+02 -2.358757032567e-02 3.440837522437e-04 2.220971818965e+01
1.377500000000e+02 -2.354104557712e-02 3.436371406231e-04 2.219055882177e+01
1.380000000000e+02 -2.349905684771e-02 3.431889487311e-04 2.217152732381e+01
1.382500000000e+02 -2.346195870813e-02 3.427413984153e-04 2.215267124815e+01
1.385000000000e+02 -2.343008459303e-02 3.422968743255e-04 2.213403629430e+01
1.387500000000e+02 -2.340373811687e-02 3.418579013481e-04 2.211566675967e+01
1.390000000000e+02 -2.338318841120e-02 3.414271067477e-04 2.209760580361e+01
1.392500000000e+02 -2.336866165912e-02 3.410072174832e-04 2.207989600793e+01
1.395000000000e+02 -2.336033192590e-02 3.406010089784e-04 2.206257999390e+01
1.397500000000e+02 -2.335831552903e-02 3.402112246958e-04 2.204570090254e+01
1.400000000000e+02 -2.336266017728e-02 3.398405135726e-04 2.202930309830e+01
1.402500000000e+02 -2.337334043087e-02 3.394913802999e-04 2.201343260120e+01
1.405000000000e+02 -2.339024829396e-02 3.391661057979e-04 2.199813765065e+01
1.407500000000e+02 -2.341319056275e-02 3.388666900854e-04 2.198346898110e+01
1.410000000000e+02 -2.344188224874e-02 3.385947750031e-04 2.196948015103e+01
1.412500000000e+02 -2.347594685104e-02 3.383515900931e-04 2.195622756555e+01
1.415000000000e+02 -2.351491367200e-02 3.381378803899e-04 2.194377052497e+01
1.417500000000e+02 -2.355822170523e-02 3.379539240899e-04 2.193217097384e+01
1.420000000000e+02 -2.360522176194e-02 3.377994477874e-04 2.192149326824e+01
1.422500000000e+02 -2.365518420697e-02 3.376737404224e-04 2.191180369300e+01
1.425000000000e+02 -2.370730577958e-02 3.375754511861e-04 2.190317001635e+01
1.427500000000e+02 -2.376072201864e-02 3.375026506738e-04 2.189566084452e+01
1.430000000000e+02 -2.381451898161e-02 3.374529598682e-04 2.188934507080e+01
1.432500000000e+02 -2.386774888459e-02 3.374235719769e-04 2.188429116950e+01
1.435000000000e+02 -2.391944563427e-02 3.374112808496e-04 2.188056664500e+01
1.437500000000e+02 -2.396864290278e-02 3.374125518577e-04 2.187823737049e+01
1.440000000000e+02 -2.401439222769e-02 3.374237378504e-04 2.187736710642e+01
1.442500000000e+02 -2.405578242303e-02 3.374411004626e-04 2.187801698698e+01
1.445000000000e+02 -2.409195804582e-02 3.374608538125e-04 2.188024511010e+01
1.447500000000e+02 -2.412213682118e-02 3.374792291018e-04 2.188410624282e+01
1.450000000000e+02 -2.414562624950e-02 3.374926587730e-04 2.188965151378e+01
1.452500000000e+02 -2.416183913455e-02 3.374978878188e-04 2.189692827672e+01
1.455000000000e+02 -2.417030595688e-02 3.374920660218e-04 2.190597996701e+01
1.457500000000e+02 -2.417068450024e-02 3.374727920463e-04 2.191684600535e+01
1.460000000000e+02 -2.416276709408e-02 3.374381207932e-04 2.192956181839e+01
1.462500000000e+02 -2.414648423482e-02 3.373866176269e-04 2.194415881578e+01
1.465000000000e+02 -2.412190396504e-02 3.373176323317e-04 2.196066437847e+01
1.467500000000e+02 -2.408922936063e-02 3.372310098773e-04 2.197910193116e+01
1.470000000000e+02 -2.404879183334e-02 3.371271732301e-04 2.199949092993e+01
1.472500000000e+02 -2.400104210246e-02 3.370071524205e-04 2.202184686452e+01
1.475000000000e+02 -2.394653754542e-02 3.368722828784e-04 2.204618118978e+01
1.477500000000e+02 -2.388592913901e-02 3.367242462809e-04 2.207250131539e+01
1.480000000000e+02 -2.381994457686e-02 3.365650962290e-04 2.210081045588e+01
1.482500000000e+02 -2.374937115818e-02 3.363971509505e-04 2.213110750047e+01
1.485000000000e+02 -2.367503847333e-02 3.362228734012e-04 2.216338674559e+01
1.487500000000e+02 -2.359780276353e-02 3.360447732374e-04 2.219763775936e+01
1.490000000000e+02 -2.351853014828e-02 3.358653191157e-04 2.223384503328e+01
1.492500000000e+02 -2.343808226302e-02 3.356868641004e-04 2.227198771326e+01
1.495000000000e+02 -2.335730357439e-02 3.355115819321e-04 2.231203928896e+01
1.497500000000e+02 -2.327701124984e-02 3.353414242167e-04 2.235396730686e+01
1.500000000000e+02 -2.319798619557e-02 3.351780879372e-04 2.239773302253e+01
1.502500000000e+02 -2.312096901790e-02 3.350230172074e-04 2.244329125914e+01
1.505000000000e+02 -2.304665625000e-02 3.348774464015e-04 2.249059014989e+01
1.507500000000e+02 -2.297569985741e-02 3.347423779637e-04 2.253957103442e+01
1.510000000000e+02 -2.290870843605e-02 3.346185927301e-04 2.259016842582e+01
1.512500000000e+02 -2.284624999038e-02 3.345068076362e-04 2.264231006271e+01
1.515000000000e+02 -2.278885566911e-02 3.344077253813e-04 2.269591707121e+01
1.517500000000e+02 -2.273702411871e-02 3.343221207319e-04 2.275090422791e+01
1.520000000000e+02 -2.269122585896e-02 3.342508512103e-04 2.280718033636e+01
1.522500000000e+02 -2.265190637414e-02 3.341949254484e-04 2.286464866775e+01
1.525000000000e+02 -2.261948985507e-02 3.341556377404e-04 2.292320757297e+01
1.527500000000e+02 -2.259437982234e-02 3.341345972073e-04 2.298275109728e+01
1.530000000000e+02 -2.257695858081e-02 3.341337001663e-04 2.304316968163e+01
1.532500000000e+02 -2.256758551681e-02 3.341551302617e-04 2.310435095029e+01
1.535000000000e+02 -2.256659224069e-02 3.342013286717e-04 2.316618046693e+01
1.537500000000e+02 -2.257427669819e-02 3.342749102556e-04 2.322854256278e+01
1.540000000000e+02 -2.259089509406e-02 3.343786324143e-04 2.329132111292e+01
1.542500000000e+02 -2.261665226947e-02 3.345153759332e-04 2.335440032609e+01
1.545000000000e+02 -2.265169148064e-02 3.346879698199e-04 2.341766547451e+01
1.547500000000e+02 -2.269608248598e-02 3.348989870456e-04 2.348100360024e+01
1.550000000000e+02 -2.274981123431e-02 3.351505769423e-04 2.354430413968e+01
1.552500000000e+02 -2.281276906342e-02 3.354444721637e-04 2.360745950424e+01
1.555000000000e+02 -2.288474274340e-02 3.357819038337e-04 2.367036557137e+01
1.557500000000e+02 -2.296540734896e-02 3.361633647215e-04 2.373292212469e+01
1.560000000000e+02 -2.305431896259e-02 3.365885147446e-04 2.379503317905e+01
1.562500000000e+02 -2.315091245739e-02 3.370561801835e-04 2.385660727964e+01
1.565000000000e+02 -2.325449931118e-02 3.375643382917e-04 2.391755765955e+01
1.567500000000e+02 -2.336427128980e-02 3.381100783186e-04 2.397780240308e+01
1.570000000000e+02 -2.347930445233e-02 3.386893221347e-04 2.403726444284e+01
1.572500000000e+02 -2.359856905689e-02 3.392971204319e-04 2.409587161158e+01
1.575000000000e+02 -2.372094021661e-02 3.399278006038e-04 2.415355650190e+01
1.577500000000e+02 -2.384521392118e-02 3.405749802717e-04 2.421025644466e+01
1.580000000000e+02 -2.397012320729e-02 3.412315826555e-04 2.426591327535e+01
1.582500000000e+02 -2.409435811144e-02 3.418900488061e-04 2.432047328895e+01
1.585000000000e+02 -2.421658594144e-02 3.425425473146e-04 2.437388698620e+01
1.587500000000e+02 -2.433547407042e-02 3.431811302665e-04 2.442610898168e+01
1.590000000000e+02 -2.444971305298e-02 3.437979323212e-04 2.447709794234e+01
1.592500000000e+02 -2.455803922435e-02 3.443853580739e-04 2.452681640703e+01
1.595000000000e+02 -2.465925720753e-02 3.449362736901e-04 2.457523089911e+01
1.597500000000e+02 -2.475226168191e-02 3.454441987319e-04 2.462231184105e+01
1.600000000000e+02 -2.483605767787e-02 3.459034790375e-04 2.466803369667e+01
1.602500000000e+02 -2.490977807279e-02 3.463094358955e-04 2.471237516290e+01
1.605000000000e+02 -2.497269870131e-02 3.466585066194e-04 2.475531924457e+01
1.607500000000e+02 -2.502424999452e-02 3.469483104659e-04 2.479685350952e+01
1.610000000000e+02 -2.506402515333e-02 3.471778117783e-04 2.483697039603e+01
1.612500000000e+02 -2.509178518765e-02 3.473472579752e-04 2.487566730275e+01
1.615000000000e+02 -2.510746007879e-02 3.474581790497e-04 2.491294686832e+01
1.617500000000e+02 -2.511114613695e-02 3.475133509741e-04 2.494881721128e+01
1.620000000000e+02 -2.510310011783e-02 3.475166879046e-04 2.498329193640e+01
1.622500000000e+02 -2.508372978291e-02 3.474731899030e-04 2.501639027374e+01
1.625000000000e+02 -2.505358145725e-02 3.473887994774e-04 2.504813714484e+01
1.627500000000e+02 -2.501332584379e-02 3.472701611791e-04 2.507856299056e+01
1.630000000000e+02 -2.496374143795e-02 3.471244882698e-04 2.510770371247e+01
1.632500000000e+02 -2.490569714435e-02 3.469593883516e-04 2.513560047487e+01
1.635000000000e+02 -2.484013403610e-02 3.467826590968e-04 2.516229942524e+01
1.637500000000e+02 -2.476804727474e-02 3.466020216510e-04 2.518785148765e+01
1.640000000000e+02 -2.469046913555e-02 3.464250527417e-04 2.521231190541e+01
1.642500000000e+02 -2.460845277187e-02 3.462590128593e-04 2.523573997438e+01
1.645000000000e+02 -2.452305777141e-02 3.461106943895e-04 2.525819864974e+01
1.647500000000e+02 -2.443533778980e-02 3.459863092684e-04 2.527975419245e+01
1.650000000000e+02 -2.434633025308e-02 3.458914042383e-04 2.530047580575e+01
1.652500000000e+02 -2.425704834396e-02 3.458308051786e-04 2.532043527654e+01
1.655000000000e+02 -2.416847500672e-02 3.458085877946e-04 2.533970675791e+01
1.657500000000e+02 -2.408155915665e-02 3.458280721308e-04 2.535836632639e+01
1.660000000000e+02 -2.399721335635e-02 3.458918428309e-04 2.537649180193e+01
1.662500000000e+02 -2.391631293763e-02 3.460017829889e-04 2.539416247774e+01
1.665000000000e+02 -2.383969603353e-02 3.461591071383e-04 2.541145887024e+01
1.667500000000e+02 -2.376816456722e-02 3.463645005648e-04 2.542846249341e+01
1.670000000000e+02 -2.370248525600e-02 3.466181434795e-04 2.544525561707e+01
1.672500000000e+02 -2.364339028448e-02 3.469197783714e-04 2.546192097423e+01
1.675000000000e+02 -2.359157727868e-02 3.472687987774e-04 2.547854166227e+01
1.677500000000e+02 -2.354770857456e-02 3.476643265529e-04 2.549520054996e+01
1.680000000000e+02 -2.351240901296e-02 3.481052705180e-04 2.551198029382e+01
1.682500000000e+02 -2.348626236252e-02 3.485903842966e-04 2.552896266006e+01
1.685000000000e+02 -2.346980636967e-02 3.491183139855e-04 2.554622824294e+01
1.687500000000e+02 -2.346352646477e-02 3.496876696651e-04 2.556385619439e+01
1.690000000000e+02 -2.346784824477e-02 3.502970137044e-04 2.558192337409e+01
1.692500000000e+02 -2.348312928299e-02 3.509448767070e-04 2.560050423571e+01
1.695000000000e+02 -2.350965058431e-02 3.516297665099e-04 2.561967016045e+01
1.697500000000e+02 -2.354760787842e-02 3.523501855232e-04 2.563948875626e+01
1.700000000000e+02 -2.359710330650e-02 3.531045665363e-04 2.566002379440e+01
1.702500000000e+02 -2.365813768853e-02 3.538912785381e-04 2.568133423928e+01
1.705000000000e+02 -2.373060445081e-02 3.547086301990e-04 2.570347426861e+01
1.707500000000e+02 -2.381428506500e-02 3.555548349980e-04 2.572649271119e+01
1.710000000000e+02 -2.390884545800e-02 3.564279740060e-04 2.575043252696e+01
1.712500000000e+02 -2.401383536607e-02 3.573259725006e-04 2.577533105113e+01
1.715000000000e+02 -2.412868912659e-02 3.582465636432e-04 2.580121927070e+01
1.717500000000e+02 -2.425272946696e-02 3.591872885484e-04 2.582812230717e+01
1.720000000000e+02 -2.438517229822e-02 3.601454823193e-04 2.585605881863e+01
1.722500000000e+02 -2.452513486433e-02 3.611182652028e-04 2.588504163940e+01
1.725000000000e+02 -2.467164445212e-02 3.621025287260e-04 2.591507729375e+01
1.727500000000e+02 -2.482364990035e-02 3.630949330563e-04 2.594616674521e+01
1.730000000000e+02 -2.498003315174e-02 3.640919240835e-04 2.597830506095e+01
1.732500000000e+02 -2.513962253852e-02 3.650897425338e-04 2.601148184642e+01
1.735000000000e+02 -2.530120705460e-02 3.660844591205e-04 2.604568168534e+01
1.737500000000e+02 -2.546355015025e-02 3.670720029764e-04 2.608088383814e+01
1.740000000000e+02 -2.562540522039e-02 3.680481591705e-04 2.611706304760e+01
1.742500000000e+02 -2.578553051006e-02 3.690086402815e-04 2.615418913384e+01
1.745000000000e+02 -2.594270476142e-02 3.699491448286e-04 2.619222776223e+01
1.747500000000e+02 -2.609574153377e-02 3.708654076433e-04 2.623114007797e+01
1.750000000000e+02 -2.624350373641e-02 3.717532446435e-04 2.627088305553e+01
1.752500000000e+02 -2.638491740135e-02 3.726085571960e-04 2.631140982605e+01
1.755000000000e+02 -2.651898386732e-02 3.734276547793e-04 2.635266932515e+01
1.757500000000e+02 -2.664479117595e-02 3.742071359154e-04 2.639460659450e+01
1.760000000000e+02 -2.676152452496e-02 3.749440137852e-04 2.643716305707e+01
1.762500000000e+02 -2.686847549071e-02 3.756355650707e-04 2.648027614806e+01
1.765000000000e+02 -2.696504979445e-02 3.762796004398e-04 2.652387958020e+01
1.767500000000e+02 -2.705077260707e-02 3.768745367231e-04 2.656790361345e+01
1.770000000000e+02 -2.712529256017e-02 3.774193753878e-04 2.661227468724e+01
1.772500000000e+02 -2.718838403260e-02 3.779137288511e-04 2.665691577236e+01
1.775000000000e+02 -2.723994779379e-02 3.783578578966e-04 2.670174630102e+01
1.777500000000e+02 -2.728000950631e-02 3.787526674340e-04 2.674668250668e+01
1.780000000000e+02 -2.730871721913e-02 3.790996901802e-04 2.679163712970e+01
1.782500000000e+02 -2.732633730486e-02 3.794010593415e-04 2.683651977532e+01
1.785000000000e+02 -2.733324911001e-02 3.796594687669e-04 2.688123691743e+01
1.787500000000e+02 -2.732993855243e-02 3.798781227168e-04 2.692569224132e+01
1.790000000000e+02 -2.731699074984e-02 3.800606710121e-04 2.696978645427e+01
1.792500000000e+02 -2.729508188806e-02 3.802111410819e-04 2.701341766249e+01
1.795000000000e+02 -2.726497048112e-02 3.803338605444e-04 2.705648148761e+01
1.797500000000e+02 -2.722748793769e-02 3.804333603067e-04 2.709887124274e+01
1.800000000000e+02 -2.718352899860e-02 3.805143544722e-04 2.714047813720e+01
1.802500000000e+02 -2.713404144889e-02 3.805816141793e-04 2.718119143983e+01
1.805000000000e+02 -2.708001547604e-02 3.806398904544e-04 2.722089886953e+01
1.807500000000e+02 -2.702247197281e-02 3.806938390900e-04 2.725948658844e+01
1.810000000000e+02 -2.696245095676e-02 3.807479605400e-04 2.729683962830e+01
1.812500000000e+02 -2.690099909217e-02 3.808065234077e-04 2.733284213836e+01
1.815000000000e+02 -2.683915665413e-02 3.808734859106e-04 2.736737769794e+01
1.817500000000e+02 -2.677794445649e-02 3.809524586487e-04 2.740032964900e+01
1.820000000000e+02 -2.671835072196e-02 3.810466486794e-04 2.743158160021e+01
1.822500000000e+02 -2.666131703303e-02 3.811588005405e-04 2.746101771074e+01
1.825000000000e+02 -2.660772546392e-02 3.812911576039e-04 2.748852328826e+01
1.827500000000e+02 -2.655838625418e-02 3.814454313577e-04 2.751398541356e+01
1.830000000000e+02 -2.651402547734e-02 3.816227588002e-04 2.753729344761e+01
1.832500000000e+02 -2.647527502164e-02 3.818236980261e-04 2.755833980719e+01
1.835000000000e+02 -2.644266378460e-02 3.820482305659e-04 2.757702078548e+01
1.837500000000e+02 -2.641660977298e-02 3.822957373496e-04 2.759323727684e+01
1.840000000000e+02 -2.639741628131e-02 3.825650290243e-04 2.760689580349e+01
1.842500000000e+02 -2.638526856661e-02 3.828543549849e-04 2.761790935095e+01
1.845000000000e+02 -2.638023405698e-02 3.831614474703e-04 2.762619845714e+01
1.847500000000e+02 -2.638226399364e-02 3.834835601300e-04 2.763169217531e+01
1.850000000000e+02 -2.639119733399e-02 3.838175153907e-04 2.763432905953e+01
1.852500000000e+02 -2.640676746441e-02 3.841597672425e-04 2.763405822384e+01
1.855000000000e+02 -2.642860901162e-02 3.845064517188e-04 2.763084020328e+01
1.857500000000e+02 -2.645626750804e-02 3.848534592322e-04 2.762464789222e+01
1.860000000000e+02 -2.648920859218e-02 3.851964856720e-04 2.761546723595e+01
1.862500000000e+02 -2.652682943491e-02 3.855311003798e-04 2.760329792763e+01
1.865000000000e+02 -2.656846951833e-02 3.858527983032e-04 2.758815386782e+01
1.867500000000e+02 -2.661342146783e-02 3.861570502566e-04 2.757006345249e+01
1.870000000000e+02 -2.666094290035e-02 3.864393697332e-04 2.754906975901e+01
1.872500000000e+02 -2.671026616330e-02 3.866953005040e-04 2.752523039907e+01
1.875000000000e+02 -2.676060928397e-02 3.869204457777e-04 2.749861731021e+01
1.877500000000e+02 -2.681118470885e-02 3.871106753973e-04 2.746931618304e+01
1.880000000000e+02 -2.686120913273e-02 3.872620018246e-04 2.743742584642e+01
1.882500000000e+02 -2.690991132943e-02 3.873706251828e-04 2.740305729456e+01
1.885000000000e+02 -2.695654102764e-02 3.874329851065e-04 2.736633263771e+01
1.887500000000e+02 -2.700037625274e-02 3.874458271626e-04 2.732738391381e+01
1.890000000000e+02 -2.704072948682e-02 3.874061849003e-04 2.728635161416e+01
1.892500000000e+02 -2.707695462460e-02 3.873113456432e-04 2.724338333363e+01
1.895000000000e+02 -2.710845198151e-02 3.871590053798e-04 2.719863210795e+01
1.897500000000e+02 -2.713467341635e-02 3.869472764713e-04 2.715225487846e+01
1.900000000000e+02 -2.715512683808e-02 3.866746809081e-04 2.710441097834e+01
1.902500000000e+02 -2.716938044386e-02 3.863401902881e-04 2.705526044800e+01
1.905000000000e+02 -2.717706605904e-02 3.859432465596e-04 2.700496273349e+01
1.907500000000e+02 -2.717788135088e-02 3.854837827844e-04 2.695367517344e+01
1.910000000000e+02 -2.717159184022e-02 3.849622309751e-04 2.690155182665e+01
1.912500000000e+02 -2.715803203061e-02 3.843795235221e-04 2.684874249617e+01
1.915000000000e+02 -2.713710584077e-02 3.837370948995e-04 2.679539166666e+01
1.917500000000e+02 -2.710878632670e-02 3.830368666761e-04 2.674163788286e+01
1.920000000000e+02 -2.707311430651e-02 3.822812338019e-04 2.668761331835e+01
1.922500000000e+02 -2.703019685691e-02 3.814730485514e-04 2.663344328027e+01
1.925000000000e+02 -2.698020471731e-02 3.806155911496e-04 2.657924613489e+01
1.927500000000e+02 -2.692336891197e-02 3.797124707789e-04 2.652513343115e+01
1.930000000000e+02 -2.685997739576e-02 3.787677209571e-04 2.647120984832e+01
1.932500000000e+02 -2.679037110038e-02 3.777857652837e-04 2.641757360118e+01
1.935000000000e+02 -2.671493898341e-02 3.767712716315e-04 2.636431674410e+01
1.937500000000e+02 -2.663411188839e-02 3.757290822456e-04 2.631152555764e+01
1.940000000000e+02 -2.654835684496e-02 3.746641997761e-04 2.625928109477e+01
1.942500000000e+02 -2.645817176073e-02 3.735817830013e-04 2.620765941399e+01
1.945000000000e+02 -2.636407870295e-02 3.724870786672e-04 2.615673209131e+01
1.947500000000e+02 -2.626661818719e-02 3.713852939563e-04 2.610656653902e+01
1.950000000000e+02 -2.616634207267e-02 3.702814843409e-04 2.605722625528e+01
1.952500000000e+02 -2.606380766458e-02 3.691806104570e-04 2.600877098668e+01
1.955000000000e+02 -2.595957116770e-02 3.680874406618e-04 2.596125694504e+01
1.957500000000e+02 -2.585418289404e-02 3.670064822549e-04 2.591473660836e+01
1.960000000000e+02 -2.574818139214e-02 3.659419136189e-04 2.586925875145e+01
1.962500000000e+02 -2.564208870509e-02 3.648974678322e-04 2.582486825291e+01
1.965000000000e+02 -2.553640611742e-02 3.638766064462e-04 2.578160582243e+01
1.967500000000e+02 -2.543161062738e-02 3.628823408141e-04 2.573950767044e+01
1.970000000000e+02 -2.532815149637e-02 3.619171774431e-04 2.569860526106e+01
1.972500000000e+02 -2.522644870769e-02 3.609831548738e-04 2.565892471723e+01
1.975000000000e+02 -2.512689076114e-02 3.600818271957e-04 2.562048653685e+01
1.977500000000e+02 -2.502983386335e-02 3.592143424906e-04 2.558330509101e+01
1.980000000000e+02 -2.493560122078e-02 3.583813283383e-04 2.554738833770e+01
1.982500000000e+02 -2.484448460923e-02 3.575829848803e-04 2.551273720295e+01
1.985000000000e+02 -2.475674483255e-02 3.568192185772e-04 2.547934544927e+01
1.987500000000e+02 -2.467261469920e-02 3.560896674046e-04 2.544719913394e+01
1.990000000000e+02 -2.459230058812e-02 3.553937311304e-04 2.541627653676e+01
1.992500000000e+02 -2.451598616133e-02 3.547306411188e-04 2.538654774172e+01
1.995000000000e+02 -2.444383457703e-02 3.540995417785e-04 2.535797469257e+01
1.997500000000e+02 -2.437599234532e-02 3.534995660713e-04 2.533051090654e+01
2.000000000000e+02 -2.431259145053e-02 3.529298955881e-04 2.530410165896e+01
2.002500000000e+02 -2.425375248541e-02 3.523898075386e-04 2.527868388892e+01
2.005000000000e+02 -2.419958636396e-02 3.518787302204e-04 2.525418650535e+01
2.007500000000e+02 -2.415019614565e-02 3.513962786728e-04 2.523053057108e+01
2.010000000000e+02 -2.410567771207e-02 3.509422826446e-04 2.520762961194e+01
2.012500000000e+02 -2.406612012518e-02 3.505168253006e-04 2.518539016459e+01
2.015000000000e+02 -2.403160466039e-02 3.501202172196e-04 2.516371221187e+01
2.017500000000e+02 -2.400220352370e-02 3.497529284531e-04 2.514248991326e+01
2.020000000000e+02 -2.397797688350e-02 3.494156681944e-04 2.512161226697e+01
2.022500000000e+02 -2.395896971889e-02 3.491094028800e-04 2.510096400452e+01
2.025000000000e+02 -2.394520737594e-02 3.488351497899e-04 2.508042646510e+01
2.027500000000e+02 -2.393669182154e-02 3.485940289477e-04 2.505987862099e+01
2.030000000000e+02 -2.393339592184e-02 3.483871224525e-04 2.503919813218e+01
2.032500000000e+02 -2.393525973652e-02 3.482153263494e-04 2.501826246677e+01
2.035000000000e+02 -2.394218381047e-02 3.480794595302e-04 2.499695007743e+01
2.037500000000e+02 -2.395402554285e-02 3.479801453690e-04 2.497514155176e+01
2.040000000000e+02 -2.397059338636e-02 3.479177294405e-04 2.495272083900e+01
2.042500000000e+02 -2.399164414207e-02 3.478922177668e-04 2.492957634576e+01
2.045000000000e+02 -2.401687867567e-02 3.479032188423e-04 2.490560213707e+01
2.047500000000e+02 -2.404594130834e-02 3.479498988230e-04 2.488069888724e+01
2.050000000000e+02 -2.407841792316e-02 3.480309387988e-04 2.485477494289e+01
2.052500000000e+02 -2.411383704566e-02 3.481444876253e-04 2.482774714235e+01
2.055000000000e+02 -2.415167216917e-02 3.482881753676e-04 2.479954147598e+01
2.057500000000e+02 -2.419134450714e-02 3.484591292895e-04 2.477009379614e+01
2.060000000000e+02 -2.423222866556e-02 3.486539237197e-04 2.473935019208e+01
2.062500000000e+02 -2.427365944131e-02 3.488686039348e-04 2.470726718117e+01
2.065000000000e+02 -2.431493883065e-02 3.490987224446e-04 2.467381198407e+01
2.067500000000e+02 -2.435534631286e-02 3.493393843529e-04 2.463896225931e+01
2.070000000000e+02 -2.439414903478e-02 3.495852986700e-04 2.460270606523e+01
2.072500000000e+02 -2.443061421185e-02 3.498308526751e-04 2.456504141823e+01
2.075000000000e+02 -2.446402174268e-02 3.500701699045e-04 2.452597569763e+01
2.077500000000e+02 -2.449367798301e-02 3.502971878700e-04 2.448552520872e+01
2.080000000000e+02 -2.451892953712e-02 3.505057483432e-04 2.444371435902e+01
2.082500000000e+02 -2.453917766994e-02 3.506897199566e-04 2.440057494482e+01
2.085000000000e+02 -2.455389154342e-02 3.508430946259e-04 2.435614520778e+01
2.087500000000e+02 -2.456262235339e-02 3.509600923144e-04 2.431046918750e+01
2.090000000000e+02 -2.456501527652e-02 3.510352635915e-04 2.426359576473e+01
2.092500000000e+02 -2.456082112969e-02 3.510635964990e-04 2.421557792435e+01
2.095000000000e+02 -2.454990496900e-02 3.510406135351e-04 2.416647186457e+01
2.097500000000e+02 -2.453225512950e-02 3.509624737994e-04 2.411633649785e+01
2.100000000000e+02 -2.450798767218e-02 3.508260564190e-04 2.406523269818e+01
2.102500000000e+02 -2.447734907163e-02 3.506290381896e-04 2.401322278920e+01
2.105000000000e+02 -2.444071600984e-02 3.503699593191e-04 2.396037008426e+01
2.107500000000e+02 -2.439859224812e-02 3.500482860340e-04 2.390673854069e+01
2.110000000000e+02 -2.435160084974e-02 3.496644419737e-04 2.385239232398e+01
2.112500000000e+02 -2.430047649358e-02 3.492197933486e-04 2.379739577371e+01
2.115000000000e+02 -2.424605138907e-02 3.487166734937e-04 2.374181308880e+01
2.117500000000e+02 -2.418924024715e-02 3.481583903195e-04 2.368570822942e+01
2.120000000000e+02 -2.413102240751e-02 3.475491798047e-04 2.362914484144e+01
2.122500000000e+02 -2.407242069459e-02 3.468941424328e-04 2.357218603941e+01
2.125000000000e+02 -2.401448105406e-02 3.461991802468e-04 2.351489452176e+01
2.127500000000e+02 -2.395824823775e-02 3.454708975661e-04 2.345733235160e+01
2.130000000000e+02 -2.390474227581e-02 3.447164967921e-04 2.339956092447e+01
2.132500000000e+02 -2.385493348054e-02 3.439436471439e-04 2.334164072729e+01
2.135000000000e+02 -2.380971980740e-02 3.431603544608e-04 2.328363144004e+01
2.137500000000e+02 -2.376990274933e-02 3.423748026036e-04 2.322559155087e+01
2.140000000000e+02 -2.373616668356e-02 3.415951983419e-04 2.316757847172e+01
2.142500000000e+02 -2.370905932541e-02 3.408296178726e-04 2.310964817851e+01
2.145000000000e+02 -2.368897575875e-02 3.400858447643e-04 2.305185535065e+01
2.147500000000e+02 -2.367614461469e-02 3.393712043010e-04 2.299425308880e+01
2.150000000000e+02 -2.367061827392e-02 3.386924039061e-04 2.293689313689e+01
2.152500000000e+02 -2.367226677061e-02 3.380553677886e-04 2.287982572618e+01
2.155000000000e+02 -2.368077545040e-02 3.374651512035e-04 2.282309993141e+01
2.157500000000e+02 -2.369564789247e-02 3.369259503943e-04 2.276676370499e+01
2.160000000000e+02 -2.371621187428e-02 3.364408837613e-04 2.271086426486e+01
2.162500000000e+02 -2.374162958585e-02 3.360119236331e-04 2.265544854920e+01
2.165000000000e+02 -2.377091290410e-02 3.356399035049e-04 2.260056349639e+01
2.167500000000e+02 -2.380294067793e-02 3.353244474304e-04 2.254625675302e+01
2.170000000000e+02 -2.383648098184e-02 3.350640741414e-04 2.249257701868e+01
2.172500000000e+02 -2.387021434538e-02 3.348562502605e-04 2.243957479841e+01
2.175000000000e+02 -2.390276132274e-02 3.346974572777e-04 2.238730274036e+01
2.177500000000e+02 -2.393271032107e-02 3.345831800777e-04 2.233581632788e+01
2.180000000000e+02 -2.395864772272e-02 3.345081860393e-04 2.228517409235e+01
2.182500000000e+02 -2.397918715526e-02 3.344666947749e-04 2.223543812679e+01
2.185000000000e+02 -2.399300049023e-02 3.344523477019e-04 2.218667406130e+01
2.187500000000e+02 -2.399884657670e-02 3.344584215690e-04 2.213895129404e+01
2.190000000000e+02 -2.399560011105e-02 3.344780197143e-04 2.209234264147e+01
2.192500000000e+02 -2.398227772449e-02 3.345043246936e-04 2.204692419098e+01
2.195000000000e+02 -2.395806233606e-02 3.345305710231e-04 2.200277471272e+01
2.197500000000e+02 -2.392232431785e-02 3.345502139884e-04 2.195997488570e+01
2.200000000000e+02 -2.387463955484e-02 3.345572350979e-04 2.191860661483e+01
2.202500000000e+02 -2.381480142969e-02 3.345462238248e-04 2.187875180627e+01
2.205000000000e+02 -2.374282199504e-02 3.345124717362e-04 2.184049143303e+01
2.207500000000e+02 -2.365893507857e-02 3.344520645539e-04 2.180390409007e+01
2.210000000000e+02 -2.356360120824e-02 3.343619552731e-04 2.176906488068e+01
2.212500000000e+02 -2.345750859076e-02 3.342400181371e-04 2.173604402897e+01
2.215000000000e+02 -2.334156931343e-02 3.340850755557e-04 2.170490551540e+01
2.217500000000e+02 -2.321691258163e-02 3.338969087934e-04 2.167570601556e+01
2.220000000000e+02 -2.308487236186e-02 3.336762429886e-04 2.164849370928e+01
2.222500000000e+02 -2.294697089026e-02 3.334247174444e-04 2.162330723399e+01
2.225000000000e+02 -2.280489921181e-02 3.331448407891e-04 2.160017505603e+01
2.227500000000e+02 -2.266049315572e-02 3.328399324802e-04 2.157911480051e+01
2.230000000000e+02 -2.251570617084e-02 3.325140524634e-04 2.156013279048e+01
2.232500000000e+02 -2.237258082570e-02 3.321719275505e-04 2.154322407888e+01
2.235000000000e+02 -2.223321718163e-02 3.318188686296e-04 2.152837241518e+01
2.237500000000e+02 -2.209974032942e-02 3.314606846905e-04 2.151555061460e+01
2.240000000000e+02 -2.197426664741e-02 3.311035911884e-04 2.150472093782e+01
2.242500000000e+02 -2.185887064279e-02 3.307541222044e-04 2.149583597700e+01
2.245000000000e+02 -2.175555104266e-02 3.304190351713e-04 2.148883937702e+01
2.247500000000e+02 -2.166619778421e-02 3.301052157819e-04 2.148366684068e+01
2.250000000000e+02 -2.159256030790e-02 3.298195834500e-04 2.148024723082e+01
2.252500000000e+02 -2.153621661180e-02 3.295689743466e-04 2.147850353793e+01
2.255000000000e+02 -2.149854527931e-02 3.293600583377e-04 2.147835425952e+01
2.257500000000e+02 -2.148069875913e-02 3.291992864362e-04 2.147971439094e+01
2.260000000000e+02 -2.148358028976e-02 3.290927240718e-04 2.148249657256e+01
2.262500000000e+02 -2.150782310624e-02 3.290459484450e-04 2.148661219484e+01
2.265000000000e+02 -2.155377390671e-02 3.290639730048e-04 2.149197219822e+01
2.267500000000e+02 -2.162147960656e-02 3.291510730460e-04 2.149848824484e+01
2.270000000000e+02 -2.171067882551e-02 3.293106853620e-04 2.150607334031e+01
2.272500000000e+02 -2.182079731251e-02 3.295454918295e-04 2.151464258955e+01
2.275000000000e+02 -2.195094826692e-02 3.298571732199e-04 2.152411385930e+01
2.277500000000e+02 -2.209993793917e-02 3.302463251836e-04 2.153440809185e+01
2.280000000000e+02 -2.226627500368e-02 3.307124590795e-04 2.154545006226e+01
2.282500000000e+02 -2.244818570115e-02 3.312537994881e-04 2.155716860612e+01
2.285000000000e+02 -2.264363370371e-02 3.318672850154e-04 2.156949676952e+01
2.287500000000e+02 -2.285034346566e-02 3.325487039995e-04 2.158237247988e+01
2.290000000000e+02 -2.306582898671e-02 3.332926495202e-04 2.159573836031e+01
2.292500000000e+02 -2.328742502255e-02 3.340924703313e-04 2.160954236071e+01
2.295000000000e+02 -2.351232231934e-02 3.349402662838e-04 2.162373783166e+01
2.297500000000e+02 -2.373760526041e-02 3.358270289068e-04 2.163828364283e+01
2.300000000000e+02 -2.396029118266e-02 3.367427795177e-04 2.165314453625e+01
2.302500000000e+02 -2.417737147536e-02 3.376766576040e-04 2.166829155169e+01
2.305000000000e+02 -2.438585312684e-02 3.386170717195e-04 2.168370185107e+01
2.307500000000e+02 -2.458280046833e-02 3.395518473273e-04 2.169935941970e+01
2.310000000000e+02 -2.476537591012e-02 3.404684056350e-04 2.171525479443e+01
2.312500000000e+02 -2.493088015262e-02 3.413539826674e-04 2.173138571026e+01
2.315000000000e+02 -2.507678927527e-02 3.421958343103e-04 2.174775678052e+01
2.317500000000e+02 -2.520079052305e-02 3.429814448920e-04 2.176437972170e+01
2.320000000000e+02 -2.530081506846e-02 3.436987433997e-04 2.178127347371e+01
2.322500000000e+02 -2.537506603139e-02 3.443363075714e-04 2.179846361656e+01
2.325000000000e+02 -2.542204491953e-02 3.448835747550e-04 2.181598256557e+01
2.327500000000e+02 -2.544057149269e-02 3.453310189541e-04 2.183386868080e+01
2.330000000000e+02 -2.542980207111e-02 3.456703636259e-04 2.185216619050e+01
2.332500000000e+02 -2.538924000947e-02 3.458947168378e-04 2.187092401949e+01
2.335000000000e+02 -2.531874509812e-02 3.459987133748e-04 2.189019537372e+01
2.337500000000e+02 -2.521853587072e-02 3.459785931484e-04 2.191003660522e+01
2.340000000000e+02 -2.508918676602e-02 3.458323183427e-04 2.193050595789e+01
2.342500000000e+02 -2.493162367355e-02 3.455597014723e-04 2.195166281342e+01
2.345000000000e+02 -2.474711027984e-02 3.451622047306e-04 2.197356598304e+01
2.347500000000e+02 -2.453723452406e-02 3.446432818125e-04 2.199627288818e+01
2.350000000000e+02 -2.430388607449e-02 3.440080600481e-04 2.201983781255e+01
2.352500000000e+02 -2.404923472336e-02 3.432632576367e-04 2.204431104170e+01
2.355000000000e+02 -2.377570184119e-02 3.424171883158e-04 2.206973747785e+01
2.357500000000e+02 -2.348592782490e-02 3.414796839589e-04 2.209615536916e+01
2.360000000000e+02 -2.318274082283e-02 3.404617422070e-04 2.212359567644e+01
2.362500000000e+02 -2.286911988460e-02 3.393755451980e-04 2.215208107286e+01
2.365000000000e+02 -2.254815596682e-02 3.382341012220e-04 2.218162514319e+01
2.367500000000e+02 -2.222301426631e-02 3.370511036711e-04 2.221223234076e+01
2.370000000000e+02 -2.189689190511e-02 3.358408124457e-04 2.224389730868e+01
2.372500000000e+02 -2.157298027523e-02 3.346177762627e-04 2.227660527894e+01
2.375000000000e+02 -2.125442471723e-02 3.333966818708e-04 2.231033203629e+01
2.377500000000e+02 -2.094428701020e-02 3.321920001755e-04 2.234504445504e+01
2.380000000000e+02 -2.064550844368e-02 3.310178123991e-04 2.238070084096e+01
2.382500000000e+02 -2.036087708314e-02 3.298877313578e-04 2.241725204954e+01
2.385000000000e+02 -2.009299568994e-02 3.288147129960e-04 2.245464220338e+01
2.387500000000e+02 -1.984425378045e-02 3.278108723369e-04 2.249280945188e+01
2.390000000000e+02 -1.961680316093e-02 3.268873337057e-04 2.253168742568e+01
2.392500000000e+02 -1.941253698327e-02 3.260541584400e-04 2.257120602376e+01
2.395000000000e+02 -1.923307253859e-02 3.253202423433e-04 2.261129255309e+01
2.397500000000e+02 -1.907973792892e-02 3.246932291264e-04 2.265187278930e+01
2.400000000000e+02 -1.895356247095e-02 3.241794433686e-04 2.269287165140e+01
2.402500000000e+02 -1.885527094183e-02 3.237838417414e-04 2.273421444101e+01
2.405000000000e+02 -1.878528139363e-02 3.235099748927e-04 2.277582729929e+01
2.407500000000e+02 -1.874370661007e-02 3.233599618571e-04 2.281763784667e+01
2.410000000000e+02 -1.873035841415e-02 3.233344699044e-04 2.285957572565e+01
2.412500000000e+02 -1.874475606847e-02 3.234327671763e-04 2.290157260287e+01
2.415000000000e+02 -1.878613595423e-02 3.236526669437e-04 2.294356281495e+01
2.417500000000e+02 -1.885346550574e-02 3.239906126772e-04 2.298548313062e+01
2.420000000000e+02 -1.894545837304e-02 3.244416894995e-04 2.302727280836e+01
2.422500000000e+02 -1.906059226985e-02 3.249997187299e-04 2.306887357340e+01
2.425000000000e+02 -1.919712947614e-02 3.256572508817e-04 2.311022914448e+01
2.427500000000e+02 -1.935313705533e-02 3.264056727573e-04 2.315128555030e+01
2.430000000000e+02 -1.952651043722e-02 3.272353676009e-04 2.319199070780e+01
2.432500000000e+02 -1.971499840889e-02 3.281358117746e-04 2.323229407164e+01
2.435000000000e+02 -1.991622721734e-02 3.290956968032e-04 2.327214701549e+01
2.437500000000e+02 -2.012772742538e-02 3.301030772932e-04 2.331150259079e+01
2.440000000000e+02 -2.034696132425e-02 3.311455266952e-04 2.335031539277e+01
2.442500000000e+02 -2.057134887639e-02 3.322103043431e-04 2.338854227868e+01
2.445000000000e+02 -2.079829636063e-02 3.332845393791e-04 2.342614204658e+01
2.447500000000e+02 -2.102522226132e-02 3.343553996628e-04 2.346307644323e+01
2.450000000000e+02 -2.124958489910e-02 3.354102699719e-04 2.349931001979e+01
2.452500000000e+02 -2.146890778636e-02 3.364369334533e-04 2.353481131384e+01
2.455000000000e+02 -2.168080534505e-02 3.374237415700e-04 2.356955283120e+01
2.457500000000e+02 -2.188300620862e-02 3.383597800000e-04 2.360351230028e+01
2.460000000000e+02 -2.207337592411e-02 3.392350178527e-04 2.363667275609e+01
2.462500000000e+02 -2.224993736726e-02 3.400404435060e-04 2.366902338290e+01
2.465000000000e+02 -2.241088995934e-02 3.407681584447e-04 2.370056026049e+01
2.467500000000e+02 -2.255462653991e-02 3.414115256618e-04 2.373128627772e+01
2.470000000000e+02 -2.267974967969e-02 3.419652785150e-04 2.376121204501e+01
2.472500000000e+02 -2.278508464726e-02 3.424254943810e-04 2.379035546844e+01
2.475000000000e+02 -2.286969253953e-02 3.427896581319e-04 2.381874233187e+01
2.477500000000e+02 -2.293287900783e-02 3.430566778217e-04 2.384640554776e+01
2.480000000000e+02 -2.297420323606e-02 3.432268786167e-04 2.387338536605e+01
2.482500000000e+02 -2.299348111850e-02 3.433019974925e-04 2.389972828171e+01
2.485000000000e+02 -2.299078883648e-02 3.432851188680e-04 2.392548688223e+01
2.487500000000e+02 -2.296646062858e-02 3.431805944810e-04 2.395071844985e+01
2.490000000000e+02 -2.292108572932e-02 3.429939838145e-04 2.397548445957e+01
2.492500000000e+02 -2.285550094209e-02 3.427319366328e-04 2.399984928669e+01
2.495000000000e+02 -2.277077967874e-02 3.424019926962e-04 2.402387892003e+01
2.497500000000e+02 -2.266822167147e-02 3.420127425353e-04 2.404764019799e+01
2.500000000000e+02 -2.254933553799e-02 3.415735041733e-04 2.407119924110e+01
2.502500000000e+02 -2.241582334365e-02 3.410941123434e-04 2.409462078948e+01
2.505000000000e+02 -2.226955870407e-02 3.405847950190e-04 2.411796682697e+01
2.507500000000e+02 -2.211256676049e-02 3.400560840299e-04 2.414129606768e+01
2.510000000000e+02 -2.194699995414e-02 3.395186797776e-04 2.416466311781e+01
2.512500000000e+02 -2.177511262378e-02 3.389832748082e-04 2.418811785738e+01
2.515000000000e+02 -2.159923596969e-02 3.384602417270e-04 2.421170537986e+01
2.517500000000e+02 -2.142175043663e-02 3.379596948380e-04 2.423546575556e+01
2.520000000000e+02 -2.124505785961e-02 3.374913253839e-04 2.425943406171e+01
2.522500000000e+02 -2.107155465160e-02 3.370642517397e-04 2.428364088200e+01
2.525000000000e+02 -2.090360380475e-02 3.366869261373e-04 2.430811268149e+01
2.527500000000e+02 -2.074350730200e-02 3.363670346444e-04 2.433287241215e+01
2.530000000000e+02 -2.059348086424e-02 3.361114268405e-04 2.435794042021e+01
2.532500000000e+02 -2.045562831737e-02 3.359261269331e-04 2.438333523569e+01
2.535000000000e+02 -2.033191863460e-02 3.358162524458e-04 2.440907454230e+01
2.537500000000e+02 -2.022416418458e-02 3.357859855864e-04 2.443517608241e+01
2.540000000000e+02 -2.013400190205e-02 3.358385930240e-04 2.446165867076e+01
2.542500000000e+02 -2.006287619160e-02 3.359764455646e-04 2.448854302399e+01
2.545000000000e+02 -2.001202457911e-02 3.362010493131e-04 2.451585256046e+01
2.547500000000e+02 -1.998246611888e-02 3.365130441111e-04 2.454361405786e+01
2.550000000000e+02 -1.997499214444e-02 3.369123075131e-04 2.457185820172e+01
2.552500000000e+02 -1.999015981679e-02 3.373981055586e-04 2.460061992435e+01
2.555000000000e+02 -2.002828827129e-02 3.379690084166e-04 2.462993859794e+01
2.557500000000e+02 -2.008945709454e-02 3.386229745897e-04 2.465985802975e+01
2.560000000000e+02 -2.017350790619e-02 3.393574283701e-04 2.469042631864e+01
2.562500000000e+02 -2.028004721427e-02 3.401693160696e-04 2.472169547263e+01
2.565000000000e+02 -2.040845210680e-02 3.410552206798e-04 2.475372092603e+01
2.567500000000e+02 -2.055787788796e-02 3.420113726180e-04 2.478656088974e+01
2.570000000000e+02 -2.072726729527e-02 3.430337086700e-04 2.482027556165e+01
2.572500000000e+02 -2.091536298416e-02 3.441179088022e-04 2.485492632016e+01
2.575000000000e+02 -2.112072009837e-02 3.452594628950e-04 2.489057467670e+01
2.577500000000e+02 -2.134172232032e-02 3.464537115477e-04 2.492728132393e+01
2.580000000000e+02 -2.157659825028e-02 3.476958788708e-04 2.496510504897e+01
2.582500000000e+02 -2.182344084579e-02 3.489811035977e-04 2.500410177162e+01
2.585000000000e+02 -2.208022648416e-02 3.503044920111e-04 2.504432333769e+01
2.587500000000e+02 -2.234483655200e-02 3.516611375690e-04 2.508581654489e+01
2.590000000000e+02 -2.261508018861e-02 3.530459711582e-04 2.512862224555e+01
2.592500000000e+02 -2.288871674721e-02 3.544539465565e-04 2.517277416046e+01
2.595000000000e+02 -2.316348060641e-02 3.558800114739e-04 2.521829826398e+01
2.597500000000e+02 -2.343710547443e-02 3.573191028124e-04 2.526521163972e+01
2.600000000000e+02 -2.370734905693e-02 3.587661286249e-04 2.531352205766e+01
2.602500000000e+02 -2.397201739460e-02 3.602159444203e-04 2.536322692400e+01
2.605000000000e+02 -2.422898949814e-02 3.616633291215e-04 2.541431307068e+01
2.607500000000e+02 -2.447624113384e-02 3.631029246961e-04 2.546675582611e+01
2.610000000000e+02 -2.471186628602e-02 3.645294509609e-04 2.552051897725e+01
2.612500000000e+02 -2.493409734354e-02 3.659375815683e-04 2.557555429979e+01
2.615000000000e+02 -2.514132492712e-02 3.673217398945e-04 2.563180113192e+01
2.617500000000e+02 -2.533211420051e-02 3.686762602126e-04 2.568918676021e+01
2.620000000000e+02 -2.550522016074e-02 3.699954379748e-04 2.574762587140e+01
2.622500000000e+02 -2.565959898905e-02 3.712735376785e-04 2.580702129891e+01
2.625000000000e+02 -2.579442008414e-02 3.725048086066e-04 2.586726369944e+01
2.627500000000e+02 -2.590907294773e-02 3.736835397657e-04 2.592823259547e+01
2.630000000000e+02 -2.600317632663e-02 3.748040952787e-04 2.598979630153e+01
2.632500000000e+02 -2.607658202603e-02 3.758609842859e-04 2.605181327436e+01
2.635000000000e+02 -2.612938148469e-02 3.768489742569e-04 2.611413231034e+01
2.637500000000e+02 -2.616190682969e-02 3.777631752109e-04 2.617659417677e+01
2.640000000000e+02 -2.617473500139e-02 3.785991425546e-04 2.623903215498e+01
2.642500000000e+02 -2.616868704450e-02 3.793529850778e-04 2.630127353080e+01
2.645000000000e+02 -2.614482549376e-02 3.800214754917e-04 2.636314117221e+01
2.647500000000e+02 -2.610445109049e-02 3.806021593491e-04 2.642445443353e+01
2.650000000000e+02 -2.604909354572e-02 3.810934533129e-04 2.648503130624e+01
2.652500000000e+02 -2.598050177353e-02 3.814947383759e-04 2.654468942003e+01
2.655000000000e+02 -2.590062826533e-02 3.818064350600e-04 2.660324827255e+01
2.657500000000e+02 -2.581161189976e-02 3.820300631558e-04 2.666053040796e+01
2.660000000000e+02 -2.571575603459e-02 3.821682813660e-04 2.671636332249e+01
2.662500000000e+02 -2.561550416722e-02 3.822248767459e-04 2.677058130914e+01
2.665000000000e+02 -2.551341156545e-02 3.822047157956e-04 2.682302669940e+01
2.667500000000e+02 -2.541211349635e-02 3.821139749373e-04 2.687355162078e+01
2.670000000000e+02 -2.531429198350e-02 3.819598312762e-04 2.692201961551e+01
2.672500000000e+02 -2.522263833771e-02 3.817504172497e-04 2.696830663937e+01
2.675000000000e+02 -2.513981490751e-02 3.814947728280e-04 2.701230244060e+01
2.677500000000e+02 -2.506841650582e-02 3.812026110034e-04 2.705391170540e+01
2.680000000000e+02 -2.501092774554e-02 3.808841623342e-04 2.709305459990e+01
2.682500000000e+02 -2.496968215214e-02 3.805501369171e-04 2.712966752844e+01
2.685000000000e+02 -2.494682306155e-02 3.802115033159e-04 2.716370363035e+01
2.687500000000e+02 -2.494426186687e-02 3.798792802039e-04 2.719513266585e+01
2.690000000000e+02 -2.496364356487e-02 3.795643467628e-04 2.722394107713e+01
2.692500000000e+02 -2.500631339857e-02 3.792772475272e-04 2.725013156113e+01
2.695000000000e+02 -2.507329117261e-02 3.790279977212e-04 2.727372262697e+01
2.697500000000e+02 -2.516524577086e-02 3.788259601762e-04 2.729474758534e+01
2.700000000000e+02 -2.528248138329e-02 3.786796399482e-04 2.731325368871e+01
2.702500000000e+02 -2.542492791285e-02 3.785965376494e-04 2.732930090488e+01
2.705000000000e+02 -2.559214245827e-02 3.785830451308e-04 2.734296073492e+01
2.707500000000e+02 -2.578331365713e-02 3.786443396735e-04 2.735431461658e+01
2.710000000000e+02 -2.599727996203e-02 3.787843244361e-04 2.736345257153e+01
2.712500000000e+02 -2.623255326332e-02 3.790055745945e-04 2.737047166833e+01
2.715000000000e+02 -2.648734995807e-02 3.793093137851e-04 2.737547447913e+01
2.717500000000e+02 -2.675963141581e-02 3.796954278011e-04 2.737856773837e+01
2.720000000000e+02 -2.704714571249e-02 3.801625173300e-04 2.737986072916e+01
2.722500000000e+02 -2.734747882158e-02 3.807079251859e-04 2.737946408177e+01
2.725000000000e+02 -2.765810615883e-02 3.813277904583e-04 2.737748847728e+01
2.727500000000e+02 -2.797644814359e-02 3.820171553575e-04 2.737404367714e+01
2.730000000000e+02 -2.829992279662e-02 3.827700566365e-04 2.736923731307e+01
2.732500000000e+02 -2.862600004972e-02 3.835796508093e-04 2.736317412027e+01
2.735000000000e+02 -2.895225206655e-02 3.844383007190e-04 2.735595532499e+01
2.737500000000e+02 -2.927639806201e-02 3.853377122311e-04 2.734767777273e+01
2.740000000000e+02 -2.959634624809e-02 3.862690628972e-04 2.733843352440e+01
2.742500000000e+02 -2.991022668508e-02 3.872231435544e-04 2.732830958788e+01
2.745000000000e+02 -3.021641814760e-02 3.881904661956e-04 2.731738725109e+01
2.747500000000e+02 -3.051356691593e-02 3.891613976166e-04 2.730574220843e+01
2.750000000000e+02 -3.080059784357e-02 3.901262603488e-04 2.729344396291e+01
2.752500000000e+02 -3.107671676692e-02 3.910754518064e-04 2.728055608415e+01
2.755000000000e+02 -3.134140600012e-02 3.919995717464e-04 2.726713566518e+01
2.757500000000e+02 -3.159441014450e-02 3.928895208032e-04 2.725323362907e+01
2.760000000000e+02 -3.183571706366e-02 3.937365968917e-04 2.723889450589e+01
2.762500000000e+02 -3.206553352676e-02 3.945325853047e-04 2.722415621767e+01
2.765000000000e+02 -3.228425344032e-02 3.952698422654e-04 2.720905049424e+01
2.767500000000e+02 -3.249242742841e-02 3.959413402683e-04 2.719360238793e+01
2.770000000000e+02 -3.269072512022e-02 3.965408082516e-04 2.717783082178e+01
2.772500000000e+02 -3.287990193449e-02 3.970627831566e-04 2.716174815651e+01
2.775000000000e+02 -3.306076049995e-02 3.975025834163e-04 2.714536080583e+01
2.777500000000e+02 -3.323411932712e-02 3.978563827571e-04 2.712866886903e+01
2.780000000000e+02 -3.340077833860e-02 3.981212383624e-04 2.711166684654e+01
2.782500000000e+02 -3.356149431905e-02 3.982951158853e-04 2.709434335163e+01
2.785000000000e+02 -3.371695411711e-02 3.983768724674e-04 2.707668192570e+01
2.787500000000e+02 -3.386775947956e-02 3.983662657333e-04 2.705866084386e+01
2.790000000000e+02 -3.401440949655e-02 3.982639143300e-04 2.704025403704e+01
2.792500000000e+02 -3.415729440446e-02 3.980712827736e-04 2.702143104490e+01
2.795000000000e+02 -3.429668997311e-02 3.977906613686e-04 2.700215769215e+01
2.797500000000e+02 -3.443275605031e-02 3.974250720831e-04 2.698239678094e+01
2.800000000000e+02 -3.456554403189e-02 3.969782388003e-04 2.696210816509e+01
2.802500000000e+02 -3.469500023039e-02 3.964544675727e-04 2.694124981343e+01
2.805000000000e+02 -3.482098045475e-02 3.958586026601e-04 2.691977791711e+01
2.807500000000e+02 -3.494326302916e-02 3.951959305315e-04 2.689764764241e+01
2.810000000000e+02 -3.506156389117e-02 3.944720941396e-04 2.687481388009e+01
2.812500000000e+02 -3.517555786815e-02 3.936929999289e-04 2.685123134086e+01
2.815000000000e+02 -3.528489504512e-02 3.928647077423e-04 2.682685557517e+01
2.817500000000e+02 -3.538922411225e-02 3.919933572634e-04 2.680164304077e+01
2.820000000000e+02 -3.548821178366e-02 3.910850769433e-04 2.677555174715e+01
2.822500000000e+02 -3.558156284188e-02 3.901459030893e-04 2.674854186452e+01
2.825000000000e+02 -3.566904200006e-02 3.891817254343e-04 2.672057576106e+01
2.827500000000e+02 -3.575049187436e-02 3.881982234253e-04 2.669161853250e+01
2.830000000000e+02 -3.582585026132e-02 3.872008236380e-04 2.666163849855e+01
2.832500000000e+02 -3.589516665765e-02 3.861946734243e-04 2.663060712553e+01
2.835000000000e+02 -3.595861464518e-02 3.851846199687e-04 2.659849951205e+01
2.837500000000e+02 -3.601650224001e-02 3.841752019808e-04 2.656529448070e+01
2.840000000000e+02 -3.606927889647e-02 3.831706296870e-04 2.653097500197e+01
2.842500000000e+02 -3.611753868830e-02 3.821748241565e-04 2.649552800836e+01
2.845000000000e+02 -3.616202004591e-02 3.811915186894e-04 2.645894477298e+01
2.847500000000e+02 -3.620360068708e-02 3.802241044195e-04 2.642122092099e+01
2.850000000000e+02 -3.624328931077e-02 3.792758244878e-04 2.638235678796e+01
2.852500000000e+02 -3.628221096054e-02 3.783495976106e-04 2.634235716621e+01
2.855000000000e+02 -3.632158973279e-02 3.774480868402e-04 2.630123163771e+01
2.857500000000e+02 -3.636272748409e-02 3.765737964805e-04 2.625899453472e+01
2.860000000000e+02 -3.640698087037e-02 3.757291016527e-04 2.621566526060e+01
2.862500000000e+02 -3.645573199302e-02 3.749162401772e-04 2.617126796421e+01
2.865000000000e+02 -3.651036058535e-02 3.741372331883e-04 2.612583181822e+01
2.867500000000e+02 -3.657221446701e-02 3.733939628844e-04 2.607939096215e+01
2.870000000000e+02 -3.664257797480e-02 3.726881123997e-04 2.603198440108e+01
2.872500000000e+02 -3.672264670781e-02 3.720211883431e-04 2.598365621226e+01
2.875000000000e+02 -3.681349685216e-02 3.713945038067e-04 2.593445502647e+01
2.877500000000e+02 -3.691606634113e-02 3.708092062616e-04 2.588443413186e+01
2.880000000000e+02 -3.703113560333e-02 3.702662995004e-04 2.583365112422e+01
2.882500000000e+02 -3.715932002317e-02 3.697666432062e-04 2.578216791241e+01
2.885000000000e+02 -3.730106010514e-02 3.693107989412e-04 2.573004996016e+01
2.887500000000e+02 -3.745662679999e-02 3.688992585100e-04 2.567736610333e+01
2.890000000000e+02 -3.762613574089e-02 3.685324532836e-04 2.562418830012e+01
2.892500000000e+02 -3.780955895398e-02 3.682107207902e-04 2.557059062645e+01
2.895000000000e+02 -3.800675702387e-02 3.679343547831e-04 2.551664926108e+01
2.897500000000e+02 -3.821750415581e-02 3.677035932387e-04 2.546244132815e+01
2.900000000000e+02 -3.844153094278e-02 3.675186564458e-04 2.540804477571e+01
2.902500000000e+02 -3.867855782318e-02 3.673797220311e-04 2.535353717809e+01
2.905000000000e+02 -3.892834286371e-02 3.672869390705e-04 2.529899553882e+01
2.907500000000e+02 -3.919071632098e-02 3.672403773024e-04 2.524449510914e+01
2.910000000000e+02 -3.946562412577e-02 3.672400111856e-04 2.519010914902e+01
2.912500000000e+02 -3.975315483629e-02 3.672856500316e-04 2.513590783861e+01
2.915000000000e+02 -4.005356977122e-02 3.673768827218e-04 2.508195802097e+01
2.917500000000e+02 -4.036731456787e-02 3.675129936724e-04 2.502832225920e+01
2.920000000000e+02 -4.069502865961e-02 3.676929144999e-04 2.497505862762e+01
2.922500000000e+02 -4.103753504166e-02 3.679151344998e-04 2.492221994608e+01
2.925000000000e+02 -4.139582419712e-02 3.681775921717e-04 2.486985365083e+01
2.927500000000e+02 -4.177102022216e-02 3.684776079934e-04 2.481800124132e+01
2.930000000000e+02 -4.216434003798e-02 3.688118351610e-04 2.476669826176e+01
2.932500000000e+02 -4.257703992476e-02 3.691762239234e-04 2.471597397755e+01
2.935000000000e+02 -4.301035569483e-02 3.695659995444e-04 2.466585147611e+01
2.937500000000e+02 -4.346543641131e-02 3.699756878705e-04 2.461634757964e+01
2.940000000000e+02 -4.394327408129e-02 3.703991410844e-04 2.456747306205e+01
2.942500000000e+02 -4.444463405655e-02 3.708296381600e-04 2.451923278287e+01
2.945000000000e+02 -4.496998593290e-02 3.712599919002e-04 2.447162601700e+01
2.947500000000e+02 -4.551943744725e-02 3.716826855460e-04 2.442464677542e+01
2.950000000000e+02 -4.609267950610e-02 3.720900808316e-04 2.437828425011e+01
2.952500000000e+02 -4.668893304256e-02 3.724745913178e-04 2.433252323623e+01
2.955000000000e+02 -4.730691462957e-02 3.728289424427e-04 2.428734472529e+01
2.957500000000e+02 -4.794480440848e-02 3.731463694154e-04 2.424272635822e+01
2.960000000000e+02 -4.860023671307e-02 3.734208887250e-04 2.419864310838e+01
2.962500000000e+02 -4.927029735772e-02 3.736475125157e-04 2.415506784761e+01
2.965000000000e+02 -4.995153322764e-02 3.738224352974e-04 2.411197185987e+01
2.967500000000e+02 -5.063998354175e-02 3.739432224012e-04 2.406932559503e+01
2.970000000000e+02 -5.133121547638e-02 3.740089819901e-04 2.402709919061e+01
2.972500000000e+02 -5.202037079170e-02 3.740204546214e-04 2.398526292162e+01
2.975000000000e+02 -5.270223156298e-02 3.739800016308e-04 2.394378793588e+01
2.977500000000e+02 -5.337128585087e-02 3.738916288907e-04 2.390264665703e+01
2.980000000000e+02 -5.402180076312e-02 3.737608548446e-04 2.386181310068e+01
2.982500000000e+02 -5.464790975021e-02 3.735946235736e-04 2.382126351722e+01
2.985000000000e+02 -5.524369470757e-02 3.734009915080e-04 2.378097658578e+01
2.987500000000e+02 -5.580327547567e-02 3.731889506130e-04 2.374093379172e+01
2.990000000000e+02 -5.632089747904e-02 3.729680330356e-04 2.370111948128e+01
2.992500000000e+02 -5.679102625498e-02 3.727481746238e-04 2.366152134501e+01
2.995000000000e+02 -5.720843436066e-02 3.725393550751e-04 2.362213037142e+01
2.997500000000e+02 -5.756829089537e-02 3.723510638610e-04 2.358294104968e+01
3.000000000000e+02 -5.786624791470e-02 3.721920113325e-04 2.354395122700e+01
3.002500000000e+02 -5.809852702242e-02 3.720698306437e-04 2.350516244746e+01
3.005000000000e+02 -5.826200075435e-02 3.719908755016e-04 2.346657974749e+01
3.007500000000e+02 -5.835427178028e-02 3.719597201356e-04 2.342821172968e+01
3.010000000000e+02 -5.837375102494e-02 3.719791294879e-04 2.339007029929e+01
3.012500000000e+02 -5.831972796305e-02 3.720500116695e-04 2.335217091940e+01
3.015000000000e+02 -5.819243969495e-02 3.721712857107e-04 2.331453230759e+01
3.017500000000e+02 -5.799313183206e-02 3.723399151851e-04 2.327717644044e+01
3.020000000000e+02 -5.772411716884e-02 3.725510115085e-04 2.324012819026e+01
3.022500000000e+02 -5.738881758000e-02 3.727980245750e-04 2.320341552896e+01
3.025000000000e+02 -5.699180251339e-02 3.730729930815e-04 2.316706912305e+01
3.027500000000e+02 -5.653881120741e-02 3.733668263661e-04 2.313112225845e+01
3.030000000000e+02 -5.603676603616e-02 3.736696582875e-04 2.309561036806e+01
3.032500000000e+02 -5.549375533129e-02 3.739712185647e-04 2.306057113332e+01
3.035000000000e+02 -5.491900972182e-02 3.742612193195e-04 2.302604395484e+01
3.037500000000e+02 -5.432284764508e-02 3.745297349578e-04 2.299206974112e+01
3.040000000000e+02 -5.371660930747e-02 3.747676411398e-04 2.295869029543e+01
3.042500000000e+02 -5.311254287412e-02 3.749669716062e-04 2.292594835136e+01
3.045000000000e+02 -5.252369488122e-02 3.751212782564e-04 2.289388664259e+01
3.047500000000e+02 -5.196374429731e-02 3.752258819969e-04 2.286254789488e+01
3.050000000000e+02 -5.144683123940e-02 3.752781224316e-04 2.283197415784e+01
3.052500000000e+02 -5.098736296696e-02 3.752775563674e-04 2.280220610884e+01
3.055000000000e+02 -5.059977672501e-02 3.752260584613e-04 2.277328304481e+01
3.057500000000e+02 -5.029831375200e-02 3.751278629011e-04 2.274524190711e+01
3.060000000000e+02 -5.009675852696e-02 3.749895096262e-04 2.271811702178e+01
3.062500000000e+02 -5.000817038135e-02 3.748197639579e-04 2.269193988022e+01
3.065000000000e+02 -5.004462918079e-02 3.746294803936e-04 2.266673821141e+01
3.067500000000e+02 -5.021695753407e-02 3.744313998478e-04 2.264253622131e+01
3.070000000000e+02 -5.053447746905e-02 3.742399073668e-04 2.261935367745e+01
3.072500000000e+02 -5.100475842969e-02 3.740707600446e-04 2.259720627344e+01
3.075000000000e+02 -5.163340712115e-02 3.739407726133e-04 2.257610481695e+01
3.077500000000e+02 -5.242386580288e-02 3.738674942806e-04 2.255605574989e+01
3.080000000000e+02 -5.337725723347e-02 3.738688199596e-04 2.253706045533e+01
3.082500000000e+02 -5.449225428790e-02 3.739627823082e-04 2.251911592182e+01
3.085000000000e+02 -5.576499738183e-02 3.741671332392e-04 2.250221417768e+01
3.087500000000e+02 -5.718905031141e-02 3.744989305149e-04 2.248634309201e+01
3.090000000000e+02 -5.875540084988e-02 3.749742255239e-04 2.247148591687e+01
3.092500000000e+02 -6.045250930733e-02 3.756078994479e-04 2.245762211277e+01
3.095000000000e+02 -6.226640067917e-02 3.764131800874e-04 2.244472739790e+01
3.097500000000e+02 -6.418079502416e-02 3.774013364482e-04 2.243277382353e+01
3.100000000000e+02 -6.617729484602e-02 3.785814471001e-04 2.242173071234e+01
3.102500000000e+02 -6.823558981832e-02 3.799600607388e-04 2.241156436103e+01
3.105000000000e+02 -7.033372125252e-02 3.815409949828e-04 2.240223900606e+01
3.107500000000e+02 -7.244836163134e-02 3.833252120983e-04 2.239371696470e+01
3.110000000000e+02 -7.455511700081e-02 3.853104485993e-04 2.238595876310e+01
3.112500000000e+02 -7.662887338451e-02 3.874911005339e-04 2.237892400502e+01
3.115000000000e+02 -7.864413846061e-02 3.898580685985e-04 2.237257148251e+01
3.117500000000e+02 -8.057539176893e-02 3.923986276898e-04 2.236685925742e+01
3.120000000000e+02 -8.239746733599e-02 3.950964526500e-04 2.236174546011e+01
3.122500000000e+02 -8.408591122022e-02 3.979315582561e-04 2.235718832012e+01
3.125000000000e+02 -8.561733302057e-02 4.008803015138e-04 2.235314616027e+01
3.127500000000e+02 -8.696977679181e-02 4.039155823156e-04 2.234957808973e+01
3.130000000000e+02 -8.812305010544e-02 4.070070255816e-04 2.234644392868e+01
3.132500000000e+02 -8.905903589257e-02 4.101211561373e-04 2.234370409858e+01
3.135000000000e+02 -8.976200994271e-02 4.132217547369e-04 2.234132019974e+01
3.137500000000e+02 -9.021890577701e-02 4.162702557177e-04 2.233925483940e+01
3.140000000000e+02 -9.041955153384e-02 4.192262040618e-04 2.233747140506e+01
3.142500000000e+02 -9.035690169405e-02 4.220478319810e-04 2.233593457902e+01
3.145000000000e+02 -9.002720360279e-02 4.246926274012e-04 2.233460998073e+01
3.147500000000e+02 -8.943014334871e-02 4.271179940818e-04 2.233346423579e+01
3.150000000000e+02 -8.856894674606e-02 4.292819308916e-04 2.233246501180e+01
3.152500000000e+02 -8.745043327188e-02 4.311437927065e-04 2.233158064047e+01
3.155000000000e+02 -8.608503690525e-02 4.326651035284e-04 2.233078057367e+01
3.157500000000e+02 -8.448676695528e-02 4.338102957921e-04 2.233003501698e+01
3.160000000000e+02 -8.267312473578e-02 4.345474512877e-04 2.232931506455e+01
3.162500000000e+02 -8.066497201170e-02 4.348490441298e-04 2.232859233028e+01
3.165000000000e+02 -7.848634460385e-02 4.346926273994e-04 2.232783946124e+01
3.167500000000e+02 -7.616421738256e-02 4.340614289226e-04 2.232702980225e+01
3.170000000000e+02 -7.372821465077e-02 4.329450637279e-04 2.232613758305e+01
3.172500000000e+02 -7.121028365385e-02 4.313398982237e-04 2.232513759824e+01
3.175000000000e+02 -6.864430156700e-02 4.292494071741e-04 2.232400578828e+01
3.177500000000e+02 -6.606565630870e-02 4.266845670554e-04 2.232271893511e+01
3.180000000000e+02 -6.351077863841e-02 4.236638913129e-04 2.232125491410e+01
3.182500000000e+02 -6.101665871978e-02 4.202133892458e-04 2.231959237931e+01
3.185000000000e+02 -5.862030052487e-02 4.163665569956e-04 2.231771142142e+01
3.187500000000e+02 -5.635818787387e-02 4.121640938952e-04 2.231559336530e+01
3.190000000000e+02 -5.426574741774e-02 4.076534981833e-04 2.231322056027e+01
3.192500000000e+02 -5.237676670839e-02 4.028885563387e-04 2.231057707570e+01
3.195000000000e+02 -5.072286516546e-02 3.979287188358e-04 2.230764849532e+01
3.197500000000e+02 -4.933299086084e-02 3.928381795338e-04 2.230442174514e+01
3.200000000000e+02 -4.823289066889e-02 3.876849778527e-04 2.230088590770e+01
3.202500000000e+02 -4.744470960969e-02 3.825402239982e-04 2.229703155311e+01
3.205000000000e+02 -4.698654421760e-02 3.774770065695e-04 2.229285170012e+01
3.207500000000e+02 -4.687215175239e-02 3.725693159185e-04 2.228834116565e+01
3.210000000000e+02 -4.711062720172e-02 3.678908549785e-04 2.228349755993e+01
3.212500000000e+02 -4.770624621689e-02 3.635139442679e-04 2.227832066407e+01
3.215000000000e+02 -4.865828865753e-02 3.595083015666e-04 2.227281346118e+01
3.217500000000e+02 -4.996103118519e-02 3.559399928794e-04 2.226698153441e+01
3.220000000000e+02 -5.160373207819e-02 3.528702817903e-04 2.226083411388e+01
3.222500000000e+02 -5.357077617361e-02 3.503546456142e-04 2.225438349529e+01
3.225000000000e+02 -5.584182272297e-02 3.484417758360e-04 2.224764609429e+01
3.227500000000e+02 -5.839209728162e-02 3.471727360876e-04 2.224064184810e+01
3.230000000000e+02 -6.119269190569e-02 3.465801576133e-04 2.223339526540e+01
3.232500000000e+02 -6.421098241475e-02 3.466877177809e-04 2.222593480613e+01
3.235000000000e+02 -6.741106467416e-02 3.475094944303e-04 2.221829387845e+01
3.237500000000e+02 -7.075426803221e-02 3.490498007327e-04 2.221051017569e+01
3.240000000000e+02 -7.419969685913e-02 3.513028963243e-04 2.220262661096e+01
3.242500000000e+02 -7.770480603580e-02 3.542529326914e-04 2.219469059307e+01
3.245000000000e+02 -8.122601133976e-02 3.578740161899e-04 2.218675475751e+01
3.247500000000e+02 -8.471930674384e-02 3.621303975802e-04 2.217887664661e+01
3.250000000000e+02 -8.814086834469e-02 3.669770387962e-04 2.217111837764e+01
3.252500000000e+02 -9.144769973983e-02 3.723601649898e-04 2.216354716295e+01
3.255000000000e+02 -9.459818938573e-02 3.782178800775e-04 2.215623439137e+01
3.257500000000e+02 -9.755271979477e-02 3.844810196242e-04 2.214925602035e+01
3.260000000000e+02 -1.002741871023e-01 3.910741534653e-04 2.214269197136e+01
3.262500000000e+02 -1.027284654742e-01 3.979164980248e-04 2.213662552252e+01
3.265000000000e+02 -1.048848923683e-01 4.049230195252e-04 2.213114335118e+01
3.267500000000e+02 -1.067166288204e-01 4.120057408003e-04 2.212633476901e+01
3.270000000000e+02 -1.082009513408e-01 4.190747338264e-04 2.212229093630e+01
3.272500000000e+02 -1.093195588479e-01 4.260394209249e-04 2.211910467442e+01
3.275000000000e+02 -1.100587347089e-01 4.328098375495e-04 2.211686955931e+01
3.277500000000e+02 -1.104094391099e-01 4.392975729752e-04 2.211567900470e+01
3.280000000000e+02 -1.103674129610e-01 4.454171297009e-04 2.211562590408e+01
3.282500000000e+02 -1.099331375905e-01 4.510869466573e-04 2.211680164303e+01
3.285000000000e+02 -1.091117357799e-01 4.562307027000e-04 2.211929513790e+01
3.287500000000e+02 -1.079128838002e-01 4.607781786298e-04 2.212319240354e+01
3.290000000000e+02 -1.063505978409e-01 4.646660112894e-04 2.212857559904e+01
3.292500000000e+02 -1.044429834958e-01 4.678384993874e-04 2.213552212782e+01
3.295000000000e+02 -1.022119929477e-01 4.702485878354e-04 2.214410426338e+01
3.297500000000e+02 -9.968308917217e-02 4.718582376010e-04 2.215438829381e+01
3.300000000000e+02 -9.688490976490e-02 4.726388676454e-04 2.216643404790e+01
3.302500000000e+02 -9.384889625085e-02 4.725719401786e-04 2.218029422061e+01
3.305000000000e+02 -9.060892152831e-02 4.716492576238e-04 2.219601424332e+01
3.307500000000e+02 -8.720088859861e-02 4.698730299393e-04 2.221363179115e+01
3.310000000000e+02 -8.366232867644e-02 4.672558410962e-04 2.223317665368e+01
3.312500000000e+02 -8.003200684417e-02 4.638204954876e-04 2.225467046083e+01
3.315000000000e+02 -7.634950867940e-02 4.595998318019e-04 2.227812691019e+01
3.317500000000e+02 -7.265484864517e-02 4.546363177173e-04 2.230355167844e+01
3.320000000000e+02 -6.898807271278e-02 4.489815417187e-04 2.233094266435e+01
3.322500000000e+02 -6.538890054411e-02 4.426955505140e-04 2.236029009204e+01
3.325000000000e+02 -6.189631712688e-02 4.358461100504e-04 2.239157703938e+01
3.327500000000e+02 -5.854823366259e-02 4.285078329877e-04 2.242477966710e+01
3.330000000000e+02 -5.538112113327e-02 4.207612247827e-04 2.245986771070e+01
3.332500000000e+02 -5.242970855669e-02 4.126916988327e-04 2.249680480799e+01
3.335000000000e+02 -4.972659863594e-02 4.043884388394e-04 2.253554917605e+01
3.337500000000e+02 -4.730197851426e-02 3.959432963933e-04 2.257605400701e+01
3.340000000000e+02 -4.518335280744e-02 3.874497307024e-04 2.261826787859e+01
3.342500000000e+02 -4.339519051686e-02 3.790015834228e-04 2.266213542923e+01
3.345000000000e+02 -4.195868246197e-02 3.706919492826e-04 2.270759774824e+01
3.347500000000e+02 -4.089151498274e-02 3.626121909631e-04 2.275459276724e+01
3.350000000000e+02 -4.020754803862e-02 3.548507692404e-04 2.280305589628e+01
3.352500000000e+02 -3.991667598588e-02 3.474924966666e-04 2.285292023886e+01
3.355000000000e+02 -4.002454345314e-02 3.406174276632e-04 2.290411721148e+01
3.357500000000e+02 -4.053244991718e-02 3.343002642336e-04 2.295657672959e+01
3.360000000000e+02 -4.143714003508e-02 3.286093778525e-04 2.301022777771e+01
3.362500000000e+02 -4.273077762929e-02 3.236064055639e-04 2.306499858202e+01
3.365000000000e+02 -4.440083952952e-02 3.193456431528e-04 2.312081714480e+01
3.367500000000e+02 -4.643018000993e-02 3.158737129076e-04 2.317761140553e+01
3.370000000000e+02 -4.879706479943e-02 3.132291087264e-04 2.323530975210e+01
3.372500000000e+02 -5.147534364667e-02 3.114421204250e-04 2.329384117424e+01
3.375000000000e+02 -5.443464329757e-02 3.105345425230e-04 2.335313574350e+01
3.377500000000e+02 -5.764066337881e-02 3.105198604353e-04 2.341312476115e+01
3.380000000000e+02 -6.105553177609e-02 3.114031402341e-04 2.347374118747e+01
3.382500000000e+02 -6.463821492000e-02 3.131812161532e-04 2.353491976026e+01
3.385000000000e+02 -6.834503037099e-02 3.158427831205e-04 2.359659736201e+01
3.387500000000e+02 -7.213014773929e-02 3.193686009480e-04 2.365871307498e+01
3.390000000000e+02 -7.594622803888e-02 3.237317291000e-04 2.372120845594e+01
3.392500000000e+02 -7.974498585105e-02 3.288978304023e-04 2.378402750558e+01
3.395000000000e+02 -8.347790087836e-02 3.348254089210e-04 2.384711681128e+01
3.397500000000e+02 -8.709685762787e-02 3.414661056196e-04 2.391042546755e+01
3.400000000000e+02 -9.055476858234e-02 3.487649471394e-04 2.397390495054e+01
3.402500000000e+02 -9.380631632086e-02 3.566608000177e-04 2.403750904663e+01
3.405000000000e+02 -9.680847799998e-02 3.650865990488e-04 2.410119352785e+01
3.407500000000e+02 -9.952121656362e-02 3.739698628628e-04 2.416491595453e+01
3.410000000000e+02 -1.019079913588e-01 3.832329828633e-04 2.422863529857e+01
3.412500000000e+02 -1.039362117919e-01 3.927935127112e-04 2.429231152773e+01
3.415000000000e+02 -1.055777761642e-01 4.025648912054e-04 2.435590527549e+01
3.417500000000e+02 -1.068093305504e-01 4.124566788675e-04 2.441937730598e+01
3.420000000000e+02 -1.076126685031e-01 4.223754097050e-04 2.448268816743e+01
3.422500000000e+02 -1.079749169428e-01 4.322251185914e-04 2.454579772306e+01
3.425000000000e+02 -1.078886606289e-01 4.419079066946e-04 2.460866470129e+01
3.427500000000e+02 -1.073520965740e-01 4.513248444507e-04 2.467124641867e+01
3.430000000000e+02 -1.063690091141e-01 4.603767987488e-04 2.473349842553e+01
3.432500000000e+02 -1.049486922770e-01 4.689654119612e-04 2.479537421256e+01
3.435000000000e+02 -1.031058796662e-01 4.769941215995e-04 2.485682512813e+01
3.437500000000e+02 -1.008605254329e-01 4.843690507501e-04 2.491780023576e+01
3.440000000000e+02 -9.823756991140e-02 4.910002211835e-04 2.497824634709e+01
3.442500000000e+02 -9.526663202091e-02 4.968027805131e-04 2.503810804056e+01
3.445000000000e+02 -9.198167090667e-02 5.016980209472e-04 2.509732796238e+01
3.447500000000e+02 -8.842057110131e-02 5.056146503504e-04 2.515584704654e+01
3.450000000000e+02 -8.462470106464e-02 5.084899927226e-04 2.521360482362e+01
3.452500000000e+02 -8.063841444738e-02 5.102711093614e-04 2.527053997166e+01
3.455000000000e+02 -7.650851803734e-02 5.109157751058e-04 2.532659075530e+01
3.457500000000e+02 -7.228369615989e-02 5.103935391039e-04 2.538169562608e+01
3.460000000000e+02 -6.801393080999e-02 5.086865295273e-04 2.543579376943e+01
3.462500000000e+02 -6.374983289570e-02 5.057900948778e-04 2.548882585181e+01
3.465000000000e+02 -5.954200745407e-02 5.017133373890e-04 2.554073461540e+01
3.467500000000e+02 -5.544036256551e-02 4.964795200803e-04 2.559146556951e+01
3.470000000000e+02 -5.149345950252e-02 4.901262965570e-04 2.564096757869e+01
3.472500000000e+02 -4.774776669433e-02 4.827055434201e-04 2.568919357504e+01
3.475000000000e+02 -4.424700496176e-02 4.742831587305e-04 2.573610108462e+01
3.477500000000e+02 -4.103152256389e-02 4.649386946223e-04 2.578165270943e+01
3.480000000000e+02 -3.813760530073e-02 4.547645176189e-04 2.582581665730e+01
3.482500000000e+02 -3.559693806075e-02 4.438650345878e-04 2.586856706509e+01
3.485000000000e+02 -3.343606383305e-02 4.323555677164e-04 2.590988430762e+01
3.487500000000e+02 -3.167597409978e-02 4.203612244516e-04 2.594975516920e+01
3.490000000000e+02 -3.033168423198e-02 4.080153058431e-04 2.598817300215e+01
3.492500000000e+02 -2.941199574409e-02 3.954578456967e-04 2.602513771992e+01
3.495000000000e+02 -2.891934910105e-02 3.828340117766e-04 2.606065572497e+01
3.497500000000e+02 -2.884970944192e-02 3.702921215408e-04 2.609473979276e+01
3.500000000000e+02 -2.919266939311e-02 3.579819974093e-04 2.612740883093e+01
3.502500000000e+02 -2.993155598760e-02 3.460528455904e-04 2.615868761788e+01
3.505000000000e+02 -3.104373035201e-02 3.346514723382e-04 2.618860646441e+01
3.507500000000e+02 -3.250091842995e-02 3.239201652719e-04 2.621720084656e+01
3.510000000000e+02 -3.426968529199e-02 3.139948773919e-04 2.624451101329e+01
3.512500000000e+02 -3.631196496216e-02 3.050032187065e-04 2.627058155642e+01
3.515000000000e+02 -3.858568222981e-02 2.970627299770e-04 2.629546101330e+01
3.517500000000e+02 -4.104544497397e-02 2.902790928441e-04 2.631920141186e+01
3.520000000000e+02 -4.364327021734e-02 2.847445876842e-04 2.634185790186e+01
3.522500000000e+02 -4.632940055690e-02 2.805366305794e-04 2.636348831068e+01
3.525000000000e+02 -4.905308263508e-02 2.777165655847e-04 2.638415282138e+01
3.527500000000e+02 -5.176345109548e-02 2.763286142460e-04 2.640391355354e+01
3.530000000000e+02 -5.441031152424e-02 2.763989645911e-04 2.642283430068e+01
3.532500000000e+02 -5.694503047045e-02 2.779352644276e-04 2.644098013213e+01
3.535000000000e+02 -5.932126365155e-02 2.809261610081e-04 2.645841717875e+01
3.537500000000e+02 -6.149579890819e-02 2.853413510094e-04 2.647521225081e+01
3.540000000000e+02 -6.342917404527e-02 2.911315821060e-04 2.649143264677e+01
3.542500000000e+02 -6.508639954283e-02 2.982292533499e-04 2.650714577307e+01
3.545000000000e+02 -6.643748975140e-02 3.065490648071e-04 2.652241888351e+01
3.547500000000e+02 -6.745789312608e-02 3.159888607917e-04 2.653731880810e+01
3.550000000000e+02 -6.812896223931e-02 3.264310081158e-04 2.655191150630e+01
3.552500000000e+02 -6.843811890724e-02 3.377438004107e-04 2.656626183077e+01
3.555000000000e+02 -6.837910653112e-02 3.497832399814e-04 2.658043301398e+01
3.557500000000e+02 -6.795199380118e-02 3.623947265031e-04 2.659448628674e+01
3.560000000000e+02 -6.716307168557e-02 3.754151289643e-04 2.660848049124e+01
3.562500000000e+02 -6.602475791112e-02 3.886749908160e-04 2.662247145572e+01
3.565000000000e+02 -6.455521412654e-02 4.020006460134e-04 2.663651166692e+01
3.567500000000e+02 -6.277803262074e-02 4.152169142672e-04 2.665064961118e+01
3.570000000000e+02 -6.072171316505e-02 4.281493662098e-04 2.666492933464e+01
3.572500000000e+02 -5.841907314496e-02 4.406266528614e-04 2.667939003846e+01
3.575000000000e+02 -5.590665141780e-02 4.524830680680e-04 2.669406546629e+01
3.577500000000e+02 -5.322397409561e-02 4.635607675851e-04 2.670898356067e+01
3.580000000000e+02 -5.041279448638e-02 4.737119624029e-04 2.672416620332e+01
3.582500000000e+02 -4.751633472452e-02 4.828011052767e-04 2.673962874911e+01
3.585000000000e+02 -4.457846246470e-02 4.907067676427e-04 2.675537989533e+01
3.587500000000e+02 -4.164288687247e-02 4.973233376447e-04 2.677142168213e+01
3.590000000000e+02 -3.875236394324e-02 5.025625771990e-04 2.678774925865e+01
3.592500000000e+02 -3.594791892776e-02 5.063548202871e-04 2.680435105774e+01
3.595000000000e+02 -3.326812644777e-02 5.086499511596e-04 2.682120909594e+01
3.597500000000e+02 -3.074841259488e-02 5.094180981659e-04 2.683829900993e+01
3.600000000000e+02 -2.842044797149e-02 5.086500001869e-04 2.685559057429e+01
3.602500000000e+02 -2.631159893340e-02 5.063570754352e-04 2.687304806119e+01
3.605000000000e+02 -2.444449658131e-02 5.025712341674e-04 2.689063091206e+01
3.607500000000e+02 -2.283663478843e-02 4.973442558470e-04 2.690829405416e+01
3.610000000000e+02 -2.150012823887e-02 4.907469813163e-04 2.692598865898e+01
3.612500000000e+02 -2.044153538481e-02 4.828681369874e-04 2.694366267664e+01
3.615000000000e+02 -1.966182941868e-02 4.738130169170e-04 2.696126161653e+01
3.617500000000e+02 -1.915639235581e-02 4.637016630036e-04 2.697872888819e+01
3.620000000000e+02 -1.891519620773e-02 4.526670770431e-04 2.699600653565e+01
3.622500000000e+02 -1.892303571831e-02 4.408531027563e-04 2.701303565729e+01
3.625000000000e+02 -1.915990311248e-02 4.284123291238e-04 2.702975702128e+01
3.627500000000e+02 -1.960136784717e-02 4.155035620336e-04 2.704611117491e+01
3.630000000000e+02 -2.021910840901e-02 4.022895141077e-04 2.706203886535e+01
3.632500000000e+02 -2.098149690499e-02 3.889344650031e-04 2.707748135352e+01
3.635000000000e+02 -2.185417629444e-02 3.756016226154e-04 2.709238027438e+01
3.637500000000e+02 -2.280074132102e-02 3.624508505096e-04 2.710667779766e+01
3.640000000000e+02 -2.378342669715e-02 3.496364622182e-04 2.712031669734e+01
3.642500000000e+02 -2.476377497431e-02 3.373048749558e-04 2.713323999245e+01
3.645000000000e+02 -2.570334693291e-02 3.255927158845e-04 2.714539091575e+01
3.647500000000e+02 -2.656440682092e-02 3.146250946034e-04 2.715671283729e+01
3.650000000000e+02 -2.731058028216e-02 3.045138849437e-04 2.716714882492e+01
3.652500000000e+02 -2.790750034356e-02 2.953564859954e-04 2.717664156309e+01
3.655000000000e+02 -2.832340382806e-02 2.872347923031e-04 2.718513326720e+01
3.657500000000e+02 -2.852968544410e-02 2.802143479615e-04 2.719256547902e+01
3.660000000000e+02 -2.850142255257e-02 2.743438208624e-04 2.719887889430e+01
3.662500000000e+02 -2.821779140647e-02 2.696548144841e-04 2.720401364284e+01
3.665000000000e+02 -2.766249076548e-02 2.661618633808e-04 2.720790908512e+01
3.667500000000e+02 -2.682400325516e-02 2.638626883090e-04 2.721050430309e+01
3.670000000000e+02 -2.569588963115e-02 2.627387334769e-04 2.721173808424e+01
3.672500000000e+02 -2.427687500501e-02 2.627558250561e-04 2.721154958521e+01
3.675000000000e+02 -2.257098923930e-02 2.638651708908e-04 2.720987849470e+01
3.677500000000e+02 -2.058746674101e-02 2.660043147104e-04 2.720666584482e+01
3.680000000000e+02 -1.834071473089e-02 2.690984970760e-04 2.720185430591e+01
3.682500000000e+02 -1.585002549936e-02 2.730618211771e-04 2.719538908913e+01
3.685000000000e+02 -1.313936768372e-02 2.777988751321e-04 2.718721830226e+01
3.687500000000e+02 -1.023691756370e-02 2.832060194883e-04 2.717729387956e+01
3.690000000000e+02 -7.174686799970e-03 2.891731847801e-04 2.716557191491e+01
3.692500000000e+02 -3.987897329294e-03 2.955852254761e-04 2.715201354796e+01
3.695000000000e+02 -7.144578852580e-04 3.023237545820e-04 2.713658524256e+01
3.697500000000e+02 2.605725828033e-03 3.092686768042e-04 2.711925937621e+01
3.700000000000e+02 5.931475760264e-03 3.162996993592e-04 2.710001476025e+01
3.702500000000e+02 9.221000370789e-03 3.232981763739e-04 2.707883669210e+01
3.705000000000e+02 1.243270903996e-02 3.301483966492e-04 2.705571751964e+01
3.707500000000e+02 1.552589052155e-02 3.367393657855e-04 2.703065651979e+01
3.710000000000e+02 1.846146883018e-02 3.429661420107e-04 2.700366010286e+01
3.712500000000e+02 2.120271365161e-02 3.487311468986e-04 2.697474197145e+01
3.715000000000e+02 2.371585454043e-02 3.539455971641e-04 2.694392275717e+01
3.717500000000e+02 2.597071704912e-02 3.585306532906e-04 2.691123029618e+01
3.720000000000e+02 2.794122276224e-02 3.624185615070e-04 2.687669915872e+01
3.722500000000e+02 2.960585780474e-02 3.655534581927e-04 2.684037061784e+01
3.725000000000e+02 3.094804083147e-02 3.678919410684e-04 2.680229262385e+01
3.727500000000e+02 3.195639458576e-02 3.694038579297e-04 2.676251928208e+01
3.730000000000e+02 3.262493626769e-02 3.700725501039e-04 2.672111079123e+01
3.732500000000e+02 3.295315855082e-02 3.698949211368e-04 2.667813340287e+01
3.735000000000e+02 3.294603471429e-02 3.688813950109e-04 2.663365886171e+01
3.737500000000e+02 3.261392032488e-02 3.670554490873e-04 2.658776434693e+01
3.740000000000e+02 3.197235622108e-02 3.644530414097e-04 2.654053242406e+01
3.742500000000e+02 3.104182952802e-02 3.611216837155e-04 2.649205045190e+01
3.745000000000e+02 2.984742165514e-02 3.571194120308e-04 2.644241056148e+01
3.747500000000e+02 2.841841836128e-02 3.525134453900e-04 2.639170926100e+01
3.750000000000e+02 2.678783246043e-02 3.473788247527e-04 2.634004736535e+01
3.752500000000e+02 2.499193572872e-02 3.417966542457e-04 2.628752930310e+01
3.755000000000e+02 2.306970937316e-02 3.358524107882e-04 2.623426291884e+01
3.757500000000e+02 2.106226313640e-02 3.296342407485e-04 2.618035922631e+01
3.760000000000e+02 1.901229336830e-02 3.232308986242e-04 2.612593160436e+01
3.762500000000e+02 1.696347159077e-02 3.167300485545e-04 2.607109552895e+01
3.765000000000e+02 1.495986624346e-02 3.102164050487e-04 2.601596793027e+01
3.767500000000e+02 1.304533977337e-02 3.037702175282e-04 2.596066684372e+01
3.770000000000e+02 1.126300124329e-02 2.974654778014e-04 2.590531050200e+01
3.772500000000e+02 9.654631041010e-03 2.913686537689e-04 2.585001689851e+01
3.775000000000e+02 8.260129875777e-03 2.855376574211e-04 2.579490334142e+01
3.777500000000e+02 7.117020085145e-03 2.800205868044e-04 2.574008554296e+01
3.780000000000e+02 6.259937431908e-03 2.748552460461e-04 2.568567724659e+01
3.782500000000e+02 5.720172725735e-03 2.700686190222e-04 2.563178955878e+01
3.785000000000e+02 5.525239232719e-03 2.656767913441e-04 2.557853059517e+01
3.787500000000e+02 5.698483927023e-03 2.616848712597e-04 2.552600468599e+01
3.790000000000e+02 6.258729020449e-03 2.580873969576e-04 2.547431203631e+01
3.792500000000e+02 7.219973495706e-03 2.548689379749e-04 2.542354839019e+01
3.795000000000e+02 8.591123986230e-03 2.520047926254e-04 2.537380433748e+01
3.797500000000e+02 1.037579046409e-02 2.494620730537e-04 2.532516503792e+01
3.800000000000e+02 1.257215245285e-02 2.472008757631e-04 2.527770992631e+01
3.802500000000e+02 1.517284419696e-02 2.451755764107e-04 2.523151205797e+01
3.805000000000e+02 1.816496782968e-02 2.433362851567e-04 2.518663802624e+01
3.807500000000e+02 2.153010403767e-02 2.416303904207e-04 2.514314727897e+01
3.810000000000e+02 2.524447625667e-02 2.400040688924e-04 2.510109202263e+01
3.812500000000e+02 2.927910132444e-02 2.384039540856e-04 2.506051654277e+01
3.815000000000e+02 3.360011203239e-02 2.367785682269e-04 2.502145709037e+01
3.817500000000e+02 3.816905697910e-02 2.350799598854e-04 2.498394121961e+01
3.820000000000e+02 4.294337742447e-02 2.332649276068e-04 2.494798766477e+01
3.822500000000e+02 4.787685395788e-02 2.312964644524e-04 2.491360571334e+01
3.825000000000e+02 5.292022514132e-02 2.291446989740e-04 2.488079512354e+01
3.827500000000e+02 5.802176686226e-02 2.267880333890e-04 2.484954557177e+01
3.830000000000e+02 6.312802720235e-02 2.242136608158e-04 2.481983665803e+01
3.832500000000e+02 6.818451291631e-02 2.214183008116e-04 2.479163747964e+01
3.835000000000e+02 7.313650488888e-02 2.184082424344e-04 2.476490679305e+01
3.837500000000e+02 7.792981524649e-02 2.151996110683e-04 2.473959276658e+01
3.840000000000e+02 8.251163607495e-02 2.118179270501e-04 2.471563335040e+01
3.842500000000e+02 8.683131970538e-02 2.082978350509e-04 2.469295626382e+01
3.845000000000e+02 9.084120517573e-02 2.046822201126e-04 2.467147960693e+01
3.847500000000e+02 9.449736631890e-02 2.010214040268e-04 2.465111214202e+01
3.850000000000e+02 9.776034670075e-02 1.973719295587e-04 2.463175401924e+01
3.852500000000e+02 1.005958280114e-01 1.937951980818e-04 2.461329761316e+01
3.855000000000e+02 1.029752126134e-01 1.903560842892e-04 2.459562823049e+01
3.857500000000e+02 1.048761330856e-01 1.871212949078e-04 2.457862518672e+01
3.860000000000e+02 1.062828535096e-01 1.841576551767e-04 2.456216296154e+01
3.862500000000e+02 1.071865668773e-01 1.815304023201e-04 2.454611217962e+01
3.865000000000e+02 1.075855693925e-01 1.793014903715e-04 2.453034102419e+01
3.867500000000e+02 1.074853227687e-01 1.775278609014e-04 2.451471630559e+01
3.870000000000e+02 1.068983805253e-01 1.762599680110e-04 2.449910490038e+01
3.872500000000e+02 1.058442073422e-01 1.755402390815e-04 2.448337486463e+01
3.875000000000e+02 1.043488620253e-01 1.754018841787e-04 2.446739674435e+01
3.877500000000e+02 1.024445808854e-01 1.758678065344e-04 2.445104471360e+01
3.880000000000e+02 1.001692403752e-01 1.769499009494e-04 2.443419773249e+01
3.882500000000e+02 9.756574302310e-02 1.786483588223e-04 2.441674047782e+01
3.885000000000e+02 9.468131004210e-02 1.809514250808e-04 2.439856430421e+01
3.887500000000e+02 9.156670356689e-02 1.838355458758e-04 2.437956806354e+01
3.890000000000e+02 8.827541108416e-02 1.872654826345e-04 2.435965872552e+01
3.892500000000e+02 8.486278826226e-02 1.911951032189e-04 2.433875196463e+01
3.895000000000e+02 8.138518277358e-02 1.955679958415e-04 2.431677259369e+01
3.897500000000e+02 7.789907432789e-02 2.003184650398e-04 2.429365483123e+01
3.900000000000e+02 7.446022017556e-02 2.053725524289e-04 2.426934249790e+01
3.902500000000e+02 7.112285040795e-02 2.106496041849e-04 2.424378909296e+01
3.905000000000e+02 6.793890784331e-02 2.160637132164e-04 2.421695773085e+01
3.907500000000e+02 6.495736202671e-02 2.215252753370e-04 2.418882103123e+01
3.910000000000e+02 6.222359521010e-02 2.269423893659e-04 2.415936089723e+01
3.912500000000e+02 5.977888962397e-02 2.322225954179e-04 2.412856825135e+01
3.915000000000e+02 5.765999105786e-02 2.372743320909e-04 2.409644269180e+01
3.917500000000e+02 5.589878581598e-02 2.420084599409e-04 2.406299212480e+01
3.920000000000e+02 5.452207052880e-02 2.463396599173e-04 2.402823236756e+01
3.922500000000e+02 5.355142993391e-02 2.501877368179e-04 2.399218673099e+01
3.925000000000e+02 5.300318830033e-02 2.534788311061e-04 2.395488558923e+01
3.927500000000e+02 5.288846474326e-02 2.561465100391e-04 2.391636595126e+01
3.930000000000e+02 5.321330971900e-02 2.581326725145e-04 2.387667105148e+01
3.932500000000e+02 5.397888422245e-02 2.593884424033e-04 2.383584992132e+01
3.935000000000e+02 5.518172008631e-02 2.598748119811e-04 2.379395699387e+01
3.937500000000e+02 5.681400772242e-02 2.595632485506e-04 2.375105170983e+01
3.940000000000e+02 5.886392704273e-02 2.584360310197e-04 2.370719813987e+01
3.942500000000e+02 6.131597015470e-02 2.564866655511e-04 2.366246459882e+01
3.945000000000e+02 6.415129075486e-02 2.537199899498e-04 2.361692327804e+01
3.947500000000e+02 6.734803958884e-02 2.501521395550e-04 2.357064987153e+01
3.950000000000e+02 7.088166895188e-02 2.458105479723e-04 2.352372319370e+01
3.952500000000e+02 7.472522642356e-02 2.407336196571e-04 2.347622479377e+01
3.955000000000e+02 7.884962236870e-02 2.349702352604e-04 2.342823855486e+01
3.957500000000e+02 8.322384696591e-02 2.285793069848e-04 2.337985027740e+01
3.960000000000e+02 8.781518366426e-02 2.216288409030e-04 2.333114724854e+01
3.962500000000e+02 9.258937475921e-02 2.141952247177e-04 2.328221779942e+01
3.965000000000e+02 9.751078218984e-02 2.063620406803e-04 2.323315083444e+01
3.967500000000e+02 1.025425213996e-01 1.982188543243e-04 2.318403537097e+01
3.970000000000e+02 1.076466001331e-01 1.898596948565e-04 2.313496004151e+01
3.972500000000e+02 1.127840475727e-01 1.813816882582e-04 2.308601263012e+01
3.975000000000e+02 1.179150635358e-01 1.728834453836e-04 2.303727956818e+01
3.977500000000e+02 1.229991792654e-01 1.644633537863e-04 2.298884549491e+01
3.980000000000e+02 1.279954495257e-01 1.562178832407e-04 2.294079277282e+01
3.982500000000e+02 1.328626746992e-01 1.482397486966e-04 2.289320110537e+01
3.985000000000e+02 1.375596637812e-01 1.406163547565e-04 2.284614710296e+01
3.987500000000e+02 1.420455385326e-01 1.334280904496e-04 2.279970398804e+01
3.990000000000e+02 1.462800825408e-01 1.267470540384e-04 2.275394124262e+01
3.992500000000e+02 1.502241357691e-01 1.206356274805e-04 2.270892442399e+01
3.995000000000e+02 1.538400305816e-01 1.151456264823e-04 2.266471491131e+01
3.997500000000e+02 1.570920653495e-01 1.103173917772e-04 2.262136983894e+01
4.000000000000e+02 1.599470125274e-01 1.061793892089e-04 2.257894200164e+01
4.002500000000e+02 1.623746448570e-01 1.027481327236e-04 2.253747980117e+01
4.005000000000e+02 1.643482786890e-01 1.000282415296e-04 2.249702735305e+01
4.007500000000e+02 1.658453131004e-01 9.801314475400e-05 2.245762453886e+01
4.010000000000e+02 1.668477607521e-01 9.668585767862e-05 2.241930708609e+01
4.012500000000e+02 1.673427479987e-01 9.602001121744e-05 2.238210682157e+01
4.015000000000e+02 1.673229734587e-01 9.598138463901e-05 2.234605173623e+01
4.017500000000e+02 1.667871131109e-01 9.652925595293e-05 2.231116630179e+01
4.020000000000e+02 1.657401526884e-01 9.761841667468e-05 2.227747154979e+01
4.022500000000e+02 1.641936316109e-01 9.920088451618e-05 2.224498538408e+01
4.025000000000e+02 1.621657977585e-01 1.012275503932e-04 2.221372273729e+01
4.027500000000e+02 1.596816514854e-01 1.036500352827e-04 2.218369570653e+01
4.030000000000e+02 1.567728675586e-01 1.064220853566e-04 2.215491383016e+01
4.032500000000e+02 1.534776079731e-01 1.095009127999e-04 2.212738420333e+01
4.035000000000e+02 1.498402050652e-01 1.128485096653e-04 2.210111156266e+01
4.037500000000e+02 1.459107227260e-01 1.164323386782e-04 2.207609853079e+01
4.040000000000e+02 1.417444038308e-01 1.202257344063e-04 2.205234568121e+01
4.042500000000e+02 1.374010112848e-01 1.242079065611e-04 2.202985158850e+01
4.045000000000e+02 1.329440605434e-01 1.283636709425e-04 2.200861304930e+01
4.047500000000e+02 1.284399689651e-01 1.326827044072e-04 2.198862510371e+01
4.050000000000e+02 1.239571254912e-01 1.371584945112e-04 2.196988118159e+01
4.052500000000e+02 1.195648995735e-01 1.417869131073e-04 2.195237312224e+01
4.055000000000e+02 1.153325931469e-01 1.465647001242e-04 2.193609141185e+01
4.057500000000e+02 1.113283724631e-01 1.514876021199e-04 2.192102524143e+01
4.060000000000e+02 1.076181937144e-01 1.565484414261e-04 2.190716257862e+01
4.062500000000e+02 1.042647265063e-01 1.617353566566e-04 2.189449042813e+01
4.065000000000e+02 1.013263225972e-01 1.670299425075e-04 2.188299489841e+01
4.067500000000e+02 9.885603021796e-02 1.724056550393e-04 2.187266140188e+01
4.070000000000e+02 9.690068020414e-02 1.778264274263e-04 2.186347472836e+01
4.072500000000e+02 9.550005452164e-02 1.832457486866e-04 2.185541933665e+01
4.075000000000e+02 9.468616072692e-02 1.886060377266e-04 2.184847944933e+01
4.077500000000e+02 9.448261483336e-02 1.938385066529e-04 2.184263914787e+01
4.080000000000e+02 9.490415259014e-02 1.988635975752e-04 2.183788264009e+01
4.082500000000e+02 9.595627060286e-02 2.035918565478e-04 2.183419433085e+01
4.085000000000e+02 9.763500445800e-02 2.079253436354e-04 2.183155886593e+01
4.087500000000e+02 9.992685901774e-02 2.117595684402e-04 2.182996135221e+01
4.090000000000e+02 1.028088796757e-01 2.149858524159e-04 2.182938733460e+01
4.092500000000e+02 1.062488786854e-01 2.174940946996e-04 2.182982287108e+01
4.095000000000e+02 1.102057979212e-01 2.191758854506e-04 2.183125446225e+01
4.097500000000e+02 1.146302435228e-01 2.199278012437e-04 2.183366914727e+01
4.100000000000e+02 1.194651418647e-01 2.196548746197e-04 2.183705439145e+01
4.102500000000e+02 1.246465328172e-01 2.182741127794e-04 2.184139795109e+01
4.105000000000e+02 1.301045200580e-01 2.157178490648e-04 2.184668790371e+01
4.107500000000e+02 1.357642947841e-01 2.119370015329e-04 2.185291238006e+01
4.110000000000e+02 1.415473174048e-01 2.069038955863e-04 2.186005956940e+01
4.112500000000e+02 1.473725350631e-01 2.006148123908e-04 2.186811743701e+01
4.115000000000e+02 1.531577283350e-01 1.930918475989e-04 2.187707371044e+01
4.117500000000e+02 1.588208534215e-01 1.843843762925e-04 2.188691560524e+01
4.120000000000e+02 1.642814713693e-01 1.745696568559e-04 2.189762982170e+01
4.122500000000e+02 1.694621260238e-01 1.637528892788e-04 2.190920230085e+01
4.125000000000e+02 1.742897521297e-01 1.520664304746e-04 2.192161826164e+01
4.127500000000e+02 1.786969782179e-01 1.396683909923e-04 2.193486201455e+01
4.130000000000e+02 1.826233981591e-01 1.267402004838e-04 2.194891705629e+01
4.132500000000e+02 1.860166779663e-01 1.134837510835e-04 2.196376596312e+01
4.135000000000e+02 1.888335683093e-01 1.001176722484e-04 2.197939056051e+01
4.137500000000e+02 1.910407004973e-01 8.687324431497e-05 2.199577189869e+01
4.140000000000e+02 1.926152291518e-01 7.398954626976e-05 2.201289050360e+01
4.142500000000e+02 1.935452228314e-01 6.170849247957e-05 2.203072643338e+01
4.145000000000e+02 1.938298553673e-01 5.026939862830e-05 2.204925959838e+01
4.147500000000e+02 1.934793329076e-01 3.990364233241e-05 2.206846988385e+01
4.150000000000e+02 1.925145973681e-01 3.082905421144e-05 2.208833750935e+01
4.152500000000e+02 1.909667757768e-01 2.324467887784e-05 2.210884326332e+01
4.155000000000e+02 1.888764092025e-01 1.732582677265e-05 2.212996874356e+01
4.157500000000e+02 1.862924625264e-01 1.321942755144e-05 2.215169673926e+01
4.160000000000e+02 1.832711410323e-01 1.104010384469e-05 2.217401147104e+01
4.162500000000e+02 1.798745530486e-01 1.086689605051e-05 2.219689881645e+01
4.165000000000e+02 1.761692231102e-01 1.274066906808e-05 2.222034668575e+01
4.167500000000e+02 1.722245383732e-01 1.666254087933e-05 2.224434511858e+01
4.170000000000e+02 1.681111199564e-01 2.259303703147e-05 2.226888661585e+01
4.172500000000e+02 1.638992047855e-01 3.045227931781e-05 2.229396625991e+01
4.175000000000e+02 1.596570727241e-01 4.012145353319e-05 2.231958179209e+01
4.177500000000e+02 1.554495452014e-01 5.144470760772e-05 2.234573382121e+01
4.180000000000e+02 1.513366307682e-01 6.423216174067e-05 2.237242581543e+01
4.182500000000e+02 1.473723435608e-01 7.826385739978e-05 2.239966403992e+01
4.185000000000e+02 1.436037258870e-01 9.329435397429e-05 2.242745763137e+01
4.187500000000e+02 1.400701170146e-01 1.090577663225e-04 2.245581843561e+01
4.190000000000e+02 1.368026748527e-01 1.252737247194e-04 2.248476078902e+01
4.192500000000e+02 1.338241810188e-01 1.416536472471e-04 2.251430144537e+01
4.195000000000e+02 1.311491147635e-01 1.579068560064e-04 2.254445925591e+01
4.197500000000e+02 1.287839716097e-01 1.737467499238e-04 2.257525479859e+01
4.200000000000e+02 1.267278720036e-01 1.888972014872e-04 2.260671016579e+01
4.202500000000e+02 1.249733510512e-01 2.030984995765e-04 2.263884850322e+01
4.205000000000e+02 1.235073127359e-01 2.161127365312e-04 2.267169351690e+01
4.207500000000e+02 1.223121869344e-01 2.277288770264e-04 2.270526914392e+01
4.210000000000e+02 1.213671040196e-01 2.377668564266e-04 2.273959897595e+01
4.212500000000e+02 1.206491535763e-01 2.460810379990e-04 2.277470579843e+01
4.215000000000e+02 1.201345699272e-01 2.525626361099e-04 2.281061099044e+01
4.217500000000e+02 1.197999435848e-01 2.571414712193e-04 2.284733412770e+01
4.220000000000e+02 1.196232387414e-01 2.597865852056e-04 2.288489240807e+01
4.222500000000e+02 1.195846518878e-01 2.605057461493e-04 2.292330009332e+01
4.225000000000e+02 1.196673620963e-01 2.593444336391e-04 2.296256814615e+01
4.227500000000e+02 1.198579791678e-01 2.563836604208e-04 2.300270370603e+01
4.230000000000e+02 1.201468098749e-01 2.517370779555e-04 2.304370971306e+01
4.232500000000e+02 1.205278613529e-01 2.455473676023e-04 2.308558447638e+01
4.235000000000e+02 1.209986699074e-01 2.379821283249e-04 2.312832145138e+01
4.237500000000e+02 1.215598593575e-01 2.292293335126e-04 2.317190892046e+01
4.240000000000e+02 1.222145437765e-01 2.194924470533e-04 2.321632975469e+01
4.242500000000e+02 1.229675721691e-01 2.089853825730e-04 2.326156133680e+01
4.245000000000e+02 1.238246419143e-01 1.979274855639e-04 2.330757542981e+01
4.247500000000e+02 1.247913592695e-01 1.865386905963e-04 2.335433812015e+01
4.250000000000e+02 1.258722367408e-01 1.750347864471e-04 2.340180990304e+01
4.252500000000e+02 1.270697312987e-01 1.636233682235e-04 2.344994572848e+01
4.255000000000e+02 1.283833640858e-01 1.525001448895e-04 2.349869511395e+01
4.257500000000e+02 1.298088832471e-01 1.418455433835e-04 2.354800236735e+01
4.260000000000e+02 1.313376718603e-01 1.318223737212e-04 2.359780675056e+01
4.262500000000e+02 1.329562316297e-01 1.225735763221e-04 2.364804277037e+01
4.265000000000e+02 1.346459893144e-01 1.142211754183e-04 2.369864042970e+01
4.267500000000e+02 1.363832202246e-01 1.068657523103e-04 2.374952555205e+01
4.270000000000e+02 1.381393193544e-01 1.005864529932e-04 2.380062010000e+01
4.272500000000e+02 1.398812036889e-01 9.544159411107e-05 2.385184252412e+01
4.275000000000e+02 1.415720401491e-01 9.146966848938e-05 2.390310813576e+01
4.277500000000e+02 1.431720864884e-01 8.869077491000e-05 2.395432947728e+01
4.280000000000e+02 1.446397827338e-01 8.710840296139e-05 2.400541674868e+01
4.282500000000e+02 1.459329168448e-01 8.671117726669e-05 2.405627819830e+01
4.285000000000e+02 1.470099213313e-01 8.747499339009e-05 2.410682061683e+01
4.287500000000e+02 1.478311806399e-01 8.936493359468e-05 2.415694975407e+01
4.290000000000e+02 1.483603357384e-01 9.233704108844e-05 2.420657089388e+01
4.292500000000e+02 1.485655311114e-01 9.633992273529e-05 2.425558931527e+01
4.295000000000e+02 1.484205111560e-01 1.013160784535e-04 2.430391095451e+01
4.297500000000e+02 1.479056160450e-01 1.072029297277e-04 2.435144292584e+01
4.300000000000e+02 1.470084970937e-01 1.139335201350e-04 2.439809428353e+01
4.302500000000e+02 1.457246887827e-01 1.214369263739e-04 2.444377660998e+01
4.305000000000e+02 1.440578766038e-01 1.296383436449e-04 2.448840479140e+01
4.307500000000e+02 1.420198771923e-01 1.384589971161e-04 2.453189783690e+01
4.310000000000e+02 1.396304652143e-01 1.478158510798e-04 2.457417953174e+01
4.312500000000e+02 1.369167838616e-01 1.576212419290e-04 2.461517939727e+01
4.315000000000e+02 1.339127117446e-01 1.677825386555e-04 2.465483333201e+01
4.317500000000e+02 1.306578214828e-01 1.782019112023e-04 2.469308458564e+01
4.320000000000e+02 1.271963767183e-01 1.887761495860e-04 2.472988437625e+01
4.322500000000e+02 1.235760708419e-01 1.993968511768e-04 2.476519269761e+01
4.325000000000e+02 1.198466931230e-01 2.099509137112e-04 2.479897908170e+01
4.327500000000e+02 1.160589077200e-01 2.203212852867e-04 2.483122306868e+01
4.330000000000e+02 1.122629326276e-01 2.303881706036e-04 2.486191481511e+01
4.332500000000e+02 1.085072994709e-01 2.400306001598e-04 2.489105561901e+01
4.335000000000e+02 1.048378811440e-01 2.491282392823e-04 2.491865805606e+01
4.337500000000e+02 1.012968609633e-01 2.575636331352e-04 2.494474642049e+01
4.340000000000e+02 9.792209761248e-02 2.652245278390e-04 2.496935660217e+01
4.342500000000e+02 9.474654494136e-02 2.720064222961e-04 2.499253613249e+01
4.345000000000e+02 9.179788878678e-02 2.778151142185e-04 2.501434408370e+01
4.347500000000e+02 8.909848214904e-02 2.825691290133e-04 2.503485057624e+01
4.350000000000e+02 8.666535715362e-02 2.862022541320e-04 2.505413640364e+01
4.352500000000e+02 8.451039877072e-02 2.886653014461e-04 2.507229255770e+01
4.355000000000e+02 8.264074025721e-02 2.899278520245e-04 2.508941932690e+01
4.357500000000e+02 8.105914552392e-02 2.899795560316e-04 2.510562558880e+01
4.360000000000e+02 7.976447238541e-02 2.888308019095e-04 2.512102798931e+01
4.362500000000e+02 7.875220070537e-02 2.865129454978e-04 2.513574976654e+01
4.365000000000e+02 7.801487789564e-02 2.830779226459e-04 2.514991981202e+01
4.367500000000e+02 7.754254323956e-02 2.785973815946e-04 2.516367150267e+01
4.370000000000e+02 7.732307023851e-02 2.731612066299e-04 2.517714167522e+01
4.372500000000e+02 7.734243231225e-02 2.668757393918e-04 2.519046927370e+01
4.375000000000e+02 7.758485346546e-02 2.598614437040e-04 2.520379426881e+01
4.377500000000e+02 7.803287261157e-02 2.522502883023e-04 2.521725660447e+01
4.380000000000e+02 7.866732093618e-02 2.441830019277e-04 2.523099486104e+01
4.382500000000e+02 7.946722794746e-02 2.358061016339e-04 2.524514525356e+01
4.385000000000e+02 8.040970568536e-02 2.272688802444e-04 2.525984067939e+01
4.387500000000e+02 8.146978345991e-02 2.187205171626e-04 2.527520951646e+01
4.390000000000e+02 8.262029440660e-02 2.103073114368e-04 2.529137477976e+01
4.392500000000e+02 8.383182443371e-02 2.021700886373e-04 2.530845334559e+01
4.395000000000e+02 8.507268851778e-02 1.944420581955e-04 2.532655493581e+01
4.397500000000e+02 8.630906937038e-02 1.872468735127e-04 2.534578148019e+01
4.400000000000e+02 8.750529328097e-02 1.806970072645e-04 2.536622653963e+01
4.402500000000e+02 8.862416716168e-02 1.748928154529e-04 2.538797446220e+01
4.405000000000e+02 8.962757335937e-02 1.699216469039e-04 2.541110011801e+01
4.407500000000e+02 9.047707848464e-02 1.658576701087e-04 2.543566814745e+01
4.410000000000e+02 9.113477945340e-02 1.627617287322e-04 2.546173283243e+01
4.412500000000e+02 9.156412583403e-02 1.606818160331e-04 2.548933746409e+01
4.415000000000e+02 9.173090839038e-02 1.596534813045e-04 2.551851434815e+01
4.417500000000e+02 9.160416383741e-02 1.597007169521e-04 2.554928433035e+01
4.420000000000e+02 9.115712248976e-02 1.608367437456e-04 2.558165673933e+01
4.422500000000e+02 9.036806373710e-02 1.630648608334e-04 2.561562942024e+01
4.425000000000e+02 8.922102888783e-02 1.663794283728e-04 2.565118842436e+01
4.427500000000e+02 8.770642488710e-02 1.707665582648e-04 2.568830837293e+01
4.430000000000e+02 8.582141352816e-02 1.762048813831e-04 2.572695222827e+01
4.432500000000e+02 8.357011098854e-02 1.826660131049e-04 2.576707177417e+01
4.435000000000e+02 8.096356345306e-02 1.901149021231e-04 2.580860773489e+01
4.437500000000e+02 7.801952520728e-02 1.985100236778e-04 2.585148995101e+01
4.440000000000e+02 7.476198247568e-02 2.078033383120e-04 2.589563809683e+01
4.442500000000e+02 7.122055681882e-02 2.179401882103e-04 2.594096174853e+01
4.445000000000e+02 6.742964484034e-02 2.288590630346e-04 2.598736130817e+01
4.447500000000e+02 6.342754661820e-02 2.404912746331e-04 2.603472817085e+01
4.450000000000e+02 5.925535579321e-02 2.527607515717e-04 2.608294578679e+01
4.452500000000e+02 5.495593975417e-02 2.655837667851e-04 2.613188998251e+01
4.455000000000e+02 5.057280996317e-02 2.788688132123e-04 2.618142985403e+01
4.457500000000e+02 4.614899268846e-02 2.925168054714e-04 2.623142871831e+01
4.460000000000e+02 4.172611415757e-02 3.064213495711e-04 2.628174453739e+01
4.462500000000e+02 3.734336055465e-02 3.204693493684e-04 2.633223120416e+01
4.465000000000e+02 3.303680492586e-02 3.345416066246e-04 2.638273896558e+01
4.467500000000e+02 2.883862084985e-02 3.485142401784e-04 2.643311574335e+01
4.470000000000e+02 2.477670762332e-02 3.622600388920e-04 2.648320764414e+01
4.472500000000e+02 2.087431263167e-02 3.756502037724e-04 2.653286002978e+01
4.475000000000e+02 1.714981526878e-02 3.885563496829e-04 2.658191858194e+01
4.477500000000e+02 1.361685535185e-02 4.008524898643e-04 2.663022983921e+01
4.480000000000e+02 1.028433976361e-02 4.124174546469e-04 2.667764252943e+01
4.482500000000e+02 7.156850192159e-03 4.231370198159e-04 2.672400811187e+01
4.485000000000e+02 4.234984770851e-03 4.329063146746e-04 2.676918184415e+01
4.487500000000e+02 1.515797328009e-03 4.416319795418e-04 2.681302381867e+01
4.490000000000e+02 -1.006557015774e-03 4.492340641766e-04 2.685539956596e+01
4.492500000000e+02 -3.340292668698e-03 4.556477415948e-04 2.689618108869e+01
4.495000000000e+02 -5.495420075480e-03 4.608247969551e-04 2.693524784970e+01
4.497500000000e+02 -7.483089621108e-03 4.647346059063e-04 2.697248735218e+01
4.500000000000e+02 -9.315075421542e-03 4.673647835316e-04 2.700779609862e+01
4.502500000000e+02 -1.100329118968e-02 4.687213796449e-04 2.704108047759e+01
4.505000000000e+02 -1.255929789969e-02 4.688285997285e-04 2.707225723093e+01
4.507500000000e+02 -1.399399529272e-02 4.677281343323e-04 2.710125443189e+01
4.510000000000e+02 -1.531730497252e-02 4.654780603982e-04 2.712801183565e+01
4.512500000000e+02 -1.653800308452e-02 4.621513725223e-04 2.715248155383e+01
4.515000000000e+02 -1.766361199269e-02 4.578342047972e-04 2.717462841232e+01
4.517500000000e+02 -1.870037029364e-02 4.526237306822e-04 2.719443039918e+01
4.520000000000e+02 -1.965329830958e-02 4.466259824701e-04 2.721187867852e+01
4.522500000000e+02 -2.052631547763e-02 4.399534273744e-04 2.722697775692e+01
4.525000000000e+02 -2.132239223155e-02 4.327225280650e-04 2.723974548323e+01
4.527500000000e+02 -2.204379758267e-02 4.250514599654e-04 2.725021266527e+01
4.530000000000e+02 -2.269232748116e-02 4.170577748725e-04 2.725842277716e+01
4.532500000000e+02 -2.326953554860e-02 4.088562107142e-04 2.726443149272e+01
4.535000000000e+02 -2.377704071179e-02 4.005569450375e-04 2.726830585587e+01
4.537500000000e+02 -2.421675664938e-02 3.922639197329e-04 2.727012351822e+01
4.540000000000e+02 -2.459109529636e-02 3.840734601607e-04 2.726997182297e+01
4.542500000000e+02 -2.490322916025e-02 3.760734576377e-04 2.726794656884e+01
4.545000000000e+02 -2.515723755345e-02 3.683426758514e-04 2.726415085676e+01
4.547500000000e+02 -2.535821725660e-02 3.609503941462e-04 2.725869383229e+01
4.550000000000e+02 -2.551244683091e-02 3.539566660056e-04 2.725168915417e+01
4.552500000000e+02 -2.562737862083e-02 3.474124359126e-04 2.724325371131e+01
4.555000000000e+02 -2.571173082487e-02 3.413603867917e-04 2.723350599583e+01
4.557500000000e+02 -2.577541832644e-02 3.358355432353e-04 2.722256478596e+01
4.560000000000e+02 -2.582956812605e-02 3.308664908729e-04 2.721054754739e+01
4.562500000000e+02 -2.588640747801e-02 3.264762573069e-04 2.719756918294e+01
4.565000000000e+02 -2.595921505286e-02 3.226836514605e-04 2.718374056354e+01
4.567500000000e+02 -2.606218585652e-02 3.195042179256e-04 2.716916744129e+01
4.570000000000e+02 -2.621033022270e-02 3.169514616055e-04 2.715394919759e+01
4.572500000000e+02 -2.641933266285e-02 3.150376375856e-04 2.713817799805e+01
4.575000000000e+02 -2.670540919795e-02 3.137746607886e-04 2.712193782724e+01
4.577500000000e+02 -2.708517209657e-02 3.131745769469e-04 2.710530393716e+01
4.580000000000e+02 -2.757545167421e-02 3.132500250361e-04 2.708834220815e+01
4.582500000000e+02 -2.819317360439e-02 3.140143052259e-04 2.707110891436e+01
4.585000000000e+02 -2.895514740589e-02 3.154813357881e-04 2.705365041848e+01
4.587500000000e+02 -2.987794678659e-02 3.176653256927e-04 2.703600323552e+01
4.590000000000e+02 -3.097772136333e-02 3.205802971409e-04 2.701819410062e+01
4.592500000000e+02 -3.226997494937e-02 3.242393732646e-04 2.700024018914e+01
4.595000000000e+02 -3.376946964121e-02 3.286540554664e-04 2.698214956733e+01
4.597500000000e+02 -3.548993098800e-02 3.338332296343e-04 2.696392158927e+01
4.600000000000e+02 -3.744396963750e-02 3.397823648327e-04 2.694554754705e+01
4.602500000000e+02 -3.964277736957e-02 3.465024413637e-04 2.692701125677e+01
4.605000000000e+02 -4.209597101615e-02 3.539891018536e-04 2.690828979470e+01
4.607500000000e+02 -4.481144586484e-02 3.622318944060e-04 2.688935426193e+01
4.610000000000e+02 -4.779505110842e-02 3.712133862588e-04 2.687017052311e+01
4.612500000000e+02 -5.105053729652e-02 3.809089138006e-04 2.685070003621e+01
4.615000000000e+02 -5.457921931121e-02 3.912858057622e-04 2.683090061187e+01
4.617500000000e+02 -5.837994264904e-02 4.023034344905e-04 2.681072722094e+01
4.620000000000e+02 -6.244877095629e-02 4.139128784295e-04 2.679013273499e+01
4.622500000000e+02 -6.677897973116e-02 4.260573308307e-04 2.676906867271e+01
4.625000000000e+02 -7.136078856949e-02 4.386721091997e-04 2.674748589284e+01
4.627500000000e+02 -7.618139457462e-02 4.516853604411e-04 2.672533525049e+01
4.630000000000e+02 -8.122478637898e-02 4.650183934175e-04 2.670256821827e+01
4.632500000000e+02 -8.647176134144e-02 4.785864931860e-04 2.667913745429e+01
4.635000000000e+02 -9.189995997824e-02 4.922997715253e-04 2.665499731100e+01
4.637500000000e+02 -9.748383877836e-02 5.060638402267e-04 2.663010432718e+01
4.640000000000e+02 -1.031948048339e-01 5.197808729861e-04 2.660441764616e+01
4.642500000000e+02 -1.090013779854e-01 5.333505656170e-04 2.657789937036e+01
4.645000000000e+02 -1.148693406027e-01 5.466708712449e-04 2.655051492612e+01
4.647500000000e+02 -1.207620200174e-01 5.596391249863e-04 2.652223333333e+01
4.650000000000e+02 -1.266405962650e-01 5.721531577605e-04 2.649302741908e+01
4.652500000000e+02 -1.324644529608e-01 5.841120832041e-04 2.646287406348e+01
4.655000000000e+02 -1.381916121203e-01 5.954172326702e-04 2.643175433718e+01
4.657500000000e+02 -1.437791846538e-01 6.059730668718e-04 2.639965359161e+01
4.660000000000e+02 -1.491839123468e-01 6.156881609151e-04 2.636656160034e+01
4.662500000000e+02 -1.543627250332e-01 6.244761146834e-04 2.633247258504e+01
4.665000000000e+02 -1.592732998977e-01 6.322563592006e-04 2.629738519552e+01
4.667500000000e+02 -1.638747384534e-01 6.389552161014e-04 2.626130256414e+01
4.670000000000e+02 -1.681281696538e-01 6.445067086684e-04 2.622423221739e+01
4.672500000000e+02 -1.719974158069e-01 6.488536061708e-04 2.618618602875e+01
4.675000000000e+02 -1.754495753974e-01 6.519479363221e-04 2.614718006470e+01
4.677500000000e+02 -1.784557270003e-01 6.537521842543e-04 2.610723453603e+01
4.680000000000e+02 -1.809914624457e-01 6.542400447636e-04 2.606637359376e+01
4.682500000000e+02 -1.830374609308e-01 6.533972482581e-04 2.602462517752e+01
4.685000000000e+02 -1.845799148685e-01 6.512220292709e-04 2.598202075915e+01
4.687500000000e+02 -1.856110369658e-01 6.477260574828e-04 2.593859519864e+01
4.690000000000e+02 -1.861293329183e-01 6.429347104074e-04 2.589438644168e+01
4.692500000000e+02 -1.861398685475e-01 6.368875200028e-04 2.584943527453e+01
4.695000000000e+02 -1.856543585713e-01 6.296381297279e-04 2.580378498142e+01
4.697500000000e+02 -1.846912718777e-01 6.212546064979e-04 2.575748111065e+01
4.700000000000e+02 -1.832757042310e-01 6.118190756140e-04 2.571057110079e+01
4.702500000000e+02 -1.814391606329e-01 6.014271710131e-04 2.566310389545e+01
4.705000000000e+02 -1.792192969912e-01 5.901876866534e-04 2.561512966711e+01
4.707500000000e+02 -1.766594453645e-01 5.782212705157e-04 2.556669933389e+01
4.710000000000e+02 -1.738081243225e-01 5.656597934853e-04 2.551786425728e+01
4.712500000000e+02 -1.707183950116e-01 5.526448153453e-04 2.546867579954e+01
4.715000000000e+02 -1.674471681495e-01 5.393259695854e-04 2.541918489075e+01
4.717500000000e+02 -1.640544169516e-01 5.258594812068e-04 2.536944168874e+01
4.720000000000e+02 -1.606023711107e-01 5.124061749129e-04 2.531949509808e+01
4.722500000000e+02 -1.571546178687e-01 4.991296381311e-04 2.526939243246e+01
4.725000000000e+02 -1.537752155835e-01 4.861941178205e-04 2.521917899956e+01
4.727500000000e+02 -1.505278426138e-01 4.737624916910e-04 2.516889770960e+01
4.730000000000e+02 -1.474748263466e-01 4.619941128794e-04 2.511858877771e+01
4.732500000000e+02 -1.446763947733e-01 4.510428342784e-04 2.506828934549e+01
4.735000000000e+02 -1.421897400254e-01 4.410548639908e-04 2.501803324862e+01
4.737500000000e+02 -1.400683908311e-01 4.321670900377e-04 2.496785071986e+01
4.740000000000e+02 -1.383613783823e-01 4.245049281045e-04 2.491776822533e+01
4.742500000000e+02 -1.371127713114e-01 4.181808968170e-04 2.486780826519e+01
4.745000000000e+02 -1.363609841690e-01 4.132929357203e-04 2.481798930497e+01
4.747500000000e+02 -1.361384952529e-01 4.099234067137e-04 2.476832568754e+01
4.750000000000e+02 -1.364713482740e-01 4.081375872939e-04 2.471882766011e+01
4.752500000000e+02 -1.373789531954e-01 4.079829308967e-04 2.466950141970e+01
4.755000000000e+02 -1.388739762086e-01 4.094885455880e-04 2.462034921962e+01
4.757500000000e+02 -1.409621350377e-01 4.126642417560e-04 2.457136955272e+01
4.760000000000e+02 -1.436422646104e-01 4.175005035669e-04 2.452255736766e+01
4.762500000000e+02 -1.469064455699e-01 4.239685882582e-04 2.447390432183e+01
4.765000000000e+02 -1.507400313805e-01 4.320202928072e-04 2.442539912360e+01
4.767500000000e+02 -1.551219905976e-01 4.415886983911e-04 2.437702785741e+01
4.770000000000e+02 -1.600250573399e-01 4.525884713195e-04 2.432877440481e+01
4.772500000000e+02 -1.654161609739e-01 4.649171590743e-04 2.428062082657e+01
4.775000000000e+02 -1.712567143533e-01 4.784557526400e-04 2.423254783040e+01
4.777500000000e+02 -1.775030800447e-01 4.930702354812e-04 2.418453521126e+01
4.780000000000e+02 -1.841070486891e-01 5.086130944593e-04 2.413656230605e+01
4.782500000000e+02 -1.910163185551e-01 5.249247588472e-04 2.408860846949e+01
4.785000000000e+02 -1.981750784237e-01 5.418358251385e-04 2.404065352536e+01
4.787500000000e+02 -2.055245923383e-01 5.591692266878e-04 2.399267820421e+01
4.790000000000e+02 -2.130038308066e-01 5.767423820326e-04 2.394466458776e+01
4.792500000000e+02 -2.205501291320e-01 5.943695002061e-04 2.389659650350e+01
4.795000000000e+02 -2.280998748156e-01 6.118641993885e-04 2.384845992375e+01
4.797500000000e+02 -2.355891701994e-01 6.290419410155e-04 2.380024327842e+01
4.800000000000e+02 -2.429545801768e-01 6.457226663350e-04 2.375193781992e+01
4.802500000000e+02 -2.501338164434e-01 6.617332667897e-04 2.370353786765e+01
4.805000000000e+02 -2.570663888480e-01 6.769098470621e-04 2.365504103692e+01
4.807500000000e+02 -2.636943535752e-01 6.911002118451e-04 2.360644846896e+01
4.810000000000e+02 -2.699629217793e-01 7.041658313100e-04 2.355776494465e+01
4.812500000000e+02 -2.758211111189e-01 7.159838817438e-04 2.350899900703e+01
4.815000000000e+02 -2.812222749858e-01 7.264484837225e-04 2.346016299524e+01
4.817500000000e+02 -2.861247465457e-01 7.354724238867e-04 2.341127308063e+01
4.820000000000e+02 -2.904923012927e-01 7.429880729661e-04 2.336234921474e+01
4.822500000000e+02 -2.942945768699e-01 7.489478750416e-04 2.331341503192e+01
4.825000000000e+02 -2.975075778949e-01 7.533251332199e-04 2.326449775875e+01
4.827500000000e+02 -3.001139850744e-01 7.561137626329e-04 2.321562802052e+01
4.830000000000e+02 -3.021034785541e-01 7.573280374771e-04 2.316683965086e+01
4.832500000000e+02 -3.034730148637e-01 7.570022191391e-04 2.311816946366e+01
4.835000000000e+02 -3.042269819560e-01 7.551894402288e-04 2.306965696314e+01
4.837500000000e+02 -3.043774114489e-01 7.519611110828e-04 2.302134410604e+01
4.840000000000e+02 -3.039440059250e-01 7.474053657511e-04 2.297327497909e+01
4.842500000000e+02 -3.029541636234e-01 7.416257381104e-04 2.292549550650e+01
4.845000000000e+02 -3.014428758284e-01 7.347394863022e-04 2.287805310286e+01
4.847500000000e+02 -2.994526014382e-01 7.268762627959e-04 2.283099643800e+01
4.850000000000e+02 -2.970329714391e-01 7.181760622405e-04 2.278437505578e+01
4.852500000000e+02 -2.942404308587e-01 7.087877921757e-04 2.273823916502e+01
4.855000000000e+02 -2.911377436876e-01 6.988674387626e-04 2.269263934558e+01
4.857500000000e+02 -2.877933810573e-01 6.885763068475e-04 2.264762625996e+01
4.860000000000e+02 -2.842807513930e-01 6.780793752294e-04 2.260325052721e+01
4.862500000000e+02 -2.806773363242e-01 6.675435498183e-04 2.255956241425e+01
4.865000000000e+02 -2.770636309449e-01 6.571359964787e-04 2.251661176948e+01
4.867500000000e+02 -2.735219849306e-01 6.470224128232e-04 2.247444783287e+01
4.870000000000e+02 -2.701353703145e-01 6.373654087541e-04 2.243311906544e+01
4.872500000000e+02 -2.669859367702e-01 6.283226515590e-04 2.239267314752e+01
4.875000000000e+02 -2.641535983961e-01 6.200452718180e-04 2.235315685983e+01
4.877500000000e+02 -2.617145719132e-01 6.126761694031e-04 2.231461595409e+01
4.880000000000e+02 -2.597397971519e-01 6.063479899256e-04 2.227709525419e+01
4.882500000000e+02 -2.582935584775e-01 6.011816834416e-04 2.224063845868e+01
4.885000000000e+02 -2.574319697826e-01 5.972844514299e-04 2.220528828065e+01
4.887500000000e+02 -2.572017775527e-01 5.947484305740e-04 2.217108626243e+01
4.890000000000e+02 -2.576390837199e-01 5.936486570652e-04 2.213807294716e+01
4.892500000000e+02 -2.587684670313e-01 5.940420550507e-04 2.210628764910e+01
4.895000000000e+02 -2.606020968483e-01 5.959658879193e-04 2.207576866045e+01
4.897500000000e+02 -2.631392961641e-01 5.994367528516e-04 2.204655300305e+01
4.900000000000e+02 -2.663661712181e-01 6.044494642281e-04 2.201867657398e+01
4.902500000000e+02 -2.702556509747e-01 6.109767424356e-04 2.199217404704e+01
4.905000000000e+02 -2.747677957992e-01 6.189689022321e-04 2.196707868587e+01
4.907500000000e+02 -2.798503074018e-01 6.283536526110e-04 2.194342248537e+01
4.910000000000e+02 -2.854394167358e-01 6.390366454472e-04 2.192123599475e+01
4.912500000000e+02 -2.914610187517e-01 6.509022913597e-04 2.190054808926e+01
4.915000000000e+02 -2.978320001924e-01 6.638146559225e-04 2.188138612970e+01
4.917500000000e+02 -3.044618690883e-01 6.776190864314e-04 2.186377552167e+01
4.920000000000e+02 -3.112545074028e-01 6.921438659295e-04 2.184773983588e+01
4.922500000000e+02 -3.181101209582e-01 7.072023377116e-04 2.183330054008e+01
4.925000000000e+02 -3.249272739219e-01 7.225952166228e-04 2.182047668276e+01
4.927500000000e+02 -3.316050137289e-01 7.381131809834e-04 2.180928499531e+01
4.930000000000e+02 -3.380449851604e-01 7.535396599395e-04 2.179973935580e+01
4.932500000000e+02 -3.441535610957e-01 7.686538699674e-04 2.179185085762e+01
4.935000000000e+02 -3.498438615878e-01 7.832339689462e-04 2.178562745582e+01
4.937500000000e+02 -3.550376247630e-01 7.970602361141e-04 2.178107362124e+01
4.940000000000e+02 -3.596669626779e-01 8.099186278114e-04 2.177819034758e+01
4.942500000000e+02 -3.636758163779e-01 8.216041561236e-04 2.177697476855e+01
4.945000000000e+02 -3.670211766685e-01 8.319245031364e-04 2.177742002604e+01
4.947500000000e+02 -3.696739222883e-01 8.407033798171e-04 2.177951487178e+01
4.950000000000e+02 -3.716194238111e-01 8.477843369311e-04 2.178324377236e+01
4.952500000000e+02 -3.728576533977e-01 8.530340388989e-04 2.178858655804e+01
4.955000000000e+02 -3.734029799873e-01 8.563456612595e-04 2.179551839250e+01
4.957500000000e+02 -3.732834926871e-01 8.576417450886e-04 2.180400947991e+01
4.960000000000e+02 -3.725400817518e-01 8.568773328647e-04 2.181402534416e+01
4.962500000000e+02 -3.712249807532e-01 8.540418517558e-04 2.182552642418e+01
4.965000000000e+02 -3.694001642276e-01 8.491613672783e-04 2.183846842979e+01
4.967500000000e+02 -3.671353542392e-01 8.422994629147e-04 2.185280220484e+01
4.970000000000e+02 -3.645058950160e-01 8.335577216513e-04 2.186847393766e+01
4.972500000000e+02 -3.615904477373e-01 8.230751022787e-04 2.188542508593e+01
4.975000000000e+02 -3.584687384586e-01 8.110268806185e-04 2.190359285755e+01
4.977500000000e+02 -3.552192756003e-01 7.976221171791e-04 2.192291020928e+01
4.980000000000e+02 -3.519172640189e-01 7.831004061296e-04 2.194330620037e+01
4.982500000000e+02 -3.486327258215e-01 7.677274600713e-04 2.196470603216e+01
4.985000000000e+02 -3.454289764641e-01 7.517901232424e-04 2.198703166759e+01
4.987500000000e+02 -3.423614274793e-01 7.355902710418e-04 2.201020191112e+01
4.990000000000e+02 -3.394768361830e-01 7.194382414740e-04 2.203413289027e+01
4.992500000000e+02 -3.368129783856e-01 7.036457918698e-04 2.205873816445e+01
4.995000000000e+02 -3.343987411452e-01 6.885188859382e-04 2.208392946033e+01
4.997500000000e+02 -3.322546043039e-01 6.743504590829e-04 2.210961690604e+01
5.000000000000e+02 -3.303934744935e-01 6.614136233932e-04 2.213570927976e+01
5.002500000000e+02 -3.288217154035e-01 6.499551808412e-04 2.216211486541e+01
5.005000000000e+02 -3.275404165912e-01 6.401902358921e-04 2.218874147455e+01
5.007500000000e+02 -3.265466147254e-01 6.322974443068e-04 2.221549735394e+01
5.010000000000e+02 -3.258345871014e-01 6.264158940635e-04 2.224229125410e+01
5.012500000000e+02 -3.253968901730e-01 6.226423205744e-04 2.226903333237e+01
5.015000000000e+02 -3.252252679413e-01 6.210301905238e-04 2.229563548189e+01
5.017500000000e+02 -3.253113041072e-01 6.215901349885e-04 2.232201169068e+01
5.020000000000e+02 -3.256466945457e-01 6.242908111748e-04 2.234807888306e+01
5.022500000000e+02 -3.262233145181e-01 6.290612119830e-04 2.237375728029e+01
5.025000000000e+02 -3.270330340375e-01 6.357937541449e-04 2.239897068294e+01
5.027500000000e+02 -3.280671946916e-01 6.443473775632e-04 2.242364740950e+01
5.030000000000e+02 -3.293161066486e-01 6.545519473738e-04 2.244772025040e+01
5.032500000000e+02 -3.307682764700e-01 6.662119808575e-04 2.247112742811e+01
5.035000000000e+02 -3.324098074529e-01 6.791113549451e-04 2.249381252633e+01
5.037500000000e+02 -3.342236784517e-01 6.930171508070e-04 2.251572539241e+01
5.040000000000e+02 -3.361893090827e-01 7.076841833061e-04 2.253682201733e+01
5.042500000000e+02 -3.382821147171e-01 7.228587312973e-04 2.255706539633e+01
5.045000000000e+02 -3.404733957060e-01 7.382827478058e-04 2.257642534420e+01
5.047500000000e+02 -3.427302701285e-01 7.536973697884e-04 2.259487926965e+01
5.050000000000e+02 -3.450159135983e-01 7.688468182458e-04 2.261241192111e+01
5.052500000000e+02 -3.472898554691e-01 7.834817977301e-04 2.262901597965e+01
5.055000000000e+02 -3.495084892182e-01 7.973630734170e-04 2.264469194151e+01
5.057500000000e+02 -3.516256721561e-01 8.102648545164e-04 2.265944827809e+01
5.060000000000e+02 -3.535934376620e-01 8.219779139897e-04 2.267330115494e+01
5.062500000000e+02 -3.553627922440e-01 8.323125199535e-04 2.268627466131e+01
5.065000000000e+02 -3.568846265174e-01 8.411011085109e-04 2.269840040946e+01
5.067500000000e+02 -3.581106944007e-01 8.482003227737e-04 2.270971705532e+01
5.070000000000e+02 -3.589947400874e-01 8.534926953384e-04 2.272027027529e+01
5.072500000000e+02 -3.594936685997e-01 8.568876176862e-04 2.273011182813e+01
5.075000000000e+02 -3.595688905139e-01 8.583219475296e-04 2.273929939721e+01
5.077500000000e+02 -3.591876431409e-01 8.577595027385e-04 2.274789551305e+01
5.080000000000e+02 -3.583244398136e-01 8.551906084617e-04 2.275596720052e+01
5.082500000000e+02 -3.569624104217e-01 8.506305022420e-04 2.276358506501e+01
5.085000000000e+02 -3.550945029860e-01 8.441178802197e-04 2.277082233963e+01
5.087500000000e+02 -3.527245613561e-01 8.357134064907e-04 2.277775440787e+01
5.090000000000e+02 -3.498679865901e-01 8.254978298295e-04 2.278445783651e+01
5.092500000000e+02 -3.465519813399e-01 8.135704250332e-04 2.279100947319e+01
5.095000000000e+02 -3.428153959217e-01 8.000481352140e-04 2.279748599486e+01
5.097500000000e+02 -3.387079300042e-01 7.850644694688e-04 2.280396301650e+01
5.100000000000e+02 -3.342888500502e-01 7.687692277987e-04 2.281051455308e+01
5.102500000000e+02 -3.296251439298e-01 7.513283189333e-04 2.281721226018e+01
5.105000000000e+02 -3.247893514018e-01 7.329239645535e-04 2.282412520164e+01
5.107500000000e+02 -3.198570149462e-01 7.137545243973e-04 2.283131927609e+01
5.110000000000e+02 -3.149040146461e-01 6.940341716006e-04 2.283885673292e+01
5.112500000000e+02 -3.100040302698e-01 6.739921719201e-04 2.284679618445e+01
5.115000000000e+02 -3.052261406394e-01 6.538710541938e-04 2.285519207345e+01
5.117500000000e+02 -3.006329284982e-01 6.339243355219e-04 2.286409482571e+01
5.120000000000e+02 -2.962790635480e-01 6.144128282068e-04 2.287355064821e+01
5.122500000000e+02 -2.922105456470e-01 5.956001029926e-04 2.288360162222e+01
5.125000000000e+02 -2.884645857931e-01 5.777470711881e-04 2.289428566381e+01
5.127500000000e+02 -2.850701171477e-01 5.611059854583e-04 2.290563689746e+01
5.130000000000e+02 -2.820487977318e-01 5.459140547145e-04 2.291768573582e+01
5.132500000000e+02 -2.794163806118e-01 5.323871412631e-04 2.293045921530e+01
5.135000000000e+02 -2.771842682833e-01 5.207140083737e-04 2.294398117344e+01
5.137500000000e+02 -2.753610145146e-01 5.110512437585e-04 2.295827276730e+01
5.140000000000e+02 -2.739536171532e-01 5.035194964915e-04 2.297335271461e+01
5.142500000000e+02 -2.729684415173e-01 4.982012273335e-04 2.298923754495e+01
5.145000000000e+02 -2.724115831405e-01 4.951396865481e-04 2.300594209491e+01
5.147500000000e+02 -2.722887043406e-01 4.943396859396e-04 2.302347971669e+01
5.150000000000e+02 -2.726043214714e-01 4.957698000464e-04 2.304186247100e+01
5.152500000000e+02 -2.733605311620e-01 4.993653301182e-04 2.306110154456e+01
5.155000000000e+02 -2.745554866216e-01 5.050326561539e-04 2.308120725242e+01
5.157500000000e+02 -2.761815777856e-01 5.126533227760e-04 2.310218940981e+01
5.160000000000e+02 -2.782237535225e-01 5.220888063664e-04 2.312405730231e+01
5.162500000000e+02 -2.806579596217e-01 5.331843783388e-04 2.314681998336e+01
5.165000000000e+02 -2.834500668400e-01 5.457727486785e-04 2.317048634818e+01
5.167500000000e+02 -2.865553672073e-01 5.596769355201e-04 2.319506521425e+01
5.170000000000e+02 -2.899186667403e-01 5.747119490645e-04 2.322056558942e+01
5.172500000000e+02 -2.934751439027e-01 5.906860509409e-04 2.324699676468e+01
5.175000000000e+02 -2.971518692613e-01 6.074013975267e-04 2.327436841730e+01
5.177500000000e+02 -3.008698327757e-01 6.246539729084e-04 2.330269089487e+01
5.180000000000e+02 -3.045464900714e-01 6.422338570924e-04 2.333197520838e+01
5.182500000000e+02 -3.080984642914e-01 6.599253216611e-04 2.336223328275e+01
5.185000000000e+02 -3.114443733878e-01 6.775078084042e-04 2.339347789048e+01
5.187500000000e+02 -3.145074523234e-01 6.947570902179e-04 2.342572278845e+01
5.190000000000e+02 -3.172179039901e-01 7.114476353523e-04 2.345898254210e+01
5.192500000000e+02 -3.195147682579e-01 7.273554338085e-04 2.349327250281e+01
5.195000000000e+02 -3.213472684621e-01 7.422616094815e-04 2.352860849267e+01
5.197500000000e+02 -3.226755651683e-01 7.559564022016e-04 2.356500660253e+01
5.200000000000e+02 -3.234709475170e-01 7.682436173200e-04 2.360248274795e+01
5.202500000000e+02 -3.237155141653e-01 7.789451476395e-04 2.364105232209e+01
5.205000000000e+02 -3.234014216861e-01 7.879048346171e-04 2.368072969573e+01
5.207500000000e+02 -3.225298257561e-01 7.949920373490e-04 2.372152772616e+01
5.210000000000e+02 -3.211096457801e-01 8.001044795346e-04 2.376345731796e+01
5.212500000000e+02 -3.191562604977e-01 8.031701599584e-04 2.380652694187e+01
5.215000000000e+02 -3.166902138816e-01 8.041482954684e-04 2.385074220462e+01
5.217500000000e+02 -3.137361155665e-01 8.030295856217e-04 2.389610552465e+01
5.220000000000e+02 -3.103216321887e-01 7.998350965637e-04 2.394261579301e+01
5.222500000000e+02 -3.064767951262e-01 7.946147441462e-04 2.399026818643e+01
5.225000000000e+02 -3.022334154701e-01 7.874451158411e-04 2.403905397429e+01
5.227500000000e+02 -2.976248059473e-01 7.784269987353e-04 2.408896045205e+01
5.230000000000e+02 -2.926855528751e-01 7.676821966052e-04 2.413997087827e+01
5.232500000000e+02 -2.874514851290e-01 7.553505890308e-04 2.419206448431e+01
5.235000000000e+02 -2.819596511481e-01 7.415870035795e-04 2.424521649154e+01
5.237500000000e+02 -2.762482797359e-01 7.265581097824e-04 2.429939815048e+01
5.240000000000e+02 -2.703567728843e-01 7.104396802163e-04 2.435457677711e+01
5.242500000000e+02 -2.643255507181e-01 6.934137139911e-04 2.441071577404e+01
5.245000000000e+02 -2.581958129060e-01 6.756659975026e-04 2.446777466820e+01
5.247500000000e+02 -2.520092454468e-01 6.573838210634e-04 2.452570909195e+01
5.250000000000e+02 -2.458075812304e-01 6.387537415343e-04 2.458447079069e+01
5.252500000000e+02 -2.396320793840e-01 6.199595572680e-04 2.464400764740e+01
5.255000000000e+02 -2.335230152459e-01 6.011805320281e-04 2.470426365559e+01
5.257500000000e+02 -2.275190949131e-01 5.825896513277e-04 2.476517897247e+01
5.260000000000e+02 -2.216568894024e-01 5.643520031500e-04 2.482669003614e+01
5.262500000000e+02 -2.159703720506e-01 5.466233832458e-04 2.488872960295e+01
5.265000000000e+02 -2.104904483870e-01 5.295489250212e-04 2.495122703764e+01
5.267500000000e+02 -2.052446549391e-01 5.132619637709e-04 2.501410845003e+01
5.270000000000e+02 -2.002569074317e-01 4.978829873788e-04 2.507729702819e+01
5.272500000000e+02 -1.955473605230e-01 4.835188020243e-04 2.514071347358e+01
5.275000000000e+02 -1.911323969993e-01 4.702619318721e-04 2.520427625947e+01
5.277500000000e+02 -1.870246581386e-01 4.581901609632e-04 2.526790211211e+01
5.280000000000e+02 -1.832331600690e-01 4.473663508420e-04 2.533150654612e+01
5.282500000000e+02 -1.797634788445e-01 4.378384980182e-04 2.539500411848e+01
5.285000000000e+02 -1.766179340598e-01 4.296399780384e-04 2.545830894812e+01
5.287500000000e+02 -1.737958231087e-01 4.227900835021e-04 2.552133502084e+01
5.290000000000e+02 -1.712936294340e-01 4.172946891085e-04 2.558399665012e+01
5.292500000000e+02 -1.691052586662e-01 4.131471171882e-04 2.564620849797e+01
5.295000000000e+02 -1.672222333948e-01 4.103291540378e-04 2.570788607323e+01
5.297500000000e+02 -1.656339053547e-01 4.088121340956e-04 2.576894565170e+01
5.300000000000e+02 -1.643276339592e-01 4.085580599616e-04 2.582930451248e+01
5.302500000000e+02 -1.632889651768e-01 4.095207510643e-04 2.588888117427e+01
5.305000000000e+02 -1.625018319198e-01 4.116468535212e-04 2.594759523842e+01
5.307500000000e+02 -1.619487232693e-01 4.148770164931e-04 2.600536781768e+01
5.310000000000e+02 -1.616109080877e-01 4.191466876886e-04 2.606212138490e+01
5.312500000000e+02 -1.614686346765e-01 4.243868139668e-04 2.611778026043e+01
5.315000000000e+02 -1.615013789033e-01 4.305244805232e-04 2.617227058643e+01
5.317500000000e+02 -1.616880796203e-01 4.374834058014e-04 2.622552072316e+01
5.320000000000e+02 -1.620073886353e-01 4.451844832944e-04 2.627746166794e+01
5.322500000000e+02 -1.624379157026e-01 4.535459734500e-04 2.632802721738e+01
5.325000000000e+02 -1.629584498101e-01 4.624838396985e-04 2.637715445895e+01
5.327500000000e+02 -1.635481560244e-01 4.719121709007e-04 2.642478427075e+01
5.330000000000e+02 -1.641867239321e-01 4.817434628425e-04 2.647086150901e+01
5.332500000000e+02 -1.648544737529e-01 4.918891586160e-04 2.651533562664e+01
5.335000000000e+02 -1.655323993843e-01 5.022599881088e-04 2.655816095993e+01
5.337500000000e+02 -1.662021484263e-01 5.127665058867e-04 2.659929699592e+01
5.340000000000e+02 -1.668459661473e-01 5.233199751593e-04 2.663870889428e+01
5.342500000000e+02 -1.674465689380e-01 5.338326362269e-04 2.667636753385e+01
5.345000000000e+02 -1.679870180108e-01 5.442184986659e-04 2.671224997621e+01
5.347500000000e+02 -1.684505409172e-01 5.543936998652e-04 2.674633943220e+01
5.350000000000e+02 -1.688204016298e-01 5.642769885407e-04 2.677862562861e+01
5.352500000000e+02 -1.690797532474e-01 5.737900423363e-04 2.680910471653e+01
5.355000000000e+02 -1.692115575427e-01 5.828576962212e-04 2.683777940806e+01
5.357500000000e+02 -1.691985674688e-01 5.914080772197e-04 2.686465906114e+01
5.360000000000e+02 -1.690233472086e-01 5.993723711049e-04 2.688975947880e+01
5.362500000000e+02 -1.686683989161e-01 6.066847617978e-04 2.691310289335e+01
5.365000000000e+02 -1.681163448536e-01 6.132822584917e-04 2.693471791006e+01
5.367500000000e+02 -1.673501739985e-01 6.191043061360e-04 2.695463910896e+01
5.370000000000e+02 -1.663535456661e-01 6.240927249700e-04 2.697290702278e+01
5.372500000000e+02 -1.651111291331e-01 6.281914114395e-04 2.698956759390e+01
5.375000000000e+02 -1.636089502398e-01 6.313464359392e-04 2.700467205155e+01
5.377500000000e+02 -1.618347498505e-01 6.335060331721e-04 2.701827625193e+01
5.380000000000e+02 -1.597782924988e-01 6.346209954931e-04 2.703044046106e+01
5.382500000000e+02 -1.574316595347e-01 6.346450624039e-04 2.704122862572e+01
5.385000000000e+02 -1.547894695322e-01 6.335356487720e-04 2.705070790698e+01
5.387500000000e+02 -1.518490149731e-01 6.312547092832e-04 2.705894820098e+01
5.390000000000e+02 -1.486103727477e-01 6.277697175131e-04 2.706602131750e+01
5.392500000000e+02 -1.450764064546e-01 6.230548256673e-04 2.707200043208e+01
5.395000000000e+02 -1.412526864647e-01 6.170920861597e-04 2.707695954994e+01
5.397500000000e+02 -1.371474196294e-01 6.098727623629e-04 2.708097261498e+01
5.400000000000e+02 -1.327712734601e-01 6.013985562009e-04 2.708411295430e+01
5.402500000000e+02 -1.281371583810e-01 5.916827110768e-04 2.708645274070e+01
5.405000000000e+02 -1.232600832214e-01 5.807511739320e-04 2.708806207230e+01
5.407500000000e+02 -1.181568724161e-01 5.686432984583e-04 2.708900867192e+01
5.410000000000e+02 -1.128460301347e-01 5.554126459266e-04 2.708935701914e+01
5.412500000000e+02 -1.073475321643e-01 5.411272675354e-04 2.708916791857e+01
5.415000000000e+02 -1.016826319661e-01 5.258696711313e-04 2.708849812496e+01
5.417500000000e+02 -9.587379654195e-02 5.097367582026e-04 2.708739964718e+01
5.420000000000e+02 -8.994457272284e-02 4.928391780457e-04 2.708591947950e+01
5.422500000000e+02 -8.391947182044e-02 4.753003393187e-04 2.708409940739e+01
5.425000000000e+02 -7.782398782529e-02 4.572554491963e-04 2.708197544803e+01
5.427500000000e+02 -7.168445520442e-02 4.388497765623e-04 2.707957799713e+01
5.430000000000e+02 -6.552807006199e-02 4.202371415639e-04 2.707693140198e+01
5.432500000000e+02 -5.938277934473e-02 4.015778440988e-04 2.707405406725e+01
5.435000000000e+02 -5.327720935690e-02 3.830366023845e-04 2.707095836835e+01
5.437500000000e+02 -4.724050523900e-02 3.647802055970e-04 2.706765085898e+01
5.440000000000e+02 -4.130222539083e-02 3.469753481479e-04 2.706413212687e+01
5.442500000000e+02 -3.549209996726e-02 3.297861508382e-04 2.706039706122e+01
5.445000000000e+02 -2.983975910416e-02 3.133717936714e-04 2.705643514949e+01
5.447500000000e+02 -2.437447123666e-02 2.978843373466e-04 2.705223045677e+01
5.450000000000e+02 -1.912477445306e-02 2.834664848327e-04 2.704776200281e+01
5.452500000000e+02 -1.411808315930e-02 2.702495320454e-04 2.704300413845e+01
5.455000000000e+02 -9.380308015646e-03 2.583515156164e-04 2.703792660445e+01
5.457500000000e+02 -4.935401957262e-03 2.478755252294e-04 2.703249514637e+01
5.460000000000e+02 -8.049492764530e-04 2.389082074787e-04 2.702667160027e+01
5.462500000000e+02 2.992268832922e-03 2.315185841019e-04 2.702041453924e+01
5.465000000000e+02 6.440670290260e-03 2.257569777282e-04 2.701367945307e+01
5.467500000000e+02 9.528241152231e-03 2.216543033829e-04 2.700641930587e+01
5.470000000000e+02 1.224686323300e-02 2.192215026688e-04 2.699858491537e+01
5.472500000000e+02 1.459256842802e-02 2.184493787753e-04 2.699012552208e+01
5.475000000000e+02 1.656577186509e-02 2.193085199049e-04 2.698098905977e+01
5.477500000000e+02 1.817138163273e-02 2.217496455080e-04 2.697112283180e+01
5.480000000000e+02 1.941890749304e-02 2.257038332840e-04 2.696047376591e+01
5.482500000000e+02 2.032242069276e-02 2.310835218368e-04 2.694898905837e+01
5.485000000000e+02 2.090053043818e-02 2.377831397932e-04 2.693661641045e+01
5.487500000000e+02 2.117620447007e-02 2.456805778047e-04 2.692330459858e+01
5.490000000000e+02 2.117658575591e-02 2.546383271987e-04 2.690900377881e+01
5.492500000000e+02 2.093275265449e-02 2.645048924655e-04 2.689366576317e+01
5.495000000000e+02 2.047935416102e-02 2.751169182810e-04 2.687724448651e+01
5.497500000000e+02 1.985429559819e-02 2.863007073635e-04 2.685969609809e+01
5.500000000000e+02 1.909827340096e-02 2.978745867042e-04 2.684097937466e+01
5.502500000000e+02 1.825437052559e-02 3.096507436641e-04 2.682105574413e+01
5.505000000000e+02 1.736752124462e-02 3.214378008767e-04 2.679988962686e+01
5.507500000000e+02 1.648403058991e-02 3.330428861690e-04 2.677744841926e+01
5.510000000000e+02 1.565101172687e-02 3.442741261800e-04 2.675370266772e+01
5.512500000000e+02 1.491581420565e-02 3.549431045491e-04 2.672862622047e+01
5.515000000000e+02 1.432546625112e-02 3.648670814573e-04 2.670219615944e+01
5.517500000000e+02 1.392607336578e-02 3.738714443912e-04 2.667439291357e+01
5.520000000000e+02 1.376222911720e-02 3.817918960843e-04 2.664520034211e+01
5.522500000000e+02 1.387643463437e-02 3.884765071789e-04 2.661460571564e+01
5.525000000000e+02 1.430851306659e-02 3.937876338558e-04 2.658259965465e+01
5.527500000000e+02 1.509506136877e-02 3.976039017690e-04 2.654917631929e+01
5.530000000000e+02 1.626889528340e-02 3.998215789756e-04 2.651433320937e+01
5.532500000000e+02 1.785857571640e-02 4.003560016532e-04 2.647807138541e+01
5.535000000000e+02 1.988791067346e-02 3.991425900076e-04 2.644039525522e+01
5.537500000000e+02 2.237558914753e-02 3.961376191144e-04 2.640131280734e+01
5.540000000000e+02 2.533478181905e-02 3.913189838870e-04 2.636083541593e+01
5.542500000000e+02 2.877286760955e-02 3.846863268216e-04 2.631897793598e+01
5.545000000000e+02 3.269124791913e-02 3.762610208474e-04 2.627575881636e+01
5.547500000000e+02 3.708514890544e-02 3.660860836438e-04 2.623119991998e+01
5.550000000000e+02 4.194360027953e-02 3.542255546447e-04 2.618532666866e+01
5.552500000000e+02 4.724944054812e-02 3.407637911026e-04 2.613816798834e+01
5.555000000000e+02 5.297948251550e-02 3.258043192939e-04 2.608975647401e+01
5.557500000000e+02 5.910464400212e-02 3.094688254605e-04 2.604012818275e+01
5.560000000000e+02 6.559027571818e-02 2.918956229335e-04 2.598932275240e+01
5.562500000000e+02 7.239657779062e-02 2.732379074664e-04 2.593738352799e+01
5.565000000000e+02 7.947898544741e-02 2.536621941138e-04 2.588435732744e+01
5.567500000000e+02 8.678874512242e-02 2.333462427951e-04 2.583029455071e+01
5.570000000000e+02 9.427356240714e-02 2.124768457681e-04 2.577524928768e+01
5.572500000000e+02 1.018782013627e-01 1.912478633159e-04 2.571927904647e+01
5.575000000000e+02 1.095452564633e-01 1.698577849931e-04 2.566244483477e+01
5.577500000000e+02 1.172159577939e-01 1.485072603918e-04 2.560481123090e+01
5.580000000000e+02 1.248309262618e-01 1.273968588536e-04 2.554644606676e+01
5.582500000000e+02 1.323310533356e-01 1.067244845777e-04 2.548742050518e+01
5.585000000000e+02 1.396583517364e-01 8.668293059006e-05 2.542780889544e+01
5.587500000000e+02 1.467568081458e-01 6.745747224326e-05 2.536768864643e+01
5.590000000000e+02 1.535732330038e-01 4.922348930766e-05 2.530714004515e+01
5.592500000000e+02 1.600580970723e-01 3.214416479857e-05 2.524624622812e+01
5.595000000000e+02 1.661662946879e-01 1.636839402550e-05 2.518509277400e+01
5.597500000000e+02 1.718578986413e-01 2.028753675082e-06 2.512376761978e+01
5.600000000000e+02 1.770988327057e-01 -1.076030664543e-05 2.506236076720e+01
5.602500000000e+02 1.818614558342e-01 -2.190396620005e-05 2.500096410733e+01
5.605000000000e+02 1.861250763572e-01 -3.132844389040e-05 2.493967094861e+01
5.607500000000e+02 1.898763601187e-01 -3.898201089575e-05 2.487857579126e+01
5.610000000000e+02 1.931095900221e-01 -4.483559203643e-05 2.481777401320e+01
5.612500000000e+02 1.958268705964e-01 -4.888338504156e-05 2.475736136439e+01
5.615000000000e+02 1.980381354239e-01 -5.114280643786e-05 2.469743362253e+01
5.617500000000e+02 1.997610635191e-01 -5.165427961101e-05 2.463808615403e+01
5.620000000000e+02 2.010208411196e-01 -5.048061807235e-05 2.457941343805e+01
5.622500000000e+02 2.018498061549e-01 -4.770612927926e-05 2.452150856996e+01
5.625000000000e+02 2.022869013140e-01 -4.343521355931e-05 2.446446280614e+01
5.627500000000e+02 2.023771013311e-01 -3.779107829569e-05 2.440836498059e+01
5.630000000000e+02 2.021706132765e-01 -3.091365192475e-05 2.435330102400e+01
5.632500000000e+02 2.017219778136e-01 -2.295744093386e-05 2.429935343983e+01
5.635000000000e+02 2.010891663006e-01 -1.408956098043e-05 2.424660073194e+01
5.637500000000e+02 2.003324491935e-01 -4.486840264449e-06 2.419511692801e+01
5.640000000000e+02 1.995133753317e-01 5.666397683730e-06 2.414497103033e+01
5.642500000000e+02 1.986935707178e-01 1.618139787923e-05 2.409622653805e+01
5.645000000000e+02 1.979336597426e-01 2.686741640870e-05 2.404894096473e+01
5.647500000000e+02 1.972921264515e-01 3.753457356367e-05 2.400316539161e+01
5.650000000000e+02 1.968242282819e-01 4.799658594531e-05 2.395894404621e+01
5.652500000000e+02 1.965810241737e-01 5.807317502151e-05 2.391631393192e+01
5.655000000000e+02 1.966084310543e-01 6.759266267605e-05 2.387530448680e+01
5.657500000000e+02 1.969464140184e-01 7.639420111088e-05 2.383593729312e+01
5.660000000000e+02 1.976282897992e-01 8.432984233810e-05 2.379822584836e+01
5.662500000000e+02 1.986801669196e-01 9.126639677499e-05 2.376217537158e+01
5.665000000000e+02 2.001205282604e-01 9.708703659088e-05 2.372778269757e+01
5.667500000000e+02 2.019599756883e-01 1.016926623260e-04 2.369503617929e+01
5.670000000000e+02 2.042011253944e-01 1.050029576617e-04 2.366391574192e+01
5.672500000000e+02 2.068386706749e-01 1.069572255825e-04 2.363439293117e+01
5.675000000000e+02 2.098596239800e-01 1.075148791313e-04 2.360643101815e+01
5.677500000000e+02 2.132436805228e-01 1.066557315739e-04 2.357998526265e+01
5.680000000000e+02 2.169637634822e-01 1.043799612938e-04 2.355500316922e+01
5.682500000000e+02 2.209867157908e-01 1.007077493142e-04 2.353142476088e+01
5.685000000000e+02 2.252740739082e-01 9.567880678877e-05 2.350918309633e+01
5.687500000000e+02 2.297829960020e-01 8.935154213392e-05 2.348820466658e+01
5.690000000000e+02 2.344672569257e-01 8.180196627136e-05 2.346840994181e+01
5.692500000000e+02 2.392783145262e-01 7.312237516268e-05 2.344971395765e+01
5.695000000000e+02 2.441664136805e-01 6.341984838357e-05 2.343202697929e+01
5.697500000000e+02 2.490817472736e-01 5.281437697004e-05 2.341525507166e+01
5.700000000000e+02 2.539755368619e-01 4.143708476687e-05 2.339930098710e+01
5.702500000000e+02 2.588011605252e-01 2.942795068695e-05 2.338406481373e+01
5.705000000000e+02 2.635151783837e-01 1.693347786218e-05 2.336944477085e+01
5.707500000000e+02 2.680783063356e-01 4.104607021800e-06 2.335533802663e+01
5.710000000000e+02 2.724562696088e-01 -8.906070501670e-06 2.334164148040e+01
5.712500000000e+02 2.766205377895e-01 -2.194703703403e-05 2.332825262437e+01
5.715000000000e+02 2.805489511636e-01 -3.487021086118e-05 2.331507015106e+01
5.717500000000e+02 2.842261317210e-01 -4.753358618874e-05 2.330199500335e+01
5.720000000000e+02 2.876437940660e-01 -5.980384323161e-05 2.328893093730e+01
5.722500000000e+02 2.908008482673e-01 -7.155852368496e-05 2.327578534258e+01
5.725000000000e+02 2.937033634627e-01 -8.268830901103e-05 2.326246968805e+01
5.727500000000e+02 2.963643113182e-01 -9.309876518432e-05 2.324890046333e+01
5.730000000000e+02 2.988032173073e-01 -1.027122071018e-04 2.323499954585e+01
5.732500000000e+02 3.010456144896e-01 -1.114690666782e-04 2.322069474840e+01
5.735000000000e+02 3.031223569797e-01 -1.193287575023e-04 2.320592031061e+01
5.737500000000e+02 3.050688155666e-01 -1.262701213449e-04 2.319061704443e+01
5.740000000000e+02 3.069239250044e-01 -1.322916549141e-04 2.317473298988e+01
5.742500000000e+02 3.087291613143e-01 -1.374112335379e-04 2.315822343110e+01
5.745000000000e+02 3.105274356904e-01 -1.416653363244e-04 2.314105117798e+01
5.747500000000e+02 3.123619566096e-01 -1.451078033502e-04 2.312318638071e+01
5.750000000000e+02 3.142750716741e-01 -1.478083138398e-04 2.310460699710e+01
5.752500000000e+02 3.163071284899e-01 -1.498503980646e-04 2.308529855286e+01
5.755000000000e+02 3.184953603805e-01 -1.513290959321e-04 2.306525382651e+01
5.757500000000e+02 3.208728514019e-01 -1.523485436552e-04 2.304447315877e+01
5.760000000000e+02 3.234675639387e-01 -1.530193200649e-04 2.302296404207e+01
5.762500000000e+02 3.263014642395e-01 -1.534553760248e-04 2.300074066137e+01
5.765000000000e+02 3.293897873062e-01 -1.537713153797e-04 2.297782409011e+01
5.767500000000e+02 3.327404366857e-01 -1.540795234128e-04 2.295424165977e+01
5.770000000000e+02 3.363535283044e-01 -1.544873162013e-04 2.293002681857e+01
5.772500000000e+02 3.402211308111e-01 -1.550941805466e-04 2.290521845851e+01
5.775000000000e+02 3.443272367533e-01 -1.559894612758e-04 2.287986096765e+01
5.777500000000e+02 3.486478904200e-01 -1.572499067667e-04 2.285400365573e+01
5.780000000000e+02 3.531515769876e-01 -1.589376922054e-04 2.282770005653e+01
5.782500000000e+02 3.577998444905e-01 -1.610987857540e-04 2.280100807391e+01
5.785000000000e+02 3.625480999420e-01 -1.637614831881e-04 2.277398898644e+01
5.787500000000e+02 3.673466411807e-01 -1.669354837264e-04 2.274670723409e+01
5.790000000000e+02 3.721418668069e-01 -1.706115023756e-04 2.271923013664e+01
5.792500000000e+02 3.768775387367e-01 -1.747609419421e-04 2.269162696399e+01
5.795000000000e+02 3.814962243527e-01 -1.793364205308e-04 2.266396892865e+01
5.797500000000e+02 3.859407075933e-01 -1.842725843935e-04 2.263632849131e+01
5.800000000000e+02 3.901553731770e-01 -1.894874503557e-04 2.260877867679e+01
5.802500000000e+02 3.940875775555e-01 -1.948843952603e-04 2.258139299667e+01
5.805000000000e+02 3.976888462477e-01 -2.003543475385e-04 2.255424468800e+01
5.807500000000e+02 4.009159513563e-01 -2.057785251219e-04 2.252740631148e+01
5.810000000000e+02 4.037318187475e-01 -2.110314656001e-04 2.250094930571e+01
5.812500000000e+02 4.061062318552e-01 -2.159842405464e-04 2.247494332776e+01
5.815000000000e+02 4.080163978118e-01 -2.205081230441e-04 2.244945614348e+01
5.817500000000e+02 4.094473034757e-01 -2.244780520720e-04 2.242455302228e+01
5.820000000000e+02 4.103919238149e-01 -2.277759496026e-04 2.240029616836e+01
5.822500000000e+02 4.108513142126e-01 -2.302940115185e-04 2.237674472864e+01
5.825000000000e+02 4.108345746268e-01 -2.319378051470e-04 2.235395404498e+01
5.827500000000e+02 4.103587227335e-01 -2.326289075469e-04 2.233197573670e+01
5.830000000000e+02 4.094484356405e-01 -2.323071368400e-04 2.231085724481e+01
5.832500000000e+02 4.081357394029e-01 -2.309324549146e-04 2.229064151204e+01
5.835000000000e+02 4.064595453628e-01 -2.284863850789e-04 2.227136713256e+01
5.837500000000e+02 4.044650383885e-01 -2.249729452428e-04 2.225306803559e+01
5.840000000000e+02 4.022029648555e-01 -2.204192012352e-04 2.223577330587e+01
5.842500000000e+02 3.997286777498e-01 -2.148752725656e-04 2.221950745552e+01
5.845000000000e+02 3.971010239881e-01 -2.084140217926e-04 2.220429018861e+01
5.847500000000e+02 3.943810847854e-01 -2.011304057109e-04 2.219013660636e+01
5.850000000000e+02 3.916307559812e-01 -1.931403221489e-04 2.217705703226e+01
5.852500000000e+02 3.889112152280e-01 -1.845790177056e-04 2.216505745857e+01
5.855000000000e+02 3.862813998770e-01 -1.755990712531e-04 2.215413942641e+01
5.857500000000e+02 3.837965588444e-01 -1.663678686516e-04 2.214430033271e+01
5.860000000000e+02 3.815069696708e-01 -1.570646967212e-04 2.213553334781e+01
5.862500000000e+02 3.794568540305e-01 -1.478771827161e-04 2.212782793740e+01
5.865000000000e+02 3.776836792242e-01 -1.389973773208e-04 2.212116985463e+01
5.867500000000e+02 3.762177751112e-01 -1.306173955039e-04 2.211554143749e+01
5.870000000000e+02 3.750823826489e-01 -1.229249384482e-04 2.211092166057e+01
5.872500000000e+02 3.742939611331e-01 -1.160985038173e-04 2.210728668892e+01
5.875000000000e+02 3.738628516536e-01 -1.103029450143e-04 2.210460989424e+01
5.877500000000e+02 3.737940878913e-01 -1.056850188913e-04 2.210286226602e+01
5.880000000000e+02 3.740883106580e-01 -1.023695554487e-04 2.210201242185e+01
5.882500000000e+02 3.747425944279e-01 -1.004566461001e-04 2.210202722580e+01
5.885000000000e+02 3.757511858896e-01 -1.000192593588e-04 2.210287191117e+01
5.887500000000e+02 3.771060393104e-01 -1.011018072768e-04 2.210451014216e+01
5.890000000000e+02 3.787970758648e-01 -1.037195353934e-04 2.210690464775e+01
5.892500000000e+02 3.808122836215e-01 -1.078589277062e-04 2.211001727650e+01
5.895000000000e+02 3.831376282024e-01 -1.134787437907e-04 2.211380909302e+01
5.897500000000e+02 3.857568743791e-01 -1.205115298086e-04 2.211824093742e+01
5.900000000000e+02 3.886514365619e-01 -1.288656307934e-04 2.212327348778e+01
5.902500000000e+02 3.918003232678e-01 -1.384274711071e-04 2.212886728792e+01
5.905000000000e+02 3.951802083406e-01 -1.490637563127e-04 2.213498332589e+01
5.907500000000e+02 3.987656972808e-01 -1.606239772202e-04 2.214158305883e+01
5.910000000000e+02 4.025297172853e-01 -1.729429529932e-04 2.214862845079e+01
5.912500000000e+02 4.064439656160e-01 -1.858434406195e-04 2.215608252618e+01
5.915000000000e+02 4.104793279281e-01 -1.991390431163e-04 2.216390934527e+01
5.917500000000e+02 4.146061088727e-01 -2.126374430790e-04 2.217207433244e+01
5.920000000000e+02 4.187940012564e-01 -2.261439659424e-04 2.218054424723e+01
5.922500000000e+02 4.230117283143e-01 -2.394656419807e-04 2.218928770493e+01
5.925000000000e+02 4.272263262765e-01 -2.524154942951e-04 2.219827520997e+01
5.927500000000e+02 4.314021583778e-01 -2.648169942369e-04 2.220747911980e+01
5.930000000000e+02 4.354998360473e-01 -2.765084972324e-04 2.221687421773e+01
5.932500000000e+02 4.394751845658e-01 -2.873470305416e-04 2.222643736439e+01
5.935000000000e+02 4.432786011564e-01 -2.972114693392e-04 2.223614807945e+01
5.937500000000e+02 4.468549399705e-01 -3.060043855064e-04 2.224598823940e+01
5.940000000000e+02 4.501442124621e-01 -3.136526411252e-04 2.225594236311e+01
5.942500000000e+02 4.530831904040e-01 -3.201065474269e-04 2.226599781540e+01
5.945000000000e+02 4.556078722751e-01 -3.253374704045e-04 2.227614482502e+01
5.947500000000e+02 4.576566787772e-01 -3.293343296881e-04 2.228637644979e+01
5.950000000000e+02 4.591742227673e-01 -3.320995565063e-04 2.229668908127e+01
5.952500000000e+02 4.601151394130e-01 -3.336446353319e-04 2.230708245579e+01
5.955000000000e+02 4.604476404838e-01 -3.339859633324e-04 2.231755970617e+01
5.957500000000e+02 4.601564832578e-01 -3.331418159789e-04 2.232812790416e+01
5.960000000000e+02 4.592448250751e-01 -3.311304290192e-04 2.233879805625e+01
5.962500000000e+02 4.577348923830e-01 -3.279697026289e-04 2.234958541972e+01
5.965000000000e+02 4.556672603064e-01 -3.236783635368e-04 2.236050946271e+01
5.967500000000e+02 4.530989351584e-01 -3.182787463466e-04 2.237159428803e+01
5.970000000000e+02 4.501002945824e-01 -3.118003074921e-04 2.238286852887e+01
5.972500000000e+02 4.467513073277e-01 -3.042836687041e-04 2.239436519353e+01
5.975000000000e+02 4.431374238257e-01 -2.957846822906e-04 2.240612190355e+01
5.977500000000e+02 4.393454278453e-01 -2.863776273321e-04 2.241818033112e+01
5.980000000000e+02 4.354597322817e-01 -2.761575678436e-04 2.243058630027e+01
5.982500000000e+02 4.315592496006e-01 -2.652407704520e-04 2.244338934033e+01
5.985000000000e+02 4.277150429745e-01 -2.537638625381e-04 2.245664221128e+01
5.987500000000e+02 4.239887665160e-01 -2.418816012440e-04 2.247040082272e+01
5.990000000000e+02 4.204317657860e-01 -2.297633087590e-04 2.248472371196e+01
5.992500000000e+02 4.170847546126e-01 -2.175885111492e-04 2.249967155466e+01
5.995000000000e+02 4.139778094270e-01 -2.055416051144e-04 2.251530705803e+01
5.997500000000e+02 4.111306018888e-01 -1.938068753582e-04 2.253169442723e+01
6.000000000000e+02 4.085527575453e-01 -1.825634785958e-04 2.254889911165e+01
6.002500000000e+02 4.062443445725e-01 -1.719807969473e-04 2.256698730066e+01
6.005000000000e+02 4.041965115995e-01 -1.622139640236e-04 2.258602581069e+01
6.007500000000e+02 4.023924896029e-01 -1.533999399142e-04 2.260608156882e+01
6.010000000000e+02 4.008089852574e-01 -1.456536437714e-04 2.262722129886e+01
6.012500000000e+02 3.994181178836e-01 -1.390645026942e-04 2.264951097259e+01
6.015000000000e+02 3.981898038621e-01 -1.336930385396e-04 2.267301558394e+01
6.017500000000e+02 3.970945471729e-01 -1.295679513698e-04 2.269779856882e+01
6.020000000000e+02 3.961063110543e-01 -1.266840714383e-04 2.272392122311e+01
6.022500000000e+02 3.952050866170e-01 -1.250010333068e-04 2.275144238856e+01
6.025000000000e+02 3.943788033289e-01 -1.244437567092e-04 2.278041779628e+01
6.027500000000e+02 3.936241222965e-01 -1.249045207415e-04 2.281089960633e+01
6.030000000000e+02 3.929458550650e-01 -1.262472459410e-04 2.284293575800e+01
6.032500000000e+02 3.923548587267e-01 -1.283134230302e-04 2.287656961791e+01
6.035000000000e+02 3.918645589163e-01 -1.309300373167e-04 2.291183935948e+01
6.037500000000e+02 3.914864434280e-01 -1.339185512622e-04 2.294877738534e+01
6.040000000000e+02 3.912251105185e-01 -1.371037836385e-04 2.298740999542e+01
6.042500000000e+02 3.910736251866e-01 -1.403224626360e-04 2.302775671108e+01
6.045000000000e+02 3.910099786621e-01 -1.434295927210e-04 2.306982998754e+01
6.047500000000e+02 3.909953292363e-01 -1.463028058622e-04 2.311363474809e+01
6.050000000000e+02 3.909744774993e-01 -1.488434326665e-04 2.315916798342e+01
6.052500000000e+02 3.908788119664e-01 -1.509744471392e-04 2.320641863701e+01
6.055000000000e+02 3.906314501893e-01 -1.526357713474e-04 2.325536741099e+01
6.057500000000e+02 3.901540573207e-01 -1.537776449620e-04 2.330598672252e+01
6.060000000000e+02 3.893745689099e-01 -1.543531916463e-04 2.335824094840e+01
6.062500000000e+02 3.882347096881e-01 -1.543115306864e-04 2.341208664952e+01
6.065000000000e+02 3.866963450485e-01 -1.535926477043e-04 2.346747303982e+01
6.067500000000e+02 3.847456763895e-01 -1.521250863521e-04 2.352434247905e+01
6.070000000000e+02 3.823947176936e-01 -1.498271425062e-04 2.358263122023e+01
6.072500000000e+02 3.796796574804e-01 -1.466117042934e-04 2.364227008302e+01
6.075000000000e+02 3.766562513240e-01 -1.423941263648e-04 2.370318510983e+01
6.077500000000e+02 3.733929750459e-01 -1.371026751233e-04 2.376529838888e+01
6.080000000000e+02 3.699625468450e-01 -1.306894569032e-04 2.382852850190e+01
6.082500000000e+02 3.664333207613e-01 -1.231411377443e-04 2.389279115951e+01
6.085000000000e+02 3.628614022178e-01 -1.144870097050e-04 2.395799940273e+01
6.087500000000e+02 3.592848570201e-01 -1.048035463758e-04 2.402406384387e+01
6.090000000000e+02 3.557206890834e-01 -9.421481621240e-05 2.409089276488e+01
6.092500000000e+02 3.521648986390e-01 -8.288784331789e-05 2.415839191358e+01
6.095000000000e+02 3.485957798235e-01 -7.102395256440e-05 2.422646448711e+01
6.097500000000e+02 3.449797112918e-01 -5.884651350278e-05 2.429501091640e+01
6.100000000000e+02 3.412786579648e-01 -4.658674664373e-05 2.436392867038e+01
6.102500000000e+02 3.374583434632e-01 -3.446943969942e-05 2.443311231249e+01
6.105000000000e+02 3.334957542828e-01 -2.270024678570e-05 2.450245350480e+01
6.107500000000e+02 3.293849831074e-01 -1.145535684819e-05 2.457184115672e+01
6.110000000000e+02 3.251406595230e-01 -8.753319539800e-07 2.464116187175e+01
6.112500000000e+02 3.207983632010e-01 8.936729854910e-06 2.471030035424e+01
6.115000000000e+02 3.164121216484e-01 1.791274204170e-05 2.477914001945e+01
6.117500000000e+02 3.120493000921e-01 2.601369893575e-05 2.484756355918e+01
6.120000000000e+02 3.077837354670e-01 3.322130336886e-05 2.491545371587e+01
6.122500000000e+02 3.036879770779e-01 3.952871711069e-05 2.498269387228e+01
6.125000000000e+02 2.998257808016e-01 4.493180981440e-05 2.504916857910e+01
6.127500000000e+02 2.962458885476e-01 4.942236663784e-05 2.511476422404e+01
6.130000000000e+02 2.929777983339e-01 5.298409773862e-05 2.517936932742e+01
6.132500000000e+02 2.900300951077e-01 5.559239695160e-05 2.524287511273e+01
6.135000000000e+02 2.873913999974e-01 5.721685086049e-05 2.530517571473e+01
6.137500000000e+02 2.850336933030e-01 5.782734817606e-05 2.536616870805e+01
6.140000000000e+02 2.829174403609e-01 5.740168574550e-05 2.542575545593e+01
6.142500000000e+02 2.809977175217e-01 5.593381148900e-05 2.548384152108e+01
6.145000000000e+02 2.792304293038e-01 5.344174532900e-05 2.554033732561e+01
6.147500000000e+02 2.775777937299e-01 4.997341693623e-05 2.559515870788e+01
6.150000000000e+02 2.760123558177e-01 4.560979468252e-05 2.564822753897e+01
6.152500000000e+02 2.745190651954e-01 4.046497597903e-05 2.569947255095e+01
6.155000000000e+02 2.730952696224e-01 3.468269900799e-05 2.574882998268e+01
6.157500000000e+02 2.717487283998e-01 2.842999526709e-05 2.579624430490e+01
6.160000000000e+02 2.704940698853e-01 2.188847215720e-05 2.584166878900e+01
6.162500000000e+02 2.693482484417e-01 1.524471953202e-05 2.588506614846e+01
6.165000000000e+02 2.683257433215e-01 8.680299802749e-06 2.592640891914e+01
6.167500000000e+02 2.674341952980e-01 2.362860705310e-06 2.596567974322e+01
6.170000000000e+02 2.666710367275e-01 -3.560617509690e-06 2.600287165062e+01
6.172500000000e+02 2.660216286731e-01 -8.968430989670e-06 2.603798811567e+01
6.175000000000e+02 2.654590529535e-01 -1.376570140193e-05 2.607104303491e+01
6.177500000000e+02 2.649455280612e-01 -1.788316499529e-05 2.610206072571e+01
6.180000000000e+02 2.644352241086e-01 -2.127392355157e-05 2.613107575731e+01
6.182500000000e+02 2.638780297995e-01 -2.390864470294e-05 2.615813275923e+01
6.185000000000e+02 2.632237450056e-01 -2.576993459259e-05 2.618328622730e+01
6.187500000000e+02 2.624261603973e-01 -2.684703952949e-05 2.620660021501e+01
6.190000000000e+02 2.614465006161e-01 -2.713141927365e-05 2.622814797961e+01
6.192500000000e+02 2.602558812195e-01 -2.661374708254e-05 2.624801157651e+01
6.195000000000e+02 2.588364881375e-01 -2.528277636413e-05 2.626628133916e+01
6.197500000000e+02 2.571815069181e-01 -2.312595986966e-05 2.628305527427e+01
6.200000000000e+02 2.552938405007e-01 -2.013169350876e-05 2.629843835105e+01
6.202500000000e+02 2.531838882204e-01 -1.629264275162e-05 2.631254172685e+01
6.205000000000e+02 2.508668213665e-01 -1.160968114794e-05 2.632548182472e+01
6.207500000000e+02 2.483596412372e-01 -6.095702790840e-06 2.633737938431e+01
6.210000000000e+02 2.456784454034e-01 2.213091070240e-07 2.634835849276e+01
6.212500000000e+02 2.428363413426e-01 7.296179509561e-06 2.635854547941e+01
6.215000000000e+02 2.398420438836e-01 1.506611454538e-05 2.636806790787e+01
6.217500000000e+02 2.366994318931e-01 2.345171260132e-05 2.637705352047e+01
6.220000000000e+02 2.334079124423e-01 3.235959088295e-05 2.638562929670e+01
6.222500000000e+02 2.299636666963e-01 4.168597004517e-05 2.639392037263e+01
6.225000000000e+02 2.263612474618e-01 5.132141721874e-05 2.640204926973e+01
6.227500000000e+02 2.225956560605e-01 6.115549609428e-05 2.641013487387e+01
6.230000000000e+02 2.186641787132e-01 7.108171887465e-05 2.641829179036e+01
6.232500000000e+02 2.145681844625e-01 8.100142563577e-05 2.642662939126e+01
6.235000000000e+02 2.103142158972e-01 9.082720127635e-05 2.643525126040e+01
6.237500000000e+02 2.059146204720e-01 1.004847992193e-04 2.644425445631e+01
6.240000000000e+02 2.013875051007e-01 1.099139404728e-04 2.645372874937e+01
6.242500000000e+02 1.967559350341e-01 1.190681326558e-04 2.646375626989e+01
6.245000000000e+02 1.920467936144e-01 1.279133021663e-04 2.647441071897e+01
6.247500000000e+02 1.872891490883e-01 1.364259099762e-04 2.648575696158e+01
6.250000000000e+02 1.825124588621e-01 1.445906637360e-04 2.649785071308e+01
6.252500000000e+02 1.777449074688e-01 1.523980409685e-04 2.651073793573e+01
6.255000000000e+02 1.730118346589e-01 1.598422724461e-04 2.652445463042e+01
6.257500000000e+02 1.683345283738e-01 1.669194000428e-04 2.653902675157e+01
6.260000000000e+02 1.637295336294e-01 1.736260739205e-04 2.655446978642e+01
6.262500000000e+02 1.592083411745e-01 1.799594323623e-04 2.657078887080e+01
6.265000000000e+02 1.547775853609e-01 1.859168336149e-04 2.658797868256e+01
6.267500000000e+02 1.504395923582e-01 1.914963850392e-04 2.660602372714e+01
6.270000000000e+02 1.461932814976e-01 1.966978751175e-04 2.662489816299e+01
6.272500000000e+02 1.420351544034e-01 2.015237098409e-04 2.664456640678e+01
6.275000000000e+02 1.379604031957e-01 2.059799738132e-04 2.666498304244e+01
6.277500000000e+02 1.339638844858e-01 2.100770755622e-04 2.668609354903e+01
6.280000000000e+02 1.300409693690e-01 2.138303584497e-04 2.670783435738e+01
6.282500000000e+02 1.261881325410e-01 2.172599766147e-04 2.673013365234e+01
6.285000000000e+02 1.224032881631e-01 2.203907406587e-04 2.675291159372e+01
6.287500000000e+02 1.186858529102e-01 2.232513051154e-04 2.677608100358e+01
6.290000000000e+02 1.150365774948e-01 2.258730476684e-04 2.679954809298e+01
6.292500000000e+02 1.114571801503e-01 2.282890967965e-04 2.682321282204e+01
6.295000000000e+02 1.079498849747e-01 2.305327600479e-04 2.684696989687e+01
6.297500000000e+02 1.045168856652e-01 2.326365450896e-04 2.687070921499e+01
6.300000000000e+02 1.011598615430e-01 2.346309492509e-04 2.689431675184e+01
6.302500000000e+02 9.787955981000e-02 2.365436908827e-04 2.691767526153e+01
6.305000000000e+02 9.467551772468e-02 2.383990726359e-04 2.694066522380e+01
6.307500000000e+02 9.154592295911e-02 2.402179720979e-04 2.696316541349e+01
6.310000000000e+02 8.848764180248e-02 2.420179192264e-04 2.698505385917e+01
6.312500000000e+02 8.549639212751e-02 2.438134044355e-04 2.700620876342e+01
6.315000000000e+02 8.256701360351e-02 2.456167043397e-04 2.702650915986e+01
6.317500000000e+02 7.969383188418e-02 2.474385470410e-04 2.704583585772e+01
6.320000000000e+02 7.687103961136e-02 2.492888775513e-04 2.706407237880e+01
6.322500000000e+02 7.409305983812e-02 2.511778243894e-04 2.708110562081e+01
6.325000000000e+02 7.135485853890e-02 2.531163086012e-04 2.709682676796e+01
6.327500000000e+02 6.865215000091e-02 2.551165622099e-04 2.711113218182e+01
6.330000000000e+02 6.598150824635e-02 2.571926053491e-04 2.712392399658e+01
6.332500000000e+02 6.334034486924e-02 2.593603322512e-04 2.713511094283e+01
6.335000000000e+02 6.072675008255e-02 2.616374475925e-04 2.714460908871e+01
6.337500000000e+02 5.813927955532e-02 2.640432771534e-04 2.715234229387e+01
6.340000000000e+02 5.557658735944e-02 2.665983318779e-04 2.715824294303e+01
6.342500000000e+02 5.303709787772e-02 2.693238321340e-04 2.716225223554e+01
6.345000000000e+02 5.051855963370e-02 2.722411111174e-04 2.716432074488e+01
6.347500000000e+02 4.801773339053e-02 2.753709979550e-04 2.716440853970e+01
6.350000000000e+02 4.552999736613e-02 2.787332607957e-04 2.716248555744e+01
6.352500000000e+02 4.304916306974e-02 2.823460140169e-04 2.715853154240e+01
6.355000000000e+02 4.056729519267e-02 2.862252502565e-04 2.715253612400e+01
6.357500000000e+02 3.807461878180e-02 2.903845131620e-04 2.714449878430e+01
6.360000000000e+02 3.555964849759e-02 2.948345117672e-04 2.713442852839e+01
6.362500000000e+02 3.300929773619e-02 2.995829817925e-04 2.712234370132e+01
6.365000000000e+02 3.040915601929e-02 3.046345278794e-04 2.710827157088e+01
6.367500000000e+02 2.774375096662e-02 3.099906693244e-04 2.709224796935e+01
6.370000000000e+02 2.499701185704e-02 3.156497175180e-04 2.707431663522e+01
6.372500000000e+02 2.215264221096e-02 3.216068820826e-04 2.705452868553e+01
6.375000000000e+02 1.919449040828e-02 3.278544134745e-04 2.703294205250e+01
6.377500000000e+02 1.610708144806e-02 3.343814622059e-04 2.700962060150e+01
6.380000000000e+02 1.287589819713e-02 3.411743539569e-04 2.698463357835e+01
6.382500000000e+02 9.487792789387e-03 3.482165738195e-04 2.695805477348e+01
6.385000000000e+02 5.931343647249e-03 3.554887383073e-04 2.692996165309e+01
6.387500000000e+02 2.197015660336e-03 3.629687780277e-04 2.690043477765e+01
6.390000000000e+02 -1.722508231634e-03 3.706318598796e-04 2.686955680125e+01
6.392500000000e+02 -5.832285643834e-03 3.784506046999e-04 2.683741194925e+01
6.395000000000e+02 -1.013488209621e-02 3.863950434475e-04 2.680408506690e+01
6.397500000000e+02 -1.463041709318e-02 3.944329127174e-04 2.676966117721e+01
6.400000000000e+02 -1.931642256479e-02 4.025297263682e-04 2.673422461351e+01
6.402500000000e+02 -2.418794487920e-02 4.106491419902e-04 2.669785869258e+01
6.405000000000e+02 -2.923748941980e-02 4.187534373528e-04 2.666064499466e+01
6.407500000000e+02 -3.445511472776e-02 4.268038745014e-04 2.662266301307e+01
6.410000000000e+02 -3.982853364402e-02 4.347611688090e-04 2.658398987337e+01
6.412500000000e+02 -4.534316033756e-02 4.425861231489e-04 2.654469984590e+01
6.415000000000e+02 -5.098226532464e-02 4.502403079573e-04 2.650486419794e+01
6.417500000000e+02 -5.672713673304e-02 4.576867385789e-04 2.646455111110e+01
6.420000000000e+02 -6.255721186495e-02 4.648906850679e-04 2.642382535312e+01
6.422500000000e+02 -6.845031274126e-02 4.718201108681e-04 2.638274846037e+01
6.425000000000e+02 -7.438283640848e-02 4.784466448968e-04 2.634137849071e+01
6.427500000000e+02 -8.033002583634e-02 4.847460761286e-04 2.629977029543e+01
6.430000000000e+02 -8.626622553739e-02 4.906990307602e-04 2.625797536261e+01
6.432500000000e+02 -9.216518625910e-02 4.962912759613e-04 2.621604215643e+01
6.435000000000e+02 -9.800038233790e-02 5.015142521486e-04 2.617401602142e+01
6.437500000000e+02 -1.037453398355e-01 5.063650942163e-04 2.613193957154e+01
6.440000000000e+02 -1.093740038320e-01 5.108469369954e-04 2.608985262893e+01
6.442500000000e+02 -1.148610794839e-01 5.149686635664e-04 2.604779262767e+01
6.445000000000e+02 -1.201824192504e-01 5.187448699337e-04 2.600579457878e+01
6.447500000000e+02 -1.253153582669e-01 5.221953313148e-04 2.596389146097e+01
6.450000000000e+02 -1.302390950338e-01 5.253448364366e-04 2.592211418007e+01
6.452500000000e+02 -1.349349869241e-01 5.282223582788e-04 2.588049194861e+01
6.455000000000e+02 -1.393868947516e-01 5.308606531949e-04 2.583905223392e+01
6.457500000000e+02 -1.435814425683e-01 5.332954427881e-04 2.579782098536e+01
6.460000000000e+02 -1.475082529452e-01 5.355645829623e-04 2.575682280871e+01
6.462500000000e+02 -1.511601833788e-01 5.377074755186e-04 2.571608089010e+01
6.465000000000e+02 -1.545334638947e-01 5.397640601485e-04 2.567561726189e+01
6.467500000000e+02 -1.576278510864e-01 5.417742230927e-04 2.563545269310e+01
6.470000000000e+02 -1.604467021382e-01 5.437769301007e-04 2.559560679748e+01
6.472500000000e+02 -1.629970088390e-01 5.458094396732e-04 2.555609812381e+01
6.475000000000e+02 -1.652894119035e-01 5.479067719773e-04 2.551694400812e+01
6.477500000000e+02 -1.673381406922e-01 5.501009049757e-04 2.547816074661e+01
6.480000000000e+02 -1.691609306015e-01 5.524203937099e-04 2.543976340911e+01
6.482500000000e+02 -1.707788792180e-01 5.548897020457e-04 2.540176597683e+01
6.485000000000e+02 -1.722162732584e-01 5.575289212282e-04 2.536418124798e+01
6.487500000000e+02 -1.735003525281e-01 5.603534557000e-04 2.532702075193e+01
6.490000000000e+02 -1.746610599435e-01 5.633737278308e-04 2.529029486637e+01
6.492500000000e+02 -1.757307087120e-01 5.665951099494e-04 2.525401262412e+01
6.495000000000e+02 -1.767436667896e-01 5.700178421224e-04 2.521818184525e+01
6.497500000000e+02 -1.777359262410e-01 5.736370808014e-04 2.518280895147e+01
6.500000000000e+02 -1.787447081574e-01 5.774430346244e-04 2.514789908054e+01
6.502500000000e+02 -1.798079724469e-01 5.814212068017e-04 2.511345600585e+01
6.505000000000e+02 -1.809638690818e-01 5.855526844343e-04 2.507948206212e+01
6.507500000000e+02 -1.822502455145e-01 5.898146105796e-04 2.504597825983e+01
6.510000000000e+02 -1.837039999984e-01 5.941806638639e-04 2.501294414416e+01
6.512500000000e+02 -1.853605023052e-01 5.986216977566e-04 2.498037783712e+01
6.515000000000e+02 -1.872530171034e-01 6.031065026706e-04 2.494827608130e+01
6.517500000000e+02 -1.894120091066e-01 6.076024880886e-04 2.491663410941e+01
6.520000000000e+02 -1.918646334916e-01 6.120766247367e-04 2.488544577343e+01
6.522500000000e+02 -1.946340620899e-01 6.164961837292e-04 2.485470341361e+01
6.525000000000e+02 -1.977390321908e-01 6.208297163720e-04 2.482439797866e+01
6.527500000000e+02 -2.011932561049e-01 6.250477694500e-04 2.479451891492e+01
6.530000000000e+02 -2.050050637897e-01 6.291237898349e-04 2.476505427155e+01
6.532500000000e+02 -2.091769990253e-01 6.330348038324e-04 2.473599067170e+01
6.535000000000e+02 -2.137054924737e-01 6.367619999584e-04 2.470731328636e+01
6.537500000000e+02 -2.185807272260e-01 6.402913567775e-04 2.467900593267e+01
6.540000000000e+02 -2.237864813910e-01 6.436139846083e-04 2.465105104168e+01
6.542500000000e+02 -2.293001348505e-01 6.467264177986e-04 2.462342970022e+01
6.545000000000e+02 -2.350927319971e-01 6.496307024955e-04 2.459612163667e+01
6.547500000000e+02 -2.411292428078e-01 6.523344415842e-04 2.456910530959e+01
6.550000000000e+02 -2.473688175894e-01 6.548505367447e-04 2.454235784878e+01
6.552500000000e+02 -2.537652792768e-01 6.571969184346e-04 2.451585514795e+01
6.555000000000e+02 -2.602676270855e-01 6.593960124423e-04 2.448957180663e+01
6.557500000000e+02 -2.668207434492e-01 6.614741464307e-04 2.446348120247e+01
6.560000000000e+02 -2.733661439541e-01 6.634607827546e-04 2.443755543556e+01
6.562500000000e+02 -2.798428818512e-01 6.653876559410e-04 2.441176538193e+01
6.565000000000e+02 -2.861885131959e-01 6.672878329079e-04 2.438608064189e+01
6.567500000000e+02 -2.923401648258e-01 6.691946992548e-04 2.436046954826e+01
6.570000000000e+02 -2.982356566974e-01 6.711408740044e-04 2.433489917843e+01
6.572500000000e+02 -3.038146901213e-01 6.731571796472e-04 2.430933529641e+01
6.575000000000e+02 -3.090200420582e-01 6.752714551682e-04 2.428374239795e+01
6.577500000000e+02 -3.137988106898e-01 6.775078792344e-04 2.425808365898e+01
6.580000000000e+02 -3.181035954599e-01 6.798857865119e-04 2.423232099395e+01
6.582500000000e+02 -3.218937007174e-01 6.824189536140e-04 2.420641503381e+01
6.585000000000e+02 -3.251362112856e-01 6.851148281762e-04 2.418032519819e+01
6.587500000000e+02 -3.278070234338e-01 6.879740649397e-04 2.415400974867e+01
6.590000000000e+02 -3.298917618056e-01 6.909903564053e-04 2.412742585814e+01
6.592500000000e+02 -3.313865008486e-01 6.941500832559e-04 2.410052976002e+01
6.595000000000e+02 -3.322984078651e-01 6.974325169899e-04 2.407327686442e+01
6.597500000000e+02 -3.326461073405e-01 7.008102343750e-04 2.404562197560e+01
6.600000000000e+02 -3.324599197267e-01 7.042498287362e-04 2.401751949291e+01
6.602500000000e+02 -3.317817968392e-01 7.077126214517e-04 2.398892367858e+01
6.605000000000e+02 -3.306650026614e-01 7.111558771055e-04 2.395978897699e+01
6.607500000000e+02 -3.291735622595e-01 7.145343949133e-04 2.393007033493e+01
6.610000000000e+02 -3.273813769466e-01 7.178019100945e-04 2.389972359111e+01
6.612500000000e+02 -3.253710950426e-01 7.209129822016e-04 2.386870587132e+01
6.615000000000e+02 -3.232327156267e-01 7.238248060465e-04 2.383697604112e+01
6.617500000000e+02 -3.210619811320e-01 7.264993927470e-04 2.380449513615e+01
6.620000000000e+02 -3.189585552665e-01 7.289055348688e-04 2.377122685107e+01
6.622500000000e+02 -3.170240568858e-01 7.310206741700e-04 2.373713799797e+01
6.625000000000e+02 -3.153599749182e-01 7.328328446907e-04 2.370219898960e+01
6.627500000000e+02 -3.140655091860e-01 7.343422551394e-04 2.366638429207e+01
6.630000000000e+02 -3.132354081243e-01 7.355625832841e-04 2.362967287624e+01
6.632500000000e+02 -3.129577944244e-01 7.365220617274e-04 2.359204864537e+01
6.635000000000e+02 -3.133120903887e-01 7.372640190820e-04 2.355350082072e+01
6.637500000000e+02 -3.143670791210e-01 7.378469634642e-04 2.351402426666e+01
6.640000000000e+02 -3.161790804769e-01 7.383443040709e-04 2.347361982756e+01
6.642500000000e+02 -3.187904343832e-01 7.388433383998e-04 2.343229451871e+01
6.645000000000e+02 -3.222281506107e-01 7.394437788122e-04 2.339006175984e+01
6.647500000000e+02 -3.265029795779e-01 7.402557498739e-04 2.334694143146e+01
6.650000000000e+02 -3.316087167021e-01 7.413972290589e-04 2.330295997167e+01
6.652500000000e+02 -3.375219623491e-01 7.429910450170e-04 2.325815033174e+01
6.655000000000e+02 -3.442022841155e-01 7.451615129424e-04 2.321255184521e+01
6.657500000000e+02 -3.515927224309e-01 7.480306025987e-04 2.316621012815e+01
6.660000000000e+02 -3.596207977232e-01 7.517139845124e-04 2.311917679219e+01
6.662500000000e+02 -3.681998890157e-01 7.563169939423e-04 2.307150918042e+01
6.665000000000e+02 -3.772310178436e-01 7.619304953147e-04 2.302327000300e+01
6.667500000000e+02 -3.866049899387e-01 7.686268167134e-04 2.297452693515e+01
6.670000000000e+02 -3.962048859046e-01 7.764561930400e-04 2.292535213403e+01
6.672500000000e+02 -4.059087482626e-01 7.854432872164e-04 2.287582180595e+01
6.675000000000e+02 -4.155925108128e-01 7.955845006025e-04 2.282601567319e+01
6.677500000000e+02 -4.251330221477e-01 8.068460332420e-04 2.277601637566e+01
6.680000000000e+02 -4.344110253707e-01 8.191621867434e-04 2.272590903967e+01
6.682500000000e+02 -4.433141196371e-01 8.324354023796e-04 2.267578060099e+01
6.685000000000e+02 -4.517394631943e-01 8.465365877649e-04 2.262571940747e+01
6.687500000000e+02 -4.595962493159e-01 8.613066599537e-04 2.257581457756e+01
6.690000000000e+02 -4.668077717516e-01 8.765591725547e-04 2.252615555759e+01
6.692500000000e+02 -4.733130596827e-01 8.920838956227e-04 2.247683170631e+01
6.695000000000e+02 -4.790680236183e-01 9.076514346134e-04 2.242793176254e+01
6.697500000000e+02 -4.840460439200e-01 9.230185262793e-04 2.237954357287e+01
6.700000000000e+02 -4.882380227832e-01 9.379342661024e-04 2.233175371260e+01
6.702500000000e+02 -4.916518768746e-01 9.521467281231e-04 2.228464716433e+01
6.705000000000e+02 -4.943115134308e-01 9.654099683949e-04 2.223830717125e+01
6.707500000000e+02 -4.962553202001e-01 9.774912794579e-04 2.219281500471e+01
6.710000000000e+02 -4.975342314507e-01 9.881781444052e-04 2.214824985243e+01
6.712500000000e+02 -4.982094508677e-01 9.972847182481e-04 2.210468874201e+01
6.715000000000e+02 -4.983499026988e-01 1.004658200684e-03 2.206220652449e+01
6.717500000000e+02 -4.980295125534e-01 1.010184073558e-03 2.202087583156e+01
6.720000000000e+02 -4.973244311971e-01 1.013790514782e-03 2.198076720243e+01
6.722500000000e+02 -4.963102894603e-01 1.015451427548e-03 2.194194910026e+01
6.725000000000e+02 -4.950596125287e-01 1.015188207008e-03 2.190448802892e+01
6.727500000000e+02 -4.936394764465e-01 1.013069798020e-03 2.186844859064e+01
6.730000000000e+02 -4.921095717013e-01 1.009211582799e-03 2.183389364734e+01
6.732500000000e+02 -4.905207025123e-01 1.003772426377e-03 2.180088437481e+01
6.735000000000e+02 -4.889138128229e-01 9.969501215133e-04 2.176948029512e+01
6.737500000000e+02 -4.873196823513e-01 9.889757889908e-04 2.173973938414e+01
6.740000000000e+02 -4.857591670452e-01 9.801064989506e-04 2.171171797623e+01
6.742500000000e+02 -4.842441773790e-01 9.706173977342e-04 2.168547077989e+01
6.745000000000e+02 -4.827792015966e-01 9.607927228686e-04 2.166105072850e+01
6.747500000000e+02 -4.813633635737e-01 9.509164476730e-04 2.163850877668e+01
6.750000000000e+02 -4.799929542766e-01 9.412631746567e-04 2.161789372112e+01
6.752500000000e+02 -4.786641440353e-01 9.320890783580e-04 2.159925187618e+01
6.755000000000e+02 -4.773757865630e-01 9.236238202719e-04 2.158262672570e+01
6.757500000000e+02 -4.761320718613e-01 9.160636479506e-04 2.156805855546e+01
6.760000000000e+02 -4.749447944723e-01 9.095658728837e-04 2.155558399264e+01
6.762500000000e+02 -4.738351405397e-01 9.042453556231e-04 2.154523564339e+01
6.765000000000e+02 -4.728347108509e-01 9.001726921849e-04 2.153704160561e+01
6.767500000000e+02 -4.719857597807e-01 8.973745231617e-04 2.153102507287e+01
6.770000000000e+02 -4.713405535693e-01 8.958358008525e-04 2.152720396100e+01
6.772500000000e+02 -4.709598374949e-01 8.955038319746e-04 2.152559056018e+01
6.775000000000e+02 -4.709104825569e-01 8.962939451690e-04 2.152619127985e+01
6.777500000000e+02 -4.712624162230e-01 8.980963717757e-04 2.152900639668e+01
6.780000000000e+02 -4.720849996899e-01 9.007840522360e-04 2.153402997450e+01
6.782500000000e+02 -4.734430494823e-01 9.042207848741e-04 2.154124976535e+01
6.785000000000e+02 -4.753927644494e-01 9.082694156098e-04 2.155064718349e+01
6.787500000000e+02 -4.779777399874e-01 9.127994759773e-04 2.156219740447e+01
6.790000000000e+02 -4.812253694198e-01 9.176938947837e-04 2.157586945490e+01
6.792500000000e+02 -4.851438474883e-01 9.228544558764e-04 2.159162632068e+01
6.795000000000e+02 -4.897199079695e-01 9.282055318689e-04 2.160942517973e+01
6.797500000000e+02 -4.949175432574e-01 9.336960575460e-04 2.162921756708e+01
6.800000000000e+02 -5.006777880624e-01 9.392996089448e-04 2.165094954262e+01
6.802500000000e+02 -5.069195661984e-01 9.450123612241e-04 2.167456195962e+01
6.805000000000e+02 -5.135417315407e-01 9.508494001518e-04 2.169999063487e+01
6.807500000000e+02 -5.204261673154e-01 9.568393250694e-04 2.172716656490e+01
6.810000000000e+02 -5.274418704503e-01 9.630177105831e-04 2.175601614507e+01
6.812500000000e+02 -5.344498782628e-01 9.694198821067e-04 2.178646134557e+01
6.815000000000e+02 -5.413087312585e-01 9.760729898041e-04 2.181841998290e+01
6.817500000000e+02 -5.478802881801e-01 9.829886978170e-04 2.185180592449e+01
6.820000000000e+02 -5.540354963465e-01 9.901566919297e-04 2.188652933964e+01
6.822500000000e+02 -5.596597686367e-01 9.975395919391e-04 2.192249699592e+01
6.825000000000e+02 -5.646576393061e-01 1.005069807351e-03 2.195961259356e+01
6.827500000000e+02 -5.689563522362e-01 1.012648764428e-03 2.199777711648e+01
6.830000000000e+02 -5.725080658720e-01 1.020148228966e-03 2.203688936272e+01
6.832500000000e+02 -5.752906147219e-01 1.027414642983e-03 2.207684640929e+01
6.835000000000e+02 -5.773065880907e-01 1.034275163751e-03 2.211754433342e+01
6.837500000000e+02 -5.785809680302e-01 1.040546150047e-03 2.215887887587e+01
6.840000000000e+02 -5.791573663700e-01 1.046042593105e-03 2.220074630688e+01
6.842500000000e+02 -5.790932400791e-01 1.050588136306e-03 2.224304437631e+01
6.845000000000e+02 -5.784545838579e-01 1.054025434319e-03 2.228567323080e+01
6.847500000000e+02 -5.773104205607e-01 1.056225212537e-03 2.232853651771e+01
6.850000000000e+02 -5.757277384181e-01 1.057093708842e-03 2.237154238913e+01
6.852500000000e+02 -5.737672574015e-01 1.056578128990e-03 2.241460447693e+01
6.855000000000e+02 -5.714803539898e-01 1.054669248755e-03 2.245764288172e+01
6.857500000000e+02 -5.689074489476e-01 1.051401228621e-03 2.250058493237e+01
6.860000000000e+02 -5.660778457200e-01 1.046848679302e-03 2.254336586537e+01
6.862500000000e+02 -5.630109496302e-01 1.041121306054e-03 2.258592928541e+01
6.865000000000e+02 -5.597186272686e-01 1.034356647696e-03 2.262822747263e+01
6.867500000000e+02 -5.562083229181e-01 1.026711508103e-03 2.267022142598e+01
6.870000000000e+02 -5.524865608781e-01 1.018353020304e-03 2.271188083214e+01
6.872500000000e+02 -5.485623575654e-01 1.009449804807e-03 2.275318376286e+01
6.875000000000e+02 -5.444501995378e-01 1.000164099134e-03 2.279411631544e+01
6.877500000000e+02 -5.401722321226e-01 9.906451979514e-04 2.283467209977e+01
6.880000000000e+02 -5.357595554127e-01 9.810248976048e-04 2.287485171266e+01
6.882500000000e+02 -5.312523807544e-01 9.714145688423e-04 2.291466209224e+01
6.885000000000e+02 -5.266992654640e-01 9.619045668852e-04 2.295411594781e+01
6.887500000000e+02 -5.221552995029e-01 9.525651072543e-04 2.299323108659e+01
6.890000000000e+02 -5.176796586521e-01 9.434488544398e-04 2.303202982302e+01
6.892500000000e+02 -5.133325199343e-01 9.345942696067e-04 2.307053833996e+01
6.895000000000e+02 -5.091716747069e-01 9.260299783719e-04 2.310878609125e+01
6.897500000000e+02 -5.052491332114e-01 9.177794724882e-04 2.314680517422e+01
6.900000000000e+02 -5.016078368211e-01 9.098650894623e-04 2.318462973397e+01
6.902500000000e+02 -4.982787902205e-01 9.023114645422e-04 2.322229533239e+01
6.905000000000e+02 -4.952789338089e-01 8.951481533418e-04 2.325983830644e+01
6.907500000000e+02 -4.926098218339e-01 8.884106434883e-04 2.329729511588e+01
6.910000000000e+02 -4.902574313594e-01 8.821399605592e-04 2.333470165980e+01
6.912500000000e+02 -4.881931475629e-01 8.763805913280e-04 2.337209258578e+01
6.915000000000e+02 -4.863760069194e-01 8.711770059720e-04 2.340950056663e+01
6.917500000000e+02 -4.847560413937e-01 8.665686274397e-04 2.344695558700e+01
6.920000000000e+02 -4.832786242224e-01 8.625842829151e-04 2.348448421105e+01
6.922500000000e+02 -4.818893201205e-01 8.592363456261e-04 2.352210890125e+01
6.925000000000e+02 -4.805388726221e-01 8.565157996336e-04 2.355984734607e+01
6.927500000000e+02 -4.791877215012e-01 8.543878131915e-04 2.359771193265e+01
6.930000000000e+02 -4.778095720193e-01 8.527897869305e-04 2.363570923669e+01
6.932500000000e+02 -4.763934050395e-01 8.516317830365e-04 2.367383971981e+01
6.935000000000e+02 -4.749436432162e-01 8.507999172701e-04 2.371209759592e+01
6.937500000000e+02 -4.734783331958e-01 8.501621128545e-04 2.375047084620e+01
6.940000000000e+02 -4.720253966820e-01 8.495768739090e-04 2.378894153671e+01
6.942500000000e+02 -4.706173968430e-01 8.489032894609e-04 2.382748624582e+01
6.945000000000e+02 -4.692854270551e-01 8.480119466477e-04 2.386607682057e+01
6.947500000000e+02 -4.680529333710e-01 8.467949999449e-04 2.390468118564e+01
6.950000000000e+02 -4.669303625911e-01 8.451744850800e-04 2.394326437385e+01
6.952500000000e+02 -4.659114546032e-01 8.431076147174e-04 2.398178957089e+01
6.955000000000e+02 -4.649718106181e-01 8.405884421756e-04 2.402021921047e+01
6.957500000000e+02 -4.640700147161e-01 8.376452760400e-04 2.405851591285e+01
6.960000000000e+02 -4.631513102718e-01 8.343345654482e-04 2.409664336695e+01
6.962500000000e+02 -4.621533352896e-01 8.307316975334e-04 2.413456697366e+01
6.965000000000e+02 -4.610131700878e-01 8.269200771041e-04 2.417225427637e+01
6.967500000000e+02 -4.596747214707e-01 8.229801323798e-04 2.420967519355e+01
6.970000000000e+02 -4.580953169809e-01 8.189792877825e-04 2.424680193890e+01
6.972500000000e+02 -4.562506564485e-01 8.149649562331e-04 2.428360884959e+01
6.975000000000e+02 -4.541373405729e-01 8.109611472648e-04 2.432007209847e+01
6.977500000000e+02 -4.517725798024e-01 8.069688275473e-04 2.435616924502e+01
6.980000000000e+02 -4.491912597941e-01 8.029705381192e-04 2.439187891155e+01
6.982500000000e+02 -4.464407640771e-01 7.989380480364e-04 2.442718053334e+01
6.985000000000e+02 -4.435743922827e-01 7.948417955880e-04 2.446205421911e+01
6.987500000000e+02 -4.406443946982e-01 7.906606157528e-04 2.449648076516e+01
6.990000000000e+02 -4.376957716260e-01 7.863905281886e-04 2.453044200361e+01
6.992500000000e+02 -4.347616548465e-01 7.820504785285e-04 2.456392115077e+01
6.995000000000e+02 -4.318610513208e-01 7.776848780338e-04 2.459690349350e+01
6.997500000000e+02 -4.289991064099e-01 7.733618180004e-04 2.462937697119e+01
7.000000000000e+02 -4.261698375919e-01 7.691678819572e-04 2.466133298881e+01
7.002500000000e+02 -4.233607122341e-01 7.651997845942e-04 2.469276696771e+01
7.005000000000e+02 -4.205583242617e-01 7.615545763216e-04 2.472367890781e+01
7.007500000000e+02 -4.177541523013e-01 7.583196421840e-04 2.475407380283e+01
7.010000000000e+02 -4.149494688889e-01 7.555640271219e-04 2.478396168104e+01
7.012500000000e+02 -4.121585918210e-01 7.533324231291e-04 2.481335758616e+01
7.015000000000e+02 -4.094099718082e-01 7.516425435198e-04 2.484228127546e+01
7.017500000000e+02 -4.067449529445e-01 7.504862144877e-04 2.487075674278e+01
7.020000000000e+02 -4.042143934276e-01 7.498338603592e-04 2.489881170501e+01
7.022500000000e+02 -4.018737106443e-01 7.496416494894e-04 2.492647689306e+01
7.025000000000e+02 -3.997770461235e-01 7.498600712876e-04 2.495378549926e+01
7.027500000000e+02 -3.979714165297e-01 7.504425809147e-04 2.498077271421e+01
7.030000000000e+02 -3.964917251334e-01 7.513531463301e-04 2.500747524107e+01
7.032500000000e+02 -3.953571753736e-01 7.525713078532e-04 2.503393120164e+01
7.035000000000e+02 -3.945696479651e-01 7.540944855421e-04 2.506017994771e+01
7.037500000000e+02 -3.941139801144e-01 7.559368369001e-04 2.508626226732e+01
7.040000000000e+02 -3.939601339309e-01 7.581253874565e-04 2.511222043253e+01
7.042500000000e+02 -3.940666706180e-01 7.606938267969e-04 2.513809844613e+01
7.045000000000e+02 -3.943849767365e-01 7.636750658907e-04 2.516394225801e+01
7.047500000000e+02 -3.948636709348e-01 7.670938723150e-04 2.518979971218e+01
7.050000000000e+02 -3.954523772853e-01 7.709603012865e-04 2.521572060937e+01
7.052500000000e+02 -3.961046268203e-01 7.752650586501e-04 2.524175632534e+01
7.055000000000e+02 -3.967793996137e-01 7.799770681857e-04 2.526795943449e+01
7.057500000000e+02 -3.974413936013e-01 7.850435965049e-04 2.529438304622e+01
7.060000000000e+02 -3.980600770850e-01 7.903925070552e-04 2.532108012026e+01
7.062500000000e+02 -3.986080120983e-01 7.959363586523e-04 2.534810247411e+01
7.065000000000e+02 -3.990586906075e-01 8.015773415857e-04 2.537549998421e+01
7.067500000000e+02 -3.993844920652e-01 8.072123963592e-04 2.540331969215e+01
7.070000000000e+02 -3.995551224463e-01 8.127377708104e-04 2.543160501198e+01
7.072500000000e+02 -3.995367884910e-01 8.180524231605e-04 2.546039515939e+01
7.075000000000e+02 -3.992923668206e-01 8.230600169620e-04 2.548972454810e+01
7.077500000000e+02 -3.987823971530e-01 8.276693833088e-04 2.551962251050e+01
7.080000000000e+02 -3.979668300357e-01 8.317937928620e-04 2.555011318692e+01
7.082500000000e+02 -3.968072768820e-01 8.353492911254e-04 2.558121530884e+01
7.085000000000e+02 -3.952693200142e-01 8.382528234835e-04 2.561294237918e+01
7.087500000000e+02 -3.933246989467e-01 8.404205124570e-04 2.564530256226e+01
7.090000000000e+02 -3.909529274806e-01 8.417667338907e-04 2.567829887853e+01
7.092500000000e+02 -3.881423015489e-01 8.422041298061e-04 2.571192907480e+01
7.095000000000e+02 -3.848900875144e-01 8.416449072150e-04 2.574618563005e+01
7.097500000000e+02 -3.812019790387e-01 8.400032948101e-04 2.578105571278e+01
7.100000000000e+02 -3.770909678811e-01 8.371988339441e-04 2.581652088088e+01
7.102500000000e+02 -3.725757751415e-01 8.331603602355e-04 2.585255708434e+01
7.105000000000e+02 -3.676791178947e-01 8.278298889040e-04 2.588913435785e+01
7.107500000000e+02 -3.624260535975e-01 8.211664300672e-04 2.592621680900e+01
7.110000000000e+02 -3.568425663192e-01 8.131489898698e-04 2.596376256404e+01
7.112500000000e+02 -3.509545783573e-01 8.037787610822e-04 2.600172396091e+01
7.115000000000e+02 -3.447873949153e-01 7.930799098443e-04 2.604004764904e+01
7.117500000000e+02 -3.383656450280e-01 7.810995859169e-04 2.607867503807e+01
7.120000000000e+02 -3.317135656880e-01 7.679067530035e-04 2.611754275856e+01
7.122500000000e+02 -3.248555616492e-01 7.535902909692e-04 2.615658320053e+01
7.125000000000e+02 -3.178168649942e-01 7.382565989477e-04 2.619572524979e+01
7.127500000000e+02 -3.106241713665e-01 7.220268246933e-04 2.623489473918e+01
7.130000000000e+02 -3.033061229948e-01 7.050342379283e-04 2.627401529059e+01
7.132500000000e+02 -2.958935626293e-01 6.874217778352e-04 2.631300866546e+01
7.135000000000e+02 -2.884195159456e-01 6.693397383470e-04 2.635179546285e+01
7.137500000000e+02 -2.809189336446e-01 6.509438679475e-04 2.639029545003e+01
7.140000000000e+02 -2.734282127761e-01 6.323937776665e-04 2.642842782153e+01
7.142500000000e+02 -2.659845924915e-01 6.138516830496e-04 2.646611166482e+01
7.145000000000e+02 -2.586255067785e-01 5.954809533341e-04 2.650326595779e+01
7.147500000000e+02 -2.513879522864e-01 5.774451511110e-04 2.653981001453e+01
7.150000000000e+02 -2.443079778742e-01 5.599065909225e-04 2.657566345004e+01
7.152500000000e+02 -2.374202772665e-01 5.430249177581e-04 2.661074667076e+01
7.155000000000e+02 -2.307579703147e-01 5.269554865888e-04 2.664498095513e+01
7.157500000000e+02 -2.243524739359e-01 5.118475799538e-04 2.667828890733e+01
7.160000000000e+02 -2.182335061702e-01 4.978425536640e-04 2.671059481083e+01
7.162500000000e+02 -2.124290982324e-01 4.850719116447e-04 2.674182519023e+01
7.165000000000e+02 -2.069656685369e-01 4.736554990584e-04 2.677190912487e+01
7.167500000000e+02 -2.018679757350e-01 4.636997661795e-04 2.680077885743e+01
7.170000000000e+02 -1.971590340798e-01 4.552963258565e-04 2.682837025220e+01
7.172500000000e+02 -1.928598744313e-01 4.485207383867e-04 2.685462338998e+01
7.175000000000e+02 -1.889892586943e-01 4.434316641196e-04 2.687948285519e+01
7.177500000000e+02 -1.855632243562e-01 4.400702350586e-04 2.690289822829e+01
7.180000000000e+02 -1.825945909999e-01 4.384598275252e-04 2.692482457118e+01
7.182500000000e+02 -1.800924453832e-01 4.386059806952e-04 2.694522253466e+01
7.185000000000e+02 -1.780615964586e-01 4.404965599635e-04 2.696405890350e+01
7.187500000000e+02 -1.765021178142e-01 4.441020547219e-04 2.698130661456e+01
7.190000000000e+02 -1.754089367553e-01 4.493760578567e-04 2.699694523722e+01
7.192500000000e+02 -1.747715654305e-01 4.562556594385e-04 2.701096092381e+01
7.195000000000e+02 -1.745739230457e-01 4.646619996746e-04 2.702334684091e+01
7.197500000000e+02 -1.747943306899e-01 4.745007532363e-04 2.703410306696e+01
7.200000000000e+02 -1.754055834756e-01 4.856627198023e-04 2.704323693181e+01
7.202500000000e+02 -1.763751843552e-01 4.980243914690e-04 2.705076285590e+01
7.205000000000e+02 -1.776656370683e-01 5.114486151521e-04 2.705670242776e+01
7.207500000000e+02 -1.792348377467e-01 5.257854422168e-04 2.706108439394e+01
7.210000000000e+02 -1.810365231338e-01 5.408729442450e-04 2.706394429373e+01
7.212500000000e+02 -1.830207589014e-01 5.565383388499e-04 2.706532430254e+01
7.215000000000e+02 -1.851344608974e-01 5.725992037110e-04 2.706527278014e+01
7.217500000000e+02 -1.873219497383e-01 5.888649736879e-04 2.706384389090e+01
7.220000000000e+02 -1.895255150413e-01 6.051385038102e-04 2.706109685367e+01
7.222500000000e+02 -1.916860126761e-01 6.212179772929e-04 2.705709536897e+01
7.225000000000e+02 -1.937434797794e-01 6.368987489924e-04 2.705190681575e+01
7.227500000000e+02 -1.956377796287e-01 6.519755428608e-04 2.704560154037e+01
7.230000000000e+02 -1.973092644235e-01 6.662445020554e-04 2.703825181861e+01
7.232500000000e+02 -1.986994692170e-01 6.795055980903e-04 2.702993119366e+01
7.235000000000e+02 -1.997518136945e-01 6.915647477600e-04 2.702071340831e+01
7.237500000000e+02 -2.004123223615e-01 7.022361220819e-04 2.701067162472e+01
7.240000000000e+02 -2.006303255214e-01 7.113444435724e-04 2.699987766693e+01
7.242500000000e+02 -2.003591567646e-01 7.187269773953e-04 2.698840104952e+01
7.245000000000e+02 -1.995567935082e-01 7.242355961719e-04 2.697630844747e+01
7.247500000000e+02 -1.981864697922e-01 7.277386626425e-04 2.696366281982e+01
7.250000000000e+02 -1.962171942749e-01 7.291228639545e-04 2.695052300184e+01
7.252500000000e+02 -1.936242071274e-01 7.282946886199e-04 2.693694298404e+01
7.255000000000e+02 -1.903893252652e-01 7.251819668600e-04 2.692297163593e+01
7.257500000000e+02 -1.865012099786e-01 7.197349068989e-04 2.690865216958e+01
7.260000000000e+02 -1.819555062546e-01 7.119271730350e-04 2.689402192874e+01
7.262500000000e+02 -1.767548986378e-01 7.017566659378e-04 2.687911213916e+01
7.265000000000e+02 -1.709090611419e-01 6.892460190105e-04 2.686394774617e+01
7.267500000000e+02 -1.644344934303e-01 6.744428079731e-04 2.684854741299e+01
7.270000000000e+02 -1.573543266984e-01 6.574195511476e-04 2.683292341933e+01
7.272500000000e+02 -1.496980140434e-01 6.382733797463e-04 2.681708179575e+01
7.275000000000e+02 -1.415009465560e-01 6.171253408770e-04 2.680102250408e+01
7.277500000000e+02 -1.328040921341e-01 5.941195677851e-04 2.678473955560e+01
7.280000000000e+02 -1.236534908017e-01 5.694218975942e-04 2.676822137625e+01
7.282500000000e+02 -1.140998336921e-01 5.432184748308e-04 2.675145104161e+01
7.285000000000e+02 -1.041979026550e-01 5.157137801072e-04 2.673440671129e+01
7.287500000000e+02 -9.400606777534e-02 4.871285748261e-04 2.671706200275e+01
7.290000000000e+02 -8.358577841578e-02 4.576976339863e-04 2.669938640693e+01
7.292500000000e+02 -7.300094493024e-02 4.276669220032e-04 2.668134578201e+01
7.295000000000e+02 -6.231744788384e-02 3.972913122222e-04 2.666290278905e+01
7.297500000000e+02 -5.160248772336e-02 3.668312626974e-04 2.664401738089e+01
7.300000000000e+02 -4.092407427844e-02 3.365500486946e-04 2.662464726889e+01
7.302500000000e+02 -3.035034883499e-02 3.067105286396e-04 2.660474838572e+01
7.305000000000e+02 -1.994903855834e-02 2.775723392420e-04 2.658427534446e+01
7.307500000000e+02 -9.786802337322e-03 2.493885655943e-04 2.656318187129e+01
7.310000000000e+02 7.138918432600e-05 2.224028837773e-04 2.654142123734e+01
7.312500000000e+02 9.562912197066e-03 1.968467438156e-04 2.651894661619e+01
7.315000000000e+02 1.862808410905e-02 1.729367062368e-04 2.649571151763e+01
7.317500000000e+02 2.721081311872e-02 1.508718618811e-04 2.647167011773e+01
7.320000000000e+02 3.525923082320e-02 1.308315105490e-04 2.644677755739e+01
7.322500000000e+02 4.272625916129e-02 1.129730806926e-04 2.642099032902e+01
7.325000000000e+02 4.957019130384e-02 9.743045705358e-05 2.639426653850e+01
7.327500000000e+02 5.575522858907e-02 8.431243315302e-05 2.636656613792e+01
7.330000000000e+02 6.125194885104e-02 7.370139901595e-05 2.633785129372e+01
7.332500000000e+02 6.603774505145e-02 6.565257430666e-05 2.630808650517e+01
7.335000000000e+02 7.009718855367e-02 6.019331580385e-05 2.627723896910e+01
7.337500000000e+02 7.342232312114e-02 5.732299916942e-05 2.624527867049e+01
7.340000000000e+02 7.601286971611e-02 5.701307870027e-05 2.621217862978e+01
7.342500000000e+02 7.787639067728e-02 5.920732553431e-05 2.617791514990e+01
7.345000000000e+02 7.902828604849e-02 6.382282775106e-05 2.614246782887e+01
7.347500000000e+02 7.949179685315e-02 7.075067840623e-05 2.610581987760e+01
7.350000000000e+02 7.929780717858e-02 7.985762585968e-05 2.606795806345e+01
7.352500000000e+02 7.848466971121e-02 9.098727748067e-05 2.602887299563e+01
7.355000000000e+02 7.709781078414e-02 1.039623334921e-04 2.598855902198e+01
7.357500000000e+02 7.518938248767e-02 1.185862608131e-04 2.594701447443e+01
7.360000000000e+02 7.281768841817e-02 1.346459067028e-04 2.590424152043e+01
7.362500000000e+02 7.004665547225e-02 1.519135893793e-04 2.586024633994e+01
7.365000000000e+02 6.694514367199e-02 1.701498023881e-04 2.581503905150e+01
7.367500000000e+02 6.358618679268e-02 1.891060083741e-04 2.576863361121e+01
7.370000000000e+02 6.004624780442e-02 2.085270536750e-04 2.572104793350e+01
7.372500000000e+02 5.640430424622e-02 2.281542973120e-04 2.567230363520e+01
7.375000000000e+02 5.274100080434e-02 2.477280957960e-04 2.562242611344e+01
7.377500000000e+02 4.913769058958e-02 2.669907155624e-04 2.557144437498e+01
7.380000000000e+02 4.567547008971e-02 2.856891434102e-04 2.551939087575e+01
7.382500000000e+02 4.243422357350e-02 3.035775560142e-04 2.546630143607e+01
7.385000000000e+02 3.949165772098e-02 3.204199033689e-04 2.541221516455e+01
7.387500000000e+02 3.692232050789e-02 3.359924718118e-04 2.535717415457e+01
7.390000000000e+02 3.479667693662e-02 3.500858450153e-04 2.530122349680e+01
7.392500000000e+02 3.318019716694e-02 3.625072505194e-04 2.524441096637e+01
7.395000000000e+02 3.213250724514e-02 3.730823810520e-04 2.518678692298e+01
7.397500000000e+02 3.170657963582e-02 3.816571013241e-04 2.512840419683e+01
7.400000000000e+02 3.194803334726e-02 3.880989204915e-04 2.506931779074e+01
7.402500000000e+02 3.289446607441e-02 3.922983028023e-04 2.500958486756e+01
7.405000000000e+02 3.457495338318e-02 3.941696446395e-04 2.494926444867e+01
7.407500000000e+02 3.700956552512e-02 3.936521786337e-04 2.488841739895e+01
7.410000000000e+02 4.020910699355e-02 3.907104714258e-04 2.482710615521e+01
7.412500000000e+02 4.417485399786e-02 3.853349608026e-04 2.476539470798e+01
7.415000000000e+02 4.889855631889e-02 3.775418177150e-04 2.470334835980e+01
7.417500000000e+02 5.436243896132e-02 3.673730211150e-04 2.464103369538e+01
7.420000000000e+02 6.053941718021e-02 3.548959576513e-04 2.457851841552e+01
7.422500000000e+02 6.739345646729e-02 3.402026988666e-04 2.451587119205e+01
7.425000000000e+02 7.487994756823e-02 3.234093842834e-04 2.445316162196e+01
7.427500000000e+02 8.294635801893e-02 3.046548888284e-04 2.439046002553e+01
7.430000000000e+02 9.153282409257e-02 2.840997888076e-04 2.432783738627e+01
7.432500000000e+02 1.005730067422e-01 2.619245590478e-04 2.426536515814e+01
7.435000000000e+02 1.099949152109e-01 2.383279728424e-04 2.420311513796e+01
7.437500000000e+02 1.197218793263e-01 2.135250494746e-04 2.414115929189e+01
7.440000000000e+02 1.296735238428e-01 1.877450548904e-04 2.407956956412e+01
7.442500000000e+02 1.397668989292e-01 1.612289537006e-04 2.401841765969e+01
7.445000000000e+02 1.499175436638e-01 1.342270781840e-04 2.395777481441e+01
7.447500000000e+02 1.600406305446e-01 1.069964590757e-04 2.389771152496e+01
7.450000000000e+02 1.700520659011e-01 7.979818267092e-05 2.383829726638e+01
7.452500000000e+02 1.798696561773e-01 5.289441083463e-05 2.377960018395e+01
7.455000000000e+02 1.894141524283e-01 2.654567967856e-05 2.372168675028e+01
7.457500000000e+02 1.986103515520e-01 1.007961432700e-06 2.366462142935e+01
7.460000000000e+02 2.073880634596e-01 -2.347016735083e-05 2.360846628702e+01
7.462500000000e+02 2.156830752334e-01 -4.665037257653e-05 2.355328064123e+01
7.465000000000e+02 2.234379824845e-01 -6.830725323575e-05 2.349912064190e+01
7.467500000000e+02 2.306029484244e-01 -8.823092897451e-05 2.344603890523e+01
7.470000000000e+02 2.371363335793e-01 -1.062294549101e-04 2.339408413089e+01
7.472500000000e+02 2.430052069887e-01 -1.221310249832e-04 2.334330075509e+01
7.475000000000e+02 2.481857411977e-01 -1.357862039868e-04 2.329372854920e+01
7.477500000000e+02 2.526634183838e-01 -1.470696109155e-04 2.324540238458e+01
7.480000000000e+02 2.564331803656e-01 -1.558818187131e-04 2.319835184695e+01
7.482500000000e+02 2.594993288986e-01 -1.621504041278e-04 2.315260109071e+01
7.485000000000e+02 2.618754068276e-01 -1.658314836785e-04 2.310816853044e+01
7.487500000000e+02 2.635838150472e-01 -1.669101903401e-04 2.306506678943e+01
7.490000000000e+02 2.646554291398e-01 -1.654016802171e-04 2.302330249318e+01
7.492500000000e+02 2.651289651544e-01 -1.613511020175e-04 2.298287632009e+01
7.495000000000e+02 2.650503202357e-01 -1.548336562836e-04 2.294378296690e+01
7.497500000000e+02 2.644717865273e-01 -1.459543573392e-04 2.290601121620e+01
7.500000000000e+02 2.634511076188e-01 -1.348470270471e-04 2.286954415110e+01
7.502500000000e+02 2.620505743087e-01 -1.216736383470e-04 2.283435928611e+01
7.505000000000e+02 2.603359331407e-01 -1.066225523674e-04 2.280042892041e+01
7.507500000000e+02 2.583753857093e-01 -8.990717076175e-05 2.276772041335e+01
7.510000000000e+02 2.562384904791e-01 -7.176355746220e-05 2.273619661003e+01
7.512500000000e+02 2.539950943738e-01 -5.244808775652e-05 2.270581629675e+01
7.515000000000e+02 2.517143361183e-01 -3.223480486867e-05 2.267653466093e+01
7.517500000000e+02 2.494636519167e-01 -1.141218098570e-05 2.264830385735e+01
7.520000000000e+02 2.473078786677e-01 9.720145115040e-06 2.262107355446e+01
7.522500000000e+02 2.453084283534e-01 3.085488058313e-05 2.259479153023e+01
7.525000000000e+02 2.435225547386e-01 5.168096324041e-05 2.256940427773e+01
7.527500000000e+02 2.420027427617e-01 7.188740219871e-05 2.254485762032e+01
7.530000000000e+02 2.407961910409e-01 9.116734876218e-05 2.252109732655e+01
7.532500000000e+02 2.399444190997e-01 1.092222047322e-04 2.249806968806e+01
7.535000000000e+02 2.394829996035e-01 1.257657274386e-04 2.247572213215e+01
7.537500000000e+02 2.394413953250e-01 1.405280726384e-04 2.245400375673e+01
7.540000000000e+02 2.398429258719e-01 1.532595968797e-04 2.243286582089e+01
7.542500000000e+02 2.407048223740e-01 1.637346269151e-04 2.241226228777e+01
7.545000000000e+02 2.420384093827e-01 1.717547264260e-04 2.239215016037e+01
7.547500000000e+02 2.438493455228e-01 1.771518970124e-04 2.237248994739e+01
7.550000000000e+02 2.461379610604e-01 1.797912194787e-04 2.235324595833e+01
7.552500000000e+02 2.488996760445e-01 1.795729929109e-04 2.233438649273e+01
7.555000000000e+02 2.521254517226e-01 1.764347390720e-04 2.231588416476e+01
7.557500000000e+02 2.558023260866e-01 1.703523803416e-04 2.229771597542e+01
7.560000000000e+02 2.599139544091e-01 1.613409356038e-04 2.227986343608e+01
7.562500000000e+02 2.644411531016e-01 1.494545229636e-04 2.226231250915e+01
7.565000000000e+02 2.693623874056e-01 1.347861440587e-04 2.224505373091e+01
7.567500000000e+02 2.746542232971e-01 1.174665011432e-04 2.222808204750e+01
7.570000000000e+02 2.802916955364e-01 9.766236154054e-05 2.221139673405e+01
7.572500000000e+02 2.862485985295e-01 7.557463913879e-05 2.219500125559e+01
7.575000000000e+02 2.924976956456e-01 5.143533260650e-05 2.217890308539e+01
7.577500000000e+02 2.990108500701e-01 2.550406662474e-05 2.216311353649e+01
7.580000000000e+02 3.057590644836e-01 -1.935367473450e-06 2.214764740229e+01
7.582500000000e+02 3.127124525669e-01 -3.057915843890e-05 2.213252294956e+01
7.585000000000e+02 3.198401417881e-01 -6.010805465332e-05 2.211776140491e+01
7.587500000000e+02 3.271101018923e-01 -9.019206221049e-05 2.210338680288e+01
7.590000000000e+02 3.344889426986e-01 -1.204954397833e-04 2.208942581929e+01
7.592500000000e+02 3.419416577412e-01 -1.506816688197e-04 2.207590722563e+01
7.595000000000e+02 3.494313757878e-01 -1.804185276984e-04 2.206286193979e+01
7.597500000000e+02 3.569190966557e-01 -2.093828788796e-04 2.205032242828e+01
7.600000000000e+02 3.643634963280e-01 -2.372654569897e-04 2.203832273325e+01
7.602500000000e+02 3.717207793027e-01 -2.637751922560e-04 2.202689808977e+01
7.605000000000e+02 3.789446246701e-01 -2.886430857669e-04 2.201608455533e+01
7.607500000000e+02 3.859862957368e-01 -3.116258593177e-04 2.200591900249e+01
7.610000000000e+02 3.927948705895e-01 -3.325088102939e-04 2.199643871563e+01
7.612500000000e+02 3.993176746819e-01 -3.511082114293e-04 2.198768119522e+01
7.615000000000e+02 4.055008926273e-01 -3.672730374630e-04 2.197968390638e+01
7.617500000000e+02 4.112903909303e-01 -3.808861228960e-04 2.197248405457e+01
7.620000000000e+02 4.166327222795e-01 -3.918646153554e-04 2.196611833676e+01
7.622500000000e+02 4.214762996253e-01 -4.001598795353e-04 2.196062269511e+01
7.625000000000e+02 4.257727159875e-01 -4.057568379835e-04 2.195603207094e+01
7.627500000000e+02 4.294781572472e-01 -4.086727895749e-04 2.195238019275e+01
7.630000000000e+02 4.325548429133e-01 -4.089556587496e-04 2.194969915129e+01
7.632500000000e+02 4.349725012368e-01 -4.066821925749e-04 2.194801939330e+01
7.635000000000e+02 4.367097259158e-01 -4.019555531200e-04 2.194736932538e+01
7.637500000000e+02 4.377552394333e-01 -3.949028244088e-04 2.194777494898e+01
7.640000000000e+02 4.381089397467e-01 -3.856724242088e-04 2.194925987757e+01
7.642500000000e+02 4.377826972637e-01 -3.744313253443e-04 2.195184477307e+01
7.645000000000e+02 4.368008369744e-01 -3.613624307327e-04 2.195554739799e+01
7.647500000000e+02 4.352002721736e-01 -3.466618412872e-04 2.196038227995e+01
7.650000000000e+02 4.330302651101e-01 -3.305362397992e-04 2.196636037666e+01
7.652500000000e+02 4.303518273259e-01 -3.132004642887e-04 2.197348918520e+01
7.655000000000e+02 4.272367287370e-01 -2.948751641497e-04 2.198177241712e+01
7.657500000000e+02 4.237661568418e-01 -2.757847254619e-04 2.199120998345e+01
7.660000000000e+02 4.200290542066e-01 -2.561553543085e-04 2.200179773096e+01
7.662500000000e+02 4.161201278095e-01 -2.362130253628e-04 2.201352766919e+01
7.665000000000e+02 4.121376187741e-01 -2.161820982628e-04 2.202638777353e+01
7.667500000000e+02 4.081808442574e-01 -1.962838963009e-04 2.204036205271e+01
7.670000000000e+02 4.043475721112e-01 -1.767353822646e-04 2.205543058877e+01
7.672500000000e+02 4.007313173619e-01 -1.577482659397e-04 2.207156964545e+01
7.675000000000e+02 3.974186106190e-01 -1.395277467171e-04 2.208875177923e+01
7.677500000000e+02 3.944863540767e-01 -1.222714219263e-04 2.210694598197e+01
7.680000000000e+02 3.919993670262e-01 -1.061681770844e-04 2.212611793806e+01
7.682500000000e+02 3.900082579345e-01 -9.139703983021e-05 2.214623002023e+01
7.685000000000e+02 3.885476710841e-01 -7.812547798132e-05 2.216724183454e+01
7.687500000000e+02 3.876351236230e-01 -6.650766693168e-05 2.218911030301e+01
7.690000000000e+02 3.872704678013e-01 -5.668231398593e-05 2.221178981435e+01
7.692500000000e+02 3.874360276828e-01 -4.877001885547e-05 2.223523274076e+01
7.695000000000e+02 3.880975069345e-01 -4.287039930216e-05 2.225938958645e+01
7.697500000000e+02 3.892056227894e-01 -3.905905560408e-05 2.228420908404e+01
7.700000000000e+02 3.906983896275e-01 -3.738435327817e-05 2.230963869746e+01
7.702500000000e+02 3.925039935728e-01 -3.786425980015e-05 2.233562466575e+01
7.705000000000e+02 3.945440874584e-01 -4.048350509609e-05 2.236211222378e+01
7.707500000000e+02 3.967373210062e-01 -4.519130021929e-05 2.238904581939e+01
7.710000000000e+02 3.990028988154e-01 -5.189979798360e-05 2.241636907655e+01
7.712500000000e+02 4.012639625811e-01 -6.048347439421e-05 2.244402521664e+01
7.715000000000e+02 4.034506004206e-01 -7.077963815464e-05 2.247195700225e+01
7.717500000000e+02 4.055023350665e-01 -8.259003496618e-05 2.250010694395e+01
7.720000000000e+02 4.073699748328e-01 -9.568373316337e-05 2.252841744711e+01
7.722500000000e+02 4.090167716987e-01 -1.098011344498e-04 2.255683099497e+01
7.725000000000e+02 4.104188743884e-01 -1.246590841384e-04 2.258529041029e+01
7.727500000000e+02 4.115650800762e-01 -1.399567637853e-04 2.261373886833e+01
7.730000000000e+02 4.124560055513e-01 -1.553824669874e-04 2.264212050981e+01
7.732500000000e+02 4.131026606251e-01 -1.706205756388e-04 2.267038033972e+01
7.735000000000e+02 4.135246447491e-01 -1.853591018346e-04 2.269846486850e+01
7.737500000000e+02 4.137479208229e-01 -1.992969305010e-04 2.272632211354e+01
7.740000000000e+02 4.138024213933e-01 -2.121511651314e-04 2.275390227407e+01
7.742500000000e+02 4.137194262088e-01 -2.236639021460e-04 2.278115769429e+01
7.745000000000e+02 4.135289772889e-01 -2.336087844065e-04 2.280804360552e+01
7.747500000000e+02 4.132572782747e-01 -2.417963705372e-04 2.283451805664e+01
7.750000000000e+02 4.129243616678e-01 -2.480789847119e-04 2.286054259615e+01
7.752500000000e+02 4.125420253600e-01 -2.523541990240e-04 2.288608240711e+01
7.755000000000e+02 4.121122558221e-01 -2.545670737488e-04 2.291110646571e+01
7.757500000000e+02 4.116263097819e-01 -2.547111070087e-04 2.293558805592e+01
7.760000000000e+02 4.110645216234e-01 -2.528273780441e-04 2.295950477125e+01
7.762500000000e+02 4.103970295816e-01 -2.490021850395e-04 2.298283873661e+01
7.765000000000e+02 4.095854354002e-01 -2.433629643535e-04 2.300557670589e+01
7.767500000000e+02 4.085854037039e-01 -2.360726889291e-04 2.302771009644e+01
7.770000000000e+02 4.073501058560e-01 -2.273227405138e-04 2.304923499346e+01
7.772500000000e+02 4.058343023374e-01 -2.173251968118e-04 2.307015212814e+01
7.775000000000e+02 4.039987884428e-01 -2.063044278717e-04 2.309046659505e+01
7.777500000000e+02 4.018148335446e-01 -1.944884931595e-04 2.311018797711e+01
7.780000000000e+02 3.992682581104e-01 -1.821013199571e-04 2.312933003685e+01
7.782500000000e+02 3.963627173924e-01 -1.693558403749e-04 2.314791062574e+01
7.785000000000e+02 3.931218934840e-01 -1.564487159102e-04 2.316595136335e+01
7.787500000000e+02 3.895903026641e-01 -1.435567090663e-04 2.318347781014e+01
7.790000000000e+02 3.858326190425e-01 -1.308353012791e-04 2.320051900196e+01
7.792500000000e+02 3.819314188292e-01 -1.184188790857e-04 2.321710766620e+01
7.795000000000e+02 3.779836077330e-01 -1.064230321688e-04 2.323327982944e+01
7.797500000000e+02 3.740956201605e-01 -9.494781418333e-05 2.324907500638e+01
7.800000000000e+02 3.703778811230e-01 -8.408219709267e-05 2.326453598667e+01
7.802500000000e+02 3.669389195270e-01 -7.390886051657e-05 2.327970867159e+01
7.805000000000e+02 3.638795111578e-01 -6.450850489988e-05 2.329464217669e+01
7.807500000000e+02 3.612874109023e-01 -5.596360677269e-05 2.330938857799e+01
7.810000000000e+02 3.592329607120e-01 -4.836079948674e-05 2.332400280705e+01
7.812500000000e+02 3.577658890889e-01 -4.179186751283e-05 2.333854251905e+01
7.815000000000e+02 3.569134952069e-01 -3.635321714572e-05 2.335306777652e+01
7.817500000000e+02 3.566801955537e-01 -3.214324222597e-05 2.336764103278e+01
7.820000000000e+02 3.570484634127e-01 -2.925860524012e-05 2.338232677884e+01
7.822500000000e+02 3.579809276893e-01 -2.778927127436e-05 2.339719134883e+01
7.825000000000e+02 3.594234362945e-01 -2.781277114006e-05 2.341230269400e+01
7.827500000000e+02 3.613087967796e-01 -2.938804544433e-05 2.342773009120e+01
7.830000000000e+02 3.635609236598e-01 -3.254942861847e-05 2.344354400323e+01
7.832500000000e+02 3.660991035002e-01 -3.730110087427e-05 2.345981579220e+01
7.835000000000e+02 3.688421376945e-01 -4.361248996266e-05 2.347661741500e+01
7.837500000000e+02 3.717121192772e-01 -5.141479402971e-05 2.349402125769e+01
7.840000000000e+02 3.746376748987e-01 -6.059909093644e-05 2.351209977594e+01
7.842500000000e+02 3.775564545141e-01 -7.101591818675e-05 2.353092518121e+01
7.845000000000e+02 3.804168258196e-01 -8.247687783131e-05 2.355056912725e+01
7.847500000000e+02 3.831785674664e-01 -9.475784830505e-05 2.357110232740e+01
7.850000000000e+02 3.858125542210e-01 -1.076040235833e-04 2.359259415676e+01
7.852500000000e+02 3.882994639015e-01 -1.207367290432e-04 2.361511228169e+01
7.855000000000e+02 3.906274877336e-01 -1.338614897765e-04 2.363872223692e+01
7.857500000000e+02 3.927892593814e-01 -1.466772120076e-04 2.366348705029e+01
7.860000000000e+02 3.947782027053e-01 -1.588858896916e-04 2.368946684928e+01
7.862500000000e+02 3.965847048240e-01 -1.702025383802e-04 2.371671848110e+01
7.865000000000e+02 3.981924195110e-01 -1.803641908576e-04 2.374529513598e+01
7.867500000000e+02 3.995752300387e-01 -1.891380665329e-04 2.377524597848e+01
7.870000000000e+02 4.006953004201e-01 -1.963278319413e-04 2.380661573675e+01
7.872500000000e+02 4.015025426422e-01 -2.017774729175e-04 2.383944434459e+01
7.875000000000e+02 4.019358377606e-01 -2.053729076342e-04 2.387376646734e+01
7.877500000000e+02 4.019259265252e-01 -2.070408244018e-04 2.390961110622e+01
7.880000000000e+02 4.013998899374e-01 -2.067452417624e-04 2.394700118537e+01
7.882500000000e+02 4.002868819785e-01 -2.044823395529e-04 2.398595316047e+01
7.885000000000e+02 3.985245217713e-01 -2.002740581729e-04 2.402647665494e+01
7.887500000000e+02 3.960652453288e-01 -1.941612011786e-04 2.406857426009e+01
7.890000000000e+02 3.928820298542e-01 -1.861972723957e-04 2.411224132066e+01
7.892500000000e+02 3.889726093516e-01 -1.764432604725e-04 2.415746598056e+01
7.895000000000e+02 3.843618285942e-01 -1.649645480779e-04 2.420422920385e+01
7.897500000000e+02 3.791015902052e-01 -1.518300728887e-04 2.425250508621e+01
7.900000000000e+02 3.732684127038e-01 -1.371137618726e-04 2.430226112147e+01
7.902500000000e+02 3.669587452358e-01 -1.208982169389e-04 2.435345865623e+01
7.905000000000e+02 3.602824781591e-01 -1.032799962494e-04 2.440605339634e+01
7.907500000000e+02 3.533553384395e-01 -8.437557224245e-05 2.445999581462e+01
7.910000000000e+02 3.462910264459e-01 -6.432743752192e-05 2.451523165009e+01
7.912500000000e+02 3.391939140545e-01 -4.330899425744e-05 2.457170227125e+01
7.915000000000e+02 3.321531451350e-01 -2.152752470698e-05 2.462934497326e+01
7.917500000000e+02 3.252387355324e-01 7.755033416480e-07 2.468809316413e+01
7.920000000000e+02 3.185001272584e-01 2.332690662246e-05 2.474787650272e+01
7.922500000000e+02 3.119671175413e-01 4.582772123100e-05 2.480862085525e+01
7.925000000000e+02 3.056530814909e-01 6.796145546227e-05 2.487024830295e+01
7.927500000000e+02 2.995598411561e-01 8.940464663778e-05 2.493267707114e+01
7.930000000000e+02 2.936835662913e-01 1.098382476085e-04 2.499582153987e+01
7.932500000000e+02 2.880207294921e-01 1.289596810506e-04 2.505959217574e+01
7.935000000000e+02 2.825734745259e-01 1.464936585165e-04 2.512389563270e+01
7.937500000000e+02 2.773536093044e-01 1.622011770230e-04 2.518863495706e+01
7.940000000000e+02 2.723846835295e-01 1.758865088855e-04 2.525370970084e+01
7.942500000000e+02 2.677020782050e-01 1.874006756221e-04 2.531901634992e+01
7.945000000000e+02 2.633509679500e-01 1.966425917400e-04 2.538444854414e+01
7.947500000000e+02 2.593826708542e-01 2.035569759670e-04 2.544989763466e+01
7.950000000000e+02 2.558497305170e-01 2.081306880456e-04 2.551525296422e+01
7.952500000000e+02 2.528005671626e-01 2.103869331931e-04 2.558040247619e+01
7.955000000000e+02 2.502742692081e-01 2.103792073936e-04 2.564523305358e+01
7.957500000000e+02 2.482962594715e-01 2.081851107844e-04 2.570963104343e+01
7.960000000000e+02 2.468753268314e-01 2.039009887725e-04 2.577348269456e+01
7.962500000000e+02 2.460023373834e-01 1.976378404842e-04 2.583667467394e+01
7.965000000000e+02 2.456507403780e-01 1.895187649190e-04 2.589909440108e+01
7.967500000000e+02 2.457787024264e-01 1.796779886912e-04 2.596063055300e+01
7.970000000000e+02 2.463325778113e-01 1.682611292212e-04 2.602117344673e+01
7.972500000000e+02 2.472512096338e-01 1.554264093241e-04 2.608061552146e+01
7.975000000000e+02 2.484705390951e-01 1.413462452745e-04 2.613885164438e+01
7.977500000000e+02 2.499279769542e-01 1.262085895157e-04 2.619577956839e+01
7.980000000000e+02 2.515659917117e-01 1.102176995182e-04 2.625130038751e+01
7.982500000000e+02 2.533347259970e-01 9.359353567518e-05 2.630531888662e+01
7.985000000000e+02 2.551932342749e-01 7.657010468616e-05 2.635774403304e+01
7.987500000000e+02 2.571094439836e-01 5.939222801040e-05 2.640848950938e+01
7.990000000000e+02 2.590589903359e-01 4.231103440016e-05 2.645747416383e+01
7.992500000000e+02 2.610230965364e-01 2.557845564113e-05 2.650462261312e+01
7.995000000000e+02 2.629858605460e-01 9.441288468030e-06 2.654986586243e+01
7.997500000000e+02 2.649315003752e-01 -5.865278234750e-06 2.659314184923e+01
8.000000000000e+02 2.668417091917e-01 -2.012336010876e-05 2.663439608114e+01
8.002500000000e+02 2.686935600338e-01 -3.313728274825e-05 2.667358221796e+01
8.005000000000e+02 2.704582829910e-01 -4.473787319666e-05 2.671066252685e+01
8.007500000000e+02 2.721008338555e-01 -5.478498578098e-05 2.674560831493e+01
8.010000000000e+02 2.735803769955e-01 -6.316868443562e-05 2.677840025763e+01
8.012500000000e+02 2.748516400540e-01 -6.980934021342e-05 2.680902851371e+01
8.015000000000e+02 2.758667816062e-01 -7.465629812265e-05 2.683749280260e+01
8.017500000000e+02 2.765776523734e-01 -7.768573523992e-05 2.686380229453e+01
8.020000000000e+02 2.769381670618e-01 -7.889796315796e-05 2.688797540019e+01
8.022500000000e+02 2.769064556858e-01 -7.831435909409e-05 2.691003948617e+01
8.025000000000e+02 2.764467504207e-01 -7.597441206476e-05 2.693003043784e+01
8.027500000000e+02 2.755306153086e-01 -7.193268040028e-05 2.694799228256e+01
8.030000000000e+02 2.741377377667e-01 -6.625645048324e-05 2.696397664856e+01
8.032500000000e+02 2.722559759213e-01 -5.902359240561e-05 2.697804234608e+01
8.035000000000e+02 2.698810310289e-01 -5.032106619962e-05 2.699025478793e+01
8.037500000000e+02 2.670155981163e-01 -4.024375015222e-05 2.700068554729e+01
8.040000000000e+02 2.636683236118e-01 -2.889357435662e-05 2.700941180990e+01
8.042500000000e+02 2.598526921358e-01 -1.637894607193e-05 2.701651578404e+01
8.045000000000e+02 2.555858858431e-01 -2.814226894880e-06 2.702208421440e+01
8.047500000000e+02 2.508879198312e-01 1.168093280110e-05 2.702620766735e+01
8.050000000000e+02 2.457809456535e-01 2.698225790992e-05 2.702897990601e+01
8.052500000000e+02 2.402889066117e-01 4.296151443225e-05 2.703049720648e+01
8.055000000000e+02 2.344374539020e-01 5.948769246089e-05 2.703085749968e+01
8.057500000000e+02 2.282540872787e-01 7.642814096811e-05 2.703015961046e+01
8.060000000000e+02 2.217684941529e-01 9.364971423173e-05 2.702850246440e+01
8.062500000000e+02 2.150129291411e-01 1.110202836587e-04 2.702598415392e+01
8.065000000000e+02 2.080225861400e-01 1.284099447624e-04 2.702270116125e+01
8.067500000000e+02 2.008358479924e-01 1.456922835352e-04 2.701874756662e+01
8.070000000000e+02 1.934943775447e-01 1.627454588762e-04 2.701421424968e+01
8.072500000000e+02 1.860429665680e-01 1.794530196524e-04 2.700918832468e+01
8.075000000000e+02 1.785291419020e-01 1.957047618681e-04 2.700375237104e+01
8.077500000000e+02 1.710025567371e-01 2.113971243932e-04 2.699798396409e+01
8.080000000000e+02 1.635141707106e-01 2.264334474612e-04 2.699195530817e+01
8.082500000000e+02 1.561152870379e-01 2.407242496251e-04 2.698573267138e+01
8.085000000000e+02 1.488565139678e-01 2.541872103426e-04 2.697937612966e+01
8.087500000000e+02 1.417867132010e-01 2.667470936483e-04 2.697293940082e+01
8.090000000000e+02 1.349519958264e-01 2.783358537215e-04 2.696646937981e+01
8.092500000000e+02 1.283948316550e-01 2.888924927140e-04 2.696000620083e+01
8.095000000000e+02 1.221533194024e-01 2.983631768024e-04 2.695358283254e+01
8.097500000000e+02 1.162606141036e-01 3.067013127106e-04 2.694722521126e+01
8.100000000000e+02 1.107445689381e-01 3.138677988231e-04 2.694095188309e+01
8.102500000000e+02 1.056275521524e-01 3.198312047221e-04 2.693477423405e+01
8.105000000000e+02 1.009264245029e-01 3.245682156614e-04 2.692869625334e+01
8.107500000000e+02 9.665266898315e-02 3.280639626431e-04 2.692271470757e+01
8.110000000000e+02 9.281261010706e-02 3.303124584825e-04 2.691681934260e+01
8.112500000000e+02 8.940773934468e-02 3.313169793582e-04 2.691099289212e+01
8.115000000000e+02 8.643503023070e-02 3.310905329916e-04 2.690521148162e+01
8.117500000000e+02 8.388730677797e-02 3.296561749401e-04 2.689944488674e+01
8.120000000000e+02 8.175358061928e-02 3.270472927543e-04 2.689365710488e+01
8.122500000000e+02 8.001937150865e-02 3.233078685841e-04 2.688780661323e+01
8.125000000000e+02 7.866699528256e-02 3.184925925743e-04 2.688184702298e+01
8.127500000000e+02 7.767581311804e-02 3.126668391180e-04 2.687572776192e+01
8.130000000000e+02 7.702248304023e-02 3.059065750787e-04 2.686939448840e+01
8.132500000000e+02 7.668115686978e-02 2.982981781611e-04 2.686278984528e+01
8.135000000000e+02 7.662369895375e-02 2.899379942162e-04 2.685585417183e+01
8.137500000000e+02 7.681991259283e-02 2.809318527026e-04 2.684852594904e+01
8.140000000000e+02 7.723775469766e-02 2.713943548953e-04 2.684074264521e+01
8.142500000000e+02 7.784359874259e-02 2.614479277133e-04 2.683244112284e+01
8.145000000000e+02 7.860250704162e-02 2.512218570468e-04 2.682355828113e+01
8.147500000000e+02 7.947849874802e-02 2.408511268964e-04 2.681403166200e+01
8.150000000000e+02 8.043488783789e-02 2.304750429014e-04 2.680379979538e+01
8.152500000000e+02 8.143458230035e-02 2.202357690380e-04 2.679280272795e+01
8.155000000000e+02 8.244039429114e-02 2.102767209744e-04 2.678098251724e+01
8.157500000000e+02 8.341537027083e-02 2.007409321691e-04 2.676828346732e+01
8.160000000000e+02 8.432307472027e-02 1.917693066721e-04 2.675465257372e+01
8.162500000000e+02 8.512787042022e-02 1.834989061248e-04 2.674003979184e+01
8.165000000000e+02 8.579515893499e-02 1.760611840318e-04 2.672439838311e+01
8.167500000000e+02 8.629161390345e-02 1.695803710430e-04 2.670768502348e+01
8.170000000000e+02 8.658537952106e-02 1.641717991290e-04 2.668986005892e+01
8.172500000000e+02 8.664623192845e-02 1.599406328723e-04 2.667088768567e+01
8.175000000000e+02 8.644575725270e-02 1.569801663870e-04 2.665073593746e+01
8.177500000000e+02 8.595748192277e-02 1.553707678903e-04 2.662937677068e+01
8.180000000000e+02 8.515702953278e-02 1.551787285039e-04 2.660678608287e+01
8.182500000000e+02 8.402226814468e-02 1.564553786216e-04 2.658294360859e+01
8.185000000000e+02 8.253346617996e-02 1.592363957768e-04 2.655783275960e+01
8.187500000000e+02 8.067347035257e-02 1.635410245093e-04 2.653144058085e+01
8.190000000000e+02 7.842788794259e-02 1.693718707344e-04 2.650375743605e+01
8.192500000000e+02 7.578529132274e-02 1.767144363238e-04 2.647477691921e+01
8.195000000000e+02 7.273742957259e-02 1.855373332282e-04 2.644449549946e+01
8.197500000000e+02 6.927944108136e-02 1.957921676766e-04 2.641291241393e+01
8.200000000000e+02 6.541007046374e-02 2.074140456273e-04 2.638002931417e+01
8.202500000000e+02 6.113185343576e-02 2.203219370627e-04 2.634585016887e+01
8.205000000000e+02 5.645130681405e-02 2.344195077869e-04 2.631038097038e+01
8.207500000000e+02 5.137904078248e-02 2.495960275175e-04 2.627362961070e+01
8.210000000000e+02 4.592984198864e-02 2.657274234681e-04 2.623560578966e+01
8.212500000000e+02 4.012271495062e-02 2.826776829069e-04 2.619632083627e+01
8.215000000000e+02 3.398083848988e-02 3.003002716640e-04 2.615578769878e+01
8.217500000000e+02 2.753146312082e-02 3.184398197302e-04 2.611402090336e+01
8.220000000000e+02 2.080570184505e-02 3.369339176579e-04 2.607103661140e+01
8.222500000000e+02 1.383833462132e-02 3.556150208556e-04 2.602685259118e+01
8.225000000000e+02 6.667467500417e-03 3.743124676567e-04 2.598148832319e+01
8.227500000000e+02 -6.658731730900e-04 3.928545656177e-04 2.593496515760e+01
8.230000000000e+02 -8.118120843930e-03 4.110707116705e-04 2.588730633513e+01
8.232500000000e+02 -1.564367918041e-02 4.287933985889e-04 2.583853718238e+01
8.235000000000e+02 -2.319546717531e-02 4.458603839520e-04 2.578868529438e+01
8.237500000000e+02 -3.072541394433e-02 4.621166952611e-04 2.573778058743e+01
8.240000000000e+02 -3.818509712879e-02 4.774165329353e-04 2.568585557295e+01
8.242500000000e+02 -4.552626135220e-02 4.916250622626e-04 2.563294539433e+01
8.245000000000e+02 -5.270147749370e-02 5.046201137602e-04 2.557908806228e+01
8.247500000000e+02 -5.966463603178e-02 5.162935762937e-04 2.552432448859e+01
8.250000000000e+02 -6.637160279179e-02 5.265528466561e-04 2.546869868205e+01
8.252500000000e+02 -7.278068811753e-02 5.353218816528e-04 2.541225774712e+01
8.255000000000e+02 -7.885317774900e-02 5.425421200834e-04 2.535505198004e+01
8.257500000000e+02 -8.455384921783e-02 5.481732759707e-04 2.529713491424e+01
8.260000000000e+02 -8.985134609018e-02 5.521937764804e-04 2.523856327333e+01
8.262500000000e+02 -9.471859722380e-02 5.546010862931e-04 2.517939696216e+01
8.265000000000e+02 -9.913315514475e-02 5.554117239283e-04 2.511969901124e+01
8.267500000000e+02 -1.030774591781e-01 5.546611553040e-04 2.505953544868e+01
8.270000000000e+02 -1.065390659038e-01 5.524033737800e-04 2.499897517211e+01
8.272500000000e+02 -1.095108099592e-01 5.487102442116e-04 2.493808980914e+01
8.275000000000e+02 -1.119908896582e-01 5.436707344146e-04 2.487695347664e+01
8.277500000000e+02 -1.139828851664e-01 5.373897853282e-04 2.481564256111e+01
8.280000000000e+02 -1.154957378013e-01 5.299870530344e-04 2.475423546980e+01
8.282500000000e+02 -1.165436052170e-01 5.215954349162e-04 2.469281230517e+01
8.285000000000e+02 -1.171457103160e-01 5.123593489548e-04 2.463145457043e+01
8.287500000000e+02 -1.173260771949e-01 5.024328893343e-04 2.457024480516e+01
8.290000000000e+02 -1.171132384801e-01 4.919778217898e-04 2.450926622435e+01
8.292500000000e+02 -1.165398745568e-01 4.811613313259e-04 2.444860233036e+01
8.295000000000e+02 -1.156424077953e-01 4.701537867531e-04 2.438833651518e+01
8.297500000000e+02 -1.144605508155e-01 4.591263122182e-04 2.432855165138e+01
8.300000000000e+02 -1.130368286954e-01 4.482484575830e-04 2.426932967903e+01
8.302500000000e+02 -1.114160653496e-01 4.376856918732e-04 2.421075119137e+01
8.305000000000e+02 -1.096448476393e-01 4.275969583363e-04 2.415289503300e+01
8.307500000000e+02 -1.077709939890e-01 4.181323438262e-04 2.409583789740e+01
8.310000000000e+02 -1.058429968545e-01 4.094308118591e-04 2.403965394721e+01
8.312500000000e+02 -1.039094771177e-01 4.016180699190e-04 2.398441444924e+01
8.315000000000e+02 -1.020186507818e-01 3.948046998786e-04 2.393018743219e+01
8.317500000000e+02 -1.002178077015e-01 3.890844368341e-04 2.387703736631e+01
8.320000000000e+02 -9.855279982438e-02 3.845326521314e-04 2.382502487802e+01
8.322500000000e+02 -9.706756621736e-02 3.812052933210e-04 2.377420648630e+01
8.325000000000e+02 -9.580369108209e-02 3.791379889443e-04 2.372463437162e+01
8.327500000000e+02 -9.479997005810e-02 3.783455865124e-04 2.367635618882e+01
8.330000000000e+02 -9.409204722174e-02 3.788219684644e-04 2.362941488966e+01
8.332500000000e+02 -9.371206689653e-02 3.805403630530e-04 2.358384861530e+01
8.335000000000e+02 -9.368837760253e-02 3.834538294108e-04 2.353969058076e+01
8.337500000000e+02 -9.404527768310e-02 3.874962803167e-04 2.349696902716e+01
8.340000000000e+02 -9.480278529204e-02 3.925837020804e-04 2.345570719538e+01
8.342500000000e+02 -9.597644501489e-02 3.986158029915e-04 2.341592334288e+01
8.345000000000e+02 -9.757719515708e-02 4.054778849360e-04 2.337763075676e+01
8.347500000000e+02 -9.961122040420e-02 4.130431314267e-04 2.334083787061e+01
8.350000000000e+02 -1.020799058229e-01 4.211749383542e-04 2.330554830151e+01
8.352500000000e+02 -1.049797580179e-01 4.297296062419e-04 2.327176104241e+01
8.355000000000e+02 -1.083024586290e-01 4.385591120565e-04 2.323947052934e+01
8.357500000000e+02 -1.120348655587e-01 4.475139893130e-04 2.320866688271e+01
8.360000000000e+02 -1.161591796475e-01 4.564462569470e-04 2.317933601104e+01
8.362500000000e+02 -1.206530468473e-01 4.652122878186e-04 2.315145988020e+01
8.365000000000e+02 -1.254898345733e-01 4.736756265259e-04 2.312501663445e+01
8.367500000000e+02 -1.306388498257e-01 4.817095611598e-04 2.309998088802e+01
8.370000000000e+02 -1.360656850253e-01 4.891997060468e-04 2.307632390747e+01
8.372500000000e+02 -1.417326047828e-01 4.960463088385e-04 2.305401378491e+01
8.375000000000e+02 -1.475989219329e-01 5.021659888223e-04 2.303301575259e+01
8.377500000000e+02 -1.536214667689e-01 5.074933579909e-04 2.301329235187e+01
8.380000000000e+02 -1.597550992163e-01 5.119824245498e-04 2.299480359159e+01
8.382500000000e+02 -1.659531756400e-01 5.156073692229e-04 2.297750728726e+01
8.385000000000e+02 -1.721681463572e-01 5.183631095423e-04 2.296135910103e+01
8.387500000000e+02 -1.783520655221e-01 5.202653994192e-04 2.294631290455e+01
8.390000000000e+02 -1.844572139443e-01 5.213505282290e-04 2.293232080156e+01
8.392500000000e+02 -1.904366586396e-01 5.216746680756e-04 2.291933336803e+01
8.395000000000e+02 -1.962448501683e-01 5.213125020240e-04 2.290729989986e+01
8.397500000000e+02 -2.018382226455e-01 5.203560061356e-04 2.289616840663e+01
8.400000000000e+02 -2.071757786890e-01 5.189127349606e-04 2.288588583982e+01
8.402500000000e+02 -2.122196561109e-01 5.171036475513e-04 2.287639832938e+01
8.405000000000e+02 -2.169357026498e-01 5.150606966428e-04 2.286765110597e+01
8.407500000000e+02 -2.212940042063e-01 5.129242212460e-04 2.285958889863e+01
8.410000000000e+02 -2.252693872233e-01 5.108401334848e-04 2.285215580257e+01
8.412500000000e+02 -2.288418990441e-01 5.089571133569e-04 2.284529569788e+01
8.415000000000e+02 -2.319972105071e-01 5.074234307891e-04 2.283895211121e+01
8.417500000000e+02 -2.347270015996e-01 5.063839493627e-04 2.283306866055e+01
8.420000000000e+02 -2.370292391376e-01 5.059770606975e-04 2.282758891807e+01
8.422500000000e+02 -2.389084232072e-01 5.063318579909e-04 2.282245688774e+01
8.425000000000e+02 -2.403757118043e-01 5.075652755065e-04 2.281761687942e+01
8.427500000000e+02 -2.414489928351e-01 5.097796803268e-04 2.281301402404e+01
8.430000000000e+02 -2.421528182949e-01 5.130604450981e-04 2.280859416051e+01
8.432500000000e+02 -2.425182773675e-01 5.174740034477e-04 2.280430439147e+01
8.435000000000e+02 -2.425827165595e-01 5.230661410650e-04 2.280009298156e+01
8.437500000000e+02 -2.423893926176e-01 5.298608197853e-04 2.279590995199e+01
8.440000000000e+02 -2.419869700373e-01 5.378593147678e-04 2.279170698358e+01
8.442500000000e+02 -2.414289284445e-01 5.470398316775e-04 2.278743803918e+01
8.445000000000e+02 -2.407728288641e-01 5.573576115652e-04 2.278305926807e+01
8.447500000000e+02 -2.400794655165e-01 5.687455182145e-04 2.277852963697e+01
8.450000000000e+02 -2.394119079412e-01 5.811150153097e-04 2.277381082542e+01
8.452500000000e+02 -2.388344295162e-01 5.943576493267e-04 2.276886779967e+01
8.455000000000e+02 -2.384113531095e-01 6.083469245156e-04 2.276366891344e+01
8.457500000000e+02 -2.382058576543e-01 6.229405283553e-04 2.275818598172e+01
8.460000000000e+02 -2.382786875371e-01 6.379828364683e-04 2.275239481014e+01
8.462500000000e+02 -2.386869267086e-01 6.533077037704e-04 2.274627497114e+01
8.465000000000e+02 -2.394827035742e-01 6.687415057339e-04 2.273981027367e+01
8.467500000000e+02 -2.407119875335e-01 6.841062421106e-04 2.273298871909e+01
8.470000000000e+02 -2.424134713892e-01 6.992226662085e-04 2.272580240336e+01
8.472500000000e+02 -2.446174524007e-01 7.139134261333e-04 2.271824787795e+01
8.475000000000e+02 -2.473449669904e-01 7.280064016567e-04 2.271032573271e+01
8.477500000000e+02 -2.506069120317e-01 7.413373353543e-04 2.270204091150e+01
8.480000000000e+02 -2.544034823852e-01 7.537526325088e-04 2.269340226893e+01
8.482500000000e+02 -2.587236814130e-01 7.651117644994e-04 2.268442256430e+01
8.485000000000e+02 -2.635450269285e-01 7.752893370343e-04 2.267511841096e+01
8.487500000000e+02 -2.688335740770e-01 7.841768661105e-04 2.266550977420e+01
8.490000000000e+02 -2.745440523379e-01 7.916841582384e-04 2.265561985889e+01
8.492500000000e+02 -2.806202362860e-01 7.977402612858e-04 2.264547496942e+01
8.495000000000e+02 -2.869956489006e-01 8.022939931851e-04 2.263510393394e+01
8.497500000000e+02 -2.935943918800e-01 8.053140604733e-04 2.262453792148e+01
8.500000000000e+02 -3.003322190994e-01 8.067887932369e-04 2.261381026320e+01
8.502500000000e+02 -3.071179109767e-01 8.067255748212e-04 2.260295579359e+01
8.505000000000e+02 -3.138547265873e-01 8.051497946591e-04 2.259201087589e+01
8.507500000000e+02 -3.204421645194e-01 8.021036645442e-04 2.258101273485e+01
8.510000000000e+02 -3.267777673532e-01 7.976446107549e-04 2.256999941864e+01
8.512500000000e+02 -3.327591326218e-01 7.918436032399e-04 2.255900934675e+01
8.515000000000e+02 -3.382859682667e-01 7.847833042627e-04 2.254808107792e+01
8.517500000000e+02 -3.432621994293e-01 7.765561182662e-04 2.253725288420e+01
8.520000000000e+02 -3.475980816030e-01 7.672622861828e-04 2.252656274541e+01
8.522500000000e+02 -3.512122537702e-01 7.570079626936e-04 2.251604798567e+01
8.525000000000e+02 -3.540336851683e-01 7.459034157188e-04 2.250574496749e+01
8.527500000000e+02 -3.560034822244e-01 7.340614382804e-04 2.249568913489e+01
8.530000000000e+02 -3.570764595623e-01 7.215958947667e-04 2.248591475602e+01
8.532500000000e+02 -3.572224414915e-01 7.086205284967e-04 2.247645465543e+01
8.535000000000e+02 -3.564273068814e-01 6.952481265652e-04 2.246734037835e+01
8.537500000000e+02 -3.546936577309e-01 6.815898094149e-04 2.245860199132e+01
8.540000000000e+02 -3.520410962665e-01 6.677545985857e-04 2.245026791388e+01
8.542500000000e+02 -3.485062207107e-01 6.538495397560e-04 2.244236517993e+01
8.545000000000e+02 -3.441421240730e-01 6.399796797499e-04 2.243491917983e+01
8.547500000000e+02 -3.390175973488e-01 6.262484570310e-04 2.242795380228e+01
8.550000000000e+02 -3.332159849368e-01 6.127581991004e-04 2.242149162144e+01
8.552500000000e+02 -3.268336148147e-01 5.996104968050e-04 2.241555367709e+01
8.555000000000e+02 -3.199780808063e-01 5.869070025501e-04 2.241015991805e+01
8.557500000000e+02 -3.127661214946e-01 5.747496916982e-04 2.240532896699e+01
8.560000000000e+02 -3.053214421553e-01 5.632414659549e-04 2.240107858541e+01
8.562500000000e+02 -2.977722559800e-01 5.524860935284e-04 2.239742546244e+01
8.565000000000e+02 -2.902488487810e-01 5.425884628123e-04 2.239438565154e+01
8.567500000000e+02 -2.828810261054e-01 5.336541585262e-04 2.239197456461e+01
8.570000000000e+02 -2.757956037256e-01 5.257887168221e-04 2.239020696384e+01
8.572500000000e+02 -2.691140063552e-01 5.190967956545e-04 2.238909733391e+01
8.575000000000e+02 -2.629499589302e-01 5.136808024681e-04 2.238865982565e+01
8.577500000000e+02 -2.574073829944e-01 5.096392033113e-04 2.238890820514e+01
8.580000000000e+02 -2.525785271419e-01 5.070646420603e-04 2.238985612717e+01
8.582500000000e+02 -2.485423600066e-01 5.060416112055e-04 2.239151701967e+01
8.585000000000e+02 -2.453633149809e-01 5.066440191887e-04 2.239390391509e+01
8.587500000000e+02 -2.430903265500e-01 5.089325565264e-04 2.239702963641e+01
8.590000000000e+02 -2.417562814486e-01 5.129518479818e-04 2.240090656233e+01
8.592500000000e+02 -2.413778717448e-01 5.187277643036e-04 2.240554636562e+01
8.595000000000e+02 -2.419557578677e-01 5.262647928885e-04 2.241096009190e+01
8.597500000000e+02 -2.434751942077e-01 5.355435977085e-04 2.241715783186e+01
8.600000000000e+02 -2.459070244869e-01 5.465189056925e-04 2.242414839051e+01
8.602500000000e+02 -2.492089185396e-01 5.591176421677e-04 2.243193928863e+01
8.605000000000e+02 -2.533269849676e-01 5.732377724368e-04 2.244053637288e+01
8.607500000000e+02 -2.581975406312e-01 5.887476581570e-04 2.244994364885e+01
8.610000000000e+02 -2.637490817532e-01 6.054863026453e-04 2.246016290589e+01
8.612500000000e+02 -2.699041790728e-01 6.232640852286e-04 2.247119374463e+01
8.615000000000e+02 -2.765814587720e-01 6.418646481844e-04 2.248303324092e+01
8.617500000000e+02 -2.836973935453e-01 6.610475072390e-04 2.249567589386e+01
8.620000000000e+02 -2.911679731408e-01 6.805516943880e-04 2.250911338206e+01
8.622500000000e+02 -2.989099999214e-01 7.000999298294e-04 2.252333476328e+01
8.625000000000e+02 -3.068422034102e-01 7.194038482119e-04 2.253832637904e+01
8.627500000000e+02 -3.148860224104e-01 7.381698408209e-04 2.255407184824e+01
8.630000000000e+02 -3.229659601740e-01 7.561051063055e-04 2.257055248989e+01
8.632500000000e+02 -3.310097835134e-01 7.729244058187e-04 2.258774725534e+01
8.635000000000e+02 -3.389483015562e-01 7.883566571584e-04 2.260563332542e+01
8.637500000000e+02 -3.467150560170e-01 8.021513753990e-04 2.262418622271e+01
8.640000000000e+02 -3.542457820096e-01 8.140848586177e-04 2.264338035490e+01
8.642500000000e+02 -3.614778204623e-01 8.239658835816e-04 2.266318959210e+01
8.645000000000e+02 -3.683495741931e-01 8.316404876659e-04 2.268358755242e+01
8.647500000000e+02 -3.748000172900e-01 8.369957730000e-04 2.270454844189e+01
8.650000000000e+02 -3.807683857693e-01 8.399625277697e-04 2.272604735088e+01
8.652500000000e+02 -3.861940872921e-01 8.405167239517e-04 2.274806109386e+01
8.655000000000e+02 -3.910168681835e-01 8.386796526538e-04 2.277056867646e+01
8.657500000000e+02 -3.951772268805e-01 8.345167075778e-04 2.279355176306e+01
8.660000000000e+02 -3.986171687714e-01 8.281351655205e-04 2.281699540460e+01
8.662500000000e+02 -4.012811534068e-01 8.196806073723e-04 2.284088838588e+01
8.665000000000e+02 -4.031173105088e-01 8.093325052696e-04 2.286522367522e+01
8.667500000000e+02 -4.040788316260e-01 7.972990045655e-04 2.288999881094e+01
8.670000000000e+02 -4.041254318769e-01 7.838109461408e-04 2.291521604546e+01
8.672500000000e+02 -4.032250145954e-01 7.691158747763e-04 2.294088271588e+01
8.675000000000e+02 -4.013552231239e-01 7.534714942009e-04 2.296701120424e+01
8.677500000000e+02 -3.985050088149e-01 7.371394145752e-04 2.299361896223e+01
8.680000000000e+02 -3.946761127958e-01 7.203791574902e-04 2.302072842356e+01
8.682500000000e+02 -3.898843032313e-01 7.034422691837e-04 2.304836669013e+01
8.685000000000e+02 -3.841605533124e-01 6.865674419844e-04 2.307656537762e+01
8.687500000000e+02 -3.775517916438e-01 6.699760565113e-04 2.310536013528e+01
8.690000000000e+02 -3.701213193142e-01 6.538684687354e-04 2.313479008894e+01
8.692500000000e+02 -3.619489451217e-01 6.384214853095e-04 2.316489742208e+01
8.695000000000e+02 -3.531305232425e-01 6.237865101226e-04 2.319572667468e+01
8.697500000000e+02 -3.437769941798e-01 6.100885940603e-04 2.322732401774e+01
8.700000000000e+02 -3.340130098654e-01 5.974267352752e-04 2.325973667700e+01
8.702500000000e+02 -3.239748261621e-01 5.858747443516e-04 2.329301205661e+01
8.705000000000e+02 -3.138078255837e-01 5.754831956024e-04 2.332719715317e+01
8.707500000000e+02 -3.036633964068e-01 5.662818357140e-04 2.336233770195e+01
8.710000000000e+02 -2.936954989443e-01 5.582827596374e-04 2.339847762010e+01
8.712500000000e+02 -2.840568258141e-01 5.514837122668e-04 2.343565824254e+01
8.715000000000e+02 -2.748948356536e-01 5.458717211252e-04 2.347391783029e+01
8.717500000000e+02 -2.663477331805e-01 5.414265243643e-04 2.351329098871e+01
8.720000000000e+02 -2.585406244397e-01 5.381240401232e-04 2.355380823370e+01
8.722500000000e+02 -2.515820570566e-01 5.359387698225e-04 2.359549556113e+01
8.725000000000e+02 -2.455610448198e-01 5.348455689362e-04 2.363837419136e+01
8.727500000000e+02 -2.405448395993e-01 5.348205087884e-04 2.368246028034e+01
8.730000000000e+02 -2.365775601286e-01 5.358412351276e-04 2.372776469810e+01
8.732500000000e+02 -2.336796302867e-01 5.378858106855e-04 2.377429293918e+01
8.735000000000e+02 -2.318482331161e-01 5.409309918024e-04 2.382204497218e+01
8.737500000000e+02 -2.310585877315e-01 5.449496965125e-04 2.387101519006e+01
8.740000000000e+02 -2.312660691060e-01 5.499081178842e-04 2.392119231449e+01
8.742500000000e+02 -2.324088261521e-01 5.557623783482e-04 2.397255941789e+01
8.745000000000e+02 -2.344109563846e-01 5.624555868324e-04 2.402509385491e+01
8.747500000000e+02 -2.371858389708e-01 5.699152032033e-04 2.407876726623e+01
8.750000000000e+02 -2.406395553974e-01 5.780512029588e-04 2.413354553080e+01
8.752500000000e+02 -2.446740063503e-01 5.867549782121e-04 2.418938881412e+01
8.755000000000e+02 -2.491898227435e-01 5.958996538306e-04 2.424625154608e+01
8.757500000000e+02 -2.540887497844e-01 6.053413575858e-04 2.430408246582e+01
8.760000000000e+02 -2.592755740103e-01 6.149218392133e-04 2.436282463600e+01
8.762500000000e+02 -2.646594035956e-01 6.244718083901e-04 2.442241557504e+01
8.765000000000e+02 -2.701545453235e-01 6.338154306931e-04 2.448278733227e+01
8.767500000000e+02 -2.756808814861e-01 6.427752567595e-04 2.454386664352e+01
8.770000000000e+02 -2.811638953973e-01 6.511774527111e-04 2.460557513736e+01
8.772500000000e+02 -2.865344678014e-01 6.588571099435e-04 2.466782952505e+01
8.775000000000e+02 -2.917284690061e-01 6.656630734173e-04 2.473054195385e+01
8.777500000000e+02 -2.966863599813e-01 6.714624401832e-04 2.479362025520e+01
8.780000000000e+02 -3.013527622795e-01 6.761441266214e-04 2.485696839412e+01
8.782500000000e+02 -3.056761323815e-01 6.796216482469e-04 2.492048681447e+01
8.785000000000e+02 -3.096085397859e-01 6.818348987597e-04 2.498407298363e+01
8.787500000000e+02 -3.131055483835e-01 6.827509107366e-04 2.504762181365e+01
8.790000000000e+02 -3.161262664743e-01 6.823637779914e-04 2.511102629672e+01
8.792500000000e+02 -3.186334394426e-01 6.806935679080e-04 2.517417800494e+01
8.795000000000e+02 -3.205937294864e-01 6.777847406210e-04 2.523696780225e+01
8.797500000000e+02 -3.219779775450e-01 6.737036015956e-04 2.529928640347e+01
8.800000000000e+02 -3.227616713990e-01 6.685356613139e-04 2.536102515093e+01
8.802500000000e+02 -3.229253336681e-01 6.623822266782e-04 2.542207661853e+01
8.805000000000e+02 -3.224551484520e-01 6.553572033109e-04 2.548233542229e+01
8.807500000000e+02 -3.213435205787e-01 6.475834102858e-04 2.554169888422e+01
8.810000000000e+02 -3.195897733638e-01 6.391891283326e-04 2.560006779340e+01
8.812500000000e+02 -3.172007804631e-01 6.303044911230e-04 2.565734705258e+01
8.815000000000e+02 -3.141917515958e-01 6.210584427572e-04 2.571344645085e+01
8.817500000000e+02 -3.105868010660e-01 6.115756669238e-04 2.576828126318e+01
8.820000000000e+02 -3.064194613627e-01 6.019740452713e-04 2.582177286019e+01
8.822500000000e+02 -3.017329924183e-01 5.923627234025e-04 2.587384927690e+01
8.825000000000e+02 -2.965803208217e-01 5.828405893221e-04 2.592444562558e+01
8.827500000000e+02 -2.910237560791e-01 5.734956912838e-04 2.597350457349e+01
8.830000000000e+02 -2.851341419623e-01 5.644051001098e-04 2.602097659686e+01
8.832500000000e+02 -2.789896259759e-01 5.556355936172e-04 2.606682021637e+01
8.835000000000e+02 -2.726739063614e-01 5.472448674831e-04 2.611100206500e+01
8.837500000000e+02 -2.662741807223e-01 5.392834305120e-04 2.615349698884e+01
8.840000000000e+02 -2.598786574601e-01 5.317966571201e-04 2.619428793779e+01
8.842500000000e+02 -2.535738923553e-01 5.248270538952e-04 2.623336578616e+01
8.845000000000e+02 -2.474421402697e-01 5.184164468877e-04 2.627072919494e+01
8.847500000000e+02 -2.415587486159e-01 5.126077948129e-04 2.630638424883e+01
8.850000000000e+02 -2.359899302611e-01 5.074464059965e-04 2.634034422173e+01
8.852500000000e+02 -2.307909648500e-01 5.029805061248e-04 2.637262915206e+01
8.855000000000e+02 -2.260050292902e-01 4.992607880975e-04 2.640326555240e+01
8.857500000000e+02 -2.216627053349e-01 4.963391713211e-04 2.643228601473e+01
8.860000000000e+02 -2.177822355787e-01 4.942667537109e-04 2.645972883697e+01
8.862500000000e+02 -2.143704215223e-01 4.930908020911e-04 2.648563772537e+01
8.865000000000e+02 -2.114241941415e-01 4.928516599437e-04 2.651006140707e+01
8.867500000000e+02 -2.089325590286e-01 4.935790187265e-04 2.653305334879e+01
8.870000000000e+02 -2.068788729929e-01 4.952886052310e-04 2.655467140969e+01
8.872500000000e+02 -2.052432097666e-01 4.979793642795e-04 2.657497749940e+01
8.875000000000e+02 -2.040044986189e-01 5.016310127353e-04 2.659403725432e+01
8.877500000000e+02 -2.031424200703e-01 5.062029665747e-04 2.661191964069e+01
8.880000000000e+02 -2.026388226540e-01 5.116343793463e-04 2.662869653789e+01
8.882500000000e+02 -2.024784512041e-01 5.178450742572e-04 2.664444229014e+01
8.885000000000e+02 -2.026491459730e-01 5.247380970962e-04 2.665923318318e+01
8.887500000000e+02 -2.031413458687e-01 5.322030498033e-04 2.667314688681e+01
8.890000000000e+02 -2.039470896631e-01 5.401204542080e-04 2.668626186119e+01
8.892500000000e+02 -2.050585083264e-01 5.483663211013e-04 2.669865668928e+01
8.895000000000e+02 -2.064661191728e-01 5.568171160853e-04 2.671040939908e+01
8.897500000000e+02 -2.081570429103e-01 5.653545550295e-04 2.672159677531e+01
8.900000000000e+02 -2.101132654202e-01 5.738695612664e-04 2.673229360773e+01
8.902500000000e+02 -2.123102753195e-01 5.822656508094e-04 2.674257198546e+01
8.905000000000e+02 -2.147161010289e-01 5.904610487690e-04 2.675250057522e+01
8.907500000000e+02 -2.172909174194e-01 5.983896468178e-04 2.676214391513e+01
8.910000000000e+02 -2.199872592325e-01 6.060007418972e-04 2.677156178476e+01
8.912500000000e+02 -2.227508305642e-01 6.132575390688e-04 2.678080851179e+01
8.915000000000e+02 -2.255218773197e-01 6.201347864432e-04 2.678993243384e+01
8.917500000000e+02 -2.282369972023e-01 6.266156538589e-04 2.679897533926e+01
8.920000000000e+02 -2.308312328996e-01 6.326881698764e-04 2.680797207805e+01
8.922500000000e+02 -2.332403493401e-01 6.383416768412e-04 2.681695007405e+01
8.925000000000e+02 -2.354030536042e-01 6.435638119512e-04 2.682592907040e+01
8.927500000000e+02 -2.372629987211e-01 6.483374448286e-04 2.683492097012e+01
8.930000000000e+02 -2.387705733586e-01 6.526389427794e-04 2.684392958322e+01
8.932500000000e+02 -2.398841314396e-01 6.564370474404e-04 2.685295074190e+01
8.935000000000e+02 -2.405708352393e-01 6.596929480693e-04 2.686197233593e+01
8.937500000000e+02 -2.408070189309e-01 6.623613462848e-04 2.687097441237e+01
8.940000000000e+02 -2.405779291550e-01 6.643920143187e-04 2.687992962746e+01
8.942500000000e+02 -2.398772628708e-01 6.657325192431e-04 2.688880343819e+01
8.945000000000e+02 -2.387061388941e-01 6.663308042430e-04 2.689755477108e+01
8.947500000000e+02 -2.370720971511e-01 6.661385049032e-04 2.690613635125e+01
8.950000000000e+02 -2.349877415078e-01 6.651136320159e-04 2.691449553219e+01
8.952500000000e+02 -2.324696399613e-01 6.632234154542e-04 2.692257476414e+01
8.955000000000e+02 -2.295371810830e-01 6.604461713474e-04 2.693031236311e+01
8.957500000000e+02 -2.262116251568e-01 6.567728170180e-04 2.693764330112e+01
8.960000000000e+02 -2.225155664684e-01 6.522078027752e-04 2.694449975957e+01
8.962500000000e+02 -2.184725063279e-01 6.467689809986e-04 2.695081192316e+01
8.965000000000e+02 -2.141067930654e-01 6.404870443123e-04 2.695650860474e+01
8.967500000000e+02 -2.094437299276e-01 6.334042961418e-04 2.696151799555e+01
8.970000000000e+02 -2.045099871141e-01 6.255732461477e-04 2.696576809694e+01
8.972500000000e+02 -1.993340022327e-01 6.170547558879e-04 2.696918739904e+01
8.975000000000e+02 -1.939464795987e-01 6.079162418960e-04 2.697170535490e+01
8.977500000000e+02 -1.883807880788e-01 5.982299062227e-04 2.697325298345e+01
8.980000000000e+02 -1.826733300952e-01 5.880713126162e-04 2.697376318061e+01
8.982500000000e+02 -1.768636274920e-01 5.775181135277e-04 2.697317128506e+01
8.985000000000e+02 -1.709942449826e-01 5.666492612223e-04 2.697141546785e+01
8.987500000000e+02 -1.651104363531e-01 5.555445249860e-04 2.696843729100e+01
8.990000000000e+02 -1.592595751196e-01 5.442843202893e-04 2.696418198429e+01
8.992500000000e+02 -1.534903369885e-01 5.329498507546e-04 2.695859897720e+01
8.995000000000e+02 -1.478517172041e-01 5.216234648598e-04 2.695164243240e+01
8.997500000000e+02 -1.423919048289e-01 5.103889049958e-04 2.694327149580e+01
9.000000000000e+02 -1.371571247935e-01 4.993317746801e-04 2.693345095046e+01
9.002500000000e+02 -1.321904457495e-01 4.885395709041e-04 2.692215140881e+01
9.005000000000e+02 -1.275307264390e-01 4.781018046037e-04 2.690934990801e+01
9.007500000000e+02 -1.232116208330e-01 4.681093888765e-04 2.689503001762e+01
9.010000000000e+02 -1.192608696228e-01 4.586541747735e-04 2.687918232655e+01
9.012500000000e+02 -1.156997049859e-01 4.498275785312e-04 2.686180441962e+01
9.015000000000e+02 -1.125426193584e-01 4.417194154386e-04 2.684290121720e+01
9.017500000000e+02 -1.097972578878e-01 4.344159400905e-04 2.682248480822e+01
9.020000000000e+02 -1.074646250595e-01 4.279980014738e-04 2.680057447760e+01
9.022500000000e+02 -1.055394835175e-01 4.225389911143e-04 2.677719665959e+01
9.025000000000e+02 -1.040108448054e-01 4.181024737726e-04 2.675238454146e+01
9.027500000000e+02 -1.028626507491e-01 4.147402539698e-04 2.672617785737e+01
9.030000000000e+02 -1.020745005547e-01 4.124904687075e-04 2.669862263747e+01
9.032500000000e+02 -1.016223493919e-01 4.113757385186e-04 2.666977062397e+01
9.035000000000e+02 -1.014792368209e-01 4.114019691968e-04 2.663967892443e+01
9.037500000000e+02 -1.016159396161e-01 4.125574526501e-04 2.660840965024e+01
9.040000000000e+02 -1.020015180469e-01 4.148122210002e-04 2.657602923943e+01
9.042500000000e+02 -1.026037889271e-01 4.181180597113e-04 2.654260806699e+01
9.045000000000e+02 -1.033897003680e-01 4.224089707378e-04 2.650822003871e+01
9.047500000000e+02 -1.043255939136e-01 4.276018927871e-04 2.647294189697e+01
9.050000000000e+02 -1.053774033168e-01 4.335979888151e-04 2.643685285051e+01
9.052500000000e+02 -1.065108006186e-01 4.402842093447e-04 2.640003399355e+01
9.055000000000e+02 -1.076912866866e-01 4.475351378291e-04 2.636256793785e+01
9.057500000000e+02 -1.088843037030e-01 4.552150326338e-04 2.632453808930e+01
9.060000000000e+02 -1.100553421749e-01 4.631800872263e-04 2.628602825863e+01
9.062500000000e+02 -1.111700862408e-01 4.712807311737e-04 2.624712207452e+01
9.065000000000e+02 -1.121945768808e-01 4.793639236911e-04 2.620790259444e+01
9.067500000000e+02 -1.130955045557e-01 4.872755774465e-04 2.616845156538e+01
9.070000000000e+02 -1.138404976597e-01 4.948628218460e-04 2.612884900148e+01
9.072500000000e+02 -1.143984318877e-01 5.019760961554e-04 2.608917280839e+01
9.075000000000e+02 -1.147399036557e-01 5.084714137659e-04 2.604949806312e+01
9.077500000000e+02 -1.148376256102e-01 5.142123143706e-04 2.600989667320e+01
9.080000000000e+02 -1.146668361122e-01 5.190715736456e-04 2.597043703736e+01
9.082500000000e+02 -1.142057544131e-01 5.229329305014e-04 2.593118359064e+01
9.085000000000e+02 -1.134360252272e-01 5.256928130598e-04 2.589219636660e+01
9.087500000000e+02 -1.123429782572e-01 5.272616853680e-04 2.585353099057e+01
9.090000000000e+02 -1.109160279013e-01 5.275654277677e-04 2.581523815127e+01
9.092500000000e+02 -1.091487944604e-01 5.265462287439e-04 2.577736370855e+01
9.095000000000e+02 -1.070392765921e-01 5.241636317676e-04 2.573994846368e+01
9.097500000000e+02 -1.045899114875e-01 5.203953107163e-04 2.570302802176e+01
9.100000000000e+02 -1.018075021818e-01 5.152375442357e-04 2.566663285920e+01
9.102500000000e+02 -9.870304561679e-02 5.087054153421e-04 2.563078844200e+01
9.105000000000e+02 -9.529158889545e-02 5.008330105955e-04 2.559551507935e+01
9.107500000000e+02 -9.159190184015e-02 4.916730679565e-04 2.556082810908e+01
9.110000000000e+02 -8.762612867247e-02 4.812964819784e-04 2.552673811098e+01
9.112500000000e+02 -8.341944337787e-02 4.697915318384e-04 2.549325082499e+01
9.115000000000e+02 -7.899962043957e-02 4.572627479774e-04 2.546036740418e+01
9.117500000000e+02 -7.439660303219e-02 4.438295738911e-04 2.542808464983e+01
9.120000000000e+02 -6.964209608134e-02 4.296246865945e-04 2.539639498560e+01
9.122500000000e+02 -6.476914158621e-02 4.147921484819e-04 2.536528676115e+01
9.125000000000e+02 -5.981171145812e-02 3.994853087874e-04 2.533474438970e+01
9.127500000000e+02 -5.480433520070e-02 3.838645352508e-04 2.530474852121e+01
9.130000000000e+02 -4.978174875728e-02 3.680948974159e-04 2.527527634381e+01
9.132500000000e+02 -4.477855370566e-02 3.523435708625e-04 2.524630163459e+01
9.135000000000e+02 -3.982892154912e-02 3.367773949032e-04 2.521779507505e+01
9.137500000000e+02 -3.496632361019e-02 3.215604896059e-04 2.518972455626e+01
9.140000000000e+02 -3.022324816394e-02 3.068516846744e-04 2.516205529167e+01
9.142500000000e+02 -2.563096191597e-02 2.928023109338e-04 2.513475016258e+01
9.145000000000e+02 -2.121929185140e-02 2.795541932645e-04 2.510777006685e+01
9.147500000000e+02 -1.701635334942e-02 2.672374844994e-04 2.508107405343e+01
9.150000000000e+02 -1.304836815554e-02 2.559692691139e-04 2.505461981145e+01
9.152500000000e+02 -9.339386191119e-03 2.458518479786e-04 2.502836380323e+01
9.155000000000e+02 -5.911101753636e-03 2.369718730833e-04 2.500226174926e+01
9.157500000000e+02 -2.782573577950e-03 2.293991983186e-04 2.497626877528e+01
9.160000000000e+02 2.995998514000e-05 2.231865728676e-04 2.495033987897e+01
9.162500000000e+02 2.513354672310e-03 2.183690648016e-04 2.492443007390e+01
9.165000000000e+02 4.657739632182e-03 2.149642620486e-04 2.489849482802e+01
9.167500000000e+02 6.456756190850e-03 2.129722536909e-04 2.487249017969e+01
9.170000000000e+02 7.907709645180e-03 2.123762641709e-04 2.484637313504e+01
9.172500000000e+02 9.011751103098e-03 2.131431071214e-04 2.482010177286e+01
9.175000000000e+02 9.773980447410e-03 2.152240801751e-04 2.479363550644e+01
9.177500000000e+02 1.020352254750e-02 2.185559449303e-04 2.476693531294e+01
9.180000000000e+02 1.031356087912e-02 2.230619224551e-04 2.473996380318e+01
9.182500000000e+02 1.012129313151e-02 2.286528793621e-04 2.471268540965e+01
9.185000000000e+02 9.647861454720e-03 2.352287471906e-04 2.468506655470e+01
9.187500000000e+02 8.918181605100e-03 2.426797763339e-04 2.465707567096e+01
9.190000000000e+02 7.960720312973e-03 2.508878757797e-04 2.462868333486e+01
9.192500000000e+02 6.807249424589e-03 2.597280168128e-04 2.459986239033e+01
9.195000000000e+02 5.492449250379e-03 2.690697458210e-04 2.457058793700e+01
9.197500000000e+02 4.053536002127e-03 2.787784585869e-04 2.454083745118e+01
9.200000000000e+02 2.529788134691e-03 2.887170538262e-04 2.451059082324e+01
9.202500000000e+02 9.620850207880e-04 2.987472419266e-04 2.447983045287e+01
9.205000000000e+02 -6.077023068870e-04 3.087311326748e-04 2.444854123882e+01
9.207500000000e+02 -2.137233202703e-03 3.185325411643e-04 2.441671067521e+01
9.210000000000e+02 -3.584312866615e-03 3.280184549667e-04 2.438432887848e+01
9.212500000000e+02 -4.907439301659e-03 3.370602778909e-04 2.435138865471e+01
9.215000000000e+02 -6.066470482534e-03 3.455353456049e-04 2.431788549762e+01
9.217500000000e+02 -7.023170493338e-03 3.533281181281e-04 2.428381763923e+01
9.220000000000e+02 -7.741727013669e-03 3.603313146616e-04 2.424918607622e+01
9.222500000000e+02 -8.189351876880e-03 3.664472503470e-04 2.421399455305e+01
9.225000000000e+02 -8.336724407597e-03 3.715888116597e-04 2.417824956966e+01
9.227500000000e+02 -8.158387919396e-03 3.756803690893e-04 2.414196036045e+01
9.230000000000e+02 -7.633209108981e-03 3.786588096297e-04 2.410513884477e+01
9.232500000000e+02 -6.744607998961e-03 3.804741174663e-04 2.406779957484e+01
9.235000000000e+02 -5.480846948810e-03 3.810900788994e-04 2.402995965507e+01
9.237500000000e+02 -3.835229871421e-03 3.804847724589e-04 2.399163865357e+01
9.240000000000e+02 -1.806152422330e-03 3.786508020876e-04 2.395285847279e+01
9.242500000000e+02 6.028010409520e-04 3.755954576545e-04 2.391364323602e+01
9.245000000000e+02 3.382941462810e-03 3.713407244737e-04 2.387401910942e+01
9.247500000000e+02 6.520534746619e-03 3.659230647543e-04 2.383401416936e+01
9.250000000000e+02 9.997011378420e-03 3.593930570158e-04 2.379365817798e+01
9.252500000000e+02 1.378916925053e-02 3.518148037267e-04 2.375298243872e+01
9.255000000000e+02 1.786949107629e-02 3.432652771838e-04 2.371201953429e+01
9.257500000000e+02 2.220648161529e-02 3.338333581127e-04 2.367080316655e+01
9.260000000000e+02 2.676508420208e-02 3.236188029030e-04 2.362936791609e+01
9.262500000000e+02 3.150711097086e-02 3.127311713155e-04 2.358774898584e+01
9.265000000000e+02 3.639175514675e-02 3.012883352202e-04 2.354598203710e+01
9.267500000000e+02 4.137610043718e-02 2.894152015810e-04 2.350410292674e+01
9.270000000000e+02 4.641568200623e-02 2.772421344797e-04 2.346214749959e+01
9.272500000000e+02 5.146506253434e-02 2.649033135433e-04 2.342015138824e+01
9.275000000000e+02 5.647839932673e-02 2.525352437266e-04 2.337814976014e+01
9.277500000000e+02 6.141007642794e-02 2.402749577576e-04 2.333617720295e+01
9.280000000000e+02 6.621527604395e-02 2.282583423236e-04 2.329426749830e+01
9.282500000000e+02 7.085057950633e-02 2.166184025642e-04 2.325245348885e+01
9.285000000000e+02 7.527451741427e-02 2.054837345131e-04 2.321076687630e+01
9.287500000000e+02 7.944815874873e-02 1.949767638892e-04 2.316923818982e+01
9.290000000000e+02 8.333561192171e-02 1.852122850799e-04 2.312789664514e+01
9.292500000000e+02 8.690449821920e-02 1.762960034068e-04 2.308677001679e+01
9.295000000000e+02 9.012642492613e-02 1.683231007311e-04 2.304588469962e+01
9.297500000000e+02 9.297734306455e-02 1.613772591620e-04 2.300526555302e+01
9.300000000000e+02 9.543791159136e-02 1.555293013213e-04 2.296493603148e+01
9.302500000000e+02 9.749375492341e-02 1.508364079382e-04 2.292491807249e+01
9.305000000000e+02 9.913568779080e-02 1.473412437699e-04 2.288523228523e+01
9.307500000000e+02 1.003598628256e-01 1.450714194407e-04 2.284589787950e+01
9.310000000000e+02 1.011678421287e-01 1.440390681928e-04 2.280693290950e+01
9.312500000000e+02 1.015666275977e-01 1.442405777648e-04 2.276835423998e+01
9.315000000000e+02 1.015685738712e-01 1.456565294921e-04 2.273017783488e+01
9.317500000000e+02 1.011912953481e-01 1.482518460391e-04 2.269241875516e+01
9.320000000000e+02 1.004574278895e-01 1.519761599181e-04 2.265509146510e+01
9.322500000000e+02 9.939437427790e-02 1.567643096163e-04 2.261820995171e+01
9.325000000000e+02 9.803400080069e-02 1.625370599760e-04 2.258178785142e+01
9.327500000000e+02 9.641217368475e-02 1.692020362333e-04 2.254583878212e+01
9.330000000000e+02 9.456838335321e-02 1.766546200237e-04 2.251037637579e+01
9.332500000000e+02 9.254516104732e-02 1.847793439000e-04 2.247541460897e+01
9.335000000000e+02 9.038756494408e-02 1.934511661937e-04 2.244096790407e+01
9.337500000000e+02 8.814256193429e-02 2.025370012434e-04 2.240705134317e+01
9.340000000000e+02 8.585845598907e-02 2.118972055718e-04 2.237368074187e+01
9.342500000000e+02 8.358415869250e-02 2.213874496667e-04 2.234087291305e+01
9.345000000000e+02 8.136857002208e-02 2.308604104882e-04 2.230864571876e+01
9.347500000000e+02 7.925995956334e-02 2.401675185054e-04 2.227701810707e+01
9.350000000000e+02 7.730522755713e-02 2.491609936369e-04 2.224601029528e+01
9.352500000000e+02 7.554932677279e-02 2.576956151736e-04 2.221564372959e+01
9.355000000000e+02 7.403464077238e-02 2.656306299277e-04 2.218594110971e+01
9.357500000000e+02 7.280040047997e-02 2.728315742351e-04 2.215692638500e+01
9.360000000000e+02 7.188221135613e-02 2.791720221754e-04 2.212862462215e+01
9.362500000000e+02 7.131150230104e-02 2.845355909451e-04 2.210106203428e+01
9.365000000000e+02 7.111516515854e-02 2.888172922711e-04 2.207426579042e+01
9.367500000000e+02 7.131517942610e-02 2.919251027682e-04 2.204826390889e+01
9.370000000000e+02 7.192836730480e-02 2.937812957584e-04 2.202308502241e+01
9.372500000000e+02 7.296611182202e-02 2.943237922798e-04 2.199875830965e+01
9.375000000000e+02 7.443428156498e-02 2.935070811030e-04 2.197531315612e+01
9.377500000000e+02 7.633309356840e-02 2.913029569994e-04 2.195277906490e+01
9.380000000000e+02 7.865716016239e-02 2.877012305503e-04 2.193118530372e+01
9.382500000000e+02 8.139550719918e-02 2.827101694061e-04 2.191056079648e+01
9.385000000000e+02 8.453173721548e-02 2.763565930253e-04 2.189093379035e+01
9.387500000000e+02 8.804420313328e-02 2.686857881178e-04 2.187233168093e+01
9.390000000000e+02 9.190626548170e-02 2.597611242535e-04 2.185478083971e+01
9.392500000000e+02 9.608660969595e-02 2.496635093141e-04 2.183830633282e+01
9.395000000000e+02 1.005496125459e-01 2.384904747488e-04 2.182293185079e+01
9.397500000000e+02 1.052557494355e-01 2.263551880822e-04 2.180867946953e+01
9.400000000000e+02 1.101620704610e-01 2.133850379878e-04 2.179556962749e+01
9.402500000000e+02 1.152226774389e-01 1.997202459344e-04 2.178362095720e+01
9.405000000000e+02 1.203892819572e-01 1.855120402594e-04 2.177285031010e+01
9.407500000000e+02 1.256117600260e-01 1.709208245904e-04 2.176327271167e+01
9.410000000000e+02 1.308387203722e-01 1.561142290137e-04 2.175490135728e+01
9.412500000000e+02 1.360181425832e-01 1.412648209835e-04 2.174774772176e+01
9.415000000000e+02 1.410979707024e-01 1.265479473482e-04 2.174182160688e+01
9.417500000000e+02 1.460267454311e-01 1.121393654764e-04 2.173713127453e+01
9.420000000000e+02 1.507541923896e-01 9.821304638214e-05 2.173368355173e+01
9.422500000000e+02 1.552318682640e-01 8.493860897311e-05 2.173148403647e+01
9.425000000000e+02 1.594137180021e-01 7.247910463177e-05 2.173053723615e+01
9.427500000000e+02 1.632566472031e-01 6.098869756045e-05 2.173084676681e+01
9.430000000000e+02 1.667210187639e-01 5.061060676771e-05 2.173241550698e+01
9.432500000000e+02 1.697711753031e-01 4.147488283930e-05 2.173524582476e+01
9.435000000000e+02 1.723758468071e-01 3.369662847552e-05 2.173933972129e+01
9.437500000000e+02 1.745085439684e-01 2.737426259433e-05 2.174469900732e+01
9.440000000000e+02 1.761478634309e-01 2.258811559262e-05 2.175132541789e+01
9.442500000000e+02 1.772777855804e-01 1.939904191134e-05 2.175922077749e+01
9.445000000000e+02 1.778878399064e-01 1.784762795079e-05 2.176838703647e+01
9.447500000000e+02 1.779732746493e-01 1.795332555382e-05 2.177882638988e+01
9.450000000000e+02 1.775351008794e-01 1.971434649678e-05 2.179054124492e+01
9.452500000000e+02 1.765801241293e-01 2.310722015819e-05 2.180353427397e+01
9.455000000000e+02 1.751208724795e-01 2.808725055553e-05 2.181780831307e+01
9.457500000000e+02 1.731754940968e-01 3.458898578144e-05 2.183336634556e+01
9.460000000000e+02 1.707675764164e-01 4.252717270350e-05 2.185021132898e+01
9.462500000000e+02 1.679259195420e-01 5.179775443091e-05 2.186834611316e+01
9.465000000000e+02 1.646842591742e-01 6.227941081429e-05 2.188777320902e+01
9.467500000000e+02 1.610809276950e-01 7.383515144206e-05 2.190849464818e+01
9.470000000000e+02 1.571584945144e-01 8.631426018967e-05 2.193051170635e+01
9.472500000000e+02 1.529633298516e-01 9.955431986844e-05 2.195382471594e+01
9.475000000000e+02 1.485451508874e-01 1.133834538894e-04 2.197843279321e+01
9.477500000000e+02 1.439565418106e-01 1.276229237047e-04 2.200433356534e+01
9.480000000000e+02 1.392523817730e-01 1.420893960568e-04 2.203152295450e+01
9.482500000000e+02 1.344893207264e-01 1.565974042683e-04 2.205999487442e+01
9.485000000000e+02 1.297251310168e-01 1.709619547058e-04 2.208974102834e+01
9.487500000000e+02 1.250180977264e-01 1.850009766952e-04 2.212075065571e+01
9.490000000000e+02 1.204263375874e-01 1.985378088993e-04 2.215301033010e+01
9.492500000000e+02 1.160071469028e-01 2.114034098381e-04 2.218650375540e+01
9.495000000000e+02 1.118162303147e-01 2.234384609544e-04 2.222121164213e+01
9.497500000000e+02 1.079070109710e-01 2.344955547947e-04 2.225711156155e+01
9.500000000000e+02 1.043298727716e-01 2.444409925440e-04 2.229417787004e+01
9.502500000000e+02 1.011314803721e-01 2.531562373513e-04 2.233238165690e+01
9.505000000000e+02 9.835399360115e-02 2.605396085115e-04 2.237169075329e+01
9.507500000000e+02 9.603443400245e-02 2.665073575407e-04 2.241206976557e+01
9.510000000000e+02 9.420404297380e-02 2.709945974818e-04 2.245348015998e+01
9.512500000000e+02 9.288769639866e-02 2.739560994595e-04 2.249588038819e+01
9.515000000000e+02 9.210347486159e-02 2.753666293629e-04 2.253922606108e+01
9.517500000000e+02 9.186218320774e-02 2.752214485764e-04 2.258347014961e+01
9.520000000000e+02 9.216710614061e-02 2.735362153582e-04 2.262856322796e+01
9.522500000000e+02 9.301388239436e-02 2.703466580947e-04 2.267445375566e+01
9.525000000000e+02 9.439036169076e-02 2.657084058924e-04 2.272108836475e+01
9.527500000000e+02 9.627680175391e-02 2.596959960879e-04 2.276841219936e+01
9.530000000000e+02 9.864597364542e-02 2.524023258603e-04 2.281636922823e+01
9.532500000000e+02 1.014635998398e-01 2.439372355758e-04 2.286490261622e+01
9.535000000000e+02 1.046887717240e-01 2.344262827802e-04 2.291395506111e+01
9.537500000000e+02 1.082744901757e-01 2.240093117337e-04 2.296346912054e+01
9.540000000000e+02 1.121684139769e-01 2.128385266653e-04 2.301338758023e+01
9.542500000000e+02 1.163135262366e-01 2.010767788192e-04 2.306365372475e+01
9.545000000000e+02 1.206490274467e-01 1.888953668020e-04 2.311421167190e+01
9.547500000000e+02 1.251111709440e-01 1.764719006211e-04 2.316500662199e+01
9.550000000000e+02 1.296341614365e-01 1.639879969425e-04 2.321598507331e+01
9.552500000000e+02 1.341510993733e-01 1.516268866585e-04 2.326709503633e+01
9.555000000000e+02 1.385949224592e-01 1.395709844579e-04 2.331828621338e+01
9.557500000000e+02 1.428993033264e-01 1.279994529305e-04 2.336951007874e+01
9.560000000000e+02 1.469995784591e-01 1.170857895854e-04 2.342071997778e+01
9.562500000000e+02 1.508336164307e-01 1.069956254523e-04 2.347187119451e+01
9.565000000000e+02 1.543426660109e-01 9.788440375726e-05 2.352292090667e+01
9.567500000000e+02 1.574721540631e-01 8.989534364688e-05 2.357382817812e+01
9.570000000000e+02 1.601724225692e-01 8.315771394682e-05 2.362455391793e+01
9.572500000000e+02 1.623994341538e-01 7.778500810878e-05 2.367506073984e+01
9.575000000000e+02 1.641153899498e-01 7.387354387096e-05 2.372531287882e+01
9.577500000000e+02 1.652892758674e-01 7.150129442362e-05 2.377527604781e+01
9.580000000000e+02 1.658973496216e-01 7.072695032478e-05 2.382491728317e+01
9.582500000000e+02 1.659234766644e-01 7.158937963398e-05 2.387420483003e+01
9.585000000000e+02 1.653594654849e-01 7.410693865152e-05 2.392310792731e+01
9.587500000000e+02 1.642052218601e-01 7.827740295836e-05 2.397159668964e+01
9.590000000000e+02 1.624687554434e-01 8.407819095916e-05 2.401964199689e+01
9.592500000000e+02 1.601662042400e-01 9.146649395265e-05 2.406721530092e+01
9.595000000000e+02 1.573215344503e-01 1.003798480937e-04 2.411428860804e+01
9.597500000000e+02 1.539663182604e-01 1.107366254928e-04 2.416083430982e+01
9.600000000000e+02 1.501391685442e-01 1.224373325823e-04 2.420682522425e+01
9.602500000000e+02 1.458852668683e-01 1.353653121492e-04 2.425223448230e+01
9.605000000000e+02 1.412555569864e-01 1.493882316549e-04 2.429703564050e+01
9.607500000000e+02 1.363060487634e-01 1.643592191697e-04 2.434120262101e+01
9.610000000000e+02 1.310968294867e-01 1.801187406260e-04 2.438470989994e+01
9.612500000000e+02 1.256912071089e-01 1.964960090700e-04 2.442753251321e+01
9.615000000000e+02 1.201546258950e-01 2.133111276079e-04 2.446964631732e+01
9.617500000000e+02 1.145537311807e-01 2.303767932355e-04 2.451102804442e+01
9.620000000000e+02 1.089552940984e-01 2.475006345789e-04 2.455165562836e+01
9.622500000000e+02 1.034252925966e-01 2.644873283585e-04 2.459150830959e+01
9.625000000000e+02 9.802794392446e-02 2.811410569111e-04 2.463056701290e+01
9.627500000000e+02 9.282488732531e-02 2.972678505016e-04 2.466881446682e+01
9.630000000000e+02 8.787440551034e-02 3.126780918736e-04 2.470623562459e+01
9.632500000000e+02 8.323076601374e-02 3.271890310668e-04 2.474281781780e+01
9.635000000000e+02 7.894365541865e-02 3.406272664539e-04 2.477855107679e+01
9.637500000000e+02 7.505774831617e-02 3.528310752006e-04 2.481342847688e+01
9.640000000000e+02 7.161231967570e-02 3.636528558444e-04 2.484744626934e+01
9.642500000000e+02 6.864100280574e-02 3.729611986584e-04 2.488060421012e+01
9.645000000000e+02 6.617158773180e-02 3.806429162133e-04 2.491290574604e+01
9.647500000000e+02 6.422597156604e-02 3.866045973718e-04 2.494435829429e+01
9.650000000000e+02 6.282001481583e-02 3.907743009116e-04 2.497497328338e+01
9.652500000000e+02 6.196358309037e-02 3.931025229773e-04 2.500476637931e+01
9.655000000000e+02 6.166055662650e-02 3.935630531281e-04 2.503375755756e+01
9.657500000000e+02 6.190885245122e-02 3.921535061469e-04 2.506197114905e+01
9.660000000000e+02 6.270058323695e-02 3.888951534415e-04 2.508943595838e+01
9.662500000000e+02 6.402201437566e-02 3.838330839712e-04 2.511618509750e+01
9.665000000000e+02 6.585376387451e-02 3.770353508558e-04 2.514225602911e+01
9.667500000000e+02 6.817090322410e-02 3.685921815762e-04 2.516769041570e+01
9.670000000000e+02 7.094323822186e-02 3.586144804238e-04 2.519253408657e+01
9.672500000000e+02 7.413536420120e-02 3.472328099080e-04 2.521683667496e+01
9.675000000000e+02 7.770714666669e-02 3.345951032016e-04 2.524065162248e+01
9.677500000000e+02 8.161387601591e-02 3.208652106244e-04 2.526403570243e+01
9.680000000000e+02 8.580686843112e-02 3.062202679589e-04 2.528704897548e+01
9.682500000000e+02 9.023377323912e-02 2.908488462949e-04 2.530975423645e+01
9.685000000000e+02 9.483928196508e-02 2.749481575376e-04 2.533221688957e+01
9.687500000000e+02 9.956567660443e-02 2.587217362645e-04 2.535450449835e+01
9.690000000000e+02 1.043534722720e-01 2.423769360449e-04 2.537668629336e+01
9.692500000000e+02 1.091422366740e-01 2.261221440513e-04 2.539883297000e+01
9.695000000000e+02 1.138712890590e-01 2.101643128978e-04 2.542101616688e+01
9.697500000000e+02 1.184804621927e-01 1.947063430254e-04 2.544330791661e+01
9.700000000000e+02 1.229109196037e-01 1.799445490904e-04 2.546578044379e+01
9.702500000000e+02 1.271058661690e-01 1.660662152566e-04 2.548850544347e+01
9.705000000000e+02 1.310112900609e-01 1.532472153539e-04 2.551155371595e+01
9.707500000000e+02 1.345765961690e-01 1.416499358769e-04 2.553499479023e+01
9.710000000000e+02 1.377552320499e-01 1.314210728063e-04 2.555889620597e+01
9.712500000000e+02 1.405052099977e-01 1.226898400921e-04 2.558332311341e+01
9.715000000000e+02 1.427894946274e-01 1.155665583196e-04 2.560833790496e+01
9.717500000000e+02 1.445764437740e-01 1.101410069295e-04 2.563399944727e+01
9.720000000000e+02 1.458400336898e-01 1.064815626565e-04 2.566036274225e+01
9.722500000000e+02 1.465600648440e-01 1.046344470652e-04 2.568747837214e+01
9.725000000000e+02 1.467223120326e-01 1.046231902448e-04 2.571539195596e+01
9.727500000000e+02 1.463184726381e-01 1.064488658129e-04 2.574414383939e+01
9.730000000000e+02 1.453463157631e-01 1.100898419426e-04 2.577376834090e+01
9.732500000000e+02 1.438095213535e-01 1.155026944261e-04 2.580429347030e+01
9.735000000000e+02 1.417176334564e-01 1.226229309821e-04 2.583574040301e+01
9.737500000000e+02 1.390857922827e-01 1.313665285199e-04 2.586812327567e+01
9.740000000000e+02 1.359347351843e-01 1.416308355016e-04 2.590144851019e+01
9.742500000000e+02 1.322904893888e-01 1.532965267040e-04 2.593571463012e+01
9.745000000000e+02 1.281840331623e-01 1.662297070668e-04 2.597091214368e+01
9.747500000000e+02 1.236512142884e-01 1.802833578468e-04 2.600702292981e+01
9.750000000000e+02 1.187321964661e-01 1.953000619502e-04 2.604402049970e+01
9.752500000000e+02 1.134713094045e-01 2.111135976347e-04 2.608186942932e+01
9.755000000000e+02 1.079164298973e-01 2.275516535926e-04 2.612052575325e+01
9.757500000000e+02 1.021187145042e-01 2.444375130853e-04 2.615993652053e+01
9.760000000000e+02 9.613191445184e-02 2.615925729593e-04 2.620004032635e+01
9.762500000000e+02 9.001197684598e-02 2.788380043157e-04 2.624076699132e+01
9.765000000000e+02 8.381630490330e-02 2.959969482998e-04 2.628203823672e+01
9.767500000000e+02 7.760323469660e-02 3.128960752143e-04 2.632376750544e+01
9.770000000000e+02 7.143127007287e-02 3.293674283689e-04 2.636586076759e+01
9.772500000000e+02 6.535846017689e-02 3.452496070250e-04 2.640821647647e+01
9.775000000000e+02 5.944165686545e-02 3.603894347789e-04 2.645072649900e+01
9.777500000000e+02 5.373584182528e-02 3.746431106033e-04 2.649327621645e+01
9.780000000000e+02 4.829346187695e-02 3.878771200467e-04 2.653574555711e+01
9.782500000000e+02 4.316377706434e-02 3.999693616873e-04 2.657800928501e+01
9.785000000000e+02 3.839229035656e-02 4.108098925735e-04 2.661993792190e+01
9.787500000000e+02 3.402021246421e-02 4.203017333014e-04 2.666139840856e+01
9.790000000000e+02 3.008408352453e-02 4.283612754751e-04 2.670225511566e+01
9.792500000000e+02 2.661532666014e-02 4.349191271228e-04 2.674237039014e+01
9.795000000000e+02 2.364001488186e-02 4.399204518553e-04 2.678160559913e+01
9.797500000000e+02 2.117876742463e-02 4.433251286818e-04 2.681982217753e+01
9.800000000000e+02 1.924653554523e-02 4.451083960965e-04 2.685688229245e+01
9.802500000000e+02 1.785268372622e-02 4.452607696896e-04 2.689264998921e+01
9.805000000000e+02 1.700104458599e-02 4.437881992722e-04 2.692699210172e+01
9.807500000000e+02 1.669006317170e-02 4.407120446575e-04 2.695977922969e+01
9.810000000000e+02 1.691297021033e-02 4.360691540851e-04 2.699088665585e+01
9.812500000000e+02 1.765812809746e-02 4.299112095626e-04 2.702019542664e+01
9.815000000000e+02 1.890915047185e-02 4.223048249221e-04 2.704759306280e+01
9.817500000000e+02 2.064527702063e-02 4.133308137405e-04 2.707297455060e+01
9.820000000000e+02 2.284174339089e-02 4.030833588576e-04 2.709624324989e+01
9.822500000000e+02 2.546993924717e-02 3.916696407324e-04 2.711731150420e+01
9.825000000000e+02 2.849777815542e-02 3.792086775413e-04 2.713610143956e+01
9.827500000000e+02 3.189001715705e-02 3.658301459235e-04 2.715254565154e+01
9.830000000000e+02 3.560847541142e-02 3.516733110535e-04 2.716658770355e+01
9.832500000000e+02 3.961224742660e-02 3.368858057671e-04 2.717818252908e+01
9.835000000000e+02 4.385804896554e-02 3.216218506255e-04 2.718729693273e+01
9.837500000000e+02 4.830039952043e-02 3.060408625832e-04 2.719390978024e+01
9.840000000000e+02 5.289184954911e-02 2.903058707006e-04 2.719801210701e+01
9.842500000000e+02 5.758329801476e-02 2.745816701276e-04 2.719960728478e+01
9.845000000000e+02 6.232421139322e-02 2.590331570293e-04 2.719871081603e+01
9.847500000000e+02 6.706296106126e-02 2.438235289772e-04 2.719535029045e+01
9.850000000000e+02 7.174714315984e-02 2.291124888436e-04 2.718956495305e+01
9.852500000000e+02 7.632394427107e-02 2.150546170924e-04 2.718140544044e+01
9.855000000000e+02 8.074057336448e-02 2.017975714791e-04 2.717093315773e+01
9.857500000000e+02 8.494471746966e-02 1.894805147263e-04 2.715821972305e+01
9.860000000000e+02 8.888499296319e-02 1.782328695396e-04 2.714334631096e+01
9.862500000000e+02 9.251154379725e-02 1.681725900433e-04 2.712640278502e+01
9.865000000000e+02 9.577658096430e-02 1.594050042979e-04 2.710748688389e+01
9.867500000000e+02 9.863489654062e-02 1.520220189854e-04 2.708670333901e+01
9.870000000000e+02 1.010445684909e-01 1.461007924311e-04 2.706416281662e+01
9.872500000000e+02 1.029674752641e-01 1.417032014961e-04 2.703998095366e+01
9.875000000000e+02 1.043698894580e-01 1.388751731551e-04 2.701427728856e+01
9.877500000000e+02 1.052230457015e-01 1.376461816757e-04 2.698717418664e+01
9.880000000000e+02 1.055035382518e-01 1.380292744577e-04 2.695879580545e+01
9.882500000000e+02 1.051939173521e-01 1.400205083548e-04 2.692926695506e+01
9.885000000000e+02 1.042829645437e-01 1.435993268698e-04 2.689871208610e+01
9.887500000000e+02 1.027660394902e-01 1.487286381145e-04 2.686725424445e+01
9.890000000000e+02 1.006451808919e-01 1.553554759609e-04 2.683501414255e+01
9.892500000000e+02 9.792938261471e-02 1.634111056159e-04 2.680210913953e+01
9.895000000000e+02 9.463452381117e-02 1.728119372821e-04 2.676865242200e+01
9.897500000000e+02 9.078321754270e-02 1.834605022481e-04 2.673475224613e+01
9.900000000000e+02 8.640479199648e-02 1.952460437068e-04 2.670051112338e+01
9.902500000000e+02 8.153482966943e-02 2.080460329375e-04 2.666602531482e+01
9.905000000000e+02 7.621496349383e-02 2.217270575630e-04 2.663138418879e+01
9.907500000000e+02 7.049226939205e-02 2.361464958888e-04 2.659666990431e+01
9.910000000000e+02 6.441886699875e-02 2.511537708914e-04 2.656195697946e+01
9.912500000000e+02 5.805120547816e-02 2.665921259594e-04 2.652731218512e+01
9.915000000000e+02 5.144950084511e-02 2.823002173752e-04 2.649279433086e+01
9.917500000000e+02 4.467695904587e-02 2.981139281966e-04 2.645845435349e+01
9.920000000000e+02 3.779908837413e-02 3.138682441268e-04 2.642433532132e+01
9.922500000000e+02 3.088290730243e-02 3.293990591647e-04 2.639047269421e+01
9.925000000000e+02 2.399617103184e-02 3.445451789072e-04 2.635689452578e+01
9.927500000000e+02 1.720661014371e-02 3.591499475639e-04 2.632362186482e+01
9.930000000000e+02 1.058111700143e-02 3.730635553726e-04 2.629066910722e+01
9.932500000000e+02 4.184990173575e-03 3.861445054855e-04 2.625804448478e+01
9.935000000000e+02 -1.918756661122e-03 3.982612570473e-04 2.622575055400e+01
9.937500000000e+02 -7.670193995058e-03 4.092939394849e-04 2.619378470378e+01
9.940000000000e+02 -1.301312094911e-02 4.191356829383e-04 2.616213970407e+01
9.942500000000e+02 -1.789563500030e-02 4.276937016795e-04 2.613080422145e+01
9.945000000000e+02 -2.227085069937e-02 4.348907499859e-04 2.609976336190e+01
9.947500000000e+02 -2.609736510012e-02 4.406656982662e-04 2.606899916490e+01
9.950000000000e+02 -2.933976593251e-02 4.449742496990e-04 2.603849108133e+01
9.952500000000e+02 -3.196909224186e-02 4.477894284799e-04 2.600821643393e+01
9.955000000000e+02 -3.396310142780e-02 4.491014953271e-04 2.597815076839e+01
9.957500000000e+02 -3.530673505388e-02 4.489184137160e-04 2.594826829002e+01
9.960000000000e+02 -3.599225396010e-02 4.472653141957e-04 2.591854213722e+01
9.962500000000e+02 -3.601943227711e-02 4.441841461475e-04 2.588894467040e+01
9.965000000000e+02 -3.539564954615e-02 4.397330558048e-04 2.585944770984e+01
9.967500000000e+02 -3.413592807571e-02 4.339856337031e-04 2.583002275500e+01
9.970000000000e+02 -3.226278061587e-02 4.270297487136e-04 2.580064106937e+01
9.972500000000e+02 -2.980620362299e-02 4.189667425064e-04 2.577127396183e+01
9.975000000000e+02 -2.680328462122e-02 4.099098210456e-04 2.574189272420e+01
9.977500000000e+02 -2.329800784771e-02 3.999829244937e-04 2.571246891129e+01
9.980000000000e+02 -1.934072187312e-02 3.893189982230e-04 2.568297421960e+01
9.982500000000e+02 -1.498772235700e-02 3.780585294766e-04 2.565338076842e+01
9.985000000000e+02 -1.030058743967e-02 3.663477561353e-04 2.562366097164e+01
9.987500000000e+02 -5.345536308170e-03 3.543369850093e-04 2.559378767519e+01
9.990000000000e+02 -1.926480672740e-04 3.421787059913e-04 2.556373431968e+01
9.992500000000e+02 5.084956227374e-03 3.300258874615e-04 2.553347477785e+01
9.995000000000e+02 1.041204967279e-02 3.180299832026e-04 2.550298368677e+01
9.997500000000e+02 1.571218555792e-02 3.063393730403e-04 2.547223624606e+01
1.000000000000e+03 2.090878917941e-02 2.950972834569e-04 2.544120856798e+01
1.000250000000e+03 2.592605361077e-02 2.844404670071e-04 2.540987747524e+01
1.000500000000e+03 3.069011872495e-02 2.744971697765e-04 2.537822086422e+01
1.000750000000e+03 3.512993175966e-02 2.653860888457e-04 2.534621748595e+01
1.001000000000e+03 3.917840485259e-02 2.572145802651e-04 2.531384728448e+01
1.001250000000e+03 4.277331678146e-02 2.500776058207e-04 2.528109134871e+01
1.001500000000e+03 4.585811429552e-02 2.440569151539e-04 2.524793185483e+01
1.001750000000e+03 4.838291259380e-02 2.392197380587e-04 2.521435235157e+01
1.002000000000e+03 5.030511379310e-02 2.356183796714e-04 2.518033763907e+01
1.002250000000e+03 5.159005697094e-02 2.332896656397e-04 2.514587383671e+01
1.002500000000e+03 5.221156135621e-02 2.322545883148e-04 2.511094843180e+01
1.002750000000e+03 5.215217577616e-02 2.325184744741e-04 2.507555011634e+01
1.003000000000e+03 5.140361707109e-02 2.340706603506e-04 2.503966901134e+01
1.003250000000e+03 4.996674538001e-02 2.368850981588e-04 2.500329647562e+01
1.003500000000e+03 4.785156297696e-02 2.409207713959e-04 2.496642510157e+01
1.003750000000e+03 4.507706306456e-02 2.461223246512e-04 2.492904870214e+01
1.004000000000e+03 4.167082561124e-02 2.524210803110e-04 2.489116208034e+01
1.004250000000e+03 3.766872342677e-02 2.597357634894e-04 2.485276120833e+01
1.004500000000e+03 3.311428053027e-02 2.679738261748e-04 2.481384302546e+01
1.004750000000e+03 2.805796961415e-02 2.770327758856e-04 2.477440523539e+01
1.005000000000e+03 2.255655040832e-02 2.868014208640e-04 2.473444652492e+01
1.005250000000e+03 1.667212271351e-02 2.971614685246e-04 2.469396614940e+01
1.005500000000e+03 1.047128462223e-02 3.079891038302e-04 2.465296420270e+01
1.005750000000e+03 4.024118111336e-03 3.191566077102e-04 2.461144122407e+01
1.006000000000e+03 -2.596798582598e-03 3.305341762354e-04 2.456939848244e+01
1.006250000000e+03 -9.317410395125e-03 3.419914929807e-04 2.452683760794e+01
1.006500000000e+03 -1.606325515130e-02 3.533997307418e-04 2.448376090216e+01
1.006750000000e+03 -2.276042627021e-02 3.646329566875e-04 2.444017100441e+01
1.007000000000e+03 -2.933666468481e-02 3.755701992074e-04 2.439607122803e+01
1.007250000000e+03 -3.572220924638e-02 3.860966216599e-04 2.435146526997e+01
1.007500000000e+03 -4.185084778164e-02 3.961056051745e-04 2.430635757296e+01
1.007750000000e+03 -4.766061478895e-02 4.054995345732e-04 2.426075307804e+01
1.008000000000e+03 -5.309474502768e-02 4.141916675990e-04 2.421465760606e+01
1.008250000000e+03 -5.810218223466e-02 4.221065592390e-04 2.416807765865e+01
1.008500000000e+03 -6.263835837368e-02 4.291815892878e-04 2.412102077559e+01
1.008750000000e+03 -6.666560334235e-02 4.353673280563e-04 2.407349550838e+01
1.009000000000e+03 -7.015359771569e-02 4.406280251663e-04 2.402551161211e+01
1.009250000000e+03 -7.307956106964e-02 4.449416824759e-04 2.397708004758e+01
1.009500000000e+03 -7.542860002098e-02 4.483004941421e-04 2.392821330594e+01
1.009750000000e+03 -7.719366784131e-02 4.507102815495e-04 2.387892540627e+01
1.010000000000e+03 -7.837555281731e-02 4.521901043709e-04 2.382923205592e+01
1.010250000000e+03 -7.898274424603e-02 4.527716136260e-04 2.377915078956e+01
1.010500000000e+03 -7.903109291710e-02 4.524979777838e-04 2.372870098242e+01
1.010750000000e+03 -7.854357573677e-02 4.514230559930e-04 2.367790408693e+01
1.011000000000e+03 -7.754975322967e-02 4.496099087687e-04 2.362678361223e+01
1.011250000000e+03 -7.608524436959e-02 4.471295080490e-04 2.357536520697e+01
1.011500000000e+03 -7.419110387361e-02 4.440592082800e-04 2.352367669966e+01
1.011750000000e+03 -7.191312962683e-02 4.404811421203e-04 2.347174812974e+01
1.012000000000e+03 -6.930109680857e-02 4.364805382620e-04 2.341961169072e+01
1.012250000000e+03 -6.640798126356e-02 4.321440304898e-04 2.336730179897e+01
1.012500000000e+03 -6.328911857363e-02 4.275580424472e-04 2.331485495221e+01
1.012750000000e+03 -6.000132740252e-02 4.228070591961e-04 2.326230974786e+01
1.013000000000e+03 -5.660209481231e-02 4.179722972752e-04 2.320970672734e+01
1.013250000000e+03 -5.314863935668e-02 4.131299497856e-04 2.315708833383e+01
1.013500000000e+03 -4.969717201739e-02 4.083502137393e-04 2.310449875295e+01
1.013750000000e+03 -4.630195292371e-02 4.036957030311e-04 2.305198381395e+01
1.014000000000e+03 -4.301464937480e-02 3.992208179795e-04 2.299959083342e+01
1.014250000000e+03 -3.988356719046e-02 3.949708601726e-04 2.294736848271e+01
1.014500000000e+03 -3.695290540596e-02 3.909811374284e-04 2.289536662112e+01
1.014750000000e+03 -3.426236358772e-02 3.872770843301e-04 2.284363616070e+01
1.015000000000e+03 -3.184640820613e-02 3.838735228616e-04 2.279222888626e+01
1.015250000000e+03 -2.973409690960e-02 3.807752089054e-04 2.274119733023e+01
1.015500000000e+03 -2.794854066930e-02 3.779766939385e-04 2.269059458851e+01
1.015750000000e+03 -2.650676649600e-02 3.754630898868e-04 2.264047418520e+01
1.016000000000e+03 -2.541969312621e-02 3.732109483902e-04 2.259088994626e+01
1.016250000000e+03 -2.469191837440e-02 3.711887020411e-04 2.254189582345e+01
1.016500000000e+03 -2.432190114012e-02 3.693579834454e-04 2.249354577514e+01
1.016750000000e+03 -2.430222454847e-02 3.676749899516e-04 2.244589365859e+01
1.017000000000e+03 -2.461970869633e-02 3.660915342387e-04 2.239899306232e+01
1.017250000000e+03 -2.525590006710e-02 3.645567124225e-04 2.235289721081e+01
1.017500000000e+03 -2.618749963854e-02 3.630183481462e-04 2.230765884027e+01
1.017750000000e+03 -2.738690131397e-02 3.614245725788e-04 2.226333007978e+01
1.018000000000e+03 -2.882278366827e-02 3.597254259542e-04 2.221996233182e+01
1.018250000000e+03 -3.046081629255e-02 3.578743813538e-04 2.217760617906e+01
1.018500000000e+03 -3.226429054936e-02 3.558297656567e-04 2.213631123338e+01
1.018750000000e+03 -3.419490759355e-02 3.535561608373e-04 2.209612604275e+01
1.019000000000e+03 -3.621352172910e-02 3.510256424291e-04 2.205709796087e+01
1.019250000000e+03 -3.828089342598e-02 3.482187737968e-04 2.201927304279e+01
1.019500000000e+03 -4.035844798613e-02 3.451256364748e-04 2.198269589332e+01
1.019750000000e+03 -4.240901645323e-02 3.417466702065e-04 2.194740955746e+01
1.020000000000e+03 -4.439749220170e-02 3.380929770253e-04 2.191345539235e+01
1.020250000000e+03 -4.629155706303e-02 3.341868121352e-04 2.188087292121e+01
1.020500000000e+03 -4.806219984221e-02 3.300613432631e-04 2.184969971430e+01
1.020750000000e+03 -4.968427323442e-02 3.257606079043e-04 2.181997124593e+01
1.021000000000e+03 -5.113701398296e-02 3.213392819510e-04 2.179172076649e+01
1.021250000000e+03 -5.240428459514e-02 3.168616016410e-04 2.176497916914e+01
1.021500000000e+03 -5.347501520146e-02 3.124009646218e-04 2.173977486940e+01
1.021750000000e+03 -5.434322932831e-02 3.080383498937e-04 2.171613367197e+01
1.022000000000e+03 -5.500831156486e-02 3.038615203595e-04 2.169407867680e+01
1.022250000000e+03 -5.547483212956e-02 2.999630948962e-04 2.167363015135e+01
1.022500000000e+03 -5.575262374719e-02 2.964393991555e-04 2.165480546896e+01
1.022750000000e+03 -5.585641287721e-02 2.933883448754e-04 2.163761899216e+01
1.023000000000e+03 -5.580568190296e-02 2.909079382172e-04 2.162208204329e+01
1.023250000000e+03 -5.562422833655e-02 2.890942199591e-04 2.160820284852e+01
1.023500000000e+03 -5.533965931977e-02 2.880393892322e-04 2.159598647703e+01
1.023750000000e+03 -5.498296617221e-02 2.878300657952e-04 2.158543487775e+01
1.024000000000e+03 -5.458785683733e-02 2.885452537257e-04 2.157654685991e+01
1.024250000000e+03 -5.419012495128e-02 2.902546261059e-04 2.156931813335e+01
1.024500000000e+03 -5.382692814229e-02 2.930168522088e-04 2.156374132771e+01
1.024750000000e+03 -5.353610026676e-02 2.968781127108e-04 2.155980611113e+01
1.025000000000e+03 -5.335536544469e-02 3.018707182530e-04 2.155749924362e+01
1.025250000000e+03 -5.332159058498e-02 3.080119373808e-04 2.155680469544e+01
1.025500000000e+03 -5.347001970388e-02 3.153030440175e-04 2.155770378039e+01
1.025750000000e+03 -5.383357032734e-02 3.237287901532e-04 2.156017525205e+01
1.026000000000e+03 -5.444208721146e-02 3.332567851637e-04 2.156419552519e+01
1.026250000000e+03 -5.532170596335e-02 3.438374541480e-04 2.156973880038e+01
1.026500000000e+03 -5.649423833957e-02 3.554041753148e-04 2.157677724972e+01
1.026750000000e+03 -5.797661038382e-02 3.678736362242e-04 2.158528121675e+01
1.027000000000e+03 -5.978047341891e-02 3.811467517640e-04 2.159521935332e+01
1.027250000000e+03 -6.191170376121e-02 3.951093038738e-04 2.160655889431e+01
1.027500000000e+03 -6.437015854617e-02 4.096333196491e-04 2.161926581442e+01
1.027750000000e+03 -6.714956133365e-02 4.245787343235e-04 2.163330497496e+01
1.028000000000e+03 -7.023723491032e-02 4.397946385922e-04 2.164864042111e+01
1.028250000000e+03 -7.361428921059e-02 4.551216010283e-04 2.166523545747e+01
1.028500000000e+03 -7.725566608892e-02 4.703934732826e-04 2.168305287137e+01
1.028750000000e+03 -8.113028063379e-02 4.854394064676e-04 2.170205515710e+01
1.029000000000e+03 -8.520151234293e-02 5.000864756432e-04 2.172220456864e+01
1.029250000000e+03 -8.942754928411e-02 5.141618032256e-04 2.174346331895e+01
1.029500000000e+03 -9.376183838892e-02 5.274947822958e-04 2.176579377045e+01
1.029750000000e+03 -9.815386301210e-02 5.399197398603e-04 2.178915842193e+01
1.030000000000e+03 -1.025496411470e-01 5.512779008277e-04 2.181352017178e+01
1.030250000000e+03 -1.068926482727e-01 5.614198964560e-04 2.183884224328e+01
1.030500000000e+03 -1.111244818031e-01 5.702076511987e-04 2.186508840205e+01
1.030750000000e+03 -1.151857800060e-01 5.775164712539e-04 2.189222295525e+01
1.031000000000e+03 -1.190171266260e-01 5.832368805727e-04 2.192021071598e+01
1.031250000000e+03 -1.225598769964e-01 5.872762159944e-04 2.194901716488e+01
1.031500000000e+03 -1.257571115841e-01 5.895600414349e-04 2.197860836366e+01
1.031750000000e+03 -1.285545161887e-01 5.900333400928e-04 2.200895099665e+01
1.032000000000e+03 -1.309012481675e-01 5.886613425930e-04 2.204001224044e+01
1.032250000000e+03 -1.327507766660e-01 5.854304040596e-04 2.207175988104e+01
1.032500000000e+03 -1.340616701861e-01 5.803483273612e-04 2.210416216457e+01
1.032750000000e+03 -1.347983270760e-01 5.734445364755e-04 2.213718776068e+01
1.033000000000e+03 -1.349316489098e-01 5.647700234988e-04 2.217080573065e+01
1.033250000000e+03 -1.344395583620e-01 5.543967352463e-04 2.220498532644e+01
1.033500000000e+03 -1.333075782019e-01 5.424172634341e-04 2.223969610364e+01
1.033750000000e+03 -1.315291660283e-01 5.289435435784e-04 2.227490772530e+01
1.034000000000e+03 -1.291060160747e-01 5.141059306783e-04 2.231058991425e+01
1.034250000000e+03 -1.260482595005e-01 4.980518160152e-04 2.234671242592e+01
1.034500000000e+03 -1.223744337719e-01 4.809436481234e-04 2.238324483404e+01
1.034750000000e+03 -1.181115935905e-01 4.629576501792e-04 2.242015674060e+01
1.035000000000e+03 -1.132949489816e-01 4.442812284209e-04 2.245741742994e+01
1.035250000000e+03 -1.079677687520e-01 4.251113520803e-04 2.249499615310e+01
1.035500000000e+03 -1.021807802275e-01 4.056516733166e-04 2.253286178749e+01
1.035750000000e+03 -9.599184281878e-02 3.861106523964e-04 2.257098316918e+01
1.036000000000e+03 -8.946513526402e-02 3.666985528344e-04 2.260932876661e+01
1.036250000000e+03 -8.267060872362e-02 3.476253882702e-04 2.264786705946e+01
1.036500000000e+03 -7.568301588233e-02 3.290979777292e-04 2.268656627258e+01
1.036750000000e+03 -6.858108278372e-02 3.113176267265e-04 2.272539456574e+01
1.037000000000e+03 -6.144657405516e-02 2.944777780873e-04 2.276432025123e+01
1.037250000000e+03 -5.436315737359e-02 2.787614001345e-04 2.280331154225e+01
1.037500000000e+03 -4.741542273366e-02 2.643390158139e-04 2.284233698093e+01
1.037750000000e+03 -4.068772119927e-02 2.513664688362e-04 2.288136539954e+01
1.038000000000e+03 -3.426303316969e-02 2.399830413237e-04 2.292036586844e+01
1.038250000000e+03 -2.822186952448e-02 2.303098115787e-04 2.295930816142e+01
1.038500000000e+03 -2.264114402175e-02 2.224483043827e-04 2.299816245656e+01
1.038750000000e+03 -1.759309411976e-02 2.164791975294e-04 2.303689980690e+01
1.039000000000e+03 -1.314425124583e-02 2.124615014663e-04 2.307549203496e+01
1.039250000000e+03 -9.354464920753e-03 2.104320124260e-04 2.311391194227e+01
1.039500000000e+03 -6.276066456004e-03 2.104050091354e-04 2.315213319697e+01
1.039750000000e+03 -3.953006986694e-03 2.123720124390e-04 2.319013072234e+01
1.040000000000e+03 -2.420219409340e-03 2.163022245621e-04 2.322788057933e+01
1.040250000000e+03 -1.703040341802e-03 2.221430218830e-04 2.326536007672e+01
1.040500000000e+03 -1.816750963537e-03 2.298207519985e-04 2.330254789139e+01
1.040750000000e+03 -2.766359545764e-03 2.392419017528e-04 2.333942390311e+01
1.041000000000e+03 -4.546309826038e-03 2.502941484379e-04 2.337596955109e+01
1.041250000000e+03 -7.140545072772e-03 2.628480714400e-04 2.341216765128e+01
1.041500000000e+03 -1.052261531352e-02 2.767587730526e-04 2.344800247900e+01
1.041750000000e+03 -1.465592032372e-02 2.918676359310e-04 2.348345982776e+01
1.042000000000e+03 -1.949422024740e-02 3.080045358291e-04 2.351852682374e+01
1.042250000000e+03 -2.498201281306e-02 3.249894893777e-04 2.355319227251e+01
1.042500000000e+03 -3.105539901935e-02 3.426352447051e-04 2.358744626118e+01
1.042750000000e+03 -3.764269305864e-02 3.607490123037e-04 2.362128054691e+01
1.043000000000e+03 -4.466550392963e-02 3.791350470460e-04 2.365468815607e+01
1.043250000000e+03 -5.203956402529e-02 3.975964849067e-04 2.368766375730e+01
1.043500000000e+03 -5.967595152942e-02 4.159377341351e-04 2.372020330667e+01
1.043750000000e+03 -6.748216740927e-02 4.339663899650e-04 2.375230417836e+01
1.044000000000e+03 -7.536329494856e-02 4.514951652048e-04 2.378396528538e+01
1.044250000000e+03 -8.322332340556e-02 4.683439316571e-04 2.381518672885e+01
1.044500000000e+03 -9.096628895287e-02 4.843413153602e-04 2.384597015155e+01
1.044750000000e+03 -9.849759241036e-02 4.993264336071e-04 2.387631838888e+01
1.045000000000e+03 -1.057251752810e-01 5.131503040597e-04 2.390623559013e+01
1.045250000000e+03 -1.125607021182e-01 5.256772041277e-04 2.393572728473e+01
1.045500000000e+03 -1.189207050947e-01 5.367858584200e-04 2.396480026330e+01
1.045750000000e+03 -1.247276287591e-01 5.463703684436e-04 2.399346243746e+01
1.046000000000e+03 -1.299108177777e-01 5.543411779727e-04 2.402172311166e+01
1.046250000000e+03 -1.344073684448e-01 5.606255661689e-04 2.404959263585e+01
1.046500000000e+03 -1.381629315501e-01 5.651683207082e-04 2.407708267194e+01
1.046750000000e+03 -1.411323443657e-01 5.679319587183e-04 2.410420602283e+01
1.047000000000e+03 -1.432801744788e-01 5.688969526802e-04 2.413097669307e+01
1.047250000000e+03 -1.445810619873e-01 5.680615421090e-04 2.415740974201e+01
1.047500000000e+03 -1.450200520230e-01 5.654418159064e-04 2.418352149884e+01
1.047750000000e+03 -1.445926638218e-01 5.610712011177e-04 2.420932942040e+01
1.048000000000e+03 -1.433048792348e-01 5.550000045294e-04 2.423485213444e+01
1.048250000000e+03 -1.411730022375e-01 5.472948185695e-04 2.426010948165e+01
1.048500000000e+03 -1.382232949243e-01 5.380375231197e-04 2.428512242084e+01
1.048750000000e+03 -1.344916534622e-01 5.273246371702e-04 2.430991322658e+01
1.049000000000e+03 -1.300230001179e-01 5.152660693641e-04 2.433450540107e+01
1.049250000000e+03 -1.248706524511e-01 5.019840009384e-04 2.435892375801e+01
1.049500000000e+03 -1.190955055458e-01 4.876114335932e-04 2.438319437481e+01
1.049750000000e+03 -1.127652921818e-01 4.722910771165e-04 2.440734477903e+01
1.050000000000e+03 -1.059535326836e-01 4.561735397075e-04 2.443140383243e+01
1.050250000000e+03 -9.873866971943e-02 4.394160858954e-04 2.445540190929e+01
1.050500000000e+03 -9.120292125077e-02 4.221807483567e-04 2.447937080987e+01
1.050750000000e+03 -8.343131716572e-02 4.046329324682e-04 2.450334389848e+01
1.051000000000e+03 -7.551052449653e-02 3.869395395802e-04 2.452735603315e+01
1.051250000000e+03 -6.752784301950e-02 3.692674846543e-04 2.455144365419e+01
1.051500000000e+03 -5.957006841889e-02 3.517819092855e-04 2.457564472106e+01
1.051750000000e+03 -5.172250483711e-02 3.346446729037e-04 2.459999873273e+01
1.052000000000e+03 -4.406791955629e-02 3.180126797933e-04 2.462454666199e+01
1.052250000000e+03 -3.668562167656e-02 3.020366304326e-04 2.464933090952e+01
1.052500000000e+03 -2.965057410752e-02 2.868594849485e-04 2.467439519847e+01
1.052750000000e+03 -2.303258078572e-02 2.726151593124e-04 2.469978444940e+01
1.053000000000e+03 -1.689557773907e-02 2.594274269521e-04 2.472554466739e+01
1.053250000000e+03 -1.129698088259e-02 2.474088577329e-04 2.475172268677e+01
1.053500000000e+03 -6.287187969454e-03 2.366600345647e-04 2.477836604342e+01
1.053750000000e+03 -1.909109476308e-03 2.272686849673e-04 2.480552262558e+01
1.054000000000e+03 1.802145918604e-03 2.193090039726e-04 2.483324041446e+01
1.054250000000e+03 4.819462293576e-03 2.128414540401e-04 2.486156722485e+01
1.054500000000e+03 7.123890872567e-03 2.079122964927e-04 2.489055021861e+01
1.054750000000e+03 8.704630340582e-03 2.045535348285e-04 2.492023558865e+01
1.055000000000e+03 9.558968930537e-03 2.027828395262e-04 2.495066808054e+01
1.055250000000e+03 9.692056823861e-03 2.026038169916e-04 2.498189065866e+01
1.055500000000e+03 9.116722240512e-03 2.040060445247e-04 2.501394385240e+01
1.055750000000e+03 7.853074310179e-03 2.069655766926e-04 2.504686537786e+01
1.056000000000e+03 5.928101615520e-03 2.114453575728e-04 2.508068960216e+01
1.056250000000e+03 3.375184601526e-03 2.173957878288e-04 2.511544703053e+01
1.056500000000e+03 2.335728401190e-04 2.247553064632e-04 2.515116375190e+01
1.056750000000e+03 -3.452260317161e-03 2.334512279189e-04 2.518786109675e+01
1.057000000000e+03 -7.633162114406e-03 2.434002995189e-04 2.522555490456e+01
1.057250000000e+03 -1.225599984553e-02 2.545096146077e-04 2.526425516869e+01
1.057500000000e+03 -1.726437134324e-02 2.666775112841e-04 2.530396573542e+01
1.057750000000e+03 -2.259920984600e-02 2.797943010275e-04 2.534468358524e+01
1.058000000000e+03 -2.819955094664e-02 2.937433887455e-04 2.538639879343e+01
1.058250000000e+03 -3.400318188085e-02 3.084020461920e-04 2.542909408291e+01
1.058500000000e+03 -3.994728419320e-02 3.236423601661e-04 2.547274441465e+01
1.058750000000e+03 -4.596914063800e-02 3.393323506077e-04 2.551731715353e+01
1.059000000000e+03 -5.200669389311e-02 3.553367489504e-04 2.556277152541e+01
1.059250000000e+03 -5.799918354219e-02 3.715181447275e-04 2.560905893348e+01
1.059500000000e+03 -6.388766758691e-02 3.877379608123e-04 2.565612282390e+01
1.059750000000e+03 -6.961552662333e-02 4.038574667661e-04 2.570389861622e+01
1.060000000000e+03 -7.512894456413e-02 4.197387972710e-04 2.575231426488e+01
1.060250000000e+03 -8.037730897392e-02 4.352459884602e-04 2.580129007549e+01
1.060500000000e+03 -8.531358469202e-02 4.502459671085e-04 2.585073948473e+01
1.060750000000e+03 -8.989463217579e-02 4.646096089881e-04 2.590056908497e+01
1.061000000000e+03 -9.408148097022e-02 4.782127377685e-04 2.595067928335e+01
1.061250000000e+03 -9.783953929909e-02 4.909370654096e-04 2.600096501888e+01
1.061500000000e+03 -1.011387867137e-01 5.026712415997e-04 2.605131607658e+01
1.061750000000e+03 -1.039538990448e-01 5.133117543766e-04 2.610161793837e+01
1.062000000000e+03 -1.062643166799e-01 5.227637955294e-04 2.615175268107e+01
1.062250000000e+03 -1.080543221653e-01 5.309422077197e-04 2.620159948376e+01
1.062500000000e+03 -1.093130272489e-01 5.377722133861e-04 2.625103566360e+01
1.062750000000e+03 -1.100343600392e-01 5.431902073449e-04 2.629993747136e+01
1.063000000000e+03 -1.102169748107e-01 5.471443347857e-04 2.634818116368e+01
1.063250000000e+03 -1.098642063595e-01 5.495952175611e-04 2.639564368010e+01
1.063500000000e+03 -1.089839233492e-01 5.505163664264e-04 2.644220374325e+01
1.063750000000e+03 -1.075883963045e-01 5.498946209310e-04 2.648774276179e+01
1.064000000000e+03 -1.056941370456e-01 5.477304650325e-04 2.653214571883e+01
1.064250000000e+03 -1.033216885737e-01 5.440381555540e-04 2.657530221276e+01
1.064500000000e+03 -1.004954602774e-01 5.388459109219e-04 2.661710714021e+01
1.064750000000e+03 -9.724347965723e-02 5.321958032701e-04 2.665746164311e+01
1.065000000000e+03 -9.359713511059e-02 5.241435548423e-04 2.669627397513e+01
1.065250000000e+03 -8.959095690255e-02 5.147583326498e-04 2.673346004790e+01
1.065500000000e+03 -8.526229694861e-02 5.041222403153e-04 2.676894430547e+01
1.065750000000e+03 -8.065108106909e-02 4.923298987911e-04 2.680266012552e+01
1.066000000000e+03 -7.579946644135e-02 4.794876393764e-04 2.683455048604e+01
1.066250000000e+03 -7.075153589837e-02 4.657127625587e-04 2.686456831100e+01
1.066500000000e+03 -6.555297332361e-02 4.511326565047e-04 2.689267674469e+01
1.066750000000e+03 -6.025068307736e-02 4.358837017460e-04 2.691884949278e+01
1.067000000000e+03 -5.489244887152e-02 4.201101963382e-04 2.694307079805e+01
1.067250000000e+03 -4.952652884822e-02 4.039630657763e-04 2.696533557344e+01
1.067500000000e+03 -4.420127462206e-02 3.875985965275e-04 2.698564916919e+01
1.067750000000e+03 -3.896471236881e-02 3.711769628581e-04 2.700402727385e+01
1.068000000000e+03 -3.386413197641e-02 3.548607621884e-04 2.702049547533e+01
1.068250000000e+03 -2.894565892846e-02 3.388135009113e-04 2.703508893056e+01
1.068500000000e+03 -2.425383027222e-02 3.231980111541e-04 2.704785174528e+01
1.068750000000e+03 -1.983116747331e-02 3.081748387688e-04 2.705883637949e+01
1.069000000000e+03 -1.571776905397e-02 2.939006437278e-04 2.706810296791e+01
1.069250000000e+03 -1.195089504786e-02 2.805265642082e-04 2.707571845043e+01
1.069500000000e+03 -8.564588541582e-03 2.681966342245e-04 2.708175575691e+01
1.069750000000e+03 -5.589307853261e-03 2.570462133313e-04 2.708629286439e+01
1.070000000000e+03 -3.051611345188e-03 2.472005305425e-04 2.708941187591e+01
1.070250000000e+03 -9.738364252468e-04 2.387732018116e-04 2.709119795328e+01
1.070500000000e+03 6.261427954987e-04 2.318649103299e-04 2.709173835157e+01
1.070750000000e+03 1.735129327758e-03 2.265621802890e-04 2.709112138127e+01
1.071000000000e+03 2.344774059928e-03 2.229362676117e-04 2.708943539017e+01
1.071250000000e+03 2.451657175595e-03 2.210422687363e-04 2.708676782146e+01
1.071500000000e+03 2.057382901155e-03 2.209181784340e-04 2.708320418713e+01
1.071750000000e+03 1.168547530235e-03 2.225843683863e-04 2.707882720785e+01
1.072000000000e+03 -2.033054034580e-04 2.260430824205e-04 2.707371594296e+01
1.072250000000e+03 -2.041836975978e-03 2.312782544879e-04 2.706794506467e+01
1.072500000000e+03 -4.326051607338e-03 2.382553592487e-04 2.706158406809e+01
1.072750000000e+03 -7.030549598834e-03 2.469215994532e-04 2.705469669874e+01
1.073000000000e+03 -1.012583398592e-02 2.572063160459e-04 2.704734044676e+01
1.073250000000e+03 -1.357863738200e-02 2.690215284898e-04 2.703956608046e+01
1.073500000000e+03 -1.735227738443e-02 2.822626088357e-04 2.703141726788e+01
1.073750000000e+03 -2.140712898814e-02 2.968094059603e-04 2.702293041104e+01
1.074000000000e+03 -2.570106092790e-02 3.125273539765e-04 2.701413445066e+01
1.074250000000e+03 -3.018989380687e-02 3.292687456005e-04 2.700505077933e+01
1.074500000000e+03 -3.482795696231e-02 3.468743111542e-04 2.699569335400e+01
1.074750000000e+03 -3.956854900654e-02 3.651747432033e-04 2.698606872347e+01
1.075000000000e+03 -4.436451487366e-02 3.839927508766e-04 2.697617630479e+01
1.075250000000e+03 -4.916871182013e-02 4.031446057971e-04 2.696600858015e+01
1.075500000000e+03 -5.393456755799e-02 4.224422196023e-04 2.695555149329e+01
1.075750000000e+03 -5.861653355627e-02 4.416951374778e-04 2.694478478145e+01
1.076000000000e+03 -6.317059003708e-02 4.607125145288e-04 2.693368246370e+01
1.076250000000e+03 -6.755466043759e-02 4.793050434676e-04 2.692221328259e+01
1.076500000000e+03 -7.172903197186e-02 4.972871575053e-04 2.691034124009e+01
1.076750000000e+03 -7.565673289307e-02 5.144789707154e-04 2.689802612540e+01
1.077000000000e+03 -7.930384342150e-02 5.307081027219e-04 2.688522407229e+01
1.077250000000e+03 -8.263979091333e-02 5.458115220503e-04 2.687188812362e+01
1.077500000000e+03 -8.563758283123e-02 5.596372616632e-04 2.685796880731e+01
1.077750000000e+03 -8.827399159313e-02 5.720459967384e-04 2.684341467362e+01
1.078000000000e+03 -9.052969296959e-02 5.829125109493e-04 2.682817289095e+01
1.078250000000e+03 -9.238935133376e-02 5.921269889247e-04 2.681218976697e+01
1.078500000000e+03 -9.384165360601e-02 5.995961393626e-04 2.679541127791e+01
1.078750000000e+03 -9.487930124782e-02 6.052441377428e-04 2.677778359179e+01
1.079000000000e+03 -9.549893026905e-02 6.090133499164e-04 2.675925348611e+01
1.079250000000e+03 -9.570103191776e-02 6.108649684967e-04 2.673976889165e+01
1.079500000000e+03 -9.548978754352e-02 6.107793053453e-04 2.671927925911e+01
1.079750000000e+03 -9.487289881664e-02 6.087559805192e-04 2.669773599012e+01
1.080000000000e+03 -9.386134308264e-02 6.048137757938e-04 2.667509272038e+01
1.080250000000e+03 -9.246917396598e-02 5.989905124744e-04 2.665130579562e+01
1.080500000000e+03 -9.071320019459e-02 5.913424087805e-04 2.662633440672e+01
1.080750000000e+03 -8.861275688107e-02 5.819436244214e-04 2.660014103817e+01
1.081000000000e+03 -8.618935091297e-02 5.708852313240e-04 2.657269155059e+01
1.081250000000e+03 -8.346637167279e-02 5.582742421302e-04 2.654395545913e+01
1.081500000000e+03 -8.046881109063e-02 5.442325232640e-04 2.651390619748e+01
1.081750000000e+03 -7.722288444416e-02 5.288952395806e-04 2.648252109996e+01
1.082000000000e+03 -7.375580098859e-02 5.124096157280e-04 2.644978173973e+01
1.082250000000e+03 -7.009539218728e-02 4.949330920413e-04 2.641567383269e+01
1.082500000000e+03 -6.626990895650e-02 4.766318711910e-04 2.638018753717e+01
1.082750000000e+03 -6.230768429752e-02 4.576788918933e-04 2.634331731562e+01
1.083000000000e+03 -5.823697169077e-02 4.382522276243e-04 2.630506219604e+01
1.083250000000e+03 -5.408565443392e-02 4.185329633923e-04 2.626542560293e+01
1.083500000000e+03 -4.988113584750e-02 3.987035255931e-04 2.622441558149e+01
1.083750000000e+03 -4.565010750969e-02 3.789455556186e-04 2.618204460708e+01
1.084000000000e+03 -4.141848310154e-02 3.594382171758e-04 2.613832974988e+01
1.084250000000e+03 -3.721126160933e-02 3.403562466361e-04 2.609329256026e+01
1.084500000000e+03 -3.305246946944e-02 3.218682181396e-04 2.604695908056e+01
1.084750000000e+03 -2.896508886678e-02 3.041347813850e-04 2.599935972040e+01
1.085000000000e+03 -2.497106705365e-02 2.873071534076e-04 2.595052932286e+01
1.085250000000e+03 -2.109128528269e-02 2.715255640466e-04 2.590050701068e+01
1.085500000000e+03 -1.734557172012e-02 2.569178908285e-04 2.584933612225e+01
1.085750000000e+03 -1.375271989141e-02 2.435984767723e-04 2.579706412382e+01
1.086000000000e+03 -1.033051049744e-02 2.316670935092e-04 2.574374244350e+01
1.086250000000e+03 -7.095738931729e-03 2.212079757159e-04 2.568942641725e+01
1.086500000000e+03 -4.064230379483e-03 2.122890800781e-04 2.563417508553e+01
1.086750000000e+03 -1.250853496689e-03 2.049615857171e-04 2.557805103794e+01
1.087000000000e+03 1.330488470368e-03 1.992594914766e-04 2.552112022892e+01
1.087250000000e+03 3.666850683415e-03 1.951995305381e-04 2.546345176199e+01
1.087500000000e+03 5.746324857192e-03 1.927810108915e-04 2.540511767953e+01
1.087750000000e+03 7.558042126990e-03 1.919862194623e-04 2.534619271530e+01
1.088000000000e+03 9.092315107493e-03 1.927805639919e-04 2.528675401053e+01
1.088250000000e+03 1.034066223931e-02 1.951133945299e-04 2.522688087550e+01
1.088500000000e+03 1.129600932340e-02 1.989184416296e-04 2.516665442391e+01
1.088750000000e+03 1.195274991740e-02 2.041149731329e-04 2.510615732143e+01
1.089000000000e+03 1.230692371583e-02 2.106087271283e-04 2.504547343607e+01
1.089250000000e+03 1.235642081129e-02 2.182929624678e-04 2.498468741476e+01
1.089500000000e+03 1.210106516615e-02 2.270500304672e-04 2.492388443848e+01
1.089750000000e+03 1.154281673860e-02 2.367526669713e-04 2.486314979865e+01
1.090000000000e+03 1.068596684221e-02 2.472653851815e-04 2.480256842580e+01
1.090250000000e+03 9.537185605321e-03 2.584463568897e-04 2.474222469075e+01
1.090500000000e+03 8.105749700503e-03 2.701487791474e-04 2.468220177432e+01
1.090750000000e+03 6.403530438299e-03 2.822228553964e-04 2.462258152639e+01
1.091000000000e+03 4.445145368494e-03 2.945172416508e-04 2.456344383801e+01
1.091250000000e+03 2.247938005686e-03 3.068808972531e-04 2.450486634157e+01
1.091500000000e+03 -1.680721245620e-04 3.191648571266e-04 2.444692416658e+01
1.091750000000e+03 -2.780195616417e-03 3.312237209226e-04 2.438968932306e+01
1.092000000000e+03 -5.563228415309e-03 3.429173548753e-04 2.433323046442e+01
1.092250000000e+03 -8.489639847845e-03 3.541124486817e-04 2.427761270064e+01
1.092500000000e+03 -1.152975329169e-02 3.646838507231e-04 2.422289701519e+01
1.092750000000e+03 -1.465205000516e-02 3.745159601946e-04 2.416914016696e+01
1.093000000000e+03 -1.782348575733e-02 3.835038981544e-04 2.411639439041e+01
1.093250000000e+03 -2.100985976847e-02 3.915545990276e-04 2.406470713159e+01
1.093500000000e+03 -2.417622378322e-02 3.985877033449e-04 2.401412106349e+01
1.093750000000e+03 -2.728732496249e-02 4.045363645145e-04 2.396467364712e+01
1.094000000000e+03 -3.030807887094e-02 4.093478425786e-04 2.391639722515e+01
1.094250000000e+03 -3.320406344514e-02 4.129839715327e-04 2.386931886239e+01
1.094500000000e+03 -3.594199656619e-02 4.154213438128e-04 2.382346051983e+01
1.094750000000e+03 -3.849026693550e-02 4.166515717292e-04 2.377883878295e+01
1.095000000000e+03 -4.081941554790e-02 4.166811749986e-04 2.373546507266e+01
1.095250000000e+03 -4.290257296293e-02 4.155312352754e-04 2.369334588622e+01
1.095500000000e+03 -4.471596735319e-02 4.132372199195e-04 2.365248260966e+01
1.095750000000e+03 -4.623926249185e-02 4.098482015696e-04 2.361287201767e+01
1.096000000000e+03 -4.745594239736e-02 4.054262560697e-04 2.357450633994e+01
1.096250000000e+03 -4.835365290057e-02 4.000457368988e-04 2.353737337706e+01
1.096500000000e+03 -4.892435921272e-02 3.937919749020e-04 2.350145706176e+01
1.096750000000e+03 -4.916462141931e-02 3.867605803113e-04 2.346673741971e+01
1.097000000000e+03 -4.907559684214e-02 3.790558805767e-04 2.343319119238e+01
1.097250000000e+03 -4.866317208987e-02 3.707898509449e-04 2.340079186330e+01
1.097500000000e+03 -4.793782894013e-02 3.620804231172e-04 2.336951024880e+01
1.097750000000e+03 -4.691456176233e-02 3.530501121754e-04 2.333931472953e+01
1.098000000000e+03 -4.561270345194e-02 3.438248486290e-04 2.331017154493e+01
1.098250000000e+03 -4.405562995786e-02 3.345319825392e-04 2.328204521934e+01
1.098500000000e+03 -4.227039643988e-02 3.252987013917e-04 2.325489897437e+01
1.098750000000e+03 -4.028740456807e-02 3.162507333412e-04 2.322869490486e+01
1.099000000000e+03 -3.813987596403e-02 3.075103754723e-04 2.320339449827e+01
1.099250000000e+03 -3.586340379360e-02 2.991952736259e-04 2.317895880860e+01
1.099500000000e+03 -3.349537659364e-02 2.914169122375e-04 2.315534884698e+01
1.099750000000e+03 -3.107439569459e-02 2.842791621886e-04 2.313252589219e+01
1.100000000000e+03 -2.863969618027e-02 2.778769961241e-04 2.311045170211e+01
1.100250000000e+03 -2.623051859184e-02 2.722953125884e-04 2.308908881761e+01
1.100500000000e+03 -2.388549915300e-02 2.676078714536e-04 2.306840077840e+01
1.100750000000e+03 -2.164205583554e-02 2.638763464482e-04 2.304835234273e+01
1.101000000000e+03 -1.953581770261e-02 2.611496289130e-04 2.302890965641e+01
1.101250000000e+03 -1.760003836895e-02 2.594631137989e-04 2.301004042388e+01
1.101500000000e+03 -1.586508673293e-02 2.588383453396e-04 2.299171403010e+01
1.101750000000e+03 -1.435796190221e-02 2.592827367009e-04 2.297390165417e+01
1.102000000000e+03 -1.310185815119e-02 2.607894635633e-04 2.295657635182e+01
1.102250000000e+03 -1.211583944478e-02 2.633377267959e-04 2.293971306589e+01
1.102500000000e+03 -1.141446548075e-02 2.668927832545e-04 2.292328873818e+01
1.102750000000e+03 -1.100765431500e-02 2.714067740919e-04 2.290728220274e+01
1.103000000000e+03 -1.090042717124e-02 2.768189770605e-04 2.289167430560e+01
1.103250000000e+03 -1.109294074022e-02 2.830570324652e-04 2.287644771533e+01
1.103500000000e+03 -1.158037599577e-02 2.900375800616e-04 2.286158703893e+01
1.103750000000e+03 -1.235311899096e-02 2.976677199895e-04 2.284707860896e+01
1.104000000000e+03 -1.339687730506e-02 3.058461417940e-04 2.283291045951e+01
1.104250000000e+03 -1.469286339553e-02 3.144643736901e-04 2.281907233784e+01
1.104500000000e+03 -1.621820319486e-02 3.234085987136e-04 2.280555541694e+01
1.104750000000e+03 -1.794618309757e-02 3.325608617576e-04 2.279235243705e+01
1.105000000000e+03 -1.984679214252e-02 3.418010356674e-04 2.277945737085e+01
1.105250000000e+03 -2.188708784561e-02 3.510081549797e-04 2.276686558842e+01
1.105500000000e+03 -2.403182685037e-02 3.600623731695e-04 2.275457350643e+01
1.105750000000e+03 -2.624392125636e-02 3.688463125065e-04 2.274257878809e+01
1.106000000000e+03 -2.848511700069e-02 3.772469555236e-04 2.273087998627e+01
1.106250000000e+03 -3.071651911774e-02 3.851571344371e-04 2.271947673558e+01
1.106500000000e+03 -3.289924103104e-02 3.924769053407e-04 2.270836959647e+01
1.106750000000e+03 -3.499502424556e-02 3.991149091871e-04 2.269755988508e+01
1.107000000000e+03 -3.696679784215e-02 4.049895398245e-04 2.268704988494e+01
1.107250000000e+03 -3.877928092871e-02 4.100300677043e-04 2.267684270194e+01
1.107500000000e+03 -4.039952641785e-02 4.141774985649e-04 2.266694212322e+01
1.107750000000e+03 -4.179742380674e-02 4.173853144423e-04 2.265735285975e+01
1.108000000000e+03 -4.294617001203e-02 4.196200183330e-04 2.264808037751e+01
1.108250000000e+03 -4.382268294125e-02 4.208614655218e-04 2.263913094325e+01
1.108500000000e+03 -4.440796416536e-02 4.211029229648e-04 2.263051167216e+01
1.108750000000e+03 -4.468736402648e-02 4.203509831855e-04 2.262223036226e+01
1.109000000000e+03 -4.465085121640e-02 4.186255280789e-04 2.261429575273e+01
1.109250000000e+03 -4.429314633463e-02 4.159591594791e-04 2.260671735708e+01
1.109500000000e+03 -4.361382644105e-02 4.123966391495e-04 2.259950553789e+01
1.109750000000e+03 -4.261728881813e-02 4.079939040104e-04 2.259267131623e+01
1.110000000000e+03 -4.131277060474e-02 4.028175280739e-04 2.258622660597e+01
1.110250000000e+03 -3.971418655374e-02 3.969434189550e-04 2.258018403889e+01
1.110500000000e+03 -3.783987785149e-02 3.904554343771e-04 2.257455677140e+01
1.110750000000e+03 -3.571246292693e-02 3.834446002276e-04 2.256935872235e+01
1.111000000000e+03 -3.335839451432e-02 3.760073059250e-04 2.256460415844e+01
1.111250000000e+03 -3.080762530295e-02 3.682439712346e-04 2.256030771457e+01
1.111500000000e+03 -2.809322439373e-02 3.602578402537e-04 2.255648439885e+01
1.111750000000e+03 -2.525076974209e-02 3.521530387574e-04 2.255314910349e+01
1.112000000000e+03 -2.231796415188e-02 3.440335500284e-04 2.255031680647e+01
1.112250000000e+03 -1.933394015955e-02 3.360013667161e-04 2.254800199288e+01
1.112500000000e+03 -1.633881189519e-02 3.281554576949e-04 2.254621882723e+01
1.112750000000e+03 -1.337294533563e-02 3.205900770242e-04 2.254498053281e+01
1.113000000000e+03 -1.047647130593e-02 3.133938284525e-04 2.254429954514e+01
1.113250000000e+03 -7.688563619790e-03 3.066480510665e-04 2.254418686590e+01
1.113500000000e+03 -5.046941353531e-03 3.004261593920e-04 2.254465220598e+01
1.113750000000e+03 -2.587193330383e-03 2.947925121772e-04 2.254570333299e+01
1.114000000000e+03 -3.422949386370e-04 2.898017712095e-04 2.254734616508e+01
1.114250000000e+03 1.657952670287e-03 2.854981541133e-04 2.254958438355e+01
1.114500000000e+03 3.387409335601e-03 2.819149519860e-04 2.255241904216e+01
1.114750000000e+03 4.823994158217e-03 2.790742625353e-04 2.255584866347e+01
1.115000000000e+03 5.950078508966e-03 2.769868021228e-04 2.255986884198e+01
1.115250000000e+03 6.752786775678e-03 2.756519363102e-04 2.256447218049e+01
1.115500000000e+03 7.224226958739e-03 2.750578775223e-04 2.256964794931e+01
1.115750000000e+03 7.361657313814e-03 2.751819838215e-04 2.257538229876e+01
1.116000000000e+03 7.167566411837e-03 2.759913443785e-04 2.258165799130e+01
1.116250000000e+03 6.649671903130e-03 2.774434187540e-04 2.258845443048e+01
1.116500000000e+03 5.820840613892e-03 2.794868149193e-04 2.259574768791e+01
1.116750000000e+03 4.698932049396e-03 2.820621885073e-04 2.260351062610e+01
1.117000000000e+03 3.306515376405e-03 2.851034441029e-04 2.261171279156e+01
1.117250000000e+03 1.670602465410e-03 2.885386504457e-04 2.262032091517e+01
1.117500000000e+03 -1.777737507250e-04 2.922913328597e-04 2.262929895385e+01
1.117750000000e+03 -2.204066603732e-03 2.962818826120e-04 2.263860816836e+01
1.118000000000e+03 -4.370657588979e-03 3.004285752876e-04 2.264820783217e+01
1.118250000000e+03 -6.637538603893e-03 3.046492055256e-04 2.265805510113e+01
1.118500000000e+03 -8.962840097908e-03 3.088620769837e-04 2.266810586259e+01
1.118750000000e+03 -1.130358656544e-02 3.129875787637e-04 2.267831473217e+01
1.119000000000e+03 -1.361634937914e-02 3.169492684931e-04 2.268863566801e+01
1.119250000000e+03 -1.585791395533e-02 3.206749023305e-04 2.269902262508e+01
1.119500000000e+03 -1.798607947352e-02 3.240978221452e-04 2.270942960634e+01
1.119750000000e+03 -1.996026017055e-02 3.271576532626e-04 2.271981165245e+01
1.120000000000e+03 -2.174225085741e-02 3.298014071725e-04 2.273012491417e+01
1.120250000000e+03 -2.329683656512e-02 3.319840994411e-04 2.274032734238e+01
1.120500000000e+03 -2.459238209305e-02 3.336693032377e-04 2.275037931303e+01
1.120750000000e+03 -2.560140968077e-02 3.348296753945e-04 2.276024399056e+01
1.121000000000e+03 -2.630110970802e-02 3.354473111279e-04 2.276988760985e+01
1.121250000000e+03 -2.667371071170e-02 3.355137708194e-04 2.277928036406e+01
1.121500000000e+03 -2.670687474049e-02 3.350301946008e-04 2.278839631885e+01
1.121750000000e+03 -2.639391675728e-02 3.340070971370e-04 2.279721423687e+01
1.122000000000e+03 -2.573399484836e-02 3.324641539598e-04 2.280571772544e+01
1.122250000000e+03 -2.473219371585e-02 3.304297482263e-04 2.281389536021e+01
1.122500000000e+03 -2.339949498492e-02 3.279404237919e-04 2.282174129654e+01
1.122750000000e+03 -2.175267917914e-02 3.250402608246e-04 2.282925522389e+01
1.123000000000e+03 -1.981412385152e-02 3.217801421590e-04 2.283644257454e+01
1.123250000000e+03 -1.761151173487e-02 3.182168962603e-04 2.284331465542e+01
1.123500000000e+03 -1.517744608848e-02 3.144123624274e-04 2.284988845745e+01
1.123750000000e+03 -1.254900396275e-02 3.104324644476e-04 2.285618695799e+01
1.124000000000e+03 -9.767197427693e-03 3.063462758092e-04 2.286223880524e+01
1.124250000000e+03 -6.876370082353e-03 3.022248837366e-04 2.286807821813e+01
1.124500000000e+03 -3.923549903272e-03 2.981403767929e-04 2.287374483785e+01
1.124750000000e+03 -9.577091617480e-04 2.941646480672e-04 2.287928325092e+01
1.125000000000e+03 1.970942454764e-03 2.903684463131e-04 2.288474299244e+01
1.125250000000e+03 4.811752818758e-03 2.868203280261e-04 2.289017801814e+01
1.125500000000e+03 7.514445559184e-03 2.835855356708e-04 2.289564616786e+01
1.125750000000e+03 1.002986701977e-02 2.807252130036e-04 2.290120904820e+01
1.126000000000e+03 1.231082997720e-02 2.782952913625e-04 2.290693123534e+01
1.126250000000e+03 1.431286379939e-02 2.763457224574e-04 2.291287991731e+01
1.126500000000e+03 1.599493635638e-02 2.749197770406e-04 2.291912448714e+01
1.126750000000e+03 1.732020179738e-02 2.740532073234e-04 2.292573572690e+01
1.127000000000e+03 1.825658760328e-02 2.737738190432e-04 2.293278558313e+01
1.127250000000e+03 1.877742761005e-02 2.741007459267e-04 2.294034631854e+01
1.127500000000e+03 1.886191049178e-02 2.750443603389e-04 2.294849026878e+01
1.127750000000e+03 1.849554674519e-02 2.766058407594e-04 2.295728904014e+01
1.128000000000e+03 1.767044607491e-02 2.787771969616e-04 2.296681326861e+01
1.128250000000e+03 1.638558269567e-02 2.815411566116e-04 2.297713188366e+01
1.128500000000e+03 1.464687753511e-02 2.848714284989e-04 2.298831189644e+01
1.128750000000e+03 1.246724158743e-02 2.887328998101e-04 2.300041774356e+01
1.129000000000e+03 9.866450600180e-03 2.930821225240e-04 2.301351109782e+01
1.129250000000e+03 6.870950729500e-03 2.978678220768e-04 2.302765043091e+01
1.129500000000e+03 3.513542753790e-03 3.030315976852e-04 2.304289063718e+01
1.129750000000e+03 -1.670466544454e-04 3.085086287786e-04 2.305928291486e+01
1.130000000000e+03 -4.126677438066e-03 3.142286205146e-04 2.307687444038e+01
1.130250000000e+03 -8.316407213706e-03 3.201167299224e-04 2.309570823727e+01
1.130500000000e+03 -1.268318233561e-02 3.260947169481e-04 2.311582296003e+01
1.130750000000e+03 -1.717060200942e-02 3.320819781324e-04 2.313725291232e+01
1.131000000000e+03 -2.171973619075e-02 3.379965754405e-04 2.316002791589e+01
1.131250000000e+03 -2.627000000376e-02 3.437565778794e-04 2.318417330898e+01
1.131500000000e+03 -3.076004740573e-02 3.492812680696e-04 2.320970998117e+01
1.131750000000e+03 -3.512870761958e-02 3.544922546082e-04 2.323665436044e+01
1.132000000000e+03 -3.931588960217e-02 3.593145491244e-04 2.326501858723e+01
1.132250000000e+03 -4.326351255127e-02 3.636777723036e-04 2.329481055679e+01
1.132500000000e+03 -4.691638316452e-02 3.675172240570e-04 2.332603407678e+01
1.132750000000e+03 -5.022306197704e-02 3.707748101766e-04 2.335868896761e+01
1.133000000000e+03 -5.313663920975e-02 3.733998265962e-04 2.339277131281e+01
1.133250000000e+03 -5.561548572563e-02 3.753500085587e-04 2.342827353492e+01
1.133500000000e+03 -5.762388821681e-02 3.765920547200e-04 2.346518468308e+01
1.133750000000e+03 -5.913263393770e-02 3.771023136139e-04 2.350349053381e+01
1.134000000000e+03 -6.011946786926e-02 3.768671749879e-04 2.354317382054e+01
1.134250000000e+03 -6.056945548750e-02 3.758833714774e-04 2.358421445398e+01
1.134500000000e+03 -6.047525117853e-02 3.741582525419e-04 2.362658963491e+01
1.134750000000e+03 -5.983722299927e-02 3.717097445631e-04 2.367027410735e+01
1.135000000000e+03 -5.866349248982e-02 3.685663436190e-04 2.371524024450e+01
1.135250000000e+03 -5.696983238133e-02 3.647668227539e-04 2.376145827996e+01
1.135500000000e+03 -5.477947312119e-02 3.603599062872e-04 2.380889636389e+01
1.135750000000e+03 -5.212277798698e-02 3.554037546431e-04 2.385752075570e+01
1.136000000000e+03 -4.903683223505e-02 3.499653905733e-04 2.390729584531e+01
1.136250000000e+03 -4.556491935955e-02 3.441198820965e-04 2.395818429613e+01
1.136500000000e+03 -4.175591853302e-02 3.379495120165e-04 2.401014707404e+01
1.136750000000e+03 -3.766361669584e-02 3.315428161270e-04 2.406314344346e+01
1.137000000000e+03 -3.334595337775e-02 3.249935097054e-04 2.411713104571e+01
1.137250000000e+03 -2.886420860714e-02 3.183993301633e-04 2.417206584111e+01
1.137500000000e+03 -2.428214748383e-02 3.118608787758e-04 2.422790210540e+01
1.137750000000e+03 -1.966512773831e-02 3.054802753333e-04 2.428459232840e+01
1.138000000000e+03 -1.507919586501e-02 2.993599085061e-04 2.434208721927e+01
1.138250000000e+03 -1.059017001063e-02 2.936011068489e-04 2.440033558198e+01
1.138500000000e+03 -6.262735432990e-03 2.883028108778e-04 2.445928423027e+01
1.138750000000e+03 -2.159553309292e-03 2.835602385598e-04 2.451887789601e+01
1.139000000000e+03 1.659591829984e-03 2.794636120777e-04 2.457905914396e+01
1.139250000000e+03 5.138610647564e-03 2.760968573556e-04 2.463976818873e+01
1.139500000000e+03 8.225863989667e-03 2.735364890141e-04 2.470094292438e+01
1.139750000000e+03 1.087486496656e-02 2.718504487600e-04 2.476251876500e+01
1.140000000000e+03 1.304490090846e-02 2.710971127170e-04 2.482442862392e+01
1.140250000000e+03 1.470157749583e-02 2.713243567864e-04 2.488660274291e+01
1.140500000000e+03 1.581728049028e-02 2.725688001081e-04 2.494896886215e+01
1.140750000000e+03 1.637153805435e-02 2.748551369117e-04 2.501145214901e+01
1.141000000000e+03 1.635128498221e-02 2.781956373871e-04 2.507397510771e+01
1.141250000000e+03 1.575104147245e-02 2.825897773177e-04 2.513645796203e+01
1.141500000000e+03 1.457296474069e-02 2.880240501819e-04 2.519881847947e+01
1.141750000000e+03 1.282681258955e-02 2.944719258600e-04 2.526097225693e+01
1.142000000000e+03 1.052981438198e-02 3.018939593341e-04 2.532283311966e+01
1.142250000000e+03 7.706403447849e-03 3.102381692495e-04 2.538431299774e+01
1.142500000000e+03 4.387902671191e-03 3.194404080860e-04 2.544532268631e+01
1.142750000000e+03 6.120608611561e-04 3.294250980148e-04 2.550577172468e+01
1.143000000000e+03 -3.577439458777e-03 3.401058964559e-04 2.556556928369e+01
1.143250000000e+03 -8.131615319423e-03 3.513867625134e-04 2.562462408703e+01
1.143500000000e+03 -1.299682968081e-02 3.631628912824e-04 2.568284533674e+01
1.143750000000e+03 -1.811554010913e-02 3.753219196181e-04 2.574014301228e+01
1.144000000000e+03 -2.342709561169e-02 3.877453101844e-04 2.579642817372e+01
1.144250000000e+03 -2.886853958347e-02 4.003095923768e-04 2.585161392347e+01
1.144500000000e+03 -3.437547789935e-02 4.128878903354e-04 2.590561566332e+01
1.144750000000e+03 -3.988293932631e-02 4.253514114748e-04 2.595835179506e+01
1.145000000000e+03 -4.532625287853e-02 4.375710015191e-04 2.600974397797e+01
1.145250000000e+03 -5.064188669217e-02 4.494185812685e-04 2.605971809918e+01
1.145500000000e+03 -5.576828963254e-02 4.607687660635e-04 2.610820451146e+01
1.145750000000e+03 -6.064667824750e-02 4.715003183812e-04 2.615513860025e+01
1.146000000000e+03 -6.522178105286e-02 4.814975837411e-04 2.620046127018e+01
1.146250000000e+03 -6.944252232941e-02 4.906519216690e-04 2.624411937473e+01
1.146500000000e+03 -7.326264483842e-02 4.988629919793e-04 2.628606612710e+01
1.146750000000e+03 -7.664124790663e-02 5.060399586196e-04 2.632626152439e+01
1.147000000000e+03 -7.954322123794e-02 5.121025683803e-04 2.636467240901e+01
1.147250000000e+03 -8.193961696823e-02 5.169821419893e-04 2.640127312161e+01
1.147500000000e+03 -8.380790844427e-02 5.206224297329e-04 2.643604551741e+01
1.147750000000e+03 -8.513213253864e-02 5.229802471721e-04 2.646897896085e+01
1.148000000000e+03 -8.590299400175e-02 5.240261175674e-04 2.650007078597e+01
1.148250000000e+03 -8.611782556495e-02 5.237446421231e-04 2.652932616254e+01
1.148500000000e+03 -8.578045019109e-02 5.221346758671e-04 2.655675798737e+01
1.148750000000e+03 -8.490098883613e-02 5.192094415500e-04 2.658238693183e+01
1.149000000000e+03 -8.349560385670e-02 5.149965529446e-04 2.660624147088e+01
1.149250000000e+03 -8.158606663594e-02 5.095375246322e-04 2.662835733511e+01
1.149500000000e+03 -7.919941122545e-02 5.028876453242e-04 2.664877768055e+01
1.149750000000e+03 -7.636736083193e-02 4.951150996995e-04 2.666755239553e+01
1.150000000000e+03 -7.312588218371e-02 4.863005591219e-04 2.668473813184e+01
1.150250000000e+03 -6.951452151416e-02 4.765359750220e-04 2.670039752653e+01
1.150500000000e+03 -6.557590045136e-02 4.659239116209e-04 2.671459911031e+01
1.150750000000e+03 -6.135500240910e-02 4.545760474089e-04 2.672741644894e+01
1.151000000000e+03 -5.689863622722e-02 4.426122281034e-04 2.673892790051e+01
1.151250000000e+03 -5.225478189544e-02 4.301589699298e-04 2.674921589415e+01
1.151500000000e+03 -4.747194699909e-02 4.173478736274e-04 2.675836619079e+01
1.151750000000e+03 -4.259865781746e-02 4.043143661287e-04 2.676646747213e+01
1.152000000000e+03 -3.768285578471e-02 3.911959457012e-04 2.677361049713e+01
1.152250000000e+03 -3.277140356584e-02 3.781306503493e-04 2.677988748202e+01
1.152500000000e+03 -2.790956616451e-02 3.652552928889e-04 2.678539124339e+01
1.152750000000e+03 -2.314064991364e-02 3.527040616358e-04 2.679021469857e+01
1.153000000000e+03 -1.850557963349e-02 3.406067880310e-04 2.679444999721e+01
1.153250000000e+03 -1.404258463738e-02 3.290874460739e-04 2.679818784682e+01
1.153500000000e+03 -9.786928189378e-03 3.182626925024e-04 2.680151680760e+01
1.153750000000e+03 -5.770686857723e-03 3.082404900213e-04 2.680452260927e+01
1.154000000000e+03 -2.022587475587e-03 2.991188518702e-04 2.680728749071e+01
1.154250000000e+03 1.432110000502e-03 2.909847058042e-04 2.680988957079e+01
1.154500000000e+03 4.571676024165e-03 2.839128975593e-04 2.681240227347e+01
1.154750000000e+03 7.377941659047e-03 2.779653945461e-04 2.681489368091e+01
1.155000000000e+03 9.836267689681e-03 2.731905864218e-04 2.681742616413e+01
1.155250000000e+03 1.193549868884e-02 2.696228026179e-04 2.682005582265e+01
1.155500000000e+03 1.366787936976e-02 2.672819847699e-04 2.682283211285e+01
1.155750000000e+03 1.502892312115e-02 2.661736926052e-04 2.682579742949e+01
1.156000000000e+03 1.601730895133e-02 2.662889395134e-04 2.682898690855e+01
1.156250000000e+03 1.663468530499e-02 2.676047258137e-04 2.683242807926e+01
1.156500000000e+03 1.688556283901e-02 2.700841330180e-04 2.683614076946e+01
1.156750000000e+03 1.677708487709e-02 2.736772223059e-04 2.684013691426e+01
1.157000000000e+03 1.631887145391e-02 2.783216586914e-04 2.684442053033e+01
1.157250000000e+03 1.552288724231e-02 2.839434230932e-04 2.684898771239e+01
1.157500000000e+03 1.440317204722e-02 2.904582307398e-04 2.685382667359e+01
1.157750000000e+03 1.297578421739e-02 2.977722134251e-04 2.685891786871e+01
1.158000000000e+03 1.125851383395e-02 3.057836314362e-04 2.686423416867e+01
1.158250000000e+03 9.270842692522e-03 3.143837670724e-04 2.686974107360e+01
1.158500000000e+03 7.033752214385e-03 3.234584901614e-04 2.687539698938e+01
1.158750000000e+03 4.569526973231e-03 3.328898559474e-04 2.688115357886e+01
1.159000000000e+03 1.901740104485e-03 3.425571854400e-04 2.688695609230e+01
1.159250000000e+03 -9.449468285310e-04 3.523387552064e-04 2.689274380973e+01
1.159500000000e+03 -3.944868551258e-03 3.621131247405e-04 2.689845047552e+01
1.159750000000e+03 -7.071554303131e-03 3.717607323343e-04 2.690400483161e+01
1.160000000000e+03 -1.029773650923e-02 3.811649844212e-04 2.690933107803e+01
1.160250000000e+03 -1.359555563371e-02 3.902137332484e-04 2.691434946668e+01
1.160500000000e+03 -1.693667647596e-02 3.988004525867e-04 2.691897686580e+01
1.160750000000e+03 -2.029243021639e-02 4.068253846137e-04 2.692312736097e+01
1.161000000000e+03 -2.363396543329e-02 4.141965627331e-04 2.692671287285e+01
1.161250000000e+03 -2.693240877960e-02 4.208307456324e-04 2.692964378589e+01
1.161500000000e+03 -3.015902516543e-02 4.266542180007e-04 2.693182958091e+01
1.161750000000e+03 -3.328544517606e-02 4.316035201794e-04 2.693317952633e+01
1.162000000000e+03 -3.628378811853e-02 4.356259100750e-04 2.693360326267e+01
1.162250000000e+03 -3.912691192600e-02 4.386798449517e-04 2.693301149550e+01
1.162500000000e+03 -4.178860973723e-02 4.407352559991e-04 2.693131661549e+01
1.162750000000e+03 -4.424384182862e-02 4.417736584489e-04 2.692843337749e+01
1.163000000000e+03 -4.646893906446e-02 4.417882255734e-04 2.692427943661e+01
1.163250000000e+03 -4.844184669346e-02 4.407835783851e-04 2.691877604280e+01
1.163500000000e+03 -5.014235712250e-02 4.387756775010e-04 2.691184851680e+01
1.163750000000e+03 -5.155232063096e-02 4.357912940462e-04 2.690342689936e+01
1.164000000000e+03 -5.265590684938e-02 4.318677459793e-04 2.689344635939e+01
1.164250000000e+03 -5.343978065170e-02 4.270521208334e-04 2.688184776115e+01
1.164500000000e+03 -5.389332211491e-02 4.214006901638e-04 2.686857806341e+01
1.164750000000e+03 -5.400886059617e-02 4.149782801835e-04 2.685359065194e+01
1.165000000000e+03 -5.378176344001e-02 4.078571804336e-04 2.683684578919e+01
1.165250000000e+03 -5.321068977000e-02 4.001165624383e-04 2.681831075688e+01
1.165500000000e+03 -5.229760287975e-02 3.918412088116e-04 2.679796022566e+01
1.165750000000e+03 -5.104796889603e-02 3.831208184208e-04 2.677577628077e+01
1.166000000000e+03 -4.947077538144e-02 3.740488625999e-04 2.675174856925e+01
1.166250000000e+03 -4.757850318862e-02 3.647214273236e-04 2.672587441381e+01
1.166500000000e+03 -4.538721378888e-02 3.552364168720e-04 2.669815863692e+01
1.166750000000e+03 -4.291644401144e-02 3.456923588800e-04 2.666861352125e+01
1.167000000000e+03 -4.018905672666e-02 3.361873389459e-04 2.663725875025e+01
1.167250000000e+03 -3.723119807876e-02 3.268182128004e-04 2.660412100628e+01
1.167500000000e+03 -3.407204290426e-02 3.176794631642e-04 2.656923380741e+01
1.167750000000e+03 -3.074357648378e-02 3.088623679299e-04 2.653263714053e+01
1.168000000000e+03 -2.728032827974e-02 3.004541485197e-04 2.649437704583e+01
1.168250000000e+03 -2.371900293417e-02 2.925371216469e-04 2.645450533894e+01
1.168500000000e+03 -2.009819262519e-02 2.851881047367e-04 2.641307892358e+01
1.168750000000e+03 -1.645792745313e-02 2.784777401561e-04 2.637015945541e+01
1.169000000000e+03 -1.283925636543e-02 2.724698818541e-04 2.632581278927e+01
1.169250000000e+03 -9.283786353302e-03 2.672211688650e-04 2.628010845977e+01
1.169500000000e+03 -5.833198451696e-03 2.627806670111e-04 2.623311915129e+01
1.169750000000e+03 -2.528746763574e-03 2.591895734713e-04 2.618492012628e+01
1.170000000000e+03 5.892502746560e-04 2.564809958280e-04 2.613558890728e+01
1.170250000000e+03 3.481925098344e-03 2.546797205150e-04 2.608520449119e+01
1.170500000000e+03 6.112381036080e-03 2.538021549203e-04 2.603384702057e+01
1.170750000000e+03 8.446166180598e-03 2.538564047162e-04 2.598159750537e+01
1.171000000000e+03 1.045180017555e-02 2.548420970431e-04 2.592853705238e+01
1.171250000000e+03 1.210117026879e-02 2.567507164070e-04 2.587474693394e+01
1.171500000000e+03 1.337002375565e-02 2.595654574535e-04 2.582030782129e+01
1.171750000000e+03 1.423828095677e-02 2.632616762390e-04 2.576529990592e+01
1.172000000000e+03 1.469039703900e-02 2.678069261395e-04 2.570980249101e+01
1.172250000000e+03 1.471568765196e-02 2.731611104056e-04 2.565389364034e+01
1.172500000000e+03 1.430845732639e-02 2.792770824476e-04 2.559765041840e+01
1.172750000000e+03 1.346826753583e-02 2.861006334100e-04 2.554114833233e+01
1.173000000000e+03 1.219991487860e-02 2.935711885773e-04 2.548446170584e+01
1.173250000000e+03 1.051355160301e-02 3.016219386371e-04 2.542766324172e+01
1.173500000000e+03 8.424586348939e-03 3.101804398919e-04 2.537082417157e+01
1.173750000000e+03 5.953514302785e-03 3.191692525919e-04 2.531401440237e+01
1.174000000000e+03 3.125801801567e-03 3.285063012941e-04 2.525730221025e+01
1.174250000000e+03 -2.843590499200e-05 3.381056546584e-04 2.520075441622e+01
1.174500000000e+03 -3.474812106602e-03 3.478783173172e-04 2.514443654414e+01
1.174750000000e+03 -7.175006020217e-03 3.577328332761e-04 2.508841252701e+01
1.175000000000e+03 -1.108728702438e-02 3.675762564811e-04 2.503274490326e+01
1.175250000000e+03 -1.516702632407e-02 3.773150124412e-04 2.497749475043e+01
1.175500000000e+03 -1.936727017441e-02 3.868558450924e-04 2.492272159354e+01
1.175750000000e+03 -2.363937500932e-02 3.961068351030e-04 2.486848353362e+01
1.176000000000e+03 -2.793361926598e-02 4.049783592501e-04 2.481483688717e+01
1.176250000000e+03 -3.219989648181e-02 4.133841283324e-04 2.476183626265e+01
1.176500000000e+03 -3.638838584902e-02 4.212422233468e-04 2.470953438695e+01
1.176750000000e+03 -4.045023301234e-02 4.284761768909e-04 2.465798194891e+01
1.177000000000e+03 -4.433822065927e-02 4.350158324812e-04 2.460722739807e+01
1.177250000000e+03 -4.800740821098e-02 4.407982100391e-04 2.455731691497e+01
1.177500000000e+03 -5.141576041917e-02 4.457684448665e-04 2.450829397326e+01
1.177750000000e+03 -5.452472108845e-02 4.498804415233e-04 2.446019926321e+01
1.178000000000e+03 -5.729971838333e-02 4.530974623773e-04 2.441307059705e+01
1.178250000000e+03 -5.971066527907e-02 4.553928161676e-04 2.436694244368e+01
1.178500000000e+03 -6.173232048901e-02 4.567500150574e-04 2.432184599510e+01
1.178750000000e+03 -6.334462764375e-02 4.571631006511e-04 2.427780887048e+01
1.179000000000e+03 -6.453298072289e-02 4.566368280320e-04 2.423485485631e+01
1.179250000000e+03 -6.528834118795e-02 4.551864278841e-04 2.419300399513e+01
1.179500000000e+03 -6.560737044509e-02 4.528376003415e-04 2.415227220687e+01
1.179750000000e+03 -6.549236274820e-02 4.496259521353e-04 2.411267145150e+01
1.180000000000e+03 -6.495121238379e-02 4.455967181987e-04 2.407420942088e+01
1.180250000000e+03 -6.399717744952e-02 4.408039233245e-04 2.403688974248e+01
1.180500000000e+03 -6.264867956444e-02 4.353098664122e-04 2.400071175918e+01
1.180750000000e+03 -6.092891888015e-02 4.291840564467e-04 2.396567076541e+01
1.181000000000e+03 -5.886551535748e-02 4.225024014919e-04 2.393175790117e+01
1.181250000000e+03 -5.649003134018e-02 4.153461221882e-04 2.389896031743e+01
1.181500000000e+03 -5.383743752215e-02 4.078006073929e-04 2.386726134312e+01
1.181750000000e+03 -5.094558413674e-02 3.999543541239e-04 2.383664052021e+01
1.182000000000e+03 -4.785459560268e-02 3.918977423804e-04 2.380707382816e+01
1.182250000000e+03 -4.460623962238e-02 3.837218565772e-04 2.377853390021e+01
1.182500000000e+03 -4.124332434242e-02 3.755172465670e-04 2.375099014952e+01
1.182750000000e+03 -3.780905487978e-02 3.673727329056e-04 2.372440902953e+01
1.183000000000e+03 -3.434641457742e-02 3.593743497134e-04 2.369875424604e+01
1.183250000000e+03 -3.089755157763e-02 3.516042198920e-04 2.367398700661e+01
1.183500000000e+03 -2.750322204999e-02 3.441395437994e-04 2.365006621460e+01
1.183750000000e+03 -2.420223417020e-02 3.370516416140e-04 2.362694874244e+01
1.184000000000e+03 -2.103095579520e-02 3.304051068696e-04 2.360458964839e+01
1.184250000000e+03 -1.802286700529e-02 3.242570626035e-04 2.358294242444e+01
1.184500000000e+03 -1.520815720585e-02 3.186565328073e-04 2.356195919914e+01
1.184750000000e+03 -1.261340766070e-02 3.136439292910e-04 2.354159099120e+01
1.185000000000e+03 -1.026131030750e-02 3.092506717772e-04 2.352178790372e+01
1.185250000000e+03 -8.170469344634e-03 3.054989403740e-04 2.350249935184e+01
1.185500000000e+03 -6.355251487710e-03 3.024015822006e-04 2.348367421935e+01
1.185750000000e+03 -4.825736904671e-03 2.999621164407e-04 2.346526112389e+01
1.186000000000e+03 -3.587688686971e-03 2.981749222986e-04 2.344720850618e+01
1.186250000000e+03 -2.642640903141e-03 2.970255282968e-04 2.342946491615e+01
1.186500000000e+03 -1.987991265197e-03 2.964910689160e-04 2.341197906021e+01
1.186750000000e+03 -1.617208689377e-03 2.965408048072e-04 2.339470009847e+01
1.187000000000e+03 -1.520032458718e-03 2.971367827669e-04 2.337757764927e+01
1.187250000000e+03 -1.682786401711e-03 2.982346762823e-04 2.336056211302e+01
1.187500000000e+03 -2.088661416159e-03 2.997845367404e-04 2.334360463639e+01
1.187750000000e+03 -2.718108885515e-03 3.017318220917e-04 2.332665745756e+01
1.188000000000e+03 -3.549184626161e-03 3.040183315230e-04 2.330967384141e+01
1.188250000000e+03 -4.557997182514e-03 3.065832463241e-04 2.329260845407e+01
1.188500000000e+03 -5.719083057145e-03 3.093641476739e-04 2.327541726958e+01
1.188750000000e+03 -7.005873061353e-03 3.122982196373e-04 2.325805793689e+01
1.189000000000e+03 -8.391103941834e-03 3.153231662575e-04 2.324048984592e+01
1.189250000000e+03 -9.847234424822e-03 3.183781965245e-04 2.322267417801e+01
1.189500000000e+03 -1.134687907556e-02 3.214050597593e-04 2.320457427064e+01
1.189750000000e+03 -1.286319202026e-02 3.243489021054e-04 2.318615565040e+01
1.190000000000e+03 -1.437024458380e-02 3.271590690202e-04 2.316738627186e+01
1.190250000000e+03 -1.584336914762e-02 3.297899082842e-04 2.314823653231e+01
1.190500000000e+03 -1.725948771542e-02 3.322013511049e-04 2.312867967960e+01
1.190750000000e+03 -1.859738974455e-02 3.343594047521e-04 2.310869183449e+01
1.191000000000e+03 -1.983798247680e-02 3.362365051327e-04 2.308825219812e+01
1.191250000000e+03 -2.096450203864e-02 3.378117827498e-04 2.306734321971e+01
1.191500000000e+03 -2.196268098234e-02 3.390712480350e-04 2.304595081302e+01
1.191750000000e+03 -2.282089376145e-02 3.400077991417e-04 2.302406432531e+01
1.192000000000e+03 -2.353022703403e-02 3.406211251074e-04 2.300167695480e+01
1.192250000000e+03 -2.408454231817e-02 3.409174518139e-04 2.297878571096e+01
1.192500000000e+03 -2.448047726785e-02 3.409092054747e-04 2.295539161572e+01
1.192750000000e+03 -2.471745078153e-02 3.406146450554e-04 2.293149961756e+01
1.193000000000e+03 -2.479754254651e-02 3.400572369131e-04 2.290711900687e+01
1.193250000000e+03 -2.472546802322e-02 3.392651944435e-04 2.288226308091e+01
1.193500000000e+03 -2.450836893237e-02 3.382706583169e-04 2.285694956778e+01
1.193750000000e+03 -2.415574304324e-02 3.371091865556e-04 2.283120023179e+01
1.194000000000e+03 -2.367916241457e-02 3.358187618858e-04 2.280504124414e+01
1.194250000000e+03 -2.309214944266e-02 3.344392163130e-04 2.277850277479e+01
1.194500000000e+03 -2.240990834395e-02 3.330114249662e-04 2.275161905197e+01
1.194750000000e+03 -2.164902853526e-02 3.315763719374e-04 2.272442838377e+01
1.195000000000e+03 -2.082731845311e-02 3.301746406776e-04 2.269697265278e+01
1.195250000000e+03 -1.996342203771e-02 3.288454218834e-04 2.266929747152e+01
1.195500000000e+03 -1.907657501198e-02 3.276258963987e-04 2.264145180404e+01
1.195750000000e+03 -1.818635229864e-02 3.265507385370e-04 2.261348756331e+01
1.196000000000e+03 -1.731226844082e-02 3.256513053613e-04 2.258545966147e+01
1.196250000000e+03 -1.647359461231e-02 3.249553535203e-04 2.255742530277e+01
1.196500000000e+03 -1.568896833486e-02 3.244863061494e-04 2.252944397404e+01
1.196750000000e+03 -1.497616515589e-02 3.242630406441e-04 2.250157688059e+01
1.197000000000e+03 -1.435180272993e-02 3.242995333681e-04 2.247388664916e+01
1.197250000000e+03 -1.383112727360e-02 3.246047672871e-04 2.244643673332e+01
1.197500000000e+03 -1.342771342326e-02 3.251824233157e-04 2.241929126611e+01
1.197750000000e+03 -1.315329579071e-02 3.260309825292e-04 2.239251444188e+01
1.198000000000e+03 -1.301757361880e-02 3.271437704026e-04 2.236617012369e+01
1.198250000000e+03 -1.302805312237e-02 3.285090860696e-04 2.234032144827e+01
1.198500000000e+03 -1.318993777224e-02 3.301104625022e-04 2.231503022940e+01
1.198750000000e+03 -1.350602418198e-02 3.319269244428e-04 2.229035677885e+01
1.199000000000e+03 -1.397666783994e-02 3.339333966062e-04 2.226635933648e+01
1.199250000000e+03 -1.459976986381e-02 3.361011512034e-04 2.224309372251e+01
1.199500000000e+03 -1.537080562478e-02 3.383982694230e-04 2.222061297418e+01
1.199750000000e+03 -1.628290081299e-02 3.407902792815e-04 2.219896704615e+01
1.200000000000e+03 -1.732690416270e-02 3.432407151773e-04 2.217820237714e+01
1.200250000000e+03 -1.849157231109e-02 3.457117580965e-04 2.215836182872e+01
1.200500000000e+03 -1.976372629742e-02 3.481648488492e-04 2.213948436061e+01
1.200750000000e+03 -2.112841035602e-02 3.505612216768e-04 2.212160476516e+01
1.201000000000e+03 -2.256920749163e-02 3.528628276316e-04 2.210475374723e+01
1.201250000000e+03 -2.406838288408e-02 3.550326145557e-04 2.208895760570e+01
1.201500000000e+03 -2.560726717778e-02 3.570355159228e-04 2.207423842347e+01
1.201750000000e+03 -2.716641474170e-02 3.588386672711e-04 2.206061386023e+01
1.202000000000e+03 -2.872602027865e-02 3.604123251761e-04 2.204809742083e+01
1.202250000000e+03 -3.026608050460e-02 3.617299768349e-04 2.203669835512e+01
1.202500000000e+03 -3.176682203370e-02 3.627691835041e-04 2.202642199902e+01
1.202750000000e+03 -3.320885300327e-02 3.635115550409e-04 2.201726976567e+01
1.203000000000e+03 -3.457357815901e-02 3.639434656824e-04 2.200923955041e+01
1.203250000000e+03 -3.584333359179e-02 3.640559996024e-04 2.200232579757e+01
1.203500000000e+03 -3.700176728260e-02 3.638454304159e-04 2.199651995126e+01
1.203750000000e+03 -3.803395022703e-02 3.633129843123e-04 2.199181057706e+01
1.204000000000e+03 -3.892669391510e-02 3.624651861748e-04 2.198818381841e+01
1.204250000000e+03 -3.966868186133e-02 3.613136870965e-04 2.198562363253e+01
1.204500000000e+03 -4.025065799864e-02 3.598751415824e-04 2.198411215191e+01
1.204750000000e+03 -4.066553083657e-02 3.581709477958e-04 2.198362993112e+01
1.205000000000e+03 -4.090854427387e-02 3.562271909791e-04 2.198415637684e+01
1.205250000000e+03 -4.097732164140e-02 3.540741995213e-04 2.198566997949e+01
1.205500000000e+03 -4.087193352777e-02 3.517461732727e-04 2.198814862342e+01
1.205750000000e+03 -4.059492481563e-02 3.492807525527e-04 2.199156986500e+01
1.206000000000e+03 -4.015131205213e-02 3.467185218531e-04 2.199591120388e+01
1.206250000000e+03 -3.954855952702e-02 3.441024931227e-04 2.200115025541e+01
1.206500000000e+03 -3.879651471090e-02 3.414774731208e-04 2.200726505994e+01
1.206750000000e+03 -3.790732379301e-02 3.388894970488e-04 2.201423420626e+01
1.207000000000e+03 -3.689531707984e-02 3.363851935543e-04 2.202203701619e+01
1.207250000000e+03 -3.577685674606e-02 3.340111102390e-04 2.203065369740e+01
1.207500000000e+03 -3.457020748444e-02 3.318132106418e-04 2.204006541948e+01
1.207750000000e+03 -3.329528532752e-02 3.298360317606e-04 2.205025448430e+01
1.208000000000e+03 -3.197346038953e-02 3.281221530118e-04 2.206120437020e+01
1.208250000000e+03 -3.062734523455e-02 3.267116585430e-04 2.207289977798e+01
1.208500000000e+03 -2.928050839435e-02 3.256415049047e-04 2.208532670483e+01
1.208750000000e+03 -2.795714015654e-02 3.249448353790e-04 2.209847249966e+01
1.209000000000e+03 -2.668185811855e-02 3.246508157999e-04 2.211232583886e+01
1.209250000000e+03 -2.547926547526e-02 3.247837958357e-04 2.212687679456e+01
1.209500000000e+03 -2.437375143714e-02 3.253633060228e-04 2.214211680345e+01
1.209750000000e+03 -2.338902485705e-02 3.264033363018e-04 2.215803870539e+01
1.210000000000e+03 -2.254790398284e-02 3.279124440148e-04 2.217463672349e+01
1.210250000000e+03 -2.187184765312e-02 3.298931818876e-04 2.219190647510e+01
1.210500000000e+03 -2.138074437190e-02 3.323423087904e-04 2.220984497284e+01
1.210750000000e+03 -2.109247882929e-02 3.352504316073e-04 2.222845061305e+01
1.211000000000e+03 -2.102266924658e-02 3.386021514703e-04 2.224772317001e+01
1.211250000000e+03 -2.118440770494e-02 3.423762603358e-04 2.226766382476e+01
1.211500000000e+03 -2.158791961876e-02 3.465456592191e-04 2.228827511305e+01
1.211750000000e+03 -2.224037075436e-02 3.510776098365e-04 2.230956093193e+01
1.212000000000e+03 -2.314568267669e-02 3.559342077847e-04 2.233152658147e+01
1.212250000000e+03 -2.430432584180e-02 3.610726374123e-04 2.235417866468e+01
1.212500000000e+03 -2.571323718577e-02 3.664456586319e-04 2.237752511960e+01
1.212750000000e+03 -2.736574501230e-02 3.720020983605e-04 2.240157518024e+01
1.213000000000e+03 -2.925155656838e-02 3.776874343672e-04 2.242633930725e+01
1.213250000000e+03 -3.135678948831e-02 3.834443530089e-04 2.245182926021e+01
1.213500000000e+03 -3.366407453932e-02 3.892135347028e-04 2.247805786680e+01
1.213750000000e+03 -3.615270145585e-02 3.949342707801e-04 2.250503906140e+01
1.214000000000e+03 -3.879882180009e-02 4.005451606611e-04 2.253278777805e+01
1.214250000000e+03 -4.157570584832e-02 4.059849722547e-04 2.256131984704e+01
1.214500000000e+03 -4.445405888664e-02 4.111934869713e-04 2.259065183880e+01
1.214750000000e+03 -4.740232019631e-02 4.161120012709e-04 2.262080112266e+01
1.215000000000e+03 -5.038712677957e-02 4.206843614997e-04 2.265178544683e+01
1.215250000000e+03 -5.337368867878e-02 4.248575258251e-04 2.268362296343e+01
1.215500000000e+03 -5.632626966086e-02 4.285823598591e-04 2.271633195225e+01
1.215750000000e+03 -5.920858648707e-02 4.318140801932e-04 2.274993086661e+01
1.216000000000e+03 -6.198441465992e-02 4.345131696047e-04 2.278443773244e+01
1.216250000000e+03 -6.461793539969e-02 4.366454774439e-04 2.281987040378e+01
1.216500000000e+03 -6.707436200382e-02 4.381830974467e-04 2.285624586137e+01
1.216750000000e+03 -6.932026740354e-02 4.391043482735e-04 2.289358047778e+01
1.217000000000e+03 -7.132418373231e-02 4.393943924090e-04 2.293188927319e+01
1.217250000000e+03 -7.305688462248e-02 4.390450293184e-04 2.297118619379e+01
1.217500000000e+03 -7.449192365423e-02 4.380551507588e-04 2.301148334111e+01
1.217750000000e+03 -7.560585673712e-02 4.364303876609e-04 2.305279125776e+01
1.218000000000e+03 -7.637868840520e-02 4.341833177715e-04 2.309511815433e+01
1.218250000000e+03 -7.679402271024e-02 4.313330167990e-04 2.313847020175e+01
1.218500000000e+03 -7.683939623761e-02 4.279049599789e-04 2.318285077663e+01
1.218750000000e+03 -7.650634956224e-02 4.239305234818e-04 2.322826076016e+01
1.219000000000e+03 -7.579062758053e-02 4.194467257585e-04 2.327469788348e+01
1.219250000000e+03 -7.469220498263e-02 4.144956361404e-04 2.332215673120e+01
1.219500000000e+03 -7.321528152197e-02 4.091238179572e-04 2.337062874886e+01
1.219750000000e+03 -7.136828509718e-02 4.033817735250e-04 2.342010172323e+01
1.220000000000e+03 -6.916374402747e-02 3.973234333621e-04 2.347055990315e+01
1.220250000000e+03 -6.661815649315e-02 3.910053654466e-04 2.352198378119e+01
1.220500000000e+03 -6.375178851335e-02 3.844861515415e-04 2.357435023357e+01
1.220750000000e+03 -6.058844996648e-02 3.778256768756e-04 2.362763214671e+01
1.221000000000e+03 -5.715520178483e-02 3.710844643938e-04 2.368179862143e+01
1.221250000000e+03 -5.348204674952e-02 3.643230003438e-04 2.373681492978e+01
1.221500000000e+03 -4.960157071158e-02 3.576010328949e-04 2.379264255934e+01
1.221750000000e+03 -4.554856177649e-02 3.509769252868e-04 2.384923924975e+01
1.222000000000e+03 -4.135962159349e-02 3.445071485257e-04 2.390655925911e+01
1.222250000000e+03 -3.707271266662e-02 3.382455294369e-04 2.396455324940e+01
1.222500000000e+03 -3.272672762497e-02 3.322427491246e-04 2.402316858021e+01
1.222750000000e+03 -2.836107381688e-02 3.265459321549e-04 2.408234958737e+01
1.223000000000e+03 -2.401516754124e-02 3.211979732611e-04 2.414203756343e+01
1.223250000000e+03 -1.972805230122e-02 3.162373919513e-04 2.420217122737e+01
1.223500000000e+03 -1.553790044596e-02 3.116977540517e-04 2.426268675906e+01
1.223750000000e+03 -1.148165702912e-02 3.076076156988e-04 2.432351825034e+01
1.224000000000e+03 -7.594573454826e-03 3.039900739790e-04 2.438459781003e+01
1.224250000000e+03 -3.909900874527e-03 3.008628142512e-04 2.444585600232e+01
1.224500000000e+03 -4.584759900640e-04 2.982378683446e-04 2.450722199402e+01
1.224750000000e+03 2.731523665985e-03 2.961217873669e-04 2.456862397070e+01
1.225000000000e+03 5.634919142132e-03 2.945155158692e-04 2.462998932802e+01
1.225250000000e+03 8.229702891966e-03 2.934146769758e-04 2.469124503927e+01
1.225500000000e+03 1.049729119569e-02 2.928096171282e-04 2.475231788159e+01
1.225750000000e+03 1.242261912162e-02 2.926857861632e-04 2.481313476355e+01
1.226000000000e+03 1.399429154658e-02 2.930239406147e-04 2.487362296275e+01
1.226250000000e+03 1.520462031967e-02 2.938005622851e-04 2.493371040519e+01
1.226500000000e+03 1.604963162831e-02 2.949882591415e-04 2.499332592544e+01
1.226750000000e+03 1.652906254628e-02 2.965561950810e-04 2.505239950060e+01
1.227000000000e+03 1.664627852172e-02 2.984705953488e-04 2.511086250247e+01
1.227250000000e+03 1.640815451858e-02 3.006952468105e-04 2.516864791684e+01
1.227500000000e+03 1.582494302926e-02 3.031920439333e-04 2.522569057047e+01
1.227750000000e+03 1.491008342978e-02 3.059215308751e-04 2.528192735423e+01
1.228000000000e+03 1.367998503889e-02 3.088434801566e-04 2.533729742574e+01
1.228250000000e+03 1.215378381960e-02 3.119174199405e-04 2.539174242720e+01
1.228500000000e+03 1.035307767403e-02 3.151032352365e-04 2.544520668945e+01
1.228750000000e+03 8.301633004898e-03 3.183616676977e-04 2.549763743795e+01
1.229000000000e+03 6.025082183489e-03 3.216548344187e-04 2.554898500736e+01
1.229250000000e+03 3.550602496320e-03 3.249467250221e-04 2.559920303262e+01
1.229500000000e+03 9.065893248780e-04 3.282036119640e-04 2.564824868189e+01
1.229750000000e+03 -1.877669484529e-03 3.313944715010e-04 2.569608283718e+01
1.230000000000e+03 -4.772324603379e-03 3.344913087822e-04 2.574267032480e+01
1.230250000000e+03 -7.747286822849e-03 3.374694363340e-04 2.578798009594e+01
1.230500000000e+03 -1.077254866412e-02 3.403076750179e-04 2.583198547185e+01
1.230750000000e+03 -1.381847019799e-02 3.429884987817e-04 2.587466427216e+01
1.231000000000e+03 -1.685608299775e-02 3.454980932918e-04 2.591599907737e+01
1.231250000000e+03 -1.985733356201e-02 3.478263413440e-04 2.595597731730e+01
1.231500000000e+03 -2.279534905709e-02 3.499667461786e-04 2.599459150462e+01
1.231750000000e+03 -2.564463161721e-02 3.519162695752e-04 2.603183927724e+01
1.232000000000e+03 -2.838128004968e-02 3.536751187112e-04 2.606772360151e+01
1.232250000000e+03 -3.098312764191e-02 3.552464237102e-04 2.610225272648e+01
1.232500000000e+03 -3.342991292610e-02 3.566359579420e-04 2.613544033920e+01
1.232750000000e+03 -3.570336714197e-02 3.578517149900e-04 2.616730542700e+01
1.233000000000e+03 -3.778733572406e-02 3.589035686773e-04 2.619787236595e+01
1.233250000000e+03 -3.966781314185e-02 3.598027771609e-04 2.622717066057e+01
1.233500000000e+03 -4.133302142935e-02 3.605616421476e-04 2.625523495824e+01
1.233750000000e+03 -4.277340443635e-02 3.611930068162e-04 2.628210468213e+01
1.234000000000e+03 -4.398165324674e-02 3.617099030482e-04 2.630782383889e+01
1.234250000000e+03 -4.495270046407e-02 3.621251970454e-04 2.633244077132e+01
1.234500000000e+03 -4.568367772609e-02 3.624511932546e-04 2.635600763215e+01
1.234750000000e+03 -4.617389537436e-02 3.626993936752e-04 2.637858003766e+01
1.235000000000e+03 -4.642478753365e-02 3.628802623361e-04 2.640021666077e+01
1.235250000000e+03 -4.643985558530e-02 3.630030254110e-04 2.642097855972e+01
1.235500000000e+03 -4.622460027063e-02 3.630755965278e-04 2.644092870702e+01
1.235750000000e+03 -4.578644743051e-02 3.631044397954e-04 2.646013136645e+01
1.236000000000e+03 -4.513467000837e-02 3.630946226663e-04 2.647865143487e+01
1.236250000000e+03 -4.428027838543e-02 3.630498742934e-04 2.649655389712e+01
1.236500000000e+03 -4.323594764643e-02 3.629727102852e-04 2.651390298806e+01
1.236750000000e+03 -4.201589553525e-02 3.628645734341e-04 2.653076162735e+01
1.237000000000e+03 -4.063578057397e-02 3.627260527188e-04 2.654719067576e+01
1.237250000000e+03 -3.911254667217e-02 3.625570555148e-04 2.656324840237e+01
1.237500000000e+03 -3.746433968669e-02 3.623571142663e-04 2.657898963203e+01
1.237750000000e+03 -3.571034669484e-02 3.621256984902e-04 2.659446521798e+01
1.238000000000e+03 -3.387061147946e-02 3.618624543919e-04 2.660972153797e+01
1.238250000000e+03 -3.196594979904e-02 3.615675194929e-04 2.662479971459e+01
1.238500000000e+03 -3.001769359631e-02 3.612416648383e-04 2.663973537016e+01
1.238750000000e+03 -2.804760844053e-02 3.608867472696e-04 2.665455789578e+01
1.239000000000e+03 -2.607762356013e-02 3.605057651364e-04 2.666929030349e+01
1.239250000000e+03 -2.412967748632e-02 3.601031837660e-04 2.668394878733e+01
1.239500000000e+03 -2.222556069155e-02 3.596850144965e-04 2.669854235034e+01
1.239750000000e+03 -2.038662428191e-02 3.592588750783e-04 2.671307287203e+01
1.240000000000e+03 -1.863366856797e-02 3.588342525190e-04 2.672753473164e+01
1.240250000000e+03 -1.698669674995e-02 3.584224081157e-04 2.674191488673e+01
1.240500000000e+03 -1.546468322774e-02 3.580362775522e-04 2.675619301985e+01
1.240750000000e+03 -1.408545827715e-02 3.576905620722e-04 2.677034139046e+01
1.241000000000e+03 -1.286543090138e-02 3.574014027332e-04 2.678432533611e+01
1.241250000000e+03 -1.181948396002e-02 3.571863533810e-04 2.679810327905e+01
1.241500000000e+03 -1.096077804846e-02 3.570640824113e-04 2.681162716316e+01
1.241750000000e+03 -1.030058000431e-02 3.570540575403e-04 2.682484299527e+01
1.242000000000e+03 -9.848174216060e-03 3.571763253443e-04 2.683769109013e+01
1.242250000000e+03 -9.610728238034e-03 3.574511065889e-04 2.685010670230e+01
1.242500000000e+03 -9.593194770995e-03 3.578984336135e-04 2.686202074892e+01
1.242750000000e+03 -9.798271139500e-03 3.585378196723e-04 2.687336020506e+01
1.243000000000e+03 -1.022633996245e-02 3.593877691800e-04 2.688404892490e+01
1.243250000000e+03 -1.087547284942e-02 3.604654191232e-04 2.689400843481e+01
1.243500000000e+03 -1.174143353817e-02 3.617861280060e-04 2.690315850603e+01
1.243750000000e+03 -1.281772838606e-02 3.633630946724e-04 2.691141804289e+01
1.244000000000e+03 -1.409566491071e-02 3.652069542877e-04 2.691870583428e+01
1.244250000000e+03 -1.556447650359e-02 3.673255215421e-04 2.692494146744e+01
1.244500000000e+03 -1.721140131721e-02 3.697233564872e-04 2.693004595306e+01
1.244750000000e+03 -1.902184789690e-02 3.724015128963e-04 2.693394266314e+01
1.245000000000e+03 -2.097954055170e-02 3.753573424365e-04 2.693655805229e+01
1.245250000000e+03 -2.306674136608e-02 3.785843742374e-04 2.693782256895e+01
1.245500000000e+03 -2.526437640144e-02 3.820719707586e-04 2.693767120903e+01
1.245750000000e+03 -2.755227079439e-02 3.858053452170e-04 2.693604434718e+01
1.246000000000e+03 -2.990940100133e-02 3.897656218273e-04 2.693288848921e+01
1.246250000000e+03 -3.231401746084e-02 3.939296667248e-04 2.692815669988e+01
1.246500000000e+03 -3.474397298141e-02 3.982703604721e-04 2.692180942118e+01
1.246750000000e+03 -3.717682667727e-02 4.027564789127e-04 2.691381475505e+01
1.247000000000e+03 -3.959016684260e-02 4.073532044408e-04 2.690414913206e+01
1.247250000000e+03 -4.196170771278e-02 4.120221091285e-04 2.689279747304e+01
1.247500000000e+03 -4.426959532240e-02 4.167217018600e-04 2.687975369438e+01
1.247750000000e+03 -4.649248834982e-02 4.214075509160e-04 2.686502070290e+01
1.248000000000e+03 -4.860983432091e-02 4.260329167082e-04 2.684861072160e+01
1.248250000000e+03 -5.060193949255e-02 4.305490091387e-04 2.683054511086e+01
1.248500000000e+03 -5.245020694187e-02 4.349056706699e-04 2.681085450401e+01
1.248750000000e+03 -5.413719333369e-02 4.390517551411e-04 2.678957843067e+01
1.249000000000e+03 -5.564680110494e-02 4.429358313485e-04 2.676676525527e+01
1.249250000000e+03 -5.696433739170e-02 4.465066903566e-04 2.674247164520e+01
1.249500000000e+03 -5.807664011047e-02 4.497140241830e-04 2.671676219047e+01
1.249750000000e+03 -5.897216336609e-02 4.525090484975e-04 2.668970893956e+01
1.250000000000e+03 -5.964104161793e-02 4.548451550223e-04 2.666139062889e+01
1.250250000000e+03 -6.007516213504e-02 4.566785672990e-04 2.663189207884e+01
1.250500000000e+03 -6.026822823977e-02 4.579690131513e-04 2.660130338751e+01
1.250750000000e+03 -6.021578089956e-02 4.586802893412e-04 2.656971921422e+01
1.251000000000e+03 -5.991527133022e-02 4.587809865151e-04 2.653723775245e+01
1.251250000000e+03 -5.936607271835e-02 4.582450217927e-04 2.650395993088e+01
1.251500000000e+03 -5.856952415733e-02 4.570522463552e-04 2.646998844564e+01
1.251750000000e+03 -5.752889888400e-02 4.551888367138e-04 2.643542693765e+01
1.252000000000e+03 -5.624948857042e-02 4.526479559224e-04 2.640037889179e+01
1.252250000000e+03 -5.473856201223e-02 4.494300374348e-04 2.636494683345e+01
1.252500000000e+03 -5.300539122731e-02 4.455431931440e-04 2.632923139055e+01
1.252750000000e+03 -5.106117304204e-02 4.410033202164e-04 2.629333056625e+01
1.253000000000e+03 -4.891912759765e-02 4.358345582486e-04 2.625733872476e+01
1.253250000000e+03 -4.659433084955e-02 4.300690469716e-04 2.622134610612e+01
1.253500000000e+03 -4.410381526395e-02 4.237472391110e-04 2.618543789536e+01
1.253750000000e+03 -4.146638714758e-02 4.169174756984e-04 2.614969385958e+01
1.254000000000e+03 -3.870261145431e-02 4.096358655775e-04 2.611418772821e+01
1.254250000000e+03 -3.583477770707e-02 4.019660245499e-04 2.607898666857e+01
1.254500000000e+03 -3.288666901032e-02 3.939783310047e-04 2.604415116048e+01
1.254750000000e+03 -2.988357532764e-02 3.857496205322e-04 2.600973448735e+01
1.255000000000e+03 -2.685201226427e-02 3.773620163780e-04 2.597578280692e+01
1.255250000000e+03 -2.381967032847e-02 3.689024716312e-04 2.594233483270e+01
1.255500000000e+03 -2.081510963099e-02 3.604615815044e-04 2.590942204024e+01
1.255750000000e+03 -1.786762614542e-02 3.521325656485e-04 2.587706855947e+01
1.256000000000e+03 -1.500695909146e-02 3.440100186662e-04 2.584529139619e+01
1.256250000000e+03 -1.226300611988e-02 3.361886616346e-04 2.581410068799e+01
1.256500000000e+03 -9.665567438928e-03 3.287620650012e-04 2.578349984744e+01
1.256750000000e+03 -7.243997184083e-03 3.218212421284e-04 2.575348594151e+01
1.257000000000e+03 -5.026871430949e-03 3.154533032900e-04 2.572405007611e+01
1.257250000000e+03 -3.041638734045e-03 3.097400342111e-04 2.569517769816e+01
1.257500000000e+03 -1.314240627938e-03 3.047565592007e-04 2.566684905920e+01
1.257750000000e+03 1.312377008810e-04 3.005701215805e-04 2.563903965242e+01
1.258000000000e+03 1.272976437201e-03 2.972387526231e-04 2.561172061248e+01
1.258250000000e+03 2.091785010109e-03 2.948102003485e-04 2.558485918096e+01
1.258500000000e+03 2.571425624699e-03 2.933210423697e-04 2.555841914639e+01
1.258750000000e+03 2.699021840389e-03 2.927956696576e-04 2.553236126339e+01
1.259000000000e+03 2.465338097481e-03 2.932457218912e-04 2.550664367737e+01
1.259250000000e+03 1.865097586183e-03 2.946695190114e-04 2.548122234038e+01
1.259500000000e+03 8.971644270928e-04 2.970519175256e-04 2.545605134492e+01
1.259750000000e+03 -4.351473486479e-04 3.003639648472e-04 2.543108335493e+01
1.260000000000e+03 -2.123985050178e-03 3.045631634873e-04 2.540626990086e+01
1.260250000000e+03 -4.156821334558e-03 3.095937074391e-04 2.538156174139e+01
1.260500000000e+03 -6.516494954909e-03 3.153871665032e-04 2.535690907699e+01
1.260750000000e+03 -9.181104580484e-03 3.218629368275e-04 2.533226197712e+01
1.261000000000e+03 -1.212425760518e-02 3.289294904198e-04 2.530757047410e+01
1.261250000000e+03 -1.531510693906e-02 3.364852175916e-04 2.528278497209e+01
1.261500000000e+03 -1.871865213703e-02 3.444198460117e-04 2.525785642396e+01
1.261750000000e+03 -2.229609864191e-02 3.526159647669e-04 2.523273646606e+01
1.262000000000e+03 -2.600513031524e-02 3.609504046630e-04 2.520737783792e+01
1.262250000000e+03 -2.980047161711e-02 3.692961324728e-04 2.518173439682e+01
1.262500000000e+03 -3.363435098354e-02 3.775239382092e-04 2.515576140814e+01
1.262750000000e+03 -3.745704986590e-02 3.855042557859e-04 2.512941584766e+01
1.263000000000e+03 -4.121759828746e-02 3.931091451428e-04 2.510265638825e+01
1.263250000000e+03 -4.486437646977e-02 4.002141015773e-04 2.507544385694e+01
1.263500000000e+03 -4.834586732719e-02 4.066999676945e-04 2.504774116734e+01
1.263750000000e+03 -5.161134975289e-02 4.124547392583e-04 2.501951375437e+01
1.264000000000e+03 -5.461165827049e-02 4.173753245319e-04 2.499072966070e+01
1.264250000000e+03 -5.729990695355e-02 4.213691103233e-04 2.496135961864e+01
1.264500000000e+03 -5.963224096463e-02 4.243555687498e-04 2.493137747263e+01
1.264750000000e+03 -6.156849962294e-02 4.262674390352e-04 2.490076005296e+01
1.265000000000e+03 -6.307293218241e-02 4.270520347600e-04 2.486948758780e+01
1.265250000000e+03 -6.411478798441e-02 4.266721029913e-04 2.483754368367e+01
1.265500000000e+03 -6.466890020836e-02 4.251066130921e-04 2.480491551869e+01
1.265750000000e+03 -6.471611177167e-02 4.223511095728e-04 2.477159377905e+01
1.266000000000e+03 -6.424377678685e-02 4.184181791735e-04 2.473757295568e+01
1.266250000000e+03 -6.324602316619e-02 4.133373192517e-04 2.470285122648e+01
1.266500000000e+03 -6.172399456797e-02 4.071547380489e-04 2.466743051280e+01
1.266750000000e+03 -5.968599831464e-02 3.999329122394e-04 2.463131648678e+01
1.267000000000e+03 -5.714744547323e-02 3.917496772084e-04 2.459451837344e+01
1.267250000000e+03 -5.413089604307e-02 3.826975396289e-04 2.455704909415e+01
1.267500000000e+03 -5.066581091595e-02 3.728823555773e-04 2.451892503161e+01
1.267750000000e+03 -4.678819995597e-02 3.624218247539e-04 2.448016577352e+01
1.268000000000e+03 -4.254038129091e-02 3.514442976633e-04 2.444079419742e+01
1.268250000000e+03 -3.797033470216e-02 3.400867102900e-04 2.440083596063e+01
1.268500000000e+03 -3.313128927271e-02 3.284930030309e-04 2.436031957344e+01
1.268750000000e+03 -2.808092570401e-02 3.168119248633e-04 2.431927582661e+01
1.269000000000e+03 -2.288079118349e-02 3.051952417033e-04 2.427773782583e+01
1.269250000000e+03 -1.759539277110e-02 2.937954606563e-04 2.423574038133e+01
1.269500000000e+03 -1.229147511721e-02 2.827638940290e-04 2.419331999105e+01
1.269750000000e+03 -7.037052769142e-03 2.722484416152e-04 2.415051422073e+01
1.270000000000e+03 -1.900583204459e-03 2.623916143266e-04 2.410736165734e+01
1.270250000000e+03 3.050001357097e-03 2.533285084501e-04 2.406390127268e+01
1.270500000000e+03 7.748185197261e-03 2.451848761989e-04 2.402017237429e+01
1.270750000000e+03 1.212978959163e-02 2.380754317110e-04 2.397621398266e+01
1.271000000000e+03 1.613386742400e-02 2.321021042966e-04 2.393206474001e+01
1.271250000000e+03 1.970357274076e-02 2.273525606006e-04 2.388776249161e+01
1.271500000000e+03 2.278693219961e-02 2.238990346926e-04 2.384334389402e+01
1.271750000000e+03 2.533766455165e-02 2.217970744514e-04 2.379884431893e+01
1.272000000000e+03 2.731585766745e-02 2.210845916222e-04 2.375429750656e+01
1.272250000000e+03 2.868852384054e-02 2.217814625113e-04 2.370973526315e+01
1.272500000000e+03 2.943023642972e-02 2.238888633788e-04 2.366518742852e+01
1.272750000000e+03 2.952350385413e-02 2.273892311441e-04 2.362068161572e+01
1.273000000000e+03 2.895914917838e-02 2.322463037628e-04 2.357624313522e+01
1.273250000000e+03 2.773645040862e-02 2.384056558247e-04 2.353189483746e+01
1.273500000000e+03 2.586340267755e-02 2.457949224633e-04 2.348765720006e+01
1.273750000000e+03 2.335663458177e-02 2.543248523668e-04 2.344354825191e+01
1.274000000000e+03 2.024134442350e-02 2.638902832804e-04 2.339958365225e+01
1.274250000000e+03 1.655097698375e-02 2.743716341966e-04 2.335577671853e+01
1.274500000000e+03 1.232702312980e-02 2.856361222414e-04 2.331213865248e+01
1.274750000000e+03 7.618464476558e-03 2.975396259084e-04 2.326867864121e+01
1.275000000000e+03 2.481244004798e-03 3.099284763714e-04 2.322540408633e+01
1.275250000000e+03 -3.022485662972e-03 3.226416498175e-04 2.318232078952e+01
1.275500000000e+03 -8.825014165682e-03 3.355126892269e-04 2.313943328885e+01
1.275750000000e+03 -1.485400403177e-02 3.483720791805e-04 2.309674510257e+01
1.276000000000e+03 -2.103345355475e-02 3.610495833504e-04 2.305425900356e+01
1.276250000000e+03 -2.728462099773e-02 3.733764826351e-04 2.301197739625e+01
1.276500000000e+03 -3.352712819526e-02 3.851880025124e-04 2.296990260482e+01
1.276750000000e+03 -3.968004905725e-02 3.963256125390e-04 2.292803717222e+01
1.277000000000e+03 -4.566300073314e-02 4.066393791480e-04 2.288638423733e+01
1.277250000000e+03 -5.139726828883e-02 4.159900059110e-04 2.284494777412e+01
1.277500000000e+03 -5.680693240603e-02 4.242509841622e-04 2.280373294830e+01
1.277750000000e+03 -6.181990976158e-02 4.313103446798e-04 2.276274632047e+01
1.278000000000e+03 -6.636906303425e-02 4.370726276525e-04 2.272199615223e+01
1.278250000000e+03 -7.039309661828e-02 4.414600733961e-04 2.268149255419e+01
1.278500000000e+03 -7.383758379563e-02 4.444141877991e-04 2.264124772755e+01
1.278750000000e+03 -7.665566346583e-02 4.458964330088e-04 2.260127603926e+01
1.279000000000e+03 -7.880892332027e-02 4.458893177576e-04 2.256159418952e+01
1.279250000000e+03 -8.026785345418e-02 4.443964626427e-04 2.252222120678e+01
1.279500000000e+03 -8.101250189862e-02 4.414430900620e-04 2.248317852867e+01
1.279750000000e+03 -8.103275947627e-02 4.370756544599e-04 2.244448995005e+01
1.280000000000e+03 -8.032864259990e-02 4.313614703607e-04 2.240618158527e+01
1.280250000000e+03 -7.891028812286e-02 4.243876945447e-04 2.236828174180e+01
1.280500000000e+03 -7.679805764690e-02 4.162605664971e-04 2.233082084961e+01
1.280750000000e+03 -7.402224285256e-02 4.071038161453e-04 2.229383127599e+01
1.281000000000e+03 -7.062277241076e-02 3.970571064738e-04 2.225734716538e+01
1.281250000000e+03 -6.664865025935e-02 3.862739748131e-04 2.222140421015e+01
1.281500000000e+03 -6.215746488493e-02 3.749199130066e-04 2.218603949393e+01
1.281750000000e+03 -5.721455544857e-02 3.631698474995e-04 2.215129123971e+01
1.282000000000e+03 -5.189217619036e-02 3.512056781600e-04 2.211719860214e+01
1.282250000000e+03 -4.626846967572e-02 3.392135641738e-04 2.208380141338e+01
1.282500000000e+03 -4.042646030072e-02 3.273812659426e-04 2.205114001942e+01
1.282750000000e+03 -3.445284154529e-02 3.158952565974e-04 2.201925505113e+01
1.283000000000e+03 -2.843674513731e-02 3.049379207727e-04 2.198818720254e+01
1.283250000000e+03 -2.246847076528e-02 2.946846772094e-04 2.195797712265e+01
1.283500000000e+03 -1.663816311979e-02 2.853013981035e-04 2.192866518929e+01
1.283750000000e+03 -1.103445293158e-02 2.769416786109e-04 2.190029144419e+01
1.284000000000e+03 -5.743170039764e-03 2.697444107899e-04 2.187289541671e+01
1.284250000000e+03 -8.459648996120e-04 2.638313473795e-04 2.184651609903e+01
1.284500000000e+03 3.580865973143e-03 2.593053208959e-04 2.182119181606e+01
1.284750000000e+03 7.467695799054e-03 2.562481778815e-04 2.179696023737e+01
1.285000000000e+03 1.075255680785e-02 2.547196089733e-04 2.177385829414e+01
1.285250000000e+03 1.338231012914e-02 2.547556514807e-04 2.175192221464e+01
1.285500000000e+03 1.531338469042e-02 2.563682391052e-04 2.173118747535e+01
1.285750000000e+03 1.651269662891e-02 2.595444243192e-04 2.171168884912e+01
1.286000000000e+03 1.695820694770e-02 2.642464676535e-04 2.169346039452e+01
1.286250000000e+03 1.663930567112e-02 2.704122848516e-04 2.167653545992e+01
1.286500000000e+03 1.555725151702e-02 2.779557143807e-04 2.166094671471e+01
1.286750000000e+03 1.372521221751e-02 2.867678647864e-04 2.164672613491e+01
1.287000000000e+03 1.116813277975e-02 2.967186402709e-04 2.163390499304e+01
1.287250000000e+03 7.922630767560e-03 3.076582362348e-04 2.162251384495e+01
1.287500000000e+03 4.036494315386e-03 3.194193684616e-04 2.161258248388e+01
1.287750000000e+03 -4.319667447840e-04 3.318197170055e-04 2.160413988469e+01
1.288000000000e+03 -5.414576677176e-03 3.446643829109e-04 2.159721412509e+01
1.288250000000e+03 -1.083429922229e-02 3.577488628543e-04 2.159183228755e+01
1.288500000000e+03 -1.660628258897e-02 3.708620325610e-04 2.158802033382e+01
1.288750000000e+03 -2.263909554130e-02 3.837893224039e-04 2.158580298135e+01
1.289000000000e+03 -2.883599455423e-02 3.963159216468e-04 2.158520351595e+01
1.289250000000e+03 -3.509637337448e-02 4.082300689717e-04 2.158624363655e+01
1.289500000000e+03 -4.131724785668e-02 4.193263106950e-04 2.158894323775e+01
1.289750000000e+03 -4.739477491261e-02 4.294085967353e-04 2.159332023840e+01
1.290000000000e+03 -5.322584527623e-02 4.382934456489e-04 2.159939032145e+01
1.290250000000e+03 -5.870966039928e-02 4.458128164272e-04 2.160716672181e+01
1.290500000000e+03 -6.374923012417e-02 4.518166979852e-04 2.161666003048e+01
1.290750000000e+03 -6.825296534986e-02 4.561757431062e-04 2.162787791153e+01
1.291000000000e+03 -7.213609176397e-02 4.587833110215e-04 2.164082491469e+01
1.291250000000e+03 -7.532192942250e-02 4.595571238937e-04 2.165550227372e+01
1.291500000000e+03 -7.774326120573e-02 4.584411084875e-04 2.167190766181e+01
1.291750000000e+03 -7.934338790090e-02 4.554063063149e-04 2.169003503928e+01
1.292000000000e+03 -8.007700384171e-02 4.504513968384e-04 2.170987450303e+01
1.292250000000e+03 -7.991118243430e-02 4.436034021814e-04 2.173141209064e+01
1.292500000000e+03 -7.882577090574e-02 4.349171251559e-04 2.175462974364e+01
1.292750000000e+03 -7.681405458281e-02 4.244750827483e-04 2.177950513860e+01
1.293000000000e+03 -7.388275582330e-02 4.123861207631e-04 2.180601170927e+01
1.293250000000e+03 -7.005230313276e-02 3.987845330142e-04 2.183411855109e+01
1.293500000000e+03 -6.535642991826e-02 3.838279416384e-04 2.186379050731e+01
1.293750000000e+03 -5.984203544604e-02 3.676955534692e-04 2.189498813750e+01
1.294000000000e+03 -5.356840325992e-02 3.505854697882e-04 2.192766786529e+01
1.294250000000e+03 -4.660663326056e-02 3.327123177486e-04 2.196178203851e+01
1.294500000000e+03 -3.903862426375e-02 3.143041379894e-04 2.199727910979e+01
1.294750000000e+03 -3.095594055572e-02 2.955991451762e-04 2.203410382182e+01
1.295000000000e+03 -2.245867842395e-02 2.768426635419e-04 2.207219739679e+01
1.295250000000e+03 -1.365402524531e-02 2.582835665300e-04 2.211149780901e+01
1.295500000000e+03 -4.654772151172e-03 2.401707726369e-04 2.215194005435e+01
1.295750000000e+03 4.422209340856e-03 2.227496477178e-04 2.219345645278e+01
1.296000000000e+03 1.345763608265e-02 2.062585240290e-04 2.223597697793e+01
1.296250000000e+03 2.233147984395e-02 1.909253763024e-04 2.227942962014e+01
1.296500000000e+03 3.092467538325e-02 1.769644788984e-04 2.232374075119e+01
1.296750000000e+03 3.912075356201e-02 1.645734560120e-04 2.236883551181e+01
1.297000000000e+03 4.680756780569e-02 1.539301851218e-04 2.241463822219e+01
1.297250000000e+03 5.387884706190e-02 1.451903352062e-04 2.246107279373e+01
1.297500000000e+03 6.023575291677e-02 1.384849686035e-04 2.250806314810e+01
1.297750000000e+03 6.578818725319e-02 1.339188257160e-04 2.255553360206e+01
1.298000000000e+03 7.045627537066e-02 1.315682689982e-04 2.260340935218e+01
1.298250000000e+03 7.417129203403e-02 1.314806809910e-04 2.265161679136e+01
1.298500000000e+03 7.687690605036e-02 1.336730474939e-04 2.270008400352e+01
1.298750000000e+03 7.852973926383e-02 1.381320923832e-04 2.274874103903e+01
1.299000000000e+03 7.910029242717e-02 1.448138016193e-04 2.279752038681e+01
1.299250000000e+03 7.857310542027e-02 1.536444784722e-04 2.284635718102e+01
1.299500000000e+03 7.694730842445e-02 1.645210646249e-04 2.289518965781e+01
1.299750000000e+03 7.423638203922e-02 1.773129497937e-04 2.294395926750e+01
1.300000000000e+03 7.046830280327e-02 1.918631688454e-04 2.299261109548e+01
1.300250000000e+03 6.568491516418e-02 2.079909741469e-04 2.304109388318e+01
1.300500000000e+03 5.994167070039e-02 2.254937305812e-04 2.308936038937e+01
1.300750000000e+03 5.330664188055e-02 2.441501003735e-04 2.313736732394e+01
1.301000000000e+03 4.585985034730e-02 2.637226482501e-04 2.318507560544e+01
1.301250000000e+03 3.769210257667e-02 2.839612373928e-04 2.323245033781e+01
1.301500000000e+03 2.890373128583e-02 3.046064870577e-04 2.327946072246e+01
1.301750000000e+03 1.960339827559e-02 3.253931226316e-04 2.332608018305e+01
1.302000000000e+03 9.906555528715e-03 3.460537524035e-04 2.337228617760e+01
[truncated: 37,424 more chars]
