# Supplementary material for: Tracking Charge Migration with Frequency-Matched Strobo-Spectroscopy
Source: J Phys Chem A. 2024 Jan 2;128(1):20–7. doi: 10.1021/acs.jpca.3c04234 (PMC10788909; doi:10.1021/acs.jpca.3c04234)
Supplement: Supplementary file 2 — jp3c04234_si_002.zip [file jp3c04234_si_002.zip › supplemental data/Data/dipoles/pi_x-system/tau=3.7500.txt]

# pi_x-system-resolved dipole moment for tau = 3.7500 o.c.
0.000000000000e+00 -2.734161457674e-02 3.925451152663e-04 2.794313746110e+01
2.500000000000e-01 -2.733758221557e-02 3.924877278110e-04 2.794079038413e+01
5.000000000000e-01 -2.732600356578e-02 3.923257818978e-04 2.793388588144e+01
7.500000000000e-01 -2.730818132558e-02 3.920743939143e-04 2.792271051624e+01
1.000000000000e+00 -2.728559713108e-02 3.917509423872e-04 2.790751688712e+01
1.250000000000e+00 -2.725953945316e-02 3.913715167878e-04 2.788845539254e+01
1.500000000000e+00 -2.723099084488e-02 3.909495894691e-04 2.786559721560e+01
1.750000000000e+00 -2.720063523556e-02 3.904959092046e-04 2.783898581279e+01
2.000000000000e+00 -2.716891235652e-02 3.900189725272e-04 2.780868097392e+01
2.250000000000e+00 -2.713609817242e-02 3.895256286042e-04 2.777478242677e+01
2.500000000000e+00 -2.710238381351e-02 3.890214923671e-04 2.773743286330e+01
2.750000000000e+00 -2.706793439444e-02 3.885112065939e-04 2.769681280162e+01
3.000000000000e+00 -2.703291036331e-02 3.879986081604e-04 2.765313581082e+01
3.250000000000e+00 -2.699745894906e-02 3.874867544384e-04 2.760664462281e+01
3.500000000000e+00 -2.696170044857e-02 3.869779609451e-04 2.755760860651e+01
3.750000000000e+00 -2.692571568213e-02 3.864737640618e-04 2.750631554340e+01
4.000000000000e+00 -2.688954169555e-02 3.859750867984e-04 2.745306166560e+01
4.250000000000e+00 -2.685316911808e-02 3.854822268330e-04 2.739813980810e+01
4.500000000000e+00 -2.681654160469e-02 3.849949340171e-04 2.734182889837e+01
4.750000000000e+00 -2.677955639793e-02 3.845123794023e-04 2.728438551619e+01
5.000000000000e+00 -2.674207092978e-02 3.840333589539e-04 2.722603996022e+01
5.250000000000e+00 -2.670391715575e-02 3.835562944925e-04 2.716699581721e+01
5.500000000000e+00 -2.666492067428e-02 3.830793292776e-04 2.710743271644e+01
5.750000000000e+00 -2.662491644355e-02 3.826003741075e-04 2.704751028746e+01
6.000000000000e+00 -2.658375482624e-02 3.821171444804e-04 2.698737291425e+01
6.250000000000e+00 -2.654130081248e-02 3.816272085869e-04 2.692715337025e+01
6.500000000000e+00 -2.649743271941e-02 3.811280530959e-04 2.686697468569e+01
6.750000000000e+00 -2.645204617358e-02 3.806171714991e-04 2.680695056078e+01
7.000000000000e+00 -2.640506675057e-02 3.800921437279e-04 2.674718502250e+01
7.250000000000e+00 -2.635646655474e-02 3.795507571179e-04 2.668777149863e+01
7.500000000000e+00 -2.630627676348e-02 3.789910767704e-04 2.662879231469e+01
7.750000000000e+00 -2.625458960075e-02 3.784113992997e-04 2.657031928844e+01
8.000000000000e+00 -2.620154520526e-02 3.778101574246e-04 2.651241533093e+01
8.250000000000e+00 -2.614730996380e-02 3.771859763745e-04 2.645513703995e+01
8.500000000000e+00 -2.609205708048e-02 3.765377271819e-04 2.639853758493e+01
8.750000000000e+00 -2.603595744336e-02 3.758645683581e-04 2.634266928485e+01
9.000000000000e+00 -2.597918489350e-02 3.751660884461e-04 2.628758572451e+01
9.250000000000e+00 -2.592193038300e-02 3.744424548523e-04 2.623334270846e+01
9.500000000000e+00 -2.586441388608e-02 3.736944870311e-04 2.617999858640e+01
9.750000000000e+00 -2.580688864126e-02 3.729235532755e-04 2.612761423180e+01
1.000000000000e+01 -2.574963337965e-02 3.721315607836e-04 2.607625226356e+01
1.025000000000e+01 -2.569293540701e-02 3.713207733138e-04 2.602597641646e+01
1.050000000000e+01 -2.563707170688e-02 3.704937141700e-04 2.597685060137e+01
1.075000000000e+01 -2.558229544527e-02 3.696530756566e-04 2.592893797616e+01
1.100000000000e+01 -2.552882984024e-02 3.688016399883e-04 2.588229988616e+01
1.125000000000e+01 -2.547686749876e-02 3.679421391178e-04 2.583699256293e+01
1.150000000000e+01 -2.542657682568e-02 3.670774893793e-04 2.579306873561e+01
1.175000000000e+01 -2.537810611197e-02 3.662107346188e-04 2.575057471651e+01
1.200000000000e+01 -2.533158470478e-02 3.653446567824e-04 2.570954973453e+01
1.225000000000e+01 -2.528711889405e-02 3.644819836675e-04 2.567002546988e+01
1.250000000000e+01 -2.524478620684e-02 3.636254155896e-04 2.563202614587e+01
1.275000000000e+01 -2.520462722309e-02 3.627775331174e-04 2.559556887532e+01
1.300000000000e+01 -2.516663639158e-02 3.619406445770e-04 2.556066363559e+01
1.325000000000e+01 -2.513075757413e-02 3.611169387421e-04 2.552731310490e+01
1.350000000000e+01 -2.509688288537e-02 3.603083821333e-04 2.549551305289e+01
1.375000000000e+01 -2.506485393865e-02 3.595166918509e-04 2.546525065350e+01
1.400000000000e+01 -2.503446911998e-02 3.587433170884e-04 2.543650483253e+01
1.425000000000e+01 -2.500549007446e-02 3.579893858721e-04 2.540924439265e+01
1.450000000000e+01 -2.497764700899e-02 3.572556531852e-04 2.538342592575e+01
1.475000000000e+01 -2.495064441576e-02 3.565424719789e-04 2.535899289999e+01
1.500000000000e+01 -2.492416514562e-02 3.558497846360e-04 2.533587481375e+01
1.525000000000e+01 -2.489787473867e-02 3.551770842113e-04 2.531398666988e+01
1.550000000000e+01 -2.487142707010e-02 3.545234693516e-04 2.529322899178e+01
1.575000000000e+01 -2.484447274336e-02 3.538877012346e-04 2.527348862019e+01
1.600000000000e+01 -2.481666978647e-02 3.532683053434e-04 2.525463975142e+01
1.625000000000e+01 -2.478769668949e-02 3.526637129776e-04 2.523654613984e+01
1.650000000000e+01 -2.475726561255e-02 3.520723381913e-04 2.521906329983e+01
1.675000000000e+01 -2.472513441360e-02 3.514927084217e-04 2.520204131542e+01
1.700000000000e+01 -2.469111640669e-02 3.509235701464e-04 2.518532776281e+01
1.725000000000e+01 -2.465508667576e-02 3.503639719459e-04 2.516877077437e+01
1.750000000000e+01 -2.461698509930e-02 3.498133131338e-04 2.515222192385e+01
1.775000000000e+01 -2.457681630018e-02 3.492713731110e-04 2.513553873273e+01
1.800000000000e+01 -2.453464741923e-02 3.487383088148e-04 2.511858689971e+01
1.825000000000e+01 -2.449060471302e-02 3.482146342231e-04 2.510124204643e+01
1.850000000000e+01 -2.444486918478e-02 3.477011741470e-04 2.508339105487e+01
1.875000000000e+01 -2.439767246902e-02 3.471990447135e-04 2.506493285461e+01
1.900000000000e+01 -2.434929116387e-02 3.467095840656e-04 2.504577909283e+01
1.925000000000e+01 -2.430004204055e-02 3.462342901101e-04 2.502585419927e+01
1.950000000000e+01 -2.425027590269e-02 3.457747574473e-04 2.500509529696e+01
1.975000000000e+01 -2.420037186407e-02 3.453326382616e-04 2.498345181972e+01
2.000000000000e+01 -2.415072954084e-02 3.449095830762e-04 2.496088473713e+01
2.025000000000e+01 -2.410176239343e-02 3.445071935568e-04 2.493736582823e+01
2.050000000000e+01 -2.405388933776e-02 3.441269771466e-04 2.491287639580e+01
2.075000000000e+01 -2.400752808661e-02 3.437702933872e-04 2.488740596102e+01
2.100000000000e+01 -2.396308846105e-02 3.434383161233e-04 2.486095054522e+01
2.125000000000e+01 -2.392096558753e-02 3.431319998715e-04 2.483351109008e+01
2.150000000000e+01 -2.388153467931e-02 3.428520425292e-04 2.480509146975e+01
2.175000000000e+01 -2.384514432824e-02 3.425988536935e-04 2.477569645000e+01
2.200000000000e+01 -2.381211078905e-02 3.423725274611e-04 2.474532990841e+01
2.225000000000e+01 -2.378271178987e-02 3.421728226849e-04 2.471399287637e+01
2.250000000000e+01 -2.375717964824e-02 3.419991059744e-04 2.468168196185e+01
2.275000000000e+01 -2.373569676675e-02 3.418504301489e-04 2.464838785111e+01
2.300000000000e+01 -2.371838929165e-02 3.417254621475e-04 2.461409452219e+01
2.325000000000e+01 -2.370532311807e-02 3.416225297673e-04 2.457877857597e+01
2.350000000000e+01 -2.369650242438e-02 3.415395613144e-04 2.454240920233e+01
2.375000000000e+01 -2.369186679384e-02 3.414741179213e-04 2.450494862422e+01
2.400000000000e+01 -2.369129130173e-02 3.414234143764e-04 2.446635299169e+01
2.425000000000e+01 -2.369458894758e-02 3.413845803110e-04 2.442657375414e+01
2.450000000000e+01 -2.370151160630e-02 3.413546079296e-04 2.438555936356e+01
2.475000000000e+01 -2.371175304166e-02 3.413302849216e-04 2.434325727470e+01
2.500000000000e+01 -2.372495424632e-02 3.413083193328e-04 2.429961611707e+01
2.525000000000e+01 -2.374070771674e-02 3.412854565309e-04 2.425458794740e+01
2.550000000000e+01 -2.375856229435e-02 3.412582485693e-04 2.420813048220e+01
2.575000000000e+01 -2.377803056779e-02 3.412234175952e-04 2.416020924253e+01
2.600000000000e+01 -2.379859653662e-02 3.411777299547e-04 2.411079946277e+01
2.625000000000e+01 -2.381972179952e-02 3.411181051724e-04 2.405988796691e+01
2.650000000000e+01 -2.384085290927e-02 3.410416240810e-04 2.400747435216e+01
2.675000000000e+01 -2.386143139241e-02 3.409456707105e-04 2.395357238458e+01
2.700000000000e+01 -2.388090146450e-02 3.408278875093e-04 2.389821064799e+01
2.725000000000e+01 -2.389871742372e-02 3.406861770651e-04 2.384143306369e+01
2.750000000000e+01 -2.391435128959e-02 3.405187494959e-04 2.378329878893e+01
2.775000000000e+01 -2.392730170461e-02 3.403241524934e-04 2.372388215631e+01
2.800000000000e+01 -2.393710100394e-02 3.401012894372e-04 2.366327203151e+01
2.825000000000e+01 -2.394331983396e-02 3.398494460341e-04 2.360157053588e+01
2.850000000000e+01 -2.394557314783e-02 3.395682983672e-04 2.353889190618e+01
2.875000000000e+01 -2.394352578792e-02 3.392578056523e-04 2.347536073390e+01
2.900000000000e+01 -2.393689749930e-02 3.389183255932e-04 2.341111026461e+01
2.925000000000e+01 -2.392546468253e-02 3.385505797257e-04 2.334627994667e+01
2.950000000000e+01 -2.390906266483e-02 3.381556246271e-04 2.328101333955e+01
2.975000000000e+01 -2.388758840999e-02 3.377348217596e-04 2.321545599662e+01
3.000000000000e+01 -2.386100135855e-02 3.372897763928e-04 2.314975273180e+01
3.025000000000e+01 -2.382932540968e-02 3.368224528538e-04 2.308404597735e+01
3.050000000000e+01 -2.379264725931e-02 3.363350483624e-04 2.301847347552e+01
3.075000000000e+01 -2.375111695980e-02 3.358299789444e-04 2.295316694547e+01
3.100000000000e+01 -2.370494713860e-02 3.353098828929e-04 2.288825055585e+01
3.125000000000e+01 -2.365441310321e-02 3.347775433236e-04 2.282384017651e+01
3.150000000000e+01 -2.359985140883e-02 3.342359422107e-04 2.276004282640e+01
3.175000000000e+01 -2.354165764824e-02 3.336882783486e-04 2.269695671360e+01
3.200000000000e+01 -2.348028271828e-02 3.331379417757e-04 2.263467128594e+01
3.225000000000e+01 -2.341623015908e-02 3.325885074151e-04 2.257326811528e+01
3.250000000000e+01 -2.335005121215e-02 3.320437240314e-04 2.251282153494e+01
3.275000000000e+01 -2.328233915864e-02 3.315074840564e-04 2.245339976627e+01
3.300000000000e+01 -2.321372175074e-02 3.309837930684e-04 2.239506600846e+01
3.325000000000e+01 -2.314485236874e-02 3.304767299685e-04 2.233787959528e+01
3.350000000000e+01 -2.307640035856e-02 3.299903945728e-04 2.228189708186e+01
3.375000000000e+01 -2.300904068022e-02 3.295288436936e-04 2.222717324890e+01
3.400000000000e+01 -2.294344286975e-02 3.290960201383e-04 2.217376196156e+01
3.425000000000e+01 -2.288025954658e-02 3.286956673158e-04 2.212171684489e+01
3.450000000000e+01 -2.282011448334e-02 3.283312086167e-04 2.207109177319e+01
3.475000000000e+01 -2.276359076243e-02 3.280057390647e-04 2.202194117204e+01
3.500000000000e+01 -2.271122012764e-02 3.277220199901e-04 2.197432011512e+01
3.525000000000e+01 -2.266347377526e-02 3.274822907351e-04 2.192828425432e+01
3.550000000000e+01 -2.262075458743e-02 3.272882012859e-04 2.188388959017e+01
3.575000000000e+01 -2.258339106861e-02 3.271407023807e-04 2.184119205325e+01
3.600000000000e+01 -2.255163202728e-02 3.270403101432e-04 2.180024702948e+01
3.625000000000e+01 -2.252564431182e-02 3.269869009692e-04 2.176110870441e+01
3.650000000000e+01 -2.250551213472e-02 3.269796202026e-04 2.172382935717e+01
3.675000000000e+01 -2.249123883025e-02 3.270170725812e-04 2.168845856082e+01
3.700000000000e+01 -2.248274934308e-02 3.270972814758e-04 2.165504237842e+01
3.725000000000e+01 -2.247989634359e-02 3.272177100833e-04 2.162362246073e+01
3.750000000000e+01 -2.248246689490e-02 3.273754665189e-04 2.159423520186e+01
3.775000000000e+01 -2.249019010136e-02 3.275671165465e-04 2.156691088538e+01
3.800000000000e+01 -2.250274563205e-02 3.277888741407e-04 2.154167289702e+01
3.825000000000e+01 -2.251977356620e-02 3.280367884601e-04 2.151853694703e+01
3.850000000000e+01 -2.254088348727e-02 3.283067795870e-04 2.149751058262e+01
3.875000000000e+01 -2.256566542969e-02 3.285947217099e-04 2.147859254887e+01
3.900000000000e+01 -2.259369885157e-02 3.288965215380e-04 2.146177259609e+01
3.925000000000e+01 -2.262456221429e-02 3.292082053727e-04 2.144703128135e+01
3.950000000000e+01 -2.265784140349e-02 3.295259960498e-04 2.143434002591e+01
3.975000000000e+01 -2.269313733165e-02 3.298463827206e-04 2.142366136062e+01
4.000000000000e+01 -2.273007245563e-02 3.301661870701e-04 2.141494938221e+01
4.025000000000e+01 -2.276829631885e-02 3.304826158741e-04 2.140815028105e+01
4.050000000000e+01 -2.280748979497e-02 3.307932638608e-04 2.140320324856e+01
4.075000000000e+01 -2.284736835257e-02 3.310961792514e-04 2.140004130133e+01
4.100000000000e+01 -2.288768393954e-02 3.313898795034e-04 2.139859231151e+01
4.125000000000e+01 -2.292822563328e-02 3.316733321799e-04 2.139878012106e+01
4.150000000000e+01 -2.296881895978e-02 3.319459848591e-04 2.140052552466e+01
4.175000000000e+01 -2.300932474385e-02 3.322077346170e-04 2.140374756537e+01
4.200000000000e+01 -2.304963690709e-02 3.324588770672e-04 2.140836448844e+01
4.225000000000e+01 -2.308967919835e-02 3.327001543716e-04 2.141429478713e+01
4.250000000000e+01 -2.312940160653e-02 3.329326354932e-04 2.142145816970e+01
4.275000000000e+01 -2.316877634794e-02 3.331576974419e-04 2.142977624088e+01
4.300000000000e+01 -2.320779415072e-02 3.333769077696e-04 2.143917344224e+01
4.325000000000e+01 -2.324646073465e-02 3.335921215535e-04 2.144957749242e+01
4.350000000000e+01 -2.328479292927e-02 3.338052142592e-04 2.146091990527e+01
4.375000000000e+01 -2.332281458766e-02 3.340183094664e-04 2.147313632896e+01
4.400000000000e+01 -2.336055335754e-02 3.342335224861e-04 2.148616682995e+01
4.425000000000e+01 -2.339803743502e-02 3.344529229950e-04 2.149995583949e+01
4.450000000000e+01 -2.343529330226e-02 3.346785673503e-04 2.151445242755e+01
4.475000000000e+01 -2.347234315183e-02 3.349124318804e-04 2.152961004902e+01
4.500000000000e+01 -2.350920304707e-02 3.351563685753e-04 2.154538641742e+01
4.525000000000e+01 -2.354588138721e-02 3.354120658637e-04 2.156174325699e+01
4.550000000000e+01 -2.358237758850e-02 3.356810171087e-04 2.157864598861e+01
4.575000000000e+01 -2.361868107647e-02 3.359645040404e-04 2.159606336323e+01
4.600000000000e+01 -2.365477048260e-02 3.362635550500e-04 2.161396705614e+01
4.625000000000e+01 -2.369061294887e-02 3.365789246486e-04 2.163233125023e+01
4.650000000000e+01 -2.372616353103e-02 3.369110752626e-04 2.165113220009e+01
4.675000000000e+01 -2.376136472168e-02 3.372601571027e-04 2.167034783514e+01
4.700000000000e+01 -2.379614607310e-02 3.376259925939e-04 2.168995737757e+01
4.725000000000e+01 -2.383042398226e-02 3.380080566106e-04 2.170994102556e+01
4.750000000000e+01 -2.386410158366e-02 3.384054775358e-04 2.173027974562e+01
4.775000000000e+01 -2.389706815652e-02 3.388170269035e-04 2.175095488760e+01
4.800000000000e+01 -2.392919956676e-02 3.392411073075e-04 2.177194841179e+01
4.825000000000e+01 -2.396035823150e-02 3.396757207112e-04 2.179324269373e+01
4.850000000000e+01 -2.399039399478e-02 3.401185187126e-04 2.181482066141e+01
4.875000000000e+01 -2.401914504445e-02 3.405668014889e-04 2.183666599360e+01
4.900000000000e+01 -2.404643922476e-02 3.410175264954e-04 2.185876345131e+01
4.925000000000e+01 -2.407209551360e-02 3.414673267307e-04 2.188109895017e+01
4.950000000000e+01 -2.409592656386e-02 3.419125407880e-04 2.190366033606e+01
4.975000000000e+01 -2.411774109641e-02 3.423492251022e-04 2.192643753421e+01
5.000000000000e+01 -2.413734712108e-02 3.427731962714e-04 2.194942311433e+01
5.025000000000e+01 -2.415455522658e-02 3.431801422038e-04 2.197261241913e+01
5.050000000000e+01 -2.416918272741e-02 3.435657626673e-04 2.199600435401e+01
5.075000000000e+01 -2.418105713681e-02 3.439255326301e-04 2.201960150469e+01
5.100000000000e+01 -2.419002081102e-02 3.442548731826e-04 2.204341014396e+01
5.125000000000e+01 -2.419593587894e-02 3.445493646448e-04 2.206744082867e+01
5.150000000000e+01 -2.419868878677e-02 3.448048186767e-04 2.209170821195e+01
5.175000000000e+01 -2.419819488197e-02 3.450172977103e-04 2.211623072856e+01
5.200000000000e+01 -2.419440318193e-02 3.451831441460e-04 2.214103083248e+01
5.225000000000e+01 -2.418729941647e-02 3.452990933606e-04 2.216613442127e+01
5.250000000000e+01 -2.417690913786e-02 3.453623652136e-04 2.219157010818e+01
5.275000000000e+01 -2.416330097930e-02 3.453707850460e-04 2.221736906892e+01
5.300000000000e+01 -2.414658785676e-02 3.453228440499e-04 2.224356406575e+01
5.325000000000e+01 -2.412692717772e-02 3.452177543799e-04 2.227018836522e+01
5.350000000000e+01 -2.410452080817e-02 3.450554793786e-04 2.229727527430e+01
5.375000000000e+01 -2.407961307537e-02 3.448367570469e-04 2.232485683305e+01
5.400000000000e+01 -2.405248764889e-02 3.445632493224e-04 2.235296295561e+01
5.425000000000e+01 -2.402346283273e-02 3.442375881336e-04 2.238162007532e+01
5.450000000000e+01 -2.399288640661e-02 3.438631675202e-04 2.241085065818e+01
5.475000000000e+01 -2.396112958903e-02 3.434441918147e-04 2.244067203300e+01
5.500000000000e+01 -2.392857996099e-02 3.429856557693e-04 2.247109535573e+01
5.525000000000e+01 -2.389563360692e-02 3.424932411360e-04 2.250212540046e+01
5.550000000000e+01 -2.386268606325e-02 3.419732610399e-04 2.253375980473e+01
5.575000000000e+01 -2.383012358099e-02 3.414325451055e-04 2.256598852234e+01
5.600000000000e+01 -2.379831466296e-02 3.408782562923e-04 2.259879414199e+01
5.625000000000e+01 -2.376760126302e-02 3.403178827758e-04 2.263215174175e+01
5.650000000000e+01 -2.373829065381e-02 3.397590193840e-04 2.266602897466e+01
5.675000000000e+01 -2.371064895437e-02 3.392091940164e-04 2.270038702125e+01
5.700000000000e+01 -2.368489501262e-02 3.386756743474e-04 2.273518100579e+01
5.725000000000e+01 -2.366119587007e-02 3.381654133538e-04 2.277036102751e+01
5.750000000000e+01 -2.363966340779e-02 3.376849367182e-04 2.280587290617e+01
5.775000000000e+01 -2.362035343493e-02 3.372401967165e-04 2.284165977344e+01
5.800000000000e+01 -2.360326591459e-02 3.368364601615e-04 2.287766300003e+01
5.825000000000e+01 -2.358834704731e-02 3.364782231095e-04 2.291382344163e+01
5.850000000000e+01 -2.357549335211e-02 3.361691496172e-04 2.295008293276e+01
5.875000000000e+01 -2.356455694007e-02 3.359120297746e-04 2.298638503080e+01
5.900000000000e+01 -2.355535232404e-02 3.357087645351e-04 2.302267632004e+01
5.925000000000e+01 -2.354766423709e-02 3.355603738660e-04 2.305890722729e+01
5.950000000000e+01 -2.354125632999e-02 3.354670233378e-04 2.309503272451e+01
5.975000000000e+01 -2.353588029067e-02 3.354280759449e-04 2.313101281821e+01
6.000000000000e+01 -2.353128524778e-02 3.354421563885e-04 2.316681283585e+01
6.025000000000e+01 -2.352722694101e-02 3.355072247384e-04 2.320240349912e+01
6.050000000000e+01 -2.352347630661e-02 3.356206626891e-04 2.323776078211e+01
6.075000000000e+01 -2.351982743713e-02 3.357793747976e-04 2.327286566210e+01
6.100000000000e+01 -2.351610425450e-02 3.359798818405e-04 2.330770341580e+01
6.125000000000e+01 -2.351216648849e-02 3.362184192436e-04 2.334226342325e+01
6.150000000000e+01 -2.350791364125e-02 3.364910238883e-04 2.337653803890e+01
6.175000000000e+01 -2.350328827347e-02 3.367936238728e-04 2.341052230243e+01
6.200000000000e+01 -2.349827710345e-02 3.371221086731e-04 2.344421275963e+01
6.225000000000e+01 -2.349291154864e-02 3.374724023838e-04 2.347760711089e+01
6.250000000000e+01 -2.348726624223e-02 3.378405307107e-04 2.351070337862e+01
6.275000000000e+01 -2.348145644642e-02 3.382226493167e-04 2.354349918956e+01
6.300000000000e+01 -2.347563491147e-02 3.386150887450e-04 2.357599157185e+01
6.325000000000e+01 -2.346998750332e-02 3.390143813896e-04 2.360817645736e+01
6.350000000000e+01 -2.346472822769e-02 3.394172834429e-04 2.364004835798e+01
6.375000000000e+01 -2.346009399979e-02 3.398207915674e-04 2.367160059055e+01
6.400000000000e+01 -2.345633885140e-02 3.402221503959e-04 2.370282506090e+01
6.425000000000e+01 -2.345372829996e-02 3.406188646936e-04 2.373371278810e+01
6.450000000000e+01 -2.345253358473e-02 3.410087022587e-04 2.376425419249e+01
6.475000000000e+01 -2.345302613145e-02 3.413896992411e-04 2.379443955310e+01
6.500000000000e+01 -2.345547216434e-02 3.417601722271e-04 2.382425986571e+01
6.525000000000e+01 -2.346012758713e-02 3.421187188602e-04 2.385370749874e+01
6.550000000000e+01 -2.346723341052e-02 3.424641673169e-04 2.388277694231e+01
6.575000000000e+01 -2.347701144867e-02 3.427957017175e-04 2.391146582482e+01
6.600000000000e+01 -2.348966023333e-02 3.431127948791e-04 2.393977567037e+01
6.625000000000e+01 -2.350535122113e-02 3.434151848077e-04 2.396771263711e+01
6.650000000000e+01 -2.352422562372e-02 3.437029032372e-04 2.399528837557e+01
6.675000000000e+01 -2.354639157629e-02 3.439762702293e-04 2.402252055722e+01
6.700000000000e+01 -2.357192197778e-02 3.442359061363e-04 2.404943329242e+01
6.725000000000e+01 -2.360085276200e-02 3.444826897296e-04 2.407605754594e+01
6.750000000000e+01 -2.363318194867e-02 3.447177225679e-04 2.410243120089e+01
6.775000000000e+01 -2.366886917836e-02 3.449423724292e-04 2.412859897733e+01
6.800000000000e+01 -2.370783607510e-02 3.451582442839e-04 2.415461230604e+01
6.825000000000e+01 -2.374996692617e-02 3.453671475987e-04 2.418052884344e+01
6.850000000000e+01 -2.379511034125e-02 3.455710763777e-04 2.420641202702e+01
6.875000000000e+01 -2.384308140750e-02 3.457721653955e-04 2.423233039309e+01
6.900000000000e+01 -2.389366430934e-02 3.459726646585e-04 2.425835682614e+01
6.925000000000e+01 -2.394661564941e-02 3.461750241972e-04 2.428456779278e+01
6.950000000000e+01 -2.400166781124e-02 3.463816828936e-04 2.431104246545e+01
6.975000000000e+01 -2.405853251215e-02 3.465950517734e-04 2.433786188143e+01
7.000000000000e+01 -2.411690532417e-02 3.468176330615e-04 2.436510807142e+01
7.025000000000e+01 -2.417646996206e-02 3.470518359479e-04 2.439286322289e+01
7.050000000000e+01 -2.423690210500e-02 3.472999303831e-04 2.442120889602e+01
7.075000000000e+01 -2.429787468535e-02 3.475642410226e-04 2.445022522163e+01
7.100000000000e+01 -2.435906224566e-02 3.478468856477e-04 2.447999018334e+01
7.125000000000e+01 -2.442014501812e-02 3.481497728410e-04 2.451057899919e+01
7.150000000000e+01 -2.448081344281e-02 3.484746426045e-04 2.454206340803e+01
7.175000000000e+01 -2.454077190284e-02 3.488230108508e-04 2.457451115032e+01
7.200000000000e+01 -2.459974229771e-02 3.491959956362e-04 2.460798541833e+01
7.225000000000e+01 -2.465746772512e-02 3.495945090928e-04 2.464254436777e+01
7.250000000000e+01 -2.471371580931e-02 3.500192023062e-04 2.467824070562e+01
7.275000000000e+01 -2.476828193988e-02 3.504704461394e-04 2.471512119079e+01
7.300000000000e+01 -2.482099159713e-02 3.509483285675e-04 2.475322640467e+01
7.325000000000e+01 -2.487170260153e-02 3.514526656206e-04 2.479259035175e+01
7.350000000000e+01 -2.492030657697e-02 3.519830178824e-04 2.483324018869e+01
7.375000000000e+01 -2.496673069005e-02 3.525387110810e-04 2.487519598763e+01
7.400000000000e+01 -2.501093866503e-02 3.531188576668e-04 2.491847054097e+01
7.425000000000e+01 -2.505293116849e-02 3.537223872279e-04 2.496306920044e+01
7.450000000000e+01 -2.509274566248e-02 3.543480766179e-04 2.500898977846e+01
7.475000000000e+01 -2.513045569510e-02 3.549945818238e-04 2.505622247901e+01
7.500000000000e+01 -2.516616996640e-02 3.556604760385e-04 2.510474999864e+01
7.525000000000e+01 -2.520003040990e-02 3.563442949600e-04 2.515454746466e+01
7.550000000000e+01 -2.523220949688e-02 3.570445522973e-04 2.520558265419e+01
7.575000000000e+01 -2.526290785931e-02 3.577597653070e-04 2.525781626587e+01
7.600000000000e+01 -2.529235145277e-02 3.584884270767e-04 2.531120203350e+01
7.625000000000e+01 -2.532078763809e-02 3.592292174446e-04 2.536568723240e+01
7.650000000000e+01 -2.534848060019e-02 3.599809025596e-04 2.542121285762e+01
7.675000000000e+01 -2.537570731605e-02 3.607423675181e-04 2.547771421834e+01
7.700000000000e+01 -2.540275303344e-02 3.615124628928e-04 2.553512116480e+01
7.725000000000e+01 -2.542990654904e-02 3.622901774615e-04 2.559335856222e+01
7.750000000000e+01 -2.545745516649e-02 3.630746217761e-04 2.565234673627e+01
7.775000000000e+01 -2.548567916534e-02 3.638649919351e-04 2.571200161851e+01
7.800000000000e+01 -2.551484735451e-02 3.646605509289e-04 2.577223520466e+01
7.825000000000e+01 -2.554521146161e-02 3.654605975430e-04 2.583295556872e+01
7.850000000000e+01 -2.557700136720e-02 3.662644531264e-04 2.589406704340e+01
7.875000000000e+01 -2.561042093508e-02 3.670714293961e-04 2.595547030664e+01
7.900000000000e+01 -2.564564292236e-02 3.678807873876e-04 2.601706217122e+01
7.925000000000e+01 -2.568280521594e-02 3.686917100035e-04 2.607873565907e+01
7.950000000000e+01 -2.572200603117e-02 3.695032641416e-04 2.614037969466e+01
7.975000000000e+01 -2.576330008210e-02 3.703143715815e-04 2.620187901452e+01
8.000000000000e+01 -2.580669519324e-02 3.711237821126e-04 2.626311407896e+01
8.025000000000e+01 -2.585214842054e-02 3.719300344904e-04 2.632396084179e+01
8.050000000000e+01 -2.589956411847e-02 3.727314505432e-04 2.638429088272e+01
8.075000000000e+01 -2.594879145963e-02 3.735261161500e-04 2.644397136837e+01
8.100000000000e+01 -2.599962370493e-02 3.743118727657e-04 2.650286534675e+01
8.125000000000e+01 -2.605179843312e-02 3.750863201226e-04 2.656083216252e+01
8.150000000000e+01 -2.610499817194e-02 3.758468175422e-04 2.661772793434e+01
8.175000000000e+01 -2.615885315172e-02 3.765904873619e-04 2.667340634559e+01
8.200000000000e+01 -2.621294532247e-02 3.773142611433e-04 2.672771959447e+01
8.225000000000e+01 -2.626681319472e-02 3.780149056355e-04 2.678051944696e+01
8.250000000000e+01 -2.631995872770e-02 3.786889894458e-04 2.683165859193e+01
8.275000000000e+01 -2.637185499992e-02 3.793331120839e-04 2.688099203789e+01
8.300000000000e+01 -2.642195577520e-02 3.799438624544e-04 2.692837873179e+01
8.325000000000e+01 -2.646970668866e-02 3.805177753461e-04 2.697368326370e+01
8.350000000000e+01 -2.651455752688e-02 3.810514450625e-04 2.701677763157e+01
8.375000000000e+01 -2.655597478645e-02 3.815416922553e-04 2.705754308842e+01
8.400000000000e+01 -2.659345501204e-02 3.819855236735e-04 2.709587198280e+01
8.425000000000e+01 -2.662653779040e-02 3.823801516651e-04 2.713166954489e+01
8.450000000000e+01 -2.665481936074e-02 3.827232183408e-04 2.716485562232e+01
8.475000000000e+01 -2.667796490391e-02 3.830128237815e-04 2.719536624912e+01
8.500000000000e+01 -2.669572013438e-02 3.832475858500e-04 2.722315505855e+01
8.525000000000e+01 -2.670792132522e-02 3.834267045801e-04 2.724819444900e+01
8.550000000000e+01 -2.671450362451e-02 3.835500228450e-04 2.727047650573e+01
8.575000000000e+01 -2.671550704061e-02 3.836180724231e-04 2.729001356013e+01
8.600000000000e+01 -2.671108016647e-02 3.836321105113e-04 2.730683844900e+01
8.625000000000e+01 -2.670148136921e-02 3.835941417277e-04 2.732100437800e+01
8.650000000000e+01 -2.668707656763e-02 3.835069210421e-04 2.733258440891e+01
8.675000000000e+01 -2.666833449233e-02 3.833739321256e-04 2.734167055806e+01
8.700000000000e+01 -2.664581903634e-02 3.831993639027e-04 2.734837252074e+01
8.725000000000e+01 -2.662017902195e-02 3.829880222810e-04 2.735281605688e+01
8.750000000000e+01 -2.659213527691e-02 3.827452341400e-04 2.735514100132e+01
8.775000000000e+01 -2.656246618037e-02 3.824768112418e-04 2.735549912880e+01
8.800000000000e+01 -2.653199227426e-02 3.821890131134e-04 2.735405168729e+01
8.825000000000e+01 -2.650155818356e-02 3.818882734195e-04 2.735096683695e+01
8.850000000000e+01 -2.647201324730e-02 3.815811364038e-04 2.734641707983e+01
8.875000000000e+01 -2.644419282469e-02 3.812741657417e-04 2.734057652022e+01
8.900000000000e+01 -2.641890048247e-02 3.809736410415e-04 2.733361835525e+01
8.925000000000e+01 -2.639689014394e-02 3.806855750214e-04 2.732571239001e+01
8.950000000000e+01 -2.637885038378e-02 3.804155815858e-04 2.731702288123e+01
8.975000000000e+01 -2.636538924534e-02 3.801687375185e-04 2.730770636237e+01
9.000000000000e+01 -2.635702214724e-02 3.799494842727e-04 2.729790998666e+01
9.025000000000e+01 -2.635416146549e-02 3.797615515715e-04 2.728777001387e+01
9.050000000000e+01 -2.635710919372e-02 3.796078986900e-04 2.727741078664e+01
9.075000000000e+01 -2.636605123959e-02 3.794906231069e-04 2.726694369099e+01
9.100000000000e+01 -2.638105505493e-02 3.794110044841e-04 2.725646668687e+01
9.125000000000e+01 -2.640206981054e-02 3.793694875335e-04 2.724606415218e+01
9.150000000000e+01 -2.642892809763e-02 3.793656872809e-04 2.723580656905e+01
9.175000000000e+01 -2.646135074987e-02 3.793984296199e-04 2.722575101055e+01
9.200000000000e+01 -2.649895254503e-02 3.794657964444e-04 2.721594113710e+01
9.225000000000e+01 -2.654125014757e-02 3.795651914977e-04 2.720640800152e+01
9.250000000000e+01 -2.658767081499e-02 3.796934066912e-04 2.719717028036e+01
9.275000000000e+01 -2.663756241319e-02 3.798466985755e-04 2.718823499699e+01
9.300000000000e+01 -2.669020384920e-02 3.800208670297e-04 2.717959828279e+01
9.325000000000e+01 -2.674481639662e-02 3.802113331684e-04 2.717124562749e+01
9.350000000000e+01 -2.680057475800e-02 3.804132146477e-04 2.716315285544e+01
9.375000000000e+01 -2.685661920307e-02 3.806214025366e-04 2.715528624460e+01
9.400000000000e+01 -2.691206656604e-02 3.808306388327e-04 2.714760343493e+01
9.425000000000e+01 -2.696602269450e-02 3.810355769102e-04 2.714005345496e+01
9.450000000000e+01 -2.701759309932e-02 3.812308466495e-04 2.713257757718e+01
9.475000000000e+01 -2.706589524153e-02 3.814111172755e-04 2.712510934962e+01
9.500000000000e+01 -2.711006933075e-02 3.815711529807e-04 2.711757518215e+01
9.525000000000e+01 -2.714928863620e-02 3.817058694347e-04 2.710989496861e+01
9.550000000000e+01 -2.718277101092e-02 3.818103872170e-04 2.710198226896e+01
9.575000000000e+01 -2.720978856549e-02 3.818800860940e-04 2.709374506723e+01
9.600000000000e+01 -2.722967670799e-02 3.819106549017e-04 2.708508663836e+01
9.625000000000e+01 -2.724184465912e-02 3.818981475434e-04 2.707590597557e+01
9.650000000000e+01 -2.724578239665e-02 3.818390324709e-04 2.706609918121e+01
9.675000000000e+01 -2.724106954527e-02 3.817302310868e-04 2.705556015703e+01
9.700000000000e+01 -2.722738211962e-02 3.815691978156e-04 2.704418198655e+01
9.725000000000e+01 -2.720449851631e-02 3.813539562387e-04 2.703185842689e+01
9.750000000000e+01 -2.717230507142e-02 3.810831358585e-04 2.701848493861e+01
9.775000000000e+01 -2.713079699194e-02 3.807559916245e-04 2.700396061075e+01
9.800000000000e+01 -2.708008193790e-02 3.803724662675e-04 2.698818926675e+01
9.825000000000e+01 -2.702037854675e-02 3.799331176181e-04 2.697108111347e+01
9.850000000000e+01 -2.695201379898e-02 3.794392207042e-04 2.695255430883e+01
9.875000000000e+01 -2.687542005273e-02 3.788928082697e-04 2.693253585268e+01
9.900000000000e+01 -2.679112695363e-02 3.782965129681e-04 2.691096315392e+01
9.925000000000e+01 -2.669975284715e-02 3.776535833570e-04 2.688778455051e+01
9.950000000000e+01 -2.660199266265e-02 3.769676366601e-04 2.686296021599e+01
9.975000000000e+01 -2.649860489734e-02 3.762427760390e-04 2.683646246369e+01
1.000000000000e+02 -2.639039729025e-02 3.754834682932e-04 2.680827613746e+01
1.002500000000e+02 -2.627821114767e-02 3.746944070414e-04 2.677839817798e+01
1.005000000000e+02 -2.616290528627e-02 3.738803951500e-04 2.674683750433e+01
1.007500000000e+02 -2.604533986053e-02 3.730462245515e-04 2.671361440530e+01
1.010000000000e+02 -2.592636071532e-02 3.721965554250e-04 2.667875980992e+01
1.012500000000e+02 -2.580678479878e-02 3.713358037431e-04 2.664231441171e+01
1.015000000000e+02 -2.568738735635e-02 3.704680374813e-04 2.660432771559e+01
1.017500000000e+02 -2.556889120528e-02 3.695968891251e-04 2.656485702730e+01
1.020000000000e+02 -2.545195849202e-02 3.687254878113e-04 2.652396644532e+01
1.022500000000e+02 -2.533718507462e-02 3.678564124020e-04 2.648172587779e+01
1.025000000000e+02 -2.522509780205e-02 3.669916660323e-04 2.643821013018e+01
1.027500000000e+02 -2.511615425388e-02 3.661326816416e-04 2.639349801459e+01
1.030000000000e+02 -2.501074597329e-02 3.652803383581e-04 2.634767184630e+01
1.032500000000e+02 -2.490920222124e-02 3.644350119793e-04 2.630081647714e+01
1.035000000000e+02 -2.481179840007e-02 3.635966786998e-04 2.625301899164e+01
1.037500000000e+02 -2.471876397031e-02 3.627649273165e-04 2.620436816979e+01
1.040000000000e+02 -2.463029290407e-02 3.619391010372e-04 2.615495434612e+01
1.042500000000e+02 -2.454655253300e-02 3.611183851930e-04 2.610486879648e+01
1.045000000000e+02 -2.446769433793e-02 3.603019180511e-04 2.605420370445e+01
1.047500000000e+02 -2.439386345609e-02 3.594888843749e-04 2.600305188412e+01
1.050000000000e+02 -2.432520630528e-02 3.586786227740e-04 2.595150655048e+01
1.052500000000e+02 -2.426187589105e-02 3.578707190664e-04 2.589966102425e+01
1.055000000000e+02 -2.420403726445e-02 3.570650756195e-04 2.584760864327e+01
1.057500000000e+02 -2.415186762763e-02 3.562619717075e-04 2.579544212706e+01
1.060000000000e+02 -2.410555665002e-02 3.554620900430e-04 2.574325333655e+01
1.062500000000e+02 -2.406530324160e-02 3.546665368594e-04 2.569113291870e+01
1.065000000000e+02 -2.403130882063e-02 3.538768265925e-04 2.563916951166e+01
1.067500000000e+02 -2.400376962982e-02 3.530948988053e-04 2.558744926903e+01
1.070000000000e+02 -2.398286706501e-02 3.523230643212e-04 2.553605530867e+01
1.072500000000e+02 -2.396875536414e-02 3.515639471399e-04 2.548506675393e+01
1.075000000000e+02 -2.396155055615e-02 3.508204014585e-04 2.543455830383e+01
1.077500000000e+02 -2.396131731498e-02 3.500954188547e-04 2.538459926471e+01
1.080000000000e+02 -2.396805748289e-02 3.493920472297e-04 2.533525314369e+01
1.082500000000e+02 -2.398169876406e-02 3.487133102087e-04 2.528657681522e+01
1.085000000000e+02 -2.400208615656e-02 3.480620774879e-04 2.523862026381e+01
1.087500000000e+02 -2.402897330791e-02 3.474409625791e-04 2.519142599847e+01
1.090000000000e+02 -2.406201703575e-02 3.468522510887e-04 2.514502903899e+01
1.092500000000e+02 -2.410077516016e-02 3.462978603362e-04 2.509945666065e+01
1.095000000000e+02 -2.414470604122e-02 3.457792174338e-04 2.505472867901e+01
1.097500000000e+02 -2.419317217513e-02 3.452972387234e-04 2.501085754274e+01
1.100000000000e+02 -2.424544484124e-02 3.448522712030e-04 2.496784890784e+01
1.102500000000e+02 -2.430071273290e-02 3.444440791711e-04 2.492570205123e+01
1.105000000000e+02 -2.435809305424e-02 3.440718746590e-04 2.488441057008e+01
1.107500000000e+02 -2.441664354804e-02 3.437343243412e-04 2.484396313821e+01
1.110000000000e+02 -2.447537873437e-02 3.434295897802e-04 2.480434413263e+01
1.112500000000e+02 -2.453328397103e-02 3.431553692445e-04 2.476553448506e+01
1.115000000000e+02 -2.458933414619e-02 3.429089657447e-04 2.472751223830e+01
1.117500000000e+02 -2.464250830214e-02 3.426873448730e-04 2.469025325482e+01
1.120000000000e+02 -2.469180838645e-02 3.424872160120e-04 2.465373159364e+01
1.122500000000e+02 -2.473627457642e-02 3.423051008376e-04 2.461791990161e+01
1.125000000000e+02 -2.477499952313e-02 3.421374014335e-04 2.458278963915e+01
1.127500000000e+02 -2.480714466175e-02 3.419804798113e-04 2.454831103588e+01
1.130000000000e+02 -2.483194966019e-02 3.418307090146e-04 2.451445309407e+01
1.132500000000e+02 -2.484874563721e-02 3.416845438275e-04 2.448118326744e+01
1.135000000000e+02 -2.485696285178e-02 3.415385551405e-04 2.444846717087e+01
1.137500000000e+02 -2.485613633456e-02 3.413894702588e-04 2.441626823266e+01
1.140000000000e+02 -2.484591301895e-02 3.412342211322e-04 2.438454718476e+01
1.142500000000e+02 -2.482605393215e-02 3.410699763137e-04 2.435326170014e+01
1.145000000000e+02 -2.479643452006e-02 3.408941248245e-04 2.432236611253e+01
1.147500000000e+02 -2.475704689441e-02 3.407043182525e-04 2.429181107757e+01
1.150000000000e+02 -2.470799671678e-02 3.404984501786e-04 2.426154356493e+01
1.152500000000e+02 -2.464950102115e-02 3.402747566569e-04 2.423150693273e+01
1.155000000000e+02 -2.458188481901e-02 3.400318160776e-04 2.420164121744e+01
1.157500000000e+02 -2.450557564293e-02 3.397684944203e-04 2.417188373758e+01
1.160000000000e+02 -2.442110013711e-02 3.394839978736e-04 2.414216971377e+01
1.162500000000e+02 -2.432907725434e-02 3.391779009533e-04 2.411243331276e+01
1.165000000000e+02 -2.423021250116e-02 3.388501772797e-04 2.408260876772e+01
1.167500000000e+02 -2.412529149562e-02 3.385012576525e-04 2.405263169240e+01
1.170000000000e+02 -2.401517321033e-02 3.381320165168e-04 2.402244047322e+01
1.172500000000e+02 -2.390078223701e-02 3.377436331475e-04 2.399197785406e+01
1.175000000000e+02 -2.378310156586e-02 3.373379860705e-04 2.396119230393e+01
1.177500000000e+02 -2.366316353074e-02 3.369175612761e-04 2.393003957509e+01
1.180000000000e+02 -2.354204127477e-02 3.364853265915e-04 2.389848402327e+01
1.182500000000e+02 -2.342083956228e-02 3.360447931545e-04 2.386649990248e+01
1.185000000000e+02 -2.330068459360e-02 3.356001009845e-04 2.383407226336e+01
1.187500000000e+02 -2.318271349877e-02 3.351558991650e-04 2.380119780927e+01
1.190000000000e+02 -2.306806311231e-02 3.347171280808e-04 2.376788537189e+01
1.192500000000e+02 -2.295785798428e-02 3.342892113043e-04 2.373415612140e+01
1.195000000000e+02 -2.285319757701e-02 3.338779624814e-04 2.370004344408e+01
1.197500000000e+02 -2.275514314853e-02 3.334894528597e-04 2.366559250549e+01
1.200000000000e+02 -2.266470539934e-02 3.331298941955e-04 2.363085955939e+01
1.202500000000e+02 -2.258282998664e-02 3.328055076802e-04 2.359591083110e+01
1.205000000000e+02 -2.251038542385e-02 3.325223923455e-04 2.356082127308e+01
1.207500000000e+02 -2.244815073196e-02 3.322863718821e-04 2.352567302294e+01
1.210000000000e+02 -2.239680355521e-02 3.321028307096e-04 2.349055368414e+01
1.212500000000e+02 -2.235691158152e-02 3.319766938143e-04 2.345555453345e+01
1.215000000000e+02 -2.232892121874e-02 3.319121886105e-04 2.342076855049e+01
1.217500000000e+02 -2.231315180383e-02 3.319127468841e-04 2.338628854148e+01
1.220000000000e+02 -2.230979207389e-02 3.319809443874e-04 2.335220530127e+01
1.222500000000e+02 -2.231889405984e-02 3.321184282028e-04 2.331860580775e+01
1.225000000000e+02 -2.234037563368e-02 3.323257644556e-04 2.328557170633e+01
1.227500000000e+02 -2.237401858951e-02 3.326025003473e-04 2.325317788561e+01
1.230000000000e+02 -2.241947541863e-02 3.329471868757e-04 2.322149140853e+01
1.232500000000e+02 -2.247627149260e-02 3.333573839489e-04 2.319057063202e+01
1.235000000000e+02 -2.254381559689e-02 3.338297262660e-04 2.316046468249e+01
1.237500000000e+02 -2.262140595728e-02 3.343599917849e-04 2.313121317806e+01
1.240000000000e+02 -2.270824354184e-02 3.349432170614e-04 2.310284625117e+01
1.242500000000e+02 -2.280344089447e-02 3.355738153851e-04 2.307538483223e+01
1.245000000000e+02 -2.290603711591e-02 3.362456433149e-04 2.304884113458e+01
1.247500000000e+02 -2.301500862342e-02 3.369521665717e-04 2.302321938068e+01
1.250000000000e+02 -2.312928478979e-02 3.376866140681e-04 2.299851658778e+01
1.252500000000e+02 -2.324775982744e-02 3.384420979886e-04 2.297472356358e+01
1.255000000000e+02 -2.336930795262e-02 3.392117393729e-04 2.295182580175e+01
1.257500000000e+02 -2.349279544311e-02 3.399887750196e-04 2.292980454393e+01
1.260000000000e+02 -2.361709490257e-02 3.407666682349e-04 2.290863759686e+01
1.262500000000e+02 -2.374109702113e-02 3.415391979744e-04 2.288830026099e+01
1.265000000000e+02 -2.386372308415e-02 3.423005390952e-04 2.286876599750e+01
1.267500000000e+02 -2.398393600760e-02 3.430453185167e-04 2.285000690605e+01
1.270000000000e+02 -2.410075150586e-02 3.437686523440e-04 2.283199425671e+01
1.272500000000e+02 -2.421324761647e-02 3.444661461603e-04 2.281469851634e+01
1.275000000000e+02 -2.432057417109e-02 3.451339926949e-04 2.279808956744e+01
1.277500000000e+02 -2.442195924950e-02 3.457689473362e-04 2.278213638555e+01
1.280000000000e+02 -2.451671682680e-02 3.463682604622e-04 2.276680695785e+01
1.282500000000e+02 -2.460425188162e-02 3.469298580564e-04 2.275206784133e+01
1.285000000000e+02 -2.468406233658e-02 3.474521257355e-04 2.273788362173e+01
1.287500000000e+02 -2.475574215386e-02 3.479338485841e-04 2.272421664160e+01
1.290000000000e+02 -2.481898102791e-02 3.483742168104e-04 2.271102646257e+01
1.292500000000e+02 -2.487356189281e-02 3.487728093468e-04 2.269826935398e+01
1.295000000000e+02 -2.491935980011e-02 3.491296136709e-04 2.268589822141e+01
1.297500000000e+02 -2.495633654410e-02 3.494447887160e-04 2.267386228417e+01
1.300000000000e+02 -2.498453647789e-02 3.497186812457e-04 2.266210716590e+01
1.302500000000e+02 -2.500407921965e-02 3.499518338200e-04 2.265057489305e+01
1.305000000000e+02 -2.501515479240e-02 3.501449811063e-04 2.263920451080e+01
1.307500000000e+02 -2.501801501899e-02 3.502990176938e-04 2.262793246665e+01
1.310000000000e+02 -2.501296660423e-02 3.504149341058e-04 2.261669344109e+01
1.312500000000e+02 -2.500036231374e-02 3.504938195601e-04 2.260542105789e+01
1.315000000000e+02 -2.498059546998e-02 3.505368526147e-04 2.259404916761e+01
1.317500000000e+02 -2.495409168334e-02 3.505452508744e-04 2.258251279954e+01
1.320000000000e+02 -2.492130283536e-02 3.505202712745e-04 2.257074942115e+01
1.322500000000e+02 -2.488269992140e-02 3.504632208697e-04 2.255869995854e+01
1.325000000000e+02 -2.483876930280e-02 3.503753600998e-04 2.254631021441e+01
1.327500000000e+02 -2.479000675872e-02 3.502579650623e-04 2.253353178701e+01
1.330000000000e+02 -2.473691347946e-02 3.501123884123e-04 2.252032313334e+01
1.332500000000e+02 -2.467999159989e-02 3.499399730559e-04 2.250665022289e+01
1.335000000000e+02 -2.461974293810e-02 3.497420278072e-04 2.249248745870e+01
1.337500000000e+02 -2.455666555319e-02 3.495198632547e-04 2.247781794905e+01
1.340000000000e+02 -2.449125201553e-02 3.492747365032e-04 2.246263380094e+01
1.342500000000e+02 -2.442398795180e-02 3.490077815238e-04 2.244693611962e+01
1.345000000000e+02 -2.435535095567e-02 3.487202308896e-04 2.243073482984e+01
1.347500000000e+02 -2.428581026440e-02 3.484133448779e-04 2.241404824379e+01
1.350000000000e+02 -2.421582666269e-02 3.480882862593e-04 2.239690251740e+01
1.352500000000e+02 -2.414585214064e-02 3.477460540598e-04 2.237933071884e+01
1.355000000000e+02 -2.407633082877e-02 3.473876881388e-04 2.236137216903e+01
1.357500000000e+02 -2.400769921491e-02 3.470143362840e-04 2.234307129351e+01
1.360000000000e+02 -2.394038697911e-02 3.466271276142e-04 2.232447660153e+01
1.362500000000e+02 -2.387481768517e-02 3.462272284373e-04 2.230563966131e+01
1.365000000000e+02 -2.381140961180e-02 3.458159076893e-04 2.228661391886e+01
1.367500000000e+02 -2.375057577398e-02 3.453944222556e-04 2.226745392824e+01
1.370000000000e+02 -2.369272396859e-02 3.449641655807e-04 2.224821436187e+01
1.372500000000e+02 -2.363825661330e-02 3.445266915112e-04 2.222894920166e+01
1.375000000000e+02 -2.358756786874e-02 3.440837107280e-04 2.220971134008e+01
1.377500000000e+02 -2.354104302923e-02 3.436370991095e-04 2.219055195567e+01
1.380000000000e+02 -2.349905366859e-02 3.431889056675e-04 2.217152048874e+01
1.382500000000e+02 -2.346195547449e-02 3.427413553494e-04 2.215266440377e+01
1.385000000000e+02 -2.343008067942e-02 3.422968293140e-04 2.213402948293e+01
1.387500000000e+02 -2.340373417868e-02 3.418578564226e-04 2.211565994760e+01
1.390000000000e+02 -2.338318412123e-02 3.414270606213e-04 2.209759900957e+01
1.392500000000e+02 -2.336865702175e-02 3.410071700054e-04 2.207988923718e+01
1.395000000000e+02 -2.336032695778e-02 3.406009604942e-04 2.206257324684e+01
1.397500000000e+02 -2.335831024354e-02 3.402111748474e-04 2.204569418171e+01
1.400000000000e+02 -2.336265458319e-02 3.398404623674e-04 2.202929640632e+01
1.402500000000e+02 -2.337333455695e-02 3.394913279020e-04 2.201342594062e+01
1.405000000000e+02 -2.339024215368e-02 3.391660520984e-04 2.199813102381e+01
1.407500000000e+02 -2.341318420517e-02 3.388666350711e-04 2.198346238998e+01
1.410000000000e+02 -2.344187568667e-02 3.385947190048e-04 2.196947359808e+01
1.412500000000e+02 -2.347594013570e-02 3.383515331449e-04 2.195622105326e+01
1.415000000000e+02 -2.351490682443e-02 3.381378226242e-04 2.194376405504e+01
1.417500000000e+02 -2.355821478027e-02 3.379538657888e-04 2.193216454883e+01
1.420000000000e+02 -2.360521478009e-02 3.377993887644e-04 2.192148688954e+01
1.422500000000e+02 -2.365517722667e-02 3.376736810419e-04 2.191179736305e+01
1.425000000000e+02 -2.370729882951e-02 3.375753916686e-04 2.190316373549e+01
1.427500000000e+02 -2.376071514917e-02 3.375025911018e-04 2.189565461543e+01
1.430000000000e+02 -2.381451231947e-02 3.374529011120e-04 2.188933888456e+01
1.432500000000e+02 -2.386774229426e-02 3.374235128600e-04 2.188428504519e+01
1.435000000000e+02 -2.391943929457e-02 3.374112230505e-04 2.188056056619e+01
1.437500000000e+02 -2.396863675422e-02 3.374124940886e-04 2.187823135335e+01
1.440000000000e+02 -2.401438636330e-02 3.374236812076e-04 2.187736114162e+01
1.442500000000e+02 -2.405577686130e-02 3.374410454783e-04 2.187801106981e+01
1.445000000000e+02 -2.409195282420e-02 3.374608000435e-04 2.188023924501e+01
1.447500000000e+02 -2.412213195557e-02 3.374791770899e-04 2.188410043105e+01
1.450000000000e+02 -2.414562178474e-02 3.374926082272e-04 2.188964575284e+01
1.452500000000e+02 -2.416183507662e-02 3.374978391459e-04 2.189692256783e+01
1.455000000000e+02 -2.417030234310e-02 3.374920191472e-04 2.190597430702e+01
1.457500000000e+02 -2.417068132843e-02 3.374727474919e-04 2.191684039574e+01
1.460000000000e+02 -2.416276449398e-02 3.374380784364e-04 2.192955626522e+01
1.462500000000e+02 -2.414648199000e-02 3.373865774454e-04 2.194415330158e+01
1.465000000000e+02 -2.412190219610e-02 3.373175945002e-04 2.196065890948e+01
1.467500000000e+02 -2.408922817442e-02 3.372309744776e-04 2.197909651999e+01
1.470000000000e+02 -2.404879110563e-02 3.371271401880e-04 2.199948556399e+01
1.472500000000e+02 -2.400104165968e-02 3.370071214606e-04 2.202184152981e+01
1.475000000000e+02 -2.394653750895e-02 3.368722539081e-04 2.204617589750e+01
1.477500000000e+02 -2.388592966643e-02 3.367242199644e-04 2.207249607739e+01
1.480000000000e+02 -2.381994545115e-02 3.365650716837e-04 2.210080526010e+01
1.482500000000e+02 -2.374937215911e-02 3.363971276876e-04 2.213110232736e+01
1.485000000000e+02 -2.367503972702e-02 3.362228514988e-04 2.216338161106e+01
1.487500000000e+02 -2.359780423351e-02 3.360447523881e-04 2.219763266081e+01
1.490000000000e+02 -2.351853179067e-02 3.358652994400e-04 2.223383996958e+01
1.492500000000e+02 -2.343808402395e-02 3.356868450879e-04 2.227198268235e+01
1.495000000000e+02 -2.335730564362e-02 3.355115645738e-04 2.231203430535e+01
1.497500000000e+02 -2.327701309048e-02 3.353414054567e-04 2.235396233454e+01
1.500000000000e+02 -2.319798799102e-02 3.351780688395e-04 2.239772807510e+01
1.502500000000e+02 -2.312097071972e-02 3.350229976968e-04 2.244328633331e+01
1.505000000000e+02 -2.304665781039e-02 3.348774259266e-04 2.249058524359e+01
1.507500000000e+02 -2.297570122792e-02 3.347423563089e-04 2.253956614457e+01
1.510000000000e+02 -2.290870956888e-02 3.346185697881e-04 2.259016354768e+01
1.512500000000e+02 -2.284625106661e-02 3.345067845889e-04 2.264230520327e+01
1.515000000000e+02 -2.278885642136e-02 3.344077005130e-04 2.269591221386e+01
1.517500000000e+02 -2.273702451182e-02 3.343220937931e-04 2.275089936787e+01
1.520000000000e+02 -2.269122570162e-02 3.342508204038e-04 2.280717546148e+01
1.522500000000e+02 -2.265190597578e-02 3.341948939207e-04 2.286464378799e+01
1.525000000000e+02 -2.261948903650e-02 3.341556038506e-04 2.292320267582e+01
1.527500000000e+02 -2.259437857959e-02 3.341345608317e-04 2.298274617787e+01
1.530000000000e+02 -2.257695691024e-02 3.341336615088e-04 2.304316473492e+01
1.532500000000e+02 -2.256758342539e-02 3.341550891274e-04 2.310434597132e+01
1.535000000000e+02 -2.256658973077e-02 3.342012852761e-04 2.316617545018e+01
1.537500000000e+02 -2.257427379410e-02 3.342748647609e-04 2.322853750514e+01
1.540000000000e+02 -2.259089174714e-02 3.343785849898e-04 2.329131601072e+01
1.542500000000e+02 -2.261664862103e-02 3.345153266591e-04 2.335439517227e+01
1.545000000000e+02 -2.265168738158e-02 3.346879184157e-04 2.341766026710e+01
1.547500000000e+02 -2.269607818576e-02 3.348989344276e-04 2.348099833484e+01
1.550000000000e+02 -2.274980663580e-02 3.351505229249e-04 2.354429881386e+01
1.552500000000e+02 -2.281276421640e-02 3.354444169700e-04 2.360745411444e+01
1.555000000000e+02 -2.288473766053e-02 3.357818474455e-04 2.367036011634e+01
1.557500000000e+02 -2.296540206399e-02 3.361633073728e-04 2.373291660022e+01
1.560000000000e+02 -2.305431349537e-02 3.365884566104e-04 2.379502758486e+01
1.562500000000e+02 -2.315090684515e-02 3.370561213771e-04 2.385660161322e+01
1.565000000000e+02 -2.325449357020e-02 3.375642789040e-04 2.391755192104e+01
1.567500000000e+02 -2.336426545634e-02 3.381100183443e-04 2.397779659061e+01
1.570000000000e+02 -2.347929854148e-02 3.386892619865e-04 2.403725855758e+01
1.572500000000e+02 -2.359856309656e-02 3.392970597829e-04 2.409586565208e+01
1.575000000000e+02 -2.372093435638e-02 3.399277403427e-04 2.415355048238e+01
1.577500000000e+02 -2.384520792055e-02 3.405749189698e-04 2.421025034077e+01
1.580000000000e+02 -2.397011731413e-02 3.412315220155e-04 2.426590711621e+01
1.582500000000e+02 -2.409435214163e-02 3.418899873843e-04 2.432046704630e+01
1.585000000000e+02 -2.421658001644e-02 3.425424859498e-04 2.437388067827e+01
1.587500000000e+02 -2.433546824315e-02 3.431810690310e-04 2.442610262652e+01
1.590000000000e+02 -2.444970724855e-02 3.437978709388e-04 2.447709151029e+01
1.592500000000e+02 -2.455803351360e-02 3.443852967276e-04 2.452680993574e+01
1.595000000000e+02 -2.465925157282e-02 3.449362126680e-04 2.457522437539e+01
1.597500000000e+02 -2.475225613890e-02 3.454441381017e-04 2.462230524928e+01
1.600000000000e+02 -2.483605223085e-02 3.459034185402e-04 2.466802708124e+01
1.602500000000e+02 -2.490977275617e-02 3.463093761129e-04 2.471236848816e+01
1.605000000000e+02 -2.497269351014e-02 3.466584475326e-04 2.475531253550e+01
1.607500000000e+02 -2.502424490239e-02 3.469482519538e-04 2.479684679317e+01
1.610000000000e+02 -2.506402024048e-02 3.471777547101e-04 2.483696363659e+01
1.612500000000e+02 -2.509178040654e-02 3.473472020318e-04 2.487566052552e+01
1.615000000000e+02 -2.510745540913e-02 3.474581236767e-04 2.491294010223e+01
1.617500000000e+02 -2.511114160191e-02 3.475132970140e-04 2.494881043989e+01
1.620000000000e+02 -2.510309577577e-02 3.475166359326e-04 2.498328514694e+01
1.622500000000e+02 -2.508372553383e-02 3.474731389022e-04 2.501638351198e+01
1.625000000000e+02 -2.505357735504e-02 3.473887501831e-04 2.504813039777e+01
1.627500000000e+02 -2.501332186784e-02 3.472701137207e-04 2.507855626263e+01
1.630000000000e+02 -2.496373762095e-02 3.471244428294e-04 2.510769699029e+01
1.632500000000e+02 -2.490569344995e-02 3.469593445388e-04 2.513559378498e+01
1.635000000000e+02 -2.484013041068e-02 3.467826169626e-04 2.516229279250e+01
1.637500000000e+02 -2.476804374528e-02 3.466019811426e-04 2.518784489730e+01
1.640000000000e+02 -2.469046569608e-02 3.464250139186e-04 2.521230536321e+01
1.642500000000e+02 -2.460844939814e-02 3.462589753798e-04 2.523573348399e+01
1.645000000000e+02 -2.452305445663e-02 3.461106583636e-04 2.525819221623e+01
1.647500000000e+02 -2.443533454606e-02 3.459862743754e-04 2.527974779684e+01
1.650000000000e+02 -2.434632704037e-02 3.458913702232e-04 2.530046947336e+01
1.652500000000e+02 -2.425704513642e-02 3.458307720060e-04 2.532042903754e+01
1.655000000000e+02 -2.416847181601e-02 3.458085550916e-04 2.533970059127e+01
1.657500000000e+02 -2.408155597561e-02 3.458280399021e-04 2.535836023460e+01
1.660000000000e+02 -2.399721017976e-02 3.458918107343e-04 2.537648578805e+01
1.662500000000e+02 -2.391630976435e-02 3.460017506595e-04 2.539415654438e+01
1.665000000000e+02 -2.383969288147e-02 3.461590744170e-04 2.541145298459e+01
1.667500000000e+02 -2.376816141961e-02 3.463644673887e-04 2.542845669025e+01
1.670000000000e+02 -2.370248211731e-02 3.466181095182e-04 2.544524989725e+01
1.672500000000e+02 -2.364338716109e-02 3.469197435127e-04 2.546191533995e+01
1.675000000000e+02 -2.359157417395e-02 3.472687627544e-04 2.547853611521e+01
1.677500000000e+02 -2.354770549376e-02 3.476642894454e-04 2.549519513786e+01
1.680000000000e+02 -2.351240599389e-02 3.481052319875e-04 2.551197492525e+01
1.682500000000e+02 -2.348625940861e-02 3.485903445142e-04 2.552895733157e+01
1.685000000000e+02 -2.346980347963e-02 3.491182726018e-04 2.554622305866e+01
1.687500000000e+02 -2.346352364264e-02 3.496876270307e-04 2.556385104709e+01
1.690000000000e+02 -2.346784553808e-02 3.502969692719e-04 2.558191837763e+01
1.692500000000e+02 -2.348312667270e-02 3.509448308617e-04 2.560049933493e+01
1.695000000000e+02 -2.350964810055e-02 3.516297191718e-04 2.561966535745e+01
1.697500000000e+02 -2.354760551363e-02 3.523501370030e-04 2.563948405145e+01
1.700000000000e+02 -2.359710108178e-02 3.531045167459e-04 2.566001918941e+01
1.702500000000e+02 -2.365813559273e-02 3.538912274001e-04 2.568132973404e+01
1.705000000000e+02 -2.373060256044e-02 3.547085781373e-04 2.570346993315e+01
1.707500000000e+02 -2.381428323724e-02 3.555547820852e-04 2.572648840905e+01
1.710000000000e+02 -2.390884384025e-02 3.564279205297e-04 2.575042839837e+01
1.712500000000e+02 -2.401383378203e-02 3.573259181277e-04 2.577532695522e+01
1.715000000000e+02 -2.412868774253e-02 3.582465090754e-04 2.580121535355e+01
1.717500000000e+02 -2.425272808059e-02 3.591872334810e-04 2.582811842445e+01
1.720000000000e+02 -2.438517108342e-02 3.601454273640e-04 2.585605511911e+01
1.722500000000e+02 -2.452513360481e-02 3.611182100835e-04 2.588503797641e+01
1.725000000000e+02 -2.467164331984e-02 3.621024740735e-04 2.591507381839e+01
1.727500000000e+02 -2.482364867760e-02 3.630948781405e-04 2.594616330947e+01
1.730000000000e+02 -2.498003190977e-02 3.640918696079e-04 2.597830174188e+01
1.732500000000e+02 -2.513962133175e-02 3.650896888175e-04 2.601147871949e+01
1.735000000000e+02 -2.530120568928e-02 3.660844057026e-04 2.604567860367e+01
1.737500000000e+02 -2.546354875550e-02 3.670719505851e-04 2.608088095246e+01
1.740000000000e+02 -2.562540362384e-02 3.680481070203e-04 2.611706021031e+01
1.742500000000e+02 -2.578552881951e-02 3.690085892939e-04 2.615418649541e+01
1.745000000000e+02 -2.594270288228e-02 3.699490945249e-04 2.619222525131e+01
1.747500000000e+02 -2.609573941326e-02 3.708653580145e-04 2.623113762062e+01
1.750000000000e+02 -2.624350142459e-02 3.717531962442e-04 2.627088080069e+01
1.752500000000e+02 -2.638491485479e-02 3.726085098250e-04 2.631140770014e+01
1.755000000000e+02 -2.651898104821e-02 3.734276081586e-04 2.635266725699e+01
1.757500000000e+02 -2.664478812311e-02 3.742070907155e-04 2.639460472844e+01
1.760000000000e+02 -2.676152120780e-02 3.749439698691e-04 2.643716132226e+01
1.762500000000e+02 -2.686847192708e-02 3.756355221824e-04 2.648027447265e+01
1.765000000000e+02 -2.696504597733e-02 3.762795589598e-04 2.652387810376e+01
1.767500000000e+02 -2.705076856615e-02 3.768744967467e-04 2.656790226338e+01
1.770000000000e+02 -2.712528830875e-02 3.774193366948e-04 2.661227339882e+01
1.772500000000e+02 -2.718837959835e-02 3.779136917687e-04 2.665691461036e+01
1.775000000000e+02 -2.723994318478e-02 3.783578231184e-04 2.670174532784e+01
1.777500000000e+02 -2.728000477509e-02 3.787526346734e-04 2.674668165572e+01
1.780000000000e+02 -2.730871239803e-02 3.790996593061e-04 2.679163639762e+01
1.782500000000e+02 -2.732633242662e-02 3.794010303164e-04 2.683651910322e+01
1.785000000000e+02 -2.733324423548e-02 3.796594424844e-04 2.688123641770e+01
1.787500000000e+02 -2.732993371956e-02 3.798780990592e-04 2.692569185460e+01
1.790000000000e+02 -2.731698601088e-02 3.800606498825e-04 2.696978617757e+01
1.792500000000e+02 -2.729507729773e-02 3.802111225447e-04 2.701341749302e+01
1.795000000000e+02 -2.726496608997e-02 3.803338448467e-04 2.705648142159e+01
1.797500000000e+02 -2.722748375260e-02 3.804333467981e-04 2.709887123385e+01
1.800000000000e+02 -2.718352511232e-02 3.805143438315e-04 2.714047822913e+01
1.802500000000e+02 -2.713403797851e-02 3.805816078362e-04 2.718119166967e+01
1.805000000000e+02 -2.708001241868e-02 3.806398871610e-04 2.722089919263e+01
1.807500000000e+02 -2.702246937792e-02 3.806938390038e-04 2.725948700186e+01
1.810000000000e+02 -2.696244887039e-02 3.807479637999e-04 2.729684012999e+01
1.812500000000e+02 -2.690099746942e-02 3.808065287504e-04 2.733284269493e+01
1.815000000000e+02 -2.683915561473e-02 3.808734943988e-04 2.736737834052e+01
1.817500000000e+02 -2.677794412673e-02 3.809524718899e-04 2.740033040132e+01
1.820000000000e+02 -2.671835104444e-02 3.810466650897e-04 2.743158243165e+01
1.822500000000e+02 -2.666131792066e-02 3.811588186609e-04 2.746101859655e+01
1.825000000000e+02 -2.660772712942e-02 3.812911803616e-04 2.748852427203e+01
1.827500000000e+02 -2.655838850959e-02 3.814454555813e-04 2.751398645159e+01
1.830000000000e+02 -2.651402842607e-02 3.816227858523e-04 2.753729455853e+01
1.832500000000e+02 -2.647527865239e-02 3.818237278416e-04 2.755834098920e+01
1.835000000000e+02 -2.644266808548e-02 3.820482627669e-04 2.757702203718e+01
1.837500000000e+02 -2.641661471798e-02 3.822957720779e-04 2.759323859660e+01
1.840000000000e+02 -2.639742174882e-02 3.825650646856e-04 2.760689717663e+01
1.842500000000e+02 -2.638527471679e-02 3.828543939626e-04 2.761791080256e+01
1.845000000000e+02 -2.638024075605e-02 3.831614881084e-04 2.762619997186e+01
1.847500000000e+02 -2.638227118908e-02 3.834836022672e-04 2.763169375269e+01
1.850000000000e+02 -2.639120497367e-02 3.838175587372e-04 2.763433069774e+01
1.852500000000e+02 -2.640677549070e-02 3.841598115740e-04 2.763405992257e+01
1.855000000000e+02 -2.642861736671e-02 3.845064969062e-04 2.763084196128e+01
1.857500000000e+02 -2.645627612379e-02 3.848535049823e-04 2.762464970931e+01
1.860000000000e+02 -2.648921740125e-02 3.851965315358e-04 2.761546911110e+01
1.862500000000e+02 -2.652683847002e-02 3.855311472744e-04 2.760329986961e+01
1.865000000000e+02 -2.656847850446e-02 3.858528440398e-04 2.758815585902e+01
1.867500000000e+02 -2.661343054049e-02 3.861570965391e-04 2.757006551118e+01
1.870000000000e+02 -2.666095178533e-02 3.864394142846e-04 2.754907186713e+01
1.872500000000e+02 -2.671027498796e-02 3.866953449916e-04 2.752523257633e+01
1.875000000000e+02 -2.676061778147e-02 3.869204881717e-04 2.749861953713e+01
1.877500000000e+02 -2.681119300570e-02 3.871107171188e-04 2.746931848206e+01
1.880000000000e+02 -2.686121697931e-02 3.872620412878e-04 2.743742819595e+01
1.882500000000e+02 -2.690991875454e-02 3.873706628385e-04 2.740305970635e+01
1.885000000000e+02 -2.695654805081e-02 3.874330214948e-04 2.736633512769e+01
1.887500000000e+02 -2.700038267140e-02 3.874458610402e-04 2.732738645447e+01
1.890000000000e+02 -2.704073538644e-02 3.874062168186e-04 2.728635423837e+01
1.892500000000e+02 -2.707695984523e-02 3.873113751703e-04 2.724338600854e+01
1.895000000000e+02 -2.710845654571e-02 3.871590326389e-04 2.719863485140e+01
1.897500000000e+02 -2.713467732553e-02 3.869473012080e-04 2.715225771356e+01
1.900000000000e+02 -2.715513000364e-02 3.866747033227e-04 2.710441386428e+01
1.902500000000e+02 -2.716938289713e-02 3.863402099736e-04 2.705526343059e+01
1.905000000000e+02 -2.717706776524e-02 3.859432637559e-04 2.700496579145e+01
1.907500000000e+02 -2.717788231810e-02 3.854837981763e-04 2.695367828158e+01
1.910000000000e+02 -2.717159206322e-02 3.849622435433e-04 2.690155503801e+01
1.912500000000e+02 -2.715803152964e-02 3.843795340070e-04 2.684874578548e+01
1.915000000000e+02 -2.713710466709e-02 3.837371040872e-04 2.679539500461e+01
1.917500000000e+02 -2.710878445317e-02 3.830368735772e-04 2.674164132818e+01
1.920000000000e+02 -2.707311180263e-02 3.822812390697e-04 2.668761684128e+01
1.922500000000e+02 -2.703019381474e-02 3.814730532513e-04 2.663344684885e+01
1.925000000000e+02 -2.698020109290e-02 3.806155943016e-04 2.657924981135e+01
1.927500000000e+02 -2.692336480912e-02 3.797124731673e-04 2.652513718405e+01
1.930000000000e+02 -2.685997288336e-02 3.787677230975e-04 2.647121367540e+01
1.932500000000e+02 -2.679036624543e-02 3.777857672635e-04 2.641757750155e+01
1.935000000000e+02 -2.671493393835e-02 3.767712747527e-04 2.636432068263e+01
1.937500000000e+02 -2.663410656727e-02 3.757290854486e-04 2.631152960009e+01
1.940000000000e+02 -2.654835140765e-02 3.746642041575e-04 2.625928520584e+01
1.942500000000e+02 -2.645816628730e-02 3.735817888642e-04 2.620766359125e+01
1.945000000000e+02 -2.636407327565e-02 3.724870863578e-04 2.615673633178e+01
1.947500000000e+02 -2.626661299467e-02 3.713853039307e-04 2.610657080555e+01
1.950000000000e+02 -2.616633708596e-02 3.702814965932e-04 2.605723057970e+01
1.952500000000e+02 -2.606380283172e-02 3.691806254764e-04 2.600877540166e+01
1.955000000000e+02 -2.595956668064e-02 3.680874584424e-04 2.596126141163e+01
1.957500000000e+02 -2.585417882534e-02 3.670065032751e-04 2.591474112151e+01
1.960000000000e+02 -2.574817779318e-02 3.659419377806e-04 2.586926330936e+01
1.962500000000e+02 -2.564208577744e-02 3.648974952111e-04 2.582487281708e+01
1.965000000000e+02 -2.553640376635e-02 3.638766372727e-04 2.578161042279e+01
1.967500000000e+02 -2.543160874923e-02 3.628823752644e-04 2.573951233640e+01
1.970000000000e+02 -2.532815026651e-02 3.619172151678e-04 2.569860995450e+01
1.972500000000e+02 -2.522644829296e-02 3.609831955505e-04 2.565892940201e+01
1.975000000000e+02 -2.512689103394e-02 3.600818711415e-04 2.562049124045e+01
1.977500000000e+02 -2.502983469594e-02 3.592143891068e-04 2.558330983889e+01
1.980000000000e+02 -2.493560287890e-02 3.583813775761e-04 2.554739306580e+01
1.982500000000e+02 -2.484448682772e-02 3.575830364496e-04 2.551274196494e+01
1.985000000000e+02 -2.475674784309e-02 3.568192721231e-04 2.547935018536e+01
1.987500000000e+02 -2.467261835368e-02 3.560897224594e-04 2.544720386703e+01
1.990000000000e+02 -2.459230485536e-02 3.553937873415e-04 2.541628126218e+01
1.992500000000e+02 -2.451599101085e-02 3.547306984154e-04 2.538655245641e+01
1.995000000000e+02 -2.444383996679e-02 3.540995994197e-04 2.535797939163e+01
1.997500000000e+02 -2.437599822639e-02 3.534996238542e-04 2.533051558560e+01
2.000000000000e+02 -2.431259778093e-02 3.529299531861e-04 2.530410631545e+01
2.002500000000e+02 -2.425375920522e-02 3.523898645204e-04 2.527868851765e+01
2.005000000000e+02 -2.419959341461e-02 3.518787862435e-04 2.525419112026e+01
2.007500000000e+02 -2.415020348651e-02 3.513963333252e-04 2.523053513639e+01
2.010000000000e+02 -2.410568529970e-02 3.509423358179e-04 2.520763415383e+01
2.012500000000e+02 -2.406612785429e-02 3.505168764963e-04 2.518539465446e+01
2.015000000000e+02 -2.403161250076e-02 3.501202661708e-04 2.516371666044e+01
2.017500000000e+02 -2.400221140682e-02 3.497529750201e-04 2.514249431742e+01
2.020000000000e+02 -2.397798476381e-02 3.494157120650e-04 2.512161662553e+01
2.022500000000e+02 -2.395897753013e-02 3.491094438791e-04 2.510096831506e+01
2.025000000000e+02 -2.394521518121e-02 3.488351880343e-04 2.508043072732e+01
2.027500000000e+02 -2.393669934810e-02 3.485940642106e-04 2.505988283173e+01
2.030000000000e+02 -2.393340336462e-02 3.483871547321e-04 2.503920228822e+01
2.032500000000e+02 -2.393526678148e-02 3.482153552333e-04 2.501826657371e+01
2.035000000000e+02 -2.394219070465e-02 3.480794857204e-04 2.499695412430e+01
2.037500000000e+02 -2.395403193933e-02 3.479801678806e-04 2.497514555315e+01
2.040000000000e+02 -2.397059956599e-02 3.479177491130e-04 2.495272477573e+01
2.042500000000e+02 -2.399164974409e-02 3.478922340390e-04 2.492958024141e+01
2.045000000000e+02 -2.401688399968e-02 3.479032323578e-04 2.490560596487e+01
2.047500000000e+02 -2.404594615673e-02 3.479499094534e-04 2.488070266117e+01
2.050000000000e+02 -2.407842212122e-02 3.480309463376e-04 2.485477868354e+01
2.052500000000e+02 -2.411384087859e-02 3.481444925628e-04 2.482775081155e+01
2.055000000000e+02 -2.415167532886e-02 3.482881771648e-04 2.479954511717e+01
2.057500000000e+02 -2.419134713065e-02 3.484591284396e-04 2.477009738964e+01
2.060000000000e+02 -2.423223083637e-02 3.486539204774e-04 2.473935371395e+01
2.062500000000e+02 -2.427366096321e-02 3.488685980819e-04 2.470727068299e+01
2.065000000000e+02 -2.431493985680e-02 3.490987140821e-04 2.467381541450e+01
2.067500000000e+02 -2.435534676142e-02 3.493393736679e-04 2.463896564615e+01
2.070000000000e+02 -2.439414890703e-02 3.495852855163e-04 2.460270941009e+01
2.072500000000e+02 -2.443061350776e-02 3.498308370666e-04 2.456504472245e+01
2.075000000000e+02 -2.446402048852e-02 3.500701522813e-04 2.452597896267e+01
2.077500000000e+02 -2.449367617505e-02 3.502971678456e-04 2.448552843635e+01
2.080000000000e+02 -2.451892732310e-02 3.505057267023e-04 2.444371758146e+01
2.082500000000e+02 -2.453917484562e-02 3.506896952570e-04 2.440057810123e+01
2.085000000000e+02 -2.455388822694e-02 3.508430677042e-04 2.435614832989e+01
2.087500000000e+02 -2.456261859790e-02 3.509600632867e-04 2.431047227692e+01
2.090000000000e+02 -2.456501132375e-02 3.510352333952e-04 2.426359885514e+01
2.092500000000e+02 -2.456081655954e-02 3.510635629757e-04 2.421558095151e+01
2.095000000000e+02 -2.454990006661e-02 3.510405780214e-04 2.416647486283e+01
2.097500000000e+02 -2.453224992197e-02 3.509624361133e-04 2.411633946808e+01
2.100000000000e+02 -2.450798220184e-02 3.508260166824e-04 2.406523564136e+01
2.102500000000e+02 -2.447734367733e-02 3.506289979760e-04 2.401322573921e+01
2.105000000000e+02 -2.444071044438e-02 3.503699171525e-04 2.396037300923e+01
2.107500000000e+02 -2.439858623002e-02 3.500482402679e-04 2.390674140790e+01
2.110000000000e+02 -2.435159474981e-02 3.496643944393e-04 2.385239516878e+01
2.112500000000e+02 -2.430047034606e-02 3.492197439694e-04 2.379739859678e+01
2.115000000000e+02 -2.424604523743e-02 3.487166225549e-04 2.374181589123e+01
2.117500000000e+02 -2.418923442097e-02 3.481583395082e-04 2.368571104571e+01
2.120000000000e+02 -2.413101636591e-02 3.475491261162e-04 2.362914760555e+01
2.122500000000e+02 -2.407241476939e-02 3.468940876757e-04 2.357218878680e+01
2.125000000000e+02 -2.401447549648e-02 3.461991257094e-04 2.351489728580e+01
2.127500000000e+02 -2.395824282331e-02 3.454708422721e-04 2.345733510067e+01
2.130000000000e+02 -2.390473686534e-02 3.447164396849e-04 2.339956362659e+01
2.132500000000e+02 -2.385492843599e-02 3.439435903548e-04 2.334164344776e+01
2.135000000000e+02 -2.380971488175e-02 3.431602966499e-04 2.328363411647e+01
2.137500000000e+02 -2.376989816601e-02 3.423747457762e-04 2.322559424590e+01
2.140000000000e+02 -2.373616229639e-02 3.415951409461e-04 2.316758112639e+01
2.142500000000e+02 -2.370905525382e-02 3.408295617303e-04 2.310965085126e+01
2.145000000000e+02 -2.368897195766e-02 3.400857885650e-04 2.305185798577e+01
2.147500000000e+02 -2.367614107278e-02 3.393711494887e-04 2.299425574172e+01
2.150000000000e+02 -2.367061501741e-02 3.386923502919e-04 2.293689577958e+01
2.152500000000e+02 -2.367226377762e-02 3.380553152652e-04 2.287982835899e+01
2.155000000000e+02 -2.368077273804e-02 3.374650999432e-04 2.282310255407e+01
2.157500000000e+02 -2.369564554488e-02 3.369259010441e-04 2.276676629214e+01
2.160000000000e+02 -2.371620968319e-02 3.364408363596e-04 2.271086686655e+01
2.162500000000e+02 -2.374162776146e-02 3.360118782781e-04 2.265545111440e+01
2.165000000000e+02 -2.377091119879e-02 3.356398600674e-04 2.260056607436e+01
2.167500000000e+02 -2.380293931864e-02 3.353244066716e-04 2.254625929352e+01
2.170000000000e+02 -2.383647970670e-02 3.350640354175e-04 2.249257957089e+01
2.172500000000e+02 -2.387021338208e-02 3.348562144253e-04 2.243957731140e+01
2.175000000000e+02 -2.390276041806e-02 3.346974233416e-04 2.238730526323e+01
2.177500000000e+02 -2.393270968372e-02 3.345831495293e-04 2.233581880875e+01
2.180000000000e+02 -2.395864712468e-02 3.345081577212e-04 2.228517658114e+01
2.182500000000e+02 -2.397918676755e-02 3.344666694867e-04 2.223544057116e+01
2.185000000000e+02 -2.399300013828e-02 3.344523247634e-04 2.218667651091e+01
2.187500000000e+02 -2.399884636609e-02 3.344584015319e-04 2.213895369603e+01
2.190000000000e+02 -2.399559993295e-02 3.344780022730e-04 2.209234504595e+01
2.192500000000e+02 -2.398227760853e-02 3.345043097180e-04 2.204692657116e+01
2.195000000000e+02 -2.395806225730e-02 3.345305589666e-04 2.200277704091e+01
2.197500000000e+02 -2.392232427434e-02 3.345502041058e-04 2.195997721191e+01
2.200000000000e+02 -2.387463949479e-02 3.345572276459e-04 2.191860888592e+01
2.202500000000e+02 -2.381480381540e-02 3.345462189038e-04 2.187875407255e+01
2.205000000000e+02 -2.374284344511e-02 3.345124725811e-04 2.184049364128e+01
2.207500000000e+02 -2.365902163983e-02 3.344520780356e-04 2.180390626426e+01
2.210000000000e+02 -2.356384068628e-02 3.343619947408e-04 2.176906704510e+01
2.212500000000e+02 -2.345803980005e-02 3.342401012175e-04 2.173604613079e+01
2.215000000000e+02 -2.334258946908e-02 3.340852254938e-04 2.170490757848e+01
2.217500000000e+02 -2.321868106235e-02 3.338971537357e-04 2.167570806458e+01
2.220000000000e+02 -2.308771232284e-02 3.336766162738e-04 2.164849568873e+01
2.222500000000e+02 -2.295126996900e-02 3.334252607282e-04 2.162330917031e+01
2.225000000000e+02 -2.281110789120e-02 3.331456077716e-04 2.160017697574e+01
2.227500000000e+02 -2.266912184659e-02 3.328409919486e-04 2.157911664580e+01
2.230000000000e+02 -2.252732288091e-02 3.325154986388e-04 2.156013458841e+01
2.232500000000e+02 -2.238780696886e-02 3.321738870330e-04 2.154322582759e+01
2.235000000000e+02 -2.225272394191e-02 3.318215104667e-04 2.152837414598e+01
2.237500000000e+02 -2.212424430249e-02 3.314642289758e-04 2.151555226368e+01
2.240000000000e+02 -2.200452682950e-02 3.311083247235e-04 2.150472253538e+01
2.242500000000e+02 -2.189568446463e-02 3.307604076312e-04 2.149583752359e+01
2.245000000000e+02 -2.179975131140e-02 3.304273244498e-04 2.148884087196e+01
2.247500000000e+02 -2.171864993843e-02 3.301160626440e-04 2.148366832190e+01
2.250000000000e+02 -2.165415967439e-02 3.298336539389e-04 2.148024862197e+01
2.252500000000e+02 -2.160788679613e-02 3.295870612193e-04 2.147850487767e+01
2.255000000000e+02 -2.158123597447e-02 3.293830896548e-04 2.147835554806e+01
2.257500000000e+02 -2.157538421135e-02 3.292283360630e-04 2.147971562849e+01
2.260000000000e+02 -2.159125767020e-02 3.291290201516e-04 2.148249780422e+01
2.262500000000e+02 -2.162951096755e-02 3.290908781558e-04 2.148661333163e+01
2.265000000000e+02 -2.169051042138e-02 3.291190887884e-04 2.149197328507e+01
2.267500000000e+02 -2.177432065964e-02 3.292180944966e-04 2.149848928242e+01
2.270000000000e+02 -2.188069566426e-02 3.293914984066e-04 2.150607432911e+01
2.272500000000e+02 -2.200907382782e-02 3.296421467171e-04 2.151464358144e+01
2.275000000000e+02 -2.215857809163e-02 3.299718780190e-04 2.152411475295e+01
2.277500000000e+02 -2.232802034325e-02 3.303814387185e-04 2.153440893829e+01
2.280000000000e+02 -2.251591086948e-02 3.308704792921e-04 2.154545091692e+01
2.282500000000e+02 -2.272047287877e-02 3.314373506141e-04 2.155716936143e+01
2.285000000000e+02 -2.293966112699e-02 3.320791005414e-04 2.156949753401e+01
2.287500000000e+02 -2.317118568353e-02 3.327916083360e-04 2.158237314404e+01
2.290000000000e+02 -2.341253909095e-02 3.335695351474e-04 2.159573903747e+01
2.292500000000e+02 -2.366102820784e-02 3.344062756188e-04 2.160954299649e+01
2.295000000000e+02 -2.391380836891e-02 3.352939492898e-04 2.162373842676e+01
2.297500000000e+02 -2.416792110541e-02 3.362235390389e-04 2.163828414173e+01
2.300000000000e+02 -2.442033336348e-02 3.371850308516e-04 2.165314505717e+01
2.302500000000e+02 -2.466797873424e-02 3.381674962866e-04 2.166829197874e+01
2.305000000000e+02 -2.490779939045e-02 3.391592490036e-04 2.168370230654e+01
2.307500000000e+02 -2.513678801472e-02 3.401479859452e-04 2.169935984579e+01
2.310000000000e+02 -2.535202960384e-02 3.411209713119e-04 2.171525519629e+01
2.312500000000e+02 -2.555074233828e-02 3.420652550989e-04 2.173138609093e+01
2.315000000000e+02 -2.573031576689e-02 3.429678772175e-04 2.174775708371e+01
2.317500000000e+02 -2.588834760369e-02 3.438160843718e-04 2.176438007302e+01
2.320000000000e+02 -2.602266832676e-02 3.445975343940e-04 2.178127375776e+01
2.322500000000e+02 -2.613136700666e-02 3.453005198887e-04 2.179846395878e+01
2.325000000000e+02 -2.621281859417e-02 3.459141621976e-04 2.181598285181e+01
2.327500000000e+02 -2.626571147450e-02 3.464286160897e-04 2.183386903645e+01
2.330000000000e+02 -2.628906709755e-02 3.468352606745e-04 2.185216650309e+01
2.332500000000e+02 -2.628225840268e-02 3.471268651446e-04 2.187092435460e+01
2.335000000000e+02 -2.624502106342e-02 3.472977150708e-04 2.189019579793e+01
2.337500000000e+02 -2.617745893891e-02 3.473436923477e-04 2.191003700451e+01
2.340000000000e+02 -2.608004751856e-02 3.472624196071e-04 2.193050645755e+01
2.342500000000e+02 -2.595362688715e-02 3.470533541340e-04 2.195166330179e+01
2.345000000000e+02 -2.579939511357e-02 3.467176266690e-04 2.197356658304e+01
2.347500000000e+02 -2.561889023258e-02 3.462583518102e-04 2.199627348782e+01
2.350000000000e+02 -2.541397332348e-02 3.456803457743e-04 2.201983847609e+01
2.352500000000e+02 -2.518680307558e-02 3.449900212859e-04 2.204431183083e+01
2.355000000000e+02 -2.493980637775e-02 3.441953976075e-04 2.206973828181e+01
2.357500000000e+02 -2.467564742123e-02 3.433060479091e-04 2.209615624898e+01
2.360000000000e+02 -2.439719138700e-02 3.423327270450e-04 2.212359669421e+01
2.362500000000e+02 -2.410746537358e-02 3.412873944747e-04 2.215208211414e+01
2.365000000000e+02 -2.380961980823e-02 3.401828807996e-04 2.218162632479e+01
2.367500000000e+02 -2.350688332174e-02 3.390327198567e-04 2.221223354568e+01
2.370000000000e+02 -2.320252168394e-02 3.378510598931e-04 2.224389859465e+01
2.372500000000e+02 -2.289979385207e-02 3.366523717248e-04 2.227660664495e+01
2.375000000000e+02 -2.260191006131e-02 3.354513106033e-04 2.231033354372e+01
2.377500000000e+02 -2.231198992915e-02 3.342623538613e-04 2.234504597555e+01
2.380000000000e+02 -2.203302451798e-02 3.330996448818e-04 2.238070243209e+01
2.382500000000e+02 -2.176783912215e-02 3.319769034327e-04 2.241725377285e+01
2.385000000000e+02 -2.151905890081e-02 3.309072393707e-04 2.245464392253e+01
2.387500000000e+02 -2.128907978729e-02 3.299029770722e-04 2.249281122573e+01
2.390000000000e+02 -2.108004117581e-02 3.289754960662e-04 2.253168924623e+01
2.392500000000e+02 -2.089380398383e-02 3.281351569757e-04 2.257120788422e+01
2.395000000000e+02 -2.073193234311e-02 3.273911979009e-04 2.261129451381e+01
2.397500000000e+02 -2.059568004663e-02 3.267516412812e-04 2.265187470182e+01
2.400000000000e+02 -2.048598065551e-02 3.262232219983e-04 2.269287357704e+01
2.402500000000e+02 -2.040344248998e-02 3.258113286297e-04 2.273421637050e+01
2.405000000000e+02 -2.034834724179e-02 3.255199577923e-04 2.277582922295e+01
2.407500000000e+02 -2.032065314969e-02 3.253516792354e-04 2.281763982972e+01
2.410000000000e+02 -2.032000156396e-02 3.253076005152e-04 2.285957761166e+01
2.412500000000e+02 -2.034572683389e-02 3.253874100023e-04 2.290157445844e+01
2.415000000000e+02 -2.039687012240e-02 3.255893096208e-04 2.294356463186e+01
2.417500000000e+02 -2.047219592847e-02 3.259100923169e-04 2.298548490254e+01
2.420000000000e+02 -2.057021115010e-02 3.263451377789e-04 2.302727460700e+01
2.422500000000e+02 -2.068918786595e-02 3.268884975257e-04 2.306887523794e+01
2.425000000000e+02 -2.082718636813e-02 3.275328778459e-04 2.311023075034e+01
2.427500000000e+02 -2.098208181517e-02 3.282697417836e-04 2.315128717240e+01
2.430000000000e+02 -2.115159263542e-02 3.290894644258e-04 2.319199219014e+01
2.432500000000e+02 -2.133330864731e-02 3.299814241290e-04 2.323229556992e+01
2.435000000000e+02 -2.152472286914e-02 3.309341286952e-04 2.327214845351e+01
2.437500000000e+02 -2.172326131442e-02 3.319353627053e-04 2.331150397381e+01
2.440000000000e+02 -2.192631615655e-02 3.329723503768e-04 2.335031672607e+01
2.442500000000e+02 -2.213127624936e-02 3.340319296572e-04 2.338854349025e+01
2.445000000000e+02 -2.233555928854e-02 3.351007471288e-04 2.342614330094e+01
2.447500000000e+02 -2.253664289889e-02 3.361654394267e-04 2.346307759417e+01
2.450000000000e+02 -2.273209353488e-02 3.372128274848e-04 2.349931123606e+01
2.452500000000e+02 -2.291959556036e-02 3.382301101377e-04 2.353481252908e+01
2.455000000000e+02 -2.309697754105e-02 3.392050555148e-04 2.356955406042e+01
2.457500000000e+02 -2.326223613659e-02 3.401261823018e-04 2.360351355278e+01
2.460000000000e+02 -2.341355837114e-02 3.409829259691e-04 2.363667397387e+01
2.462500000000e+02 -2.354933996115e-02 3.417657949435e-04 2.366902472957e+01
2.465000000000e+02 -2.366820110615e-02 3.424664717960e-04 2.370056160183e+01
2.467500000000e+02 -2.376899884972e-02 3.430779904642e-04 2.373128777570e+01
2.470000000000e+02 -2.385083589815e-02 3.435948404996e-04 2.376121356769e+01
2.472500000000e+02 -2.391306657637e-02 3.440129680446e-04 2.379035717274e+01
2.475000000000e+02 -2.395529874202e-02 3.443298295555e-04 2.381874408911e+01
2.477500000000e+02 -2.397739382905e-02 3.445444315328e-04 2.384640750738e+01
2.480000000000e+02 -2.397946212834e-02 3.446573058250e-04 2.387338740212e+01
2.482500000000e+02 -2.396185677617e-02 3.446705251565e-04 2.389973053731e+01
2.485000000000e+02 -2.392516278023e-02 3.445876145395e-04 2.392548923307e+01
2.487500000000e+02 -2.387018616201e-02 3.444134859695e-04 2.395072102798e+01
2.490000000000e+02 -2.379793694061e-02 3.441543523453e-04 2.397548720428e+01
2.492500000000e+02 -2.370961328849e-02 3.438176122319e-04 2.399985214214e+01
2.495000000000e+02 -2.360658154194e-02 3.434116405072e-04 2.402388199934e+01
2.497500000000e+02 -2.349035526622e-02 3.429459250680e-04 2.404764338997e+01
2.500000000000e+02 -2.336257446282e-02 3.424307449435e-04 2.407120264452e+01
2.502500000000e+02 -2.322498095976e-02 3.418769256407e-04 2.409462430163e+01
2.505000000000e+02 -2.307939630952e-02 3.412957227433e-04 2.411797048677e+01
2.507500000000e+02 -2.292769709103e-02 3.406987018524e-04 2.414129990770e+01
2.510000000000e+02 -2.277179066493e-02 3.400975841065e-04 2.416466704464e+01
2.512500000000e+02 -2.261359301315e-02 3.395040735668e-04 2.418812190037e+01
2.515000000000e+02 -2.245500500612e-02 3.389295019368e-04 2.421170955451e+01
2.517500000000e+02 -2.229788999946e-02 3.383848786490e-04 2.423546998375e+01
2.520000000000e+02 -2.214405430640e-02 3.378807145875e-04 2.425943835822e+01
2.522500000000e+02 -2.199522691066e-02 3.374268487472e-04 2.428364525307e+01
2.525000000000e+02 -2.185304141523e-02 3.370323340164e-04 2.430811706035e+01
2.527500000000e+02 -2.171902051958e-02 3.367053242791e-04 2.433287680190e+01
2.530000000000e+02 -2.159456139226e-02 3.364529742100e-04 2.435794480019e+01
2.532500000000e+02 -2.148092347957e-02 3.362814397915e-04 2.438333959871e+01
2.535000000000e+02 -2.137921840247e-02 3.361957830910e-04 2.440907883732e+01
2.537500000000e+02 -2.129040255534e-02 3.361999298711e-04 2.443518030104e+01
2.540000000000e+02 -2.121527139449e-02 3.362966748932e-04 2.446166279034e+01
2.542500000000e+02 -2.115445623797e-02 3.364876965398e-04 2.448854702538e+01
2.545000000000e+02 -2.110842321641e-02 3.367735843165e-04 2.451585641027e+01
2.547500000000e+02 -2.107747436930e-02 3.371538410563e-04 2.454361773783e+01
2.550000000000e+02 -2.106175048069e-02 3.376269903773e-04 2.457186168852e+01
2.552500000000e+02 -2.106123572140e-02 3.381907409986e-04 2.460062319231e+01
2.555000000000e+02 -2.107576401393e-02 3.388419173039e-04 2.462994162608e+01
2.557500000000e+02 -2.110502644433e-02 3.395765680870e-04 2.465986080425e+01
2.560000000000e+02 -2.114858026366e-02 3.403900717120e-04 2.469042881500e+01
2.562500000000e+02 -2.120585842239e-02 3.412772201052e-04 2.472169767134e+01
2.565000000000e+02 -2.127618019026e-02 3.422323750415e-04 2.475372281128e+01
2.567500000000e+02 -2.135876161029e-02 3.432495147531e-04 2.478656243122e+01
2.570000000000e+02 -2.145272714812e-02 3.443223363439e-04 2.482027677667e+01
2.572500000000e+02 -2.155712086228e-02 3.454443381708e-04 2.485492718472e+01
2.575000000000e+02 -2.167091819145e-02 3.466089283500e-04 2.489057518314e+01
2.577500000000e+02 -2.179303751491e-02 3.478095127624e-04 2.492728144474e+01
2.580000000000e+02 -2.192235153610e-02 3.490395683050e-04 2.496510483024e+01
2.582500000000e+02 -2.205769773303e-02 3.502927160630e-04 2.500410116471e+01
2.585000000000e+02 -2.219788985486e-02 3.515628132252e-04 2.504432237454e+01
2.587500000000e+02 -2.234172685892e-02 3.528439990925e-04 2.508581523467e+01
2.590000000000e+02 -2.248800368181e-02 3.541305805704e-04 2.512862060138e+01
2.592500000000e+02 -2.263551891043e-02 3.554172391052e-04 2.517277220037e+01
2.595000000000e+02 -2.278308465084e-02 3.566990172010e-04 2.521829600687e+01
2.597500000000e+02 -2.292953353052e-02 3.579713227077e-04 2.526520910986e+01
2.600000000000e+02 -2.307372647882e-02 3.592299160115e-04 2.531351928069e+01
2.602500000000e+02 -2.321455879055e-02 3.604708809075e-04 2.536322398524e+01
2.605000000000e+02 -2.335096693074e-02 3.616905908293e-04 2.541430989259e+01
2.607500000000e+02 -2.348193465065e-02 3.628856308615e-04 2.546675249904e+01
2.610000000000e+02 -2.360649726940e-02 3.640529895949e-04 2.552051560274e+01
2.612500000000e+02 -2.372374595472e-02 3.651898998694e-04 2.557555078575e+01
2.615000000000e+02 -2.383283228720e-02 3.662936054623e-04 2.563179765581e+01
2.617500000000e+02 -2.393297252216e-02 3.673614726229e-04 2.568918321769e+01
2.620000000000e+02 -2.402345006251e-02 3.683910014705e-04 2.574762245330e+01
2.622500000000e+02 -2.410361946218e-02 3.693797764357e-04 2.580701789049e+01
2.625000000000e+02 -2.417290905872e-02 3.703254349428e-04 2.586726049832e+01
2.627500000000e+02 -2.423082547016e-02 3.712256593181e-04 2.592822947849e+01
2.630000000000e+02 -2.427695715889e-02 3.720781628674e-04 2.598979346715e+01
2.632500000000e+02 -2.431098081219e-02 3.728806925501e-04 2.605181059228e+01
2.635000000000e+02 -2.433266635402e-02 3.736310898674e-04 2.611412997400e+01
2.637500000000e+02 -2.434188518161e-02 3.743273151061e-04 2.617659205079e+01
2.640000000000e+02 -2.433861729738e-02 3.749674973668e-04 2.623903034436e+01
2.642500000000e+02 -2.432296097844e-02 3.755499906894e-04 2.630127213011e+01
2.645000000000e+02 -2.429514068828e-02 3.760734420557e-04 2.636314004006e+01
2.647500000000e+02 -2.425551458177e-02 3.765368593150e-04 2.642445373197e+01
2.650000000000e+02 -2.420458236018e-02 3.769396799152e-04 2.648503088907e+01
2.652500000000e+02 -2.414298951721e-02 3.772818410189e-04 2.654468942958e+01
2.655000000000e+02 -2.407153125656e-02 3.775638392991e-04 2.660324862709e+01
2.657500000000e+02 -2.399115311288e-02 3.777867867818e-04 2.666053102865e+01
2.660000000000e+02 -2.390294957309e-02 3.779524553312e-04 2.671636432045e+01
2.662500000000e+02 -2.380815976964e-02 3.780632777115e-04 2.677058259644e+01
2.665000000000e+02 -2.370816019990e-02 3.781223259657e-04 2.682302818992e+01
2.667500000000e+02 -2.360445419815e-02 3.781335746033e-04 2.687355339693e+01
2.670000000000e+02 -2.349865769999e-02 3.781016246356e-04 2.692202158288e+01
2.672500000000e+02 -2.339248297696e-02 3.780317121947e-04 2.696830871006e+01
2.675000000000e+02 -2.328771946526e-02 3.779297185569e-04 2.701230467113e+01
2.677500000000e+02 -2.318620998675e-02 3.778019835161e-04 2.705391400551e+01
2.680000000000e+02 -2.308982624098e-02 3.776552179341e-04 2.709305688378e+01
2.682500000000e+02 -2.300044147771e-02 3.774965333855e-04 2.712966984107e+01
2.685000000000e+02 -2.291989881706e-02 3.773332715023e-04 2.716370589136e+01
2.687500000000e+02 -2.284998136340e-02 3.771728687535e-04 2.719513483876e+01
2.690000000000e+02 -2.279238009499e-02 3.770227193210e-04 2.722394309553e+01
2.692500000000e+02 -2.274866432324e-02 3.768900406157e-04 2.725013347084e+01
2.695000000000e+02 -2.272024899893e-02 3.767817139066e-04 2.727372437174e+01
2.697500000000e+02 -2.270836799078e-02 3.767042171709e-04 2.729474915005e+01
2.700000000000e+02 -2.271404726581e-02 3.766634491464e-04 2.731325503362e+01
2.702500000000e+02 -2.273808457813e-02 3.766646204145e-04 2.732930209487e+01
2.705000000000e+02 -2.278102896999e-02 3.767121553258e-04 2.734296174275e+01
2.707500000000e+02 -2.284316972159e-02 3.768096211923e-04 2.735431545406e+01
2.710000000000e+02 -2.292452852662e-02 3.769596680358e-04 2.736345322334e+01
2.712500000000e+02 -2.302485990410e-02 3.771639892974e-04 2.737047218827e+01
2.715000000000e+02 -2.314365319727e-02 3.774232922471e-04 2.737547492743e+01
2.717500000000e+02 -2.328014501251e-02 3.777373095067e-04 2.737856810998e+01
2.720000000000e+02 -2.343333475161e-02 3.781048540356e-04 2.737986105437e+01
2.722500000000e+02 -2.360200594975e-02 3.785238265897e-04 2.737946435369e+01
2.725000000000e+02 -2.378475301999e-02 3.789912684585e-04 2.737748879804e+01
2.727500000000e+02 -2.398000912727e-02 3.795034398549e-04 2.737404403546e+01
2.730000000000e+02 -2.418607907523e-02 3.800559074596e-04 2.736923769044e+01
2.732500000000e+02 -2.440117371915e-02 3.806436470219e-04 2.736317461413e+01
2.735000000000e+02 -2.462344289576e-02 3.812610947790e-04 2.735595586072e+01
2.737500000000e+02 -2.485101038649e-02 3.819022734374e-04 2.734767839517e+01
2.740000000000e+02 -2.508200627294e-02 3.825608777431e-04 2.733843422647e+01
2.742500000000e+02 -2.531459689096e-02 3.832303872859e-04 2.732831035421e+01
2.745000000000e+02 -2.554701181261e-02 3.839041342972e-04 2.731738805649e+01
2.747500000000e+02 -2.577756729731e-02 3.845753946238e-04 2.730574301808e+01
2.750000000000e+02 -2.600468575806e-02 3.852374437076e-04 2.729344473226e+01
2.752500000000e+02 -2.622691001876e-02 3.858836271097e-04 2.728055675740e+01
2.755000000000e+02 -2.644291367300e-02 3.865074359571e-04 2.726713623793e+01
2.757500000000e+02 -2.665150557067e-02 3.871025542521e-04 2.725323397358e+01
2.760000000000e+02 -2.685162964510e-02 3.876629039645e-04 2.723889448369e+01
2.762500000000e+02 -2.704236156355e-02 3.881826846415e-04 2.722415586635e+01
2.765000000000e+02 -2.722290292880e-02 3.886564106550e-04 2.720904959959e+01
2.767500000000e+02 -2.739256943018e-02 3.890789102746e-04 2.719360098487e+01
2.770000000000e+02 -2.755078189913e-02 3.894454458154e-04 2.717782868869e+01
2.772500000000e+02 -2.769704997352e-02 3.897517127882e-04 2.716174533064e+01
2.775000000000e+02 -2.783096141889e-02 3.899938176308e-04 2.714535706442e+01
2.777500000000e+02 -2.795216542530e-02 3.901683225110e-04 2.712866425770e+01
2.780000000000e+02 -2.806036556715e-02 3.902722940019e-04 2.711166114979e+01
2.782500000000e+02 -2.815530790834e-02 3.903033226220e-04 2.709433662788e+01
2.785000000000e+02 -2.823678030543e-02 3.902595520464e-04 2.707667397429e+01
2.787500000000e+02 -2.830460637004e-02 3.901396956100e-04 2.705865174253e+01
2.790000000000e+02 -2.835865027042e-02 3.899430663638e-04 2.704024360303e+01
2.792500000000e+02 -2.839881457253e-02 3.896695792259e-04 2.702141931173e+01
2.795000000000e+02 -2.842504840892e-02 3.893198030178e-04 2.700214470254e+01
2.797500000000e+02 -2.843735089924e-02 3.888949216772e-04 2.698238239310e+01
2.800000000000e+02 -2.843577596031e-02 3.883967349649e-04 2.696209251243e+01
2.802500000000e+02 -2.842044218132e-02 3.878276222200e-04 2.694123278014e+01
2.805000000000e+02 -2.839153610984e-02 3.871905147053e-04 2.691975959276e+01
2.807500000000e+02 -2.834932387791e-02 3.864888619264e-04 2.689762812761e+01
2.810000000000e+02 -2.829415689252e-02 3.857265798866e-04 2.687479309644e+01
2.812500000000e+02 -2.822647785424e-02 3.849079647413e-04 2.685120946897e+01
2.815000000000e+02 -2.814682992884e-02 3.840376272907e-04 2.682683261700e+01
2.817500000000e+02 -2.805586125636e-02 3.831204090205e-04 2.680161900716e+01
2.820000000000e+02 -2.795432880599e-02 3.821612918528e-04 2.677552683535e+01
2.822500000000e+02 -2.784310429560e-02 3.811653264831e-04 2.674851609433e+01
2.825000000000e+02 -2.772317562656e-02 3.801375474470e-04 2.672054915823e+01
2.827500000000e+02 -2.759564808356e-02 3.790828986299e-04 2.669159129940e+01
2.830000000000e+02 -2.746174591853e-02 3.780061788679e-04 2.666161066166e+01
2.832500000000e+02 -2.732281071535e-02 3.769119865446e-04 2.663057877015e+01
2.835000000000e+02 -2.718029971731e-02 3.758046871327e-04 2.659847066333e+01
2.837500000000e+02 -2.703578292370e-02 3.746883920429e-04 2.656526533461e+01
2.840000000000e+02 -2.689093856974e-02 3.735669318734e-04 2.653094557770e+01
2.842500000000e+02 -2.674754722853e-02 3.724438831101e-04 2.649549831934e+01
2.845000000000e+02 -2.660748602560e-02 3.713227125161e-04 2.645891494599e+01
2.847500000000e+02 -2.647271836708e-02 3.702066069400e-04 2.642119108095e+01
2.850000000000e+02 -2.634528387673e-02 3.690986889240e-04 2.638232693455e+01
2.852500000000e+02 -2.622728450521e-02 3.680018658639e-04 2.634232729140e+01
2.855000000000e+02 -2.612087046402e-02 3.669189633072e-04 2.630120185302e+01
2.857500000000e+02 -2.602821979380e-02 3.658528399540e-04 2.625896494913e+01
2.860000000000e+02 -2.595151915321e-02 3.648064498515e-04 2.621563585381e+01
2.862500000000e+02 -2.589293980935e-02 3.637828743938e-04 2.617123877347e+01
2.865000000000e+02 -2.585461082421e-02 3.627852803819e-04 2.612580287821e+01
2.867500000000e+02 -2.583858946357e-02 3.618170128862e-04 2.607936223481e+01
2.870000000000e+02 -2.584683148762e-02 3.608815684950e-04 2.603195605027e+01
2.872500000000e+02 -2.588115313314e-02 3.599825913309e-04 2.598362819340e+01
2.875000000000e+02 -2.594319838748e-02 3.591238802200e-04 2.593442736075e+01
2.877500000000e+02 -2.603440189089e-02 3.583093695062e-04 2.588440676489e+01
2.880000000000e+02 -2.615595688462e-02 3.575431490989e-04 2.583362420946e+01
2.882500000000e+02 -2.630877493318e-02 3.568293560920e-04 2.578214131718e+01
2.885000000000e+02 -2.649346132026e-02 3.561720179581e-04 2.573002376103e+01
2.887500000000e+02 -2.671028015383e-02 3.555751638719e-04 2.567734029886e+01
2.890000000000e+02 -2.695913921467e-02 3.550427671897e-04 2.562416288428e+01
2.892500000000e+02 -2.723956689104e-02 3.545786233754e-04 2.557056565491e+01
2.895000000000e+02 -2.755070477001e-02 3.541862889644e-04 2.551662458186e+01
2.897500000000e+02 -2.789130802700e-02 3.538690194750e-04 2.546241704928e+01
2.900000000000e+02 -2.825974562476e-02 3.536296621135e-04 2.540802074138e+01
2.902500000000e+02 -2.865402072965e-02 3.534706083688e-04 2.535351347346e+01
2.905000000000e+02 -2.907178816176e-02 3.533936814376e-04 2.529897200708e+01
2.907500000000e+02 -2.951039012770e-02 3.534000780521e-04 2.524447181199e+01
2.910000000000e+02 -2.996689003705e-02 3.534902590928e-04 2.519008593357e+01
2.912500000000e+02 -3.043812083529e-02 3.536638910514e-04 2.513588473657e+01
2.915000000000e+02 -3.092073230192e-02 3.539197397889e-04 2.508193488197e+01
2.917500000000e+02 -3.141124826289e-02 3.542556123773e-04 2.502829909197e+01
2.920000000000e+02 -3.190612248319e-02 3.546683029021e-04 2.497503528661e+01
2.922500000000e+02 -3.240179857492e-02 3.551535447085e-04 2.492219641472e+01
2.925000000000e+02 -3.289476722168e-02 3.557059258944e-04 2.486982978657e+01
2.927500000000e+02 -3.338162172907e-02 3.563188754544e-04 2.481797700244e+01
2.930000000000e+02 -3.385911026065e-02 3.569846693953e-04 2.476667351182e+01
2.932500000000e+02 -3.432418155440e-02 3.576944369338e-04 2.471594865114e+01
2.935000000000e+02 -3.477402763884e-02 3.584382137220e-04 2.466582544174e+01
2.937500000000e+02 -3.520611502062e-02 3.592049918934e-04 2.461632074905e+01
2.940000000000e+02 -3.561821485840e-02 3.599828321265e-04 2.456744531308e+01
2.942500000000e+02 -3.600841826443e-02 3.607589671203e-04 2.451920400993e+01
2.945000000000e+02 -3.637515249640e-02 3.615199763130e-04 2.447159610307e+01
2.947500000000e+02 -3.671718484089e-02 3.622519636359e-04 2.442461561839e+01
2.950000000000e+02 -3.703361928194e-02 3.629407562848e-04 2.437825172912e+01
2.952500000000e+02 -3.732389603249e-02 3.635721753889e-04 2.433248927392e+01
2.955000000000e+02 -3.758777353932e-02 3.641322586166e-04 2.428730920397e+01
2.957500000000e+02 -3.782531975673e-02 3.646075727362e-04 2.424268921636e+01
2.960000000000e+02 -3.803689128020e-02 3.649854886528e-04 2.419860431226e+01
2.962500000000e+02 -3.822310938796e-02 3.652544556315e-04 2.415502731163e+01
2.965000000000e+02 -3.838484345177e-02 3.654043220554e-04 2.411192959573e+01
2.967500000000e+02 -3.852318409418e-02 3.654265715250e-04 2.406928165414e+01
2.970000000000e+02 -3.863941554572e-02 3.653145904492e-04 2.402705355616e+01
2.972500000000e+02 -3.873499689475e-02 3.650639693482e-04 2.398521571323e+01
2.975000000000e+02 -3.881153376631e-02 3.646725857180e-04 2.394373931945e+01
2.977500000000e+02 -3.887075085313e-02 3.641407873114e-04 2.390259671861e+01
2.980000000000e+02 -3.891447318112e-02 3.634714859054e-04 2.386176208857e+01
2.982500000000e+02 -3.894459819350e-02 3.626701971663e-04 2.382121168201e+01
2.985000000000e+02 -3.896307395989e-02 3.617449306939e-04 2.378092426713e+01
2.987500000000e+02 -3.897187315009e-02 3.607061713486e-04 2.374088122598e+01
2.990000000000e+02 -3.897297534044e-02 3.595666681409e-04 2.370106708362e+01
2.992500000000e+02 -3.896834257416e-02 3.583413637817e-04 2.366146951322e+01
2.995000000000e+02 -3.895990007227e-02 3.570471913432e-04 2.362207958407e+01
2.997500000000e+02 -3.894951606388e-02 3.557025616307e-04 2.358289164921e+01
3.000000000000e+02 -3.893898699423e-02 3.543271006890e-04 2.354390372322e+01
3.002500000000e+02 -3.893002085383e-02 3.529413047756e-04 2.350511730309e+01
3.005000000000e+02 -3.892422536897e-02 3.515662373693e-04 2.346653747523e+01
3.007500000000e+02 -3.892309924495e-02 3.502228582947e-04 2.342817266371e+01
3.010000000000e+02 -3.892802613885e-02 3.489318430989e-04 2.339003491442e+01
3.012500000000e+02 -3.894027298486e-02 3.477132216446e-04 2.335213960348e+01
3.015000000000e+02 -3.896099356345e-02 3.465859789276e-04 2.331450540255e+01
3.017500000000e+02 -3.899123535729e-02 3.455677190116e-04 2.327715423513e+01
3.020000000000e+02 -3.903195613516e-02 3.446743755589e-04 2.324011090844e+01
3.022500000000e+02 -3.908403743849e-02 3.439199783987e-04 2.320340332581e+01
3.025000000000e+02 -3.914830904169e-02 3.433164603446e-04 2.316706212976e+01
3.027500000000e+02 -3.922558084222e-02 3.428735358842e-04 2.313112034301e+01
3.030000000000e+02 -3.931666604207e-02 3.425985969724e-04 2.309561347997e+01
3.032500000000e+02 -3.942241730577e-02 3.424966900329e-04 2.306057912611e+01
3.035000000000e+02 -3.954376499656e-02 3.425705121007e-04 2.302605645943e+01
3.037500000000e+02 -3.968173996096e-02 3.428204394784e-04 2.299208634070e+01
3.040000000000e+02 -3.983751645775e-02 3.432447007766e-04 2.295871046928e+01
3.042500000000e+02 -4.001242755289e-02 3.438394796115e-04 2.292597141290e+01
3.045000000000e+02 -4.020799025739e-02 3.445990866110e-04 2.289391200426e+01
3.047500000000e+02 -4.042592294475e-02 3.455161490713e-04 2.286257468136e+01
3.050000000000e+02 -4.066813699264e-02 3.465818014748e-04 2.283200147720e+01
3.052500000000e+02 -4.093674252965e-02 3.477859321241e-04 2.280223299751e+01
3.055000000000e+02 -4.123401608759e-02 3.491173813616e-04 2.277330848438e+01
3.057500000000e+02 -4.156238167668e-02 3.505641663079e-04 2.274526476417e+01
3.060000000000e+02 -4.192435491280e-02 3.521136496612e-04 2.271813635768e+01
3.062500000000e+02 -4.232249893777e-02 3.537527657167e-04 2.269195445745e+01
3.065000000000e+02 -4.275934706599e-02 3.554681931425e-04 2.266674710687e+01
3.067500000000e+02 -4.323733692924e-02 3.572465380796e-04 2.264253824655e+01
3.070000000000e+02 -4.375871767535e-02 3.590744845487e-04 2.261934800696e+01
3.072500000000e+02 -4.432546906696e-02 3.609389423205e-04 2.259719184995e+01
3.075000000000e+02 -4.493920256879e-02 3.628271791475e-04 2.257608099619e+01
3.077500000000e+02 -4.560107500856e-02 3.647269156130e-04 2.255602168603e+01
3.080000000000e+02 -4.631169453301e-02 3.666264238967e-04 2.253701576083e+01
3.082500000000e+02 -4.707103938686e-02 3.685147258455e-04 2.251906003694e+01
3.085000000000e+02 -4.787838025027e-02 3.703816120337e-04 2.250214703453e+01
3.087500000000e+02 -4.873221445272e-02 3.722176251579e-04 2.248626447122e+01
3.090000000000e+02 -4.963021434427e-02 3.740141735568e-04 2.247139603278e+01
3.092500000000e+02 -5.056918916290e-02 3.757637099599e-04 2.245752137861e+01
3.095000000000e+02 -5.154506044033e-02 3.774595959370e-04 2.244461617675e+01
3.097500000000e+02 -5.255286312966e-02 3.790961574870e-04 2.243265301521e+01
3.100000000000e+02 -5.358675253832e-02 3.806686707139e-04 2.242160108633e+01
3.102500000000e+02 -5.464004382620e-02 3.821733619852e-04 2.241142714178e+01
3.105000000000e+02 -5.570526055163e-02 3.836072589367e-04 2.240209561765e+01
3.107500000000e+02 -5.677419822216e-02 3.849683676511e-04 2.239356877387e+01
3.110000000000e+02 -5.783801901061e-02 3.862554362580e-04 2.238580757081e+01
3.112500000000e+02 -5.888734834736e-02 3.874678354195e-04 2.237877178606e+01
3.115000000000e+02 -5.991238339817e-02 3.886054363728e-04 2.237242012325e+01
3.117500000000e+02 -6.090303115017e-02 3.896685150243e-04 2.236671103758e+01
3.120000000000e+02 -6.184903984850e-02 3.906575933007e-04 2.236160278393e+01
3.122500000000e+02 -6.274013788512e-02 3.915733029625e-04 2.235705345212e+01
3.125000000000e+02 -6.356619647341e-02 3.924162017679e-04 2.235302169051e+01
3.127500000000e+02 -6.431737816097e-02 3.931866456131e-04 2.234946666639e+01
3.130000000000e+02 -6.498428687386e-02 3.938846801685e-04 2.234634798099e+01
3.132500000000e+02 -6.555813581945e-02 3.945098897153e-04 2.234362629558e+01
3.135000000000e+02 -6.603089412317e-02 3.950612693913e-04 2.234126317091e+01
3.137500000000e+02 -6.639543155393e-02 3.955371575798e-04 2.233922088750e+01
3.140000000000e+02 -6.664567124177e-02 3.959352260659e-04 2.233746296219e+01
3.142500000000e+02 -6.677671808672e-02 3.962524568781e-04 2.233595383154e+01
3.145000000000e+02 -6.678498580469e-02 3.964851517774e-04 2.233465899458e+01
3.147500000000e+02 -6.666830687496e-02 3.966290207410e-04 2.233354465736e+01
3.150000000000e+02 -6.642603770141e-02 3.966792633990e-04 2.233257817889e+01
3.152500000000e+02 -6.605913939474e-02 3.966307344424e-04 2.233172771201e+01
3.155000000000e+02 -6.557024512431e-02 3.964781538271e-04 2.233096223108e+01
3.157500000000e+02 -6.496370859229e-02 3.962163102226e-04 2.233025158901e+01
3.160000000000e+02 -6.424563090803e-02 3.958402725161e-04 2.232956613439e+01
3.162500000000e+02 -6.342386521962e-02 3.953456650137e-04 2.232887722496e+01
3.165000000000e+02 -6.250799599472e-02 3.947289034033e-04 2.232815687309e+01
3.167500000000e+02 -6.150929385367e-02 3.939874528653e-04 2.232737785000e+01
3.170000000000e+02 -6.044064086783e-02 3.931202396991e-04 2.232651380739e+01
3.172500000000e+02 -5.931643624011e-02 3.921278025512e-04 2.232553894093e+01
3.175000000000e+02 -5.815245945436e-02 3.910124910221e-04 2.232442861433e+01
3.177500000000e+02 -5.696571563014e-02 3.897788194937e-04 2.232315913959e+01
3.180000000000e+02 -5.577425955804e-02 3.884335305969e-04 2.232170758002e+01
3.182500000000e+02 -5.459696892940e-02 3.869856667027e-04 2.232005238637e+01
3.185000000000e+02 -5.345331289318e-02 3.854467560567e-04 2.231817322592e+01
3.187500000000e+02 -5.236310243244e-02 3.838308223004e-04 2.231605077500e+01
3.190000000000e+02 -5.134618817159e-02 3.821543198494e-04 2.231366750397e+01
3.192500000000e+02 -5.042219285638e-02 3.804360834763e-04 2.231100700258e+01
3.195000000000e+02 -4.961018308810e-02 3.786971663710e-04 2.230805477725e+01
3.197500000000e+02 -4.892837111702e-02 3.769604647512e-04 2.230479807892e+01
3.200000000000e+02 -4.839382113041e-02 3.752504789167e-04 2.230122572214e+01
3.202500000000e+02 -4.802212325275e-02 3.735931092851e-04 2.229732892175e+01
3.205000000000e+02 -4.782713915291e-02 3.720152900311e-04 2.229310063929e+01
3.207500000000e+02 -4.782070416531e-02 3.705445268620e-04 2.228853655137e+01
3.210000000000e+02 -4.801241598961e-02 3.692084799138e-04 2.228363440826e+01
3.212500000000e+02 -4.840938992250e-02 3.680344747860e-04 2.227839503510e+01
3.215000000000e+02 -4.901610853454e-02 3.670490528801e-04 2.227282171594e+01
3.217500000000e+02 -4.983424844351e-02 3.662774681121e-04 2.226692123257e+01
3.220000000000e+02 -5.086260672115e-02 3.657432673546e-04 2.226070324164e+01
3.222500000000e+02 -5.209701448197e-02 3.654677663456e-04 2.225418133716e+01
3.225000000000e+02 -5.353034763061e-02 3.654696818976e-04 2.224737244120e+01
3.227500000000e+02 -5.515253836571e-02 3.657646229183e-04 2.224029784185e+01
3.230000000000e+02 -5.695067269027e-02 3.663648016851e-04 2.223298258350e+01
3.232500000000e+02 -5.890910113959e-02 3.672787053138e-04 2.222545647081e+01
3.235000000000e+02 -6.100962087513e-02 3.685107845565e-04 2.221775342204e+01
3.237500000000e+02 -6.323168048144e-02 3.700612927452e-04 2.220991241575e+01
3.240000000000e+02 -6.555263512003e-02 3.719262073325e-04 2.220197679600e+01
3.242500000000e+02 -6.794803336748e-02 3.740970341990e-04 2.219399503481e+01
3.245000000000e+02 -7.039193844546e-02 3.765607780976e-04 2.218602045215e+01
3.247500000000e+02 -7.285726602335e-02 3.792999172785e-04 2.217811090747e+01
3.250000000000e+02 -7.531616386442e-02 3.822926571855e-04 2.217032939021e+01
3.252500000000e+02 -7.774037392830e-02 3.855131009602e-04 2.216274313271e+01
3.255000000000e+02 -8.010163987073e-02 3.889314553134e-04 2.215542406662e+01
3.257500000000e+02 -8.237209051917e-02 3.925143481878e-04 2.214844828541e+01
3.260000000000e+02 -8.452460943046e-02 3.962252417881e-04 2.214189547789e+01
3.262500000000e+02 -8.653323403064e-02 4.000248060610e-04 2.213584906129e+01
3.265000000000e+02 -8.837349954787e-02 4.038713313268e-04 2.213039546567e+01
3.267500000000e+02 -9.002275454566e-02 4.077213688694e-04 2.212562341208e+01
3.270000000000e+02 -9.146049790843e-02 4.115301567638e-04 2.212162380820e+01
3.272500000000e+02 -9.266863635996e-02 4.152521715017e-04 2.211848888088e+01
3.275000000000e+02 -9.363170559364e-02 4.188417368686e-04 2.211631131688e+01
3.277500000000e+02 -9.433710363622e-02 4.222534709367e-04 2.211518396725e+01
3.280000000000e+02 -9.477523313000e-02 4.254429563786e-04 2.211519888768e+01
3.282500000000e+02 -9.493960565459e-02 4.283672006229e-04 2.211644639426e+01
3.285000000000e+02 -9.482695065579e-02 4.309855570431e-04 2.211901467050e+01
3.287500000000e+02 -9.443723543889e-02 4.332600746159e-04 2.212298879731e+01
3.290000000000e+02 -9.377365163275e-02 4.351558368165e-04 2.212844984063e+01
3.292500000000e+02 -9.284260005520e-02 4.366416003004e-04 2.213547445900e+01
3.295000000000e+02 -9.165359898971e-02 4.376903679380e-04 2.214413400338e+01
3.297500000000e+02 -9.021917962479e-02 4.382796117851e-04 2.215449398665e+01
3.300000000000e+02 -8.855474030985e-02 4.383916183803e-04 2.216661333560e+01
3.302500000000e+02 -8.667839097187e-02 4.380141093114e-04 2.218054419892e+01
3.305000000000e+02 -8.461075101968e-02 4.371404148902e-04 2.219633134838e+01
3.307500000000e+02 -8.237473889939e-02 4.357696805881e-04 2.221401192589e+01
3.310000000000e+02 -7.999533590511e-02 4.339070772893e-04 2.223361527159e+01
3.312500000000e+02 -7.749934168649e-02 4.315637612629e-04 2.225516263797e+01
3.315000000000e+02 -7.491510224017e-02 4.287569489209e-04 2.227866742181e+01
3.317500000000e+02 -7.227223698290e-02 4.255098868494e-04 2.230413506202e+01
3.320000000000e+02 -6.960134747022e-02 4.218517056704e-04 2.233156328044e+01
3.322500000000e+02 -6.693373955948e-02 4.178171661716e-04 2.236094216291e+01
3.325000000000e+02 -6.430109696079e-02 4.134463592801e-04 2.239225469229e+01
3.327500000000e+02 -6.173518324781e-02 4.087842995990e-04 2.242547699351e+01
3.330000000000e+02 -5.926755162601e-02 4.038804804919e-04 2.246057865132e+01
3.332500000000e+02 -5.692919350658e-02 3.987883140182e-04 2.249752336343e+01
3.335000000000e+02 -5.475023683701e-02 3.935645331879e-04 2.253626931210e+01
3.337500000000e+02 -5.275965395694e-02 3.882685783923e-04 2.257676956494e+01
3.340000000000e+02 -5.098489218355e-02 3.829618394900e-04 2.261897279228e+01
3.342500000000e+02 -4.945162366735e-02 3.777070461630e-04 2.266282351465e+01
3.345000000000e+02 -4.818338180415e-02 3.725673847935e-04 2.270826280309e+01
3.347500000000e+02 -4.720128282197e-02 3.676057837263e-04 2.275522865604e+01
3.350000000000e+02 -4.652375317799e-02 3.628842670066e-04 2.280365637703e+01
3.352500000000e+02 -4.616618514636e-02 3.584631167448e-04 2.285347920099e+01
3.355000000000e+02 -4.614072389171e-02 3.544002853642e-04 2.290462849948e+01
3.357500000000e+02 -4.645594459937e-02 3.507505536934e-04 2.295703438504e+01
3.360000000000e+02 -4.711667293957e-02 3.475649646395e-04 2.301062589324e+01
3.362500000000e+02 -4.812372370003e-02 3.448900971524e-04 2.306533155128e+01
3.365000000000e+02 -4.947377957037e-02 3.427677182628e-04 2.312107954100e+01
3.367500000000e+02 -5.115922610326e-02 3.412340196110e-04 2.317779823412e+01
3.370000000000e+02 -5.316812416159e-02 3.403193729372e-04 2.323541635278e+01
3.372500000000e+02 -5.548417310426e-02 3.400478085093e-04 2.329386346950e+01
3.375000000000e+02 -5.808679807301e-02 3.404368051155e-04 2.335307015993e+01
3.377500000000e+02 -6.095126655277e-02 3.414970582802e-04 2.341296846570e+01
3.380000000000e+02 -6.404889697608e-02 3.432324036120e-04 2.347349202271e+01
3.382500000000e+02 -6.734733237498e-02 3.456396727073e-04 2.353457646504e+01
3.385000000000e+02 -7.081086972493e-02 3.487087491281e-04 2.359615951267e+01
3.387500000000e+02 -7.440088012761e-02 3.524225871198e-04 2.365818128724e+01
3.390000000000e+02 -7.807624131547e-02 3.567573363938e-04 2.372058432536e+01
3.392500000000e+02 -8.179387786654e-02 3.616826296063e-04 2.378331377116e+01
3.395000000000e+02 -8.550930654502e-02 3.671617340998e-04 2.384631735597e+01
3.397500000000e+02 -8.917719645493e-02 3.731517931594e-04 2.390954531924e+01
3.400000000000e+02 -9.275203679601e-02 3.796042485040e-04 2.397295039671e+01
3.402500000000e+02 -9.618869503835e-02 3.864650898696e-04 2.403648754166e+01
3.405000000000e+02 -9.944310668358e-02 3.936754500424e-04 2.410011377788e+01
3.407500000000e+02 -1.024728692690e-01 4.011719520580e-04 2.416378785307e+01
3.410000000000e+02 -1.052378094005e-01 4.088870798199e-04 2.422746984955e+01
3.412500000000e+02 -1.077006285269e-01 4.167498613337e-04 2.429112087031e+01
3.415000000000e+02 -1.098273533930e-01 4.246861986460e-04 2.435470250002e+01
3.417500000000e+02 -1.115878987136e-01 4.326196618239e-04 2.441817643683e+01
3.420000000000e+02 -1.129564616910e-01 4.404720464389e-04 2.448150398527e+01
3.422500000000e+02 -1.139119214106e-01 4.481640675919e-04 2.454464562514e+01
3.425000000000e+02 -1.144381179264e-01 4.556159090556e-04 2.460756052707e+01
3.427500000000e+02 -1.145241604438e-01 4.627480234176e-04 2.467020625593e+01
3.430000000000e+02 -1.141645823721e-01 4.694820312414e-04 2.473253839245e+01
3.432500000000e+02 -1.133594376027e-01 4.757414099619e-04 2.479451021831e+01
3.435000000000e+02 -1.121143915159e-01 4.814523932255e-04 2.485607262847e+01
3.437500000000e+02 -1.104406743217e-01 4.865447531616e-04 2.491717397956e+01
3.440000000000e+02 -1.083549814196e-01 4.909526187908e-04 2.497776003416e+01
3.442500000000e+02 -1.058793463368e-01 4.946156463520e-04 2.503777415025e+01
3.445000000000e+02 -1.030408991827e-01 4.974796718666e-04 2.509715742381e+01
3.447500000000e+02 -9.987158681648e-02 4.994975212261e-04 2.515584891393e+01
3.450000000000e+02 -9.640783193770e-02 5.006300777425e-04 2.521378613387e+01
3.452500000000e+02 -9.269012539378e-02 5.008469755459e-04 2.527090543688e+01
3.455000000000e+02 -8.876256202634e-02 5.001272728887e-04 2.532714259458e+01
3.457500000000e+02 -8.467234443834e-02 4.984601570603e-04 2.538243332316e+01
3.460000000000e+02 -8.046920137811e-02 4.958454598001e-04 2.543671405412e+01
3.462500000000e+02 -7.620479759965e-02 4.922940361989e-04 2.548992254842e+01
3.465000000000e+02 -7.193208643676e-02 4.878279757270e-04 2.554199863180e+01
3.467500000000e+02 -6.770462126539e-02 4.824808055857e-04 2.559288492720e+01
3.470000000000e+02 -6.357587555416e-02 4.762974938133e-04 2.564252750220e+01
3.472500000000e+02 -5.959846618265e-02 4.693341468142e-04 2.569087663966e+01
3.475000000000e+02 -5.582343022225e-02 4.616576691069e-04 2.573788742192e+01
3.477500000000e+02 -5.229950930804e-02 4.533452766980e-04 2.578352027379e+01
3.480000000000e+02 -4.907237153464e-02 4.444836661098e-04 2.582774154097e+01
3.482500000000e+02 -4.618393451384e-02 4.351681902955e-04 2.587052387048e+01
3.485000000000e+02 -4.367173285360e-02 4.255019216296e-04 2.591184651835e+01
3.487500000000e+02 -4.156825529721e-02 4.155943418132e-04 2.595169564257e+01
3.490000000000e+02 -3.990047628435e-02 4.055602765595e-04 2.599006437765e+01
3.492500000000e+02 -3.868934602419e-02 3.955183821052e-04 2.602695291638e+01
3.495000000000e+02 -3.794945354037e-02 3.855897983541e-04 2.606236842704e+01
3.497500000000e+02 -3.768878025084e-02 3.758967270272e-04 2.609632490008e+01
3.500000000000e+02 -3.790848975067e-02 3.665607440798e-04 2.612884293140e+01
3.502500000000e+02 -3.860291759143e-02 3.577014392169e-04 2.615994940984e+01
3.505000000000e+02 -3.975957012265e-02 3.494346868895e-04 2.618967715296e+01
3.507500000000e+02 -4.135930904515e-02 3.418712649343e-04 2.621806450562e+01
3.510000000000e+02 -4.337656496909e-02 3.351152024991e-04 2.624515487535e+01
3.512500000000e+02 -4.577970445194e-02 3.292624586460e-04 2.627099628892e+01
3.515000000000e+02 -4.853144747558e-02 3.243994422103e-04 2.629564087919e+01
3.517500000000e+02 -5.158939717971e-02 3.206018211629e-04 2.631914444272e+01
3.520000000000e+02 -5.490663986082e-02 3.179332905908e-04 2.634156591510e+01
3.522500000000e+02 -5.843241410773e-02 3.164445767602e-04 2.636296696999e+01
3.525000000000e+02 -6.211286218739e-02 3.161725737741e-04 2.638341150698e+01
3.527500000000e+02 -6.589180111067e-02 3.171396114640e-04 2.640296530599e+01
3.530000000000e+02 -6.971158977374e-02 3.193529027716e-04 2.642169554819e+01
3.532500000000e+02 -7.351395589477e-02 3.228041443688e-04 2.643967052375e+01
3.535000000000e+02 -7.724092698292e-02 3.274694195601e-04 2.645695917757e+01
3.537500000000e+02 -8.083566770336e-02 3.333091402747e-04 2.647363087070e+01
3.540000000000e+02 -8.424340712833e-02 3.402683649529e-04 2.648975494477e+01
3.542500000000e+02 -8.741227449075e-02 3.482772058940e-04 2.650540043164e+01
3.545000000000e+02 -9.029408330484e-02 3.572513920983e-04 2.652063576800e+01
3.547500000000e+02 -9.284515890013e-02 3.670932500905e-04 2.653552833797e+01
3.550000000000e+02 -9.502695108981e-02 3.776925049020e-04 2.655014425167e+01
3.552500000000e+02 -9.680671526170e-02 3.889277542741e-04 2.656454784317e+01
3.555000000000e+02 -9.815799756006e-02 4.006678135758e-04 2.657880133062e+01
3.557500000000e+02 -9.906101312624e-02 4.127729823318e-04 2.659296446172e+01
3.560000000000e+02 -9.950301743141e-02 4.250970572749e-04 2.660709393060e+01
3.562500000000e+02 -9.947840323470e-02 4.374886334876e-04 2.662124311151e+01
3.565000000000e+02 -9.898882780182e-02 4.497933374919e-04 2.663546143907e+01
3.567500000000e+02 -9.804311239970e-02 4.618557491250e-04 2.664979401885e+01
3.570000000000e+02 -9.665702688970e-02 4.735212778093e-04 2.666428127810e+01
3.572500000000e+02 -9.485303183087e-02 4.846383385956e-04 2.667895838191e+01
3.575000000000e+02 -9.265981819628e-02 4.950602979132e-04 2.669385496200e+01
3.577500000000e+02 -9.011179055168e-02 5.046475164578e-04 2.670899472891e+01
3.580000000000e+02 -8.724841909336e-02 5.132692126882e-04 2.672439533331e+01
3.582500000000e+02 -8.411356344433e-02 5.208054753876e-04 2.674006797162e+01
3.585000000000e+02 -8.075466915443e-02 5.271489591283e-04 2.675601736305e+01
3.587500000000e+02 -7.722192726251e-02 5.322064981511e-04 2.677224183361e+01
3.590000000000e+02 -7.356741098608e-02 5.359006661103e-04 2.678873315730e+01
3.592500000000e+02 -6.984416200920e-02 5.381710013702e-04 2.680547681315e+01
3.595000000000e+02 -6.610528636729e-02 5.389750684331e-04 2.682245235310e+01
3.597500000000e+02 -6.240305231124e-02 5.382893454865e-04 2.683963348078e+01
3.600000000000e+02 -5.878801734823e-02 5.361097714262e-04 2.685698862205e+01
3.602500000000e+02 -5.530819405919e-02 5.324520675193e-04 2.687448130033e+01
3.605000000000e+02 -5.200829405253e-02 5.273517878685e-04 2.689207083473e+01
3.607500000000e+02 -4.892900280124e-02 5.208640327335e-04 2.690971263002e+01
3.610000000000e+02 -4.610637888173e-02 5.130629090781e-04 2.692735892624e+01
3.612500000000e+02 -4.357132065085e-02 5.040406576446e-04 2.694495929352e+01
3.615000000000e+02 -4.134917390279e-02 4.939065831339e-04 2.696246137060e+01
3.617500000000e+02 -3.945937645660e-02 4.827855263615e-04 2.697981113343e+01
3.620000000000e+02 -3.791528385484e-02 4.708162468732e-04 2.699695355769e+01
3.622500000000e+02 -3.672406476210e-02 4.581494579657e-04 2.701383296051e+01
3.625000000000e+02 -3.588675649912e-02 4.449458063096e-04 2.703039353796e+01
3.627500000000e+02 -3.539835072384e-02 4.313734088378e-04 2.704657937279e+01
3.630000000000e+02 -3.524805257585e-02 4.176054790578e-04 2.706233476148e+01
3.632500000000e+02 -3.541963332240e-02 4.038178805295e-04 2.707760446706e+01
3.635000000000e+02 -3.589179408797e-02 3.901863193724e-04 2.709233342564e+01
3.637500000000e+02 -3.663871043147e-02 3.768839720503e-04 2.710646706706e+01
3.640000000000e+02 -3.763053207494e-02 3.640786895770e-04 2.711995087745e+01
3.642500000000e+02 -3.883400332528e-02 3.519305928080e-04 2.713273037673e+01
3.645000000000e+02 -4.021310788257e-02 3.405897810281e-04 2.714475104687e+01
3.647500000000e+02 -4.172969688027e-02 3.301939448416e-04 2.715595784190e+01
3.650000000000e+02 -4.334418040590e-02 3.208664599872e-04 2.716629510231e+01
3.652500000000e+02 -4.501620584547e-02 3.127146891001e-04 2.717570647753e+01
3.655000000000e+02 -4.670531745032e-02 3.058283296103e-04 2.718413446490e+01
3.657500000000e+02 -4.837162582978e-02 3.002783979066e-04 2.719152064789e+01
3.660000000000e+02 -4.997644118938e-02 2.961161753448e-04 2.719780531906e+01
3.662500000000e+02 -5.148287603067e-02 2.933728089034e-04 2.720292786912e+01
3.665000000000e+02 -5.285642761660e-02 2.920589494649e-04 2.720682659430e+01
3.667500000000e+02 -5.406548013282e-02 2.921649101016e-04 2.720943925958e+01
3.670000000000e+02 -5.508180918254e-02 2.936610179988e-04 2.721070310698e+01
3.672500000000e+02 -5.588095592218e-02 2.964983283784e-04 2.721055559321e+01
3.675000000000e+02 -5.644262358173e-02 3.006096066054e-04 2.720893458076e+01
3.677500000000e+02 -5.675090487851e-02 3.059105151348e-04 2.720577922063e+01
3.680000000000e+02 -5.679454587249e-02 3.123011274195e-04 2.720103026926e+01
3.682500000000e+02 -5.656700806268e-02 3.196674754311e-04 2.719463106174e+01
3.685000000000e+02 -5.606658593505e-02 3.278834790611e-04 2.718652788256e+01
3.687500000000e+02 -5.529629549006e-02 3.368127258853e-04 2.717667095224e+01
3.690000000000e+02 -5.426383548095e-02 3.463106798448e-04 2.716501477067e+01
3.692500000000e+02 -5.298130833344e-02 3.562265893962e-04 2.715151904845e+01
3.695000000000e+02 -5.146502656375e-02 3.664058327732e-04 2.713614894807e+01
3.697500000000e+02 -4.973508302302e-02 3.766918312117e-04 2.711887589844e+01
3.700000000000e+02 -4.781501006032e-02 3.869283951211e-04 2.709967772570e+01
3.702500000000e+02 -4.573127741006e-02 3.969617259998e-04 2.707853910111e+01
3.705000000000e+02 -4.351274564625e-02 4.066423588434e-04 2.705545192457e+01
3.707500000000e+02 -4.119017729658e-02 4.158273563067e-04 2.703041517360e+01
3.710000000000e+02 -3.879558196381e-02 4.243818787638e-04 2.700343534729e+01
3.712500000000e+02 -3.636168220395e-02 4.321811771513e-04 2.697452615085e+01
3.715000000000e+02 -3.392128777083e-02 4.391120254901e-04 2.694370856954e+01
3.717500000000e+02 -3.150669193209e-02 4.450742438196e-04 2.691101092305e+01
3.720000000000e+02 -2.914914574192e-02 4.499821170992e-04 2.687646839693e+01
3.722500000000e+02 -2.687829976476e-02 4.537652690192e-04 2.684012300310e+01
3.725000000000e+02 -2.472170647275e-02 4.563694450133e-04 2.680202354546e+01
3.727500000000e+02 -2.270439984818e-02 4.577574536904e-04 2.676222504981e+01
3.730000000000e+02 -2.084849409337e-02 4.579094470649e-04 2.672078869338e+01
3.732500000000e+02 -1.917286400607e-02 4.568230451148e-04 2.667778174886e+01
3.735000000000e+02 -1.769288842666e-02 4.545132947088e-04 2.663327697862e+01
3.737500000000e+02 -1.642025019356e-02 4.510122765158e-04 2.658735256135e+01
3.740000000000e+02 -1.536282330815e-02 4.463685040904e-04 2.654009204138e+01
3.742500000000e+02 -1.452459463348e-02 4.406459690257e-04 2.649158367850e+01
3.745000000000e+02 -1.390566907820e-02 4.339229782978e-04 2.644192036726e+01
3.747500000000e+02 -1.350234794276e-02 4.262908178510e-04 2.639119953489e+01
3.750000000000e+02 -1.330721386063e-02 4.178521023202e-04 2.633952243303e+01
3.752500000000e+02 -1.330931353627e-02 4.087190322429e-04 2.628699404598e+01
3.755000000000e+02 -1.349435492671e-02 3.990113976520e-04 2.623372257828e+01
3.757500000000e+02 -1.384498055734e-02 3.888546389161e-04 2.617981928162e+01
3.760000000000e+02 -1.434100941471e-02 3.783775528701e-04 2.612539761945e+01
3.762500000000e+02 -1.495977019712e-02 3.677102337553e-04 2.607057302224e+01
3.765000000000e+02 -1.567642344390e-02 3.569818599373e-04 2.601546224003e+01
3.767500000000e+02 -1.646433924180e-02 3.463187805997e-04 2.596018301752e+01
3.770000000000e+02 -1.729543107875e-02 3.358422767002e-04 2.590485316939e+01
3.772500000000e+02 -1.814056503283e-02 3.256668057165e-04 2.584959022518e+01
3.775000000000e+02 -1.896994900828e-02 3.158983234318e-04 2.579451073009e+01
3.777500000000e+02 -1.975355752125e-02 3.066329529359e-04 2.573972987103e+01
3.780000000000e+02 -2.046151813552e-02 2.979554555321e-04 2.568536053502e+01
3.782500000000e+02 -2.106456323100e-02 2.899385705418e-04 2.563151317388e+01
3.785000000000e+02 -2.153442914626e-02 2.826419863004e-04 2.557829491153e+01
3.787500000000e+02 -2.184429284225e-02 2.761120291349e-04 2.552580921121e+01
3.790000000000e+02 -2.196918520220e-02 2.703815278107e-04 2.547415552581e+01
3.792500000000e+02 -2.188639489657e-02 2.654696405519e-04 2.542342857472e+01
3.795000000000e+02 -2.157586451603e-02 2.613822910062e-04 2.537371806319e+01
3.797500000000e+02 -2.102054994494e-02 2.581127042619e-04 2.532510840505e+01
3.800000000000e+02 -2.020677916424e-02 2.556419767768e-04 2.527767803750e+01
3.802500000000e+02 -1.912453514574e-02 2.539401341324e-04 2.523149937658e+01
3.805000000000e+02 -1.776775168683e-02 2.529670451000e-04 2.518663812226e+01
3.807500000000e+02 -1.613449135036e-02 2.526736729034e-04 2.514315320688e+01
3.810000000000e+02 -1.422714850476e-02 2.530032898934e-04 2.510109611221e+01
3.812500000000e+02 -1.205249808800e-02 2.538928217022e-04 2.506051080406e+01
3.815000000000e+02 -9.621777945353e-03 2.552742534565e-04 2.502143305644e+01
3.817500000000e+02 -6.950589616947e-03 2.570759335691e-04 2.498389037509e+01
3.820000000000e+02 -4.058840300143e-03 2.592240661225e-04 2.494790134843e+01
3.822500000000e+02 -9.704872823790e-04 2.616439600980e-04 2.491347557585e+01
3.825000000000e+02 2.286670556094e-03 2.642614769165e-04 2.488061307080e+01
3.827500000000e+02 5.681403019686e-03 2.670041015675e-04 2.484930424968e+01
3.830000000000e+02 9.179403171278e-03 2.698023126382e-04 2.481952941971e+01
3.832500000000e+02 1.274383556736e-02 2.725904348828e-04 2.479125887900e+01
3.835000000000e+02 1.633582178016e-02 2.753078441002e-04 2.476445255250e+01
3.837500000000e+02 1.991509584670e-02 2.778995715150e-04 2.473906025126e+01
3.840000000000e+02 2.344059537237e-02 2.803172502129e-04 2.471502153596e+01
3.842500000000e+02 2.687115542277e-02 2.825195979798e-04 2.469226603082e+01
3.845000000000e+02 3.016621202260e-02 2.844727597255e-04 2.467071383827e+01
3.847500000000e+02 3.328646326187e-02 2.861508322317e-04 2.465027577574e+01
3.850000000000e+02 3.619459526409e-02 2.875356764234e-04 2.463085420023e+01
3.852500000000e+02 3.885592160600e-02 2.886171122624e-04 2.461234349713e+01
3.855000000000e+02 4.123903440624e-02 2.893926204540e-04 2.459463098861e+01
3.857500000000e+02 4.331639420692e-02 2.898668872782e-04 2.457759794598e+01
3.860000000000e+02 4.506485083710e-02 2.900514467162e-04 2.456112041826e+01
3.862500000000e+02 4.646611340973e-02 2.899638645818e-04 2.454507055032e+01
3.865000000000e+02 4.750712901460e-02 2.896270304488e-04 2.452931756659e+01
3.867500000000e+02 4.818038144871e-02 2.890681807373e-04 2.451372906320e+01
3.870000000000e+02 4.848408526165e-02 2.883179451926e-04 2.449817230442e+01
3.872500000000e+02 4.842229889973e-02 2.874093171082e-04 2.448251532567e+01
3.875000000000e+02 4.800492445106e-02 2.863765409180e-04 2.446662822086e+01
3.877500000000e+02 4.724759387685e-02 2.852540917976e-04 2.445038436325e+01
3.880000000000e+02 4.617148883487e-02 2.840755605968e-04 2.443366141983e+01
3.882500000000e+02 4.480303218119e-02 2.828726674895e-04 2.441634244929e+01
3.885000000000e+02 4.317348196340e-02 2.816744306118e-04 2.439831687833e+01
3.887500000000e+02 4.131847794572e-02 2.805062396853e-04 2.437948127411e+01
3.890000000000e+02 3.927746777500e-02 2.793894314810e-04 2.435974012178e+01
3.892500000000e+02 3.709309384800e-02 2.783406684608e-04 2.433900641819e+01
3.895000000000e+02 3.481049743938e-02 2.773715676845e-04 2.431720218062e+01
3.897500000000e+02 3.247661972544e-02 2.764884287641e-04 2.429425877277e+01
3.900000000000e+02 3.013943420746e-02 2.756921147614e-04 2.427011716676e+01
3.902500000000e+02 2.784717685739e-02 2.749783226910e-04 2.424472808125e+01
3.905000000000e+02 2.564758742389e-02 2.743378086890e-04 2.421805197067e+01
3.907500000000e+02 2.358714643847e-02 2.737568573549e-04 2.419005896486e+01
3.910000000000e+02 2.171034800586e-02 2.732175504585e-04 2.416072869212e+01
3.912500000000e+02 2.005901131492e-02 2.726985769442e-04 2.413005004142e+01
3.915000000000e+02 1.867164849624e-02 2.721756834648e-04 2.409802084728e+01
3.917500000000e+02 1.758288972568e-02 2.716224747934e-04 2.406464753570e+01
3.920000000000e+02 1.682298606038e-02 2.710110715683e-04 2.402994473142e+01
3.922500000000e+02 1.641740023307e-02 2.703129101206e-04 2.399393483783e+01
3.925000000000e+02 1.638646646788e-02 2.694993331095e-04 2.395664759920e+01
3.927500000000e+02 1.674515541860e-02 2.685423540093e-04 2.391811965881e+01
3.930000000000e+02 1.750294071128e-02 2.674153232601e-04 2.387839412922e+01
3.932500000000e+02 1.866372464319e-02 2.660934753114e-04 2.383752014232e+01
3.935000000000e+02 2.022588203456e-02 2.645545342421e-04 2.379555243795e+01
3.937500000000e+02 2.218239520138e-02 2.627792077109e-04 2.375255095042e+01
3.940000000000e+02 2.452102952095e-02 2.607516218523e-04 2.370858040076e+01
3.942500000000e+02 2.722461687795e-02 2.584597310877e-04 2.366370990756e+01
3.945000000000e+02 3.027140806577e-02 2.558955894435e-04 2.361801260442e+01
3.947500000000e+02 3.363543567043e-02 2.530557097469e-04 2.357156525126e+01
3.950000000000e+02 3.728696611842e-02 2.499412463726e-04 2.352444785370e+01
3.952500000000e+02 4.119298473514e-02 2.465580787716e-04 2.347674326743e+01
3.955000000000e+02 4.531766317105e-02 2.429170684828e-04 2.342853680393e+01
3.957500000000e+02 4.962290755654e-02 2.390339117996e-04 2.337991580907e+01
3.960000000000e+02 5.406884682204e-02 2.349292678134e-04 2.333096924196e+01
3.962500000000e+02 5.861438130770e-02 2.306285633418e-04 2.328178721616e+01
3.965000000000e+02 6.321766849999e-02 2.261619950206e-04 2.323246055599e+01
3.967500000000e+02 6.783663953708e-02 2.215640609218e-04 2.318308029161e+01
3.970000000000e+02 7.242945633582e-02 2.168733680763e-04 2.313373720071e+01
3.972500000000e+02 7.695497991800e-02 2.121320522911e-04 2.308452127987e+01
3.975000000000e+02 8.137318263015e-02 2.073854412698e-04 2.303552127700e+01
3.977500000000e+02 8.564555395639e-02 2.026813664353e-04 2.298682419366e+01
3.980000000000e+02 8.973547145899e-02 1.980694573583e-04 2.293851479401e+01
3.982500000000e+02 9.360854183607e-02 1.936003887774e-04 2.289067516532e+01
3.985000000000e+02 9.723291745907e-02 1.893250131208e-04 2.284338432388e+01
3.987500000000e+02 1.005795885555e-01 1.852933690010e-04 2.279671778337e+01
3.990000000000e+02 1.036226475282e-01 1.815537568344e-04 2.275074727686e+01
3.992500000000e+02 1.063395309946e-01 1.781517225614e-04 2.270554045964e+01
3.995000000000e+02 1.087112314104e-01 1.751290632457e-04 2.266116065107e+01
3.997500000000e+02 1.107224920640e-01 1.725228007392e-04 2.261766673808e+01
4.000000000000e+02 1.123619678083e-01 1.703642567749e-04 2.257511304716e+01
4.002500000000e+02 1.136223554177e-01 1.686782403471e-04 2.253354926234e+01
4.005000000000e+02 1.145005008237e-01 1.674822702401e-04 2.249302053479e+01
4.007500000000e+02 1.149974601393e-01 1.667861139964e-04 2.245356744592e+01
4.010000000000e+02 1.151185281132e-01 1.665911526435e-04 2.241522622084e+01
4.012500000000e+02 1.148732177673e-01 1.668902202879e-04 2.237802884554e+01
4.015000000000e+02 1.142752010095e-01 1.676676095407e-04 2.234200320538e+01
4.017500000000e+02 1.133421877525e-01 1.688990018013e-04 2.230717340803e+01
4.020000000000e+02 1.120957613407e-01 1.705522753445e-04 2.227355987511e+01
4.022500000000e+02 1.105611529589e-01 1.725879334936e-04 2.224117969137e+01
4.025000000000e+02 1.087669653339e-01 1.749598734751e-04 2.221004676739e+01
4.027500000000e+02 1.067448371673e-01 1.776165395694e-04 2.218017209522e+01
4.030000000000e+02 1.045290754130e-01 1.805019174757e-04 2.215156388638e+01
4.032500000000e+02 1.021562152273e-01 1.835568278061e-04 2.212422787723e+01
4.035000000000e+02 9.966456109860e-02 1.867205836281e-04 2.209816745050e+01
4.037500000000e+02 9.709370795518e-02 1.899323196618e-04 2.207338373795e+01
4.040000000000e+02 9.448400889769e-02 1.931323744894e-04 2.204987587891e+01
4.042500000000e+02 9.187606702770e-02 1.962637180033e-04 2.202764109746e+01
4.045000000000e+02 8.931022454671e-02 1.992732132529e-04 2.200667475018e+01
4.047500000000e+02 8.682604706194e-02 2.021127420971e-04 2.198697056486e+01
4.050000000000e+02 8.446185905093e-02 2.047401535954e-04 2.196852065933e+01
4.052500000000e+02 8.225430057046e-02 2.071199731349e-04 2.195131568357e+01
4.055000000000e+02 8.023794435184e-02 2.092238165425e-04 2.193534483738e+01
4.057500000000e+02 7.844494289523e-02 2.110306232222e-04 2.192059610083e+01
4.060000000000e+02 7.690475625092e-02 2.125265404722e-04 2.190705625747e+01
4.062500000000e+02 7.564392555063e-02 2.137045962850e-04 2.189471104726e+01
4.065000000000e+02 7.468590842234e-02 2.145640284117e-04 2.188354519495e+01
4.067500000000e+02 7.405096388959e-02 2.151095152241e-04 2.187354266484e+01
4.070000000000e+02 7.375608816637e-02 2.153501643918e-04 2.186468671670e+01
4.072500000000e+02 7.381497861389e-02 2.152983644597e-04 2.185695996602e+01
4.075000000000e+02 7.423804147345e-02 2.149686072125e-04 2.185034464641e+01
4.077500000000e+02 7.503240905147e-02 2.143762095831e-04 2.184482267670e+01
4.080000000000e+02 7.620196079453e-02 2.135360648935e-04 2.184037570798e+01
4.082500000000e+02 7.774737425902e-02 2.124615747488e-04 2.183698539276e+01
4.085000000000e+02 7.966615054019e-02 2.111636110418e-04 2.183463342620e+01
4.087500000000e+02 8.195262287633e-02 2.096497152655e-04 2.183330158808e+01
4.090000000000e+02 8.459799127638e-02 2.079235122869e-04 2.183297197486e+01
4.092500000000e+02 8.759030588253e-02 2.059843592269e-04 2.183362701907e+01
4.095000000000e+02 9.091443509773e-02 2.038272821669e-04 2.183524949023e+01
4.097500000000e+02 9.455206032481e-02 2.014431346161e-04 2.183782268855e+01
4.100000000000e+02 9.848162227208e-02 1.988190593029e-04 2.184133042150e+01
4.102500000000e+02 1.026782739999e-01 1.959392099198e-04 2.184575695869e+01
4.105000000000e+02 1.071138728128e-01 1.927855998297e-04 2.185108720152e+01
4.107500000000e+02 1.117569427904e-01 1.893392638617e-04 2.185730650730e+01
4.110000000000e+02 1.165727165568e-01 1.855814069454e-04 2.186440083558e+01
4.112500000000e+02 1.215231757520e-01 1.814948558298e-04 2.187235656430e+01
4.115000000000e+02 1.265671839508e-01 1.770653152254e-04 2.188116060318e+01
4.117500000000e+02 1.316606566892e-01 1.722828362480e-04 2.189080020133e+01
4.120000000000e+02 1.367568299137e-01 1.671430211747e-04 2.190126302673e+01
4.122500000000e+02 1.418066003545e-01 1.616483551312e-04 2.191253705322e+01
4.125000000000e+02 1.467589675236e-01 1.558093170722e-04 2.192461046604e+01
4.127500000000e+02 1.515615599884e-01 1.496450706664e-04 2.193747172814e+01
4.130000000000e+02 1.561612717336e-01 1.431842173201e-04 2.195110940250e+01
4.132500000000e+02 1.605049662909e-01 1.364651666178e-04 2.196551225188e+01
4.135000000000e+02 1.645402893224e-01 1.295363576219e-04 2.198066909917e+01
4.137500000000e+02 1.682165333152e-01 1.224560232342e-04 2.199656885851e+01
4.140000000000e+02 1.714855553025e-01 1.152918447932e-04 2.201320057201e+01
4.142500000000e+02 1.743027406045e-01 1.081203312183e-04 2.203055338563e+01
4.145000000000e+02 1.766279829151e-01 1.010259165463e-04 2.204861652817e+01
4.147500000000e+02 1.784266252207e-01 9.409975565946e-05 2.206737944478e+01
4.150000000000e+02 1.796703857667e-01 8.743835619430e-05 2.208683179918e+01
4.152500000000e+02 1.803382157824e-01 8.114200382477e-05 2.210696348411e+01
4.155000000000e+02 1.804170311036e-01 7.531300268043e-05 2.212776480636e+01
4.157500000000e+02 1.799023620012e-01 7.005379239235e-05 2.214922643194e+01
4.160000000000e+02 1.787988091880e-01 6.546494306018e-05 2.217133958963e+01
4.162500000000e+02 1.771203532524e-01 6.164311151634e-05 2.219409611087e+01
4.165000000000e+02 1.748904738216e-01 5.867894125578e-05 2.221748847627e+01
4.167500000000e+02 1.721420330819e-01 5.665498108169e-05 2.224151004227e+01
4.170000000000e+02 1.689169824317e-01 5.564360413321e-05 2.226615499590e+01
4.172500000000e+02 1.652658198991e-01 5.570497813815e-05 2.229141859808e+01
4.175000000000e+02 1.612468567955e-01 5.688549498171e-05 2.231729723293e+01
4.177500000000e+02 1.569252805017e-01 5.921603819910e-05 2.234378844514e+01
4.180000000000e+02 1.523720221861e-01 6.271040602549e-05 2.237089116520e+01
4.182500000000e+02 1.476624783498e-01 6.736421944673e-05 2.239860571469e+01
4.185000000000e+02 1.428750886644e-01 7.315401223989e-05 2.242693392607e+01
4.187500000000e+02 1.380898267344e-01 8.003638217217e-05 2.245587911137e+01
4.190000000000e+02 1.333866078970e-01 8.794816378208e-05 2.248544623563e+01
4.192500000000e+02 1.288436820906e-01 9.680648370555e-05 2.251564186671e+01
4.195000000000e+02 1.245360404535e-01 1.065091564384e-04 2.254647408739e+01
4.197500000000e+02 1.205338653397e-01 1.169355712232e-04 2.257795258637e+01
4.200000000000e+02 1.169010825019e-01 1.279480538836e-04 2.261008848395e+01
4.202500000000e+02 1.136940388359e-01 1.393936238620e-04 2.264289424672e+01
4.205000000000e+02 1.109603419845e-01 1.511060314432e-04 2.267638343344e+01
4.207500000000e+02 1.087379107690e-01 1.629082290748e-04 2.271057061666e+01
4.210000000000e+02 1.070542380797e-01 1.746151313496e-04 2.274547103700e+01
4.212500000000e+02 1.059259110087e-01 1.860367026195e-04 2.278110034104e+01
4.215000000000e+02 1.053583719742e-01 1.969812688306e-04 2.281747415249e+01
4.217500000000e+02 1.053459873313e-01 2.072590876234e-04 2.285460781118e+01
4.220000000000e+02 1.058723578465e-01 2.166859919186e-04 2.289251588135e+01
4.222500000000e+02 1.069108790571e-01 2.250869962753e-04 2.293121163606e+01
4.225000000000e+02 1.084256048480e-01 2.323001466044e-04 2.297070668774e+01
4.227500000000e+02 1.103722869297e-01 2.381801255538e-04 2.301101041441e+01
4.230000000000e+02 1.126996095113e-01 2.426016830315e-04 2.305212939486e+01
4.232500000000e+02 1.153506392594e-01 2.454628638637e-04 2.309406697900e+01
4.235000000000e+02 1.182643451880e-01 2.466877691740e-04 2.313682271700e+01
4.237500000000e+02 1.213771870176e-01 2.462289842076e-04 2.318039181247e+01
4.240000000000e+02 1.246247963464e-01 2.440694863431e-04 2.322476472401e+01
4.242500000000e+02 1.279435802364e-01 2.402238667389e-04 2.326992667904e+01
4.245000000000e+02 1.312722562859e-01 2.347389935815e-04 2.331585724552e+01
4.247500000000e+02 1.345533343527e-01 2.276939639259e-04 2.336253005583e+01
4.250000000000e+02 1.377343778830e-01 2.191993061833e-04 2.340991249628e+01
4.252500000000e+02 1.407690899615e-01 2.093953293005e-04 2.345796548921e+01
4.255000000000e+02 1.436182022004e-01 1.984501566616e-04 2.350664342639e+01
4.257500000000e+02 1.462500655991e-01 1.865565224577e-04 2.355589408663e+01
4.260000000000e+02 1.486410205514e-01 1.739280324750e-04 2.360565874429e+01
4.262500000000e+02 1.507754734633e-01 1.607951237770e-04 2.365587228704e+01
4.265000000000e+02 1.526457212293e-01 1.474000079411e-04 2.370646349881e+01
4.267500000000e+02 1.542515352255e-01 1.339917647150e-04 2.375735538177e+01
4.270000000000e+02 1.555994950907e-01 1.208209603870e-04 2.380846560142e+01
4.272500000000e+02 1.567021657357e-01 1.081342862976e-04 2.385970700085e+01
4.275000000000e+02 1.575770588359e-01 9.616891394385e-05 2.391098818404e+01
4.277500000000e+02 1.582455391438e-01 8.514733093169e-05 2.396221419333e+01
4.280000000000e+02 1.587315756657e-01 7.527230581020e-05 2.401328720152e+01
4.282500000000e+02 1.590605462089e-01 6.672234183083e-05 2.406410731340e+01
4.285000000000e+02 1.592579587458e-01 5.964778306597e-05 2.411457332393e+01
4.287500000000e+02 1.593483338284e-01 5.416764313845e-05 2.416458360268e+01
4.290000000000e+02 1.593540769962e-01 5.036700936206e-05 2.421403687324e+01
4.292500000000e+02 1.592946015730e-01 4.829548931001e-05 2.426283313650e+01
4.295000000000e+02 1.591855212705e-01 4.796638720142e-05 2.431087444330e+01
4.297500000000e+02 1.590381083837e-01 4.935690396748e-05 2.435806574276e+01
4.300000000000e+02 1.588589635388e-01 5.240920147373e-05 2.440431574027e+01
4.302500000000e+02 1.586498702236e-01 5.703227335430e-05 2.444953755531e+01
4.305000000000e+02 1.584079450022e-01 6.310471152130e-05 2.449364959065e+01
4.307500000000e+02 1.581259636613e-01 7.047807646702e-05 2.453657610082e+01
4.310000000000e+02 1.577929288999e-01 7.898096048700e-05 2.457824788087e+01
4.312500000000e+02 1.573948052850e-01 8.842348723721e-05 2.461860294278e+01
4.315000000000e+02 1.569154330037e-01 9.860222525741e-05 2.465758689665e+01
4.317500000000e+02 1.563375112741e-01 1.093051562637e-04 2.469515363437e+01
4.320000000000e+02 1.556437267646e-01 1.203167743891e-04 2.473126557210e+01
4.322500000000e+02 1.548178066952e-01 1.314230480062e-04 2.476589424313e+01
4.325000000000e+02 1.538456553512e-01 1.424161672341e-04 2.479902044441e+01
4.327500000000e+02 1.527163331829e-01 1.530988790097e-04 2.483063461608e+01
4.330000000000e+02 1.514229641040e-01 1.632883792899e-04 2.486073699831e+01
4.332500000000e+02 1.499634236954e-01 1.728195729231e-04 2.488933792660e+01
4.335000000000e+02 1.483409462973e-01 1.815478188472e-04 2.491645772458e+01
4.337500000000e+02 1.465644127190e-01 1.893509178206e-04 2.494212682290e+01
4.340000000000e+02 1.446483963852e-01 1.961304351220e-04 2.496638583544e+01
4.342500000000e+02 1.426130781422e-01 2.018124373491e-04 2.498928522015e+01
4.345000000000e+02 1.404838078416e-01 2.063475193896e-04 2.501088519715e+01
4.347500000000e+02 1.382904418473e-01 2.097102428228e-04 2.503125557397e+01
4.350000000000e+02 1.360665710040e-01 2.118983086559e-04 2.505047517889e+01
4.352500000000e+02 1.338484710238e-01 2.129309016050e-04 2.506863151362e+01
4.355000000000e+02 1.316739193696e-01 2.128469928530e-04 2.508582034697e+01
4.357500000000e+02 1.295809970994e-01 2.117033581915e-04 2.510214487977e+01
4.360000000000e+02 1.276067596791e-01 2.095723566129e-04 2.511771516185e+01
4.362500000000e+02 1.257859262600e-01 2.065396811804e-04 2.513264744745e+01
4.365000000000e+02 1.241496744082e-01 2.027021089183e-04 2.514706314017e+01
4.367500000000e+02 1.227244864391e-01 1.981652965185e-04 2.516108801240e+01
4.370000000000e+02 1.215311665099e-01 1.930417290336e-04 2.517485137816e+01
4.372500000000e+02 1.205840732547e-01 1.874487646376e-04 2.518848489043e+01
4.375000000000e+02 1.198905544477e-01 1.815068755963e-04 2.520212164138e+01
4.377500000000e+02 1.194506522308e-01 1.753380709297e-04 2.521589524365e+01
4.380000000000e+02 1.192570696247e-01 1.690644742974e-04 2.522993857107e+01
4.382500000000e+02 1.192954035940e-01 1.628070813773e-04 2.524438284062e+01
4.385000000000e+02 1.195446566075e-01 1.566846137110e-04 2.525935669378e+01
4.387500000000e+02 1.199779487644e-01 1.508125160010e-04 2.527498498800e+01
4.390000000000e+02 1.205634658597e-01 1.453019070627e-04 2.529138793725e+01
4.392500000000e+02 1.212655741568e-01 1.402586791788e-04 2.530868030044e+01
4.395000000000e+02 1.220460036716e-01 1.357826037996e-04 2.532697025139e+01
4.397500000000e+02 1.228651586585e-01 1.319663129314e-04 2.534635885191e+01
4.400000000000e+02 1.236833658254e-01 1.288943030096e-04 2.536693903498e+01
4.402500000000e+02 1.244621133302e-01 1.266418710534e-04 2.538879501983e+01
4.405000000000e+02 1.251651946019e-01 1.252740486853e-04 2.541200180386e+01
4.407500000000e+02 1.257596595579e-01 1.248445448088e-04 2.543662433933e+01
4.410000000000e+02 1.262166509463e-01 1.253946368753e-04 2.546271736949e+01
4.412500000000e+02 1.265119707344e-01 1.269521972667e-04 2.549032470840e+01
4.415000000000e+02 1.266264902404e-01 1.295307538731e-04 2.551947924048e+01
4.417500000000e+02 1.265462757128e-01 1.331288071180e-04 2.555020234973e+01
4.420000000000e+02 1.262625647411e-01 1.377292559068e-04 2.558250409110e+01
4.422500000000e+02 1.257714917308e-01 1.432991813603e-04 2.561638281020e+01
4.425000000000e+02 1.250736845856e-01 1.497898856198e-04 2.565182526388e+01
4.427500000000e+02 1.241737199541e-01 1.571372840563e-04 2.568880684624e+01
4.430000000000e+02 1.230794653883e-01 1.652627404208e-04 2.572729140065e+01
4.432500000000e+02 1.218013870507e-01 1.740742077870e-04 2.576723180117e+01
4.435000000000e+02 1.203518293881e-01 1.834677676771e-04 2.580857010331e+01
4.437500000000e+02 1.187443250474e-01 1.933296002679e-04 2.585123775118e+01
4.440000000000e+02 1.169929581986e-01 2.035382135633e-04 2.589515640135e+01
4.442500000000e+02 1.151118398466e-01 2.139670217427e-04 2.594023795768e+01
4.445000000000e+02 1.131146666479e-01 2.244870670736e-04 2.598638559052e+01
4.447500000000e+02 1.110144549255e-01 2.349699215018e-04 2.603349390360e+01
4.450000000000e+02 1.088233883014e-01 2.452905655100e-04 2.608144973453e+01
4.452500000000e+02 1.065527825401e-01 2.553302306487e-04 2.613013301459e+01
4.455000000000e+02 1.042132387328e-01 2.649790147065e-04 2.617941705607e+01
4.457500000000e+02 1.018148441325e-01 2.741383933684e-04 2.622916944926e+01
4.460000000000e+02 9.936744150298e-02 2.827231729923e-04 2.627925297875e+01
4.462500000000e+02 9.688103224754e-02 2.906628362538e-04 2.632952588515e+01
4.465000000000e+02 9.436605699228e-02 2.979026509950e-04 2.637984314542e+01
4.467500000000e+02 9.183381239381e-02 3.044042524138e-04 2.643005668608e+01
4.470000000000e+02 8.929664498391e-02 3.101455244810e-04 2.648001668757e+01
4.472500000000e+02 8.676823309934e-02 3.151199616036e-04 2.652957191118e+01
4.475000000000e+02 8.426365466706e-02 3.193355121075e-04 2.657857069019e+01
4.477500000000e+02 8.179932176864e-02 3.228129953801e-04 2.662686194875e+01
4.480000000000e+02 7.939291574083e-02 3.255841361501e-04 2.667429566560e+01
4.482500000000e+02 7.706307259355e-02 3.276893608319e-04 2.672072392869e+01
4.485000000000e+02 7.482894237107e-02 3.291753565686e-04 2.676600200425e+01
4.487500000000e+02 7.270977135340e-02 3.300925860058e-04 2.680998888498e+01
4.490000000000e+02 7.072426830351e-02 3.304929091599e-04 2.685254839444e+01
4.492500000000e+02 6.888992243429e-02 3.304273541272e-04 2.689355028005e+01
4.495000000000e+02 6.722239681073e-02 3.299441152812e-04 2.693287081169e+01
4.497500000000e+02 6.573481615656e-02 3.290869223976e-04 2.697039388695e+01
4.500000000000e+02 6.443710125336e-02 3.278937451736e-04 2.700601206711e+01
4.502500000000e+02 6.333546784397e-02 3.263960125955e-04 2.703962716416e+01
4.505000000000e+02 6.243193041333e-02 3.246182854651e-04 2.707115122252e+01
4.507500000000e+02 6.172396802809e-02 3.225783397308e-04 2.710050740581e+01
4.510000000000e+02 6.120439246375e-02 3.202876935072e-04 2.712763043126e+01
4.512500000000e+02 6.086133496222e-02 3.177525165181e-04 2.715246731531e+01
4.515000000000e+02 6.067843469111e-02 3.149748738177e-04 2.717497797107e+01
4.517500000000e+02 6.063523313668e-02 3.119542018146e-04 2.719513536733e+01
4.520000000000e+02 6.070771955346e-02 3.086889309522e-04 2.721292589523e+01
4.522500000000e+02 6.086905614513e-02 3.051782157674e-04 2.722834957146e+01
4.525000000000e+02 6.109042300515e-02 3.014236735282e-04 2.724141979856e+01
4.527500000000e+02 6.134197145426e-02 2.974309740273e-04 2.725216327121e+01
4.530000000000e+02 6.159384915119e-02 2.932112356817e-04 2.726061970671e+01
4.532500000000e+02 6.181720556838e-02 2.887822693181e-04 2.726684115691e+01
4.535000000000e+02 6.198519062193e-02 2.841694510454e-04 2.727089142919e+01
4.537500000000e+02 6.207389318289e-02 2.794062152651e-04 2.727284535318e+01
4.540000000000e+02 6.206308760327e-02 2.745343190027e-04 2.727278763898e+01
4.542500000000e+02 6.193691850127e-02 2.696035451750e-04 2.727081201005e+01
4.545000000000e+02 6.168429467495e-02 2.646712562136e-04 2.726701983919e+01
4.547500000000e+02 6.129913893230e-02 2.598014579819e-04 2.726151894733e+01
4.550000000000e+02 6.078041567042e-02 2.550635542019e-04 2.725442232559e+01
4.552500000000e+02 6.013186413217e-02 2.505310270743e-04 2.724584656785e+01
4.555000000000e+02 5.936161895691e-02 2.462796624382e-04 2.723591063404e+01
4.557500000000e+02 5.848153220803e-02 2.423859296494e-04 2.722473422737e+01
4.560000000000e+02 5.750642527191e-02 2.389250241921e-04 2.721243655932e+01
4.562500000000e+02 5.645312724824e-02 2.359691762545e-04 2.719913480977e+01
4.565000000000e+02 5.533948242885e-02 2.335858473142e-04 2.718494287266e+01
4.567500000000e+02 5.418329818841e-02 2.318360623241e-04 2.716997017046e+01
4.570000000000e+02 5.300128046333e-02 2.307731055403e-04 2.715432035666e+01
4.572500000000e+02 5.180804621910e-02 2.304412033741e-04 2.713809043825e+01
4.575000000000e+02 5.061521975339e-02 2.308746862548e-04 2.712136969608e+01
4.577500000000e+02 4.943065614612e-02 2.320972542117e-04 2.710423906185e+01
4.580000000000e+02 4.825786311279e-02 2.341216900814e-04 2.708677032072e+01
4.582500000000e+02 4.709556480524e-02 2.369497495550e-04 2.706902577353e+01
4.585000000000e+02 4.593755238130e-02 2.405724216217e-04 2.705105775161e+01
4.587500000000e+02 4.477266436652e-02 2.449703933544e-04 2.703290855597e+01
4.590000000000e+02 4.358504482010e-02 2.501147867483e-04 2.701461036873e+01
4.592500000000e+02 4.235461918688e-02 2.559680577674e-04 2.699618533703e+01
4.595000000000e+02 4.105771719133e-02 2.624850584244e-04 2.697764586200e+01
4.597500000000e+02 3.966782490590e-02 2.696142479852e-04 2.695899501636e+01
4.600000000000e+02 3.815661207735e-02 2.772988650856e-04 2.694022695894e+01
4.602500000000e+02 3.649483864345e-02 2.854782679409e-04 2.692132764058e+01
4.605000000000e+02 3.465353614232e-02 2.940890401764e-04 2.690227542402e+01
4.607500000000e+02 3.260505583783e-02 3.030662582324e-04 2.688304189879e+01
4.610000000000e+02 3.032407745675e-02 3.123446556971e-04 2.686359273202e+01
4.612500000000e+02 2.778873296268e-02 3.218593661453e-04 2.684388849523e+01
4.615000000000e+02 2.498137258806e-02 3.315469156464e-04 2.682388561352e+01
4.617500000000e+02 2.188948298544e-02 3.413457314042e-04 2.680353723060e+01
4.620000000000e+02 1.850617932953e-02 3.511968196029e-04 2.678279413684e+01
4.622500000000e+02 1.483079150686e-02 3.610439490077e-04 2.676160561989e+01
4.625000000000e+02 1.086909542537e-02 3.708339385612e-04 2.673992030846e+01
4.627500000000e+02 6.633378354386e-03 3.805167486773e-04 2.671768695468e+01
4.630000000000e+02 2.142469479558e-03 3.900452486933e-04 2.669485515915e+01
4.632500000000e+02 -2.578616361442e-03 3.993751960557e-04 2.667137602005e+01
4.635000000000e+02 -7.498990554444e-03 4.084648029873e-04 2.664720272995e+01
4.637500000000e+02 -1.258248691971e-02 4.172744361040e-04 2.662229107877e+01
4.640000000000e+02 -1.778831443922e-02 4.257662208881e-04 2.659659989297e+01
4.642500000000e+02 -2.307185035123e-02 4.339036841516e-04 2.657009137627e+01
4.645000000000e+02 -2.838544910370e-02 4.416511623078e-04 2.654273142285e+01
4.647500000000e+02 -3.367936842695e-02 4.489735477521e-04 2.651448982910e+01
4.650000000000e+02 -3.890270076449e-02 4.558360580050e-04 2.648534042108e+01
4.652500000000e+02 -4.400429896508e-02 4.622038443818e-04 2.645526121220e+01
4.655000000000e+02 -4.893370403792e-02 4.680418618634e-04 2.642423438907e+01
4.657500000000e+02 -5.364203944994e-02 4.733148649698e-04 2.639224638244e+01
4.660000000000e+02 -5.808285706232e-02 4.779875181360e-04 2.635928782060e+01
4.662500000000e+02 -6.221288979440e-02 4.820245667085e-04 2.632535344393e+01
4.665000000000e+02 -6.599279149840e-02 4.853912967070e-04 2.629044209512e+01
4.667500000000e+02 -6.938774739042e-02 4.880540272996e-04 2.625455660223e+01
4.670000000000e+02 -7.236797176982e-02 4.899806888389e-04 2.621770364109e+01
4.672500000000e+02 -7.490920907348e-02 4.911417919963e-04 2.617989369790e+01
4.675000000000e+02 -7.699305481130e-02 4.915110082323e-04 2.614114092313e+01
4.677500000000e+02 -7.860717524055e-02 4.910662304068e-04 2.610146297336e+01
4.680000000000e+02 -7.974555446912e-02 4.897908146556e-04 2.606088098025e+01
4.682500000000e+02 -8.040847935951e-02 4.876743149896e-04 2.601941931888e+01
4.685000000000e+02 -8.060261992303e-02 4.847137622223e-04 2.597710556914e+01
4.687500000000e+02 -8.034091003785e-02 4.809145454711e-04 2.593397033428e+01
4.690000000000e+02 -7.964236101024e-02 4.762911919004e-04 2.589004704460e+01
4.692500000000e+02 -7.853191457075e-02 4.708684219213e-04 2.584537189008e+01
4.695000000000e+02 -7.704007536998e-02 4.646814909615e-04 2.579998352307e+01
4.697500000000e+02 -7.520263600882e-02 4.577769422276e-04 2.575392295327e+01
4.700000000000e+02 -7.306024282005e-02 4.502126962325e-04 2.570723327795e+01
4.702500000000e+02 -7.065793563534e-02 4.420579853732e-04 2.565995939652e+01
4.705000000000e+02 -6.804468505877e-02 4.333933870952e-04 2.561214782341e+01
4.707500000000e+02 -6.527282050313e-02 4.243100954562e-04 2.556384628992e+01
4.710000000000e+02 -6.239746342594e-02 4.149093945465e-04 2.551510351794e+01
4.712500000000e+02 -5.947590651676e-02 4.053015667963e-04 2.546596877943e+01
4.715000000000e+02 -5.656694570233e-02 3.956049203348e-04 2.541649162224e+01
4.717500000000e+02 -5.373022686804e-02 3.859441224348e-04 2.536672140144e+01
4.720000000000e+02 -5.102549416006e-02 3.764487730138e-04 2.531670696659e+01
4.722500000000e+02 -4.851192265941e-02 3.672515697543e-04 2.526649618869e+01
4.725000000000e+02 -4.624730754897e-02 3.584865096779e-04 2.521613562810e+01
4.727500000000e+02 -4.428740981417e-02 3.502869176175e-04 2.516567007462e+01
4.730000000000e+02 -4.268511487642e-02 3.427834546942e-04 2.511514223017e+01
4.732500000000e+02 -4.148982658332e-02 3.361021706740e-04 2.506459228398e+01
4.735000000000e+02 -4.074663607368e-02 3.303624833751e-04 2.501405763003e+01
4.737500000000e+02 -4.049577751110e-02 3.256754087475e-04 2.496357251536e+01
4.740000000000e+02 -4.077195693632e-02 3.221417754060e-04 2.491316779585e+01
4.742500000000e+02 -4.160372536248e-02 3.198505221022e-04 2.486287071351e+01
4.745000000000e+02 -4.301312631761e-02 3.188774910001e-04 2.481270468944e+01
4.747500000000e+02 -4.501513296595e-02 3.192839338767e-04 2.476268922563e+01
4.750000000000e+02 -4.761738229054e-02 3.211155513421e-04 2.471283980716e+01
4.752500000000e+02 -5.082000228720e-02 3.244018213561e-04 2.466316787444e+01
4.755000000000e+02 -5.461535606374e-02 3.291552097359e-04 2.461368087582e+01
4.757500000000e+02 -5.898808480430e-02 3.353709909496e-04 2.456438233492e+01
4.760000000000e+02 -6.391525036361e-02 3.430271263917e-04 2.451527199221e+01
4.762500000000e+02 -6.936641013582e-02 3.520841507060e-04 2.446634600273e+01
4.765000000000e+02 -7.530407358517e-02 3.624857134653e-04 2.441759715774e+01
4.767500000000e+02 -8.168399720407e-02 3.741587440428e-04 2.436901518702e+01
4.770000000000e+02 -8.845583538025e-02 3.870144239478e-04 2.432058705460e+01
4.772500000000e+02 -9.556366519699e-02 4.009487217401e-04 2.427229733671e+01
4.775000000000e+02 -1.029467947224e-01 4.158436446388e-04 2.422412858439e+01
4.777500000000e+02 -1.105404905895e-01 4.315681877021e-04 2.417606175274e+01
4.780000000000e+02 -1.182768796245e-01 4.479796957943e-04 2.412807661240e+01
4.782500000000e+02 -1.260858530980e-01 4.649249752397e-04 2.408015219659e+01
4.785000000000e+02 -1.338960172271e-01 4.822421402880e-04 2.403226723334e+01
4.787500000000e+02 -1.416356621753e-01 4.997621271806e-04 2.398440060829e+01
4.790000000000e+02 -1.492337461172e-01 5.173104261738e-04 2.393653179594e+01
4.792500000000e+02 -1.566208739767e-01 5.347088131316e-04 2.388864130151e+01
4.795000000000e+02 -1.637302162393e-01 5.517773542529e-04 2.384071105249e+01
4.797500000000e+02 -1.704984713713e-01 5.683364589440e-04 2.379272483580e+01
4.800000000000e+02 -1.768667204108e-01 5.842090153268e-04 2.374466865083e+01
4.802500000000e+02 -1.827811904289e-01 5.992225369334e-04 2.369653104927e+01
4.805000000000e+02 -1.881940731024e-01 6.132115807829e-04 2.364830348041e+01
4.807500000000e+02 -1.930641350013e-01 6.260199341366e-04 2.359998056102e+01
4.810000000000e+02 -1.973573151251e-01 6.375029558820e-04 2.355156034132e+01
4.812500000000e+02 -2.010471324509e-01 6.475297475463e-04 2.350304448744e+01
4.815000000000e+02 -2.041151518367e-01 6.559855939473e-04 2.345443850579e+01
4.817500000000e+02 -2.065511895392e-01 6.627738535094e-04 2.340575186340e+01
4.820000000000e+02 -2.083534082061e-01 6.678176613508e-04 2.335699805984e+01
4.822500000000e+02 -2.095284394285e-01 6.710620145725e-04 2.330819473566e+01
4.825000000000e+02 -2.100912201949e-01 6.724750379610e-04 2.325936365928e+01
4.827500000000e+02 -2.100648111223e-01 6.720491768087e-04 2.321053072484e+01
4.830000000000e+02 -2.094800177797e-01 6.698016780515e-04 2.316172585603e+01
4.832500000000e+02 -2.083750235665e-01 6.657753060480e-04 2.311298295821e+01
4.835000000000e+02 -2.067947985100e-01 6.600382118927e-04 2.306433975352e+01
4.837500000000e+02 -2.047904338910e-01 6.526833789078e-04 2.301583758442e+01
4.840000000000e+02 -2.024184545303e-01 6.438279986680e-04 2.296752125280e+01
4.842500000000e+02 -1.997399670740e-01 6.336119268565e-04 2.291943875255e+01
4.845000000000e+02 -1.968197788238e-01 6.221958283073e-04 2.287164096659e+01
4.847500000000e+02 -1.937254734593e-01 6.097593095999e-04 2.282418142137e+01
4.850000000000e+02 -1.905264163585e-01 5.964981931130e-04 2.277711593244e+01
4.852500000000e+02 -1.872927776403e-01 5.826216817980e-04 2.273050222044e+01
4.855000000000e+02 -1.840944912079e-01 5.683494498942e-04 2.268439962473e+01
4.857500000000e+02 -1.810003071797e-01 5.539081177609e-04 2.263886863046e+01
4.860000000000e+02 -1.780767685541e-01 5.395279315912e-04 2.259397056697e+01
4.862500000000e+02 -1.753873181433e-01 5.254391846269e-04 2.254976717066e+01
4.865000000000e+02 -1.729914056174e-01 5.118686837883e-04 2.250632022671e+01
4.867500000000e+02 -1.709437543463e-01 4.990363531427e-04 2.246369112934e+01
4.870000000000e+02 -1.692935667522e-01 4.871518547729e-04 2.242194060565e+01
4.872500000000e+02 -1.680839543570e-01 4.764114172556e-04 2.238112832782e+01
4.875000000000e+02 -1.673514891838e-01 4.669950296416e-04 2.234131252574e+01
4.877500000000e+02 -1.671256968871e-01 4.590636027351e-04 2.230254981481e+01
4.880000000000e+02 -1.674289245557e-01 4.527569322242e-04 2.226489476800e+01
4.882500000000e+02 -1.682760505193e-01 4.481914276098e-04 2.222839983441e+01
4.885000000000e+02 -1.696745783255e-01 4.454588073090e-04 2.219311497689e+01
4.887500000000e+02 -1.716246636341e-01 4.446247690027e-04 2.215908755388e+01
4.890000000000e+02 -1.741192572706e-01 4.457279987733e-04 2.212636225200e+01
4.892500000000e+02 -1.771445064425e-01 4.487800615230e-04 2.209498078999e+01
4.895000000000e+02 -1.806800190451e-01 4.537649262170e-04 2.206498201789e+01
4.897500000000e+02 -1.846993667763e-01 4.606397371545e-04 2.203640179040e+01
4.900000000000e+02 -1.891706325347e-01 4.693354404131e-04 2.200927283494e+01
4.902500000000e+02 -1.940569031765e-01 4.797574930187e-04 2.198362493669e+01
4.905000000000e+02 -1.993169246269e-01 4.917874838657e-04 2.195948483148e+01
4.907500000000e+02 -2.049057132356e-01 5.052849116555e-04 2.193687630336e+01
4.910000000000e+02 -2.107752237157e-01 5.200892541977e-04 2.191582009496e+01
4.912500000000e+02 -2.168749559099e-01 5.360219865775e-04 2.189633420387e+01
4.915000000000e+02 -2.231526298374e-01 5.528894241649e-04 2.187843366542e+01
4.917500000000e+02 -2.295547841185e-01 5.704853002997e-04 2.186213087128e+01
4.920000000000e+02 -2.360273888046e-01 5.885938430457e-04 2.184743552168e+01
4.922500000000e+02 -2.425164043076e-01 6.069929079149e-04 2.183435456311e+01
4.925000000000e+02 -2.489683346443e-01 6.254571426837e-04 2.182289252434e+01
4.927500000000e+02 -2.553307039681e-01 6.437613706741e-04 2.181305121416e+01
4.930000000000e+02 -2.615525587550e-01 6.616839410305e-04 2.180483005737e+01
4.932500000000e+02 -2.675848878304e-01 6.790100128844e-04 2.179822593228e+01
4.935000000000e+02 -2.733810433593e-01 6.955348326214e-04 2.179323324744e+01
4.937500000000e+02 -2.788970936411e-01 7.110667573663e-04 2.178984375831e+01
4.940000000000e+02 -2.840922367589e-01 7.254303293036e-04 2.178804679685e+01
4.942500000000e+02 -2.889291099952e-01 7.384688553471e-04 2.178782903541e+01
4.945000000000e+02 -2.933741446761e-01 7.500468617154e-04 2.178917453283e+01
4.947500000000e+02 -2.973978378771e-01 7.600519329927e-04 2.179206445476e+01
4.950000000000e+02 -3.009751288307e-01 7.683965958116e-04 2.179647728649e+01
4.952500000000e+02 -3.040856467986e-01 7.750193198082e-04 2.180238853886e+01
4.955000000000e+02 -3.067140200743e-01 7.798853229907e-04 2.180977076604e+01
4.957500000000e+02 -3.088500931803e-01 7.829865617185e-04 2.181859325908e+01
4.960000000000e+02 -3.104892328584e-01 7.843417397880e-04 2.182882226136e+01
4.962500000000e+02 -3.116325040325e-01 7.839953961440e-04 2.184042073882e+01
4.965000000000e+02 -3.122868161924e-01 7.820164950601e-04 2.185334815125e+01
4.967500000000e+02 -3.124651037850e-01 7.784969871398e-04 2.186756071204e+01
4.970000000000e+02 -3.121863588607e-01 7.735495509220e-04 2.188301119930e+01
4.972500000000e+02 -3.114756082120e-01 7.673050295871e-04 2.189964878417e+01
4.975000000000e+02 -3.103638644526e-01 7.599100182518e-04 2.191741936733e+01
4.977500000000e+02 -3.088879127560e-01 7.515237645323e-04 2.193626539608e+01
4.980000000000e+02 -3.070900355106e-01 7.423152444127e-04 2.195612604861e+01
4.982500000000e+02 -3.050176157728e-01 7.324600369550e-04 2.197693714162e+01
4.985000000000e+02 -3.027226353520e-01 7.221375253215e-04 2.199863153967e+01
4.987500000000e+02 -3.002610527353e-01 7.115279124951e-04 2.202113919691e+01
4.990000000000e+02 -2.976920797255e-01 7.008095125655e-04 2.204438716787e+01
4.992500000000e+02 -2.950773404842e-01 6.901563660420e-04 2.206830016262e+01
4.995000000000e+02 -2.924799420043e-01 6.797359599852e-04 2.209280062653e+01
4.997500000000e+02 -2.899634843276e-01 6.697072942057e-04 2.211780889081e+01
5.000000000000e+02 -2.875909500597e-01 6.602192104932e-04 2.214324377965e+01
5.002500000000e+02 -2.854235935961e-01 6.514089905071e-04 2.216902278880e+01
5.005000000000e+02 -2.835198150681e-01 6.434012784326e-04 2.219506232596e+01
5.007500000000e+02 -2.819339532726e-01 6.363070620584e-04 2.222127841628e+01
5.010000000000e+02 -2.807152263809e-01 6.302232145060e-04 2.224758675222e+01
5.012500000000e+02 -2.799065964290e-01 6.252317875275e-04 2.227390347832e+01
5.015000000000e+02 -2.795438109337e-01 6.213997246986e-04 2.230014541196e+01
5.017500000000e+02 -2.796545047995e-01 6.187785546561e-04 2.232623066096e+01
5.020000000000e+02 -2.802574906364e-01 6.174044870371e-04 2.235207889796e+01
5.022500000000e+02 -2.813621155807e-01 6.172982249776e-04 2.237761214014e+01
5.025000000000e+02 -2.829678903063e-01 6.184650582287e-04 2.240275516394e+01
5.027500000000e+02 -2.850643155237e-01 6.208950846958e-04 2.242743579223e+01
5.030000000000e+02 -2.876308343683e-01 6.245631349310e-04 2.245158581824e+01
5.032500000000e+02 -2.906371282468e-01 6.294292962761e-04 2.247514110353e+01
5.035000000000e+02 -2.940435516528e-01 6.354391301853e-04 2.249804224857e+01
5.037500000000e+02 -2.978017917939e-01 6.425239704156e-04 2.252023518233e+01
5.040000000000e+02 -3.018558104025e-01 6.506016952931e-04 2.254167125187e+01
5.042500000000e+02 -3.061428811048e-01 6.595770706468e-04 2.256230798185e+01
5.045000000000e+02 -3.105948766642e-01 6.693426196493e-04 2.258210927822e+01
5.047500000000e+02 -3.151396856374e-01 6.797794924697e-04 2.260104555629e+01
5.050000000000e+02 -3.197027159696e-01 6.907582269546e-04 2.261909436427e+01
5.052500000000e+02 -3.242085206325e-01 7.021399161441e-04 2.263624040782e+01
5.055000000000e+02 -3.285824460952e-01 7.137774119040e-04 2.265247548465e+01
5.057500000000e+02 -3.327522779295e-01 7.255165438709e-04 2.266779896854e+01
5.060000000000e+02 -3.366498528865e-01 7.371976900073e-04 2.268221759864e+01
5.062500000000e+02 -3.402125733420e-01 7.486573327460e-04 2.269574526660e+01
5.065000000000e+02 -3.433848145381e-01 7.597298545300e-04 2.270840331171e+01
5.067500000000e+02 -3.461191289512e-01 7.702493716026e-04 2.272021982570e+01
5.070000000000e+02 -3.483773033530e-01 7.800519594847e-04 2.273122990767e+01
5.072500000000e+02 -3.501311157443e-01 7.889778714235e-04 2.274147484635e+01
5.075000000000e+02 -3.513628960102e-01 7.968740914041e-04 2.275100215599e+01
5.077500000000e+02 -3.520657699165e-01 8.035969701604e-04 2.275986497051e+01
5.080000000000e+02 -3.522435930303e-01 8.090149561740e-04 2.276812139790e+01
5.082500000000e+02 -3.519106509374e-01 8.130114551990e-04 2.277583433432e+01
5.085000000000e+02 -3.510910010831e-01 8.154876578537e-04 2.278307065700e+01
5.087500000000e+02 -3.498175889099e-01 8.163655000566e-04 2.278990077673e+01
5.090000000000e+02 -3.481310747605e-01 8.155902847534e-04 2.279639780578e+01
5.092500000000e+02 -3.460785160275e-01 8.131331075448e-04 2.280263723991e+01
5.095000000000e+02 -3.437118468709e-01 8.089928828050e-04 2.280869613150e+01
5.097500000000e+02 -3.410862888307e-01 8.031980756022e-04 2.281465256953e+01
5.100000000000e+02 -3.382587088461e-01 7.958073047921e-04 2.282058486679e+01
5.102500000000e+02 -3.352860685150e-01 7.869099932102e-04 2.282657126022e+01
5.105000000000e+02 -3.322239321976e-01 7.766256818932e-04 2.283268919403e+01
5.107500000000e+02 -3.291251707203e-01 7.651024554023e-04 2.283901466228e+01
5.110000000000e+02 -3.260389053143e-01 7.525148216731e-04 2.284562198154e+01
5.112500000000e+02 -3.230096993442e-01 7.390603378780e-04 2.285258319467e+01
5.115000000000e+02 -3.200770633968e-01 7.249555803250e-04 2.285996756274e+01
5.117500000000e+02 -3.172752568608e-01 7.104316220530e-04 2.286784143691e+01
5.120000000000e+02 -3.146333849209e-01 6.957286480590e-04 2.287626782539e+01
5.122500000000e+02 -3.121757705391e-01 6.810903018663e-04 2.288530602916e+01
5.125000000000e+02 -3.099225248001e-01 6.667580110646e-04 2.289501163473e+01
5.127500000000e+02 -3.078902947562e-01 6.529652929255e-04 2.290543621783e+01
5.130000000000e+02 -3.060931134225e-01 6.399324789956e-04 2.291662711705e+01
5.132500000000e+02 -3.045432341147e-01 6.278619418467e-04 2.292862752263e+01
5.135000000000e+02 -3.032519460795e-01 6.169340729982e-04 2.294147627815e+01
5.137500000000e+02 -3.022302534383e-01 6.073041188720e-04 2.295520791601e+01
5.140000000000e+02 -3.014894066887e-01 5.991000764320e-04 2.296985254913e+01
5.142500000000e+02 -3.010411675279e-01 5.924213963458e-04 2.298543608428e+01
5.145000000000e+02 -3.008978792202e-01 5.873388027777e-04 2.300198021931e+01
5.147500000000e+02 -3.010722995452e-01 5.838950568738e-04 2.301950250197e+01
5.150000000000e+02 -3.015771233343e-01 5.821061748083e-04 2.303801668161e+01
5.152500000000e+02 -3.024243859172e-01 5.819637178476e-04 2.305753273961e+01
5.155000000000e+02 -3.036245870673e-01 5.834371095769e-04 2.307805733454e+01
5.157500000000e+02 -3.051857385966e-01 5.864764123075e-04 2.309959405722e+01
5.160000000000e+02 -3.071123137080e-01 5.910152543589e-04 2.312214374897e+01
5.162500000000e+02 -3.094041256487e-01 5.969734814158e-04 2.314570504623e+01
5.165000000000e+02 -3.120552721359e-01 6.042598451853e-04 2.317027477323e+01
5.167500000000e+02 -3.150531641343e-01 6.127744304787e-04 2.319584835663e+01
5.170000000000e+02 -3.183776643177e-01 6.224104916223e-04 2.322242043560e+01
5.172500000000e+02 -3.220004679613e-01 6.330561583221e-04 2.324998527827e+01
5.175000000000e+02 -3.258847254004e-01 6.445957238504e-04 2.327853719035e+01
5.177500000000e+02 -3.299849537234e-01 6.569102969728e-04 2.330807106469e+01
5.180000000000e+02 -3.342473059731e-01 6.698783772820e-04 2.333858261116e+01
5.182500000000e+02 -3.386101880457e-01 6.833758933071e-04 2.337006880695e+01
5.185000000000e+02 -3.430052510647e-01 6.972761518588e-04 2.340252799516e+01
5.187500000000e+02 -3.473587480531e-01 7.114494002306e-04 2.343596018160e+01
5.190000000000e+02 -3.515932060420e-01 7.257625027491e-04 2.347036698142e+01
5.192500000000e+02 -3.556294040224e-01 7.400781918983e-04 2.350575174203e+01
5.195000000000e+02 -3.593885234590e-01 7.542547780373e-04 2.354211934277e+01
5.197500000000e+02 -3.627944659405e-01 7.681459725233e-04 2.357947615582e+01
5.200000000000e+02 -3.657761321308e-01 7.816007763676e-04 2.361782971044e+01
5.202500000000e+02 -3.682696659094e-01 7.944638897132e-04 2.365718851043e+01
5.205000000000e+02 -3.702204547969e-01 8.065766397046e-04 2.369756165076e+01
5.207500000000e+02 -3.715848065530e-01 8.177784054025e-04 2.373895841340e+01
5.210000000000e+02 -3.723312763742e-01 8.279086270744e-04 2.378138791785e+01
5.212500000000e+02 -3.724414641684e-01 8.368093965699e-04 2.382485865139e+01
5.215000000000e+02 -3.719102833062e-01 8.443285428383e-04 2.386937798296e+01
5.217500000000e+02 -3.707457574395e-01 8.503233172315e-04 2.391495176932e+01
5.220000000000e+02 -3.689681994182e-01 8.546641676709e-04 2.396158382235e+01
5.222500000000e+02 -3.666090151243e-01 8.572385961514e-04 2.400927551975e+01
5.225000000000e+02 -3.637090492601e-01 8.579552330087e-04 2.405802534617e+01
5.227500000000e+02 -3.603166489520e-01 8.567475046564e-04 2.410782849183e+01
5.230000000000e+02 -3.564856041851e-01 8.535769052990e-04 2.415867652206e+01
5.232500000000e+02 -3.522729700919e-01 8.484352967091e-04 2.421055704177e+01
5.235000000000e+02 -3.477370373670e-01 8.413467535343e-04 2.426345346748e+01
5.237500000000e+02 -3.429354474733e-01 8.323681482193e-04 2.431734482167e+01
5.240000000000e+02 -3.379236196360e-01 8.215888153917e-04 2.437220560858e+01
5.242500000000e+02 -3.327535340317e-01 8.091290352863e-04 2.442800576055e+01
5.245000000000e+02 -3.274729272637e-01 7.951376236913e-04 2.448471062533e+01
5.247500000000e+02 -3.221248955387e-01 7.797883510609e-04 2.454228102646e+01
5.250000000000e+02 -3.167478942168e-01 7.632757274256e-04 2.460067335391e+01
5.252500000000e+02 -3.113760914955e-01 7.458100210377e-04 2.465983973346e+01
5.255000000000e+02 -3.060399953809e-01 7.276119820853e-04 2.471972814400e+01
5.257500000000e+02 -3.007672778037e-01 7.089073628935e-04 2.478028260724e+01
5.260000000000e+02 -2.955836926766e-01 6.899215152753e-04 2.484144342024e+01
5.262500000000e+02 -2.905139968804e-01 6.708743522139e-04 2.490314725338e+01
5.265000000000e+02 -2.855827777751e-01 6.519758456844e-04 2.496532735308e+01
5.267500000000e+02 -2.808151126988e-01 6.334223484654e-04 2.502791378780e+01
5.270000000000e+02 -2.762369846392e-01 6.153937632065e-04 2.509083345396e+01
5.272500000000e+02 -2.718754253711e-01 5.980517714409e-04 2.515401043937e+01
5.275000000000e+02 -2.677583438275e-01 5.815389655824e-04 2.521736602020e+01
5.277500000000e+02 -2.639140598602e-01 5.659790209727e-04 2.528081896264e+01
5.280000000000e+02 -2.603705529885e-01 5.514776647889e-04 2.534428568837e+01
5.282500000000e+02 -2.571544812035e-01 5.381243719735e-04 2.540768068880e+01
5.285000000000e+02 -2.542900251104e-01 5.259943807346e-04 2.547091660800e+01
5.287500000000e+02 -2.517976538829e-01 5.151510613006e-04 2.553390469278e+01
5.290000000000e+02 -2.496928931075e-01 5.056482320867e-04 2.559655531268e+01
5.292500000000e+02 -2.479851915305e-01 4.975320932444e-04 2.565877808845e+01
5.295000000000e+02 -2.466769990413e-01 4.908428778716e-04 2.572048266797e+01
5.297500000000e+02 -2.457631188731e-01 4.856156985012e-04 2.578157888589e+01
5.300000000000e+02 -2.452304325630e-01 4.818808393062e-04 2.584197733381e+01
5.302500000000e+02 -2.450580170112e-01 4.796632818797e-04 2.590158992207e+01
5.305000000000e+02 -2.452176979119e-01 4.789815135984e-04 2.596032997487e+01
5.307500000000e+02 -2.456750094859e-01 4.798458696932e-04 2.601811293960e+01
5.310000000000e+02 -2.463905200633e-01 4.822565931826e-04 2.607485641312e+01
5.312500000000e+02 -2.473214491441e-01 4.862015409826e-04 2.613048056220e+01
5.315000000000e+02 -2.484234593399e-01 4.916539784469e-04 2.618490850591e+01
5.317500000000e+02 -2.496525294670e-01 4.985706307380e-04 2.623806632241e+01
5.320000000000e+02 -2.509667492509e-01 5.068902298864e-04 2.628988341914e+01
5.322500000000e+02 -2.523279154587e-01 5.165327496532e-04 2.634029290408e+01
5.325000000000e+02 -2.537028436978e-01 5.273989814276e-04 2.638923159987e+01
5.327500000000e+02 -2.550642475467e-01 5.393712249297e-04 2.643664065571e+01
5.330000000000e+02 -2.563911894627e-01 5.523146055973e-04 2.648246559337e+01
5.332500000000e+02 -2.576690168092e-01 5.660792390777e-04 2.652665696840e+01
5.335000000000e+02 -2.588888587707e-01 5.805026553881e-04 2.656917047112e+01
5.337500000000e+02 -2.600466780175e-01 5.954132920264e-04 2.660996759074e+01
5.340000000000e+02 -2.611420246629e-01 6.106339310757e-04 2.664901571452e+01
5.342500000000e+02 -2.621765521741e-01 6.259854359143e-04 2.668628868594e+01
5.345000000000e+02 -2.631524670402e-01 6.412904700688e-04 2.672176697749e+01
5.347500000000e+02 -2.640710353061e-01 6.563770731118e-04 2.675543780943e+01
5.350000000000e+02 -2.649312594805e-01 6.710818432859e-04 2.678729531806e+01
5.352500000000e+02 -2.657288607852e-01 6.852525557542e-04 2.681734064346e+01
5.355000000000e+02 -2.664556363148e-01 6.987502790801e-04 2.684558164780e+01
5.357500000000e+02 -2.670992452579e-01 7.114507616455e-04 2.687203280909e+01
5.360000000000e+02 -2.676434091198e-01 7.232450367061e-04 2.689671506233e+01
5.362500000000e+02 -2.680685506060e-01 7.340393106922e-04 2.691965526300e+01
5.365000000000e+02 -2.683527370486e-01 7.437542510269e-04 2.694088591399e+01
5.367500000000e+02 -2.684728819149e-01 7.523238217638e-04 2.696044486712e+01
5.370000000000e+02 -2.684060878429e-01 7.596936419841e-04 2.697837467469e+01
5.372500000000e+02 -2.681309715228e-01 7.658193606861e-04 2.699472246438e+01
5.375000000000e+02 -2.676289142860e-01 7.706649196221e-04 2.700953925961e+01
5.377500000000e+02 -2.668850512842e-01 7.742011789397e-04 2.702287989834e+01
5.380000000000e+02 -2.658890117797e-01 7.764048314529e-04 2.703480236633e+01
5.382500000000e+02 -2.646352428256e-01 7.772578962433e-04 2.704536775057e+01
5.385000000000e+02 -2.631230155595e-01 7.767477260256e-04 2.705463960850e+01
5.387500000000e+02 -2.613560305777e-01 7.748676353766e-04 2.706268370659e+01
5.390000000000e+02 -2.593416844198e-01 7.716179180615e-04 2.706956776702e+01
5.392500000000e+02 -2.570901645636e-01 7.670072877496e-04 2.707536077170e+01
5.395000000000e+02 -2.546133264611e-01 7.610545126668e-04 2.708013262752e+01
5.397500000000e+02 -2.519235339079e-01 7.537899930146e-04 2.708395378485e+01
5.400000000000e+02 -2.490326260366e-01 7.452572296574e-04 2.708689440996e+01
5.402500000000e+02 -2.459509845782e-01 7.355137928016e-04 2.708902395863e+01
5.405000000000e+02 -2.426868909998e-01 7.246318184190e-04 2.709041045673e+01
5.407500000000e+02 -2.392461434156e-01 7.126977481066e-04 2.709112003580e+01
5.410000000000e+02 -2.356321021753e-01 6.998116468667e-04 2.709121594146e+01
5.412500000000e+02 -2.318459338063e-01 6.860855141145e-04 2.709075827541e+01
5.415000000000e+02 -2.278872856470e-01 6.716413873267e-04 2.708980304155e+01
5.417500000000e+02 -2.237551013192e-01 6.566087458146e-04 2.708840172520e+01
5.420000000000e+02 -2.194485864892e-01 6.411216486567e-04 2.708660094935e+01
5.422500000000e+02 -2.149683273451e-01 6.253159965264e-04 2.708444169646e+01
5.425000000000e+02 -2.103172251559e-01 6.093265280593e-04 2.708195937947e+01
5.427500000000e+02 -2.055014433468e-01 5.932843856136e-04 2.707918324549e+01
5.430000000000e+02 -2.005310503653e-01 5.773148309199e-04 2.707613638595e+01
5.432500000000e+02 -1.954203927868e-01 5.615354080218e-04 2.707283582848e+01
5.435000000000e+02 -1.901882582081e-01 5.460548171854e-04 2.706929227696e+01
5.437500000000e+02 -1.848576457611e-01 5.309721170624e-04 2.706551037770e+01
5.440000000000e+02 -1.794552525852e-01 5.163764142192e-04 2.706148903985e+01
5.442500000000e+02 -1.740107951009e-01 5.023471170647e-04 2.705722138984e+01
5.445000000000e+02 -1.685560697331e-01 4.889543810246e-04 2.705269520059e+01
5.447500000000e+02 -1.631239081283e-01 4.762598003309e-04 2.704789332948e+01
5.450000000000e+02 -1.577471716212e-01 4.643173113790e-04 2.704279374896e+01
5.452500000000e+02 -1.524576879709e-01 4.531740048694e-04 2.703737022790e+01
5.455000000000e+02 -1.472853920446e-01 4.428709489052e-04 2.703159238963e+01
5.457500000000e+02 -1.422575728880e-01 4.334438206320e-04 2.702542618577e+01
5.460000000000e+02 -1.373983370114e-01 4.249233831349e-04 2.701883435463e+01
5.462500000000e+02 -1.327283172856e-01 4.173356657496e-04 2.701177653736e+01
5.465000000000e+02 -1.282645708527e-01 4.107019329631e-04 2.700420974379e+01
5.467500000000e+02 -1.240206958052e-01 4.050384807434e-04 2.699608881009e+01
5.470000000000e+02 -1.200071109509e-01 4.003560584072e-04 2.698736655346e+01
5.472500000000e+02 -1.162314559154e-01 3.966592334039e-04 2.697799426761e+01
5.475000000000e+02 -1.126990737455e-01 3.939457654395e-04 2.696792220949e+01
5.477500000000e+02 -1.094134894504e-01 3.922057238466e-04 2.695709980397e+01
5.480000000000e+02 -1.063768938788e-01 3.914208483116e-04 2.694547632889e+01
5.482500000000e+02 -1.035905102058e-01 3.915637235074e-04 2.693300113239e+01
5.485000000000e+02 -1.010549026351e-01 3.925976197557e-04 2.691962429759e+01
5.487500000000e+02 -9.877012788383e-02 3.944760948682e-04 2.690529701210e+01
5.490000000000e+02 -9.673574450459e-02 3.971429775456e-04 2.688997193410e+01
5.492500000000e+02 -9.495074483101e-02 4.005331263433e-04 2.687360379743e+01
5.495000000000e+02 -9.341329870340e-02 4.045727948133e-04 2.685614957209e+01
5.497500000000e+02 -9.212048938314e-02 4.091809647911e-04 2.683756900185e+01
5.500000000000e+02 -9.106790903003e-02 4.142702858846e-04 2.681782465283e+01
5.502500000000e+02 -9.024931169607e-02 4.197488638719e-04 2.679688232388e+01
5.505000000000e+02 -8.965620441935e-02 4.255215811327e-04 2.677471098876e+01
5.507500000000e+02 -8.927753360540e-02 4.314918674376e-04 2.675128293979e+01
5.510000000000e+02 -8.909943884438e-02 4.375634108729e-04 2.672657387412e+01
5.512500000000e+02 -8.910507127281e-02 4.436414688181e-04 2.670056269635e+01
5.515000000000e+02 -8.927455763926e-02 4.496343324364e-04 2.667323152406e+01
5.517500000000e+02 -8.958507546793e-02 4.554544971105e-04 2.664456568550e+01
5.520000000000e+02 -9.001101898926e-02 4.610194007380e-04 2.661455343406e+01
5.522500000000e+02 -9.052430236493e-02 4.662523258543e-04 2.658318609687e+01
5.525000000000e+02 -9.109472999157e-02 4.710826026452e-04 2.655045778983e+01
5.527500000000e+02 -9.169044371706e-02 4.754458436507e-04 2.651636563295e+01
5.530000000000e+02 -9.227842584580e-02 4.792838833033e-04 2.648090951948e+01
5.532500000000e+02 -9.282500197596e-02 4.825447843570e-04 2.644409241493e+01
5.535000000000e+02 -9.329638549208e-02 4.851824875475e-04 2.640592017725e+01
5.537500000000e+02 -9.365914599129e-02 4.871567330520e-04 2.636640192056e+01
5.540000000000e+02 -9.388070785471e-02 4.884327058915e-04 2.632554989465e+01
5.542500000000e+02 -9.392974813403e-02 4.889809700077e-04 2.628337972894e+01
5.545000000000e+02 -9.377657147554e-02 4.887774185034e-04 2.623991046627e+01
5.547500000000e+02 -9.339337133690e-02 4.878031562675e-04 2.619516479462e+01
5.550000000000e+02 -9.275452974328e-02 4.860446592405e-04 2.614916887595e+01
5.552500000000e+02 -9.183677971331e-02 4.834938380056e-04 2.610195247707e+01
5.555000000000e+02 -9.061930462217e-02 4.801480739378e-04 2.605354907936e+01
5.557500000000e+02 -8.908391565749e-02 4.760105169483e-04 2.600399559293e+01
5.560000000000e+02 -8.721509491752e-02 4.710901149391e-04 2.595333239952e+01
5.562500000000e+02 -8.500000941158e-02 4.654015319615e-04 2.590160337939e+01
5.565000000000e+02 -8.242865308131e-02 4.589653141711e-04 2.584885555497e+01
5.567500000000e+02 -7.949386186319e-02 4.518076424844e-04 2.579513909380e+01
5.570000000000e+02 -7.619132751076e-02 4.439599383232e-04 2.574050732660e+01
5.572500000000e+02 -7.251978358078e-02 4.354587727523e-04 2.568501634557e+01
5.575000000000e+02 -6.848095878096e-02 4.263450606049e-04 2.562872525292e+01
5.577500000000e+02 -6.407978650208e-02 4.166638018817e-04 2.557169578921e+01
5.580000000000e+02 -5.932444017187e-02 4.064632863882e-04 2.551399241909e+01
5.582500000000e+02 -5.422637962437e-02 3.957943293107e-04 2.545568239498e+01
5.585000000000e+02 -4.880050976899e-02 3.847097923234e-04 2.539683549732e+01
5.587500000000e+02 -4.306517983896e-02 3.732637910581e-04 2.533752413009e+01
5.590000000000e+02 -3.704214567114e-02 3.615109354606e-04 2.527782338758e+01
5.592500000000e+02 -3.075661797808e-02 3.495059507821e-04 2.521781080088e+01
5.595000000000e+02 -2.423711467365e-02 3.373030260528e-04 2.515756638561e+01
5.597500000000e+02 -1.751527933720e-02 3.249553491678e-04 2.509717261201e+01
5.600000000000e+02 -1.062572085347e-02 3.125148960415e-04 2.503671408080e+01
5.602500000000e+02 -3.605646092585e-03 3.000320833914e-04 2.497627754520e+01
5.605000000000e+02 3.505442451982e-03 2.875556913297e-04 2.491595149440e+01
5.607500000000e+02 1.066622656579e-02 2.751327610184e-04 2.485582602992e+01
5.610000000000e+02 1.783402176994e-02 2.628086697816e-04 2.479599240656e+01
5.612500000000e+02 2.496533260890e-02 2.506271791911e-04 2.473654271990e+01
5.615000000000e+02 3.201641858297e-02 2.386306574644e-04 2.467756948365e+01
5.617500000000e+02 3.894388892611e-02 2.268601654531e-04 2.461916509917e+01
5.620000000000e+02 4.570531212384e-02 2.153557178279e-04 2.456142141307e+01
5.622500000000e+02 5.225980775755e-02 2.041565635494e-04 2.450442915552e+01
5.625000000000e+02 5.856864441990e-02 1.933012099160e-04 2.444827740235e+01
5.627500000000e+02 6.459579528571e-02 1.828276554149e-04 2.439305300158e+01
5.630000000000e+02 7.030842811716e-02 1.727736412118e-04 2.433884002432e+01
5.632500000000e+02 7.567737634439e-02 1.631766350292e-04 2.428571919266e+01
5.635000000000e+02 8.067756848115e-02 1.540736666749e-04 2.423376733714e+01
5.637500000000e+02 8.528831189514e-02 1.455015663787e-04 2.418305686140e+01
5.640000000000e+02 8.949358023543e-02 1.374967242357e-04 2.413365523436e+01
5.642500000000e+02 9.328224170558e-02 1.300946412794e-04 2.408562451307e+01
5.645000000000e+02 9.664812198711e-02 1.233299303016e-04 2.403902088018e+01
5.647500000000e+02 9.959008734870e-02 1.172357804215e-04 2.399389423019e+01
5.650000000000e+02 1.021120508055e-01 1.118433799678e-04 2.395028779933e+01
5.652500000000e+02 1.042228782861e-01 1.071814418950e-04 2.390823781409e+01
5.655000000000e+02 1.059362371383e-01 1.032757126053e-04 2.386777315560e+01
5.657500000000e+02 1.072704524608e-01 1.001481166445e-04 2.382891515150e+01
5.660000000000e+02 1.082482438890e-01 9.781618987012e-05 2.379167732281e+01
5.662500000000e+02 1.088964165030e-01 9.629246230726e-05 2.375606518029e+01
5.665000000000e+02 1.092455496195e-01 9.558358306647e-05 2.372207615043e+01
5.667500000000e+02 1.093295914929e-01 9.568972992780e-05 2.368969947406e+01
5.670000000000e+02 1.091854231214e-01 9.660399993647e-05 2.365891613044e+01
5.672500000000e+02 1.088524148573e-01 9.831164462117e-05 2.362969896702e+01
5.675000000000e+02 1.083719233095e-01 1.007896519900e-04 2.360201265963e+01
5.677500000000e+02 1.077867838501e-01 1.040061699143e-04 2.357581398879e+01
5.680000000000e+02 1.071407921608e-01 1.079202042939e-04 2.355105191387e+01
5.682500000000e+02 1.064781609721e-01 1.124813309453e-04 2.352766796855e+01
5.685000000000e+02 1.058429793550e-01 1.176296395972e-04 2.350559655235e+01
5.687500000000e+02 1.052786919221e-01 1.232957743842e-04 2.348476526013e+01
5.690000000000e+02 1.048275319355e-01 1.294012368700e-04 2.346509547899e+01
5.692500000000e+02 1.045300215968e-01 1.358587699134e-04 2.344650284570e+01
5.695000000000e+02 1.044244495974e-01 1.425730127363e-04 2.342889785039e+01
5.697500000000e+02 1.045463804412e-01 1.494413283752e-04 2.341218648938e+01
5.700000000000e+02 1.049281789394e-01 1.563548634308e-04 2.339627099878e+01
5.702500000000e+02 1.055986156001e-01 1.631996050476e-04 2.338105046833e+01
5.705000000000e+02 1.065824083252e-01 1.698577225260e-04 2.336642181302e+01
5.707500000000e+02 1.078999253680e-01 1.762093278352e-04 2.335228047130e+01
5.710000000000e+02 1.095668751836e-01 1.821340169794e-04 2.333852126737e+01
5.712500000000e+02 1.115940777234e-01 1.875122081257e-04 2.332503925232e+01
5.715000000000e+02 1.139872904053e-01 1.922269273939e-04 2.331173061240e+01
5.717500000000e+02 1.167471679426e-01 1.961655455642e-04 2.329849331169e+01
5.720000000000e+02 1.198691868906e-01 1.992218410444e-04 2.328522821089e+01
5.722500000000e+02 1.233437692568e-01 2.012974658582e-04 2.327183968032e+01
5.725000000000e+02 1.271564145556e-01 2.023037206894e-04 2.325823645972e+01
5.727500000000e+02 1.312880003513e-01 2.021629532111e-04 2.324433216555e+01
5.730000000000e+02 1.357150361975e-01 2.008099827974e-04 2.323004628628e+01
5.732500000000e+02 1.404101263748e-01 1.981932605842e-04 2.321530458479e+01
5.735000000000e+02 1.453424366258e-01 1.942760687291e-04 2.320003969171e+01
5.737500000000e+02 1.504782351321e-01 1.890374090521e-04 2.318419163945e+01
5.740000000000e+02 1.557815292959e-01 1.824724746571e-04 2.316770801946e+01
5.742500000000e+02 1.612146731998e-01 1.745931736149e-04 2.315054468008e+01
5.745000000000e+02 1.667390834618e-01 1.654282761096e-04 2.313266573017e+01
5.747500000000e+02 1.723159342311e-01 1.550233746381e-04 2.311404383045e+01
5.750000000000e+02 1.779068788948e-01 1.434405894404e-04 2.309465999262e+01
5.752500000000e+02 1.834747413610e-01 1.307580371661e-04 2.307450401676e+01
5.755000000000e+02 1.889842084364e-01 1.170690483133e-04 2.305357413495e+01
5.757500000000e+02 1.944024764523e-01 1.024813235729e-04 2.303187693841e+01
5.760000000000e+02 1.996998532508e-01 8.711565974144e-05 2.300942716634e+01
5.762500000000e+02 2.048503016628e-01 7.110449935546e-05 2.298624749967e+01
5.765000000000e+02 2.098318998281e-01 5.459053153528e-05 2.296236791510e+01
5.767500000000e+02 2.146272212219e-01 3.772492532422e-05 2.293782574891e+01
5.770000000000e+02 2.192235994771e-01 2.066551039568e-05 2.291266494705e+01
5.772500000000e+02 2.236132738451e-01 3.574887808370e-06 2.288693565148e+01
5.775000000000e+02 2.277934245925e-01 -1.338165190575e-05 2.286069365803e+01
5.777500000000e+02 2.317660628892e-01 -3.003829419470e-05 2.283399995391e+01
5.780000000000e+02 2.355377898887e-01 -4.623078322019e-05 2.280691984025e+01
5.782500000000e+02 2.391195016807e-01 -6.179894468553e-05 2.277952279480e+01
5.785000000000e+02 2.425258869707e-01 -7.658862417059e-05 2.275188139822e+01
5.787500000000e+02 2.457749069137e-01 -9.045405755741e-05 2.272407088888e+01
5.790000000000e+02 2.488871833555e-01 -1.032601391423e-04 2.269616872148e+01
5.792500000000e+02 2.518852616503e-01 -1.148842385324e-04 2.266825347248e+01
5.795000000000e+02 2.547929104663e-01 -1.252183783806e-04 2.264040465742e+01
5.797500000000e+02 2.576343211119e-01 -1.341709302872e-04 2.261270184958e+01
5.800000000000e+02 2.604333294535e-01 -1.416681889458e-04 2.258522419595e+01
5.802500000000e+02 2.632126227529e-01 -1.476555543380e-04 2.255804959162e+01
5.805000000000e+02 2.659930074721e-01 -1.520985878657e-04 2.253125448141e+01
5.807500000000e+02 2.687926893379e-01 -1.549837159168e-04 2.250491308802e+01
5.810000000000e+02 2.716266390442e-01 -1.563187533187e-04 2.247909698007e+01
5.812500000000e+02 2.745060398701e-01 -1.561327711193e-04 2.245387467175e+01
5.815000000000e+02 2.774378387870e-01 -1.544757255134e-04 2.242931100491e+01
5.817500000000e+02 2.804244167835e-01 -1.514178434967e-04 2.240546708023e+01
5.820000000000e+02 2.834633922348e-01 -1.470485248419e-04 2.238239981716e+01
5.822500000000e+02 2.865475723213e-01 -1.414749351313e-04 2.236016150876e+01
5.825000000000e+02 2.896650388739e-01 -1.348203183881e-04 2.233879992339e+01
5.827500000000e+02 2.927993970429e-01 -1.272219690282e-04 2.231835798100e+01
5.830000000000e+02 2.959301867102e-01 -1.188289876325e-04 2.229887349367e+01
5.832500000000e+02 2.990333989992e-01 -1.097998515038e-04 2.228037939969e+01
5.835000000000e+02 3.020821608182e-01 -1.002998749961e-04 2.226290359723e+01
5.837500000000e+02 3.050475294602e-01 -9.049843920364e-05 2.224646880520e+01
5.840000000000e+02 3.078993612208e-01 -8.056623439392e-05 2.223109295528e+01
5.842500000000e+02 3.106072773216e-01 -7.067254721893e-05 2.221678907630e+01
5.845000000000e+02 3.131416607659e-01 -6.098259700339e-05 2.220356548390e+01
5.847500000000e+02 3.154746781314e-01 -5.165502111694e-05 2.219142594252e+01
5.850000000000e+02 3.175812852876e-01 -4.283953241566e-05 2.218036990157e+01
5.852500000000e+02 3.194402273444e-01 -3.467491115972e-05 2.217039251296e+01
5.855000000000e+02 3.210348893391e-01 -2.728696029538e-05 2.216148511097e+01
5.857500000000e+02 3.223541306853e-01 -2.078704328706e-05 2.215363528555e+01
5.860000000000e+02 3.233929153079e-01 -1.527074505225e-05 2.214682718775e+01
5.862500000000e+02 3.241528262678e-01 -1.081710439801e-05 2.214104157886e+01
5.865000000000e+02 3.246423397580e-01 -7.487847906880e-06 2.213625636129e+01
5.867500000000e+02 3.248769518467e-01 -5.327243148200e-06 2.213244668114e+01
5.870000000000e+02 3.248790956058e-01 -4.362271064744e-06 2.212958501603e+01
5.872500000000e+02 3.246778095469e-01 -4.602696496542e-06 2.212764171810e+01
5.875000000000e+02 3.243082395768e-01 -6.041926440714e-06 2.212658504141e+01
5.877500000000e+02 3.238109305137e-01 -8.658044924280e-06 2.212638150788e+01
5.880000000000e+02 3.232309292616e-01 -1.241489953545e-05 2.212699591276e+01
5.882500000000e+02 3.226167014631e-01 -1.726341806376e-05 2.212839189345e+01
5.885000000000e+02 3.220189179259e-01 -2.314344336055e-05 2.213053199336e+01
5.887500000000e+02 3.214891289395e-01 -2.998522284814e-05 2.213337777278e+01
5.890000000000e+02 3.210783302703e-01 -3.771117638281e-05 2.213689034086e+01
5.892500000000e+02 3.208355221253e-01 -4.623774496775e-05 2.214103047300e+01
5.895000000000e+02 3.208062763655e-01 -5.547717955476e-05 2.214575868666e+01
5.897500000000e+02 3.210313638667e-01 -6.533928753287e-05 2.215103583176e+01
5.900000000000e+02 3.215455271660e-01 -7.573292031257e-05 2.215682318632e+01
5.902500000000e+02 3.223764297218e-01 -8.656736178744e-05 2.216308256054e+01
5.905000000000e+02 3.235438512187e-01 -9.775365451186e-05 2.216977687297e+01
5.907500000000e+02 3.250591591192e-01 -1.092054951752e-04 2.217687025859e+01
5.910000000000e+02 3.269250969053e-01 -1.208396621167e-04 2.218432815020e+01
5.912500000000e+02 3.291359156493e-01 -1.325765310332e-04 2.219211783948e+01
5.915000000000e+02 3.316778281271e-01 -1.443402319625e-04 2.220020848491e+01
5.917500000000e+02 3.345297934580e-01 -1.560584221126e-04 2.220857135521e+01
5.920000000000e+02 3.376645707775e-01 -1.676618945417e-04 2.221718006531e+01
5.922500000000e+02 3.410500242909e-01 -1.790840585833e-04 2.222601050330e+01
5.925000000000e+02 3.446505974387e-01 -1.902605128770e-04 2.223504126197e+01
5.927500000000e+02 3.484288904565e-01 -2.011284699753e-04 2.224425354080e+01
5.930000000000e+02 3.523472466076e-01 -2.116262278826e-04 2.225363110595e+01
5.932500000000e+02 3.563692928883e-01 -2.216929275112e-04 2.226316038042e+01
5.935000000000e+02 3.604613387569e-01 -2.312684597330e-04 2.227283059274e+01
5.937500000000e+02 3.645935496941e-01 -2.402934688957e-04 2.228263336010e+01
5.940000000000e+02 3.687408958373e-01 -2.487098496965e-04 2.229256304834e+01
5.942500000000e+02 3.728837778932e-01 -2.564612368128e-04 2.230261628783e+01
5.945000000000e+02 3.770083718421e-01 -2.634939313897e-04 2.231279231054e+01
5.947500000000e+02 3.811066296043e-01 -2.697579070966e-04 2.232309248669e+01
5.950000000000e+02 3.851760039686e-01 -2.752080987748e-04 2.233352062760e+01
5.952500000000e+02 3.892188572243e-01 -2.798056363601e-04 2.234408275330e+01
5.955000000000e+02 3.932416100069e-01 -2.835192912848e-04 2.235478719723e+01
5.957500000000e+02 3.972536456991e-01 -2.863268440420e-04 2.236564444985e+01
5.960000000000e+02 4.012660110802e-01 -2.882165031614e-04 2.237666749712e+01
5.962500000000e+02 4.052899374820e-01 -2.891881806025e-04 2.238787173868e+01
5.965000000000e+02 4.093352396742e-01 -2.892545727534e-04 2.239927519161e+01
5.967500000000e+02 4.134086478600e-01 -2.884421199097e-04 2.241089847803e+01
5.970000000000e+02 4.175121415358e-01 -2.867916598791e-04 2.242276528136e+01
5.972500000000e+02 4.216413682603e-01 -2.843587710716e-04 2.243490216952e+01
5.975000000000e+02 4.257842515823e-01 -2.812136638754e-04 2.244733906256e+01
5.977500000000e+02 4.299198928565e-01 -2.774406949744e-04 2.246010923868e+01
5.980000000000e+02 4.340178719979e-01 -2.731369940379e-04 2.247324932781e+01
5.982500000000e+02 4.380380682215e-01 -2.684106524468e-04 2.248679964028e+01
5.985000000000e+02 4.419310634519e-01 -2.633784065117e-04 2.250080406011e+01
5.987500000000e+02 4.456392143454e-01 -2.581624131021e-04 2.251530991014e+01
5.990000000000e+02 4.490983636185e-01 -2.528867678297e-04 2.253036809265e+01
5.992500000000e+02 4.522402016808e-01 -2.476731631623e-04 2.254603278023e+01
5.995000000000e+02 4.549951469036e-01 -2.426362240412e-04 2.256236126681e+01
5.997500000000e+02 4.572956073325e-01 -2.378791668138e-04 2.257941352334e+01
6.000000000000e+02 4.590794533694e-01 -2.334894643978e-04 2.259725206213e+01
6.002500000000e+02 4.602934294453e-01 -2.295350289010e-04 2.261594135570e+01
6.005000000000e+02 4.608962883691e-01 -2.260611781412e-04 2.263554742016e+01
6.007500000000e+02 4.608614269533e-01 -2.230887038873e-04 2.265613712878e+01
6.010000000000e+02 4.601788252770e-01 -2.206130045103e-04 2.267777782508e+01
6.012500000000e+02 4.588561512017e-01 -2.186046203376e-04 2.270053655889e+01
6.015000000000e+02 4.569189828133e-01 -2.170110096558e-04 2.272447948901e+01
6.017500000000e+02 4.544101190259e-01 -2.157595455777e-04 2.274967109288e+01
6.020000000000e+02 4.513880942271e-01 -2.147614485079e-04 2.277617368859e+01
6.022500000000e+02 4.479249517478e-01 -2.139165357100e-04 2.280404668583e+01
6.025000000000e+02 4.441034645399e-01 -2.131183922961e-04 2.283334588458e+01
6.027500000000e+02 4.400139787212e-01 -2.122596906446e-04 2.286412308123e+01
6.030000000000e+02 4.357510252989e-01 -2.112373578374e-04 2.289642546330e+01
6.032500000000e+02 4.314098645706e-01 -2.099574079266e-04 2.293029509122e+01
6.035000000000e+02 4.270831086165e-01 -2.083391665726e-04 2.296576870501e+01
6.037500000000e+02 4.228575089810e-01 -2.063184914062e-04 2.300287721907e+01
6.040000000000e+02 4.188110238438e-01 -2.038504423851e-04 2.304164564938e+01
6.042500000000e+02 4.150102228992e-01 -2.009110019564e-04 2.308209284148e+01
6.045000000000e+02 4.115081273293e-01 -1.974978217134e-04 2.312423125724e+01
6.047500000000e+02 4.083425480938e-01 -1.936301460413e-04 2.316806697949e+01
6.050000000000e+02 4.055350336048e-01 -1.893477855356e-04 2.321359953640e+01
6.052500000000e+02 4.030905317931e-01 -1.847092977223e-04 2.326082173724e+01
6.055000000000e+02 4.009978218176e-01 -1.797892843009e-04 2.330971969475e+01
6.057500000000e+02 3.992308223370e-01 -1.746747114081e-04 2.336027265761e+01
6.060000000000e+02 3.977507747098e-01 -1.694605950650e-04 2.341245295725e+01
6.062500000000e+02 3.965092489594e-01 -1.642450966228e-04 2.346622588880e+01
6.065000000000e+02 3.954518375295e-01 -1.591241620379e-04 2.352154977911e+01
6.067500000000e+02 3.945223256231e-01 -1.541860453782e-04 2.357837593964e+01
6.070000000000e+02 3.936670347871e-01 -1.495061206106e-04 2.363664878889e+01
6.072500000000e+02 3.928389773623e-01 -1.451423333508e-04 2.369630591634e+01
6.075000000000e+02 3.920014768251e-01 -1.411317559487e-04 2.375727843933e+01
6.077500000000e+02 3.911308684074e-01 -1.374885646611e-04 2.381949114480e+01
6.080000000000e+02 3.902180440801e-01 -1.342037309503e-04 2.388286299577e+01
6.082500000000e+02 3.892686138836e-01 -1.312465727527e-04 2.394730740095e+01
6.085000000000e+02 3.883017065489e-01 -1.285680558050e-04 2.401273280889e+01
6.087500000000e+02 3.873474506514e-01 -1.261054323509e-04 2.407904304714e+01
6.090000000000e+02 3.864434494168e-01 -1.237884425154e-04 2.414613793353e+01
6.092500000000e+02 3.856305697986e-01 -1.215459145546e-04 2.421391362776e+01
6.095000000000e+02 3.849485098413e-01 -1.193123408226e-04 2.428226319232e+01
6.097500000000e+02 3.844315914272e-01 -1.170338038884e-04 2.435107688343e+01
6.100000000000e+02 3.841052260895e-01 -1.146728186069e-04 2.442024263815e+01
6.102500000000e+02 3.839833567287e-01 -1.122117707394e-04 2.448964635317e+01
6.105000000000e+02 3.840671016019e-01 -1.096540937535e-04 2.455917213925e+01
6.107500000000e+02 3.843446699018e-01 -1.070238901507e-04 2.462870269591e+01
6.110000000000e+02 3.847924323989e-01 -1.043638447903e-04 2.469811951209e+01
6.112500000000e+02 3.853769641714e-01 -1.017317752319e-04 2.476730317184e+01
6.115000000000e+02 3.860577423592e-01 -9.919617853312e-05 2.483613357823e+01
6.117500000000e+02 3.867902194781e-01 -9.683133948505e-05 2.490449038547e+01
6.120000000000e+02 3.875288964526e-01 -9.471243906240e-05 2.497225331942e+01
6.122500000000e+02 3.882301521769e-01 -9.291101576778e-05 2.503930255745e+01
6.125000000000e+02 3.888547023283e-01 -9.149113742821e-05 2.510551933220e+01
6.127500000000e+02 3.893694562957e-01 -9.050626364605e-05 2.517078634878e+01
6.130000000000e+02 3.897489146339e-01 -8.999712601171e-05 2.523498851148e+01
6.132500000000e+02 3.899759898323e-01 -8.999028441029e-05 2.529801354206e+01
6.135000000000e+02 3.900423768402e-01 -9.049739495052e-05 2.535975265328e+01
6.137500000000e+02 3.899485620746e-01 -9.151507507860e-05 2.542010141970e+01
6.140000000000e+02 3.897034111313e-01 -9.302544025288e-05 2.547896053413e+01
6.142500000000e+02 3.893233542334e-01 -9.499696479960e-05 2.553623659082e+01
6.145000000000e+02 3.888312159971e-01 -9.738590230541e-05 2.559184300733e+01
6.147500000000e+02 3.882545078998e-01 -1.001381334671e-04 2.564570077079e+01
6.150000000000e+02 3.876232664264e-01 -1.031915244084e-04 2.569773921297e+01
6.152500000000e+02 3.869674256419e-01 -1.064787758176e-04 2.574789662349e+01
6.155000000000e+02 3.863139030613e-01 -1.099305699523e-04 2.579612086220e+01
6.157500000000e+02 3.856835295145e-01 -1.134788255849e-04 2.584236968310e+01
6.160000000000e+02 3.850882270959e-01 -1.170598379166e-04 2.588661095626e+01
6.162500000000e+02 3.845287240009e-01 -1.206168016577e-04 2.592882263759e+01
6.165000000000e+02 3.839932483180e-01 -1.241015089484e-04 2.596899263206e+01
6.167500000000e+02 3.834574622304e-01 -1.274748566952e-04 2.600711841788e+01
6.170000000000e+02 3.828858310270e-01 -1.307055788500e-04 2.604320655288e+01
6.172500000000e+02 3.822344865632e-01 -1.337678897090e-04 2.607727216239e+01
6.175000000000e+02 3.814553598556e-01 -1.366378414259e-04 2.610933836489e+01
6.177500000000e+02 3.805012024753e-01 -1.392887651760e-04 2.613943575713e+01
6.180000000000e+02 3.793310018562e-01 -1.416865029314e-04 2.616760203403e+01
6.182500000000e+02 3.779150491655e-01 -1.437852124844e-04 2.619388170522e+01
6.185000000000e+02 3.762390864268e-01 -1.455243660301e-04 2.621832600352e+01
6.187500000000e+02 3.743068542787e-01 -1.468276972789e-04 2.624099292552e+01
6.190000000000e+02 3.721406629495e-01 -1.476045464249e-04 2.626194741969e+01
6.192500000000e+02 3.697797969467e-01 -1.477536055795e-04 2.628126162505e+01
6.195000000000e+02 3.672768167360e-01 -1.471691224623e-04 2.629901516640e+01
6.197500000000e+02 3.646921901992e-01 -1.457487767356e-04 2.631529533964e+01
6.200000000000e+02 3.620878509949e-01 -1.434026361034e-04 2.633019718806e+01
6.202500000000e+02 3.595204885117e-01 -1.400620603332e-04 2.634382340749e+01
6.205000000000e+02 3.570354539075e-01 -1.356874773836e-04 2.635628392343e+01
6.207500000000e+02 3.546620521241e-01 -1.302741225080e-04 2.636769524352e+01
6.210000000000e+02 3.524108496494e-01 -1.238549354399e-04 2.637817956850e+01
6.212500000000e+02 3.502733789355e-01 -1.165001793008e-04 2.638786353944e+01
6.215000000000e+02 3.482242296792e-01 -1.083138488660e-04 2.639687688918e+01
6.217500000000e+02 3.462252549459e-01 -9.942714827528e-05 2.640535089261e+01
6.220000000000e+02 3.442312792900e-01 -8.998989034216e-05 2.641341686494e+01
6.222500000000e+02 3.421965817503e-01 -8.016080645763e-05 2.642120448505e+01
6.225000000000e+02 3.400811919907e-01 -7.009783100380e-05 2.642884037794e+01
6.227500000000e+02 3.378562057126e-01 -5.994956543233e-05 2.643644684705e+01
6.230000000000e+02 3.355074649757e-01 -4.984867956625e-05 2.644414058662e+01
6.232500000000e+02 3.330370589871e-01 -3.990794389901e-05 2.645203188939e+01
6.235000000000e+02 3.304626044492e-01 -3.021903907916e-05 2.646022385465e+01
6.237500000000e+02 3.278144608315e-01 -2.085407405185e-05 2.646881173449e+01
6.240000000000e+02 3.251312288626e-01 -1.186917411289e-05 2.647788272720e+01
6.242500000000e+02 3.224544020054e-01 -3.309502258860e-06 2.648751543611e+01
6.245000000000e+02 3.198227009427e-01 4.785359525270e-06 2.649777985255e+01
6.247500000000e+02 3.172671077612e-01 1.237645087500e-05 2.650873691622e+01
6.250000000000e+02 3.148070689361e-01 1.942178146982e-05 2.652043833173e+01
6.252500000000e+02 3.124483939315e-01 2.587457351391e-05 2.653292637752e+01
6.255000000000e+02 3.101831401926e-01 3.168366964813e-05 2.654623337826e+01
6.257500000000e+02 3.079912657973e-01 3.679569162455e-05 2.656038142103e+01
6.260000000000e+02 3.058438103851e-01 4.115914326036e-05 2.657538213930e+01
6.262500000000e+02 3.037071690080e-01 4.472975241027e-05 2.659123614931e+01
6.265000000000e+02 3.015476937041e-01 4.747606646719e-05 2.660793299300e+01
6.267500000000e+02 2.993361098410e-01 4.938425856880e-05 2.662545093878e+01
6.270000000000e+02 2.970510856835e-01 5.046205447623e-05 2.664375721983e+01
6.272500000000e+02 2.946816561372e-01 5.074097668444e-05 2.666280797635e+01
6.275000000000e+02 2.922280579587e-01 5.027651379243e-05 2.668254900481e+01
6.277500000000e+02 2.897011808095e-01 4.914630422240e-05 2.670291607228e+01
6.280000000000e+02 2.871205548430e-01 4.744644678321e-05 2.672383595922e+01
6.282500000000e+02 2.845114369419e-01 4.528648436688e-05 2.674522709780e+01
6.285000000000e+02 2.819012454990e-01 4.278356752868e-05 2.676700064269e+01
6.287500000000e+02 2.793159117634e-01 4.005645518510e-05 2.678906156519e+01
6.290000000000e+02 2.767766462669e-01 3.722006952734e-05 2.681130942488e+01
6.292500000000e+02 2.742973999630e-01 3.438098266073e-05 2.683363941205e+01
6.295000000000e+02 2.718833210213e-01 3.163433940953e-05 2.685594332961e+01
6.297500000000e+02 2.695303775288e-01 2.906227165509e-05 2.687811016799e+01
6.300000000000e+02 2.672259921194e-01 2.673377478880e-05 2.690002694517e+01
6.302500000000e+02 2.649505785783e-01 2.470583665912e-05 2.692157947778e+01
6.305000000000e+02 2.626797592357e-01 2.302548885603e-05 2.694265278685e+01
6.307500000000e+02 2.603868337822e-01 2.173225519678e-05 2.696313185633e+01
6.310000000000e+02 2.580452601065e-01 2.086062665507e-05 2.698290217943e+01
6.312500000000e+02 2.556307895592e-01 2.044206479202e-05 2.700185051820e+01
6.315000000000e+02 2.531231116804e-01 2.050641523831e-05 2.701986538001e+01
6.317500000000e+02 2.505067845248e-01 2.108239962834e-05 2.703683781465e+01
6.320000000000e+02 2.477714665883e-01 2.219723436942e-05 2.705266221654e+01
6.322500000000e+02 2.449115563755e-01 2.387561826379e-05 2.706723686707e+01
6.325000000000e+02 2.419252793563e-01 2.613806062007e-05 2.708046486611e+01
6.327500000000e+02 2.388135378935e-01 2.899916075379e-05 2.709225464547e+01
6.330000000000e+02 2.355786423739e-01 3.246587242581e-05 2.710252068095e+01
6.332500000000e+02 2.322231609649e-01 3.653615733534e-05 2.711118414418e+01
6.335000000000e+02 2.287491137816e-01 4.119828845417e-05 2.711817320270e+01
6.337500000000e+02 2.251574927047e-01 4.643077229513e-05 2.712342362557e+01
6.340000000000e+02 2.214483153040e-01 5.220308895429e-05 2.712687888919e+01
6.342500000000e+02 2.176210126403e-01 5.847695740694e-05 2.712849059192e+01
6.345000000000e+02 2.136752484679e-01 6.520818095385e-05 2.712821844115e+01
6.347500000000e+02 2.096118974813e-01 7.234868320025e-05 2.712603041096e+01
6.350000000000e+02 2.054340829921e-01 7.984858073326e-05 2.712190284688e+01
6.352500000000e+02 2.011481938353e-01 8.765810673392e-05 2.711582032086e+01
6.355000000000e+02 1.967646208421e-01 9.572909822367e-05 2.710777567343e+01
6.357500000000e+02 1.922981541072e-01 1.040160140937e-04 2.709777001717e+01
6.360000000000e+02 1.877680709373e-01 1.124764311267e-04 2.708581250391e+01
6.362500000000e+02 1.831977422612e-01 1.210709817838e-04 2.707192029887e+01
6.365000000000e+02 1.786139184089e-01 1.297628834500e-04 2.705611836535e+01
6.367500000000e+02 1.740456599646e-01 1.385171406759e-04 2.703843935410e+01
6.370000000000e+02 1.695231684256e-01 1.472996134552e-04 2.701892317779e+01
6.372500000000e+02 1.650764498278e-01 1.560760996877e-04 2.699761675446e+01
6.375000000000e+02 1.607339924155e-01 1.648116009306e-04 2.697457367454e+01
6.377500000000e+02 1.565216988492e-01 1.734697505490e-04 2.694985354581e+01
6.380000000000e+02 1.524618650859e-01 1.820126656889e-04 2.692352162799e+01
6.382500000000e+02 1.485725419934e-01 1.904010946442e-04 2.689564815728e+01
6.385000000000e+02 1.448671783347e-01 1.985948638063e-04 2.686630759355e+01
6.387500000000e+02 1.413544201323e-01 2.065536247850e-04 2.683557813656e+01
6.390000000000e+02 1.380383285038e-01 2.142377868062e-04 2.680354077136e+01
6.392500000000e+02 1.349185863614e-01 2.216094551185e-04 2.677027878209e+01
6.395000000000e+02 1.319910318443e-01 2.286333174436e-04 2.673587679332e+01
6.397500000000e+02 1.292480416653e-01 2.352775426974e-04 2.670042031716e+01
6.400000000000e+02 1.266791275072e-01 2.415143773176e-04 2.666399483512e+01
6.402500000000e+02 1.242712810517e-01 2.473206001803e-04 2.662668542856e+01
6.405000000000e+02 1.220094403080e-01 2.526779230630e-04 2.658857597674e+01
6.407500000000e+02 1.198767368968e-01 2.575729150736e-04 2.654974876177e+01
6.410000000000e+02 1.178547395190e-01 2.619969417504e-04 2.651028394068e+01
6.412500000000e+02 1.159235743232e-01 2.659459464457e-04 2.647025927657e+01
6.415000000000e+02 1.140621313020e-01 2.694201207415e-04 2.642974959636e+01
6.417500000000e+02 1.122481705400e-01 2.724238172451e-04 2.638882661446e+01
6.420000000000e+02 1.104584669200e-01 2.749653187455e-04 2.634755881379e+01
6.422500000000e+02 1.086691193917e-01 2.770567378181e-04 2.630601105809e+01
6.425000000000e+02 1.068557803625e-01 2.787139595037e-04 2.626424475459e+01
6.427500000000e+02 1.049941217056e-01 2.799567502764e-04 2.622231754310e+01
6.430000000000e+02 1.030602203963e-01 2.808088148398e-04 2.618028355981e+01
6.432500000000e+02 1.010311381057e-01 2.812980125573e-04 2.613819321500e+01
6.435000000000e+02 9.888539524994e-02 2.814563823474e-04 2.609609354043e+01
6.437500000000e+02 9.660354988101e-02 2.813202958838e-04 2.605402806443e+01
6.440000000000e+02 9.416866317901e-02 2.809303742287e-04 2.601203704873e+01
6.442500000000e+02 9.156669895389e-02 2.803312540242e-04 2.597015773238e+01
6.445000000000e+02 8.878687591225e-02 2.795713515750e-04 2.592842430789e+01
6.447500000000e+02 8.582184300745e-02 2.787023369480e-04 2.588686818129e+01
6.450000000000e+02 8.266774226009e-02 2.777784221173e-04 2.584551823817e+01
6.452500000000e+02 7.932417165315e-02 2.768556707065e-04 2.580440082679e+01
6.455000000000e+02 7.579399166574e-02 2.759910505431e-04 2.576354001688e+01
6.457500000000e+02 7.208303410617e-02 2.752414579042e-04 2.572295783548e+01
6.460000000000e+02 6.819975471767e-02 2.746628845642e-04 2.568267424245e+01
6.462500000000e+02 6.415480271785e-02 2.743093951690e-04 2.564270734832e+01
6.465000000000e+02 5.996056454080e-02 2.742321840068e-04 2.560307361588e+01
6.467500000000e+02 5.563073339973e-02 2.744789369935e-04 2.556378780786e+01
6.470000000000e+02 5.117987456001e-02 2.750930716878e-04 2.552486315897e+01
6.472500000000e+02 4.662303348763e-02 2.761131836034e-04 2.548631154100e+01
6.475000000000e+02 4.197542996667e-02 2.775728365525e-04 2.544814334362e+01
6.477500000000e+02 3.725216836397e-02 2.795001976935e-04 2.541036774680e+01
6.480000000000e+02 3.246806738783e-02 2.819180934771e-04 2.537299256407e+01
6.482500000000e+02 2.763749141656e-02 2.848439417149e-04 2.533602449396e+01
6.485000000000e+02 2.277429916172e-02 2.882900224959e-04 2.529946897780e+01
6.487500000000e+02 1.789179315850e-02 2.922636375248e-04 2.526333032263e+01
6.490000000000e+02 1.300269335220e-02 2.967673722566e-04 2.522761179748e+01
6.492500000000e+02 8.119190858826e-03 3.017994669887e-04 2.519231551795e+01
6.495000000000e+02 3.252911199212e-03 3.073540761053e-04 2.515744266888e+01
6.497500000000e+02 -1.585015554464e-03 3.134215970343e-04 2.512299337213e+01
6.500000000000e+02 -6.384017107817e-03 3.199889085880e-04 2.508896690517e+01
6.502500000000e+02 -1.113404450969e-02 3.270395741290e-04 2.505536161181e+01
6.505000000000e+02 -1.582563603166e-02 3.345540355843e-04 2.502217501952e+01
6.507500000000e+02 -2.045000916095e-02 3.425097377142e-04 2.498940393950e+01
6.510000000000e+02 -2.499908739600e-02 3.508811845368e-04 2.495704441234e+01
6.512500000000e+02 -2.946563395240e-02 3.596399878496e-04 2.492509182616e+01
6.515000000000e+02 -3.384333422966e-02 3.687548542401e-04 2.489354091597e+01
6.517500000000e+02 -3.812694907971e-02 3.781916171908e-04 2.486238585514e+01
6.520000000000e+02 -4.231234358843e-02 3.879131515181e-04 2.483162016807e+01
6.522500000000e+02 -4.639661386907e-02 3.978793991713e-04 2.480123678567e+01
6.525000000000e+02 -5.037819125341e-02 4.080473978447e-04 2.477122805679e+01
6.527500000000e+02 -5.425681173581e-02 4.183712509201e-04 2.474158562354e+01
6.530000000000e+02 -5.803362334645e-02 4.288022730070e-04 2.471230045628e+01
6.532500000000e+02 -6.171115273778e-02 4.392890894715e-04 2.468336274451e+01
6.535000000000e+02 -6.529323569708e-02 4.497777737752e-04 2.465476177590e+01
6.537500000000e+02 -6.878504012362e-02 4.602121615061e-04 2.462648590811e+01
6.540000000000e+02 -7.219294127137e-02 4.705341041445e-04 2.459852241858e+01
6.542500000000e+02 -7.552438438576e-02 4.806838139512e-04 2.457085736047e+01
6.545000000000e+02 -7.878783310097e-02 4.906003448665e-04 2.454347550415e+01
6.547500000000e+02 -8.199253020005e-02 5.002220236640e-04 2.451636013812e+01
6.550000000000e+02 -8.514841909351e-02 5.094870505012e-04 2.448949301540e+01
6.552500000000e+02 -8.826588154715e-02 5.183340764669e-04 2.446285417233e+01
6.555000000000e+02 -9.135562693000e-02 5.267028943696e-04 2.443642188457e+01
6.557500000000e+02 -9.442843046001e-02 5.345351571079e-04 2.441017252533e+01
6.560000000000e+02 -9.749496377345e-02 5.417751572341e-04 2.438408051909e+01
6.562500000000e+02 -1.005656155178e-01 5.483706235991e-04 2.435811831081e+01
6.565000000000e+02 -1.036502395171e-01 5.542735952725e-04 2.433225630000e+01
6.567500000000e+02 -1.067580186637e-01 5.594412128115e-04 2.430646289344e+01
6.570000000000e+02 -1.098972309586e-01 5.638365646652e-04 2.428070450012e+01
6.572500000000e+02 -1.130751208658e-01 5.674296953414e-04 2.425494563574e+01
6.575000000000e+02 -1.162977046373e-01 5.701983362215e-04 2.422914898614e+01
6.577500000000e+02 -1.195696698804e-01 5.721285139787e-04 2.420327557434e+01
6.580000000000e+02 -1.228942317715e-01 5.732154270970e-04 2.417728488856e+01
6.582500000000e+02 -1.262730724987e-01 5.734639335877e-04 2.415113510618e+01
6.585000000000e+02 -1.297062607640e-01 5.728891780793e-04 2.412478328792e+01
6.587500000000e+02 -1.331922357928e-01 5.715168637062e-04 2.409818564209e+01
6.590000000000e+02 -1.367277999597e-01 5.693836589386e-04 2.407129778738e+01
6.592500000000e+02 -1.403081487429e-01 5.665371037915e-04 2.404407503432e+01
6.595000000000e+02 -1.439269335849e-01 5.630356214975e-04 2.401647269957e+01
6.597500000000e+02 -1.475763520548e-01 5.589485100762e-04 2.398844641436e+01
6.600000000000e+02 -1.512472687374e-01 5.543553336972e-04 2.395995245562e+01
6.602500000000e+02 -1.549293678790e-01 5.493454167605e-04 2.393094806754e+01
6.605000000000e+02 -1.586113338618e-01 5.440170963158e-04 2.390139180168e+01
6.607500000000e+02 -1.622810535521e-01 5.384766337071e-04 2.387124384015e+01
6.610000000000e+02 -1.659258540129e-01 5.328372270820e-04 2.384046632301e+01
6.612500000000e+02 -1.695327478743e-01 5.272175984189e-04 2.380902366296e+01
6.615000000000e+02 -1.730887124651e-01 5.217405720590e-04 2.377688285542e+01
6.617500000000e+02 -1.765809705318e-01 5.165312846841e-04 2.374401376294e+01
6.620000000000e+02 -1.799972942658e-01 5.117155946900e-04 2.371038940375e+01
6.622500000000e+02 -1.833263095387e-01 5.074180742297e-04 2.367598619664e+01
6.625000000000e+02 -1.865578070433e-01 5.037602053715e-04 2.364078421984e+01
6.627500000000e+02 -1.896830555504e-01 5.008582598897e-04 2.360476740794e+01
6.630000000000e+02 -1.926950983414e-01 4.988214140140e-04 2.356792378290e+01
6.632500000000e+02 -1.955890552478e-01 4.977497030730e-04 2.353024558955e+01
6.635000000000e+02 -1.983623804543e-01 4.977322125432e-04 2.349172949988e+01
6.637500000000e+02 -2.010151228953e-01 4.988452224737e-04 2.345237670223e+01
6.640000000000e+02 -2.035501414377e-01 5.011505722731e-04 2.341219302686e+01
6.642500000000e+02 -2.059732693277e-01 5.046942510583e-04 2.337118905877e+01
6.645000000000e+02 -2.082934779670e-01 5.095051497138e-04 2.332938015792e+01
6.647500000000e+02 -2.105229584471e-01 5.155941170636e-04 2.328678652476e+01
6.650000000000e+02 -2.126771522909e-01 5.229532710127e-04 2.324343323163e+01
6.652500000000e+02 -2.147747413342e-01 5.315555744071e-04 2.319935021553e+01
6.655000000000e+02 -2.168375924877e-01 5.413548475141e-04 2.315457221686e+01
6.657500000000e+02 -2.188905639952e-01 5.522860065470e-04 2.310913880180e+01
6.660000000000e+02 -2.209613445507e-01 5.642657677928e-04 2.306309421534e+01
6.662500000000e+02 -2.230801037691e-01 5.771935927592e-04 2.301648735468e+01
6.665000000000e+02 -2.252791346614e-01 5.909529986511e-04 2.296937163528e+01
6.667500000000e+02 -2.275924221338e-01 6.054132585571e-04 2.292180481003e+01
6.670000000000e+02 -2.300550452317e-01 6.204314108640e-04 2.287384888707e+01
6.672500000000e+02 -2.327025845990e-01 6.358545083850e-04 2.282556991741e+01
6.675000000000e+02 -2.355704672304e-01 6.515221489120e-04 2.277703775650e+01
6.677500000000e+02 -2.386931526869e-01 6.672691559541e-04 2.272832592717e+01
6.680000000000e+02 -2.421034220397e-01 6.829285720268e-04 2.267951130678e+01
6.682500000000e+02 -2.458315309880e-01 6.983345191861e-04 2.263067389423e+01
6.685000000000e+02 -2.499043578643e-01 7.133251676527e-04 2.258189657553e+01
6.687500000000e+02 -2.543446545780e-01 7.277461246332e-04 2.253326476985e+01
6.690000000000e+02 -2.591702099381e-01 7.414530091456e-04 2.248486615501e+01
6.692500000000e+02 -2.643931333241e-01 7.543142598729e-04 2.243679034484e+01
6.695000000000e+02 -2.700191321663e-01 7.662136603921e-04 2.238912859503e+01
6.697500000000e+02 -2.760469847724e-01 7.770526551889e-04 2.234197338056e+01
6.700000000000e+02 -2.824679744113e-01 7.867522601406e-04 2.229541814566e+01
6.702500000000e+02 -2.892655831772e-01 7.952546799969e-04 2.224955684075e+01
6.705000000000e+02 -2.964151936547e-01 8.025244620648e-04 2.220448365494e+01
6.707500000000e+02 -3.038840596001e-01 8.085489614644e-04 2.216029253319e+01
6.710000000000e+02 -3.116313419914e-01 8.133384951662e-04 2.211707687890e+01
6.712500000000e+02 -3.196083859704e-01 8.169262082456e-04 2.207492910840e+01
6.715000000000e+02 -3.277591539197e-01 8.193671967086e-04 2.203394027087e+01
6.717500000000e+02 -3.360208457860e-01 8.207371360308e-04 2.199419959567e+01
6.720000000000e+02 -3.443246866018e-01 8.211305066483e-04 2.195579414572e+01
6.722500000000e+02 -3.525969007981e-01 8.206583315390e-04 2.191880837314e+01
6.725000000000e+02 -3.607598482555e-01 8.194455360606e-04 2.188332365797e+01
6.727500000000e+02 -3.687333053948e-01 8.176280261380e-04 2.184941797752e+01
6.730000000000e+02 -3.764358702778e-01 8.153493614885e-04 2.181716541630e+01
6.732500000000e+02 -3.837865098266e-01 8.127573814942e-04 2.178663584322e+01
6.735000000000e+02 -3.907061514353e-01 8.100005628460e-04 2.175789445382e+01
6.737500000000e+02 -3.971193795958e-01 8.072245127596e-04 2.173100149739e+01
6.740000000000e+02 -4.029561092941e-01 8.045683518952e-04 2.170601186499e+01
6.742500000000e+02 -4.081533107281e-01 8.021614473755e-04 2.168297488228e+01
6.745000000000e+02 -4.126566075156e-01 8.001201999571e-04 2.166193398083e+01
6.747500000000e+02 -4.164218882443e-01 7.985454024658e-04 2.164292655010e+01
6.750000000000e+02 -4.194167126996e-01 7.975198500946e-04 2.162598378247e+01
6.752500000000e+02 -4.216215527803e-01 7.971064494502e-04 2.161113052584e+01
6.755000000000e+02 -4.230308631669e-01 7.973470955856e-04 2.159838533022e+01
6.757500000000e+02 -4.236538227713e-01 7.982619807771e-04 2.158776040423e+01
6.760000000000e+02 -4.235147939915e-01 7.998496396633e-04 2.157926172980e+01
6.762500000000e+02 -4.226534419958e-01 8.020877220469e-04 2.157288921273e+01
6.765000000000e+02 -4.211244550185e-01 8.049342940722e-04 2.156863684170e+01
6.767500000000e+02 -4.189969397827e-01 8.083300466357e-04 2.156649301755e+01
6.770000000000e+02 -4.163533671337e-01 8.122008076247e-04 2.156644078863e+01
6.772500000000e+02 -4.132881607229e-01 8.164607092539e-04 2.156845821672e+01
6.775000000000e+02 -4.099059150165e-01 8.210157583427e-04 2.157251875317e+01
6.777500000000e+02 -4.063192610195e-01 8.257675521066e-04 2.157859158674e+01
6.780000000000e+02 -4.026464646542e-01 8.306174725871e-04 2.158664213209e+01
6.782500000000e+02 -3.990087535089e-01 8.354704650611e-04 2.159663234218e+01
6.785000000000e+02 -3.955274932006e-01 8.402391053648e-04 2.160852117700e+01
6.787500000000e+02 -3.923212547667e-01 8.448471151511e-04 2.162226498618e+01
6.790000000000e+02 -3.895028845392e-01 8.492324325869e-04 2.163781781930e+01
6.792500000000e+02 -3.871766463778e-01 8.533499465270e-04 2.165513184572e+01
6.795000000000e+02 -3.854355662087e-01 8.571732043681e-04 2.167415756390e+01
6.797500000000e+02 -3.843590246303e-01 8.606956158399e-04 2.169484413314e+01
6.800000000000e+02 -3.840107330285e-01 8.639306339246e-04 2.171713955960e+01
6.802500000000e+02 -3.844371682325e-01 8.669110490737e-04 2.174099082663e+01
6.805000000000e+02 -3.856664685022e-01 8.696874546517e-04 2.176634408558e+01
6.807500000000e+02 -3.877079287311e-01 8.723257787712e-04 2.179314468810e+01
6.810000000000e+02 -3.905520480175e-01 8.749040340107e-04 2.182133723489e+01
6.812500000000e+02 -3.941711554241e-01 8.775084656844e-04 2.185086557621e+01
6.815000000000e+02 -3.985205963589e-01 8.802292202489e-04 2.188167278964e+01
6.817500000000e+02 -4.035404307567e-01 8.831556911136e-04 2.191370111254e+01
6.820000000000e+02 -4.091575822326e-01 8.863717405538e-04 2.194689189498e+01
6.822500000000e+02 -4.152883560532e-01 8.899510105616e-04 2.198118552703e+01
6.825000000000e+02 -4.218412601013e-01 8.939526589665e-04 2.201652133245e+01
6.827500000000e+02 -4.287199085370e-01 8.984173545283e-04 2.205283758430e+01
6.830000000000e+02 -4.358260468794e-01 9.033642245672e-04 2.209007143257e+01
6.832500000000e+02 -4.430624864220e-01 9.087886181546e-04 2.212815889760e+01
6.835000000000e+02 -4.503358464930e-01 9.146607753263e-04 2.216703492495e+01
6.837500000000e+02 -4.575590019380e-01 9.209255032508e-04 2.220663349952e+01
6.840000000000e+02 -4.646532501707e-01 9.275033675466e-04 2.224688772364e+01
6.842500000000e+02 -4.715499156331e-01 9.342921273806e-04 2.228773007927e+01
6.845000000000e+02 -4.781915704514e-01 9.411700449666e-04 2.232909260493e+01
6.847500000000e+02 -4.845325796276e-01 9.479998299340e-04 2.237090728087e+01
6.850000000000e+02 -4.905391720816e-01 9.546337379890e-04 2.241310633164e+01
6.852500000000e+02 -4.961887983982e-01 9.609188658128e-04 2.245562270684e+01
6.855000000000e+02 -5.014690014123e-01 9.667033406891e-04 2.249839053184e+01
6.857500000000e+02 -5.063757125637e-01 9.718426148793e-04 2.254134564804e+01
6.860000000000e+02 -5.109111036509e-01 9.762057973944e-04 2.258442616041e+01
6.862500000000e+02 -5.150811603875e-01 9.796818270437e-04 2.262757304641e+01
6.865000000000e+02 -5.188930115562e-01 9.821847700550e-04 2.267073073997e+01
6.867500000000e+02 -5.223523535559e-01 9.836584786956e-04 2.271384775214e+01
6.870000000000e+02 -5.254610371086e-01 9.840799057190e-04 2.275687718563e+01
6.872500000000e+02 -5.282150957609e-01 9.834609995417e-04 2.279977729235e+01
6.875000000000e+02 -5.306033632829e-01 9.818489363869e-04 2.284251188971e+01
6.877500000000e+02 -5.326068354715e-01 9.793245614547e-04 2.288505066825e+01
6.880000000000e+02 -5.341989212720e-01 9.759990227063e-04 2.292736946707e+01
6.882500000000e+02 -5.353465381376e-01 9.720087336038e-04 2.296945032088e+01
6.885000000000e+02 -5.360121276057e-01 9.675090977186e-04 2.301128141546e+01
6.887500000000e+02 -5.361563845120e-01 9.626669059442e-04 2.305285688541e+01
6.890000000000e+02 -5.357415786748e-01 9.576521949323e-04 2.309417645815e+01
6.892500000000e+02 -5.347352554732e-01 9.526299588629e-04 2.313524499111e+01
6.895000000000e+02 -5.331139870317e-01 9.477521438338e-04 2.317607186979e+01
6.897500000000e+02 -5.308668774142e-01 9.431506352314e-04 2.321667034019e+01
6.900000000000e+02 -5.279986564189e-01 9.389315524959e-04 2.325705676905e+01
6.902500000000e+02 -5.245319772814e-01 9.351711133818e-04 2.329724987331e+01
6.905000000000e+02 -5.205088480497e-01 9.319135161017e-04 2.333726991804e+01
6.907500000000e+02 -5.159910551980e-01 9.291707015151e-04 2.337713800028e+01
6.910000000000e+02 -5.110595454321e-01 9.269239826785e-04 2.341687530122e+01
6.912500000000e+02 -5.058127937836e-01 9.251274621808e-04 2.345650243503e+01
6.915000000000e+02 -5.003641804309e-01 9.237126909210e-04 2.349603886489e+01
6.917500000000e+02 -4.948385962068e-01 9.225946311818e-04 2.353550240021e+01
6.920000000000e+02 -4.893682468137e-01 9.216783975529e-04 2.357490878784e+01
6.922500000000e+02 -4.840879240595e-01 9.208664799371e-04 2.361427136627e+01
6.925000000000e+02 -4.791298642130e-01 9.200654873512e-04 2.365360086316e+01
6.927500000000e+02 -4.746183533319e-01 9.191926996619e-04 2.369290524297e+01
6.930000000000e+02 -4.706643942897e-01 9.181823422849e-04 2.373218961203e+01
6.932500000000e+02 -4.673605596007e-01 9.169900695818e-04 2.377145623255e+01
6.935000000000e+02 -4.647764191104e-01 9.155964775896e-04 2.381070460083e+01
6.937500000000e+02 -4.629548603297e-01 9.140092703317e-04 2.384993151298e+01
6.940000000000e+02 -4.619095685967e-01 9.122628270204e-04 2.388913124568e+01
6.942500000000e+02 -4.616240772621e-01 9.104162940351e-04 2.392829564728e+01
6.945000000000e+02 -4.620525299372e-01 9.085492606816e-04 2.396741429390e+01
6.947500000000e+02 -4.631223440387e-01 9.067555072985e-04 2.400647463879e+01
6.950000000000e+02 -4.647387255186e-01 9.051351237621e-04 2.404546203778e+01
6.952500000000e+02 -4.667908117487e-01 9.037853566426e-04 2.408435983640e+01
6.955000000000e+02 -4.691590453987e-01 9.027910010741e-04 2.412314936435e+01
6.957500000000e+02 -4.717232288158e-01 9.022152343122e-04 2.416180997010e+01
6.960000000000e+02 -4.743705514513e-01 9.020915826840e-04 2.420031894429e+01
6.962500000000e+02 -4.770028742420e-01 9.024181149177e-04 2.423865155522e+01
6.965000000000e+02 -4.795425727606e-01 9.031544908256e-04 2.427678109536e+01
6.967500000000e+02 -4.819363431286e-01 9.042223756276e-04 2.431467897631e+01
6.970000000000e+02 -4.841566030459e-01 9.055094377495e-04 2.435231493294e+01
6.972500000000e+02 -4.862003402679e-01 9.068767327806e-04 2.438965731776e+01
6.975000000000e+02 -4.880855399482e-01 9.081688762383e-04 2.442667348614e+01
6.977500000000e+02 -4.898456526631e-01 9.092263431393e-04 2.446333035335e+01
6.980000000000e+02 -4.915225995406e-01 9.098981862835e-04 2.449959486357e+01
6.982500000000e+02 -4.931593103495e-01 9.100548119744e-04 2.453543473181e+01
6.985000000000e+02 -4.947924063191e-01 9.095986715031e-04 2.457081902886e+01
6.987500000000e+02 -4.964459506154e-01 9.084722938473e-04 2.460571879373e+01
6.990000000000e+02 -4.981269505703e-01 9.066630689189e-04 2.464010770538e+01
6.992500000000e+02 -4.998228708873e-01 9.042036866239e-04 2.467396246728e+01
6.995000000000e+02 -5.015015846585e-01 9.011693316285e-04 2.470726336107e+01
6.997500000000e+02 -5.031133725994e-01 8.976709402492e-04 2.473999442234e+01
7.000000000000e+02 -5.045949362874e-01 8.938464449131e-04 2.477214380771e+01
7.002500000000e+02 -5.058746881308e-01 8.898499015987e-04 2.480370382112e+01
7.005000000000e+02 -5.068789310674e-01 8.858403753110e-04 2.483467105230e+01
7.007500000000e+02 -5.075382379939e-01 8.819710742441e-04 2.486504638747e+01
7.010000000000e+02 -5.077935406293e-01 8.783797535249e-04 2.489483499074e+01
7.012500000000e+02 -5.076014641011e-01 8.751810855097e-04 2.492404632987e+01
7.015000000000e+02 -5.069385755154e-01 8.724611859735e-04 2.495269407016e+01
7.017500000000e+02 -5.058043061803e-01 8.702748488414e-04 2.498079610250e+01
7.020000000000e+02 -5.042223740158e-01 8.686452498618e-04 2.500837451768e+01
7.022500000000e+02 -5.022406155875e-01 8.675661028288e-04 2.503545559349e+01
7.025000000000e+02 -4.999291587851e-01 8.670060299011e-04 2.506206988826e+01
7.027500000000e+02 -4.973769519159e-01 8.669147900076e-04 2.508825214820e+01
7.030000000000e+02 -4.946867156256e-01 8.672309720184e-04 2.511404140931e+01
7.032500000000e+02 -4.919684881473e-01 8.678904682408e-04 2.513948105103e+01
7.035000000000e+02 -4.893321360958e-01 8.688353179980e-04 2.516461862128e+01
7.037500000000e+02 -4.868792740604e-01 8.700218271073e-04 2.518950590407e+01
7.040000000000e+02 -4.846953404392e-01 8.714274202883e-04 2.521419853104e+01
7.042500000000e+02 -4.828425317781e-01 8.730549537600e-04 2.523875581150e+01
7.045000000000e+02 -4.813545487847e-01 8.749341521748e-04 2.526324005922e+01
7.047500000000e+02 -4.802338191513e-01 8.771192086026e-04 2.528771597866e+01
7.050000000000e+02 -4.794517780963e-01 8.796825042737e-04 2.531224983531e+01
7.052500000000e+02 -4.789524938061e-01 8.827049894606e-04 2.533690829973e+01
7.055000000000e+02 -4.786593117042e-01 8.862636332518e-04 2.536175739020e+01
7.057500000000e+02 -4.784840026534e-01 8.904175120816e-04 2.538686123514e+01
7.060000000000e+02 -4.783373636634e-01 8.951940177630e-04 2.541228086514e+01
7.062500000000e+02 -4.781399290818e-01 9.005769040184e-04 2.543807318534e+01
7.065000000000e+02 -4.778315037967e-01 9.064982420187e-04 2.546428992729e+01
7.067500000000e+02 -4.773780114623e-01 9.128352103109e-04 2.549097700579e+01
7.070000000000e+02 -4.767747233309e-01 9.194129038229e-04 2.551817404788e+01
7.072500000000e+02 -4.760452018699e-01 9.260131326678e-04 2.554591430352e+01
7.075000000000e+02 -4.752360681156e-01 9.323887448344e-04 2.557422460856e+01
7.077500000000e+02 -4.744080675124e-01 9.382816025839e-04 2.560312575860e+01
7.080000000000e+02 -4.736247323166e-01 9.434423747547e-04 2.563263300424e+01
7.082500000000e+02 -4.729402971618e-01 9.476497136369e-04 2.566275641102e+01
7.085000000000e+02 -4.723885437491e-01 9.507260316592e-04 2.569350148480e+01
7.087500000000e+02 -4.719744693743e-01 9.525482404447e-04 2.572486937342e+01
7.090000000000e+02 -4.716699292551e-01 9.530516308131e-04 2.575685723026e+01
7.092500000000e+02 -4.714141509292e-01 9.522269976203e-04 2.578945809293e+01
7.095000000000e+02 -4.711189782159e-01 9.501112993325e-04 2.582266079135e+01
7.097500000000e+02 -4.706781643780e-01 9.467736434156e-04 2.585644973757e+01
7.100000000000e+02 -4.699793925232e-01 9.422988713771e-04 2.589080444878e+01
7.102500000000e+02 -4.689171908203e-01 9.367712076473e-04 2.592569925566e+01
7.105000000000e+02 -4.674048856911e-01 9.302605572499e-04 2.596110306675e+01
7.107500000000e+02 -4.653839036416e-01 9.228134565882e-04 2.599697903798e+01
7.110000000000e+02 -4.628290552569e-01 9.144499324377e-04 2.603328458094e+01
7.112500000000e+02 -4.597492048497e-01 9.051666684875e-04 2.606997140629e+01
7.115000000000e+02 -4.561833547370e-01 8.949457688364e-04 2.610698570583e+01
7.117500000000e+02 -4.521929168977e-01 8.837675945447e-04 2.614426842300e+01
7.120000000000e+02 -4.478515131136e-01 8.716256228094e-04 2.618175570739e+01
7.122500000000e+02 -4.432339673571e-01 8.585406154022e-04 2.621937918775e+01
7.125000000000e+02 -4.384062488043e-01 8.445721039184e-04 2.625706646510e+01
7.127500000000e+02 -4.334178590428e-01 8.298253897711e-04 2.629474162841e+01
7.130000000000e+02 -4.282977298146e-01 8.144523015476e-04 2.633232551649e+01
7.132500000000e+02 -4.230541248318e-01 7.986465208793e-04 2.636973635661e+01
7.135000000000e+02 -4.176782693647e-01 7.826334123168e-04 2.640689001863e+01
7.137500000000e+02 -4.121510036203e-01 7.666564932738e-04 2.644370066312e+01
7.140000000000e+02 -4.064511726522e-01 7.509618939264e-04 2.648008117293e+01
7.142500000000e+02 -4.005643790573e-01 7.357835197862e-04 2.651594357496e+01
7.145000000000e+02 -3.944906589233e-01 7.213304927983e-04 2.655119976422e+01
7.147500000000e+02 -3.882499484817e-01 7.077781637922e-04 2.658576178893e+01
7.150000000000e+02 -3.818845608724e-01 6.952639904972e-04 2.661954256324e+01
7.152500000000e+02 -3.754583961226e-01 6.838878478802e-04 2.665245613703e+01
7.155000000000e+02 -3.690531519258e-01 6.737166645355e-04 2.668441822080e+01
7.157500000000e+02 -3.627621834984e-01 6.647918767339e-04 2.671534655556e+01
7.160000000000e+02 -3.566830155371e-01 6.571384298379e-04 2.674516142342e+01
7.162500000000e+02 -3.509096075660e-01 6.507734571307e-04 2.677378593682e+01
7.165000000000e+02 -3.455254522946e-01 6.457135182973e-04 2.680114661746e+01
7.167500000000e+02 -3.405983539778e-01 6.419790826261e-04 2.682717391178e+01
7.170000000000e+02 -3.361774291170e-01 6.395958716243e-04 2.685180291008e+01
7.172500000000e+02 -3.322924835534e-01 6.385928917867e-04 2.687497388373e+01
7.175000000000e+02 -3.289555625209e-01 6.389978712278e-04 2.689663306438e+01
7.177500000000e+02 -3.261641748832e-01 6.408309444428e-04 2.691673345820e+01
7.180000000000e+02 -3.239054720722e-01 6.440976526950e-04 2.693523535740e+01
7.182500000000e+02 -3.221606123269e-01 6.487825202994e-04 2.695210698717e+01
7.185000000000e+02 -3.209086129772e-01 6.548442538459e-04 2.696732506226e+01
7.187500000000e+02 -3.201290941399e-01 6.622130494344e-04 2.698087487875e+01
7.190000000000e+02 -3.198036298694e-01 6.707906968164e-04 2.699275066981e+01
7.192500000000e+02 -3.199156037759e-01 6.804530231229e-04 2.700295533812e+01
7.195000000000e+02 -3.204487650847e-01 6.910545906224e-04 2.701150048992e+01
7.197500000000e+02 -3.213848828242e-01 7.024347211895e-04 2.701840594212e+01
7.200000000000e+02 -3.227009618882e-01 7.144240717903e-04 2.702369938519e+01
7.202500000000e+02 -3.243665931255e-01 7.268509628978e-04 2.702741598518e+01
7.205000000000e+02 -3.263419474704e-01 7.395466517081e-04 2.702959773527e+01
7.207500000000e+02 -3.285767071772e-01 7.523490667747e-04 2.703029299749e+01
7.210000000000e+02 -3.310101999972e-01 7.651048246073e-04 2.702955589138e+01
7.212500000000e+02 -3.335726859468e-01 7.776695328720e-04 2.702744580476e+01
7.215000000000e+02 -3.361877058021e-01 7.899067199118e-04 2.702402662420e+01
7.217500000000e+02 -3.387751045382e-01 8.016858487265e-04 2.701936613700e+01
7.220000000000e+02 -3.412544364828e-01 8.128800434282e-04 2.701353526606e+01
7.222500000000e+02 -3.435482850087e-01 8.233640546772e-04 2.700660735955e+01
7.225000000000e+02 -3.455852318775e-01 8.330129669103e-04 2.699865717171e+01
7.227500000000e+02 -3.473020677296e-01 8.417019865490e-04 2.698976014965e+01
7.230000000000e+02 -3.486452330694e-01 8.493073783169e-04 2.697999135636e+01
7.232500000000e+02 -3.495713254173e-01 8.557085537936e-04 2.696942462943e+01
7.235000000000e+02 -3.500467997538e-01 8.607911148742e-04 2.695813175492e+01
7.237500000000e+02 -3.500470771615e-01 8.644503356303e-04 2.694618151812e+01
7.240000000000e+02 -3.495551772660e-01 8.665948083847e-04 2.693363913003e+01
7.242500000000e+02 -3.485602555598e-01 8.671497959969e-04 2.692056545244e+01
7.245000000000e+02 -3.470561477023e-01 8.660598889830e-04 2.690701662454e+01
7.247500000000e+02 -3.450402263043e-01 8.632906033055e-04 2.689304352214e+01
7.250000000000e+02 -3.425125753191e-01 8.588290871212e-04 2.687869158951e+01
7.252500000000e+02 -3.394756314999e-01 8.526837498852e-04 2.686400050999e+01
7.255000000000e+02 -3.359341604384e-01 8.448829478369e-04 2.684900415435e+01
7.257500000000e+02 -3.318955724993e-01 8.354731094451e-04 2.683373046939e+01
7.260000000000e+02 -3.273703697919e-01 8.245164123807e-04 2.681820153046e+01
7.262500000000e+02 -3.223726774192e-01 8.120883558087e-04 2.680243347562e+01
7.265000000000e+02 -3.169206273627e-01 7.982756149809e-04 2.678643663877e+01
7.267500000000e+02 -3.110365890048e-01 7.831742530255e-04 2.677021562008e+01
7.270000000000e+02 -3.047471142264e-01 7.668883357730e-04 2.675376942352e+01
7.272500000000e+02 -2.980826121345e-01 7.495290881492e-04 2.673709165935e+01
7.275000000000e+02 -2.910767895563e-01 7.312144010895e-04 2.672017071595e+01
7.277500000000e+02 -2.837659115416e-01 7.120686911777e-04 2.670299004350e+01
7.280000000000e+02 -2.761879540364e-01 6.922227299995e-04 2.668552847111e+01
7.282500000000e+02 -2.683817739224e-01 6.718137190154e-04 2.666776055030e+01
7.285000000000e+02 -2.603863996320e-01 6.509847433708e-04 2.664965691725e+01
7.287500000000e+02 -2.522404428383e-01 6.298839871982e-04 2.663118474940e+01
7.290000000000e+02 -2.439817734596e-01 6.086636423527e-04 2.661230818049e+01
7.292500000000e+02 -2.356474062667e-01 5.874783210503e-04 2.659298875867e+01
7.295000000000e+02 -2.272735855175e-01 5.664831706507e-04 2.657318589373e+01
7.297500000000e+02 -2.188960565094e-01 5.458314977955e-04 2.655285732535e+01
7.300000000000e+02 -2.105504020791e-01 5.256727411834e-04 2.653195953054e+01
7.302500000000e+02 -2.022724288161e-01 5.061502079051e-04 2.651044817400e+01
7.305000000000e+02 -1.940984689245e-01 4.873990486786e-04 2.648827851263e+01
7.307500000000e+02 -1.860655776597e-01 4.695445260259e-04 2.646540578700e+01
7.310000000000e+02 -1.782115395088e-01 4.527006983376e-04 2.644178558002e+01
7.312500000000e+02 -1.705747106632e-01 4.369695045568e-04 2.641737424128e+01
7.315000000000e+02 -1.631936295298e-01 4.224402294802e-04 2.639212920891e+01
7.317500000000e+02 -1.561064681843e-01 4.091893487848e-04 2.636600940138e+01
7.320000000000e+02 -1.493503259176e-01 3.972806287756e-04 2.633897551128e+01
7.322500000000e+02 -1.429604610586e-01 3.867654021563e-04 2.631099042840e+01
7.325000000000e+02 -1.369694542312e-01 3.776828725957e-04 2.628201952502e+01
7.327500000000e+02 -1.314064064180e-01 3.700604710563e-04 2.625203093279e+01
7.330000000000e+02 -1.262962314300e-01 3.639140486409e-04 2.622099591463e+01
7.332500000000e+02 -1.216590145158e-01 3.592479231089e-04 2.618888900968e+01
7.335000000000e+02 -1.175095647234e-01 3.560549031330e-04 2.615568835842e+01
7.337500000000e+02 -1.138570685587e-01 3.543160841737e-04 2.612137575163e+01
7.340000000000e+02 -1.107049323327e-01 3.540003956476e-04 2.608593687894e+01
7.342500000000e+02 -1.080507493960e-01 3.550643794585e-04 2.604936127672e+01
7.345000000000e+02 -1.058863783451e-01 3.574517284429e-04 2.601164248373e+01
7.347500000000e+02 -1.041981369431e-01 3.610932230692e-04 2.597277789291e+01
7.350000000000e+02 -1.029670395450e-01 3.659065328024e-04 2.593276881641e+01
7.352500000000e+02 -1.021690967246e-01 3.717964447195e-04 2.589162035022e+01
7.355000000000e+02 -1.017756439187e-01 3.786553601754e-04 2.584934119756e+01
7.357500000000e+02 -1.017536622695e-01 3.863638788559e-04 2.580594364438e+01
7.360000000000e+02 -1.020661298487e-01 3.947919255271e-04 2.576144333975e+01
7.362500000000e+02 -1.026723746818e-01 4.037999363375e-04 2.571585916247e+01
7.365000000000e+02 -1.035284358646e-01 4.132404206596e-04 2.566921298600e+01
7.367500000000e+02 -1.045874504161e-01 4.229595336077e-04 2.562152961526e+01
7.370000000000e+02 -1.058000739334e-01 4.327989434182e-04 2.557283655154e+01
7.372500000000e+02 -1.071149447593e-01 4.425978219122e-04 2.552316377397e+01
7.375000000000e+02 -1.084791805221e-01 4.521945622124e-04 2.547254366108e+01
7.377500000000e+02 -1.098389390248e-01 4.614288286919e-04 2.542101076939e+01
7.380000000000e+02 -1.111400154969e-01 4.701435132370e-04 2.536860160717e+01
7.382500000000e+02 -1.123284788573e-01 4.781864071091e-04 2.531535457767e+01
7.385000000000e+02 -1.133513331076e-01 4.854121220203e-04 2.526130969041e+01
7.387500000000e+02 -1.141571943380e-01 4.916836118469e-04 2.520650851848e+01
7.390000000000e+02 -1.146969471111e-01 4.968738895415e-04 2.515099393478e+01
7.392500000000e+02 -1.149243955059e-01 5.008674406841e-04 2.509481008778e+01
7.395000000000e+02 -1.147968414489e-01 5.035616275900e-04 2.503800217325e+01
7.397500000000e+02 -1.142756388946e-01 5.048678672230e-04 2.498061642149e+01
7.400000000000e+02 -1.133266529016e-01 5.047129386777e-04 2.492269997796e+01
7.402500000000e+02 -1.119206267955e-01 5.030399962952e-04 2.486430080947e+01
7.405000000000e+02 -1.100335063837e-01 4.998093821359e-04 2.480546773133e+01
7.407500000000e+02 -1.076466373378e-01 4.949994143068e-04 2.474625035052e+01
7.410000000000e+02 -1.047468660264e-01 4.886068749357e-04 2.468669904698e+01
7.412500000000e+02 -1.013266191574e-01 4.806472683743e-04 2.462686502639e+01
7.415000000000e+02 -9.738384756312e-02 4.711548780093e-04 2.456680031217e+01
7.417500000000e+02 -9.292193935138e-02 4.601825788876e-04 2.450655776958e+01
7.420000000000e+02 -8.794957357756e-02 4.478013461651e-04 2.444619113692e+01
7.422500000000e+02 -8.248051256425e-02 4.340994979388e-04 2.438575501259e+01
7.425000000000e+02 -7.653342623000e-02 4.191816973508e-04 2.432530487896e+01
7.427500000000e+02 -7.013158717533e-02 4.031675951665e-04 2.426489706043e+01
7.430000000000e+02 -6.330268065461e-02 3.861903949364e-04 2.420458868294e+01
7.432500000000e+02 -5.607846877447e-02 3.683949923824e-04 2.414443759946e+01
7.435000000000e+02 -4.849454038125e-02 3.499360933140e-04 2.408450227961e+01
7.437500000000e+02 -4.059003456058e-02 3.309761421213e-04 2.402484168342e+01
7.440000000000e+02 -3.240729516076e-02 3.116830739695e-04 2.396551508540e+01
7.442500000000e+02 -2.399157068523e-02 2.922280609907e-04 2.390658189418e+01
7.445000000000e+02 -1.539070666463e-02 2.727832719821e-04 2.384810140805e+01
7.447500000000e+02 -6.654732620667e-03 2.535195142651e-04 2.379013260462e+01
7.450000000000e+02 2.164454948820e-03 2.346040988886e-04 2.373273383672e+01
7.452500000000e+02 1.101355601670e-02 2.161986464605e-04 2.367596260391e+01
7.455000000000e+02 1.983824818484e-02 1.984571426222e-04 2.361987521284e+01
7.457500000000e+02 2.858369892092e-02 1.815240592396e-04 2.356452654437e+01
7.460000000000e+02 3.719502084234e-02 1.655327167571e-04 2.350996971047e+01
7.462500000000e+02 4.561781197864e-02 1.506037906307e-04 2.345625578904e+01
7.465000000000e+02 5.379871054243e-02 1.368440921667e-04 2.340343357381e+01
7.467500000000e+02 6.168593966357e-02 1.243455680714e-04 2.335154925552e+01
7.470000000000e+02 6.922990005670e-02 1.131845039119e-04 2.330064619520e+01
7.472500000000e+02 7.638375583657e-02 1.034209681490e-04 2.325076471582e+01
7.475000000000e+02 8.310401061241e-02 9.509843133271e-05 2.320194182071e+01
7.477500000000e+02 8.935108559901e-02 8.824378606387e-05 2.315421106591e+01
7.480000000000e+02 9.508987464097e-02 8.286736977022e-05 2.310760231076e+01
7.482500000000e+02 1.002902654216e-01 7.896342632622e-05 2.306214162266e+01
7.485000000000e+02 1.049276313763e-01 7.651058789315e-05 2.301785110537e+01
7.487500000000e+02 1.089832654259e-01 7.547255921017e-05 2.297474878539e+01
7.490000000000e+02 1.124447591637e-01 7.579908668758e-05 2.293284854739e+01
7.492500000000e+02 1.153063021908e-01 7.742689804829e-05 2.289216006322e+01
7.495000000000e+02 1.175689257046e-01 8.028072860270e-05 2.285268874516e+01
7.497500000000e+02 1.192406377927e-01 8.427462396075e-05 2.281443576500e+01
7.500000000000e+02 1.203364943647e-01 8.931314904012e-05 2.277739805728e+01
7.502500000000e+02 1.208785623230e-01 9.529282299394e-05 2.274156839079e+01
7.505000000000e+02 1.208958110826e-01 1.021034362821e-04 2.270693544517e+01
7.507500000000e+02 1.204238900445e-01 1.096294603632e-04 2.267348393369e+01
7.510000000000e+02 1.195048372028e-01 1.177512999832e-04 2.264119476044e+01
7.512500000000e+02 1.181866696879e-01 1.263467810807e-04 2.261004519899e+01
7.515000000000e+02 1.165229137962e-01 1.352921079954e-04 2.258000912385e+01
7.517500000000e+02 1.145720127046e-01 1.444633823441e-04 2.255105725287e+01
7.520000000000e+02 1.123966967005e-01 1.537374812087e-04 2.252315744508e+01
7.522500000000e+02 1.100632422227e-01 1.629931622786e-04 2.249627499502e+01
7.525000000000e+02 1.076407053491e-01 1.721118396345e-04 2.247037299649e+01
7.527500000000e+02 1.052000791249e-01 1.809785448747e-04 2.244541267688e+01
7.530000000000e+02 1.028134309190e-01 1.894825061833e-04 2.242135381767e+01
7.532500000000e+02 1.005530028625e-01 1.975179163100e-04 2.239815511336e+01
7.535000000000e+02 9.849029626858e-02 2.049843346511e-04 2.237577464187e+01
7.537500000000e+02 9.669515680065e-02 2.117872146952e-04 2.235417024183e+01
7.540000000000e+02 9.523486065627e-02 2.178382647164e-04 2.233329996378e+01
7.542500000000e+02 9.417320899213e-02 2.230557653791e-04 2.231312254874e+01
7.545000000000e+02 9.356967746075e-02 2.273648650927e-04 2.229359779324e+01
7.547500000000e+02 9.347858795897e-02 2.306977580414e-04 2.227468700484e+01
7.550000000000e+02 9.394832716869e-02 2.329938498818e-04 2.225635346487e+01
7.552500000000e+02 9.502066911994e-02 2.341999349413e-04 2.223856271738e+01
7.555000000000e+02 9.673011292982e-02 2.342702828616e-04 2.222128307280e+01
7.557500000000e+02 9.910336800665e-02 2.331667688856e-04 2.220448581945e+01
7.560000000000e+02 1.021588733761e-01 2.308589683237e-04 2.218814565636e+01
7.562500000000e+02 1.059064522339e-01 2.273242756235e-04 2.217224092974e+01
7.565000000000e+02 1.103470849019e-01 2.225479919384e-04 2.215675379596e+01
7.567500000000e+02 1.154727590806e-01 2.165237568084e-04 2.214167054314e+01
7.570000000000e+02 1.212664792337e-01 2.092531566862e-04 2.212698167987e+01
7.572500000000e+02 1.277024060625e-01 2.007462316853e-04 2.211268194866e+01
7.575000000000e+02 1.347460832218e-01 1.910216784294e-04 2.209877054359e+01
7.577500000000e+02 1.423548402061e-01 1.801070614537e-04 2.208525090524e+01
7.580000000000e+02 1.504782670347e-01 1.680389595325e-04 2.207213087340e+01
7.582500000000e+02 1.590588458588e-01 1.548631951163e-04 2.205942239050e+01
7.585000000000e+02 1.680326687054e-01 1.406349638009e-04 2.204714141932e+01
7.587500000000e+02 1.773302533100e-01 1.254189833630e-04 2.203530784130e+01
7.590000000000e+02 1.868774818695e-01 1.092895791873e-04 2.202394501587e+01
7.592500000000e+02 1.965965934065e-01 9.233071286697e-05 2.201307961568e+01
7.595000000000e+02 2.064072564076e-01 7.463595961275e-05 2.200274124079e+01
7.597500000000e+02 2.162276953002e-01 5.630832279984e-05 2.199296217879e+01
7.600000000000e+02 2.259758450915e-01 3.746005378650e-05 2.198377681143e+01
7.602500000000e+02 2.355705247279e-01 1.821219249011e-05 2.197522145996e+01
7.605000000000e+02 2.449325939742e-01 -1.305878437300e-06 2.196733371925e+01
7.607500000000e+02 2.539861043116e-01 -2.095719854469e-05 2.196015229059e+01
7.610000000000e+02 2.626593871689e-01 -4.059799470178e-05 2.195371629762e+01
7.612500000000e+02 2.708861130712e-01 -6.007876573562e-05 2.194806509809e+01
7.615000000000e+02 2.786062555933e-01 -7.924542818221e-05 2.194323773427e+01
7.617500000000e+02 2.857669889711e-01 -9.794070744507e-05 2.193927260455e+01
7.620000000000e+02 2.923234518927e-01 -1.160056105111e-04 2.193620692619e+01
7.622500000000e+02 2.982394433899e-01 -1.332812255577e-04 2.193407660877e+01
7.625000000000e+02 3.034879394640e-01 -1.496105383589e-04 2.193291579720e+01
7.627500000000e+02 3.080514841071e-01 -1.648404360659e-04 2.193275646542e+01
7.630000000000e+02 3.119224274665e-01 -1.788238543273e-04 2.193362833887e+01
7.632500000000e+02 3.151030093997e-01 -1.914220092786e-04 2.193555855581e+01
7.635000000000e+02 3.176052558470e-01 -2.025066101614e-04 2.193857133330e+01
7.637500000000e+02 3.194507162072e-01 -2.119622059780e-04 2.194268802000e+01
7.640000000000e+02 3.206700453919e-01 -2.196884280344e-04 2.194792670880e+01
7.642500000000e+02 3.213023806555e-01 -2.256020775593e-04 2.195430219323e+01
7.645000000000e+02 3.213945951761e-01 -2.296392820622e-04 2.196182599373e+01
7.647500000000e+02 3.210003816535e-01 -2.317573763466e-04 2.197050603037e+01
7.650000000000e+02 3.201791852795e-01 -2.319365437097e-04 2.198034681569e+01
7.652500000000e+02 3.189950606684e-01 -2.301811755590e-04 2.199134933801e+01
7.655000000000e+02 3.175154297122e-01 -2.265207242064e-04 2.200351094465e+01
7.657500000000e+02 3.158097566828e-01 -2.210105385878e-04 2.201682556347e+01
7.660000000000e+02 3.139482347718e-01 -2.137322331932e-04 2.203128359297e+01
7.662500000000e+02 3.120004430322e-01 -2.047931787863e-04 2.204687200158e+01
7.665000000000e+02 3.100340978499e-01 -1.943257698806e-04 2.206357425446e+01
7.667500000000e+02 3.081137864362e-01 -1.824861158630e-04 2.208137056776e+01
7.670000000000e+02 3.062998710624e-01 -1.694522721160e-04 2.210023784626e+01
7.672500000000e+02 3.046474787756e-01 -1.554219337475e-04 2.212014978194e+01
7.675000000000e+02 3.032056381933e-01 -1.406096538637e-04 2.214107698051e+01
7.677500000000e+02 3.020166058468e-01 -1.252436313749e-04 2.216298689165e+01
7.680000000000e+02 3.011153076202e-01 -1.095620819382e-04 2.218584412177e+01
7.682500000000e+02 3.005290137562e-01 -9.380930443650e-05 2.220961041176e+01
7.685000000000e+02 3.002772064351e-01 -7.823151525758e-05 2.223424464944e+01
7.687500000000e+02 3.003715498125e-01 -6.307248015973e-05 2.225970320692e+01
7.690000000000e+02 3.008161334939e-01 -4.856913897584e-05 2.228593980057e+01
7.692500000000e+02 3.016077761264e-01 -3.494724205086e-05 2.231290585075e+01
7.695000000000e+02 3.027365339245e-01 -2.241712084564e-05 2.234055054873e+01
7.697500000000e+02 3.041863286051e-01 -1.116976055787e-05 2.236882088376e+01
7.700000000000e+02 3.059356434448e-01 -1.373168546740e-06 2.239766206306e+01
7.702500000000e+02 3.079583559840e-01 6.830808875450e-06 2.242701754752e+01
7.705000000000e+02 3.102246155193e-01 1.332916982411e-05 2.245682933927e+01
7.707500000000e+02 3.127017708724e-01 1.803988543688e-05 2.248703806000e+01
7.710000000000e+02 3.153553186758e-01 2.091331682539e-05 2.251758341782e+01
7.712500000000e+02 3.181498494931e-01 2.193300226544e-05 2.254840431964e+01
7.715000000000e+02 3.210499601762e-01 2.111569447176e-05 2.257943917080e+01
7.717500000000e+02 3.240211049750e-01 1.851072050269e-05 2.261062618250e+01
7.720000000000e+02 3.270303635490e-01 1.419855955897e-05 2.264190365143e+01
7.722500000000e+02 3.300470960339e-01 8.288791335090e-06 2.267321029365e+01
7.725000000000e+02 3.330434690416e-01 9.172749350600e-07 2.270448554576e+01
7.727500000000e+02 3.359948399567e-01 -7.757282102160e-06 2.273566995741e+01
7.730000000000e+02 3.388799544140e-01 -1.755706968098e-05 2.276670534138e+01
7.732500000000e+02 3.416810564103e-01 -2.828956089482e-05 2.279753542214e+01
7.735000000000e+02 3.443837389396e-01 -3.975195563503e-05 2.282810583931e+01
7.737500000000e+02 3.469767937794e-01 -5.173617936966e-05 2.285836479185e+01
7.740000000000e+02 3.494517997138e-01 -6.403349109493e-05 2.288826311044e+01
7.742500000000e+02 3.518027315127e-01 -7.643932573830e-05 2.291775467065e+01
7.745000000000e+02 3.540255152949e-01 -8.875788369001e-05 2.294679678798e+01
7.747500000000e+02 3.561174795404e-01 -1.008060768885e-04 2.297535023150e+01
7.750000000000e+02 3.580769652410e-01 -1.124173679090e-04 2.300337971875e+01
7.752500000000e+02 3.599029053570e-01 -1.234447236166e-04 2.303085393736e+01
7.755000000000e+02 3.615945511431e-01 -1.337630116327e-04 2.305774581596e+01
7.757500000000e+02 3.631512927039e-01 -1.432705628046e-04 2.308403246944e+01
7.760000000000e+02 3.645726680141e-01 -1.518901402703e-04 2.310969551754e+01
7.762500000000e+02 3.658584620878e-01 -1.595687982386e-04 2.313472096626e+01
7.765000000000e+02 3.670089728209e-01 -1.662771698205e-04 2.315909926916e+01
7.767500000000e+02 3.680253815263e-01 -1.720082858184e-04 2.318282530027e+01
7.770000000000e+02 3.689102095588e-01 -1.767754186061e-04 2.320589830021e+01
7.772500000000e+02 3.696678297328e-01 -1.806096561961e-04 2.322832182698e+01
7.775000000000e+02 3.703049689187e-01 -1.835570769462e-04 2.325010364514e+01
7.777500000000e+02 3.708311913416e-01 -1.856757150028e-04 2.327125569821e+01
7.780000000000e+02 3.712593104851e-01 -1.870324992321e-04 2.329179385771e+01
7.782500000000e+02 3.716056378901e-01 -1.877001626834e-04 2.331173802925e+01
7.785000000000e+02 3.718901168281e-01 -1.877544297370e-04 2.333111193369e+01
7.787500000000e+02 3.721363221996e-01 -1.872716771393e-04 2.334994293054e+01
7.790000000000e+02 3.723711682866e-01 -1.863266595311e-04 2.336826212318e+01
7.792500000000e+02 3.726245711419e-01 -1.849910581865e-04 2.338610401713e+01
7.795000000000e+02 3.729287727724e-01 -1.833321209438e-04 2.340350661146e+01
7.797500000000e+02 3.733176063080e-01 -1.814121303129e-04 2.342051122660e+01
7.800000000000e+02 3.738255741363e-01 -1.792882845239e-04 2.343716230487e+01
7.802500000000e+02 3.744866897929e-01 -1.770128177969e-04 2.345350746926e+01
7.805000000000e+02 3.753332851708e-01 -1.746336610802e-04 2.346959729837e+01
7.807500000000e+02 3.763946758587e-01 -1.721955792988e-04 2.348548525120e+01
7.810000000000e+02 3.776957375256e-01 -1.697412925841e-04 2.350122755352e+01
7.812500000000e+02 3.792555184768e-01 -1.673128947810e-04 2.351688298357e+01
7.815000000000e+02 3.810857900375e-01 -1.649530701733e-04 2.353251284386e+01
7.817500000000e+02 3.831898101575e-01 -1.627064299219e-04 2.354818070360e+01
7.820000000000e+02 3.855612365058e-01 -1.606204408891e-04 2.356395222186e+01
7.822500000000e+02 3.881833468607e-01 -1.587459765694e-04 2.357989491840e+01
7.825000000000e+02 3.910286426592e-01 -1.571373208717e-04 2.359607790846e+01
7.827500000000e+02 3.940589540858e-01 -1.558515380344e-04 2.361257156936e+01
7.830000000000e+02 3.972260297075e-01 -1.549470626670e-04 2.362944725478e+01
7.832500000000e+02 4.004727479449e-01 -1.544816067918e-04 2.364677689816e+01
7.835000000000e+02 4.037348639118e-01 -1.545093524976e-04 2.366463257514e+01
7.837500000000e+02 4.069432476050e-01 -1.550775306069e-04 2.368308615079e+01
7.840000000000e+02 4.100265385900e-01 -1.562226756994e-04 2.370220880278e+01
7.842500000000e+02 4.129140246257e-01 -1.579665881090e-04 2.372207060612e+01
7.845000000000e+02 4.155386217496e-01 -1.603126419154e-04 2.374274012770e+01
7.847500000000e+02 4.178397153086e-01 -1.632423499746e-04 2.376428402731e+01
7.850000000000e+02 4.197656804944e-01 -1.667126965986e-04 2.378676668916e+01
7.852500000000e+02 4.212759779812e-01 -1.706546606963e-04 2.381024989448e+01
7.855000000000e+02 4.223425958679e-01 -1.749727911645e-04 2.383479251496e+01
7.857500000000e+02 4.229508373953e-01 -1.795460648880e-04 2.386045023943e+01
7.860000000000e+02 4.230993882024e-01 -1.842302602597e-04 2.388727533244e+01
7.862500000000e+02 4.227997112670e-01 -1.888617188895e-04 2.391531640412e+01
7.865000000000e+02 4.220748266452e-01 -1.932621305074e-04 2.394461820529e+01
7.867500000000e+02 4.209576036315e-01 -1.972443391998e-04 2.397522141665e+01
7.870000000000e+02 4.194886198946e-01 -2.006186398863e-04 2.400716249423e+01
7.872500000000e+02 4.177138736154e-01 -2.031997990230e-04 2.404047345046e+01
7.875000000000e+02 4.156822693602e-01 -2.048137546861e-04 2.407518172272e+01
7.877500000000e+02 4.134431560927e-01 -2.053042701180e-04 2.411131000364e+01
7.880000000000e+02 4.110438982458e-01 -2.045388642927e-04 2.414887614702e+01
7.882500000000e+02 4.085277243560e-01 -2.024142073445e-04 2.418789300375e+01
7.885000000000e+02 4.059317281285e-01 -1.988600882027e-04 2.422836838613e+01
7.887500000000e+02 4.032853120478e-01 -1.938425350385e-04 2.427030497687e+01
7.890000000000e+02 4.006090752689e-01 -1.873654741764e-04 2.431370024276e+01
7.892500000000e+02 3.979141886307e-01 -1.794706816085e-04 2.435854645140e+01
7.895000000000e+02 3.952024812026e-01 -1.702364462997e-04 2.440483054844e+01
7.897500000000e+02 3.924671509869e-01 -1.597744771603e-04 2.445253418372e+01
7.900000000000e+02 3.896942347512e-01 -1.482255046200e-04 2.450163358392e+01
7.902500000000e+02 3.868647360113e-01 -1.357535158703e-04 2.455209951224e+01
7.905000000000e+02 3.839573308748e-01 -1.225389905916e-04 2.460389716913e+01
7.907500000000e+02 3.809514951937e-01 -1.087715687547e-04 2.465698614835e+01
7.910000000000e+02 3.778307629944e-01 -9.464242612889e-05 2.471132029950e+01
7.912500000000e+02 3.745858986222e-01 -8.033711477333e-05 2.476684770048e+01
7.915000000000e+02 3.712176006844e-01 -6.602913700191e-05 2.482351062534e+01
7.917500000000e+02 3.677384854746e-01 -5.187488455733e-05 2.488124554317e+01
7.920000000000e+02 3.641740730148e-01 -3.801027148042e-05 2.493998318107e+01
7.922500000000e+02 3.605626174314e-01 -2.454925800677e-05 2.499964860911e+01
7.925000000000e+02 3.569537668571e-01 -1.158452984193e-05 2.506016145624e+01
7.927500000000e+02 3.534060063113e-01 8.101027552900e-07 2.512143602805e+01
7.930000000000e+02 3.499832370706e-01 1.257569920395e-05 2.518338158166e+01
7.932500000000e+02 3.467507335753e-01 2.366305873261e-05 2.524590264376e+01
7.935000000000e+02 3.437707556361e-01 3.402737389477e-05 2.530889920121e+01
7.937500000000e+02 3.410984163700e-01 4.362279538915e-05 2.537226704424e+01
7.940000000000e+02 3.387781088255e-01 5.239787669865e-05 2.543589812998e+01
7.942500000000e+02 3.368407095882e-01 6.029274864328e-05 2.549968078564e+01
7.945000000000e+02 3.353020697021e-01 6.723746349672e-05 2.556350018241e+01
7.947500000000e+02 3.341625449152e-01 7.315290232690e-05 2.562723857859e+01
7.950000000000e+02 3.334079028039e-01 7.795297300764e-05 2.569077586805e+01
7.952500000000e+02 3.330111242417e-01 8.154902160909e-05 2.575398992813e+01
7.955000000000e+02 3.329351257818e-01 8.385511363885e-05 2.581675722377e+01
7.957500000000e+02 3.331359362281e-01 8.479423385028e-05 2.587895337285e+01
7.960000000000e+02 3.335661043484e-01 8.430450499625e-05 2.594045386742e+01
7.962500000000e+02 3.341779430244e-01 8.234523105788e-05 2.600113469218e+01
7.965000000000e+02 3.349264881556e-01 7.890189078869e-05 2.606087314579e+01
7.967500000000e+02 3.357718997721e-01 7.398994451225e-05 2.611954858164e+01
7.970000000000e+02 3.366812404122e-01 6.765696254302e-05 2.617704321256e+01
7.972500000000e+02 3.376295914756e-01 5.998334414757e-05 2.623324281090e+01
7.975000000000e+02 3.386005078701e-01 5.108127484538e-05 2.628803744190e+01
7.977500000000e+02 3.395858806588e-01 4.109202764003e-05 2.634132212698e+01
7.980000000000e+02 3.405852020295e-01 3.018203135026e-05 2.639299746861e+01
7.982500000000e+02 3.416044025524e-01 1.853745952574e-05 2.644297015600e+01
7.985000000000e+02 3.426541601873e-01 6.358202729520e-06 2.649115352495e+01
7.987500000000e+02 3.437479347045e-01 -6.149088784180e-06 2.653746797213e+01
7.990000000000e+02 3.448996292316e-01 -1.877806404237e-05 2.658184139529e+01
7.992500000000e+02 3.461210792701e-01 -3.132977422555e-05 2.662420960091e+01
7.995000000000e+02 3.474195522689e-01 -4.361942217291e-05 2.666451663674e+01
7.997500000000e+02 3.487953562898e-01 -5.548202253875e-05 2.670271514797e+01
8.000000000000e+02 3.502397917926e-01 -6.677673001103e-05 2.673876668494e+01
8.002500000000e+02 3.517338280659e-01 -7.738997403494e-05 2.677264195284e+01
8.005000000000e+02 3.532475087167e-01 -8.723620202260e-05 2.680432103689e+01
8.007500000000e+02 3.547404244470e-01 -9.625682620417e-05 2.683379355471e+01
8.010000000000e+02 3.561631902789e-01 -1.044169078321e-04 2.686105876012e+01
8.012500000000e+02 3.574600779190e-01 -1.117004698563e-04 2.688612554531e+01
8.015000000000e+02 3.585724049423e-01 -1.181040899438e-04 2.690901239387e+01
8.017500000000e+02 3.594425651412e-01 -1.236299254215e-04 2.692974725354e+01
8.020000000000e+02 3.600182480378e-01 -1.282786933183e-04 2.694836731184e+01
8.022500000000e+02 3.602563743819e-01 -1.320432609149e-04 2.696491873820e+01
8.025000000000e+02 3.601264246028e-01 -1.349039300949e-04 2.697945627143e+01
8.027500000000e+02 3.596126037440e-01 -1.368255508432e-04 2.699204278664e+01
8.030000000000e+02 3.587146361996e-01 -1.377571397186e-04 2.700274876994e+01
8.032500000000e+02 3.574470953580e-01 -1.376342077729e-04 2.701165167958e+01
8.035000000000e+02 3.558372450677e-01 -1.363834968732e-04 2.701883519861e+01
8.037500000000e+02 3.539215686156e-01 -1.339296594075e-04 2.702438849460e+01
8.040000000000e+02 3.517415208313e-01 -1.302034483587e-04 2.702840525264e+01
8.042500000000e+02 3.493387974356e-01 -1.251502222638e-04 2.703098279487e+01
8.045000000000e+02 3.467508610331e-01 -1.187380865535e-04 2.703222098017e+01
8.047500000000e+02 3.440071174015e-01 -1.109645889088e-04 2.703222123831e+01
8.050000000000e+02 3.411262849760e-01 -1.018611720883e-04 2.703108543294e+01
8.052500000000e+02 3.381152425844e-01 -9.149499457117e-05 2.702891485626e+01
8.055000000000e+02 3.349694517659e-01 -7.996771179855e-05 2.702580930935e+01
8.057500000000e+02 3.316749387748e-01 -6.741140747503e-05 2.702186610911e+01
8.060000000000e+02 3.282114980405e-01 -5.398215607882e-05 2.701717935118e+01
8.062500000000e+02 3.245567485410e-01 -3.985196586284e-05 2.701183930946e+01
8.065000000000e+02 3.206904796412e-01 -2.519972328631e-05 2.700593178349e+01
8.067500000000e+02 3.165987873021e-01 -1.020261757119e-05 2.699953776544e+01
8.070000000000e+02 3.122774442825e-01 4.971473424070e-06 2.699273308771e+01
8.072500000000e+02 3.077341289221e-01 2.016967605913e-05 2.698558818736e+01
8.075000000000e+02 3.029892666702e-01 3.525732246163e-05 2.697816798026e+01
8.077500000000e+02 2.980754024661e-01 5.011874994909e-05 2.697053160356e+01
8.080000000000e+02 2.930352377806e-01 6.465546563210e-05 2.696273230011e+01
8.082500000000e+02 2.879186066312e-01 7.878226466887e-05 2.695481733368e+01
8.085000000000e+02 2.827787836045e-01 9.242217887976e-05 2.694682768570e+01
8.087500000000e+02 2.776686172814e-01 1.055006915185e-04 2.693879790801e+01
8.090000000000e+02 2.726369528911e-01 1.179402637034e-04 2.693075601325e+01
8.092500000000e+02 2.677257436047e-01 1.296561842565e-04 2.692272312668e+01
8.095000000000e+02 2.629682053332e-01 1.405538301144e-04 2.691471352395e+01
8.097500000000e+02 2.583881106993e-01 1.505283165877e-04 2.690673437577e+01
8.100000000000e+02 2.540003017960e-01 1.594660823984e-04 2.689878590524e+01
8.102500000000e+02 2.498121960838e-01 1.672487283019e-04 2.689086133097e+01
8.105000000000e+02 2.458260805360e-01 1.737582384290e-04 2.688294713238e+01
8.107500000000e+02 2.420417929173e-01 1.788832520707e-04 2.687502344210e+01
8.110000000000e+02 2.384594219272e-01 1.825256692585e-04 2.686706431072e+01
8.112500000000e+02 2.350816597474e-01 1.846067651515e-04 2.685903830707e+01
8.115000000000e+02 2.319155014439e-01 1.850722607909e-04 2.685090919037e+01
8.117500000000e+02 2.289730719479e-01 1.838960586980e-04 2.684263641514e+01
8.120000000000e+02 2.262715207280e-01 1.810820537916e-04 2.683417589921e+01
8.122500000000e+02 2.238320036735e-01 1.766641673274e-04 2.682548078680e+01
8.125000000000e+02 2.216778997479e-01 1.707048066356e-04 2.681650198005e+01
8.127500000000e+02 2.198325059250e-01 1.632917471898e-04 2.680718886510e+01
8.130000000000e+02 2.183164814900e-01 1.545342986863e-04 2.679748992358e+01
8.132500000000e+02 2.171453612489e-01 1.445589384215e-04 2.678735312751e+01
8.135000000000e+02 2.163273557549e-01 1.335049588035e-04 2.677672651520e+01
8.137500000000e+02 2.158617580099e-01 1.215204760332e-04 2.676555844692e+01
8.140000000000e+02 2.157379811115e-01 1.087593039583e-04 2.675379794598e+01
8.142500000000e+02 2.159353702806e-01 9.537869726301e-05 2.674139500133e+01
8.145000000000e+02 2.164237272691e-01 8.153791288753e-05 2.672830068532e+01
8.147500000000e+02 2.171644456775e-01 6.739774598385e-05 2.671446738855e+01
8.150000000000e+02 2.181120648809e-01 5.312089012832e-05 2.669984904562e+01
8.152500000000e+02 2.192161325269e-01 3.887244849750e-05 2.668440122516e+01
8.155000000000e+02 2.204230842029e-01 2.482057568987e-05 2.666808138560e+01
8.157500000000e+02 2.216780170163e-01 1.113718580542e-05 2.665084905244e+01
8.160000000000e+02 2.229261844491e-01 -2.002046110590e-06 2.663266608102e+01
8.162500000000e+02 2.241141765298e-01 -1.441831822093e-05 2.661349678709e+01
8.165000000000e+02 2.251906626438e-01 -2.593087101205e-05 2.659330819896e+01
8.167500000000e+02 2.261067940460e-01 -3.635896493059e-05 2.657207019379e+01
8.170000000000e+02 2.268162625979e-01 -4.552445637956e-05 2.654975566962e+01
8.172500000000e+02 2.272751967426e-01 -5.325492150768e-05 2.652634054525e+01
8.175000000000e+02 2.274419137781e-01 -5.938706322644e-05 2.650180380879e+01
8.177500000000e+02 2.272766883858e-01 -6.377020642149e-05 2.647612748646e+01
8.180000000000e+02 2.267416879478e-01 -6.626976312260e-05 2.644929647356e+01
8.182500000000e+02 2.258010397366e-01 -6.677034368615e-05 2.642129844638e+01
8.185000000000e+02 2.244211609846e-01 -6.517838829187e-05 2.639212365304e+01
8.187500000000e+02 2.225713656628e-01 -6.142438093468e-05 2.636176469877e+01
8.190000000000e+02 2.202245976600e-01 -5.546434730621e-05 2.633021642766e+01
8.192500000000e+02 2.173584268452e-01 -4.728091475462e-05 2.629747569904e+01
8.195000000000e+02 2.139560013785e-01 -3.688362964561e-05 2.626354134384e+01
8.197500000000e+02 2.100071019019e-01 -2.430899385618e-05 2.622841403244e+01
8.200000000000e+02 2.055089828818e-01 -9.619967780059e-06 2.619209633673e+01
8.202500000000e+02 2.004670882845e-01 7.094833050603e-06 2.615459269719e+01
8.205000000000e+02 1.948955099253e-01 2.572204136416e-05 2.611590953672e+01
8.207500000000e+02 1.888170958963e-01 4.612478632079e-05 2.607605538923e+01
8.210000000000e+02 1.822633452029e-01 6.814390804205e-05 2.603504095791e+01
8.212500000000e+02 1.752739270386e-01 9.159938238298e-05 2.599287927562e+01
8.215000000000e+02 1.678959793053e-01 1.162918163376e-04 2.594958577314e+01
8.217500000000e+02 1.601831546345e-01 1.420040995391e-04 2.590517839830e+01
8.220000000000e+02 1.521945881221e-01 1.685032082141e-04 2.585967758509e+01
8.222500000000e+02 1.439937080786e-01 1.955422046090e-04 2.581310630574e+01
8.225000000000e+02 1.356470575708e-01 2.228624719340e-04 2.576549000171e+01
8.227500000000e+02 1.272231318453e-01 2.501962509755e-04 2.571685658363e+01
8.230000000000e+02 1.187913195026e-01 2.772694670023e-04 2.566723627120e+01
8.232500000000e+02 1.104209122565e-01 3.038047660538e-04 2.561666155740e+01
8.235000000000e+02 1.021802157340e-01 3.295248043039e-04 2.556516714189e+01
8.237500000000e+02 9.413582613815e-02 3.541557754277e-04 2.551278978411e+01
8.240000000000e+02 8.635192000424e-02 3.774310229094e-04 2.545956833973e+01
8.242500000000e+02 7.888969927429e-02 3.990947925221e-04 2.540554364669e+01
8.245000000000e+02 7.180681654517e-02 4.189058391915e-04 2.535075858168e+01
8.247500000000e+02 6.515688384309e-02 4.366411592793e-04 2.529525801409e+01
8.250000000000e+02 5.898893363398e-02 4.520993251162e-04 2.523908887831e+01
8.252500000000e+02 5.334694087396e-02 4.651037302796e-04 2.518230016864e+01
8.255000000000e+02 4.826927441749e-02 4.755055091199e-04 2.512494298695e+01
8.257500000000e+02 4.378817023045e-02 4.831859818378e-04 2.506707058149e+01
8.260000000000e+02 3.992923397953e-02 4.880588669838e-04 2.500873830171e+01
8.262500000000e+02 3.671095137038e-02 4.900718738858e-04 2.495000360713e+01
8.265000000000e+02 3.414422385943e-02 4.892079372994e-04 2.489092601789e+01
8.267500000000e+02 3.223203972972e-02 4.854859833321e-04 2.483156698113e+01
8.270000000000e+02 3.096919394592e-02 4.789610000697e-04 2.477198980041e+01
8.272500000000e+02 3.034214620793e-02 4.697239632905e-04 2.471225942913e+01
8.275000000000e+02 3.032900925775e-02 4.579010030693e-04 2.465244231456e+01
8.277500000000e+02 3.089968603259e-02 4.436520884240e-04 2.459260619248e+01
8.280000000000e+02 3.201614260591e-02 4.271695102984e-04 2.453281983425e+01
8.282500000000e+02 3.363284384677e-02 4.086756350040e-04 2.447315283347e+01
8.285000000000e+02 3.569729378019e-02 3.884203485849e-04 2.441367536904e+01
8.287500000000e+02 3.815072564735e-02 3.666782191947e-04 2.435445793336e+01
8.290000000000e+02 4.092887827865e-02 3.437450705212e-04 2.429557113093e+01
8.292500000000e+02 4.396286549258e-02 3.199344793000e-04 2.423708541049e+01
8.295000000000e+02 4.718011736831e-02 2.955737658397e-04 2.417907084761e+01
8.297500000000e+02 5.050533604362e-02 2.709998791654e-04 2.412159692393e+01
8.300000000000e+02 5.386153551503e-02 2.465550675553e-04 2.406473228190e+01
8.302500000000e+02 5.717104904267e-02 2.225823064181e-04 2.400854450612e+01
8.305000000000e+02 6.035654013021e-02 1.994207724842e-04 2.395309989957e+01
8.307500000000e+02 6.334203850335e-02 1.774013189829e-04 2.389846322565e+01
8.310000000000e+02 6.605390531838e-02 1.568419289570e-04 2.384469748086e+01
8.312500000000e+02 6.842180441722e-02 1.380432695529e-04 2.379186362853e+01
8.315000000000e+02 7.037958771695e-02 1.212844962101e-04 2.374002035873e+01
8.317500000000e+02 7.186620416126e-02 1.068192374449e-04 2.368922380405e+01
8.320000000000e+02 7.282648445702e-02 9.487197801010e-05 2.363952730069e+01
8.322500000000e+02 7.321188321080e-02 8.563473450471e-05 2.359098111655e+01
8.325000000000e+02 7.298119556902e-02 7.926418404840e-05 2.354363221986e+01
8.327500000000e+02 7.210110731785e-02 7.587931842039e-05 2.349752403236e+01
8.330000000000e+02 7.054674871847e-02 7.555956131195e-05 2.345269624236e+01
8.332500000000e+02 6.830206575751e-02 7.834345603243e-05 2.340918459189e+01
8.335000000000e+02 6.536017915674e-02 8.422786725522e-05 2.336702074498e+01
8.337500000000e+02 6.172350309274e-02 9.316795903694e-05 2.332623214718e+01
8.340000000000e+02 5.740386105202e-02 1.050775501833e-04 2.328684192257e+01
8.342500000000e+02 5.242241680693e-02 1.198301818356e-04 2.324886883994e+01
8.345000000000e+02 4.680944180658e-02 1.372606978363e-04 2.321232723410e+01
8.347500000000e+02 4.060401609929e-02 1.571674361905e-04 2.317722706525e+01
8.350000000000e+02 3.385351266521e-02 1.793149025189e-04 2.314357387045e+01
8.352500000000e+02 2.661303351752e-02 2.034369192444e-04 2.311136887943e+01
8.355000000000e+02 1.894463919962e-02 2.292402914753e-04 2.308060907352e+01
8.357500000000e+02 1.091649067751e-02 2.564086895633e-04 2.305128723086e+01
8.360000000000e+02 2.601909746102e-03 2.846070308261e-04 2.302339211620e+01
8.362500000000e+02 -5.921689682800e-03 3.134862438498e-04 2.299690859174e+01
8.365000000000e+02 -1.457396086688e-02 3.426878159882e-04 2.297181770292e+01
8.367500000000e+02 -2.327278641838e-02 3.718487748313e-04 2.294809694368e+01
8.370000000000e+02 -3.193553177442e-02 4.006066632819e-04 2.292572036392e+01
8.372500000000e+02 -4.048029388040e-02 4.286045464537e-04 2.290465880739e+01
8.375000000000e+02 -4.882716498723e-02 4.554958258815e-04 2.288488002434e+01
8.377500000000e+02 -5.689943050504e-02 4.809493170432e-04 2.286634901010e+01
8.380000000000e+02 -6.462476042052e-02 5.046534873367e-04 2.284902816539e+01
8.382500000000e+02 -7.193631812802e-02 5.263207703548e-04 2.283287746632e+01
8.385000000000e+02 -7.877376597102e-02 5.456918259156e-04 2.281785483297e+01
8.387500000000e+02 -8.508418557986e-02 5.625391895649e-04 2.280391630482e+01
8.390000000000e+02 -9.082286377615e-02 5.766704092740e-04 2.279101621595e+01
8.392500000000e+02 -9.595394671412e-02 5.879310772810e-04 2.277910761012e+01
8.395000000000e+02 -1.004509550831e-01 5.962069394586e-04 2.276814228658e+01
8.397500000000e+02 -1.042971228612e-01 6.014258609367e-04 2.275807125140e+01
8.400000000000e+02 -1.074856172955e-01 6.035589232381e-04 2.274884473792e+01
8.402500000000e+02 -1.100195686919e-01 6.026213866191e-04 2.274041265940e+01
8.405000000000e+02 -1.119119491261e-01 5.986723631335e-04 2.273272461049e+01
8.407500000000e+02 -1.131853190936e-01 5.918145701595e-04 2.272573031009e+01
8.410000000000e+02 -1.138714007924e-01 5.821929151321e-04 2.271937957548e+01
8.412500000000e+02 -1.140105334132e-01 5.699929600405e-04 2.271362272383e+01
8.415000000000e+02 -1.136509816838e-01 5.554384605690e-04 2.270841067294e+01
8.417500000000e+02 -1.128481527158e-01 5.387884357539e-04 2.270369501579e+01
8.420000000000e+02 -1.116636813690e-01 5.203338679276e-04 2.269942840610e+01
8.422500000000e+02 -1.101644531348e-01 5.003936278118e-04 2.269556445035e+01
8.425000000000e+02 -1.084215339809e-01 4.793104339358e-04 2.269205810790e+01
8.427500000000e+02 -1.065090511387e-01 4.574458678338e-04 2.268886555053e+01
8.430000000000e+02 -1.045030332570e-01 4.351754926104e-04 2.268594451038e+01
8.432500000000e+02 -1.024802320119e-01 4.128835534863e-04 2.268325428166e+01
8.435000000000e+02 -1.005169403913e-01 3.909575273781e-04 2.268075570494e+01
8.437500000000e+02 -9.868781148345e-02 3.697826044492e-04 2.267841149298e+01
8.440000000000e+02 -9.706474866501e-02 3.497361213550e-04 2.267618601864e+01
8.442500000000e+02 -9.571579021596e-02 3.311820726182e-04 2.267404565715e+01
8.445000000000e+02 -9.470413341296e-02 3.144657278350e-04 2.267195855826e+01
8.447500000000e+02 -9.408716247916e-02 2.999084620179e-04 2.266989497639e+01
8.450000000000e+02 -9.391566377904e-02 2.878029369204e-04 2.266782702151e+01
8.452500000000e+02 -9.423306188436e-02 2.784084828284e-04 2.266572894437e+01
8.455000000000e+02 -9.507483634893e-02 2.719470970218e-04 2.266357706231e+01
8.457500000000e+02 -9.646808427317e-02 2.685999691028e-04 2.266134966843e+01
8.460000000000e+02 -9.843113558097e-02 2.685041966114e-04 2.265902726973e+01
8.462500000000e+02 -1.009733903848e-01 2.717504595208e-04 2.265659249607e+01
8.465000000000e+02 -1.040953055525e-01 2.783812750120e-04 2.265403000150e+01
8.467500000000e+02 -1.077884219010e-01 2.883896513935e-04 2.265132672601e+01
8.470000000000e+02 -1.120356941993e-01 3.017189541069e-04 2.264847160782e+01
8.472500000000e+02 -1.168117733457e-01 3.182629676631e-04 2.264545587977e+01
8.475000000000e+02 -1.220836091838e-01 3.378671467524e-04 2.264227276574e+01
8.477500000000e+02 -1.278109811674e-01 3.603301001772e-04 2.263891777906e+01
8.480000000000e+02 -1.339473274059e-01 3.854062570983e-04 2.263538840449e+01
8.482500000000e+02 -1.404404754748e-01 4.128087332682e-04 2.263168439598e+01
8.485000000000e+02 -1.472336426929e-01 4.422132856069e-04 2.262780748649e+01
8.487500000000e+02 -1.542663535204e-01 4.732624933869e-04 2.262376152989e+01
8.490000000000e+02 -1.614754875627e-01 5.055707380862e-04 2.261955239755e+01
8.492500000000e+02 -1.687962666358e-01 5.387294218666e-04 2.261518811524e+01
8.495000000000e+02 -1.761633781069e-01 5.723128493329e-04 2.261067860759e+01
8.497500000000e+02 -1.835119582264e-01 6.058841671468e-04 2.260603578662e+01
8.500000000000e+02 -1.907785491758e-01 6.390016519914e-04 2.260127365086e+01
8.502500000000e+02 -1.979021013889e-01 6.712252518258e-04 2.259640797674e+01
8.505000000000e+02 -2.048247474630e-01 7.021230207341e-04 2.259145660796e+01
8.507500000000e+02 -2.114926413216e-01 7.312776283542e-04 2.258643911156e+01
8.510000000000e+02 -2.178565575982e-01 7.582926938457e-04 2.258137703999e+01
8.512500000000e+02 -2.238725061634e-01 7.827988480098e-04 2.257629358723e+01
8.515000000000e+02 -2.295021305728e-01 8.044595617352e-04 2.257121380904e+01
8.517500000000e+02 -2.347130501888e-01 8.229764723546e-04 2.256616443166e+01
8.520000000000e+02 -2.394790727544e-01 8.380941393767e-04 2.256117368212e+01
8.522500000000e+02 -2.437802584536e-01 8.496044312135e-04 2.255627146060e+01
8.525000000000e+02 -2.476029100406e-01 8.573499082488e-04 2.255148894072e+01
8.527500000000e+02 -2.509394282542e-01 8.612267531017e-04 2.254685871652e+01
8.530000000000e+02 -2.537880892930e-01 8.611867358443e-04 2.254241454467e+01
8.532500000000e+02 -2.561527135174e-01 8.572382525971e-04 2.253819109626e+01
8.535000000000e+02 -2.580422915623e-01 8.494469409526e-04 2.253422400788e+01
8.537500000000e+02 -2.594705080742e-01 8.379347982901e-04 2.253054944794e+01
8.540000000000e+02 -2.604552476055e-01 8.228788227757e-04 2.252720398280e+01
8.542500000000e+02 -2.610180741777e-01 8.045087815502e-04 2.252422443558e+01
8.545000000000e+02 -2.611836435312e-01 7.831037298466e-04 2.252164737523e+01
8.547500000000e+02 -2.609791822546e-01 7.589883124289e-04 2.251950908835e+01
8.550000000000e+02 -2.604339025343e-01 7.325277637329e-04 2.251784504262e+01
8.552500000000e+02 -2.595784879481e-01 7.041226134670e-04 2.251668965964e+01
8.555000000000e+02 -2.584446198778e-01 6.742027242693e-04 2.251607608660e+01
8.557500000000e+02 -2.570644833481e-01 6.432205345354e-04 2.251603562117e+01
8.560000000000e+02 -2.554704264701e-01 6.116443928085e-04 2.251659765959e+01
8.562500000000e+02 -2.536945741059e-01 5.799510973173e-04 2.251778912712e+01
8.565000000000e+02 -2.517685900201e-01 5.486187573984e-04 2.251963428538e+01
8.567500000000e+02 -2.497234850300e-01 5.181192648980e-04 2.252215451092e+01
8.570000000000e+02 -2.475894828750e-01 4.889109052726e-04 2.252536798113e+01
8.572500000000e+02 -2.453959530223e-01 4.614311957792e-04 2.252928936050e+01
8.575000000000e+02 -2.431714579186e-01 4.360901749584e-04 2.253392986421e+01
8.577500000000e+02 -2.409437996086e-01 4.132639222965e-04 2.253929686889e+01
8.580000000000e+02 -2.387401751686e-01 3.932887917160e-04 2.254539411261e+01
8.582500000000e+02 -2.365873374087e-01 3.764561305574e-04 2.255222141073e+01
8.585000000000e+02 -2.345118055421e-01 3.630079605159e-04 2.255977496887e+01
8.587500000000e+02 -2.325400932616e-01 3.531334276721e-04 2.256804722007e+01
8.590000000000e+02 -2.306989166480e-01 3.469659971752e-04 2.257702724937e+01
8.592500000000e+02 -2.290154260385e-01 3.445818185890e-04 2.258670074367e+01
8.595000000000e+02 -2.275173424042e-01 3.459987984540e-04 2.259705053112e+01
8.597500000000e+02 -2.262331135175e-01 3.511770194535e-04 2.260805662768e+01
8.600000000000e+02 -2.251919047499e-01 3.600198276764e-04 2.261969683866e+01
8.602500000000e+02 -2.244235546852e-01 3.723760215648e-04 2.263194705430e+01
8.605000000000e+02 -2.239584400348e-01 3.880431421502e-04 2.264478157852e+01
8.607500000000e+02 -2.238271120660e-01 4.067713287628e-04 2.265817382492e+01
8.610000000000e+02 -2.240599761080e-01 4.282683907698e-04 2.267209650923e+01
8.612500000000e+02 -2.246866736266e-01 4.522050792830e-04 2.268652237324e+01
8.615000000000e+02 -2.257354699341e-01 4.782212989193e-04 2.270142455985e+01
8.617500000000e+02 -2.272325506448e-01 5.059327916590e-04 2.271677699207e+01
8.620000000000e+02 -2.292011054814e-01 5.349378630812e-04 2.273255503641e+01
8.622500000000e+02 -2.316604778142e-01 5.648246231700e-04 2.274873584909e+01
8.625000000000e+02 -2.346252884975e-01 5.951779303892e-04 2.276529869626e+01
8.627500000000e+02 -2.381044055242e-01 6.255862831923e-04 2.278222557310e+01
8.630000000000e+02 -2.421001733408e-01 6.556488297928e-04 2.279950129472e+01
8.632500000000e+02 -2.466074694309e-01 6.849814532548e-04 2.281711407350e+01
8.635000000000e+02 -2.516130909378e-01 7.132226972908e-04 2.283505555696e+01
8.637500000000e+02 -2.570951292881e-01 7.400388256191e-04 2.285332114936e+01
8.640000000000e+02 -2.630225280271e-01 7.651282474287e-04 2.287191027980e+01
8.642500000000e+02 -2.693549582658e-01 7.882252107000e-04 2.289082632748e+01
8.645000000000e+02 -2.760427979568e-01 8.091024927674e-04 2.291007678679e+01
8.647500000000e+02 -2.830273739321e-01 8.275733005057e-04 2.292967336689e+01
8.650000000000e+02 -2.902415503509e-01 8.434922892683e-04 2.294963173403e+01
8.652500000000e+02 -2.976104404050e-01 8.567557249499e-04 2.296997164539e+01
8.655000000000e+02 -3.050524896552e-01 8.673007660508e-04 2.299071656739e+01
8.657500000000e+02 -3.124806980217e-01 8.751041351344e-04 2.301189368234e+01
8.660000000000e+02 -3.198041226991e-01 8.801799298199e-04 2.303353341382e+01
8.662500000000e+02 -3.269295117814e-01 8.825770932216e-04 2.305566930533e+01
8.665000000000e+02 -3.337631082376e-01 8.823762600452e-04 2.307833755916e+01
8.667500000000e+02 -3.402125393545e-01 8.796863588527e-04 2.310157669725e+01
8.670000000000e+02 -3.461887352606e-01 8.746408458240e-04 2.312542704563e+01
8.672500000000e+02 -3.516078811095e-01 8.673940738860e-04 2.314993042769e+01
8.675000000000e+02 -3.563932718460e-01 8.581174806027e-04 2.317512960045e+01
8.677500000000e+02 -3.604770793073e-01 8.469960053933e-04 2.320106782297e+01
8.680000000000e+02 -3.638019074738e-01 8.342243671633e-04 2.322778829770e+01
8.682500000000e+02 -3.663222289270e-01 8.200040683701e-04 2.325533381450e+01
8.685000000000e+02 -3.680054938029e-01 8.045403600643e-04 2.328374622694e+01
8.687500000000e+02 -3.688329447904e-01 7.880395679822e-04 2.331306596037e+01
8.690000000000e+02 -3.688002365735e-01 7.707070556248e-04 2.334333171944e+01
8.692500000000e+02 -3.679175585259e-01 7.527450383903e-04 2.337457997177e+01
8.695000000000e+02 -3.662095981369e-01 7.343514539059e-04 2.340684473480e+01
8.697500000000e+02 -3.637149779456e-01 7.157184815702e-04 2.344015714794e+01
8.700000000000e+02 -3.604855308024e-01 6.970319463245e-04 2.347454533290e+01
8.702500000000e+02 -3.565850688134e-01 6.784704955765e-04 2.351003406964e+01
8.705000000000e+02 -3.520880107638e-01 6.602054270777e-04 2.354664473987e+01
8.707500000000e+02 -3.470775781837e-01 6.424003414999e-04 2.358439509230e+01
8.710000000000e+02 -3.416438950460e-01 6.252116163861e-04 2.362329926229e+01
8.712500000000e+02 -3.358817676280e-01 6.087879571704e-04 2.366336762920e+01
8.715000000000e+02 -3.298884576259e-01 5.932705820962e-04 2.370460687883e+01
8.717500000000e+02 -3.237613137665e-01 5.787929614632e-04 2.374701998379e+01
8.720000000000e+02 -3.175954646393e-01 5.654808540159e-04 2.379060619274e+01
8.722500000000e+02 -3.114816302727e-01 5.534518781553e-04 2.383536113777e+01
8.725000000000e+02 -3.055040890137e-01 5.428147600036e-04 2.388127685217e+01
8.727500000000e+02 -2.997389557096e-01 5.336684193063e-04 2.392834177588e+01
8.730000000000e+02 -2.942527715957e-01 5.261005711863e-04 2.397654085951e+01
8.732500000000e+02 -2.891015204016e-01 5.201861012311e-04 2.402585554539e+01
8.735000000000e+02 -2.843300991263e-01 5.159851951057e-04 2.407626375351e+01
8.737500000000e+02 -2.799722152612e-01 5.135410852489e-04 2.412773991228e+01
8.740000000000e+02 -2.760507829013e-01 5.128778117643e-04 2.418025488142e+01
8.742500000000e+02 -2.725787629174e-01 5.139980368532e-04 2.423377587194e+01
8.745000000000e+02 -2.695602991567e-01 5.168807377561e-04 2.428826639841e+01
8.747500000000e+02 -2.669922093697e-01 5.214794045903e-04 2.434368615868e+01
8.750000000000e+02 -2.648656929813e-01 5.277208576201e-04 2.439999088116e+01
8.752500000000e+02 -2.631680020941e-01 5.355042867186e-04 2.445713227120e+01
8.755000000000e+02 -2.618841969657e-01 5.447013927500e-04 2.451505785508e+01
8.757500000000e+02 -2.609986966322e-01 5.551572208600e-04 2.457371089692e+01
8.760000000000e+02 -2.604965886029e-01 5.666919178946e-04 2.463303033335e+01
8.762500000000e+02 -2.603646955183e-01 5.791035533016e-04 2.469295070542e+01
8.765000000000e+02 -2.605921459889e-01 5.921714620336e-04 2.475340221079e+01
8.767500000000e+02 -2.611707035590e-01 6.056607013957e-04 2.481431073436e+01
8.770000000000e+02 -2.620946463767e-01 6.193269381456e-04 2.487559796902e+01
8.772500000000e+02 -2.633603835668e-01 6.329219462154e-04 2.493718156325e+01
8.775000000000e+02 -2.649656472563e-01 6.461990842246e-04 2.499897540603e+01
8.777500000000e+02 -2.669085795014e-01 6.589190855969e-04 2.506088989764e+01
8.780000000000e+02 -2.691866447672e-01 6.708556298485e-04 2.512283229110e+01
8.782500000000e+02 -2.717953452799e-01 6.818004209269e-04 2.518470717247e+01
8.785000000000e+02 -2.747270675243e-01 6.915679589278e-04 2.524641686561e+01
8.787500000000e+02 -2.779698582159e-01 6.999995049578e-04 2.530786198668e+01
8.790000000000e+02 -2.815063186288e-01 7.069663603812e-04 2.536894202721e+01
8.792500000000e+02 -2.853127067927e-01 7.123722879882e-04 2.542955587553e+01
8.795000000000e+02 -2.893581404298e-01 7.161551077921e-04 2.548960250880e+01
8.797500000000e+02 -2.936040979624e-01 7.182872802934e-04 2.554898154282e+01
8.800000000000e+02 -2.980041319266e-01 7.187757866946e-04 2.560759393696e+01
8.802500000000e+02 -3.025038953061e-01 7.176609170772e-04 2.566534255063e+01
8.805000000000e+02 -3.070414884140e-01 7.150144561338e-04 2.572213283174e+01
8.807500000000e+02 -3.115481472010e-01 7.109368928647e-04 2.577787338557e+01
8.810000000000e+02 -3.159493085408e-01 7.055540877036e-04 2.583247656929e+01
8.812500000000e+02 -3.201660186366e-01 6.990130424680e-04 2.588585902310e+01
8.815000000000e+02 -3.241167785795e-01 6.914775045060e-04 2.593794223281e+01
8.817500000000e+02 -3.277196677324e-01 6.831229227239e-04 2.598865298094e+01
8.820000000000e+02 -3.308947866255e-01 6.741312690300e-04 2.603792379289e+01
8.822500000000e+02 -3.335668995229e-01 6.646858053960e-04 2.608569332267e+01
8.825000000000e+02 -3.356681896006e-01 6.549660478908e-04 2.613190670055e+01
8.827500000000e+02 -3.371409184890e-01 6.451429442865e-04 2.617651579017e+01
8.830000000000e+02 -3.379400285302e-01 6.353749769206e-04 2.621947946334e+01
8.832500000000e+02 -3.380352856313e-01 6.258047100398e-04 2.626076374308e+01
8.835000000000e+02 -3.374130210865e-01 6.165564896667e-04 2.630034194503e+01
8.837500000000e+02 -3.360771872718e-01 6.077350185562e-04 2.633819472331e+01
8.840000000000e+02 -3.340498179577e-01 5.994253027972e-04 2.637431012375e+01
8.842500000000e+02 -3.313706146988e-01 5.916934365429e-04 2.640868354516e+01
8.845000000000e+02 -3.280957646774e-01 5.845884080950e-04 2.644131766602e+01
8.847500000000e+02 -3.242960977632e-01 5.781448986276e-04 2.647222237366e+01
8.850000000000e+02 -3.200544722669e-01 5.723864029622e-04 2.650141461080e+01
8.852500000000e+02 -3.154627602189e-01 5.673289340720e-04 2.652891824534e+01
8.855000000000e+02 -3.106184064011e-01 5.629845091087e-04 2.655476388061e+01
8.857500000000e+02 -3.056209227265e-01 5.593644730383e-04 2.657898867102e+01
8.860000000000e+02 -3.005684044857e-01 5.564821831808e-04 2.660163609470e+01
8.862500000000e+02 -2.955543620985e-01 5.543549162849e-04 2.662275571201e+01
8.865000000000e+02 -2.906649753498e-01 5.530047889396e-04 2.664240288031e+01
8.867500000000e+02 -2.859769710746e-01 5.524587219166e-04 2.666063844772e+01
8.870000000000e+02 -2.815561362674e-01 5.527472268845e-04 2.667752837991e+01
8.872500000000e+02 -2.774565642009e-01 5.539023750230e-04 2.669314334323e+01
8.875000000000e+02 -2.737205965215e-01 5.559550955382e-04 2.670755824218e+01
8.877500000000e+02 -2.703793150455e-01 5.589317366709e-04 2.672085166281e+01
8.880000000000e+02 -2.674535702860e-01 5.628505272887e-04 2.673310526324e+01
8.882500000000e+02 -2.649553783654e-01 5.677182022170e-04 2.674440312499e+01
8.885000000000e+02 -2.628894147801e-01 5.735266703749e-04 2.675483097727e+01
8.887500000000e+02 -2.612546272992e-01 5.802505035424e-04 2.676447540973e+01
8.890000000000e+02 -2.600457537351e-01 5.878452143182e-04 2.677342305615e+01
8.892500000000e+02 -2.592545241025e-01 5.962460887736e-04 2.678175965750e+01
8.895000000000e+02 -2.588706782834e-01 6.053683553481e-04 2.678956919405e+01
8.897500000000e+02 -2.588825816633e-01 6.151080747539e-04 2.679693293896e+01
8.900000000000e+02 -2.592775655313e-01 6.253440997625e-04 2.680392860540e+01
8.902500000000e+02 -2.600418320573e-01 6.359404535337e-04 2.681062939641e+01
8.905000000000e+02 -2.611602059125e-01 6.467496705067e-04 2.681710321257e+01
8.907500000000e+02 -2.626156129692e-01 6.576163675447e-04 2.682341185621e+01
8.910000000000e+02 -2.643884303450e-01 6.683811009889e-04 2.682961030780e+01
8.912500000000e+02 -2.664558174668e-01 6.788844050658e-04 2.683574616234e+01
8.915000000000e+02 -2.687909531505e-01 6.889704849826e-04 2.684185899720e+01
8.917500000000e+02 -2.713624380450e-01 6.984909240109e-04 2.684798000782e+01
8.920000000000e+02 -2.741337553736e-01 7.073082140377e-04 2.685413162889e+01
8.922500000000e+02 -2.770629302882e-01 7.152984079809e-04 2.686032740201e+01
8.925000000000e+02 -2.801023435387e-01 7.223534677682e-04 2.686657173526e+01
8.927500000000e+02 -2.831988286782e-01 7.283831266510e-04 2.687285995817e+01
8.930000000000e+02 -2.862940086264e-01 7.333160660457e-04 2.687917848566e+01
8.932500000000e+02 -2.893249177518e-01 7.371005444450e-04 2.688550486719e+01
8.935000000000e+02 -2.922249171597e-01 7.397042956230e-04 2.689180823779e+01
8.937500000000e+02 -2.949249093968e-01 7.411139139667e-04 2.689804964425e+01
8.940000000000e+02 -2.973548702785e-01 7.413337402201e-04 2.690418247320e+01
8.942500000000e+02 -2.994455801160e-01 7.403840872961e-04 2.691015315083e+01
8.945000000000e+02 -3.011306687182e-01 7.382993345586e-04 2.691590160565e+01
8.947500000000e+02 -3.023486906160e-01 7.351253188108e-04 2.692136215157e+01
8.950000000000e+02 -3.030453920909e-01 7.309173125479e-04 2.692646406211e+01
8.952500000000e+02 -3.031757701191e-01 7.257373937017e-04 2.693113255769e+01
8.955000000000e+02 -3.027061026766e-01 7.196525269584e-04 2.693528948642e+01
8.957500000000e+02 -3.016155451919e-01 7.127326844998e-04 2.693885430144e+01
8.960000000000e+02 -2.998973503723e-01 7.050496601999e-04 2.694174489374e+01
8.962500000000e+02 -2.975594489723e-01 6.966762261310e-04 2.694387859597e+01
8.965000000000e+02 -2.946245251780e-01 6.876863111501e-04 2.694517292808e+01
8.967500000000e+02 -2.911292652269e-01 6.781553633007e-04 2.694554657257e+01
8.970000000000e+02 -2.871229984661e-01 6.681614241626e-04 2.694492019184e+01
8.972500000000e+02 -2.826657013397e-01 6.577865404139e-04 2.694321721796e+01
8.975000000000e+02 -2.778254425288e-01 6.471181606853e-04 2.694036468219e+01
8.977500000000e+02 -2.726755856853e-01 6.362507747455e-04 2.693629377386e+01
8.980000000000e+02 -2.672917220584e-01 6.252869128868e-04 2.693094054126e+01
8.982500000000e+02 -2.617487423653e-01 6.143377947443e-04 2.692424637867e+01
8.985000000000e+02 -2.561181349573e-01 6.035230888243e-04 2.691615857673e+01
8.987500000000e+02 -2.504658597118e-01 5.929699617962e-04 2.690663053469e+01
8.990000000000e+02 -2.448507931069e-01 5.828110349314e-04 2.689562211773e+01
8.992500000000e+02 -2.393239282686e-01 5.731815116841e-04 2.688309992536e+01
8.995000000000e+02 -2.339283832721e-01 5.642155620091e-04 2.686903725020e+01
8.997500000000e+02 -2.287000464767e-01 5.560421556535e-04 2.685341433289e+01
9.000000000000e+02 -2.236688663100e-01 5.487805887792e-04 2.683621818735e+01
9.002500000000e+02 -2.188604986919e-01 5.425361662599e-04 2.681744277127e+01
9.005000000000e+02 -2.142981703946e-01 5.373960691249e-04 2.679708873733e+01
9.007500000000e+02 -2.100044955320e-01 5.334261645895e-04 2.677516356458e+01
9.010000000000e+02 -2.060030260466e-01 5.306684315084e-04 2.675168131051e+01
9.012500000000e+02 -2.023193541410e-01 5.291396589603e-04 2.672666260128e+01
9.015000000000e+02 -1.989816419859e-01 5.288314930859e-04 2.670013462902e+01
9.017500000000e+02 -1.960204184080e-01 5.297112902654e-04 2.667213087542e+01
9.020000000000e+02 -1.934677716395e-01 5.317244502755e-04 2.664269121102e+01
9.022500000000e+02 -1.913558147451e-01 5.347973355111e-04 2.661186157840e+01
9.025000000000e+02 -1.897147118717e-01 5.388410907355e-04 2.657969388878e+01
9.027500000000e+02 -1.885703929340e-01 5.437558286681e-04 2.654624587028e+01
9.030000000000e+02 -1.879420661802e-01 5.494345260058e-04 2.651158060830e+01
9.032500000000e+02 -1.878399463965e-01 5.557669651465e-04 2.647576623487e+01
9.035000000000e+02 -1.882633297451e-01 5.626430763721e-04 2.643887556177e+01
9.037500000000e+02 -1.891991381626e-01 5.699552225593e-04 2.640098535899e+01
9.040000000000e+02 -1.906212634052e-01 5.775998786784e-04 2.636217581071e+01
9.042500000000e+02 -1.924906794927e-01 5.854782844426e-04 2.632252993036e+01
9.045000000000e+02 -1.947563017073e-01 5.934960247386e-04 2.628213263971e+01
9.047500000000e+02 -1.973566473165e-01 6.015620882446e-04 2.624107014554e+01
9.050000000000e+02 -2.002220717616e-01 6.095873147263e-04 2.619942912044e+01
9.052500000000e+02 -2.032774353893e-01 6.174826563089e-04 2.615729612193e+01
9.055000000000e+02 -2.064449564716e-01 6.251573907873e-04 2.611475672702e+01
9.057500000000e+02 -2.096470651585e-01 6.325177794615e-04 2.607189507168e+01
9.060000000000e+02 -2.128090075705e-01 6.394662429845e-04 2.602879331230e+01
9.062500000000e+02 -2.158610321951e-01 6.459012924541e-04 2.598553117441e+01
9.065000000000e+02 -2.187399912423e-01 6.517182530576e-04 2.594218577292e+01
9.067500000000e+02 -2.213903311320e-01 6.568108084499e-04 2.589883117160e+01
9.070000000000e+02 -2.237643921828e-01 6.610734805568e-04 2.585553832211e+01
9.072500000000e+02 -2.258220711957e-01 6.644044353481e-04 2.581237505039e+01
9.075000000000e+02 -2.275300066897e-01 6.667086224554e-04 2.576940578568e+01
9.077500000000e+02 -2.288603375475e-01 6.679012716150e-04 2.572669159415e+01
9.080000000000e+02 -2.297892397370e-01 6.679110246556e-04 2.568429017433e+01
9.082500000000e+02 -2.302954609973e-01 6.666827047171e-04 2.564225570037e+01
9.085000000000e+02 -2.303590199001e-01 6.641795031338e-04 2.560063860144e+01
9.087500000000e+02 -2.299601058769e-01 6.603841275839e-04 2.555948563463e+01
9.090000000000e+02 -2.290785502096e-01 6.552994112687e-04 2.551883943542e+01
9.092500000000e+02 -2.276936310998e-01 6.489475938356e-04 2.547873855483e+01
9.095000000000e+02 -2.257845803261e-01 6.413691785320e-04 2.543921698674e+01
9.097500000000e+02 -2.233314106384e-01 6.326206344984e-04 2.540030419015e+01
9.100000000000e+02 -2.203163512559e-01 6.227719529708e-04 2.536202464293e+01
9.102500000000e+02 -2.167254136036e-01 6.119034975990e-04 2.532439792660e+01
9.105000000000e+02 -2.125502878513e-01 6.001030954527e-04 2.528743840786e+01
9.107500000000e+02 -2.077901293041e-01 5.874630977479e-04 2.525115530079e+01
9.110000000000e+02 -2.024531661665e-01 5.740777481846e-04 2.521555278778e+01
9.112500000000e+02 -1.965581060627e-01 5.600413027996e-04 2.518062998216e+01
9.115000000000e+02 -1.901349709447e-01 5.454465631742e-04 2.514638124755e+01
9.117500000000e+02 -1.832254656440e-01 5.303841972100e-04 2.511279642852e+01
9.120000000000e+02 -1.758827251825e-01 5.149427395510e-04 2.507986130600e+01
9.122500000000e+02 -1.681705519336e-01 4.992091385774e-04 2.504755784592e+01
9.125000000000e+02 -1.601620482787e-01 4.832698312951e-04 2.501586474400e+01
9.127500000000e+02 -1.519378265722e-01 4.672120824806e-04 2.498475783260e+01
9.130000000000e+02 -1.435838692064e-01 4.511254883110e-04 2.495421062357e+01
9.132500000000e+02 -1.351892025083e-01 4.351033491345e-04 2.492419460704e+01
9.135000000000e+02 -1.268434685061e-01 4.192438077402e-04 2.489467973102e+01
9.137500000000e+02 -1.186345900129e-01 4.036505777525e-04 2.486563470398e+01
9.140000000000e+02 -1.106466306247e-01 3.884331690887e-04 2.483702734972e+01
9.142500000000e+02 -1.029579380453e-01 3.737063962171e-04 2.480882469013e+01
9.145000000000e+02 -9.563969763312e-02 3.595894377637e-04 2.478099324580e+01
9.147500000000e+02 -8.875485927347e-02 3.462040521334e-04 2.475349899015e+01
9.150000000000e+02 -8.235755703526e-02 3.336725332642e-04 2.472630753639e+01
9.152500000000e+02 -7.649286469624e-02 3.221149322543e-04 2.469938401826e+01
9.155000000000e+02 -7.119699838698e-02 3.116463566211e-04 2.467269321859e+01
9.157500000000e+02 -6.649771266966e-02 3.023737572944e-04 2.464619944204e+01
9.160000000000e+02 -6.241500039503e-02 2.943931770756e-04 2.461986664779e+01
9.162500000000e+02 -5.896180493712e-02 2.877867795949e-04 2.459365837403e+01
9.165000000000e+02 -5.614485222208e-02 2.826205972728e-04 2.456753793071e+01
9.167500000000e+02 -5.396533197698e-02 2.789425254013e-04 2.454146843184e+01
9.170000000000e+02 -5.241952373434e-02 2.767810404458e-04 2.451541301280e+01
9.172500000000e+02 -5.149923232960e-02 2.761443140298e-04 2.448933508718e+01
9.175000000000e+02 -5.119200480798e-02 2.770199142024e-04 2.446319852488e+01
9.177500000000e+02 -5.148119933448e-02 2.793753422780e-04 2.443696803019e+01
9.180000000000e+02 -5.234583965301e-02 2.831588053278e-04 2.441060936805e+01
9.182500000000e+02 -5.376035236718e-02 2.883005553627e-04 2.438408970095e+01
9.185000000000e+02 -5.569423538393e-02 2.947144139461e-04 2.435737788567e+01
9.187500000000e+02 -5.811165847201e-02 3.022996307676e-04 2.433044467794e+01
9.190000000000e+02 -6.097115030767e-02 3.109428877372e-04 2.430326296264e+01
9.192500000000e+02 -6.422535905818e-02 3.205201797740e-04 2.427580788634e+01
9.195000000000e+02 -6.782096452758e-02 3.308986933464e-04 2.424805696066e+01
9.197500000000e+02 -7.169881083820e-02 3.419385283052e-04 2.421999005274e+01
9.200000000000e+02 -7.579423768819e-02 3.534942839710e-04 2.419158936954e+01
9.202500000000e+02 -8.003767068420e-02 3.654164759436e-04 2.416283936253e+01
9.205000000000e+02 -8.435541994038e-02 3.775527768662e-04 2.413372660449e+01
9.207500000000e+02 -8.867072711118e-02 3.897491356434e-04 2.410423962885e+01
9.210000000000e+02 -9.290496340045e-02 4.018508154367e-04 2.407436876772e+01
9.212500000000e+02 -9.697897790224e-02 4.137033933109e-04 2.404410599250e+01
9.215000000000e+02 -1.008144930481e-01 4.251537442184e-04 2.401344475866e+01
9.217500000000e+02 -1.043356016714e-01 4.360511955941e-04 2.398237989750e+01
9.220000000000e+02 -1.074701664522e-01 4.462486420458e-04 2.395090753377e+01
9.222500000000e+02 -1.101511246992e-01 4.556038817303e-04 2.391902502992e+01
9.225000000000e+02 -1.123177654208e-01 4.639812025842e-04 2.388673102022e+01
9.227500000000e+02 -1.139166873076e-01 4.712528917928e-04 2.385402542003e+01
9.230000000000e+02 -1.149027269634e-01 4.773010973354e-04 2.382090955251e+01
9.232500000000e+02 -1.152395049548e-01 4.820195556856e-04 2.378738621665e+01
9.235000000000e+02 -1.148999237938e-01 4.853155755683e-04 2.375345987701e+01
9.237500000000e+02 -1.138662842717e-01 4.871117790115e-04 2.371913675499e+01
9.240000000000e+02 -1.121303712977e-01 4.873479576021e-04 2.368442504499e+01
9.242500000000e+02 -1.096931948666e-01 4.859825192898e-04 2.364933499212e+01
9.245000000000e+02 -1.065646983818e-01 4.829939106989e-04 2.361387904142e+01
9.247500000000e+02 -1.027633251962e-01 4.783816667849e-04 2.357807196720e+01
9.250000000000e+02 -9.831539903845e-02 4.721669865876e-04 2.354193085364e+01
9.252500000000e+02 -9.325458039830e-02 4.643931369879e-04 2.350547519898e+01
9.255000000000e+02 -8.762117311097e-02 4.551252441312e-04 2.346872685824e+01
9.257500000000e+02 -8.146144661864e-02 4.444497553554e-04 2.343170993713e+01
9.260000000000e+02 -7.482699941429e-02 4.324734286111e-04 2.339445076508e+01
9.262500000000e+02 -6.777409130781e-02 4.193220147328e-04 2.335697770841e+01
9.265000000000e+02 -6.036299113239e-02 4.051385261499e-04 2.331932093923e+01
9.267500000000e+02 -5.265740434897e-02 3.900810963985e-04 2.328151231070e+01
9.270000000000e+02 -4.472385840321e-02 3.743206231195e-04 2.324358505976e+01
9.272500000000e+02 -3.663114104525e-02 3.580382455821e-04 2.320557356300e+01
9.275000000000e+02 -2.844973280256e-02 3.414226236432e-04 2.316751309019e+01
9.277500000000e+02 -2.025123072642e-02 3.246671647314e-04 2.312943946359e+01
9.280000000000e+02 -1.210778086139e-02 3.079671654034e-04 2.309138889768e+01
9.282500000000e+02 -4.091466267370e-03 2.915170391800e-04 2.305339767519e+01
9.285000000000e+02 3.726318954223e-03 2.755075782740e-04 2.301550194209e+01
9.287500000000e+02 1.127553493834e-02 2.601234251982e-04 2.297773741826e+01
9.290000000000e+02 1.848818459313e-02 2.455405646231e-04 2.294013932751e+01
9.292500000000e+02 2.529904424173e-02 2.319241372371e-04 2.290274208322e+01
9.295000000000e+02 3.164640927566e-02 2.194263269490e-04 2.286557928962e+01
9.297500000000e+02 3.747286157837e-02 2.081846632702e-04 2.282868348208e+01
9.300000000000e+02 4.272603301490e-02 1.983203909363e-04 2.279208618211e+01
9.302500000000e+02 4.735936836402e-02 1.899371975375e-04 2.275581768344e+01
9.305000000000e+02 5.133285071912e-02 1.831200155045e-04 2.271990715556e+01
9.307500000000e+02 5.461368914624e-02 1.779342654403e-04 2.268438247150e+01
9.310000000000e+02 5.717694010692e-02 1.744252038873e-04 2.264927034870e+01
9.312500000000e+02 5.900604839719e-02 1.726176357560e-04 2.261459621316e+01
9.315000000000e+02 6.009329579767e-02 1.725156580589e-04 2.258038436317e+01
9.317500000000e+02 6.044013718042e-02 1.741028137599e-04 2.254665786295e+01
9.320000000000e+02 6.005740506309e-02 1.773423033066e-04 2.251343871140e+01
9.322500000000e+02 5.896537959374e-02 1.821775051566e-04 2.248074785094e+01
9.325000000000e+02 5.719373874349e-02 1.885327092402e-04 2.244860517701e+01
9.327500000000e+02 5.478131511484e-02 1.963139244202e-04 2.241702974387e+01
9.330000000000e+02 5.177576531809e-02 2.054099661969e-04 2.238603971182e+01
9.332500000000e+02 4.823303266224e-02 2.156936567537e-04 2.235565257317e+01
9.335000000000e+02 4.421671174878e-02 2.270232196001e-04 2.232588520600e+01
9.337500000000e+02 3.979728946766e-02 2.392438939451e-04 2.229675394410e+01
9.340000000000e+02 3.505121679726e-02 2.521896267994e-04 2.226827481013e+01
9.342500000000e+02 3.005992732341e-02 2.656848904616e-04 2.224046359184e+01
9.345000000000e+02 2.490876495898e-02 2.795466183019e-04 2.221333593439e+01
9.347500000000e+02 1.968579515043e-02 2.935862555851e-04 2.218690757723e+01
9.350000000000e+02 1.448061977156e-02 3.076119120927e-04 2.216119441871e+01
9.352500000000e+02 9.383132727089e-03 3.214305572500e-04 2.213621266670e+01
9.355000000000e+02 4.482263301142e-03 3.348502099361e-04 2.211197897333e+01
9.357500000000e+02 -1.352341957230e-04 3.476823523666e-04 2.208851047418e+01
9.360000000000e+02 -4.386037677731e-03 3.597442038100e-04 2.206582497895e+01
9.362500000000e+02 -8.191394548920e-03 3.708608341028e-04 2.204394097028e+01
9.365000000000e+02 -1.147823835738e-02 3.808673843656e-04 2.202287768781e+01
9.367500000000e+02 -1.418017651637e-02 3.896112052364e-04 2.200265509115e+01
9.370000000000e+02 -1.623847026499e-02 3.969538891445e-04 2.198329394250e+01
9.372500000000e+02 -1.760283085687e-02 4.027730228565e-04 2.196481572961e+01
9.375000000000e+02 -1.823209623473e-02 4.069638358591e-04 2.194724257409e+01
9.377500000000e+02 -1.809486576867e-02 4.094408125440e-04 2.193059723740e+01
9.380000000000e+02 -1.716988641222e-02 4.101390097781e-04 2.191490291898e+01
9.382500000000e+02 -1.544638122493e-02 4.090150504364e-04 2.190018316353e+01
9.385000000000e+02 -1.292423247333e-02 4.060478894058e-04 2.188646174294e+01
9.387500000000e+02 -9.613945583555e-03 4.012393522343e-04 2.187376240140e+01
9.390000000000e+02 -5.536583117149e-03 3.946143030588e-04 2.186210876190e+01
9.392500000000e+02 -7.234429542300e-04 3.862205615882e-04 2.185152403678e+01
9.395000000000e+02 4.784291861337e-03 3.761284905694e-04 2.184203091505e+01
9.397500000000e+02 1.093613271378e-02 3.644302920843e-04 2.183365127909e+01
9.400000000000e+02 1.767292211079e-02 3.512389951133e-04 2.182640603566e+01
9.402500000000e+02 2.492759869236e-02 3.366871347856e-04 2.182031493783e+01
9.405000000000e+02 3.262608718455e-02 3.209251249175e-04 2.181539637656e+01
9.407500000000e+02 4.068828878448e-02 3.041194260067e-04 2.181166719316e+01
9.410000000000e+02 4.902910616018e-02 2.864504826580e-04 2.180914257288e+01
9.412500000000e+02 5.755958805135e-02 2.681103992815e-04 2.180783589768e+01
9.415000000000e+02 6.618812113953e-02 2.493004577876e-04 2.180775861682e+01
9.417500000000e+02 7.482163018657e-02 2.302284844200e-04 2.180892022240e+01
9.420000000000e+02 8.336684292423e-02 2.111061334452e-04 2.181132816724e+01
9.422500000000e+02 9.173154096255e-02 1.921461690166e-04 2.181498786905e+01
9.425000000000e+02 9.982582118763e-02 1.735595933665e-04 2.181990269012e+01
9.427500000000e+02 1.075633067945e-01 1.555528135569e-04 2.182607402463e+01
9.430000000000e+02 1.148623461608e-01 1.383248942936e-04 2.183350133257e+01
9.432500000000e+02 1.216471353108e-01 1.220648982030e-04 2.184218225346e+01
9.435000000000e+02 1.278487803961e-01 1.069493952310e-04 2.185211268921e+01
9.437500000000e+02 1.334062577808e-01 9.314000456875e-05 2.186328697611e+01
9.440000000000e+02 1.382672789433e-01 8.078129065553e-05 2.187569801778e+01
9.442500000000e+02 1.423890395080e-01 6.999881575050e-05 2.188933742040e+01
9.445000000000e+02 1.457388336494e-01 6.089739179513e-05 2.190419570306e+01
9.447500000000e+02 1.482945278310e-01 5.355971443737e-05 2.192026241917e+01
9.450000000000e+02 1.500448951343e-01 4.804515455751e-05 2.193752637087e+01
9.452500000000e+02 1.509897817236e-01 4.438904063711e-05 2.195597572197e+01
9.455000000000e+02 1.511401258989e-01 4.260203474386e-05 2.197559820024e+01
9.457500000000e+02 1.505177995023e-01 4.267001328246e-05 2.199638119427e+01
9.460000000000e+02 1.491553073976e-01 4.455432601783e-05 2.201831192414e+01
9.462500000000e+02 1.470953069558e-01 4.819239919796e-05 2.204137750877e+01
9.465000000000e+02 1.443899895995e-01 5.349832361577e-05 2.206556510611e+01
9.467500000000e+02 1.411003042571e-01 6.036422603110e-05 2.209086193812e+01
9.470000000000e+02 1.372950528414e-01 6.866165996389e-05 2.211725539232e+01
9.472500000000e+02 1.330498576512e-01 7.824342853054e-05 2.214473301026e+01
9.475000000000e+02 1.284460228890e-01 8.894546056826e-05 2.217328253948e+01
9.477500000000e+02 1.235693034960e-01 1.005892951594e-04 2.220289191018e+01
9.480000000000e+02 1.185086053863e-01 1.129846262389e-04 2.223354920246e+01
9.482500000000e+02 1.133546309715e-01 1.259318110317e-04 2.226524262716e+01
9.485000000000e+02 1.081985013417e-01 1.392248967532e-04 2.229796045265e+01
9.487500000000e+02 1.031303645443e-01 1.526543957319e-04 2.233169094478e+01
9.490000000000e+02 9.823802697920e-02 1.660104187440e-04 2.236642228159e+01
9.492500000000e+02 9.360561839640e-02 1.790855848034e-04 2.240214246077e+01
9.495000000000e+02 8.931233352173e-02 1.916781822057e-04 2.243883919725e+01
9.497500000000e+02 8.543122524278e-02 2.035950232776e-04 2.247649982252e+01
9.500000000000e+02 8.202812595764e-02 2.146543317418e-04 2.251511116032e+01
9.502500000000e+02 7.916066997016e-02 2.246884000662e-04 2.255465941163e+01
9.505000000000e+02 7.687747257194e-02 2.335461526784e-04 2.259513004488e+01
9.507500000000e+02 7.521740768223e-02 2.410953307597e-04 2.263650765001e+01
9.510000000000e+02 7.420908410466e-02 2.472245927544e-04 2.267877582598e+01
9.512500000000e+02 7.387046636456e-02 2.518451199249e-04 2.272191704744e+01
9.515000000000e+02 7.420865663836e-02 2.548920042446e-04 2.276591253160e+01
9.517500000000e+02 7.521988646529e-02 2.563253133454e-04 2.281074214290e+01
9.520000000000e+02 7.688959607590e-02 2.561307230380e-04 2.285638421737e+01
9.522500000000e+02 7.919275288103e-02 2.543198131723e-04 2.290281546153e+01
9.525000000000e+02 8.209434130093e-02 2.509299438046e-04 2.295001086845e+01
9.527500000000e+02 8.554990358347e-02 2.460237503628e-04 2.299794352941e+01
9.530000000000e+02 8.950636472967e-02 2.396881398369e-04 2.304658460469e+01
9.532500000000e+02 9.390289199753e-02 2.320330853229e-04 2.309590319592e+01
9.535000000000e+02 9.867186327556e-02 2.231900296451e-04 2.314586621841e+01
9.537500000000e+02 1.037400553514e-01 2.133096673694e-04 2.319643842759e+01
9.540000000000e+02 1.090297440941e-01 2.025599764680e-04 2.324758225406e+01
9.542500000000e+02 1.144600418256e-01 1.911233804207e-04 2.329925786992e+01
9.545000000000e+02 1.199481649204e-01 1.791940393977e-04 2.335142313693e+01
9.547500000000e+02 1.254107276215e-01 1.669748706310e-04 2.340403357100e+01
9.550000000000e+02 1.307651458603e-01 1.546741378828e-04 2.345704249612e+01
9.552500000000e+02 1.359308713341e-01 1.425024114446e-04 2.351040099982e+01
9.555000000000e+02 1.408306893144e-01 1.306691316120e-04 2.356405808582e+01
9.557500000000e+02 1.453919522510e-01 1.193791780145e-04 2.361796085188e+01
9.560000000000e+02 1.495476385250e-01 1.088298015986e-04 2.367205455697e+01
9.562500000000e+02 1.532374091079e-01 9.920731988582e-05 2.372628286459e+01
9.565000000000e+02 1.564085200497e-01 9.068408787430e-05 2.378058811195e+01
9.567500000000e+02 1.590165550345e-01 8.341580438199e-05 2.383491146503e+01
9.570000000000e+02 1.610260708926e-01 7.753890127864e-05 2.388919325565e+01
9.572500000000e+02 1.624110642128e-01 7.316858569159e-05 2.394337324633e+01
9.575000000000e+02 1.631552860517e-01 7.039679758123e-05 2.399739099334e+01
9.577500000000e+02 1.632523744875e-01 6.929073785483e-05 2.405118608681e+01
9.580000000000e+02 1.627058431855e-01 6.989189809971e-05 2.410469852974e+01
9.582500000000e+02 1.615289063380e-01 7.221533266764e-05 2.415786904569e+01
9.585000000000e+02 1.597441350536e-01 7.624941773562e-05 2.421063944120e+01
9.587500000000e+02 1.573829813338e-01 8.195619532177e-05 2.426295285558e+01
9.590000000000e+02 1.544851601313e-01 8.927201602228e-05 2.431475409521e+01
9.592500000000e+02 1.510978960485e-01 9.810875721389e-05 2.436598993981e+01
9.595000000000e+02 1.472750983051e-01 1.083550942691e-04 2.441660933526e+01
9.597500000000e+02 1.430763965167e-01 1.198785206543e-04 2.446656370235e+01
9.600000000000e+02 1.385661639389e-01 1.325273727749e-04 2.451580706900e+01
9.602500000000e+02 1.338124228906e-01 1.461335781786e-04 2.456429631781e+01
9.605000000000e+02 1.288857946138e-01 1.605150732105e-04 2.461199126669e+01
9.607500000000e+02 1.238583542494e-01 1.754790656548e-04 2.465885485630e+01
9.610000000000e+02 1.188025796311e-01 1.908247920441e-04 2.470485317415e+01
9.612500000000e+02 1.137902371012e-01 2.063470371113e-04 2.474995558891e+01
9.615000000000e+02 1.088913992846e-01 2.218390168248e-04 2.479413472363e+01
9.617500000000e+02 1.041734301576e-01 2.370959311291e-04 2.483736655170e+01
9.620000000000e+02 9.970012963065e-02 2.519177818618e-04 2.487963032965e+01
9.622500000000e+02 9.553087517460e-02 2.661127132835e-04 2.492090866125e+01
9.625000000000e+02 9.171993153347e-02 2.794995691331e-04 2.496118741062e+01
9.627500000000e+02 8.831578808801e-02 2.919108619571e-04 2.500045575471e+01
9.630000000000e+02 8.536065738395e-02 3.031949120505e-04 2.503870607898e+01
9.632500000000e+02 8.289002796664e-02 3.132181579197e-04 2.507593404039e+01
9.635000000000e+02 8.093235586585e-02 3.218668018926e-04 2.511213847244e+01
9.637500000000e+02 7.950883491367e-02 3.290483475841e-04 2.514732140050e+01
9.640000000000e+02 7.863328109610e-02 3.346927044715e-04 2.518148808811e+01
9.642500000000e+02 7.831209666638e-02 3.387528541956e-04 2.521464696124e+01
9.645000000000e+02 7.854433734384e-02 3.412052177965e-04 2.524680967983e+01
9.647500000000e+02 7.932184803932e-02 3.420496186485e-04 2.527799113525e+01
9.650000000000e+02 8.062951296515e-02 3.413088099155e-04 2.530820956299e+01
9.652500000000e+02 8.244551327574e-02 3.390277604760e-04 2.533748647925e+01
9.655000000000e+02 8.474171082964e-02 3.352724909702e-04 2.536584680647e+01
9.657500000000e+02 8.748405220980e-02 3.301286779651e-04 2.539331888350e+01
9.660000000000e+02 9.063309092101e-02 3.236998033539e-04 2.541993460622e+01
9.662500000000e+02 9.414444118437e-02 3.161053791562e-04 2.544572934416e+01
9.665000000000e+02 9.796939238648e-02 3.074786508663e-04 2.547074205544e+01
9.667500000000e+02 1.020554881277e-01 2.979643400626e-04 2.549501526196e+01
9.670000000000e+02 1.063472320551e-01 2.877160120164e-04 2.551859514047e+01
9.672500000000e+02 1.107866479347e-01 2.768938854448e-04 2.554153131470e+01
9.675000000000e+02 1.153141056925e-01 2.656619379554e-04 2.556387699550e+01
9.677500000000e+02 1.198689063370e-01 2.541857976490e-04 2.558568866783e+01
9.680000000000e+02 1.243901501136e-01 2.426299440113e-04 2.560702616125e+01
9.682500000000e+02 1.288173409352e-01 2.311558168511e-04 2.562795223878e+01
9.685000000000e+02 1.330912530796e-01 2.199193448063e-04 2.564853255806e+01
9.687500000000e+02 1.371546175963e-01 2.090691693985e-04 2.566883530179e+01
9.690000000000e+02 1.409528057559e-01 1.987450608007e-04 2.568893074401e+01
9.692500000000e+02 1.444346296879e-01 1.890761728875e-04 2.570889104535e+01
9.695000000000e+02 1.475529680079e-01 1.801799463958e-04 2.572878972792e+01
9.697500000000e+02 1.502653681254e-01 1.721612244711e-04 2.574870108947e+01
9.700000000000e+02 1.525347096763e-01 1.651112734286e-04 2.576869990203e+01
9.702500000000e+02 1.543296497251e-01 1.591074929359e-04 2.578886061715e+01
9.705000000000e+02 1.556251068899e-01 1.542130174289e-04 2.580925685316e+01
9.707500000000e+02 1.564026368816e-01 1.504765921272e-04 2.582996087960e+01
9.710000000000e+02 1.566506709155e-01 1.479327352519e-04 2.585104274643e+01
9.712500000000e+02 1.563647146789e-01 1.466019163613e-04 2.587256972090e+01
9.715000000000e+02 1.555474082309e-01 1.464909301103e-04 2.589460572834e+01
9.717500000000e+02 1.542084869675e-01 1.475933205086e-04 2.591721045159e+01
9.720000000000e+02 1.523646418549e-01 1.498899216801e-04 2.594043878236e+01
9.722500000000e+02 1.500392331578e-01 1.533495928304e-04 2.596434028388e+01
9.725000000000e+02 1.472619682722e-01 1.579297199771e-04 2.598895834899e+01
9.727500000000e+02 1.440684162659e-01 1.635770494530e-04 2.601432975657e+01
9.730000000000e+02 1.404994649864e-01 1.702284174318e-04 2.604048409674e+01
9.732500000000e+02 1.366007021617e-01 1.778115023801e-04 2.606744322346e+01
9.735000000000e+02 1.324216628736e-01 1.862458700248e-04 2.609522098946e+01
9.737500000000e+02 1.280151523898e-01 1.954435060843e-04 2.612382260331e+01
9.740000000000e+02 1.234364096821e-01 2.053098686755e-04 2.615324444481e+01
9.742500000000e+02 1.187422267970e-01 2.157450153640e-04 2.618347395279e+01
9.745000000000e+02 1.139902116371e-01 2.266440922363e-04 2.621448913656e+01
9.747500000000e+02 1.092378094939e-01 2.378988959943e-04 2.624625884775e+01
9.750000000000e+02 1.045415904649e-01 2.493982280199e-04 2.627874239674e+01
9.752500000000e+02 9.995629963879e-02 2.610293855375e-04 2.631188998106e+01
9.755000000000e+02 9.553419768992e-02 2.726786934191e-04 2.634564245301e+01
9.757500000000e+02 9.132419550474e-02 2.842331933693e-04 2.637993191834e+01
9.760000000000e+02 8.737128692996e-02 2.955809658150e-04 2.641468165701e+01
9.762500000000e+02 8.371582786540e-02 3.066124968797e-04 2.644980682244e+01
9.765000000000e+02 8.039304453024e-02 3.172214186676e-04 2.648521473130e+01
9.767500000000e+02 7.743260002038e-02 3.273053020019e-04 2.652080525330e+01
9.770000000000e+02 7.485816834862e-02 3.367668144142e-04 2.655647169059e+01
9.772500000000e+02 7.268725305716e-02 3.455141759344e-04 2.659210105369e+01
9.775000000000e+02 7.093099061743e-02 3.534621686650e-04 2.662757508415e+01
9.777500000000e+02 6.959417169615e-02 3.605326935211e-04 2.666277069812e+01
9.780000000000e+02 6.867532470147e-02 3.666555322476e-04 2.669756086801e+01
9.782500000000e+02 6.816693968785e-02 3.717689126448e-04 2.673181556701e+01
9.785000000000e+02 6.805583137514e-02 3.758200290525e-04 2.676540230645e+01
9.787500000000e+02 6.832360524532e-02 3.787655591888e-04 2.679818731493e+01
9.790000000000e+02 6.894722505711e-02 3.805722604854e-04 2.683003615689e+01
9.792500000000e+02 6.989968607123e-02 3.812173187751e-04 2.686081473188e+01
9.795000000000e+02 7.115078503783e-02 3.806886021367e-04 2.689039027658e+01
9.797500000000e+02 7.266788781087e-02 3.789851413717e-04 2.691863208118e+01
9.800000000000e+02 7.441678932043e-02 3.761172294329e-04 2.694541251443e+01
9.802500000000e+02 7.636254904120e-02 3.721065694131e-04 2.697060790218e+01
9.805000000000e+02 7.847029885441e-02 3.669863372839e-04 2.699409940095e+01
9.807500000000e+02 8.070606636113e-02 3.608008348405e-04 2.701577396680e+01
9.810000000000e+02 8.303739972891e-02 3.536055640894e-04 2.703552506684e+01
9.812500000000e+02 8.543402188700e-02 3.454665866556e-04 2.705325361652e+01
9.815000000000e+02 8.786828805357e-02 3.364600744023e-04 2.706886871707e+01
9.817500000000e+02 9.031561085595e-02 3.266713059931e-04 2.708228850943e+01
9.820000000000e+02 9.275458682243e-02 3.161941478641e-04 2.709344074119e+01
9.822500000000e+02 9.516712245429e-02 3.051298035990e-04 2.710226348176e+01
9.825000000000e+02 9.753842611086e-02 2.935854434835e-04 2.710870574601e+01
9.827500000000e+02 9.985670866305e-02 2.816733099975e-04 2.711272787431e+01
9.830000000000e+02 1.021129906723e-01 2.695089289221e-04 2.711430204715e+01
9.832500000000e+02 1.043006594009e-01 2.572098377244e-04 2.711341255105e+01
9.835000000000e+02 1.064149489184e-01 2.448942591195e-04 2.711005594361e+01
9.837500000000e+02 1.084525320042e-01 2.326793351943e-04 2.710424123897e+01
9.840000000000e+02 1.104108537830e-01 2.206800995705e-04 2.709598976259e+01
9.842500000000e+02 1.122877086369e-01 2.090078836618e-04 2.708533510563e+01
9.845000000000e+02 1.140806826533e-01 1.977692959867e-04 2.707232279590e+01
9.847500000000e+02 1.157866720612e-01 1.870652268265e-04 2.705700986079e+01
9.850000000000e+02 1.174015806542e-01 1.769898380798e-04 2.703946437754e+01
9.852500000000e+02 1.189199459915e-01 1.676299617238e-04 2.701976474425e+01
9.855000000000e+02 1.203348003669e-01 1.590645081102e-04 2.699799898536e+01
9.857500000000e+02 1.216375239316e-01 1.513640726058e-04 2.697426383460e+01
9.860000000000e+02 1.228178663484e-01 1.445906620436e-04 2.694866378633e+01
9.862500000000e+02 1.238640272785e-01 1.387976504438e-04 2.692131009742e+01
9.865000000000e+02 1.247628307910e-01 1.340296060890e-04 2.689231961804e+01
9.867500000000e+02 1.254999793060e-01 1.303223611444e-04 2.686181366139e+01
9.870000000000e+02 1.260603298396e-01 1.277032145213e-04 2.682991684797e+01
9.872500000000e+02 1.264282823443e-01 1.261907868157e-04 2.679675583336e+01
9.875000000000e+02 1.265881357174e-01 1.257952482233e-04 2.676245814589e+01
9.877500000000e+02 1.265244890424e-01 1.265183595097e-04 2.672715098464e+01
9.880000000000e+02 1.262226598663e-01 1.283534023533e-04 2.669096006087e+01
9.882500000000e+02 1.256690101155e-01 1.312853882597e-04 2.665400853689e+01
9.885000000000e+02 1.248514286383e-01 1.352907164319e-04 2.661641593343e+01
9.887500000000e+02 1.237596278043e-01 1.403373531961e-04 2.657829721506e+01
9.890000000000e+02 1.223855151304e-01 1.463846406076e-04 2.653976191996e+01
9.892500000000e+02 1.207234144890e-01 1.533834390910e-04 2.650091345166e+01
9.895000000000e+02 1.187705005558e-01 1.612757020171e-04 2.646184835772e+01
9.897500000000e+02 1.165268629650e-01 1.699950066014e-04 2.642265591437e+01
9.900000000000e+02 1.139959029148e-01 1.794661460426e-04 2.638341763922e+01
9.902500000000e+02 1.111843254995e-01 1.896058039416e-04 2.634420712014e+01
9.905000000000e+02 1.081024600050e-01 2.003223911793e-04 2.630508978295e+01
9.907500000000e+02 1.047641740579e-01 2.115169146219e-04 2.626612297029e+01
9.910000000000e+02 1.011870881879e-01 2.230830756667e-04 2.622735595851e+01
9.912500000000e+02 9.739241086706e-02 2.349085346046e-04 2.618883024135e+01
9.915000000000e+02 9.340501606295e-02 2.468754038827e-04 2.615057977447e+01
9.917500000000e+02 8.925319732480e-02 2.588613072719e-04 2.611263141570e+01
9.920000000000e+02 8.496852651699e-02 2.707404600359e-04 2.607500538036e+01
9.922500000000e+02 8.058560710050e-02 2.823850242755e-04 2.603771575295e+01
9.925000000000e+02 7.614170669967e-02 2.936665053162e-04 2.600077107572e+01
9.927500000000e+02 7.167635596326e-02 3.044571702995e-04 2.596417493970e+01
9.930000000000e+02 6.723091107335e-02 3.146316463898e-04 2.592792660151e+01
9.932500000000e+02 6.284802680476e-02 3.240684281120e-04 2.589202157995e+01
9.935000000000e+02 5.857109677091e-02 3.326516368685e-04 2.585645226918e+01
9.937500000000e+02 5.444365458130e-02 3.402726502188e-04 2.582120849473e+01
9.940000000000e+02 5.050879890550e-02 3.468315476422e-04 2.578627802975e+01
9.942500000000e+02 4.680852361461e-02 3.522389805420e-04 2.575164711054e+01
9.945000000000e+02 4.338314092114e-02 3.564175446030e-04 2.571730083409e+01
9.947500000000e+02 4.027066061157e-02 3.593033221834e-04 2.568322355113e+01
9.950000000000e+02 3.750630230023e-02 3.608469302385e-04 2.564939913673e+01
9.952500000000e+02 3.512186515354e-02 3.610150776254e-04 2.561581128773e+01
9.955000000000e+02 3.314531979949e-02 3.597912968197e-04 2.558244368307e+01
9.957500000000e+02 3.160036376294e-02 3.571768300595e-04 2.554928011332e+01
9.960000000000e+02 3.050604749861e-02 3.531911783073e-04 2.551630456850e+01
9.962500000000e+02 2.987642908402e-02 3.478724795323e-04 2.548350128392e+01
9.965000000000e+02 2.972039308813e-02 3.412772682052e-04 2.545085466484e+01
9.967500000000e+02 3.004129513234e-02 3.334806231504e-04 2.541834935071e+01
9.970000000000e+02 3.083685516074e-02 3.245754073181e-04 2.538597010339e+01
9.972500000000e+02 3.209908652601e-02 3.146712254960e-04 2.535370166801e+01
9.975000000000e+02 3.381406746864e-02 3.038936706059e-04 2.532152881525e+01
9.977500000000e+02 3.596205188040e-02 2.923824415595e-04 2.528943609791e+01
9.980000000000e+02 3.851732393002e-02 2.802900022673e-04 2.525740791412e+01
9.982500000000e+02 4.144838466540e-02 2.677792584490e-04 2.522542827040e+01
9.985000000000e+02 4.471793490879e-02 2.550216537956e-04 2.519348086940e+01
9.987500000000e+02 4.828314499396e-02 2.421945408903e-04 2.516154891965e+01
9.990000000000e+02 5.209584404097e-02 2.294787993495e-04 2.512961515621e+01
9.992500000000e+02 5.610283553340e-02 2.170562393766e-04 2.509766189497e+01
9.995000000000e+02 6.024634835616e-02 2.051069422632e-04 2.506567088156e+01
9.997500000000e+02 6.446451998699e-02 1.938066478275e-04 2.503362349690e+01
1.000000000000e+03 6.869202343121e-02 1.833243124022e-04 2.500150061839e+01
1.000250000000e+03 7.286080740237e-02 1.738195183308e-04 2.496928287397e+01
1.000500000000e+03 7.690089508673e-02 1.654404390178e-04 2.493695052345e+01
1.000750000000e+03 8.074136739077e-02 1.583215349563e-04 2.490448373399e+01
1.001000000000e+03 8.431138571407e-02 1.525817964621e-04 2.487186260797e+01
1.001250000000e+03 8.754124823361e-02 1.483233553621e-04 2.483906722455e+01
1.001500000000e+03 9.036365648788e-02 1.456298139053e-04 2.480607791907e+01
1.001750000000e+03 9.271488950130e-02 1.445653509935e-04 2.477287533749e+01
1.002000000000e+03 9.453595435331e-02 1.451742069972e-04 2.473944047513e+01
1.002250000000e+03 9.577391547447e-02 1.474797363349e-04 2.470575497929e+01
1.002500000000e+03 9.638296300330e-02 1.514844425715e-04 2.467180115613e+01
1.002750000000e+03 9.632549432844e-02 1.571699253590e-04 2.463756211954e+01
1.003000000000e+03 9.557309146253e-02 1.644970464360e-04 2.460302192520e+01
1.003250000000e+03 9.410720770871e-02 1.734066822081e-04 2.456816554783e+01
1.003500000000e+03 9.191995656556e-02 1.838199302855e-04 2.453297914280e+01
1.003750000000e+03 8.901442648923e-02 1.956392350789e-04 2.449744999617e+01
1.004000000000e+03 8.540494335022e-02 2.087493457239e-04 2.446156663769e+01
1.004250000000e+03 8.111695103677e-02 2.230187355487e-04 2.442531874710e+01
1.004500000000e+03 7.618691558049e-02 2.383005370235e-04 2.438869736808e+01
1.004750000000e+03 7.066176538130e-02 2.544342561736e-04 2.435169481737e+01
1.005000000000e+03 6.459813363676e-02 2.712475235980e-04 2.431430457495e+01
1.005250000000e+03 5.806160371160e-02 2.885576478967e-04 2.427652148937e+01
1.005500000000e+03 5.112546940191e-02 3.061738069613e-04 2.423834148451e+01
1.005750000000e+03 4.386963197305e-02 3.238989619188e-04 2.419976177690e+01
1.006000000000e+03 3.637912997402e-02 3.415321987696e-04 2.416078060132e+01
1.006250000000e+03 2.874274343799e-02 3.588709993160e-04 2.412139725920e+01
1.006500000000e+03 2.105148741962e-02 3.757138404713e-04 2.408161216383e+01
1.006750000000e+03 1.339705709092e-02 3.918624836929e-04 2.404142657242e+01
1.007000000000e+03 5.870333708823e-03 4.071249134650e-04 2.400084279617e+01
1.007250000000e+03 -1.440066900713e-03 4.213177379316e-04 2.395986392187e+01
1.007500000000e+03 -8.449199953780e-03 4.342690475737e-04 2.391849400444e+01
1.007750000000e+03 -1.507706901383e-02 4.458210049875e-04 2.387673796546e+01
1.008000000000e+03 -2.124972327664e-02 4.558321254510e-04 2.383460151186e+01
1.008250000000e+03 -2.690036713002e-02 4.641801544733e-04 2.379209135534e+01
1.008500000000e+03 -3.197008747585e-02 4.707637268023e-04 2.374921501843e+01
1.008750000000e+03 -3.640867096981e-02 4.755047749000e-04 2.370598107506e+01
1.009000000000e+03 -4.017506317074e-02 4.783499325574e-04 2.366239909401e+01
1.009250000000e+03 -4.323778246191e-02 4.792719281214e-04 2.361847975916e+01
1.009500000000e+03 -4.557503774054e-02 4.782701935566e-04 2.357423484901e+01
1.009750000000e+03 -4.717494612537e-02 4.753718579948e-04 2.352967745800e+01
1.010000000000e+03 -4.803537251128e-02 4.706314223348e-04 2.348482198458e+01
1.010250000000e+03 -4.816376481586e-02 4.641303691576e-04 2.343968423442e+01
1.010500000000e+03 -4.757688064771e-02 4.559762801632e-04 2.339428152060e+01
1.010750000000e+03 -4.630029409741e-02 4.463011238248e-04 2.334863265749e+01
1.011000000000e+03 -4.436805732137e-02 4.352597914958e-04 2.330275813971e+01
1.011250000000e+03 -4.182204516455e-02 4.230274453424e-04 2.325668011673e+01
1.011500000000e+03 -3.871135382946e-02 4.097968246773e-04 2.321042245170e+01
1.011750000000e+03 -3.509163242268e-02 3.957751770367e-04 2.316401075775e+01
1.012000000000e+03 -3.102429699452e-02 3.811808165445e-04 2.311747235684e+01
1.012250000000e+03 -2.657584049710e-02 3.662397091776e-04 2.307083635439e+01
1.012500000000e+03 -2.181696117380e-02 3.511815702652e-04 2.302413356929e+01
1.012750000000e+03 -1.682171045942e-02 3.362360644402e-04 2.297739647175e+01
1.013000000000e+03 -1.166664748024e-02 3.216290045429e-04 2.293065920722e+01
1.013250000000e+03 -6.429905781109e-03 3.075785934762e-04 2.288395745658e+01
1.013500000000e+03 -1.190290152863e-03 2.942918797209e-04 2.283732839768e+01
1.013750000000e+03 3.973700010922e-03 2.819613146303e-04 2.279081064300e+01
1.014000000000e+03 8.984772320790e-03 2.707618373950e-04 2.274444409309e+01
1.014250000000e+03 1.376787439575e-02 2.608478262712e-04 2.269826990246e+01
1.014500000000e+03 1.825106842790e-02 2.523510774160e-04 2.265233033481e+01
1.014750000000e+03 2.236649927621e-02 2.453787726262e-04 2.260666868478e+01
1.015000000000e+03 2.605138142779e-02 2.400116519860e-04 2.256132919540e+01
1.015250000000e+03 2.924873842029e-02 2.363035319854e-04 2.251635693179e+01
1.015500000000e+03 3.190838079892e-02 2.342803503697e-04 2.247179772017e+01
1.015750000000e+03 3.398761648336e-02 2.339403171404e-04 2.242769805095e+01
1.016000000000e+03 3.545185733075e-02 2.352544549404e-04 2.238410498342e+01
1.016250000000e+03 3.627536810257e-02 2.381669707455e-04 2.234106609368e+01
1.016500000000e+03 3.644167590532e-02 2.425967704679e-04 2.229862938393e+01
1.016750000000e+03 3.594385107475e-02 2.484393187506e-04 2.225684320924e+01
1.017000000000e+03 3.478488992475e-02 2.555682168682e-04 2.221575621778e+01
1.017250000000e+03 3.297768509195e-02 2.638378099913e-04 2.217541727446e+01
1.017500000000e+03 3.054496989007e-02 2.730857007144e-04 2.213587538727e+01
1.017750000000e+03 2.751907752925e-02 2.831355022858e-04 2.209717963515e+01
1.018000000000e+03 2.394154911497e-02 2.937998971703e-04 2.205937908615e+01
1.018250000000e+03 1.986248958854e-02 3.048840047737e-04 2.202252270683e+01
1.018500000000e+03 1.533994911636e-02 3.161881528454e-04 2.198665927539e+01
1.018750000000e+03 1.043896552500e-02 3.275113421236e-04 2.195183727488e+01
1.019000000000e+03 5.230569614599e-03 3.386544558879e-04 2.191810478119e+01
1.019250000000e+03 -2.093936847220e-04 3.494234439833e-04 2.188550933735e+01
1.019500000000e+03 -5.801454627095e-03 3.596323803764e-04 2.185409782926e+01
1.019750000000e+03 -1.146389133445e-02 3.691064543689e-04 2.182391633721e+01
1.020000000000e+03 -1.711411244062e-02 3.776846757038e-04 2.179500998214e+01
1.020250000000e+03 -2.267007041221e-02 3.852225413770e-04 2.176742277185e+01
1.020500000000e+03 -2.805168164250e-02 3.915940302817e-04 2.174119742356e+01
1.020750000000e+03 -3.318225408880e-02 3.966939937679e-04 2.171637519576e+01
1.021000000000e+03 -3.798979254101e-02 4.004395743151e-04 2.169299569704e+01
1.021250000000e+03 -4.240833098929e-02 4.027719444172e-04 2.167109670934e+01
1.021500000000e+03 -4.637903599074e-02 4.036569847827e-04 2.165071399122e+01
1.021750000000e+03 -4.985126570836e-02 4.030860935158e-04 2.163188108775e+01
1.022000000000e+03 -5.278350819945e-02 4.010766727136e-04 2.161462914821e+01
1.022250000000e+03 -5.514400004819e-02 3.976715985036e-04 2.159898672545e+01
1.022500000000e+03 -5.691137157773e-02 3.929391936324e-04 2.158497960274e+01
1.022750000000e+03 -5.807495168405e-02 3.869721117779e-04 2.157263061037e+01
1.023000000000e+03 -5.863486460629e-02 3.798858934353e-04 2.156195946129e+01
1.023250000000e+03 -5.860210338118e-02 3.718178254145e-04 2.155298258727e+01
1.023500000000e+03 -5.799815024721e-02 3.629244152356e-04 2.154571299804e+01
1.023750000000e+03 -5.685465971400e-02 3.533794047584e-04 2.154016015432e+01
1.024000000000e+03 -5.521279239844e-02 3.433709838981e-04 2.153632984685e+01
1.024250000000e+03 -5.312239794134e-02 3.330987964719e-04 2.153422411784e+01
1.024500000000e+03 -5.064117057328e-02 3.227710162153e-04 2.153384118141e+01
1.024750000000e+03 -4.783353454101e-02 3.126008200409e-04 2.153517539268e+01
1.025000000000e+03 -4.476949487405e-02 3.028029708015e-04 2.153821722601e+01
1.025250000000e+03 -4.152338930022e-02 2.935901862147e-04 2.154295328815e+01
1.025500000000e+03 -3.817256262822e-02 2.851695025514e-04 2.154936636893e+01
1.025750000000e+03 -3.479604401343e-02 2.777387779095e-04 2.155743551085e+01
1.026000000000e+03 -3.147316889346e-02 2.714831809133e-04 2.156713612535e+01
1.026250000000e+03 -2.828223269767e-02 2.665718277074e-04 2.157844012483e+01
1.026500000000e+03 -2.529917723334e-02 2.631546528782e-04 2.159131609634e+01
1.026750000000e+03 -2.259632171796e-02 2.613595209731e-04 2.160572951038e+01
1.027000000000e+03 -2.024121248339e-02 2.612897786047e-04 2.162164293362e+01
1.027250000000e+03 -1.829548127116e-02 2.630219093126e-04 2.163901629580e+01
1.027500000000e+03 -1.681388126424e-02 2.666038770023e-04 2.165780716909e+01
1.027750000000e+03 -1.584347510406e-02 2.720539782475e-04 2.167797104553e+01
1.028000000000e+03 -1.542280816170e-02 2.793596922335e-04 2.169946167121e+01
1.028250000000e+03 -1.558142920258e-02 2.884777341766e-04 2.172223135011e+01
1.028500000000e+03 -1.633941191197e-02 2.993341212820e-04 2.174623127772e+01
1.028750000000e+03 -1.770701056393e-02 3.118247501913e-04 2.177141189478e+01
1.029000000000e+03 -1.968465938612e-02 3.258170326339e-04 2.179772317889e+01
1.029250000000e+03 -2.226283891305e-02 3.411512180430e-04 2.182511501373e+01
1.029500000000e+03 -2.542239968651e-02 3.576430507902e-04 2.185353746245e+01
1.029750000000e+03 -2.913471344789e-02 3.750860169494e-04 2.188294111470e+01
1.030000000000e+03 -3.336227333259e-02 3.932547971788e-04 2.191327732722e+01
1.030250000000e+03 -3.805911005206e-02 4.119082955975e-04 2.194449853330e+01
1.030500000000e+03 -4.317162294256e-02 4.307936515719e-04 2.197655843355e+01
1.030750000000e+03 -4.863923032964e-02 4.496498574381e-04 2.200941226575e+01
1.031000000000e+03 -5.439537458412e-02 4.682120459541e-04 2.204301692691e+01
1.031250000000e+03 -6.036837664273e-02 4.862154435027e-04 2.207733118323e+01
1.031500000000e+03 -6.648250951067e-02 5.033996667623e-04 2.211231577836e+01
1.031750000000e+03 -7.265908299214e-02 5.195127879601e-04 2.214793346251e+01
1.032000000000e+03 -7.881750515988e-02 5.343153762228e-04 2.218414913841e+01
1.032250000000e+03 -8.487644449192e-02 5.475842450417e-04 2.222092981497e+01
1.032500000000e+03 -9.075495621811e-02 5.591158500440e-04 2.225824461706e+01
1.032750000000e+03 -9.637361746504e-02 5.687297635276e-04 2.229606474372e+01
1.033000000000e+03 -1.016556157008e-01 5.762713691664e-04 2.233436332680e+01
1.033250000000e+03 -1.065278465193e-01 5.816145576224e-04 2.237311541895e+01
1.033500000000e+03 -1.109219230701e-01 5.846636050607e-04 2.241229779778e+01
1.033750000000e+03 -1.147751473754e-01 5.853547781096e-04 2.245188881397e+01
1.034000000000e+03 -1.180314160487e-01 5.836574585463e-04 2.249186823814e+01
1.034250000000e+03 -1.206419760095e-01 5.795744535433e-04 2.253221697488e+01
1.034500000000e+03 -1.225662231806e-01 5.731424028436e-04 2.257291698218e+01
1.034750000000e+03 -1.237722826173e-01 5.644311299695e-04 2.261395099128e+01
1.035000000000e+03 -1.242374580572e-01 5.535424639422e-04 2.265530220747e+01
1.035250000000e+03 -1.239487380798e-01 5.406092300091e-04 2.269695426000e+01
1.035500000000e+03 -1.229029242238e-01 5.257928119524e-04 2.273889077757e+01
1.035750000000e+03 -1.211069057646e-01 5.092813530047e-04 2.278109539218e+01
1.036000000000e+03 -1.185775278629e-01 4.912865298779e-04 2.282355131916e+01
1.036250000000e+03 -1.153416024643e-01 4.720409298607e-04 2.286624140072e+01
1.036500000000e+03 -1.114355310607e-01 4.517943318680e-04 2.290914774118e+01
1.036750000000e+03 -1.069049737180e-01 4.308103209966e-04 2.295225164519e+01
1.037000000000e+03 -1.018043687997e-01 4.093626206094e-04 2.299553359287e+01
1.037250000000e+03 -9.619620726660e-02 3.877310252622e-04 2.303897292812e+01
1.037500000000e+03 -9.015036935291e-02 3.661976248116e-04 2.308254800392e+01
1.037750000000e+03 -8.374322277091e-02 3.450427323700e-04 2.312623604874e+01
1.038000000000e+03 -7.705666191491e-02 3.245411336869e-04 2.317001304398e+01
1.038250000000e+03 -7.017711090183e-02 3.049583401186e-04 2.321385395920e+01
1.038500000000e+03 -6.319438098919e-02 2.865471065927e-04 2.325773252372e+01
1.038750000000e+03 -5.620052920280e-02 2.695440393668e-04 2.330162150677e+01
1.039000000000e+03 -4.928863676261e-02 2.541665017742e-04 2.334549269221e+01
1.039250000000e+03 -4.255160229738e-02 2.406099375046e-04 2.338931687617e+01
1.039500000000e+03 -3.608087739340e-02 2.290453676755e-04 2.343306417273e+01
1.039750000000e+03 -2.996525374992e-02 2.196174377175e-04 2.347670401067e+01
1.040000000000e+03 -2.428964461662e-02 2.124426678069e-04 2.352020534108e+01
1.040250000000e+03 -1.913397469627e-02 2.076084890231e-04 2.356353664274e+01
1.040500000000e+03 -1.457201199854e-02 2.051721592300e-04 2.360666629641e+01
1.040750000000e+03 -1.067038904620e-02 2.051605280447e-04 2.364956260569e+01
1.041000000000e+03 -7.487664516134e-03 2.075700344606e-04 2.369219400837e+01
1.041250000000e+03 -5.073494187154e-03 2.123671094349e-04 2.373452924258e+01
1.041500000000e+03 -3.467909002436e-03 2.194890072843e-04 2.377653756613e+01
1.041750000000e+03 -2.700799200072e-03 2.288451311305e-04 2.381818877979e+01
1.042000000000e+03 -2.791369383588e-03 2.403182568295e-04 2.385945362093e+01
1.042250000000e+03 -3.747887780798e-03 2.537665200974e-04 2.390030383075e+01
1.042500000000e+03 -5.567582306658e-03 2.690256331491e-04 2.394071220225e+01
1.042750000000e+03 -8.236517176160e-03 2.859109130372e-04 2.398065300836e+01
1.043000000000e+03 -1.172986718368e-02 3.042201406992e-04 2.402010185992e+01
1.043250000000e+03 -1.601208487825e-02 3.237359581806e-04 2.405903615684e+01
1.043500000000e+03 -2.103744778974e-02 3.442289416414e-04 2.409743492907e+01
1.043750000000e+03 -2.675051578870e-02 3.654602675699e-04 2.413527927812e+01
1.044000000000e+03 -3.308691679697e-02 3.871848429405e-04 2.417255223692e+01
1.044250000000e+03 -3.997411148394e-02 4.091541630711e-04 2.420923900376e+01
1.044500000000e+03 -4.733228675776e-02 4.311192286537e-04 2.424532716054e+01
1.044750000000e+03 -5.507541740790e-02 4.528334778305e-04 2.428080650976e+01
1.045000000000e+03 -6.311228930106e-02 4.740555204018e-04 2.431566945557e+01
1.045250000000e+03 -7.134768601439e-02 4.945518013464e-04 2.434991078190e+01
1.045500000000e+03 -7.968354938907e-02 5.140991609366e-04 2.438352800297e+01
1.045750000000e+03 -8.802021333257e-02 5.324870898712e-04 2.441652112126e+01
1.046000000000e+03 -9.625763940844e-02 5.495200110667e-04 2.444889293993e+01
1.046250000000e+03 -1.042966382281e-01 5.650190552993e-04 2.448064880192e+01
1.046500000000e+03 -1.120401072932e-01 5.788239389542e-04 2.451179682610e+01
1.046750000000e+03 -1.193942090301e-01 5.907943442727e-04 2.454234775830e+01
1.047000000000e+03 -1.262695268600e-01 6.008111974674e-04 2.457231500004e+01
1.047250000000e+03 -1.325821175626e-01 6.087774816860e-04 2.460171444542e+01
1.047500000000e+03 -1.382545812586e-01 6.146191620549e-04 2.463056459554e+01
1.047750000000e+03 -1.432169634553e-01 6.182854665229e-04 2.465888636191e+01
1.048000000000e+03 -1.474076214868e-01 6.197491408502e-04 2.468670303100e+01
1.048250000000e+03 -1.507739191449e-01 6.190061847021e-04 2.471404007113e+01
1.048500000000e+03 -1.532729287328e-01 6.160757572036e-04 2.474092516253e+01
1.048750000000e+03 -1.548719028889e-01 6.109994338353e-04 2.476738798372e+01
1.049000000000e+03 -1.555486732305e-01 6.038404167687e-04 2.479346011154e+01
1.049250000000e+03 -1.552919290137e-01 5.946825551723e-04 2.481917490716e+01
1.049500000000e+03 -1.541012951397e-01 5.836289597302e-04 2.484456732885e+01
1.049750000000e+03 -1.519874036574e-01 5.708008297597e-04 2.486967389006e+01
1.050000000000e+03 -1.489717127093e-01 5.563357523505e-04 2.489453247686e+01
1.050250000000e+03 -1.450862083348e-01 5.403859774989e-04 2.491918220378e+01
1.050500000000e+03 -1.403730639578e-01 5.231167771300e-04 2.494366334754e+01
1.050750000000e+03 -1.348840493290e-01 5.047043502700e-04 2.496801717252e+01
1.051000000000e+03 -1.286799092818e-01 4.853341057934e-04 2.499228584420e+01
1.051250000000e+03 -1.218296161723e-01 4.651986237041e-04 2.501651230626e+01
1.051500000000e+03 -1.144094688905e-01 4.444955557606e-04 2.504074016725e+01
1.051750000000e+03 -1.065021800167e-01 4.234257486609e-04 2.506501357369e+01
1.052000000000e+03 -9.819581350798e-02 4.021912627198e-04 2.508937712097e+01
1.052250000000e+03 -8.958271846886e-02 3.809934755433e-04 2.511387568255e+01
1.052500000000e+03 -8.075837759918e-02 3.600312913980e-04 2.513855434300e+01
1.052750000000e+03 -7.182023869399e-02 3.394993664088e-04 2.516345817214e+01
1.053000000000e+03 -6.286653686770e-02 3.195863697682e-04 2.518863216333e+01
1.053250000000e+03 -5.399509754197e-02 3.004734334689e-04 2.521412094241e+01
1.053500000000e+03 -4.530219388536e-02 2.823328625291e-04 2.523996870404e+01
1.053750000000e+03 -3.688139143103e-02 2.653266357395e-04 2.526621886343e+01
1.054000000000e+03 -2.882247201065e-02 2.496051948221e-04 2.529291385850e+01
1.054250000000e+03 -2.121044177530e-02 2.353064250857e-04 2.532009496042e+01
1.054500000000e+03 -1.412454377455e-02 2.225545003011e-04 2.534780182801e+01
1.054750000000e+03 -7.637428081261e-03 2.114590997596e-04 2.537607227484e+01
1.055000000000e+03 -1.814373615329e-03 2.021145767931e-04 2.540494186417e+01
1.055250000000e+03 3.287334519472e-03 1.945993984518e-04 2.543444366518e+01
1.055500000000e+03 7.619009300712e-03 1.889754286287e-04 2.546460766167e+01
1.055750000000e+03 1.114096605404e-02 1.852875745661e-04 2.549546046686e+01
1.056000000000e+03 1.382285227744e-02 1.835634195049e-04 2.552702487138e+01
1.056250000000e+03 1.564387045554e-02 1.838129246393e-04 2.555931937113e+01
1.056500000000e+03 1.659283456644e-02 1.860285142956e-04 2.559235789435e+01
1.056750000000e+03 1.666821647549e-02 1.901848076596e-04 2.562614914878e+01
1.057000000000e+03 1.587798918548e-02 1.962388244808e-04 2.566069636318e+01
1.057250000000e+03 1.423942220005e-02 2.041302261388e-04 2.569599681867e+01
1.057500000000e+03 1.177874209853e-02 2.137816162987e-04 2.573204167224e+01
1.057750000000e+03 8.530783823085e-03 2.250989715771e-04 2.576881532492e+01
1.058000000000e+03 4.538449650223e-03 2.379724080562e-04 2.580629550227e+01
1.058250000000e+03 -1.477855442522e-04 2.522768169173e-04 2.584445267217e+01
1.058500000000e+03 -5.470538104543e-03 2.678728504524e-04 2.588325020157e+01
1.058750000000e+03 -1.136617136889e-02 2.846079525534e-04 2.592264412007e+01
1.059000000000e+03 -1.776550523738e-02 3.023175650344e-04 2.596258294927e+01
1.059250000000e+03 -2.459460920925e-02 3.208265161377e-04 2.600300803586e+01
1.059500000000e+03 -3.177558600573e-02 3.399505136307e-04 2.604385353702e+01
1.059750000000e+03 -3.922739476296e-02 3.594978157312e-04 2.608504648591e+01
1.060000000000e+03 -4.686671195022e-02 3.792709849303e-04 2.612650741567e+01
1.060250000000e+03 -5.460877810391e-02 3.990688202748e-04 2.616815036435e+01
1.060500000000e+03 -6.236827318946e-02 4.186882999271e-04 2.620988370588e+01
1.060750000000e+03 -7.006018206842e-02 4.379267085304e-04 2.625161036996e+01
1.061000000000e+03 -7.760066113094e-02 4.565837474280e-04 2.629322860673e+01
1.061250000000e+03 -8.490788185105e-02 4.744636581744e-04 2.633463280157e+01
1.061500000000e+03 -9.190287521940e-02 4.913774551307e-04 2.637571397587e+01
1.061750000000e+03 -9.851033711934e-02 5.071450386852e-04 2.641636074661e+01
1.062000000000e+03 -1.046593905596e-01 5.215972294575e-04 2.645646030387e+01
1.062250000000e+03 -1.102843450955e-01 5.345778733004e-04 2.649589908865e+01
1.062500000000e+03 -1.153253705507e-01 5.459456687511e-04 2.653456389490e+01
1.062750000000e+03 -1.197291427665e-01 5.555759627517e-04 2.657234276296e+01
1.063000000000e+03 -1.234493972760e-01 5.633622751700e-04 2.660912607419e+01
1.063250000000e+03 -1.264474619925e-01 5.692177917883e-04 2.664480732745e+01
1.063500000000e+03 -1.286926697995e-01 5.730765002763e-04 2.667928421733e+01
1.063750000000e+03 -1.301627072105e-01 5.748941579274e-04 2.671245952203e+01
1.064000000000e+03 -1.308438805626e-01 5.746490236900e-04 2.674424195791e+01
1.064250000000e+03 -1.307312641702e-01 5.723422702441e-04 2.677454709822e+01
1.064500000000e+03 -1.298287966558e-01 5.679982333057e-04 2.680329798428e+01
1.064750000000e+03 -1.281492401660e-01 5.616642944577e-04 2.683042588754e+01
1.065000000000e+03 -1.257140398601e-01 5.534104795419e-04 2.685587095878e+01
1.065250000000e+03 -1.225531202348e-01 5.433289399268e-04 2.687958258777e+01
1.065500000000e+03 -1.187045308084e-01 5.315329589674e-04 2.690151995808e+01
1.065750000000e+03 -1.142140479563e-01 5.181558269654e-04 2.692165219112e+01
1.066000000000e+03 -1.091346371350e-01 5.033494146291e-04 2.693995866427e+01
1.066250000000e+03 -1.035258715882e-01 4.872825584838e-04 2.695642894323e+01
1.066500000000e+03 -9.745323989513e-02 4.701392050123e-04 2.697106284646e+01
1.066750000000e+03 -9.098740357493e-02 4.521163885965e-04 2.698387023152e+01
1.067000000000e+03 -8.420338936892e-02 4.334219997994e-04 2.699487068152e+01
1.067250000000e+03 -7.717972227864e-02 4.142724161305e-04 2.700409322247e+01
1.067500000000e+03 -6.999753072025e-02 3.948900674014e-04 2.701157572887e+01
1.067750000000e+03 -6.273961823259e-02 3.755008958265e-04 2.701736445926e+01
1.068000000000e+03 -5.548951767598e-02 3.563317176034e-04 2.702151328779e+01
1.068250000000e+03 -4.833054541576e-02 3.376076158774e-04 2.702408307030e+01
1.068500000000e+03 -4.134485502432e-02 3.195492881137e-04 2.702514075679e+01
1.068750000000e+03 -3.461251055842e-02 3.023704711513e-04 2.702475856906e+01
1.069000000000e+03 -2.821059478470e-02 2.862754437122e-04 2.702301315094e+01
1.069250000000e+03 -2.221233364030e-02 2.714565802464e-04 2.701998455851e+01
1.069500000000e+03 -1.668628221793e-02 2.580920815997e-04 2.701575535763e+01
1.069750000000e+03 -1.169556790865e-02 2.463438618247e-04 2.701040972240e+01
1.070000000000e+03 -7.297169354773e-03 2.363555585671e-04 2.700403240859e+01
1.070250000000e+03 -3.541290118354e-03 2.282508584792e-04 2.699670788985e+01
1.070500000000e+03 -4.707893936041e-04 2.221319652969e-04 2.698851945659e+01
1.070750000000e+03 1.879299476160e-03 2.180783777921e-04 2.697954834513e+01
1.071000000000e+03 3.482159202919e-03 2.161459239828e-04 2.696987300070e+01
1.071250000000e+03 4.319512267067e-03 2.163660660458e-04 2.695956824201e+01
1.071500000000e+03 4.381830938673e-03 2.187455352869e-04 2.694870464688e+01
1.071750000000e+03 3.668453659487e-03 2.232662329484e-04 2.693734792303e+01
1.072000000000e+03 2.187618672353e-03 2.298854472913e-04 2.692555836948e+01
1.072250000000e+03 -4.362905694600e-05 2.385364109431e-04 2.691339047496e+01
1.072500000000e+03 -2.999593698483e-03 2.491290831367e-04 2.690089246371e+01
1.072750000000e+03 -6.646207379598e-03 2.615514533026e-04 2.688810605455e+01
1.073000000000e+03 -1.094140855488e-02 2.756707748486e-04 2.687506627505e+01
1.073250000000e+03 -1.583560189441e-02 2.913352438823e-04 2.686180130707e+01
1.073500000000e+03 -2.127219762320e-02 3.083758780837e-04 2.684833241728e+01
1.073750000000e+03 -2.718827182989e-02 3.266086558289e-04 2.683467404792e+01
1.074000000000e+03 -3.351527404044e-02 3.458368344821e-04 2.682083388311e+01
1.074250000000e+03 -4.017981329852e-02 3.658532115622e-04 2.680681299639e+01
1.074500000000e+03 -4.710452702381e-02 3.864426863209e-04 2.679260613375e+01
1.074750000000e+03 -5.420897418843e-02 4.073849362854e-04 2.677820194381e+01
1.075000000000e+03 -6.141061033719e-02 4.284570381671e-04 2.676358335111e+01
1.075250000000e+03 -6.862576149537e-02 4.494360418264e-04 2.674872789732e+01
1.075500000000e+03 -7.577065520704e-02 4.701015956088e-04 2.673360816948e+01
1.075750000000e+03 -8.276243094241e-02 4.902384190727e-04 2.671819222694e+01
1.076000000000e+03 -8.952018188386e-02 5.096387489611e-04 2.670244404774e+01
1.076250000000e+03 -9.596595191689e-02 5.281045785013e-04 2.668632401422e+01
1.076500000000e+03 -1.020257241934e-01 5.454497824242e-04 2.666978938826e+01
1.076750000000e+03 -1.076303706173e-01 5.615021040310e-04 2.665279476010e+01
1.077000000000e+03 -1.127165269834e-01 5.761048152871e-04 2.663529257401e+01
1.077250000000e+03 -1.172274188658e-01 5.891182538987e-04 2.661723356884e+01
1.077500000000e+03 -1.211135983802e-01 6.004211196008e-04 2.659856726274e+01
1.077750000000e+03 -1.243335956912e-01 6.099115491350e-04 2.657924233948e+01
1.078000000000e+03 -1.268544523269e-01 6.175079008029e-04 2.655920717039e+01
1.078250000000e+03 -1.286521555023e-01 6.231493671479e-04 2.653841017310e+01
1.078500000000e+03 -1.297119465881e-01 6.267963417697e-04 2.651680022230e+01
1.078750000000e+03 -1.300284975099e-01 6.284305453493e-04 2.649432705369e+01
1.079000000000e+03 -1.296059631140e-01 6.280549412650e-04 2.647094153361e+01
1.079250000000e+03 -1.284578748671e-01 6.256934195807e-04 2.644659613671e+01
1.079500000000e+03 -1.266069202079e-01 6.213903016670e-04 2.642124520951e+01
1.079750000000e+03 -1.240845716906e-01 6.152096160056e-04 2.639484519723e+01
1.080000000000e+03 -1.209305828905e-01 6.072342373708e-04 2.636735509078e+01
1.080250000000e+03 -1.171923657625e-01 5.975647928387e-04 2.633873663335e+01
1.080500000000e+03 -1.129242428435e-01 5.863183957967e-04 2.630895449667e+01
1.080750000000e+03 -1.081866052824e-01 5.736272996521e-04 2.627797673334e+01
1.081000000000e+03 -1.030449681382e-01 5.596373061258e-04 2.624577481711e+01
1.081250000000e+03 -9.756895645548e-02 5.445061090382e-04 2.621232395882e+01
1.081500000000e+03 -9.183124316590e-02 5.284015443830e-04 2.617760341539e+01
1.081750000000e+03 -8.590641599318e-02 5.114996101481e-04 2.614159648736e+01
1.082000000000e+03 -7.986987115933e-02 4.939825939639e-04 2.610429095420e+01
1.082250000000e+03 -7.379664548101e-02 4.760369027900e-04 2.606567901219e+01
1.082500000000e+03 -6.776033685982e-02 4.578510962530e-04 2.602575768313e+01
1.082750000000e+03 -6.183198169118e-02 4.396136184150e-04 2.598452872215e+01
1.083000000000e+03 -5.607907999013e-02 4.215108164542e-04 2.594199898488e+01
1.083250000000e+03 -5.056459172498e-02 4.037246607542e-04 2.589818030121e+01
1.083500000000e+03 -4.534613594034e-02 3.864308426665e-04 2.585308978893e+01
1.083750000000e+03 -4.047517090413e-02 3.697965835937e-04 2.580674968579e+01
1.084000000000e+03 -3.599641199044e-02 3.539788784762e-04 2.575918756940e+01
1.084250000000e+03 -3.194729262524e-02 3.391226203060e-04 2.571043626233e+01
1.084500000000e+03 -2.835755436286e-02 3.253588527381e-04 2.566053373076e+01
1.084750000000e+03 -2.524905582471e-02 3.128034259896e-04 2.560952314629e+01
1.085000000000e+03 -2.263563000007e-02 3.015556143034e-04 2.555745267440e+01
1.085250000000e+03 -2.052313158506e-02 2.916970150989e-04 2.550437536195e+01
1.085500000000e+03 -1.890956589378e-02 2.832905604910e-04 2.545034887889e+01
1.085750000000e+03 -1.778542858652e-02 2.763799744432e-04 2.539543538139e+01
1.086000000000e+03 -1.713407768103e-02 2.709893175853e-04 2.533970117533e+01
1.086250000000e+03 -1.693225303758e-02 2.671228400984e-04 2.528321642038e+01
1.086500000000e+03 -1.715068659226e-02 2.647650953696e-04 2.522605479223e+01
1.086750000000e+03 -1.775476437946e-02 2.638812690871e-04 2.516829308930e+01
1.087000000000e+03 -1.870530518039e-02 2.644178523668e-04 2.511001085674e+01
1.087250000000e+03 -1.995933254273e-02 2.663034699235e-04 2.505128992622e+01
1.087500000000e+03 -2.147089915099e-02 2.694500063857e-04 2.499221399863e+01
1.087750000000e+03 -2.319193976705e-02 2.737539510348e-04 2.493286815015e+01
1.088000000000e+03 -2.507309987893e-02 2.790979191991e-04 2.487333835048e+01
1.088250000000e+03 -2.706457141437e-02 2.853524048472e-04 2.481371102531e+01
1.088500000000e+03 -2.911689682573e-02 2.923776872057e-04 2.475407255666e+01
1.088750000000e+03 -3.118171167524e-02 3.000258058091e-04 2.469450872593e+01
1.089000000000e+03 -3.321248523446e-02 3.081427846426e-04 2.463510437067e+01
1.089250000000e+03 -3.516516770391e-02 3.165708316807e-04 2.457594287590e+01
1.089500000000e+03 -3.699875297703e-02 3.251505445927e-04 2.451710563193e+01
1.089750000000e+03 -3.867585235398e-02 3.337233550391e-04 2.445867182921e+01
1.090000000000e+03 -4.016307157571e-02 3.421336211497e-04 2.440071780275e+01
1.090250000000e+03 -4.143144901387e-02 3.502310562874e-04 2.434331694473e+01
1.090500000000e+03 -4.245666445859e-02 3.578727154382e-04 2.428653906830e+01
1.090750000000e+03 -4.321932707069e-02 3.649251952684e-04 2.423045041446e+01
1.091000000000e+03 -4.370502180488e-02 3.712663204063e-04 2.417511304922e+01
1.091250000000e+03 -4.390444883206e-02 3.767870927368e-04 2.412058497358e+01
1.091500000000e+03 -4.381333126691e-02 3.813930266885e-04 2.406691960797e+01
1.091750000000e+03 -4.343236479059e-02 3.850055467252e-04 2.401416576269e+01
1.092000000000e+03 -4.276709711758e-02 3.875631264902e-04 2.396236765889e+01
1.092250000000e+03 -4.182766322181e-02 3.890219565285e-04 2.391156454602e+01
1.092500000000e+03 -4.062856440815e-02 3.893565951788e-04 2.386179084706e+01
1.092750000000e+03 -3.918834487218e-02 3.885602152624e-04 2.381307603902e+01
1.093000000000e+03 -3.752926424052e-02 3.866446388918e-04 2.376544487738e+01
1.093250000000e+03 -3.567686927259e-02 3.836399685416e-04 2.371891714321e+01
1.093500000000e+03 -3.365959923895e-02 3.795941033321e-04 2.367350793279e+01
1.093750000000e+03 -3.150833253775e-02 3.745719263027e-04 2.362922767480e+01
1.094000000000e+03 -2.925592635772e-02 3.686542553974e-04 2.358608247396e+01
1.094250000000e+03 -2.693672341657e-02 3.619364904272e-04 2.354407398769e+01
1.094500000000e+03 -2.458607201962e-02 3.545271187048e-04 2.350319982735e+01
1.094750000000e+03 -2.223983386010e-02 3.465460199827e-04 2.346345368098e+01
1.095000000000e+03 -1.993388261664e-02 3.381225543526e-04 2.342482574007e+01
1.095250000000e+03 -1.770363834918e-02 3.293935783699e-04 2.338730264582e+01
1.095500000000e+03 -1.558356922220e-02 3.205014432116e-04 2.335086811690e+01
1.095750000000e+03 -1.360677345191e-02 3.115918139417e-04 2.331550289439e+01
1.096000000000e+03 -1.180450282351e-02 3.028112502282e-04 2.328118537642e+01
1.096250000000e+03 -1.020581155446e-02 2.943052597934e-04 2.324789159898e+01
1.096500000000e+03 -8.837134330631e-03 2.862159377708e-04 2.321559582088e+01
1.096750000000e+03 -7.721971876122e-03 2.786796580469e-04 2.318427071041e+01
1.097000000000e+03 -6.880627197151e-03 2.718253673147e-04 2.315388756834e+01
1.097250000000e+03 -6.329891589036e-03 2.657724446179e-04 2.312441685440e+01
1.097500000000e+03 -6.082917842986e-03 2.606291260604e-04 2.309582824336e+01
1.097750000000e+03 -6.148994337418e-03 2.564906411666e-04 2.306809114175e+01
1.098000000000e+03 -6.533521277643e-03 2.534380616256e-04 2.304117475878e+01
1.098250000000e+03 -7.237892317683e-03 2.515368700389e-04 2.301504856446e+01
1.098500000000e+03 -8.259572230723e-03 2.508362559458e-04 2.298968236246e+01
1.098750000000e+03 -9.592088774010e-03 2.513682461631e-04 2.296504667906e+01
1.099000000000e+03 -1.122519909453e-02 2.531473998055e-04 2.294111285812e+01
1.099250000000e+03 -1.314501777890e-02 2.561705469663e-04 2.291785331155e+01
1.099500000000e+03 -1.533420132801e-02 2.604168196305e-04 2.289524171745e+01
1.099750000000e+03 -1.777221996614e-02 2.658481043226e-04 2.287325311398e+01
1.100000000000e+03 -2.043560515987e-02 2.724096019361e-04 2.285186407483e+01
1.100250000000e+03 -2.329824541709e-02 2.800306044039e-04 2.283105282088e+01
1.100500000000e+03 -2.633172215300e-02 2.886255641917e-04 2.281079929262e+01
1.100750000000e+03 -2.950563363950e-02 2.980953192726e-04 2.279108523912e+01
1.101000000000e+03 -3.278794966967e-02 3.083285216893e-04 2.277189426699e+01
1.101250000000e+03 -3.614535783511e-02 3.192032065802e-04 2.275321188138e+01
1.101500000000e+03 -3.954363975490e-02 3.305885636697e-04 2.273502548118e+01
1.101750000000e+03 -4.294799638610e-02 3.423466888801e-04 2.271732439279e+01
1.102000000000e+03 -4.632341197973e-02 3.543344575848e-04 2.270009983691e+01
1.102250000000e+03 -4.963497602428e-02 3.664054818653e-04 2.268334491838e+01
1.102500000000e+03 -5.284824371431e-02 3.784121418634e-04 2.266705453918e+01
1.102750000000e+03 -5.592948713553e-02 3.902073742568e-04 2.265122543356e+01
1.103000000000e+03 -5.884606596367e-02 4.016467890135e-04 2.263585600316e+01
1.103250000000e+03 -6.156663376593e-02 4.125903259393e-04 2.262094635993e+01
1.103500000000e+03 -6.406148945959e-02 4.229041971351e-04 2.260649813365e+01
1.103750000000e+03 -6.630274862941e-02 4.324624520642e-04 2.259251451342e+01
1.104000000000e+03 -6.826466501540e-02 4.411488067553e-04 2.257900004470e+01
1.104250000000e+03 -6.992382862139e-02 4.488578316704e-04 2.256596058354e+01
1.104500000000e+03 -7.125935025290e-02 4.554961775320e-04 2.255340326802e+01
1.104750000000e+03 -7.225315058180e-02 4.609839229692e-04 2.254133627149e+01
1.105000000000e+03 -7.289006560196e-02 4.652552645264e-04 2.252976887382e+01
1.105250000000e+03 -7.315811522015e-02 4.682595072297e-04 2.251871118118e+01
1.105500000000e+03 -7.304858955932e-02 4.699613933741e-04 2.250817420223e+01
1.105750000000e+03 -7.255627569558e-02 4.703416754789e-04 2.249816955609e+01
1.106000000000e+03 -7.167952179090e-02 4.693970815051e-04 2.248870955258e+01
1.106250000000e+03 -7.042040583749e-02 4.671404712912e-04 2.247980689440e+01
1.106500000000e+03 -6.878477362458e-02 4.636004938576e-04 2.247147473366e+01
1.106750000000e+03 -6.678231677716e-02 4.588210803110e-04 2.246372649755e+01
1.107000000000e+03 -6.442659555026e-02 4.528609561511e-04 2.245657569276e+01
1.107250000000e+03 -6.173500682043e-02 4.457928541484e-04 2.245003595628e+01
1.107500000000e+03 -5.872873847598e-02 4.377025923931e-04 2.244412087553e+01
1.107750000000e+03 -5.543265444088e-02 4.286879541290e-04 2.243884378927e+01
1.108000000000e+03 -5.187515413275e-02 4.188574892601e-04 2.243421785871e+01
1.108250000000e+03 -4.808796581784e-02 4.083291621771e-04 2.243025584720e+01
1.108500000000e+03 -4.410589817773e-02 3.972288921405e-04 2.242697005597e+01
1.108750000000e+03 -3.996654854753e-02 3.856891709950e-04 2.242437225329e+01
1.109000000000e+03 -3.570992010547e-02 3.738473250680e-04 2.242247346579e+01
1.109250000000e+03 -3.137807634469e-02 3.618439904876e-04 2.242128406256e+01
1.109500000000e+03 -2.701467398095e-02 3.498214208082e-04 2.242081355676e+01
1.109750000000e+03 -2.266450610683e-02 3.379217734050e-04 2.242107057579e+01
1.110000000000e+03 -1.837294982580e-02 3.262854073057e-04 2.242206265974e+01
1.110250000000e+03 -1.418550476192e-02 3.150494424832e-04 2.242379636791e+01
1.110500000000e+03 -1.014720901946e-02 3.043460365264e-04 2.242627710775e+01
1.110750000000e+03 -6.302040872903e-03 2.943007224615e-04 2.242950896209e+01
1.111000000000e+03 -2.692448703346e-03 2.850312993888e-04 2.243349484364e+01
1.111250000000e+03 6.412950765470e-04 2.766460343035e-04 2.243823618514e+01
1.111500000000e+03 3.661590193605e-03 2.692425349700e-04 2.244373296643e+01
1.111750000000e+03 6.333986281226e-03 2.629066470375e-04 2.244998374366e+01
1.112000000000e+03 8.627748654459e-03 2.577110778439e-04 2.245698532997e+01
1.112250000000e+03 1.051620582254e-02 2.537148032559e-04 2.246473300596e+01
1.112500000000e+03 1.197722253185e-02 2.509620376557e-04 2.247322019175e+01
1.112750000000e+03 1.299350439659e-02 2.494816867528e-04 2.248243847806e+01
1.113000000000e+03 1.355285885880e-02 2.492869600060e-04 2.249237767441e+01
1.113250000000e+03 1.364847046032e-02 2.503748926037e-04 2.250302546540e+01
1.113500000000e+03 1.327900004927e-02 2.527262641915e-04 2.251436761939e+01
1.113750000000e+03 1.244869875298e-02 2.563057202566e-04 2.252638781000e+01
1.114000000000e+03 1.116742501946e-02 2.610620070330e-04 2.253906743320e+01
1.114250000000e+03 9.450568348908e-03 2.669284863975e-04 2.255238580922e+01
1.114500000000e+03 7.318938608987e-03 2.738237438877e-04 2.256632002566e+01
1.114750000000e+03 4.798563279703e-03 2.816524652410e-04 2.258084477083e+01
1.115000000000e+03 1.920426258973e-03 2.903065053246e-04 2.259593259100e+01
1.115250000000e+03 -1.279856953540e-03 2.996661322439e-04 2.261155371831e+01
1.115500000000e+03 -4.762420806135e-03 3.096014151386e-04 2.262767618238e+01
1.115750000000e+03 -8.483609081461e-03 3.199738541442e-04 2.264426566592e+01
1.116000000000e+03 -1.239643467404e-02 3.306380365245e-04 2.266128585288e+01
1.116250000000e+03 -1.645112962461e-02 3.414436036760e-04 2.267869833665e+01
1.116500000000e+03 -2.059570951856e-02 3.522371567625e-04 2.269646277814e+01
1.116750000000e+03 -2.477656315191e-02 3.628642625568e-04 2.271453710887e+01
1.117000000000e+03 -2.893910998207e-02 3.731716348366e-04 2.273287749880e+01
1.117250000000e+03 -3.302838526691e-02 3.830090928288e-04 2.275143887479e+01
1.117500000000e+03 -3.698971370092e-02 3.922316912334e-04 2.277017500176e+01
1.117750000000e+03 -4.076938750598e-02 4.007018508809e-04 2.278903858958e+01
1.118000000000e+03 -4.431524425591e-02 4.082911610827e-04 2.280798196079e+01
1.118250000000e+03 -4.757737410593e-02 4.148823962560e-04 2.282695694228e+01
1.118500000000e+03 -5.050865918609e-02 4.203710325429e-04 2.284591564945e+01
1.118750000000e+03 -5.306543022926e-02 4.246669419121e-04 2.286481041005e+01
1.119000000000e+03 -5.520795656507e-02 4.276955903187e-04 2.288359459238e+01
1.119250000000e+03 -5.690101669297e-02 4.293992984595e-04 2.290222261606e+01
1.119500000000e+03 -5.811434223578e-02 4.297380779711e-04 2.292065052278e+01
1.119750000000e+03 -5.882302233753e-02 4.286902437898e-04 2.293883655456e+01
1.120000000000e+03 -5.900790420342e-02 4.262528991203e-04 2.295674117018e+01
1.120250000000e+03 -5.865585453916e-02 4.224419571610e-04 2.297432789254e+01
1.120500000000e+03 -5.776002282829e-02 4.172920716637e-04 2.299156324970e+01
1.120750000000e+03 -5.631998305908e-02 4.108561448020e-04 2.300841758960e+01
1.121000000000e+03 -5.434183520586e-02 4.032046775390e-04 2.302486498549e+01
1.121250000000e+03 -5.183821950801e-02 3.944248147526e-04 2.304088399430e+01
1.121500000000e+03 -4.882824702977e-02 3.846191377299e-04 2.305645750382e+01
1.121750000000e+03 -4.533737394954e-02 3.739042619829e-04 2.307157336570e+01
1.122000000000e+03 -4.139718325178e-02 3.624092073785e-04 2.308622443865e+01
1.122250000000e+03 -3.704508240602e-02 3.502736090974e-04 2.310040860234e+01
1.122500000000e+03 -3.232396461092e-02 3.376458179448e-04 2.311412919042e+01
1.122750000000e+03 -2.728176158555e-02 3.246807402208e-04 2.312739485446e+01
1.123000000000e+03 -2.197094965610e-02 3.115376988023e-04 2.314021963818e+01
1.123250000000e+03 -1.644799679673e-02 2.983783098520e-04 2.315262300275e+01
1.123500000000e+03 -1.077271933477e-02 2.853640911260e-04 2.316462955806e+01
1.123750000000e+03 -5.007655792389e-03 2.726542966777e-04 2.317626922513e+01
1.124000000000e+03 7.826711345790e-04 2.604037712563e-04 2.318757687184e+01
1.124250000000e+03 6.532494041878e-03 2.487608341671e-04 2.319859214256e+01
1.124500000000e+03 1.217557229519e-02 2.378653297060e-04 2.320935923754e+01
1.124750000000e+03 1.764601012951e-02 2.278467191050e-04 2.321992644694e+01
1.125000000000e+03 2.287902898070e-02 2.188223790315e-04 2.323034605798e+01
1.125250000000e+03 2.781179464079e-02 2.108961701957e-04 2.324067385631e+01
1.125500000000e+03 3.238422957120e-02 2.041571060203e-04 2.325096861870e+01
1.125750000000e+03 3.653976077397e-02 1.986783491645e-04 2.326129195165e+01
1.126000000000e+03 4.022610566990e-02 1.945163090487e-04 2.327170755575e+01
1.126250000000e+03 4.339595720466e-02 1.917101311493e-04 2.328228105098e+01
1.126500000000e+03 4.600766382691e-02 1.902813167617e-04 2.329307927626e+01
1.126750000000e+03 4.802581775243e-02 1.902336740019e-04 2.330416992499e+01
1.127000000000e+03 4.942179690610e-02 1.915534818773e-04 2.331562116453e+01
1.127250000000e+03 5.017420803057e-02 1.942098822264e-04 2.332750096789e+01
1.127500000000e+03 5.026926744387e-02 1.981554983441e-04 2.333987689289e+01
1.127750000000e+03 4.970105310437e-02 2.033272872847e-04 2.335281542742e+01
1.128000000000e+03 4.847170326877e-02 2.096476515133e-04 2.336638178230e+01
1.128250000000e+03 4.659145515531e-02 2.170255852709e-04 2.338063929759e+01
1.128500000000e+03 4.407864620334e-02 2.253579884572e-04 2.339564926809e+01
1.128750000000e+03 4.095951971384e-02 2.345313758500e-04 2.341147041636e+01
1.129000000000e+03 3.726801663128e-02 2.444232377729e-04 2.342815874492e+01
1.129250000000e+03 3.304539527128e-02 2.549038395497e-04 2.344576719301e+01
1.129500000000e+03 2.833974473512e-02 2.658380614175e-04 2.346434534227e+01
1.129750000000e+03 2.320546775644e-02 2.770870621914e-04 2.348393933228e+01
1.130000000000e+03 1.770260512840e-02 2.885100189613e-04 2.350459163271e+01
1.130250000000e+03 1.189607895086e-02 2.999660948661e-04 2.352634086902e+01
1.130500000000e+03 5.854925376564e-03 3.113161029244e-04 2.354922183002e+01
1.130750000000e+03 -3.486098086830e-04 3.224242294573e-04 2.357326534199e+01
1.131000000000e+03 -6.639986326065e-03 3.331596417628e-04 2.359849826183e+01
1.131250000000e+03 -1.294333397963e-02 3.433980281223e-04 2.362494349563e+01
1.131500000000e+03 -1.918245743101e-02 3.530230398759e-04 2.365261997828e+01
1.131750000000e+03 -2.528181604601e-02 3.619275629606e-04 2.368154281371e+01
1.132000000000e+03 -3.116754383057e-02 3.700149138074e-04 2.371172330168e+01
1.132250000000e+03 -3.676843049545e-02 3.771998540358e-04 2.374316904234e+01
1.132500000000e+03 -4.201688307400e-02 3.834094698166e-04 2.377588406815e+01
1.132750000000e+03 -4.684983640238e-02 3.885838879625e-04 2.380986890783e+01
1.133000000000e+03 -5.120961665339e-02 3.926768123629e-04 2.384512080323e+01
1.133250000000e+03 -5.504472349444e-02 3.956559245888e-04 2.388163374297e+01
1.133500000000e+03 -5.831055029700e-02 3.975030674387e-04 2.391939867820e+01
1.133750000000e+03 -6.096998402442e-02 3.982143166799e-04 2.395840356505e+01
1.134000000000e+03 -6.299395008948e-02 3.977999063210e-04 2.399863356705e+01
1.134250000000e+03 -6.436178570968e-02 3.962838921166e-04 2.404007108555e+01
1.134500000000e+03 -6.506154761374e-02 3.937037399030e-04 2.408269589630e+01
1.134750000000e+03 -6.509020546412e-02 3.901097766185e-04 2.412648526251e+01
1.135000000000e+03 -6.445363737779e-02 3.855644443908e-04 2.417141393623e+01
1.135250000000e+03 -6.316661686081e-02 3.801415242742e-04 2.421745430276e+01
1.135500000000e+03 -6.125254075703e-02 3.739251216176e-04 2.426457633682e+01
1.135750000000e+03 -5.874318085767e-02 3.670086993062e-04 2.431274772615e+01
1.136000000000e+03 -5.567817006815e-02 3.594938595380e-04 2.436193379970e+01
1.136250000000e+03 -5.210451572708e-02 3.514892124597e-04 2.441209761115e+01
1.136500000000e+03 -4.807592128430e-02 3.431091006043e-04 2.446319991012e+01
1.136750000000e+03 -4.365201661495e-02 3.344721834160e-04 2.451519908005e+01
1.137000000000e+03 -3.889758644005e-02 3.257001963844e-04 2.456805120442e+01
1.137250000000e+03 -3.388164892478e-02 3.169165766216e-04 2.462171000226e+01
1.137500000000e+03 -2.867649369790e-02 3.082450744176e-04 2.467612674886e+01
1.137750000000e+03 -2.335673313399e-02 2.998084389031e-04 2.473125034371e+01
1.138000000000e+03 -1.799826486816e-02 2.917270482365e-04 2.478702721890e+01
1.138250000000e+03 -1.267725409516e-02 2.841176262489e-04 2.484340133241e+01
1.138500000000e+03 -7.469114398185e-03 2.770919961523e-04 2.490031414799e+01
1.138750000000e+03 -2.447503215882e-03 2.707558876004e-04 2.495770465607e+01
1.139000000000e+03 2.316643352506e-03 2.652077967295e-04 2.501550926347e+01
1.139250000000e+03 6.756043783806e-03 2.605379521701e-04 2.507366197188e+01
1.139500000000e+03 1.080793769205e-02 2.568273310903e-04 2.513209430002e+01
1.139750000000e+03 1.441489127212e-02 2.541467675984e-04 2.519073536342e+01
1.140000000000e+03 1.752553096754e-02 2.525561628697e-04 2.524951197868e+01
1.140250000000e+03 2.009514722537e-02 2.521038336524e-04 2.530834860262e+01
1.140500000000e+03 2.208629302224e-02 2.528258771126e-04 2.536716767679e+01
1.140750000000e+03 2.346921058276e-02 2.547457178252e-04 2.542588967053e+01
1.141000000000e+03 2.422212905232e-02 2.578738229154e-04 2.548443310302e+01
1.141250000000e+03 2.433159165860e-02 2.622073472219e-04 2.554271507029e+01
1.141500000000e+03 2.379246973782e-02 2.677302056491e-04 2.560065109627e+01
1.141750000000e+03 2.260809337765e-02 2.744129090619e-04 2.565815579419e+01
1.142000000000e+03 2.079002937455e-02 2.822129424328e-04 2.571514274380e+01
1.142250000000e+03 1.835800754655e-02 2.910748398781e-04 2.577152524820e+01
1.142500000000e+03 1.533949192853e-02 3.009308401670e-04 2.582721629997e+01
1.142750000000e+03 1.176931982577e-02 3.117013771479e-04 2.588212912312e+01
1.143000000000e+03 7.689229412176e-03 3.232957245590e-04 2.593617769869e+01
1.143250000000e+03 3.147228201750e-03 3.356129148953e-04 2.598927707236e+01
1.143500000000e+03 -1.803120332928e-03 3.485428127416e-04 2.604134361731e+01
1.143750000000e+03 -7.103348772667e-03 3.619670140557e-04 2.609229585117e+01
1.144000000000e+03 -1.269093855665e-02 3.757601628137e-04 2.614205471492e+01
1.144250000000e+03 -1.850019272296e-02 3.897913123797e-04 2.619054387224e+01
1.144500000000e+03 -2.446304993860e-02 4.039252109652e-04 2.623769053135e+01
1.144750000000e+03 -3.051003107302e-02 4.180238287582e-04 2.628342567121e+01
1.145000000000e+03 -3.657113302832e-02 4.319478332969e-04 2.632768461370e+01
1.145250000000e+03 -4.257674680583e-02 4.455582444253e-04 2.637040723821e+01
1.145500000000e+03 -4.845851255021e-02 4.587178300967e-04 2.641153873573e+01
1.145750000000e+03 -5.415019107831e-02 4.712927792072e-04 2.645102978172e+01
1.146000000000e+03 -5.958846209914e-02 4.831542210440e-04 2.648883695487e+01
1.146250000000e+03 -6.471367489726e-02 4.941797051327e-04 2.652492307379e+01
1.146500000000e+03 -6.947053054312e-02 5.042546254687e-04 2.655925749111e+01
1.146750000000e+03 -7.380870058197e-02 5.132735827714e-04 2.659181638964e+01
1.147000000000e+03 -7.768331493434e-02 5.211415448405e-04 2.662258282150e+01
1.147250000000e+03 -8.105545373274e-02 5.277750718901e-04 2.665154713224e+01
1.147500000000e+03 -8.389245931732e-02 5.331032367427e-04 2.667870689273e+01
1.147750000000e+03 -8.616821147280e-02 5.370685185343e-04 2.670406704590e+01
1.148000000000e+03 -8.786322264342e-02 5.396273461485e-04 2.672763974775e+01
1.148250000000e+03 -8.896481040725e-02 5.407508786574e-04 2.674944458497e+01
1.148500000000e+03 -8.946694103031e-02 5.404250528222e-04 2.676950815912e+01
1.148750000000e+03 -8.937025420100e-02 5.386511006552e-04 2.678786420293e+01
1.149000000000e+03 -8.868172825082e-02 5.354452114070e-04 2.680455306642e+01
1.149250000000e+03 -8.741455941929e-02 5.308387385199e-04 2.681962169787e+01
1.149500000000e+03 -8.558768285087e-02 5.248774766568e-04 2.683312302817e+01
1.149750000000e+03 -8.322553501099e-02 5.176215573298e-04 2.684511582449e+01
1.150000000000e+03 -8.035748367526e-02 5.091444561336e-04 2.685566400904e+01
1.150250000000e+03 -7.701740934283e-02 4.995323236135e-04 2.686483624630e+01
1.150500000000e+03 -7.324323826817e-02 4.888831359477e-04 2.687270544961e+01
1.150750000000e+03 -6.907637419341e-02 4.773055043613e-04 2.687934812063e+01
1.151000000000e+03 -6.456111173301e-02 4.649173467388e-04 2.688484363834e+01
1.151250000000e+03 -5.974419229244e-02 4.518448357150e-04 2.688927376923e+01
1.151500000000e+03 -5.467420964500e-02 4.382208364578e-04 2.689272189547e+01
1.151750000000e+03 -4.940103751982e-02 4.241834706298e-04 2.689527223669e+01
1.152000000000e+03 -4.397539723945e-02 4.098747676176e-04 2.689700930124e+01
1.152250000000e+03 -3.844830083022e-02 3.954387465385e-04 2.689801706516e+01
1.152500000000e+03 -3.287060070809e-02 3.810200780333e-04 2.689837831580e+01
1.152750000000e+03 -2.729251275014e-02 3.667624167977e-04 2.689817386319e+01
1.153000000000e+03 -2.176324480150e-02 3.528069329039e-04 2.689748200455e+01
1.153250000000e+03 -1.633058062532e-02 3.392907031134e-04 2.689637777925e+01
1.153500000000e+03 -1.104053433969e-02 3.263452544384e-04 2.689493237557e+01
1.153750000000e+03 -5.937032570985e-03 3.140951764853e-04 2.689321255361e+01
1.154000000000e+03 -1.061626221888e-03 3.026568056345e-04 2.689128011086e+01
1.154250000000e+03 3.546762947021e-03 2.921370228685e-04 2.688919139891e+01
1.154500000000e+03 7.852075863688e-03 2.826321238315e-04 2.688699690619e+01
1.154750000000e+03 1.182128099384e-02 2.742269353014e-04 2.688474084108e+01
1.155000000000e+03 1.542458638667e-02 2.669938810803e-04 2.688246089410e+01
1.155250000000e+03 1.863555627564e-02 2.609923768784e-04 2.688018794186e+01
1.155500000000e+03 2.143125336575e-02 2.562682051378e-04 2.687794588588e+01
1.155750000000e+03 2.379228462639e-02 2.528532781223e-04 2.687575151634e+01
1.156000000000e+03 2.570297777139e-02 2.507651739272e-04 2.687361449786e+01
1.156250000000e+03 2.715133038857e-02 2.500073308254e-04 2.687153735290e+01
1.156500000000e+03 2.812918235874e-02 2.505687801892e-04 2.686951556326e+01
1.156750000000e+03 2.863213393072e-02 2.524246606805e-04 2.686753769574e+01
1.157000000000e+03 2.865960914367e-02 2.555364309122e-04 2.686558560847e+01
1.157250000000e+03 2.821491800394e-02 2.598522050017e-04 2.686363469540e+01
1.157500000000e+03 2.730511232614e-02 2.653076819099e-04 2.686165419941e+01
1.157750000000e+03 2.594110460259e-02 2.718265147350e-04 2.685960754362e+01
1.158000000000e+03 2.413746035725e-02 2.793215146481e-04 2.685745274299e+01
1.158250000000e+03 2.191246049077e-02 2.876952836971e-04 2.685514280534e+01
1.158500000000e+03 1.928795893585e-02 2.968414009010e-04 2.685262619857e+01
1.158750000000e+03 1.628922783503e-02 3.066456718966e-04 2.684984734382e+01
1.159000000000e+03 1.294492782305e-02 3.169870720839e-04 2.684674709097e+01
1.159250000000e+03 9.286896530145e-03 3.277391719281e-04 2.684326325027e+01
1.159500000000e+03 5.349925320630e-03 3.387715627995e-04 2.683933112916e+01
1.159750000000e+03 1.171627723870e-03 3.499510441455e-04 2.683488404106e+01
1.160000000000e+03 -3.207863982581e-03 3.611431647621e-04 2.682985385405e+01
1.160250000000e+03 -7.746160203505e-03 3.722136200617e-04 2.682417151890e+01
1.160500000000e+03 -1.239891840772e-02 3.830296805729e-04 2.681776758699e+01
1.160750000000e+03 -1.712020023102e-02 3.934616681733e-04 2.681057273937e+01
1.161000000000e+03 -2.186280757351e-02 4.033842824791e-04 2.680251826571e+01
1.161250000000e+03 -2.657870081978e-02 4.126780222955e-04 2.679353656065e+01
1.161500000000e+03 -3.121941349720e-02 4.212304826659e-04 2.678356158987e+01
1.161750000000e+03 -3.573649473689e-02 4.289375952611e-04 2.677252933242e+01
1.162000000000e+03 -4.008197139115e-02 4.357047875601e-04 2.676037820763e+01
1.162250000000e+03 -4.420883275629e-02 4.414480571432e-04 2.674704946708e+01
1.162500000000e+03 -4.807148618427e-02 4.460948715331e-04 2.673248759276e+01
1.162750000000e+03 -5.162629431978e-02 4.495850666817e-04 2.671664061333e+01
1.163000000000e+03 -5.483205033265e-02 4.518715149211e-04 2.669946043772e+01
1.163250000000e+03 -5.765042706858e-02 4.529206137948e-04 2.668090317563e+01
1.163500000000e+03 -6.004653237450e-02 4.527128215294e-04 2.666092934464e+01
1.163750000000e+03 -6.198926989801e-02 4.512427372345e-04 2.663950417297e+01
1.164000000000e+03 -6.345187640393e-02 4.485193658557e-04 2.661659772711e+01
1.164250000000e+03 -6.441223287683e-02 4.445658848372e-04 2.659218515501e+01
1.164500000000e+03 -6.485326864091e-02 4.394194694712e-04 2.656624680128e+01
1.164750000000e+03 -6.476332894708e-02 4.331309772717e-04 2.653876826778e+01
1.165000000000e+03 -6.413635342335e-02 4.257642299456e-04 2.650974059544e+01
1.165250000000e+03 -6.297219946379e-02 4.173954956255e-04 2.647916017993e+01
1.165500000000e+03 -6.127670249253e-02 4.081124538443e-04 2.644702892547e+01
1.165750000000e+03 -5.906185264255e-02 3.980134564860e-04 2.641335409570e+01
1.166000000000e+03 -5.634577752563e-02 3.872063113218e-04 2.637814831526e+01
1.166250000000e+03 -5.315267120057e-02 3.758070399912e-04 2.634142955742e+01
1.166500000000e+03 -4.951272016851e-02 3.639387116027e-04 2.630322089826e+01
1.166750000000e+03 -4.546186399736e-02 3.517300299701e-04 2.626355043344e+01
1.167000000000e+03 -4.104151153005e-02 3.393138280455e-04 2.622245119566e+01
1.167250000000e+03 -3.629819868110e-02 3.268256811710e-04 2.617996079150e+01
1.167500000000e+03 -3.128313721335e-02 3.144023903282e-04 2.613612129081e+01
1.167750000000e+03 -2.605170220559e-02 3.021804677175e-04 2.609097891418e+01
1.168000000000e+03 -2.066286777821e-02 2.902946012153e-04 2.604458390027e+01
1.168250000000e+03 -1.517853842649e-02 2.788761341338e-04 2.599699002358e+01
1.168500000000e+03 -9.662858585448e-03 2.680516142482e-04 2.594825442292e+01
1.168750000000e+03 -4.181453974656e-03 2.579413612639e-04 2.589843725301e+01
1.169000000000e+03 1.199364501876e-03 2.486581039222e-04 2.584760136555e+01
1.169250000000e+03 6.413429385616e-03 2.403057132275e-04 2.579581197729e+01
1.169500000000e+03 1.139558274229e-02 2.329779191388e-04 2.574313629976e+01
1.169750000000e+03 1.608247932709e-02 2.267573242312e-04 2.568964336804e+01
1.170000000000e+03 2.041352938848e-02 2.217142863544e-04 2.563540347859e+01
1.170250000000e+03 2.433168713449e-02 2.179061607548e-04 2.558048802627e+01
1.170500000000e+03 2.778429946897e-02 2.153763850751e-04 2.552496911791e+01
1.170750000000e+03 3.072382090416e-02 2.141540507864e-04 2.546891945546e+01
1.171000000000e+03 3.310864616604e-02 2.142532848345e-04 2.541241175072e+01
1.171250000000e+03 3.490365517322e-02 2.156731424535e-04 2.535551882424e+01
1.171500000000e+03 3.608091510431e-02 2.183972552717e-04 2.529831300825e+01
1.171750000000e+03 3.662006938150e-02 2.223940815983e-04 2.524086629205e+01
1.172000000000e+03 3.650884222197e-02 2.276169281190e-04 2.518324976448e+01
1.172250000000e+03 3.574324607360e-02 2.340045313865e-04 2.512553380210e+01
1.172500000000e+03 3.432784599917e-02 2.414814782457e-04 2.506778755591e+01
1.172750000000e+03 3.227575569446e-02 2.499591359223e-04 2.501007917427e+01
1.173000000000e+03 2.960863739606e-02 2.593364604370e-04 2.495247532756e+01
1.173250000000e+03 2.635647483645e-02 2.695012261256e-04 2.489504145817e+01
1.173500000000e+03 2.255729513137e-02 2.803313605836e-04 2.483784133942e+01
1.173750000000e+03 1.825672465953e-02 2.916963886046e-04 2.478093734201e+01
1.174000000000e+03 1.350743557724e-02 3.034589944857e-04 2.472439005266e+01
1.174250000000e+03 8.368476217692e-03 3.154768057622e-04 2.466825833490e+01
1.174500000000e+03 2.904526731911e-03 3.276042193584e-04 2.461259938450e+01
1.174750000000e+03 -2.815009518054e-03 3.396943676866e-04 2.455746840386e+01
1.175000000000e+03 -8.716932709762e-03 3.516010855930e-04 2.450291869628e+01
1.175250000000e+03 -1.472527533629e-02 3.631809245167e-04 2.444900154800e+01
1.175500000000e+03 -2.076239705217e-02 3.742951820786e-04 2.439576610386e+01
1.175750000000e+03 -2.675004671917e-02 3.848118322074e-04 2.434325943691e+01
1.176000000000e+03 -3.261058794775e-02 3.946074976958e-04 2.429152621997e+01
1.176250000000e+03 -3.826809162283e-02 4.035691859556e-04 2.424060878458e+01
1.176500000000e+03 -4.364948072954e-02 4.115959826998e-04 2.419054697924e+01
1.176750000000e+03 -4.868563101363e-02 4.186005774823e-04 2.414137806940e+01
1.177000000000e+03 -5.331241944100e-02 4.245105467778e-04 2.409313662764e+01
1.177250000000e+03 -5.747171767459e-02 4.292693876877e-04 2.404585440529e+01
1.177500000000e+03 -6.111223121574e-02 4.328373668538e-04 2.399956035854e+01
1.177750000000e+03 -6.419037359189e-02 4.351922363689e-04 2.395428036232e+01
1.178000000000e+03 -6.667089711163e-02 4.363294668789e-04 2.391003722450e+01
1.178250000000e+03 -6.852742004301e-02 4.362622412308e-04 2.386685066798e+01
1.178500000000e+03 -6.974286491042e-02 4.350212612994e-04 2.382473720009e+01
1.178750000000e+03 -7.030973200700e-02 4.326542408665e-04 2.378370998830e+01
1.179000000000e+03 -7.023016481016e-02 4.292250293895e-04 2.374377900449e+01
1.179250000000e+03 -6.951594090515e-02 4.248126110799e-04 2.370495080960e+01
1.179500000000e+03 -6.818824668602e-02 4.195097577542e-04 2.366722873005e+01
1.179750000000e+03 -6.627732814718e-02 4.134214959485e-04 2.363061270318e+01
1.180000000000e+03 -6.382199344015e-02 4.066634250499e-04 2.359509946269e+01
1.180250000000e+03 -6.086894354063e-02 3.993597539277e-04 2.356068245074e+01
1.180500000000e+03 -5.747203644499e-02 3.916413246175e-04 2.352735200174e+01
1.180750000000e+03 -5.369134250147e-02 3.836433914431e-04 2.349509532012e+01
1.181000000000e+03 -4.959221577669e-02 3.755035290837e-04 2.346389666716e+01
1.181250000000e+03 -4.524415160961e-02 3.673592873153e-04 2.343373740434e+01
1.181500000000e+03 -4.071967000415e-02 3.593460142351e-04 2.340459615029e+01
1.181750000000e+03 -3.609317172293e-02 3.515947510580e-04 2.337644892433e+01
1.182000000000e+03 -3.143964632087e-02 3.442299945425e-04 2.334926927256e+01
1.182250000000e+03 -2.683349516077e-02 3.373677797441e-04 2.332302844029e+01
1.182500000000e+03 -2.234737864513e-02 3.311139241106e-04 2.329769553079e+01
1.182750000000e+03 -1.805096717989e-02 3.255622059338e-04 2.327323768150e+01
1.183000000000e+03 -1.400989625908e-02 3.207930090758e-04 2.324962024617e+01
1.183250000000e+03 -1.028472326959e-02 3.168720607249e-04 2.322680697502e+01
1.183500000000e+03 -6.929977732292e-03 3.138494236313e-04 2.320476021338e+01
1.183750000000e+03 -3.993383475519e-03 3.117588224093e-04 2.318344105448e+01
1.184000000000e+03 -1.515069187193e-03 3.106170485379e-04 2.316280959038e+01
1.184250000000e+03 4.729569154250e-04 3.104238882867e-04 2.314282507646e+01
1.184500000000e+03 1.947262995447e-03 3.111621634474e-04 2.312344612662e+01
1.184750000000e+03 2.893290929947e-03 3.127981012093e-04 2.310463094214e+01
1.185000000000e+03 3.305487897491e-03 3.152819674852e-04 2.308633741916e+01
1.185250000000e+03 3.187335325390e-03 3.185489575094e-04 2.306852346510e+01
1.185500000000e+03 2.551174134280e-03 3.225203862267e-04 2.305114715102e+01
1.185750000000e+03 1.417929074957e-03 3.271049793864e-04 2.303416680650e+01
1.186000000000e+03 -1.833272817710e-04 3.322004450962e-04 2.301754136736e+01
1.186250000000e+03 -2.215939259185e-03 3.376952681335e-04 2.300123049962e+01
1.186500000000e+03 -4.636301299950e-03 3.434705316577e-04 2.298519467028e+01
1.186750000000e+03 -7.394701583551e-03 3.494021336013e-04 2.296939554942e+01
1.187000000000e+03 -1.043612115335e-02 3.553626664924e-04 2.295379595710e+01
1.187250000000e+03 -1.370119868524e-02 3.612236388416e-04 2.293836011627e+01
1.187500000000e+03 -1.712729602991e-02 3.668577904962e-04 2.292305393235e+01
1.187750000000e+03 -2.064941780129e-02 3.721409944320e-04 2.290784487001e+01
1.188000000000e+03 -2.420143437170e-02 3.769546778941e-04 2.289270240837e+01
1.188250000000e+03 -2.771699865826e-02 3.811875242385e-04 2.287759784787e+01
1.188500000000e+03 -3.113076536829e-02 3.847376566816e-04 2.286250471544e+01
1.188750000000e+03 -3.437937746702e-02 3.875142453217e-04 2.284739876400e+01
1.189000000000e+03 -3.740239180895e-02 3.894389571076e-04 2.283225791769e+01
1.189250000000e+03 -4.014337512804e-02 3.904475911560e-04 2.281706263843e+01
1.189500000000e+03 -4.255070799637e-02 3.904911507394e-04 2.280179587266e+01
1.189750000000e+03 -4.457830837221e-02 3.895365704183e-04 2.278644295509e+01
1.190000000000e+03 -4.618647736193e-02 3.875676216243e-04 2.277099196256e+01
1.190250000000e+03 -4.734240007778e-02 3.845850818574e-04 2.275543354922e+01
1.190500000000e+03 -4.802065535597e-02 3.806068506090e-04 2.273976102931e+01
1.190750000000e+03 -4.820360096339e-02 3.756679040504e-04 2.272397044193e+01
1.191000000000e+03 -4.788155064767e-02 3.698196832604e-04 2.270806033997e+01
1.191250000000e+03 -4.705299884881e-02 3.631295701985e-04 2.269203209790e+01
1.191500000000e+03 -4.572454534779e-02 3.556797966418e-04 2.267588967800e+01
1.191750000000e+03 -4.391078209692e-02 3.475662764041e-04 2.265963965277e+01
1.192000000000e+03 -4.163404826879e-02 3.388971961601e-04 2.264329121090e+01
1.192250000000e+03 -3.892404384073e-02 3.297913787908e-04 2.262685589284e+01
1.192500000000e+03 -3.581738703394e-02 3.203765425506e-04 2.261034784565e+01
1.192750000000e+03 -3.235701061336e-02 3.107873448926e-04 2.259378358942e+01
1.193000000000e+03 -2.859151301006e-02 3.011633510799e-04 2.257718178051e+01
1.193250000000e+03 -2.457438615918e-02 2.916468523058e-04 2.256056348671e+01
1.193500000000e+03 -2.036324355839e-02 2.823808603306e-04 2.254395167575e+01
1.193750000000e+03 -1.601888153055e-02 2.735067034054e-04 2.252737152108e+01
1.194000000000e+03 -1.160445269004e-02 2.651620931998e-04 2.251084988487e+01
1.194250000000e+03 -7.184413414774e-03 2.574786884230e-04 2.249441559871e+01
1.194500000000e+03 -2.823691956293e-03 2.505803683975e-04 2.247809894139e+01
1.194750000000e+03 1.413420754870e-03 2.445809538148e-04 2.246193189286e+01
1.195000000000e+03 5.464057360593e-03 2.395828006810e-04 2.244594760698e+01
1.195250000000e+03 9.267882041573e-03 2.356746552033e-04 2.243018063620e+01
1.195500000000e+03 1.276778518666e-02 2.329306686380e-04 2.241466639964e+01
1.195750000000e+03 1.591092931321e-02 2.314086056128e-04 2.239944136846e+01
1.196000000000e+03 1.864931542601e-02 2.311493483371e-04 2.238454253541e+01
1.196250000000e+03 2.094068012420e-02 2.321756435863e-04 2.237000751562e+01
1.196500000000e+03 2.274901336155e-02 2.344918327466e-04 2.235587417271e+01
1.196750000000e+03 2.404514693596e-02 2.380834587420e-04 2.234218047858e+01
1.197000000000e+03 2.480707785166e-02 2.429175448404e-04 2.232896413728e+01
1.197250000000e+03 2.502047176954e-02 2.489424767239e-04 2.231626257094e+01
1.197500000000e+03 2.467879403977e-02 2.560888000091e-04 2.230411255417e+01
1.197750000000e+03 2.378334594221e-02 2.642702130466e-04 2.229254986295e+01
1.198000000000e+03 2.234341348043e-02 2.733842665241e-04 2.228160921936e+01
1.198250000000e+03 2.037604149703e-02 2.833139733353e-04 2.227132389118e+01
1.198500000000e+03 1.790582597923e-02 2.939293469015e-04 2.226172546584e+01
1.198750000000e+03 1.496456842791e-02 3.050891670982e-04 2.225284359040e+01
1.199000000000e+03 1.159084016156e-02 3.166429104144e-04 2.224470574694e+01
1.199250000000e+03 7.829377012829e-03 3.284329662708e-04 2.223733689891e+01
1.199500000000e+03 3.730529365128e-03 3.402967126157e-04 2.223075943478e+01
1.199750000000e+03 -6.505199153580e-04 3.520689631524e-04 2.222499284614e+01
1.200000000000e+03 -5.254528751168e-03 3.635843233212e-04 2.222005357042e+01
1.200250000000e+03 -1.001904614072e-02 3.746795775539e-04 2.221595485969e+01
1.200500000000e+03 -1.487930929671e-02 3.851960688518e-04 2.221270655236e+01
1.200750000000e+03 -1.976916997109e-02 3.949821188077e-04 2.221031515491e+01
1.201000000000e+03 -2.462203040945e-02 4.038951329115e-04 2.220878359107e+01
1.201250000000e+03 -2.937182007100e-02 4.118038601789e-04 2.220811135458e+01
1.201500000000e+03 -3.395393788190e-02 4.185904603687e-04 2.220829446085e+01
1.201750000000e+03 -3.830614459789e-02 4.241521030187e-04 2.220932547238e+01
1.202000000000e+03 -4.236946189577e-02 4.284026231173e-04 2.221119365593e+01
1.202250000000e+03 -4.608907099202e-02 4.312740844131e-04 2.221388519835e+01
1.202500000000e+03 -4.941497293207e-02 4.327175012764e-04 2.221738324888e+01
1.202750000000e+03 -5.230284215076e-02 4.327041011619e-04 2.222166831898e+01
1.203000000000e+03 -5.471449621615e-02 4.312254549029e-04 2.222671838258e+01
1.203250000000e+03 -5.661860098024e-02 4.282941428469e-04 2.223250933431e+01
1.203500000000e+03 -5.799093259867e-02 4.239432108194e-04 2.223901515503e+01
1.203750000000e+03 -5.881487516114e-02 4.182263267308e-04 2.224620839313e+01
1.204000000000e+03 -5.908157962134e-02 4.112169135416e-04 2.225406046570e+01
1.204250000000e+03 -5.879001159057e-02 4.030070331030e-04 2.226254198193e+01
1.204500000000e+03 -5.794710091132e-02 3.937065339956e-04 2.227162322733e+01
1.204750000000e+03 -5.656754452417e-02 3.834413419770e-04 2.228127447159e+01
1.205000000000e+03 -5.467364025673e-02 3.723518617061e-04 2.229146637388e+01
1.205250000000e+03 -5.229488582489e-02 3.605908753890e-04 2.230217028477e+01
1.205500000000e+03 -4.946769576261e-02 3.483217342706e-04 2.231335868591e+01
1.205750000000e+03 -4.623480773892e-02 3.357159135920e-04 2.232500545618e+01
1.206000000000e+03 -4.264471293450e-02 3.229506964416e-04 2.233708618978e+01
1.206250000000e+03 -3.875100132975e-02 3.102067381464e-04 2.234957848409e+01
1.206500000000e+03 -3.461157368089e-02 2.976654921783e-04 2.236246214146e+01
1.206750000000e+03 -3.028793465573e-02 2.855068224429e-04 2.237571945392e+01
1.207000000000e+03 -2.584429912272e-02 2.739064300322e-04 2.238933533710e+01
1.207250000000e+03 -2.134673601476e-02 2.630334503197e-04 2.240329748991e+01
1.207500000000e+03 -1.686227862000e-02 2.530481124644e-04 2.241759651148e+01
1.207750000000e+03 -1.245800913213e-02 2.440995845747e-04 2.243222595957e+01
1.208000000000e+03 -8.200175919299e-03 2.363238509458e-04 2.244718242870e+01
1.208250000000e+03 -4.153295358214e-03 2.298419860285e-04 2.246246553162e+01
1.208500000000e+03 -3.792793628330e-04 2.247583798208e-04 2.247807789677e+01
1.208750000000e+03 3.063364554683e-03 2.211595407482e-04 2.249402511751e+01
1.209000000000e+03 6.120358568262e-03 2.191125502941e-04 2.251031566162e+01
1.209250000000e+03 8.742316682660e-03 2.186646569205e-04 2.252696080082e+01
1.209500000000e+03 1.088547985918e-02 2.198423183524e-04 2.254397443801e+01
1.209750000000e+03 1.251220673588e-02 2.226511731227e-04 2.256137302962e+01
1.210000000000e+03 1.359158014733e-02 2.270756745042e-04 2.257917533675e+01
1.210250000000e+03 1.409970214978e-02 2.330797573195e-04 2.259740235205e+01
1.210500000000e+03 1.402014122354e-02 2.406069590903e-04 2.261607698198e+01
1.210750000000e+03 1.334401610246e-02 2.495816315196e-04 2.263522399337e+01
1.211000000000e+03 1.207024152137e-02 2.599096447015e-04 2.265486966025e+01
1.211250000000e+03 1.020549302762e-02 2.714798511607e-04 2.267504159889e+01
1.211500000000e+03 7.764061553446e-03 2.841657451310e-04 2.269576865013e+01
1.211750000000e+03 4.767784919922e-03 2.978269325803e-04 2.271708047586e+01
1.212000000000e+03 1.245702147000e-03 3.123111622464e-04 2.273900741318e+01
1.212250000000e+03 -2.766387281958e-03 3.274564867241e-04 2.276158038693e+01
1.212500000000e+03 -7.226280625720e-03 3.430931792650e-04 2.278483045675e+01
1.212750000000e+03 -1.208600720139e-02 3.590461587207e-04 2.280878875403e+01
1.213000000000e+03 -1.729244568493e-02 3.751372564448e-04 2.283348624411e+01
1.213250000000e+03 -2.278801325729e-02 3.911875227513e-04 2.285895346488e+01
1.213500000000e+03 -2.851148431549e-02 4.070196303658e-04 2.288522056033e+01
1.213750000000e+03 -3.439871356313e-02 4.224600034381e-04 2.291231676450e+01
1.214000000000e+03 -4.038354094904e-02 4.373410912150e-04 2.294027044142e+01
1.214250000000e+03 -4.639864424326e-02 4.515035119673e-04 2.296910886867e+01
1.214500000000e+03 -5.237641585890e-02 4.647979612158e-04 2.299885800607e+01
1.214750000000e+03 -5.824985610108e-02 4.770869312170e-04 2.302954261942e+01
1.215000000000e+03 -6.395340743898e-02 4.882463378413e-04 2.306118573141e+01
1.215250000000e+03 -6.942380834485e-02 4.981669477906e-04 2.309380875916e+01
1.215500000000e+03 -7.460088647137e-02 5.067555651812e-04 2.312743124222e+01
1.215750000000e+03 -7.942828547458e-02 5.139358072256e-04 2.316207101619e+01
1.216000000000e+03 -8.385416895261e-02 5.196489824109e-04 2.319774359175e+01
1.216250000000e+03 -8.783178965006e-02 5.238542757316e-04 2.323446262211e+01
1.216500000000e+03 -9.132006766519e-02 5.265291851072e-04 2.327223921837e+01
1.216750000000e+03 -9.428396265624e-02 5.276691483852e-04 2.331108243748e+01
1.217000000000e+03 -9.669489878674e-02 5.272874778200e-04 2.335099860017e+01
1.217250000000e+03 -9.853092656387e-02 5.254145015554e-04 2.339199178219e+01
1.217500000000e+03 -9.977697479928e-02 5.220970951457e-04 2.343406314713e+01
1.217750000000e+03 -1.004247994336e-01 5.173973722467e-04 2.347721144012e+01
1.218000000000e+03 -1.004730592598e-01 5.113918452001e-04 2.352143233506e+01
1.218250000000e+03 -9.992706169426e-02 5.041697252115e-04 2.356671892459e+01
1.218500000000e+03 -9.879867130192e-02 4.958319822452e-04 2.361306109313e+01
1.218750000000e+03 -9.710587855445e-02 4.864893122164e-04 2.366044599456e+01
1.219000000000e+03 -9.487254177284e-02 4.762608011939e-04 2.370885752168e+01
1.219250000000e+03 -9.212789658764e-02 4.652721307982e-04 2.375827646702e+01
1.219500000000e+03 -8.890600938493e-02 4.536537500065e-04 2.380868064996e+01
1.219750000000e+03 -8.524533419806e-02 4.415393942744e-04 2.386004451632e+01
1.220000000000e+03 -8.118806457907e-02 4.290642683177e-04 2.391233936697e+01
1.220250000000e+03 -7.677955773138e-02 4.163634414135e-04 2.396553323257e+01
1.220500000000e+03 -7.206765043504e-02 4.035701272524e-04 2.401959107774e+01
1.220750000000e+03 -6.710211715907e-02 3.908143786621e-04 2.407447451761e+01
1.221000000000e+03 -6.193397924282e-02 3.782215687673e-04 2.413014205207e+01
1.221250000000e+03 -5.661490159933e-02 3.659111299524e-04 2.418654906902e+01
1.221500000000e+03 -5.119659177256e-02 3.539953848394e-04 2.424364790793e+01
1.221750000000e+03 -4.573023447770e-02 3.425785201967e-04 2.430138791265e+01
1.222000000000e+03 -4.026591438720e-02 3.317556679032e-04 2.435971566496e+01
1.222250000000e+03 -3.485216823478e-02 3.216122059553e-04 2.441857489695e+01
1.222500000000e+03 -2.953549195886e-02 3.122231171375e-04 2.447790674348e+01
1.222750000000e+03 -2.435991291531e-02 3.036525832574e-04 2.453764995355e+01
1.223000000000e+03 -1.936666229060e-02 2.959536670715e-04 2.459774090614e+01
1.223250000000e+03 -1.459383794202e-02 2.891681510949e-04 2.465811387636e+01
1.223500000000e+03 -1.007614198654e-02 2.833265961821e-04 2.471870127126e+01
1.223750000000e+03 -5.844684602009e-03 2.784483260096e-04 2.477943372304e+01
1.224000000000e+03 -1.926817629681e-03 2.745418321820e-04 2.484024041296e+01
1.224250000000e+03 1.653964943325e-03 2.716051183360e-04 2.490104925250e+01
1.224500000000e+03 4.878096295434e-03 2.696261149698e-04 2.496178710351e+01
1.224750000000e+03 7.729931491232e-03 2.685834111566e-04 2.502238008178e+01
1.225000000000e+03 1.019773767019e-02 2.684467817069e-04 2.508275376499e+01
1.225250000000e+03 1.227361754703e-02 2.691780100187e-04 2.514283348005e+01
1.225500000000e+03 1.395338127332e-02 2.707317832826e-04 2.520254457796e+01
1.225750000000e+03 1.523645644977e-02 2.730563648478e-04 2.526181269877e+01
1.226000000000e+03 1.612566091147e-02 2.760947250601e-04 2.532056406352e+01
1.226250000000e+03 1.662707260093e-02 2.797852551154e-04 2.537872576340e+01
1.226500000000e+03 1.674979761625e-02 2.840627843727e-04 2.543622605403e+01
1.226750000000e+03 1.650570787084e-02 2.888596022287e-04 2.549299464871e+01
1.227000000000e+03 1.590927088189e-02 2.941061780184e-04 2.554896302680e+01
1.227250000000e+03 1.497727467724e-02 2.997321320876e-04 2.560406473281e+01
1.227500000000e+03 1.372853324683e-02 3.056671699730e-04 2.565823567968e+01
1.227750000000e+03 1.218371361809e-02 3.118416879527e-04 2.571141445768e+01
1.228000000000e+03 1.036503177631e-02 3.181876287357e-04 2.576354263184e+01
1.228250000000e+03 8.296018112482e-03 3.246391194374e-04 2.581456504582e+01
1.228500000000e+03 6.001288973139e-03 3.311330414887e-04 2.586443010757e+01
1.228750000000e+03 3.506253061628e-03 3.376096573070e-04 2.591309009109e+01
1.229000000000e+03 8.369764078240e-04 3.440128948320e-04 2.596050139313e+01
1.229250000000e+03 -1.980090971679e-03 3.502907854927e-04 2.600662480291e+01
1.229500000000e+03 -4.918301836759e-03 3.563957337234e-04 2.605142574891e+01
1.229750000000e+03 -7.950984011801e-03 3.622846743480e-04 2.609487450865e+01
1.230000000000e+03 -1.105167503669e-02 3.679192560209e-04 2.613694644912e+01
1.230250000000e+03 -1.419419155662e-02 3.732657374508e-04 2.617762214195e+01
1.230500000000e+03 -1.735282385372e-02 3.782950091653e-04 2.621688752860e+01
1.230750000000e+03 -2.050250337749e-02 3.829825026377e-04 2.625473405924e+01
1.231000000000e+03 -2.361884252546e-02 3.873079229208e-04 2.629115868970e+01
1.231250000000e+03 -2.667828335909e-02 3.912550627770e-04 2.632616393084e+01
1.231500000000e+03 -2.965822058779e-02 3.948115434852e-04 2.635975786740e+01
1.231750000000e+03 -3.253701180619e-02 3.979684462440e-04 2.639195398181e+01
1.232000000000e+03 -3.529413319000e-02 4.007200414963e-04 2.642277114674e+01
1.232250000000e+03 -3.791017314929e-02 4.030634252848e-04 2.645223331423e+01
1.232500000000e+03 -4.036696210448e-02 4.049981699409e-04 2.648036941806e+01
1.232750000000e+03 -4.264757482928e-02 4.065259670080e-04 2.650721294483e+01
1.233000000000e+03 -4.473643391335e-02 4.076503889516e-04 2.653280173743e+01
1.233250000000e+03 -4.661933205674e-02 4.083766167806e-04 2.655717745692e+01
1.233500000000e+03 -4.828351331265e-02 4.087111693973e-04 2.658038529399e+01
1.233750000000e+03 -4.971772108867e-02 4.086617699369e-04 2.660247333677e+01
1.234000000000e+03 -5.091226126053e-02 4.082371400033e-04 2.662349220585e+01
1.234250000000e+03 -5.185907019861e-02 4.074469761279e-04 2.664349436002e+01
1.234500000000e+03 -5.255178538343e-02 4.063018901195e-04 2.666253357974e+01
1.234750000000e+03 -5.298578678060e-02 4.048133510792e-04 2.668066442454e+01
1.235000000000e+03 -5.315829852973e-02 4.029938310967e-04 2.669794150078e+01
1.235250000000e+03 -5.306843043393e-02 4.008567581686e-04 2.671441891884e+01
1.235500000000e+03 -5.271725519222e-02 3.984168479906e-04 2.673014964002e+01
1.235750000000e+03 -5.210781403381e-02 3.956900266107e-04 2.674518494759e+01
1.236000000000e+03 -5.124522805000e-02 3.926936856448e-04 2.675957373450e+01
1.236250000000e+03 -5.013668520302e-02 3.894467659468e-04 2.677336201607e+01
1.236500000000e+03 -4.879146814968e-02 3.859699278996e-04 2.678659237838e+01
1.236750000000e+03 -4.722096883241e-02 3.822857129532e-04 2.679930345381e+01
1.237000000000e+03 -4.543860442328e-02 3.784185293575e-04 2.681152955494e+01
1.237250000000e+03 -4.345986953352e-02 3.743949502461e-04 2.682330013620e+01
1.237500000000e+03 -4.130222412027e-02 3.702435934010e-04 2.683463950750e+01
1.237750000000e+03 -3.898495081711e-02 3.659949960361e-04 2.684556659745e+01
1.238000000000e+03 -3.652914104227e-02 3.616818645802e-04 2.685609458574e+01
1.238250000000e+03 -3.395750121732e-02 3.573388552066e-04 2.686623079483e+01
1.238500000000e+03 -3.129413570962e-02 3.530023485379e-04 2.687597663485e+01
1.238750000000e+03 -2.856447213557e-02 3.487104182093e-04 2.688532741032e+01
1.239000000000e+03 -2.579493048090e-02 3.445024239197e-04 2.689427248374e+01
1.239250000000e+03 -2.301274322960e-02 3.404188208070e-04 2.690279528619e+01
1.239500000000e+03 -2.024574026332e-02 3.365008731450e-04 2.691087340365e+01
1.239750000000e+03 -1.752198661080e-02 3.327901459926e-04 2.691847892905e+01
1.240000000000e+03 -1.486961130704e-02 3.293282534507e-04 2.692557854808e+01
1.240250000000e+03 -1.231642441056e-02 3.261562863411e-04 2.693213404610e+01
1.240500000000e+03 -9.889711024642e-03 3.233144697132e-04 2.693810251914e+01
1.240750000000e+03 -7.615901708774e-03 3.208416284517e-04 2.694343687714e+01
1.241000000000e+03 -5.520281672499e-03 3.187747122414e-04 2.694808637438e+01
1.241250000000e+03 -3.626755429415e-03 3.171483390511e-04 2.695199698025e+01
1.241500000000e+03 -1.957553676559e-03 3.159943036402e-04 2.695511209512e+01
1.241750000000e+03 -5.330089802250e-04 3.153411252730e-04 2.695737299902e+01
1.242000000000e+03 6.286800358940e-04 3.152136064593e-04 2.695871951345e+01
1.242250000000e+03 1.511641403672e-03 3.156324463278e-04 2.695909071154e+01
1.242500000000e+03 2.102519221434e-03 3.166138052767e-04 2.695842543107e+01
1.242750000000e+03 2.390617571009e-03 3.181689939398e-04 2.695666301223e+01
1.243000000000e+03 2.368038734543e-03 3.203041818230e-04 2.695374392334e+01
1.243250000000e+03 2.029741940821e-03 3.230202449212e-04 2.694961048775e+01
1.243500000000e+03 1.373662799182e-03 3.263124244253e-04 2.694420740989e+01
1.243750000000e+03 4.007175745100e-04 3.301702941581e-04 2.693748247587e+01
1.244000000000e+03 -8.851655309610e-04 3.345776464523e-04 2.692938711828e+01
1.244250000000e+03 -2.477117029646e-03 3.395125711802e-04 2.691987706941e+01
1.244500000000e+03 -4.365299305966e-03 3.449474212600e-04 2.690891277252e+01
1.244750000000e+03 -6.537028124393e-03 3.508490929089e-04 2.689645996226e+01
1.245000000000e+03 -8.976846920478e-03 3.571789988174e-04 2.688249007255e+01
1.245250000000e+03 -1.166671028759e-02 3.638935285983e-04 2.686698071626e+01
1.245500000000e+03 -1.458603974147e-02 3.709442060686e-04 2.684991590819e+01
1.245750000000e+03 -1.771193703320e-02 3.782781490483e-04 2.683128641380e+01
1.246000000000e+03 -2.101941899319e-02 3.858385806368e-04 2.681109002996e+01
1.246250000000e+03 -2.448151460341e-02 3.935651209835e-04 2.678933161005e+01
1.246500000000e+03 -2.806960907523e-02 4.013945065944e-04 2.676602331339e+01
1.246750000000e+03 -3.175357363719e-02 4.092609492232e-04 2.674118449252e+01
1.247000000000e+03 -3.550206294673e-02 4.170968495092e-04 2.671484171242e+01
1.247250000000e+03 -3.928280020511e-02 4.248334425890e-04 2.668702867978e+01
1.247500000000e+03 -4.306281463048e-02 4.324013721636e-04 2.665778602944e+01
1.247750000000e+03 -4.680868814703e-02 4.397312939205e-04 2.662716101232e+01
1.248000000000e+03 -5.048691118714e-02 4.467546345826e-04 2.659520734477e+01
1.248250000000e+03 -5.406408855497e-02 4.534041296228e-04 2.656198466495e+01
1.248500000000e+03 -5.750729158857e-02 4.596145439405e-04 2.652755829615e+01
1.248750000000e+03 -6.078428935285e-02 4.653232375221e-04 2.649199860735e+01
1.249000000000e+03 -6.386385977039e-02 4.704708113797e-04 2.645538056921e+01
1.249250000000e+03 -6.671606323649e-02 4.750016609316e-04 2.641778327201e+01
1.249500000000e+03 -6.931250184017e-02 4.788645558469e-04 2.637928918086e+01
1.249750000000e+03 -7.162659666473e-02 4.820131740875e-04 2.633998359393e+01
1.250000000000e+03 -7.363381916689e-02 4.844065283353e-04 2.629995408823e+01
1.250250000000e+03 -7.531195751039e-02 4.860095208625e-04 2.625928970859e+01
1.250500000000e+03 -7.664133009009e-02 4.867933046948e-04 2.621808041508e+01
1.250750000000e+03 -7.760501642001e-02 4.867357055432e-04 2.617641638097e+01
1.251000000000e+03 -7.818901058333e-02 4.858214475060e-04 2.613438746202e+01
1.251250000000e+03 -7.838247031406e-02 4.840426172272e-04 2.609208239455e+01
1.251500000000e+03 -7.817783746669e-02 4.813988020884e-04 2.604958830481e+01
1.251750000000e+03 -7.757101107284e-02 4.778973537089e-04 2.600699007543e+01
1.252000000000e+03 -7.656140533189e-02 4.735533960535e-04 2.596436992141e+01
1.252250000000e+03 -7.515214413855e-02 4.683901023316e-04 2.592180670306e+01
1.252500000000e+03 -7.335009239156e-02 4.624387190352e-04 2.587937555712e+01
1.252750000000e+03 -7.116584975645e-02 4.557383022889e-04 2.583714756897e+01
1.253000000000e+03 -6.861387314029e-02 4.483358822341e-04 2.579518922702e+01
1.253250000000e+03 -6.571241107262e-02 4.402861814603e-04 2.575356219404e+01
1.253500000000e+03 -6.248342440034e-02 4.316512766258e-04 2.571232311186e+01
1.253750000000e+03 -5.895253909806e-02 4.225003173630e-04 2.567152332457e+01
1.254000000000e+03 -5.514897272265e-02 4.129091950264e-04 2.563120863845e+01
1.254250000000e+03 -5.110526429625e-02 4.029598099064e-04 2.559141941963e+01
1.254500000000e+03 -4.685719151972e-02 3.927396577232e-04 2.555219032108e+01
1.254750000000e+03 -4.244341386685e-02 3.823409220821e-04 2.551355048679e+01
1.255000000000e+03 -3.790528556922e-02 3.718598351343e-04 2.547552340070e+01
1.255250000000e+03 -3.328642972064e-02 3.613956474901e-04 2.543812715812e+01
1.255500000000e+03 -2.863244182313e-02 3.510497412743e-04 2.540137441991e+01
1.255750000000e+03 -2.399040183041e-02 3.409244895279e-04 2.536527273961e+01
1.256000000000e+03 -1.940846868034e-02 3.311222042879e-04 2.532982461933e+01
1.256250000000e+03 -1.493535410257e-02 3.217439086738e-04 2.529502780348e+01
1.256500000000e+03 -1.061979720584e-02 3.128881600573e-04 2.526087555940e+01
1.256750000000e+03 -6.510021461701e-03 3.046498002647e-04 2.522735685647e+01
1.257000000000e+03 -2.653143233123e-03 2.971187178546e-04 2.519445670553e+01
1.257250000000e+03 9.053972278178e-04 2.903786845639e-04 2.516215646756e+01
1.257500000000e+03 4.122450089040e-03 2.845060874309e-04 2.513043410146e+01
1.257750000000e+03 6.957746476940e-03 2.795688456813e-04 2.509926451165e+01
1.258000000000e+03 9.374442686977e-03 2.756254378571e-04 2.506861985302e+01
1.258250000000e+03 1.133972722838e-02 2.727238253349e-04 2.503846982239e+01
1.258500000000e+03 1.282531308517e-02 2.709006947859e-04 2.500878197752e+01
1.258750000000e+03 1.380794542853e-02 2.701806984989e-04 2.497952204637e+01
1.259000000000e+03 1.426977669532e-02 2.705760037662e-04 2.495065419459e+01
1.259250000000e+03 1.419882548569e-02 2.720857134403e-04 2.492214135469e+01
1.259500000000e+03 1.358922839994e-02 2.746957295879e-04 2.489394548661e+01
1.259750000000e+03 1.244150520741e-02 2.783786239436e-04 2.486602787882e+01
1.260000000000e+03 1.076264873682e-02 2.830938503574e-04 2.483834936919e+01
1.260250000000e+03 8.566288192461e-03 2.887878556458e-04 2.481087068336e+01
1.260500000000e+03 5.872619750433e-03 2.953946262916e-04 2.478355265811e+01
1.260750000000e+03 2.708258674840e-03 3.028363830051e-04 2.475635645789e+01
1.261000000000e+03 -8.938795135020e-04 3.110242315939e-04 2.472924389657e+01
1.261250000000e+03 -4.894915684937e-03 3.198591990190e-04 2.470217764525e+01
1.261500000000e+03 -9.250420244622e-03 3.292333773810e-04 2.467512140828e+01
1.261750000000e+03 -1.391079927394e-02 3.390310378690e-04 2.464804026405e+01
1.262000000000e+03 -1.882192319057e-02 3.491301076184e-04 2.462090074312e+01
1.262250000000e+03 -2.392567190932e-02 3.594035229799e-04 2.459367117628e+01
1.262500000000e+03 -2.916068189375e-02 3.697208218516e-04 2.456632173514e+01
1.262750000000e+03 -3.446303684825e-02 3.799497020708e-04 2.453882476305e+01
1.263000000000e+03 -3.976709413800e-02 3.899576894022e-04 2.451115477972e+01
1.263250000000e+03 -4.500628612214e-02 3.996137869418e-04 2.448328878712e+01
1.263500000000e+03 -5.011398140119e-02 4.087901047794e-04 2.445520622165e+01
1.263750000000e+03 -5.502435393284e-02 4.173635394375e-04 2.442688922960e+01
1.264000000000e+03 -5.967323035148e-02 4.252172813732e-04 2.439832256185e+01
1.264250000000e+03 -6.399897990309e-02 4.322424323690e-04 2.436949380770e+01
1.264500000000e+03 -6.794330132768e-02 4.383393146199e-04 2.434039323095e+01
1.264750000000e+03 -7.145206875025e-02 4.434189078243e-04 2.431101392186e+01
1.265000000000e+03 -7.447605860767e-02 4.474039861776e-04 2.428135167121e+01
1.265250000000e+03 -7.697166323807e-02 4.502302161463e-04 2.425140494717e+01
1.265500000000e+03 -7.890146821602e-02 4.518469623599e-04 2.422117470319e+01
1.265750000000e+03 -8.023487936929e-02 4.522181763167e-04 2.419066439302e+01
1.266000000000e+03 -8.094854293340e-02 4.513228659992e-04 2.415987972758e+01
1.266250000000e+03 -8.102674453693e-02 4.491554946275e-04 2.412882853818e+01
1.266500000000e+03 -8.046162641283e-02 4.457260935386e-04 2.409752047799e+01
1.266750000000e+03 -7.925345348568e-02 4.410604921169e-04 2.406596694680e+01
1.267000000000e+03 -7.741062394193e-02 4.351999092528e-04 2.403418075704e+01
1.267250000000e+03 -7.494965947169e-02 4.282006362350e-04 2.400217592944e+01
1.267500000000e+03 -7.189499909686e-02 4.201333662836e-04 2.396996732229e+01
1.267750000000e+03 -6.827884425951e-02 4.110825888213e-04 2.393757053379e+01
1.268000000000e+03 -6.414075227708e-02 4.011455652699e-04 2.390500155272e+01
1.268250000000e+03 -5.952715003781e-02 3.904311756564e-04 2.387227640818e+01
1.268500000000e+03 -5.449087266498e-02 3.790587890363e-04 2.383941112069e+01
1.268750000000e+03 -4.909044080258e-02 3.671567353744e-04 2.380642122546e+01
1.269000000000e+03 -4.338942288521e-02 3.548608864767e-04 2.377332178649e+01
1.269250000000e+03 -3.745559248013e-02 3.423129508822e-04 2.374012695377e+01
1.269500000000e+03 -3.136012561364e-02 3.296588484333e-04 2.370685002139e+01
1.269750000000e+03 -2.517668243292e-02 3.170467833010e-04 2.367350303156e+01
1.270000000000e+03 -1.898048212739e-02 3.046254697430e-04 2.364009689482e+01
1.270250000000e+03 -1.284735171729e-02 2.925423535470e-04 2.360664104466e+01
1.270500000000e+03 -6.852725416470e-03 2.809416460438e-04 2.357314362442e+01
1.270750000000e+03 -1.070712976600e-03 2.699625936287e-04 2.353961120496e+01
1.271000000000e+03 4.426914393610e-03 2.597375792887e-04 2.350604900322e+01
1.271250000000e+03 9.571650022780e-03 2.503904426939e-04 2.347246082185e+01
1.271500000000e+03 1.429910628176e-02 2.420349483508e-04 2.343884901613e+01
1.271750000000e+03 1.854995307879e-02 2.347731136205e-04 2.340521477558e+01
1.272000000000e+03 2.227067837092e-02 2.286939072775e-04 2.337155814990e+01
1.272250000000e+03 2.541425179806e-02 2.238721847666e-04 2.333787809838e+01
1.272500000000e+03 2.794087349527e-02 2.203674058055e-04 2.330417284452e+01
1.272750000000e+03 2.981847489639e-02 2.182228900999e-04 2.327043997087e+01
1.273000000000e+03 3.102310332886e-02 2.174653110118e-04 2.323667652465e+01
1.273250000000e+03 3.153938555142e-02 2.181040649929e-04 2.320287942152e+01
1.273500000000e+03 3.136067853194e-02 2.201311997394e-04 2.316904554716e+01
1.273750000000e+03 3.048921960859e-02 2.235213770543e-04 2.313517204727e+01
1.274000000000e+03 2.893604753836e-02 2.282322629050e-04 2.310125644126e+01
1.274250000000e+03 2.672098947051e-02 2.342048420176e-04 2.306729703702e+01
1.274500000000e+03 2.387234046630e-02 2.413642731342e-04 2.303329304030e+01
1.274750000000e+03 2.042653692975e-02 2.496207269984e-04 2.299924483628e+01
1.275000000000e+03 1.642763294029e-02 2.588706406334e-04 2.296515408119e+01
1.275250000000e+03 1.192680182000e-02 2.689979363569e-04 2.293102408344e+01
1.275500000000e+03 6.981607508152e-03 2.798755833562e-04 2.289685986631e+01
1.275750000000e+03 1.655256095464e-03 2.913672714629e-04 2.286266839560e+01
1.276000000000e+03 -3.984263048070e-03 3.033292372661e-04 2.282845860545e+01
1.276250000000e+03 -9.865064623681e-03 3.156121262605e-04 2.279424170183e+01
1.276500000000e+03 -1.591236007814e-02 3.280629934173e-04 2.276003117487e+01
1.276750000000e+03 -2.204944408315e-02 3.405273111771e-04 2.272584278559e+01
1.277000000000e+03 -2.819876705226e-02 3.528511246621e-04 2.269169482512e+01
1.277250000000e+03 -3.428293889827e-02 3.648830377773e-04 2.265760790271e+01
1.277500000000e+03 -4.022584945528e-02 3.764763992912e-04 2.262360517815e+01
1.277750000000e+03 -4.595361903875e-02 3.874911093941e-04 2.258971209793e+01
1.278000000000e+03 -5.139570953375e-02 3.977956995011e-04 2.255595657424e+01
1.278250000000e+03 -5.648576762229e-02 4.072689855659e-04 2.252236867083e+01
1.278500000000e+03 -6.116266234716e-02 4.158019042770e-04 2.248898072635e+01
1.278750000000e+03 -6.537117331904e-02 4.232987584323e-04 2.245582699519e+01
1.279000000000e+03 -6.906289620970e-02 4.296787823772e-04 2.242294372229e+01
1.279250000000e+03 -7.219673741641e-02 4.348769777823e-04 2.239036874737e+01
1.279500000000e+03 -7.473961170643e-02 4.388452226013e-04 2.235814150640e+01
1.279750000000e+03 -7.666680044933e-02 4.415527723618e-04 2.232630271632e+01
1.280000000000e+03 -7.796231449894e-02 4.429867192553e-04 2.229489421069e+01
1.280250000000e+03 -7.861901586945e-02 4.431520110434e-04 2.226395860827e+01
1.280500000000e+03 -7.863880907834e-02 4.420715072442e-04 2.223353923303e+01
1.280750000000e+03 -7.803250797044e-02 4.397854757708e-04 2.220367977338e+01
1.281000000000e+03 -7.681968488234e-02 4.363510030322e-04 2.217442409558e+01
1.281250000000e+03 -7.502830941980e-02 4.318410328778e-04 2.214581591442e+01
1.281500000000e+03 -7.269440355434e-02 4.263433486829e-04 2.211789871172e+01
1.281750000000e+03 -6.986143867520e-02 4.199591445033e-04 2.209071542281e+01
1.282000000000e+03 -6.657969940135e-02 4.128016200004e-04 2.206430828170e+01
1.282250000000e+03 -6.290551505257e-02 4.049941283873e-04 2.203871854789e+01
1.282500000000e+03 -5.890044682796e-02 3.966683255098e-04 2.201398646806e+01
1.282750000000e+03 -5.463034233013e-02 3.879621411500e-04 2.199015106231e+01
1.283000000000e+03 -5.016437533431e-02 3.790177163918e-04 2.196724994452e+01
1.283250000000e+03 -4.557398418333e-02 3.699791584189e-04 2.194531935567e+01
1.283500000000e+03 -4.093185293007e-02 3.609904246109e-04 2.192439393730e+01
1.283750000000e+03 -3.631075731679e-02 3.521929756641e-04 2.190450682493e+01
1.284000000000e+03 -3.178256468235e-02 3.437237534265e-04 2.188568948169e+01
1.284250000000e+03 -2.741704995939e-02 3.357128727190e-04 2.186797182790e+01
1.284500000000e+03 -2.328097525803e-02 3.282818206892e-04 2.185138212915e+01
1.284750000000e+03 -1.943694220250e-02 3.215413255335e-04 2.183594716088e+01
1.285000000000e+03 -1.594260683876e-02 3.155898938535e-04 2.182169214187e+01
1.285250000000e+03 -1.284966257174e-02 3.105120322216e-04 2.180864090585e+01
1.285500000000e+03 -1.020311591181e-02 3.063770276118e-04 2.179681593796e+01
1.285750000000e+03 -8.040678121830e-03 3.032379788868e-04 2.178623842838e+01
1.286000000000e+03 -6.392020535306e-03 3.011307437532e-04 2.177692845015e+01
1.286250000000e+03 -5.278510269412e-03 3.000736070427e-04 2.176890495965e+01
1.286500000000e+03 -4.712707570268e-03 3.000667388609e-04 2.176218596409e+01
1.286750000000e+03 -4.698242295049e-03 3.010923909656e-04 2.175678856725e+01
1.287000000000e+03 -5.229808608930e-03 3.031152582115e-04 2.175272901998e+01
1.287250000000e+03 -6.293102197244e-03 3.060828693434e-04 2.175002282561e+01
1.287500000000e+03 -7.865097717426e-03 3.099265498056e-04 2.174868475561e+01
1.287750000000e+03 -9.914426548562e-03 3.145625882261e-04 2.174872885212e+01
1.288000000000e+03 -1.240174119439e-02 3.198934805145e-04 2.175016846583e+01
1.288250000000e+03 -1.528036913168e-02 3.258096061335e-04 2.175301620884e+01
1.288500000000e+03 -1.849698876714e-02 3.321909976685e-04 2.175728391708e+01
1.288750000000e+03 -2.199245183133e-02 3.389093051868e-04 2.176298257805e+01
1.289000000000e+03 -2.570264011275e-02 3.458298915088e-04 2.177012225089e+01
1.289250000000e+03 -2.955946282073e-02 3.528140003099e-04 2.177871195014e+01
1.289500000000e+03 -3.349189181123e-02 3.597211550487e-04 2.178875951980e+01
1.289750000000e+03 -3.742701853826e-02 3.664113666696e-04 2.180027149522e+01
1.290000000000e+03 -4.129120676487e-02 3.727474991612e-04 2.181325294308e+01
1.290250000000e+03 -4.501120565310e-02 3.785974978995e-04 2.182770730066e+01
1.290500000000e+03 -4.851530416369e-02 3.838366405242e-04 2.184363620390e+01
1.290750000000e+03 -5.173437517596e-02 3.883494847508e-04 2.186103933017e+01
1.291000000000e+03 -5.460306262110e-02 3.920320274075e-04 2.187991421534e+01
1.291250000000e+03 -5.706076809642e-02 3.947933325012e-04 2.190025609490e+01
1.291500000000e+03 -5.905253710145e-02 3.965569098550e-04 2.192205777707e+01
1.291750000000e+03 -6.053011393706e-02 3.972623926456e-04 2.194530946603e+01
1.292000000000e+03 -6.145253277482e-02 3.968662856706e-04 2.196999868863e+01
1.292250000000e+03 -6.178701487437e-02 3.953431838482e-04 2.199611014695e+01
1.292500000000e+03 -6.150931730403e-02 3.926858061926e-04 2.202362568799e+01
1.292750000000e+03 -6.060440494457e-02 3.889056212033e-04 2.205252420163e+01
1.293000000000e+03 -5.906653091275e-02 3.840324156518e-04 2.208278164210e+01
1.293250000000e+03 -5.689964256849e-02 3.781143074148e-04 2.211437097491e+01
1.293500000000e+03 -5.411718519113e-02 3.712167413444e-04 2.214726225572e+01
1.293750000000e+03 -5.074219239089e-02 3.634219243355e-04 2.218142263677e+01
1.294000000000e+03 -4.680694471253e-02 3.548273467695e-04 2.221681646556e+01
1.294250000000e+03 -4.235251637099e-02 3.455443245463e-04 2.225340541793e+01
1.294500000000e+03 -3.742841544105e-02 3.356966118505e-04 2.229114857711e+01
1.294750000000e+03 -3.209176303442e-02 3.254182959991e-04 2.233000265331e+01
1.295000000000e+03 -2.640667088810e-02 3.148519391200e-04 2.236992211319e+01
1.295250000000e+03 -2.044328885572e-02 3.041463178734e-04 2.241085940996e+01
1.295500000000e+03 -1.427686511310e-02 2.934541835460e-04 2.245276519561e+01
1.295750000000e+03 -7.986673997015e-03 2.829299352989e-04 2.249558858578e+01
1.296000000000e+03 -1.654948746674e-03 2.727272627990e-04 2.253927737498e+01
1.296250000000e+03 4.634312772764e-03 2.629967837873e-04 2.258377833000e+01
1.296500000000e+03 1.079653288541e-02 2.538837323008e-04 2.262903746262e+01
1.296750000000e+03 1.674777545500e-02 2.455256931626e-04 2.267500030362e+01
1.297000000000e+03 2.240590630345e-02 2.380505991791e-04 2.272161222093e+01
1.297250000000e+03 2.769184226190e-02 2.315745759113e-04 2.276881866498e+01
1.297500000000e+03 3.253068275955e-02 2.262001750097e-04 2.281656547858e+01
1.297750000000e+03 3.685272585911e-02 2.220149965271e-04 2.286479919232e+01
1.298000000000e+03 4.059461209026e-02 2.190900168231e-04 2.291346726199e+01
1.298250000000e+03 4.370021265129e-02 2.174785600176e-04 2.296251834520e+01
1.298500000000e+03 4.612136445399e-02 2.172156167210e-04 2.301190255858e+01
1.298750000000e+03 4.781879933064e-02 2.183168119222e-04 2.306157166960e+01
1.299000000000e+03 4.876249933748e-02 2.207786195344e-04 2.311147932824e+01
1.299250000000e+03 4.893242500038e-02 2.245779213350e-04 2.316158122375e+01
1.299500000000e+03 4.831857354820e-02 2.296727216057e-04 2.321183524495e+01
1.299750000000e+03 4.692144545398e-02 2.360022649123e-04 2.326220159093e+01
1.300000000000e+03 4.475180312491e-02 2.434882740081e-04 2.331264286344e+01
1.300250000000e+03 4.183085126013e-02 2.520356462564e-04 2.336312411558e+01
1.300500000000e+03 3.818970443109e-02 2.615342756211e-04 2.341361286680e+01
1.300750000000e+03 3.386924497654e-02 2.718602366794e-04 2.346407909117e+01
1.301000000000e+03 2.891948770209e-02 2.828777425806e-04 2.351449516607e+01
1.301250000000e+03 2.339884484989e-02 2.944412097157e-04 2.356483576211e+01
1.301500000000e+03 1.737354004963e-02 3.063971091682e-04 2.361507775469e+01
1.301750000000e+03 1.091662874193e-02 3.185863304802e-04 2.366520006268e+01
1.302000000000e+03 4.106978530245e-03 3.308465224060e-04 2.371518343156e+01
1.302250000000e+03 -2.971649908442e-03 3.430142887524e-04 2.376501028685e+01
[truncated: 41,020 more chars]
