# Supplementary material for: Tracking Charge Migration with Frequency-Matched Strobo-Spectroscopy
Source: J Phys Chem A. 2024 Jan 2;128(1):20–7. doi: 10.1021/acs.jpca.3c04234 (PMC10788909; doi:10.1021/acs.jpca.3c04234)
Supplement: Supplementary file 2 — jp3c04234_si_002.zip [file jp3c04234_si_002.zip › supplemental data/Data/dipoles/pi_x-system/tau=3.8125.txt]

# pi_x-system-resolved dipole moment for tau = 3.8125 o.c.
0.000000000000e+00 -2.734161457674e-02 3.925451152663e-04 2.794313746110e+01
2.500000000000e-01 -2.733758221558e-02 3.924877278110e-04 2.794079038413e+01
5.000000000000e-01 -2.732600356566e-02 3.923257818979e-04 2.793388588144e+01
7.500000000000e-01 -2.730818132558e-02 3.920743939143e-04 2.792271051624e+01
1.000000000000e+00 -2.728559713108e-02 3.917509423872e-04 2.790751688712e+01
1.250000000000e+00 -2.725953945315e-02 3.913715168120e-04 2.788845539254e+01
1.500000000000e+00 -2.723099084488e-02 3.909495894691e-04 2.786559721560e+01
1.750000000000e+00 -2.720063523556e-02 3.904959092124e-04 2.783898581279e+01
2.000000000000e+00 -2.716891235652e-02 3.900189725220e-04 2.780868097392e+01
2.250000000000e+00 -2.713609817242e-02 3.895256286192e-04 2.777478242677e+01
2.500000000000e+00 -2.710238381348e-02 3.890214923661e-04 2.773743286330e+01
2.750000000000e+00 -2.706793439439e-02 3.885112066268e-04 2.769681280162e+01
3.000000000000e+00 -2.703291036339e-02 3.879986082550e-04 2.765313581082e+01
3.250000000000e+00 -2.699745894915e-02 3.874867544525e-04 2.760664462281e+01
3.500000000000e+00 -2.696170044894e-02 3.869779609882e-04 2.755760860653e+01
3.750000000000e+00 -2.692571568231e-02 3.864737639292e-04 2.750631554346e+01
4.000000000000e+00 -2.688954169594e-02 3.859750868418e-04 2.745306166563e+01
4.250000000000e+00 -2.685316911816e-02 3.854822269631e-04 2.739813980809e+01
4.500000000000e+00 -2.681654160465e-02 3.849949339492e-04 2.734182889844e+01
4.750000000000e+00 -2.677955639770e-02 3.845123794407e-04 2.728438551620e+01
5.000000000000e+00 -2.674207092972e-02 3.840333589363e-04 2.722603996017e+01
5.250000000000e+00 -2.670391715567e-02 3.835562944690e-04 2.716699581711e+01
5.500000000000e+00 -2.666492067418e-02 3.830793293484e-04 2.710743271629e+01
5.750000000000e+00 -2.662491644343e-02 3.826003740352e-04 2.704751028726e+01
6.000000000000e+00 -2.658375482587e-02 3.821171444323e-04 2.698737291400e+01
6.250000000000e+00 -2.654130081196e-02 3.816272085330e-04 2.692715336995e+01
6.500000000000e+00 -2.649743271890e-02 3.811280531410e-04 2.686697468539e+01
6.750000000000e+00 -2.645204617313e-02 3.806171715488e-04 2.680695056055e+01
7.000000000000e+00 -2.640506675006e-02 3.800921437575e-04 2.674718502220e+01
7.250000000000e+00 -2.635646655459e-02 3.795507571078e-04 2.668777149855e+01
7.500000000000e+00 -2.630627676306e-02 3.789910766739e-04 2.662879231470e+01
7.750000000000e+00 -2.625458960017e-02 3.784113993874e-04 2.657031928856e+01
8.000000000000e+00 -2.620154520479e-02 3.778101574927e-04 2.651241533101e+01
8.250000000000e+00 -2.614730996346e-02 3.771859765780e-04 2.645513703979e+01
8.500000000000e+00 -2.609205708010e-02 3.765377272377e-04 2.639853758472e+01
8.750000000000e+00 -2.603595744291e-02 3.758645683977e-04 2.634266928470e+01
9.000000000000e+00 -2.597918489338e-02 3.751660884306e-04 2.628758572442e+01
9.250000000000e+00 -2.592193038266e-02 3.744424548000e-04 2.623334270786e+01
9.500000000000e+00 -2.586441388509e-02 3.736944870721e-04 2.617999858574e+01
9.750000000000e+00 -2.580688864044e-02 3.729235533176e-04 2.612761423112e+01
1.000000000000e+01 -2.574963337894e-02 3.721315607148e-04 2.607625226281e+01
1.025000000000e+01 -2.569293540638e-02 3.713207733029e-04 2.602597641566e+01
1.050000000000e+01 -2.563707170648e-02 3.704937142405e-04 2.597685060056e+01
1.075000000000e+01 -2.558229546046e-02 3.696530758508e-04 2.592893800393e+01
1.100000000000e+01 -2.552882986365e-02 3.688016401671e-04 2.588229992363e+01
1.125000000000e+01 -2.547686752391e-02 3.679421393061e-04 2.583699259983e+01
1.150000000000e+01 -2.542657678622e-02 3.670774890620e-04 2.579306868484e+01
1.175000000000e+01 -2.537810613624e-02 3.662107348790e-04 2.575057474745e+01
1.200000000000e+01 -2.533158466759e-02 3.653446564026e-04 2.570954968926e+01
1.225000000000e+01 -2.528711885799e-02 3.644819834451e-04 2.567002542790e+01
1.250000000000e+01 -2.524478632235e-02 3.636254172410e-04 2.563202621837e+01
1.275000000000e+01 -2.520462724396e-02 3.627775335697e-04 2.559556889656e+01
1.300000000000e+01 -2.516663640724e-02 3.619406449585e-04 2.556066365296e+01
1.325000000000e+01 -2.513075758444e-02 3.611169391053e-04 2.552731311976e+01
1.350000000000e+01 -2.509688289089e-02 3.603083825156e-04 2.549551306682e+01
1.375000000000e+01 -2.506485379210e-02 3.595166904852e-04 2.546525055028e+01
1.400000000000e+01 -2.503446910385e-02 3.587433171605e-04 2.543650483779e+01
1.425000000000e+01 -2.500549004756e-02 3.579893859632e-04 2.540924439474e+01
1.450000000000e+01 -2.497764697390e-02 3.572556533096e-04 2.538342592831e+01
1.475000000000e+01 -2.495064435476e-02 3.565424714859e-04 2.535899288865e+01
1.500000000000e+01 -2.492416509506e-02 3.558497845974e-04 2.533587482360e+01
1.525000000000e+01 -2.489787467097e-02 3.551770838306e-04 2.531398667481e+01
1.550000000000e+01 -2.487142700658e-02 3.545234693970e-04 2.529322901414e+01
1.575000000000e+01 -2.484447265136e-02 3.538877011355e-04 2.527348859994e+01
1.600000000000e+01 -2.481666969726e-02 3.532683053389e-04 2.525463974247e+01
1.625000000000e+01 -2.478769660980e-02 3.526637134999e-04 2.523654617812e+01
1.650000000000e+01 -2.475726553557e-02 3.520723382734e-04 2.521906334528e+01
1.675000000000e+01 -2.472513434509e-02 3.514927081450e-04 2.520204136976e+01
1.700000000000e+01 -2.469111635260e-02 3.509235696275e-04 2.518532782963e+01
1.725000000000e+01 -2.465508663710e-02 3.503639709786e-04 2.516877085527e+01
1.750000000000e+01 -2.461698507218e-02 3.498133122148e-04 2.515222200774e+01
1.775000000000e+01 -2.457681628436e-02 3.492713717022e-04 2.513553883661e+01
1.800000000000e+01 -2.453464741069e-02 3.487383073509e-04 2.511858700800e+01
1.825000000000e+01 -2.449060470497e-02 3.482146325517e-04 2.510124216294e+01
1.850000000000e+01 -2.444486919440e-02 3.477011727556e-04 2.508339114614e+01
1.875000000000e+01 -2.439767247362e-02 3.471990428113e-04 2.506493297237e+01
1.900000000000e+01 -2.434929117618e-02 3.467095820731e-04 2.504577920789e+01
1.925000000000e+01 -2.430004205473e-02 3.462342880872e-04 2.502585431240e+01
1.950000000000e+01 -2.425027589350e-02 3.457747550551e-04 2.500509543635e+01
1.975000000000e+01 -2.420037187401e-02 3.453326359529e-04 2.498345192639e+01
2.000000000000e+01 -2.415072954690e-02 3.449095805405e-04 2.496088483814e+01
2.025000000000e+01 -2.410176236181e-02 3.445071908892e-04 2.493736595295e+01
2.050000000000e+01 -2.405388929429e-02 3.441269744331e-04 2.491287651414e+01
2.075000000000e+01 -2.400752803096e-02 3.437702905355e-04 2.488740607106e+01
2.100000000000e+01 -2.396308839080e-02 3.434383134313e-04 2.486095064707e+01
2.125000000000e+01 -2.392096549989e-02 3.431319970251e-04 2.483351118357e+01
2.150000000000e+01 -2.388153457396e-02 3.428520397988e-04 2.480509155413e+01
2.175000000000e+01 -2.384514420374e-02 3.425988509876e-04 2.477569652490e+01
2.200000000000e+01 -2.381211059915e-02 3.423725245390e-04 2.474533000446e+01
2.225000000000e+01 -2.378271158038e-02 3.421728199002e-04 2.471399296216e+01
2.250000000000e+01 -2.375717946073e-02 3.419991035426e-04 2.468168200692e+01
2.275000000000e+01 -2.373569651603e-02 3.418504276667e-04 2.464838791651e+01
2.300000000000e+01 -2.371838901960e-02 3.417254597601e-04 2.461409457697e+01
2.325000000000e+01 -2.370532279102e-02 3.416225275846e-04 2.457877865163e+01
2.350000000000e+01 -2.369650207958e-02 3.415395592131e-04 2.454240927046e+01
2.375000000000e+01 -2.369186643551e-02 3.414741158718e-04 2.450494867947e+01
2.400000000000e+01 -2.369129092835e-02 3.414234124859e-04 2.446635303605e+01
2.425000000000e+01 -2.369458854617e-02 3.413845785619e-04 2.442657381871e+01
2.450000000000e+01 -2.370151119659e-02 3.413546061348e-04 2.438555941743e+01
2.475000000000e+01 -2.371175262343e-02 3.413302832305e-04 2.434325731706e+01
2.500000000000e+01 -2.372495381828e-02 3.413083175291e-04 2.429961614614e+01
2.525000000000e+01 -2.374070727772e-02 3.412854547442e-04 2.425458796206e+01
2.550000000000e+01 -2.375856186858e-02 3.412582469813e-04 2.420813051553e+01
2.575000000000e+01 -2.377803013562e-02 3.412234159262e-04 2.416020925953e+01
2.600000000000e+01 -2.379859614323e-02 3.411777286012e-04 2.411079949922e+01
2.625000000000e+01 -2.381972134987e-02 3.411181028988e-04 2.405988794783e+01
2.650000000000e+01 -2.384085251359e-02 3.410416220320e-04 2.400747435185e+01
2.675000000000e+01 -2.386143106882e-02 3.409456691168e-04 2.395357240603e+01
2.700000000000e+01 -2.388090123190e-02 3.408278861910e-04 2.389821069313e+01
2.725000000000e+01 -2.389871710699e-02 3.406861745049e-04 2.384143304414e+01
2.750000000000e+01 -2.391435108146e-02 3.405187474041e-04 2.378329879688e+01
2.775000000000e+01 -2.392730162068e-02 3.403241506959e-04 2.372388219513e+01
2.800000000000e+01 -2.393710092843e-02 3.401012870488e-04 2.366327204938e+01
2.825000000000e+01 -2.394331988120e-02 3.398494437759e-04 2.360157057840e+01
2.850000000000e+01 -2.394557320187e-02 3.395682956360e-04 2.353889192583e+01
2.875000000000e+01 -2.394352599239e-02 3.392578031294e-04 2.347536078746e+01
2.900000000000e+01 -2.393689756926e-02 3.389183213721e-04 2.341111024268e+01
2.925000000000e+01 -2.392546473711e-02 3.385505746648e-04 2.334627989325e+01
2.950000000000e+01 -2.390906282572e-02 3.381556198125e-04 2.328101329818e+01
2.975000000000e+01 -2.388758829002e-02 3.377348140824e-04 2.321545582889e+01
3.000000000000e+01 -2.386100122670e-02 3.372897682027e-04 2.314975253256e+01
3.025000000000e+01 -2.382932504323e-02 3.368224425304e-04 2.308404566736e+01
3.050000000000e+01 -2.379264690611e-02 3.363350374956e-04 2.301847313668e+01
3.075000000000e+01 -2.375111653740e-02 3.358299674130e-04 2.295316654729e+01
3.100000000000e+01 -2.370494668291e-02 3.353098707070e-04 2.288825010837e+01
3.125000000000e+01 -2.365441262611e-02 3.347775306749e-04 2.282383968094e+01
3.150000000000e+01 -2.359985105952e-02 3.342359302127e-04 2.276004233525e+01
3.175000000000e+01 -2.354165727631e-02 3.336882664189e-04 2.269695617161e+01
3.200000000000e+01 -2.348028246619e-02 3.331379304288e-04 2.263467075142e+01
3.225000000000e+01 -2.341622997608e-02 3.325884966978e-04 2.257326756982e+01
3.250000000000e+01 -2.335005109838e-02 3.320437141256e-04 2.251282098157e+01
3.275000000000e+01 -2.328233910940e-02 3.315074747168e-04 2.245339920689e+01
3.300000000000e+01 -2.321372176203e-02 3.309837843172e-04 2.239506544701e+01
3.325000000000e+01 -2.314485243362e-02 3.304767221818e-04 2.233787903188e+01
3.350000000000e+01 -2.307640047234e-02 3.299903873890e-04 2.228189651695e+01
3.375000000000e+01 -2.300904083261e-02 3.295288373342e-04 2.222717268576e+01
3.400000000000e+01 -2.294344305169e-02 3.290960144470e-04 2.217376140071e+01
3.425000000000e+01 -2.288025975355e-02 3.286956622821e-04 2.212171628597e+01
3.450000000000e+01 -2.282011470066e-02 3.283312041068e-04 2.207109121737e+01
3.475000000000e+01 -2.276359098525e-02 3.280057350365e-04 2.202194061926e+01
3.500000000000e+01 -2.271122034388e-02 3.277220165793e-04 2.197431956610e+01
3.525000000000e+01 -2.266347397350e-02 3.274822877200e-04 2.192828370896e+01
3.550000000000e+01 -2.262075484983e-02 3.272881992483e-04 2.188388904275e+01
3.575000000000e+01 -2.258339129911e-02 3.271407006552e-04 2.184119151028e+01
3.600000000000e+01 -2.255163221756e-02 3.270403086163e-04 2.180024649096e+01
3.625000000000e+01 -2.252564445543e-02 3.269868996346e-04 2.176110817095e+01
3.650000000000e+01 -2.250551222298e-02 3.269796186783e-04 2.172382882918e+01
3.675000000000e+01 -2.249123876614e-02 3.270170704858e-04 2.168845804520e+01
3.700000000000e+01 -2.248274921871e-02 3.270972792903e-04 2.165504186973e+01
3.725000000000e+01 -2.247989615331e-02 3.272177077602e-04 2.162362196006e+01
3.750000000000e+01 -2.248246663903e-02 3.273754640254e-04 2.159423470994e+01
3.775000000000e+01 -2.249018977823e-02 3.275671137753e-04 2.156691040394e+01
3.800000000000e+01 -2.250274531704e-02 3.277888718655e-04 2.154167241627e+01
3.825000000000e+01 -2.251977311292e-02 3.280367854754e-04 2.151853649012e+01
3.850000000000e+01 -2.254088303337e-02 3.283067767492e-04 2.149751012709e+01
3.875000000000e+01 -2.256566491081e-02 3.285947185616e-04 2.147859210786e+01
3.900000000000e+01 -2.259369827025e-02 3.288965179754e-04 2.146177217139e+01
3.925000000000e+01 -2.262456157640e-02 3.292082016550e-04 2.144703087464e+01
3.950000000000e+01 -2.265784071338e-02 3.295259919559e-04 2.143433963884e+01
3.975000000000e+01 -2.269313659485e-02 3.298463784275e-04 2.142366099468e+01
4.000000000000e+01 -2.273007167998e-02 3.301661826671e-04 2.141494903897e+01
4.025000000000e+01 -2.276829551145e-02 3.304826111402e-04 2.140814996251e+01
4.050000000000e+01 -2.280748896317e-02 3.307932590146e-04 2.140320295494e+01
4.075000000000e+01 -2.284736750494e-02 3.310961742680e-04 2.140004103329e+01
4.100000000000e+01 -2.288768308557e-02 3.313898742628e-04 2.139859207072e+01
4.125000000000e+01 -2.292822478059e-02 3.316733271525e-04 2.139877990777e+01
4.150000000000e+01 -2.296881812030e-02 3.319459797118e-04 2.140052533985e+01
4.175000000000e+01 -2.300932392557e-02 3.322077298523e-04 2.140374740822e+01
4.200000000000e+01 -2.304963611984e-02 3.324588723772e-04 2.140836435889e+01
4.225000000000e+01 -2.308967851085e-02 3.327001504861e-04 2.141429472151e+01
4.250000000000e+01 -2.312940091254e-02 3.329326310126e-04 2.142145809466e+01
4.275000000000e+01 -2.316877571609e-02 3.331576934694e-04 2.142977619222e+01
4.300000000000e+01 -2.320779359144e-02 3.333769041350e-04 2.143917341898e+01
4.325000000000e+01 -2.324646025661e-02 3.335921182727e-04 2.144957749393e+01
4.350000000000e+01 -2.328479253746e-02 3.338052115027e-04 2.146091992719e+01
4.375000000000e+01 -2.332281437604e-02 3.340183079452e-04 2.147313641239e+01
4.400000000000e+01 -2.336055316787e-02 3.342335209751e-04 2.148616689000e+01
4.425000000000e+01 -2.339803735657e-02 3.344529220770e-04 2.149995591583e+01
4.450000000000e+01 -2.343529333973e-02 3.346785672124e-04 2.151445251622e+01
4.475000000000e+01 -2.347234331161e-02 3.349124323991e-04 2.152961015015e+01
4.500000000000e+01 -2.350920333471e-02 3.351563698072e-04 2.154538652870e+01
4.525000000000e+01 -2.354588180297e-02 3.354120680097e-04 2.156174337472e+01
4.550000000000e+01 -2.358237813857e-02 3.356810201455e-04 2.157864611339e+01
4.575000000000e+01 -2.361868175912e-02 3.359645081023e-04 2.159606349163e+01
4.600000000000e+01 -2.365477129888e-02 3.362635599370e-04 2.161396718623e+01
4.625000000000e+01 -2.369061389205e-02 3.365789305700e-04 2.163233137690e+01
4.650000000000e+01 -2.372616460207e-02 3.369110819875e-04 2.165113232424e+01
4.675000000000e+01 -2.376136591497e-02 3.372601652305e-04 2.167034795431e+01
4.700000000000e+01 -2.379614738206e-02 3.376260015959e-04 2.168995748892e+01
4.725000000000e+01 -2.383042546542e-02 3.380080673668e-04 2.170994118091e+01
4.750000000000e+01 -2.386410310225e-02 3.384054884756e-04 2.173027983650e+01
4.775000000000e+01 -2.389706976553e-02 3.388170391472e-04 2.175095496419e+01
4.800000000000e+01 -2.392920125438e-02 3.392411203145e-04 2.177194847298e+01
4.825000000000e+01 -2.396035998592e-02 3.396757346485e-04 2.179324273602e+01
4.850000000000e+01 -2.399039580257e-02 3.401185335932e-04 2.181482068358e+01
4.875000000000e+01 -2.401914689256e-02 3.405668172410e-04 2.183666599385e+01
4.900000000000e+01 -2.404644110200e-02 3.410175430355e-04 2.185876343026e+01
4.925000000000e+01 -2.407209740575e-02 3.414673440371e-04 2.188109890682e+01
4.950000000000e+01 -2.409592845477e-02 3.419125589530e-04 2.190366026740e+01
4.975000000000e+01 -2.411774304314e-02 3.423492443634e-04 2.192643751087e+01
5.000000000000e+01 -2.413734896976e-02 3.427732154590e-04 2.194942299599e+01
5.025000000000e+01 -2.415455703132e-02 3.431801619328e-04 2.197261227332e+01
5.050000000000e+01 -2.416918447469e-02 3.435657825611e-04 2.199600417923e+01
5.075000000000e+01 -2.418105881191e-02 3.439255528541e-04 2.201960130110e+01
5.100000000000e+01 -2.419002240640e-02 3.442548935123e-04 2.204340990983e+01
5.125000000000e+01 -2.419593738010e-02 3.445493849713e-04 2.206744056506e+01
5.150000000000e+01 -2.419869018289e-02 3.448048387688e-04 2.209170791749e+01
5.175000000000e+01 -2.419819616786e-02 3.450173176903e-04 2.211623040067e+01
5.200000000000e+01 -2.419440434554e-02 3.451831636359e-04 2.214103047159e+01
5.225000000000e+01 -2.418730045558e-02 3.452991125029e-04 2.216613402650e+01
5.250000000000e+01 -2.417691004631e-02 3.453623839791e-04 2.219156967849e+01
5.275000000000e+01 -2.416330175792e-02 3.453708030116e-04 2.221736860586e+01
5.300000000000e+01 -2.414658841205e-02 3.453228602285e-04 2.224356348759e+01
5.325000000000e+01 -2.412692769165e-02 3.452177709118e-04 2.227018783067e+01
5.350000000000e+01 -2.410452119152e-02 3.450554947101e-04 2.229727470463e+01
5.375000000000e+01 -2.407961333141e-02 3.448367715316e-04 2.232485622871e+01
5.400000000000e+01 -2.405248777947e-02 3.445632626092e-04 2.235296231446e+01
5.425000000000e+01 -2.402346284510e-02 3.442376003830e-04 2.238161939932e+01
5.450000000000e+01 -2.399288630705e-02 3.438631784640e-04 2.241084994629e+01
5.475000000000e+01 -2.396112938850e-02 3.434442016423e-04 2.244067128626e+01
5.500000000000e+01 -2.392857966134e-02 3.429856641709e-04 2.247109457340e+01
5.525000000000e+01 -2.389563322401e-02 3.424932482596e-04 2.250212458169e+01
5.550000000000e+01 -2.386268560500e-02 3.419732668926e-04 2.253375895413e+01
5.575000000000e+01 -2.383012305893e-02 3.414325497789e-04 2.256598763940e+01
5.600000000000e+01 -2.379831408839e-02 3.408782597618e-04 2.259879322747e+01
5.625000000000e+01 -2.376760064916e-02 3.403178850322e-04 2.263215079814e+01
5.650000000000e+01 -2.373829001370e-02 3.397590202670e-04 2.266602800361e+01
5.675000000000e+01 -2.371064829943e-02 3.392091940619e-04 2.270038602456e+01
5.700000000000e+01 -2.368489439339e-02 3.386756736059e-04 2.273518005788e+01
5.725000000000e+01 -2.366119522395e-02 3.381654112453e-04 2.277035998388e+01
5.750000000000e+01 -2.363966278282e-02 3.376849337368e-04 2.280587183988e+01
5.775000000000e+01 -2.362035284192e-02 3.372401930313e-04 2.284165868665e+01
5.800000000000e+01 -2.360326536723e-02 3.368364559021e-04 2.287766189569e+01
5.825000000000e+01 -2.358834659524e-02 3.364782187601e-04 2.291382238761e+01
5.850000000000e+01 -2.357549296810e-02 3.361691448005e-04 2.295008186399e+01
5.875000000000e+01 -2.356455658158e-02 3.359120243518e-04 2.298638388069e+01
5.900000000000e+01 -2.355535204235e-02 3.357087591664e-04 2.302267515867e+01
5.925000000000e+01 -2.354766404308e-02 3.355603685837e-04 2.305890605530e+01
5.950000000000e+01 -2.354125622199e-02 3.354670178325e-04 2.309503154140e+01
5.975000000000e+01 -2.353588027566e-02 3.354280708999e-04 2.313101162578e+01
6.000000000000e+01 -2.353128533448e-02 3.354421516386e-04 2.316681163657e+01
6.025000000000e+01 -2.352722712326e-02 3.355072204190e-04 2.320240229165e+01
6.050000000000e+01 -2.352347658186e-02 3.356206589850e-04 2.323775956615e+01
6.075000000000e+01 -2.351982775379e-02 3.357793713280e-04 2.327286437936e+01
6.100000000000e+01 -2.351610471199e-02 3.359798796423e-04 2.330770218007e+01
6.125000000000e+01 -2.351216698448e-02 3.362184174503e-04 2.334226212363e+01
6.150000000000e+01 -2.350791426638e-02 3.364910231279e-04 2.337653678445e+01
6.175000000000e+01 -2.350328892934e-02 3.367936239388e-04 2.341052098642e+01
6.200000000000e+01 -2.349827786348e-02 3.371221098392e-04 2.344421148445e+01
6.225000000000e+01 -2.349291236328e-02 3.374724045558e-04 2.347760582557e+01
6.250000000000e+01 -2.348726707173e-02 3.378405333609e-04 2.351070203832e+01
6.275000000000e+01 -2.348145733870e-02 3.382226533873e-04 2.354349788297e+01
6.300000000000e+01 -2.347563582492e-02 3.386150936922e-04 2.357599025317e+01
6.325000000000e+01 -2.346998842668e-02 3.390143871512e-04 2.360817512734e+01
6.350000000000e+01 -2.346472914869e-02 3.394172900264e-04 2.364004701627e+01
6.375000000000e+01 -2.346009489599e-02 3.398207983056e-04 2.367159920141e+01
6.400000000000e+01 -2.345633973142e-02 3.402221582065e-04 2.370282369602e+01
6.425000000000e+01 -2.345372913922e-02 3.406188728470e-04 2.373371141120e+01
6.450000000000e+01 -2.345253436797e-02 3.410087104632e-04 2.376425277210e+01
6.475000000000e+01 -2.345302685265e-02 3.413897079608e-04 2.379443815159e+01
6.500000000000e+01 -2.345547280771e-02 3.417601809756e-04 2.382425845190e+01
6.525000000000e+01 -2.346012813730e-02 3.421187275416e-04 2.385370607346e+01
6.550000000000e+01 -2.346723386433e-02 3.424641756374e-04 2.388277550516e+01
6.575000000000e+01 -2.347701178802e-02 3.427957095828e-04 2.391146437547e+01
6.600000000000e+01 -2.348966044889e-02 3.431128020263e-04 2.393977420894e+01
6.625000000000e+01 -2.350535131432e-02 3.434151908802e-04 2.396771116255e+01
6.650000000000e+01 -2.352422557844e-02 3.437029084672e-04 2.399528688870e+01
6.675000000000e+01 -2.354639139337e-02 3.439762742313e-04 2.402251905817e+01
6.700000000000e+01 -2.357192165305e-02 3.442359086700e-04 2.404943178087e+01
6.725000000000e+01 -2.360085229491e-02 3.444826904072e-04 2.407605602190e+01
6.750000000000e+01 -2.363318133884e-02 3.447177216937e-04 2.410242966410e+01
6.775000000000e+01 -2.366886843184e-02 3.449423697660e-04 2.412859742719e+01
6.800000000000e+01 -2.370783518750e-02 3.451582395979e-04 2.415461074308e+01
6.825000000000e+01 -2.374996590667e-02 3.453671406579e-04 2.418052726731e+01
6.850000000000e+01 -2.379510919867e-02 3.455710672475e-04 2.420641043776e+01
6.875000000000e+01 -2.384308014950e-02 3.457721541893e-04 2.423232879062e+01
6.900000000000e+01 -2.389366294759e-02 3.459726513376e-04 2.425835521017e+01
6.925000000000e+01 -2.394661419224e-02 3.461750085247e-04 2.428456616313e+01
6.950000000000e+01 -2.400166627268e-02 3.463816650796e-04 2.431104082194e+01
6.975000000000e+01 -2.405853090241e-02 3.465950316020e-04 2.433786022456e+01
7.000000000000e+01 -2.411690365715e-02 3.468176107985e-04 2.436510640087e+01
7.025000000000e+01 -2.417646825486e-02 3.470518120394e-04 2.439286153912e+01
7.050000000000e+01 -2.423690036641e-02 3.472999046629e-04 2.442120719868e+01
7.075000000000e+01 -2.429787293234e-02 3.475642138504e-04 2.445022351116e+01
7.100000000000e+01 -2.435906049159e-02 3.478468569420e-04 2.447998845979e+01
7.125000000000e+01 -2.442014327679e-02 3.481497427478e-04 2.451057726283e+01
7.150000000000e+01 -2.448081172395e-02 3.484746114966e-04 2.454206166054e+01
7.175000000000e+01 -2.454077022065e-02 3.488229790734e-04 2.457450938964e+01
7.200000000000e+01 -2.459974066092e-02 3.491959633665e-04 2.460798364611e+01
7.225000000000e+01 -2.465746614241e-02 3.495944761170e-04 2.464254258472e+01
7.250000000000e+01 -2.471371434177e-02 3.500191694871e-04 2.467823889075e+01
7.275000000000e+01 -2.476828053900e-02 3.504704135342e-04 2.471511936522e+01
7.300000000000e+01 -2.482099026855e-02 3.509482963057e-04 2.475322456929e+01
7.325000000000e+01 -2.487170134570e-02 3.514526339022e-04 2.479258850790e+01
7.350000000000e+01 -2.492030535757e-02 3.519829868846e-04 2.483323835952e+01
7.375000000000e+01 -2.496672954719e-02 3.525386810111e-04 2.487519415082e+01
7.400000000000e+01 -2.501093760758e-02 3.531188289517e-04 2.491846869799e+01
7.425000000000e+01 -2.505293019026e-02 3.537223598132e-04 2.496306735137e+01
7.450000000000e+01 -2.509274475920e-02 3.543480507519e-04 2.500898792312e+01
7.475000000000e+01 -2.513045485670e-02 3.549945574725e-04 2.505622064289e+01
7.500000000000e+01 -2.516616920337e-02 3.556604536312e-04 2.510474815831e+01
7.525000000000e+01 -2.520002971647e-02 3.563442741683e-04 2.515454559708e+01
7.550000000000e+01 -2.523220886793e-02 3.570445335235e-04 2.520558080850e+01
7.575000000000e+01 -2.526290727080e-02 3.577597480527e-04 2.525781439573e+01
7.600000000000e+01 -2.529235092921e-02 3.584884119445e-04 2.531120018747e+01
7.625000000000e+01 -2.532078715597e-02 3.592292041638e-04 2.536568538803e+01
7.650000000000e+01 -2.534848014588e-02 3.599808909962e-04 2.542121101773e+01
7.675000000000e+01 -2.537570688867e-02 3.607423573579e-04 2.547771238127e+01
7.700000000000e+01 -2.540275256554e-02 3.615124540355e-04 2.553511930949e+01
7.725000000000e+01 -2.542990614337e-02 3.622901703359e-04 2.559335673765e+01
7.750000000000e+01 -2.545745469520e-02 3.630746154946e-04 2.565234489591e+01
7.775000000000e+01 -2.548567874754e-02 3.638649871981e-04 2.571199981194e+01
7.800000000000e+01 -2.551484685098e-02 3.646605464657e-04 2.577223338534e+01
7.825000000000e+01 -2.554521092931e-02 3.654605938276e-04 2.583295376061e+01
7.850000000000e+01 -2.557700080502e-02 3.662644498838e-04 2.589406524856e+01
7.875000000000e+01 -2.561042033469e-02 3.670714263804e-04 2.595546852551e+01
7.900000000000e+01 -2.564564228379e-02 3.678807844958e-04 2.601706040567e+01
7.925000000000e+01 -2.568280452843e-02 3.686917068661e-04 2.607873391024e+01
7.950000000000e+01 -2.572200529305e-02 3.695032606111e-04 2.614037796242e+01
7.975000000000e+01 -2.576329928881e-02 3.703143676339e-04 2.620187729981e+01
8.000000000000e+01 -2.580669433557e-02 3.711237774667e-04 2.626311238333e+01
8.025000000000e+01 -2.585214750151e-02 3.719300286627e-04 2.632395916559e+01
8.050000000000e+01 -2.589956312645e-02 3.727314435785e-04 2.638428922678e+01
8.075000000000e+01 -2.594879039636e-02 3.735261078687e-04 2.644396973401e+01
8.100000000000e+01 -2.599962256720e-02 3.743118629248e-04 2.650286373531e+01
8.125000000000e+01 -2.605179721820e-02 3.750863085940e-04 2.656083057454e+01
8.150000000000e+01 -2.610499688065e-02 3.758468043948e-04 2.661772637084e+01
8.175000000000e+01 -2.615885178057e-02 3.765904722362e-04 2.667340480747e+01
8.200000000000e+01 -2.621294387353e-02 3.773142439790e-04 2.672771808251e+01
8.225000000000e+01 -2.626681166535e-02 3.780148863933e-04 2.678051796209e+01
8.250000000000e+01 -2.631995712221e-02 3.786889681463e-04 2.683165713469e+01
8.275000000000e+01 -2.637185331753e-02 3.793330885902e-04 2.688099060913e+01
8.300000000000e+01 -2.642195401800e-02 3.799438368707e-04 2.692837733207e+01
8.325000000000e+01 -2.646970486127e-02 3.805177477929e-04 2.697368189399e+01
8.350000000000e+01 -2.651455563055e-02 3.810514155836e-04 2.701677629251e+01
8.375000000000e+01 -2.655597283055e-02 3.815416608284e-04 2.705754178076e+01
8.400000000000e+01 -2.659345299613e-02 3.819854904833e-04 2.709587070679e+01
8.425000000000e+01 -2.662653572495e-02 3.823801169087e-04 2.713166830094e+01
8.450000000000e+01 -2.665481725021e-02 3.827231820751e-04 2.716485441070e+01
8.475000000000e+01 -2.667796275811e-02 3.830127863175e-04 2.719536506997e+01
8.500000000000e+01 -2.669571794764e-02 3.832475469169e-04 2.722315390818e+01
8.525000000000e+01 -2.670791913222e-02 3.834266653046e-04 2.724819333484e+01
8.550000000000e+01 -2.671450140320e-02 3.835499826386e-04 2.727047541886e+01
8.575000000000e+01 -2.671550481271e-02 3.836180320714e-04 2.729001250449e+01
8.600000000000e+01 -2.671107794579e-02 3.836320702678e-04 2.730683742454e+01
8.625000000000e+01 -2.670147916447e-02 3.835941017906e-04 2.732100338429e+01
8.650000000000e+01 -2.668707439048e-02 3.835068817554e-04 2.733258344535e+01
8.675000000000e+01 -2.666833235238e-02 3.833738936060e-04 2.734166962445e+01
8.700000000000e+01 -2.664581694641e-02 3.831993266071e-04 2.734837161642e+01
8.725000000000e+01 -2.662017692999e-02 3.829879858461e-04 2.735281516922e+01
8.750000000000e+01 -2.659213324771e-02 3.827451995473e-04 2.735514014088e+01
8.775000000000e+01 -2.656246422384e-02 3.824767784341e-04 2.735549829474e+01
8.800000000000e+01 -2.653199040417e-02 3.821889824330e-04 2.735405087924e+01
8.825000000000e+01 -2.650155649369e-02 3.818882455081e-04 2.735096607228e+01
8.850000000000e+01 -2.647201166328e-02 3.815811109174e-04 2.734641634154e+01
8.875000000000e+01 -2.644419135313e-02 3.812741429235e-04 2.734057580760e+01
8.900000000000e+01 -2.641889912770e-02 3.809736207128e-04 2.733361766807e+01
8.925000000000e+01 -2.639688901944e-02 3.806855581703e-04 2.732571175359e+01
8.950000000000e+01 -2.637884938127e-02 3.804155675220e-04 2.731702227169e+01
8.975000000000e+01 -2.636538836526e-02 3.801687259383e-04 2.730770577891e+01
9.000000000000e+01 -2.635702138987e-02 3.799494754311e-04 2.729790943000e+01
9.025000000000e+01 -2.635416092878e-02 3.797615458890e-04 2.728776951779e+01
9.050000000000e+01 -2.635710867668e-02 3.796078947632e-04 2.727741028501e+01
9.075000000000e+01 -2.636605083409e-02 3.794906212094e-04 2.726694321613e+01
9.100000000000e+01 -2.638105483360e-02 3.794110053202e-04 2.725646627889e+01
9.125000000000e+01 -2.640206961886e-02 3.793694894334e-04 2.724606373326e+01
9.150000000000e+01 -2.642892805566e-02 3.793656913773e-04 2.723580622185e+01
9.175000000000e+01 -2.646135075402e-02 3.793984345565e-04 2.722575065065e+01
9.200000000000e+01 -2.649895265644e-02 3.794658030136e-04 2.721594085390e+01
9.225000000000e+01 -2.654125032318e-02 3.795651985851e-04 2.720640770394e+01
9.250000000000e+01 -2.658767106631e-02 3.796934143881e-04 2.719717001484e+01
9.275000000000e+01 -2.663756273266e-02 3.798467066992e-04 2.718823476541e+01
9.300000000000e+01 -2.669020422987e-02 3.800208752593e-04 2.717959808491e+01
9.325000000000e+01 -2.674481683355e-02 3.802113415599e-04 2.717124546425e+01
9.350000000000e+01 -2.680057524286e-02 3.804132226308e-04 2.716315272689e+01
9.375000000000e+01 -2.685661973227e-02 3.806214101432e-04 2.715528615131e+01
9.400000000000e+01 -2.691206713096e-02 3.808306456904e-04 2.714760337776e+01
9.425000000000e+01 -2.696602328762e-02 3.810355828501e-04 2.714005343597e+01
9.450000000000e+01 -2.701759371516e-02 3.812308517526e-04 2.713257759665e+01
9.475000000000e+01 -2.706589603853e-02 3.814111213941e-04 2.712510935412e+01
9.500000000000e+01 -2.711006997962e-02 3.815711557703e-04 2.711757528178e+01
9.525000000000e+01 -2.714928929532e-02 3.817058708282e-04 2.710989510940e+01
9.550000000000e+01 -2.718277187412e-02 3.818103876699e-04 2.710198239637e+01
9.575000000000e+01 -2.720978924191e-02 3.818800847978e-04 2.709374529444e+01
9.600000000000e+01 -2.722967759084e-02 3.819106528350e-04 2.708508685512e+01
9.625000000000e+01 -2.724184534444e-02 3.818981439688e-04 2.707590629536e+01
9.650000000000e+01 -2.724578309300e-02 3.818390277446e-04 2.706609954751e+01
9.675000000000e+01 -2.724107044527e-02 3.817302258736e-04 2.705556051616e+01
9.700000000000e+01 -2.722738282584e-02 3.815691912836e-04 2.704418245204e+01
9.725000000000e+01 -2.720449941183e-02 3.813539496368e-04 2.703185888827e+01
9.750000000000e+01 -2.717230578725e-02 3.810831281830e-04 2.701848550906e+01
9.775000000000e+01 -2.713079771912e-02 3.807559838004e-04 2.700396123390e+01
9.800000000000e+01 -2.708008280636e-02 3.803724586553e-04 2.698818988876e+01
9.825000000000e+01 -2.702037927762e-02 3.799331099774e-04 2.697108184760e+01
9.850000000000e+01 -2.695201463263e-02 3.794392134425e-04 2.695255504215e+01
9.875000000000e+01 -2.687542078298e-02 3.788928017231e-04 2.693253669890e+01
9.900000000000e+01 -2.679112768061e-02 3.782965073912e-04 2.691096405584e+01
9.925000000000e+01 -2.669975360082e-02 3.776535784845e-04 2.688778545324e+01
9.950000000000e+01 -2.660199338437e-02 3.769676328110e-04 2.686296117396e+01
9.975000000000e+01 -2.649860558544e-02 3.762427735948e-04 2.683646347631e+01
1.000000000000e+02 -2.639039793834e-02 3.754834675239e-04 2.680827720583e+01
1.002500000000e+02 -2.627821175701e-02 3.746944079317e-04 2.677839930099e+01
1.005000000000e+02 -2.616290585947e-02 3.738803981012e-04 2.674683868170e+01
1.007500000000e+02 -2.604534027606e-02 3.730462284935e-04 2.671361558001e+01
1.010000000000e+02 -2.592636107397e-02 3.721965615128e-04 2.667876103531e+01
1.012500000000e+02 -2.580678510953e-02 3.713358121264e-04 2.664231568792e+01
1.015000000000e+02 -2.568738762466e-02 3.704680484178e-04 2.660432904144e+01
1.017500000000e+02 -2.556889144691e-02 3.695969026256e-04 2.656485840296e+01
1.020000000000e+02 -2.545195870643e-02 3.687255036669e-04 2.652396786705e+01
1.022500000000e+02 -2.533718527491e-02 3.678564308003e-04 2.648172734417e+01
1.025000000000e+02 -2.522509799418e-02 3.669916869706e-04 2.643821163874e+01
1.027500000000e+02 -2.511615469746e-02 3.661327065104e-04 2.639349961990e+01
1.030000000000e+02 -2.501074643486e-02 3.652803655928e-04 2.634767348986e+01
1.032500000000e+02 -2.490920270988e-02 3.644350416029e-04 2.630081815704e+01
1.035000000000e+02 -2.481179892242e-02 3.635967104152e-04 2.625302070547e+01
1.037500000000e+02 -2.471876479336e-02 3.627649626325e-04 2.620436997006e+01
1.040000000000e+02 -2.463029378280e-02 3.619391380322e-04 2.615495617715e+01
1.042500000000e+02 -2.454655347449e-02 3.611184238061e-04 2.610487065701e+01
1.045000000000e+02 -2.446769510318e-02 3.603019567144e-04 2.605420554174e+01
1.047500000000e+02 -2.439386430958e-02 3.594889241884e-04 2.600305374970e+01
1.050000000000e+02 -2.432520725461e-02 3.586786635772e-04 2.595150844300e+01
1.052500000000e+02 -2.426187717569e-02 3.578707618534e-04 2.589966298978e+01
1.055000000000e+02 -2.420403864998e-02 3.570651189156e-04 2.584761063100e+01
1.057500000000e+02 -2.415186912653e-02 3.562620148932e-04 2.579544413700e+01
1.060000000000e+02 -2.410555826667e-02 3.554621332619e-04 2.574325536784e+01
1.062500000000e+02 -2.406530498680e-02 3.546665796299e-04 2.569113497103e+01
1.065000000000e+02 -2.403131052865e-02 3.538768680855e-04 2.563917154504e+01
1.067500000000e+02 -2.400377163882e-02 3.530949403816e-04 2.558745136096e+01
1.070000000000e+02 -2.398286908034e-02 3.523231042409e-04 2.553605738338e+01
1.072500000000e+02 -2.396875764647e-02 3.515639863168e-04 2.548506888148e+01
1.075000000000e+02 -2.396155289497e-02 3.508204390284e-04 2.543456041776e+01
1.077500000000e+02 -2.396131987816e-02 3.500954549424e-04 2.538460142581e+01
1.080000000000e+02 -2.396806014748e-02 3.493920817303e-04 2.533525529294e+01
1.082500000000e+02 -2.398170160576e-02 3.487133430163e-04 2.528657900922e+01
1.085000000000e+02 -2.400208914339e-02 3.480621085939e-04 2.523862244882e+01
1.087500000000e+02 -2.402897640990e-02 3.474409917891e-04 2.519142822340e+01
1.090000000000e+02 -2.406202032560e-02 3.468522788487e-04 2.514503125735e+01
1.092500000000e+02 -2.410077849858e-02 3.462978858213e-04 2.509945891661e+01
1.095000000000e+02 -2.414470960507e-02 3.457792418517e-04 2.505473093076e+01
1.097500000000e+02 -2.419317571191e-02 3.452972605204e-04 2.501085982866e+01
1.100000000000e+02 -2.424544863385e-02 3.448522924100e-04 2.496785119325e+01
1.102500000000e+02 -2.430071661588e-02 3.444440990544e-04 2.492570435311e+01
1.105000000000e+02 -2.435809700916e-02 3.440718932610e-04 2.488441288966e+01
1.107500000000e+02 -2.441664755684e-02 3.437343417893e-04 2.484396547535e+01
1.110000000000e+02 -2.447538250946e-02 3.434296053028e-04 2.480434650163e+01
1.112500000000e+02 -2.453328802982e-02 3.431553853246e-04 2.476553685826e+01
1.115000000000e+02 -2.458933789276e-02 3.429089799676e-04 2.472751464357e+01
1.117500000000e+02 -2.464251234350e-02 3.426873602500e-04 2.469025566526e+01
1.120000000000e+02 -2.469181235930e-02 3.424872314240e-04 2.465373402487e+01
1.122500000000e+02 -2.473627848201e-02 3.423051163666e-04 2.461792235264e+01
1.125000000000e+02 -2.477500333465e-02 3.421374173840e-04 2.458279211149e+01
1.127500000000e+02 -2.480714799401e-02 3.419804949461e-04 2.454831354337e+01
1.130000000000e+02 -2.483195322369e-02 3.418307264136e-04 2.451445561022e+01
1.132500000000e+02 -2.484874904376e-02 3.416845622272e-04 2.448118580630e+01
1.135000000000e+02 -2.485696608298e-02 3.415385748270e-04 2.444846973356e+01
1.137500000000e+02 -2.485613936461e-02 3.413894908497e-04 2.441627082026e+01
1.140000000000e+02 -2.484591620161e-02 3.412342444784e-04 2.438454978108e+01
1.142500000000e+02 -2.482605650926e-02 3.410699995933e-04 2.435326433991e+01
1.145000000000e+02 -2.479643685115e-02 3.408941495903e-04 2.432236877974e+01
1.147500000000e+02 -2.475704929925e-02 3.407043457120e-04 2.429181375420e+01
1.150000000000e+02 -2.470799884847e-02 3.404984789774e-04 2.426154626982e+01
1.152500000000e+02 -2.464950285957e-02 3.402747868448e-04 2.423150966683e+01
1.155000000000e+02 -2.458188636106e-02 3.400318475232e-04 2.420164398210e+01
1.157500000000e+02 -2.450557689489e-02 3.397685269633e-04 2.417188653168e+01
1.160000000000e+02 -2.442110110325e-02 3.394840315706e-04 2.414217253852e+01
1.162500000000e+02 -2.432907793854e-02 3.391779358718e-04 2.411243616793e+01
1.165000000000e+02 -2.423021291473e-02 3.388502129510e-04 2.408261165326e+01
1.167500000000e+02 -2.412529165777e-02 3.385012940942e-04 2.405263460761e+01
1.170000000000e+02 -2.401517314104e-02 3.381320536094e-04 2.402244341732e+01
1.172500000000e+02 -2.390078196048e-02 3.377436708297e-04 2.399198082568e+01
1.175000000000e+02 -2.378310110637e-02 3.373380240103e-04 2.396119530209e+01
1.177500000000e+02 -2.366316291345e-02 3.369175993991e-04 2.393004259970e+01
1.180000000000e+02 -2.354204054967e-02 3.364853649799e-04 2.389848709134e+01
1.182500000000e+02 -2.342083877290e-02 3.360448315609e-04 2.386650299347e+01
1.185000000000e+02 -2.330068376947e-02 3.356001394754e-04 2.383407537529e+01
1.187500000000e+02 -2.318271267302e-02 3.351559374284e-04 2.380120093991e+01
1.190000000000e+02 -2.306806230744e-02 3.347171661047e-04 2.376788852057e+01
1.192500000000e+02 -2.295785723059e-02 3.342892485590e-04 2.373415928537e+01
1.195000000000e+02 -2.285319690605e-02 3.338779994672e-04 2.370004662149e+01
1.197500000000e+02 -2.275514285620e-02 3.334894904082e-04 2.366559570778e+01
1.200000000000e+02 -2.266470527811e-02 3.331299313203e-04 2.363086277056e+01
1.202500000000e+02 -2.258282974023e-02 3.328055428087e-04 2.359591403712e+01
1.205000000000e+02 -2.251038536856e-02 3.325224266979e-04 2.356082448477e+01
1.207500000000e+02 -2.244815088447e-02 3.322864056079e-04 2.352567623823e+01
1.210000000000e+02 -2.239680432111e-02 3.321028653379e-04 2.349055691185e+01
1.212500000000e+02 -2.235691222336e-02 3.319767261784e-04 2.345555775155e+01
1.215000000000e+02 -2.232892213119e-02 3.319122204185e-04 2.342077176897e+01
1.217500000000e+02 -2.231315341169e-02 3.319127797838e-04 2.338629176757e+01
1.220000000000e+02 -2.230979356776e-02 3.319809750791e-04 2.335220851753e+01
1.222500000000e+02 -2.231889627492e-02 3.321184601449e-04 2.331860902883e+01
1.225000000000e+02 -2.234037775183e-02 3.323257946013e-04 2.328557491926e+01
1.227500000000e+02 -2.237402143026e-02 3.326025319745e-04 2.325318110097e+01
1.230000000000e+02 -2.241947817425e-02 3.329472169204e-04 2.322149461869e+01
1.232500000000e+02 -2.247627495471e-02 3.333574155202e-04 2.319057384314e+01
1.235000000000e+02 -2.254381900459e-02 3.338297567524e-04 2.316046789295e+01
1.237500000000e+02 -2.262140968082e-02 3.343600227988e-04 2.313121639017e+01
1.240000000000e+02 -2.270824758129e-02 3.349432487060e-04 2.310284946633e+01
1.242500000000e+02 -2.280344523729e-02 3.355738479004e-04 2.307538805142e+01
1.245000000000e+02 -2.290604175095e-02 3.362456768297e-04 2.304884435930e+01
1.247500000000e+02 -2.301501353558e-02 3.369522011552e-04 2.302322261216e+01
1.250000000000e+02 -2.312928996123e-02 3.376866499090e-04 2.299851982799e+01
1.252500000000e+02 -2.324776523844e-02 3.384421351415e-04 2.297472681414e+01
1.255000000000e+02 -2.336931358385e-02 3.392117778894e-04 2.295182906442e+01
1.257500000000e+02 -2.349280126931e-02 3.399888151896e-04 2.292980782086e+01
1.260000000000e+02 -2.361710089805e-02 3.407667097357e-04 2.290864088974e+01
1.262500000000e+02 -2.374110315946e-02 3.415392415482e-04 2.288830359166e+01
1.265000000000e+02 -2.386372933683e-02 3.423005838552e-04 2.286876932808e+01
1.267500000000e+02 -2.398394234538e-02 3.430453651834e-04 2.285001025821e+01
1.270000000000e+02 -2.410075789904e-02 3.437687007621e-04 2.283199763297e+01
1.272500000000e+02 -2.421325403537e-02 3.444661959355e-04 2.281470191866e+01
1.275000000000e+02 -2.432058058352e-02 3.451340440813e-04 2.279809299776e+01
1.277500000000e+02 -2.442196561799e-02 3.457690001970e-04 2.278213984589e+01
1.280000000000e+02 -2.451672335772e-02 3.463683154183e-04 2.276681048052e+01
1.282500000000e+02 -2.460425808402e-02 3.469299135060e-04 2.275207136783e+01
1.285000000000e+02 -2.468406841176e-02 3.474521823570e-04 2.273788718317e+01
1.287500000000e+02 -2.475574835271e-02 3.479339069355e-04 2.272422027571e+01
1.290000000000e+02 -2.481898677019e-02 3.483742749911e-04 2.271103010206e+01
1.292500000000e+02 -2.487356773296e-02 3.487728690474e-04 2.269827307186e+01
1.295000000000e+02 -2.491936541876e-02 3.491296734974e-04 2.268590198203e+01
1.297500000000e+02 -2.495634191420e-02 3.494448486845e-04 2.267386609073e+01
1.300000000000e+02 -2.498454158923e-02 3.497187412158e-04 2.266211101808e+01
1.302500000000e+02 -2.500408404151e-02 3.499518934186e-04 2.265057879279e+01
1.305000000000e+02 -2.501515932731e-02 3.501450401286e-04 2.263920845822e+01
1.307500000000e+02 -2.501801924566e-02 3.502990759846e-04 2.262793646343e+01
1.310000000000e+02 -2.501297052775e-02 3.504149916842e-04 2.261669748664e+01
1.312500000000e+02 -2.500036592867e-02 3.504938760379e-04 2.260542515338e+01
1.315000000000e+02 -2.498059877004e-02 3.505369079883e-04 2.259405331217e+01
1.317500000000e+02 -2.495409467532e-02 3.505453048736e-04 2.258251699313e+01
1.320000000000e+02 -2.492130525774e-02 3.505203232770e-04 2.257075361994e+01
1.322500000000e+02 -2.488270207000e-02 3.504632713137e-04 2.255870420558e+01
1.325000000000e+02 -2.483877143698e-02 3.503754092858e-04 2.254631455184e+01
1.327500000000e+02 -2.479000864094e-02 3.502580123058e-04 2.253353617061e+01
1.330000000000e+02 -2.473691490173e-02 3.501124337776e-04 2.252032751814e+01
1.332500000000e+02 -2.467999282120e-02 3.499400165436e-04 2.250665464950e+01
1.335000000000e+02 -2.461974398230e-02 3.497420693229e-04 2.249249192572e+01
1.337500000000e+02 -2.455666645103e-02 3.495199031229e-04 2.247782245546e+01
1.340000000000e+02 -2.449125278055e-02 3.492747745838e-04 2.246263834165e+01
1.342500000000e+02 -2.442398861864e-02 3.490078180938e-04 2.244694069391e+01
1.345000000000e+02 -2.435535155096e-02 3.487202660183e-04 2.243073943518e+01
1.347500000000e+02 -2.428581082154e-02 3.484133786064e-04 2.241405287876e+01
1.350000000000e+02 -2.421582719640e-02 3.480883184219e-04 2.239690717752e+01
1.352500000000e+02 -2.414585268319e-02 3.477460852863e-04 2.237933540281e+01
1.355000000000e+02 -2.407633140483e-02 3.473877182952e-04 2.236137687385e+01
1.357500000000e+02 -2.400769984867e-02 3.470143654187e-04 2.234307601714e+01
1.360000000000e+02 -2.394038769880e-02 3.466271560143e-04 2.232448134288e+01
1.362500000000e+02 -2.387481858024e-02 3.462272561916e-04 2.230564438560e+01
1.365000000000e+02 -2.381141055269e-02 3.458159350545e-04 2.228661868744e+01
1.367500000000e+02 -2.375057685103e-02 3.453944496016e-04 2.226745870738e+01
1.370000000000e+02 -2.369272519568e-02 3.449641925948e-04 2.224821914994e+01
1.372500000000e+02 -2.363825800337e-02 3.445267183999e-04 2.222895399646e+01
1.375000000000e+02 -2.358756943469e-02 3.440837377733e-04 2.220971613971e+01
1.377500000000e+02 -2.354104477991e-02 3.436371263074e-04 2.219055675833e+01
1.380000000000e+02 -2.349905560749e-02 3.431889334478e-04 2.217152529317e+01
1.382500000000e+02 -2.346195760683e-02 3.427413832418e-04 2.215266920816e+01
1.385000000000e+02 -2.343008300715e-02 3.422968579240e-04 2.213403428560e+01
1.387500000000e+02 -2.340373670427e-02 3.418578854146e-04 2.211566474655e+01
1.390000000000e+02 -2.338318684248e-02 3.414270901034e-04 2.209760380323e+01
1.392500000000e+02 -2.336865956442e-02 3.410071990854e-04 2.207989403903e+01
1.395000000000e+02 -2.336033004351e-02 3.406009912236e-04 2.206257802514e+01
1.397500000000e+02 -2.335831313556e-02 3.402112049977e-04 2.204569896274e+01
1.400000000000e+02 -2.336265799369e-02 3.398404947292e-04 2.202930116199e+01
1.402500000000e+02 -2.337333776494e-02 3.394913593827e-04 2.201343069358e+01
1.405000000000e+02 -2.339024583310e-02 3.391660856340e-04 2.199813574886e+01
1.407500000000e+02 -2.341318766795e-02 3.388666678505e-04 2.198346710740e+01
1.410000000000e+02 -2.344187955938e-02 3.385947535721e-04 2.196947828487e+01
1.412500000000e+02 -2.347594379760e-02 3.383515667308e-04 2.195622572699e+01
1.415000000000e+02 -2.351491080329e-02 3.381378577355e-04 2.194376869518e+01
1.417500000000e+02 -2.355821856362e-02 3.379538998614e-04 2.193216917145e+01
1.420000000000e+02 -2.360521878635e-02 3.377994242839e-04 2.192149147569e+01
1.422500000000e+02 -2.365518104735e-02 3.376737154331e-04 2.191180192768e+01
1.425000000000e+02 -2.370730277544e-02 3.375754268642e-04 2.190316826119e+01
1.427500000000e+02 -2.376071891702e-02 3.375026253347e-04 2.189565911643e+01
1.430000000000e+02 -2.381451602646e-02 3.374529350822e-04 2.188934335177e+01
1.432500000000e+02 -2.386774598874e-02 3.374235471832e-04 2.188428947096e+01
1.435000000000e+02 -2.391944281446e-02 3.374112559740e-04 2.188056496366e+01
1.437500000000e+02 -2.396864017557e-02 3.374125271125e-04 2.187823570840e+01
1.440000000000e+02 -2.401438960828e-02 3.374237128076e-04 2.187736546768e+01
1.442500000000e+02 -2.405577994045e-02 3.374410761795e-04 2.187801536013e+01
1.445000000000e+02 -2.409195571804e-02 3.374608298187e-04 2.188024349974e+01
1.447500000000e+02 -2.412213465026e-02 3.374792055689e-04 2.188410465034e+01
1.450000000000e+02 -2.414562426463e-02 3.374926357508e-04 2.188964993703e+01
1.452500000000e+02 -2.416183733195e-02 3.374978654209e-04 2.189692671732e+01
1.455000000000e+02 -2.417030436335e-02 3.374920442078e-04 2.190597842254e+01
1.457500000000e+02 -2.417068310763e-02 3.374727712286e-04 2.191684447779e+01
1.460000000000e+02 -2.416276592685e-02 3.374381009122e-04 2.192956030536e+01
1.462500000000e+02 -2.414648327679e-02 3.373865985311e-04 2.194415731908e+01
1.465000000000e+02 -2.412190323712e-02 3.373176141188e-04 2.196066289581e+01
1.467500000000e+02 -2.408922883988e-02 3.372309927673e-04 2.197910046457e+01
1.470000000000e+02 -2.404879153917e-02 3.371271571492e-04 2.199948947743e+01
1.472500000000e+02 -2.400104185146e-02 3.370071370550e-04 2.202184541548e+01
1.475000000000e+02 -2.394653765552e-02 3.368722686975e-04 2.204617976743e+01
1.477500000000e+02 -2.388592943412e-02 3.367242334002e-04 2.207249990800e+01
1.480000000000e+02 -2.381994503421e-02 3.365650839867e-04 2.210080906486e+01
1.482500000000e+02 -2.374937157828e-02 3.363971390552e-04 2.213110610709e+01
1.485000000000e+02 -2.367503901323e-02 3.362228622333e-04 2.216338536889e+01
1.487500000000e+02 -2.359780340435e-02 3.360447627608e-04 2.219763639698e+01
1.490000000000e+02 -2.351853087788e-02 3.358653092962e-04 2.223384368461e+01
1.492500000000e+02 -2.343808327971e-02 3.356868559060e-04 2.227198639716e+01
1.495000000000e+02 -2.335730463092e-02 3.355115741410e-04 2.231203798711e+01
1.497500000000e+02 -2.327701207722e-02 3.353414154211e-04 2.235396600139e+01
1.500000000000e+02 -2.319798700225e-02 3.351780791742e-04 2.239773173063e+01
1.502500000000e+02 -2.312096978041e-02 3.350230087126e-04 2.244328998064e+01
1.505000000000e+02 -2.304665694729e-02 3.348774376202e-04 2.249058888435e+01
1.507500000000e+02 -2.297570046678e-02 3.347423688853e-04 2.253956978170e+01
1.510000000000e+02 -2.290870893272e-02 3.346185832773e-04 2.259016718375e+01
1.512500000000e+02 -2.284625058113e-02 3.345067993801e-04 2.264230884256e+01
1.515000000000e+02 -2.278885609989e-02 3.344077165476e-04 2.269591585913e+01
1.517500000000e+02 -2.273702437593e-02 3.343221112611e-04 2.275090302294e+01
1.520000000000e+02 -2.269122593259e-02 3.342508407493e-04 2.280717913765e+01
1.522500000000e+02 -2.265190624594e-02 3.341949141501e-04 2.286464747313e+01
1.525000000000e+02 -2.261948964254e-02 3.341556268742e-04 2.292320638726e+01
1.527500000000e+02 -2.259437929142e-02 3.341345839113e-04 2.298274990794e+01
1.530000000000e+02 -2.257695790877e-02 3.341336869235e-04 2.304316849675e+01
1.532500000000e+02 -2.256758459156e-02 3.341551151293e-04 2.310434976077e+01
1.535000000000e+02 -2.256659112722e-02 3.342013130037e-04 2.316617927795e+01
1.537500000000e+02 -2.257427542226e-02 3.342748931344e-04 2.322854136795e+01
1.540000000000e+02 -2.259089359348e-02 3.343786146111e-04 2.329131991496e+01
1.542500000000e+02 -2.261665067959e-02 3.345153573632e-04 2.335439912097e+01
1.545000000000e+02 -2.265168964094e-02 3.346879502751e-04 2.341766426309e+01
1.547500000000e+02 -2.269608051165e-02 3.348989666425e-04 2.348100238026e+01
1.550000000000e+02 -2.274980927444e-02 3.351505563390e-04 2.354430291144e+01
1.552500000000e+02 -2.281276685087e-02 3.354444504694e-04 2.360745826475e+01
1.555000000000e+02 -2.288474061068e-02 3.357818822438e-04 2.367036432416e+01
1.557500000000e+02 -2.296540495947e-02 3.361633418428e-04 2.373292086293e+01
1.560000000000e+02 -2.305431670156e-02 3.365884923335e-04 2.379503190930e+01
1.562500000000e+02 -2.315090996884e-02 3.370561565448e-04 2.385660599280e+01
1.565000000000e+02 -2.325449696991e-02 3.375643154531e-04 2.391755636679e+01
1.567500000000e+02 -2.336426876349e-02 3.381100543139e-04 2.397780108960e+01
1.570000000000e+02 -2.347930208273e-02 3.386892988882e-04 2.403726312563e+01
1.572500000000e+02 -2.359856654388e-02 3.392970960343e-04 2.409587027070e+01
1.575000000000e+02 -2.372093785814e-02 3.399277768810e-04 2.415355515982e+01
1.577500000000e+02 -2.384521158238e-02 3.405749565193e-04 2.421025509034e+01
1.580000000000e+02 -2.397012089411e-02 3.412315590444e-04 2.426591190892e+01
1.582500000000e+02 -2.409435583118e-02 3.418900250707e-04 2.432047191071e+01
1.585000000000e+02 -2.421658363111e-02 3.425425232246e-04 2.437388557969e+01
1.587500000000e+02 -2.433547186642e-02 3.431811067068e-04 2.442610758016e+01
1.590000000000e+02 -2.444971085814e-02 3.437979086539e-04 2.447709651170e+01
1.592500000000e+02 -2.455803711197e-02 3.443853346893e-04 2.452681498365e+01
1.595000000000e+02 -2.465925513726e-02 3.449362504000e-04 2.457522946458e+01
1.597500000000e+02 -2.475225967473e-02 3.454441760516e-04 2.462231037785e+01
1.600000000000e+02 -2.483605571216e-02 3.459034566064e-04 2.466803224317e+01
1.602500000000e+02 -2.490977617128e-02 3.463094138140e-04 2.471237370147e+01
1.605000000000e+02 -2.497269684514e-02 3.466584849946e-04 2.475531777423e+01
1.607500000000e+02 -2.502424820345e-02 3.469482894368e-04 2.479685203278e+01
1.610000000000e+02 -2.506402341770e-02 3.471777915496e-04 2.483696891224e+01
1.612500000000e+02 -2.509178350642e-02 3.473472384195e-04 2.487566581294e+01
1.615000000000e+02 -2.510745845096e-02 3.474581600935e-04 2.491294537317e+01
1.617500000000e+02 -2.511114456503e-02 3.475133329026e-04 2.494881571247e+01
1.620000000000e+02 -2.510309859007e-02 3.475166706935e-04 2.498329043308e+01
1.622500000000e+02 -2.508372825359e-02 3.474731730553e-04 2.501638878744e+01
1.625000000000e+02 -2.505357998142e-02 3.473887836016e-04 2.504813565708e+01
1.627500000000e+02 -2.501332440180e-02 3.472701463065e-04 2.507856150083e+01
1.630000000000e+02 -2.496374007498e-02 3.471244746800e-04 2.510770220281e+01
1.632500000000e+02 -2.490569581316e-02 3.469593756511e-04 2.513559896574e+01
1.635000000000e+02 -2.484013270350e-02 3.467826470591e-04 2.516229793828e+01
1.637500000000e+02 -2.476804596811e-02 3.466020106647e-04 2.518785000302e+01
1.640000000000e+02 -2.469046785109e-02 3.464250424323e-04 2.521231042418e+01
1.642500000000e+02 -2.460845150153e-02 3.462590033759e-04 2.523573849661e+01
1.645000000000e+02 -2.452305654390e-02 3.461106857815e-04 2.525819715507e+01
1.647500000000e+02 -2.443533657491e-02 3.459863011263e-04 2.527975270258e+01
1.650000000000e+02 -2.434632904704e-02 3.458913967102e-04 2.530047432146e+01
1.652500000000e+02 -2.425704713377e-02 3.458307983113e-04 2.532043382534e+01
1.655000000000e+02 -2.416847381079e-02 3.458085810626e-04 2.533970531589e+01
1.657500000000e+02 -2.408155797644e-02 3.458280658898e-04 2.535836489373e+01
1.660000000000e+02 -2.399721219526e-02 3.458918367489e-04 2.537649038011e+01
1.662500000000e+02 -2.391631181930e-02 3.460017768916e-04 2.539416103429e+01
1.665000000000e+02 -2.383969494205e-02 3.461591010097e-04 2.541145743778e+01
1.667500000000e+02 -2.376816351107e-02 3.463644945365e-04 2.542846107221e+01
1.670000000000e+02 -2.370248424226e-02 3.466181372649e-04 2.544525420742e+01
1.672500000000e+02 -2.364338932119e-02 3.469197719120e-04 2.546191957731e+01
1.675000000000e+02 -2.359157637419e-02 3.472687922711e-04 2.547854027870e+01
1.677500000000e+02 -2.354770773818e-02 3.476643196796e-04 2.549519918034e+01
1.680000000000e+02 -2.351240826056e-02 3.481052632668e-04 2.551197893953e+01
1.682500000000e+02 -2.348626169966e-02 3.485903769306e-04 2.552896127054e+01
1.685000000000e+02 -2.346980579981e-02 3.491183060871e-04 2.554622692266e+01
1.687500000000e+02 -2.346352598985e-02 3.496876617154e-04 2.556385483533e+01
1.690000000000e+02 -2.346784787692e-02 3.502970051550e-04 2.558192203204e+01
1.692500000000e+02 -2.348312904318e-02 3.509448678754e-04 2.560050297153e+01
1.695000000000e+02 -2.350965044252e-02 3.516297573363e-04 2.561966885413e+01
1.697500000000e+02 -2.354760789099e-02 3.523501762407e-04 2.563948753471e+01
1.700000000000e+02 -2.359710339583e-02 3.531045570903e-04 2.566002253031e+01
1.702500000000e+02 -2.365813794635e-02 3.538912687984e-04 2.568133306524e+01
1.705000000000e+02 -2.373060482381e-02 3.547086203970e-04 2.570347311769e+01
1.707500000000e+02 -2.381428554532e-02 3.555548252428e-04 2.572649158520e+01
1.710000000000e+02 -2.390884603793e-02 3.564279642708e-04 2.575043142559e+01
1.712500000000e+02 -2.401383602792e-02 3.573259626693e-04 2.577532997541e+01
1.715000000000e+02 -2.412868986892e-02 3.582465538487e-04 2.580121822204e+01
1.717500000000e+02 -2.425273026378e-02 3.591872786276e-04 2.582812128528e+01
1.720000000000e+02 -2.438517314291e-02 3.601454725661e-04 2.585605782532e+01
1.722500000000e+02 -2.452513573378e-02 3.611182556545e-04 2.588504067602e+01
1.725000000000e+02 -2.467164533094e-02 3.621025192470e-04 2.591507636080e+01
1.727500000000e+02 -2.482365076619e-02 3.630949235708e-04 2.594616584371e+01
1.730000000000e+02 -2.498003389923e-02 3.640919144361e-04 2.597830411754e+01
1.732500000000e+02 -2.513962332069e-02 3.650897333877e-04 2.601148101111e+01
1.735000000000e+02 -2.530120768736e-02 3.660844497745e-04 2.604568080979e+01
1.737500000000e+02 -2.546355076686e-02 3.670719941778e-04 2.608088307202e+01
1.740000000000e+02 -2.562540572482e-02 3.680481503220e-04 2.611706231774e+01
1.742500000000e+02 -2.578553088506e-02 3.690086316450e-04 2.615418844095e+01
1.745000000000e+02 -2.594270498903e-02 3.699491363276e-04 2.619222710700e+01
1.747500000000e+02 -2.609574159950e-02 3.708653990659e-04 2.623113946136e+01
1.750000000000e+02 -2.624350362592e-02 3.717532362157e-04 2.627088247712e+01
1.752500000000e+02 -2.638491710462e-02 3.726085488129e-04 2.631140928615e+01
1.755000000000e+02 -2.651898337709e-02 3.734276464233e-04 2.635266882379e+01
1.757500000000e+02 -2.664479048668e-02 3.742071276144e-04 2.639460613259e+01
1.760000000000e+02 -2.676152363504e-02 3.749440056394e-04 2.643716263331e+01
1.762500000000e+02 -2.686847439940e-02 3.756355569842e-04 2.648027576235e+01
1.765000000000e+02 -2.696504850189e-02 3.762795924824e-04 2.652387929954e+01
1.767500000000e+02 -2.705077112914e-02 3.768745285914e-04 2.656790330103e+01
1.770000000000e+02 -2.712529090176e-02 3.774193673070e-04 2.661227441137e+01
1.772500000000e+02 -2.718838220470e-02 3.779137209647e-04 2.665691553195e+01
1.775000000000e+02 -2.723994580419e-02 3.783578505402e-04 2.670174615813e+01
1.777500000000e+02 -2.728000738281e-02 3.787526602948e-04 2.674668239557e+01
1.780000000000e+02 -2.730871498252e-02 3.790996828531e-04 2.679163698977e+01
1.782500000000e+02 -2.732633497224e-02 3.794010524852e-04 2.683651966675e+01
1.785000000000e+02 -2.733324671644e-02 3.796594628976e-04 2.688123689354e+01
1.787500000000e+02 -2.732993611986e-02 3.798781172994e-04 2.692569224311e+01
1.790000000000e+02 -2.731698830556e-02 3.800606661635e-04 2.696978647986e+01
1.792500000000e+02 -2.729507946206e-02 3.802111368131e-04 2.701341771101e+01
1.795000000000e+02 -2.726496806264e-02 3.803338560637e-04 2.705648151027e+01
1.797500000000e+02 -2.722748558783e-02 3.804333564896e-04 2.709887128656e+01
1.800000000000e+02 -2.718352674647e-02 3.805143514385e-04 2.714047819923e+01
1.802500000000e+02 -2.713403938772e-02 3.805816130617e-04 2.718119155865e+01
1.805000000000e+02 -2.708001358001e-02 3.806398901638e-04 2.722089900162e+01
1.807500000000e+02 -2.702247027072e-02 3.806938397633e-04 2.725948673148e+01
1.810000000000e+02 -2.696244939186e-02 3.807479609146e-04 2.729683974773e+01
1.812500000000e+02 -2.690099776284e-02 3.808065248073e-04 2.733284226694e+01
1.815000000000e+02 -2.683915557925e-02 3.808734882117e-04 2.736737783384e+01
1.817500000000e+02 -2.677794375362e-02 3.809524633777e-04 2.740032981717e+01
1.820000000000e+02 -2.671835022354e-02 3.810466530525e-04 2.743158174610e+01
1.822500000000e+02 -2.666131683882e-02 3.811588058289e-04 2.746101785886e+01
1.825000000000e+02 -2.660772558713e-02 3.812911639235e-04 2.748852343719e+01
1.827500000000e+02 -2.655838670053e-02 3.814454386185e-04 2.751398556157e+01
1.830000000000e+02 -2.651402614990e-02 3.816227657389e-04 2.753729357540e+01
1.832500000000e+02 -2.647527611587e-02 3.818237071730e-04 2.755833994946e+01
1.835000000000e+02 -2.644266509429e-02 3.820482392134e-04 2.757702090787e+01
1.837500000000e+02 -2.641661149379e-02 3.822957479877e-04 2.759323740876e+01
1.840000000000e+02 -2.639741819918e-02 3.825650391615e-04 2.760689591553e+01
1.842500000000e+02 -2.638527076318e-02 3.828543657969e-04 2.761790945683e+01
1.845000000000e+02 -2.638023661889e-02 3.831614598853e-04 2.762619856620e+01
1.847500000000e+02 -2.638226669117e-02 3.834835719485e-04 2.763169226541e+01
1.850000000000e+02 -2.639120034687e-02 3.838175287759e-04 2.763432915052e+01
1.852500000000e+02 -2.640677055978e-02 3.841597794687e-04 2.763405829581e+01
1.855000000000e+02 -2.642861236578e-02 3.845064654699e-04 2.763084027507e+01
1.857500000000e+02 -2.645627088230e-02 3.848534717495e-04 2.762464794554e+01
1.860000000000e+02 -2.648921215769e-02 3.851964993598e-04 2.761546728841e+01
1.862500000000e+02 -2.652683305744e-02 3.855311137381e-04 2.760329797084e+01
1.865000000000e+02 -2.656847316262e-02 3.858528115754e-04 2.758815390231e+01
1.867500000000e+02 -2.661342510140e-02 3.861570631116e-04 2.757006347929e+01
1.870000000000e+02 -2.666094648843e-02 3.864393821174e-04 2.754906977828e+01
1.872500000000e+02 -2.671026967088e-02 3.866953122538e-04 2.752523041225e+01
1.875000000000e+02 -2.676061267429e-02 3.869204568500e-04 2.749861731774e+01
1.877500000000e+02 -2.681118795291e-02 3.871106856508e-04 2.746931618657e+01
1.880000000000e+02 -2.686121219807e-02 3.872620112237e-04 2.743742584759e+01
1.882500000000e+02 -2.690991410100e-02 3.873706330227e-04 2.740305728033e+01
1.885000000000e+02 -2.695654364249e-02 3.874329925911e-04 2.736633263670e+01
1.887500000000e+02 -2.700037860001e-02 3.874458335228e-04 2.732738391397e+01
1.890000000000e+02 -2.704073154375e-02 3.874061900315e-04 2.728635161724e+01
1.892500000000e+02 -2.707695636813e-02 3.873113496621e-04 2.724338334019e+01
1.895000000000e+02 -2.710845335203e-02 3.871590079194e-04 2.719863210015e+01
1.897500000000e+02 -2.713467447830e-02 3.869472776724e-04 2.715225489589e+01
1.900000000000e+02 -2.715512754268e-02 3.866746807001e-04 2.710441100458e+01
1.902500000000e+02 -2.716938078056e-02 3.863401886245e-04 2.705526048410e+01
1.905000000000e+02 -2.717706602157e-02 3.859432433121e-04 2.700496277993e+01
1.907500000000e+02 -2.717788093857e-02 3.854837781964e-04 2.695367523212e+01
1.910000000000e+02 -2.717159104252e-02 3.849622245626e-04 2.690155192563e+01
1.912500000000e+02 -2.715803087853e-02 3.843795161250e-04 2.684874258209e+01
1.915000000000e+02 -2.713710434247e-02 3.837370862083e-04 2.679539176881e+01
1.917500000000e+02 -2.710878444024e-02 3.830368560990e-04 2.674163802946e+01
1.920000000000e+02 -2.707311213333e-02 3.822812225150e-04 2.668761345079e+01
1.922500000000e+02 -2.703019438126e-02 3.814730361920e-04 2.663344342936e+01
1.925000000000e+02 -2.698020191063e-02 3.806155773110e-04 2.657924633338e+01
1.927500000000e+02 -2.692336584874e-02 3.797124560610e-04 2.652513364787e+01
1.930000000000e+02 -2.685997411029e-02 3.787677055826e-04 2.647121008291e+01
1.932500000000e+02 -2.679036770494e-02 3.777857497371e-04 2.641757381926e+01
1.935000000000e+02 -2.671493543986e-02 3.767712559161e-04 2.636431698014e+01
1.937500000000e+02 -2.663410814998e-02 3.757290658975e-04 2.631152584547e+01
1.940000000000e+02 -2.654835303163e-02 3.746641835033e-04 2.625928140013e+01
1.942500000000e+02 -2.645816791011e-02 3.735817669596e-04 2.620765973713e+01
1.945000000000e+02 -2.636407496660e-02 3.724870633178e-04 2.615673239532e+01
1.947500000000e+02 -2.626661450145e-02 3.713852790938e-04 2.610656685874e+01
1.950000000000e+02 -2.616633847790e-02 3.702814700423e-04 2.605722658970e+01
1.952500000000e+02 -2.606380407122e-02 3.691805971617e-04 2.600877137070e+01
1.955000000000e+02 -2.595956773188e-02 3.680874284967e-04 2.596125734169e+01
1.957500000000e+02 -2.585417964883e-02 3.670064711472e-04 2.591473701729e+01
1.960000000000e+02 -2.574817850582e-02 3.659419037070e-04 2.586925913735e+01
1.962500000000e+02 -2.564208607181e-02 3.648974592245e-04 2.582486864848e+01
1.965000000000e+02 -2.553640375942e-02 3.638765993714e-04 2.578160622582e+01
1.967500000000e+02 -2.543160841517e-02 3.628823353884e-04 2.573950811521e+01
1.970000000000e+02 -2.532814973378e-02 3.619171732074e-04 2.569860567988e+01
1.972500000000e+02 -2.522644726484e-02 3.609831520980e-04 2.565892514067e+01
1.975000000000e+02 -2.512688964553e-02 3.600818259832e-04 2.562048696364e+01
1.977500000000e+02 -2.502983307777e-02 3.592143425009e-04 2.558330551971e+01
1.980000000000e+02 -2.493560076094e-02 3.583813297895e-04 2.554738876822e+01
1.982500000000e+02 -2.484448447287e-02 3.575829873676e-04 2.551273763236e+01
1.985000000000e+02 -2.475674512945e-02 3.568192220793e-04 2.547934585072e+01
1.987500000000e+02 -2.467261518878e-02 3.560896718678e-04 2.544719955930e+01
1.990000000000e+02 -2.459230146577e-02 3.553937362723e-04 2.541627693333e+01
1.992500000000e+02 -2.451598722605e-02 3.547306471751e-04 2.538654815855e+01
1.995000000000e+02 -2.444383597291e-02 3.540995483469e-04 2.535797508107e+01
1.997500000000e+02 -2.437599391483e-02 3.534995731861e-04 2.533051130982e+01
2.000000000000e+02 -2.431259328314e-02 3.529299028546e-04 2.530410203414e+01
2.002500000000e+02 -2.425375447506e-02 3.523898150861e-04 2.527868427346e+01
2.005000000000e+02 -2.419958853403e-02 3.518787379025e-04 2.525418688006e+01
2.007500000000e+02 -2.415019845729e-02 3.513962863098e-04 2.523053091949e+01
2.010000000000e+02 -2.410568015752e-02 3.509422901280e-04 2.520762996297e+01
2.012500000000e+02 -2.406612262636e-02 3.505168324349e-04 2.518539049112e+01
2.015000000000e+02 -2.403160727233e-02 3.501202241776e-04 2.516371253577e+01
2.017500000000e+02 -2.400220610781e-02 3.497529349470e-04 2.514249021558e+01
2.020000000000e+02 -2.397797954704e-02 3.494156741453e-04 2.512161256104e+01
2.022500000000e+02 -2.395897227614e-02 3.491094079548e-04 2.510096428051e+01
2.025000000000e+02 -2.394520998849e-02 3.488351543462e-04 2.508042672824e+01
2.027500000000e+02 -2.393669425239e-02 3.485940326172e-04 2.505987886960e+01
2.030000000000e+02 -2.393339838230e-02 3.483871254602e-04 2.503919836348e+01
2.032500000000e+02 -2.393526207901e-02 3.482153285069e-04 2.501826268155e+01
2.035000000000e+02 -2.394218602229e-02 3.480794608221e-04 2.499695027652e+01
2.037500000000e+02 -2.395402759465e-02 3.479801456562e-04 2.497514173478e+01
2.040000000000e+02 -2.397059526715e-02 3.479177286108e-04 2.495272100649e+01
2.042500000000e+02 -2.399164582864e-02 3.478922158558e-04 2.492957649765e+01
2.045000000000e+02 -2.401688015887e-02 3.479032159602e-04 2.490560227401e+01
2.047500000000e+02 -2.404594257022e-02 3.479498948501e-04 2.488069900942e+01
2.050000000000e+02 -2.407841895418e-02 3.480309337828e-04 2.485477505120e+01
2.052500000000e+02 -2.411383783996e-02 3.481444815864e-04 2.482774723694e+01
2.055000000000e+02 -2.415167271837e-02 3.482881684105e-04 2.479954155761e+01
2.057500000000e+02 -2.419134481183e-02 3.484591212728e-04 2.477009386548e+01
2.060000000000e+02 -2.423222871619e-02 3.486539147485e-04 2.473935024972e+01
2.062500000000e+02 -2.427365924999e-02 3.488685937618e-04 2.470726722791e+01
2.065000000000e+02 -2.431493845546e-02 3.490987113086e-04 2.467381199222e+01
2.067500000000e+02 -2.435534567433e-02 3.493393723410e-04 2.463896225569e+01
2.070000000000e+02 -2.439414813070e-02 3.495852859806e-04 2.460270607997e+01
2.072500000000e+02 -2.443061305755e-02 3.498308387099e-04 2.456504139409e+01
2.075000000000e+02 -2.446402035931e-02 3.500701550832e-04 2.452597566420e+01
2.077500000000e+02 -2.449367644233e-02 3.502971725490e-04 2.448552519716e+01
2.080000000000e+02 -2.451892783008e-02 3.505057322084e-04 2.444371433966e+01
2.082500000000e+02 -2.453917566196e-02 3.506897024277e-04 2.440057488609e+01
2.085000000000e+02 -2.455388935080e-02 3.508430763047e-04 2.435614514115e+01
2.087500000000e+02 -2.456262001849e-02 3.509600731292e-04 2.431046911315e+01
2.090000000000e+02 -2.456501302977e-02 3.510352449459e-04 2.426359571528e+01
2.092500000000e+02 -2.456081855866e-02 3.510635761437e-04 2.421557783498e+01
2.095000000000e+02 -2.454990230393e-02 3.510405925243e-04 2.416647176769e+01
2.097500000000e+02 -2.453225239794e-02 3.509624521566e-04 2.411633639333e+01
2.100000000000e+02 -2.450798519713e-02 3.508260356787e-04 2.406523261948e+01
2.102500000000e+02 -2.447734660990e-02 3.506290169634e-04 2.401322270373e+01
2.105000000000e+02 -2.444071353435e-02 3.503699378194e-04 2.396036999066e+01
2.107500000000e+02 -2.439858948525e-02 3.500482625902e-04 2.390673840662e+01
2.110000000000e+02 -2.435159812880e-02 3.496644179767e-04 2.385239218220e+01
2.112500000000e+02 -2.430047383902e-02 3.492197692214e-04 2.379739562497e+01
2.115000000000e+02 -2.424604911572e-02 3.487166508345e-04 2.374181296653e+01
2.117500000000e+02 -2.418923805061e-02 3.481583674479e-04 2.368570809907e+01
2.120000000000e+02 -2.413102002919e-02 3.475491549547e-04 2.362914467036e+01
2.122500000000e+02 -2.407241868497e-02 3.468941192466e-04 2.357218589494e+01
2.125000000000e+02 -2.401447914548e-02 3.461991569286e-04 2.351489437042e+01
2.127500000000e+02 -2.395824643054e-02 3.454708741072e-04 2.345733219408e+01
2.130000000000e+02 -2.390474057211e-02 3.447164732807e-04 2.339956076014e+01
2.132500000000e+02 -2.385493188108e-02 3.439436234455e-04 2.334164055640e+01
2.135000000000e+02 -2.380971832047e-02 3.431603309298e-04 2.328363126282e+01
2.137500000000e+02 -2.376990136493e-02 3.423747792136e-04 2.322559136820e+01
2.140000000000e+02 -2.373616539476e-02 3.415951751403e-04 2.316757828342e+01
2.142500000000e+02 -2.370905813677e-02 3.408295949000e-04 2.310964798450e+01
2.145000000000e+02 -2.368897464042e-02 3.400858218840e-04 2.305185515218e+01
2.147500000000e+02 -2.367614352897e-02 3.393711820014e-04 2.299425291278e+01
2.150000000000e+02 -2.367061729821e-02 3.386923818474e-04 2.293689292823e+01
2.152500000000e+02 -2.367226576488e-02 3.380553461623e-04 2.287982553879e+01
2.155000000000e+02 -2.368077456242e-02 3.374651299469e-04 2.282309971292e+01
2.157500000000e+02 -2.369564702733e-02 3.369259296281e-04 2.276676348191e+01
2.160000000000e+02 -2.371621102680e-02 3.364408639547e-04 2.271086403685e+01
2.162500000000e+02 -2.374162872377e-02 3.360119042407e-04 2.265544831707e+01
2.165000000000e+02 -2.377091203040e-02 3.356398846750e-04 2.260056325937e+01
2.167500000000e+02 -2.380293976302e-02 3.353244290207e-04 2.254625651205e+01
2.170000000000e+02 -2.383648001861e-02 3.350640563474e-04 2.249257677358e+01
2.172500000000e+02 -2.387021332603e-02 3.348562328657e-04 2.243957454936e+01
2.175000000000e+02 -2.390276023116e-02 3.346974400822e-04 2.238730248784e+01
2.177500000000e+02 -2.393270915496e-02 3.345831634963e-04 2.233581607152e+01
2.180000000000e+02 -2.395864647336e-02 3.345081697906e-04 2.228517383289e+01
2.182500000000e+02 -2.397918582750e-02 3.344666788222e-04 2.223543786412e+01
2.185000000000e+02 -2.399299907932e-02 3.344523323143e-04 2.218667379550e+01
2.187500000000e+02 -2.399884508573e-02 3.344584063593e-04 2.213895102548e+01
2.190000000000e+02 -2.399559854110e-02 3.344780051042e-04 2.209234237093e+01
2.192500000000e+02 -2.398227608318e-02 3.345043104839e-04 2.204692391868e+01
2.195000000000e+02 -2.395806063016e-02 3.345305573443e-04 2.200277443864e+01
2.197500000000e+02 -2.392232255843e-02 3.345502007256e-04 2.195997461050e+01
2.200000000000e+02 -2.387463776356e-02 3.345572225290e-04 2.191860633872e+01
2.202500000000e+02 -2.381480201510e-02 3.345462121364e-04 2.187875152961e+01
2.205000000000e+02 -2.374284164347e-02 3.345124642608e-04 2.184049113029e+01
2.207500000000e+02 -2.365901994688e-02 3.344520686111e-04 2.180390381347e+01
2.210000000000e+02 -2.356383895919e-02 3.343619842163e-04 2.176906460429e+01
2.212500000000e+02 -2.345803816323e-02 3.342400896642e-04 2.173604372742e+01
2.215000000000e+02 -2.334258803138e-02 3.340852136319e-04 2.170490524160e+01
2.217500000000e+02 -2.321867964235e-02 3.338971412165e-04 2.167570574249e+01
2.220000000000e+02 -2.308771103223e-02 3.336766034619e-04 2.164849341108e+01
2.222500000000e+02 -2.295126883784e-02 3.334252480183e-04 2.162330693829e+01
2.225000000000e+02 -2.281110693242e-02 3.331455951245e-04 2.160017479061e+01
2.227500000000e+02 -2.266912107247e-02 3.328409796402e-04 2.157911450901e+01
2.230000000000e+02 -2.252732230540e-02 3.325154871080e-04 2.156013250165e+01
2.232500000000e+02 -2.238780672026e-02 3.321738768152e-04 2.154322382379e+01
2.235000000000e+02 -2.225272376805e-02 3.318215007831e-04 2.152837216425e+01
2.237500000000e+02 -2.212424432970e-02 3.314642204619e-04 2.151555033577e+01
2.240000000000e+02 -2.200452706067e-02 3.311083174326e-04 2.150472066302e+01
2.242500000000e+02 -2.189568488871e-02 3.307604017923e-04 2.149583570746e+01
2.245000000000e+02 -2.179975199805e-02 3.304273206129e-04 2.148883914980e+01
2.247500000000e+02 -2.171865070914e-02 3.301160599537e-04 2.148366662067e+01
2.250000000000e+02 -2.165416061456e-02 3.298336528757e-04 2.148024697963e+01
2.252500000000e+02 -2.160788786287e-02 3.295870616513e-04 2.147850329442e+01
2.255000000000e+02 -2.158123716371e-02 3.293830914671e-04 2.147835402462e+01
2.257500000000e+02 -2.157538551895e-02 3.292283397361e-04 2.147971420878e+01
2.260000000000e+02 -2.159125904470e-02 3.291290248527e-04 2.148249640132e+01
2.262500000000e+02 -2.162951240285e-02 3.290908840212e-04 2.148661198907e+01
2.265000000000e+02 -2.169051189673e-02 3.291190959193e-04 2.149197200265e+01
2.267500000000e+02 -2.177432217923e-02 3.292181025116e-04 2.149848805989e+01
2.270000000000e+02 -2.188069710616e-02 3.293915071461e-04 2.150607321734e+01
2.272500000000e+02 -2.200907529842e-02 3.296421556970e-04 2.151464247982e+01
2.275000000000e+02 -2.215857945477e-02 3.299718874934e-04 2.152411376242e+01
2.277500000000e+02 -2.232802162060e-02 3.303814480551e-04 2.153440800969e+01
2.280000000000e+02 -2.251591214248e-02 3.308704884178e-04 2.154544999460e+01
2.282500000000e+02 -2.272047400566e-02 3.314373593499e-04 2.155716855235e+01
2.285000000000e+02 -2.293966221822e-02 3.320791087298e-04 2.156949672925e+01
2.287500000000e+02 -2.317118659076e-02 3.327916156660e-04 2.158237245339e+01
2.290000000000e+02 -2.341253993063e-02 3.335695411370e-04 2.159573834762e+01
2.292500000000e+02 -2.366102887487e-02 3.344062805180e-04 2.160954242040e+01
2.295000000000e+02 -2.391380892013e-02 3.352939522492e-04 2.162373784867e+01
2.297500000000e+02 -2.416792149584e-02 3.362235408146e-04 2.163828367658e+01
2.300000000000e+02 -2.442033361138e-02 3.371850307892e-04 2.165314464583e+01
2.302500000000e+02 -2.466797884116e-02 3.381674941211e-04 2.166829162037e+01
2.305000000000e+02 -2.490779935556e-02 3.391592447740e-04 2.168370199906e+01
2.307500000000e+02 -2.513678775933e-02 3.401479787125e-04 2.169935952740e+01
2.310000000000e+02 -2.535202927724e-02 3.411209625057e-04 2.171525498530e+01
2.312500000000e+02 -2.555074175970e-02 3.420652429446e-04 2.173138586620e+01
2.315000000000e+02 -2.573031517636e-02 3.429678635118e-04 2.174775696524e+01
2.317500000000e+02 -2.588834763564e-02 3.438160671452e-04 2.176437993777e+01
2.320000000000e+02 -2.602268015542e-02 3.445975182808e-04 2.178127372452e+01
2.322500000000e+02 -2.613142615514e-02 3.453005080804e-04 2.179846390531e+01
2.325000000000e+02 -2.621299970176e-02 3.459141695816e-04 2.181598289657e+01
2.327500000000e+02 -2.626613703893e-02 3.464286566736e-04 2.183386905706e+01
2.330000000000e+02 -2.628991702240e-02 3.468353619511e-04 2.185216661855e+01
2.332500000000e+02 -2.628377300668e-02 3.471270547890e-04 2.187092450282e+01
2.335000000000e+02 -2.624750445627e-02 3.472980272500e-04 2.189019591893e+01
2.337500000000e+02 -2.618128041202e-02 3.473441770024e-04 2.191003721623e+01
2.340000000000e+02 -2.608563838334e-02 3.472631301724e-04 2.193050663927e+01
2.342500000000e+02 -2.596148094964e-02 3.470543715392e-04 2.195166357085e+01
2.345000000000e+02 -2.581006290114e-02 3.467190471250e-04 2.197356682138e+01
2.347500000000e+02 -2.563297785806e-02 3.462603118719e-04 2.199627375331e+01
2.350000000000e+02 -2.543213756427e-02 3.456830242350e-04 2.201983882713e+01
2.352500000000e+02 -2.520974634990e-02 3.449936439242e-04 2.204431215045e+01
2.355000000000e+02 -2.496827503190e-02 3.442002600437e-04 2.206973862716e+01
2.357500000000e+02 -2.471042702387e-02 3.433125221083e-04 2.209615667970e+01
2.360000000000e+02 -2.443910242979e-02 3.423412655811e-04 2.212359709230e+01
2.362500000000e+02 -2.415736229885e-02 3.412985547473e-04 2.215208253830e+01
2.365000000000e+02 -2.386838713607e-02 3.401973283636e-04 2.218162677689e+01
2.367500000000e+02 -2.357543371944e-02 3.390512389712e-04 2.221223402510e+01
2.370000000000e+02 -2.328179408336e-02 3.378745649652e-04 2.224389910406e+01
2.372500000000e+02 -2.299075200336e-02 3.366819157200e-04 2.227660724685e+01
2.375000000000e+02 -2.270554004659e-02 3.354880860627e-04 2.231033411334e+01
2.377500000000e+02 -2.242929996490e-02 3.343077058404e-04 2.234504657835e+01
2.380000000000e+02 -2.216504254050e-02 3.331550698248e-04 2.238070306811e+01
2.382500000000e+02 -2.191561102971e-02 3.320440500218e-04 2.241725444278e+01
2.385000000000e+02 -2.168364657929e-02 3.309879071239e-04 2.245464462776e+01
2.387500000000e+02 -2.147155855702e-02 3.299991145220e-04 2.249281196662e+01
2.390000000000e+02 -2.128149678324e-02 3.290891930792e-04 2.253169002486e+01
2.392500000000e+02 -2.111532928621e-02 3.282686387627e-04 2.257120876943e+01
2.395000000000e+02 -2.097462308972e-02 3.275468127712e-04 2.261129536866e+01
2.397500000000e+02 -2.086063028760e-02 3.269318503637e-04 2.265187559713e+01
2.400000000000e+02 -2.077427750555e-02 3.264305845585e-04 2.269287451245e+01
2.402500000000e+02 -2.071616009415e-02 3.260484852170e-04 2.273421734663e+01
2.405000000000e+02 -2.068654016613e-02 3.257896123974e-04 2.277583031371e+01
2.407500000000e+02 -2.068534958004e-02 3.256565790545e-04 2.281764088874e+01
2.410000000000e+02 -2.071219517817e-02 3.256505145453e-04 2.285957871430e+01
2.412500000000e+02 -2.076636909759e-02 3.257711053170e-04 2.290157560214e+01
2.415000000000e+02 -2.084686186419e-02 3.260165274906e-04 2.294356581918e+01
2.417500000000e+02 -2.095237866083e-02 3.263835218433e-04 2.298548620918e+01
2.420000000000e+02 -2.108135927386e-02 3.268673896832e-04 2.302727588208e+01
2.422500000000e+02 -2.123199924507e-02 3.274620749572e-04 2.306887655774e+01
2.425000000000e+02 -2.140227487982e-02 3.281601497374e-04 2.311023219531e+01
2.427500000000e+02 -2.158997045757e-02 3.289529147526e-04 2.315128858844e+01
2.430000000000e+02 -2.179270579157e-02 3.298305521655e-04 2.319199365398e+01
2.432500000000e+02 -2.200796694988e-02 3.307822213750e-04 2.323229708564e+01
2.435000000000e+02 -2.223313271825e-02 3.317961829936e-04 2.327215002382e+01
2.437500000000e+02 -2.246549742445e-02 3.328599459088e-04 2.331150560022e+01
2.440000000000e+02 -2.270230623253e-02 3.339604332979e-04 2.335031841126e+01
2.442500000000e+02 -2.294079021361e-02 3.350841608456e-04 2.338854531578e+01
2.445000000000e+02 -2.317820416028e-02 3.362174344331e-04 2.342614511417e+01
2.447500000000e+02 -2.341186123917e-02 3.373465354431e-04 2.346307955681e+01
2.450000000000e+02 -2.363916842239e-02 3.384579186326e-04 2.349931327212e+01
2.452500000000e+02 -2.385765900168e-02 3.395384099877e-04 2.353481456728e+01
2.455000000000e+02 -2.406502288041e-02 3.405754020389e-04 2.356955625864e+01
2.457500000000e+02 -2.425913493579e-02 3.415570354414e-04 2.360351576889e+01
2.460000000000e+02 -2.443807935908e-02 3.424723760484e-04 2.363667636188e+01
2.462500000000e+02 -2.460017144325e-02 3.433115667129e-04 2.366902714487e+01
2.465000000000e+02 -2.474397497816e-02 3.440659435893e-04 2.370056420144e+01
2.467500000000e+02 -2.486831607859e-02 3.447282065015e-04 2.373129041775e+01
2.470000000000e+02 -2.497229303216e-02 3.452925414414e-04 2.376121640447e+01
2.472500000000e+02 -2.505528167976e-02 3.457546091753e-04 2.379036006697e+01
2.475000000000e+02 -2.511693762471e-02 3.461116226990e-04 2.381874718936e+01
2.477500000000e+02 -2.515719367283e-02 3.463623707584e-04 2.384641067922e+01
2.480000000000e+02 -2.517625474329e-02 3.465072177430e-04 2.387339078878e+01
2.482500000000e+02 -2.517458740298e-02 3.465480990195e-04 2.389973401030e+01
2.485000000000e+02 -2.515290798572e-02 3.464884592834e-04 2.392549292630e+01
2.487500000000e+02 -2.511216570293e-02 3.463331640195e-04 2.395072481998e+01
2.490000000000e+02 -2.505352441455e-02 3.460884366534e-04 2.397549116124e+01
2.492500000000e+02 -2.497834062074e-02 3.457617292466e-04 2.399985632409e+01
2.495000000000e+02 -2.488813930293e-02 3.453615147841e-04 2.402388629270e+01
2.497500000000e+02 -2.478459019660e-02 3.448974343386e-04 2.404764790478e+01
2.500000000000e+02 -2.466947972002e-02 3.443799554881e-04 2.407120727472e+01
2.502500000000e+02 -2.454468471013e-02 3.438201407189e-04 2.409462909711e+01
2.505000000000e+02 -2.441214408609e-02 3.432295223376e-04 2.411797548617e+01
2.507500000000e+02 -2.427383003434e-02 3.426199763048e-04 2.414130501985e+01
2.510000000000e+02 -2.413172190759e-02 3.420035728012e-04 2.416467230616e+01
2.512500000000e+02 -2.398777891432e-02 3.413923942775e-04 2.418812733677e+01
2.515000000000e+02 -2.384391381317e-02 3.407981692421e-04 2.421171508694e+01
2.517500000000e+02 -2.370197001141e-02 3.402323269382e-04 2.423547563494e+01
2.520000000000e+02 -2.356369894075e-02 3.397058085285e-04 2.425944414327e+01
2.522500000000e+02 -2.343073921169e-02 3.392288894936e-04 2.428365110245e+01
2.525000000000e+02 -2.330460003536e-02 3.388110632790e-04 2.430812298605e+01
2.527500000000e+02 -2.318664502152e-02 3.384609136893e-04 2.433288278615e+01
2.530000000000e+02 -2.307808010467e-02 3.381860092437e-04 2.435795084160e+01
2.532500000000e+02 -2.297994315672e-02 3.379928907470e-04 2.438334564419e+01
2.535000000000e+02 -2.289309810460e-02 3.378869812095e-04 2.440908488382e+01
2.537500000000e+02 -2.281823048920e-02 3.378725234399e-04 2.443518632788e+01
2.540000000000e+02 -2.275584684347e-02 3.379525811228e-04 2.446166878355e+01
2.542500000000e+02 -2.270627637667e-02 3.381290452439e-04 2.448855294937e+01
2.545000000000e+02 -2.266967587453e-02 3.384026566754e-04 2.451586225113e+01
2.547500000000e+02 -2.264603650825e-02 3.387729999633e-04 2.454362347437e+01
2.550000000000e+02 -2.263519314642e-02 3.392386079753e-04 2.457186730022e+01
2.552500000000e+02 -2.263683535584e-02 3.397971203091e-04 2.460062866166e+01
2.555000000000e+02 -2.265052026954e-02 3.404452153782e-04 2.462994693336e+01
2.557500000000e+02 -2.267568660981e-02 3.411787149539e-04 2.465986593295e+01
2.560000000000e+02 -2.271166981219e-02 3.419926930004e-04 2.469043374980e+01
2.562500000000e+02 -2.275771765791e-02 3.428815629214e-04 2.472170239908e+01
2.565000000000e+02 -2.281300631568e-02 3.438392373829e-04 2.475372730658e+01
2.567500000000e+02 -2.287665647740e-02 3.448591825966e-04 2.478656671117e+01
2.570000000000e+02 -2.294774839895e-02 3.459345306957e-04 2.482028082138e+01
2.572500000000e+02 -2.302533773360e-02 3.470581700378e-04 2.485493098936e+01
2.575000000000e+02 -2.310846954689e-02 3.482228672853e-04 2.489057872436e+01
2.577500000000e+02 -2.319619239573e-02 3.494213656355e-04 2.492728476461e+01
2.580000000000e+02 -2.328756921789e-02 3.506464753967e-04 2.496510788534e+01
2.582500000000e+02 -2.338168936256e-02 3.518911587057e-04 2.500410401147e+01
2.585000000000e+02 -2.347767670295e-02 3.531486380097e-04 2.504432499535e+01
2.587500000000e+02 -2.357469747728e-02 3.544124557167e-04 2.508581763989e+01
2.590000000000e+02 -2.367196674345e-02 3.556763769215e-04 2.512862280362e+01
2.592500000000e+02 -2.376875137926e-02 3.569346110837e-04 2.517277421292e+01
2.595000000000e+02 -2.386437392438e-02 3.581818110707e-04 2.521829784790e+01
2.597500000000e+02 -2.395821268880e-02 3.594130930272e-04 2.526521079700e+01
2.600000000000e+02 -2.404970185330e-02 3.606240343583e-04 2.531352078391e+01
2.602500000000e+02 -2.413832888025e-02 3.618106576300e-04 2.536322537122e+01
2.605000000000e+02 -2.422363154756e-02 3.629694026431e-04 2.541431118613e+01
2.607500000000e+02 -2.430519497276e-02 3.640970594640e-04 2.546675378437e+01
2.610000000000e+02 -2.438264524175e-02 3.651909591094e-04 2.552051677984e+01
2.612500000000e+02 -2.445564420215e-02 3.662488248941e-04 2.557555201071e+01
2.615000000000e+02 -2.452388359596e-02 3.672685288204e-04 2.563179881466e+01
2.617500000000e+02 -2.458707986995e-02 3.682482086547e-04 2.568918447782e+01
2.620000000000e+02 -2.464496763083e-02 3.691862634832e-04 2.574762368865e+01
2.622500000000e+02 -2.469729453621e-02 3.700813039065e-04 2.580701928011e+01
2.625000000000e+02 -2.474381690082e-02 3.709320979292e-04 2.586726190523e+01
2.627500000000e+02 -2.478429585736e-02 3.717375564152e-04 2.592823108411e+01
2.630000000000e+02 -2.481849610959e-02 3.724966918174e-04 2.598979512784e+01
2.632500000000e+02 -2.484618507259e-02 3.732086049911e-04 2.605181248815e+01
2.635000000000e+02 -2.486713525901e-02 3.738725145526e-04 2.611413195746e+01
2.637500000000e+02 -2.488112667610e-02 3.744877580001e-04 2.617659429775e+01
2.640000000000e+02 -2.488795349173e-02 3.750538077101e-04 2.623903278264e+01
2.642500000000e+02 -2.488743073878e-02 3.755702985315e-04 2.630127469179e+01
2.645000000000e+02 -2.487940248658e-02 3.760370635863e-04 2.636314288686e+01
2.647500000000e+02 -2.486375210427e-02 3.764541695779e-04 2.642445671290e+01
2.650000000000e+02 -2.484041147643e-02 3.768219596850e-04 2.648503415331e+01
2.652500000000e+02 -2.480937204232e-02 3.771410931365e-04 2.654469289970e+01
2.655000000000e+02 -2.477069417768e-02 3.774125841536e-04 2.660325222876e+01
2.657500000000e+02 -2.472451661738e-02 3.776378374549e-04 2.666053488702e+01
2.660000000000e+02 -2.467106527194e-02 3.778186754898e-04 2.671636835499e+01
2.662500000000e+02 -2.461066039530e-02 3.779573304320e-04 2.677058673262e+01
2.665000000000e+02 -2.454372235679e-02 3.780564193013e-04 2.682303252714e+01
2.667500000000e+02 -2.447077521850e-02 3.781192051785e-04 2.687355785407e+01
2.670000000000e+02 -2.439244834786e-02 3.781493300245e-04 2.692202608394e+01
2.672500000000e+02 -2.430947691383e-02 3.781508395110e-04 2.696831333376e+01
2.675000000000e+02 -2.422269862906e-02 3.781282064886e-04 2.701230933723e+01
2.677500000000e+02 -2.413304896583e-02 3.780861723822e-04 2.705391863800e+01
2.680000000000e+02 -2.404155464513e-02 3.780296942860e-04 2.709306154331e+01
2.682500000000e+02 -2.394932171662e-02 3.779639962678e-04 2.712967445186e+01
2.685000000000e+02 -2.385752337341e-02 3.778944465011e-04 2.716371042239e+01
2.687500000000e+02 -2.376738431005e-02 3.778264526366e-04 2.719513922375e+01
2.690000000000e+02 -2.368016474480e-02 3.777653714675e-04 2.722394738016e+01
2.692500000000e+02 -2.359714000041e-02 3.777163995687e-04 2.725013758971e+01
2.695000000000e+02 -2.351958148350e-02 3.776844634413e-04 2.727372830059e+01
2.697500000000e+02 -2.344873488582e-02 3.776741770690e-04 2.729475283303e+01
2.700000000000e+02 -2.338579976933e-02 3.776897075460e-04 2.731325851848e+01
2.702500000000e+02 -2.333190611009e-02 3.777346763550e-04 2.732930533228e+01
2.705000000000e+02 -2.328809480794e-02 3.778120982881e-04 2.734296472051e+01
2.707500000000e+02 -2.325529761600e-02 3.779243205548e-04 2.735431816362e+01
2.710000000000e+02 -2.323431918354e-02 3.780729782120e-04 2.736345565999e+01
2.712500000000e+02 -2.322582284968e-02 3.782589604651e-04 2.737047435098e+01
2.715000000000e+02 -2.323031548243e-02 3.784823892968e-04 2.737547681858e+01
2.717500000000e+02 -2.324813902914e-02 3.787426300245e-04 2.737856973529e+01
2.720000000000e+02 -2.327946285541e-02 3.790383454425e-04 2.737986238723e+01
2.722500000000e+02 -2.332428184212e-02 3.793675069085e-04 2.737946547726e+01
2.725000000000e+02 -2.338241434268e-02 3.797274296867e-04 2.737748969018e+01
2.727500000000e+02 -2.345350663864e-02 3.801148604695e-04 2.737404467301e+01
2.730000000000e+02 -2.353703959224e-02 3.805260553537e-04 2.736923816833e+01
2.732500000000e+02 -2.363233616064e-02 3.809568671934e-04 2.736317486812e+01
2.735000000000e+02 -2.373857426500e-02 3.814028068939e-04 2.735595599367e+01
2.737500000000e+02 -2.385479821356e-02 3.818591439700e-04 2.734767838237e+01
2.740000000000e+02 -2.397993463147e-02 3.823209949715e-04 2.733843408597e+01
2.742500000000e+02 -2.411280704460e-02 3.827834199433e-04 2.732831010191e+01
2.745000000000e+02 -2.425215108827e-02 3.832414773791e-04 2.731738770657e+01
2.747500000000e+02 -2.439663080744e-02 3.836902987399e-04 2.730574258499e+01
2.750000000000e+02 -2.454485344320e-02 3.841251262005e-04 2.729344422691e+01
2.752500000000e+02 -2.469538432507e-02 3.845413576432e-04 2.728055613378e+01
2.755000000000e+02 -2.484675968614e-02 3.849345993792e-04 2.726713555657e+01
2.757500000000e+02 -2.499749886953e-02 3.853006803717e-04 2.725323323904e+01
2.760000000000e+02 -2.514611391790e-02 3.856356656955e-04 2.723889375949e+01
2.762500000000e+02 -2.529112002266e-02 3.859358594984e-04 2.722415503082e+01
2.765000000000e+02 -2.543104222074e-02 3.861978052558e-04 2.720904877520e+01
2.767500000000e+02 -2.556442479696e-02 3.864182443072e-04 2.719360004033e+01
2.770000000000e+02 -2.568983568752e-02 3.865941970784e-04 2.717782774663e+01
2.772500000000e+02 -2.580587521688e-02 3.867229235331e-04 2.716174425294e+01
2.775000000000e+02 -2.591117907166e-02 3.868018610555e-04 2.714535597527e+01
2.777500000000e+02 -2.600442816678e-02 3.868286452839e-04 2.712866301407e+01
2.780000000000e+02 -2.608435373784e-02 3.868011216595e-04 2.711165987551e+01
2.782500000000e+02 -2.614975141383e-02 3.867173571113e-04 2.709433517982e+01
2.785000000000e+02 -2.619948977785e-02 3.865756406351e-04 2.707667247744e+01
2.787500000000e+02 -2.623252837899e-02 3.863745115501e-04 2.705865005598e+01
2.790000000000e+02 -2.624792844103e-02 3.861127731605e-04 2.704024185435e+01
2.792500000000e+02 -2.624487170796e-02 3.857895261214e-04 2.702141743008e+01
2.795000000000e+02 -2.622267429976e-02 3.854042244855e-04 2.700214262041e+01
2.797500000000e+02 -2.618079967403e-02 3.849566656346e-04 2.698238024411e+01
2.800000000000e+02 -2.611887697665e-02 3.844470400468e-04 2.696209017112e+01
2.802500000000e+02 -2.603670841871e-02 3.838759117070e-04 2.694123038418e+01
2.805000000000e+02 -2.593428510142e-02 3.832442599437e-04 2.691975709053e+01
2.807500000000e+02 -2.581179526968e-02 3.825534756116e-04 2.689762547321e+01
2.810000000000e+02 -2.566963038866e-02 3.818053614984e-04 2.687479043695e+01
2.812500000000e+02 -2.550839376197e-02 3.810021073824e-04 2.685120676605e+01
2.815000000000e+02 -2.532890132510e-02 3.801462586328e-04 2.682682984025e+01
2.817500000000e+02 -2.513218069294e-02 3.792406761935e-04 2.680161631093e+01
2.820000000000e+02 -2.491947060590e-02 3.782884999378e-04 2.677552419335e+01
2.822500000000e+02 -2.469221356416e-02 3.772930972676e-04 2.674851348849e+01
2.825000000000e+02 -2.445204650704e-02 3.762580086700e-04 2.672054674670e+01
2.827500000000e+02 -2.420079113049e-02 3.751869044664e-04 2.669158906558e+01
2.830000000000e+02 -2.394043905489e-02 3.740835321571e-04 2.666160864945e+01
2.832500000000e+02 -2.367313620849e-02 3.729516786819e-04 2.663057696466e+01
2.835000000000e+02 -2.340116519705e-02 3.717951352066e-04 2.659846922141e+01
2.837500000000e+02 -2.312692669364e-02 3.706176757260e-04 2.656526423756e+01
2.840000000000e+02 -2.285291911925e-02 3.694230183193e-04 2.653094480291e+01
2.842500000000e+02 -2.258171846242e-02 3.682148438339e-04 2.649549801508e+01
2.845000000000e+02 -2.231595697540e-02 3.669969289891e-04 2.645891507960e+01
2.847500000000e+02 -2.205830204109e-02 3.657729580861e-04 2.642119166986e+01
2.850000000000e+02 -2.181143411342e-02 3.645467094030e-04 2.638232792956e+01
2.852500000000e+02 -2.157802618665e-02 3.633219017218e-04 2.634232881729e+01
2.855000000000e+02 -2.136071918920e-02 3.621022960728e-04 2.630120384310e+01
2.857500000000e+02 -2.116210135709e-02 3.608918172228e-04 2.625896738898e+01
2.860000000000e+02 -2.098468508929e-02 3.596945875160e-04 2.621563871925e+01
2.862500000000e+02 -2.083088293862e-02 3.585149316894e-04 2.617124196459e+01
2.865000000000e+02 -2.070298593439e-02 3.573573421996e-04 2.612580641713e+01
2.867500000000e+02 -2.060313489796e-02 3.562265447099e-04 2.607936613816e+01
2.870000000000e+02 -2.053329601161e-02 3.551274538816e-04 2.603196019036e+01
2.872500000000e+02 -2.049523223765e-02 3.540651672990e-04 2.598363243514e+01
2.875000000000e+02 -2.049047816305e-02 3.530449589238e-04 2.593443169864e+01
2.877500000000e+02 -2.052030677865e-02 3.520722251107e-04 2.588441119238e+01
2.880000000000e+02 -2.058570301672e-02 3.511524819502e-04 2.583362850268e+01
2.882500000000e+02 -2.068733791802e-02 3.502912736091e-04 2.578214553429e+01
2.885000000000e+02 -2.082553624232e-02 3.494939296538e-04 2.573002774430e+01
2.887500000000e+02 -2.100025379773e-02 3.487656972429e-04 2.567734396322e+01
2.890000000000e+02 -2.121105852469e-02 3.481116335125e-04 2.562416614646e+01
2.892500000000e+02 -2.145710607584e-02 3.475364531050e-04 2.557056836752e+01
2.895000000000e+02 -2.173713293176e-02 3.470444589844e-04 2.551662680340e+01
2.897500000000e+02 -2.204944256803e-02 3.466394064995e-04 2.546241857975e+01
2.900000000000e+02 -2.239191024947e-02 3.463244315536e-04 2.540802164300e+01
2.902500000000e+02 -2.276198352809e-02 3.461019191524e-04 2.535351357227e+01
2.905000000000e+02 -2.315670182631e-02 3.459734357351e-04 2.529897136885e+01
2.907500000000e+02 -2.357271384212e-02 3.459396040189e-04 2.524447028999e+01
2.910000000000e+02 -2.400631235593e-02 3.460000463260e-04 2.519008360012e+01
2.912500000000e+02 -2.445346922025e-02 3.461532833243e-04 2.513588148151e+01
2.915000000000e+02 -2.490988551263e-02 3.463966862973e-04 2.508193078360e+01
2.917500000000e+02 -2.537104384494e-02 3.467264052271e-04 2.502829407349e+01
2.920000000000e+02 -2.583227177524e-02 3.471373786213e-04 2.497502943256e+01
2.922500000000e+02 -2.628880790177e-02 3.476232978707e-04 2.492218968300e+01
2.925000000000e+02 -2.673587295807e-02 3.481765824297e-04 2.486982226570e+01
2.927500000000e+02 -2.716874387453e-02 3.487884119766e-04 2.481796868443e+01
2.930000000000e+02 -2.758282614504e-02 3.494487794251e-04 2.476666448746e+01
2.932500000000e+02 -2.797372962130e-02 3.501465581165e-04 2.471593894142e+01
2.935000000000e+02 -2.833733579725e-02 3.508695901403e-04 2.466581513693e+01
2.937500000000e+02 -2.866986808767e-02 3.516048051539e-04 2.461630989690e+01
2.940000000000e+02 -2.896794792706e-02 3.523383417376e-04 2.456743399631e+01
2.942500000000e+02 -2.922865342188e-02 3.530557188996e-04 2.451919229624e+01
2.945000000000e+02 -2.944956404866e-02 3.537420091252e-04 2.447158407093e+01
2.947500000000e+02 -2.962879606348e-02 3.543820249748e-04 2.442460333362e+01
2.950000000000e+02 -2.976503839623e-02 3.549605633300e-04 2.437823927887e+01
2.952500000000e+02 -2.985756574606e-02 3.554626057573e-04 2.433247670589e+01
2.955000000000e+02 -2.990625681679e-02 3.558735961538e-04 2.428729659347e+01
2.957500000000e+02 -2.991159388978e-02 3.561796847083e-04 2.424267664436e+01
2.960000000000e+02 -2.987465286215e-02 3.563679734646e-04 2.419859178954e+01
2.962500000000e+02 -2.979709471248e-02 3.564268101097e-04 2.415501490564e+01
2.965000000000e+02 -2.968113885733e-02 3.563460305723e-04 2.411191737702e+01
2.967500000000e+02 -2.952952902162e-02 3.561171707912e-04 2.406926959262e+01
2.970000000000e+02 -2.934550195793e-02 3.557337486779e-04 2.402704170717e+01
2.972500000000e+02 -2.913273971060e-02 3.551915107289e-04 2.398520413159e+01
2.975000000000e+02 -2.889531686997e-02 3.544885157079e-04 2.394372793859e+01
2.977500000000e+02 -2.863765163208e-02 3.536253567091e-04 2.390258557936e+01
2.980000000000e+02 -2.836444304427e-02 3.526052314088e-04 2.386175118939e+01
2.982500000000e+02 -2.808061036516e-02 3.514340272816e-04 2.382120106362e+01
2.985000000000e+02 -2.779122528342e-02 3.501202307677e-04 2.378091382738e+01
2.987500000000e+02 -2.750144932193e-02 3.486750013006e-04 2.374087099707e+01
2.990000000000e+02 -2.721646380936e-02 3.471119758699e-04 2.370105710347e+01
2.992500000000e+02 -2.694140062030e-02 3.454472563657e-04 2.366145971843e+01
2.995000000000e+02 -2.668127752103e-02 3.436992941103e-04 2.362206990899e+01
2.997500000000e+02 -2.644093000139e-02 3.418884239781e-04 2.358288213040e+01
3.000000000000e+02 -2.622494844588e-02 3.400366453503e-04 2.354389435088e+01
3.002500000000e+02 -2.603761691898e-02 3.381673318195e-04 2.350510812032e+01
3.005000000000e+02 -2.588285700672e-02 3.363049459927e-04 2.346652836509e+01
3.007500000000e+02 -2.576417517811e-02 3.344743718427e-04 2.342816367498e+01
3.010000000000e+02 -2.568461687532e-02 3.327007591970e-04 2.339002604421e+01
3.012500000000e+02 -2.564672546481e-02 3.310091074472e-04 2.335213090253e+01
3.015000000000e+02 -2.565251211166e-02 3.294238169671e-04 2.331449681342e+01
3.017500000000e+02 -2.570342839796e-02 3.279682922694e-04 2.327714569402e+01
3.020000000000e+02 -2.580035276574e-02 3.266645582014e-04 2.324010246677e+01
3.022500000000e+02 -2.594358352263e-02 3.255328997448e-04 2.320339503049e+01
3.025000000000e+02 -2.613284628206e-02 3.245915617980e-04 2.316705384894e+01
3.027500000000e+02 -2.636730370591e-02 3.238564358563e-04 2.313111211360e+01
3.030000000000e+02 -2.664558189818e-02 3.233408345659e-04 2.309560533593e+01
3.032500000000e+02 -2.696580873612e-02 3.230553114094e-04 2.306057091090e+01
3.035000000000e+02 -2.732565083116e-02 3.230074610409e-04 2.302604818673e+01
3.037500000000e+02 -2.772236864350e-02 3.232018520306e-04 2.299207795242e+01
3.040000000000e+02 -2.815287993368e-02 3.236400258818e-04 2.295870189694e+01
3.042500000000e+02 -2.861381622917e-02 3.243204599081e-04 2.292596264092e+01
3.045000000000e+02 -2.910160241488e-02 3.252386495559e-04 2.289390280664e+01
3.047500000000e+02 -2.961251850331e-02 3.263871783757e-04 2.286256508597e+01
3.050000000000e+02 -3.014278227142e-02 3.277559076457e-04 2.283199122718e+01
3.052500000000e+02 -3.068861058452e-02 3.293321150809e-04 2.280222210162e+01
3.055000000000e+02 -3.124629711644e-02 3.311007484913e-04 2.277329666033e+01
3.057500000000e+02 -3.181226587009e-02 3.330446161202e-04 2.274525200483e+01
3.060000000000e+02 -3.238313655868e-02 3.351446676344e-04 2.271812236081e+01
3.062500000000e+02 -3.295576456465e-02 3.373802489263e-04 2.269193920980e+01
3.065000000000e+02 -3.352728823727e-02 3.397294121054e-04 2.266673029867e+01
3.067500000000e+02 -3.409515143275e-02 3.421691920362e-04 2.264251986896e+01
3.070000000000e+02 -3.465712925083e-02 3.446759160805e-04 2.261932775257e+01
3.072500000000e+02 -3.521133170176e-02 3.472254946057e-04 2.259716973176e+01
3.075000000000e+02 -3.575620736021e-02 3.497937188069e-04 2.257605672674e+01
3.077500000000e+02 -3.629052946927e-02 3.523565306191e-04 2.255599531526e+01
3.080000000000e+02 -3.681337950446e-02 3.548903000174e-04 2.253698704009e+01
3.082500000000e+02 -3.732411878955e-02 3.573722204051e-04 2.251902907046e+01
3.085000000000e+02 -3.782235599833e-02 3.597804504383e-04 2.250211363135e+01
3.087500000000e+02 -3.830790899240e-02 3.620943451470e-04 2.248622872342e+01
3.090000000000e+02 -3.878076327592e-02 3.642946872509e-04 2.247135807552e+01
3.092500000000e+02 -3.924102609967e-02 3.663640439799e-04 2.245748114308e+01
3.095000000000e+02 -3.968888436111e-02 3.682868348723e-04 2.244457397374e+01
3.097500000000e+02 -4.012455600382e-02 3.700494668841e-04 2.243260887544e+01
3.100000000000e+02 -4.054825158345e-02 3.716405441605e-04 2.242155534614e+01
3.102500000000e+02 -4.096013293003e-02 3.730509457232e-04 2.241138019487e+01
3.105000000000e+02 -4.136027419888e-02 3.742737444383e-04 2.240204766518e+01
3.107500000000e+02 -4.174863695150e-02 3.753046174730e-04 2.239352032637e+01
3.110000000000e+02 -4.212504201201e-02 3.761416390181e-04 2.238575919853e+01
3.112500000000e+02 -4.248914593923e-02 3.767852045613e-04 2.237872386779e+01
3.115000000000e+02 -4.284043436431e-02 3.772380351636e-04 2.237237334294e+01
3.117500000000e+02 -4.317821193219e-02 3.775050671297e-04 2.236666613079e+01
3.120000000000e+02 -4.350159808357e-02 3.775932882277e-04 2.236156028711e+01
3.122500000000e+02 -4.380954095754e-02 3.775116553261e-04 2.235701419208e+01
3.125000000000e+02 -4.410082611518e-02 3.772708515953e-04 2.235298653154e+01
3.127500000000e+02 -4.437409168974e-02 3.768830430874e-04 2.234943625205e+01
3.130000000000e+02 -4.462786045678e-02 3.763617531839e-04 2.234632322429e+01
3.132500000000e+02 -4.486056607650e-02 3.757215502582e-04 2.234360811789e+01
3.135000000000e+02 -4.507058554499e-02 3.749777515809e-04 2.234125224399e+01
3.137500000000e+02 -4.525628596885e-02 3.741462159442e-04 2.233921811413e+01
3.140000000000e+02 -4.541606447390e-02 3.732430827598e-04 2.233746913348e+01
3.142500000000e+02 -4.554839848473e-02 3.722845026269e-04 2.233596977885e+01
3.145000000000e+02 -4.565189420762e-02 3.712863948564e-04 2.233468523785e+01
3.147500000000e+02 -4.572534483159e-02 3.702642858783e-04 2.233358188704e+01
3.150000000000e+02 -4.576778265039e-02 3.692330410820e-04 2.233262690964e+01
3.152500000000e+02 -4.577853658304e-02 3.682067270491e-04 2.233178834640e+01
3.155000000000e+02 -4.575728747315e-02 3.671984964964e-04 2.233103512366e+01
3.157500000000e+02 -4.570412350830e-02 3.662204691493e-04 2.233033668546e+01
3.160000000000e+02 -4.561959177473e-02 3.652836275003e-04 2.232966347202e+01
3.162500000000e+02 -4.550474705550e-02 3.643977614233e-04 2.232898657345e+01
3.165000000000e+02 -4.536119380191e-02 3.635714238725e-04 2.232827788998e+01
3.167500000000e+02 -4.519112553225e-02 3.628119206088e-04 2.232750980399e+01
3.170000000000e+02 -4.499734890645e-02 3.621254628000e-04 2.232665573499e+01
3.172500000000e+02 -4.478330527663e-02 3.615171406505e-04 2.232568983656e+01
3.175000000000e+02 -4.455307647459e-02 3.609909362849e-04 2.232458723557e+01
3.177500000000e+02 -4.431138524809e-02 3.605499604071e-04 2.232332372457e+01
3.180000000000e+02 -4.406357009469e-02 3.601964197429e-04 2.232187641296e+01
3.182500000000e+02 -4.381555505580e-02 3.599316993975e-04 2.232022352997e+01
3.185000000000e+02 -4.357380701374e-02 3.597565703949e-04 2.231834424126e+01
3.187500000000e+02 -4.334526193620e-02 3.596712640756e-04 2.231621931878e+01
3.190000000000e+02 -4.313724938845e-02 3.596755631121e-04 2.231383096987e+01
3.192500000000e+02 -4.295740440467e-02 3.597689385427e-04 2.231116264501e+01
3.195000000000e+02 -4.281354569232e-02 3.599506177332e-04 2.230819985335e+01
3.197500000000e+02 -4.271357120123e-02 3.602195129069e-04 2.230492947779e+01
3.200000000000e+02 -4.266531224067e-02 3.605742814235e-04 2.230134071499e+01
3.202500000000e+02 -4.267641245153e-02 3.610135182583e-04 2.229742439754e+01
3.205000000000e+02 -4.275416847617e-02 3.615357350129e-04 2.229317396908e+01
3.207500000000e+02 -4.290540186745e-02 3.621393565796e-04 2.228858481235e+01
3.210000000000e+02 -4.313629764687e-02 3.628226923999e-04 2.228365525758e+01
3.212500000000e+02 -4.345227977747e-02 3.635839349861e-04 2.227838592637e+01
3.215000000000e+02 -4.385785960777e-02 3.644211117852e-04 2.227278077949e+01
3.217500000000e+02 -4.435652579114e-02 3.653320679588e-04 2.226684647807e+01
3.220000000000e+02 -4.495061516620e-02 3.663144353482e-04 2.226059343631e+01
3.222500000000e+02 -4.564122831793e-02 3.673655658629e-04 2.225403520870e+01
3.225000000000e+02 -4.642813440126e-02 3.684825072353e-04 2.224718954146e+01
3.227500000000e+02 -4.730972153145e-02 3.696618846737e-04 2.224007774460e+01
3.230000000000e+02 -4.828294496383e-02 3.708999137366e-04 2.223272573364e+01
3.232500000000e+02 -4.934331900706e-02 3.721923631479e-04 2.222516337752e+01
3.235000000000e+02 -5.048491537051e-02 3.735344707464e-04 2.221742548896e+01
3.237500000000e+02 -5.170039953090e-02 3.749209254147e-04 2.220955113191e+01
3.240000000000e+02 -5.298108137433e-02 3.763459692396e-04 2.220158443407e+01
3.242500000000e+02 -5.431699699320e-02 3.778032760789e-04 2.219357433805e+01
3.245000000000e+02 -5.569700884082e-02 3.792858621574e-04 2.218557432465e+01
3.247500000000e+02 -5.710893370255e-02 3.807860941659e-04 2.217764306415e+01
3.250000000000e+02 -5.853968253211e-02 3.822957825318e-04 2.216984355653e+01
3.252500000000e+02 -5.997542909976e-02 3.838062114280e-04 2.216224366152e+01
3.255000000000e+02 -6.140178657887e-02 3.853081260535e-04 2.215491560522e+01
3.257500000000e+02 -6.280399149583e-02 3.867917450987e-04 2.214793546370e+01
3.260000000000e+02 -6.416711337810e-02 3.882469170413e-04 2.214138337085e+01
3.262500000000e+02 -6.547625536459e-02 3.896630942183e-04 2.213534285811e+01
3.265000000000e+02 -6.671675311544e-02 3.910293419816e-04 2.212990017479e+01
3.267500000000e+02 -6.787439506267e-02 3.923346002869e-04 2.212514426229e+01
3.270000000000e+02 -6.893561843774e-02 3.935676310091e-04 2.212116594167e+01
3.272500000000e+02 -6.988769494960e-02 3.947171060297e-04 2.211805707780e+01
3.275000000000e+02 -7.071893252703e-02 3.957718060521e-04 2.211591035161e+01
3.277500000000e+02 -7.141883959374e-02 3.967205223445e-04 2.211481833023e+01
3.280000000000e+02 -7.197827398394e-02 3.975522950941e-04 2.211487253427e+01
3.282500000000e+02 -7.238960161042e-02 3.982564870344e-04 2.211616308217e+01
3.285000000000e+02 -7.264680981957e-02 3.988231373506e-04 2.211877771030e+01
3.287500000000e+02 -7.274560463215e-02 3.992429868345e-04 2.212280084675e+01
3.290000000000e+02 -7.268350876271e-02 3.995074771207e-04 2.212831321421e+01
3.292500000000e+02 -7.245991477629e-02 3.996089297691e-04 2.213539087925e+01
3.295000000000e+02 -7.207613155987e-02 3.995408758361e-04 2.214410468669e+01
3.297500000000e+02 -7.153539894624e-02 3.992979217216e-04 2.215451943764e+01
3.300000000000e+02 -7.084289710279e-02 3.988760007526e-04 2.216669364473e+01
3.302500000000e+02 -7.000571946808e-02 3.982726817784e-04 2.218067884871e+01
3.305000000000e+02 -6.903283260227e-02 3.974872693733e-04 2.219651932028e+01
3.307500000000e+02 -6.793501612987e-02 3.965208924613e-04 2.221425158759e+01
3.310000000000e+02 -6.672478357346e-02 3.953766913937e-04 2.223390449037e+01
3.312500000000e+02 -6.541628219266e-02 3.940599473691e-04 2.225549888820e+01
3.315000000000e+02 -6.402517619375e-02 3.925780112139e-04 2.227904772729e+01
3.317500000000e+02 -6.256851827719e-02 3.909405271468e-04 2.230455595547e+01
3.320000000000e+02 -6.106459265724e-02 3.891594972178e-04 2.233202091455e+01
3.322500000000e+02 -5.953275430233e-02 3.872492586779e-04 2.236143241670e+01
3.325000000000e+02 -5.799324589664e-02 3.852264648146e-04 2.239277312405e+01
3.327500000000e+02 -5.646701578593e-02 3.831100349753e-04 2.242601877105e+01
3.330000000000e+02 -5.497549410854e-02 3.809210567859e-04 2.246113879521e+01
3.332500000000e+02 -5.354038182563e-02 3.786826545969e-04 2.249809666818e+01
3.335000000000e+02 -5.218343373583e-02 3.764198295686e-04 2.253685028382e+01
3.337500000000e+02 -5.092619597823e-02 3.741592302365e-04 2.257735264384e+01
3.340000000000e+02 -4.978976895037e-02 3.719289146959e-04 2.261955225503e+01
3.342500000000e+02 -4.879456886704e-02 3.697581223636e-04 2.266339354199e+01
3.345000000000e+02 -4.796003921800e-02 3.676768757065e-04 2.270881753748e+01
3.347500000000e+02 -4.730442872353e-02 3.657156791667e-04 2.275576212798e+01
3.350000000000e+02 -4.684449371218e-02 3.639051765107e-04 2.280416273553e+01
3.352500000000e+02 -4.659527508971e-02 3.622758725157e-04 2.285395253694e+01
3.355000000000e+02 -4.656980069212e-02 3.608576616576e-04 2.290506310129e+01
3.357500000000e+02 -4.677886546230e-02 3.596795012461e-04 2.295742458105e+01
3.360000000000e+02 -4.723074710288e-02 3.587688531843e-04 2.301096630482e+01
3.362500000000e+02 -4.793100781768e-02 3.581514342196e-04 2.306561695301e+01
3.365000000000e+02 -4.888225192153e-02 3.578507809364e-04 2.312130511110e+01
3.367500000000e+02 -5.008397758234e-02 3.578878278737e-04 2.317795943559e+01
3.370000000000e+02 -5.153241239199e-02 3.582805258935e-04 2.323550917536e+01
3.372500000000e+02 -5.322044227509e-02 3.590435496537e-04 2.329388432885e+01
3.375000000000e+02 -5.513755012768e-02 3.601878939937e-04 2.335301612830e+01
3.377500000000e+02 -5.726984049797e-02 3.617207580498e-04 2.341283718478e+01
3.380000000000e+02 -5.960009336704e-02 3.636452624957e-04 2.347328191896e+01
3.382500000000e+02 -6.210788925296e-02 3.659603162872e-04 2.353428667295e+01
3.385000000000e+02 -6.476978281627e-02 3.686604692427e-04 2.359579006916e+01
3.387500000000e+02 -6.755952562325e-02 3.717358588528e-04 2.365773306339e+01
3.390000000000e+02 -7.044835151129e-02 3.751721494264e-04 2.372005918511e+01
3.392500000000e+02 -7.340530261221e-02 3.789506824882e-04 2.378271456859e+01
3.395000000000e+02 -7.639758783006e-02 3.830484620563e-04 2.384564793190e+01
3.397500000000e+02 -7.939101196699e-02 3.874382940730e-04 2.390881060924e+01
3.400000000000e+02 -8.235041192816e-02 3.920889714543e-04 2.397215639034e+01
3.402500000000e+02 -8.524010770770e-02 3.969654439896e-04 2.403564129794e+01
3.405000000000e+02 -8.802442587699e-02 4.020292376831e-04 2.409922342187e+01
3.407500000000e+02 -9.066815546353e-02 4.072386128128e-04 2.416286250013e+01
3.410000000000e+02 -9.313708836789e-02 4.125489366175e-04 2.422651963007e+01
3.412500000000e+02 -9.539849936620e-02 4.179130618027e-04 2.429015681909e+01
3.415000000000e+02 -9.742160926915e-02 4.232816061878e-04 2.435373648309e+01
3.417500000000e+02 -9.917808630844e-02 4.286036044089e-04 2.441722105450e+01
3.420000000000e+02 -1.006424619407e-01 4.338268955431e-04 2.448057245851e+01
3.422500000000e+02 -1.017925140249e-01 4.388985674819e-04 2.454375160804e+01
3.425000000000e+02 -1.026096673583e-01 4.437655236741e-04 2.460671803097e+01
3.427500000000e+02 -1.030792907333e-01 4.483749324215e-04 2.466942943130e+01
3.430000000000e+02 -1.031909526902e-01 4.526749668662e-04 2.473184129561e+01
3.432500000000e+02 -1.029386707734e-01 4.566153054871e-04 2.479390669630e+01
3.435000000000e+02 -1.023210541768e-01 4.601476960170e-04 2.485557605770e+01
3.437500000000e+02 -1.013413986714e-01 4.632265438904e-04 2.491679699142e+01
3.440000000000e+02 -1.000077537856e-01 4.658095645750e-04 2.497751438034e+01
3.442500000000e+02 -9.833289352744e-02 4.678584650233e-04 2.503767041939e+01
3.445000000000e+02 -9.633423366236e-02 4.693395808868e-04 2.509720475616e+01
3.447500000000e+02 -9.403370705853e-02 4.702243413880e-04 2.515605487622e+01
3.450000000000e+02 -9.145755382809e-02 4.704898780206e-04 2.521415643303e+01
3.452500000000e+02 -8.863606372289e-02 4.701196814535e-04 2.527144375342e+01
3.455000000000e+02 -8.560325905852e-02 4.691040003703e-04 2.532785032826e+01
3.457500000000e+02 -8.239651651100e-02 4.674403252186e-04 2.538330954852e+01
3.460000000000e+02 -7.905614062262e-02 4.651337547139e-04 2.543775532174e+01
3.462500000000e+02 -7.562488429318e-02 4.621972276809e-04 2.549112283364e+01
3.465000000000e+02 -7.214744484013e-02 4.586516564367e-04 2.554334923841e+01
3.467500000000e+02 -6.866988252992e-02 4.545260672124e-04 2.559437452285e+01
3.470000000000e+02 -6.523903652972e-02 4.498575703477e-04 2.564414219187e+01
3.472500000000e+02 -6.190188379899e-02 4.446911684255e-04 2.569260002993e+01
3.475000000000e+02 -5.870490404578e-02 4.390795094555e-04 2.573970073311e+01
3.477500000000e+02 -5.569337406009e-02 4.330823954566e-04 2.578540261707e+01
3.480000000000e+02 -5.291070348502e-02 4.267662516939e-04 2.582967012189e+01
3.482500000000e+02 -5.039777954694e-02 4.202034867536e-04 2.587247426164e+01
3.485000000000e+02 -4.819228375293e-02 4.134716237884e-04 2.591379304899e+01
3.487500000000e+02 -4.632809565301e-02 4.066524449071e-04 2.595361173363e+01
3.490000000000e+02 -4.483474904789e-02 3.998310732221e-04 2.599192295657e+01
3.492500000000e+02 -4.373689614181e-02 3.930948301459e-04 2.602872684473e+01
3.495000000000e+02 -4.305392860286e-02 3.865322746447e-04 2.606403093405e+01
3.497500000000e+02 -4.279959267044e-02 3.802319506844e-04 2.609785005039e+01
3.500000000000e+02 -4.298177253816e-02 3.742813519710e-04 2.613020606326e+01
3.502500000000e+02 -4.360228060667e-02 3.687656485053e-04 2.616112758008e+01
3.505000000000e+02 -4.465681000960e-02 3.637666439390e-04 2.619064956705e+01
3.507500000000e+02 -4.613490556870e-02 3.593615186919e-04 2.621881290001e+01
3.510000000000e+02 -4.802008328478e-02 3.556218377440e-04 2.624566390953e+01
3.512500000000e+02 -5.028997857776e-02 3.526123948489e-04 2.627125383710e+01
3.515000000000e+02 -5.291662489479e-02 3.503903274736e-04 2.629563835156e+01
3.517500000000e+02 -5.586677411083e-02 3.490041423524e-04 2.631887696756e+01
3.520000000000e+02 -5.910232271101e-02 3.484929906226e-04 2.634103257126e+01
3.522500000000e+02 -6.258079257929e-02 3.488859153710e-04 2.636217083563e+01
3.525000000000e+02 -6.625589087249e-02 3.502013432262e-04 2.638235979117e+01
3.527500000000e+02 -7.007813047553e-02 3.524466542209e-04 2.640166926962e+01
3.530000000000e+02 -7.399551032132e-02 3.556178473437e-04 2.642017046573e+01
3.532500000000e+02 -7.795423067355e-02 3.596993652133e-04 2.643793553750e+01
3.535000000000e+02 -8.189947922930e-02 3.646640963489e-04 2.645503708322e+01
3.537500000000e+02 -8.577620198956e-02 3.704734580117e-04 2.647154784240e+01
3.540000000000e+02 -8.952995083334e-02 3.770777142872e-04 2.648754017935e+01
3.542500000000e+02 -9.310766791828e-02 3.844163027818e-04 2.650308581188e+01
3.545000000000e+02 -9.645853438730e-02 3.924184428935e-04 2.651825530647e+01
3.547500000000e+02 -9.953474941648e-02 4.010037949073e-04 2.653311772381e+01
3.550000000000e+02 -1.022922634976e-01 4.100831833262e-04 2.654774028549e+01
3.552500000000e+02 -1.046915286801e-01 4.195595820563e-04 2.656218781128e+01
3.555000000000e+02 -1.066980820595e-01 4.293292146680e-04 2.657652246621e+01
3.557500000000e+02 -1.082831576014e-01 4.392825849597e-04 2.659080317350e+01
3.560000000000e+02 -1.094241363154e-01 4.493057376290e-04 2.660508523319e+01
3.562500000000e+02 -1.101049007932e-01 4.592812775436e-04 2.661941995814e+01
3.565000000000e+02 -1.103161482873e-01 4.690899615021e-04 2.663385408993e+01
3.567500000000e+02 -1.100555278485e-01 4.786121275761e-04 2.664842944148e+01
3.570000000000e+02 -1.093276657110e-01 4.877290225593e-04 2.666318259600e+01
3.572500000000e+02 -1.081441368715e-01 4.963243868564e-04 2.667814438039e+01
3.575000000000e+02 -1.065232584472e-01 5.042859140691e-04 2.669333963035e+01
3.577500000000e+02 -1.044897776375e-01 5.115066761773e-04 2.670878705631e+01
3.580000000000e+02 -1.020745029407e-01 5.178866978185e-04 2.672449886970e+01
3.582500000000e+02 -9.931378153778e-02 5.233343646444e-04 2.674048077928e+01
3.585000000000e+02 -9.624889636363e-02 5.277677426213e-04 2.675673210364e+01
3.587500000000e+02 -9.292541130376e-02 5.311160184723e-04 2.677324563391e+01
3.590000000000e+02 -8.939241234782e-02 5.333206712074e-04 2.679000791139e+01
3.592500000000e+02 -8.570170156581e-02 5.343365411625e-04 2.680699962197e+01
3.595000000000e+02 -8.190696290620e-02 5.341328730383e-04 2.682419569960e+01
3.597500000000e+02 -7.806288072694e-02 5.326940684926e-04 2.684156591920e+01
3.600000000000e+02 -7.422425708233e-02 5.300203304799e-04 2.685907529127e+01
3.602500000000e+02 -7.044513699372e-02 5.261280704551e-04 2.687668478812e+01
3.605000000000e+02 -6.677794209836e-02 5.210501340640e-04 2.689435165644e+01
3.607500000000e+02 -6.327265197585e-02 5.148357512691e-04 2.691203018604e+01
3.610000000000e+02 -5.997602888232e-02 5.075502584840e-04 2.692967221990e+01
3.612500000000e+02 -5.693092733482e-02 4.992745950016e-04 2.694722792402e+01
3.615000000000e+02 -5.417563942590e-02 4.901044750325e-04 2.696464604918e+01
3.617500000000e+02 -5.174336636575e-02 4.801493641314e-04 2.698187462472e+01
3.620000000000e+02 -4.966175866364e-02 4.695311607316e-04 2.699886128862e+01
3.622500000000e+02 -4.795259014802e-02 4.583827205883e-04 2.701555384491e+01
3.625000000000e+02 -4.663147992562e-02 4.468460225934e-04 2.703190024304e+01
3.627500000000e+02 -4.570777302686e-02 4.350702604650e-04 2.704784891462e+01
3.630000000000e+02 -4.518452840808e-02 4.232097932485e-04 2.706334899755e+01
3.632500000000e+02 -4.505855546420e-02 4.114217893386e-04 2.707835005191e+01
3.635000000000e+02 -4.532060459928e-02 3.998639429284e-04 2.709280212885e+01
3.637500000000e+02 -4.595564646514e-02 3.886921500904e-04 2.710665574463e+01
3.640000000000e+02 -4.694318201879e-02 3.780579662691e-04 2.711986137803e+01
3.642500000000e+02 -4.825768087304e-02 3.681062890713e-04 2.713236934300e+01
3.645000000000e+02 -4.986908087357e-02 3.589731274930e-04 2.714412963112e+01
3.647500000000e+02 -5.174329546635e-02 3.507832529312e-04 2.715509128325e+01
3.650000000000e+02 -5.384283832344e-02 3.436483538574e-04 2.716520245786e+01
3.652500000000e+02 -5.612742000283e-02 3.376650379363e-04 2.717440980926e+01
3.655000000000e+02 -5.855463345239e-02 3.329134191973e-04 2.718265863768e+01
3.657500000000e+02 -6.108061326858e-02 3.294556412843e-04 2.718989239515e+01
3.660000000000e+02 -6.366074503832e-02 3.273350028146e-04 2.719605299201e+01
3.662500000000e+02 -6.625035233482e-02 3.265751384096e-04 2.720108049206e+01
3.665000000000e+02 -6.880539227284e-02 3.271797375425e-04 2.720491361391e+01
3.667500000000e+02 -7.128313239775e-02 3.291323864939e-04 2.720748964593e+01
3.670000000000e+02 -7.364279129836e-02 3.323969363767e-04 2.720874515165e+01
3.672500000000e+02 -7.584616902412e-02 3.369180407728e-04 2.720861610129e+01
3.675000000000e+02 -7.785819181821e-02 3.426220993875e-04 2.720703876104e+01
3.677500000000e+02 -7.964745548059e-02 3.494184380566e-04 2.720394999262e+01
3.680000000000e+02 -8.118663959139e-02 3.572007553562e-04 2.719928827897e+01
3.682500000000e+02 -8.245292611788e-02 3.658488413829e-04 2.719299412466e+01
3.685000000000e+02 -8.342825104636e-02 3.752304037469e-04 2.718501113455e+01
3.687500000000e+02 -8.409957064737e-02 3.852032001130e-04 2.717528643302e+01
3.690000000000e+02 -8.445892861076e-02 3.956170979434e-04 2.716377171757e+01
3.692500000000e+02 -8.450354119012e-02 4.063164520943e-04 2.715042364766e+01
3.695000000000e+02 -8.423571512844e-02 4.171423683097e-04 2.713520458805e+01
3.697500000000e+02 -8.366267100049e-02 4.279349465516e-04 2.711808328957e+01
3.700000000000e+02 -8.279635499720e-02 4.385357203919e-04 2.709903509058e+01
3.702500000000e+02 -8.165309427948e-02 4.487898529679e-04 2.707804241257e+01
3.705000000000e+02 -8.025317857329e-02 4.585482203958e-04 2.705509518777e+01
3.707500000000e+02 -7.862046012492e-02 4.676696517811e-04 2.703019071005e+01
3.710000000000e+02 -7.678177733357e-02 4.760226256874e-04 2.700333412088e+01
3.712500000000e+02 -7.476645664870e-02 4.834872411068e-04 2.697453807915e+01
3.715000000000e+02 -7.260570656661e-02 4.899566517778e-04 2.694382284292e+01
3.717500000000e+02 -7.033200145689e-02 4.953385189999e-04 2.691121632594e+01
3.720000000000e+02 -6.797852087373e-02 4.995563211199e-04 2.687675359449e+01
3.722500000000e+02 -6.557853594357e-02 5.025500579918e-04 2.684047681430e+01
3.725000000000e+02 -6.316482878676e-02 5.042768821411e-04 2.680243519598e+01
3.727500000000e+02 -6.076918147414e-02 5.047118227303e-04 2.676268437874e+01
3.730000000000e+02 -5.842186209590e-02 5.038478414372e-04 2.672128632785e+01
3.732500000000e+02 -5.615117509068e-02 5.016956972772e-04 2.667830925388e+01
3.735000000000e+02 -5.398307659670e-02 4.982837294279e-04 2.663382694584e+01
3.737500000000e+02 -5.194082915925e-02 4.936571560294e-04 2.658791867024e+01
3.740000000000e+02 -5.004473261909e-02 4.878772703502e-04 2.654066908570e+01
3.742500000000e+02 -4.831190141494e-02 4.810204008722e-04 2.649216754464e+01
3.745000000000e+02 -4.675611007198e-02 4.731764940070e-04 2.644250798272e+01
3.747500000000e+02 -4.538771077201e-02 4.644476540027e-04 2.639178879711e+01
3.750000000000e+02 -4.421357007718e-02 4.549464426800e-04 2.634011209272e+01
3.752500000000e+02 -4.323709289361e-02 4.447940204476e-04 2.628758358176e+01
3.755000000000e+02 -4.245827217268e-02 4.341181616033e-04 2.623431204764e+01
3.757500000000e+02 -4.187381506115e-02 4.230512947747e-04 2.618040917258e+01
3.760000000000e+02 -4.147724634764e-02 4.117283022662e-04 2.612598868137e+01
3.762500000000e+02 -4.125910730765e-02 4.002845019608e-04 2.607116610494e+01
3.765000000000e+02 -4.120714950485e-02 3.888535597825e-04 2.601605813201e+01
3.767500000000e+02 -4.130659735149e-02 3.775656157433e-04 2.596078231001e+01
3.770000000000e+02 -4.154036357721e-02 3.665452097797e-04 2.590545611144e+01
3.772500000000e+02 -4.188935461992e-02 3.559097012434e-04 2.585019655909e+01
3.775000000000e+02 -4.233278845508e-02 3.457678405710e-04 2.579511981948e+01
3.777500000000e+02 -4.284848198548e-02 3.362181941324e-04 2.574034029778e+01
3.780000000000e+02 -4.341321000160e-02 3.273481568645e-04 2.568597026629e+01
3.782500000000e+02 -4.400307238249e-02 3.192331958197e-04 2.563211949606e+01
3.785000000000e+02 -4.459383488409e-02 3.119359813324e-04 2.557889442049e+01
3.787500000000e+02 -4.516132530421e-02 3.055061332552e-04 2.552639783492e+01
3.790000000000e+02 -4.568181744153e-02 2.999801569808e-04 2.547472857461e+01
3.792500000000e+02 -4.613240593954e-02 2.953812820735e-04 2.542398078993e+01
3.795000000000e+02 -4.649139700600e-02 2.917198680872e-04 2.537424369242e+01
3.797500000000e+02 -4.673867137281e-02 2.889939541218e-04 2.532560129099e+01
3.800000000000e+02 -4.685605012512e-02 2.871896493389e-04 2.527813169920e+01
3.802500000000e+02 -4.682761000723e-02 2.862821122261e-04 2.523190711318e+01
3.805000000000e+02 -4.664001000286e-02 2.862362611311e-04 2.518699309759e+01
3.807500000000e+02 -4.628272379763e-02 2.870078550761e-04 2.514344855868e+01
3.810000000000e+02 -4.574830010760e-02 2.885444124708e-04 2.510132503231e+01
3.812500000000e+02 -4.503248687234e-02 2.907863478931e-04 2.506066663970e+01
3.815000000000e+02 -4.413439519338e-02 2.936679796507e-04 2.502150939657e+01
3.817500000000e+02 -4.305649775691e-02 2.971186308065e-04 2.498388114420e+01
3.820000000000e+02 -4.180467687411e-02 3.010637531440e-04 2.494780088261e+01
3.822500000000e+02 -4.038808431214e-02 3.054259028073e-04 2.491327872522e+01
3.825000000000e+02 -3.881906477754e-02 3.101258680024e-04 2.488031527561e+01
3.827500000000e+02 -3.711288355700e-02 3.150835423149e-04 2.484890163406e+01
3.830000000000e+02 -3.528752649016e-02 3.202190446782e-04 2.481901887652e+01
3.832500000000e+02 -3.336331292182e-02 3.254534725234e-04 2.479063816474e+01
3.835000000000e+02 -3.136259132233e-02 3.307100009862e-04 2.476372036226e+01
3.837500000000e+02 -2.930926370627e-02 3.359145025566e-04 2.473821631466e+01
3.840000000000e+02 -2.722840299513e-02 3.409965938314e-04 2.471406665231e+01
3.842500000000e+02 -2.514572730605e-02 3.458901227693e-04 2.469120227278e+01
3.845000000000e+02 -2.308716412269e-02 3.505340743652e-04 2.466954441352e+01
3.847500000000e+02 -2.107833941653e-02 3.548730857225e-04 2.464900519472e+01
3.850000000000e+02 -1.914408286158e-02 3.588578145920e-04 2.462948827184e+01
3.852500000000e+02 -1.730798455980e-02 3.624455662346e-04 2.461088932100e+01
3.855000000000e+02 -1.559193023752e-02 3.656005094632e-04 2.459309692991e+01
3.857500000000e+02 -1.401568228016e-02 3.682937657820e-04 2.457599358524e+01
3.860000000000e+02 -1.259651277452e-02 3.705036595659e-04 2.455945645429e+01
3.862500000000e+02 -1.134886283058e-02 3.722154475371e-04 2.454335869297e+01
3.865000000000e+02 -1.028406431674e-02 3.734212855738e-04 2.452757038127e+01
3.867500000000e+02 -9.410109119080e-03 3.741198446904e-04 2.451195979439e+01
3.870000000000e+02 -8.731494569810e-03 3.743158404325e-04 2.449639467553e+01
3.872500000000e+02 -8.249105374785e-03 3.740195877809e-04 2.448074330662e+01
3.875000000000e+02 -7.960175936004e-03 3.732463333893e-04 2.446487578629e+01
3.877500000000e+02 -7.858328197956e-03 3.720156048913e-04 2.444866523979e+01
3.880000000000e+02 -7.933634250681e-03 3.703504917970e-04 2.443198882567e+01
3.882500000000e+02 -8.172771015820e-03 3.682768768658e-04 2.441472884056e+01
3.885000000000e+02 -8.559245939329e-03 3.658227605635e-04 2.439677370809e+01
3.887500000000e+02 -9.073625580376e-03 3.630174812206e-04 2.437801876633e+01
3.890000000000e+02 -9.693863390912e-03 3.598913173951e-04 2.435836706636e+01
3.892500000000e+02 -1.039567653402e-02 3.564748343078e-04 2.433773003205e+01
3.895000000000e+02 -1.115291137025e-02 3.527981907535e-04 2.431602793196e+01
3.897500000000e+02 -1.193799746200e-02 3.488909706779e-04 2.429319030832e+01
3.900000000000e+02 -1.272241916663e-02 3.447818161065e-04 2.426915627485e+01
3.902500000000e+02 -1.347717308925e-02 3.404981271633e-04 2.424387464477e+01
3.905000000000e+02 -1.417327740788e-02 3.360663258682e-04 2.421730401764e+01
3.907500000000e+02 -1.478226545468e-02 3.315117827730e-04 2.418941272147e+01
3.910000000000e+02 -1.527668445198e-02 3.268589219954e-04 2.416017869452e+01
3.912500000000e+02 -1.563055996384e-02 3.221312868731e-04 2.412958925084e+01
3.915000000000e+02 -1.581986399714e-02 3.173519121904e-04 2.409764080959e+01
3.917500000000e+02 -1.582293683897e-02 3.125434729548e-04 2.406433855291e+01
3.920000000000e+02 -1.562087355097e-02 3.077286573761e-04 2.402969605426e+01
3.922500000000e+02 -1.519786612570e-02 3.029301760236e-04 2.399373485286e+01
3.925000000000e+02 -1.454149545492e-02 2.981710559628e-04 2.395648402667e+01
3.927500000000e+02 -1.364294957517e-02 2.934748121369e-04 2.391797975820e+01
3.930000000000e+02 -1.249720879158e-02 2.888653492129e-04 2.387826487324e+01
3.932500000000e+02 -1.110313800516e-02 2.843670208765e-04 2.383738840853e+01
3.935000000000e+02 -9.463529751146e-03 2.800044912345e-04 2.379540517014e+01
3.937500000000e+02 -7.585050823418e-03 2.758025597445e-04 2.375237531410e+01
3.940000000000e+02 -5.478173340084e-03 2.717858135293e-04 2.370836392105e+01
3.942500000000e+02 -3.156997047255e-03 2.679783277258e-04 2.366344059469e+01
3.945000000000e+02 -6.390041748780e-04 2.644032416892e-04 2.361767906409e+01
3.947500000000e+02 2.055178753779e-03 2.610823421898e-04 2.357115677890e+01
3.950000000000e+02 4.902162381837e-03 2.580355558406e-04 2.352395452072e+01
3.952500000000e+02 7.876119054833e-03 2.552805741093e-04 2.347615599762e+01
3.955000000000e+02 1.094924621447e-02 2.528323070148e-04 2.342784743394e+01
3.957500000000e+02 1.409215351357e-02 2.507026393165e-04 2.337911715326e+01
3.960000000000e+02 1.727437197793e-02 2.488998997534e-04 2.333005513159e+01
3.962500000000e+02 2.046477495445e-02 2.474289032881e-04 2.328075256126e+01
3.965000000000e+02 2.363209485592e-02 2.462905723366e-04 2.323130136068e+01
3.967500000000e+02 2.674535078255e-02 2.454820136640e-04 2.318179371352e+01
3.970000000000e+02 2.977431610497e-02 2.449965424186e-04 2.313232156449e+01
3.972500000000e+02 3.268995808222e-02 2.448236767845e-04 2.308297610096e+01
3.975000000000e+02 3.546481392721e-02 2.449496786650e-04 2.303384728939e+01
3.977500000000e+02 3.807338506222e-02 2.453576727950e-04 2.298502332673e+01
3.980000000000e+02 4.049244966384e-02 2.460282363616e-04 2.293659021406e+01
3.982500000000e+02 4.270137124095e-02 2.469396755153e-04 2.288863123702e+01
3.985000000000e+02 4.468233953895e-02 2.480687410564e-04 2.284122659863e+01
3.987500000000e+02 4.642058921276e-02 2.493909515738e-04 2.279445296006e+01
3.990000000000e+02 4.790456593869e-02 2.508812122447e-04 2.274838317499e+01
3.992500000000e+02 4.912605722118e-02 2.525141005476e-04 2.270308591360e+01
3.995000000000e+02 5.008028741016e-02 2.542643612887e-04 2.265862550811e+01
3.997500000000e+02 5.076597318523e-02 2.561071648946e-04 2.261506175176e+01
4.000000000000e+02 5.118533885757e-02 2.580183280638e-04 2.257244974474e+01
4.002500000000e+02 5.134411572979e-02 2.599744534248e-04 2.253083992820e+01
4.005000000000e+02 5.125149277899e-02 2.619530505040e-04 2.249027805838e+01
4.007500000000e+02 5.092003315302e-02 2.639324197950e-04 2.245080522078e+01
4.010000000000e+02 5.036558286511e-02 2.658914639666e-04 2.241245805602e+01
4.012500000000e+02 4.960711168812e-02 2.678096279772e-04 2.237526878381e+01
4.015000000000e+02 4.866655094449e-02 2.696666083069e-04 2.233926550576e+01
4.017500000000e+02 4.756857370048e-02 2.714420507752e-04 2.230447237082e+01
4.020000000000e+02 4.634033962884e-02 2.731154886583e-04 2.227090974511e+01
4.022500000000e+02 4.501120981073e-02 2.746661643910e-04 2.223859455380e+01
4.025000000000e+02 4.361240909189e-02 2.760726965155e-04 2.220754046670e+01
4.027500000000e+02 4.217664836389e-02 2.773132022884e-04 2.217775806687e+01
4.030000000000e+02 4.073770880748e-02 2.783651674310e-04 2.214925518068e+01
4.032500000000e+02 3.932998452739e-02 2.792054466894e-04 2.212203702793e+01
4.035000000000e+02 3.798799585131e-02 2.798108589981e-04 2.209610634337e+01
4.037500000000e+02 3.674586469233e-02 2.801583316658e-04 2.207146366226e+01
4.040000000000e+02 3.563678047500e-02 2.802253928528e-04 2.204810739821e+01
4.042500000000e+02 3.469244756063e-02 2.799906916847e-04 2.202603401432e+01
4.045000000000e+02 3.394254864506e-02 2.794346753429e-04 2.200523806098e+01
4.047500000000e+02 3.341419635710e-02 2.785401172684e-04 2.198571242367e+01
4.050000000000e+02 3.313143410602e-02 2.772928331044e-04 2.196744835924e+01
4.052500000000e+02 3.311478459989e-02 2.756823644831e-04 2.195043554180e+01
4.055000000000e+02 3.338082078951e-02 2.737024957404e-04 2.193466229276e+01
4.057500000000e+02 3.394184118097e-02 2.713518069750e-04 2.192011560748e+01
4.060000000000e+02 3.480560560433e-02 2.686340554914e-04 2.190678130414e+01
4.062500000000e+02 3.597518171574e-02 2.655584531758e-04 2.189464405368e+01
4.065000000000e+02 3.744885614663e-02 2.621397484245e-04 2.188368763932e+01
4.067500000000e+02 3.922018306797e-02 2.583982037138e-04 2.187389498547e+01
4.070000000000e+02 4.127811748218e-02 2.543593931468e-04 2.186524834334e+01
4.072500000000e+02 4.360726311129e-02 2.500537746381e-04 2.185772932011e+01
4.075000000000e+02 4.618819800058e-02 2.455161377177e-04 2.185131915864e+01
4.077500000000e+02 4.899790706450e-02 2.407849360592e-04 2.184599879117e+01
4.080000000000e+02 5.201027883660e-02 2.359014664241e-04 2.184174889521e+01
4.082500000000e+02 5.519666448472e-02 2.309090137926e-04 2.183855015307e+01
4.085000000000e+02 5.852648464633e-02 2.258519021790e-04 2.183638329124e+01
4.087500000000e+02 6.196785067053e-02 2.207744767546e-04 2.183522909981e+01
4.090000000000e+02 6.548821414844e-02 2.157202062482e-04 2.183506867143e+01
4.092500000000e+02 6.905499210307e-02 2.107307535448e-04 2.183588339909e+01
4.095000000000e+02 7.263615596931e-02 2.058451269729e-04 2.183765495920e+01
4.097500000000e+02 7.620081623887e-02 2.010990143106e-04 2.184036553311e+01
4.100000000000e+02 7.971969399916e-02 1.965241389313e-04 2.184399764831e+01
4.102500000000e+02 8.316558790394e-02 1.921478689791e-04 2.184853438751e+01
4.105000000000e+02 8.651369398801e-02 1.879928909997e-04 2.185395922110e+01
4.107500000000e+02 8.974190775757e-02 1.840771208078e-04 2.186025616632e+01
4.110000000000e+02 9.283099107274e-02 1.804137195963e-04 2.186740972201e+01
4.112500000000e+02 9.576465186548e-02 1.770112845445e-04 2.187540479652e+01
4.115000000000e+02 9.852957632162e-02 1.738741487733e-04 2.188422685293e+01
4.117500000000e+02 1.011153225455e-01 1.710027328994e-04 2.189386173700e+01
4.120000000000e+02 1.035141946119e-01 1.683940750819e-04 2.190429583708e+01
4.122500000000e+02 1.057210065128e-01 1.660425117661e-04 2.191551593349e+01
4.125000000000e+02 1.077328337766e-01 1.639401630429e-04 2.192750936160e+01
4.127500000000e+02 1.095486999472e-01 1.620774690849e-04 2.194026387891e+01
4.130000000000e+02 1.111692576347e-01 1.604437206610e-04 2.195376784041e+01
4.132500000000e+02 1.125964604215e-01 1.590276384057e-04 2.196801008904e+01
4.135000000000e+02 1.138332337334e-01 1.578177794082e-04 2.198298014004e+01
4.137500000000e+02 1.148831910135e-01 1.568028681259e-04 2.199866808560e+01
4.140000000000e+02 1.157503566241e-01 1.559720360037e-04 2.201506477370e+01
4.142500000000e+02 1.164389553556e-01 1.553151137241e-04 2.203216180793e+01
4.145000000000e+02 1.169532705617e-01 1.548227492321e-04 2.204995154918e+01
4.147500000000e+02 1.172975182959e-01 1.544863723367e-04 2.206842727343e+01
4.150000000000e+02 1.174758245681e-01 1.542982338464e-04 2.208758316083e+01
4.152500000000e+02 1.174922755530e-01 1.542513685935e-04 2.210741427890e+01
4.155000000000e+02 1.173509624400e-01 1.543394456856e-04 2.212791672454e+01
4.157500000000e+02 1.170561766292e-01 1.545567460875e-04 2.214908749342e+01
4.160000000000e+02 1.166125497029e-01 1.548980137377e-04 2.217092458319e+01
4.162500000000e+02 1.160252947376e-01 1.553584161751e-04 2.219342692463e+01
4.165000000000e+02 1.153004713113e-01 1.559335122299e-04 2.221659427430e+01
4.167500000000e+02 1.144451833210e-01 1.566192086096e-04 2.224042728926e+01
4.170000000000e+02 1.134678797542e-01 1.574118115907e-04 2.226492730130e+01
4.172500000000e+02 1.123785272025e-01 1.583080446688e-04 2.229009637418e+01
4.175000000000e+02 1.111888250689e-01 1.593050547888e-04 2.231593714334e+01
4.177500000000e+02 1.099123322598e-01 1.604007672114e-04 2.234245275862e+01
4.180000000000e+02 1.085645715253e-01 1.615937302994e-04 2.236964672494e+01
4.182500000000e+02 1.071630064810e-01 1.628832734284e-04 2.239752293719e+01
4.185000000000e+02 1.057269976344e-01 1.642694243911e-04 2.242608554280e+01
4.187500000000e+02 1.042776715130e-01 1.657527178620e-04 2.245533881274e+01
4.190000000000e+02 1.028376796625e-01 1.673344994438e-04 2.248528720627e+01
4.192500000000e+02 1.014309219950e-01 1.690166098383e-04 2.251593523050e+01
4.195000000000e+02 1.000821901263e-01 1.708009401658e-04 2.254728744692e+01
4.197500000000e+02 9.881675606344e-02 1.726890458695e-04 2.257934833783e+01
4.200000000000e+02 9.765992399619e-02 1.746818057472e-04 2.261212240733e+01
4.202500000000e+02 9.663655634391e-02 1.767788285710e-04 2.264561407042e+01
4.205000000000e+02 9.577057551406e-02 1.789777796024e-04 2.267982755325e+01
4.207500000000e+02 9.508449398129e-02 1.812737296597e-04 2.271476696757e+01
4.210000000000e+02 9.459893383700e-02 1.836584268833e-04 2.275043615643e+01
4.212500000000e+02 9.433219773672e-02 1.861195953232e-04 2.278683865693e+01
4.215000000000e+02 9.429984176124e-02 1.886402914469e-04 2.282397750606e+01
4.217500000000e+02 9.451436215936e-02 1.911983519919e-04 2.286185523661e+01
4.220000000000e+02 9.498487443672e-02 1.937658995289e-04 2.290047362911e+01
4.222500000000e+02 9.571689477557e-02 1.963089681499e-04 2.293983356470e+01
4.225000000000e+02 9.671213734383e-02 1.987875410154e-04 2.297993472874e+01
4.227500000000e+02 9.796845923879e-02 2.011555834083e-04 2.302077546784e+01
4.230000000000e+02 9.947979970179e-02 2.033614020186e-04 2.306235245281e+01
4.232500000000e+02 1.012361851738e-01 2.053483355669e-04 2.310466033028e+01
4.235000000000e+02 1.032238685847e-01 2.070555408095e-04 2.314769148872e+01
4.237500000000e+02 1.054254571438e-01 2.084192967837e-04 2.319143566259e+01
4.240000000000e+02 1.078201053527e-01 2.093744179871e-04 2.323587954618e+01
4.242500000000e+02 1.103838239215e-01 2.098557819743e-04 2.328100651543e+01
4.245000000000e+02 1.130897747585e-01 2.098002552425e-04 2.332679622940e+01
4.247500000000e+02 1.159086308931e-01 2.091487255224e-04 2.337322427170e+01
4.250000000000e+02 1.188090227341e-01 2.078481035391e-04 2.342026190102e+01
4.252500000000e+02 1.217579636872e-01 2.058534273159e-04 2.346787569931e+01
4.255000000000e+02 1.247213708591e-01 2.031300933931e-04 2.351602739516e+01
4.257500000000e+02 1.276645726818e-01 1.996557722693e-04 2.356467361904e+01
4.260000000000e+02 1.305528690723e-01 1.954220003507e-04 2.361376582033e+01
4.262500000000e+02 1.333521017998e-01 1.904358993387e-04 2.366325016536e+01
4.265000000000e+02 1.360292245861e-01 1.847211947287e-04 2.371306756981e+01
4.267500000000e+02 1.385529006249e-01 1.783189567186e-04 2.376315376208e+01
4.270000000000e+02 1.408940569302e-01 1.712881450671e-04 2.381343944782e+01
4.272500000000e+02 1.430264433768e-01 1.637055418206e-04 2.386385053588e+01
4.275000000000e+02 1.449271739726e-01 1.556649897329e-04 2.391430845627e+01
4.277500000000e+02 1.465771720051e-01 1.472763043281e-04 2.396473053028e+01
4.280000000000e+02 1.479616382130e-01 1.386636140211e-04 2.401503044985e+01
4.282500000000e+02 1.490703629484e-01 1.299630978799e-04 2.406511877244e+01
4.285000000000e+02 1.498980421528e-01 1.213204784956e-04 2.411490354846e+01
4.287500000000e+02 1.504444441938e-01 1.128879997979e-04 2.416429096349e+01
4.290000000000e+02 1.507144780032e-01 1.048210377966e-04 2.421318602120e+01
4.292500000000e+02 1.507181793737e-01 9.727445677991e-05 2.426149330959e+01
4.295000000000e+02 1.504705877530e-01 9.039880595247e-05 2.430911783380e+01
4.297500000000e+02 1.499914530363e-01 8.433646816011e-05 2.435596576364e+01
4.300000000000e+02 1.493048857265e-01 7.921783643783e-05 2.440194530844e+01
4.302500000000e+02 1.484388926329e-01 7.515766653488e-05 2.444696763085e+01
4.305000000000e+02 1.474247550696e-01 7.225166123454e-05 2.449094758058e+01
4.307500000000e+02 1.462963961860e-01 7.057357007281e-05 2.453380470353e+01
4.310000000000e+02 1.450895905797e-01 7.017260195933e-05 2.457546394360e+01
4.312500000000e+02 1.438411575833e-01 7.107146306096e-05 2.461585650836e+01
4.315000000000e+02 1.425881051363e-01 7.326508096533e-05 2.465492074303e+01
4.317500000000e+02 1.413667164403e-01 7.671995083576e-05 2.469260268952e+01
4.320000000000e+02 1.402116721602e-01 8.137429214175e-05 2.472885698661e+01
4.322500000000e+02 1.391551680400e-01 8.713884601192e-05 2.476364731633e+01
4.325000000000e+02 1.382260947328e-01 9.389847531854e-05 2.479694703845e+01
4.327500000000e+02 1.374492793956e-01 1.015144702736e-04 2.482873977919e+01
4.330000000000e+02 1.368448336438e-01 1.098274333768e-04 2.485901964183e+01
4.332500000000e+02 1.364276170669e-01 1.186608242061e-04 2.488779160867e+01
4.335000000000e+02 1.362068302864e-01 1.278249757050e-04 2.491507185264e+01
4.337500000000e+02 1.361857907722e-01 1.371214694610e-04 2.494088763841e+01
4.340000000000e+02 1.363618570972e-01 1.463478401700e-04 2.496527741333e+01
4.342500000000e+02 1.367265177597e-01 1.553024135432e-04 2.498829080020e+01
4.345000000000e+02 1.372656999006e-01 1.637891748943e-04 2.500998813637e+01
4.347500000000e+02 1.379602093363e-01 1.716225246403e-04 2.503044022024e+01
4.350000000000e+02 1.387863282137e-01 1.786319353452e-04 2.504972796291e+01
4.352500000000e+02 1.397165990818e-01 1.846660828426e-04 2.506794155765e+01
4.355000000000e+02 1.407206857555e-01 1.895966218479e-04 2.508517990852e+01
4.357500000000e+02 1.417663147132e-01 1.933214269476e-04 2.510154994635e+01
4.360000000000e+02 1.428203341927e-01 1.957672075478e-04 2.511716551800e+01
4.362500000000e+02 1.438497378050e-01 1.968913783724e-04 2.513214653741e+01
4.365000000000e+02 1.448226722420e-01 1.966831734040e-04 2.514661808761e+01
4.367500000000e+02 1.457094473587e-01 1.951641010873e-04 2.516070911620e+01
4.370000000000e+02 1.464834008875e-01 1.923874800769e-04 2.517455145341e+01
4.372500000000e+02 1.471216442072e-01 1.884372329554e-04 2.518827881388e+01
4.375000000000e+02 1.476057096666e-01 1.834260072623e-04 2.520202545376e+01
4.377500000000e+02 1.479219723364e-01 1.774925242344e-04 2.521592519271e+01
4.380000000000e+02 1.480618948254e-01 1.707983121862e-04 2.523011045711e+01
4.382500000000e+02 1.480221175924e-01 1.635239286041e-04 2.524471102892e+01
4.385000000000e+02 1.478043114761e-01 1.558646807224e-04 2.525985322572e+01
4.387500000000e+02 1.474148764768e-01 1.480260215575e-04 2.527565890691e+01
4.390000000000e+02 1.468644603120e-01 1.402186086183e-04 2.529224477742e+01
4.392500000000e+02 1.461673562334e-01 1.326534103023e-04 2.530972134124e+01
4.395000000000e+02 1.453407707850e-01 1.255367331606e-04 2.532819249162e+01
4.397500000000e+02 1.444040216626e-01 1.190653299381e-04 2.534775456527e+01
4.400000000000e+02 1.433777038827e-01 1.134218604426e-04 2.536849607561e+01
4.402500000000e+02 1.422828316987e-01 1.087705938543e-04 2.539049689519e+01
4.405000000000e+02 1.411400451414e-01 1.052537305160e-04 2.541382812422e+01
4.407500000000e+02 1.399688455438e-01 1.029881681889e-04 2.543855138279e+01
4.410000000000e+02 1.387869745470e-01 1.020630486891e-04 2.546471880731e+01
4.412500000000e+02 1.376098679379e-01 1.025378680170e-04 2.549237247787e+01
4.415000000000e+02 1.364502803619e-01 1.044414485593e-04 2.552154430747e+01
4.417500000000e+02 1.353180687788e-01 1.077717044396e-04 2.555225598573e+01
4.420000000000e+02 1.342200803913e-01 1.124960520132e-04 2.558451852783e+01
4.422500000000e+02 1.331602638451e-01 1.185527352826e-04 2.561833252122e+01
4.425000000000e+02 1.321398419369e-01 1.258526765900e-04 2.565368769839e+01
4.427500000000e+02 1.311576779935e-01 1.342821574278e-04 2.569056329017e+01
4.430000000000e+02 1.302106759213e-01 1.437058348869e-04 2.572892764586e+01
4.432500000000e+02 1.292943089094e-01 1.539703579900e-04 2.576873871786e+01
4.435000000000e+02 1.284031416631e-01 1.649081954546e-04 2.580994372740e+01
4.437500000000e+02 1.275314082670e-01 1.763417590428e-04 2.585247978479e+01
4.440000000000e+02 1.266735390328e-01 1.880875471486e-04 2.589627363126e+01
4.442500000000e+02 1.258246757033e-01 1.999602626726e-04 2.594124238547e+01
4.445000000000e+02 1.249810962902e-01 2.117767898129e-04 2.598729345870e+01
4.447500000000e+02 1.241405766154e-01 2.233598948775e-04 2.603432510688e+01
4.450000000000e+02 1.233026404289e-01 2.345415508192e-04 2.608222711010e+01
4.452500000000e+02 1.224687099838e-01 2.451659206782e-04 2.613088088367e+01
4.455000000000e+02 1.216421467005e-01 2.550919973613e-04 2.618016026215e+01
4.457500000000e+02 1.208281715133e-01 2.641954068850e-04 2.622993238474e+01
4.460000000000e+02 1.200337066622e-01 2.723698482847e-04 2.628005790762e+01
4.462500000000e+02 1.192670937720e-01 2.795279928404e-04 2.633039236403e+01
4.465000000000e+02 1.185377696017e-01 2.856022172766e-04 2.638078645098e+01
4.467500000000e+02 1.178558430808e-01 2.905444537817e-04 2.643108749201e+01
4.470000000000e+02 1.172316763107e-01 2.943259702522e-04 2.648113983432e+01
4.472500000000e+02 1.166753909028e-01 2.969365123704e-04 2.653078642848e+01
4.475000000000e+02 1.161964335528e-01 2.983834271665e-04 2.657986937240e+01
4.477500000000e+02 1.158031263748e-01 2.986904656770e-04 2.662823121288e+01
4.480000000000e+02 1.155022478969e-01 2.978962919283e-04 2.667571625880e+01
4.482500000000e+02 1.152987296802e-01 2.960530851110e-04 2.672217128364e+01
4.485000000000e+02 1.151953681900e-01 2.932249312269e-04 2.676744693284e+01
4.487500000000e+02 1.151926598479e-01 2.894862622996e-04 2.681139871456e+01
4.490000000000e+02 1.152886887253e-01 2.849202307722e-04 2.685388833968e+01
4.492500000000e+02 1.154791764993e-01 2.796172240103e-04 2.689478442448e+01
4.495000000000e+02 1.157575690781e-01 2.736733016757e-04 2.693396369147e+01
4.497500000000e+02 1.161152079754e-01 2.671887163926e-04 2.697131210024e+01
4.500000000000e+02 1.165416478730e-01 2.602665574561e-04 2.700672533050e+01
4.502500000000e+02 1.170249407900e-01 2.530113251365e-04 2.704011000966e+01
4.505000000000e+02 1.175520617375e-01 2.455275875978e-04 2.707138403469e+01
4.507500000000e+02 1.181092962265e-01 2.379187369204e-04 2.710047735832e+01
4.510000000000e+02 1.186826710562e-01 2.302857312136e-04 2.712733235011e+01
4.512500000000e+02 1.192583472139e-01 2.227258850897e-04 2.715190429219e+01
4.515000000000e+02 1.198230255863e-01 2.153316996909e-04 2.717416131199e+01
4.517500000000e+02 1.203642644158e-01 2.081897314076e-04 2.719408458605e+01
4.520000000000e+02 1.208707408178e-01 2.013795455257e-04 2.721166836235e+01
4.522500000000e+02 1.213324628679e-01 1.949727414925e-04 2.722691953088e+01
4.525000000000e+02 1.217408718847e-01 1.890320987023e-04 2.723985741157e+01
4.527500000000e+02 1.220888737983e-01 1.836108577797e-04 2.725051339975e+01
4.530000000000e+02 1.223707904263e-01 1.787520969244e-04 2.725893020580e+01
4.532500000000e+02 1.225822252883e-01 1.744883650117e-04 2.726516129634e+01
4.535000000000e+02 1.227198763547e-01 1.708415124002e-04 2.726927024474e+01
4.537500000000e+02 1.227812813288e-01 1.678227074749e-04 2.727132970892e+01
4.540000000000e+02 1.227645380299e-01 1.654327785129e-04 2.727142063432e+01
4.542500000000e+02 1.226680207067e-01 1.636627764968e-04 2.726963139146e+01
4.545000000000e+02 1.224900751937e-01 1.624947962897e-04 2.726605656683e+01
4.547500000000e+02 1.222287798502e-01 1.619031312063e-04 2.726079615714e+01
4.550000000000e+02 1.218817146585e-01 1.618555639556e-04 2.725395427963e+01
4.552500000000e+02 1.214458354656e-01 1.623149529516e-04 2.724563830239e+01
4.555000000000e+02 1.209173821306e-01 1.632409012642e-04 2.723595753017e+01
4.557500000000e+02 1.202919112657e-01 1.645915818133e-04 2.722502231526e+01
4.560000000000e+02 1.195643788951e-01 1.663255592831e-04 2.721294277494e+01
4.562500000000e+02 1.187293283823e-01 1.684036107735e-04 2.719982779452e+01
4.565000000000e+02 1.177811460202e-01 1.707903993908e-04 2.718578404271e+01
4.567500000000e+02 1.167143642740e-01 1.734559920968e-04 2.717091477732e+01
4.570000000000e+02 1.155240198657e-01 1.763770759093e-04 2.715531906714e+01
4.572500000000e+02 1.142060228386e-01 1.795379226452e-04 2.713909070343e+01
4.575000000000e+02 1.127575297925e-01 1.829309245614e-04 2.712231741826e+01
4.577500000000e+02 1.111772791251e-01 1.865567239721e-04 2.710508016006e+01
4.580000000000e+02 1.094658842096e-01 1.904239201929e-04 2.708745235733e+01
4.582500000000e+02 1.076260713342e-01 1.945483287302e-04 2.706949926208e+01
4.585000000000e+02 1.056627905333e-01 1.989517893647e-04 2.705127762355e+01
4.587500000000e+02 1.035832911827e-01 2.036606219135e-04 2.703283514876e+01
4.590000000000e+02 1.013970164551e-01 2.087036987317e-04 2.701421041495e+01
4.592500000000e+02 9.911548437366e-02 2.141102825713e-04 2.699543259256e+01
4.595000000000e+02 9.675196201926e-02 2.199076691151e-04 2.697652158938e+01
4.597500000000e+02 9.432116158255e-02 2.261187409489e-04 2.695748805642e+01
4.600000000000e+02 9.183878345428e-02 2.327595595852e-04 2.693833369609e+01
4.602500000000e+02 8.932099712449e-02 2.398370728297e-04 2.691905166577e+01
4.605000000000e+02 8.678397182806e-02 2.473470227479e-04 2.689962697496e+01
4.607500000000e+02 8.424331698682e-02 2.552722616576e-04 2.688003712125e+01
4.610000000000e+02 8.171352454189e-02 2.635815306047e-04 2.686025278109e+01
4.612500000000e+02 7.920756801213e-02 2.722285166803e-04 2.684023850576e+01
4.615000000000e+02 7.673639072715e-02 2.811516409574e-04 2.681995360214e+01
4.617500000000e+02 7.430866389656e-02 2.902743627801e-04 2.679935294458e+01
4.620000000000e+02 7.193045934413e-02 2.995061029387e-04 2.677838793040e+01
4.622500000000e+02 6.960521014963e-02 3.087437402679e-04 2.675700735510e+01
4.625000000000e+02 6.733367861499e-02 3.178736600861e-04 2.673515835915e+01
4.627500000000e+02 6.511405299551e-02 3.267742645849e-04 2.671278733399e+01
4.630000000000e+02 6.294226963670e-02 3.353189207921e-04 2.668984078917e+01
4.632500000000e+02 6.081234807327e-02 3.433792029677e-04 2.666626619529e+01
4.635000000000e+02 5.871684586412e-02 3.508283552400e-04 2.664201276075e+01
4.637500000000e+02 5.664747633166e-02 3.575448550108e-04 2.661703214559e+01
4.640000000000e+02 5.459570916849e-02 3.634159080312e-04 2.659127910543e+01
4.642500000000e+02 5.255342656662e-02 3.683407349333e-04 2.656471203199e+01
4.645000000000e+02 5.051363917330e-02 3.722337453786e-04 2.653729344432e+01
4.647500000000e+02 4.847112327788e-02 3.750271197736e-04 2.650899036721e+01
4.650000000000e+02 4.642302094786e-02 3.766729451736e-04 2.647977459980e+01
4.652500000000e+02 4.436938233477e-02 3.771448485965e-04 2.644962296058e+01
4.655000000000e+02 4.231356136012e-02 3.764389414246e-04 2.641851739348e+01
4.657500000000e+02 4.026250858818e-02 3.745740740563e-04 2.638644498364e+01
4.660000000000e+02 3.822688987829e-02 3.715915359834e-04 2.635339797589e+01
4.662500000000e+02 3.622105267772e-02 3.675540043685e-04 2.631937365809e+01
4.665000000000e+02 3.426284655729e-02 3.625438746885e-04 2.628437417124e+01
4.667500000000e+02 3.237322481093e-02 3.566611899229e-04 2.624840636152e+01
4.670000000000e+02 3.057573337387e-02 3.500210345886e-04 2.621148150551e+01
4.672500000000e+02 2.889586388893e-02 3.427502860890e-04 2.617361498263e+01
4.675000000000e+02 2.736021931926e-02 3.349846323902e-04 2.613482603637e+01
4.677500000000e+02 2.599563735997e-02 3.268651872627e-04 2.609513740725e+01
4.680000000000e+02 2.482825192168e-02 3.185350129658e-04 2.605457495089e+01
4.682500000000e+02 2.388243556138e-02 3.101358858128e-04 2.601316736865e+01
4.685000000000e+02 2.317981132005e-02 3.018051393780e-04 2.597094582704e+01
4.687500000000e+02 2.273828730861e-02 2.936727799724e-04 2.592794358317e+01
4.690000000000e+02 2.257108629910e-02 2.858590995884e-04 2.588419574378e+01
4.692500000000e+02 2.268594195319e-02 2.784726123699e-04 2.583973892472e+01
4.695000000000e+02 2.308440441792e-02 2.716083961364e-04 2.579461093056e+01
4.697500000000e+02 2.376125798372e-02 2.653470908227e-04 2.574885058749e+01
4.700000000000e+02 2.470417449671e-02 2.597542245701e-04 2.570249740816e+01
4.702500000000e+02 2.589351284445e-02 2.548801958423e-04 2.565559148286e+01
4.705000000000e+02 2.730235115726e-02 2.507605316254e-04 2.560817318872e+01
4.707500000000e+02 2.889672268326e-02 2.474167646714e-04 2.556028312703e+01
4.710000000000e+02 3.063604836649e-02 2.448575797552e-04 2.551196187102e+01
4.712500000000e+02 3.247379855358e-02 2.430802164195e-04 2.546324992033e+01
4.715000000000e+02 3.435832279332e-02 2.420721088593e-04 2.541418752942e+01
4.717500000000e+02 3.623381640607e-02 2.418126983092e-04 2.536481456848e+01
4.720000000000e+02 3.804151091506e-02 2.422753327045e-04 2.531517046754e+01
4.722500000000e+02 3.972084189286e-02 2.434291071090e-04 2.526529402633e+01
4.725000000000e+02 4.121084568434e-02 2.452406472448e-04 2.521522335534e+01
4.727500000000e+02 4.245140830027e-02 2.476757495435e-04 2.516499567711e+01
4.730000000000e+02 4.338471196374e-02 2.507007852876e-04 2.511464723926e+01
4.732500000000e+02 4.395641891603e-02 2.542839063372e-04 2.506421309477e+01
4.735000000000e+02 4.411701370757e-02 2.583959103974e-04 2.501372698855e+01
4.737500000000e+02 4.382278283147e-02 2.630108854551e-04 2.496322111150e+01
4.740000000000e+02 4.303691952251e-02 2.681064452022e-04 2.491272595156e+01
4.742500000000e+02 4.173018879958e-02 2.736637891540e-04 2.486227004740e+01
4.745000000000e+02 3.988169517439e-02 2.796673262990e-04 2.481187980297e+01
4.747500000000e+02 3.747916738163e-02 2.861042269780e-04 2.476157925265e+01
4.750000000000e+02 3.451931970239e-02 2.929635472301e-04 2.471138986914e+01
4.752500000000e+02 3.100782780431e-02 3.002352953775e-04 2.466133035920e+01
4.755000000000e+02 2.695912215407e-02 3.079095141014e-04 2.461141648444e+01
4.757500000000e+02 2.239617004833e-02 3.159749504534e-04 2.456166091526e+01
4.760000000000e+02 1.734984534093e-02 3.244179598995e-04 2.451207310508e+01
4.762500000000e+02 1.185841556619e-02 3.332213167887e-04 2.446265921551e+01
4.765000000000e+02 5.966664575400e-03 3.423632670446e-04 2.441342207082e+01
4.767500000000e+02 -2.748434121396e-04 3.518164659204e-04 2.436436118874e+01
4.770000000000e+02 -6.810784277675e-03 3.615473160578e-04 2.431547282920e+01
4.772500000000e+02 -1.358194000219e-02 3.715152792629e-04 2.426675013582e+01
4.775000000000e+02 -2.052625373131e-02 3.816726070783e-04 2.421818330989e+01
4.777500000000e+02 -2.757974183872e-02 3.919641368645e-04 2.416975985789e+01
4.780000000000e+02 -3.467747577077e-02 4.023275111783e-04 2.412146488828e+01
4.782500000000e+02 -4.175449493805e-02 4.126933966205e-04 2.407328146355e+01
4.785000000000e+02 -4.874664926432e-02 4.229861066124e-04 2.402519100579e+01
4.787500000000e+02 -5.559141316351e-02 4.331245160937e-04 2.397717375034e+01
4.790000000000e+02 -6.222860281638e-02 4.430230426947e-04 2.392920920507e+01
4.792500000000e+02 -6.860104791910e-02 4.525929205141e-04 2.388127668972e+01
4.795000000000e+02 -7.465517721430e-02 4.617434607029e-04 2.383335585760e+01
4.797500000000e+02 -8.034150530254e-02 4.703834084346e-04 2.378542721239e+01
4.800000000000e+02 -8.561513152417e-02 4.784227264884e-04 2.373747268428e+01
4.802500000000e+02 -9.043605213436e-02 4.857740453131e-04 2.368947610441e+01
4.805000000000e+02 -9.476954584381e-02 4.923543445340e-04 2.364142375338e+01
4.807500000000e+02 -9.858641539497e-02 4.980864686673e-04 2.359330480524e+01
4.810000000000e+02 -1.018631588071e-01 5.029004931652e-04 2.354511172977e+01
4.812500000000e+02 -1.045822307687e-01 5.067354144976e-04 2.349684071969e+01
4.815000000000e+02 -1.067320653420e-01 5.095401304011e-04 2.344849193845e+01
4.817500000000e+02 -1.083072571435e-01 5.112747545833e-04 2.340006984033e+01
4.820000000000e+02 -1.093085728311e-01 5.119114930927e-04 2.335158332584e+01
4.822500000000e+02 -1.097429225463e-01 5.114353063043e-04 2.330304582961e+01
4.825000000000e+02 -1.096234167766e-01 5.098447338113e-04 2.325447543044e+01
4.827500000000e+02 -1.089692576813e-01 5.071520590235e-04 2.320589481188e+01
4.830000000000e+02 -1.078056031809e-01 5.033834311859e-04 2.315733113392e+01
4.832500000000e+02 -1.061634810727e-01 4.985790385227e-04 2.310881597571e+01
4.835000000000e+02 -1.040795483473e-01 4.927927090771e-04 2.306038510371e+01
4.837500000000e+02 -1.015958239614e-01 4.860912973080e-04 2.301207819269e+01
4.840000000000e+02 -9.875941871032e-02 4.785543549436e-04 2.296393862951e+01
4.842500000000e+02 -9.562213681619e-02 4.702730837697e-04 2.291601316433e+01
4.845000000000e+02 -9.224004503210e-02 4.613492296305e-04 2.286835153786e+01
4.847500000000e+02 -8.867297996934e-02 4.518941667142e-04 2.282100622945e+01
4.850000000000e+02 -8.498398571606e-02 4.420273079237e-04 2.277403198759e+01
4.852500000000e+02 -8.123866560175e-02 4.318749771028e-04 2.272748558483e+01
4.855000000000e+02 -7.750452043288e-02 4.215686645535e-04 2.268142534254e+01
4.857500000000e+02 -7.385014791187e-02 4.112435725275e-04 2.263591090187e+01
4.860000000000e+02 -7.034449567658e-02 4.010367916828e-04 2.259100276158e+01
4.862500000000e+02 -6.705594610386e-02 3.910858131307e-04 2.254676206168e+01
4.865000000000e+02 -6.405144762240e-02 3.815267830931e-04 2.250325022996e+01
4.867500000000e+02 -6.139565007416e-02 3.724928101419e-04 2.246052863490e+01
4.870000000000e+02 -5.914989624986e-02 3.641123515684e-04 2.241865841227e+01
4.872500000000e+02 -5.737134051524e-02 3.565076388196e-04 2.237770015885e+01
4.875000000000e+02 -5.611211140029e-02 3.497932668301e-04 2.233771362409e+01
4.877500000000e+02 -5.541833303152e-02 3.440747375322e-04 2.229875762045e+01
4.880000000000e+02 -5.532945742363e-02 3.394473162988e-04 2.226088966207e+01
4.882500000000e+02 -5.587749452509e-02 3.359948941465e-04 2.222416581717e+01
4.885000000000e+02 -5.708633290191e-02 3.337889327184e-04 2.218864058546e+01
4.887500000000e+02 -5.897137165562e-02 3.328878561642e-04 2.215436653643e+01
4.890000000000e+02 -6.153898850903e-02 3.333361655655e-04 2.212139433009e+01
4.892500000000e+02 -6.478646060806e-02 3.351641799318e-04 2.208977231896e+01
4.895000000000e+02 -6.870174806121e-02 3.383874733703e-04 2.205954657252e+01
4.897500000000e+02 -7.326363294317e-02 3.430070653798e-04 2.203076062163e+01
4.900000000000e+02 -7.844200016495e-02 3.490092925211e-04 2.200345518893e+01
4.902500000000e+02 -8.419813462764e-02 3.563657443000e-04 2.197766821785e+01
4.905000000000e+02 -9.048532366006e-02 3.650337061402e-04 2.195343462024e+01
4.907500000000e+02 -9.724957776222e-02 3.749566748356e-04 2.193078600270e+01
4.910000000000e+02 -1.044303754256e-01 3.860647005847e-04 2.190975073657e+01
4.912500000000e+02 -1.119616386147e-01 3.982753036445e-04 2.189035370647e+01
4.915000000000e+02 -1.197727725543e-01 4.114941994103e-04 2.187261605450e+01
4.917500000000e+02 -1.277897148585e-01 4.256159049061e-04 2.185655533411e+01
4.920000000000e+02 -1.359361269121e-01 4.405249886329e-04 2.184218506924e+01
4.922500000000e+02 -1.441345352189e-01 4.560969849504e-04 2.182951494972e+01
4.925000000000e+02 -1.523075260163e-01 4.721996541303e-04 2.181855062416e+01
4.927500000000e+02 -1.603788880813e-01 4.886942267264e-04 2.180929349608e+01
4.930000000000e+02 -1.682747349308e-01 5.054366194409e-04 2.180174094385e+01
4.932500000000e+02 -1.759245599030e-01 5.222788858077e-04 2.179588616727e+01
4.935000000000e+02 -1.832621840261e-01 5.390706927190e-04 2.179171802837e+01
4.937500000000e+02 -1.902266701434e-01 5.556608969152e-04 2.178922135159e+01
4.940000000000e+02 -1.967630740352e-01 5.718991138471e-04 2.178837676828e+01
4.942500000000e+02 -2.028231061245e-01 5.876373881062e-04 2.178916082071e+01
4.945000000000e+02 -2.083656766426e-01 6.027318606088e-04 2.179154608065e+01
4.947500000000e+02 -2.133572630002e-01 6.170444035087e-04 2.179550104724e+01
4.950000000000e+02 -2.177722579109e-01 6.304444769694e-04 2.180099055420e+01
4.952500000000e+02 -2.215931015867e-01 6.428107858748e-04 2.180797575147e+01
4.955000000000e+02 -2.248102825743e-01 6.540328061356e-04 2.181641408638e+01
4.957500000000e+02 -2.274223413370e-01 6.640125692545e-04 2.182625977501e+01
4.960000000000e+02 -2.294356542990e-01 6.726660429231e-04 2.183746381246e+01
4.962500000000e+02 -2.308641234887e-01 6.799243208959e-04 2.184997399179e+01
4.965000000000e+02 -2.317288847090e-01 6.857350289647e-04 2.186373541319e+01
4.967500000000e+02 -2.320578257026e-01 6.900632332829e-04 2.187869052104e+01
4.970000000000e+02 -2.318850453540e-01 6.928920042213e-04 2.189477914759e+01
4.972500000000e+02 -2.312503411919e-01 6.942231753532e-04 2.191193905143e+01
4.975000000000e+02 -2.301985405885e-01 6.940773875162e-04 2.193010592123e+01
4.977500000000e+02 -2.287788428434e-01 6.924940763652e-04 2.194921366132e+01
4.980000000000e+02 -2.270441144452e-01 6.895311537198e-04 2.196919467683e+01
4.982500000000e+02 -2.250501396662e-01 6.852641727727e-04 2.198997990136e+01
4.985000000000e+02 -2.228548904055e-01 6.797856715243e-04 2.201149936997e+01
4.987500000000e+02 -2.205177366394e-01 6.732037250909e-04 2.203368225055e+01
4.990000000000e+02 -2.180986750331e-01 6.656405087270e-04 2.205645721508e+01
4.992500000000e+02 -2.156575616916e-01 6.572304535185e-04 2.207975247824e+01
4.995000000000e+02 -2.132533384348e-01 6.481185224396e-04 2.210349643628e+01
4.997500000000e+02 -2.109433074725e-01 6.384578658086e-04 2.212761750123e+01
5.000000000000e+02 -2.087823842406e-01 6.284077830615e-04 2.215204478682e+01
5.002500000000e+02 -2.068224526701e-01 6.181312546082e-04 2.217670792796e+01
5.005000000000e+02 -2.051116853349e-01 6.077926855771e-04 2.220153771286e+01
5.007500000000e+02 -2.036939668680e-01 5.975554015255e-04 2.222646615527e+01
5.010000000000e+02 -2.026083951176e-01 5.875793672085e-04 2.225142655500e+01
5.012500000000e+02 -2.018887637764e-01 5.780190299797e-04 2.227635404871e+01
5.015000000000e+02 -2.015631976097e-01 5.690210325086e-04 2.230118564435e+01
5.017500000000e+02 -2.016538791714e-01 5.607222763192e-04 2.232586024381e+01
5.020000000000e+02 -2.021767633895e-01 5.532480463634e-04 2.235031915121e+01
5.022500000000e+02 -2.031414753828e-01 5.467103927698e-04 2.237450607766e+01
5.025000000000e+02 -2.045513068079e-01 5.412069299290e-04 2.239836711279e+01
5.027500000000e+02 -2.064031850692e-01 5.368195135520e-04 2.242185127207e+01
5.030000000000e+02 -2.086879037465e-01 5.336135474303e-04 2.244491017610e+01
5.032500000000e+02 -2.113902564088e-01 5.316371257357e-04 2.246749864398e+01
5.035000000000e+02 -2.144894259723e-01 5.309208956726e-04 2.248957435412e+01
5.037500000000e+02 -2.179592740949e-01 5.314776636716e-04 2.251109845070e+01
5.040000000000e+02 -2.217688576034e-01 5.333027804741e-04 2.253203519047e+01
5.042500000000e+02 -2.258828427773e-01 5.363741942557e-04 2.255235256327e+01
5.045000000000e+02 -2.302621074163e-01 5.406533289789e-04 2.257202194396e+01
5.047500000000e+02 -2.348642513162e-01 5.460856132035e-04 2.259101865030e+01
5.050000000000e+02 -2.396442163391e-01 5.526015754677e-04 2.260932185212e+01
5.052500000000e+02 -2.445548781001e-01 5.601179494990e-04 2.262691483350e+01
5.055000000000e+02 -2.495476673027e-01 5.685391193215e-04 2.264378488707e+01
5.057500000000e+02 -2.545731472481e-01 5.777584006792e-04 2.265992383035e+01
5.060000000000e+02 -2.595816217494e-01 5.876597496431e-04 2.267532794571e+01
5.062500000000e+02 -2.645237077802e-01 5.981195767950e-04 2.268999792423e+01
5.065000000000e+02 -2.693508840618e-01 6.090082388556e-04 2.270393939772e+01
5.067500000000e+02 -2.740160233904e-01 6.201920773537e-04 2.271716254299e+01
5.070000000000e+02 -2.784739028134e-01 6.315352506915e-04 2.272968256456e+01
5.072500000000e+02 -2.826816892361e-01 6.429016133792e-04 2.274151955563e+01
5.075000000000e+02 -2.865993894551e-01 6.541565664035e-04 2.275269831676e+01
5.077500000000e+02 -2.901903116362e-01 6.651688037770e-04 2.276324869096e+01
5.080000000000e+02 -2.934214839685e-01 6.758121018732e-04 2.277320530481e+01
5.082500000000e+02 -2.962640505160e-01 6.859667623772e-04 2.278260729643e+01
5.085000000000e+02 -2.986936941013e-01 6.955211482151e-04 2.279149850771e+01
5.087500000000e+02 -3.006910004968e-01 7.043729610770e-04 2.279992706013e+01
5.090000000000e+02 -3.022418294265e-01 7.124304048049e-04 2.280794522929e+01
5.092500000000e+02 -3.033376375423e-01 7.196129321473e-04 2.281560896172e+01
5.095000000000e+02 -3.039758141176e-01 7.258521032821e-04 2.282297787466e+01
5.097500000000e+02 -3.041599319919e-01 7.310919420589e-04 2.283011469365e+01
5.100000000000e+02 -3.038999698549e-01 7.352893286456e-04 2.283708496906e+01
5.102500000000e+02 -3.032124431347e-01 7.384141345947e-04 2.284395646173e+01
5.105000000000e+02 -3.021204946390e-01 7.404493553951e-04 2.285079900237e+01
5.107500000000e+02 -3.006538469124e-01 7.413907974263e-04 2.285768386921e+01
5.110000000000e+02 -2.988486598969e-01 7.412468627433e-04 2.286468318853e+01
5.112500000000e+02 -2.967472811805e-01 7.400384338061e-04 2.287186971238e+01
5.115000000000e+02 -2.943978414364e-01 7.377984459489e-04 2.287931618830e+01
5.117500000000e+02 -2.918537273921e-01 7.345714361713e-04 2.288709474976e+01
5.120000000000e+02 -2.891729118001e-01 7.304133218794e-04 2.289527668110e+01
5.122500000000e+02 -2.864171426770e-01 7.253908393013e-04 2.290393177356e+01
5.125000000000e+02 -2.836510073125e-01 7.195812028979e-04 2.291312796004e+01
5.127500000000e+02 -2.809408877727e-01 7.130715517089e-04 2.292293073502e+01
5.130000000000e+02 -2.783538008173e-01 7.059586256968e-04 2.293340297845e+01
5.132500000000e+02 -2.759561834589e-01 6.983481015066e-04 2.294460443878e+01
5.135000000000e+02 -2.738126223842e-01 6.903539917941e-04 2.295659147443e+01
5.137500000000e+02 -2.719845950847e-01 6.820978217734e-04 2.296941664906e+01
5.140000000000e+02 -2.705291825316e-01 6.737078072956e-04 2.298312867003e+01
5.142500000000e+02 -2.694978818372e-01 6.653176989730e-04 2.299777210874e+01
5.145000000000e+02 -2.689355110902e-01 6.570654612176e-04 2.301338717288e+01
5.147500000000e+02 -2.688791776974e-01 6.490918605379e-04 2.303000981390e+01
5.150000000000e+02 -2.693574797435e-01 6.415387030826e-04 2.304767147396e+01
5.152500000000e+02 -2.703897976308e-01 6.345468741871e-04 2.306639928923e+01
5.155000000000e+02 -2.719858305134e-01 6.282542207386e-04 2.308621607640e+01
5.157500000000e+02 -2.741453411618e-01 6.227933465946e-04 2.310714037135e+01
5.160000000000e+02 -2.768580468295e-01 6.182891335878e-04 2.312918675485e+01
5.162500000000e+02 -2.801037897744e-01 6.148563502862e-04 2.315236596587e+01
5.165000000000e+02 -2.838528870092e-01 6.125972515833e-04 2.317668508928e+01
5.167500000000e+02 -2.880666410017e-01 6.115990877174e-04 2.320214796795e+01
5.170000000000e+02 -2.926980727908e-01 6.119319420872e-04 2.322875542430e+01
5.172500000000e+02 -2.976927976629e-01 6.136466918174e-04 2.325650552514e+01
5.175000000000e+02 -3.029900218175e-01 6.167730694479e-04 2.328539404813e+01
5.177500000000e+02 -3.085236781433e-01 6.213184146605e-04 2.331541465424e+01
5.180000000000e+02 -3.142236318373e-01 6.272664154733e-04 2.334655936779e+01
5.182500000000e+02 -3.200169593606e-01 6.345766028675e-04 2.337881872786e+01
5.185000000000e+02 -3.258292574542e-01 6.431839148688e-04 2.341218224284e+01
5.187500000000e+02 -3.315859634112e-01 6.529993200557e-04 2.344663848109e+01
5.190000000000e+02 -3.372136624901e-01 6.639102614447e-04 2.348217547749e+01
5.192500000000e+02 -3.426413371796e-01 6.757821812565e-04 2.351878076912e+01
5.195000000000e+02 -3.478015783891e-01 6.884602370702e-04 2.355644168681e+01
5.197500000000e+02 -3.526316786546e-01 7.017714889216e-04 2.359514543451e+01
5.200000000000e+02 -3.570746009972e-01 7.155276044608e-04 2.363487910255e+01
5.202500000000e+02 -3.610798414874e-01 7.295278663319e-04 2.367562986434e+01
5.205000000000e+02 -3.646040944316e-01 7.435625418629e-04 2.371738492466e+01
5.207500000000e+02 -3.676117171219e-01 7.574165748484e-04 2.376013147298e+01
5.210000000000e+02 -3.700750553098e-01 7.708734251245e-04 2.380385678107e+01
5.212500000000e+02 -3.719745040154e-01 7.837190254902e-04 2.384854809401e+01
5.215000000000e+02 -3.732983516833e-01 7.957457183293e-04 2.389419254691e+01
5.217500000000e+02 -3.740424965241e-01 8.067563592697e-04 2.394077720007e+01
5.220000000000e+02 -3.742098831100e-01 8.165678844056e-04 2.398828886047e+01
5.222500000000e+02 -3.738098661075e-01 8.250148792447e-04 2.403671408540e+01
5.225000000000e+02 -3.728574264894e-01 8.319529840280e-04 2.408603905149e+01
5.227500000000e+02 -3.713723112665e-01 8.372616150451e-04 2.413624943073e+01
5.230000000000e+02 -3.693781978050e-01 8.408463413810e-04 2.418733030785e+01
5.232500000000e+02 -3.669018839205e-01 8.426405724522e-04 2.423926602313e+01
5.235000000000e+02 -3.639725612069e-01 8.426065216923e-04 2.429203997677e+01
5.237500000000e+02 -3.606212707613e-01 8.407357603178e-04 2.434563447641e+01
5.240000000000e+02 -3.568804990878e-01 8.370487213833e-04 2.440003047587e+01
5.242500000000e+02 -3.527840136577e-01 8.315937224327e-04 2.445520733103e+01
5.245000000000e+02 -3.483668801289e-01 8.244450354260e-04 2.451114251639e+01
5.247500000000e+02 -3.436656774979e-01 8.157005901833e-04 2.456781130726e+01
5.250000000000e+02 -3.387188759106e-01 8.054790199374e-04 2.462518645556e+01
5.252500000000e+02 -3.335673038338e-01 7.939161932019e-04 2.468323788615e+01
5.255000000000e+02 -3.282546570488e-01 7.811617419622e-04 2.474193233323e+01
5.257500000000e+02 -3.228279601414e-01 7.673753016814e-04 2.480123304395e+01
5.260000000000e+02 -3.173379217734e-01 7.527228862726e-04 2.486109956514e+01
5.262500000000e+02 -3.118390727065e-01 7.373736195376e-04 2.492148742673e+01
5.265000000000e+02 -3.063896653065e-01 7.214968149192e-04 2.498234800181e+01
5.267500000000e+02 -3.010512806368e-01 7.052596672758e-04 2.504362849068e+01
5.270000000000e+02 -2.958880717123e-01 6.888254806281e-04 2.510527174077e+01
5.272500000000e+02 -2.909657182310e-01 6.723525740461e-04 2.516721637423e+01
5.275000000000e+02 -2.863500602361e-01 6.559938562125e-04 2.522939684184e+01
5.277500000000e+02 -2.821055133841e-01 6.398969904230e-04 2.529174374924e+01
5.280000000000e+02 -2.782932468081e-01 6.242048985066e-04 2.535418386002e+01
5.282500000000e+02 -2.749693395560e-01 6.090566577030e-04 2.541664053583e+01
5.285000000000e+02 -2.721829111549e-01 5.945884159693e-04 2.547903396921e+01
5.287500000000e+02 -2.699744100453e-01 5.809343586416e-04 2.554128172193e+01
5.290000000000e+02 -2.683740576285e-01 5.682271896575e-04 2.560329876246e+01
5.292500000000e+02 -2.674006957825e-01 5.565984797330e-04 2.566499823400e+01
5.295000000000e+02 -2.670609346351e-01 5.461781683590e-04 2.572629149969e+01
5.297500000000e+02 -2.673487955516e-01 5.370936440431e-04 2.578708866659e+01
5.300000000000e+02 -2.682458159458e-01 5.294682104400e-04 2.584729914002e+01
5.302500000000e+02 -2.697215798379e-01 5.234187236521e-04 2.590683167495e+01
5.305000000000e+02 -2.717347314914e-01 5.190530375521e-04 2.596559515568e+01
5.307500000000e+02 -2.742343422954e-01 5.164667673570e-04 2.602349869727e+01
5.310000000000e+02 -2.771616088409e-01 5.157399794038e-04 2.608045222002e+01
5.312500000000e+02 -2.804517736327e-01 5.169341410231e-04 2.613636703019e+01
5.315000000000e+02 -2.840361930849e-01 5.200887330129e-04 2.619115604189e+01
5.317500000000e+02 -2.878444497716e-01 5.252184496243e-04 2.624473440993e+01
5.320000000000e+02 -2.918064187346e-01 5.323110980705e-04 2.629702016166e+01
5.322500000000e+02 -2.958542351366e-01 5.413257914311e-04 2.634793448701e+01
5.325000000000e+02 -2.999240618087e-01 5.521921573138e-04 2.639740239415e+01
5.327500000000e+02 -3.039576046036e-01 5.648103091734e-04 2.644535331114e+01
5.330000000000e+02 -3.079033595557e-01 5.790516492699e-04 2.649172153337e+01
5.332500000000e+02 -3.117175512213e-01 5.947601496278e-04 2.653644659912e+01
5.335000000000e+02 -3.153646791312e-01 6.117548076114e-04 2.657947401453e+01
5.337500000000e+02 -3.188177865546e-01 6.298326388758e-04 2.662075539109e+01
5.340000000000e+02 -3.220582868519e-01 6.487724683573e-04 2.666024910903e+01
5.342500000000e+02 -3.250755289167e-01 6.683387322065e-04 2.669792037665e+01
5.345000000000e+02 -3.278659358149e-01 6.882859562408e-04 2.673374178792e+01
5.347500000000e+02 -3.304319265787e-01 7.083634589780e-04 2.676769331389e+01
5.350000000000e+02 -3.327805176224e-01 7.283202356346e-04 2.679976258793e+01
5.352500000000e+02 -3.349217216262e-01 7.479096987186e-04 2.682994512547e+01
5.355000000000e+02 -3.368668714283e-01 7.668943756881e-04 2.685824417023e+01
5.357500000000e+02 -3.386268585409e-01 7.850504974608e-04 2.688467079627e+01
5.360000000000e+02 -3.402104350330e-01 8.021720084683e-04 2.690924392685e+01
5.362500000000e+02 -3.416227538797e-01 8.180741891500e-04 2.693198996672e+01
5.365000000000e+02 -3.428641445713e-01 8.325965337401e-04 2.695294266035e+01
5.367500000000e+02 -3.439292931992e-01 8.456048399752e-04 2.697214286935e+01
5.370000000000e+02 -3.448069581689e-01 8.569925516420e-04 2.698963789112e+01
5.372500000000e+02 -3.454801369826e-01 8.666808983264e-04 2.700548124860e+01
5.375000000000e+02 -3.459268816379e-01 8.746183174618e-04 2.701973178046e+01
5.377500000000e+02 -3.461215414790e-01 8.807786760878e-04 2.703245329280e+01
5.380000000000e+02 -3.460365549919e-01 8.851588622759e-04 2.704371353850e+01
5.382500000000e+02 -3.456445153073e-01 8.877754957844e-04 2.705358356319e+01
5.385000000000e+02 -3.449204318910e-01 8.886611960828e-04 2.706213704006e+01
5.387500000000e+02 -3.438440604204e-01 8.878607675985e-04 2.706944919230e+01
5.390000000000e+02 -3.424020022913e-01 8.854273329936e-04 2.707559613144e+01
5.392500000000e+02 -3.405894535708e-01 8.814188874422e-04 2.708065423993e+01
5.395000000000e+02 -3.384114821052e-01 8.758956523820e-04 2.708469916391e+01
5.397500000000e+02 -3.358835949944e-01 8.689182864736e-04 2.708780533649e+01
5.400000000000e+02 -3.330316015917e-01 8.605472068804e-04 2.709004527715e+01
5.402500000000e+02 -3.298906815129e-01 8.508430041441e-04 2.709148925393e+01
5.405000000000e+02 -3.265037896384e-01 8.398680713673e-04 2.709220449412e+01
5.407500000000e+02 -3.229193768167e-01 8.276890243419e-04 2.709225491363e+01
5.410000000000e+02 -3.191886551702e-01 8.143797851288e-04 2.709170090273e+01
5.412500000000e+02 -3.153626521505e-01 8.000250587359e-04 2.709059862871e+01
5.415000000000e+02 -3.114891645136e-01 7.847234906779e-04 2.708900017153e+01
5.417500000000e+02 -3.076100124869e-01 7.685904593363e-04 2.708695289541e+01
5.420000000000e+02 -3.037587034489e-01 7.517597959991e-04 2.708449938456e+01
5.422500000000e+02 -2.999587613689e-01 7.343842376142e-04 2.708167740564e+01
5.425000000000e+02 -2.962229061352e-01 7.166345250628e-04 2.707851943097e+01
5.427500000000e+02 -2.925530782073e-01 6.986968224570e-04 2.707505271939e+01
5.430000000000e+02 -2.889413805529e-01 6.807687373597e-04 2.707129912985e+01
5.432500000000e+02 -2.853718040031e-01 6.630540363996e-04 2.706727528256e+01
5.435000000000e+02 -2.818226443501e-01 6.457565105094e-04 2.706299226052e+01
5.437500000000e+02 -2.782693210755e-01 6.290732662441e-04 2.705845582141e+01
5.440000000000e+02 -2.746873855755e-01 6.131880598388e-04 2.705366665852e+01
5.442500000000e+02 -2.710554705597e-01 5.982650705723e-04 2.704862021869e+01
5.445000000000e+02 -2.673578498410e-01 5.844436232871e-04 2.704330730621e+01
5.447500000000e+02 -2.635864745378e-01 5.718341212153e-04 2.703771395286e+01
5.450000000000e+02 -2.597422239204e-01 5.605155957601e-04 2.703182207942e+01
5.452500000000e+02 -2.558353629430e-01 5.505348122119e-04 2.702560949112e+01
5.455000000000e+02 -2.518851184141e-01 5.419071174074e-04 2.701905034399e+01
5.457500000000e+02 -2.479184521071e-01 5.346188147216e-04 2.701211558705e+01
5.460000000000e+02 -2.439682123364e-01 5.286307831972e-04 2.700477304822e+01
5.462500000000e+02 -2.400707757495e-01 5.238831276002e-04 2.699698785707e+01
5.465000000000e+02 -2.362634552599e-01 5.203005032050e-04 2.698872284694e+01
5.467500000000e+02 -2.325819381232e-01 5.177974268962e-04 2.697993855382e+01
5.470000000000e+02 -2.290579196552e-01 5.162837880699e-04 2.697059374852e+01
5.472500000000e+02 -2.257172224592e-01 5.156694797671e-04 2.696064540980e+01
5.475000000000e+02 -2.225784861833e-01 5.158683042621e-04 2.695004905026e+01
5.477500000000e+02 -2.196525534699e-01 5.168009553010e-04 2.693875898169e+01
5.480000000000e+02 -2.169425788636e-01 5.183966804841e-04 2.692672847162e+01
5.482500000000e+02 -2.144448093077e-01 5.205937002126e-04 2.691390990055e+01
5.485000000000e+02 -2.121499071064e-01 5.233389412410e-04 2.690025524336e+01
5.487500000000e+02 -2.100447077807e-01 5.265863761187e-04 2.688571613930e+01
5.490000000000e+02 -2.081141702471e-01 5.302950666314e-04 2.687024448015e+01
5.492500000000e+02 -2.063433659416e-01 5.344264737029e-04 2.685379256218e+01
5.495000000000e+02 -2.047192794048e-01 5.389420705551e-04 2.683631374084e+01
5.497500000000e+02 -2.032322772068e-01 5.438007981839e-04 2.681776264997e+01
5.500000000000e+02 -2.018771098497e-01 5.489574178094e-04 2.679809588476e+01
5.502500000000e+02 -2.006533672980e-01 5.543611669569e-04 2.677727225784e+01
5.505000000000e+02 -1.995653762537e-01 5.599555067932e-04 2.675525331240e+01
5.507500000000e+02 -1.986215672439e-01 5.656786854735e-04 2.673200380132e+01
5.510000000000e+02 -1.978333787371e-01 5.714648995677e-04 2.670749184606e+01
5.512500000000e+02 -1.972138301913e-01 5.772463291603e-04 2.668168928879e+01
5.515000000000e+02 -1.967759071931e-01 5.829555111858e-04 2.665457196705e+01
5.517500000000e+02 -1.965308732564e-01 5.885278263154e-04 2.662611961356e+01
5.520000000000e+02 -1.964867166178e-01 5.939041355246e-04 2.659631612420e+01
5.522500000000e+02 -1.966467915389e-01 5.990325998848e-04 2.656514927107e+01
5.525000000000e+02 -1.970088216760e-01 6.038704394561e-04 2.653261085962e+01
5.527500000000e+02 -1.975642815686e-01 6.083846625923e-04 2.649869633544e+01
5.530000000000e+02 -1.982982182731e-01 6.125520028845e-04 2.646340490171e+01
5.532500000000e+02 -1.991894853497e-01 6.163579658564e-04 2.642673913562e+01
5.535000000000e+02 -2.002113534910e-01 6.197953273934e-04 2.638870496768e+01
5.537500000000e+02 -2.013324096076e-01 6.228619747716e-04 2.634931170915e+01
5.540000000000e+02 -2.025176755068e-01 6.255581566295e-04 2.630857180278e+01
5.542500000000e+02 -2.037298184977e-01 6.278837985516e-04 2.626650094930e+01
5.545000000000e+02 -2.049303417847e-01 6.298359566769e-04 2.622311830373e+01
5.547500000000e+02 -2.060807248561e-01 6.314065211535e-04 2.617844636112e+01
5.550000000000e+02 -2.071433495209e-01 6.325804671566e-04 2.613251126234e+01
5.552500000000e+02 -2.080822356561e-01 6.333348157413e-04 2.608534287184e+01
5.555000000000e+02 -2.088634801529e-01 6.336382606173e-04 2.603697510652e+01
5.557500000000e+02 -2.094555527023e-01 6.334517370936e-04 2.598744576578e+01
5.560000000000e+02 -2.098292334084e-01 6.327294264852e-04 2.593679695114e+01
5.562500000000e+02 -2.099575278977e-01 6.314206577591e-04 2.588507479427e+01
5.565000000000e+02 -2.098153754036e-01 6.294720579177e-04 2.583232953534e+01
5.567500000000e+02 -2.093792935472e-01 6.268299076513e-04 2.577861553827e+01
5.570000000000e+02 -2.086271765293e-01 6.234429060338e-04 2.572399085169e+01
5.572500000000e+02 -2.075380610304e-01 6.192645906237e-04 2.566851709536e+01
5.575000000000e+02 -2.060919994173e-01 6.142554404858e-04 2.561225930959e+01
5.577500000000e+02 -2.042702586051e-01 6.083850563619e-04 2.555528538740e+01
5.580000000000e+02 -2.020555369823e-01 6.016334993042e-04 2.549766590106e+01
5.582500000000e+02 -1.994323333553e-01 5.939921317315e-04 2.543947391349e+01
5.585000000000e+02 -1.963876338746e-01 5.854644159289e-04 2.538078446639e+01
5.587500000000e+02 -1.929115214467e-01 5.760658037197e-04 2.532167447578e+01
5.590000000000e+02 -1.889978293032e-01 5.658232339621e-04 2.526222262866e+01
5.592500000000e+02 -1.846449670385e-01 5.547747233533e-04 2.520250903137e+01
5.595000000000e+02 -1.798565004447e-01 5.429682745544e-04 2.514261520545e+01
5.597500000000e+02 -1.746416219844e-01 5.304607131911e-04 2.508262405660e+01
5.600000000000e+02 -1.690156488192e-01 5.173168061193e-04 2.502261961835e+01
5.602500000000e+02 -1.630000587182e-01 5.036078680691e-04 2.496268713527e+01
5.605000000000e+02 -1.566226021816e-01 4.894109965832e-04 2.490291278262e+01
5.607500000000e+02 -1.499169410928e-01 4.748079392502e-04 2.484338362749e+01
5.610000000000e+02 -1.429223308546e-01 4.598845401841e-04 2.478418730401e+01
5.612500000000e+02 -1.356829663341e-01 4.447300619028e-04 2.472541177818e+01
5.615000000000e+02 -1.282472133185e-01 4.294367576117e-04 2.466714498861e+01
5.617500000000e+02 -1.206668293439e-01 4.140995710398e-04 2.460947439511e+01
5.620000000000e+02 -1.129960137393e-01 3.988158013629e-04 2.455248652076e+01
5.622500000000e+02 -1.052904652493e-01 3.836848559712e-04 2.449626640146e+01
5.625000000000e+02 -9.760650095933e-02 3.688078071954e-04 2.444089704236e+01
5.627500000000e+02 -9.000014841315e-02 3.542870757998e-04 2.438645880609e+01
5.630000000000e+02 -8.252636253893e-02 3.402256567048e-04 2.433302887074e+01
5.632500000000e+02 -7.523829578370e-02 3.267264287786e-04 2.428068062489e+01
5.635000000000e+02 -6.818668154944e-02 3.138910431298e-04 2.422948314789e+01
5.637500000000e+02 -6.141929274337e-02 3.018185604488e-04 2.417950075029e+01
5.640000000000e+02 -5.498052027586e-02 2.906042424603e-04 2.413079247033e+01
5.642500000000e+02 -4.891098493407e-02 2.803376859337e-04 2.408341176802e+01
5.645000000000e+02 -4.324727630207e-02 2.711013999474e-04 2.403740612134e+01
5.647500000000e+02 -3.802166359377e-02 2.629687802967e-04 2.399281684053e+01
5.650000000000e+02 -3.326193248086e-02 2.560027827593e-04 2.394967877244e+01
5.652500000000e+02 -2.899114976778e-02 2.502539892206e-04 2.390802020622e+01
5.655000000000e+02 -2.522750241609e-02 2.457593621930e-04 2.386786272165e+01
5.657500000000e+02 -2.198414652506e-02 2.425412452773e-04 2.382922105990e+01
5.660000000000e+02 -1.926899216279e-02 2.406062617856e-04 2.379210313682e+01
5.662500000000e+02 -1.708455942355e-02 2.399449421539e-04 2.375650997554e+01
5.665000000000e+02 -1.542784454505e-02 2.405316892880e-04 2.372243565088e+01
5.667500000000e+02 -1.429014016326e-02 2.423246968201e-04 2.368986739699e+01
5.670000000000e+02 -1.365698971163e-02 2.452667970373e-04 2.365878552388e+01
5.672500000000e+02 -1.350808904360e-02 2.492860141625e-04 2.362916359495e+01
5.675000000000e+02 -1.381734282777e-02 2.542969546299e-04 2.360096838480e+01
5.677500000000e+02 -1.455291487972e-02 2.602019003996e-04 2.357416013528e+01
5.680000000000e+02 -1.567743425649e-02 2.668925515499e-04 2.354869256350e+01
5.682500000000e+02 -1.714824192035e-02 2.742514791368e-04 2.352451322056e+01
5.685000000000e+02 -1.891777660799e-02 2.821540180818e-04 2.350156357069e+01
5.687500000000e+02 -2.093404134904e-02 2.904699100599e-04 2.347977946691e+01
5.690000000000e+02 -2.314117042965e-02 2.990651732519e-04 2.345909131314e+01
5.692500000000e+02 -2.548010167692e-02 3.078037916443e-04 2.343942464037e+01
5.695000000000e+02 -2.788931652541e-02 3.165494516143e-04 2.342070046664e+01
5.697500000000e+02 -3.030566393769e-02 3.251671875669e-04 2.340283585916e+01
5.700000000000e+02 -3.266519707369e-02 3.335248868597e-04 2.338574435829e+01
5.702500000000e+02 -3.490411718703e-02 3.414947333282e-04 2.336933676993e+01
5.705000000000e+02 -3.695967643041e-02 3.489548395706e-04 2.335352170305e+01
5.707500000000e+02 -3.877105096389e-02 3.557902950414e-04 2.333820611072e+01
5.710000000000e+02 -4.028030740267e-02 3.618945998435e-04 2.332329624796e+01
5.712500000000e+02 -4.143315514366e-02 3.671705297766e-04 2.330869804186e+01
5.715000000000e+02 -4.217981691931e-02 3.715311870339e-04 2.329431809005e+01
5.717500000000e+02 -4.247570696924e-02 3.749010326743e-04 2.328006425228e+01
5.720000000000e+02 -4.228200002125e-02 3.772164935324e-04 2.326584618747e+01
5.722500000000e+02 -4.156624798393e-02 3.784268415010e-04 2.325157633854e+01
5.725000000000e+02 -4.030275599112e-02 3.784947577948e-04 2.323717045979e+01
5.727500000000e+02 -3.847284235156e-02 3.773965517321e-04 2.322254808229e+01
5.730000000000e+02 -3.606513354661e-02 3.751224636724e-04 2.320763346086e+01
5.732500000000e+02 -3.307560552869e-02 3.716765639121e-04 2.319235598653e+01
5.735000000000e+02 -2.950751273533e-02 3.670765557902e-04 2.317665053421e+01
5.737500000000e+02 -2.537137503591e-02 3.613535588178e-04 2.316045837131e+01
5.740000000000e+02 -2.068462808675e-02 3.545513270890e-04 2.314372710346e+01
5.742500000000e+02 -1.547141408263e-02 3.467257043500e-04 2.312641148896e+01
5.745000000000e+02 -9.762129966275e-03 3.379434257681e-04 2.310847357623e+01
5.747500000000e+02 -3.592915130868e-03 3.282809253183e-04 2.308988275205e+01
5.750000000000e+02 2.994807503412e-03 3.178231587184e-04 2.307061639976e+01
5.752500000000e+02 9.955027353705e-03 3.066620309171e-04 2.305065948322e+01
5.755000000000e+02 1.723772029653e-02 2.948949183986e-04 2.303000507650e+01
5.757500000000e+02 2.478957388787e-02 2.826231090234e-04 2.300865414684e+01
5.760000000000e+02 3.255471716258e-02 2.699501419158e-04 2.298661526260e+01
5.762500000000e+02 4.047541376548e-02 2.569801718102e-04 2.296390485968e+01
5.765000000000e+02 4.849282723327e-02 2.438164491935e-04 2.294054682106e+01
5.767500000000e+02 5.654775865967e-02 2.305598588108e-04 2.291657200163e+01
5.770000000000e+02 6.458135730271e-02 2.173075370294e-04 2.289201830035e+01
5.772500000000e+02 7.253583510426e-02 2.041517397610e-04 2.286693007721e+01
5.775000000000e+02 8.035513239780e-02 1.911788870100e-04 2.284135751423e+01
5.777500000000e+02 8.798556888854e-02 1.784685919079e-04 2.281535659943e+01
5.780000000000e+02 9.537641841590e-02 1.660932812827e-04 2.278898808169e+01
5.782500000000e+02 1.024804881499e-01 1.541175300172e-04 2.276231743121e+01
5.785000000000e+02 1.092545788763e-01 1.425980884592e-04 2.273541374015e+01
5.787500000000e+02 1.156599727894e-01 1.315835893307e-04 2.270834962025e+01
5.790000000000e+02 1.216627762279e-01 1.211150019002e-04 2.268120006465e+01
5.792500000000e+02 1.272342989277e-01 1.112256615289e-04 2.265404230814e+01
5.795000000000e+02 1.323512765956e-01 1.019420048335e-04 2.262695468377e+01
5.797500000000e+02 1.369961333936e-01 9.328384560631e-05 2.260001639827e+01
5.800000000000e+02 1.411571122441e-01 8.526525547157e-05 2.257330664661e+01
5.802500000000e+02 1.448283860724e-01 7.789517207256e-05 2.254690409803e+01
5.805000000000e+02 1.480100717427e-01 7.117817730512e-05 2.252088605998e+01
5.807500000000e+02 1.507082518378e-01 6.511500371633e-05 2.249532822799e+01
5.810000000000e+02 1.529348706742e-01 5.970337830418e-05 2.247030390705e+01
5.812500000000e+02 1.547076052300e-01 5.493863627715e-05 2.244588352851e+01
5.815000000000e+02 1.560496661766e-01 5.081418728628e-05 2.242213419153e+01
5.817500000000e+02 1.569895451067e-01 4.732196219786e-05 2.239911925761e+01
5.820000000000e+02 1.575606857561e-01 4.445289111690e-05 2.237689776301e+01
5.822500000000e+02 1.578011228275e-01 4.219695853660e-05 2.235552443339e+01
5.825000000000e+02 1.577530265740e-01 4.054345489675e-05 2.233504896840e+01
5.827500000000e+02 1.574622151581e-01 3.948080821458e-05 2.231551618739e+01
5.830000000000e+02 1.569775925841e-01 3.899649152914e-05 2.229696562826e+01
5.832500000000e+02 1.563505379978e-01 3.907672702551e-05 2.227943151594e+01
5.835000000000e+02 1.556342664670e-01 3.970613316111e-05 2.226294250482e+01
5.837500000000e+02 1.548830953041e-01 4.086727375298e-05 2.224752190867e+01
5.840000000000e+02 1.541517338202e-01 4.254002849230e-05 2.223318757669e+01
5.842500000000e+02 1.534945077127e-01 4.470107793674e-05 2.221995197965e+01
5.845000000000e+02 1.529645770817e-01 4.732325251045e-05 2.220782233209e+01
5.847500000000e+02 1.526131491659e-01 5.037489060585e-05 2.219680075172e+01
5.850000000000e+02 1.524886812737e-01 5.381928367878e-05 2.218688442032e+01
5.852500000000e+02 1.526361294452e-01 5.761405962657e-05 2.217806584742e+01
5.855000000000e+02 1.530961998377e-01 6.171075006679e-05 2.217033309732e+01
5.857500000000e+02 1.539046492374e-01 6.605445429818e-05 2.216367011584e+01
5.860000000000e+02 1.550917031403e-01 7.058355603116e-05 2.215805684841e+01
5.862500000000e+02 1.566814283262e-01 7.522975078958e-05 2.215346983340e+01
5.865000000000e+02 1.586913141863e-01 7.991806631563e-05 2.214988234662e+01
5.867500000000e+02 1.611318950820e-01 8.456719356909e-05 2.214726479529e+01
5.870000000000e+02 1.640064950661e-01 8.908989546366e-05 2.214558506444e+01
5.872500000000e+02 1.673110824248e-01 9.339399305588e-05 2.214480892189e+01
5.875000000000e+02 1.710342982401e-01 9.738309019466e-05 2.214490016548e+01
5.877500000000e+02 1.751575179449e-01 1.009577541778e-04 2.214582127739e+01
5.880000000000e+02 1.796551429524e-01 1.040169054535e-04 2.214753356823e+01
5.882500000000e+02 1.844949679507e-01 1.064593252848e-04 2.214999754402e+01
5.885000000000e+02 1.896386911490e-01 1.081851176944e-04 2.215317329186e+01
5.887500000000e+02 1.950425648794e-01 1.090977569643e-04 2.215702056448e+01
5.890000000000e+02 2.006581027654e-01 1.091061267867e-04 2.216149937514e+01
5.892500000000e+02 2.064329502195e-01 1.081264406942e-04 2.216657004753e+01
5.895000000000e+02 2.123118128244e-01 1.060842422664e-04 2.217219356901e+01
5.897500000000e+02 2.182374724074e-01 1.029165321375e-04 2.217833160004e+01
5.900000000000e+02 2.241518327786e-01 9.857371026520e-05 2.218494697169e+01
5.902500000000e+02 2.299970307619e-01 9.302130244753e-05 2.219200365742e+01
5.905000000000e+02 2.357165477670e-01 8.624158308807e-05 2.219946702459e+01
5.907500000000e+02 2.412563113302e-01 7.823508888009e-05 2.220730376037e+01
5.910000000000e+02 2.465657818319e-01 6.902170894307e-05 2.221548228393e+01
5.912500000000e+02 2.515989787510e-01 5.864139807371e-05 2.222397263416e+01
5.915000000000e+02 2.563154414418e-01 4.715451627745e-05 2.223274659730e+01
5.917500000000e+02 2.606810977556e-01 3.464185926526e-05 2.224177777020e+01
5.920000000000e+02 2.646690330205e-01 2.120400717831e-05 2.225104165025e+01
5.922500000000e+02 2.682600977372e-01 6.960571365160e-06 2.226051549908e+01
5.925000000000e+02 2.714434354580e-01 -7.951406007730e-06 2.227017871785e+01
5.927500000000e+02 2.742167779776e-01 -2.337920838285e-05 2.228001247941e+01
5.930000000000e+02 2.765866451750e-01 -3.915699135437e-05 2.229000017480e+01
5.932500000000e+02 2.785682906481e-01 -5.510832597949e-05 2.230012704774e+01
5.935000000000e+02 2.801855438678e-01 -7.104952868430e-05 2.231038063331e+01
5.937500000000e+02 2.814703875345e-01 -8.679293154660e-05 2.232075040330e+01
5.940000000000e+02 2.824624117487e-01 -1.021507331266e-04 2.233122822149e+01
5.942500000000e+02 2.832080307024e-01 -1.169385924884e-04 2.234180801315e+01
5.945000000000e+02 2.837595787685e-01 -1.309796978300e-04 2.235248616370e+01
5.947500000000e+02 2.841742042673e-01 -1.441084721109e-04 2.236326140741e+01
5.950000000000e+02 2.845126449819e-01 -1.561743238030e-04 2.237413499951e+01
5.952500000000e+02 2.848378735264e-01 -1.670449233902e-04 2.238511062657e+01
5.955000000000e+02 2.852136614367e-01 -1.766094869039e-04 2.239619477008e+01
5.957500000000e+02 2.857030706924e-01 -1.847813113847e-04 2.240739662392e+01
5.960000000000e+02 2.863669248287e-01 -1.914999214833e-04 2.241872823862e+01
5.962500000000e+02 2.872622849176e-01 -1.967325997814e-04 2.243020466385e+01
5.965000000000e+02 2.884409909714e-01 -2.004751837884e-04 2.244184388131e+01
5.967500000000e+02 2.899482625069e-01 -2.027523420541e-04 2.245366714916e+01
5.970000000000e+02 2.918214518964e-01 -2.036169895634e-04 2.246569894110e+01
5.972500000000e+02 2.940889790519e-01 -2.031490089848e-04 2.247796692512e+01
5.975000000000e+02 2.967694151845e-01 -2.014533943309e-04 2.249050227904e+01
5.977500000000e+02 2.998708854026e-01 -1.986574207960e-04 2.250333941769e+01
5.980000000000e+02 3.033906434287e-01 -1.949074106965e-04 2.251651626288e+01
5.982500000000e+02 3.073149929496e-01 -1.903651879061e-04 2.253007412675e+01
5.985000000000e+02 3.116194999065e-01 -1.852038645477e-04 2.254405754383e+01
5.987500000000e+02 3.162694364868e-01 -1.796031185258e-04 2.255851441521e+01
5.990000000000e+02 3.212205694423e-01 -1.737448415061e-04 2.257349573503e+01
5.992500000000e+02 3.264201924540e-01 -1.678082850107e-04 2.258905551758e+01
5.995000000000e+02 3.318084054393e-01 -1.619652852091e-04 2.260525045029e+01
5.997500000000e+02 3.373195523089e-01 -1.563757464792e-04 2.262213986471e+01
6.000000000000e+02 3.428838548770e-01 -1.511835927507e-04 2.263978531159e+01
6.002500000000e+02 3.484291252087e-01 -1.465131150246e-04 2.265825026595e+01
6.005000000000e+02 3.538825115738e-01 -1.424658677780e-04 2.267759975030e+01
6.007500000000e+02 3.591722568475e-01 -1.391183137214e-04 2.269789995296e+01
6.010000000000e+02 3.642293823477e-01 -1.365202586170e-04 2.271921764879e+01
6.012500000000e+02 3.689892231793e-01 -1.346939272405e-04 2.274161988639e+01
6.015000000000e+02 3.733928478527e-01 -1.336340707412e-04 2.276517334205e+01
6.017500000000e+02 3.773882345763e-01 -1.333087526597e-04 2.278994383043e+01
6.020000000000e+02 3.809312697733e-01 -1.336611310084e-04 2.281599562097e+01
6.022500000000e+02 3.839864247414e-01 -1.346117328954e-04 2.284339103002e+01
6.025000000000e+02 3.865272436414e-01 -1.360616872860e-04 2.287218974566e+01
6.027500000000e+02 3.885365000771e-01 -1.378963196974e-04 2.290244818888e+01
6.030000000000e+02 3.900061450876e-01 -1.399893202369e-04 2.293421908886e+01
6.032500000000e+02 3.909369617786e-01 -1.422072622292e-04 2.296755087894e+01
6.035000000000e+02 3.913380128582e-01 -1.444142900308e-04 2.300248710856e+01
6.037500000000e+02 3.912258918137e-01 -1.464767889603e-04 2.303906610828e+01
6.040000000000e+02 3.906238043451e-01 -1.482680305748e-04 2.307732046877e+01
6.042500000000e+02 3.895605041192e-01 -1.496723916488e-04 2.311727659428e+01
6.045000000000e+02 3.880692124275e-01 -1.505893966374e-04 2.315895445302e+01
6.047500000000e+02 3.861864692719e-01 -1.509370215050e-04 2.320236722116e+01
6.050000000000e+02 3.839510396938e-01 -1.506544045076e-04 2.324752092540e+01
6.052500000000e+02 3.814029435808e-01 -1.497038425814e-04 2.329441436309e+01
6.055000000000e+02 3.785826190640e-01 -1.480717182421e-04 2.334303881816e+01
6.057500000000e+02 3.755302736320e-01 -1.457685447075e-04 2.339337787378e+01
6.060000000000e+02 3.722855294690e-01 -1.428283384946e-04 2.344540741923e+01
6.062500000000e+02 3.688872783386e-01 -1.393068042989e-04 2.349909548320e+01
6.065000000000e+02 3.653738260197e-01 -1.352788400387e-04 2.355440223339e+01
6.067500000000e+02 3.617832777094e-01 -1.308353301434e-04 2.361128002212e+01
6.070000000000e+02 3.581541030101e-01 -1.260792542651e-04 2.366967335333e+01
6.072500000000e+02 3.545258776841e-01 -1.211217056732e-04 2.372951914633e+01
6.075000000000e+02 3.509400091911e-01 -1.160773942098e-04 2.379074674798e+01
6.077500000000e+02 3.474404701357e-01 -1.110606466254e-04 2.385327831926e+01
6.080000000000e+02 3.440743352917e-01 -1.061810658703e-04 2.391702898316e+01
6.082500000000e+02 3.408920890949e-01 -1.015403317819e-04 2.398190730498e+01
6.085000000000e+02 3.379476050362e-01 -9.722938267198e-05 2.404781559077e+01
6.087500000000e+02 3.352977174637e-01 -9.332638252165e-05 2.411465046989e+01
6.090000000000e+02 3.330014101761e-01 -8.989556488233e-05 2.418230330234e+01
6.092500000000e+02 3.311185506079e-01 -8.698681978462e-05 2.425066085966e+01
6.095000000000e+02 3.297083110417e-01 -8.463657307303e-05 2.431960581187e+01
6.097500000000e+02 3.288272287764e-01 -8.286892292592e-05 2.438901745923e+01
6.100000000000e+02 3.285271143207e-01 -8.169732081379e-05 2.445877232334e+01
6.102500000000e+02 3.288528477791e-01 -8.112684471643e-05 2.452874483932e+01
6.105000000000e+02 3.298402438269e-01 -8.115670964412e-05 2.459880793640e+01
6.107500000000e+02 3.315140185422e-01 -8.178257421574e-05 2.466883379166e+01
6.110000000000e+02 3.338860871042e-01 -8.299874176383e-05 2.473869439581e+01
6.112500000000e+02 3.369541902073e-01 -8.479992902595e-05 2.480826219847e+01
6.115000000000e+02 3.407009953707e-01 -8.718264404898e-05 2.487741061132e+01
6.117500000000e+02 3.450936035771e-01 -9.014573949157e-05 2.494601467784e+01
6.120000000000e+02 3.500836331235e-01 -9.369047832585e-05 2.501395153766e+01
6.122500000000e+02 3.556078111865e-01 -9.781999277044e-05 2.508110085444e+01
6.125000000000e+02 3.615889943679e-01 -1.025378740934e-04 2.514734540253e+01
6.127500000000e+02 3.679377870601e-01 -1.078465690200e-04 2.521257133817e+01
6.130000000000e+02 3.745545094387e-01 -1.137451251500e-04 2.527666871843e+01
6.132500000000e+02 3.813316651980e-01 -1.202264989665e-04 2.533953180324e+01
6.135000000000e+02 3.881567770681e-01 -1.272747240390e-04 2.540105935797e+01
6.137500000000e+02 3.949154918717e-01 -1.348621132200e-04 2.546115507044e+01
6.140000000000e+02 4.014949650216e-01 -1.429465896524e-04 2.551972782645e+01
6.142500000000e+02 4.077873340539e-01 -1.514692864603e-04 2.557669198607e+01
6.145000000000e+02 4.136931374701e-01 -1.603525867718e-04 2.563196779770e+01
6.147500000000e+02 4.191245359462e-01 -1.694990072290e-04 2.568548168910e+01
6.150000000000e+02 4.240080964689e-01 -1.787909414743e-04 2.573716665347e+01
6.152500000000e+02 4.282869507236e-01 -1.880915266968e-04 2.578696259137e+01
6.155000000000e+02 4.319221310421e-01 -1.972466878783e-04 2.583481677833e+01
6.157500000000e+02 4.348929375435e-01 -2.060885086916e-04 2.588068423700e+01
6.160000000000e+02 4.371962343901e-01 -2.144397900303e-04 2.592452815783e+01
6.162500000000e+02 4.388446986987e-01 -2.221198504294e-04 2.596632030574e+01
6.165000000000e+02 4.398640630850e-01 -2.289509970781e-04 2.600604135114e+01
6.167500000000e+02 4.402896838375e-01 -2.347656021224e-04 2.604368123652e+01
6.170000000000e+02 4.401625782014e-01 -2.394133451101e-04 2.607923939279e+01
6.172500000000e+02 4.395253560051e-01 -2.427677912825e-04 2.611272489035e+01
6.175000000000e+02 4.384185661590e-01 -2.447324262871e-04 2.614415654818e+01
6.177500000000e+02 4.368776240199e-01 -2.452448495615e-04 2.617356288144e+01
6.180000000000e+02 4.349307960306e-01 -2.442793215902e-04 2.620098199507e+01
6.182500000000e+02 4.325984510320e-01 -2.418474350384e-04 2.622646138429e+01
6.185000000000e+02 4.298935681611e-01 -2.379964824053e-04 2.625005765699e+01
6.187500000000e+02 4.268234750604e-01 -2.328058294229e-04 2.627183621915e+01
6.190000000000e+02 4.233926710248e-01 -2.263818780068e-04 2.629187088148e+01
6.192500000000e+02 4.196062278241e-01 -2.188514217436e-04 2.631024347919e+01
6.195000000000e+02 4.154735869147e-01 -2.103548152972e-04 2.632704341561e+01
6.197500000000e+02 4.110121082379e-01 -2.010388007682e-04 2.634236721355e+01
6.200000000000e+02 4.062500738084e-01 -1.910499843990e-04 2.635631804070e+01
6.202500000000e+02 4.012288559111e-01 -1.805296246746e-04 2.636900514460e+01
6.205000000000e+02 3.960038933197e-01 -1.696096479387e-04 2.638054328216e+01
6.207500000000e+02 3.906444602087e-01 -1.584103905950e-04 2.639105212372e+01
6.210000000000e+02 3.852322715621e-01 -1.470401665721e-04 2.640065546367e+01
6.212500000000e+02 3.798589728296e-01 -1.355962047344e-04 2.640948048150e+01
6.215000000000e+02 3.746228006323e-01 -1.241669160348e-04 2.641765684726e+01
6.217500000000e+02 3.696246533604e-01 -1.128349929400e-04 2.642531583961e+01
6.220000000000e+02 3.649638478116e-01 -1.016809343881e-04 2.643258925835e+01
6.222500000000e+02 3.607338381987e-01 -9.078652844927e-05 2.643960838486e+01
6.225000000000e+02 3.570181429442e-01 -8.023791274938e-05 2.644650292632e+01
6.227500000000e+02 3.538866448882e-01 -7.012785451012e-05 2.645339977118e+01
6.230000000000e+02 3.513924982476e-01 -6.055706574251e-05 2.646042191321e+01
6.232500000000e+02 3.495697318712e-01 -5.163435137338e-05 2.646768727583e+01
6.235000000000e+02 3.484316752589e-01 -4.347541518677e-05 2.647530743000e+01
6.237500000000e+02 3.479704138937e-01 -3.620071746474e-05 2.648338665384e+01
6.240000000000e+02 3.481571943879e-01 -2.993186686712e-05 2.649202060393e+01
6.242500000000e+02 3.489440333180e-01 -2.478737958324e-05 2.650129548755e+01
6.245000000000e+02 3.502663493549e-01 -2.087732281989e-05 2.651128690888e+01
6.247500000000e+02 3.520466965536e-01 -1.829767711489e-05 2.652205910800e+01
6.250000000000e+02 3.541993419008e-01 -1.712436421606e-05 2.653366420607e+01
6.252500000000e+02 3.566354840300e-01 -1.740756703856e-05 2.654614174385e+01
6.255000000000e+02 3.592686218398e-01 -1.916675123617e-05 2.655951815300e+01
6.257500000000e+02 3.620197629115e-01 -2.238666512178e-05 2.657380671550e+01
6.260000000000e+02 3.648218542171e-01 -2.701450720816e-05 2.658900758858e+01
6.262500000000e+02 3.676230316520e-01 -3.295975544916e-05 2.660510820275e+01
6.265000000000e+02 3.703881794865e-01 -4.009559662622e-05 2.662208354376e+01
6.267500000000e+02 3.730986918337e-01 -4.826299067413e-05 2.663989708568e+01
6.270000000000e+02 3.757502220122e-01 -5.727650770525e-05 2.665850136051e+01
6.272500000000e+02 3.783487124032e-01 -6.693226155934e-05 2.667783893794e+01
6.275000000000e+02 3.809050655813e-01 -7.701707570501e-05 2.669784339714e+01
6.277500000000e+02 3.834290455541e-01 -8.731804952640e-05 2.671844000982e+01
6.280000000000e+02 3.859232215291e-01 -9.763204617151e-05 2.673954672156e+01
6.282500000000e+02 3.883776869841e-01 -1.077738413887e-04 2.676107466239e+01
6.285000000000e+02 3.907663410862e-01 -1.175824667225e-04 2.678292874997e+01
6.287500000000e+02 3.930452414203e-01 -1.269249546152e-04 2.680500827989e+01
6.290000000000e+02 3.951533961726e-01 -1.356972603268e-04 2.682720709912e+01
6.292500000000e+02 3.970159295058e-01 -1.438223655242e-04 2.684941411013e+01
6.295000000000e+02 3.985493263578e-01 -1.512458248854e-04 2.687151376677e+01
6.297500000000e+02 3.996682032721e-01 -1.579295442770e-04 2.689338646661e+01
6.300000000000e+02 4.002927346897e-01 -1.638445790034e-04 2.691490933379e+01
6.302500000000e+02 4.003558346470e-01 -1.689638455592e-04 2.693595722868e+01
6.305000000000e+02 3.998092981703e-01 -1.732560260204e-04 2.695640369283e+01
6.307500000000e+02 3.986279971879e-01 -1.766811933646e-04 2.697612236120e+01
6.310000000000e+02 3.968117154781e-01 -1.791889842073e-04 2.699498836857e+01
6.312500000000e+02 3.943843312920e-01 -1.807194192027e-04 2.701287993226e+01
6.315000000000e+02 3.913905904447e-01 -1.812065508035e-04 2.702967970546e+01
6.317500000000e+02 3.878907776245e-01 -1.805840930064e-04 2.704527622340e+01
6.320000000000e+02 3.839540739731e-01 -1.787924029069e-04 2.705956515663e+01
6.322500000000e+02 3.796515886748e-01 -1.757861347553e-04 2.707245008008e+01
6.325000000000e+02 3.750498039175e-01 -1.715410271565e-04 2.708384318690e+01
6.327500000000e+02 3.702053754182e-01 -1.660592542222e-04 2.709366564777e+01
6.330000000000e+02 3.651619589443e-01 -1.593726537254e-04 2.710184755018e+01
6.332500000000e+02 3.599492618787e-01 -1.515431339458e-04 2.710832776082e+01
6.335000000000e+02 3.545843758870e-01 -1.426604153678e-04 2.711305366078e+01
6.337500000000e+02 3.490751651962e-01 -1.328376196899e-04 2.711598058915e+01
6.340000000000e+02 3.434249174432e-01 -1.222047990410e-04 2.711707158661e+01
6.342500000000e+02 3.376377295367e-01 -1.109018837470e-04 2.711629691515e+01
6.345000000000e+02 3.317235900450e-01 -9.907135929954e-05 2.711363398586e+01
6.347500000000e+02 3.257025881329e-01 -8.685199920696e-05 2.710906716442e+01
6.350000000000e+02 3.196074896378e-01 -7.437400371658e-05 2.710258788112e+01
6.352500000000e+02 3.134843931714e-01 -6.175614774523e-05 2.709419488852e+01
6.355000000000e+02 3.073914100114e-01 -4.910501850994e-05 2.708389437097e+01
6.357500000000e+02 3.013954993258e-01 -3.651607939756e-05 2.707170027135e+01
6.360000000000e+02 2.955679834208e-01 -2.407615950221e-05 2.705763443217e+01
6.362500000000e+02 2.899793318595e-01 -1.186674667280e-05 2.704172671468e+01
6.365000000000e+02 2.846939632089e-01 3.270463468999e-08 2.702401475220e+01
6.367500000000e+02 2.797656951085e-01 1.154206470066e-05 2.700454367376e+01
6.370000000000e+02 2.752344158076e-01 2.257889413807e-05 2.698336561367e+01
6.372500000000e+02 2.711243369573e-01 3.305836328042e-05 2.696053880740e+01
6.375000000000e+02 2.674439216275e-01 4.289446384370e-05 2.693612686476e+01
6.377500000000e+02 2.641873777416e-01 5.200278385298e-05 2.691019755104e+01
6.380000000000e+02 2.613373904475e-01 6.030399528721e-05 2.688282191184e+01
6.382500000000e+02 2.588686188658e-01 6.772791164599e-05 2.685407302148e+01
6.385000000000e+02 2.567514216186e-01 7.421719270227e-05 2.682402517187e+01
6.387500000000e+02 2.549553015631e-01 7.973055230606e-05 2.679275295680e+01
6.390000000000e+02 2.534516260841e-01 8.424496812957e-05 2.676033050784e+01
6.392500000000e+02 2.522153501062e-01 8.775634909312e-05 2.672683117424e+01
6.395000000000e+02 2.512256147344e-01 9.027922456266e-05 2.669232702377e+01
6.397500000000e+02 2.504653001106e-01 9.184505095242e-05 2.665688876739e+01
6.400000000000e+02 2.499197257413e-01 9.249972508715e-05 2.662058580328e+01
6.402500000000e+02 2.495748467742e-01 9.230079951043e-05 2.658348611897e+01
6.405000000000e+02 2.494152920561e-01 9.131470301174e-05 2.654565648291e+01
6.407500000000e+02 2.494226154046e-01 8.961401233556e-05 2.650716247137e+01
6.410000000000e+02 2.495740464446e-01 8.727559870539e-05 2.646806860864e+01
6.412500000000e+02 2.498419571708e-01 8.437959902055e-05 2.642843817129e+01
6.415000000000e+02 2.501940829731e-01 8.100894753924e-05 2.638833315311e+01
6.417500000000e+02 2.505944536344e-01 7.724952438875e-05 2.634781414996e+01
6.420000000000e+02 2.510049141646e-01 7.319075062997e-05 2.630693992358e+01
6.422500000000e+02 2.513869218585e-01 6.892601186818e-05 2.626576733621e+01
6.425000000000e+02 2.517034528904e-01 6.455293951473e-05 2.622435088892e+01
6.427500000000e+02 2.519206794586e-01 6.017299935318e-05 2.618274256697e+01
6.430000000000e+02 2.520092244820e-01 5.589037179721e-05 2.614099175062e+01
6.432500000000e+02 2.519449189830e-01 5.181007279020e-05 2.609914495659e+01
6.435000000000e+02 2.517088824214e-01 4.803529801937e-05 2.605724606631e+01
6.437500000000e+02 2.512871181162e-01 4.466430378346e-05 2.601533623808e+01
6.440000000000e+02 2.506695743988e-01 4.178701954406e-05 2.597345430700e+01
6.442500000000e+02 2.498490040071e-01 3.948179672392e-05 2.593163685218e+01
6.445000000000e+02 2.488196902495e-01 3.781251624852e-05 2.588991854864e+01
6.447500000000e+02 2.475762685160e-01 3.682649744919e-05 2.584833249504e+01
6.450000000000e+02 2.461128954403e-01 3.655326317031e-05 2.580691027536e+01
6.452500000000e+02 2.444227360102e-01 3.700436951265e-05 2.576568220940e+01
6.455000000000e+02 2.424979319851e-01 3.817423082562e-05 2.572467735958e+01
6.457500000000e+02 2.403299685933e-01 4.004182997227e-05 2.568392360520e+01
6.460000000000e+02 2.379104577760e-01 4.257312613067e-05 2.564344739117e+01
6.462500000000e+02 2.352321058752e-01 4.572386352901e-05 2.560327363486e+01
6.465000000000e+02 2.322897746633e-01 4.944251744059e-05 2.556342558562e+01
6.467500000000e+02 2.290815502749e-01 5.367308394656e-05 2.552392446805e+01
6.470000000000e+02 2.256095658610e-01 5.835750075000e-05 2.548478935576e+01
6.472500000000e+02 2.218805264967e-01 6.343753596454e-05 2.544603708175e+01
6.475000000000e+02 2.179059447228e-01 6.885609901808e-05 2.540768200928e+01
6.477500000000e+02 2.137019379402e-01 7.455793728295e-05 2.536973608960e+01
6.480000000000e+02 2.092886942418e-01 8.048984258914e-05 2.533220898161e+01
6.482500000000e+02 2.046897176296e-01 8.660057078392e-05 2.529510804405e+01
6.485000000000e+02 1.999308023459e-01 9.284051761443e-05 2.525843869844e+01
6.487500000000e+02 1.950390300071e-01 9.916151552380e-05 2.522220450835e+01
6.490000000000e+02 1.900416975609e-01 1.055167134639e-04 2.518640759560e+01
6.492500000000e+02 1.849654600990e-01 1.118608883653e-04 2.515104875999e+01
6.495000000000e+02 1.798355709175e-01 1.181510030216e-04 2.511612786419e+01
6.497500000000e+02 1.746754290449e-01 1.243472663386e-04 2.508164392620e+01
6.500000000000e+02 1.695063052573e-01 1.304144016397e-04 2.504759534015e+01
6.502500000000e+02 1.643472768615e-01 1.363231144403e-04 2.501398004625e+01
6.505000000000e+02 1.592153813848e-01 1.420516774064e-04 2.498079549922e+01
6.507500000000e+02 1.541258188131e-01 1.475873048909e-04 2.494803876192e+01
6.510000000000e+02 1.490922316233e-01 1.529272911013e-04 2.491570646200e+01
6.512500000000e+02 1.441269243951e-01 1.580796872714e-04 2.488379481070e+01
6.515000000000e+02 1.392410734852e-01 1.630635412526e-04 2.485229945893e+01
6.517500000000e+02 1.344447730839e-01 1.679085007534e-04 2.482121547707e+01
6.520000000000e+02 1.297469572143e-01 1.726538600093e-04 2.479053732099e+01
6.522500000000e+02 1.251552649833e-01 1.773471817978e-04 2.476025868291e+01
6.525000000000e+02 1.206757175818e-01 1.820423997529e-04 2.473037252376e+01
6.527500000000e+02 1.163124414250e-01 1.867977466058e-04 2.470087092899e+01
6.530000000000e+02 1.120672849357e-01 1.916734477077e-04 2.467174513007e+01
6.532500000000e+02 1.079395417301e-01 1.967294794974e-04 2.464298541533e+01
6.535000000000e+02 1.039257687777e-01 2.020234340936e-04 2.461458104361e+01
6.537500000000e+02 1.000196568325e-01 2.076085973445e-04 2.458652023621e+01
6.540000000000e+02 9.621216688850e-02 2.135323653259e-04 2.455879002330e+01
6.542500000000e+02 9.249171222678e-02 2.198349706143e-04 2.453137621069e+01
6.545000000000e+02 8.884462392449e-02 2.265485707235e-04 2.450426320181e+01
6.547500000000e+02 8.525562747411e-02 2.336966491039e-04 2.447743393005e+01
6.550000000000e+02 8.170855388822e-02 2.412936703717e-04 2.445086966608e+01
6.552500000000e+02 7.818702117213e-02 2.493449532360e-04 2.442454990381e+01
6.555000000000e+02 7.467519059166e-02 2.578466636988e-04 2.439845220052e+01
6.557500000000e+02 7.115843950987e-02 2.667858967053e-04 2.437255206175e+01
6.560000000000e+02 6.762405954434e-02 2.761407529585e-04 2.434682278221e+01
6.562500000000e+02 6.406176458909e-02 2.858804295238e-04 2.432123536837e+01
6.565000000000e+02 6.046406854856e-02 2.959652400590e-04 2.429575847947e+01
6.567500000000e+02 5.682659952163e-02 3.063466538507e-04 2.427035836564e+01
6.570000000000e+02 5.314817700111e-02 3.169675771244e-04 2.424499890319e+01
6.572500000000e+02 4.943074617276e-02 3.277622195385e-04 2.421964165805e+01
6.575000000000e+02 4.567926453304e-02 3.386563635794e-04 2.419424598613e+01
6.577500000000e+02 4.190134970955e-02 3.495677492643e-04 2.416876921829e+01
6.580000000000e+02 3.810697066758e-02 3.604067112765e-04 2.414316687198e+01
6.582500000000e+02 3.430795295984e-02 3.710770148994e-04 2.411739293611e+01
6.585000000000e+02 3.051756850278e-02 3.814767299767e-04 2.409140018902e+01
6.587500000000e+02 2.674999816669e-02 3.914997942152e-04 2.406514056735e+01
6.590000000000e+02 2.301991414468e-02 4.010376989165e-04 2.403856556438e+01
6.592500000000e+02 1.934197725304e-02 4.099812574106e-04 2.401162665953e+01
6.595000000000e+02 1.573046671168e-02 4.182227553578e-04 2.398427575035e+01
6.597500000000e+02 1.219888183969e-02 4.256581279855e-04 2.395646561486e+01
6.600000000000e+02 8.759597577068e-03 4.321892305681e-04 2.392815034874e+01
6.602500000000e+02 5.423604656549e-03 4.377260980536e-04 2.389928580157e+01
6.605000000000e+02 2.200241481378e-03 4.421892359037e-04 2.386983000619e+01
6.607500000000e+02 -9.030263090270e-04 4.455116627097e-04 2.383974355776e+01
6.610000000000e+02 -3.880761012911e-03 4.476408983566e-04 2.380898999815e+01
6.612500000000e+02 -6.729712783143e-03 4.485405754438e-04 2.377753613670e+01
6.615000000000e+02 -9.448930057256e-03 4.481918771665e-04 2.374535236930e+01
6.617500000000e+02 -1.203985511702e-02 4.465944316733e-04 2.371241292432e+01
6.620000000000e+02 -1.450636177149e-02 4.437671899301e-04 2.367869612102e+01
6.622500000000e+02 -1.685480181857e-02 4.397485940223e-04 2.364418453978e+01
6.625000000000e+02 -1.909397802671e-02 4.345967781210e-04 2.360886521539e+01
6.627500000000e+02 -2.123510299516e-02 4.283891443067e-04 2.357272974832e+01
6.630000000000e+02 -2.329172225756e-02 4.212216265545e-04 2.353577438278e+01
6.632500000000e+02 -2.527956265768e-02 4.132078413568e-04 2.349800010432e+01
6.635000000000e+02 -2.721637967383e-02 4.044776531158e-04 2.345941261073e+01
6.637500000000e+02 -2.912171107536e-02 3.951758513741e-04 2.342002236177e+01
6.640000000000e+02 -3.101663506825e-02 3.854601680540e-04 2.337984445781e+01
6.642500000000e+02 -3.292343966877e-02 3.754994013938e-04 2.333889864245e+01
6.645000000000e+02 -3.486530453590e-02 3.654710937710e-04 2.329720910673e+01
6.647500000000e+02 -3.686590278040e-02 3.555593164118e-04 2.325480443712e+01
6.650000000000e+02 -3.894903715607e-02 3.459520601155e-04 2.321171737015e+01
6.652500000000e+02 -4.113820038789e-02 3.368387415614e-04 2.316798468538e+01
6.655000000000e+02 -4.345619878487e-02 3.284074465790e-04 2.312364693562e+01
6.657500000000e+02 -4.592470975663e-02 3.208422680028e-04 2.307874830694e+01
6.660000000000e+02 -4.856389808328e-02 3.143205661981e-04 2.303333637158e+01
6.662500000000e+02 -5.139206231079e-02 3.090102953064e-04 2.298746184482e+01
6.665000000000e+02 -5.442524865923e-02 3.050673429521e-04 2.294117844363e+01
6.667500000000e+02 -5.767696342901e-02 3.026329721574e-04 2.289454264661e+01
6.670000000000e+02 -6.115793750011e-02 3.018314508737e-04 2.284761345881e+01
6.672500000000e+02 -6.487586121676e-02 3.027678555002e-04 2.280045232688e+01
6.675000000000e+02 -6.883529074629e-02 3.055260395699e-04 2.275312287351e+01
6.677500000000e+02 -7.303753297072e-02 3.101668677085e-04 2.270569078512e+01
6.680000000000e+02 -7.748058265002e-02 3.167267330460e-04 2.265822370817e+01
6.682500000000e+02 -8.215920613668e-02 3.252163846008e-04 2.261079104468e+01
6.685000000000e+02 -8.706499713384e-02 3.356201567294e-04 2.256346387462e+01
6.687500000000e+02 -9.218647930503e-02 3.478957314594e-04 2.251631489424e+01
6.690000000000e+02 -9.750935361958e-02 3.619739751688e-04 2.246941823850e+01
6.692500000000e+02 -1.030166992007e-01 3.777593031776e-04 2.242284943299e+01
6.695000000000e+02 -1.086892153113e-01 3.951304654536e-04 2.237668534901e+01
6.697500000000e+02 -1.145056079489e-01 4.139419053244e-04 2.233100402455e+01
6.700000000000e+02 -1.204428541759e-01 4.340252212080e-04 2.228588468476e+01
6.702500000000e+02 -1.264766609452e-01 4.551912839380e-04 2.224140754138e+01
6.705000000000e+02 -1.325817791960e-01 4.772324956136e-04 2.219765379747e+01
6.707500000000e+02 -1.387324938083e-01 4.999256451363e-04 2.215470542457e+01
6.710000000000e+02 -1.449029586085e-01 5.230349315647e-04 2.211264513630e+01
6.712500000000e+02 -1.510676808557e-01 5.463151295620e-04 2.207155612864e+01
6.715000000000e+02 -1.572018543392e-01 5.695150396731e-04 2.203152199150e+01
6.717500000000e+02 -1.632817646697e-01 5.923813707558e-04 2.199262646421e+01
6.720000000000e+02 -1.692851545202e-01 6.146624821817e-04 2.195495317354e+01
6.722500000000e+02 -1.751915219577e-01 6.361122029736e-04 2.191858539177e+01
6.725000000000e+02 -1.809823821109e-01 6.564936832182e-04 2.188360576813e+01
6.727500000000e+02 -1.866415423616e-01 6.755831821240e-04 2.185009591448e+01
6.730000000000e+02 -1.921552385479e-01 6.931737432559e-04 2.181813612933e+01
6.732500000000e+02 -1.975123042615e-01 7.090785659694e-04 2.178780492192e+01
6.735000000000e+02 -2.027042242313e-01 7.231341782745e-04 2.175917862301e+01
6.737500000000e+02 -2.077251474791e-01 7.352033609358e-04 2.173233096677e+01
6.740000000000e+02 -2.125718717732e-01 7.451775217511e-04 2.170733254876e+01
6.742500000000e+02 -2.172437281326e-01 7.529788032811e-04 2.168425042571e+01
6.745000000000e+02 -2.217424576748e-01 7.585615187876e-04 2.166314754337e+01
6.747500000000e+02 -2.260720010935e-01 7.619132873820e-04 2.164408231910e+01
6.750000000000e+02 -2.302382682062e-01 7.630553785388e-04 2.162710807795e+01
6.752500000000e+02 -2.342488455132e-01 7.620428130319e-04 2.161227264499e+01
6.755000000000e+02 -2.381126759886e-01 7.589635741990e-04 2.159961781457e+01
6.757500000000e+02 -2.418397073101e-01 7.539376063381e-04 2.158917898930e+01
6.760000000000e+02 -2.454405120810e-01 7.471149121375e-04 2.158098470979e+01
6.762500000000e+02 -2.489259121731e-01 7.386734841281e-04 2.157505636129e+01
6.765000000000e+02 -2.523065948786e-01 7.288165114983e-04 2.157140784348e+01
6.767500000000e+02 -2.555927360403e-01 7.177691365267e-04 2.157004529338e+01
6.770000000000e+02 -2.587936704489e-01 7.057750437139e-04 2.157096696244e+01
6.772500000000e+02 -2.619175753504e-01 6.930924868225e-04 2.157416307315e+01
6.775000000000e+02 -2.649711971223e-01 6.799900586052e-04 2.157961575556e+01
6.777500000000e+02 -2.679596551525e-01 6.667424596522e-04 2.158729915591e+01
6.780000000000e+02 -2.708862738923e-01 6.536258658410e-04 2.159717948885e+01
6.782500000000e+02 -2.737525075172e-01 6.409134440969e-04 2.160921526275e+01
6.785000000000e+02 -2.765579438066e-01 6.288708269308e-04 2.162335760188e+01
6.787500000000e+02 -2.793003631921e-01 6.177515735615e-04 2.163955051566e+01
6.790000000000e+02 -2.819759199613e-01 6.077931621269e-04 2.165773141541e+01
6.792500000000e+02 -2.845793711130e-01 5.992127884025e-04 2.167783153968e+01
6.795000000000e+02 -2.871044129640e-01 5.922036274867e-04 2.169977652680e+01
6.797500000000e+02 -2.895440829473e-01 5.869315759833e-04 2.172348704822e+01
6.800000000000e+02 -2.918912209067e-01 5.835323653914e-04 2.174887942984e+01
6.802500000000e+02 -2.941389877620e-01 5.821091524394e-04 2.177586630869e+01
6.805000000000e+02 -2.962814243994e-01 5.827307605709e-04 2.180435740009e+01
6.807500000000e+02 -2.983140240352e-01 5.854304026882e-04 2.183426019159e+01
6.810000000000e+02 -3.002343124888e-01 5.902050498310e-04 2.186548064014e+01
6.812500000000e+02 -3.020423949232e-01 5.970154957141e-04 2.189792396917e+01
6.815000000000e+02 -3.037414587342e-01 6.057870238609e-04 2.193149534336e+01
6.817500000000e+02 -3.053381926003e-01 6.164107617104e-04 2.196610059989e+01
6.820000000000e+02 -3.068431173807e-01 6.287456978398e-04 2.200164687274e+01
6.822500000000e+02 -3.082707581326e-01 6.426213293940e-04 2.203804332895e+01
6.825000000000e+02 -3.096397270823e-01 6.578408881884e-04 2.207520167719e+01
6.827500000000e+02 -3.109725931773e-01 6.741851135377e-04 2.211303682825e+01
6.830000000000e+02 -3.122956576484e-01 6.914164825236e-04 2.215146733546e+01
6.832500000000e+02 -3.136385405561e-01 7.092838312150e-04 2.219041588800e+01
6.835000000000e+02 -3.150336066794e-01 7.275272239476e-04 2.222980975999e+01
6.837500000000e+02 -3.165153237815e-01 7.458831409324e-04 2.226958109785e+01
6.840000000000e+02 -3.181194483857e-01 7.640895405220e-04 2.230966724380e+01
6.842500000000e+02 -3.198821127663e-01 7.818906503891e-04 2.235001099410e+01
6.845000000000e+02 -3.218389256368e-01 7.990422974632e-04 2.239056069862e+01
6.847500000000e+02 -3.240239122496e-01 8.153164862129e-04 2.243127042954e+01
6.850000000000e+02 -3.264685758769e-01 8.305057398288e-04 2.247209994222e+01
6.852500000000e+02 -3.292008523752e-01 8.444268636911e-04 2.251301468817e+01
6.855000000000e+02 -3.322442104656e-01 8.569242464344e-04 2.255398568478e+01
6.857500000000e+02 -3.356167821592e-01 8.678725566558e-04 2.259498934154e+01
6.860000000000e+02 -3.393305936386e-01 8.771786714483e-04 2.263600722895e+01
6.862500000000e+02 -3.433909626106e-01 8.847830121420e-04 2.267702575488e+01
6.865000000000e+02 -3.477959431492e-01 8.906600202130e-04 2.271803584259e+01
6.867500000000e+02 -3.525360155619e-01 8.948180263874e-04 2.275903249728e+01
6.870000000000e+02 -3.575938943381e-01 8.972983392730e-04 2.280001435986e+01
6.872500000000e+02 -3.629445549558e-01 8.981736693070e-04 2.284098318850e+01
6.875000000000e+02 -3.685553833346e-01 8.975458266778e-04 2.288194337271e+01
6.877500000000e+02 -3.743865831016e-01 8.955428883952e-04 2.292290134514e+01
6.880000000000e+02 -3.803917791033e-01 8.923158377778e-04 2.296386503971e+01
6.882500000000e+02 -3.865187569897e-01 8.880346650926e-04 2.300484332741e+01
6.885000000000e+02 -3.927104797753e-01 8.828842553008e-04 2.304584543772e+01
6.887500000000e+02 -3.989061999804e-01 8.770596242295e-04 2.308688045184e+01
6.890000000000e+02 -4.050428070016e-01 8.707615212344e-04 2.312795677542e+01
6.892500000000e+02 -4.110562420224e-01 8.641915942898e-04 2.316908165690e+01
6.895000000000e+02 -4.168830578844e-01 8.575477672926e-04 2.321026078718e+01
6.897500000000e+02 -4.224620133635e-01 8.510198933630e-04 2.325149793360e+01
6.900000000000e+02 -4.277356649821e-01 8.447854786607e-04 2.329279461910e+01
6.902500000000e+02 -4.326519088125e-01 8.390059308759e-04 2.333414990509e+01
6.905000000000e+02 -4.371653961685e-01 8.338234121266e-04 2.337556023027e+01
6.907500000000e+02 -4.412387695750e-01 8.293583357867e-04 2.341701932928e+01
6.910000000000e+02 -4.448436640090e-01 8.257075243662e-04 2.345851822824e+01
6.912500000000e+02 -4.479614264336e-01 8.229429790787e-04 2.350004531739e+01
6.915000000000e+02 -4.505835222777e-01 8.211115503026e-04 2.354158648497e+01
6.917500000000e+02 -4.527116062080e-01 8.202356657683e-04 2.358312532689e+01
6.920000000000e+02 -4.543572394536e-01 8.203139768081e-04 2.362464342563e+01
6.922500000000e+02 -4.555413159435e-01 8.213232155373e-04 2.366612062243e+01
6.925000000000e+02 -4.562931524069e-01 8.232204660367e-04 2.370753538623e+01
6.927500000000e+02 -4.566493494936e-01 8.259456481590e-04 2.374886515815e+01
6.930000000000e+02 -4.566524159510e-01 8.294242075248e-04 2.379008673605e+01
6.932500000000e+02 -4.563493120004e-01 8.335705068075e-04 2.383117661808e+01
6.935000000000e+02 -4.557898659956e-01 8.382907796326e-04 2.387211135027e+01
6.937500000000e+02 -4.550251868111e-01 8.434859160577e-04 2.391286786008e+01
6.940000000000e+02 -4.541061752841e-01 8.490544392143e-04 2.395342368375e+01
6.942500000000e+02 -4.530820617948e-01 8.548947214304e-04 2.399375723108e+01
6.945000000000e+02 -4.519991702360e-01 8.609073521210e-04 2.403384793158e+01
6.947500000000e+02 -4.508997998959e-01 8.669968406992e-04 2.407367635957e+01
6.950000000000e+02 -4.498213083383e-01 8.730729558348e-04 2.411322433574e+01
6.952500000000e+02 -4.487954473000e-01 8.790519836942e-04 2.415247489161e+01
6.955000000000e+02 -4.478478669964e-01 8.848573475119e-04 2.419141228043e+01
6.957500000000e+02 -4.469978702991e-01 8.904200714858e-04 2.423002190393e+01
6.960000000000e+02 -4.462583942327e-01 8.956789368202e-04 2.426829021541e+01
6.962500000000e+02 -4.456362318373e-01 9.005803894637e-04 2.430620459763e+01
6.965000000000e+02 -4.451325027951e-01 9.050782373982e-04 2.434375322332e+01
6.967500000000e+02 -4.447433762250e-01 9.091331623416e-04 2.438092490736e+01
6.970000000000e+02 -4.444610395637e-01 9.127120861571e-04 2.441770895477e+01
6.972500000000e+02 -4.442748954506e-01 9.157874567279e-04 2.445409501569e+01
6.975000000000e+02 -4.441729321442e-01 9.183364151061e-04 2.449007299586e+01
6.977500000000e+02 -4.441432354808e-01 9.203401533415e-04 2.452563289175e+01
6.980000000000e+02 -4.441755095937e-01 9.217831841537e-04 2.456076481353e+01
6.982500000000e+02 -4.442625392658e-01 9.226529799026e-04 2.459545887454e+01
6.985000000000e+02 -4.444014532955e-01 9.229397750632e-04 2.462970530900e+01
6.987500000000e+02 -4.445946814757e-01 9.226368154069e-04 2.466349453047e+01
6.990000000000e+02 -4.448504780632e-01 9.217409526914e-04 2.469681724998e+01
6.992500000000e+02 -4.451829590081e-01 9.202536746148e-04 2.472966471966e+01
6.995000000000e+02 -4.456116185937e-01 9.181825487754e-04 2.476202905087e+01
6.997500000000e+02 -4.461602791363e-01 9.155428630831e-04 2.479390345656e+01
7.000000000000e+02 -4.468556131739e-01 9.123594432006e-04 2.482528264699e+01
7.002500000000e+02 -4.477253431779e-01 9.086684949728e-04 2.485616329008e+01
7.005000000000e+02 -4.487961896560e-01 9.045190139899e-04 2.488654431040e+01
7.007500000000e+02 -4.500918689963e-01 8.999738695624e-04 2.491642733786e+01
7.010000000000e+02 -4.516312457984e-01 8.951102159485e-04 2.494581707861e+01
7.012500000000e+02 -4.534268034860e-01 8.900190917745e-04 2.497472162333e+01
7.015000000000e+02 -4.554835661993e-01 8.848042120786e-04 2.500315271404e+01
7.017500000000e+02 -4.577985230693e-01 8.795799373266e-04 2.503112593565e+01
7.020000000000e+02 -4.603605488451e-01 8.744684848083e-04 2.505866081501e+01
7.022500000000e+02 -4.631508118897e-01 8.695967948055e-04 2.508578091413e+01
7.025000000000e+02 -4.661434674321e-01 8.650927084691e-04 2.511251368982e+01
7.027500000000e+02 -4.693066570367e-01 8.610812671429e-04 2.513889040810e+01
7.030000000000e+02 -4.726036205133e-01 8.576811398922e-04 2.516494599171e+01
7.032500000000e+02 -4.759938080632e-01 8.550011336129e-04 2.519071864947e+01
7.035000000000e+02 -4.794340216598e-01 8.531372721260e-04 2.521624959045e+01
7.037500000000e+02 -4.828795239036e-01 8.521703557485e-04 2.524158268590e+01
7.040000000000e+02 -4.862851197553e-01 8.521637911934e-04 2.526676391645e+01
7.042500000000e+02 -4.896063293139e-01 8.531621971161e-04 2.529184103462e+01
7.045000000000e+02 -4.928006066149e-01 8.551901262691e-04 2.531686295444e+01
7.047500000000e+02 -4.958286859697e-01 8.582514169193e-04 2.534187930716e+01
7.050000000000e+02 -4.986559867293e-01 8.623288299907e-04 2.536693993526e+01
7.052500000000e+02 -5.012539922326e-01 8.673841130251e-04 2.539209437978e+01
7.055000000000e+02 -5.036014700203e-01 8.733586244748e-04 2.541739152851e+01
7.057500000000e+02 -5.056853487750e-01 8.801744518976e-04 2.544287909954e+01
7.060000000000e+02 -5.075010856837e-01 8.877361992090e-04 2.546860338158e+01
7.062500000000e+02 -5.090523752469e-01 8.959333579340e-04 2.549460893718e+01
7.065000000000e+02 -5.103501341426e-01 9.046432401418e-04 2.552093837406e+01
7.067500000000e+02 -5.114107949049e-01 9.137342903251e-04 2.554763215515e+01
7.070000000000e+02 -5.122540523557e-01 9.230695934583e-04 2.557472842512e+01
7.072500000000e+02 -5.129003186879e-01 9.325102118377e-04 2.560226280979e+01
7.075000000000e+02 -5.133681891318e-01 9.419180286984e-04 2.563026829055e+01
7.077500000000e+02 -5.136723154903e-01 9.511580647953e-04 2.565877482156e+01
7.080000000000e+02 -5.138219373402e-01 9.600997751960e-04 2.568780907310e+01
7.082500000000e+02 -5.138203121215e-01 9.686174839004e-04 2.571739412053e+01
7.085000000000e+02 -5.136651842696e-01 9.765902667176e-04 2.574754886909e+01
7.087500000000e+02 -5.133500987042e-01 9.839010414358e-04 2.577828776176e+01
7.090000000000e+02 -5.128664949549e-01 9.904359558391e-04 2.580962016179e+01
7.092500000000e+02 -5.122060655434e-01 9.960836926971e-04 2.584155008837e+01
7.095000000000e+02 -5.113631593033e-01 1.000735890823e-03 2.587407570024e+01
7.097500000000e+02 -5.103366828791e-01 1.004288276080e-03 2.590718908238e+01
7.100000000000e+02 -5.091312884258e-01 1.006643086725e-03 2.594087601048e+01
7.102500000000e+02 -5.077575950518e-01 1.007712379444e-03 2.597511593039e+01
7.105000000000e+02 -5.062315298369e-01 1.007422380260e-03 2.600988179837e+01
7.107500000000e+02 -5.045728070963e-01 1.005717901493e-03 2.604514022314e+01
7.110000000000e+02 -5.028029241879e-01 1.002566688525e-03 2.608085155303e+01
7.112500000000e+02 -5.009430002626e-01 9.979630158666e-04 2.611697000101e+01
7.115000000000e+02 -4.990118189601e-01 9.919300537604e-04 2.615344381524e+01
7.117500000000e+02 -4.970243863523e-01 9.845207329748e-04 2.619021543890e+01
7.120000000000e+02 -4.949911546540e-01 9.758168572341e-04 2.622722181281e+01
7.122500000000e+02 -4.929180107617e-01 9.659268326142e-04 2.626439448333e+01
7.125000000000e+02 -4.908068388866e-01 9.549822174554e-04 2.630165995584e+01
7.127500000000e+02 -4.886564824372e-01 9.431331209528e-04 2.633894013822e+01
7.130000000000e+02 -4.864638769095e-01 9.305434584327e-04 2.637615258724e+01
7.132500000000e+02 -4.842250449027e-01 9.173861451218e-04 2.641321116183e+01
7.135000000000e+02 -4.819358482753e-01 9.038387204880e-04 2.645002650232e+01
7.137500000000e+02 -4.795924585727e-01 8.900793849783e-04 2.648650648533e+01
7.140000000000e+02 -4.771915402789e-01 8.762838239030e-04 2.652255701884e+01
7.142500000000e+02 -4.747304447334e-01 8.626225897505e-04 2.655808235607e+01
7.145000000000e+02 -4.722074803064e-01 8.492589624166e-04 2.659298589148e+01
7.147500000000e+02 -4.696225694798e-01 8.363471393777e-04 2.662717046499e+01
7.150000000000e+02 -4.669782958532e-01 8.240308323177e-04 2.666053902022e+01
7.152500000000e+02 -4.642813357356e-01 8.124421956233e-04 2.669299511187e+01
7.155000000000e+02 -4.615440792664e-01 8.017012817451e-04 2.672444363166e+01
7.157500000000e+02 -4.587861092568e-01 7.919158809481e-04 2.675479136289e+01
7.160000000000e+02 -4.560351595392e-01 7.831821472730e-04 2.678394793322e+01
7.162500000000e+02 -4.533271697145e-01 7.755857864219e-04 2.681182674228e+01
7.165000000000e+02 -4.507051921784e-01 7.692037871398e-04 2.683834598613e+01
7.167500000000e+02 -4.482170525838e-01 7.641063587460e-04 2.686342970996e+01
7.170000000000e+02 -4.459119653555e-01 7.603587950555e-04 2.688700897257e+01
7.172500000000e+02 -4.438364417177e-01 7.580224375549e-04 2.690902259960e+01
7.175000000000e+02 -4.420301335750e-01 7.571546379719e-04 2.692941802437e+01
7.177500000000e+02 -4.405222263114e-01 7.578071839000e-04 2.694815186360e+01
7.180000000000e+02 -4.393289921380e-01 7.600228506260e-04 2.696518994750e+01
7.182500000000e+02 -4.384529974888e-01 7.638307507399e-04 2.698050747923e+01
7.185000000000e+02 -4.378841091734e-01 7.692403366736e-04 2.699408856798e+01
7.187500000000e+02 -4.376022471050e-01 7.762353629710e-04 2.700592597064e+01
7.190000000000e+02 -4.375814170430e-01 7.847681693294e-04 2.701602044014e+01
7.192500000000e+02 -4.377943979601e-01 7.947556034317e-04 2.702438029062e+01
7.195000000000e+02 -4.382172692458e-01 8.060773138136e-04 2.703102110031e+01
7.197500000000e+02 -4.388329454642e-01 8.185767096976e-04 2.703596530068e+01
7.200000000000e+02 -4.396330933839e-01 8.320652544505e-04 2.703924218443e+01
7.202500000000e+02 -4.406179998239e-01 8.463295552607e-04 2.704088799024e+01
7.205000000000e+02 -4.417943562153e-01 8.611405863784e-04 2.704094588923e+01
7.207500000000e+02 -4.431712958891e-01 8.762642418621e-04 2.703946615286e+01
7.210000000000e+02 -4.447553434265e-01 8.914717131807e-04 2.703650610348e+01
7.212500000000e+02 -4.465451646341e-01 9.065485246042e-04 2.703212981322e+01
7.215000000000e+02 -4.485270668244e-01 9.213011521048e-04 2.702640765246e+01
7.217500000000e+02 -4.506720974326e-01 9.355603018539e-04 2.701941528989e+01
7.220000000000e+02 -4.529352964412e-01 9.491807839442e-04 2.701123262863e+01
7.222500000000e+02 -4.552573242780e-01 9.620381624623e-04 2.700194233707e+01
7.225000000000e+02 -4.575682466716e-01 9.740230179948e-04 2.699162842630e+01
7.227500000000e+02 -4.597929576552e-01 9.850340122867e-04 2.698037458418e+01
7.230000000000e+02 -4.618573515637e-01 9.949710569297e-04 2.696826278356e+01
7.232500000000e+02 -4.636942936498e-01 1.003729742697e-03 2.695537216949e+01
7.235000000000e+02 -4.652485365386e-01 1.011198490602e-03 2.694177795783e+01
7.237500000000e+02 -4.664797074020e-01 1.017258676664e-03 2.692755103105e+01
7.240000000000e+02 -4.673631293304e-01 1.021788127938e-03 2.691275747609e+01
7.242500000000e+02 -4.678882369663e-01 1.024667402385e-03 2.689745869198e+01
7.245000000000e+02 -4.680551170510e-01 1.025788236225e-03 2.688171139324e+01
7.247500000000e+02 -4.678696383415e-01 1.025062651984e-03 2.686556792649e+01
7.250000000000e+02 -4.673382490105e-01 1.022431706100e-03 2.684907631378e+01
7.252500000000e+02 -4.664631835065e-01 1.017872125775e-03 2.683228037018e+01
7.255000000000e+02 -4.652390471204e-01 1.011400291084e-03 2.681521952421e+01
7.257500000000e+02 -4.636512285017e-01 1.003072608036e-03 2.679792857311e+01
7.260000000000e+02 -4.616765214130e-01 9.929825011337e-04 2.678043714392e+01
7.262500000000e+02 -4.592856791355e-01 9.812543283085e-04 2.676276917843e+01
7.265000000000e+02 -4.564475297157e-01 9.680352579871e-04 2.674494236862e+01
7.267500000000e+02 -4.531339401515e-01 9.534862824476e-04 2.672696764828e+01
7.270000000000e+02 -4.493247587419e-01 9.377735234355e-04 2.670884889103e+01
7.272500000000e+02 -4.450120504430e-01 9.210611168338e-04 2.669058273373e+01
7.275000000000e+02 -4.402028623794e-01 9.035062707678e-04 2.667215869984e+01
7.277500000000e+02 -4.349201556005e-01 8.852572612957e-04 2.665355958335e+01
7.280000000000e+02 -4.292018564361e-01 8.664540868106e-04 2.663476200346e+01
7.282500000000e+02 -4.230982089221e-01 8.472310687974e-04 2.661573712962e+01
7.285000000000e+02 -4.166677892937e-01 8.277210256063e-04 2.659645157345e+01
7.287500000000e+02 -4.099730286992e-01 8.080599488824e-04 2.657686823214e+01
7.290000000000e+02 -4.030757121112e-01 7.883908998467e-04 2.655694716920e+01
7.292500000000e+02 -3.960333317143e-01 7.688665161111e-04 2.653664635835e+01
7.295000000000e+02 -3.888965770043e-01 7.496490853517e-04 2.651592233929e+01
7.297500000000e+02 -3.817084153578e-01 7.309086671207e-04 2.649473071585e+01
7.300000000000e+02 -3.745045906302e-01 7.128189928294e-04 2.647302654174e+01
7.302500000000e+02 -3.673154572229e-01 6.955515905647e-04 2.645076458134e+01
7.305000000000e+02 -3.601685881327e-01 6.792691100645e-04 2.642789950702e+01
7.307500000000e+02 -3.530916917319e-01 6.641186568081e-04 2.640438604959e+01
7.310000000000e+02 -3.461152416667e-01 6.502260007242e-04 2.638017917104e+01
7.312500000000e+02 -3.392743496368e-01 6.376913751816e-04 2.635523420734e+01
7.315000000000e+02 -3.326095302238e-01 6.265871737721e-04 2.632950716107e+01
7.317500000000e+02 -3.261662135962e-01 6.169578885049e-04 2.630295498518e+01
7.320000000000e+02 -3.199930748400e-01 6.088219053071e-04 2.627553596501e+01
7.322500000000e+02 -3.141394164845e-01 6.021748447984e-04 2.624721010505e+01
7.325000000000e+02 -3.086519888991e-01 5.969936019504e-04 2.621793964038e+01
7.327500000000e+02 -3.035717134315e-01 5.932407250424e-04 2.618768940928e+01
7.330000000000e+02 -2.989307547106e-01 5.908680537927e-04 2.615642734982e+01
7.332500000000e+02 -2.947503384076e-01 5.898195496268e-04 2.612412477161e+01
7.335000000000e+02 -2.910395633862e-01 5.900325702605e-04 2.609075672586e+01
7.337500000000e+02 -2.877953304072e-01 5.914380322400e-04 2.605630210492e+01
7.340000000000e+02 -2.850032972608e-01 5.939591007810e-04 2.602074381908e+01
7.342500000000e+02 -2.826397007614e-01 5.975093340168e-04 2.598406877611e+01
7.345000000000e+02 -2.806737032047e-01 6.019904488140e-04 2.594626777483e+01
7.347500000000e+02 -2.790699524354e-01 6.072903168229e-04 2.590733547255e+01
7.350000000000e+02 -2.777909771666e-01 6.132817694753e-04 2.586727020052e+01
7.352500000000e+02 -2.767991499357e-01 6.198225744821e-04 2.582607377253e+01
7.355000000000e+02 -2.760580334174e-01 6.267566398132e-04 2.578375143511e+01
7.357500000000e+02 -2.755329949789e-01 6.339166200690e-04 2.574031170790e+01
7.360000000000e+02 -2.751911657919e-01 6.411276382528e-04 2.569576634957e+01
7.362500000000e+02 -2.750008411445e-01 6.482119331522e-04 2.565013028081e+01
7.365000000000e+02 -2.749305701008e-01 6.549936998729e-04 2.560342168478e+01
7.367500000000e+02 -2.749481230758e-01 6.613040179660e-04 2.555566198950e+01
7.370000000000e+02 -2.750196085018e-01 6.669851773494e-04 2.550687594329e+01
7.372500000000e+02 -2.751088842109e-01 6.718942833222e-04 2.545709159805e+01
7.375000000000e+02 -2.751774825431e-01 6.759057636221e-04 2.540634041716e+01
7.377500000000e+02 -2.751849431214e-01 6.789127434469e-04 2.535465713756e+01
7.380000000000e+02 -2.750897133971e-01 6.808274378909e-04 2.530207980179e+01
7.382500000000e+02 -2.748503084907e-01 6.815806375605e-04 2.524864951515e+01
7.385000000000e+02 -2.744267838357e-01 6.811206763236e-04 2.519441036919e+01
7.387500000000e+02 -2.737821898658e-01 6.794120875059e-04 2.513940916169e+01
7.390000000000e+02 -2.728838879145e-01 6.764342563108e-04 2.508369511680e+01
7.392500000000e+02 -2.717046744622e-01 6.721803785416e-04 2.502731968143e+01
7.395000000000e+02 -2.702234177772e-01 6.666567356226e-04 2.497033615203e+01
7.397500000000e+02 -2.684253823884e-01 6.598824985620e-04 2.491279947298e+01
7.400000000000e+02 -2.663020696566e-01 6.518898975283e-04 2.485476593905e+01
7.402500000000e+02 -2.638506948479e-01 6.427246749431e-04 2.479629292594e+01
7.405000000000e+02 -2.610734629963e-01 6.324467968472e-04 2.473743873079e+01
7.407500000000e+02 -2.579766303567e-01 6.211308689750e-04 2.467826233577e+01
7.410000000000e+02 -2.545695663468e-01 6.088663429525e-04 2.461882325658e+01
7.412500000000e+02 -2.508638653403e-01 5.957572657190e-04 2.455918135270e+01
7.415000000000e+02 -2.468726792513e-01 5.819214198563e-04 2.449939671460e+01
7.417500000000e+02 -2.426102206890e-01 5.674888393389e-04 2.443952947886e+01
7.420000000000e+02 -2.380915248338e-01 5.525996837672e-04 2.437963968753e+01
7.422500000000e+02 -2.333324154399e-01 5.374015984344e-04 2.431978710631e+01
7.425000000000e+02 -2.283496901840e-01 5.220465819976e-04 2.426003107008e+01
7.427500000000e+02 -2.231613735027e-01 5.066877516919e-04 2.420043027265e+01
7.430000000000e+02 -2.177870370361e-01 4.914760830709e-04 2.414104258934e+01
7.432500000000e+02 -2.122480822427e-01 4.765572172935e-04 2.408192487233e+01
7.435000000000e+02 -2.065679073339e-01 4.620687208709e-04 2.402313276158e+01
7.437500000000e+02 -2.007719488803e-01 4.481375271235e-04 2.396472048850e+01
7.440000000000e+02 -1.948875327687e-01 4.348781739339e-04 2.390674071752e+01
7.442500000000e+02 -1.889435577747e-01 4.223912393411e-04 2.384924437196e+01
7.445000000000e+02 -1.829700145851e-01 4.107626139265e-04 2.379228052098e+01
7.447500000000e+02 -1.769973773116e-01 4.000628649969e-04 2.373589624631e+01
7.450000000000e+02 -1.710559243505e-01 3.903473195841e-04 2.368013658032e+01
7.452500000000e+02 -1.651750220813e-01 3.816560752031e-04 2.362504442030e+01
7.455000000000e+02 -1.593824510449e-01 3.740144626199e-04 2.357066049036e+01
7.457500000000e+02 -1.537037950450e-01 3.674334545113e-04 2.351702330714e+01
7.460000000000e+02 -1.481619432576e-01 3.619102887979e-04 2.346416920493e+01
7.462500000000e+02 -1.427767401218e-01 3.574289143558e-04 2.341213226743e+01
7.465000000000e+02 -1.375647672901e-01 3.539605805211e-04 2.336094436797e+01
7.467500000000e+02 -1.325392762766e-01 3.514643828041e-04 2.331063514681e+01
7.470000000000e+02 -1.277102423025e-01 3.498879636665e-04 2.326123205438e+01
7.472500000000e+02 -1.230845321019e-01 3.491680879634e-04 2.321276027276e+01
7.475000000000e+02 -1.186661296775e-01 3.492316314881e-04 2.316524277862e+01
7.477500000000e+02 -1.144564240808e-01 3.499964015809e-04 2.311870027830e+01
7.480000000000e+02 -1.104544988902e-01 3.513723072563e-04 2.307315120463e+01
7.482500000000e+02 -1.066574036987e-01 3.532628342211e-04 2.302861171284e+01
7.485000000000e+02 -1.030604281178e-01 3.555664669945e-04 2.298509562750e+01
7.487500000000e+02 -9.965728222031e-02 3.581784324099e-04 2.294261444416e+01
7.490000000000e+02 -9.644029845500e-02 3.609924622051e-04 2.290117728931e+01
7.492500000000e+02 -9.340051563510e-02 3.639025667990e-04 2.286079092318e+01
7.495000000000e+02 -9.052781664718e-02 3.668049837520e-04 2.282145970934e+01
7.497500000000e+02 -8.781095239202e-02 3.696000018286e-04 2.278318563156e+01
7.500000000000e+02 -8.523764980692e-02 3.721936340748e-04 2.274596828354e+01
7.502500000000e+02 -8.279467788085e-02 3.744992086691e-04 2.270980489627e+01
7.505000000000e+02 -8.046791215351e-02 3.764387678711e-04 2.267469035969e+01
7.507500000000e+02 -7.824250440566e-02 3.779441014023e-04 2.264061726187e+01
7.510000000000e+02 -7.610301590158e-02 3.789576096615e-04 2.260757594455e+01
7.512500000000e+02 -7.403360944260e-02 3.794329077958e-04 2.257555456813e+01
7.515000000000e+02 -7.201823280681e-02 3.793351623481e-04 2.254453917647e+01
7.517500000000e+02 -7.004089463273e-02 3.786411984267e-04 2.251451381977e+01
7.520000000000e+02 -6.808588082844e-02 3.773394723529e-04 2.248546066225e+01
7.522500000000e+02 -6.613794715092e-02 3.754296159841e-04 2.245736008501e+01
7.525000000000e+02 -6.418258925017e-02 3.729220031928e-04 2.243019088475e+01
7.527500000000e+02 -6.220620461173e-02 3.698370973162e-04 2.240393042971e+01
7.530000000000e+02 -6.019620610101e-02 3.662046370877e-04 2.237855481498e+01
7.532500000000e+02 -5.814119434275e-02 3.620628240449e-04 2.235403914844e+01
7.535000000000e+02 -5.603094598828e-02 3.574573133861e-04 2.233035769727e+01
7.537500000000e+02 -5.385648290382e-02 3.524401959742e-04 2.230748422136e+01
7.540000000000e+02 -5.160998225092e-02 3.470689243876e-04 2.228539214806e+01
7.542500000000e+02 -4.928474906571e-02 3.414051569351e-04 2.226405494512e+01
7.545000000000e+02 -4.687505684843e-02 3.355136226156e-04 2.224344630424e+01
7.547500000000e+02 -4.437605924346e-02 3.294608858312e-04 2.222354055018e+01
7.550000000000e+02 -4.178359461207e-02 3.233141779404e-04 2.220431281621e+01
7.552500000000e+02 -3.909407113734e-02 3.171401337802e-04 2.218573945903e+01
7.555000000000e+02 -3.630429792909e-02 3.110035853926e-04 2.216779830395e+01
7.557500000000e+02 -3.341134069989e-02 3.049664314087e-04 2.215046887868e+01
7.560000000000e+02 -3.041242291408e-02 2.990863712443e-04 2.213373278970e+01
7.562500000000e+02 -2.730482056576e-02 2.934157845592e-04 2.211757393600e+01
7.565000000000e+02 -2.408579187620e-02 2.880011259421e-04 2.210197867503e+01
7.567500000000e+02 -2.075255125704e-02 2.828816793625e-04 2.208693615563e+01
7.570000000000e+02 -1.730226258529e-02 2.780888508838e-04 2.207243844341e+01
7.572500000000e+02 -1.373206843636e-02 2.736455630340e-04 2.205848061898e+01
7.575000000000e+02 -1.003915226827e-02 2.695655102677e-04 2.204506092663e+01
7.577500000000e+02 -6.220832069922e-03 2.658529822373e-04 2.203218092851e+01
7.580000000000e+02 -2.274668569058e-03 2.625028638949e-04 2.201984538069e+01
7.582500000000e+02 1.801396557809e-03 2.595005800587e-04 2.200806230071e+01
7.585000000000e+02 6.008910910373e-03 2.568221940560e-04 2.199684298245e+01
7.587500000000e+02 1.034875343515e-02 2.544349911744e-04 2.198620175614e+01
7.590000000000e+02 1.482100271588e-02 2.522979314577e-04 2.197615594515e+01
7.592500000000e+02 1.942479555245e-02 2.503624601859e-04 2.196672563945e+01
7.595000000000e+02 2.415820646398e-02 2.485733137812e-04 2.195793359964e+01
7.597500000000e+02 2.901813733469e-02 2.468696984326e-04 2.194980480875e+01
7.600000000000e+02 3.400023269101e-02 2.451862510184e-04 2.194236642369e+01
7.602500000000e+02 3.909880448616e-02 2.434544641765e-04 2.193564724801e+01
7.605000000000e+02 4.430679598049e-02 2.416037915483e-04 2.192967762424e+01
7.607500000000e+02 4.961575697286e-02 2.395631265149e-04 2.192448886623e+01
7.610000000000e+02 5.501585132614e-02 2.372620036845e-04 2.192011308986e+01
7.612500000000e+02 6.049588466679e-02 2.346320127072e-04 2.191658276536e+01
7.615000000000e+02 6.604336312321e-02 2.316081611668e-04 2.191393024126e+01
7.617500000000e+02 7.164455968589e-02 2.281300306204e-04 2.191218758093e+01
7.620000000000e+02 7.728462296210e-02 2.241430240922e-04 2.191138594822e+01
7.622500000000e+02 8.294767749468e-02 2.195993734113e-04 2.191155547451e+01
7.625000000000e+02 8.861698258865e-02 2.144591705711e-04 2.191272467224e+01
7.627500000000e+02 9.427506081724e-02 2.086911841595e-04 2.191492032497e+01
7.630000000000e+02 9.990389758832e-02 2.022736058949e-04 2.191816696505e+01
7.632500000000e+02 1.054851170234e-01 1.951946172289e-04 2.192248665498e+01
7.635000000000e+02 1.110001690779e-01 1.874528282554e-04 2.192789881769e+01
7.637500000000e+02 1.164305613687e-01 1.790575363413e-04 2.193441979747e+01
7.640000000000e+02 1.217580654128e-01 1.700288216610e-04 2.194206274847e+01
7.642500000000e+02 1.269649055607e-01 1.603975608560e-04 2.195083753742e+01
7.645000000000e+02 1.320340206355e-01 1.502051048016e-04 2.196075041929e+01
7.647500000000e+02 1.369492607137e-01 1.395029069730e-04 2.197180400598e+01
7.650000000000e+02 1.416955864335e-01 1.283521872430e-04 2.198399728332e+01
7.652500000000e+02 1.462593458193e-01 1.168230692947e-04 2.199732534951e+01
7.655000000000e+02 1.506284261342e-01 1.049939322024e-04 2.201177964185e+01
7.657500000000e+02 1.547925391438e-01 9.295039762868e-05 2.202734771322e+01
7.660000000000e+02 1.587433619226e-01 8.078432385487e-05 2.204401349057e+01
7.662500000000e+02 1.624747559086e-01 6.859282051999e-05 2.206175726685e+01
7.665000000000e+02 1.659829556683e-01 5.647694210152e-05 2.208055570658e+01
7.667500000000e+02 1.692666498223e-01 4.454043759386e-05 2.210038218939e+01
7.670000000000e+02 1.723271618859e-01 3.288830140296e-05 2.212120671663e+01
7.672500000000e+02 1.751684546908e-01 2.162550641942e-05 2.214299632280e+01
7.675000000000e+02 1.777972366888e-01 1.085547011989e-05 2.216571502122e+01
7.677500000000e+02 1.802228910418e-01 6.787243741780e-07 2.218932424877e+01
7.680000000000e+02 1.824574898693e-01 -8.808609388110e-06 2.221378283926e+01
7.682500000000e+02 1.845156342504e-01 -1.751615139725e-05 2.223904749572e+01
7.685000000000e+02 1.864143547616e-01 -2.536070327185e-05 2.226507281295e+01
7.687500000000e+02 1.881728814538e-01 -3.226752295341e-05 2.229181160909e+01
7.690000000000e+02 1.898123753309e-01 -3.817158793178e-05 2.231921526303e+01
7.692500000000e+02 1.913556577278e-01 -4.301873223825e-05 2.234723374875e+01
7.695000000000e+02 1.928268229036e-01 -4.676669527415e-05 2.237581612689e+01
7.697500000000e+02 1.942508819488e-01 -4.938596621830e-05 2.240491053450e+01
7.700000000000e+02 1.956533180557e-01 -5.086057223548e-05 2.243446469266e+01
7.702500000000e+02 1.970596637795e-01 -5.118855240421e-05 2.246442585882e+01
7.705000000000e+02 1.984950280984e-01 -5.038241334218e-05 2.249474134861e+01
7.707500000000e+02 1.999836403518e-01 -4.846917300810e-05 2.252535847803e+01
7.710000000000e+02 2.015483708543e-01 -4.549044644000e-05 2.255622500194e+01
7.712500000000e+02 2.032102772190e-01 -4.150214475908e-05 2.258728923644e+01
7.715000000000e+02 2.049881536772e-01 -3.657393086027e-05 2.261850013361e+01
7.717500000000e+02 2.068981110097e-01 -3.078866175546e-05 2.264980764984e+01
7.720000000000e+02 2.089531955632e-01 -2.424145060951e-05 2.268116282770e+01
7.722500000000e+02 2.111630356983e-01 -1.703846920008e-05 2.271251782213e+01
7.725000000000e+02 2.135335763755e-01 -9.295870053830e-06 2.274382628669e+01
7.727500000000e+02 2.160668375161e-01 -1.138140782430e-06 2.277504319963e+01
7.730000000000e+02 2.187607893381e-01 7.303290346370e-06 2.280612526931e+01
7.732500000000e+02 2.216092649816e-01 1.589199844598e-05 2.283703077297e+01
7.735000000000e+02 2.246020059301e-01 2.448822106682e-05 2.286771977956e+01
7.737500000000e+02 2.277247678557e-01 3.295089097119e-05 2.289815415520e+01
7.740000000000e+02 2.309595732291e-01 4.113948855342e-05 2.292829774883e+01
7.742500000000e+02 2.342849996995e-01 4.891628530265e-05 2.295811622689e+01
7.745000000000e+02 2.376766575788e-01 5.614807545370e-05 2.298757736817e+01
7.747500000000e+02 2.411076802501e-01 6.270848108435e-05 2.301665087086e+01
7.750000000000e+02 2.445493911787e-01 6.847956470666e-05 2.304530861873e+01
7.752500000000e+02 2.479719732947e-01 7.335386999613e-05 2.307352451049e+01
7.755000000000e+02 2.513452762667e-01 7.723596193669e-05 2.310127469572e+01
7.757500000000e+02 2.546396222962e-01 8.004397201108e-05 2.312853755651e+01
7.760000000000e+02 2.578266510728e-01 8.171111221475e-05 2.315529366762e+01
7.762500000000e+02 2.608801886057e-01 8.218646150450e-05 2.318152603787e+01
7.765000000000e+02 2.637770674797e-01 8.143590968926e-05 2.320722009514e+01
7.767500000000e+02 2.664979154279e-01 7.944268673396e-05 2.323236379144e+01
7.770000000000e+02 2.690278693361e-01 7.620752592244e-05 2.325694771546e+01
7.772500000000e+02 2.713571912472e-01 7.174853512168e-05 2.328096523619e+01
7.775000000000e+02 2.734817715377e-01 6.610074256647e-05 2.330441252549e+01
7.777500000000e+02 2.754034806060e-01 5.931525923880e-05 2.332728886887e+01
7.780000000000e+02 2.771303700754e-01 5.145816303765e-05 2.334959673267e+01
7.782500000000e+02 2.786767125609e-01 4.260901944221e-05 2.337134182651e+01
7.785000000000e+02 2.800628405694e-01 3.285917318576e-05 2.339253347037e+01
7.787500000000e+02 2.813148533966e-01 2.230966774301e-05 2.341318452425e+01
7.790000000000e+02 2.824640923248e-01 1.106913095950e-05 2.343331175504e+01
7.792500000000e+02 2.835465235220e-01 -7.486676172700e-07 2.345293575959e+01
7.795000000000e+02 2.846018994703e-01 -1.302717578677e-05 2.347208131213e+01
7.797500000000e+02 2.856728715368e-01 -2.564952541488e-05 2.349077725826e+01
7.800000000000e+02 2.868039003519e-01 -3.850087392960e-05 2.350905677459e+01
7.802500000000e+02 2.880401368600e-01 -5.147080980357e-05 2.352695733490e+01
7.805000000000e+02 2.894262596435e-01 -6.445546334486e-05 2.354452068331e+01
7.807500000000e+02 2.910051840768e-01 -7.735920036848e-05 2.356179293548e+01
7.810000000000e+02 2.928168543273e-01 -9.009627294008e-05 2.357882443235e+01
7.812500000000e+02 2.948970153273e-01 -1.025919872565e-04 2.359566966091e+01
7.815000000000e+02 2.972760508261e-01 -1.147834945390e-04 2.361238710678e+01
7.817500000000e+02 2.999778989851e-01 -1.266201087037e-04 2.362903905982e+01
7.820000000000e+02 3.030191477973e-01 -1.380632941171e-04 2.364569133211e+01
7.822500000000e+02 3.064081933904e-01 -1.490859739972e-04 2.366241303954e+01
7.825000000000e+02 3.101446864373e-01 -1.596715709941e-04 2.367927620876e+01
7.827500000000e+02 3.142191477092e-01 -1.698125089307e-04 2.369635542508e+01
7.830000000000e+02 3.186128797462e-01 -1.795083671604e-04 2.371372736579e+01
7.832500000000e+02 3.232980702138e-01 -1.887636231226e-04 2.373147041406e+01
7.835000000000e+02 3.282382375331e-01 -1.975851930215e-04 2.374966413252e+01
7.837500000000e+02 3.333889394708e-01 -2.059797597026e-04 2.376838874229e+01
7.840000000000e+02 3.386986961318e-01 -2.139510318285e-04 2.378772462429e+01
7.842500000000e+02 3.441101992681e-01 -2.214970561180e-04 2.380775176559e+01
7.845000000000e+02 3.495617108155e-01 -2.286076708528e-04 2.382854919611e+01
7.847500000000e+02 3.549885857600e-01 -2.352623112342e-04 2.385019446297e+01
7.850000000000e+02 3.603249304650e-01 -2.414281910291e-04 2.387276307294e+01
7.852500000000e+02 3.655052799330e-01 -2.470590664710e-04 2.389632796251e+01
7.855000000000e+02 3.704662508514e-01 -2.520946307997e-04 2.392095898558e+01
7.857500000000e+02 3.751480962951e-01 -2.564605669542e-04 2.394672243266e+01
7.860000000000e+02 3.794961171292e-01 -2.600695473007e-04 2.397368054596e+01
7.862500000000e+02 3.834618587594e-01 -2.628228765031e-04 2.400189109698e+01
7.865000000000e+02 3.870040653774e-01 -2.646128089031e-04 2.403140698135e+01
7.867500000000e+02 3.900893600433e-01 -2.653256885393e-04 2.406227585202e+01
7.870000000000e+02 3.926926363330e-01 -2.648457468501e-04 2.409453979747e+01
7.872500000000e+02 3.947971693737e-01 -2.630593043703e-04 2.412823504112e+01
7.875000000000e+02 3.963944155789e-01 -2.598590484493e-04 2.416339173076e+01
7.877500000000e+02 3.974836263871e-01 -2.551488736406e-04 2.420003369038e+01
7.880000000000e+02 3.980711366524e-01 -2.488483148548e-04 2.423817831188e+01
7.882500000000e+02 3.981695706600e-01 -2.408970659197e-04 2.427783638520e+01
7.885000000000e+02 3.977967788150e-01 -2.312586845614e-04 2.431901208937e+01
7.887500000000e+02 3.969747882290e-01 -2.199242291551e-04 2.436170288083e+01
7.890000000000e+02 3.957285637935e-01 -2.069146895888e-04 2.440589956610e+01
7.892500000000e+02 3.940848837453e-01 -1.922830884263e-04 2.445158627136e+01
7.895000000000e+02 3.920711242766e-01 -1.761151952730e-04 2.449874056917e+01
7.897500000000e+02 3.897142563237e-01 -1.585297213504e-04 2.454733351504e+01
7.900000000000e+02 3.870399009342e-01 -1.396771993721e-04 2.459732979131e+01
7.902500000000e+02 3.840716117460e-01 -1.197379430469e-04 2.464868788164e+01
7.905000000000e+02 3.808304578100e-01 -9.891916960539e-05 2.470136017539e+01
7.907500000000e+02 3.773348534020e-01 -7.745104724671e-05 2.475529319313e+01
7.910000000000e+02 3.736007778677e-01 -5.558215165966e-05 2.481042777634e+01
7.912500000000e+02 3.696423400521e-01 -3.357396306642e-05 2.486669931261e+01
7.915000000000e+02 3.654727150993e-01 -1.169494893951e-05 2.492403796462e+01
7.917500000000e+02 3.611054085388e-01 9.785681872520e-06 2.498236892555e+01
7.920000000000e+02 3.565557904332e-01 3.060435515573e-05 2.504161268151e+01
7.922500000000e+02 3.518427994404e-01 5.050942248320e-05 2.510168527627e+01
7.925000000000e+02 3.469907039441e-01 6.926700330183e-05 2.516249865313e+01
7.927500000000e+02 3.420307527740e-01 8.666623733490e-05 2.522396086822e+01
7.930000000000e+02 3.370025786980e-01 1.025235760381e-04 2.528597644354e+01
7.932500000000e+02 3.319551777831e-01 1.166859895843e-04 2.534844663933e+01
7.935000000000e+02 3.269473757447e-01 1.290327347535e-04 2.541126981300e+01
7.937500000000e+02 3.220475674290e-01 1.394759950709e-04 2.547434159761e+01
7.940000000000e+02 3.173328461559e-01 1.479597768572e-04 2.553755531356e+01
7.942500000000e+02 3.128873082250e-01 1.544578588938e-04 2.560080209917e+01
7.945000000000e+02 3.087998219275e-01 1.589702031377e-04 2.566397130460e+01
7.947500000000e+02 3.051611197418e-01 1.615190385979e-04 2.572695062068e+01
7.950000000000e+02 3.020605969467e-01 1.621440271773e-04 2.578962640004e+01
7.952500000000e+02 2.995828487275e-01 1.608974848845e-04 2.585188386264e+01
7.955000000000e+02 2.978042684320e-01 1.578396446286e-04 2.591360742441e+01
7.957500000000e+02 2.967897359500e-01 1.530348054165e-04 2.597468088311e+01
7.960000000000e+02 2.965897971159e-01 1.465481183178e-04 2.603498778888e+01
7.962500000000e+02 2.972383277528e-01 1.384435725660e-04 2.609441178186e+01
7.965000000000e+02 2.987508315829e-01 1.287830146935e-04 2.615283695392e+01
7.967500000000e+02 3.011235167064e-01 1.176264713621e-04 2.621014834982e+01
7.970000000000e+02 3.043330021936e-01 1.050337072280e-04 2.626623236900e+01
7.972500000000e+02 3.083368666965e-01 9.106645357533e-05 2.632097735044e+01
7.975000000000e+02 3.130748401284e-01 7.579141368853e-05 2.637427413341e+01
7.977500000000e+02 3.184706706891e-01 5.928365007977e-05 2.642601671373e+01
7.980000000000e+02 3.244344862358e-01 4.163011123862e-05 2.647610283620e+01
7.982500000000e+02 3.308657231358e-01 2.293285853903e-05 2.652443473109e+01
7.985000000000e+02 3.376564062133e-01 3.312227636510e-06 2.657091983873e+01
7.987500000000e+02 3.446946781693e-01 -1.709110418993e-05 2.661547149653e+01
7.990000000000e+02 3.518685045956e-01 -3.811464559663e-05 2.665800972034e+01
7.992500000000e+02 3.590693726600e-01 -5.957360416541e-05 2.669846197387e+01
7.995000000000e+02 3.661957528974e-01 -8.126134602374e-05 2.673676387806e+01
7.997500000000e+02 3.731562310442e-01 -1.029511406416e-04 2.677285997765e+01
8.000000000000e+02 3.798720160097e-01 -1.243990162144e-04 2.680670442422e+01
8.002500000000e+02 3.862786863319e-01 -1.453477751767e-04 2.683826166124e+01
8.005000000000e+02 3.923270203815e-01 -1.655322972989e-04 2.686750696571e+01
8.007500000000e+02 3.979827810706e-01 -1.846856956059e-04 2.689442695075e+01
8.010000000000e+02 4.032254781972e-01 -2.025464741050e-04 2.691901991984e+01
8.012500000000e+02 4.080461657195e-01 -2.188662142213e-04 2.694129607657e+01
8.015000000000e+02 4.124444636444e-01 -2.334174772109e-04 2.696127755361e+01
8.017500000000e+02 4.164250415843e-01 -2.460013716360e-04 2.697899830035e+01
8.020000000000e+02 4.199939985034e-01 -2.564546158117e-04 2.699450370704e+01
8.022500000000e+02 4.231553812995e-01 -2.646551090673e-04 2.700785009431e+01
8.025000000000e+02 4.259082717780e-01 -2.705257830300e-04 2.701910404251e+01
8.027500000000e+02 4.282448230672e-01 -2.740365892642e-04 2.702834148546e+01
8.030000000000e+02 4.301492921571e-01 -2.752038046667e-04 2.703564680099e+01
8.032500000000e+02 4.315983973050e-01 -2.740873674161e-04 2.704111168790e+01
8.035000000000e+02 4.325627356542e-01 -2.707856393334e-04 2.704483413716e+01
8.037500000000e+02 4.330093473426e-01 -2.654287639099e-04 2.704691724357e+01
8.040000000000e+02 4.329049152323e-01 -2.581704307057e-04 2.704746820529e+01
8.042500000000e+02 4.322195002637e-01 -2.491794697515e-04 2.704659718462e+01
8.045000000000e+02 4.309301542899e-01 -2.386312265430e-04 2.704441642427e+01
8.047500000000e+02 4.290243143494e-01 -2.267002659246e-04 2.704103922143e+01
8.050000000000e+02 4.265023838610e-01 -2.135542243851e-04 2.703657908524e+01
8.052500000000e+02 4.233794086502e-01 -1.993497514416e-04 2.703114893071e+01
8.055000000000e+02 4.196856680205e-01 -1.842305747619e-04 2.702486016782e+01
8.057500000000e+02 4.154661165872e-01 -1.683276460549e-04 2.701782191569e+01
8.060000000000e+02 4.107787754548e-01 -1.517611255573e-04 2.701014016398e+01
8.062500000000e+02 4.056922617019e-01 -1.346438284850e-04 2.700191690969e+01
8.065000000000e+02 4.002826542985e-01 -1.170855137290e-04 2.699324939340e+01
8.067500000000e+02 3.946300620930e-01 -9.919752780079e-05 2.698422917369e+01
8.070000000000e+02 3.888150724019e-01 -8.109701840530e-05 2.697494140275e+01
8.072500000000e+02 3.829154359807e-01 -6.291039732822e-05 2.696546412032e+01
8.075000000000e+02 3.770031977807e-01 -4.477556251293e-05 2.695586757432e+01
8.077500000000e+02 3.711424555065e-01 -2.684275565679e-05 2.694621381963e+01
8.080000000000e+02 3.653878891117e-01 -9.273825960172e-06 2.693655612568e+01
8.082500000000e+02 3.597841099065e-01 7.759788092926e-06 2.692693890702e+01
8.085000000000e+02 3.543658126620e-01 2.408045763225e-05 2.691739738477e+01
8.087500000000e+02 3.491586917344e-01 3.950857744306e-05 2.690795762927e+01
8.090000000000e+02 3.441810188621e-01 5.386735458607e-05 2.689863670887e+01
8.092500000000e+02 3.394456352552e-01 6.698806834176e-05 2.688944267954e+01
8.095000000000e+02 3.349623103955e-01 7.871495999422e-05 2.688037504761e+01
8.097500000000e+02 3.307400933019e-01 8.891005882721e-05 2.687142497457e+01
8.100000000000e+02 3.267895674465e-01 9.745716492006e-05 2.686257578013e+01
8.102500000000e+02 3.231247487773e-01 1.042649609672e-04 2.685380357985e+01
8.105000000000e+02 3.197643555368e-01 1.092692591257e-04 2.684507780372e+01
8.107500000000e+02 3.167324053903e-01 1.124339617902e-04 2.683636204024e+01
8.110000000000e+02 3.140579833977e-01 1.137507332989e-04 2.682761493256e+01
8.112500000000e+02 3.117740595004e-01 1.132376744656e-04 2.681879098830e+01
8.115000000000e+02 3.099155512276e-01 1.109366382627e-04 2.680984162237e+01
8.117500000000e+02 3.085166670088e-01 1.069096167965e-04 2.680071606885e+01
8.120000000000e+02 3.076078157570e-01 1.012342740158e-04 2.679136236749e+01
8.122500000000e+02 3.072123313843e-01 9.399940876178e-05 2.678172802573e+01
8.125000000000e+02 3.073434481611e-01 8.530020974503e-05 2.677176074641e+01
8.127500000000e+02 3.080018450281e-01 7.523396337728e-05 2.676140895307e+01
8.130000000000e+02 3.091739894732e-01 6.389701902307e-05 2.675062199478e+01
8.132500000000e+02 3.108316644276e-01 5.138272623846e-05 2.673935031543e+01
8.135000000000e+02 3.129326332556e-01 3.778110587530e-05 2.672754549661e+01
8.137500000000e+02 3.154224336810e-01 2.318019760506e-05 2.671516005315e+01
8.140000000000e+02 3.182371481531e-01 7.668525421270e-06 2.670214739200e+01
8.142500000000e+02 3.213067416764e-01 -8.661045500164e-06 2.668846159084e+01
8.145000000000e+02 3.245586960160e-01 -2.570688161030e-05 2.667405738403e+01
8.147500000000e+02 3.279214323849e-01 -4.335414082651e-05 2.665889026994e+01
8.150000000000e+02 3.313271973374e-01 -6.147092797512e-05 2.664291662263e+01
8.152500000000e+02 3.347141095555e-01 -7.990558214922e-05 2.662609410538e+01
8.155000000000e+02 3.380271660884e-01 -9.848525475205e-05 2.660838212018e+01
8.157500000000e+02 3.412181982300e-01 -1.170167283514e-04 2.658974241989e+01
8.160000000000e+02 3.442448857061e-01 -1.352888634983e-04 2.657013961172e+01
8.162500000000e+02 3.470690451811e-01 -1.530767760306e-04 2.654954174493e+01
8.165000000000e+02 3.496545373901e-01 -1.701473892689e-04 2.652792071820e+01
8.167500000000e+02 3.519651708482e-01 -1.862658500409e-04 2.650525252255e+01
8.170000000000e+02 3.539629527345e-01 -2.012021559054e-04 2.648151731625e+01
8.172500000000e+02 3.556070561525e-01 -2.147374603584e-04 2.645669918650e+01
8.175000000000e+02 3.568536146490e-01 -2.266693820996e-04 2.643078584282e+01
8.177500000000e+02 3.576565367532e-01 -2.368160372762e-04 2.640376800218e+01
8.180000000000e+02 3.579691454849e-01 -2.450184939686e-04 2.637563882074e+01
8.182500000000e+02 3.577465745897e-01 -2.511417352318e-04 2.634639314853e+01
8.185000000000e+02 3.569484643084e-01 -2.550742486474e-04 2.631602697118e+01
8.187500000000e+02 3.555417680032e-01 -2.567268519075e-04 2.628453688318e+01
8.190000000000e+02 3.535032202028e-01 -2.560310235582e-04 2.625191973305e+01
8.192500000000e+02 3.508211154296e-01 -2.529371339493e-04 2.621817258119e+01
8.195000000000e+02 3.474963583547e-01 -2.474134900321e-04 2.618329274747e+01
8.197500000000e+02 3.435424655499e-01 -2.394458638356e-04 2.614727815464e+01
8.200000000000e+02 3.389846925574e-01 -2.290381643259e-04 2.611012783698e+01
8.202500000000e+02 3.338583822760e-01 -2.162139991153e-04 2.607184246221e+01
8.205000000000e+02 3.282067473392e-01 -2.010190211375e-04 2.603242497103e+01
8.207500000000e+02 3.220783272620e-01 -1.835235091836e-04 2.599188116663e+01
8.210000000000e+02 3.155245842986e-01 -1.638252552018e-04 2.595022011895e+01
8.212500000000e+02 3.085977176198e-01 -1.420517199923e-04 2.590745449453e+01
8.215000000000e+02 3.013490717422e-01 -1.183614774473e-04 2.586360067347e+01
8.217500000000e+02 2.938282060826e-01 -9.294435756806e-05 2.581867866218e+01
8.220000000000e+02 2.860826828371e-01 -6.602031135178e-05 2.577271188912e+01
8.222500000000e+02 2.781585322886e-01 -3.783700728003e-05 2.572572678647e+01
8.225000000000e+02 2.701011619984e-01 -8.665919495810e-06 2.567775234891e+01
8.227500000000e+02 2.619565696568e-01 2.120244524168e-05 2.562881970618e+01
8.230000000000e+02 2.537726046874e-01 5.146393744490e-05 2.557896160605e+01
8.232500000000e+02 2.455999933362e-01 8.180644029438e-05 2.552821210456e+01
8.235000000000e+02 2.374929600890e-01 1.119154029375e-04 2.547660633176e+01
8.237500000000e+02 2.295093512346e-01 1.414789346850e-04 2.542418035972e+01
8.240000000000e+02 2.217101098590e-01 1.701922784214e-04 2.537097129161e+01
8.242500000000e+02 2.141582417528e-01 1.977615785167e-04 2.531701738338e+01
8.245000000000e+02 2.069172794034e-01 2.239068916627e-04 2.526235836856e+01
8.247500000000e+02 2.000494813452e-01 2.483646841009e-04 2.520703571858e+01
8.250000000000e+02 1.936139080596e-01 2.708898347583e-04 2.515109301041e+01
8.252500000000e+02 1.876645759425e-01 2.912574401717e-04 2.509457623418e+01
8.255000000000e+02 1.822488997218e-01 3.092646281001e-04 2.503753397939e+01
8.257500000000e+02 1.774065082894e-01 3.247324208052e-04 2.498001756315e+01
8.260000000000e+02 1.731685463172e-01 3.375076761215e-04 2.492208105401e+01
8.262500000000e+02 1.695574432954e-01 3.474654671838e-04 2.486378110759e+01
8.265000000000e+02 1.665871295669e-01 3.545112864003e-04 2.480517674750e+01
8.267500000000e+02 1.642635740625e-01 3.585832202649e-04 2.474632904205e+01
8.270000000000e+02 1.625855565047e-01 3.596539969958e-04 2.468730070682e+01
8.272500000000e+02 1.615454616426e-01 3.577325243105e-04 2.462815570521e+01
8.275000000000e+02 1.611300319087e-01 3.528646767959e-04 2.456895887169e+01
8.277500000000e+02 1.613209523304e-01 3.451335545689e-04 2.450977552929e+01
8.280000000000e+02 1.620951387926e-01 3.346586945480e-04 2.445067125467e+01
8.282500000000e+02 1.634248212813e-01 3.215945919595e-04 2.439171164397e+01
8.285000000000e+02 1.652773175577e-01 3.061284019749e-04 2.433296219873e+01
8.287500000000e+02 1.676146738468e-01 2.884767891751e-04 2.427448829576e+01
8.290000000000e+02 1.703931862860e-01 2.688826746628e-04 2.421635514757e+01
8.292500000000e+02 1.735629629724e-01 2.476111704827e-04 2.415862785373e+01
8.295000000000e+02 1.770676208180e-01 2.249457224950e-04 2.410137138094e+01
8.297500000000e+02 1.808442012246e-01 2.011839738106e-04 2.404465055489e+01
8.300000000000e+02 1.848234149539e-01 1.766339293572e-04 2.398852996617e+01
8.302500000000e+02 1.889302105463e-01 1.516101595239e-04 2.393307382835e+01
8.305000000000e+02 1.930847207273e-01 1.264304102310e-04 2.387834571523e+01
8.307500000000e+02 1.972035121199e-01 1.014122689399e-04 2.382440826134e+01
8.310000000000e+02 2.012010812188e-01 7.687006227705e-05 2.377132279410e+01
8.312500000000e+02 2.049915670958e-01 5.311193359076e-05 2.371914890190e+01
8.315000000000e+02 2.084905036651e-01 3.043698469871e-05 2.366794400941e+01
8.317500000000e+02 2.116165796434e-01 9.132421653170e-06 2.361776295427e+01
8.320000000000e+02 2.142932537267e-01 -1.052932477918e-05 2.356865760955e+01
8.322500000000e+02 2.164502644276e-01 -2.829351659454e-05 2.352067653463e+01
8.325000000000e+02 2.180247938162e-01 -4.392597703933e-05 2.347386472992e+01
8.327500000000e+02 2.189624977985e-01 -5.721607085593e-05 2.342826343716e+01
8.330000000000e+02 2.192181320691e-01 -6.797942623735e-05 2.338391002141e+01
8.332500000000e+02 2.187560536959e-01 -7.606065307128e-05 2.334083793873e+01
8.335000000000e+02 2.175503685752e-01 -8.133559310971e-05 2.329907670302e+01
8.337500000000e+02 2.155849963425e-01 -8.371341348238e-05 2.325865193761e+01
8.340000000000e+02 2.128535651047e-01 -8.313812999107e-05 2.321958542619e+01
8.342500000000e+02 2.093591541308e-01 -7.958962025624e-05 2.318189512867e+01
8.345000000000e+02 2.051140751299e-01 -7.308419343620e-05 2.314559525628e+01
8.347500000000e+02 2.001395249429e-01 -6.367442841591e-05 2.311069626964e+01
8.350000000000e+02 1.944652441451e-01 -5.144855437887e-05 2.307720484960e+01
8.352500000000e+02 1.881292009239e-01 -3.652928067356e-05 2.304512391638e+01
8.355000000000e+02 1.811772100757e-01 -1.907215997274e-05 2.301445258540e+01
8.357500000000e+02 1.736624609949e-01 7.366064612700e-07 2.298518608117e+01
8.360000000000e+02 1.656451184195e-01 2.268250884076e-05 2.295731579750e+01
8.362500000000e+02 1.571917201278e-01 4.652579714121e-05 2.293082927127e+01
8.365000000000e+02 1.483744836129e-01 7.200432896468e-05 2.290571015034e+01
8.367500000000e+02 1.392705965367e-01 9.883674481063e-05 2.288193837765e+01
8.370000000000e+02 1.299612707086e-01 1.267260518783e-04 2.285949025014e+01
8.372500000000e+02 1.205307390075e-01 1.553628455976e-04 2.283833860305e+01
8.375000000000e+02 1.110651026276e-01 1.844292331452e-04 2.281845294972e+01
8.377500000000e+02 1.016511607136e-01 2.136024319649e-04 2.279979982579e+01
8.380000000000e+02 9.237510233076e-02 2.425586203534e-04 2.278234300207e+01
8.382500000000e+02 8.332118549077e-02 2.709767320032e-04 2.276604368318e+01
8.385000000000e+02 7.457047437154e-02 2.985423646261e-04 2.275086096929e+01
8.387500000000e+02 6.619952302034e-02 3.249515862831e-04 2.273675193559e+01
8.390000000000e+02 5.827922755856e-02 3.499148268814e-04 2.272367213265e+01
8.392500000000e+02 5.087368827473e-02 3.731605078826e-04 2.271157564089e+01
8.395000000000e+02 4.403928953439e-02 3.944388785567e-04 2.270041555827e+01
8.397500000000e+02 3.782383408461e-02 4.135251819525e-04 2.269014403388e+01
8.400000000000e+02 3.226591572851e-02 4.302229038067e-04 2.268071271812e+01
8.402500000000e+02 2.739440481716e-02 4.443665663745e-04 2.267207292235e+01
8.405000000000e+02 2.322811636211e-02 4.558240495787e-04 2.266417575911e+01
8.407500000000e+02 1.977565262234e-02 4.644988094909e-04 2.265697260670e+01
8.410000000000e+02 1.703537834185e-02 4.703311326134e-04 2.265041508398e+01
8.412500000000e+02 1.499557163144e-02 4.732993398297e-04 2.264445551390e+01
8.415000000000e+02 1.363470035576e-02 4.734201124977e-04 2.263904705581e+01
8.417500000000e+02 1.292180908970e-02 4.707482961802e-04 2.263414382413e+01
8.420000000000e+02 1.281705119442e-02 4.653764131895e-04 2.262970130866e+01
8.422500000000e+02 1.327231421514e-02 4.574334339498e-04 2.262567647160e+01
8.425000000000e+02 1.423192029543e-02 4.470828770630e-04 2.262202782566e+01
8.427500000000e+02 1.563345239598e-02 4.345207734708e-04 2.261871584683e+01
8.430000000000e+02 1.740861087885e-02 4.199727962733e-04 2.261570283116e+01
8.432500000000e+02 1.948418148651e-02 4.036913511414e-04 2.261295326215e+01
8.435000000000e+02 2.178302263071e-02 3.859521100482e-04 2.261043380410e+01
8.437500000000e+02 2.422512378774e-02 3.670501611163e-04 2.260811325344e+01
8.440000000000e+02 2.672869175426e-02 3.472962461653e-04 2.260596284614e+01
8.442500000000e+02 2.921125405934e-02 3.270123606574e-04 2.260395598263e+01
8.445000000000e+02 3.159079060440e-02 3.065275886028e-04 2.260206848948e+01
8.447500000000e+02 3.378684611444e-02 2.861736699361e-04 2.260027849078e+01
8.450000000000e+02 3.572162531424e-02 2.662804951369e-04 2.259856624864e+01
8.452500000000e+02 3.732108257027e-02 2.471717126263e-04 2.259691434503e+01
8.455000000000e+02 3.851593903537e-02 2.291603696591e-04 2.259530745644e+01
8.457500000000e+02 3.924266191152e-02 2.125446728535e-04 2.259373233575e+01
8.460000000000e+02 3.944433215532e-02 1.976041077334e-04 2.259217757487e+01
8.462500000000e+02 3.907149373540e-02 1.845956213267e-04 2.259063371740e+01
8.465000000000e+02 3.808284880813e-02 1.737500193157e-04 2.258909302163e+01
8.467500000000e+02 3.644582534236e-02 1.652689031238e-04 2.258754922820e+01
8.470000000000e+02 3.413711182138e-02 1.593218420169e-04 2.258599764574e+01
8.472500000000e+02 3.114298284414e-02 1.560441026884e-04 2.258443491646e+01
8.475000000000e+02 2.745949246864e-02 1.555348378050e-04 2.258285878636e+01
8.477500000000e+02 2.309256871577e-02 1.578556905010e-04 2.258126806596e+01
8.480000000000e+02 1.805798488435e-02 1.630298657460e-04 2.257966261444e+01
8.482500000000e+02 1.238107206694e-02 1.710419889763e-04 2.257804294617e+01
8.485000000000e+02 6.096470540216e-03 1.818380968798e-04 2.257641045619e+01
8.487500000000e+02 -7.524436757082e-04 1.953266127907e-04 2.257476704405e+01
8.490000000000e+02 -8.114122640754e-03 2.113794785209e-04 2.257311516160e+01
8.492500000000e+02 -1.592953264763e-02 2.298338288196e-04 2.257145789936e+01
8.495000000000e+02 -2.413308533231e-02 2.504944852152e-04 2.256979865886e+01
8.497500000000e+02 -3.265346079728e-02 2.731363246712e-04 2.256814144393e+01
8.500000000000e+02 -4.141465950186e-02 2.975074646846e-04 2.256649073610e+01
8.502500000000e+02 -5.033710771028e-02 3.233327250196e-04 2.256485142393e+01
8.505000000000e+02 -5.933869882762e-02 3.503171647055e-04 2.256322908901e+01
8.507500000000e+02 -6.833598452242e-02 3.781501152856e-04 2.256162996153e+01
8.510000000000e+02 -7.724538117718e-02 4.065093340738e-04 2.256006086970e+01
8.512500000000e+02 -8.598426845738e-02 4.350651389989e-04 2.255852958318e+01
8.515000000000e+02 -9.447220036574e-02 4.634848279578e-04 2.255704475489e+01
8.517500000000e+02 -1.026320126416e-01 4.914369945394e-04 2.255561608971e+01
8.520000000000e+02 -1.103909460586e-01 5.185958557775e-04 2.255425429615e+01
8.522500000000e+02 -1.176816235343e-01 5.446454219767e-04 2.255297141998e+01
8.525000000000e+02 -1.244430377976e-01 5.692836004821e-04 2.255178080807e+01
8.527500000000e+02 -1.306214340839e-01 5.922260244937e-04 2.255069705440e+01
8.530000000000e+02 -1.361710533481e-01 6.132097536280e-04 2.254973631024e+01
8.532500000000e+02 -1.410548200361e-01 6.319966478214e-04 2.254891618873e+01
8.535000000000e+02 -1.452448895684e-01 6.483763194778e-04 2.254825565755e+01
8.537500000000e+02 -1.487230627606e-01 6.621690381957e-04 2.254777530932e+01
8.540000000000e+02 -1.514810827196e-01 6.732278297961e-04 2.254749700100e+01
8.542500000000e+02 -1.535207844781e-01 6.814406678927e-04 2.254744410011e+01
8.545000000000e+02 -1.548541060282e-01 6.867317344079e-04 2.254764111423e+01
8.547500000000e+02 -1.555029524778e-01 6.890625688503e-04 2.254811367917e+01
8.550000000000e+02 -1.554989321761e-01 6.884328247745e-04 2.254888851991e+01
8.552500000000e+02 -1.548829160162e-01 6.848800611185e-04 2.254999299172e+01
8.555000000000e+02 -1.537045087046e-01 6.784798397002e-04 2.255145518510e+01
8.557500000000e+02 -1.520213184226e-01 6.693445200335e-04 2.255330336780e+01
8.560000000000e+02 -1.498981820313e-01 6.576223830526e-04 2.255556605322e+01
8.562500000000e+02 -1.474061915241e-01 6.434955222578e-04 2.255827140780e+01
8.565000000000e+02 -1.446216970335e-01 6.271780261216e-04 2.256144723575e+01
8.567500000000e+02 -1.416251776742e-01 6.089133695906e-04 2.256512057226e+01
8.570000000000e+02 -1.385000449761e-01 5.889713211775e-04 2.256931727195e+01
8.572500000000e+02 -1.353314393158e-01 5.676449140745e-04 2.257406197795e+01
8.575000000000e+02 -1.322049387171e-01 5.452465264504e-04 2.257937754270e+01
8.577500000000e+02 -1.292053103383e-01 5.221041709847e-04 2.258528505082e+01
8.580000000000e+02 -1.264152245994e-01 4.985570835659e-04 2.259180327867e+01
8.582500000000e+02 -1.239140356371e-01 4.749517022491e-04 2.259894876346e+01
8.585000000000e+02 -1.217765798649e-01 4.516369148520e-04 2.260673532143e+01
8.587500000000e+02 -1.200720540926e-01 4.289596623156e-04 2.261517417982e+01
8.590000000000e+02 -1.188629754202e-01 4.072601906964e-04 2.262427357280e+01
8.592500000000e+02 -1.182042188978e-01 3.868676082044e-04 2.263403895046e+01
8.595000000000e+02 -1.181422004612e-01 3.680953718636e-04 2.264447266380e+01
8.597500000000e+02 -1.187141321588e-01 3.512370331195e-04 2.265557425833e+01
8.600000000000e+02 -1.199474797806e-01 3.365622205802e-04 2.266734025181e+01
8.602500000000e+02 -1.218594894174e-01 3.243128417029e-04 2.267976448305e+01
8.605000000000e+02 -1.244569210550e-01 3.146996976944e-04 2.269283815104e+01
8.607500000000e+02 -1.277359592369e-01 3.078995165580e-04 2.270654990290e+01
8.610000000000e+02 -1.316821960790e-01 3.040521906455e-04 2.272088630066e+01
8.612500000000e+02 -1.362709244571e-01 3.032589690525e-04 2.273583180799e+01
8.615000000000e+02 -1.414674458049e-01 3.055806428163e-04 2.275136932455e+01
8.617500000000e+02 -1.472276448928e-01 3.110366626629e-04 2.276748040064e+01
8.620000000000e+02 -1.534987179724e-01 3.196045458229e-04 2.278414551266e+01
8.622500000000e+02 -1.602199971662e-01 3.312199501053e-04 2.280134449112e+01
8.625000000000e+02 -1.673238972721e-01 3.457772866074e-04 2.281905698117e+01
8.627500000000e+02 -1.747371073353e-01 3.631311841942e-04 2.283726259751e+01
8.630000000000e+02 -1.823817004679e-01 3.830979290745e-04 2.285594155544e+01
8.632500000000e+02 -1.901765184807e-01 4.054580934010e-04 2.287507482033e+01
8.635000000000e+02 -1.980384763468e-01 4.299591484072e-04 2.289464460264e+01
8.637500000000e+02 -2.058839876927e-01 4.563188229705e-04 2.291463464575e+01
8.640000000000e+02 -2.136303205356e-01 4.842286474258e-04 2.293503069178e+01
8.642500000000e+02 -2.211970681028e-01 5.133582783848e-04 2.295582061245e+01
8.645000000000e+02 -2.285074622337e-01 5.433597678388e-04 2.297699479816e+01
8.647500000000e+02 -2.354896287665e-01 5.738721836110e-04 2.299854651756e+01
8.650000000000e+02 -2.420778427352e-01 6.045266786543e-04 2.302047195523e+01
8.652500000000e+02 -2.482135227114e-01 6.349513543581e-04 2.304277065366e+01
8.655000000000e+02 -2.538462220615e-01 6.647765032336e-04 2.306544546603e+01
8.657500000000e+02 -2.589343199443e-01 6.936396237385e-04 2.308850292681e+01
8.660000000000e+02 -2.634456553568e-01 7.211905202529e-04 2.311195313729e+01
8.662500000000e+02 -2.673578575286e-01 7.470962033265e-04 2.313581004920e+01
8.665000000000e+02 -2.706585580665e-01 7.710455336866e-04 2.316009128741e+01
8.667500000000e+02 -2.733453421583e-01 7.927537107894e-04 2.318481830566e+01
8.670000000000e+02 -2.754255307118e-01 8.119662968477e-04 2.321001625474e+01
8.672500000000e+02 -2.769157633704e-01 8.284627324315e-04 2.323571380878e+01
8.675000000000e+02 -2.778414006842e-01 8.420597807259e-04 2.326194315415e+01
8.677500000000e+02 -2.782357796480e-01 8.526139630545e-04 2.328873971792e+01
8.680000000000e+02 -2.781393106030e-01 8.600234391267e-04 2.331614187084e+01
8.682500000000e+02 -2.775984978455e-01 8.642297533088e-04 2.334419077418e+01
8.685000000000e+02 -2.766648172806e-01 8.652181853288e-04 2.337292989374e+01
8.687500000000e+02 -2.753935949313e-01 8.630181833144e-04 2.340240476507e+01
8.690000000000e+02 -2.738427746736e-01 8.577024864853e-04 2.343266244771e+01
8.692500000000e+02 -2.720717165030e-01 8.493859717832e-04 2.346375111911e+01
8.695000000000e+02 -2.701400115929e-01 8.382238865504e-04 2.349571961073e+01
8.697500000000e+02 -2.681062594211e-01 8.244090023778e-04 2.352861677572e+01
8.700000000000e+02 -2.660269990686e-01 8.081688843060e-04 2.356249103576e+01
8.702500000000e+02 -2.639556118710e-01 7.897618921931e-04 2.359738969726e+01
8.705000000000e+02 -2.619413893990e-01 7.694735504081e-04 2.363335838959e+01
8.707500000000e+02 -2.600287128794e-01 7.476119172042e-04 2.367044048096e+01
8.710000000000e+02 -2.582562967523e-01 7.245025678352e-04 2.370867637805e+01
8.712500000000e+02 -2.566566754794e-01 7.004836654652e-04 2.374810299735e+01
8.715000000000e+02 -2.552557476790e-01 6.759005937404e-04 2.378875308148e+01
8.717500000000e+02 -2.540725761321e-01 6.511009446011e-04 2.383065468010e+01
8.720000000000e+02 -2.531193015747e-01 6.264290375979e-04 2.387383057085e+01
8.722500000000e+02 -2.524012431125e-01 6.022206732948e-04 2.391829771112e+01
8.725000000000e+02 -2.519172042461e-01 5.787982081831e-04 2.396406682686e+01
8.727500000000e+02 -2.516599042866e-01 5.564656450456e-04 2.401114192817e+01
8.730000000000e+02 -2.516166029726e-01 5.355042535339e-04 2.405952000490e+01
8.732500000000e+02 -2.517698495778e-01 5.161685366367e-04 2.410919067309e+01
8.735000000000e+02 -2.520983597429e-01 4.986826751298e-04 2.416013600538e+01
8.737500000000e+02 -2.525780027746e-01 4.832376421802e-04 2.421233031581e+01
8.740000000000e+02 -2.531828318790e-01 4.699887098971e-04 2.426574014013e+01
8.742500000000e+02 -2.538861609071e-01 4.590538115671e-04 2.432032421353e+01
8.745000000000e+02 -2.546616535285e-01 4.505126661617e-04 2.437603353476e+01
8.747500000000e+02 -2.554843129979e-01 4.444063294219e-04 2.443281157098e+01
8.750000000000e+02 -2.563314304166e-01 4.407377037753e-04 2.449059448369e+01
8.752500000000e+02 -2.571834323469e-01 4.394728129887e-04 2.454931141898e+01
8.755000000000e+02 -2.580244985313e-01 4.405424181452e-04 2.460888494431e+01
8.757500000000e+02 -2.588430825926e-01 4.438445770939e-04 2.466923148330e+01
8.760000000000e+02 -2.596322474412e-01 4.492477765535e-04 2.473026180258e+01
8.762500000000e+02 -2.603897171263e-01 4.565941789677e-04 2.479188163363e+01
8.765000000000e+02 -2.611178128668e-01 4.657036062839e-04 2.485399225661e+01
8.767500000000e+02 -2.618232117179e-01 4.763778117322e-04 2.491649112958e+01
8.770000000000e+02 -2.625164247098e-01 4.884045547992e-04 2.497927260994e+01
8.772500000000e+02 -2.632112273738e-01 5.015621049720e-04 2.504222863138e+01
8.775000000000e+02 -2.639239565496e-01 5.156236124146e-04 2.510524938022e+01
8.777500000000e+02 -2.646726719869e-01 5.303611860642e-04 2.516822402465e+01
8.780000000000e+02 -2.654762476252e-01 5.455497266520e-04 2.523104142451e+01
8.782500000000e+02 -2.663535615274e-01 5.609706964032e-04 2.529359075194e+01
8.785000000000e+02 -2.673225272224e-01 5.764150993858e-04 2.535576220300e+01
8.787500000000e+02 -2.683993328069e-01 5.916863713584e-04 2.541744755602e+01
8.790000000000e+02 -2.695976444960e-01 6.066025552240e-04 2.547854077478e+01
8.792500000000e+02 -2.709279158346e-01 6.209980620955e-04 2.553893856463e+01
8.795000000000e+02 -2.723968802018e-01 6.347249962656e-04 2.559854080298e+01
8.797500000000e+02 -2.740070634735e-01 6.476539417428e-04 2.565725105023e+01
8.800000000000e+02 -2.757565241014e-01 6.596743380881e-04 2.571497686809e+01
8.802500000000e+02 -2.776386536838e-01 6.706944350415e-04 2.577163023329e+01
8.805000000000e+02 -2.796421767481e-01 6.806408543748e-04 2.582712776944e+01
8.807500000000e+02 -2.817512527636e-01 6.894580242799e-04 2.588139106058e+01
8.810000000000e+02 -2.839457470991e-01 6.971071057617e-04 2.593434682759e+01
8.812500000000e+02 -2.862016397924e-01 7.035648788011e-04 2.598592711678e+01
8.815000000000e+02 -2.884915630533e-01 7.088222939135e-04 2.603606942160e+01
8.817500000000e+02 -2.907854998517e-01 7.128832132336e-04 2.608471684175e+01
8.820000000000e+02 -2.930515865273e-01 7.157627978916e-04 2.613181814175e+01
8.822500000000e+02 -2.952570354389e-01 7.174860109145e-04 2.617732784899e+01
8.825000000000e+02 -2.973691520743e-01 7.180861756103e-04 2.622120631488e+01
8.827500000000e+02 -2.993563779820e-01 7.176034047753e-04 2.626341975950e+01
8.830000000000e+02 -3.011894237225e-01 7.160835547719e-04 2.630394035999e+01
8.832500000000e+02 -3.028423230764e-01 7.135769885725e-04 2.634274628655e+01
8.835000000000e+02 -3.042934139040e-01 7.101375490892e-04 2.637982174977e+01
8.837500000000e+02 -3.055262661336e-01 7.058221468682e-04 2.641515708955e+01
8.840000000000e+02 -3.065303660853e-01 7.006902508190e-04 2.644874882011e+01
8.842500000000e+02 -3.073015787361e-01 6.948036786351e-04 2.648059968306e+01
8.845000000000e+02 -3.078424183729e-01 6.882270188121e-04 2.651071873271e+01
8.847500000000e+02 -3.081619159106e-01 6.810278258513e-04 2.653912135185e+01
8.850000000000e+02 -3.082752935003e-01 6.732774889359e-04 2.656582931045e+01
8.852500000000e+02 -3.082032350828e-01 6.650517869635e-04 2.659087074686e+01
8.855000000000e+02 -3.079709810221e-01 6.564319562210e-04 2.661428015289e+01
8.857500000000e+02 -3.076071126880e-01 6.475053259848e-04 2.663609828681e+01
8.860000000000e+02 -3.071422489317e-01 6.383661525751e-04 2.665637204620e+01
8.862500000000e+02 -3.066076033613e-01 6.291159456689e-04 2.667515427380e+01
8.865000000000e+02 -3.060335870076e-01 6.198636623861e-04 2.669250348535e+01
8.867500000000e+02 -3.054484695426e-01 6.107253623214e-04 2.670848352234e+01
8.870000000000e+02 -3.048772255983e-01 6.018234561315e-04 2.672316313392e+01
8.872500000000e+02 -3.043406086587e-01 5.932854253775e-04 2.673661545292e+01
8.875000000000e+02 -3.038545090068e-01 5.852421241392e-04 2.674891740265e+01
8.877500000000e+02 -3.034296356412e-01 5.778256575110e-04 2.676014904956e+01
8.880000000000e+02 -3.030714860720e-01 5.711667335438e-04 2.677039283383e+01
8.882500000000e+02 -3.027806303833e-01 5.653919340288e-04 2.677973278619e+01
8.885000000000e+02 -3.025532764400e-01 5.606208750424e-04 2.678825371423e+01
8.887500000000e+02 -3.023819808469e-01 5.569630920813e-04 2.679604027911e+01
8.890000000000e+02 -3.022565715000e-01 5.545152702476e-04 2.680317613534e+01
8.892500000000e+02 -3.021651191685e-01 5.533585748095e-04 2.680974302655e+01
8.895000000000e+02 -3.020949903193e-01 5.535565070691e-04 2.681581993962e+01
8.897500000000e+02 -3.020337822936e-01 5.551527683972e-04 2.682148219393e+01
8.900000000000e+02 -3.019702768059e-01 5.581699679985e-04 2.682680068103e+01
8.902500000000e+02 -3.018952505971e-01 5.626086087910e-04 2.683184109694e+01
8.905000000000e+02 -3.018021592222e-01 5.684465778745e-04 2.683666324335e+01
8.907500000000e+02 -3.016877325290e-01 5.756392848142e-04 2.684132049805e+01
8.910000000000e+02 -3.015523215095e-01 5.841198886448e-04 2.684585918814e+01
8.912500000000e+02 -3.014001924999e-01 5.938003327035e-04 2.685031823257e+01
8.915000000000e+02 -3.012396055190e-01 6.045725308688e-04 2.685472881652e+01
8.917500000000e+02 -3.010827185428e-01 6.163103071959e-04 2.685911413421e+01
8.920000000000e+02 -3.009453510156e-01 6.288713497433e-04 2.686348937869e+01
8.922500000000e+02 -3.008464314603e-01 6.420993968159e-04 2.686786157578e+01
8.925000000000e+02 -3.008073708241e-01 6.558271521075e-04 2.687222986879e+01
8.927500000000e+02 -3.008510625349e-01 6.698790697051e-04 2.687658552749e+01
8.930000000000e+02 -3.010008063304e-01 6.840746174694e-04 2.688091240827e+01
8.932500000000e+02 -3.012789184264e-01 6.982314546229e-04 2.688518714439e+01
8.935000000000e+02 -3.017053147528e-01 7.121687594416e-04 2.688937973170e+01
8.937500000000e+02 -3.022959303212e-01 7.257104327485e-04 2.689345381473e+01
8.940000000000e+02 -3.030612524462e-01 7.386881061076e-04 2.689736738443e+01
8.942500000000e+02 -3.040049139428e-01 7.509439369152e-04 2.690107308266e+01
8.945000000000e+02 -3.051225908458e-01 7.623327982093e-04 2.690451892070e+01
8.947500000000e+02 -3.064012210382e-01 7.727241143038e-04 2.690764859564e+01
8.950000000000e+02 -3.078186820790e-01 7.820031170205e-04 2.691040218000e+01
8.952500000000e+02 -3.093439774754e-01 7.900716599149e-04 2.691271643710e+01
8.955000000000e+02 -3.109379560990e-01 7.968483180703e-04 2.691452535536e+01
8.957500000000e+02 -3.125545242546e-01 8.022679843785e-04 2.691576069323e+01
8.960000000000e+02 -3.141423657680e-01 8.062814046458e-04 2.691635229760e+01
8.962500000000e+02 -3.156469706704e-01 8.088541779683e-04 2.691622867725e+01
8.965000000000e+02 -3.170129248128e-01 8.099658458634e-04 2.691531749799e+01
8.967500000000e+02 -3.181862716891e-01 8.096090291272e-04 2.691354610413e+01
8.970000000000e+02 -3.191168150630e-01 8.077887438390e-04 2.691084211542e+01
8.972500000000e+02 -3.197602081319e-01 8.045220246443e-04 2.690713402456e+01
8.975000000000e+02 -3.200796644604e-01 7.998377265537e-04 2.690235196644e+01
8.977500000000e+02 -3.200473268878e-01 7.937770308840e-04 2.689642827996e+01
8.980000000000e+02 -3.196450563406e-01 7.863938492558e-04 2.688929833006e+01
8.982500000000e+02 -3.188647765991e-01 7.777556472830e-04 2.688090121434e+01
8.985000000000e+02 -3.177082900902e-01 7.679441135491e-04 2.687118058739e+01
8.987500000000e+02 -3.161867685011e-01 7.570560529831e-04 2.686008522157e+01
8.990000000000e+02 -3.143198407451e-01 7.452037457888e-04 2.684756974096e+01
8.992500000000e+02 -3.121344448199e-01 7.325149140451e-04 2.683359529821e+01
8.995000000000e+02 -3.096636468801e-01 7.191324706953e-04 2.681812990673e+01
8.997500000000e+02 -3.069452949881e-01 7.052133004958e-04 2.680114907231e+01
9.000000000000e+02 -3.040208478343e-01 6.909268424865e-04 2.678263591103e+01
9.002500000000e+02 -3.009341822213e-01 6.764528110823e-04 2.676258158251e+01
9.005000000000e+02 -2.977306188276e-01 6.619786824901e-04 2.674098522157e+01
9.007500000000e+02 -2.944560162543e-01 6.476966706386e-04 2.671785403652e+01
9.010000000000e+02 -2.911560129227e-01 6.338005901222e-04 2.669320331576e+01
9.012500000000e+02 -2.878753818712e-01 6.204824872447e-04 2.666705607143e+01
9.015000000000e+02 -2.846574491398e-01 6.079295694051e-04 2.663944301666e+01
9.017500000000e+02 -2.815435952144e-01 5.963209624219e-04 2.661040204357e+01
9.020000000000e+02 -2.785728075720e-01 5.858248342397e-04 2.657997791792e+01
9.022500000000e+02 -2.757813277214e-01 5.765958618012e-04 2.654822191374e+01
9.025000000000e+02 -2.732023379262e-01 5.687727069133e-04 2.651519112486e+01
9.027500000000e+02 -2.708657735763e-01 5.624759665922e-04 2.648094798496e+01
9.030000000000e+02 -2.687982651364e-01 5.578064335580e-04 2.644555975112e+01
9.032500000000e+02 -2.670231320446e-01 5.548432619684e-04 2.640909766663e+01
9.035000000000e+02 -2.655605488598e-01 5.536427252824e-04 2.637163640046e+01
9.037500000000e+02 -2.644277398423e-01 5.542369995829e-04 2.633325328001e+01
9.040000000000e+02 -2.636392456528e-01 5.566334425572e-04 2.629402771788e+01
9.042500000000e+02 -2.632070742164e-01 5.608138622675e-04 2.625404029731e+01
9.045000000000e+02 -2.631408074995e-01 5.667344911083e-04 2.621337223305e+01
9.047500000000e+02 -2.634474884472e-01 5.743262400952e-04 2.617210464459e+01
9.050000000000e+02 -2.641313066401e-01 5.834955686099e-04 2.613031810425e+01
9.052500000000e+02 -2.651929404347e-01 5.941256295532e-04 2.608809188767e+01
9.055000000000e+02 -2.666287083990e-01 6.060781968620e-04 2.604550365196e+01
9.057500000000e+02 -2.684294753084e-01 6.191957889308e-04 2.600262899500e+01
9.060000000000e+02 -2.705794120882e-01 6.333041906139e-04 2.595954111486e+01
9.062500000000e+02 -2.730547909672e-01 6.482153242244e-04 2.591631068857e+01
9.065000000000e+02 -2.758228571254e-01 6.637299653407e-04 2.587300547477e+01
9.067500000000e+02 -2.788410660987e-01 6.796405496419e-04 2.582969031638e+01
9.070000000000e+02 -2.820567547520e-01 6.957335919898e-04 2.578642696475e+01
9.072500000000e+02 -2.854073993682e-01 7.117920400778e-04 2.574327414871e+01
9.075000000000e+02 -2.888215199189e-01 7.275970689554e-04 2.570028727273e+01
9.077500000000e+02 -2.922202644775e-01 7.429295731785e-04 2.565751865297e+01
9.080000000000e+02 -2.955196227690e-01 7.575713868663e-04 2.561501719924e+01
9.082500000000e+02 -2.986331161055e-01 7.713062775588e-04 2.557282862801e+01
9.085000000000e+02 -3.014748345942e-01 7.839209788371e-04 2.553099532488e+01
9.087500000000e+02 -3.039626084761e-01 7.952064696128e-04 2.548955622865e+01
9.090000000000e+02 -3.060209859322e-01 8.049594460948e-04 2.544854704437e+01
9.092500000000e+02 -3.075839592190e-01 8.129846008262e-04 2.540800000284e+01
9.095000000000e+02 -3.085970038594e-01 8.190971963526e-04 2.536794413920e+01
9.097500000000e+02 -3.090185286266e-01 8.231266954886e-04 2.532840509653e+01
9.100000000000e+02 -3.088203620749e-01 8.249205767782e-04 2.528940545434e+01
9.102500000000e+02 -3.079875401257e-01 8.243490188865e-04 2.525096461573e+01
9.105000000000e+02 -3.065171991469e-01 8.213094724713e-04 2.521309903582e+01
9.107500000000e+02 -3.044168864389e-01 8.157313642066e-04 2.517582229318e+01
9.110000000000e+02 -3.017023372288e-01 8.075801101011e-04 2.513914529899e+01
9.112500000000e+02 -2.983951511071e-01 7.968607668847e-04 2.510307624189e+01
9.115000000000e+02 -2.945203747075e-01 7.836201578332e-04 2.506762075922e+01
9.117500000000e+02 -2.901044359129e-01 7.679479099149e-04 2.503278195146e+01
9.120000000000e+02 -2.851735496383e-01 7.499758095446e-04 2.499856035039e+01
9.122500000000e+02 -2.797527436146e-01 7.298755791162e-04 2.496495396943e+01
9.125000000000e+02 -2.738657128636e-01 7.078553660681e-04 2.493195808001e+01
9.127500000000e+02 -2.675353163567e-01 6.841545901664e-04 2.489956518580e+01
9.130000000000e+02 -2.607848048473e-01 6.590379582296e-04 2.486776486644e+01
9.132500000000e+02 -2.536395460845e-01 6.327887526203e-04 2.483654361080e+01
9.135000000000e+02 -2.461290189767e-01 6.057018437059e-04 2.480588475912e+01
9.137500000000e+02 -2.382889579997e-01 5.780770104456e-04 2.477576826266e+01
9.140000000000e+02 -2.301631776390e-01 5.502126857763e-04 2.474617076833e+01
9.142500000000e+02 -2.218050638384e-01 5.224006769344e-04 2.471706548551e+01
9.145000000000e+02 -2.132783621508e-01 4.949219657155e-04 2.468842231725e+01
9.147500000000e+02 -2.046571895980e-01 4.680437698234e-04 2.466020805893e+01
9.150000000000e+02 -1.960252440934e-01 4.420177112935e-04 2.463238653079e+01
9.152500000000e+02 -1.874741288734e-01 4.170791934931e-04 2.460491903369e+01
9.155000000000e+02 -1.791009843246e-01 3.934474200994e-04 2.457776463750e+01
9.157500000000e+02 -1.710055184147e-01 3.713261842705e-04 2.455088077067e+01
9.160000000000e+02 -1.632866890627e-01 3.509045166050e-04 2.452422362870e+01
9.162500000000e+02 -1.560392862316e-01 3.323575637124e-04 2.449774881868e+01
9.165000000000e+02 -1.493506387359e-01 3.158468364105e-04 2.447141181150e+01
9.167500000000e+02 -1.432977204840e-01 3.015196556394e-04 2.444516849309e+01
9.170000000000e+02 -1.379448607967e-01 2.895080794056e-04 2.441897565520e+01
9.172500000000e+02 -1.333421186000e-01 2.799266627372e-04 2.439279132513e+01
9.175000000000e+02 -1.295245326486e-01 2.728699472795e-04 2.436657516013e+01
9.177500000000e+02 -1.265120930806e-01 2.684090281229e-04 2.434028862060e+01
9.180000000000e+02 -1.243104717329e-01 2.665878546472e-04 2.431389515482e+01
9.182500000000e+02 -1.229123659118e-01 2.674198927081e-04 2.428736029503e+01
9.185000000000e+02 -1.222991927369e-01 2.708847946768e-04 2.426065163862e+01
9.187500000000e+02 -1.224430833496e-01 2.769260497643e-04 2.423373885217e+01
9.190000000000e+02 -1.233088607610e-01 2.854494001374e-04 2.420659361555e+01
9.192500000000e+02 -1.248558845536e-01 2.963226171393e-04 2.417918958588e+01
9.195000000000e+02 -1.270395756180e-01 3.093763559037e-04 2.415150234143e+01
9.197500000000e+02 -1.298125443656e-01 3.244065505806e-04 2.412350938999e+01
9.200000000000e+02 -1.331252634281e-01 3.411779812641e-04 2.409519019578e+01
9.202500000000e+02 -1.369262653453e-01 3.594289888668e-04 2.406652624945e+01
9.205000000000e+02 -1.411619406410e-01 3.788769475427e-04 2.403750117157e+01
9.207500000000e+02 -1.457760108615e-01 3.992244268115e-04 2.400810084912e+01
9.210000000000e+02 -1.507088145928e-01 4.201655332515e-04 2.397831358267e+01
9.212500000000e+02 -1.558965425093e-01 4.413922946526e-04 2.394813023936e+01
9.215000000000e+02 -1.612705481391e-01 4.626006429608e-04 2.391754437121e+01
9.217500000000e+02 -1.667569106201e-01 4.834958094279e-04 2.388655233747e+01
9.220000000000e+02 -1.722763168625e-01 5.037969806050e-04 2.385515335734e+01
9.222500000000e+02 -1.777443464797e-01 5.232410297461e-04 2.382334949840e+01
9.225000000000e+02 -1.830722480514e-01 5.415853863798e-04 2.379114566849e+01
9.227500000000e+02 -1.881681077410e-01 5.586099298336e-04 2.375854947087e+01
9.230000000000e+02 -1.929384613085e-01 5.741181301293e-04 2.372557106586e+01
9.232500000000e+02 -1.972902505713e-01 5.879375427757e-04 2.369222300027e+01
9.235000000000e+02 -2.011329252167e-01 5.999196871491e-04 2.365851991947e+01
9.237500000000e+02 -2.043807643955e-01 6.099397449772e-04 2.362447839122e+01
9.240000000000e+02 -2.069550437002e-01 6.178959329433e-04 2.359011657101e+01
9.242500000000e+02 -2.087862022871e-01 6.237090506929e-04 2.355545403641e+01
9.245000000000e+02 -2.098155973508e-01 6.273219426303e-04 2.352051146494e+01
9.247500000000e+02 -2.099970845511e-01 6.286993314292e-04 2.348531052196e+01
9.250000000000e+02 -2.092980224978e-01 6.278276831456e-04 2.344987358319e+01
9.252500000000e+02 -2.076999999452e-01 6.247155529033e-04 2.341422368691e+01
9.255000000000e+02 -2.051990185590e-01 6.193938357690e-04 2.337838439367e+01
9.257500000000e+02 -2.018052303791e-01 6.119160445978e-04 2.334237967316e+01
9.260000000000e+02 -1.975424316995e-01 6.023588040980e-04 2.330623395733e+01
9.262500000000e+02 -1.924470935137e-01 5.908219480146e-04 2.326997207940e+01
9.265000000000e+02 -1.865672435573e-01 5.774284837943e-04 2.323361931900e+01
9.267500000000e+02 -1.799610918823e-01 5.623240444836e-04 2.319720136708e+01
9.270000000000e+02 -1.726957011984e-01 5.456760551530e-04 2.316074446229e+01
9.272500000000e+02 -1.648455023985e-01 5.276721974768e-04 2.312427536789e+01
9.275000000000e+02 -1.564909327433e-01 5.085184652179e-04 2.308782143125e+01
9.277500000000e+02 -1.477170832176e-01 4.884366225954e-04 2.305141053056e+01
9.280000000000e+02 -1.386125551531e-01 4.676612610468e-04 2.301507117914e+01
9.282500000000e+02 -1.292683444885e-01 4.464364039863e-04 2.297883242609e+01
9.285000000000e+02 -1.197768948480e-01 4.250118550783e-04 2.294272383354e+01
9.287500000000e+02 -1.102312068431e-01 4.036393648151e-04 2.290677532084e+01
9.290000000000e+02 -1.007241136049e-01 3.825687402133e-04 2.287101718034e+01
9.292500000000e+02 -9.134748742101e-02 3.620440198565e-04 2.283547978747e+01
9.295000000000e+02 -8.219158119103e-02 3.422999624483e-04 2.280019357512e+01
9.297500000000e+02 -7.334428221463e-02 3.235585555391e-04 2.276518880020e+01
9.300000000000e+02 -6.489034794775e-02 3.060260202850e-04 2.273049531622e+01
9.302500000000e+02 -5.691061858217e-02 2.898902885754e-04 2.269614242853e+01
9.305000000000e+02 -4.948117636144e-02 2.753188530150e-04 2.266215877183e+01
9.307500000000e+02 -4.267240661629e-02 2.624571132503e-04 2.262857200988e+01
9.310000000000e+02 -3.654808765364e-02 2.514270435041e-04 2.259540882607e+01
9.312500000000e+02 -3.116442316847e-02 2.423264510766e-04 2.256269474980e+01
9.315000000000e+02 -2.656908847274e-02 2.352285218470e-04 2.253045400696e+01
9.317500000000e+02 -2.280037056524e-02 2.301816806530e-04 2.249870961100e+01
9.320000000000e+02 -1.988633614194e-02 2.272098224723e-04 2.246748318820e+01
9.322500000000e+02 -1.784417285093e-02 2.263125748773e-04 2.243679514525e+01
9.325000000000e+02 -1.667963768448e-02 2.274659727324e-04 2.240666456677e+01
9.327500000000e+02 -1.638675054084e-02 2.306231575434e-04 2.237710942528e+01
9.330000000000e+02 -1.694763748038e-02 2.357152240518e-04 2.234814662083e+01
9.332500000000e+02 -1.833262345982e-02 2.426522586082e-04 2.231979204925e+01
9.335000000000e+02 -2.050055865570e-02 2.513244000120e-04 2.229206083946e+01
9.337500000000e+02 -2.339936135923e-02 2.616030839367e-04 2.226496744787e+01
9.340000000000e+02 -2.696675273485e-02 2.733423403077e-04 2.223852574711e+01
9.342500000000e+02 -3.113122591754e-02 2.863802215619e-04 2.221274928387e+01
9.345000000000e+02 -3.581315364039e-02 3.005404714782e-04 2.218765136005e+01
9.347500000000e+02 -4.092604054361e-02 3.156342584991e-04 2.216324520468e+01
9.350000000000e+02 -4.637786716776e-02 3.314621498211e-04 2.213954405016e+01
9.352500000000e+02 -5.207254302335e-02 3.478160920822e-04 2.211656136762e+01
9.355000000000e+02 -5.791134610919e-02 3.644818585260e-04 2.209431091050e+01
9.357500000000e+02 -6.379439350310e-02 3.812414150536e-04 2.207280685984e+01
9.360000000000e+02 -6.962208113829e-02 3.978753220327e-04 2.205206393227e+01
9.362500000000e+02 -7.529643653064e-02 4.141654181254e-04 2.203209742161e+01
9.365000000000e+02 -8.072246004366e-02 4.298974522125e-04 2.201292335573e+01
9.367500000000e+02 -8.580931358795e-02 4.448637738034e-04 2.199455853287e+01
9.370000000000e+02 -9.047139970400e-02 4.588660237527e-04 2.197702051664e+01
9.372500000000e+02 -9.462939578132e-02 4.717176238155e-04 2.196032777691e+01
9.375000000000e+02 -9.821106046591e-02 4.832461533737e-04 2.194449959480e+01
9.377500000000e+02 -1.011520333788e-01 4.932955692117e-04 2.192955616366e+01
9.380000000000e+02 -1.033964080604e-01 5.017283556236e-04 2.191551847747e+01
9.382500000000e+02 -1.048972565902e-01 5.084271456442e-04 2.190240832019e+01
9.385000000000e+02 -1.056170463212e-01 5.132962032194e-04 2.189024823495e+01
9.387500000000e+02 -1.055278667345e-01 5.162626233111e-04 2.187906134748e+01
9.390000000000e+02 -1.046116687170e-01 5.172770792930e-04 2.186887134357e+01
9.392500000000e+02 -1.028602845466e-01 5.163143285120e-04 2.185970223642e+01
9.395000000000e+02 -1.002754737358e-01 5.133732966576e-04 2.185157829307e+01
9.397500000000e+02 -9.686874010014e-02 5.084768472461e-04 2.184452377361e+01
9.400000000000e+02 -9.266120758114e-02 5.016712536097e-04 2.183856280036e+01
9.402500000000e+02 -8.768324775601e-02 4.930252941925e-04 2.183371907549e+01
9.405000000000e+02 -8.197416995432e-02 4.826290864171e-04 2.183001570763e+01
9.407500000000e+02 -7.558171531541e-02 4.705925943133e-04 2.182747495562e+01
9.410000000000e+02 -6.856148050335e-02 4.570440364668e-04 2.182611795776e+01
9.412500000000e+02 -6.097632048292e-02 4.421279344724e-04 2.182596454896e+01
9.415000000000e+02 -5.289559192708e-02 4.260029937315e-04 2.182703299072e+01
9.417500000000e+02 -4.439435720678e-02 4.088399751847e-04 2.182933977225e+01
9.420000000000e+02 -3.555246970341e-02 3.908192901408e-04 2.183289937367e+01
9.422500000000e+02 -2.645367521807e-02 3.721285526511e-04 2.183772413705e+01
9.425000000000e+02 -1.718456413950e-02 3.529601310054e-04 2.184382407436e+01
9.427500000000e+02 -7.833530194023e-03 3.335087489105e-04 2.185120676731e+01
9.430000000000e+02 1.510364550062e-03 3.139689013835e-04 2.185987724183e+01
9.432500000000e+02 1.075845443825e-02 2.945324374870e-04 2.186983796116e+01
9.435000000000e+02 1.982363015875e-02 2.753862981152e-04 2.188108877998e+01
9.437500000000e+02 2.862148289398e-02 2.567102735265e-04 2.189362694417e+01
9.440000000000e+02 3.707134575713e-02 2.386749144563e-04 2.190744718702e+01
9.442500000000e+02 4.509737930623e-02 2.214395649927e-04 2.192254178835e+01
9.445000000000e+02 5.262958250941e-02 2.051505617825e-04 2.193890067864e+01
9.447500000000e+02 5.960465927016e-02 1.899396692791e-04 2.195651162651e+01
9.450000000000e+02 6.596689729907e-02 1.759227446889e-04 2.197536035954e+01
9.452500000000e+02 7.166883918237e-02 1.631985099653e-04 2.199543079848e+01
9.455000000000e+02 7.667192623669e-02 1.518478057748e-04 2.201670522470e+01
9.457500000000e+02 8.094695402104e-02 1.419329302812e-04 2.203916450772e+01
9.460000000000e+02 8.447438930647e-02 1.334970068617e-04 2.206278834874e+01
9.462500000000e+02 8.724461461854e-02 1.265640237760e-04 2.208755545806e+01
9.465000000000e+02 8.925794051108e-02 1.211389264860e-04 2.211344381691e+01
9.467500000000e+02 9.052453516436e-02 1.172079754678e-04 2.214043087437e+01
9.470000000000e+02 9.106420845456e-02 1.147393885398e-04 2.216849373193e+01
9.472500000000e+02 9.090601464080e-02 1.136841335161e-04 2.219760937224e+01
9.475000000000e+02 9.008779536222e-02 1.139770668338e-04 2.222775479004e+01
9.477500000000e+02 8.865553537609e-02 1.155381215743e-04 2.225890718450e+01
9.480000000000e+02 8.666266137425e-02 1.182738756517e-04 2.229104406451e+01
9.482500000000e+02 8.416920491538e-02 1.220790668314e-04 2.232414338823e+01
9.485000000000e+02 8.124090813754e-02 1.268383988982e-04 2.235818363892e+01
9.487500000000e+02 7.794823782471e-02 1.324283702694e-04 2.239314391151e+01
9.490000000000e+02 7.436536347097e-02 1.387192779575e-04 2.242900394692e+01
9.492500000000e+02 7.056906757262e-02 1.455770792815e-04 2.246574418131e+01
9.495000000000e+02 6.663765023851e-02 1.528654465417e-04 2.250334574604e+01
9.497500000000e+02 6.264981884498e-02 1.604477768102e-04 2.254179046102e+01
9.500000000000e+02 5.868356837072e-02 1.681890044530e-04 2.258106081515e+01
9.502500000000e+02 5.481509597231e-02 1.759575534089e-04 2.262113991364e+01
9.505000000000e+02 5.111774478128e-02 1.836270492900e-04 2.266201142929e+01
9.507500000000e+02 4.766098995479e-02 1.910779778813e-04 2.270365951954e+01
9.510000000000e+02 4.450950768303e-02 1.981991462504e-04 2.274606875696e+01
9.512500000000e+02 4.172229134732e-02 2.048889009977e-04 2.278922400916e+01
9.515000000000e+02 3.935187400777e-02 2.110565095460e-04 2.283311032728e+01
9.517500000000e+02 3.744366318922e-02 2.166230168632e-04 2.287771285051e+01
9.520000000000e+02 3.603534522411e-02 2.215219184786e-04 2.292301663187e+01
9.522500000000e+02 3.515643249216e-02 2.256998175213e-04 2.296900650136e+01
9.525000000000e+02 3.482794465441e-02 2.291168058762e-04 2.301566693820e+01
9.527500000000e+02 3.506218945301e-02 2.317465703821e-04 2.306298188554e+01
9.530000000000e+02 3.586265355248e-02 2.335763241588e-04 2.311093453908e+01
9.532500000000e+02 3.722409740213e-02 2.346066586614e-04 2.315950723432e+01
9.535000000000e+02 3.913270302668e-02 2.348510984906e-04 2.320868122380e+01
9.537500000000e+02 4.156634177455e-02 2.343355337280e-04 2.325843644038e+01
9.540000000000e+02 4.449505718496e-02 2.330974741666e-04 2.330875139869e+01
9.542500000000e+02 4.788150896749e-02 2.311851486564e-04 2.335960288326e+01
9.545000000000e+02 5.168169317309e-02 2.286564100730e-04 2.341096587776e+01
9.547500000000e+02 5.584557279727e-02 2.255777418752e-04 2.346281324991e+01
9.550000000000e+02 6.031798518719e-02 2.220229422894e-04 2.351511570613e+01
9.552500000000e+02 6.503942387615e-02 2.180719436809e-04 2.356784149477e+01
9.555000000000e+02 6.994708012414e-02 2.138092923709e-04 2.362095639606e+01
9.557500000000e+02 7.497573882929e-02 2.093229170580e-04 2.367442347747e+01
9.560000000000e+02 8.005884797926e-02 2.047025974578e-04 2.372820306378e+01
9.562500000000e+02 8.512952122917e-02 2.000387370279e-04 2.378225262937e+01
9.565000000000e+02 9.012162409259e-02 1.954209529973e-04 2.383652683485e+01
9.567500000000e+02 9.497070812389e-02 1.909367511002e-04 2.389097741283e+01
9.570000000000e+02 9.961505004573e-02 1.866702115880e-04 2.394555327262e+01
9.572500000000e+02 1.039965610887e-01 1.827008787098e-04 2.400020053726e+01
9.575000000000e+02 1.080617129987e-01 1.791026280437e-04 2.405486272631e+01
9.577500000000e+02 1.117622662875e-01 1.759427589114e-04 2.410948079849e+01
9.580000000000e+02 1.150560383947e-01 1.732808497190e-04 2.416399341839e+01
9.582500000000e+02 1.179074951578e-01 1.711682982775e-04 2.421833715132e+01
9.585000000000e+02 1.202883012163e-01 1.696475857111e-04 2.427244680536e+01
9.587500000000e+02 1.221776612212e-01 1.687517498709e-04 2.432625563337e+01
9.590000000000e+02 1.235626241363e-01 1.685039881945e-04 2.437969573196e+01
9.592500000000e+02 1.244382524704e-01 1.689174384072e-04 2.443269846073e+01
9.595000000000e+02 1.248076037602e-01 1.699950999239e-04 2.448519473842e+01
9.597500000000e+02 1.246816680600e-01 1.717298455077e-04 2.453711559664e+01
9.600000000000e+02 1.240791059997e-01 1.741045330084e-04 2.458839251165e+01
9.602500000000e+02 1.230259227046e-01 1.770923373652e-04 2.463895799486e+01
9.605000000000e+02 1.215549736806e-01 1.806570730667e-04 2.468874596216e+01
9.607500000000e+02 1.197053982783e-01 1.847537747352e-04 2.473769232704e+01
9.610000000000e+02 1.175219234991e-01 1.893292937092e-04 2.478573545689e+01
9.612500000000e+02 1.150540922759e-01 1.943229341096e-04 2.483281663674e+01
9.615000000000e+02 1.123554043659e-01 1.996674123909e-04 2.487888065021e+01
9.617500000000e+02 1.094824011863e-01 2.052896064500e-04 2.492387617682e+01
9.620000000000e+02 1.064936987429e-01 2.111115814770e-04 2.496775629845e+01
9.622500000000e+02 1.034489842239e-01 2.170517788850e-04 2.501047898167e+01
9.625000000000e+02 1.004080185204e-01 2.230259373509e-04 2.505200742170e+01
9.627500000000e+02 9.742961806230e-02 2.289484719957e-04 2.509231052617e+01
9.630000000000e+02 9.457068738441e-02 2.347335033484e-04 2.513136318284e+01
9.632500000000e+02 9.188526612518e-02 2.402963398773e-04 2.516914667127e+01
9.635000000000e+02 8.942365566589e-02 2.455545881569e-04 2.520564885671e+01
9.637500000000e+02 8.723160411918e-02 2.504295503932e-04 2.524086446154e+01
9.640000000000e+02 8.534958137565e-02 2.548474765541e-04 2.527479521835e+01
9.642500000000e+02 8.381215813370e-02 2.587409000224e-04 2.530745004266e+01
9.645000000000e+02 8.264748840106e-02 2.620497328042e-04 2.533884501151e+01
9.647500000000e+02 8.187690919298e-02 2.647225039468e-04 2.536900341989e+01
9.650000000000e+02 8.151466390241e-02 2.667173812683e-04 2.539795568108e+01
9.652500000000e+02 8.156776181952e-02 2.680031659672e-04 2.542573927269e+01
9.655000000000e+02 8.203593850976e-02 2.685600423498e-04 2.545239843624e+01
9.657500000000e+02 8.291176425660e-02 2.683802925261e-04 2.547798398934e+01
9.660000000000e+02 8.418085835579e-02 2.674687682766e-04 2.550255296178e+01
9.662500000000e+02 8.582224808623e-02 2.658431722307e-04 2.552616829802e+01
9.665000000000e+02 8.780877270674e-02 2.635341620765e-04 2.554889828560e+01
9.667500000000e+02 9.010763303609e-02 2.605852191143e-04 2.557081611516e+01
9.670000000000e+02 9.268104534067e-02 2.570522152318e-04 2.559199940502e+01
9.672500000000e+02 9.548686672953e-02 2.530029164260e-04 2.561252943616e+01
9.675000000000e+02 9.847942582853e-02 2.485159958739e-04 2.563249071286e+01
9.677500000000e+02 1.016102303571e-01 2.436801236637e-04 2.565197008954e+01
9.680000000000e+02 1.048288827491e-01 2.385924875797e-04 2.567105629460e+01
9.682500000000e+02 1.080838235537e-01 2.333574868354e-04 2.568983899089e+01
9.685000000000e+02 1.113232571710e-01 2.280848708025e-04 2.570840826047e+01
9.687500000000e+02 1.144959425313e-01 2.228879841057e-04 2.572685380157e+01
9.690000000000e+02 1.175519548267e-01 2.178818657405e-04 2.574526410909e+01
9.692500000000e+02 1.204435401062e-01 2.131810291237e-04 2.576372600890e+01
9.695000000000e+02 1.231257279148e-01 2.088975876679e-04 2.578232371451e+01
9.697500000000e+02 1.255570898844e-01 2.051389273401e-04 2.580113845026e+01
9.700000000000e+02 1.277002331686e-01 2.020058437740e-04 2.582024756543e+01
9.702500000000e+02 1.295224133384e-01 1.995904092435e-04 2.583972424309e+01
9.705000000000e+02 1.309958846337e-01 1.979742717892e-04 2.585963669138e+01
9.707500000000e+02 1.320983433018e-01 1.972268497649e-04 2.588004795449e+01
9.710000000000e+02 1.328131289004e-01 1.974039577301e-04 2.590101523192e+01
9.712500000000e+02 1.331294422184e-01 1.985465594479e-04 2.592258961110e+01
9.715000000000e+02 1.330424644924e-01 2.006797776893e-04 2.594481587180e+01
9.717500000000e+02 1.325533173100e-01 2.038122630609e-04 2.596773197926e+01
9.720000000000e+02 1.316690168528e-01 2.079358078949e-04 2.599136902620e+01
9.722500000000e+02 1.304023020990e-01 2.130253060475e-04 2.601575102758e+01
9.725000000000e+02 1.287713822150e-01 2.190390149158e-04 2.604089475771e+01
9.727500000000e+02 1.267996207878e-01 2.259191467612e-04 2.606680983387e+01
9.730000000000e+02 1.245151153474e-01 2.335926680859e-04 2.609349843918e+01
9.732500000000e+02 1.219502406275e-01 2.419724697693e-04 2.612095548247e+01
9.735000000000e+02 1.191411148938e-01 2.509587034479e-04 2.614916854782e+01
9.737500000000e+02 1.161270092754e-01 2.604404757766e-04 2.617811811463e+01
9.740000000000e+02 1.129497412192e-01 2.702974431428e-04 2.620777736956e+01
9.742500000000e+02 1.096529993766e-01 2.804019539016e-04 2.623811263074e+01
9.745000000000e+02 1.062817083729e-01 2.906208664730e-04 2.626908316023e+01
9.747500000000e+02 1.028813245268e-01 3.008179629755e-04 2.630064163150e+01
9.750000000000e+02 9.949722295731e-02 3.108556154687e-04 2.633273397531e+01
9.752500000000e+02 9.617402295085e-02 3.205974528481e-04 2.636529987624e+01
9.755000000000e+02 9.295505450798e-02 3.299102707996e-04 2.639827265541e+01
9.757500000000e+02 8.988176833328e-02 3.386662487473e-04 2.643157979920e+01
9.760000000000e+02 8.699332136405e-02 3.467446437304e-04 2.646514287104e+01
9.762500000000e+02 8.432612169677e-02 3.540338666518e-04 2.649887803524e+01
9.765000000000e+02 8.191351880147e-02 3.604330632987e-04 2.653269621570e+01
9.767500000000e+02 7.978556774357e-02 3.658535127927e-04 2.656650326801e+01
9.770000000000e+02 7.796878990452e-02 3.702200888140e-04 2.660020057902e+01
9.772500000000e+02 7.648610812197e-02 3.734720640062e-04 2.663368510287e+01
9.775000000000e+02 7.535672052694e-02 3.755640837147e-04 2.666685006954e+01
9.777500000000e+02 7.459612295497e-02 3.764664902726e-04 2.669958514059e+01
9.780000000000e+02 7.421609894842e-02 3.761655847417e-04 2.673177699125e+01
9.782500000000e+02 7.422473784553e-02 3.746635958714e-04 2.676330994099e+01
9.785000000000e+02 7.462650491686e-02 3.719782528579e-04 2.679406625801e+01
9.787500000000e+02 7.542225992297e-02 3.681421769457e-04 2.682392705373e+01
9.790000000000e+02 7.660930465543e-02 3.632019317483e-04 2.685277271191e+01
9.792500000000e+02 7.818140236823e-02 3.572169035672e-04 2.688048372091e+01
9.795000000000e+02 8.012878507226e-02 3.502579598779e-04 2.690694137535e+01
9.797500000000e+02 8.243816672140e-02 3.424059246388e-04 2.693202869334e+01
9.800000000000e+02 8.509272124500e-02 3.337499467085e-04 2.695563106797e+01
9.802500000000e+02 8.807209121394e-02 3.243857755362e-04 2.697763725264e+01
9.805000000000e+02 9.135238433912e-02 3.144140419731e-04 2.699794020205e+01
9.807500000000e+02 9.490624963464e-02 3.039384492148e-04 2.701643805109e+01
9.810000000000e+02 9.870289570111e-02 2.930642202811e-04 2.703303488071e+01
9.812500000000e+02 1.027082518036e-01 2.818964740420e-04 2.704764168470e+01
9.815000000000e+02 1.068851274282e-01 2.705388762185e-04 2.706017719119e+01
9.817500000000e+02 1.111935201901e-01 2.590923112834e-04 2.707056875994e+01
9.820000000000e+02 1.155908530254e-01 2.476540380969e-04 2.707875298525e+01
9.822500000000e+02 1.200324828326e-01 2.363166820927e-04 2.708467655847e+01
9.825000000000e+02 1.244720682778e-01 2.251678623270e-04 2.708829670695e+01
9.827500000000e+02 1.288622135471e-01 2.142896219130e-04 2.708958183017e+01
9.830000000000e+02 1.331550277233e-01 2.037583235404e-04 2.708851183627e+01
9.832500000000e+02 1.373027291088e-01 1.936447263839e-04 2.708507837149e+01
9.835000000000e+02 1.412584071367e-01 1.840139301890e-04 2.707928505323e+01
9.837500000000e+02 1.449766665213e-01 1.749256835539e-04 2.707114743113e+01
9.840000000000e+02 1.484142760762e-01 1.664347445194e-04 2.706069281772e+01
9.842500000000e+02 1.515309195341e-01 1.585909919907e-04 2.704796011650e+01
9.845000000000e+02 1.542897192822e-01 1.514399358935e-04 2.703299929347e+01
9.847500000000e+02 1.566579063371e-01 1.450227437585e-04 2.701587096157e+01
9.850000000000e+02 1.586072489514e-01 1.393765950153e-04 2.699664559956e+01
9.852500000000e+02 1.601145644618e-01 1.345346021606e-04 2.697540287656e+01
9.855000000000e+02 1.611620297527e-01 1.305258942821e-04 2.695223067179e+01
9.857500000000e+02 1.617375136817e-01 1.273753756201e-04 2.692722420732e+01
9.860000000000e+02 1.618347495684e-01 1.251035291603e-04 2.690048492705e+01
9.862500000000e+02 1.614534738292e-01 1.237260239146e-04 2.687211944094e+01
9.865000000000e+02 1.605994604587e-01 1.232532954412e-04 2.684223844513e+01
9.867500000000e+02 1.592844828677e-01 1.236900139534e-04 2.681095551941e+01
9.870000000000e+02 1.575261882403e-01 1.250345626260e-04 2.677838603912e+01
9.872500000000e+02 1.553479097373e-01 1.272784412261e-04 2.674464605911e+01
9.875000000000e+02 1.527783613401e-01 1.304058160609e-04 2.670985129502e+01
9.877500000000e+02 1.498513204452e-01 1.343928845766e-04 2.667411605041e+01
9.880000000000e+02 1.466051733710e-01 1.392075126307e-04 2.663755232622e+01
9.882500000000e+02 1.430824242261e-01 1.448088177913e-04 2.660026895336e+01
9.885000000000e+02 1.393290715926e-01 1.511470641715e-04 2.656237088380e+01
9.887500000000e+02 1.353940092224e-01 1.581633343124e-04 2.652395845073e+01
9.890000000000e+02 1.313282731978e-01 1.657895686353e-04 2.648512684812e+01
9.892500000000e+02 1.271842214414e-01 1.739489110805e-04 2.644596572001e+01
9.895000000000e+02 1.230147723889e-01 1.825557426355e-04 2.640655871286e+01
9.897500000000e+02 1.188724450773e-01 1.915164888910e-04 2.636698332479e+01
9.900000000000e+02 1.148085562389e-01 2.007299551561e-04 2.632731065089e+01
9.902500000000e+02 1.108722514631e-01 2.100885064295e-04 2.628760541134e+01
9.905000000000e+02 1.071097352216e-01 2.194788155318e-04 2.624792586786e+01
9.907500000000e+02 1.035633973765e-01 2.287832776890e-04 2.620832399831e+01
9.910000000000e+02 1.002711769609e-01 2.378812183523e-04 2.616884556207e+01
9.912500000000e+02 9.726589929546e-02 2.466506939516e-04 2.612953037756e+01
9.915000000000e+02 9.457484114796e-02 2.549700524065e-04 2.609041253426e+01
9.917500000000e+02 9.221942825006e-02 2.627197259126e-04 2.605152065906e+01
9.920000000000e+02 9.021505156981e-02 2.697843321367e-04 2.601287827904e+01
9.922500000000e+02 8.857111757671e-02 2.760545414774e-04 2.597450410485e+01
9.925000000000e+02 8.729121005343e-02 2.814292013953e-04 2.593641242487e+01
9.927500000000e+02 8.637345100789e-02 2.858172359229e-04 2.589861340902e+01
9.930000000000e+02 8.581096048868e-02 2.891396108712e-04 2.586111349745e+01
9.932500000000e+02 8.559245746663e-02 2.913310340956e-04 2.582391574898e+01
9.935000000000e+02 8.570291406802e-02 2.923415780339e-04 2.578702016687e+01
9.937500000000e+02 8.612429226456e-02 2.921378442176e-04 2.575042405013e+01
9.940000000000e+02 8.683623890387e-02 2.907040731431e-04 2.571412231850e+01
9.942500000000e+02 8.781680269228e-02 2.880427160660e-04 2.567810781390e+01
9.945000000000e+02 8.904305874576e-02 2.841747376824e-04 2.564237160577e+01
9.947500000000e+02 9.049169751643e-02 2.791393221992e-04 2.560690325947e+01
9.950000000000e+02 9.213941916808e-02 2.729935478701e-04 2.557169110991e+01
9.952500000000e+02 9.396329309375e-02 2.658113232667e-04 2.553672250274e+01
9.955000000000e+02 9.594095459135e-02 2.576821338766e-04 2.550198400877e+01
9.957500000000e+02 9.805067310270e-02 2.487094943838e-04 2.546746164633e+01
9.960000000000e+02 1.002713787589e-01 2.390089054860e-04 2.543314101510e+01
9.962500000000e+02 1.025824671058e-01 2.287060763944e-04 2.539900751390e+01
9.965000000000e+02 1.049636627911e-01 2.179345222930e-04 2.536504642906e+01
9.967500000000e+02 1.073947603479e-01 2.068334024822e-04 2.533124307170e+01
9.970000000000e+02 1.098554288458e-01 1.955450999450e-04 2.529758280967e+01
9.972500000000e+02 1.123248690769e-01 1.842133024553e-04 2.526405120946e+01
9.975000000000e+02 1.147817076594e-01 1.729806076969e-04 2.523063398154e+01
9.977500000000e+02 1.172037251328e-01 1.619868859235e-04 2.519731709872e+01
9.980000000000e+02 1.195678445535e-01 1.513673248981e-04 2.516408670670e+01
9.982500000000e+02 1.218500624949e-01 1.412510258578e-04 2.513092914415e+01
9.985000000000e+02 1.240254776596e-01 1.317597563558e-04 2.509783097178e+01
9.987500000000e+02 1.260684828737e-01 1.230067773376e-04 2.506477884333e+01
9.990000000000e+02 1.279529363593e-01 1.150960678567e-04 2.503175951087e+01
9.992500000000e+02 1.296524233572e-01 1.081216552091e-04 2.499875983529e+01
9.995000000000e+02 1.311406192448e-01 1.021671172637e-04 2.496576662720e+01
9.997500000000e+02 1.323916217360e-01 9.730522069030e-05 2.493276674009e+01
1.000000000000e+03 1.333803629416e-01 9.359773551258e-05 2.489974689770e+01
1.000250000000e+03 1.340830064460e-01 9.109519095431e-05 2.486669380189e+01
1.000500000000e+03 1.344773376266e-01 8.983692340093e-05 2.483359395631e+01
1.000750000000e+03 1.345431710432e-01 8.985088752294e-05 2.480043377616e+01
1.001000000000e+03 1.342627135623e-01 9.115370084903e-05 2.476719950789e+01
1.001250000000e+03 1.336208725967e-01 9.375076650796e-05 2.473387715902e+01
1.001500000000e+03 1.326056118267e-01 9.763612370059e-05 2.470045259860e+01
1.001750000000e+03 1.312081920118e-01 1.027926465177e-04 2.466691147154e+01
1.002000000000e+03 1.294234305291e-01 1.091920796817e-04 2.463323923129e+01
1.002250000000e+03 1.272498455184e-01 1.167953735033e-04 2.459942105279e+01
1.002500000000e+03 1.246899074013e-01 1.255526421607e-04 2.456544195961e+01
1.002750000000e+03 1.217501155320e-01 1.354036039067e-04 2.453128674988e+01
1.003000000000e+03 1.184411058419e-01 1.462779064513e-04 2.449694002936e+01
1.003250000000e+03 1.147777235949e-01 1.580956054487e-04 2.446238626384e+01
1.003500000000e+03 1.107789668756e-01 1.707678154276e-04 2.442760972016e+01
1.003750000000e+03 1.064680524099e-01 1.841970439873e-04 2.439259466020e+01
1.004000000000e+03 1.018722724963e-01 1.982780544248e-04 2.435732533977e+01
1.004250000000e+03 9.702279233862e-02 2.128987678863e-04 2.432178601736e+01
1.004500000000e+03 9.195452878432e-02 2.279408827171e-04 2.428596120536e+01
1.004750000000e+03 8.670580162930e-02 2.432809371506e-04 2.424983571962e+01
1.005000000000e+03 8.131792641285e-02 2.587914034427e-04 2.421339473678e+01
1.005250000000e+03 7.583485748260e-02 2.743414909598e-04 2.417662413062e+01
1.005500000000e+03 7.030257391724e-02 2.897983368944e-04 2.413951045391e+01
1.005750000000e+03 6.476853329748e-02 3.050281563611e-04 2.410204119008e+01
1.006000000000e+03 5.928103487701e-02 3.198973858446e-04 2.406420501531e+01
1.006250000000e+03 5.388847650255e-02 3.342740304692e-04 2.402599178538e+01
1.006500000000e+03 4.863867560968e-02 3.480287252101e-04 2.398739292941e+01
1.006750000000e+03 4.357811042424e-02 3.610360786711e-04 2.394840139279e+01
1.007000000000e+03 3.875121135553e-02 3.731760591938e-04 2.390901200625e+01
1.007250000000e+03 3.419968495280e-02 3.843352324526e-04 2.386922139954e+01
1.007500000000e+03 2.996186321621e-02 3.944082799501e-04 2.382902832637e+01
1.007750000000e+03 2.607219168623e-02 4.032991793814e-04 2.378843353580e+01
1.008000000000e+03 2.256072540943e-02 4.109227709840e-04 2.374744001463e+01
1.008250000000e+03 1.945278393699e-02 4.172060295860e-04 2.370605294216e+01
1.008500000000e+03 1.676875231053e-02 4.220891959689e-04 2.366427962049e+01
1.008750000000e+03 1.452387021283e-02 4.255272859106e-04 2.362212960814e+01
1.009000000000e+03 1.272824119062e-02 4.274909637336e-04 2.357961459833e+01
1.009250000000e+03 1.138696061300e-02 4.279673358776e-04 2.353674829397e+01
1.009500000000e+03 1.050018241599e-02 4.269610024438e-04 2.349354646761e+01
1.009750000000e+03 1.006341564575e-02 4.244943263170e-04 2.345002677925e+01
1.010000000000e+03 1.006779354574e-02 4.206077161542e-04 2.340620869863e+01
1.010250000000e+03 1.050037015642e-02 4.153596177344e-04 2.336211342372e+01
1.010500000000e+03 1.134451535837e-02 4.088258668759e-04 2.331776369789e+01
1.010750000000e+03 1.258012439181e-02 4.010993473523e-04 2.327318382324e+01
1.011000000000e+03 1.418397938005e-02 3.922887315127e-04 2.322839948294e+01
1.011250000000e+03 1.612998711614e-02 3.825171647749e-04 2.318343767224e+01
1.011500000000e+03 1.838937721510e-02 3.719206467788e-04 2.313832662501e+01
1.011750000000e+03 2.093092143125e-02 3.606459323828e-04 2.309309568497e+01
1.012000000000e+03 2.372097850738e-02 3.488485701434e-04 2.304777532524e+01
1.012250000000e+03 2.672363593754e-02 3.366903880477e-04 2.300239704147e+01
1.012500000000e+03 2.990080577034e-02 3.243369832520e-04 2.295699326780e+01
1.012750000000e+03 3.321224314084e-02 3.119553947875e-04 2.291159741667e+01
1.013000000000e+03 3.661569467492e-02 2.997112999070e-04 2.286624375179e+01
1.013250000000e+03 4.006700334416e-02 2.877665846006e-04 2.282096738781e+01
1.013500000000e+03 4.352031032467e-02 2.762769047481e-04 2.277580428064e+01
1.013750000000e+03 4.692832790670e-02 2.653894571138e-04 2.273079111948e+01
1.014000000000e+03 5.024271632725e-02 2.552407292302e-04 2.268596536901e+01
1.014250000000e+03 5.341452974580e-02 2.459548474394e-04 2.264136516236e+01
1.014500000000e+03 5.639478996768e-02 2.376420314988e-04 2.259702929014e+01
1.014750000000e+03 5.913519922973e-02 2.303971082460e-04 2.255299718807e+01
1.015000000000e+03 6.158883278947e-02 2.242986956191e-04 2.250930883146e+01
1.015250000000e+03 6.371106229201e-02 2.194082066737e-04 2.246600476260e+01
1.015500000000e+03 6.546042857978e-02 2.157694822388e-04 2.242312602065e+01
1.015750000000e+03 6.679951203316e-02 2.134087217644e-04 2.238071408744e+01
1.016000000000e+03 6.769596028627e-02 2.123341877061e-04 2.233881090145e+01
1.016250000000e+03 6.812332897891e-02 2.125365489963e-04 2.229745880871e+01
1.016500000000e+03 6.806183412330e-02 2.139894233729e-04 2.225670051022e+01
1.016750000000e+03 6.749917815715e-02 2.166496401391e-04 2.221657909339e+01
1.017000000000e+03 6.643103874221e-02 2.204581647662e-04 2.217713797637e+01
1.017250000000e+03 6.486148870695e-02 2.253408991858e-04 2.213842090264e+01
1.017500000000e+03 6.280322430794e-02 2.312095706073e-04 2.210047192655e+01
1.017750000000e+03 6.027749128637e-02 2.379629698552e-04 2.206333536578e+01
1.018000000000e+03 5.731399249676e-02 2.454881103777e-04 2.202705582138e+01
1.018250000000e+03 5.395038273583e-02 2.536614883907e-04 2.199167811915e+01
1.018500000000e+03 5.023165651797e-02 2.623504660964e-04 2.195724727562e+01
1.018750000000e+03 4.620933518120e-02 2.714148170853e-04 2.192380845807e+01
1.019000000000e+03 4.194042481139e-02 2.807085164875e-04 2.189140688925e+01
1.019250000000e+03 3.748635701434e-02 2.900811946604e-04 2.186008781569e+01
1.019500000000e+03 3.291169867180e-02 2.993801706255e-04 2.182989639301e+01
1.019750000000e+03 2.828282455501e-02 3.084525185725e-04 2.180087754849e+01
1.020000000000e+03 2.366660906677e-02 3.171471142868e-04 2.177307590812e+01
1.020250000000e+03 1.912904529163e-02 3.253167875279e-04 2.174653559132e+01
1.020500000000e+03 1.473395953499e-02 3.328206367451e-04 2.172130010479e+01
1.020750000000e+03 1.054177868499e-02 3.395262360676e-04 2.169741211058e+01
1.021000000000e+03 6.608420850585e-03 3.453119517504e-04 2.167491325514e+01
1.021250000000e+03 2.984282482529e-03 3.500693095116e-04 2.165384397855e+01
1.021500000000e+03 -2.865475852120e-04 3.537049609433e-04 2.163424324332e+01
1.021750000000e+03 -3.167012820405e-03 3.561429803876e-04 2.161614836123e+01
1.022000000000e+03 -5.627508232687e-03 3.573264216887e-04 2.159959469754e+01
1.022250000000e+03 -7.646276288979e-03 3.572192563675e-04 2.158461548185e+01
1.022500000000e+03 -9.209461390918e-03 3.558074143957e-04 2.157124151217e+01
1.022750000000e+03 -1.031117812114e-02 3.531000309779e-04 2.155950095740e+01
1.023000000000e+03 -1.095330942921e-02 3.491298546794e-04 2.154941910420e+01
1.023250000000e+03 -1.114517798462e-02 3.439533087500e-04 2.154101810738e+01
1.023500000000e+03 -1.090321819071e-02 3.376504685645e-04 2.153431682091e+01
1.023750000000e+03 -1.025044618664e-02 3.303241889034e-04 2.152933057205e+01
1.024000000000e+03 -9.215857983069e-03 3.220987319517e-04 2.152607098055e+01
1.024250000000e+03 -7.833892405025e-03 3.131183044096e-04 2.152454582815e+01
1.024500000000e+03 -6.143729775143e-03 3.035447510239e-04 2.152475892135e+01
1.024750000000e+03 -4.188646311003e-03 2.935551128384e-04 2.152670999915e+01
1.025000000000e+03 -2.015314903756e-03 2.833387170928e-04 2.153039464726e+01
1.025250000000e+03 3.268243242590e-04 2.730939865144e-04 2.153580430442e+01
1.025500000000e+03 2.786250754978e-03 2.630248571339e-04 2.154292623397e+01
1.025750000000e+03 5.310004926155e-03 2.533372010118e-04 2.155174357912e+01
1.026000000000e+03 7.844316387950e-03 2.442351411005e-04 2.156223542413e+01
1.026250000000e+03 1.033522555218e-02 2.359172731787e-04 2.157437691611e+01
1.026500000000e+03 1.272917212234e-02 2.285729949196e-04 2.158813937647e+01
1.026750000000e+03 1.497360400316e-02 2.223790121370e-04 2.160349050963e+01
1.027000000000e+03 1.701756001174e-02 2.174960510403e-04 2.162039458218e+01
1.027250000000e+03 1.881221599921e-02 2.140659170625e-04 2.163881263493e+01
1.027500000000e+03 2.031151606327e-02 2.122086842035e-04 2.165870277799e+01
1.027750000000e+03 2.147266379771e-02 2.120206228142e-04 2.168002040794e+01
1.028000000000e+03 2.225676911342e-02 2.135721480317e-04 2.170271855187e+01
1.028250000000e+03 2.262929517700e-02 2.169067141509e-04 2.172674811684e+01
1.028500000000e+03 2.256069703901e-02 2.220396540316e-04 2.175205826945e+01
1.028750000000e+03 2.202682290527e-02 2.289580364693e-04 2.177859669983e+01
1.029000000000e+03 2.100942116006e-02 2.376206476313e-04 2.180630998006e+01
1.029250000000e+03 1.949661427679e-02 2.479584104348e-04 2.183514392591e+01
1.029500000000e+03 1.748313632417e-02 2.598756748463e-04 2.186504386715e+01
1.029750000000e+03 1.497075972358e-02 2.732512989759e-04 2.189595505468e+01
1.030000000000e+03 1.196835203870e-02 2.879407783780e-04 2.192782291166e+01
1.030250000000e+03 8.492125690528e-03 3.037780538794e-04 2.196059342928e+01
1.030500000000e+03 4.565495467203e-03 3.205782468557e-04 2.199421338461e+01
1.030750000000e+03 2.190784657961e-04 3.381401142437e-04 2.202863072684e+01
1.031000000000e+03 -4.509593464980e-03 3.562490468581e-04 2.206379480571e+01
1.031250000000e+03 -9.576477907896e-03 3.746802031241e-04 2.209965659528e+01
1.031500000000e+03 -1.493141769916e-02 3.932015363344e-04 2.213616900286e+01
1.031750000000e+03 -2.051880641120e-02 4.115771585836e-04 2.217328703322e+01
1.032000000000e+03 -2.627827972244e-02 4.295706864907e-04 2.221096798760e+01
1.032250000000e+03 -3.214556838648e-02 4.469484014702e-04 2.224917155273e+01
1.032500000000e+03 -3.805336151459e-02 4.634824817056e-04 2.228786001966e+01
1.032750000000e+03 -4.393232601450e-02 4.789542409388e-04 2.232699828906e+01
1.033000000000e+03 -4.971214229163e-02 4.931571256371e-04 2.236655394451e+01
1.033250000000e+03 -5.532258732779e-02 5.058995802202e-04 2.240649724951e+01
1.033500000000e+03 -6.069464163989e-02 5.170077669726e-04 2.244680114522e+01
1.033750000000e+03 -6.576157210100e-02 5.263278879229e-04 2.248744109522e+01
1.034000000000e+03 -7.046003066710e-02 5.337285982158e-04 2.252839510677e+01
1.034250000000e+03 -7.473107199574e-02 5.391028119905e-04 2.256964351177e+01
1.034500000000e+03 -7.852113642472e-02 5.423694214521e-04 2.261116883337e+01
1.034750000000e+03 -8.178289489060e-02 5.434744128965e-04 2.265295548658e+01
1.035000000000e+03 -8.447610603084e-02 5.423921761628e-04 2.269498972174e+01
1.035250000000e+03 -8.656820534243e-02 5.391257257524e-04 2.273725917744e+01
1.035500000000e+03 -8.803494650344e-02 5.337072999727e-04 2.277975280212e+01
1.035750000000e+03 -8.886073320863e-02 5.261979289531e-04 2.282246039714e+01
1.036000000000e+03 -8.903893080156e-02 5.166870609145e-04 2.286537239881e+01
1.036250000000e+03 -8.857203761754e-02 5.052917629930e-04 2.290847965619e+01
1.036500000000e+03 -8.747158290643e-02 4.921550983145e-04 2.295177296034e+01
1.036750000000e+03 -8.575807604680e-02 4.774448893612e-04 2.299524295619e+01
1.037000000000e+03 -8.346061910858e-02 4.613513719226e-04 2.303887965725e+01
1.037250000000e+03 -8.061657633898e-02 4.440850270087e-04 2.308267239907e+01
1.037500000000e+03 -7.727095178173e-02 4.258738248888e-04 2.312660938042e+01
1.037750000000e+03 -7.347581111369e-02 4.069605341898e-04 2.317067766510e+01
1.038000000000e+03 -6.928946783228e-02 3.875994276686e-04 2.321486278063e+01
1.038250000000e+03 -6.477570454768e-02 3.680530904664e-04 2.325914874200e+01
1.038500000000e+03 -6.000283584623e-02 3.485888293343e-04 2.330351785568e+01
1.038750000000e+03 -5.504276255365e-02 3.294751231434e-04 2.334795053614e+01
1.039000000000e+03 -4.996997276983e-02 3.109779564597e-04 2.339242542701e+01
1.039250000000e+03 -4.486051919853e-02 2.933572877801e-04 2.343691926044e+01
1.039500000000e+03 -3.979097725434e-02 2.768634049624e-04 2.348140693625e+01
1.039750000000e+03 -3.483744475137e-02 2.617335343098e-04 2.352586145526e+01
1.040000000000e+03 -3.007449687908e-02 2.481884736328e-04 2.357025416517e+01
1.040250000000e+03 -2.557422880659e-02 2.364294964217e-04 2.361455476755e+01
1.040500000000e+03 -2.140531854073e-02 2.266355206994e-04 2.365873147650e+01
1.040750000000e+03 -1.763213239828e-02 2.189605381432e-04 2.370275122150e+01
1.041000000000e+03 -1.431396641912e-02 2.135315838098e-04 2.374657970751e+01
1.041250000000e+03 -1.150422707197e-02 2.104466260718e-04 2.379018180401e+01
1.041500000000e+03 -9.249825906063e-03 2.097732976728e-04 2.383352164273e+01
1.041750000000e+03 -7.590580947180e-03 2.115478056869e-04 2.387656292174e+01
1.042000000000e+03 -6.558806921240e-03 2.157745438100e-04 2.391926902045e+01
1.042250000000e+03 -6.178841095084e-03 2.224256960854e-04 2.396160344236e+01
1.042500000000e+03 -6.466816546038e-03 2.314417143761e-04 2.400352998512e+01
1.042750000000e+03 -7.430520095622e-03 2.427321681161e-04 2.404501293712e+01
1.043000000000e+03 -9.069288891492e-03 2.561768613507e-04 2.408601740842e+01
1.043250000000e+03 -1.137399756007e-02 2.716273463065e-04 2.412650969083e+01
1.043500000000e+03 -1.432728463784e-02 2.889091662079e-04 2.416645733633e+01
1.043750000000e+03 -1.790373170776e-02 3.078240805533e-04 2.420582951007e+01
1.044000000000e+03 -2.207015421687e-02 3.281526881886e-04 2.424459734857e+01
1.044250000000e+03 -2.678610211495e-02 3.496575613314e-04 2.428273399076e+01
1.044500000000e+03 -3.200426445451e-02 3.720862542838e-04 2.432021507958e+01
1.044750000000e+03 -3.767112361409e-02 3.951748055698e-04 2.435701874942e+01
1.045000000000e+03 -4.372753037831e-02 4.186511501652e-04 2.439312610919e+01
1.045250000000e+03 -5.010946320016e-02 4.422387344300e-04 2.442852121248e+01
1.045500000000e+03 -5.674873987748e-02 4.656601084165e-04 2.446319150953e+01
1.045750000000e+03 -6.357385480692e-02 4.886404736358e-04 2.449712780205e+01
1.046000000000e+03 -7.051078542679e-02 5.109112107850e-04 2.453032462007e+01
1.046250000000e+03 -7.748387210847e-02 5.322132594645e-04 2.456278029028e+01
1.046500000000e+03 -8.441667309224e-02 5.523002031784e-04 2.459449698872e+01
1.046750000000e+03 -9.123285771364e-02 5.709414044291e-04 2.462548101316e+01
1.047000000000e+03 -9.785706936205e-02 5.879246346090e-04 2.465574275259e+01
1.047250000000e+03 -1.042157923075e-01 6.030585841270e-04 2.468529679288e+01
1.047500000000e+03 -1.102381539844e-01 6.161748360462e-04 2.471416184866e+01
1.047750000000e+03 -1.158567632653e-01 6.271298842114e-04 2.474236088294e+01
1.048000000000e+03 -1.210084399826e-01 6.358064267771e-04 2.476992097307e+01
1.048250000000e+03 -1.256349231281e-01 6.421144708767e-04 2.479687325018e+01
1.048500000000e+03 -1.296835164839e-01 6.459920304096e-04 2.482325278306e+01
1.048750000000e+03 -1.331076782230e-01 6.474054907615e-04 2.484909843176e+01
1.049000000000e+03 -1.358674869706e-01 6.463493901002e-04 2.487445261084e+01
1.049250000000e+03 -1.379301339919e-01 6.428462588645e-04 2.489936113678e+01
1.049500000000e+03 -1.392702430555e-01 6.369457293320e-04 2.492387292339e+01
1.049750000000e+03 -1.398701070461e-01 6.287233725982e-04 2.494803967420e+01
1.050000000000e+03 -1.397199311147e-01 6.182795401560e-04 2.497191560788e+01
1.050250000000e+03 -1.388178556862e-01 6.057374274947e-04 2.499555706648e+01
1.050500000000e+03 -1.371700249451e-01 5.912413718043e-04 2.501902217036e+01
1.050750000000e+03 -1.347904437789e-01 5.749546497345e-04 2.504237041330e+01
1.051000000000e+03 -1.317008407111e-01 5.570572653663e-04 2.506566226816e+01
1.051250000000e+03 -1.279304216043e-01 5.377434847706e-04 2.508895874479e+01
1.051500000000e+03 -1.235155081337e-01 5.172192388949e-04 2.511232100586e+01
1.051750000000e+03 -1.184991598001e-01 4.956996652313e-04 2.513580987918e+01
1.052000000000e+03 -1.129306774969e-01 4.734064494238e-04 2.515948550695e+01
1.052250000000e+03 -1.068650758498e-01 4.505652700402e-04 2.518340683311e+01
1.052500000000e+03 -1.003624817485e-01 4.274032748502e-04 2.520763129537e+01
1.052750000000e+03 -9.348748608438e-02 4.041466778205e-04 2.523221430166e+01
1.053000000000e+03 -8.630847089652e-02 3.810183645783e-04 2.525720898463e+01
1.053250000000e+03 -7.889686411445e-02 3.582356687842e-04 2.528266569637e+01
1.053500000000e+03 -7.132640331531e-02 3.360084360893e-04 2.530863171359e+01
1.053750000000e+03 -6.367238756966e-02 3.145372000733e-04 2.533515098568e+01
1.054000000000e+03 -5.601086886692e-02 2.940113839624e-04 2.536226367882e+01
1.054250000000e+03 -4.841788675536e-02 2.746078609239e-04 2.539000595430e+01
1.054500000000e+03 -4.096872850085e-02 2.564897652457e-04 2.541840980469e+01
1.054750000000e+03 -3.373711926602e-02 2.398052538096e-04 2.544750263158e+01
1.055000000000e+03 -2.679451727205e-02 2.246866859187e-04 2.547730714399e+01
1.055250000000e+03 -2.020939620800e-02 2.112498836143e-04 2.550784113551e+01
1.055500000000e+03 -1.404655751650e-02 1.995935592410e-04 2.553911727428e+01
1.055750000000e+03 -8.366533702759e-03 1.897990597741e-04 2.557114310147e+01
1.056000000000e+03 -3.224931387730e-03 1.819299263694e-04 2.560392068017e+01
1.056250000000e+03 1.328071580764e-03 1.760319768555e-04 2.563744663585e+01
1.056500000000e+03 5.248230690158e-03 1.721333387370e-04 2.567171203986e+01
1.056750000000e+03 8.497677314320e-03 1.702445302310e-04 2.570670230424e+01
1.057000000000e+03 1.104525806931e-02 1.703588273927e-04 2.574239731882e+01
1.057250000000e+03 1.286691131472e-02 1.724523985337e-04 2.577877113902e+01
1.057500000000e+03 1.394583932850e-02 1.764850178933e-04 2.581579234230e+01
1.057750000000e+03 1.427275800624e-02 1.824004130396e-04 2.585342372108e+01
1.058000000000e+03 1.384594011206e-02 1.901270026517e-04 2.589162270140e+01
1.058250000000e+03 1.267130963256e-02 1.995784671973e-04 2.593034107830e+01
1.058500000000e+03 1.076236105835e-02 2.106545775094e-04 2.596952546110e+01
1.058750000000e+03 8.140072119287e-03 2.232419785474e-04 2.600911728966e+01
1.059000000000e+03 4.832733449375e-03 2.372150825124e-04 2.604905288775e+01
1.059250000000e+03 8.756614968680e-04 2.524370577337e-04 2.608926400239e+01
1.059500000000e+03 -3.689093221635e-03 2.687608470167e-04 2.612967769870e+01
1.059750000000e+03 -8.813169632947e-03 2.860302672363e-04 2.617021701740e+01
1.060000000000e+03 -1.444234076933e-02 3.040812199788e-04 2.621080093818e+01
1.060250000000e+03 -2.051705514401e-02 3.227428874469e-04 2.625134511256e+01
1.060500000000e+03 -2.697302245065e-02 3.418391274993e-04 2.629176190557e+01
1.060750000000e+03 -3.374185805325e-02 3.611897488565e-04 2.633196119435e+01
1.061000000000e+03 -4.075178805163e-02 3.806120536943e-04 2.637185053359e+01
1.061250000000e+03 -4.792839052448e-02 3.999222899665e-04 2.641133580596e+01
1.061500000000e+03 -5.519537263856e-02 4.189371373958e-04 2.645032187442e+01
1.061750000000e+03 -6.247539390898e-02 4.374753846051e-04 2.648871291691e+01
1.062000000000e+03 -6.969089898163e-02 4.553594857791e-04 2.652641314544e+01
1.062250000000e+03 -7.676495416870e-02 4.724171153780e-04 2.656332752330e+01
1.062500000000e+03 -8.362211801480e-02 4.884828972064e-04 2.659936218298e+01
1.062750000000e+03 -9.018927333857e-02 5.033999265723e-04 2.663442521144e+01
1.063000000000e+03 -9.639645658176e-02 5.170213602980e-04 2.666842726203e+01
1.063250000000e+03 -1.021776563518e-01 5.292119393171e-04 2.670128219241e+01
1.063500000000e+03 -1.074715767766e-01 5.398494653498e-04 2.673290767634e+01
1.063750000000e+03 -1.122223353568e-01 5.488261177419e-04 2.676322592525e+01
1.064000000000e+03 -1.163801375013e-01 5.560498350744e-04 2.679216411658e+01
1.064250000000e+03 -1.199018484506e-01 5.614454164693e-04 2.681965506770e+01
1.064500000000e+03 -1.227515121396e-01 5.649555912579e-04 2.684563770367e+01
1.064750000000e+03 -1.249007712400e-01 5.665418474840e-04 2.687005762635e+01
1.065000000000e+03 -1.263292239656e-01 5.661852817255e-04 2.689286737945e+01
1.065250000000e+03 -1.270246581031e-01 5.638870514165e-04 2.691402698863e+01
1.065500000000e+03 -1.269832160056e-01 5.596687699170e-04 2.693350409851e+01
1.065750000000e+03 -1.262094360687e-01 5.535726191885e-04 2.695127434218e+01
1.066000000000e+03 -1.247162142992e-01 5.456613166448e-04 2.696732144290e+01
1.066250000000e+03 -1.225246534911e-01 5.360178295349e-04 2.698163724663e+01
1.066500000000e+03 -1.196638203032e-01 5.247447762715e-04 2.699422185042e+01
1.066750000000e+03 -1.161704020144e-01 5.119637043490e-04 2.700508339467e+01
1.067000000000e+03 -1.120882806763e-01 4.978141010360e-04 2.701423804008e+01
1.067250000000e+03 -1.074680090630e-01 4.824521265944e-04 2.702170961042e+01
1.067500000000e+03 -1.023662294288e-01 4.660491718398e-04 2.702752941059e+01
1.067750000000e+03 -9.684498982105e-02 4.487901196167e-04 2.703173572012e+01
1.068000000000e+03 -9.097103566159e-02 4.308715022069e-04 2.703437346146e+01
1.068250000000e+03 -8.481500786000e-02 4.124993624000e-04 2.703549356612e+01
1.068500000000e+03 -7.845064475100e-02 3.938870695376e-04 2.703515251564e+01
1.068750000000e+03 -7.195389741052e-02 3.752528664531e-04 2.703341160441e+01
1.069000000000e+03 -6.540207023562e-02 3.568174092703e-04 2.703033632937e+01
1.069250000000e+03 -5.887291921036e-02 3.388011664491e-04 2.702599564126e+01
1.069500000000e+03 -5.244378420480e-02 3.214218506735e-04 2.702046126423e+01
1.069750000000e+03 -4.619067946996e-02 3.048916594145e-04 2.701380684487e+01
1.070000000000e+03 -4.018745391584e-02 2.894147487278e-04 2.700610723342e+01
1.070250000000e+03 -3.450495395634e-02 2.751846697014e-04 2.699743767855e+01
1.070500000000e+03 -2.921025802213e-02 2.623819603833e-04 2.698787312267e+01
1.070750000000e+03 -2.436590581713e-02 2.511717646932e-04 2.697748735018e+01
1.071000000000e+03 -2.002923603863e-02 2.417017308214e-04 2.696635232865e+01
1.071250000000e+03 -1.625176541051e-02 2.341000840351e-04 2.695453749135e+01
1.071500000000e+03 -1.307863081481e-02 2.284739037948e-04 2.694210907795e+01
1.071750000000e+03 -1.054814079265e-02 2.249076453611e-04 2.692912958239e+01
1.072000000000e+03 -8.691341681242e-03 2.234621487388e-04 2.691565712112e+01
1.072250000000e+03 -7.531725956748e-03 2.241736752348e-04 2.690174498563e+01
1.072500000000e+03 -7.085009230703e-03 2.270533607338e-04 2.688744126444e+01
1.072750000000e+03 -7.358953096655e-03 2.320869927563e-04 2.687278839190e+01
1.073000000000e+03 -8.353340598038e-03 2.392351817223e-04 2.685782297382e+01
1.073250000000e+03 -1.005996849531e-02 2.484337681314e-04 2.684257547438e+01
1.073500000000e+03 -1.246277995659e-02 2.595946113787e-04 2.682707017134e+01
1.073750000000e+03 -1.553804396030e-02 2.726066713169e-04 2.681132505182e+01
1.074000000000e+03 -1.925462013552e-02 2.873374142149e-04 2.679535179457e+01
1.074250000000e+03 -2.357431832891e-02 3.036342510719e-04 2.677915590864e+01
1.074500000000e+03 -2.845231061264e-02 3.213266196316e-04 2.676273683861e+01
1.074750000000e+03 -3.383760824249e-02 3.402280617886e-04 2.674608815643e+01
1.075000000000e+03 -3.967363144558e-02 3.601385133505e-04 2.672919785773e+01
1.075250000000e+03 -4.589880110720e-02 3.808467376644e-04 2.671204863172e+01
1.075500000000e+03 -5.244719942535e-02 4.021328882755e-04 2.669461823870e+01
1.075750000000e+03 -5.924928702306e-02 4.237711824751e-04 2.667687988933e+01
1.076000000000e+03 -6.623263204922e-02 4.455325855620e-04 2.665880266721e+01
1.076250000000e+03 -7.332270181135e-02 4.671875225076e-04 2.664035196355e+01
1.076500000000e+03 -8.044365484977e-02 4.885085887150e-04 2.662148995430e+01
1.076750000000e+03 -8.751916901635e-02 5.092731946640e-04 2.660217606477e+01
1.077000000000e+03 -9.447327217990e-02 5.292660729000e-04 2.658236745959e+01
1.077250000000e+03 -1.012311836453e-01 5.482817161672e-04 2.656201948031e+01
1.077500000000e+03 -1.077201344566e-01 5.661266529009e-04 2.654108617747e+01
1.077750000000e+03 -1.138701866394e-01 5.826215338771e-04 2.651952073615e+01
1.078000000000e+03 -1.196150288530e-01 5.976030237964e-04 2.649727593302e+01
1.078250000000e+03 -1.248927280033e-01 6.109254862719e-04 2.647430458801e+01
1.078500000000e+03 -1.296464634775e-01 6.224624480021e-04 2.645055990230e+01
1.078750000000e+03 -1.338251750655e-01 6.321077605971e-04 2.642599595705e+01
1.079000000000e+03 -1.373841890253e-01 6.397765685473e-04 2.640056800918e+01
1.079250000000e+03 -1.402857470354e-01 6.454059625379e-04 2.637423287814e+01
1.079500000000e+03 -1.424994874164e-01 6.489554079640e-04 2.634694917041e+01
1.079750000000e+03 -1.440028094678e-01 6.504068705453e-04 2.631867771496e+01
1.080000000000e+03 -1.447811803754e-01 6.497647476400e-04 2.628938177141e+01
1.080250000000e+03 -1.448283340674e-01 6.470554737829e-04 2.625902720212e+01
1.080500000000e+03 -1.441463586723e-01 6.423269347506e-04 2.622758288435e+01
1.080750000000e+03 -1.427457087901e-01 6.356476336716e-04 2.619502074089e+01
1.081000000000e+03 -1.406450886816e-01 6.271056499248e-04 2.616131601380e+01
1.081250000000e+03 -1.378712415556e-01 6.168074454872e-04 2.612644752834e+01
1.081500000000e+03 -1.344586345014e-01 6.048764010453e-04 2.609039766666e+01
1.081750000000e+03 -1.304490371443e-01 5.914513240519e-04 2.605315274326e+01
1.082000000000e+03 -1.258910071373e-01 5.766846803750e-04 2.601470292221e+01
1.082250000000e+03 -1.208392844707e-01 5.607408701566e-04 2.597504257177e+01
1.082500000000e+03 -1.153540917885e-01 5.437942390082e-04 2.593417018775e+01
1.082750000000e+03 -1.095003673756e-01 5.260271347525e-04 2.589208858493e+01
1.083000000000e+03 -1.033469332430e-01 5.076279090494e-04 2.584880504911e+01
1.083250000000e+03 -9.696560546374e-02 4.887888288190e-04 2.580433135868e+01
1.083500000000e+03 -9.043024855723e-02 4.697039384253e-04 2.575868378525e+01
1.083750000000e+03 -8.381583140172e-02 4.505670895596e-04 2.571188329616e+01
1.084000000000e+03 -7.719744201481e-02 4.315698330529e-04 2.566395550574e+01
1.084250000000e+03 -7.064929235426e-02 4.128993283298e-04 2.561493063738e+01
1.084500000000e+03 -6.424377455887e-02 3.947365429280e-04 2.556484363812e+01
1.084750000000e+03 -5.805049946916e-02 3.772542676816e-04 2.551373405901e+01
1.085000000000e+03 -5.213540192181e-02 3.606153477094e-04 2.546164603548e+01
1.085250000000e+03 -4.655986809593e-02 3.449709149393e-04 2.540862813600e+01
1.085500000000e+03 -4.137997121798e-02 3.304588700724e-04 2.535473332955e+01
1.085750000000e+03 -3.664574168686e-02 3.172024303967e-04 2.530001877399e+01
1.086000000000e+03 -3.240053791562e-02 3.053088210571e-04 2.524454564086e+01
1.086250000000e+03 -2.868051842340e-02 2.948681738532e-04 2.518837889832e+01
1.086500000000e+03 -2.551418910855e-02 2.859525084410e-04 2.513158703825e+01
1.086750000000e+03 -2.292210417457e-02 2.786150275955e-04 2.507424181500e+01
1.087000000000e+03 -2.091663632382e-02 2.728895038215e-04 2.501641789034e+01
1.087250000000e+03 -1.950187767906e-02 2.687899323178e-04 2.495819251266e+01
1.087500000000e+03 -1.867367274864e-02 2.663104034902e-04 2.489964510278e+01
1.087750000000e+03 -1.841974734494e-02 2.654251774190e-04 2.484085684875e+01
1.088000000000e+03 -1.871996322916e-02 2.660890126990e-04 2.478191030908e+01
1.088250000000e+03 -1.954668728254e-02 2.682377211306e-04 2.472288895154e+01
1.088500000000e+03 -2.086525740877e-02 2.717889247375e-04 2.466387662257e+01
1.088750000000e+03 -2.263455988018e-02 2.766431119054e-04 2.460495718686e+01
1.089000000000e+03 -2.480769171731e-02 2.826848609608e-04 2.454621400871e+01
1.089250000000e+03 -2.733268978907e-02 2.897842436025e-04 2.448772937797e+01
1.089500000000e+03 -3.015337211829e-02 2.977985621642e-04 2.442958424238e+01
1.089750000000e+03 -3.321017316404e-02 3.065740742078e-04 2.437185750141e+01
1.090000000000e+03 -3.644109999516e-02 3.159481556880e-04 2.431462582797e+01
1.090250000000e+03 -3.978262717367e-02 3.257512686320e-04 2.425796295592e+01
1.090500000000e+03 -4.317070639280e-02 3.358093755446e-04 2.420193958267e+01
1.090750000000e+03 -4.654166453471e-02 3.459461549733e-04 2.414662267704e+01
1.091000000000e+03 -4.983320268754e-02 3.559855752480e-04 2.409207546925e+01
1.091250000000e+03 -5.298524908505e-02 3.657542090353e-04 2.403835684320e+01
1.091500000000e+03 -5.594084634146e-02 3.750837244095e-04 2.398552119450e+01
1.091750000000e+03 -5.864698482812e-02 3.838133487408e-04 2.393361834198e+01
1.092000000000e+03 -6.105529023060e-02 3.917920711481e-04 2.388269306012e+01
1.092250000000e+03 -6.312271759734e-02 3.988809515863e-04 2.383278511642e+01
1.092500000000e+03 -6.481211048820e-02 4.049551653446e-04 2.378392907215e+01
1.092750000000e+03 -6.609270880714e-02 4.099059483249e-04 2.373615441927e+01
1.093000000000e+03 -6.694048522572e-02 4.136422033785e-04 2.368948526618e+01
1.093250000000e+03 -6.733845137695e-02 4.160919963948e-04 2.364394055988e+01
1.093500000000e+03 -6.727682410504e-02 4.172037282842e-04 2.359953410003e+01
1.093750000000e+03 -6.675308701425e-02 4.169470221178e-04 2.355627459946e+01
1.094000000000e+03 -6.577197074776e-02 4.153133330616e-04 2.351416601082e+01
1.094250000000e+03 -6.434528828447e-02 4.123161866475e-04 2.347320742706e+01
1.094500000000e+03 -6.249171876905e-02 4.079911429674e-04 2.343339343278e+01
1.094750000000e+03 -6.023647890977e-02 4.023953443376e-04 2.339471447688e+01
1.095000000000e+03 -5.761090717067e-02 3.956067451364e-04 2.335715687578e+01
1.095250000000e+03 -5.465198421205e-02 3.877234266824e-04 2.332070324601e+01
1.095500000000e+03 -5.140176932917e-02 3.788618848104e-04 2.328533289661e+01
1.095750000000e+03 -4.790678547194e-02 3.691553608696e-04 2.325102207282e+01
1.096000000000e+03 -4.421736848105e-02 3.587519954948e-04 2.321774420717e+01
1.096250000000e+03 -4.038693010082e-02 3.478127160407e-04 2.318547052379e+01
1.096500000000e+03 -3.647125507625e-02 3.365086930929e-04 2.315417013918e+01
1.096750000000e+03 -3.252770204132e-02 3.250187688825e-04 2.312381065885e+01
1.097000000000e+03 -2.861443954178e-02 3.135269031343e-04 2.309435844724e+01
1.097250000000e+03 -2.478968770108e-02 3.022193585831e-04 2.306577893071e+01
1.097500000000e+03 -2.111089143635e-02 2.912817761264e-04 2.303803713261e+01
1.097750000000e+03 -1.763401278348e-02 2.808963939668e-04 2.301109784411e+01
1.098000000000e+03 -1.441272923520e-02 2.712390798600e-04 2.298492612742e+01
1.098250000000e+03 -1.149777933297e-02 2.624768181079e-04 2.295948749533e+01
1.098500000000e+03 -8.936228960170e-03 2.547649683660e-04 2.293474834498e+01
1.098750000000e+03 -6.770889303284e-03 2.482449174095e-04 2.291067614093e+01
1.099000000000e+03 -5.039713115375e-03 2.430417992411e-04 2.288723972680e+01
1.099250000000e+03 -3.775259739582e-03 2.392624827328e-04 2.286440957313e+01
1.099500000000e+03 -3.004269990647e-03 2.369939170081e-04 2.284215795063e+01
1.099750000000e+03 -2.747254886971e-03 2.363016544202e-04 2.282045913809e+01
1.100000000000e+03 -3.018178759982e-03 2.372287705600e-04 2.279928957780e+01
1.100250000000e+03 -3.824234701670e-03 2.397951398322e-04 2.277862799749e+01
1.100500000000e+03 -5.165677990544e-03 2.439969813163e-04 2.275845552138e+01
1.100750000000e+03 -7.035753964830e-03 2.498067839128e-04 2.273875574592e+01
1.101000000000e+03 -9.420704522508e-03 2.571735409131e-04 2.271951480042e+01
1.101250000000e+03 -1.229987889327e-02 2.660234273709e-04 2.270072133916e+01
1.101500000000e+03 -1.564589452208e-02 2.762607232371e-04 2.268236660419e+01
1.101750000000e+03 -1.942491431130e-02 2.877691115337e-04 2.266444437681e+01
1.102000000000e+03 -2.359697989250e-02 3.004132287663e-04 2.264695096971e+01
1.102250000000e+03 -2.811646923280e-02 3.140405280472e-04 2.262988511720e+01
1.102500000000e+03 -3.293254087328e-02 3.284833031501e-04 2.261324801672e+01
1.102750000000e+03 -3.798977097466e-02 3.435610387999e-04 2.259704312103e+01
1.103000000000e+03 -4.322871483119e-02 3.590829725901e-04 2.258127618786e+01
1.103250000000e+03 -4.858668094995e-02 3.748507378497e-04 2.256595502427e+01
1.103500000000e+03 -5.399839055186e-02 3.906608927795e-04 2.255108953214e+01
1.103750000000e+03 -5.939684573902e-02 4.063079143937e-04 2.253669144175e+01
1.104000000000e+03 -6.471412013948e-02 4.215869770055e-04 2.252277423549e+01
1.104250000000e+03 -6.988217240420e-02 4.362967069280e-04 2.250935307826e+01
1.104500000000e+03 -7.483379375571e-02 4.502421284615e-04 2.249644450416e+01
1.104750000000e+03 -7.950338272483e-02 4.632371700004e-04 2.248406644331e+01
1.105000000000e+03 -8.382789566891e-02 4.751074220696e-04 2.247223786400e+01
1.105250000000e+03 -8.774760198439e-02 4.856923772622e-04 2.246097878604e+01
1.105500000000e+03 -9.120697658418e-02 4.948478302467e-04 2.245030989887e+01
1.105750000000e+03 -9.415539042978e-02 5.024477421403e-04 2.244025257021e+01
1.106000000000e+03 -9.654789694525e-02 5.083861673715e-04 2.243082843588e+01
1.106250000000e+03 -9.834582506547e-02 5.125785315963e-04 2.242205937436e+01
1.106500000000e+03 -9.951738701841e-02 5.149629231231e-04 2.241396721491e+01
1.106750000000e+03 -1.000381818710e-01 5.155010756457e-04 2.240657343160e+01
1.107000000000e+03 -9.989157571587e-02 5.141788617389e-04 2.239989908852e+01
1.107250000000e+03 -9.906903157980e-02 5.110065750014e-04 2.239396453077e+01
1.107500000000e+03 -9.757031058608e-02 5.060188316855e-04 2.238878907492e+01
1.107750000000e+03 -9.540357430031e-02 4.992741486769e-04 2.238439096586e+01
1.108000000000e+03 -9.258538198759e-02 4.908542122900e-04 2.238078704532e+01
1.108250000000e+03 -8.914057393706e-02 4.808627857551e-04 2.237799258126e+01
1.108500000000e+03 -8.510205848821e-02 4.694244192342e-04 2.237602110825e+01
1.108750000000e+03 -8.051045186790e-02 4.566827580036e-04 2.237488413598e+01
1.109000000000e+03 -7.541369179735e-02 4.427986745208e-04 2.237459117011e+01
1.109250000000e+03 -6.986648048110e-02 4.279481716424e-04 2.237514946719e+01
1.109500000000e+03 -6.392968416883e-02 4.123199568359e-04 2.237656398245e+01
1.109750000000e+03 -5.766958322351e-02 3.961128614438e-04 2.237883715846e+01
1.110000000000e+03 -5.115716176026e-02 3.795333515559e-04 2.238196906107e+01
1.110250000000e+03 -4.446723226892e-02 3.627927386464e-04 2.238595725853e+01
1.110500000000e+03 -3.767749416394e-02 3.461042751228e-04 2.239079670576e+01
1.110750000000e+03 -3.086768004974e-02 3.296804727611e-04 2.239648001885e+01
1.111000000000e+03 -2.411848592433e-02 3.137301138516e-04 2.240299726750e+01
1.111250000000e+03 -1.751061344356e-02 2.984555856964e-04 2.241033615654e+01
1.111500000000e+03 -1.112379251280e-02 2.840502905553e-04 2.241848223046e+01
1.111750000000e+03 -5.035691277183e-03 2.706959288840e-04 2.242741870939e+01
1.112000000000e+03 6.789855727480e-04 2.585603550462e-04 2.243712693467e+01
1.112250000000e+03 5.949544532090e-03 2.477951716183e-04 2.244758620910e+01
1.112500000000e+03 1.071019472741e-02 2.385339110414e-04 2.245877406219e+01
1.112750000000e+03 1.490091192781e-02 2.308903888522e-04 2.247066653005e+01
1.113000000000e+03 1.846830919619e-02 2.249571266331e-04 2.248323798630e+01
1.113250000000e+03 2.136633836570e-02 2.208043402867e-04 2.249646164614e+01
1.113500000000e+03 2.355699689015e-02 2.184789680732e-04 2.251030933554e+01
1.113750000000e+03 2.501087988657e-02 2.180042306467e-04 2.252475194390e+01
1.114000000000e+03 2.570767754706e-02 2.193793403369e-04 2.253975940821e+01
1.114250000000e+03 2.563653844731e-02 2.225794570798e-04 2.255530067094e+01
1.114500000000e+03 2.479633854007e-02 2.275561544076e-04 2.257134406740e+01
1.114750000000e+03 2.319582056299e-02 2.342380807103e-04 2.258785722299e+01
1.115000000000e+03 2.085362279051e-02 2.425318661849e-04 2.260480722077e+01
1.115250000000e+03 1.779814766641e-02 2.523233563167e-04 2.262216045502e+01
1.115500000000e+03 1.406737099934e-02 2.634790068073e-04 2.263988300382e+01
1.115750000000e+03 9.708460068467e-03 2.758476004035e-04 2.265794046018e+01
1.116000000000e+03 4.777299004149e-03 2.892621423073e-04 2.267629803196e+01
1.116250000000e+03 -6.621020403930e-04 3.035418690250e-04 2.269492063385e+01
1.116500000000e+03 -6.538368443908e-03 3.184945661952e-04 2.271377271066e+01
1.116750000000e+03 -1.277352327113e-02 3.339188479983e-04 2.273281861347e+01
1.117000000000e+03 -1.928395988538e-02 3.496067018789e-04 2.275202242923e+01
1.117250000000e+03 -2.598143747290e-02 3.653460238469e-04 2.277134816479e+01
1.117500000000e+03 -3.277422565395e-02 3.809232795561e-04 2.279075959036e+01
1.117750000000e+03 -3.956819279688e-02 3.961259826453e-04 2.281022073466e+01
1.118000000000e+03 -4.626810749663e-02 4.107454946462e-04 2.282969554148e+01
1.118250000000e+03 -5.277881168547e-02 4.245794569790e-04 2.284914845795e+01
1.118500000000e+03 -5.900656109879e-02 4.374344441743e-04 2.286854418557e+01
1.118750000000e+03 -6.486026715338e-02 4.491283300000e-04 2.288784802536e+01
1.119000000000e+03 -7.025273738742e-02 4.594925557300e-04 2.290702624774e+01
1.119250000000e+03 -7.510194542244e-02 4.683743830309e-04 2.292604589400e+01
1.119500000000e+03 -7.933215452628e-02 4.756387764218e-04 2.294487547916e+01
1.119750000000e+03 -8.287505075471e-02 4.811702557317e-04 2.296348482204e+01
1.120000000000e+03 -8.567073215446e-02 4.848744044719e-04 2.298184548187e+01
1.120250000000e+03 -8.766861842344e-02 4.866791866497e-04 2.299993119824e+01
1.120500000000e+03 -8.882823362421e-02 4.865359943979e-04 2.301771775232e+01
1.120750000000e+03 -8.911985654722e-02 4.844204049200e-04 2.303518364668e+01
1.121000000000e+03 -8.852502400760e-02 4.803326513835e-04 2.305231019780e+01
1.121250000000e+03 -8.703686194657e-02 4.742977125585e-04 2.306908162284e+01
1.121500000000e+03 -8.466029941479e-02 4.663652985082e-04 2.308548568826e+01
1.121750000000e+03 -8.141204157523e-02 4.566093029692e-04 2.310151348389e+01
1.122000000000e+03 -7.732046136042e-02 4.451270641558e-04 2.311716002747e+01
1.122250000000e+03 -7.242525193806e-02 4.320382544996e-04 2.313242422575e+01
1.122500000000e+03 -6.677695866616e-02 4.174835566326e-04 2.314730913576e+01
1.122750000000e+03 -6.043630336287e-02 4.016229451914e-04 2.316182187643e+01
1.123000000000e+03 -5.347344693645e-02 3.846338319561e-04 2.317597404109e+01
1.123250000000e+03 -4.596703246271e-02 3.667089038819e-04 2.318978153128e+01
1.123500000000e+03 -3.800314810945e-02 3.480537702403e-04 2.320326462963e+01
1.123750000000e+03 -2.967418519726e-02 3.288844187637e-04 2.321644801258e+01
1.124000000000e+03 -2.107756874502e-02 3.094244604708e-04 2.322936050307e+01
1.124250000000e+03 -1.231450245879e-02 2.899023994655e-04 2.324203524075e+01
1.124500000000e+03 -3.488581284357e-03 2.705485980832e-04 2.325450934243e+01
1.124750000000e+03 5.295573767557e-03 2.515924203922e-04 2.326682380853e+01
1.125000000000e+03 1.393372519255e-02 2.332592489140e-04 2.327902312597e+01
1.125250000000e+03 2.232335843122e-02 2.157676049141e-04 2.329115525779e+01
1.125500000000e+03 3.036504371237e-02 1.993262605433e-04 2.330327121618e+01
1.125750000000e+03 3.796372395804e-02 1.841315094139e-04 2.331542466975e+01
1.126000000000e+03 4.502992491385e-02 1.703645954068e-04 2.332767166848e+01
1.126250000000e+03 5.148088889816e-02 1.581893144952e-04 2.334007037293e+01
1.126500000000e+03 5.724160474451e-02 1.477498562832e-04 2.335268041824e+01
1.126750000000e+03 6.224573540226e-02 1.391688571164e-04 2.336556277711e+01
1.127000000000e+03 6.643639881413e-02 1.325458016116e-04 2.337877911649e+01
1.127250000000e+03 6.976683116340e-02 1.279556615068e-04 2.339239148131e+01
1.127500000000e+03 7.220093029838e-02 1.254479262938e-04 2.340646195090e+01
1.127750000000e+03 7.371359570440e-02 1.250459672735e-04 2.342105203253e+01
1.128000000000e+03 7.429100964618e-02 1.267466234200e-04 2.343622247319e+01
1.128250000000e+03 7.393067011397e-02 1.305204583573e-04 2.345203265878e+01
1.128500000000e+03 7.264138447917e-02 1.363120458434e-04 2.346854042048e+01
1.128750000000e+03 7.044305002130e-02 1.440407188463e-04 2.348580160407e+01
1.129000000000e+03 6.736628437236e-02 1.536018156309e-04 2.350386968136e+01
1.129250000000e+03 6.345202312596e-02 1.648679384695e-04 2.352279558970e+01
1.129500000000e+03 5.875090170767e-02 1.776908348646e-04 2.354262739315e+01
1.129750000000e+03 5.332252579239e-02 1.919035241086e-04 2.356340999747e+01
1.130000000000e+03 4.723473463175e-02 2.073222501497e-04 2.358518507597e+01
1.130250000000e+03 4.056266474640e-02 2.237492363477e-04 2.360799082273e+01
1.130500000000e+03 3.338780285597e-02 2.409753163315e-04 2.363186187653e+01
1.130750000000e+03 2.579691061980e-02 2.587827858138e-04 2.365682915669e+01
1.131000000000e+03 1.788099396527e-02 2.769482273301e-04 2.368291992436e+01
1.131250000000e+03 9.734136234712e-03 2.952455438506e-04 2.371015768612e+01
1.131500000000e+03 1.452357859736e-03 3.134489358496e-04 2.373856223819e+01
1.131750000000e+03 -6.867544582206e-03 3.313358598193e-04 2.376814971126e+01
1.132000000000e+03 -1.512917691151e-02 3.486899408477e-04 2.379893259321e+01
1.132250000000e+03 -2.323766191160e-02 3.653037332993e-04 2.383091989470e+01
1.132500000000e+03 -3.110077458203e-02 3.809813922182e-04 2.386411722147e+01
1.132750000000e+03 -3.863001360705e-02 3.955411056490e-04 2.389852684350e+01
1.133000000000e+03 -4.574161194507e-02 4.088173832770e-04 2.393414792622e+01
1.133250000000e+03 -5.235749294098e-02 4.206630134570e-04 2.397097654683e+01
1.133500000000e+03 -5.840615031475e-02 4.309508635372e-04 2.400900592934e+01
1.133750000000e+03 -6.382343108875e-02 4.395752739504e-04 2.404822647704e+01
1.134000000000e+03 -6.855323104700e-02 4.464532233676e-04 2.408862592460e+01
1.134250000000e+03 -7.254811063757e-02 4.515251923292e-04 2.413018947274e+01
1.134500000000e+03 -7.576974439447e-02 4.547556087250e-04 2.417289978649e+01
1.134750000000e+03 -7.818934959645e-02 4.561331534144e-04 2.421673716103e+01
1.135000000000e+03 -7.978788663136e-02 4.556704308379e-04 2.426167946597e+01
1.135250000000e+03 -8.055627284378e-02 4.534036822482e-04 2.430770227323e+01
1.135500000000e+03 -8.049533726156e-02 4.493918555183e-04 2.435477876057e+01
1.135750000000e+03 -7.961581527820e-02 4.437157215226e-04 2.440287980548e+01
1.136000000000e+03 -7.793805998084e-02 4.364763682974e-04 2.445197384328e+01
1.136250000000e+03 -7.549181096147e-02 4.277937944878e-04 2.450202691753e+01
1.136500000000e+03 -7.231574814902e-02 4.178050522860e-04 2.455300258687e+01
1.136750000000e+03 -6.845693655709e-02 4.066621521899e-04 2.460486179734e+01
1.137000000000e+03 -6.397029677443e-02 3.945301167126e-04 2.465756291150e+01
1.137250000000e+03 -5.891786143859e-02 3.815846376887e-04 2.471106155962e+01
1.137500000000e+03 -5.336803348559e-02 3.680097419789e-04 2.476531060748e+01
1.137750000000e+03 -4.739470963389e-02 3.539953401558e-04 2.482025999418e+01
1.138000000000e+03 -4.107645191799e-02 3.397348909215e-04 2.487585679518e+01
1.138250000000e+03 -3.449550904265e-02 3.254229334537e-04 2.493204509262e+01
1.138500000000e+03 -2.773685101403e-02 3.112527335166e-04 2.498876595737e+01
1.138750000000e+03 -2.088717041772e-02 2.974139952475e-04 2.504595743549e+01
1.139000000000e+03 -1.403386806129e-02 2.840906741131e-04 2.510355458417e+01
1.139250000000e+03 -7.264027887242e-03 2.714588934739e-04 2.516148938452e+01
1.139500000000e+03 -6.634177337356e-04 2.596850108242e-04 2.521969097421e+01
1.139750000000e+03 5.684514875124e-03 2.489238657184e-04 2.527808562254e+01
1.140000000000e+03 1.169960482541e-02 2.393171886494e-04 2.533659687389e+01
1.140250000000e+03 1.730590631497e-02 2.309921740091e-04 2.539514574108e+01
1.140500000000e+03 2.243253458113e-02 2.240603672018e-04 2.545365072214e+01
1.140750000000e+03 2.701454774188e-02 2.186164916568e-04 2.551202829987e+01
1.141000000000e+03 3.099361635121e-02 2.147378365726e-04 2.557019285669e+01
1.141250000000e+03 3.431879659937e-02 2.124834568190e-04 2.562805730296e+01
1.141500000000e+03 3.694702366551e-02 2.118939793120e-04 2.568553306775e+01
1.141750000000e+03 3.884364639309e-02 2.129913374467e-04 2.574253057612e+01
1.142000000000e+03 3.998289233664e-02 2.157786389148e-04 2.579895977240e+01
1.142250000000e+03 4.034802260358e-02 2.202406164513e-04 2.585473015454e+01
1.142500000000e+03 3.993168761400e-02 2.263436765573e-04 2.590975161323e+01
1.142750000000e+03 3.873582454262e-02 2.340367663857e-04 2.596393443781e+01
1.143000000000e+03 3.677180512805e-02 2.432517286754e-04 2.601719020553e+01
1.143250000000e+03 3.406009668273e-02 2.539044834778e-04 2.606943181199e+01
1.143500000000e+03 3.063016398752e-02 2.658957142908e-04 2.612057433316e+01
1.143750000000e+03 2.652002077462e-02 2.791120998519e-04 2.617053533766e+01
1.144000000000e+03 2.177568962061e-02 2.934276474999e-04 2.621923520703e+01
1.144250000000e+03 1.645075332857e-02 3.087048219205e-04 2.626659794389e+01
1.144500000000e+03 1.060559280062e-02 3.247960669712e-04 2.631255141582e+01
1.144750000000e+03 4.306669628199e-03 3.415452535580e-04 2.635702791811e+01
1.145000000000e+03 -2.374361826362e-03 3.587893407522e-04 2.639996440837e+01
1.145250000000e+03 -9.361457028422e-03 3.763597874199e-04 2.644130322418e+01
1.145500000000e+03 -1.657518368179e-02 3.940843648204e-04 2.648099226436e+01
1.145750000000e+03 -2.393368578367e-02 4.117887777435e-04 2.651898539535e+01
1.146000000000e+03 -3.135368354518e-02 4.292983432699e-04 2.655524276832e+01
1.146250000000e+03 -3.875148551218e-02 4.464396877567e-04 2.658973110125e+01
1.146500000000e+03 -4.604399909584e-02 4.630424359821e-04 2.662242395407e+01
1.146750000000e+03 -5.314970061537e-02 4.789408177432e-04 2.665330176292e+01
1.147000000000e+03 -5.998961363659e-02 4.939753537524e-04 2.668235222095e+01
1.147250000000e+03 -6.648820891991e-02 5.079943838314e-04 2.670957021145e+01
1.147500000000e+03 -7.257427652519e-02 5.208556144802e-04 2.673495792012e+01
1.147750000000e+03 -7.818165778240e-02 5.324274210341e-04 2.675852469127e+01
1.148000000000e+03 -8.325006276218e-02 5.425904313724e-04 2.678028719309e+01
1.148250000000e+03 -8.772557263620e-02 5.512384830451e-04 2.680026903598e+01
1.148500000000e+03 -9.156132644136e-02 5.582800892822e-04 2.681850084793e+01
1.148750000000e+03 -9.471781148974e-02 5.636391027243e-04 2.683501980552e+01
1.149000000000e+03 -9.716338547706e-02 5.672559799572e-04 2.684986958749e+01
1.149250000000e+03 -9.887437463147e-02 5.690881826314e-04 2.686309984727e+01
1.149500000000e+03 -9.983529375593e-02 5.691109041459e-04 2.687476592382e+01
1.149750000000e+03 -1.000389829515e-01 5.673176605137e-04 2.688492849706e+01
1.150000000000e+03 -9.948639459364e-02 5.637201120828e-04 2.689365294640e+01
1.150250000000e+03 -9.818666742760e-02 5.583487171051e-04 2.690100905677e+01
1.150500000000e+03 -9.615671241622e-02 5.512520663970e-04 2.690707028852e+01
1.150750000000e+03 -9.342108903725e-02 5.424969507465e-04 2.691191338792e+01
1.151000000000e+03 -9.001155630827e-02 5.321677034949e-04 2.691561772733e+01
1.151250000000e+03 -8.596657143502e-02 5.203653544072e-04 2.691826463477e+01
1.151500000000e+03 -8.133091765440e-02 5.072070403883e-04 2.691993690756e+01
1.151750000000e+03 -7.615507215543e-02 4.928248013542e-04 2.692071810882e+01
1.152000000000e+03 -7.049456043413e-02 4.773641480966e-04 2.692069187062e+01
1.152250000000e+03 -6.440940929257e-02 4.609827938043e-04 2.691994137472e+01
1.152500000000e+03 -5.796340215207e-02 4.438490252812e-04 2.691854863286e+01
1.152750000000e+03 -5.122339293507e-02 4.261399684210e-04 2.691659387580e+01
1.153000000000e+03 -4.425858662411e-02 4.080396986198e-04 2.691415493424e+01
1.153250000000e+03 -3.713981057438e-02 3.897372680377e-04 2.691130663797e+01
1.153500000000e+03 -2.993878027668e-02 3.714246519019e-04 2.690812024670e+01
1.153750000000e+03 -2.272737836704e-02 3.532945979358e-04 2.690466284813e+01
1.154000000000e+03 -1.557693602359e-02 3.355384820866e-04 2.690099691006e+01
1.154250000000e+03 -8.557537373349e-03 3.183441297240e-04 2.689717974230e+01
1.154500000000e+03 -1.737347759424e-03 3.018936806946e-04 2.689326306312e+01
1.154750000000e+03 4.818026598277e-03 2.863614776340e-04 2.688929259841e+01
1.155000000000e+03 1.104616037332e-02 2.719119882143e-04 2.688530772923e+01
1.155250000000e+03 1.688831389799e-02 2.586980106650e-04 2.688134118375e+01
1.155500000000e+03 2.229006005316e-02 2.468585981907e-04 2.687741880695e+01
1.155750000000e+03 2.720162835885e-02 2.365177020058e-04 2.687355936562e+01
1.156000000000e+03 3.157846984150e-02 2.277823096448e-04 2.686977442212e+01
1.156250000000e+03 3.538147226181e-02 2.207415076738e-04 2.686606828686e+01
1.156500000000e+03 3.857743950353e-02 2.154649328001e-04 2.686243799523e+01
1.156750000000e+03 4.113917780702e-02 2.120023467041e-04 2.685887341125e+01
1.157000000000e+03 4.304587662029e-02 2.103824802415e-04 2.685535731432e+01
1.157250000000e+03 4.428307166867e-02 2.106130648364e-04 2.685186564585e+01
1.157500000000e+03 4.484292197225e-02 2.126801997096e-04 2.684836770619e+01
1.157750000000e+03 4.472405498604e-02 2.165488755055e-04 2.684482653283e+01
1.158000000000e+03 4.393173350861e-02 2.221628259559e-04 2.684119920370e+01
1.158250000000e+03 4.247759858912e-02 2.294455645471e-04 2.683743732927e+01
1.158500000000e+03 4.037972061711e-02 2.383007217761e-04 2.683348744891e+01
1.158750000000e+03 3.766225136514e-02 2.486135558663e-04 2.682929161458e+01
1.159000000000e+03 3.435534176547e-02 2.602518703050e-04 2.682478787546e+01
1.159250000000e+03 3.049479762811e-02 2.730676740625e-04 2.681991088425e+01
1.159500000000e+03 2.612171922351e-02 2.868989594141e-04 2.681459252328e+01
1.159750000000e+03 2.128222929034e-02 3.015713552588e-04 2.680876247549e+01
1.160000000000e+03 1.602700096539e-02 3.169003070345e-04 2.680234888817e+01
1.160250000000e+03 1.041082768937e-02 3.326932024949e-04 2.679527900072e+01
1.160500000000e+03 4.492140239163e-03 3.487516467977e-04 2.678747977845e+01
1.160750000000e+03 -1.667512435044e-03 3.648738287594e-04 2.677887852999e+01
1.161000000000e+03 -8.004016430304e-03 3.808569283156e-04 2.676940354043e+01
1.161250000000e+03 -1.445125784591e-02 3.964995582768e-04 2.675898462364e+01
1.161500000000e+03 -2.094173276760e-02 4.116042075577e-04 2.674755370827e+01
1.161750000000e+03 -2.740716610805e-02 4.259796429893e-04 2.673504535998e+01
1.162000000000e+03 -3.377914638879e-02 4.394432437145e-04 2.672139727705e+01
1.162250000000e+03 -3.998978626566e-02 4.518232733112e-04 2.670655073652e+01
1.162500000000e+03 -4.597233261753e-02 4.629608762665e-04 2.669045102828e+01
1.162750000000e+03 -5.166189978503e-02 4.727122564429e-04 2.667304777963e+01
1.163000000000e+03 -5.699602614884e-02 4.809501926612e-04 2.665429532053e+01
1.163250000000e+03 -6.191542419376e-02 4.875658992506e-04 2.663415290216e+01
1.163500000000e+03 -6.636448953617e-02 4.924700751169e-04 2.661258497188e+01
1.163750000000e+03 -7.029203546149e-02 4.955943296504e-04 2.658956128495e+01
1.164000000000e+03 -7.365173266551e-02 4.968916940529e-04 2.656505709584e+01
1.164250000000e+03 -7.640279637024e-02 4.963375328420e-04 2.653905316310e+01
1.164500000000e+03 -7.851034208361e-02 4.939294991208e-04 2.651153586473e+01
1.164750000000e+03 -7.994598812518e-02 4.896878704613e-04 2.648249710307e+01
1.165000000000e+03 -8.068810766888e-02 4.836549496629e-04 2.645193435701e+01
1.165250000000e+03 -8.072231521199e-02 4.758947952285e-04 2.641985049727e+01
1.165500000000e+03 -8.004160085462e-02 4.664921137808e-04 2.638625378986e+01
1.165750000000e+03 -7.864666388675e-02 4.555514984226e-04 2.635115763073e+01
1.166000000000e+03 -7.654591647214e-02 4.431957838914e-04 2.631458052143e+01
1.166250000000e+03 -7.375563110379e-02 4.295646989854e-04 2.627654575650e+01
1.166500000000e+03 -7.029984909647e-02 4.148129647543e-04 2.623708127456e+01
1.166750000000e+03 -6.621023165031e-02 3.991083549489e-04 2.619621951475e+01
1.167000000000e+03 -6.152590248132e-02 3.826296951749e-04 2.615399705594e+01
1.167250000000e+03 -5.629309938767e-02 3.655646364469e-04 2.611045446986e+01
1.167500000000e+03 -5.056479239861e-02 3.481073050873e-04 2.606563603270e+01
1.167750000000e+03 -4.440019812247e-02 3.304559875918e-04 2.601958958828e+01
1.168000000000e+03 -3.786421872431e-02 3.128106909657e-04 2.597236613871e+01
1.168250000000e+03 -3.102678700644e-02 2.953707978282e-04 2.592401970013e+01
1.168500000000e+03 -2.396214785787e-02 2.783326471809e-04 2.587460703237e+01
1.168750000000e+03 -1.674806717182e-02 2.618872696065e-04 2.582418738943e+01
1.169000000000e+03 -9.464978819011e-03 2.462181778592e-04 2.577282227361e+01
1.169250000000e+03 -2.195066324566e-03 2.314992045337e-04 2.572057515764e+01
1.169500000000e+03 4.978610380648e-03 2.178926931935e-04 2.566751138210e+01
1.169750000000e+03 1.197317979018e-02 2.055474216181e-04 2.561369771275e+01
1.170000000000e+03 1.870689651282e-02 1.945971017355e-04 2.555920223897e+01
1.170250000000e+03 2.510018535121e-02 1.851588114402e-04 2.550409407759e+01
1.170500000000e+03 3.107655370940e-02 1.773319080354e-04 2.544844329632e+01
1.170750000000e+03 3.656370836302e-02 1.711966575265e-04 2.539232046250e+01
1.171000000000e+03 4.149444316026e-02 1.668135169394e-04 2.533579654256e+01
1.171250000000e+03 4.580749419944e-02 1.642225945371e-04 2.527894276884e+01
1.171500000000e+03 4.944843415394e-02 1.634431345456e-04 2.522183035268e+01
1.171750000000e+03 5.237052129485e-02 1.644731571009e-04 2.516453016646e+01
1.172000000000e+03 5.453522678746e-02 1.672898690947e-04 2.510711282478e+01
1.172250000000e+03 5.591301382050e-02 1.718495945828e-04 2.504964817136e+01
1.172500000000e+03 5.648365691477e-02 1.780885679573e-04 2.499220541714e+01
1.172750000000e+03 5.623677922990e-02 1.859234071125e-04 2.493485263185e+01
1.173000000000e+03 5.517196026957e-02 1.952523122019e-04 2.487765689292e+01
1.173250000000e+03 5.329899377327e-02 2.059560426629e-04 2.482068378769e+01
1.173500000000e+03 5.063776134002e-02 2.178994770181e-04 2.476399756677e+01
1.173750000000e+03 4.721818072295e-02 2.309330762727e-04 2.470766069538e+01
1.174000000000e+03 4.307986903331e-02 2.448947420971e-04 2.465173381075e+01
1.174250000000e+03 3.827172559100e-02 2.596117281783e-04 2.459627568874e+01
1.174500000000e+03 3.285139764610e-02 2.749027537214e-04 2.454134284154e+01
1.174750000000e+03 2.688458084005e-02 2.905802285751e-04 2.448698953370e+01
1.175000000000e+03 2.044421442319e-02 3.064525945127e-04 2.443326759257e+01
1.175250000000e+03 1.360955595865e-02 3.223267500253e-04 2.438022623427e+01
1.175500000000e+03 6.465199710907e-03 3.380104474264e-04 2.432791208246e+01
1.175750000000e+03 -9.000873260690e-04 3.533149045884e-04 2.427636881466e+01
1.176000000000e+03 -8.394512138225e-03 3.680571601156e-04 2.422563720329e+01
1.176250000000e+03 -1.592450004534e-02 3.820625262521e-04 2.417575497471e+01
1.176500000000e+03 -2.339597417470e-02 3.951669336943e-04 2.412675671786e+01
1.176750000000e+03 -3.071565081757e-02 4.072190808195e-04 2.407867381187e+01
1.177000000000e+03 -3.779236219047e-02 4.180826021324e-04 2.403153433139e+01
1.177250000000e+03 -4.453824651887e-02 4.276377620616e-04 2.398536313854e+01
1.177500000000e+03 -5.087012216497e-02 4.357832964754e-04 2.394018165638e+01
1.177750000000e+03 -5.671060455008e-02 4.424377429655e-04 2.389600797205e+01
1.178000000000e+03 -6.198914621284e-02 4.475404495877e-04 2.385285692705e+01
1.178250000000e+03 -6.664319817437e-02 4.510526845026e-04 2.381073995526e+01
1.178500000000e+03 -7.061893949145e-02 4.529578605217e-04 2.376966534854e+01
1.178750000000e+03 -7.387221292761e-02 4.532620349955e-04 2.372963812196e+01
1.179000000000e+03 -7.636901345849e-02 4.519935414501e-04 2.369066027377e+01
1.179250000000e+03 -7.808604043874e-02 4.492026737385e-04 2.365273080132e+01
1.179500000000e+03 -7.901105229855e-02 4.449609467924e-04 2.361584577398e+01
1.179750000000e+03 -7.914292957588e-02 4.393598852303e-04 2.357999857608e+01
1.180000000000e+03 -7.849175935806e-02 4.325097733589e-04 2.354517991844e+01
1.180250000000e+03 -7.707857921772e-02 4.245378618626e-04 2.351137808763e+01
1.180500000000e+03 -7.493508894430e-02 4.155865025577e-04 2.347857900557e+01
1.180750000000e+03 -7.210311147110e-02 4.058109455315e-04 2.344676642190e+01
1.181000000000e+03 -6.863394405690e-02 3.953770228271e-04 2.341592206955e+01
1.181250000000e+03 -6.458755554213e-02 3.844585731154e-04 2.338602577547e+01
1.181500000000e+03 -6.003167678201e-02 3.732349017423e-04 2.335705562974e+01
1.181750000000e+03 -5.504073074307e-02 3.618879539670e-04 2.332898810783e+01
1.182000000000e+03 -4.969471448452e-02 3.505996319327e-04 2.330179820509e+01
1.182250000000e+03 -4.407796588363e-02 3.395489967797e-04 2.327545956603e+01
1.182500000000e+03 -3.827794475113e-02 3.289097153979e-04 2.324994456837e+01
1.182750000000e+03 -3.238384214326e-02 3.188472404069e-04 2.322522447249e+01
1.183000000000e+03 -2.648530021175e-02 3.095164377326e-04 2.320126949803e+01
1.183250000000e+03 -2.067107395046e-02 3.010592847221e-04 2.317804892537e+01
1.183500000000e+03 -1.502772487239e-02 2.936027455963e-04 2.315553118567e+01
1.183750000000e+03 -9.638340394252e-03 2.872568503599e-04 2.313368397480e+01
1.184000000000e+03 -4.581408758069e-03 2.821132402008e-04 2.311247425976e+01
1.184250000000e+03 7.041943751960e-05 2.782435999735e-04 2.309186848739e+01
1.184500000000e+03 4.251282612386e-03 2.756988498995e-04 2.307183260093e+01
1.184750000000e+03 7.903047569090e-03 2.745083560837e-04 2.305233215922e+01
1.185000000000e+03 1.097612239543e-02 2.746795648471e-04 2.303333246840e+01
1.185250000000e+03 1.343006225680e-02 2.761980801638e-04 2.301479858217e+01
1.185500000000e+03 1.523419033800e-02 2.790277895876e-04 2.299669559211e+01
1.185750000000e+03 1.636792328303e-02 2.831116442119e-04 2.297898868174e+01
1.186000000000e+03 1.682097672358e-02 2.883726488792e-04 2.296164315793e+01
1.186250000000e+03 1.659351264054e-02 2.947149848995e-04 2.294462484023e+01
1.186500000000e+03 1.569599938293e-02 3.020257585276e-04 2.292789993247e+01
1.186750000000e+03 1.414903605895e-02 3.101766784086e-04 2.291143549031e+01
1.187000000000e+03 1.198295425619e-02 3.190261238856e-04 2.289519931799e+01
1.187250000000e+03 9.237337223401e-03 3.284213561001e-04 2.287916025157e+01
1.187500000000e+03 5.960357413088e-03 3.382010034975e-04 2.286328848186e+01
1.187750000000e+03 2.208062776960e-03 3.481974500472e-04 2.284755540488e+01
1.188000000000e+03 -1.956545483027e-03 3.582396335880e-04 2.283193417600e+01
1.188250000000e+03 -6.464389535267e-03 3.681554648112e-04 2.281639948365e+01
1.188500000000e+03 -1.124143693528e-02 3.777747190039e-04 2.280092806246e+01
1.188750000000e+03 -1.620977654897e-02 3.869315681592e-04 2.278549869668e+01
1.189000000000e+03 -2.128870592554e-02 3.954669288656e-04 2.277009218928e+01
1.189250000000e+03 -2.639603860478e-02 4.032313087306e-04 2.275469181994e+01
1.189500000000e+03 -3.144923230239e-02 4.100867971471e-04 2.273928322952e+01
1.189750000000e+03 -3.636664159747e-02 4.159092725811e-04 2.272385463260e+01
1.190000000000e+03 -4.106860672535e-02 4.205899785688e-04 2.270839665379e+01
1.190250000000e+03 -4.547876163048e-02 4.240376096879e-04 2.269290273335e+01
1.190500000000e+03 -4.952504367485e-02 4.261794741663e-04 2.267736893131e+01
1.190750000000e+03 -5.314076263301e-02 4.269626065072e-04 2.266179399678e+01
1.191000000000e+03 -5.626556793529e-02 4.263545617460e-04 2.264617935853e+01
1.191250000000e+03 -5.884634689243e-02 4.243439609915e-04 2.263052916589e+01
1.191500000000e+03 -6.083790466943e-02 4.209404768022e-04 2.261484999017e+01
1.191750000000e+03 -6.220376007103e-02 4.161749978179e-04 2.259915112728e+01
1.192000000000e+03 -6.291658774452e-02 4.100989854806e-04 2.258344427067e+01
1.192250000000e+03 -6.295864222126e-02 4.027837743164e-04 2.256774346765e+01
1.192500000000e+03 -6.232203844409e-02 3.943195734738e-04 2.255206507103e+01
1.192750000000e+03 -6.100882034768e-02 3.848140247379e-04 2.253642735645e+01
1.193000000000e+03 -5.903104171493e-02 3.743908120191e-04 2.252085081827e+01
1.193250000000e+03 -5.641051078603e-02 3.631877561190e-04 2.250535752755e+01
1.193500000000e+03 -5.317857101497e-02 3.513548973733e-04 2.248997146364e+01
1.193750000000e+03 -4.937561086406e-02 3.390522999210e-04 2.247471786809e+01
1.194000000000e+03 -4.505053787961e-02 3.264477128444e-04 2.245962355587e+01
1.194250000000e+03 -4.026007531686e-02 3.137141938329e-04 2.244471633203e+01
1.194500000000e+03 -3.506798383672e-02 3.010276249759e-04 2.243002500258e+01
1.194750000000e+03 -2.954413842073e-02 2.885641027152e-04 2.241557931702e+01
1.195000000000e+03 -2.376353815044e-02 2.764973958968e-04 2.240140968439e+01
1.195250000000e+03 -1.780529179320e-02 2.649965721896e-04 2.238754684338e+01
1.195500000000e+03 -1.175139225458e-02 2.542232285691e-04 2.237402208140e+01
1.195750000000e+03 -5.685664649629e-03 2.443295140368e-04 2.236086664352e+01
1.196000000000e+03 3.075591203510e-04 2.354555046470e-04 2.234811194322e+01
1.196250000000e+03 6.144614009185e-03 2.277272722817e-04 2.233578924079e+01
1.196500000000e+03 1.174363265976e-02 2.212552376517e-04 2.232392934973e+01
1.196750000000e+03 1.702588233162e-02 2.161320960971e-04 2.231256276916e+01
1.197000000000e+03 2.191685192748e-02 2.124316045891e-04 2.230171938222e+01
1.197250000000e+03 2.634725080549e-02 2.102076969513e-04 2.229142817337e+01
1.197500000000e+03 3.025420306961e-02 2.094931490477e-04 2.228171734018e+01
1.197750000000e+03 3.358206241140e-02 2.102993207332e-04 2.227261395934e+01
1.198000000000e+03 3.628326987718e-02 2.126158745878e-04 2.226414388179e+01
1.198250000000e+03 3.831906240051e-02 2.164108715868e-04 2.225633157521e+01
1.198500000000e+03 3.966008347493e-02 2.216311044532e-04 2.224920000716e+01
1.198750000000e+03 4.028671252217e-02 2.282030709077e-04 2.224277035116e+01
1.199000000000e+03 4.018954273011e-02 2.360335702781e-04 2.223706205294e+01
1.199250000000e+03 3.936941218965e-02 2.450113099326e-04 2.223209253970e+01
1.199500000000e+03 3.783743648420e-02 2.550084103803e-04 2.222787711832e+01
1.199750000000e+03 3.561485524731e-02 2.658822279356e-04 2.222442884375e+01
1.200000000000e+03 3.273274883824e-02 2.774773717907e-04 2.222175842350e+01
1.200250000000e+03 2.923151727001e-02 2.896280450095e-04 2.221987399305e+01
1.200500000000e+03 2.516041128592e-02 3.021602516670e-04 2.221878119484e+01
1.200750000000e+03 2.057674894248e-02 3.148944265765e-04 2.221848301021e+01
1.201000000000e+03 1.554505888542e-02 3.276479974284e-04 2.221897961843e+01
1.201250000000e+03 1.013621752930e-02 3.402379558978e-04 2.222026855129e+01
1.201500000000e+03 4.426347709886e-03 3.524835676232e-04 2.222234446429e+01
1.201750000000e+03 -1.504237683766e-03 3.642090492965e-04 2.222519936123e+01
1.202000000000e+03 -7.572230998427e-03 3.752459795187e-04 2.222882245110e+01
1.202250000000e+03 -1.369251426389e-02 3.854356850916e-04 2.223320030072e+01
1.202500000000e+03 -1.977941849901e-02 3.946316680530e-04 2.223831700136e+01
1.202750000000e+03 -2.574791785740e-02 4.027015173520e-04 2.224415413714e+01
1.203000000000e+03 -3.151491542367e-02 4.095290245215e-04 2.225069113042e+01
1.203250000000e+03 -3.700035272479e-02 4.150156005750e-04 2.225790525489e+01
1.203500000000e+03 -4.212843865927e-02 4.190820052070e-04 2.226577201301e+01
1.203750000000e+03 -4.682869822615e-02 4.216693459937e-04 2.227426531651e+01
1.204000000000e+03 -5.103690791345e-02 4.227397485466e-04 2.228335770406e+01
1.204250000000e+03 -5.469611331971e-02 4.222772482531e-04 2.229302076241e+01
1.204500000000e+03 -5.775737875444e-02 4.202878732957e-04 2.230322538053e+01
1.204750000000e+03 -6.018039860353e-02 4.167994105674e-04 2.231394203174e+01
1.205000000000e+03 -6.193419011750e-02 4.118613943328e-04 2.232514123373e+01
1.205250000000e+03 -6.299743105915e-02 4.055442111820e-04 2.233679382967e+01
1.205500000000e+03 -6.335877034379e-02 3.979382094205e-04 2.234887136412e+01
1.205750000000e+03 -6.301699990972e-02 3.891525257417e-04 2.236134645966e+01
1.206000000000e+03 -6.198097138067e-02 3.793134179945e-04 2.237419310614e+01
1.206250000000e+03 -6.026959765450e-02 3.685628365882e-04 2.238738709591e+01
1.206500000000e+03 -5.791148823609e-02 3.570563022798e-04 2.240090628728e+01
1.206750000000e+03 -5.494456704017e-02 3.449608458167e-04 2.241473092602e+01
1.207000000000e+03 -5.141555112742e-02 3.324527574584e-04 2.242884393631e+01
1.207250000000e+03 -4.737922667033e-02 3.197150903208e-04 2.244323113284e+01
1.207500000000e+03 -4.289778701527e-02 3.069353276227e-04 2.245788150348e+01
1.207750000000e+03 -3.803990407267e-02 2.943027269448e-04 2.247278735629e+01
1.208000000000e+03 -3.287974136285e-02 2.820057576293e-04 2.248794445395e+01
1.208250000000e+03 -2.749600427952e-02 2.702296044789e-04 2.250335215815e+01
1.208500000000e+03 -2.197076218335e-02 2.591534400561e-04 2.251901346077e+01
1.208750000000e+03 -1.638837626264e-02 2.489481263286e-04 2.253493502495e+01
1.209000000000e+03 -1.083427663421e-02 2.397739060881e-04 2.255112716348e+01
1.209250000000e+03 -5.393809776820e-03 2.317781121620e-04 2.256760376122e+01
1.209500000000e+03 -1.510365309400e-04 2.250932571163e-04 2.258438220976e+01
1.209750000000e+03 4.812436816280e-03 2.198349880322e-04 2.260148320877e+01
1.210000000000e+03 9.418574636670e-03 2.161007115694e-04 2.261893067042e+01
1.210250000000e+03 1.359403376349e-02 2.139680298086e-04 2.263675140445e+01
1.210500000000e+03 1.727113316945e-02 2.134938935683e-04 2.265497500602e+01
1.210750000000e+03 2.038886454879e-02 2.147134948712e-04 2.267363343716e+01
1.211000000000e+03 2.289366290807e-02 2.176400623480e-04 2.269276091282e+01
1.211250000000e+03 2.474023368343e-02 2.222643908703e-04 2.271239342444e+01
1.211500000000e+03 2.589214000418e-02 2.285550595491e-04 2.273256851316e+01
1.211750000000e+03 2.632234202547e-02 2.364587495801e-04 2.275332486919e+01
1.212000000000e+03 2.601350475930e-02 2.459011258340e-04 2.277470215639e+01
1.212250000000e+03 2.495834329998e-02 2.567875554459e-04 2.279674042936e+01
1.212500000000e+03 2.315965781087e-02 2.690045480051e-04 2.281947994471e+01
1.212750000000e+03 2.063032648503e-02 2.824212018240e-04 2.284296073321e+01
1.213000000000e+03 1.739304895290e-02 2.968911202553e-04 2.286722248467e+01
1.213250000000e+03 1.348013889541e-02 3.122541444505e-04 2.289230390884e+01
1.213500000000e+03 8.932993390160e-03 3.283386737563e-04 2.291824264105e+01
1.213750000000e+03 3.801529478380e-03 3.449639388820e-04 2.294507489971e+01
1.214000000000e+03 -1.856514924200e-03 3.619424243997e-04 2.297283521301e+01
1.214250000000e+03 -7.976375400510e-03 3.790822711370e-04 2.300155609826e+01
1.214500000000e+03 -1.448722073293e-02 3.961900374920e-04 2.303126810200e+01
1.214750000000e+03 -2.131304900047e-02 4.130730766603e-04 2.306199918465e+01
1.215000000000e+03 -2.837379672266e-02 4.295421256534e-04 2.309377479502e+01
1.215250000000e+03 -3.558641666794e-02 4.454137470754e-04 2.312661756875e+01
1.215500000000e+03 -4.286604419865e-02 4.605126924898e-04 2.316054747571e+01
1.215750000000e+03 -5.012709014077e-02 4.746741086362e-04 2.319558118422e+01
1.216000000000e+03 -5.728444555654e-02 4.877455284076e-04 2.323173255338e+01
1.216250000000e+03 -6.425457018511e-02 4.995888552991e-04 2.326901195908e+01
1.216500000000e+03 -7.095661604436e-02 5.100818752317e-04 2.330742683354e+01
1.216750000000e+03 -7.731345971675e-02 5.191197513775e-04 2.334698102750e+01
1.217000000000e+03 -8.325268244412e-02 5.266160389165e-04 2.338767538501e+01
1.217250000000e+03 -8.870748749385e-02 5.325037178850e-04 2.342950714996e+01
1.217500000000e+03 -9.361748121377e-02 5.367356094764e-04 2.347247056082e+01
1.217750000000e+03 -9.792942754018e-02 5.392848836553e-04 2.351655629436e+01
1.218000000000e+03 -1.015977924533e-01 5.401448711666e-04 2.356175207433e+01
1.218250000000e+03 -1.045852957753e-01 5.393292111530e-04 2.360804215999e+01
1.218500000000e+03 -1.068631982611e-01 5.368709660490e-04 2.365540794237e+01
1.218750000000e+03 -1.084116297950e-01 5.328221650241e-04 2.370382747795e+01
1.219000000000e+03 -1.092196071235e-01 5.272525786390e-04 2.375327607484e+01
1.219250000000e+03 -1.092851196977e-01 5.202487777865e-04 2.380372591579e+01
1.219500000000e+03 -1.086149508065e-01 5.119125809879e-04 2.385514639213e+01
1.219750000000e+03 -1.072244667666e-01 5.023595733852e-04 2.390750406338e+01
1.220000000000e+03 -1.051372003052e-01 4.917173168100e-04 2.396076294925e+01
1.220250000000e+03 -1.023845031426e-01 4.801237351967e-04 2.401488428550e+01
1.220500000000e+03 -9.900493754529e-02 4.677250277897e-04 2.406982682247e+01
1.220750000000e+03 -9.504367154930e-02 4.546737429257e-04 2.412554685046e+01
1.221000000000e+03 -9.055180573200e-02 4.411268024720e-04 2.418199823523e+01
1.221250000000e+03 -8.558555154644e-02 4.272433764251e-04 2.423913265607e+01
1.221500000000e+03 -8.020553816308e-02 4.131830443944e-04 2.429689944051e+01
1.221750000000e+03 -7.447590978806e-02 3.991037142742e-04 2.435524580326e+01
1.222000000000e+03 -6.846350180904e-02 3.851597851063e-04 2.441411685604e+01
1.222250000000e+03 -6.223691538420e-02 3.715002656769e-04 2.447345579092e+01
1.222500000000e+03 -5.586574047638e-02 3.582672111929e-04 2.453320379094e+01
1.222750000000e+03 -4.941965205712e-02 3.455940841535e-04 2.459330020795e+01
1.223000000000e+03 -4.296754672012e-02 3.336043127966e-04 2.465368269551e+01
1.223250000000e+03 -3.657682279966e-02 3.224101150908e-04 2.471428716248e+01
1.223500000000e+03 -3.031253597836e-02 3.121113684668e-04 2.477504801601e+01
1.223750000000e+03 -2.423676467039e-02 3.027947146349e-04 2.483589814009e+01
1.224000000000e+03 -1.840789247729e-02 2.945328326184e-04 2.489676912483e+01
1.224250000000e+03 -1.288007286803e-02 2.873839489258e-04 2.495759129814e+01
1.224500000000e+03 -7.702664603620e-03 2.813915429008e-04 2.501829395642e+01
1.224750000000e+03 -2.919816268579e-03 2.765841754399e-04 2.507880545227e+01
1.225000000000e+03 1.429926555854e-03 2.729756315141e-04 2.513905343560e+01
1.225250000000e+03 5.313904962135e-03 2.705651005554e-04 2.519896500142e+01
1.225500000000e+03 8.705554885524e-03 2.693377316563e-04 2.525846694999e+01
1.225750000000e+03 1.158455701701e-02 2.692651188079e-04 2.531748599481e+01
1.226000000000e+03 1.393685870775e-02 2.703062363778e-04 2.537594905365e+01
1.226250000000e+03 1.575467859776e-02 2.724082265706e-04 2.543378350825e+01
1.226500000000e+03 1.703638757413e-02 2.755075357049e-04 2.549091752342e+01
1.226750000000e+03 1.778634843126e-02 2.795310407666e-04 2.554728036318e+01
1.227000000000e+03 1.801462886753e-02 2.843974295843e-04 2.560280274232e+01
1.227250000000e+03 1.773676014506e-02 2.900183744890e-04 2.565741716904e+01
1.227500000000e+03 1.697333288724e-02 2.963000342957e-04 2.571105832360e+01
1.227750000000e+03 1.574960620733e-02 3.031444045202e-04 2.576366342708e+01
1.228000000000e+03 1.409499370684e-02 3.104509000769e-04 2.581517264571e+01
1.228250000000e+03 1.204265327180e-02 3.181176422010e-04 2.586552944439e+01
1.228500000000e+03 9.628908631433e-03 3.260428874447e-04 2.591468098363e+01
1.228750000000e+03 6.892719875889e-03 3.341263513689e-04 2.596257848668e+01
1.229000000000e+03 3.875143260435e-03 3.422704195644e-04 2.600917758197e+01
1.229250000000e+03 6.187061267549e-04 3.503814382615e-04 2.605443867666e+01
1.229500000000e+03 -2.833050439742e-03 3.583705926115e-04 2.609832721033e+01
1.229750000000e+03 -6.436180684020e-03 3.661549377560e-04 2.614081396767e+01
1.230000000000e+03 -1.014682815113e-02 3.736581316633e-04 2.618187529629e+01
1.230250000000e+03 -1.392178575386e-02 3.808111640814e-04 2.622149335464e+01
1.230500000000e+03 -1.771886849433e-02 3.875527020160e-04 2.625965618828e+01
1.230750000000e+03 -2.149739129082e-02 3.938295013203e-04 2.629635786258e+01
1.231000000000e+03 -2.521859518864e-02 3.995966342350e-04 2.633159855014e+01
1.231250000000e+03 -2.884589198100e-02 4.048174011916e-04 2.636538441438e+01
1.231500000000e+03 -3.234526275430e-02 4.094633596182e-04 2.639772765131e+01
1.231750000000e+03 -3.568540036199e-02 4.135139685831e-04 2.642864622211e+01
1.232000000000e+03 -3.883799665692e-02 4.169563531551e-04 2.645816378308e+01
1.232250000000e+03 -4.177779960969e-02 4.197848009812e-04 2.648630928197e+01
1.232500000000e+03 -4.448278376408e-02 4.220002297839e-04 2.651311676855e+01
1.232750000000e+03 -4.693413544947e-02 4.236095849029e-04 2.653862486735e+01
1.233000000000e+03 -4.911631496070e-02 4.246252742360e-04 2.656287648095e+01
1.233250000000e+03 -5.101697946877e-02 4.250644855799e-04 2.658591814829e+01
1.233500000000e+03 -5.262695324678e-02 4.249485210611e-04 2.660779966102e+01
1.233750000000e+03 -5.394010513729e-02 4.243021679198e-04 2.662857332919e+01
1.234000000000e+03 -5.495324449699e-02 4.231530405338e-04 2.664829353522e+01
1.234250000000e+03 -5.566597237620e-02 4.215310383115e-04 2.666701596197e+01
1.234500000000e+03 -5.608053109843e-02 4.194677957546e-04 2.668479700208e+01
1.234750000000e+03 -5.620162001182e-02 4.169961506203e-04 2.670169316667e+01
1.235000000000e+03 -5.603623997523e-02 4.141497467537e-04 2.671776030658e+01
1.235250000000e+03 -5.559350119866e-02 4.109627922025e-04 2.673305304927e+01
1.235500000000e+03 -5.488444271264e-02 4.074696754460e-04 2.674762414734e+01
1.235750000000e+03 -5.392186483829e-02 4.037047257387e-04 2.676152385827e+01
1.236000000000e+03 -5.272010987699e-02 3.997019705816e-04 2.677479945022e+01
1.236250000000e+03 -5.129495214692e-02 3.954951647022e-04 2.678749455358e+01
1.236500000000e+03 -4.966339159671e-02 3.911176220276e-04 2.679964875159e+01
1.236750000000e+03 -4.784351894645e-02 3.866022683000e-04 2.681129710906e+01
1.237000000000e+03 -4.585430447013e-02 3.819814682228e-04 2.682246986962e+01
1.237250000000e+03 -4.371553493820e-02 3.772871589009e-04 2.683319201956e+01
1.237500000000e+03 -4.144763217466e-02 3.725509190550e-04 2.684348308488e+01
1.237750000000e+03 -3.907146762195e-02 3.678038862523e-04 2.685335700046e+01
1.238000000000e+03 -3.660833655186e-02 3.630769894091e-04 2.686282184243e+01
1.238250000000e+03 -3.407970661682e-02 3.584007597864e-04 2.687187991477e+01
1.238500000000e+03 -3.150721271168e-02 3.538055675653e-04 2.688052760184e+01
1.238750000000e+03 -2.891241114808e-02 3.493214196222e-04 2.688875557882e+01
1.239000000000e+03 -2.631677613116e-02 3.449781611836e-04 2.689654878128e+01
1.239250000000e+03 -2.374146029105e-02 3.408052390544e-04 2.690388674292e+01
1.239500000000e+03 -2.120728826602e-02 3.368318366376e-04 2.691074367328e+01
1.239750000000e+03 -1.873453004840e-02 3.330866151146e-04 2.691708890035e+01
1.240000000000e+03 -1.634288369482e-02 3.295977657407e-04 2.692288705469e+01
1.240250000000e+03 -1.405126940864e-02 3.263927474782e-04 2.692809858871e+01
1.240500000000e+03 -1.187779096184e-02 3.234982356773e-04 2.693268007658e+01
1.240750000000e+03 -9.839593126735e-03 3.209399002846e-04 2.693658470931e+01
1.241000000000e+03 -7.952740484159e-03 3.187421961141e-04 2.693976283938e+01
1.241250000000e+03 -6.232162792201e-03 3.169281936987e-04 2.694216236413e+01
1.241500000000e+03 -4.691521362407e-03 3.155193237528e-04 2.694372938988e+01
1.241750000000e+03 -3.343150971819e-03 3.145351447798e-04 2.694440866890e+01
1.242000000000e+03 -2.197965283184e-03 3.139930915447e-04 2.694414422565e+01
1.242250000000e+03 -1.265389274715e-03 3.139082120464e-04 2.694287988875e+01
1.242500000000e+03 -5.533028591650e-04 3.142929414142e-04 2.694055994129e+01
1.242750000000e+03 -6.797824675700e-05 3.151567840907e-04 2.693712959039e+01
1.243000000000e+03 1.859640798770e-04 3.165061312050e-04 2.693253558502e+01
1.243250000000e+03 2.055698991458e-04 3.183440229899e-04 2.692672683356e+01
1.243500000000e+03 -1.039191133200e-05 3.206698171818e-04 2.691965484499e+01
1.243750000000e+03 -4.614339065800e-04 3.234791346016e-04 2.691127432751e+01
1.244000000000e+03 -1.145340090870e-03 3.267635813373e-04 2.690154368184e+01
1.244250000000e+03 -2.058159645853e-03 3.305106060984e-04 2.689042545717e+01
1.244500000000e+03 -3.194265399098e-03 3.347035109992e-04 2.687788687580e+01
1.244750000000e+03 -4.546314961504e-03 3.393211318863e-04 2.686390013684e+01
1.245000000000e+03 -6.105328739718e-03 3.443379796615e-04 2.684844286379e+01
1.245250000000e+03 -7.860713980926e-03 3.497242251737e-04 2.683149839611e+01
1.245500000000e+03 -9.800371857994e-03 3.554458640397e-04 2.681305614089e+01
1.245750000000e+03 -1.191067716146e-02 3.614646614267e-04 2.679311168628e+01
1.246000000000e+03 -1.417665731568e-02 3.677385449333e-04 2.677166711626e+01
1.246250000000e+03 -1.658199143939e-02 3.742216657761e-04 2.674873100940e+01
1.246500000000e+03 -1.910914774480e-02 3.808647901979e-04 2.672431855535e+01
1.246750000000e+03 -2.173952716413e-02 3.876157235558e-04 2.669845161294e+01
1.247000000000e+03 -2.445349781373e-02 3.944195182198e-04 2.667115852174e+01
1.247250000000e+03 -2.723060496784e-02 4.012191300711e-04 2.664247411679e+01
1.247500000000e+03 -3.004966816662e-02 4.079558457068e-04 2.661243949278e+01
1.247750000000e+03 -3.288890061721e-02 4.145697885191e-04 2.658110170140e+01
1.248000000000e+03 -3.572612385652e-02 4.210005909441e-04 2.654851360242e+01
1.248250000000e+03 -3.853885925062e-02 4.271879068943e-04 2.651473334656e+01
1.248500000000e+03 -4.130454953045e-02 4.330721070874e-04 2.647982414630e+01
1.248750000000e+03 -4.400068159297e-02 4.385948665966e-04 2.644385367846e+01
1.249000000000e+03 -4.660498385813e-02 4.436998396500e-04 2.640689366396e+01
1.249250000000e+03 -4.909560206756e-02 4.483332759453e-04 2.636901942059e+01
1.249500000000e+03 -5.145126365341e-02 4.524446669289e-04 2.633030917414e+01
1.249750000000e+03 -5.365146827220e-02 4.559873590769e-04 2.629084355397e+01
1.250000000000e+03 -5.567665479488e-02 4.589190979818e-04 2.625070509463e+01
1.250250000000e+03 -5.750838900066e-02 4.612026485211e-04 2.620997748480e+01
1.250500000000e+03 -5.912953287942e-02 4.628062701632e-04 2.616874508290e+01
1.250750000000e+03 -6.052442407982e-02 4.637042227418e-04 2.612709227137e+01
1.251000000000e+03 -6.167901482401e-02 4.638771058510e-04 2.608510300355e+01
1.251250000000e+03 -6.258107498158e-02 4.633123591029e-04 2.604286007513e+01
1.251500000000e+03 -6.322032174328e-02 4.620044892066e-04 2.600044470816e+01
1.251750000000e+03 -6.358858112920e-02 4.599553334137e-04 2.595793599174e+01
1.252000000000e+03 -6.367988591202e-02 4.571742382617e-04 2.591541052971e+01
1.252250000000e+03 -6.349066268190e-02 4.536782624051e-04 2.587294183371e+01
1.252500000000e+03 -6.301981676557e-02 4.494921236434e-04 2.583060001934e+01
1.252750000000e+03 -6.226879185725e-02 4.446480313447e-04 2.578845153598e+01
1.253000000000e+03 -6.124173058196e-02 4.391858007547e-04 2.574655865933e+01
1.253250000000e+03 -5.994544311342e-02 4.331524216879e-04 2.570497945083e+01
1.253500000000e+03 -5.838953719864e-02 4.266019373684e-04 2.566376730831e+01
1.253750000000e+03 -5.658633985364e-02 4.195948585880e-04 2.562297100447e+01
1.254000000000e+03 -5.455097251899e-02 4.121978452220e-04 2.558263433476e+01
1.254250000000e+03 -5.230122004189e-02 4.044829633390e-04 2.554279621670e+01
1.254500000000e+03 -4.985753698397e-02 3.965271537506e-04 2.550349043787e+01
1.254750000000e+03 -4.724286181887e-02 3.884113485617e-04 2.546474581480e+01
1.255000000000e+03 -4.448253988504e-02 3.802197370455e-04 2.542658601864e+01
1.255250000000e+03 -4.160408124155e-02 3.720387652840e-04 2.538902979323e+01
1.255500000000e+03 -3.863699432454e-02 3.639562234933e-04 2.535209085677e+01
1.255750000000e+03 -3.561248654566e-02 3.560601688797e-04 2.531577815490e+01
1.256000000000e+03 -3.256320608308e-02 3.484378809293e-04 2.528009585807e+01
1.256250000000e+03 -2.952289762824e-02 3.411747457964e-04 2.524504356135e+01
1.256500000000e+03 -2.652604795092e-02 3.343531533432e-04 2.521061648607e+01
1.256750000000e+03 -2.360750357740e-02 3.280513647911e-04 2.517680559191e+01
1.257000000000e+03 -2.080205360731e-02 3.223424481188e-04 2.514359781860e+01
1.257250000000e+03 -1.814401309325e-02 3.172932809576e-04 2.511097632510e+01
1.257500000000e+03 -1.566676116334e-02 3.129634674371e-04 2.507892067796e+01
1.257750000000e+03 -1.340229473168e-02 3.094044842419e-04 2.504740712367e+01
1.258000000000e+03 -1.138079836630e-02 3.066589215994e-04 2.501640884998e+01
1.258250000000e+03 -9.630164259645e-03 3.047596759163e-04 2.498589623837e+01
1.258500000000e+03 -8.175582283423e-03 3.037294279626e-04 2.495583715977e+01
1.258750000000e+03 -7.039120711111e-03 3.035801671820e-04 2.492619725694e+01
1.259000000000e+03 -6.239379920279e-03 3.043129630491e-04 2.489694023090e+01
1.259250000000e+03 -5.791099962260e-03 3.059176957967e-04 2.486802816711e+01
1.259500000000e+03 -5.704895066150e-03 3.083731382559e-04 2.483942183680e+01
1.259750000000e+03 -5.986991031289e-03 3.116470861641e-04 2.481108102348e+01
1.260000000000e+03 -6.639069627590e-03 3.156967434501e-04 2.478296480696e+01
1.260250000000e+03 -7.658079193140e-03 3.204690905440e-04 2.475503195435e+01
1.260500000000e+03 -9.036200617554e-03 3.259015689246e-04 2.472724121590e+01
1.260750000000e+03 -1.076086824602e-02 3.319228702392e-04 2.469955161643e+01
1.261000000000e+03 -1.281479315779e-02 3.384537529263e-04 2.467192285514e+01
1.261250000000e+03 -1.517612823198e-02 3.454080919664e-04 2.464431559970e+01
1.261500000000e+03 -1.781869363905e-02 3.526939979414e-04 2.461669174542e+01
1.261750000000e+03 -2.071221475952e-02 3.602149729216e-04 2.458901483559e+01
1.262000000000e+03 -2.382270199851e-02 3.678711801415e-04 2.456125022450e+01
1.262250000000e+03 -2.711282282577e-02 3.755607518646e-04 2.453336549224e+01
1.262500000000e+03 -3.054238141587e-02 3.831811189179e-04 2.450533056015e+01
1.262750000000e+03 -3.406881385238e-02 3.906303765051e-04 2.447711807375e+01
1.263000000000e+03 -3.764774078562e-02 3.978085816798e-04 2.444870348302e+01
1.263250000000e+03 -4.123354391260e-02 4.046190621271e-04 2.442006527496e+01
1.263500000000e+03 -4.477998418922e-02 4.109697014610e-04 2.439118516882e+01
1.263750000000e+03 -4.824082388932e-02 4.167741117816e-04 2.436204818745e+01
1.264000000000e+03 -5.157043263792e-02 4.219526732418e-04 2.433264266655e+01
1.264250000000e+03 -5.472445642139e-02 4.264336634368e-04 2.430296044635e+01
1.264500000000e+03 -5.766037361051e-02 4.301540013502e-04 2.427299669206e+01
1.264750000000e+03 -6.033813762531e-02 4.330601485408e-04 2.424275000035e+01
1.265000000000e+03 -6.272070146487e-02 4.351086307834e-04 2.421222222765e+01
1.265250000000e+03 -6.477455310488e-02 4.362666739758e-04 2.418141840763e+01
1.265500000000e+03 -6.647013471527e-02 4.365124134892e-04 2.415034648682e+01
1.265750000000e+03 -6.778232401981e-02 4.358352064593e-04 2.411901726462e+01
1.266000000000e+03 -6.869073629310e-02 4.342356072444e-04 2.408744405279e+01
1.266250000000e+03 -6.918003313850e-02 4.317253310471e-04 2.405564245706e+01
1.266500000000e+03 -6.924008422461e-02 4.283269346902e-04 2.402362997297e+01
1.266750000000e+03 -6.886618263072e-02 4.240735780149e-04 2.399142581316e+01
1.267000000000e+03 -6.805905910503e-02 4.190084365788e-04 2.395905046295e+01
1.267250000000e+03 -6.682489796321e-02 4.131841229623e-04 2.392652537826e+01
1.267500000000e+03 -6.517521455917e-02 4.066619045136e-04 2.389387251751e+01
1.267750000000e+03 -6.312676244185e-02 3.995109651851e-04 2.386111413243e+01
1.268000000000e+03 -6.070127712596e-02 3.918074409837e-04 2.382827233586e+01
1.268250000000e+03 -5.792517458219e-02 3.836334319865e-04 2.379536866569e+01
1.268500000000e+03 -5.482924824032e-02 3.750759980508e-04 2.376242394827e+01
1.268750000000e+03 -5.144823055783e-02 3.662260444043e-04 2.372945779532e+01
1.269000000000e+03 -4.782036429638e-02 3.571772238831e-04 2.369648840278e+01
1.269250000000e+03 -4.398690595150e-02 3.480247720685e-04 2.366353238840e+01
1.269500000000e+03 -3.999160414081e-02 3.388644460262e-04 2.363060437879e+01
1.269750000000e+03 -3.588013297939e-02 3.297913054940e-04 2.359771703283e+01
1.270000000000e+03 -3.169951679940e-02 3.208985467992e-04 2.356488082879e+01
1.270250000000e+03 -2.749756676113e-02 3.122765986101e-04 2.353210387988e+01
1.270500000000e+03 -2.332223003513e-02 3.040119411714e-04 2.349939210418e+01
1.270750000000e+03 -1.922106413705e-02 2.961863172335e-04 2.346674898123e+01
1.271000000000e+03 -1.524057703778e-02 2.888756420824e-04 2.343417580969e+01
1.271250000000e+03 -1.142568075407e-02 2.821492444654e-04 2.340167170614e+01
1.271500000000e+03 -7.819187384440e-03 2.760692232133e-04 2.336923363726e+01
1.271750000000e+03 -4.461199031060e-03 2.706896396283e-04 2.333685677191e+01
1.272000000000e+03 -1.388660608960e-03 2.660560628138e-04 2.330453458909e+01
1.272250000000e+03 1.365035864270e-03 2.622052638649e-04 2.327225901169e+01
1.272500000000e+03 3.770551945630e-03 2.591646873906e-04 2.324002085229e+01
1.272750000000e+03 5.802887267930e-03 2.569523763567e-04 2.320780996502e+01
1.273000000000e+03 7.441707393528e-03 2.555768506657e-04 2.317561560288e+01
1.273250000000e+03 8.671517559966e-03 2.550372352571e-04 2.314342659624e+01
1.273500000000e+03 9.481934918520e-03 2.553232552296e-04 2.311123185824e+01
1.273750000000e+03 9.867736746700e-03 2.564156107048e-04 2.307902057438e+01
1.274000000000e+03 9.828935915342e-03 2.582863161548e-04 2.304678258025e+01
1.274250000000e+03 9.370716094290e-03 2.608992429716e-04 2.301450854044e+01
1.274500000000e+03 8.503422048286e-03 2.642105446520e-04 2.298219044244e+01
1.274750000000e+03 7.242362164608e-03 2.681693952838e-04 2.294982174859e+01
1.275000000000e+03 5.607614146526e-03 2.727187022304e-04 2.291739772929e+01
1.275250000000e+03 3.623736240676e-03 2.777958695273e-04 2.288491557744e+01
1.275500000000e+03 1.319468498080e-03 2.833337340192e-04 2.285237482762e+01
1.275750000000e+03 -1.272672469682e-03 2.892614051398e-04 2.281977745269e+01
1.276000000000e+03 -4.116815034754e-03 2.955051049780e-04 2.278712793999e+01
1.276250000000e+03 -7.174209616944e-03 3.019891632448e-04 2.275443362164e+01
1.276500000000e+03 -1.040375007479e-02 3.086369575361e-04 2.272170469294e+01
1.276750000000e+03 -1.376248580390e-02 3.153717838844e-04 2.268895418899e+01
1.277000000000e+03 -1.720624263487e-02 3.221178859517e-04 2.265619826304e+01
1.277250000000e+03 -2.069013960311e-02 3.288012038668e-04 2.262345594450e+01
1.277500000000e+03 -2.416926435224e-02 3.353503794055e-04 2.259074938087e+01
1.277750000000e+03 -2.759917506967e-02 3.416973779988e-04 2.255810353854e+01
1.278000000000e+03 -3.093659756392e-02 3.477784165996e-04 2.252554638360e+01
1.278250000000e+03 -3.413988369306e-02 3.535344756494e-04 2.249310852695e+01
1.278500000000e+03 -3.716969170013e-02 3.589121171328e-04 2.246082334533e+01
1.278750000000e+03 -3.998937963567e-02 3.638638145252e-04 2.242872658216e+01
1.279000000000e+03 -4.256563221965e-02 3.683486220727e-04 2.239685641355e+01
1.279250000000e+03 -4.486876709170e-02 3.723323473191e-04 2.236525301365e+01
1.279500000000e+03 -4.687325540993e-02 3.757880203568e-04 2.233395854226e+01
1.279750000000e+03 -4.855801178606e-02 3.786960185064e-04 2.230301682674e+01
1.280000000000e+03 -4.990662693742e-02 3.810441181913e-04 2.227247303492e+01
1.280250000000e+03 -5.090768799984e-02 3.828276449550e-04 2.224237358497e+01
1.280500000000e+03 -5.155486350685e-02 3.840493198305e-04 2.221276577232e+01
1.280750000000e+03 -5.184701288398e-02 3.847191309876e-04 2.218369755385e+01
1.281000000000e+03 -5.178815068291e-02 3.848540467797e-04 2.215521717896e+01
1.281250000000e+03 -5.138745693532e-02 3.844777274072e-04 2.212737307116e+01
1.281500000000e+03 -5.065909420869e-02 3.836201040798e-04 2.210021346096e+01
1.281750000000e+03 -4.962201578607e-02 3.823169682549e-04 2.207378615558e+01
1.282000000000e+03 -4.829969380121e-02 3.806093253002e-04 2.204813830919e+01
1.282250000000e+03 -4.671977393957e-02 3.785428070279e-04 2.202331610344e+01
1.282500000000e+03 -4.491368984849e-02 3.761669869316e-04 2.199936465093e+01
1.282750000000e+03 -4.291619034285e-02 3.735346646195e-04 2.197632772477e+01
1.283000000000e+03 -4.076485724515e-02 3.707011628788e-04 2.195424751680e+01
1.283250000000e+03 -3.849951938207e-02 3.677234374062e-04 2.193316460343e+01
1.283500000000e+03 -3.616171927418e-02 3.646593978409e-04 2.191311765637e+01
1.283750000000e+03 -3.379403043331e-02 3.615669379797e-04 2.189414346097e+01
1.284000000000e+03 -3.143950899811e-02 3.585032850038e-04 2.187627668580e+01
1.284250000000e+03 -2.914094718953e-02 3.555239989844e-04 2.185954994153e+01
1.284500000000e+03 -2.694034420898e-02 3.526823844571e-04 2.184399360696e+01
1.284750000000e+03 -2.487813745700e-02 3.500285073834e-04 2.182963592641e+01
1.285000000000e+03 -2.299272145600e-02 3.476086956218e-04 2.181650289811e+01
1.285250000000e+03 -2.131970269477e-02 3.454646288390e-04 2.180461840176e+01
1.285500000000e+03 -1.989149608995e-02 3.436329520481e-04 2.179400414188e+01
1.285750000000e+03 -1.873666651207e-02 3.421445126432e-04 2.178467979505e+01
1.286000000000e+03 -1.787952318561e-02 3.410239855774e-04 2.177666304774e+01
1.286250000000e+03 -1.733977727838e-02 3.402895635293e-04 2.176996966107e+01
1.286500000000e+03 -1.713207258162e-02 3.399524807885e-04 2.176461363249e+01
1.286750000000e+03 -1.726577967037e-02 3.400169278131e-04 2.176060727068e+01
1.287000000000e+03 -1.774485584329e-02 3.404799321505e-04 2.175796128452e+01
1.287250000000e+03 -1.856760924385e-02 3.413312380469e-04 2.175668494559e+01
1.287500000000e+03 -1.972672640861e-02 3.425535426974e-04 2.175678616905e+01
1.287750000000e+03 -2.120935651172e-02 3.441227166803e-04 2.175827160115e+01
1.288000000000e+03 -2.299714538698e-02 3.460080297440e-04 2.176114674709e+01
1.288250000000e+03 -2.506650621795e-02 3.481726198312e-04 2.176541602866e+01
1.288500000000e+03 -2.738888213791e-02 3.505739907566e-04 2.177108286068e+01
1.288750000000e+03 -2.993113373636e-02 3.531646092978e-04 2.177814968600e+01
1.289000000000e+03 -3.265592460023e-02 3.558925783089e-04 2.178661803038e+01
1.289250000000e+03 -3.552224774544e-02 3.587023836836e-04 2.179648850621e+01
1.289500000000e+03 -3.848597309915e-02 3.615358144546e-04 2.180776081023e+01
1.289750000000e+03 -4.150043816308e-02 3.643327107340e-04 2.182043369977e+01
1.290000000000e+03 -4.451710676429e-02 3.670319512632e-04 2.183450496618e+01
1.290250000000e+03 -4.748623996251e-02 3.695723490484e-04 2.184997137078e+01
1.290500000000e+03 -5.035761285449e-02 3.718936425346e-04 2.186682858699e+01
1.290750000000e+03 -5.308118161482e-02 3.739373534685e-04 2.188507112072e+01
1.291000000000e+03 -5.560787586557e-02 3.756479254015e-04 2.190469222646e+01
1.291250000000e+03 -5.789028890510e-02 3.769734965349e-04 2.192568380949e+01
1.291500000000e+03 -5.988331795332e-02 3.778666457996e-04 2.194803634974e+01
1.291750000000e+03 -6.154496826282e-02 3.782855512822e-04 2.197173878141e+01
1.292000000000e+03 -6.283684410267e-02 3.781945067087e-04 2.199677843182e+01
1.292250000000e+03 -6.372491572100e-02 3.775647747948e-04 2.202314090469e+01
1.292500000000e+03 -6.417989122131e-02 3.763749106540e-04 2.205081003519e+01
1.292750000000e+03 -6.417789715311e-02 3.746115570403e-04 2.207976778854e+01
1.293000000000e+03 -6.370070788443e-02 3.722695404184e-04 2.210999424522e+01
1.293250000000e+03 -6.273629880446e-02 3.693524302046e-04 2.214146751627e+01
1.293500000000e+03 -6.127892049815e-02 3.658724085839e-04 2.217416376756e+01
1.293750000000e+03 -5.932949380193e-02 3.618505945979e-04 2.220805716227e+01
1.294000000000e+03 -5.689551671390e-02 3.573166626669e-04 2.224311992499e+01
1.294250000000e+03 -5.399125883583e-02 3.523087212377e-04 2.227932231868e+01
1.294500000000e+03 -5.063761053599e-02 3.468729850432e-04 2.231663271161e+01
1.294750000000e+03 -4.686186131724e-02 3.410631954120e-04 2.235501766846e+01
1.295000000000e+03 -4.269758189605e-02 3.349401443467e-04 2.239444197967e+01
1.295250000000e+03 -3.818421107710e-02 3.285708523699e-04 2.243486878068e+01
1.295500000000e+03 -3.336659615068e-02 3.220277074616e-04 2.247625969245e+01
1.295750000000e+03 -2.829458914236e-02 3.153876156584e-04 2.251857489693e+01
1.296000000000e+03 -2.302240573785e-02 3.087309215855e-04 2.256177330407e+01
1.296250000000e+03 -1.760800162882e-02 3.021403358557e-04 2.260581269946e+01
1.296500000000e+03 -1.211237383425e-02 2.956997807267e-04 2.265064988871e+01
1.296750000000e+03 -6.598800497162e-03 2.894932341472e-04 2.269624090816e+01
1.297000000000e+03 -1.132068300698e-03 2.836034871938e-04 2.274254113403e+01
1.297250000000e+03 4.222371511366e-03 2.781109334597e-04 2.278950549545e+01
1.297500000000e+03 9.399216147170e-03 2.730924267304e-04 2.283708867943e+01
1.297750000000e+03 1.433419285980e-02 2.686200897973e-04 2.288524525657e+01
1.298000000000e+03 1.896490353645e-02 2.647601958270e-04 2.293392988716e+01
1.298250000000e+03 2.323160033270e-02 2.615722520158e-04 2.298309752735e+01
1.298500000000e+03 2.707809718526e-02 2.591077936524e-04 2.303270353438e+01
1.298750000000e+03 3.045240395734e-02 2.574098643562e-04 2.308270390062e+01
1.299000000000e+03 3.330760045520e-02 2.565120221699e-04 2.313305533482e+01
1.299250000000e+03 3.560232543795e-02 2.564380146186e-04 2.318371547526e+01
1.299500000000e+03 3.730155938783e-02 2.572009824713e-04 2.323464294658e+01
1.299750000000e+03 3.837694005205e-02 2.588035463070e-04 2.328579753080e+01
1.300000000000e+03 3.880741356300e-02 2.612372904473e-04 2.333714020904e+01
1.300250000000e+03 3.857935407002e-02 2.644831009805e-04 2.338863327533e+01
1.300500000000e+03 3.768705000857e-02 2.685109529995e-04 2.344024035322e+01
1.300750000000e+03 3.613262002570e-02 2.732805929815e-04 2.349192645352e+01
1.301000000000e+03 3.392627935484e-02 2.787416705760e-04 2.354365795867e+01
1.301250000000e+03 3.108620209240e-02 2.848344663138e-04 2.359540262485e+01
1.301500000000e+03 2.763829002937e-02 2.914907150544e-04 2.364712952248e+01
1.301750000000e+03 2.361610219146e-02 2.986342199614e-04 2.369880899411e+01
1.302000000000e+03 1.906040097551e-02 3.061819587281e-04 2.375041256496e+01
1.302250000000e+03 1.401876827480e-02 3.140450700454e-04 2.380191285216e+01
[truncated: 44,385 more chars]
