# Supplementary material for: Tracking Charge Migration with Frequency-Matched Strobo-Spectroscopy
Source: J Phys Chem A. 2024 Jan 2;128(1):20–7. doi: 10.1021/acs.jpca.3c04234 (PMC10788909; doi:10.1021/acs.jpca.3c04234)
Supplement: Supplementary file 2 — jp3c04234_si_002.zip [file jp3c04234_si_002.zip › supplemental data/Data/dipoles/pi_x-system/tau=3.8750.txt]

# pi_x-system-resolved dipole moment for tau = 3.8750 o.c.
0.000000000000e+00 -2.734161457674e-02 3.925451152663e-04 2.794313746110e+01
2.500000000000e-01 -2.733758221557e-02 3.924877278110e-04 2.794079038413e+01
5.000000000000e-01 -2.732600356566e-02 3.923257818978e-04 2.793388588144e+01
7.500000000000e-01 -2.730818132558e-02 3.920743939143e-04 2.792271051624e+01
1.000000000000e+00 -2.728559713108e-02 3.917509423763e-04 2.790751688712e+01
1.250000000000e+00 -2.725953945316e-02 3.913715168123e-04 2.788845539254e+01
1.500000000000e+00 -2.723099084488e-02 3.909495894691e-04 2.786559721560e+01
1.750000000000e+00 -2.720063523557e-02 3.904959092046e-04 2.783898581279e+01
2.000000000000e+00 -2.716891235663e-02 3.900189725369e-04 2.780868097392e+01
2.250000000000e+00 -2.713609817244e-02 3.895256286252e-04 2.777478242677e+01
2.500000000000e+00 -2.710238381350e-02 3.890214923713e-04 2.773743286330e+01
2.750000000000e+00 -2.706793439439e-02 3.885112065172e-04 2.769681280162e+01
3.000000000000e+00 -2.703291036344e-02 3.879986083106e-04 2.765313581082e+01
3.250000000000e+00 -2.699745894900e-02 3.874867544393e-04 2.760664462281e+01
3.500000000000e+00 -2.696170044905e-02 3.869779610035e-04 2.755760860651e+01
3.750000000000e+00 -2.692571568220e-02 3.864737640031e-04 2.750631554340e+01
4.000000000000e+00 -2.688954169611e-02 3.859750867688e-04 2.745306166552e+01
4.250000000000e+00 -2.685316911827e-02 3.854822268901e-04 2.739813980807e+01
4.500000000000e+00 -2.681654160504e-02 3.849949340063e-04 2.734182889837e+01
4.750000000000e+00 -2.677955639829e-02 3.845123794457e-04 2.728438551621e+01
5.000000000000e+00 -2.674207093029e-02 3.840333590977e-04 2.722603996022e+01
5.250000000000e+00 -2.670391716273e-02 3.835562945190e-04 2.716699584049e+01
5.500000000000e+00 -2.666492067478e-02 3.830793292558e-04 2.710743271637e+01
5.750000000000e+00 -2.662491644426e-02 3.826003741000e-04 2.704751028732e+01
6.000000000000e+00 -2.658375482713e-02 3.821171443475e-04 2.698737291404e+01
6.250000000000e+00 -2.654130081456e-02 3.816272086426e-04 2.692715339270e+01
6.500000000000e+00 -2.649743272013e-02 3.811280531278e-04 2.686697468558e+01
6.750000000000e+00 -2.645204617422e-02 3.806171715856e-04 2.680695056068e+01
7.000000000000e+00 -2.640506675071e-02 3.800921438381e-04 2.674718504255e+01
7.250000000000e+00 -2.635646655531e-02 3.795507571331e-04 2.668777149900e+01
7.500000000000e+00 -2.630627676392e-02 3.789910767216e-04 2.662879231512e+01
7.750000000000e+00 -2.625458960079e-02 3.784113992903e-04 2.657031928927e+01
8.000000000000e+00 -2.620154520523e-02 3.778101575303e-04 2.651241533181e+01
8.250000000000e+00 -2.614730996386e-02 3.771859765785e-04 2.645513705334e+01
8.500000000000e+00 -2.609205708013e-02 3.765377272004e-04 2.639853758599e+01
8.750000000000e+00 -2.603595744300e-02 3.758645683198e-04 2.634266928586e+01
9.000000000000e+00 -2.597918489292e-02 3.751660884359e-04 2.628758572554e+01
9.250000000000e+00 -2.592193038244e-02 3.744424547904e-04 2.623334270929e+01
9.500000000000e+00 -2.586441388519e-02 3.736944870509e-04 2.617999858706e+01
9.750000000000e+00 -2.580688864031e-02 3.729235533240e-04 2.612761423226e+01
1.000000000000e+01 -2.574963337890e-02 3.721315606800e-04 2.607625226375e+01
1.025000000000e+01 -2.569293540613e-02 3.713207732782e-04 2.602597641635e+01
1.050000000000e+01 -2.563707170615e-02 3.704937142536e-04 2.597685060105e+01
1.075000000000e+01 -2.558229546116e-02 3.696530758370e-04 2.592893800442e+01
1.100000000000e+01 -2.552882986403e-02 3.688016402127e-04 2.588229992382e+01
1.125000000000e+01 -2.547686746044e-02 3.679421385986e-04 2.583699250883e+01
1.150000000000e+01 -2.542657678578e-02 3.670774890760e-04 2.579306868321e+01
1.175000000000e+01 -2.537810607140e-02 3.662107342718e-04 2.575057466543e+01
1.200000000000e+01 -2.533158466452e-02 3.653446564604e-04 2.570954968520e+01
1.225000000000e+01 -2.528711885125e-02 3.644819833557e-04 2.567002542051e+01
1.250000000000e+01 -2.524478616354e-02 3.636254153392e-04 2.563202609645e+01
1.275000000000e+01 -2.520462718047e-02 3.627775328860e-04 2.559556882814e+01
1.300000000000e+01 -2.516663634749e-02 3.619406443463e-04 2.556066359190e+01
1.325000000000e+01 -2.513075752776e-02 3.611169384738e-04 2.552731306544e+01
1.350000000000e+01 -2.509688283715e-02 3.603083818217e-04 2.549551301852e+01
1.375000000000e+01 -2.506485388845e-02 3.595166917087e-04 2.546525062616e+01
1.400000000000e+01 -2.503446906790e-02 3.587433168934e-04 2.543650481432e+01
1.425000000000e+01 -2.500549001952e-02 3.579893855509e-04 2.540924438561e+01
1.450000000000e+01 -2.497764695100e-02 3.572556530298e-04 2.538342593297e+01
1.475000000000e+01 -2.495064435301e-02 3.565424718446e-04 2.535899292270e+01
1.500000000000e+01 -2.492416509111e-02 3.558497851971e-04 2.533587486743e+01
1.525000000000e+01 -2.489787466402e-02 3.551770843294e-04 2.531398672888e+01
1.550000000000e+01 -2.487142698876e-02 3.545234695209e-04 2.529322906967e+01
1.575000000000e+01 -2.484447265171e-02 3.538877011712e-04 2.527348870957e+01
1.600000000000e+01 -2.481666969381e-02 3.532683051349e-04 2.525463985191e+01
1.625000000000e+01 -2.478769660473e-02 3.526637124581e-04 2.523654625035e+01
1.650000000000e+01 -2.475726554480e-02 3.520723369028e-04 2.521906342575e+01
1.675000000000e+01 -2.472513436552e-02 3.514927066686e-04 2.520204145710e+01
1.700000000000e+01 -2.469111637771e-02 3.509235683798e-04 2.518532791218e+01
1.725000000000e+01 -2.465508667415e-02 3.503639694298e-04 2.516877095373e+01
1.750000000000e+01 -2.461698511444e-02 3.498133105375e-04 2.515222211219e+01
1.775000000000e+01 -2.457681633045e-02 3.492713702742e-04 2.513553892844e+01
1.800000000000e+01 -2.453464746247e-02 3.487383058284e-04 2.511858710192e+01
1.825000000000e+01 -2.449060476425e-02 3.482146308288e-04 2.510124227555e+01
1.850000000000e+01 -2.444486924855e-02 3.477011708330e-04 2.508339126667e+01
1.875000000000e+01 -2.439767253943e-02 3.471990411917e-04 2.506493306909e+01
1.900000000000e+01 -2.434929122556e-02 3.467095801646e-04 2.504577933467e+01
1.925000000000e+01 -2.430004209833e-02 3.462342861141e-04 2.502585444204e+01
1.950000000000e+01 -2.425027595238e-02 3.457747533165e-04 2.500509553866e+01
1.975000000000e+01 -2.420037192660e-02 3.453326342337e-04 2.498345202941e+01
2.000000000000e+01 -2.415072957747e-02 3.449095786298e-04 2.496088497562e+01
2.025000000000e+01 -2.410176239411e-02 3.445071890345e-04 2.493736605723e+01
2.050000000000e+01 -2.405388928095e-02 3.441269723743e-04 2.491287664856e+01
2.075000000000e+01 -2.400752803803e-02 3.437702886417e-04 2.488740617507e+01
2.100000000000e+01 -2.396308834308e-02 3.434383112661e-04 2.486095078091e+01
2.125000000000e+01 -2.392096543574e-02 3.431319949833e-04 2.483351131622e+01
2.150000000000e+01 -2.388153453588e-02 3.428520379748e-04 2.480509165438e+01
2.175000000000e+01 -2.384514410534e-02 3.425988491097e-04 2.477569665433e+01
2.200000000000e+01 -2.381211052694e-02 3.423725229153e-04 2.474533010166e+01
2.225000000000e+01 -2.378271144585e-02 3.421728182197e-04 2.471399308833e+01
2.250000000000e+01 -2.375717930990e-02 3.419991018023e-04 2.468168213131e+01
2.275000000000e+01 -2.373569634844e-02 3.418504261773e-04 2.464838803907e+01
2.300000000000e+01 -2.371838883563e-02 3.417254583434e-04 2.461409469842e+01
2.325000000000e+01 -2.370532259377e-02 3.416225262041e-04 2.457877876819e+01
2.350000000000e+01 -2.369650186848e-02 3.415395580537e-04 2.454240938468e+01
2.375000000000e+01 -2.369186618517e-02 3.414741151114e-04 2.450494882359e+01
2.400000000000e+01 -2.369129067141e-02 3.414234117440e-04 2.446635317802e+01
2.425000000000e+01 -2.369458828272e-02 3.413845778985e-04 2.442657395766e+01
2.450000000000e+01 -2.370151092741e-02 3.413546056154e-04 2.438555955316e+01
2.475000000000e+01 -2.371175235071e-02 3.413302830612e-04 2.434325747990e+01
2.500000000000e+01 -2.372495354898e-02 3.413083175565e-04 2.429961630491e+01
2.525000000000e+01 -2.374070703030e-02 3.412854553289e-04 2.425458814839e+01
2.550000000000e+01 -2.375856160633e-02 3.412582471724e-04 2.420813066240e+01
2.575000000000e+01 -2.377802987729e-02 3.412234160741e-04 2.416020939859e+01
2.600000000000e+01 -2.379859593029e-02 3.411777292745e-04 2.411079966370e+01
2.625000000000e+01 -2.381972120141e-02 3.411181040812e-04 2.405988814009e+01
2.650000000000e+01 -2.384085238470e-02 3.410416232878e-04 2.400747453477e+01
2.675000000000e+01 -2.386143095849e-02 3.409456700935e-04 2.395357257820e+01
2.700000000000e+01 -2.388090114064e-02 3.408278871127e-04 2.389821085445e+01
2.725000000000e+01 -2.389871711716e-02 3.406861760859e-04 2.384143323328e+01
2.750000000000e+01 -2.391435110909e-02 3.405187486952e-04 2.378329897130e+01
2.775000000000e+01 -2.392730178129e-02 3.403241527351e-04 2.372388240370e+01
2.800000000000e+01 -2.393710122966e-02 3.401012897567e-04 2.366327229244e+01
2.825000000000e+01 -2.394332021498e-02 3.398494462672e-04 2.360157081053e+01
2.850000000000e+01 -2.394557369578e-02 3.395682985700e-04 2.353889219687e+01
2.875000000000e+01 -2.394352652433e-02 3.392578059768e-04 2.347536105253e+01
2.900000000000e+01 -2.393689828317e-02 3.389183250143e-04 2.341111055689e+01
2.925000000000e+01 -2.392546561321e-02 3.385505788260e-04 2.334628024558e+01
2.950000000000e+01 -2.390906374327e-02 3.381556235710e-04 2.328101365163e+01
2.975000000000e+01 -2.388758937401e-02 3.377348185893e-04 2.321545622724e+01
3.000000000000e+01 -2.386100232633e-02 3.372897719497e-04 2.314975292686e+01
3.025000000000e+01 -2.382932615314e-02 3.368224457728e-04 2.308404606142e+01
3.050000000000e+01 -2.379264800473e-02 3.363350403751e-04 2.301847352062e+01
3.075000000000e+01 -2.375111760866e-02 3.358299696813e-04 2.295316691764e+01
3.100000000000e+01 -2.370494762596e-02 3.353098719800e-04 2.288825043028e+01
3.125000000000e+01 -2.365441354747e-02 3.347775315227e-04 2.282383998795e+01
3.150000000000e+01 -2.359985182892e-02 3.342359301390e-04 2.276004257606e+01
3.175000000000e+01 -2.354165798462e-02 3.336882659795e-04 2.269695636920e+01
3.200000000000e+01 -2.348028314542e-02 3.331379297592e-04 2.263467091157e+01
3.225000000000e+01 -2.341623062914e-02 3.325884961604e-04 2.257326768113e+01
3.250000000000e+01 -2.335005178873e-02 3.320437137065e-04 2.251282107961e+01
3.275000000000e+01 -2.328233983063e-02 3.315074747820e-04 2.245339927838e+01
3.300000000000e+01 -2.321372251333e-02 3.309837846851e-04 2.239506550561e+01
3.325000000000e+01 -2.314485323273e-02 3.304767231383e-04 2.233787906852e+01
3.350000000000e+01 -2.307640129260e-02 3.299903888432e-04 2.228189654426e+01
3.375000000000e+01 -2.300904166361e-02 3.295288391050e-04 2.222717270447e+01
3.400000000000e+01 -2.294344388104e-02 3.290960164493e-04 2.217376141119e+01
3.425000000000e+01 -2.288026057341e-02 3.286956643886e-04 2.212171628858e+01
3.450000000000e+01 -2.282011549711e-02 3.283312068103e-04 2.207109121310e+01
3.475000000000e+01 -2.276359174833e-02 3.280057375428e-04 2.202194060862e+01
3.500000000000e+01 -2.271122106512e-02 3.277220193384e-04 2.197431954905e+01
3.525000000000e+01 -2.266347464357e-02 3.274822906362e-04 2.192828368598e+01
3.550000000000e+01 -2.262075545946e-02 3.272882019643e-04 2.188388901383e+01
3.575000000000e+01 -2.258339184132e-02 3.271407034540e-04 2.184119147526e+01
3.600000000000e+01 -2.255163268379e-02 3.270403112866e-04 2.180024645056e+01
3.625000000000e+01 -2.252564484105e-02 3.269869021468e-04 2.176110812492e+01
3.650000000000e+01 -2.250551252342e-02 3.269796213114e-04 2.172382877815e+01
3.675000000000e+01 -2.249123897636e-02 3.270170726529e-04 2.168845798999e+01
3.700000000000e+01 -2.248274933750e-02 3.270972812670e-04 2.165504181078e+01
3.725000000000e+01 -2.247989617789e-02 3.272177093804e-04 2.162362189820e+01
3.750000000000e+01 -2.248246657022e-02 3.273754653213e-04 2.159423464596e+01
3.775000000000e+01 -2.249018961782e-02 3.275671150074e-04 2.156691033845e+01
3.800000000000e+01 -2.250274506681e-02 3.277888726725e-04 2.154167235031e+01
3.825000000000e+01 -2.251977277685e-02 3.280367858178e-04 2.151853642450e+01
3.850000000000e+01 -2.254088261482e-02 3.283067767417e-04 2.149751006287e+01
3.875000000000e+01 -2.256566441640e-02 3.285947181546e-04 2.147859204600e+01
3.900000000000e+01 -2.259369770544e-02 3.288965174693e-04 2.146177211336e+01
3.925000000000e+01 -2.262456094865e-02 3.292082006963e-04 2.144703082119e+01
3.950000000000e+01 -2.265784003139e-02 3.295259908735e-04 2.143433959064e+01
3.975000000000e+01 -2.269313586675e-02 3.298463770441e-04 2.142366095298e+01
4.000000000000e+01 -2.273007092951e-02 3.301661810891e-04 2.141494898182e+01
4.025000000000e+01 -2.276829472042e-02 3.304826094237e-04 2.140814993600e+01
4.050000000000e+01 -2.280748815475e-02 3.307932572211e-04 2.140320293772e+01
4.075000000000e+01 -2.284736668869e-02 3.310961726000e-04 2.140004102565e+01
4.100000000000e+01 -2.288768227235e-02 3.313898724479e-04 2.139859207322e+01
4.125000000000e+01 -2.292822395012e-02 3.316733247712e-04 2.139877988912e+01
4.150000000000e+01 -2.296881730337e-02 3.319459774247e-04 2.140052532998e+01
4.175000000000e+01 -2.300932317621e-02 3.322077277303e-04 2.140374744138e+01
4.200000000000e+01 -2.304963541012e-02 3.324588703912e-04 2.140836440249e+01
4.225000000000e+01 -2.308967779317e-02 3.327001480924e-04 2.141429473921e+01
4.250000000000e+01 -2.312940024526e-02 3.329326286236e-04 2.142145812002e+01
4.275000000000e+01 -2.316877510860e-02 3.331576912200e-04 2.142977622542e+01
4.300000000000e+01 -2.320779312319e-02 3.333769027266e-04 2.143917349884e+01
4.325000000000e+01 -2.324645986974e-02 3.335921170370e-04 2.144957758235e+01
4.350000000000e+01 -2.328479223937e-02 3.338052105956e-04 2.146092002457e+01
4.375000000000e+01 -2.332281408905e-02 3.340183063642e-04 2.147313647511e+01
4.400000000000e+01 -2.336055297740e-02 3.342335195436e-04 2.148616695834e+01
4.425000000000e+01 -2.339803726852e-02 3.344529210188e-04 2.149995599004e+01
4.450000000000e+01 -2.343529336082e-02 3.346785664602e-04 2.151445259643e+01
4.475000000000e+01 -2.347234352770e-02 3.349124329786e-04 2.152961027835e+01
4.500000000000e+01 -2.350920366373e-02 3.351563708006e-04 2.154538666091e+01
4.525000000000e+01 -2.354588224771e-02 3.354120694134e-04 2.156174351199e+01
4.550000000000e+01 -2.358237869603e-02 3.356810220623e-04 2.157864625200e+01
4.575000000000e+01 -2.361868242868e-02 3.359645105859e-04 2.159606363179e+01
4.600000000000e+01 -2.365477208117e-02 3.362635628527e-04 2.161396732894e+01
4.625000000000e+01 -2.369061478648e-02 3.365789342387e-04 2.163233152322e+01
4.650000000000e+01 -2.372616560143e-02 3.369110863186e-04 2.165113247084e+01
4.675000000000e+01 -2.376136701283e-02 3.372601698769e-04 2.167034809916e+01
4.700000000000e+01 -2.379614857624e-02 3.376260070983e-04 2.168995763511e+01
4.725000000000e+01 -2.383042668232e-02 3.380080728207e-04 2.170994127231e+01
4.750000000000e+01 -2.386410439858e-02 3.384054948986e-04 2.173027992305e+01
4.775000000000e+01 -2.389707113384e-02 3.388170459622e-04 2.175095504546e+01
4.800000000000e+01 -2.392920268451e-02 3.392411277457e-04 2.177194854913e+01
4.825000000000e+01 -2.396036147109e-02 3.396757427153e-04 2.179324280890e+01
4.850000000000e+01 -2.399039739580e-02 3.401185430148e-04 2.181482081569e+01
4.875000000000e+01 -2.401914852042e-02 3.405668271717e-04 2.183666612425e+01
4.900000000000e+01 -2.404644268770e-02 3.410175529944e-04 2.185876349191e+01
4.925000000000e+01 -2.407209899946e-02 3.414673544750e-04 2.188109896232e+01
4.950000000000e+01 -2.409593011654e-02 3.419125705936e-04 2.190366038648e+01
4.975000000000e+01 -2.411774462297e-02 3.423492557070e-04 2.192643755514e+01
5.000000000000e+01 -2.413735052341e-02 3.427732272665e-04 2.194942303271e+01
5.025000000000e+01 -2.415455854713e-02 3.431801739778e-04 2.197261230233e+01
5.050000000000e+01 -2.416918602563e-02 3.435657958831e-04 2.199600427577e+01
5.075000000000e+01 -2.418106022790e-02 3.439255656520e-04 2.201960131625e+01
5.100000000000e+01 -2.419002375435e-02 3.442549063836e-04 2.204340991529e+01
5.125000000000e+01 -2.419593874255e-02 3.445493989747e-04 2.206744063987e+01
5.150000000000e+01 -2.419869137559e-02 3.448048518947e-04 2.209170790625e+01
5.175000000000e+01 -2.419819727406e-02 3.450173308185e-04 2.211623038271e+01
5.200000000000e+01 -2.419440545226e-02 3.451831780573e-04 2.214103052626e+01
5.225000000000e+01 -2.418730136983e-02 3.452991254716e-04 2.216613399439e+01
5.250000000000e+01 -2.417691085737e-02 3.453623968877e-04 2.219156963855e+01
5.275000000000e+01 -2.416330246047e-02 3.453708155805e-04 2.221736855557e+01
5.300000000000e+01 -2.414658909721e-02 3.453228738323e-04 2.224356350985e+01
5.325000000000e+01 -2.412692817969e-02 3.452177828963e-04 2.227018776497e+01
5.350000000000e+01 -2.410452157213e-02 3.450555066832e-04 2.229727463312e+01
5.375000000000e+01 -2.407961369378e-02 3.448367842347e-04 2.232485623075e+01
5.400000000000e+01 -2.405248796148e-02 3.445632736858e-04 2.235296223284e+01
5.425000000000e+01 -2.402346293101e-02 3.442376110636e-04 2.238161931043e+01
5.450000000000e+01 -2.399288637271e-02 3.438631897559e-04 2.241084993166e+01
5.475000000000e+01 -2.396112930091e-02 3.434442113050e-04 2.244067118735e+01
5.500000000000e+01 -2.392857950534e-02 3.429856734746e-04 2.247109447129e+01
5.525000000000e+01 -2.389563305374e-02 3.424932579285e-04 2.250212455508e+01
5.550000000000e+01 -2.386268532870e-02 3.419732755257e-04 2.253375884759e+01
5.575000000000e+01 -2.383012274000e-02 3.414325576519e-04 2.256598753282e+01
5.600000000000e+01 -2.379831377975e-02 3.408782677615e-04 2.259879319633e+01
5.625000000000e+01 -2.376760027664e-02 3.403178920320e-04 2.263215069241e+01
5.650000000000e+01 -2.373828963008e-02 3.397590268179e-04 2.266602789957e+01
5.675000000000e+01 -2.371064795555e-02 3.392092005218e-04 2.270038599666e+01
5.700000000000e+01 -2.368489402323e-02 3.386756793248e-04 2.273517995793e+01
5.725000000000e+01 -2.366119487560e-02 3.381654167148e-04 2.277035988718e+01
5.750000000000e+01 -2.363966246958e-02 3.376849388936e-04 2.280587174825e+01
5.775000000000e+01 -2.362035257342e-02 3.372401980422e-04 2.284165860277e+01
5.800000000000e+01 -2.360326515124e-02 3.368364605673e-04 2.287766181641e+01
5.825000000000e+01 -2.358834644008e-02 3.364782231954e-04 2.291382231272e+01
5.850000000000e+01 -2.357549287802e-02 3.361691493495e-04 2.295008179288e+01
5.875000000000e+01 -2.356455661946e-02 3.359120290133e-04 2.298638388227e+01
5.900000000000e+01 -2.355535216255e-02 3.357087639405e-04 2.302267516321e+01
5.925000000000e+01 -2.354766425187e-02 3.355603731880e-04 2.305890606269e+01
5.950000000000e+01 -2.354125647131e-02 3.354670224082e-04 2.309503148870e+01
5.975000000000e+01 -2.353588061916e-02 3.354280756397e-04 2.313101157661e+01
6.000000000000e+01 -2.353128577194e-02 3.354421565430e-04 2.316681159081e+01
6.025000000000e+01 -2.352722766305e-02 3.355072256007e-04 2.320240224880e+01
6.050000000000e+01 -2.352347727295e-02 3.356206649115e-04 2.323775958438e+01
6.075000000000e+01 -2.351982854432e-02 3.357793775065e-04 2.327286440007e+01
6.100000000000e+01 -2.351610554913e-02 3.359798859751e-04 2.330770214566e+01
6.125000000000e+01 -2.351216796483e-02 3.362184246000e-04 2.334226214657e+01
6.150000000000e+01 -2.350791529300e-02 3.364910306623e-04 2.337653675530e+01
6.175000000000e+01 -2.350329004518e-02 3.367936319361e-04 2.341052096012e+01
6.200000000000e+01 -2.349827906114e-02 3.371221185074e-04 2.344421146019e+01
6.225000000000e+01 -2.349291364109e-02 3.374724137134e-04 2.347760580243e+01
6.250000000000e+01 -2.348726844963e-02 3.378405436143e-04 2.351070206180e+01
6.275000000000e+01 -2.348145875030e-02 3.382226640388e-04 2.354349786226e+01
6.300000000000e+01 -2.347563731412e-02 3.386151051656e-04 2.357599027624e+01
6.325000000000e+01 -2.346998994143e-02 3.390143990379e-04 2.360817510976e+01
6.350000000000e+01 -2.346473070100e-02 3.394173025550e-04 2.364004700205e+01
6.375000000000e+01 -2.346009648434e-02 3.398208118094e-04 2.367159922454e+01
6.400000000000e+01 -2.345634132498e-02 3.402221717644e-04 2.370282368459e+01
6.425000000000e+01 -2.345373073614e-02 3.406188871222e-04 2.373371140061e+01
6.450000000000e+01 -2.345253596045e-02 3.410087256475e-04 2.376425279329e+01
6.475000000000e+01 -2.345302842023e-02 3.413897229738e-04 2.379443814257e+01
6.500000000000e+01 -2.345547434414e-02 3.417601966486e-04 2.382425847191e+01
6.525000000000e+01 -2.346012963097e-02 3.421187430748e-04 2.385370606422e+01
6.550000000000e+01 -2.346723529788e-02 3.424641912753e-04 2.388277549453e+01
6.575000000000e+01 -2.347701315856e-02 3.427957257476e-04 2.391146438706e+01
6.600000000000e+01 -2.348966174025e-02 3.431128176475e-04 2.393977419424e+01
6.625000000000e+01 -2.350535251718e-02 3.434152065446e-04 2.396771114512e+01
6.650000000000e+01 -2.352422669238e-02 3.437029240995e-04 2.399528688633e+01
6.675000000000e+01 -2.354639239766e-02 3.439762887957e-04 2.402251903042e+01
6.700000000000e+01 -2.357192255184e-02 3.442359232326e-04 2.404943176314e+01
6.725000000000e+01 -2.360085307825e-02 3.444827044646e-04 2.407605599473e+01
6.750000000000e+01 -2.363318199076e-02 3.447177345089e-04 2.410242961308e+01
6.775000000000e+01 -2.366886897053e-02 3.449423821639e-04 2.412859737789e+01
6.800000000000e+01 -2.370783559103e-02 3.451582503434e-04 2.415461067037e+01
6.825000000000e+01 -2.374996618397e-02 3.453671505518e-04 2.418052718248e+01
6.850000000000e+01 -2.379510938114e-02 3.455710764574e-04 2.420641034514e+01
6.875000000000e+01 -2.384308019137e-02 3.457721617301e-04 2.423232867740e+01
6.900000000000e+01 -2.389366288148e-02 3.459726575615e-04 2.425835508122e+01
6.925000000000e+01 -2.394661405488e-02 3.461750141890e-04 2.428456601803e+01
6.950000000000e+01 -2.400166601175e-02 3.463816688542e-04 2.431104065960e+01
6.975000000000e+01 -2.405853059962e-02 3.465950346573e-04 2.433786004034e+01
7.000000000000e+01 -2.411690328734e-02 3.468176127940e-04 2.436510619604e+01
7.025000000000e+01 -2.417646778826e-02 3.470518122519e-04 2.439286132174e+01
7.050000000000e+01 -2.423689990165e-02 3.472999042137e-04 2.442120695216e+01
7.075000000000e+01 -2.429787244451e-02 3.475642124455e-04 2.445022324366e+01
7.100000000000e+01 -2.435905993617e-02 3.478468545256e-04 2.447998818504e+01
7.125000000000e+01 -2.442014277699e-02 3.481497398176e-04 2.451057695334e+01
7.150000000000e+01 -2.448081123201e-02 3.484746078593e-04 2.454206133052e+01
7.175000000000e+01 -2.454076975358e-02 3.488229748523e-04 2.457450903971e+01
7.200000000000e+01 -2.459974023308e-02 3.491959586102e-04 2.460798327592e+01
7.225000000000e+01 -2.465746576351e-02 3.495944711869e-04 2.464254219503e+01
7.250000000000e+01 -2.471371402653e-02 3.500191642826e-04 2.467823848227e+01
7.275000000000e+01 -2.476828028511e-02 3.504704080153e-04 2.471511893849e+01
7.300000000000e+01 -2.482099009330e-02 3.509482910854e-04 2.475322412595e+01
7.325000000000e+01 -2.487170120004e-02 3.514526288048e-04 2.479258807050e+01
7.350000000000e+01 -2.492030533972e-02 3.519829820096e-04 2.483323788395e+01
7.375000000000e+01 -2.496672962078e-02 3.525386765381e-04 2.487519366016e+01
7.400000000000e+01 -2.501093776620e-02 3.531188250017e-04 2.491846819243e+01
7.425000000000e+01 -2.505293044215e-02 3.537223562715e-04 2.496306683234e+01
7.450000000000e+01 -2.509274509826e-02 3.543480479354e-04 2.500898739166e+01
7.475000000000e+01 -2.513045528031e-02 3.549945553305e-04 2.505622009874e+01
7.500000000000e+01 -2.516616971026e-02 3.556604520383e-04 2.510474760312e+01
7.525000000000e+01 -2.520003030420e-02 3.563442734053e-04 2.515454505564e+01
7.550000000000e+01 -2.523220952534e-02 3.570445332802e-04 2.520558023432e+01
7.575000000000e+01 -2.526290801309e-02 3.577597489094e-04 2.525781383709e+01
7.600000000000e+01 -2.529235174015e-02 3.584884135095e-04 2.531119962237e+01
7.625000000000e+01 -2.532078799487e-02 3.592292061123e-04 2.536568479270e+01
7.650000000000e+01 -2.534848103664e-02 3.599808938144e-04 2.542121041588e+01
7.675000000000e+01 -2.537570781332e-02 3.607423609162e-04 2.547771177639e+01
7.700000000000e+01 -2.540275357553e-02 3.615124585782e-04 2.553511872532e+01
7.725000000000e+01 -2.542990711499e-02 3.622901751503e-04 2.559335612891e+01
7.750000000000e+01 -2.545745575047e-02 3.630746213076e-04 2.565234430850e+01
7.775000000000e+01 -2.548567973856e-02 3.638649929930e-04 2.571199920050e+01
7.800000000000e+01 -2.551484790907e-02 3.646605533867e-04 2.577223279910e+01
7.825000000000e+01 -2.554521190073e-02 3.654606006491e-04 2.583295315408e+01
7.850000000000e+01 -2.557700183028e-02 3.662644576469e-04 2.589406466938e+01
7.875000000000e+01 -2.561042124491e-02 3.670714338639e-04 2.595546792897e+01
7.900000000000e+01 -2.564564323477e-02 3.678807927092e-04 2.601705983811e+01
7.925000000000e+01 -2.568280534270e-02 3.686917147478e-04 2.607873332927e+01
7.950000000000e+01 -2.572200604604e-02 3.695032685511e-04 2.614037739306e+01
7.975000000000e+01 -2.576330006135e-02 3.703143760016e-04 2.620187676228e+01
8.000000000000e+01 -2.580669494490e-02 3.711237849301e-04 2.626311184099e+01
8.025000000000e+01 -2.585214811394e-02 3.719300367818e-04 2.632395865714e+01
8.050000000000e+01 -2.589956356903e-02 3.727314507610e-04 2.638428871988e+01
8.075000000000e+01 -2.594879074800e-02 3.735261144217e-04 2.644396924728e+01
8.100000000000e+01 -2.599962289584e-02 3.743118698759e-04 2.650286328311e+01
8.125000000000e+01 -2.605179737336e-02 3.750863141784e-04 2.656083013399e+01
8.150000000000e+01 -2.610499693563e-02 3.758468093475e-04 2.661772595672e+01
8.175000000000e+01 -2.615885173371e-02 3.765904765809e-04 2.667340442120e+01
8.200000000000e+01 -2.621294372729e-02 3.773142476694e-04 2.672771772610e+01
8.225000000000e+01 -2.626681147014e-02 3.780148900034e-04 2.678051764377e+01
8.250000000000e+01 -2.631995678697e-02 3.786889702100e-04 2.683165684308e+01
8.275000000000e+01 -2.637185289441e-02 3.793330898415e-04 2.688099035231e+01
8.300000000000e+01 -2.642195354806e-02 3.799438379100e-04 2.692837711513e+01
8.325000000000e+01 -2.646970428529e-02 3.805177475036e-04 2.697368171017e+01
8.350000000000e+01 -2.651455499318e-02 3.810514145180e-04 2.701677614684e+01
8.375000000000e+01 -2.655597213896e-02 3.815416590360e-04 2.705754167343e+01
8.400000000000e+01 -2.659345226388e-02 3.819854881638e-04 2.709587063834e+01
8.425000000000e+01 -2.662653497893e-02 3.823801141598e-04 2.713166827431e+01
8.450000000000e+01 -2.665481647164e-02 3.827231786931e-04 2.716485442053e+01
8.475000000000e+01 -2.667796197599e-02 3.830127824423e-04 2.719536511847e+01
8.500000000000e+01 -2.669571717232e-02 3.832475427884e-04 2.722315399484e+01
8.525000000000e+01 -2.670791837918e-02 3.834266611342e-04 2.724819345892e+01
8.550000000000e+01 -2.671450070501e-02 3.835499787660e-04 2.727047558451e+01
8.575000000000e+01 -2.671550413982e-02 3.836180278313e-04 2.729001270026e+01
8.600000000000e+01 -2.671107733325e-02 3.836320662005e-04 2.730683765389e+01
8.625000000000e+01 -2.670147861783e-02 3.835940982021e-04 2.732100364583e+01
8.650000000000e+01 -2.668707392524e-02 3.835068786139e-04 2.733258373741e+01
8.675000000000e+01 -2.666833197459e-02 3.833738910242e-04 2.734166994503e+01
8.700000000000e+01 -2.664581666804e-02 3.831993246421e-04 2.734837196382e+01
8.725000000000e+01 -2.662017675471e-02 3.829879847422e-04 2.735281554111e+01
8.750000000000e+01 -2.659213318724e-02 3.827451992082e-04 2.735514053587e+01
8.775000000000e+01 -2.656246428006e-02 3.824767792596e-04 2.735549871023e+01
8.800000000000e+01 -2.653199058065e-02 3.821889844281e-04 2.735405131405e+01
8.825000000000e+01 -2.650155679762e-02 3.818882486867e-04 2.735096652398e+01
8.850000000000e+01 -2.647201219147e-02 3.815811161090e-04 2.734641682889e+01
8.875000000000e+01 -2.644419201432e-02 3.812741493166e-04 2.734057631002e+01
8.900000000000e+01 -2.641889991572e-02 3.809736284457e-04 2.733361818346e+01
8.925000000000e+01 -2.639688993695e-02 3.806855673251e-04 2.732571228120e+01
8.950000000000e+01 -2.637885042344e-02 3.804155778551e-04 2.731702281024e+01
8.975000000000e+01 -2.636538941676e-02 3.801687370151e-04 2.730770629721e+01
9.000000000000e+01 -2.635702255715e-02 3.799494877161e-04 2.729790995471e+01
9.025000000000e+01 -2.635416220656e-02 3.797615595685e-04 2.728777004758e+01
9.050000000000e+01 -2.635711015306e-02 3.796079104248e-04 2.727741085466e+01
9.075000000000e+01 -2.636605231589e-02 3.794906374710e-04 2.726694375490e+01
9.100000000000e+01 -2.638105640332e-02 3.794110224263e-04 2.725646681958e+01
9.125000000000e+01 -2.640207133029e-02 3.793695081988e-04 2.724606431667e+01
9.150000000000e+01 -2.642892977758e-02 3.793657105085e-04 2.723580676570e+01
9.175000000000e+01 -2.646135257280e-02 3.793984549413e-04 2.722575123981e+01
9.200000000000e+01 -2.649895449477e-02 3.794658234400e-04 2.721594139842e+01
9.225000000000e+01 -2.654125220552e-02 3.795652200580e-04 2.720640829561e+01
9.250000000000e+01 -2.658767298365e-02 3.796934359699e-04 2.719717055941e+01
9.275000000000e+01 -2.663756464109e-02 3.798467288148e-04 2.718823535906e+01
9.300000000000e+01 -2.669020619083e-02 3.800208972593e-04 2.717959862844e+01
9.325000000000e+01 -2.674481872995e-02 3.802113636802e-04 2.717124605930e+01
9.350000000000e+01 -2.680057721011e-02 3.804132447539e-04 2.716315327028e+01
9.375000000000e+01 -2.685662158473e-02 3.806214320295e-04 2.715528674922e+01
9.400000000000e+01 -2.691206907463e-02 3.808306673060e-04 2.714760392423e+01
9.425000000000e+01 -2.696602507485e-02 3.810356040998e-04 2.714005403774e+01
9.450000000000e+01 -2.701759561316e-02 3.812308727696e-04 2.713257814726e+01
9.475000000000e+01 -2.706589774164e-02 3.814111417114e-04 2.712510996360e+01
9.500000000000e+01 -2.711007181128e-02 3.815711760132e-04 2.711757584165e+01
9.525000000000e+01 -2.714929108550e-02 3.817058904018e-04 2.710989567667e+01
9.550000000000e+01 -2.718277362158e-02 3.818104069176e-04 2.710198297119e+01
9.575000000000e+01 -2.720979094364e-02 3.818801034147e-04 2.709374587894e+01
9.600000000000e+01 -2.722967903926e-02 3.819106703560e-04 2.708508750771e+01
9.625000000000e+01 -2.724184694279e-02 3.818981613327e-04 2.707590690477e+01
9.650000000000e+01 -2.724578463260e-02 3.818390446133e-04 2.706610017284e+01
9.675000000000e+01 -2.724107192744e-02 3.817302420987e-04 2.705556115833e+01
9.700000000000e+01 -2.722738424728e-02 3.815692070521e-04 2.704418311291e+01
9.725000000000e+01 -2.720450058790e-02 3.813539644850e-04 2.703185962631e+01
9.750000000000e+01 -2.717230707882e-02 3.810831430313e-04 2.701848621390e+01
9.775000000000e+01 -2.713079894273e-02 3.807559981577e-04 2.700396196362e+01
9.800000000000e+01 -2.708008395966e-02 3.803724725683e-04 2.698819064518e+01
9.825000000000e+01 -2.702038035655e-02 3.799331235503e-04 2.697108263348e+01
9.850000000000e+01 -2.695201553675e-02 3.794392267435e-04 2.695255591519e+01
9.875000000000e+01 -2.687542171349e-02 3.788928147565e-04 2.693253754777e+01
9.900000000000e+01 -2.679112853682e-02 3.782965202339e-04 2.691096493996e+01
9.925000000000e+01 -2.669975437920e-02 3.776535911066e-04 2.688778637323e+01
9.950000000000e+01 -2.660199408925e-02 3.769676455472e-04 2.686296213226e+01
9.975000000000e+01 -2.649860623566e-02 3.762427868555e-04 2.683646452995e+01
1.000000000000e+02 -2.639039850316e-02 3.754834801330e-04 2.680827824423e+01
1.002500000000e+02 -2.627821225890e-02 3.746944207894e-04 2.677840038186e+01
1.005000000000e+02 -2.616290630571e-02 3.738804112091e-04 2.674683980656e+01
1.007500000000e+02 -2.604534067201e-02 3.730462417871e-04 2.671361674882e+01
1.010000000000e+02 -2.592636142808e-02 3.721965751317e-04 2.667876224931e+01
1.012500000000e+02 -2.580678543289e-02 3.713358260501e-04 2.664231694812e+01
1.015000000000e+02 -2.568738792998e-02 3.704680628020e-04 2.660433034909e+01
1.017500000000e+02 -2.556889174318e-02 3.695969175349e-04 2.656485975738e+01
1.020000000000e+02 -2.545195900738e-02 3.687255193346e-04 2.652396926964e+01
1.022500000000e+02 -2.533718559629e-02 3.678564470193e-04 2.648172879550e+01
1.025000000000e+02 -2.522509835392e-02 3.669917039455e-04 2.643821314012e+01
1.027500000000e+02 -2.511615510926e-02 3.661327246819e-04 2.639350117111e+01
1.030000000000e+02 -2.501074691786e-02 3.652803846132e-04 2.634767509169e+01
1.032500000000e+02 -2.490920326723e-02 3.644350615108e-04 2.630081980722e+01
1.035000000000e+02 -2.481179957909e-02 3.635967311271e-04 2.625302240601e+01
1.037500000000e+02 -2.471876555515e-02 3.627649845074e-04 2.620437171939e+01
1.040000000000e+02 -2.463029465153e-02 3.619391609877e-04 2.615495797246e+01
1.042500000000e+02 -2.454655445641e-02 3.611184477061e-04 2.610487249712e+01
1.045000000000e+02 -2.446769646444e-02 3.603019829462e-04 2.605420747836e+01
1.047500000000e+02 -2.439386579019e-02 3.594889512552e-04 2.600305572759e+01
1.050000000000e+02 -2.432520886446e-02 3.586786914000e-04 2.595151046202e+01
1.052500000000e+02 -2.426187868377e-02 3.578707892423e-04 2.589966500106e+01
1.055000000000e+02 -2.420404029103e-02 3.570651468661e-04 2.584761268075e+01
1.057500000000e+02 -2.415187089478e-02 3.562620436763e-04 2.579544622249e+01
1.060000000000e+02 -2.410556035130e-02 3.554621631856e-04 2.574325752922e+01
1.062500000000e+02 -2.406530699396e-02 3.546666090846e-04 2.569113712188e+01
1.065000000000e+02 -2.403131281100e-02 3.538768983694e-04 2.563917376511e+01
1.067500000000e+02 -2.400377385787e-02 3.530949699552e-04 2.558745356965e+01
1.070000000000e+02 -2.398287151481e-02 3.523231342912e-04 2.553605965201e+01
1.072500000000e+02 -2.396876003281e-02 3.515640155649e-04 2.548507113820e+01
1.075000000000e+02 -2.396155543629e-02 3.508204680597e-04 2.543456272737e+01
1.077500000000e+02 -2.396132239053e-02 3.500954835483e-04 2.538460372338e+01
1.080000000000e+02 -2.396806274037e-02 3.493921095890e-04 2.533525763503e+01
1.082500000000e+02 -2.398170418787e-02 3.487133700587e-04 2.528658133724e+01
1.085000000000e+02 -2.400209172818e-02 3.480621345407e-04 2.523862481303e+01
1.087500000000e+02 -2.402897900842e-02 3.474410170675e-04 2.519143057384e+01
1.090000000000e+02 -2.406202291490e-02 3.468523031477e-04 2.514503361642e+01
1.092500000000e+02 -2.410078106391e-02 3.462979090331e-04 2.509946128215e+01
1.095000000000e+02 -2.414471213500e-02 3.457792638164e-04 2.505473330058e+01
1.097500000000e+02 -2.419317819423e-02 3.452972813724e-04 2.501086220176e+01
1.100000000000e+02 -2.424545088317e-02 3.448523112309e-04 2.496785358355e+01
1.102500000000e+02 -2.430071897259e-02 3.444441174257e-04 2.492570672685e+01
1.105000000000e+02 -2.435809906702e-02 3.440719096421e-04 2.488441527665e+01
1.107500000000e+02 -2.441664975241e-02 3.437343579565e-04 2.484396784300e+01
1.110000000000e+02 -2.447538461272e-02 3.434296205938e-04 2.480434886515e+01
1.112500000000e+02 -2.453329003499e-02 3.431553994278e-04 2.476553921493e+01
1.115000000000e+02 -2.458933978942e-02 3.429089932234e-04 2.472751699296e+01
1.117500000000e+02 -2.464251412847e-02 3.426873725353e-04 2.469025800617e+01
1.120000000000e+02 -2.469181402469e-02 3.424872428605e-04 2.465373635604e+01
1.122500000000e+02 -2.473627967346e-02 3.423051256394e-04 2.461792468719e+01
1.125000000000e+02 -2.477500474650e-02 3.421374271857e-04 2.458279442124e+01
1.127500000000e+02 -2.480714927113e-02 3.419805043663e-04 2.454831584171e+01
1.130000000000e+02 -2.483195437316e-02 3.418307351236e-04 2.451445789581e+01
1.132500000000e+02 -2.484875005928e-02 3.416845704899e-04 2.448118807944e+01
1.135000000000e+02 -2.485696696292e-02 3.415385827459e-04 2.444847199377e+01
1.137500000000e+02 -2.485614011433e-02 3.413894986597e-04 2.441627306709e+01
1.140000000000e+02 -2.484591645145e-02 3.412342506741e-04 2.438455203179e+01
1.142500000000e+02 -2.482605700590e-02 3.410700070622e-04 2.435326656076e+01
1.145000000000e+02 -2.479643723024e-02 3.408941571794e-04 2.432237098781e+01
1.147500000000e+02 -2.475704922539e-02 3.407043520491e-04 2.429181596932e+01
1.150000000000e+02 -2.470799900235e-02 3.404984866557e-04 2.426154845401e+01
1.152500000000e+02 -2.464950291401e-02 3.402747948543e-04 2.423151183985e+01
1.155000000000e+02 -2.458188605491e-02 3.400318548058e-04 2.420164616447e+01
1.157500000000e+02 -2.450557678332e-02 3.397685356034e-04 2.417188868377e+01
1.160000000000e+02 -2.442110092498e-02 3.394840407286e-04 2.414217468063e+01
1.162500000000e+02 -2.432907770158e-02 3.391779453639e-04 2.411243830091e+01
1.165000000000e+02 -2.423021262906e-02 3.388502230779e-04 2.408261377760e+01
1.167500000000e+02 -2.412529133411e-02 3.385013049134e-04 2.405263672367e+01
1.170000000000e+02 -2.401517267246e-02 3.381320645263e-04 2.402244554683e+01
1.172500000000e+02 -2.390078150482e-02 3.377436824403e-04 2.399198294718e+01
1.175000000000e+02 -2.378310067184e-02 3.373380362790e-04 2.396119741559e+01
1.177500000000e+02 -2.366316250917e-02 3.369176123472e-04 2.393004470552e+01
1.180000000000e+02 -2.354204018611e-02 3.364853785832e-04 2.389848918894e+01
1.182500000000e+02 -2.342083845230e-02 3.360448457819e-04 2.386650508320e+01
1.185000000000e+02 -2.330068350305e-02 3.356001542989e-04 2.383407745715e+01
1.187500000000e+02 -2.318271233726e-02 3.351559520979e-04 2.380120299635e+01
1.190000000000e+02 -2.306806199931e-02 3.347171807629e-04 2.376789056848e+01
1.192500000000e+02 -2.295785695985e-02 3.342892637925e-04 2.373416132480e+01
1.195000000000e+02 -2.285319666913e-02 3.338780145842e-04 2.370004865126e+01
1.197500000000e+02 -2.275514265961e-02 3.334895056085e-04 2.366559772787e+01
1.200000000000e+02 -2.266470512751e-02 3.331299462077e-04 2.363086478043e+01
1.202500000000e+02 -2.258282995197e-02 3.328055589004e-04 2.359591604919e+01
1.205000000000e+02 -2.251038565273e-02 3.325224424317e-04 2.356082648508e+01
1.207500000000e+02 -2.244815089437e-02 3.322864197286e-04 2.352567821612e+01
1.210000000000e+02 -2.239680439152e-02 3.321028789058e-04 2.349055887889e+01
1.212500000000e+02 -2.235691274763e-02 3.319767408919e-04 2.345555971781e+01
1.215000000000e+02 -2.232892233984e-02 3.319122330200e-04 2.342077371495e+01
1.217500000000e+02 -2.231315369502e-02 3.319127917783e-04 2.338629370357e+01
1.220000000000e+02 -2.230979392462e-02 3.319809866105e-04 2.335221044407e+01
1.222500000000e+02 -2.231889671254e-02 3.321184709993e-04 2.331861094727e+01
1.225000000000e+02 -2.234037827511e-02 3.323258048472e-04 2.328557683003e+01
1.227500000000e+02 -2.237402204697e-02 3.326025415856e-04 2.325318300520e+01
1.230000000000e+02 -2.241947889366e-02 3.329472262401e-04 2.322149651718e+01
1.232500000000e+02 -2.247627575818e-02 3.333574241811e-04 2.319057573715e+01
1.235000000000e+02 -2.254381991527e-02 3.338297651718e-04 2.316046978384e+01
1.237500000000e+02 -2.262141103252e-02 3.343600317661e-04 2.313121827755e+01
1.240000000000e+02 -2.270824870615e-02 3.349432562323e-04 2.310285135533e+01
1.242500000000e+02 -2.280344646940e-02 3.355738552286e-04 2.307538994185e+01
1.245000000000e+02 -2.290604309736e-02 3.362456839275e-04 2.304884625257e+01
1.247500000000e+02 -2.301501499471e-02 3.369522082531e-04 2.302322450966e+01
1.250000000000e+02 -2.312929153513e-02 3.376866569555e-04 2.299852173147e+01
1.252500000000e+02 -2.324776692539e-02 3.384421423655e-04 2.297472872477e+01
1.255000000000e+02 -2.336931538481e-02 3.392117853080e-04 2.295183098417e+01
1.257500000000e+02 -2.349280325950e-02 3.399888228141e-04 2.292980973408e+01
1.260000000000e+02 -2.361710291960e-02 3.407667177715e-04 2.290864283098e+01
1.262500000000e+02 -2.374110528659e-02 3.415392498565e-04 2.288830552602e+01
1.265000000000e+02 -2.386373156485e-02 3.423005932851e-04 2.286877129616e+01
1.267500000000e+02 -2.398394466722e-02 3.430453750262e-04 2.285001224167e+01
1.270000000000e+02 -2.410076030573e-02 3.437687113848e-04 2.283199963261e+01
1.272500000000e+02 -2.421325651984e-02 3.444662072854e-04 2.281470393585e+01
1.275000000000e+02 -2.432058313559e-02 3.451340561150e-04 2.279809503384e+01
1.277500000000e+02 -2.442196823088e-02 3.457690130815e-04 2.278214190257e+01
1.280000000000e+02 -2.451672578891e-02 3.463683284244e-04 2.276681252780e+01
1.282500000000e+02 -2.460426077263e-02 3.469299282690e-04 2.275207346818e+01
1.285000000000e+02 -2.468407111897e-02 3.474521978885e-04 2.273788930735e+01
1.287500000000e+02 -2.475575106271e-02 3.479339233516e-04 2.272422242449e+01
1.290000000000e+02 -2.481898946550e-02 3.483742924850e-04 2.271103227651e+01
1.292500000000e+02 -2.487357009323e-02 3.487728863229e-04 2.269827523700e+01
1.295000000000e+02 -2.491936804820e-02 3.491296926050e-04 2.268590421174e+01
1.297500000000e+02 -2.495634448591e-02 3.494448685519e-04 2.267386834951e+01
1.300000000000e+02 -2.498454376399e-02 3.497187610927e-04 2.266211326710e+01
1.302500000000e+02 -2.500408644900e-02 3.499519145508e-04 2.265058111111e+01
1.305000000000e+02 -2.501516162996e-02 3.501450618129e-04 2.263921080678e+01
1.307500000000e+02 -2.501802143416e-02 3.502990982014e-04 2.262793884309e+01
1.310000000000e+02 -2.501297228229e-02 3.504150137703e-04 2.261669985510e+01
1.312500000000e+02 -2.500036754919e-02 3.504938984823e-04 2.260542755226e+01
1.315000000000e+02 -2.498060054633e-02 3.505369309087e-04 2.259405578274e+01
1.317500000000e+02 -2.495409630292e-02 3.505453278315e-04 2.258251949456e+01
1.320000000000e+02 -2.492130672841e-02 3.505203461255e-04 2.257075614893e+01
1.322500000000e+02 -2.488270338279e-02 3.504632940981e-04 2.255870676250e+01
1.325000000000e+02 -2.483877234168e-02 3.503754315039e-04 2.254631708999e+01
1.327500000000e+02 -2.479000939753e-02 3.502580342758e-04 2.253353873212e+01
1.330000000000e+02 -2.473691551472e-02 3.501124552569e-04 2.252033010108e+01
1.332500000000e+02 -2.467999330141e-02 3.499400376988e-04 2.250665725246e+01
1.335000000000e+02 -2.461974433917e-02 3.497420898645e-04 2.249249454690e+01
1.337500000000e+02 -2.455666687389e-02 3.495199235497e-04 2.247782513384e+01
1.340000000000e+02 -2.449125308544e-02 3.492747945273e-04 2.246264103225e+01
1.342500000000e+02 -2.442398882470e-02 3.490078373560e-04 2.244694339503e+01
1.345000000000e+02 -2.435535166559e-02 3.487202847278e-04 2.243074214231e+01
1.347500000000e+02 -2.428581085682e-02 3.484133965645e-04 2.241405558870e+01
1.350000000000e+02 -2.421582709927e-02 3.480883353198e-04 2.239690985007e+01
1.352500000000e+02 -2.414585257496e-02 3.477461015506e-04 2.237933807455e+01
1.355000000000e+02 -2.407633130944e-02 3.473877341288e-04 2.236137954287e+01
1.357500000000e+02 -2.400769977818e-02 3.470143814860e-04 2.234307871553e+01
1.360000000000e+02 -2.394038765351e-02 3.466271717205e-04 2.232448403265e+01
1.362500000000e+02 -2.387481858380e-02 3.462272716520e-04 2.230564706387e+01
1.365000000000e+02 -2.381141062195e-02 3.458159503888e-04 2.228662135206e+01
1.367500000000e+02 -2.375057701118e-02 3.453944647140e-04 2.226746135775e+01
1.370000000000e+02 -2.369272564459e-02 3.449642079384e-04 2.224822175709e+01
1.372500000000e+02 -2.363825840847e-02 3.445267338748e-04 2.222895661369e+01
1.375000000000e+02 -2.358757022892e-02 3.440837540072e-04 2.220971871442e+01
1.377500000000e+02 -2.354104550298e-02 3.436371425253e-04 2.219055933762e+01
1.380000000000e+02 -2.349905651298e-02 3.431889498396e-04 2.217152785214e+01
1.382500000000e+02 -2.346195870164e-02 3.427414005752e-04 2.215267174656e+01
1.385000000000e+02 -2.343008429888e-02 3.422968756820e-04 2.213403680242e+01
1.387500000000e+02 -2.340373821063e-02 3.418579041903e-04 2.211566724019e+01
1.390000000000e+02 -2.338318855645e-02 3.414271096856e-04 2.209760627539e+01
1.392500000000e+02 -2.336866186979e-02 3.410072207944e-04 2.207989647040e+01
1.395000000000e+02 -2.336033219586e-02 3.406010127402e-04 2.206258044723e+01
1.397500000000e+02 -2.335831549161e-02 3.402112273085e-04 2.204570136030e+01
1.400000000000e+02 -2.336266056319e-02 3.398405180238e-04 2.202930353360e+01
1.402500000000e+02 -2.337334087093e-02 3.394913851935e-04 2.201343302775e+01
1.405000000000e+02 -2.339024878771e-02 3.391661109440e-04 2.199813806811e+01
1.407500000000e+02 -2.341319110882e-02 3.388666955428e-04 2.198346938957e+01
1.410000000000e+02 -2.344188284465e-02 3.385947809778e-04 2.196948055029e+01
1.412500000000e+02 -2.347594748999e-02 3.383515962310e-04 2.195622795598e+01
1.415000000000e+02 -2.351491435104e-02 3.381378868880e-04 2.194377090639e+01
1.417500000000e+02 -2.355822241996e-02 3.379539308264e-04 2.193217134643e+01
1.420000000000e+02 -2.360522250643e-02 3.377994548856e-04 2.192149363204e+01
1.422500000000e+02 -2.365518497806e-02 3.376737474729e-04 2.191180404805e+01
1.425000000000e+02 -2.370730657101e-02 3.375754585891e-04 2.190317036255e+01
1.427500000000e+02 -2.376072282183e-02 3.375026581690e-04 2.189566118243e+01
1.430000000000e+02 -2.381451979156e-02 3.374529675194e-04 2.188934540029e+01
1.432500000000e+02 -2.386774969496e-02 3.374235797498e-04 2.188429149075e+01
1.435000000000e+02 -2.391944643655e-02 3.374112886154e-04 2.188056695831e+01
1.437500000000e+02 -2.396864369083e-02 3.374125595290e-04 2.187823767630e+01
1.440000000000e+02 -2.401439299513e-02 3.374237455578e-04 2.187736740438e+01
1.442500000000e+02 -2.405578316405e-02 3.374411080915e-04 2.187801727749e+01
1.445000000000e+02 -2.409195875429e-02 3.374608611072e-04 2.188024539380e+01
1.447500000000e+02 -2.412213745369e-02 3.374792366670e-04 2.188410651261e+01
1.450000000000e+02 -2.414562687787e-02 3.374926656553e-04 2.188965178423e+01
1.452500000000e+02 -2.416183971626e-02 3.374978944888e-04 2.189692854026e+01
1.455000000000e+02 -2.417030641004e-02 3.374920727655e-04 2.190598021565e+01
1.457500000000e+02 -2.417068497938e-02 3.374727983146e-04 2.191684625596e+01
1.460000000000e+02 -2.416276752107e-02 3.374381267467e-04 2.192956206288e+01
1.462500000000e+02 -2.414648449662e-02 3.373866232001e-04 2.194415904430e+01
1.465000000000e+02 -2.412190416140e-02 3.373176375883e-04 2.196066460015e+01
1.467500000000e+02 -2.408922949477e-02 3.372310148806e-04 2.197910214630e+01
1.470000000000e+02 -2.404879205401e-02 3.371271777967e-04 2.199949115082e+01
1.472500000000e+02 -2.400104212347e-02 3.370071564279e-04 2.202184706693e+01
1.475000000000e+02 -2.394653751404e-02 3.368722864792e-04 2.204618138579e+01
1.477500000000e+02 -2.388592906094e-02 3.367242496553e-04 2.207250150492e+01
1.480000000000e+02 -2.381994445990e-02 3.365650991324e-04 2.210081063933e+01
1.482500000000e+02 -2.374937100931e-02 3.363971536254e-04 2.213110767787e+01
1.485000000000e+02 -2.367503830184e-02 3.362228758168e-04 2.216338691730e+01
1.487500000000e+02 -2.359780257599e-02 3.360447752886e-04 2.219763792530e+01
1.490000000000e+02 -2.351852995454e-02 3.358653212099e-04 2.223384519385e+01
1.492500000000e+02 -2.343808206650e-02 3.356868661269e-04 2.227198786978e+01
1.495000000000e+02 -2.335730338975e-02 3.355115839365e-04 2.231203943905e+01
1.497500000000e+02 -2.327701083862e-02 3.353414247463e-04 2.235396743583e+01
1.500000000000e+02 -2.319798580198e-02 3.351780884570e-04 2.239773314720e+01
1.502500000000e+02 -2.312096865240e-02 3.350230179799e-04 2.244329138058e+01
1.505000000000e+02 -2.304665617009e-02 3.348774488415e-04 2.249059028259e+01
1.507500000000e+02 -2.297569981965e-02 3.347423807531e-04 2.253957116420e+01
1.510000000000e+02 -2.290870843897e-02 3.346185957539e-04 2.259016855189e+01
1.512500000000e+02 -2.284625003834e-02 3.345068108455e-04 2.264231018589e+01
1.515000000000e+02 -2.278885597056e-02 3.344077306968e-04 2.269591720237e+01
1.517500000000e+02 -2.273702445293e-02 3.343221263379e-04 2.275090435606e+01
1.520000000000e+02 -2.269122606694e-02 3.342508553672e-04 2.280718045496e+01
1.522500000000e+02 -2.265190677163e-02 3.341949313522e-04 2.286464879161e+01
1.525000000000e+02 -2.261949027713e-02 3.341556438553e-04 2.292320769501e+01
1.527500000000e+02 -2.259438025951e-02 3.341346032967e-04 2.298275121783e+01
1.530000000000e+02 -2.257695903984e-02 3.341337063681e-04 2.304316980146e+01
1.532500000000e+02 -2.256758599713e-02 3.341551366271e-04 2.310435106980e+01
1.535000000000e+02 -2.256659273783e-02 3.342013356208e-04 2.316618058912e+01
1.537500000000e+02 -2.257427721280e-02 3.342749166902e-04 2.322854268294e+01
1.540000000000e+02 -2.259089556037e-02 3.343786389272e-04 2.329132123547e+01
1.542500000000e+02 -2.261665280579e-02 3.345153823682e-04 2.335440044855e+01
1.545000000000e+02 -2.265169190892e-02 3.346879759221e-04 2.341766559919e+01
1.547500000000e+02 -2.269608302667e-02 3.348989931480e-04 2.348100372655e+01
1.550000000000e+02 -2.274981176809e-02 3.351505828265e-04 2.354430426844e+01
1.552500000000e+02 -2.281276958404e-02 3.354444778739e-04 2.360745963574e+01
1.555000000000e+02 -2.288474324617e-02 3.357819091969e-04 2.367036570576e+01
1.557500000000e+02 -2.296540783006e-02 3.361633697547e-04 2.373292226212e+01
1.560000000000e+02 -2.305431941820e-02 3.365885195782e-04 2.379503331959e+01
1.562500000000e+02 -2.315091288147e-02 3.370561847656e-04 2.385660742326e+01
1.565000000000e+02 -2.325449970230e-02 3.375643425281e-04 2.391755780622e+01
1.567500000000e+02 -2.336427164625e-02 3.381100820096e-04 2.397780255278e+01
1.570000000000e+02 -2.347930477454e-02 3.386893257148e-04 2.403726459543e+01
1.572500000000e+02 -2.359856934127e-02 3.392971234123e-04 2.409587176691e+01
1.575000000000e+02 -2.372094046581e-02 3.399278033579e-04 2.415355665981e+01
1.577500000000e+02 -2.384521413517e-02 3.405749825360e-04 2.421025660484e+01
1.580000000000e+02 -2.397012348659e-02 3.412315854247e-04 2.426591345215e+01
1.582500000000e+02 -2.409435826078e-02 3.418900505513e-04 2.432047345330e+01
1.585000000000e+02 -2.421658606319e-02 3.425425487422e-04 2.437388715218e+01
1.587500000000e+02 -2.433547416551e-02 3.431811316539e-04 2.442610914885e+01
1.590000000000e+02 -2.444971312621e-02 3.437979336405e-04 2.447709811042e+01
1.592500000000e+02 -2.455803929987e-02 3.443853590442e-04 2.452681659460e+01
1.595000000000e+02 -2.465925724006e-02 3.449362745650e-04 2.457523106742e+01
1.597500000000e+02 -2.475226171130e-02 3.454441994798e-04 2.462231201062e+01
1.600000000000e+02 -2.483605767966e-02 3.459034796433e-04 2.466803388555e+01
1.602500000000e+02 -2.490977809323e-02 3.463094366523e-04 2.471237533172e+01
1.605000000000e+02 -2.497269871473e-02 3.466585073277e-04 2.475531941107e+01
1.607500000000e+02 -2.502424998890e-02 3.469483110724e-04 2.479685369654e+01
1.610000000000e+02 -2.506402515224e-02 3.471778124626e-04 2.483697058118e+01
1.612500000000e+02 -2.509178523412e-02 3.473472591412e-04 2.487566746458e+01
1.615000000000e+02 -2.510746009845e-02 3.474581798525e-04 2.491294704844e+01
1.617500000000e+02 -2.511114617084e-02 3.475133517271e-04 2.494881738837e+01
1.620000000000e+02 -2.510310016719e-02 3.475166888233e-04 2.498329211062e+01
1.622500000000e+02 -2.508372984965e-02 3.474731908066e-04 2.501639044476e+01
1.625000000000e+02 -2.505358154221e-02 3.473888007331e-04 2.504813731213e+01
1.627500000000e+02 -2.501332594723e-02 3.472701624476e-04 2.507856315403e+01
1.630000000000e+02 -2.496374155944e-02 3.471244896340e-04 2.510770387218e+01
1.632500000000e+02 -2.490569728317e-02 3.469593896956e-04 2.513560063054e+01
1.635000000000e+02 -2.484013416202e-02 3.467826603956e-04 2.516229959744e+01
1.637500000000e+02 -2.476804744334e-02 3.466020232142e-04 2.518785163519e+01
1.640000000000e+02 -2.469046931579e-02 3.464250544073e-04 2.521231204875e+01
1.642500000000e+02 -2.460845296192e-02 3.462590143667e-04 2.523574011357e+01
1.645000000000e+02 -2.452305796806e-02 3.461106959151e-04 2.525819878531e+01
1.647500000000e+02 -2.443533799040e-02 3.459863107211e-04 2.527975432416e+01
1.650000000000e+02 -2.434633045179e-02 3.458914054934e-04 2.530047593351e+01
1.652500000000e+02 -2.425704852420e-02 3.458308066159e-04 2.532043542743e+01
1.655000000000e+02 -2.416847518250e-02 3.458085889621e-04 2.533970690746e+01
1.657500000000e+02 -2.408155934356e-02 3.458280733031e-04 2.535836644512e+01
1.660000000000e+02 -2.399721353131e-02 3.458918439232e-04 2.537649191846e+01
1.662500000000e+02 -2.391631309848e-02 3.460017839898e-04 2.539416259163e+01
1.665000000000e+02 -2.383969617744e-02 3.461591078966e-04 2.541145898244e+01
1.667500000000e+02 -2.376816470909e-02 3.463645010050e-04 2.542846256653e+01
1.670000000000e+02 -2.370248537465e-02 3.466181436568e-04 2.544525568584e+01
1.672500000000e+02 -2.364339037707e-02 3.469197783966e-04 2.546192103963e+01
1.675000000000e+02 -2.359157734186e-02 3.472687988183e-04 2.547854172421e+01
1.677500000000e+02 -2.354770860730e-02 3.476643263109e-04 2.549520060864e+01
1.680000000000e+02 -2.351240902084e-02 3.481052700999e-04 2.551198035008e+01
1.682500000000e+02 -2.348626233460e-02 3.485903835725e-04 2.552896266283e+01
1.685000000000e+02 -2.346980630625e-02 3.491183130360e-04 2.554622829535e+01
1.687500000000e+02 -2.346352636068e-02 3.496876688115e-04 2.556385618819e+01
1.690000000000e+02 -2.346784812253e-02 3.502970123125e-04 2.558192342234e+01
1.692500000000e+02 -2.348312912824e-02 3.509448750804e-04 2.560050428123e+01
1.695000000000e+02 -2.350965040447e-02 3.516297647872e-04 2.561967020510e+01
1.697500000000e+02 -2.354760767708e-02 3.523501836125e-04 2.563948879938e+01
1.700000000000e+02 -2.359710304007e-02 3.531045645692e-04 2.566002377071e+01
1.702500000000e+02 -2.365813745590e-02 3.538912763975e-04 2.568133427978e+01
1.705000000000e+02 -2.373060420646e-02 3.547086281252e-04 2.570347430564e+01
1.707500000000e+02 -2.381428481523e-02 3.555548328010e-04 2.572649274571e+01
1.710000000000e+02 -2.390884520652e-02 3.564279717541e-04 2.575043255730e+01
1.712500000000e+02 -2.401383511792e-02 3.573259701474e-04 2.577533107723e+01
1.715000000000e+02 -2.412868888794e-02 3.582465613885e-04 2.580121929328e+01
1.717500000000e+02 -2.425272924210e-02 3.591872864157e-04 2.582812232505e+01
1.720000000000e+02 -2.438517218584e-02 3.601454805255e-04 2.585605890655e+01
1.722500000000e+02 -2.452513468082e-02 3.611182632901e-04 2.588504164868e+01
1.725000000000e+02 -2.467164439010e-02 3.621025274231e-04 2.591507737266e+01
1.727500000000e+02 -2.482364977480e-02 3.630949312443e-04 2.594616674465e+01
1.730000000000e+02 -2.498003306056e-02 3.640919227123e-04 2.597830505453e+01
1.732500000000e+02 -2.513962248349e-02 3.650897412747e-04 2.601148183386e+01
1.735000000000e+02 -2.530120703731e-02 3.660844581047e-04 2.604568166588e+01
1.737500000000e+02 -2.546355024132e-02 3.670720026677e-04 2.608088388671e+01
1.740000000000e+02 -2.562540528102e-02 3.680481585121e-04 2.611706301456e+01
1.742500000000e+02 -2.578553066551e-02 3.690086402369e-04 2.615418916822e+01
1.745000000000e+02 -2.594270494767e-02 3.699491450716e-04 2.619222779004e+01
1.747500000000e+02 -2.609574171014e-02 3.708654076795e-04 2.623114002445e+01
1.750000000000e+02 -2.624350397778e-02 3.717532451602e-04 2.627088306914e+01
1.752500000000e+02 -2.638491766601e-02 3.726085578746e-04 2.631140983250e+01
1.755000000000e+02 -2.651898413478e-02 3.734276551351e-04 2.635266925106e+01
1.757500000000e+02 -2.664479147588e-02 3.742071367260e-04 2.639460658461e+01
1.760000000000e+02 -2.676152483627e-02 3.749440146103e-04 2.643716303848e+01
1.762500000000e+02 -2.686847581038e-02 3.756355656597e-04 2.648027605082e+01
1.765000000000e+02 -2.696505011487e-02 3.762796012251e-04 2.652387954356e+01
1.767500000000e+02 -2.705077292390e-02 3.768745372447e-04 2.656790356726e+01
1.770000000000e+02 -2.712529286699e-02 3.774193757978e-04 2.661227463284e+01
1.772500000000e+02 -2.718838432177e-02 3.779137292297e-04 2.665691571073e+01
1.775000000000e+02 -2.723994805901e-02 3.783578581555e-04 2.670174623294e+01
1.777500000000e+02 -2.728000974064e-02 3.787526673834e-04 2.674668243135e+01
1.780000000000e+02 -2.730871741446e-02 3.790996897289e-04 2.679163704783e+01
1.782500000000e+02 -2.732633745421e-02 3.794010586413e-04 2.683651968801e+01
1.785000000000e+02 -2.733324921812e-02 3.796594681720e-04 2.688123687978e+01
1.787500000000e+02 -2.732993860660e-02 3.798781218180e-04 2.692569219631e+01
1.790000000000e+02 -2.731699072478e-02 3.800606689587e-04 2.696978635082e+01
1.792500000000e+02 -2.729508179393e-02 3.802111386236e-04 2.701341755549e+01
1.795000000000e+02 -2.726497031368e-02 3.803338575528e-04 2.705648137635e+01
1.797500000000e+02 -2.722748769358e-02 3.804333568634e-04 2.709887112794e+01
1.800000000000e+02 -2.718352867430e-02 3.805143504117e-04 2.714047801835e+01
1.802500000000e+02 -2.713404111194e-02 3.805816108175e-04 2.718119135724e+01
1.805000000000e+02 -2.708001498943e-02 3.806398855106e-04 2.722089874412e+01
1.807500000000e+02 -2.702247140602e-02 3.806938335964e-04 2.725948646027e+01
1.810000000000e+02 -2.696245030957e-02 3.807479547504e-04 2.729683949832e+01
1.812500000000e+02 -2.690099836742e-02 3.808065172654e-04 2.733284200537e+01
1.815000000000e+02 -2.683915576515e-02 3.808734779981e-04 2.736737753511e+01
1.817500000000e+02 -2.677794359008e-02 3.809524517701e-04 2.740032951401e+01
1.820000000000e+02 -2.671834979554e-02 3.810466414858e-04 2.743158146371e+01
1.822500000000e+02 -2.666131594843e-02 3.811587918033e-04 2.746101755095e+01
1.825000000000e+02 -2.660772443054e-02 3.812911502467e-04 2.748852315129e+01
1.827500000000e+02 -2.655838507878e-02 3.814454224773e-04 2.751398525751e+01
1.830000000000e+02 -2.651402426944e-02 3.816227499591e-04 2.753729329403e+01
1.832500000000e+02 -2.647527378954e-02 3.818236891983e-04 2.755833965619e+01
1.835000000000e+02 -2.644266254307e-02 3.820482219498e-04 2.757702063806e+01
1.837500000000e+02 -2.641660852869e-02 3.822957288219e-04 2.759323713293e+01
1.840000000000e+02 -2.639741494640e-02 3.825650194779e-04 2.760689565083e+01
1.842500000000e+02 -2.638526735405e-02 3.828543472336e-04 2.761790921634e+01
1.845000000000e+02 -2.638023287999e-02 3.831614400231e-04 2.762619832723e+01
1.847500000000e+02 -2.638226286252e-02 3.834835532344e-04 2.763169205086e+01
1.850000000000e+02 -2.639119625658e-02 3.838175088473e-04 2.763432894059e+01
1.852500000000e+02 -2.640676645259e-02 3.841597611374e-04 2.763405811082e+01
1.855000000000e+02 -2.642860807442e-02 3.845064462657e-04 2.763084009636e+01
1.857500000000e+02 -2.645626665243e-02 3.848534544662e-04 2.762464779151e+01
1.860000000000e+02 -2.648920782673e-02 3.851964814106e-04 2.761546714162e+01
1.862500000000e+02 -2.652682887059e-02 3.855310977108e-04 2.760329784834e+01
1.865000000000e+02 -2.656846895785e-02 3.858527952462e-04 2.758815378656e+01
1.867500000000e+02 -2.661342112346e-02 3.861570489569e-04 2.757006338688e+01
1.870000000000e+02 -2.666094257437e-02 3.864393680443e-04 2.754906969128e+01
1.872500000000e+02 -2.671026606077e-02 3.866953004884e-04 2.752523034773e+01
1.875000000000e+02 -2.676060920781e-02 3.869204454895e-04 2.749861725536e+01
1.877500000000e+02 -2.681118485631e-02 3.871106763972e-04 2.746931614619e+01
1.880000000000e+02 -2.686120931968e-02 3.872620028133e-04 2.743742580462e+01
1.882500000000e+02 -2.690991164574e-02 3.873706268406e-04 2.740305725869e+01
1.885000000000e+02 -2.695654147255e-02 3.874329874475e-04 2.736633260764e+01
1.887500000000e+02 -2.700037682492e-02 3.874458302883e-04 2.732738388895e+01
1.890000000000e+02 -2.704073024164e-02 3.874061888433e-04 2.728635161118e+01
1.892500000000e+02 -2.707695544121e-02 3.873113500282e-04 2.724338331824e+01
1.895000000000e+02 -2.710845291327e-02 3.871590103605e-04 2.719863209645e+01
1.897500000000e+02 -2.713467448728e-02 3.869472818135e-04 2.715225489195e+01
1.900000000000e+02 -2.715512797826e-02 3.866746869701e-04 2.710441097437e+01
1.902500000000e+02 -2.716938168890e-02 3.863401967836e-04 2.705526047071e+01
1.905000000000e+02 -2.717706737630e-02 3.859432533597e-04 2.700496275999e+01
1.907500000000e+02 -2.717788273598e-02 3.854837904079e-04 2.695367517739e+01
1.910000000000e+02 -2.717159327203e-02 3.849622385354e-04 2.690155185943e+01
1.912500000000e+02 -2.715803350162e-02 3.843795314817e-04 2.684874253108e+01
1.915000000000e+02 -2.713710733785e-02 3.837371030916e-04 2.679539170389e+01
1.917500000000e+02 -2.710878783742e-02 3.830368752420e-04 2.674163792164e+01
1.920000000000e+02 -2.707311581867e-02 3.822812425222e-04 2.668761335789e+01
1.922500000000e+02 -2.703019835783e-02 3.814730575406e-04 2.663344331982e+01
1.925000000000e+02 -2.698020613576e-02 3.806155995587e-04 2.657924620718e+01
1.927500000000e+02 -2.692337034632e-02 3.797124798392e-04 2.652513347104e+01
1.930000000000e+02 -2.685997877693e-02 3.787677299491e-04 2.647120988721e+01
1.932500000000e+02 -2.679037241780e-02 3.777857741298e-04 2.641757363926e+01
1.935000000000e+02 -2.671494022244e-02 3.767712804758e-04 2.636431678104e+01
1.937500000000e+02 -2.663411294958e-02 3.757290904036e-04 2.631152562828e+01
1.940000000000e+02 -2.654835789318e-02 3.746642081648e-04 2.625928113003e+01
1.942500000000e+02 -2.645817269963e-02 3.735817910316e-04 2.620765944767e+01
1.945000000000e+02 -2.636407952045e-02 3.724870861744e-04 2.615673212416e+01
1.947500000000e+02 -2.626661887884e-02 3.713853011414e-04 2.610656657055e+01
1.950000000000e+02 -2.616634263100e-02 3.702814910332e-04 2.605722628589e+01
1.952500000000e+02 -2.606380795805e-02 3.691806164744e-04 2.600877105185e+01
1.955000000000e+02 -2.595957144605e-02 3.680874459824e-04 2.596125697500e+01
1.957500000000e+02 -2.585418303110e-02 3.670064871019e-04 2.591473663757e+01
1.960000000000e+02 -2.574818138575e-02 3.659419177571e-04 2.586925878066e+01
1.962500000000e+02 -2.564208855678e-02 3.648974713382e-04 2.582486828234e+01
1.965000000000e+02 -2.553640582960e-02 3.638766092853e-04 2.578160585228e+01
1.967500000000e+02 -2.543161020591e-02 3.628823430005e-04 2.573950770098e+01
1.970000000000e+02 -2.532815094514e-02 3.619171789496e-04 2.569860529328e+01
1.972500000000e+02 -2.522644818286e-02 3.609831555869e-04 2.565892471862e+01
1.975000000000e+02 -2.512689012479e-02 3.600818273698e-04 2.562048654032e+01
1.977500000000e+02 -2.502983312798e-02 3.592143421589e-04 2.558330509666e+01
1.980000000000e+02 -2.493560039415e-02 3.583813273792e-04 2.554738834682e+01
1.982500000000e+02 -2.484448370766e-02 3.575829833888e-04 2.551273721537e+01
1.985000000000e+02 -2.475674387020e-02 3.568192166077e-04 2.547934546555e+01
1.987500000000e+02 -2.467261369369e-02 3.560896651868e-04 2.544719915396e+01
1.990000000000e+02 -2.459229955564e-02 3.553937285752e-04 2.541627656088e+01
1.992500000000e+02 -2.451598511918e-02 3.547306383823e-04 2.538654777071e+01
1.995000000000e+02 -2.444383354335e-02 3.540995388620e-04 2.535797472678e+01
1.997500000000e+02 -2.437599133786e-02 3.534995633019e-04 2.533051094625e+01
2.000000000000e+02 -2.431259052857e-02 3.529298927841e-04 2.530410168526e+01
2.002500000000e+02 -2.425375158201e-02 3.523898049988e-04 2.527868394015e+01
2.005000000000e+02 -2.419958553681e-02 3.518787279105e-04 2.525418656292e+01
2.007500000000e+02 -2.415019540918e-02 3.513962768056e-04 2.523053063544e+01
2.010000000000e+02 -2.410567707886e-02 3.509422811263e-04 2.520762968320e+01
2.012500000000e+02 -2.406611960435e-02 3.505168244209e-04 2.518539024258e+01
2.015000000000e+02 -2.403160426224e-02 3.501202168782e-04 2.516371229700e+01
2.017500000000e+02 -2.400220325648e-02 3.497529287720e-04 2.514249000572e+01
2.020000000000e+02 -2.397797675315e-02 3.494156691252e-04 2.512161236692e+01
2.022500000000e+02 -2.395896971559e-02 3.491094043292e-04 2.510096411293e+01
2.025000000000e+02 -2.394520752517e-02 3.488351520710e-04 2.508042658008e+01
2.027500000000e+02 -2.393669211252e-02 3.485940320689e-04 2.505987874363e+01
2.030000000000e+02 -2.393339647993e-02 3.483871265027e-04 2.503919825888e+01
2.032500000000e+02 -2.393526030052e-02 3.482153311033e-04 2.501826260447e+01
2.035000000000e+02 -2.394218465096e-02 3.480794652984e-04 2.499695021495e+01
2.037500000000e+02 -2.395402635601e-02 3.479801513778e-04 2.497514170426e+01
2.040000000000e+02 -2.397059447306e-02 3.479177365086e-04 2.495272098673e+01
2.042500000000e+02 -2.399164517208e-02 3.478922251306e-04 2.492957651224e+01
2.045000000000e+02 -2.401687995947e-02 3.479032270873e-04 2.490560229463e+01
2.047500000000e+02 -2.404594267114e-02 3.479499076049e-04 2.488069904905e+01
2.050000000000e+02 -2.407841919600e-02 3.480309478084e-04 2.485477512821e+01
2.052500000000e+02 -2.411383851823e-02 3.481444971606e-04 2.482774731209e+01
2.055000000000e+02 -2.415167367434e-02 3.482881852348e-04 2.479954164890e+01
2.057500000000e+02 -2.419134590725e-02 3.484591392327e-04 2.477009399638e+01
2.060000000000e+02 -2.423223018204e-02 3.486539340981e-04 2.473935037104e+01
2.062500000000e+02 -2.427366093837e-02 3.488686141076e-04 2.470726736278e+01
2.065000000000e+02 -2.431494029491e-02 3.490987326640e-04 2.467381216759e+01
2.067500000000e+02 -2.435534772859e-02 3.493393945402e-04 2.463896244430e+01
2.070000000000e+02 -2.439415038902e-02 3.495853087813e-04 2.460270625199e+01
2.072500000000e+02 -2.443061547255e-02 3.498308622964e-04 2.456504157651e+01
2.075000000000e+02 -2.446402293838e-02 3.500701794217e-04 2.452597588646e+01
2.077500000000e+02 -2.449367908504e-02 3.502971969781e-04 2.448552539790e+01
2.080000000000e+02 -2.451893053831e-02 3.505057571111e-04 2.444371454843e+01
2.082500000000e+02 -2.453917842482e-02 3.506897273451e-04 2.440057510258e+01
2.085000000000e+02 -2.455389232571e-02 3.508431023818e-04 2.435614539713e+01
2.087500000000e+02 -2.456262302138e-02 3.509600996135e-04 2.431046937631e+01
2.090000000000e+02 -2.456501582596e-02 3.510352703819e-04 2.426359595272e+01
2.092500000000e+02 -2.456082132102e-02 3.510636015063e-04 2.421557807901e+01
2.095000000000e+02 -2.454990502466e-02 3.510406179411e-04 2.416647201797e+01
2.097500000000e+02 -2.453225533923e-02 3.509624789444e-04 2.411633668289e+01
2.100000000000e+02 -2.450798777314e-02 3.508260609852e-04 2.406523288171e+01
2.102500000000e+02 -2.447734908706e-02 3.506290423864e-04 2.401322297099e+01
2.105000000000e+02 -2.444071590407e-02 3.503699628649e-04 2.396037026326e+01
2.107500000000e+02 -2.439859173725e-02 3.500482874732e-04 2.390673868420e+01
2.110000000000e+02 -2.435160058066e-02 3.496644445778e-04 2.385239249900e+01
2.112500000000e+02 -2.430047615254e-02 3.492197957179e-04 2.379739594605e+01
2.115000000000e+02 -2.424605098245e-02 3.487166753066e-04 2.374181325767e+01
2.117500000000e+02 -2.418923979289e-02 3.481583919440e-04 2.368570839529e+01
2.120000000000e+02 -2.413102191842e-02 3.475491810481e-04 2.362914500428e+01
2.122500000000e+02 -2.407242018471e-02 3.468941437200e-04 2.357218619928e+01
2.125000000000e+02 -2.401448053470e-02 3.461991811568e-04 2.351489467818e+01
2.127500000000e+02 -2.395824791659e-02 3.454708997438e-04 2.345733253692e+01
2.130000000000e+02 -2.390474177215e-02 3.447164976850e-04 2.339956107323e+01
2.132500000000e+02 -2.385493314145e-02 3.439436488922e-04 2.334164090373e+01
2.135000000000e+02 -2.380971937056e-02 3.431603554344e-04 2.328363158111e+01
2.137500000000e+02 -2.376990243752e-02 3.423748046551e-04 2.322559171806e+01
2.140000000000e+02 -2.373616636182e-02 3.415951998623e-04 2.316757860507e+01
2.142500000000e+02 -2.370905908320e-02 3.408296201878e-04 2.310964833597e+01
2.145000000000e+02 -2.368897556553e-02 3.400858469250e-04 2.305185550358e+01
2.147500000000e+02 -2.367614447876e-02 3.393712068883e-04 2.299425323677e+01
2.150000000000e+02 -2.367061820109e-02 3.386924066905e-04 2.293689328027e+01
2.152500000000e+02 -2.367226676850e-02 3.380553710204e-04 2.287982586472e+01
2.155000000000e+02 -2.368077552026e-02 3.374651545659e-04 2.282310006574e+01
2.157500000000e+02 -2.369564814663e-02 3.369259542103e-04 2.276676380984e+01
2.160000000000e+02 -2.371621209273e-02 3.364408879029e-04 2.271086439160e+01
2.162500000000e+02 -2.374163000255e-02 3.360119283218e-04 2.265544864738e+01
2.165000000000e+02 -2.377091326696e-02 3.356399083347e-04 2.260056361668e+01
2.167500000000e+02 -2.380294110404e-02 3.353244523469e-04 2.254625687079e+01
2.170000000000e+02 -2.383648146636e-02 3.350640793374e-04 2.249257713441e+01
2.172500000000e+02 -2.387021500290e-02 3.348562561151e-04 2.243957488695e+01
2.175000000000e+02 -2.390276190386e-02 3.346974626397e-04 2.238730285266e+01
2.177500000000e+02 -2.393271103919e-02 3.345831861134e-04 2.233581641334e+01
2.180000000000e+02 -2.395864836334e-02 3.345081916072e-04 2.228517420196e+01
2.182500000000e+02 -2.397918789383e-02 3.344667009062e-04 2.223543820939e+01
2.185000000000e+02 -2.399300116278e-02 3.344523532028e-04 2.218667416812e+01
2.187500000000e+02 -2.399884729253e-02 3.344584274835e-04 2.213895137408e+01
2.190000000000e+02 -2.399560080072e-02 3.344780254577e-04 2.209234272025e+01
2.192500000000e+02 -2.398227836591e-02 3.345043297252e-04 2.204692429492e+01
2.195000000000e+02 -2.395806294364e-02 3.345305759996e-04 2.200277479012e+01
2.197500000000e+02 -2.392232489574e-02 3.345502184946e-04 2.195997498790e+01
2.200000000000e+02 -2.387464006074e-02 3.345572393891e-04 2.191860669000e+01
2.202500000000e+02 -2.381480427827e-02 3.345462281991e-04 2.187875188058e+01
2.205000000000e+02 -2.374284392553e-02 3.345124790437e-04 2.184049150665e+01
2.207500000000e+02 -2.365902209139e-02 3.344520822673e-04 2.180390416294e+01
2.210000000000e+02 -2.356384101992e-02 3.343619966152e-04 2.176906495249e+01
2.212500000000e+02 -2.345804023007e-02 3.342401013707e-04 2.173604409939e+01
2.215000000000e+02 -2.334258987818e-02 3.340852240113e-04 2.170490558502e+01
2.217500000000e+02 -2.321868136344e-02 3.338971505046e-04 2.167570608287e+01
2.220000000000e+02 -2.308771274288e-02 3.336766121508e-04 2.164849377521e+01
2.222500000000e+02 -2.295127042086e-02 3.334252557391e-04 2.162330729863e+01
2.225000000000e+02 -2.281110821322e-02 3.331456015443e-04 2.160017511959e+01
2.227500000000e+02 -2.266912219214e-02 3.328409852091e-04 2.157911483333e+01
2.230000000000e+02 -2.252732339434e-02 3.325154923434e-04 2.156013285110e+01
2.232500000000e+02 -2.238780750852e-02 3.321738809914e-04 2.154322413762e+01
2.235000000000e+02 -2.225272438965e-02 3.318215042547e-04 2.152837247223e+01
2.237500000000e+02 -2.212424478559e-02 3.314642234531e-04 2.151555063746e+01
2.240000000000e+02 -2.200452746194e-02 3.311083206697e-04 2.150472099212e+01
2.242500000000e+02 -2.189568512263e-02 3.307604048494e-04 2.149583603061e+01
2.245000000000e+02 -2.179975198349e-02 3.304273227500e-04 2.148883942948e+01
2.247500000000e+02 -2.171865055004e-02 3.301160619949e-04 2.148366689191e+01
2.250000000000e+02 -2.165416032122e-02 3.298336548129e-04 2.148024724084e+01
2.252500000000e+02 -2.160788750371e-02 3.295870642852e-04 2.147850358556e+01
2.255000000000e+02 -2.158123667754e-02 3.293830942621e-04 2.147835430567e+01
2.257500000000e+02 -2.157538488405e-02 3.292283421757e-04 2.147971443511e+01
2.260000000000e+02 -2.159125832103e-02 3.291290273828e-04 2.148249661429e+01
2.262500000000e+02 -2.162951160550e-02 3.290908867845e-04 2.148661218759e+01
2.265000000000e+02 -2.169051103174e-02 3.291190990182e-04 2.149197223417e+01
2.267500000000e+02 -2.177432125664e-02 3.292181059155e-04 2.149848827670e+01
2.270000000000e+02 -2.188069619255e-02 3.293915104570e-04 2.150607336978e+01
2.272500000000e+02 -2.200907430785e-02 3.296421589984e-04 2.151464266666e+01
2.275000000000e+02 -2.215857849981e-02 3.299718907350e-04 2.152411388183e+01
2.277500000000e+02 -2.232802069905e-02 3.303814512786e-04 2.153440811007e+01
2.280000000000e+02 -2.251591117100e-02 3.308704914479e-04 2.154545013015e+01
2.282500000000e+02 -2.272047314363e-02 3.314373622817e-04 2.155716861539e+01
2.285000000000e+02 -2.293966133537e-02 3.320791110726e-04 2.156949682854e+01
2.287500000000e+02 -2.317118582212e-02 3.327916175316e-04 2.158237247794e+01
2.290000000000e+02 -2.341253918046e-02 3.335695428447e-04 2.159573840943e+01
2.292500000000e+02 -2.366102825606e-02 3.344062816011e-04 2.160954240622e+01
2.295000000000e+02 -2.391380836384e-02 3.352939526526e-04 2.162373787398e+01
2.297500000000e+02 -2.416792105729e-02 3.362235401041e-04 2.163828362416e+01
2.300000000000e+02 -2.442033327160e-02 3.371850292271e-04 2.165314457541e+01
2.302500000000e+02 -2.466797863810e-02 3.381674922215e-04 2.166829159171e+01
2.305000000000e+02 -2.490779922030e-02 3.391592415064e-04 2.168370189321e+01
2.307500000000e+02 -2.513678781701e-02 3.401479752620e-04 2.169935946628e+01
2.310000000000e+02 -2.535202936422e-02 3.411209572575e-04 2.171525484842e+01
2.312500000000e+02 -2.555074207591e-02 3.420652376071e-04 2.173138577440e+01
2.315000000000e+02 -2.573031546004e-02 3.429678564998e-04 2.174775679708e+01
2.317500000000e+02 -2.588834818761e-02 3.438160604248e-04 2.176437981655e+01
2.320000000000e+02 -2.602268060730e-02 3.445975092587e-04 2.178127352791e+01
2.322500000000e+02 -2.613142690213e-02 3.453004999478e-04 2.179846375671e+01
2.325000000000e+02 -2.621300025622e-02 3.459141588823e-04 2.181598267392e+01
2.327500000000e+02 -2.626613792742e-02 3.464286474128e-04 2.183386888415e+01
2.330000000000e+02 -2.628991764124e-02 3.468353500221e-04 2.185216637313e+01
2.332500000000e+02 -2.628377365093e-02 3.471270419650e-04 2.187092424623e+01
2.335000000000e+02 -2.624750538637e-02 3.472980161758e-04 2.189019571173e+01
2.337500000000e+02 -2.618128098687e-02 3.473441627769e-04 2.191003693916e+01
2.340000000000e+02 -2.608563924784e-02 3.472631177562e-04 2.193050641184e+01
2.342500000000e+02 -2.596148139883e-02 3.470543561003e-04 2.195166327555e+01
2.345000000000e+02 -2.581006325781e-02 3.467190309862e-04 2.197356651755e+01
2.347500000000e+02 -2.563297846232e-02 3.462602974800e-04 2.199627350012e+01
2.350000000000e+02 -2.543213768437e-02 3.456830072269e-04 2.201983850796e+01
2.352500000000e+02 -2.520974633007e-02 3.449936262479e-04 2.204431182472e+01
2.355000000000e+02 -2.496827520269e-02 3.442002441436e-04 2.206973835403e+01
2.357500000000e+02 -2.471042669240e-02 3.433125038732e-04 2.209615634364e+01
2.360000000000e+02 -2.443910224954e-02 3.423412492418e-04 2.212359681128e+01
2.362500000000e+02 -2.415736192816e-02 3.412985382585e-04 2.215208225442e+01
2.365000000000e+02 -2.386838629325e-02 3.401973098493e-04 2.218162643037e+01
2.367500000000e+02 -2.357543269288e-02 3.390512206143e-04 2.221223367919e+01
2.370000000000e+02 -2.328179313713e-02 3.378745484493e-04 2.224389881911e+01
2.372500000000e+02 -2.299075063549e-02 3.366818978617e-04 2.227660690198e+01
2.375000000000e+02 -2.270553852978e-02 3.354880685495e-04 2.231033377073e+01
2.377500000000e+02 -2.242929846922e-02 3.343076900918e-04 2.234504630293e+01
2.380000000000e+02 -2.216504088694e-02 3.331550545733e-04 2.238070279913e+01
2.382500000000e+02 -2.191560911827e-02 3.320440344068e-04 2.241725411563e+01
2.385000000000e+02 -2.168364454523e-02 3.309878921828e-04 2.245464430778e+01
2.387500000000e+02 -2.147155643707e-02 3.299991003091e-04 2.249281165471e+01
2.390000000000e+02 -2.128149467596e-02 3.290891803329e-04 2.253168978923e+01
2.392500000000e+02 -2.111532705272e-02 3.282686262510e-04 2.257120847581e+01
2.395000000000e+02 -2.097462083395e-02 3.275468009599e-04 2.261129508687e+01
2.397500000000e+02 -2.086062806074e-02 3.269318396735e-04 2.265187532690e+01
2.400000000000e+02 -2.077427526400e-02 3.264305748296e-04 2.269287432561e+01
2.402500000000e+02 -2.071615784879e-02 3.260484761532e-04 2.273421717477e+01
2.405000000000e+02 -2.068653807977e-02 3.257896038512e-04 2.277583008437e+01
2.407500000000e+02 -2.068534758368e-02 3.256565715081e-04 2.281764067515e+01
2.410000000000e+02 -2.071219329292e-02 3.256505075529e-04 2.285957851547e+01
2.412500000000e+02 -2.076636721433e-02 3.257710988032e-04 2.290157549537e+01
2.415000000000e+02 -2.084686009358e-02 3.260165214571e-04 2.294356573031e+01
2.417500000000e+02 -2.095237723236e-02 3.263835166024e-04 2.298548606169e+01
2.420000000000e+02 -2.108135803186e-02 3.268673848021e-04 2.302727575253e+01
2.422500000000e+02 -2.123199803111e-02 3.274620702579e-04 2.306887652661e+01
2.425000000000e+02 -2.140227404937e-02 3.281601457155e-04 2.311023210643e+01
2.427500000000e+02 -2.158996985107e-02 3.289529107509e-04 2.315128851836e+01
2.430000000000e+02 -2.179270525173e-02 3.298305481854e-04 2.319199368399e+01
2.432500000000e+02 -2.200796705487e-02 3.307822179009e-04 2.323229705901e+01
2.435000000000e+02 -2.223313949055e-02 3.317961810069e-04 2.327215009806e+01
2.437500000000e+02 -2.246553816316e-02 3.328599502086e-04 2.331150561870e+01
2.440000000000e+02 -2.270244227150e-02 3.339604546863e-04 2.335031853057e+01
2.442500000000e+02 -2.294112942029e-02 3.350842159797e-04 2.338854537979e+01
2.445000000000e+02 -2.317890810474e-02 3.362175467630e-04 2.342614528003e+01
2.447500000000e+02 -2.341315175667e-02 3.373467343200e-04 2.346307966651e+01
2.450000000000e+02 -2.364132967830e-02 3.384582406990e-04 2.349931340398e+01
2.452500000000e+02 -2.386103875084e-02 3.395389006602e-04 2.353481479856e+01
2.455000000000e+02 -2.407003173576e-02 3.405761170544e-04 2.356955643399e+01
2.457500000000e+02 -2.426624372002e-02 3.415580481115e-04 2.360351604093e+01
2.460000000000e+02 -2.444781633095e-02 3.424737794778e-04 2.363667657861e+01
2.462500000000e+02 -2.461311816126e-02 3.433134861549e-04 2.366902745848e+01
2.465000000000e+02 -2.476076228793e-02 3.440685389017e-04 2.370056445836e+01
2.467500000000e+02 -2.488961974875e-02 3.447316893299e-04 2.373129076649e+01
2.470000000000e+02 -2.499882943634e-02 3.452971768888e-04 2.376121669720e+01
2.472500000000e+02 -2.508780410852e-02 3.457607362141e-04 2.379036044752e+01
2.475000000000e+02 -2.515623228939e-02 3.461196553410e-04 2.381874751258e+01
2.477500000000e+02 -2.520407716550e-02 3.463728192505e-04 2.384641108626e+01
2.480000000000e+02 -2.523157067250e-02 3.465206889739e-04 2.387339113885e+01
2.482500000000e+02 -2.523920525035e-02 3.465653176080e-04 2.389973443616e+01
2.485000000000e+02 -2.522772030308e-02 3.465102653610e-04 2.392549329705e+01
2.487500000000e+02 -2.519808806984e-02 3.463605315696e-04 2.395072519809e+01
2.490000000000e+02 -2.515149391929e-02 3.461224759729e-04 2.397549160560e+01
2.492500000000e+02 -2.508931467754e-02 3.458036873280e-04 2.399985671407e+01
2.495000000000e+02 -2.501309616020e-02 3.454127883405e-04 2.402388674134e+01
2.497500000000e+02 -2.492452673201e-02 3.449595598455e-04 2.404764830155e+01
2.500000000000e+02 -2.482541175097e-02 3.444546164026e-04 2.407120767405e+01
2.502500000000e+02 -2.471764520364e-02 3.439091599913e-04 2.409462954179e+01
2.505000000000e+02 -2.460318065270e-02 3.433348521423e-04 2.411797588461e+01
2.507500000000e+02 -2.448400393076e-02 3.427436962547e-04 2.414130541432e+01
2.510000000000e+02 -2.436210431711e-02 3.421478743935e-04 2.416467273436e+01
2.512500000000e+02 -2.423944664414e-02 3.415595654230e-04 2.418812772204e+01
2.515000000000e+02 -2.411794580835e-02 3.409905829388e-04 2.421171546571e+01
2.517500000000e+02 -2.399944125447e-02 3.404524202914e-04 2.423547603522e+01
2.520000000000e+02 -2.388567356219e-02 3.399560596946e-04 2.425944450417e+01
2.522500000000e+02 -2.377826422903e-02 3.395118012002e-04 2.428365145381e+01
2.525000000000e+02 -2.367869654202e-02 3.391291356810e-04 2.430812332411e+01
2.527500000000e+02 -2.358829964070e-02 3.388166226343e-04 2.433288313021e+01
2.530000000000e+02 -2.350823492817e-02 3.385817768962e-04 2.435795115094e+01
2.532500000000e+02 -2.343948647320e-02 3.384310643698e-04 2.438334593665e+01
2.535000000000e+02 -2.338285351391e-02 3.383698052617e-04 2.440908515704e+01
2.537500000000e+02 -2.333894657621e-02 3.384021152613e-04 2.443518658966e+01
2.540000000000e+02 -2.330818641264e-02 3.385309045371e-04 2.446166901182e+01
2.542500000000e+02 -2.329080667871e-02 3.387578893286e-04 2.448855315209e+01
2.545000000000e+02 -2.328685869739e-02 3.390836120174e-04 2.451586242585e+01
2.547500000000e+02 -2.329621938631e-02 3.395074381546e-04 2.454362361989e+01
2.550000000000e+02 -2.331859832445e-02 3.400276615892e-04 2.457186741123e+01
2.552500000000e+02 -2.335354056817e-02 3.406416658333e-04 2.460062873722e+01
2.555000000000e+02 -2.340043905515e-02 3.413458549305e-04 2.462994697117e+01
2.557500000000e+02 -2.345855313987e-02 3.421357645555e-04 2.465986593055e+01
2.560000000000e+02 -2.352702872999e-02 3.430061738330e-04 2.469043369522e+01
2.562500000000e+02 -2.360491943227e-02 3.439511954649e-04 2.472170229819e+01
2.565000000000e+02 -2.369120717907e-02 3.449644390719e-04 2.475372717085e+01
2.567500000000e+02 -2.378482330839e-02 3.460390686484e-04 2.478656652784e+01
2.570000000000e+02 -2.388466838482e-02 3.471679155268e-04 2.482028057260e+01
2.572500000000e+02 -2.398963219504e-02 3.483435700233e-04 2.485493068898e+01
2.575000000000e+02 -2.409861117730e-02 3.495585076611e-04 2.489057839345e+01
2.577500000000e+02 -2.421052553109e-02 3.508051874521e-04 2.492728436208e+01
2.580000000000e+02 -2.432433430912e-02 3.520761444817e-04 2.496510745832e+01
2.582500000000e+02 -2.443904809671e-02 3.533640768244e-04 2.500410353929e+01
2.585000000000e+02 -2.455374037506e-02 3.546619573848e-04 2.504432444873e+01
2.587500000000e+02 -2.466755684896e-02 3.559630940273e-04 2.508581708434e+01
2.590000000000e+02 -2.477972134524e-02 3.572610357381e-04 2.512862217579e+01
2.592500000000e+02 -2.488954147665e-02 3.585497981806e-04 2.517277359105e+01
2.595000000000e+02 -2.499640990346e-02 3.598238624213e-04 2.521829715702e+01
2.597500000000e+02 -2.509980620172e-02 3.610782026598e-04 2.526521013142e+01
2.600000000000e+02 -2.519929345285e-02 3.623082811258e-04 2.531352010556e+01
2.602500000000e+02 -2.529451554571e-02 3.635100406451e-04 2.536322469003e+01
2.605000000000e+02 -2.538519118579e-02 3.646798764977e-04 2.541431050923e+01
2.607500000000e+02 -2.547110830869e-02 3.658145729902e-04 2.546675305827e+01
2.610000000000e+02 -2.555211482527e-02 3.669115008111e-04 2.552051613938e+01
2.612500000000e+02 -2.562810905215e-02 3.679684631469e-04 2.557555133405e+01
2.615000000000e+02 -2.569903094215e-02 3.689834643838e-04 2.563179825067e+01
2.617500000000e+02 -2.576485176470e-02 3.699548191799e-04 2.568918389403e+01
2.620000000000e+02 -2.582556369362e-02 3.708811582829e-04 2.574762324614e+01
2.622500000000e+02 -2.588116981148e-02 3.717613705218e-04 2.580701883440e+01
2.625000000000e+02 -2.593167491382e-02 3.725945566849e-04 2.586726162679e+01
2.627500000000e+02 -2.597707723792e-02 3.733800052262e-04 2.592823090592e+01
2.630000000000e+02 -2.601736202987e-02 3.741171552765e-04 2.598979505961e+01
2.632500000000e+02 -2.605249629017e-02 3.748055764900e-04 2.605181254146e+01
2.635000000000e+02 -2.608242624783e-02 3.754449921078e-04 2.611413214280e+01
2.637500000000e+02 -2.610707546075e-02 3.760352753913e-04 2.617659462330e+01
2.640000000000e+02 -2.612634701867e-02 3.765764551796e-04 2.623903317957e+01
2.642500000000e+02 -2.614012587112e-02 3.770687355302e-04 2.630127532589e+01
2.645000000000e+02 -2.614828444658e-02 3.775125178623e-04 2.636314368465e+01
2.647500000000e+02 -2.615068882019e-02 3.779084275005e-04 2.642445768069e+01
2.650000000000e+02 -2.614720631868e-02 3.782573432684e-04 2.648503529406e+01
2.652500000000e+02 -2.613771493247e-02 3.785604241638e-04 2.654469414520e+01
2.655000000000e+02 -2.612211188252e-02 3.788191384762e-04 2.660325372239e+01
2.657500000000e+02 -2.610032409214e-02 3.790352841643e-04 2.666053655860e+01
2.660000000000e+02 -2.607231769013e-02 3.792110070857e-04 2.671637014002e+01
2.662500000000e+02 -2.603810780058e-02 3.793487859832e-04 2.677058875046e+01
2.665000000000e+02 -2.599776780696e-02 3.794513919155e-04 2.682303471151e+01
2.667500000000e+02 -2.595143711512e-02 3.795221482127e-04 2.687356014167e+01
2.670000000000e+02 -2.589932847387e-02 3.795646612192e-04 2.692202857534e+01
2.672500000000e+02 -2.584173423098e-02 3.795828358479e-04 2.696831596142e+01
2.675000000000e+02 -2.577903081763e-02 3.795809040434e-04 2.701231204207e+01
2.677500000000e+02 -2.571168227034e-02 3.795632706064e-04 2.705392150179e+01
2.680000000000e+02 -2.564024122407e-02 3.795344601684e-04 2.709306450312e+01
2.682500000000e+02 -2.556534763855e-02 3.794991830454e-04 2.712967749195e+01
2.685000000000e+02 -2.548772534817e-02 3.794622174251e-04 2.716371348681e+01
2.687500000000e+02 -2.540817737829e-02 3.794283236800e-04 2.719514237191e+01
2.690000000000e+02 -2.532757753397e-02 3.794021556664e-04 2.722395055575e+01
2.692500000000e+02 -2.524686165992e-02 3.793881768063e-04 2.725014077360e+01
2.695000000000e+02 -2.516701598637e-02 3.793905577020e-04 2.727373144164e+01
2.697500000000e+02 -2.508906490738e-02 3.794131563523e-04 2.729475598073e+01
2.700000000000e+02 -2.501405462977e-02 3.794593840008e-04 2.731326162147e+01
2.702500000000e+02 -2.494303812500e-02 3.795321331499e-04 2.732930837337e+01
2.705000000000e+02 -2.487705760669e-02 3.796337183665e-04 2.734296765260e+01
2.707500000000e+02 -2.481712794402e-02 3.797658333314e-04 2.735432100283e+01
2.710000000000e+02 -2.476421706444e-02 3.799295065973e-04 2.736345842586e+01
2.712500000000e+02 -2.471922963302e-02 3.801250727515e-04 2.737047699982e+01
2.715000000000e+02 -2.468298934585e-02 3.803521647526e-04 2.737547934007e+01
2.717500000000e+02 -2.465622278455e-02 3.806097187049e-04 2.737857208711e+01
2.720000000000e+02 -2.463954559405e-02 3.808960376816e-04 2.737986463187e+01
2.722500000000e+02 -2.463344827405e-02 3.812087944236e-04 2.737946757513e+01
2.725000000000e+02 -2.463828605316e-02 3.815450780984e-04 2.737749160148e+01
2.727500000000e+02 -2.465427146595e-02 3.819014817925e-04 2.737404647357e+01
2.730000000000e+02 -2.468146624357e-02 3.822741731350e-04 2.736923978198e+01
2.732500000000e+02 -2.471977992860e-02 3.826589993479e-04 2.736317638030e+01
2.735000000000e+02 -2.476896683175e-02 3.830515353557e-04 2.735595737024e+01
2.737500000000e+02 -2.482862763860e-02 3.834471990543e-04 2.734767958539e+01
2.740000000000e+02 -2.489821374379e-02 3.838413418492e-04 2.733843521658e+01
2.742500000000e+02 -2.497703022760e-02 3.842293388158e-04 2.732831107769e+01
2.745000000000e+02 -2.506424379378e-02 3.846066607685e-04 2.731738864045e+01
2.747500000000e+02 -2.515888999872e-02 3.849689363828e-04 2.730574338963e+01
2.750000000000e+02 -2.525988308006e-02 3.853120034972e-04 2.729344502513e+01
2.752500000000e+02 -2.536602608360e-02 3.856319427927e-04 2.728055689156e+01
2.755000000000e+02 -2.547602163559e-02 3.859251325825e-04 2.726713629407e+01
2.757500000000e+02 -2.558848311095e-02 3.861882567089e-04 2.725323397640e+01
2.760000000000e+02 -2.570194600734e-02 3.864183086581e-04 2.723889445677e+01
2.762500000000e+02 -2.581487990756e-02 3.866125845418e-04 2.722415583111e+01
2.765000000000e+02 -2.592570145039e-02 3.867686652594e-04 2.720904957562e+01
2.767500000000e+02 -2.603278610947e-02 3.868843616314e-04 2.719360099081e+01
2.770000000000e+02 -2.613448284715e-02 3.869577719192e-04 2.717782873986e+01
2.772500000000e+02 -2.622912612944e-02 3.869872209114e-04 2.716174544068e+01
2.775000000000e+02 -2.631505197569e-02 3.869711744191e-04 2.714535724610e+01
2.777500000000e+02 -2.639061081926e-02 3.869082331285e-04 2.712866452036e+01
2.780000000000e+02 -2.645418622537e-02 3.867971250436e-04 2.711166156955e+01
2.782500000000e+02 -2.650421205644e-02 3.866366866840e-04 2.709433707765e+01
2.785000000000e+02 -2.653919017745e-02 3.864258450886e-04 2.707667459583e+01
2.787500000000e+02 -2.655771385698e-02 3.861636248761e-04 2.705865240814e+01
2.790000000000e+02 -2.655848481717e-02 3.858491451226e-04 2.704024445298e+01
2.792500000000e+02 -2.654033776915e-02 3.854816449200e-04 2.702142022066e+01
2.795000000000e+02 -2.650225716069e-02 3.850605234122e-04 2.700214574588e+01
2.797500000000e+02 -2.644340062206e-02 3.845853430482e-04 2.698238364577e+01
2.800000000000e+02 -2.636311653166e-02 3.840558703569e-04 2.696209385688e+01
2.802500000000e+02 -2.626095869045e-02 3.834720752538e-04 2.694123436206e+01
2.805000000000e+02 -2.613670586238e-02 3.828341878129e-04 2.691976130321e+01
2.807500000000e+02 -2.599037060800e-02 3.821427080913e-04 2.689763005130e+01
2.810000000000e+02 -2.582221322312e-02 3.813984472714e-04 2.687479532199e+01
2.812500000000e+02 -2.563274698437e-02 3.806025173511e-04 2.685121190231e+01
2.815000000000e+02 -2.542273997104e-02 3.797563314867e-04 2.682683535408e+01
2.817500000000e+02 -2.519321781227e-02 3.788616078240e-04 2.680162214581e+01
2.820000000000e+02 -2.494545696910e-02 3.779203517472e-04 2.677553035732e+01
2.822500000000e+02 -2.468097714696e-02 3.769348413972e-04 2.674851998548e+01
2.825000000000e+02 -2.440152751654e-02 3.759076005819e-04 2.672055358336e+01
2.827500000000e+02 -2.410907248169e-02 3.748413805836e-04 2.669159624819e+01
2.830000000000e+02 -2.380577093486e-02 3.737391298897e-04 2.666161612567e+01
2.832500000000e+02 -2.349395312382e-02 3.726039682420e-04 2.663058485612e+01
2.835000000000e+02 -2.317609677035e-02 3.714391688923e-04 2.659847747632e+01
2.837500000000e+02 -2.285479898423e-02 3.702481368194e-04 2.656527280210e+01
2.840000000000e+02 -2.253274807872e-02 3.690343710888e-04 2.653095379693e+01
2.842500000000e+02 -2.221269412310e-02 3.678014820360e-04 2.649550738226e+01
2.845000000000e+02 -2.189741970958e-02 3.665533113851e-04 2.645892482138e+01
2.847500000000e+02 -2.158971041143e-02 3.652937272491e-04 2.642120178481e+01
2.850000000000e+02 -2.129232559452e-02 3.640267937288e-04 2.638233841345e+01
2.852500000000e+02 -2.100797153505e-02 3.627566010084e-04 2.634233966322e+01
2.855000000000e+02 -2.073927233330e-02 3.614873381249e-04 2.630121503966e+01
2.857500000000e+02 -2.048874593182e-02 3.602234016302e-04 2.625897892174e+01
2.860000000000e+02 -2.025877911761e-02 3.589694007073e-04 2.621565050488e+01
2.862500000000e+02 -2.005160714789e-02 3.577301454941e-04 2.617125410980e+01
2.865000000000e+02 -1.986928890056e-02 3.565105762945e-04 2.612581883086e+01
2.867500000000e+02 -1.971368911738e-02 3.553158343908e-04 2.607937879060e+01
2.870000000000e+02 -1.958645712568e-02 3.541511870400e-04 2.603197297747e+01
2.872500000000e+02 -1.948901167728e-02 3.530220307588e-04 2.598364545680e+01
2.875000000000e+02 -1.942251870353e-02 3.519338388292e-04 2.593444484371e+01
2.877500000000e+02 -1.938787708627e-02 3.508921349445e-04 2.588442434555e+01
2.880000000000e+02 -1.938570571498e-02 3.499024873122e-04 2.583364176110e+01
2.882500000000e+02 -1.941632359970e-02 3.489703827745e-04 2.578215877748e+01
2.885000000000e+02 -1.947973911581e-02 3.481010192155e-04 2.573004085359e+01
2.887500000000e+02 -1.957564077641e-02 3.472994417181e-04 2.567735703157e+01
2.890000000000e+02 -1.970338214437e-02 3.465703972961e-04 2.562417898492e+01
2.892500000000e+02 -1.986198127900e-02 3.459182524264e-04 2.557058106605e+01
2.895000000000e+02 -2.005010948794e-02 3.453468608594e-04 2.551663918157e+01
2.897500000000e+02 -2.026609703277e-02 3.448595025203e-04 2.546243072462e+01
2.900000000000e+02 -2.050792936674e-02 3.444587522554e-04 2.540803338872e+01
2.902500000000e+02 -2.077326018110e-02 3.441464218330e-04 2.535352499969e+01
2.905000000000e+02 -2.105941781861e-02 3.439234377578e-04 2.529898233018e+01
2.907500000000e+02 -2.136342714133e-02 3.437897870060e-04 2.524448086514e+01
2.910000000000e+02 -2.168202696771e-02 3.437444147713e-04 2.519009366078e+01
2.912500000000e+02 -2.201170144185e-02 3.437851884453e-04 2.513589110001e+01
2.915000000000e+02 -2.234871002901e-02 3.439088180249e-04 2.508193985469e+01
2.917500000000e+02 -2.268912910514e-02 3.441108415282e-04 2.502830266548e+01
2.920000000000e+02 -2.302889459900e-02 3.443856207379e-04 2.497503746393e+01
2.922500000000e+02 -2.336385229230e-02 3.447263520153e-04 2.492219721485e+01
2.925000000000e+02 -2.368981066412e-02 3.451250401554e-04 2.486982924433e+01
2.927500000000e+02 -2.400259660659e-02 3.455725722647e-04 2.481797516365e+01
2.930000000000e+02 -2.429811506772e-02 3.460587829196e-04 2.476667043655e+01
2.932500000000e+02 -2.457240670946e-02 3.465725443903e-04 2.471594440939e+01
2.935000000000e+02 -2.482170968524e-02 3.471018830478e-04 2.466582012570e+01
2.937500000000e+02 -2.504251713065e-02 3.476341088955e-04 2.461631443029e+01
2.940000000000e+02 -2.523163058042e-02 3.481559574593e-04 2.456743810100e+01
2.942500000000e+02 -2.538621706716e-02 3.486537716380e-04 2.451919600571e+01
2.945000000000e+02 -2.550385109961e-02 3.491136669643e-04 2.447158741703e+01
2.947500000000e+02 -2.558256275169e-02 3.495217468488e-04 2.442460635529e+01
2.950000000000e+02 -2.562087212329e-02 3.498643028683e-04 2.437824201654e+01
2.952500000000e+02 -2.561781613802e-02 3.501280192944e-04 2.433247920133e+01
2.955000000000e+02 -2.557297817698e-02 3.503002200806e-04 2.428729890883e+01
2.957500000000e+02 -2.548649490167e-02 3.503690584850e-04 2.424267878826e+01
2.960000000000e+02 -2.535907076898e-02 3.503237673553e-04 2.419859382435e+01
2.962500000000e+02 -2.519197387385e-02 3.501548609492e-04 2.415501690253e+01
2.965000000000e+02 -2.498702318983e-02 3.498543210572e-04 2.411191932301e+01
2.967500000000e+02 -2.474657799201e-02 3.494158004711e-04 2.406927155429e+01
2.970000000000e+02 -2.447350832852e-02 3.488347863582e-04 2.402704371980e+01
2.972500000000e+02 -2.417116436800e-02 3.481088178202e-04 2.398520622733e+01
2.975000000000e+02 -2.384333264377e-02 3.472375092562e-04 2.394373014381e+01
2.977500000000e+02 -2.349419576161e-02 3.462227153566e-04 2.390258791723e+01
2.980000000000e+02 -2.312827709739e-02 3.450685629894e-04 2.386175372044e+01
2.982500000000e+02 -2.275038143594e-02 3.437814758319e-04 2.382120370807e+01
2.985000000000e+02 -2.236553809510e-02 3.423701031886e-04 2.378091663247e+01
2.987500000000e+02 -2.197893220778e-02 3.408453390077e-04 2.374087396045e+01
2.990000000000e+02 -2.159583826271e-02 3.392201440403e-04 2.370106021517e+01
2.992500000000e+02 -2.122154843330e-02 3.375095441666e-04 2.366146296318e+01
2.995000000000e+02 -2.086130478986e-02 3.357305375412e-04 2.362207326500e+01
2.997500000000e+02 -2.052022674894e-02 3.339016675076e-04 2.358288557249e+01
3.000000000000e+02 -2.020324248691e-02 3.320428517404e-04 2.354389790218e+01
3.002500000000e+02 -1.991502087694e-02 3.301751490747e-04 2.350511164107e+01
3.005000000000e+02 -1.965990770527e-02 3.283205379361e-04 2.346653187234e+01
3.007500000000e+02 -1.944186413963e-02 3.265013187061e-04 2.342816713042e+01
3.010000000000e+02 -1.926441060879e-02 3.247400257196e-04 2.339002946301e+01
3.012500000000e+02 -1.913057693926e-02 3.230590970801e-04 2.335213413569e+01
3.015000000000e+02 -1.904285664433e-02 3.214804718258e-04 2.331449987745e+01
3.017500000000e+02 -1.900317088456e-02 3.200252677776e-04 2.327714855315e+01
3.020000000000e+02 -1.901283874430e-02 3.187134555478e-04 2.324010514453e+01
3.022500000000e+02 -1.907255971401e-02 3.175635559563e-04 2.320339737839e+01
3.025000000000e+02 -1.918239881435e-02 3.165923388860e-04 2.316705589866e+01
3.027500000000e+02 -1.934178758947e-02 3.158145706389e-04 2.313111390280e+01
3.030000000000e+02 -1.954953547568e-02 3.152428081982e-04 2.309560672371e+01
3.032500000000e+02 -1.980384378756e-02 3.148871516651e-04 2.306057194013e+01
3.035000000000e+02 -2.010233664410e-02 3.147550971476e-04 2.302604890644e+01
3.037500000000e+02 -2.044210230855e-02 3.148514606548e-04 2.299207822925e+01
3.040000000000e+02 -2.081973352115e-02 3.151782845530e-04 2.295870185336e+01
3.042500000000e+02 -2.123139075902e-02 3.157348308267e-04 2.292596214980e+01
3.045000000000e+02 -2.167285632994e-02 3.165175478915e-04 2.289390200143e+01
3.047500000000e+02 -2.213961095364e-02 3.175201797452e-04 2.286256383673e+01
3.050000000000e+02 -2.262689922837e-02 3.187338206307e-04 2.283198961065e+01
3.052500000000e+02 -2.312980890724e-02 3.201470655196e-04 2.280222012852e+01
3.055000000000e+02 -2.364335121188e-02 3.217461802799e-04 2.277329434129e+01
3.057500000000e+02 -2.416253176689e-02 3.235152609628e-04 2.274524935373e+01
3.060000000000e+02 -2.468243328315e-02 3.254364753658e-04 2.271811946483e+01
3.062500000000e+02 -2.519828562694e-02 3.274902937047e-04 2.269193593526e+01
3.065000000000e+02 -2.570553309839e-02 3.296557402765e-04 2.266672680811e+01
3.067500000000e+02 -2.619990242476e-02 3.319106811970e-04 2.264251602260e+01
3.070000000000e+02 -2.667745479649e-02 3.342320872180e-04 2.261932371521e+01
3.072500000000e+02 -2.713463942566e-02 3.365963342488e-04 2.259716535656e+01
3.075000000000e+02 -2.756833174850e-02 3.389794798673e-04 2.257605209970e+01
3.077500000000e+02 -2.797586798493e-02 3.413575331642e-04 2.255599044385e+01
3.080000000000e+02 -2.835506950456e-02 3.437067506510e-04 2.253698192839e+01
3.082500000000e+02 -2.870425697301e-02 3.460040220141e-04 2.251902372026e+01
3.085000000000e+02 -2.902225764021e-02 3.482270230192e-04 2.250210804316e+01
3.087500000000e+02 -2.930840351810e-02 3.503544706195e-04 2.248622298102e+01
3.090000000000e+02 -2.956252049015e-02 3.523663472503e-04 2.247135201078e+01
3.092500000000e+02 -2.978491200214e-02 3.542443180315e-04 2.245747483472e+01
3.095000000000e+02 -2.997633400609e-02 3.559717909651e-04 2.244456742206e+01
3.097500000000e+02 -3.013796234405e-02 3.575340935301e-04 2.243260207972e+01
3.100000000000e+02 -3.027135980046e-02 3.589187159085e-04 2.242154839035e+01
3.102500000000e+02 -3.037843049853e-02 3.601153940109e-04 2.241137291351e+01
3.105000000000e+02 -3.046137895653e-02 3.611161063394e-04 2.240204014772e+01
3.107500000000e+02 -3.052266062064e-02 3.619154922891e-04 2.239351266738e+01
3.110000000000e+02 -3.056492866896e-02 3.625107099508e-04 2.238575124623e+01
3.112500000000e+02 -3.059098669496e-02 3.629014297027e-04 2.237871572577e+01
3.115000000000e+02 -3.060373374220e-02 3.630898406318e-04 2.237236512048e+01
3.117500000000e+02 -3.060610959001e-02 3.630805938491e-04 2.236665769488e+01
3.120000000000e+02 -3.060104892092e-02 3.628807439010e-04 2.236155176054e+01
3.122500000000e+02 -3.059142975675e-02 3.624996342485e-04 2.235700570525e+01
3.125000000000e+02 -3.058002455665e-02 3.619487441246e-04 2.235297797631e+01
3.127500000000e+02 -3.056946235815e-02 3.612415002200e-04 2.234942777582e+01
3.130000000000e+02 -3.056218657281e-02 3.603931298784e-04 2.234631489650e+01
3.132500000000e+02 -3.056042237169e-02 3.594204172012e-04 2.234360001550e+01
3.135000000000e+02 -3.056614503428e-02 3.583413998732e-04 2.234124445026e+01
3.137500000000e+02 -3.058106121351e-02 3.571751682608e-04 2.233921071764e+01
3.140000000000e+02 -3.060658941436e-02 3.559415765141e-04 2.233746230890e+01
3.142500000000e+02 -3.064384825760e-02 3.546609324252e-04 2.233596345281e+01
3.145000000000e+02 -3.069365568110e-02 3.533537690506e-04 2.233467958470e+01
3.147500000000e+02 -3.075652960207e-02 3.520405764652e-04 2.233357699460e+01
3.150000000000e+02 -3.083269774539e-02 3.507414701134e-04 2.233262285901e+01
3.152500000000e+02 -3.092211400736e-02 3.494759714046e-04 2.233178529619e+01
3.155000000000e+02 -3.102447987183e-02 3.482627821632e-04 2.233103295836e+01
3.157500000000e+02 -3.113927385133e-02 3.471195646498e-04 2.233033553257e+01
3.160000000000e+02 -3.126578392727e-02 3.460627056562e-04 2.232966335261e+01
3.162500000000e+02 -3.140314608258e-02 3.451071286244e-04 2.232898756959e+01
3.165000000000e+02 -3.155038692550e-02 3.442661247231e-04 2.232827978962e+01
3.167500000000e+02 -3.170646772379e-02 3.435512025872e-04 2.232751262263e+01
3.170000000000e+02 -3.187033174036e-02 3.429720975479e-04 2.232665936683e+01
3.172500000000e+02 -3.204095132239e-02 3.425366462533e-04 2.232569422289e+01
3.175000000000e+02 -3.221737742053e-02 3.422506731063e-04 2.232459199163e+01
3.177500000000e+02 -3.239878217199e-02 3.421181002020e-04 2.232332869539e+01
3.180000000000e+02 -3.258450271068e-02 3.421408334125e-04 2.232188139239e+01
3.182500000000e+02 -3.277408126153e-02 3.423188017491e-04 2.232022797020e+01
3.185000000000e+02 -3.296729291546e-02 3.426500787095e-04 2.231834792644e+01
3.187500000000e+02 -3.316417678238e-02 3.431309534512e-04 2.231622168908e+01
3.190000000000e+02 -3.336504828924e-02 3.437560128451e-04 2.231383140815e+01
3.192500000000e+02 -3.357051026659e-02 3.445182987973e-04 2.231116078311e+01
3.195000000000e+02 -3.378145529451e-02 3.454094425704e-04 2.230819487791e+01
3.197500000000e+02 -3.399904961777e-02 3.464196457618e-04 2.230492093926e+01
3.200000000000e+02 -3.422472113269e-02 3.475378702218e-04 2.230132772740e+01
3.202500000000e+02 -3.446012344100e-02 3.487521220550e-04 2.229740646247e+01
3.205000000000e+02 -3.470710616062e-02 3.500496045461e-04 2.229315016366e+01
3.207500000000e+02 -3.496766215305e-02 3.514168445865e-04 2.228855462691e+01
3.210000000000e+02 -3.524388296024e-02 3.528398672886e-04 2.228361776900e+01
3.212500000000e+02 -3.553789326246e-02 3.543043601325e-04 2.227834066259e+01
3.215000000000e+02 -3.585179559751e-02 3.557958458394e-04 2.227272688017e+01
3.217500000000e+02 -3.618759730073e-02 3.572998483039e-04 2.226678355681e+01
3.220000000000e+02 -3.654715030982e-02 3.588020839400e-04 2.226052074470e+01
3.222500000000e+02 -3.693207751801e-02 3.602885922251e-04 2.225395249857e+01
3.225000000000e+02 -3.734371384045e-02 3.617459096197e-04 2.224709623135e+01
3.227500000000e+02 -3.778303835424e-02 3.631611409821e-04 2.223997377609e+01
3.230000000000e+02 -3.825062288788e-02 3.645221550694e-04 2.223261074430e+01
3.232500000000e+02 -3.874657737525e-02 3.658177036223e-04 2.222503744372e+01
3.235000000000e+02 -3.927050942788e-02 3.670375032325e-04 2.221728871850e+01
3.237500000000e+02 -3.982149187704e-02 3.681722959132e-04 2.220940377195e+01
3.240000000000e+02 -4.039803651283e-02 3.692140982704e-04 2.220142698398e+01
3.242500000000e+02 -4.099808342210e-02 3.701561657947e-04 2.219340715072e+01
3.245000000000e+02 -4.161899772887e-02 3.709929165673e-04 2.218539820544e+01
3.247500000000e+02 -4.225758073404e-02 3.717200090926e-04 2.217745887045e+01
3.250000000000e+02 -4.291009081103e-02 3.723344212748e-04 2.216965230028e+01
3.252500000000e+02 -4.357227741126e-02 3.728344483097e-04 2.216204658635e+01
3.255000000000e+02 -4.423942320740e-02 3.732196259967e-04 2.215471382334e+01
3.257500000000e+02 -4.490640060291e-02 3.734906881811e-04 2.214773047958e+01
3.260000000000e+02 -4.556773493249e-02 3.736495825185e-04 2.214117679893e+01
3.262500000000e+02 -4.621767387445e-02 3.736993319414e-04 2.213513616231e+01
3.265000000000e+02 -4.685027074598e-02 3.736439221492e-04 2.212969514607e+01
3.267500000000e+02 -4.745946816966e-02 3.734883128979e-04 2.212494274760e+01
3.270000000000e+02 -4.803918513103e-02 3.732382516173e-04 2.212096960398e+01
3.272500000000e+02 -4.858341596136e-02 3.729001886660e-04 2.211786782177e+01
3.275000000000e+02 -4.908632308192e-02 3.724811821396e-04 2.211573007297e+01
3.277500000000e+02 -4.954232899398e-02 3.719886032525e-04 2.211464869480e+01
3.280000000000e+02 -4.994621723742e-02 3.714301966143e-04 2.211471535688e+01
3.282500000000e+02 -5.029322085834e-02 3.708138498529e-04 2.211602003436e+01
3.285000000000e+02 -5.057911260806e-02 3.701477151716e-04 2.211865036578e+01
3.287500000000e+02 -5.080028438035e-02 3.694400424764e-04 2.212269065879e+01
3.290000000000e+02 -5.095383100076e-02 3.686989090741e-04 2.212822149375e+01
3.292500000000e+02 -5.103761763392e-02 3.679321803448e-04 2.213531882952e+01
3.295000000000e+02 -5.105034010037e-02 3.671476030790e-04 2.214405317693e+01
3.297500000000e+02 -5.099158324026e-02 3.663524811993e-04 2.215448929838e+01
3.300000000000e+02 -5.086186135837e-02 3.655537169316e-04 2.216668544699e+01
3.302500000000e+02 -5.066265177977e-02 3.647579477455e-04 2.218069294789e+01
3.305000000000e+02 -5.039641709035e-02 3.639714721103e-04 2.219655584805e+01
3.307500000000e+02 -5.006661485853e-02 3.632002155371e-04 2.221431044240e+01
3.310000000000e+02 -4.967769837226e-02 3.624497714429e-04 2.223398533835e+01
3.312500000000e+02 -4.923510129173e-02 3.617254861318e-04 2.225560116200e+01
3.315000000000e+02 -4.874521182862e-02 3.610323691480e-04 2.227917063014e+01
3.317500000000e+02 -4.821533569965e-02 3.603751749218e-04 2.230469846236e+01
3.320000000000e+02 -4.765364366865e-02 3.597585642454e-04 2.233218178118e+01
3.322500000000e+02 -4.706910859326e-02 3.591871254005e-04 2.236161022022e+01
3.325000000000e+02 -4.647143433687e-02 3.586654364518e-04 2.239296613518e+01
3.327500000000e+02 -4.587096365958e-02 3.581981249917e-04 2.242622517809e+01
3.330000000000e+02 -4.527858242527e-02 3.577899330324e-04 2.246135660413e+01
3.332500000000e+02 -4.470561567540e-02 3.574457765417e-04 2.249832362349e+01
3.335000000000e+02 -4.416369988339e-02 3.571707798654e-04 2.253708408123e+01
3.337500000000e+02 -4.366465750761e-02 3.569703103625e-04 2.257759084689e+01
3.340000000000e+02 -4.322036502133e-02 3.568500017473e-04 2.261979222379e+01
3.342500000000e+02 -4.284259440616e-02 3.568157626501e-04 2.266363266133e+01
3.345000000000e+02 -4.254287699298e-02 3.568737493317e-04 2.270905300267e+01
3.347500000000e+02 -4.233233348679e-02 3.570302550574e-04 2.275599116646e+01
3.350000000000e+02 -4.222151950684e-02 3.572917549583e-04 2.280438251746e+01
3.352500000000e+02 -4.222026829520e-02 3.576648674992e-04 2.285416022294e+01
3.355000000000e+02 -4.233750699515e-02 3.581562269243e-04 2.290525586821e+01
3.357500000000e+02 -4.258110297881e-02 3.587723563769e-04 2.295759964504e+01
3.360000000000e+02 -4.295767569620e-02 3.595194745848e-04 2.301112094977e+01
3.362500000000e+02 -4.347244517445e-02 3.604034396407e-04 2.306574858125e+01
3.365000000000e+02 -4.412906794941e-02 3.614296202171e-04 2.312141118328e+01
3.367500000000e+02 -4.492948993864e-02 3.626026054242e-04 2.317803766110e+01
3.370000000000e+02 -4.587383576807e-02 3.639261088612e-04 2.323555737076e+01
3.372500000000e+02 -4.696029761529e-02 3.654027399044e-04 2.329390060298e+01
3.375000000000e+02 -4.818506849540e-02 3.670338237769e-04 2.335299883285e+01
3.377500000000e+02 -4.954230099864e-02 3.688193303635e-04 2.341278497062e+01
3.380000000000e+02 -5.102408757599e-02 3.707577028725e-04 2.347319377316e+01
3.382500000000e+02 -5.262048554726e-02 3.728457412662e-04 2.353416195239e+01
3.385000000000e+02 -5.431956445888e-02 3.750784958827e-04 2.359562853701e+01
3.387500000000e+02 -5.610749197951e-02 3.774491937857e-04 2.365753492048e+01
3.390000000000e+02 -5.796865169738e-02 3.799491562194e-04 2.371982511672e+01
3.392500000000e+02 -5.988578935777e-02 3.825678514425e-04 2.378244571444e+01
3.395000000000e+02 -6.184019828991e-02 3.852928850036e-04 2.384534599743e+01
3.397500000000e+02 -6.381192901204e-02 3.881099843035e-04 2.390847783823e+01
3.400000000000e+02 -6.578002096352e-02 3.910030644532e-04 2.397179554345e+01
3.402500000000e+02 -6.772277632273e-02 3.939543355047e-04 2.403525574774e+01
3.405000000000e+02 -6.961802696641e-02 3.969444657611e-04 2.409881705115e+01
3.407500000000e+02 -7.144344886402e-02 3.999527286958e-04 2.416243977936e+01
3.410000000000e+02 -7.317686787296e-02 4.029570837308e-04 2.422608556329e+01
3.412500000000e+02 -7.479656942504e-02 4.059343912301e-04 2.428971687457e+01
3.415000000000e+02 -7.628163787505e-02 4.088605866443e-04 2.435329663462e+01
3.417500000000e+02 -7.761226846531e-02 4.117110497769e-04 2.441678769164e+01
3.420000000000e+02 -7.877007067888e-02 4.144607277244e-04 2.448015229073e+01
3.422500000000e+02 -7.973838835479e-02 4.170844763082e-04 2.454335166921e+01
3.425000000000e+02 -8.050257563144e-02 4.195572100383e-04 2.460634556222e+01
3.427500000000e+02 -8.105025151980e-02 4.218542374695e-04 2.466909174974e+01
3.430000000000e+02 -8.137155870954e-02 4.239516763760e-04 2.473154577405e+01
3.432500000000e+02 -8.145936439575e-02 4.258265520180e-04 2.479366061889e+01
3.435000000000e+02 -8.130943063361e-02 4.274571260327e-04 2.485538645624e+01
3.437500000000e+02 -8.092057333473e-02 4.288232683996e-04 2.491667061355e+01
3.440000000000e+02 -8.029475540139e-02 4.299066369417e-04 2.497745750627e+01
3.442500000000e+02 -7.943715588098e-02 4.306910934768e-04 2.503768874771e+01
3.445000000000e+02 -7.835618435701e-02 4.311629802817e-04 2.509730327337e+01
3.447500000000e+02 -7.706346910239e-02 4.313114944337e-04 2.515623773263e+01
3.450000000000e+02 -7.557378310049e-02 4.311287185845e-04 2.521442681685e+01
3.452500000000e+02 -7.390493411267e-02 4.306100506342e-04 2.527180377383e+01
3.455000000000e+02 -7.207760581108e-02 4.297544551521e-04 2.532830090838e+01
3.457500000000e+02 -7.011515672286e-02 4.285646956967e-04 2.538385032877e+01
3.460000000000e+02 -6.804337209942e-02 4.270475251249e-04 2.543838457813e+01
3.462500000000e+02 -6.589017584542e-02 4.252137956588e-04 2.549183741699e+01
3.465000000000e+02 -6.368531379506e-02 4.230785041444e-04 2.554414452786e+01
3.467500000000e+02 -6.145998848481e-02 4.206609049731e-04 2.559524440817e+01
3.470000000000e+02 -5.924647363820e-02 4.179845255409e-04 2.564507909170e+01
3.472500000000e+02 -5.707770195486e-02 4.150771026379e-04 2.569359486803e+01
3.475000000000e+02 -5.498680315081e-02 4.119704322765e-04 2.574074308047e+01
3.477500000000e+02 -5.300663341485e-02 4.087001597583e-04 2.578648073575e+01
3.480000000000e+02 -5.116929029755e-02 4.053055088178e-04 2.583077105526e+01
3.482500000000e+02 -4.950559039886e-02 4.018288765569e-04 2.587358403979e+01
3.485000000000e+02 -4.804457663052e-02 3.983154100243e-04 2.591489682623e+01
3.487500000000e+02 -4.681304446522e-02 3.948125323029e-04 2.595469396957e+01
3.490000000000e+02 -4.583506463488e-02 3.913693425582e-04 2.599296767584e+01
3.492500000000e+02 -4.513159497541e-02 3.880360885093e-04 2.602971783256e+01
3.495000000000e+02 -4.472009002833e-02 3.848634866123e-04 2.606495201547e+01
3.497500000000e+02 -4.461419747173e-02 3.819020920011e-04 2.609868533834e+01
3.500000000000e+02 -4.482350909451e-02 3.792016388464e-04 2.613094023127e+01
3.502500000000e+02 -4.535333947111e-02 3.768103068504e-04 2.616174613301e+01
3.505000000000e+02 -4.620460971231e-02 3.747740904443e-04 2.619113911145e+01
3.507500000000e+02 -4.737374490075e-02 3.731360418636e-04 2.621916140483e+01
3.510000000000e+02 -4.885267671505e-02 3.719356647218e-04 2.624586095683e+01
3.512500000000e+02 -5.062886566006e-02 3.712082049092e-04 2.627129085297e+01
3.515000000000e+02 -5.268542261187e-02 3.709841128081e-04 2.629550881707e+01
3.517500000000e+02 -5.500125649926e-02 3.712884449934e-04 2.631857660033e+01
3.520000000000e+02 -5.755131043692e-02 3.721404341435e-04 2.634055947979e+01
3.522500000000e+02 -6.030683114992e-02 3.735530393546e-04 2.636152563742e+01
3.525000000000e+02 -6.323571330753e-02 3.755326382541e-04 2.638154570024e+01
3.527500000000e+02 -6.630288423305e-02 3.780787976144e-04 2.640069212884e+01
3.530000000000e+02 -6.947074719680e-02 3.811841097677e-04 2.641903880742e+01
3.532500000000e+02 -7.269967309720e-02 3.848340821581e-04 2.643666046223e+01
3.535000000000e+02 -7.594852897034e-02 3.890071583954e-04 2.645363229352e+01
3.537500000000e+02 -7.917525960184e-02 3.936748329240e-04 2.647002941178e+01
3.540000000000e+02 -8.233747928713e-02 3.988018208550e-04 2.648592651712e+01
3.542500000000e+02 -8.539311075621e-02 4.043463523085e-04 2.650139734737e+01
3.545000000000e+02 -8.830101908253e-02 4.102605132240e-04 2.651651428729e+01
3.547500000000e+02 -9.102163937837e-02 4.164906898247e-04 2.653134799418e+01
3.550000000000e+02 -9.351762268072e-02 4.229780731599e-04 2.654596683950e+01
3.552500000000e+02 -9.575443126817e-02 4.296591440935e-04 2.656043650635e+01
3.555000000000e+02 -9.770089174055e-02 4.364665188374e-04 2.657481961090e+01
3.557500000000e+02 -9.932974494068e-02 4.433294918022e-04 2.658917507414e+01
3.560000000000e+02 -1.006180767655e-01 4.501747501909e-04 2.660355785747e+01
3.562500000000e+02 -1.015477474920e-01 4.569270679784e-04 2.661801832348e+01
3.565000000000e+02 -1.021057033791e-01 4.635101420445e-04 2.663260187177e+01
3.567500000000e+02 -1.022842098074e-01 4.698475140910e-04 2.664734860971e+01
3.570000000000e+02 -1.020810394931e-01 4.758634464844e-04 2.666229279400e+01
3.572500000000e+02 -1.014995322176e-01 4.814837719642e-04 2.667746258614e+01
3.575000000000e+02 -1.005485683745e-01 4.866367819871e-04 2.669287987040e+01
3.577500000000e+02 -9.924248724653e-02 4.912542379506e-04 2.670855986186e+01
3.580000000000e+02 -9.760088046072e-02 4.952722199304e-04 2.672451108241e+01
3.582500000000e+02 -9.564830594986e-02 4.986320397291e-04 2.674073543194e+01
3.585000000000e+02 -9.341394740005e-02 5.012812330261e-04 2.675722804409e+01
3.587500000000e+02 -9.093116615277e-02 5.031743741557e-04 2.677397758730e+01
3.590000000000e+02 -8.823700313746e-02 5.042739784035e-04 2.679096644063e+01
3.592500000000e+02 -8.537160712744e-02 5.045512512669e-04 2.680817121599e+01
3.595000000000e+02 -8.237762713899e-02 5.039868729509e-04 2.682556294112e+01
3.597500000000e+02 -7.929954439068e-02 5.025716046272e-04 2.684310768970e+01
3.600000000000e+02 -7.618298264066e-02 5.003068175997e-04 2.686076728681e+01
3.602500000000e+02 -7.307399551928e-02 4.972049382587e-04 2.687849966639e+01
3.605000000000e+02 -7.001834686197e-02 4.932897054488e-04 2.689625968277e+01
3.607500000000e+02 -6.706079769315e-02 4.885962967153e-04 2.691399972841e+01
3.610000000000e+02 -6.424440987565e-02 4.831712816000e-04 2.693167032794e+01
3.612500000000e+02 -6.160989386375e-02 4.770724024098e-04 2.694922094007e+01
3.615000000000e+02 -5.919497554721e-02 4.703681480048e-04 2.696660024534e+01
3.617500000000e+02 -5.703383978183e-02 4.631371484789e-04 2.698375678862e+01
3.620000000000e+02 -5.515664011945e-02 4.554673868651e-04 2.700063954834e+01
3.622500000000e+02 -5.358905352684e-02 4.474551792873e-04 2.701719797837e+01
3.625000000000e+02 -5.235193843572e-02 4.392040102461e-04 2.703338239286e+01
3.627500000000e+02 -5.146108077098e-02 4.308232255705e-04 2.704914424675e+01
3.630000000000e+02 -5.092698410997e-02 4.224264794553e-04 2.706443586700e+01
3.632500000000e+02 -5.075477929771e-02 4.141301317914e-04 2.707921053125e+01
3.635000000000e+02 -5.094421628949e-02 4.060515615504e-04 2.709342245635e+01
3.637500000000e+02 -5.148969572046e-02 3.983072869958e-04 2.710702625489e+01
3.640000000000e+02 -5.238041415289e-02 3.910111478665e-04 2.711997677401e+01
3.642500000000e+02 -5.360057802523e-02 3.842724898823e-04 2.713222888696e+01
3.645000000000e+02 -5.512964659621e-02 3.781942260990e-04 2.714373676026e+01
3.647500000000e+02 -5.694269374165e-02 3.728711803773e-04 2.715445385887e+01
3.650000000000e+02 -5.901077251598e-02 3.683883006854e-04 2.716433222481e+01
3.652500000000e+02 -6.130137149991e-02 3.648191632936e-04 2.717332229001e+01
3.655000000000e+02 -6.377891514055e-02 3.622246405716e-04 2.718137274005e+01
3.657500000000e+02 -6.640528516493e-02 3.606516160908e-04 2.718842999517e+01
3.660000000000e+02 -6.914041470712e-02 3.601321440512e-04 2.719443848256e+01
3.662500000000e+02 -7.194288397743e-02 3.606826492817e-04 2.719934028084e+01
3.665000000000e+02 -7.477056147440e-02 3.623035497866e-04 2.720307561301e+01
3.667500000000e+02 -7.758124856553e-02 3.649789948821e-04 2.720558273467e+01
3.670000000000e+02 -8.033333188310e-02 3.686770370575e-04 2.720679865000e+01
3.672500000000e+02 -8.298643903854e-02 3.733499413419e-04 2.720665923721e+01
3.675000000000e+02 -8.550206328753e-02 3.789348791073e-04 2.720510017215e+01
3.677500000000e+02 -8.784418610335e-02 3.853547920911e-04 2.720205724471e+01
3.680000000000e+02 -8.997982874618e-02 3.925195555830e-04 2.719746743238e+01
3.682500000000e+02 -9.187959634200e-02 4.003273357633e-04 2.719126933920e+01
3.685000000000e+02 -9.351811112542e-02 4.086661339731e-04 2.718340433528e+01
3.687500000000e+02 -9.487443300772e-02 4.174155268415e-04 2.717381702272e+01
3.690000000000e+02 -9.593233558233e-02 4.264484812974e-04 2.716245636335e+01
3.692500000000e+02 -9.668056549920e-02 4.356333683997e-04 2.714927607571e+01
3.695000000000e+02 -9.711293274287e-02 4.448359102362e-04 2.713423566972e+01
3.697500000000e+02 -9.722837899046e-02 4.539212949014e-04 2.711730074851e+01
3.700000000000e+02 -9.703089946583e-02 4.627562020204e-04 2.709844366057e+01
3.702500000000e+02 -9.652936243923e-02 4.712107708760e-04 2.707764407423e+01
3.705000000000e+02 -9.573729224836e-02 4.791606381750e-04 2.705488902662e+01
3.707500000000e+02 -9.467251265763e-02 4.864887474520e-04 2.703017329132e+01
3.710000000000e+02 -9.335671368152e-02 4.930870101116e-04 2.700349967480e+01
3.712500000000e+02 -9.181500748421e-02 4.988580421895e-04 2.697487870077e+01
3.715000000000e+02 -9.007534920646e-02 5.037163380757e-04 2.694432899644e+01
3.717500000000e+02 -8.816799588010e-02 5.075898121704e-04 2.691187681592e+01
3.720000000000e+02 -8.612488404949e-02 5.104206828635e-04 2.687755602958e+01
3.722500000000e+02 -8.397900440553e-02 5.121661087499e-04 2.684140809482e+01
3.725000000000e+02 -8.176380879677e-02 5.127988081765e-04 2.680348145508e+01
3.727500000000e+02 -7.951259684559e-02 5.123074444663e-04 2.676383143289e+01
3.730000000000e+02 -7.725794138123e-02 5.106965914064e-04 2.672252013593e+01
3.732500000000e+02 -7.503116822501e-02 5.079866408628e-04 2.667961576691e+01
3.735000000000e+02 -7.286186153438e-02 5.042132888593e-04 2.663519249606e+01
3.737500000000e+02 -7.077743945240e-02 4.994268191623e-04 2.658933034687e+01
3.740000000000e+02 -6.880278293974e-02 4.936912414623e-04 2.654211447009e+01
3.742500000000e+02 -6.695993270419e-02 4.870831998874e-04 2.649363507347e+01
3.745000000000e+02 -6.526784607432e-02 4.796905818063e-04 2.644398694842e+01
3.747500000000e+02 -6.374223673874e-02 4.716110289332e-04 2.639326938264e+01
3.750000000000e+02 -6.239544756609e-02 4.629503179699e-04 2.634158537270e+01
3.752500000000e+02 -6.123641155039e-02 4.538205757290e-04 2.628904149798e+01
3.755000000000e+02 -6.027065307120e-02 4.443384325620e-04 2.623574736228e+01
3.757500000000e+02 -5.950036591596e-02 4.346231762158e-04 2.618181540398e+01
3.760000000000e+02 -5.892449145659e-02 4.247947904672e-04 2.612736002213e+01
3.762500000000e+02 -5.853887894350e-02 4.149720945541e-04 2.607249727111e+01
3.765000000000e+02 -5.833648803408e-02 4.052710142092e-04 2.601734452366e+01
3.767500000000e+02 -5.830757164709e-02 3.958027243501e-04 2.596201954642e+01
3.770000000000e+02 -5.843993561369e-02 3.866720807154e-04 2.590664013875e+01
3.772500000000e+02 -5.871922117835e-02 3.779763362863e-04 2.585132375311e+01
3.775000000000e+02 -5.912915802843e-02 3.698037203170e-04 2.579618657326e+01
3.777500000000e+02 -5.965188813802e-02 3.622324771874e-04 2.574134316350e+01
3.780000000000e+02 -6.026829281124e-02 3.553301452611e-04 2.568690609608e+01
3.782500000000e+02 -6.095829921015e-02 3.491528028110e-04 2.563298511239e+01
3.785000000000e+02 -6.170123243558e-02 3.437448044945e-04 2.557968680691e+01
3.787500000000e+02 -6.247616431968e-02 3.391387441196e-04 2.552711431824e+01
3.790000000000e+02 -6.326224334999e-02 3.353553785075e-04 2.547536658022e+01
3.792500000000e+02 -6.403904647702e-02 3.324039809233e-04 2.542453806024e+01
3.795000000000e+02 -6.478690999596e-02 3.302828927638e-04 2.537471849958e+01
3.797500000000e+02 -6.548725182001e-02 3.289800197076e-04 2.532599223798e+01
3.800000000000e+02 -6.612287971353e-02 3.284736121366e-04 2.527843797527e+01
3.802500000000e+02 -6.667826258371e-02 3.287331797022e-04 2.523212852389e+01
3.805000000000e+02 -6.713980420735e-02 3.297202981842e-04 2.518713011524e+01
3.807500000000e+02 -6.749603519324e-02 3.313896798118e-04 2.514350236400e+01
3.810000000000e+02 -6.773782754089e-02 3.336900676541e-04 2.510129753393e+01
3.812500000000e+02 -6.785849702017e-02 3.365652546181e-04 2.506056043369e+01
3.815000000000e+02 -6.785390240192e-02 3.399549945822e-04 2.502132789281e+01
3.817500000000e+02 -6.772249639403e-02 3.437959532022e-04 2.498362828638e+01
3.820000000000e+02 -6.746529562385e-02 3.480225803968e-04 2.494748122991e+01
3.822500000000e+02 -6.708578297601e-02 3.525678973503e-04 2.491289732298e+01
3.825000000000e+02 -6.658983262953e-02 3.573643191525e-04 2.487987754634e+01
3.827500000000e+02 -6.598547311775e-02 3.623442781052e-04 2.484841326090e+01
3.830000000000e+02 -6.528272293541e-02 3.674410010550e-04 2.481848566803e+01
3.832500000000e+02 -6.449326256258e-02 3.725889874825e-04 2.479006593289e+01
3.835000000000e+02 -6.363019450958e-02 3.777247524139e-04 2.476311478852e+01
3.837500000000e+02 -6.270765504871e-02 3.827871854613e-04 2.473758283216e+01
3.840000000000e+02 -6.174052054408e-02 3.877182520250e-04 2.471341033570e+01
3.842500000000e+02 -6.074399595280e-02 3.924632580732e-04 2.469052775133e+01
3.845000000000e+02 -5.973329915238e-02 3.969714993900e-04 2.466885575895e+01
3.847500000000e+02 -5.872326155504e-02 4.011964339448e-04 2.464830600956e+01
3.850000000000e+02 -5.772801900045e-02 4.050961796228e-04 2.462878146291e+01
3.852500000000e+02 -5.676067385751e-02 4.086337247505e-04 2.461017719386e+01
3.855000000000e+02 -5.583300081319e-02 4.117770621556e-04 2.459238130343e+01
3.857500000000e+02 -5.495520370433e-02 4.144994794641e-04 2.457527564161e+01
3.860000000000e+02 -5.413569034779e-02 4.167795139723e-04 2.455873692138e+01
3.862500000000e+02 -5.338090901627e-02 4.186008512404e-04 2.454263788449e+01
3.865000000000e+02 -5.269522030319e-02 4.199523536181e-04 2.452684825061e+01
3.867500000000e+02 -5.208083879419e-02 4.208276876493e-04 2.451123612237e+01
3.870000000000e+02 -5.153779638166e-02 4.212251631836e-04 2.449566900861e+01
3.872500000000e+02 -5.106397725437e-02 4.211472736487e-04 2.448001512230e+01
3.875000000000e+02 -5.065520893243e-02 4.206002657525e-04 2.446414462100e+01
3.877500000000e+02 -5.030535721181e-02 4.195937034005e-04 2.444793064486e+01
3.880000000000e+02 -5.000650520724e-02 4.181399352025e-04 2.443125049995e+01
3.882500000000e+02 -4.974914056927e-02 4.162535778611e-04 2.441398665206e+01
3.885000000000e+02 -4.952240670501e-02 4.139510168926e-04 2.439602772371e+01
3.887500000000e+02 -4.931432221863e-02 4.112499160410e-04 2.437726926424e+01
3.890000000000e+02 -4.911207034501e-02 4.081690809912e-04 2.435761453667e+01
3.892500000000e+02 -4.890230476552e-02 4.047280005190e-04 2.433697516380e+01
3.895000000000e+02 -4.867140947999e-02 4.009464582086e-04 2.431527158742e+01
3.897500000000e+02 -4.840581409611e-02 3.968446137233e-04 2.429243349076e+01
3.900000000000e+02 -4.809230552477e-02 3.924429092903e-04 2.426840008305e+01
3.902500000000e+02 -4.771828123275e-02 3.877619911633e-04 2.424312023229e+01
3.905000000000e+02 -4.727204654059e-02 3.828232887054e-04 2.421655253601e+01
3.907500000000e+02 -4.674306103566e-02 3.776491753017e-04 2.418866527451e+01
3.910000000000e+02 -4.612218575073e-02 3.722633244248e-04 2.415943628521e+01
3.912500000000e+02 -4.540187239005e-02 3.666910396750e-04 2.412885273451e+01
3.915000000000e+02 -4.457635679796e-02 3.609598091977e-04 2.409691085306e+01
3.917500000000e+02 -4.364180435775e-02 3.550996481716e-04 2.406361559279e+01
3.920000000000e+02 -4.259641997029e-02 3.491435925897e-04 2.402898027268e+01
3.922500000000e+02 -4.144052634676e-02 3.431278230056e-04 2.399302615115e+01
3.925000000000e+02 -4.017660317914e-02 3.370919630436e-04 2.395578201383e+01
3.927500000000e+02 -3.880927295434e-02 3.310792159410e-04 2.391728374971e+01
3.930000000000e+02 -3.734527413323e-02 3.251361382211e-04 2.387757389661e+01
3.932500000000e+02 -3.579337311689e-02 3.193124827026e-04 2.383670121636e+01
3.935000000000e+02 -3.416422348709e-02 3.136608198350e-04 2.379472027542e+01
3.937500000000e+02 -3.247023523865e-02 3.082358412093e-04 2.375169101250e+01
3.940000000000e+02 -3.072536685301e-02 3.030936547993e-04 2.370767833831e+01
3.942500000000e+02 -2.894487561847e-02 2.982908600253e-04 2.366275174014e+01
3.945000000000e+02 -2.714510030256e-02 2.938834762370e-04 2.361698487430e+01
3.947500000000e+02 -2.534316263004e-02 2.899258162278e-04 2.357045517857e+01
3.950000000000e+02 -2.355664444139e-02 2.864692221575e-04 2.352324348280e+01
3.952500000000e+02 -2.180332635505e-02 2.835608669000e-04 2.347543359727e+01
3.955000000000e+02 -2.010081033117e-02 2.812424308964e-04 2.342711190335e+01
3.957500000000e+02 -1.846625591268e-02 2.795490125913e-04 2.337836693260e+01
3.960000000000e+02 -1.691601119285e-02 2.785078787623e-04 2.332928891359e+01
3.962500000000e+02 -1.546536454335e-02 2.781377673402e-04 2.327996932464e+01
3.965000000000e+02 -1.412821179492e-02 2.784478926601e-04 2.323050039981e+01
3.967500000000e+02 -1.291684734693e-02 2.794375090905e-04 2.318097465566e+01
3.970000000000e+02 -1.184169501463e-02 2.810954222602e-04 2.313148436280e+01
3.972500000000e+02 -1.091115401225e-02 2.834000255938e-04 2.308212105666e+01
3.975000000000e+02 -1.013143203646e-02 2.863193977704e-04 2.303297501844e+01
3.977500000000e+02 -9.506429517490e-03 2.898116647049e-04 2.298413474536e+01
3.980000000000e+02 -9.037695230452e-03 2.938257911865e-04 2.293568651190e+01
3.982500000000e+02 -8.724383278302e-03 2.983022319958e-04 2.288771384050e+01
3.985000000000e+02 -8.563286330015e-03 3.031741647775e-04 2.284029714177e+01
3.987500000000e+02 -8.548884449270e-03 3.083685010330e-04 2.279351324437e+01
3.990000000000e+02 -8.673438727861e-03 3.138073871199e-04 2.274743513885e+01
3.992500000000e+02 -8.927118193532e-03 3.194094409400e-04 2.270213160204e+01
3.995000000000e+02 -9.298136702826e-03 3.250913064665e-04 2.265766706441e+01
3.997500000000e+02 -9.772935002808e-03 3.307689285101e-04 2.261410134625e+01
4.000000000000e+02 -1.033634743080e-02 3.363589873182e-04 2.257148964795e+01
4.002500000000e+02 -1.097180035493e-02 3.417801444982e-04 2.252988247512e+01
4.005000000000e+02 -1.166152030344e-02 3.469542994036e-04 2.248932560908e+01
4.007500000000e+02 -1.238671432886e-02 3.518075704303e-04 2.244986027301e+01
4.010000000000e+02 -1.312777974505e-02 3.562711657605e-04 2.241152320885e+01
4.012500000000e+02 -1.386451287431e-02 3.602821392284e-04 2.237434678303e+01
4.015000000000e+02 -1.457627863413e-02 3.637839087870e-04 2.233835929850e+01
4.017500000000e+02 -1.524223578594e-02 3.667267095223e-04 2.230358506232e+01
4.020000000000e+02 -1.584150345366e-02 3.690678246393e-04 2.227004473816e+01
4.022500000000e+02 -1.635336982940e-02 3.707719703820e-04 2.223775552139e+01
4.025000000000e+02 -1.675750113452e-02 3.718111415866e-04 2.220673130103e+01
4.027500000000e+02 -1.703413097713e-02 3.721645166675e-04 2.217698299796e+01
4.030000000000e+02 -1.716429136356e-02 3.718185235655e-04 2.214851868918e+01
4.032500000000e+02 -1.713003757879e-02 3.707663914981e-04 2.212134383118e+01
4.035000000000e+02 -1.691469340261e-02 3.690082987134e-04 2.209546135060e+01
4.037500000000e+02 -1.650309793861e-02 3.665510733344e-04 2.207087191564e+01
4.040000000000e+02 -1.588187467746e-02 3.634080697259e-04 2.204757400909e+01
4.042500000000e+02 -1.503969725137e-02 3.595990698679e-04 2.202556398659e+01
4.045000000000e+02 -1.396756452622e-02 3.551500235468e-04 2.200483631101e+01
4.047500000000e+02 -1.265906875932e-02 3.500930027577e-04 2.198538359651e+01
4.050000000000e+02 -1.111064015992e-02 3.444661335735e-04 2.196719663598e+01
4.052500000000e+02 -9.321795217307e-03 3.383133237925e-04 2.195026464308e+01
4.055000000000e+02 -7.295330363385e-03 3.316841891800e-04 2.193457526222e+01
4.057500000000e+02 -5.037491428351e-03 3.246338155127e-04 2.192011473361e+01
4.060000000000e+02 -2.558070125987e-03 3.172225251654e-04 2.190686792031e+01
4.062500000000e+02 1.295189840220e-04 3.095154349441e-04 2.189481857935e+01
4.065000000000e+02 3.008267707609e-03 3.015820574247e-04 2.188394941580e+01
4.067500000000e+02 6.057654786080e-03 2.934956698662e-04 2.187424227677e+01
4.070000000000e+02 9.253829573504e-03 2.853326316614e-04 2.186567822013e+01
4.072500000000e+02 1.256983530689e-02 2.771715190003e-04 2.185823781776e+01
4.075000000000e+02 1.597595290371e-02 2.690922074954e-04 2.185190125596e+01
4.077500000000e+02 1.944011874422e-02 2.611748076374e-04 2.184664841659e+01
4.080000000000e+02 2.292838635090e-02 2.534984845727e-04 2.184245918870e+01
4.082500000000e+02 2.640548597495e-02 2.461402322908e-04 2.183931354226e+01
4.085000000000e+02 2.983542997223e-02 2.391736170674e-04 2.183719158186e+01
4.087500000000e+02 3.318214524638e-02 2.326675065015e-04 2.183607382188e+01
4.090000000000e+02 3.641015088129e-02 2.266848084608e-04 2.183594120666e+01
4.092500000000e+02 3.948523937664e-02 2.212812453802e-04 2.183677511656e+01
4.095000000000e+02 4.237514963678e-02 2.165043230538e-04 2.183855757796e+01
4.097500000000e+02 4.505022250909e-02 2.123923656020e-04 2.184127121811e+01
4.100000000000e+02 4.748400778559e-02 2.089737004520e-04 2.184489921609e+01
4.102500000000e+02 4.965383083875e-02 2.062661774850e-04 2.184942546444e+01
4.105000000000e+02 5.154126468511e-02 2.042767267270e-04 2.185483436404e+01
4.107500000000e+02 5.313255235163e-02 2.030013562461e-04 2.186111098007e+01
4.110000000000e+02 5.441889100376e-02 2.024251975253e-04 2.186824081324e+01
4.112500000000e+02 5.539666482206e-02 2.025229947598e-04 2.187620994342e+01
4.115000000000e+02 5.606751209423e-02 2.032596686821e-04 2.188500479784e+01
4.117500000000e+02 5.643833503578e-02 2.045912200267e-04 2.189461226848e+01
4.120000000000e+02 5.652115872983e-02 2.064656941238e-04 2.190501960513e+01
4.122500000000e+02 5.633288475348e-02 2.088244383893e-04 2.191621433637e+01
4.125000000000e+02 5.589496755685e-02 2.116034572238e-04 2.192818439319e+01
4.127500000000e+02 5.523295605057e-02 2.147347004563e-04 2.194091796284e+01
4.130000000000e+02 5.437598699327e-02 2.181475506306e-04 2.195440366080e+01
4.132500000000e+02 5.335617623096e-02 2.217702077084e-04 2.196863041812e+01
4.135000000000e+02 5.220797642451e-02 2.255310852102e-04 2.198358768593e+01
4.137500000000e+02 5.096748159955e-02 2.293600632001e-04 2.199926536093e+01
4.140000000000e+02 4.967171060784e-02 2.331895109363e-04 2.201565400274e+01
4.142500000000e+02 4.835789599674e-02 2.369553762225e-04 2.203274479144e+01
4.145000000000e+02 4.706276580515e-02 2.405979946852e-04 2.205052974029e+01
4.147500000000e+02 4.582186833837e-02 2.440626951065e-04 2.206900173534e+01
4.150000000000e+02 4.466895216685e-02 2.473002763323e-04 2.208815458346e+01
4.152500000000e+02 4.363536703664e-02 2.502672323662e-04 2.210798319062e+01
4.155000000000e+02 4.274956571553e-02 2.529258864774e-04 2.212848357816e+01
4.157500000000e+02 4.203669492249e-02 2.552444104504e-04 2.214965288529e+01
4.160000000000e+02 4.151820973743e-02 2.571966198892e-04 2.217148951337e+01
4.162500000000e+02 4.121166787506e-02 2.587618591999e-04 2.219399298909e+01
4.165000000000e+02 4.113051758858e-02 2.599246480079e-04 2.221716406301e+01
4.167500000000e+02 4.128403688520e-02 2.606744420534e-04 2.224100460872e+01
4.170000000000e+02 4.167736366583e-02 2.610053901036e-04 2.226551748735e+01
4.172500000000e+02 4.231153266062e-02 2.609160058554e-04 2.229070655441e+01
4.175000000000e+02 4.318365036415e-02 2.604089095694e-04 2.231657649122e+01
4.177500000000e+02 4.428713320974e-02 2.594909633186e-04 2.234313259658e+01
4.180000000000e+02 4.561192809096e-02 2.581730599818e-04 2.237038075343e+01
4.182500000000e+02 4.714484375865e-02 2.564700403937e-04 2.239832721490e+01
4.185000000000e+02 4.886991176757e-02 2.544006898063e-04 2.242697837229e+01
4.187500000000e+02 5.076870933047e-02 2.519876907719e-04 2.245634071270e+01
4.190000000000e+02 5.282076420357e-02 2.492580133871e-04 2.248642058320e+01
4.192500000000e+02 5.500392697812e-02 2.462429346527e-04 2.251722408118e+01
4.195000000000e+02 5.729476828894e-02 2.429778612405e-04 2.254875682635e+01
4.197500000000e+02 5.966892793266e-02 2.395022440531e-04 2.258102397017e+01
4.200000000000e+02 6.210149299950e-02 2.358595083220e-04 2.261402999168e+01
4.202500000000e+02 6.456734182746e-02 2.320968020786e-04 2.264777864494e+01
4.205000000000e+02 6.704147177987e-02 2.282645257995e-04 2.268227277763e+01
4.207500000000e+02 6.949931627714e-02 2.244157289933e-04 2.271751438574e+01
4.210000000000e+02 7.191704626955e-02 2.206053471019e-04 2.275350444791e+01
4.212500000000e+02 7.427186201230e-02 2.168892840521e-04 2.279024289799e+01
4.215000000000e+02 7.654225565123e-02 2.133233405585e-04 2.282772846793e+01
4.217500000000e+02 7.870830318431e-02 2.099620633588e-04 2.286595873134e+01
4.220000000000e+02 8.075192008110e-02 2.068572937568e-04 2.290492995271e+01
4.222500000000e+02 8.265707973017e-02 2.040569549900e-04 2.294463693302e+01
4.225000000000e+02 8.441010183862e-02 2.016036551032e-04 2.298507300372e+01
4.227500000000e+02 8.599985016239e-02 1.995333367781e-04 2.302622983729e+01
4.230000000000e+02 8.741790885575e-02 1.978740246201e-04 2.306809724655e+01
4.232500000000e+02 8.865880797859e-02 1.966447053083e-04 2.311066310928e+01
4.235000000000e+02 8.972013436639e-02 1.958543773702e-04 2.315391313168e+01
4.237500000000e+02 9.060259667267e-02 1.955013874505e-04 2.319783060615e+01
4.240000000000e+02 9.131012212047e-02 1.955730428526e-04 2.324239627781e+01
4.242500000000e+02 9.184980031638e-02 1.960454049931e-04 2.328758806994e+01
4.245000000000e+02 9.223181371728e-02 1.968835193799e-04 2.333338088818e+01
4.247500000000e+02 9.246925071014e-02 1.980420266475e-04 2.337974637079e+01
4.250000000000e+02 9.257793146960e-02 1.994659610565e-04 2.342665274738e+01
4.252500000000e+02 9.257605237998e-02 2.010919946425e-04 2.347406459201e+01
4.255000000000e+02 9.248386545591e-02 2.028498646068e-04 2.352194272882e+01
4.257500000000e+02 9.232321224259e-02 2.046643307106e-04 2.357024405603e+01
4.260000000000e+02 9.211706417155e-02 2.064568125073e-04 2.361892151593e+01
4.262500000000e+02 9.188898197775e-02 2.081476355591e-04 2.366792402049e+01
4.265000000000e+02 9.166256402423e-02 2.096581736068e-04 2.371719650063e+01
4.267500000000e+02 9.146088426940e-02 2.109127699682e-04 2.376667995040e+01
4.270000000000e+02 9.130590984907e-02 2.118410598414e-04 2.381631156961e+01
4.272500000000e+02 9.121798755624e-02 2.123800672928e-04 2.386602492840e+01
4.275000000000e+02 9.121531136080e-02 2.124759111796e-04 2.391575019931e+01
4.277500000000e+02 9.131349097758e-02 2.120853541634e-04 2.396541442694e+01
4.280000000000e+02 9.152521537801e-02 2.111771153844e-04 2.401494186770e+01
4.282500000000e+02 9.185991997932e-02 2.097327170485e-04 2.406425432918e+01
4.285000000000e+02 9.232367562355e-02 2.077471647275e-04 2.411327160584e+01
4.287500000000e+02 9.291910575745e-02 2.052291725882e-04 2.416191191503e+01
4.290000000000e+02 9.364542028595e-02 2.022009927436e-04 2.421009235356e+01
4.292500000000e+02 9.449860657650e-02 1.986978521118e-04 2.425772941622e+01
4.295000000000e+02 9.547174661375e-02 1.947670130313e-04 2.430473957352e+01
4.297500000000e+02 9.655532452533e-02 1.904666102611e-04 2.435103974877e+01
4.300000000000e+02 9.773778029309e-02 1.858640588338e-04 2.439654801024e+01
4.302500000000e+02 9.900597808093e-02 1.810343179921e-04 2.444118407573e+01
4.305000000000e+02 1.003458207727e-01 1.760580294071e-04 2.448486998125e+01
4.307500000000e+02 1.017428775543e-01 1.710193591963e-04 2.452753079237e+01
4.310000000000e+02 1.031829267805e-01 1.660038971240e-04 2.456909514930e+01
4.312500000000e+02 1.046525456983e-01 1.610964894958e-04 2.460949599061e+01
4.315000000000e+02 1.061396265516e-01 1.563791465055e-04 2.464867133177e+01
4.317500000000e+02 1.076337545040e-01 1.519291118690e-04 2.468656477676e+01
4.320000000000e+02 1.091265702512e-01 1.478169979843e-04 2.472312642692e+01
4.322500000000e+02 1.106119423242e-01 1.441052100847e-04 2.475831335524e+01
4.325000000000e+02 1.120860814099e-01 1.408465441203e-04 2.479209052661e+01
4.327500000000e+02 1.135474791299e-01 1.380831047994e-04 2.482443123826e+01
4.330000000000e+02 1.149967587739e-01 1.358454803356e-04 2.485531788306e+01
4.332500000000e+02 1.164363922703e-01 1.341522297209e-04 2.488474246322e+01
4.335000000000e+02 1.178703080825e-01 1.330096835054e-04 2.491270725733e+01
4.337500000000e+02 1.193034226769e-01 1.324120110732e-04 2.493922505857e+01
4.340000000000e+02 1.207410929540e-01 1.323415972450e-04 2.496431963743e+01
4.342500000000e+02 1.221885070696e-01 1.327697054421e-04 2.498802610669e+01
4.345000000000e+02 1.236500900327e-01 1.336573224748e-04 2.501039082944e+01
4.347500000000e+02 1.251288798059e-01 1.349562424493e-04 2.503147152280e+01
4.350000000000e+02 1.266259395606e-01 1.366105752199e-04 2.505133723710e+01
4.352500000000e+02 1.281398584095e-01 1.385580004300e-04 2.507006781300e+01
4.355000000000e+02 1.296663075566e-01 1.407314245650e-04 2.508775359487e+01
4.357500000000e+02 1.311977184608e-01 1.430607677530e-04 2.510449473784e+01
4.360000000000e+02 1.327230708884e-01 1.454747607545e-04 2.512040061739e+01
4.362500000000e+02 1.342278678282e-01 1.479027451071e-04 2.513558869726e+01
4.365000000000e+02 1.356942161584e-01 1.502765848344e-04 2.515018362713e+01
4.367500000000e+02 1.371010701106e-01 1.525324830039e-04 2.516431623721e+01
4.370000000000e+02 1.384246720310e-01 1.546127052086e-04 2.517812204515e+01
4.372500000000e+02 1.396390691512e-01 1.564672926507e-04 2.519174028832e+01
4.375000000000e+02 1.407168301545e-01 1.580555412217e-04 2.520531232742e+01
4.377500000000e+02 1.416298278327e-01 1.593473534452e-04 2.521898042196e+01
4.380000000000e+02 1.423500998531e-01 1.603244052595e-04 2.523288649723e+01
4.382500000000e+02 1.428508151578e-01 1.609809365680e-04 2.524717061180e+01
4.385000000000e+02 1.431072120112e-01 1.613243232442e-04 2.526196979837e+01
4.387500000000e+02 1.430975348325e-01 1.613753697665e-04 2.527741697041e+01
4.390000000000e+02 1.428039565951e-01 1.611682019494e-04 2.529363957169e+01
4.392500000000e+02 1.422133856033e-01 1.607497916649e-04 2.531075864505e+01
4.395000000000e+02 1.413181668535e-01 1.601791014416e-04 2.532888799113e+01
4.397500000000e+02 1.401166659612e-01 1.595258390034e-04 2.534813310466e+01
4.400000000000e+02 1.386136643039e-01 1.588688849775e-04 2.536859052735e+01
4.402500000000e+02 1.368205806441e-01 1.582943267018e-04 2.539034731314e+01
4.405000000000e+02 1.347555115360e-01 1.578931892994e-04 2.541348020664e+01
4.407500000000e+02 1.324430624588e-01 1.577589311757e-04 2.543805548053e+01
4.410000000000e+02 1.299139927907e-01 1.579846563047e-04 2.546412825327e+01
4.412500000000e+02 1.272046839136e-01 1.586602487097e-04 2.549174249756e+01
4.415000000000e+02 1.243564265729e-01 1.598693722576e-04 2.552093051094e+01
4.417500000000e+02 1.214145907676e-01 1.616865526987e-04 2.555171308509e+01
4.420000000000e+02 1.184276471742e-01 1.641743499516e-04 2.558409913989e+01
4.422500000000e+02 1.154461236685e-01 1.673807078815e-04 2.561808583257e+01
4.425000000000e+02 1.125215179561e-01 1.713366293268e-04 2.565365874431e+01
4.427500000000e+02 1.097051387601e-01 1.760542184797e-04 2.569079166397e+01
4.430000000000e+02 1.070470275439e-01 1.815252155074e-04 2.572944708988e+01
4.432500000000e+02 1.045948690083e-01 1.877200336508e-04 2.576957630839e+01
4.435000000000e+02 1.023929738781e-01 1.945873524573e-04 2.581111951637e+01
4.437500000000e+02 1.004814121215e-01 2.020544054871e-04 2.585400652287e+01
4.440000000000e+02 9.889517790757e-02 2.100278087247e-04 2.589815669571e+01
4.442500000000e+02 9.766358626039e-02 2.183950626580e-04 2.594347987048e+01
4.445000000000e+02 9.680972096016e-02 2.270266285871e-04 2.598987641536e+01
4.447500000000e+02 9.635010075189e-02 2.357785541407e-04 2.603723794498e+01
4.450000000000e+02 9.629450362332e-02 2.444955090078e-04 2.608544812146e+01
4.452500000000e+02 9.664588419131e-02 2.530144898643e-04 2.613438288224e+01
4.455000000000e+02 9.740050037264e-02 2.611685416393e-04 2.618391132264e+01
4.457500000000e+02 9.854817474378e-02 2.687906625344e-04 2.623389661547e+01
4.460000000000e+02 1.000726209610e-01 2.757178218508e-04 2.628419629022e+01
4.462500000000e+02 1.019519687345e-01 2.817949293339e-04 2.633466360181e+01
4.465000000000e+02 1.041592976197e-01 2.868788686100e-04 2.638514785844e+01
4.467500000000e+02 1.066633027315e-01 2.908419942740e-04 2.643549551087e+01
4.470000000000e+02 1.094290108397e-01 2.935752448551e-04 2.648555127901e+01
4.472500000000e+02 1.124184961086e-01 2.949910282244e-04 2.653515857545e+01
4.475000000000e+02 1.155916730471e-01 2.950252500248e-04 2.658416104625e+01
4.477500000000e+02 1.189070439019e-01 2.936391463150e-04 2.663240306995e+01
4.480000000000e+02 1.223224658547e-01 2.908201608164e-04 2.667973097120e+01
4.482500000000e+02 1.257958799936e-01 2.865822434163e-04 2.672599425517e+01
4.485000000000e+02 1.292859941510e-01 2.809657456579e-04 2.677104624072e+01
4.487500000000e+02 1.327529212572e-01 2.740364497642e-04 2.681474536751e+01
4.490000000000e+02 1.361587514698e-01 2.658841737364e-04 2.685695610754e+01
4.492500000000e+02 1.394680397698e-01 2.566207215198e-04 2.689755020993e+01
4.495000000000e+02 1.426482365157e-01 2.463776036756e-04 2.693640734232e+01
4.497500000000e+02 1.456700174552e-01 2.353031596230e-04 2.697341621172e+01
4.500000000000e+02 1.485075036962e-01 2.235594455093e-04 2.700847561507e+01
4.502500000000e+02 1.511384460981e-01 2.113190153549e-04 2.704149492844e+01
4.505000000000e+02 1.535442731794e-01 1.987614111643e-04 2.707239501593e+01
4.507500000000e+02 1.557100483917e-01 1.860696395791e-04 2.710110897541e+01
4.510000000000e+02 1.576244070064e-01 1.734268013845e-04 2.712758239094e+01
4.512500000000e+02 1.592793712794e-01 1.610126869147e-04 2.715177385092e+01
4.515000000000e+02 1.606700912945e-01 1.490006613926e-04 2.717365531378e+01
4.517500000000e+02 1.617946225474e-01 1.375546436547e-04 2.719321196132e+01
4.520000000000e+02 1.626535912396e-01 1.268264697846e-04 2.721044227602e+01
4.522500000000e+02 1.632498478068e-01 1.169536664911e-04 2.722535792146e+01
4.525000000000e+02 1.635881933324e-01 1.080573631863e-04 2.723798314279e+01
4.527500000000e+02 1.636750032530e-01 1.002408983634e-04 2.724835451480e+01
4.530000000000e+02 1.635179844253e-01 9.358852444632e-05 2.725652005115e+01
4.532500000000e+02 1.631258956716e-01 8.816473410353e-05 2.726253851552e+01
4.535000000000e+02 1.625083131640e-01 8.401405813704e-05 2.726647859241e+01
4.537500000000e+02 1.616754981536e-01 8.116099297453e-05 2.726841768943e+01
4.540000000000e+02 1.606382558032e-01 7.961058782839e-05 2.726844095441e+01
4.542500000000e+02 1.594078700990e-01 7.934923852945e-05 2.726664004745e+01
4.545000000000e+02 1.579960651658e-01 8.034600401041e-05 2.726311203634e+01
4.547500000000e+02 1.564150407716e-01 8.255385896657e-05 2.725795795227e+01
4.550000000000e+02 1.546774822081e-01 8.591165675623e-05 2.725128177129e+01
4.552500000000e+02 1.527966364975e-01 9.034580418308e-05 2.724318894921e+01
4.555000000000e+02 1.507863557282e-01 9.577253052829e-05 2.723378544951e+01
4.557500000000e+02 1.486611575790e-01 1.020998183773e-04 2.722317636605e+01
4.560000000000e+02 1.464362555443e-01 1.092297403616e-04 2.721146506437e+01
4.562500000000e+02 1.441275604137e-01 1.170604069715e-04 2.719875195563e+01
4.565000000000e+02 1.417516577942e-01 1.254881477194e-04 2.718513380625e+01
4.567500000000e+02 1.393257254157e-01 1.344092752967e-04 2.717070273440e+01
4.570000000000e+02 1.368674221769e-01 1.437218508003e-04 2.715554559431e+01
4.572500000000e+02 1.343947426613e-01 1.533271468553e-04 2.713974344685e+01
4.575000000000e+02 1.319258003001e-01 1.631308319407e-04 2.712337091181e+01
4.577500000000e+02 1.294786272633e-01 1.730439524885e-04 2.710649598069e+01
4.580000000000e+02 1.270708964515e-01 1.829835839028e-04 2.708917956148e+01
4.582500000000e+02 1.247196839039e-01 1.928732032188e-04 2.707147547520e+01
4.585000000000e+02 1.224411913799e-01 2.026428034487e-04 2.705343030211e+01
4.587500000000e+02 1.202504776730e-01 2.122288360772e-04 2.703508333183e+01
4.590000000000e+02 1.181612465954e-01 2.215737729479e-04 2.701646679020e+01
4.592500000000e+02 1.161856121304e-01 2.306257358064e-04 2.699760583749e+01
4.595000000000e+02 1.143339423142e-01 2.393378251487e-04 2.697851883552e+01
4.597500000000e+02 1.126147304804e-01 2.476673584709e-04 2.695921763696e+01
4.600000000000e+02 1.110345082594e-01 2.555752798187e-04 2.693970775819e+01
4.602500000000e+02 1.095978217090e-01 2.630253793882e-04 2.691998874412e+01
4.605000000000e+02 1.083072446885e-01 2.699835558726e-04 2.690005452771e+01
4.607500000000e+02 1.071634485414e-01 2.764173951908e-04 2.687989367838e+01
4.610000000000e+02 1.061652975697e-01 2.822956156057e-04 2.685948984898e+01
4.612500000000e+02 1.053100032042e-01 2.875879288203e-04 2.683882206448e+01
4.615000000000e+02 1.045932889313e-01 2.922647572657e-04 2.681786512050e+01
4.617500000000e+02 1.040095726912e-01 2.962971923314e-04 2.679658998807e+01
4.620000000000e+02 1.035521952794e-01 2.996573608718e-04 2.677496415376e+01
4.622500000000e+02 1.032136088615e-01 3.023185505219e-04 2.675295207658e+01
4.625000000000e+02 1.029856197344e-01 3.042558883021e-04 2.673051556944e+01
4.627500000000e+02 1.028595709844e-01 3.054466888535e-04 2.670761427948e+01
4.630000000000e+02 1.028265689270e-01 3.058712837766e-04 2.668420612960e+01
4.632500000000e+02 1.028776550383e-01 3.055136533012e-04 2.666024782209e+01
4.635000000000e+02 1.030039791721e-01 3.043622115151e-04 2.663569535272e+01
4.637500000000e+02 1.031969318821e-01 3.024104804228e-04 2.661050454488e+01
4.640000000000e+02 1.034482824441e-01 2.996579117043e-04 2.658463161189e+01
4.642500000000e+02 1.037502599206e-01 2.961104929832e-04 2.655803373080e+01
4.645000000000e+02 1.040956049760e-01 2.917813345083e-04 2.653066960299e+01
4.647500000000e+02 1.044776149311e-01 2.866912524323e-04 2.650250006024e+01
4.650000000000e+02 1.048901291846e-01 2.808690736575e-04 2.647348862104e+01
4.652500000000e+02 1.053274868926e-01 2.743518774847e-04 2.644360201763e+01
4.655000000000e+02 1.057844710731e-01 2.671853629987e-04 2.641281074770e+01
4.657500000000e+02 1.062562050503e-01 2.594237378674e-04 2.638108953550e+01
4.660000000000e+02 1.067380307251e-01 2.511295769619e-04 2.634841771482e+01
4.662500000000e+02 1.072253791915e-01 2.423735955125e-04 2.631477964319e+01
4.665000000000e+02 1.077136177657e-01 2.332343133999e-04 2.628016496254e+01
4.667500000000e+02 1.081978973622e-01 2.237974527261e-04 2.624456876333e+01
4.670000000000e+02 1.086730165488e-01 2.141551834412e-04 2.620799177497e+01
4.672500000000e+02 1.091332898916e-01 2.044055224873e-04 2.617044036986e+01
4.675000000000e+02 1.095724500861e-01 1.946514431633e-04 2.613192645608e+01
4.677500000000e+02 1.099835875274e-01 1.849997952953e-04 2.609246742350e+01
4.680000000000e+02 1.103591359599e-01 1.755602363031e-04 2.605208586485e+01
4.682500000000e+02 1.106909007397e-01 1.664441368087e-04 2.601080922869e+01
4.685000000000e+02 1.109701558563e-01 1.577632197572e-04 2.596866952021e+01
4.687500000000e+02 1.111877816397e-01 1.496282959235e-04 2.592570281717e+01
4.690000000000e+02 1.113344545837e-01 1.421480357329e-04 2.588194872261e+01
4.692500000000e+02 1.114008846476e-01 1.354274088292e-04 2.583744992683e+01
4.695000000000e+02 1.113780810970e-01 1.295663299929e-04 2.579225158873e+01
4.697500000000e+02 1.112576298615e-01 1.246583177143e-04 2.574640072145e+01
4.700000000000e+02 1.110319933584e-01 1.207889144379e-04 2.569994571812e+01
4.702500000000e+02 1.106947736913e-01 1.180344732329e-04 2.565293566698e+01
4.705000000000e+02 1.102409753615e-01 1.164606106741e-04 2.560541992050e+01
4.707500000000e+02 1.096671887582e-01 1.161210533201e-04 2.555744748742e+01
4.710000000000e+02 1.089717519901e-01 1.170564455493e-04 2.550906665716e+01
4.712500000000e+02 1.081547917224e-01 1.192931690387e-04 2.546032449578e+01
4.715000000000e+02 1.072182280241e-01 1.228422810051e-04 2.541126655602e+01
4.717500000000e+02 1.061656526921e-01 1.276987462484e-04 2.536193654158e+01
4.720000000000e+02 1.050021079040e-01 1.338407582760e-04 2.531237602098e+01
4.722500000000e+02 1.037338247672e-01 1.412292380820e-04 2.526262431075e+01
4.725000000000e+02 1.023678030110e-01 1.498076173145e-04 2.521271825369e+01
4.727500000000e+02 1.009114173972e-01 1.595018582260e-04 2.516269219934e+01
4.730000000000e+02 9.937187240878e-02 1.702207611192e-04 2.511257789810e+01
4.732500000000e+02 9.775575442770e-02 1.818566427895e-04 2.506240453976e+01
4.735000000000e+02 9.606846687441e-02 1.942862676974e-04 2.501219872386e+01
4.737500000000e+02 9.431383216126e-02 2.073723013277e-04 2.496198455799e+01
4.740000000000e+02 9.249363274325e-02 2.209649326715e-04 2.491178366372e+01
4.742500000000e+02 9.060738562652e-02 2.349041139952e-04 2.486161529291e+01
4.745000000000e+02 8.865210188633e-02 2.490218891498e-04 2.481149637319e+01
4.747500000000e+02 8.662233832596e-02 2.631453419799e-04 2.476144160774e+01
4.750000000000e+02 8.451025996521e-02 2.770994962720e-04 2.471146353625e+01
4.752500000000e+02 8.230601412356e-02 2.907107948674e-04 2.466157261971e+01
4.755000000000e+02 7.999816785703e-02 3.038105305759e-04 2.461177730511e+01
4.757500000000e+02 7.757429856282e-02 3.162381329689e-04 2.456208409051e+01
4.760000000000e+02 7.502179387406e-02 3.278447886245e-04 2.451249759034e+01
4.762500000000e+02 7.232865823869e-02 3.384966453716e-04 2.446302060634e+01
4.765000000000e+02 6.948437864388e-02 3.480777268500e-04 2.441365417801e+01
4.767500000000e+02 6.648088682621e-02 3.564926334638e-04 2.436439767581e+01
4.770000000000e+02 6.331336666852e-02 3.636684874312e-04 2.431524887377e+01
4.772500000000e+02 5.998110360826e-02 3.695565734256e-04 2.426620405568e+01
4.775000000000e+02 5.648810540065e-02 3.741330838701e-04 2.421725811871e+01
4.777500000000e+02 5.284366423320e-02 3.773994200204e-04 2.416840471956e+01
4.780000000000e+02 4.906266912154e-02 3.793816147508e-04 2.411963642893e+01
4.782500000000e+02 4.516571680766e-02 3.801289471783e-04 2.407094488923e+01
4.785000000000e+02 4.117903971116e-02 3.797122843029e-04 2.402232103439e+01
4.787500000000e+02 3.713416836478e-02 3.782215135979e-04 2.397375530636e+01
4.790000000000e+02 3.306738463726e-02 3.757625417410e-04 2.392523786930e+01
4.792500000000e+02 2.901898854782e-02 3.724538999594e-04 2.387675890497e+01
4.795000000000e+02 2.503235977978e-02 3.684230907431e-04 2.382830886594e+01
4.797500000000e+02 2.115289460605e-02 3.638026696376e-04 2.377987875118e+01
4.800000000000e+02 1.742681422425e-02 3.587263063325e-04 2.373146043198e+01
4.802500000000e+02 1.389991933945e-02 3.533251434552e-04 2.368304694567e+01
4.805000000000e+02 1.061633216059e-02 3.477243412023e-04 2.363463276726e+01
4.807500000000e+02 7.617235636278e-03 3.420398842074e-04 2.358621415868e+01
4.810000000000e+02 4.939711145273e-03 3.363759346013e-04 2.353778944822e+01
4.812500000000e+02 2.615697404404e-03 3.308228478157e-04 2.348935926357e+01
4.815000000000e+02 6.710567352860e-04 3.254555875971e-04 2.344092686634e+01
4.817500000000e+02 -8.751359223180e-04 3.203329346429e-04 2.339249835844e+01
4.820000000000e+02 -2.011093512314e-03 3.154973527214e-04 2.334408285284e+01
4.822500000000e+02 -2.732649109718e-03 3.109753270374e-04 2.329569273524e+01
4.825000000000e+02 -3.043312849248e-03 3.067785175525e-04 2.324734376988e+01
4.827500000000e+02 -2.954106681474e-03 3.029053175452e-04 2.319905515724e+01
4.830000000000e+02 -2.483238691364e-03 2.993428455040e-04 2.315084969424e+01
4.832500000000e+02 -1.655535217454e-03 2.960692454559e-04 2.310275374656e+01
4.835000000000e+02 -5.017150321020e-04 2.930562422370e-04 2.305479717410e+01
4.837500000000e+02 9.424282745080e-04 2.902717821058e-04 2.300701336331e+01
4.840000000000e+02 2.636985533042e-03 2.876825409023e-04 2.295943906337e+01
4.842500000000e+02 4.538934328479e-03 2.852564791174e-04 2.291211417100e+01
4.845000000000e+02 6.603141831758e-03 2.829650988322e-04 2.286508164283e+01
4.847500000000e+02 8.783375313354e-03 2.807853561387e-04 2.281838720847e+01
4.850000000000e+02 1.103323968136e-02 2.787009960939e-04 2.277207904389e+01
4.852500000000e+02 1.330704550473e-02 2.767038234947e-04 2.272620761297e+01
4.855000000000e+02 1.556054747883e-02 2.747942052531e-04 2.268082519740e+01
4.857500000000e+02 1.775159139525e-02 2.729813327573e-04 2.263598572462e+01
4.860000000000e+02 1.984057343291e-02 2.712827435128e-04 2.259174427038e+01
4.862500000000e+02 2.179082341957e-02 2.697237494229e-04 2.254815688021e+01
4.865000000000e+02 2.356876838167e-02 2.683361861285e-04 2.250528006678e+01
4.867500000000e+02 2.514405558251e-02 2.671571216344e-04 2.246317062617e+01
4.870000000000e+02 2.648950425695e-02 2.662271663261e-04 2.242188526730e+01
4.872500000000e+02 2.758094029461e-02 2.655886966376e-04 2.238148023554e+01
4.875000000000e+02 2.839707076163e-02 2.652841135211e-04 2.234201120803e+01
4.877500000000e+02 2.891914952223e-02 2.653540011472e-04 2.230353284085e+01
4.880000000000e+02 2.913080640166e-02 2.658355638425e-04 2.226609874763e+01
4.882500000000e+02 2.901769734335e-02 2.667611278674e-04 2.222976111019e+01
4.885000000000e+02 2.856730526380e-02 2.681569685700e-04 2.219457057979e+01
4.887500000000e+02 2.776879491239e-02 2.700424031639e-04 2.216057621256e+01
4.890000000000e+02 2.661277996664e-02 2.724292336568e-04 2.212782512606e+01
4.892500000000e+02 2.509138370434e-02 2.753214025644e-04 2.209636263737e+01
4.895000000000e+02 2.319813224395e-02 2.787153989447e-04 2.206623190864e+01
4.897500000000e+02 2.092816892091e-02 2.826005388116e-04 2.203747412899e+01
4.900000000000e+02 1.827829215870e-02 2.869596422432e-04 2.201012816874e+01
4.902500000000e+02 1.524728831023e-02 2.917699559333e-04 2.198423075722e+01
4.905000000000e+02 1.183615233865e-02 2.970044033485e-04 2.195981631311e+01
4.907500000000e+02 8.048352415919e-03 3.026327809740e-04 2.193691675193e+01
4.910000000000e+02 3.890244247364e-03 3.086228270594e-04 2.191556169192e+01
4.912500000000e+02 -6.287280456210e-04 3.149418423094e-04 2.189577804289e+01
4.915000000000e+02 -5.495641660191e-03 3.215577607628e-04 2.187759024809e+01
4.917500000000e+02 -1.069395547312e-02 3.284403431157e-04 2.186101983518e+01
4.920000000000e+02 -1.620323936385e-02 3.355618270932e-04 2.184608565258e+01
4.922500000000e+02 -2.199915893132e-02 3.428977296210e-04 2.183280337721e+01
4.925000000000e+02 -2.805338789398e-02 3.504270914583e-04 2.182118575018e+01
4.927500000000e+02 -3.433375708009e-02 3.581327373464e-04 2.181124204458e+01
4.930000000000e+02 -4.080438849932e-02 3.660009888106e-04 2.180297825516e+01
4.932500000000e+02 -4.742600534307e-02 3.740212954487e-04 2.179639680028e+01
4.935000000000e+02 -5.415631570058e-02 3.821856128961e-04 2.179149620572e+01
4.937500000000e+02 -6.095046376721e-02 3.904874331671e-04 2.178827126784e+01
4.940000000000e+02 -6.776159162729e-02 3.989207906671e-04 2.178671276539e+01
4.942500000000e+02 -7.454144256118e-02 4.074793073667e-04 2.178680715980e+01
4.945000000000e+02 -8.124102937093e-02 4.161549926640e-04 2.178853681485e+01
4.947500000000e+02 -8.781133061435e-02 4.249369722725e-04 2.179187974209e+01
4.950000000000e+02 -9.420398961602e-02 4.338104456768e-04 2.179680936768e+01
4.952500000000e+02 -1.003720485940e-01 4.427557435577e-04 2.180329482354e+01
4.955000000000e+02 -1.062706399483e-01 4.517475709253e-04 2.181130077145e+01
4.957500000000e+02 -1.118576244713e-01 4.607543971594e-04 2.182078724352e+01
4.960000000000e+02 -1.170942532691e-01 4.697381661001e-04 2.183171003696e+01
4.962500000000e+02 -1.219457124107e-01 4.786542125964e-04 2.184402062466e+01
4.965000000000e+02 -1.263815872066e-01 4.874513884533e-04 2.185766608820e+01
4.967500000000e+02 -1.303763456383e-01 4.960726377786e-04 2.187258967214e+01
4.970000000000e+02 -1.339096047969e-01 5.044555606198e-04 2.188873049900e+01
4.972500000000e+02 -1.369664506333e-01 5.125335660113e-04 2.190602417640e+01
4.975000000000e+02 -1.395375733563e-01 5.202368787835e-04 2.192440281295e+01
4.977500000000e+02 -1.416193707506e-01 5.274939202725e-04 2.194379539645e+01
4.980000000000e+02 -1.432139184162e-01 5.342326316121e-04 2.196412785949e+01
4.982500000000e+02 -1.443289522461e-01 5.403822201866e-04 2.198532375345e+01
4.985000000000e+02 -1.449776863686e-01 5.458746077962e-04 2.200730436243e+01
4.987500000000e+02 -1.451786176712e-01 5.506461137030e-04 2.202998919780e+01
4.990000000000e+02 -1.449552253352e-01 5.546387998581e-04 2.205329615448e+01
4.992500000000e+02 -1.443356864640e-01 5.578021377214e-04 2.207714227943e+01
4.995000000000e+02 -1.433524773078e-01 5.600942072908e-04 2.210144403002e+01
4.997500000000e+02 -1.420419495378e-01 5.614826845091e-04 2.212611753794e+01
5.000000000000e+02 -1.404439094779e-01 5.619461049556e-04 2.215107948400e+01
5.002500000000e+02 -1.386011169280e-01 5.614743905705e-04 2.217624709315e+01
5.005000000000e+02 -1.365588025107e-01 5.600696999345e-04 2.220153906668e+01
5.007500000000e+02 -1.343641466193e-01 5.577464625616e-04 2.222687558966e+01
5.010000000000e+02 -1.320657511359e-01 5.545317232553e-04 2.225217920439e+01
5.012500000000e+02 -1.297130950976e-01 5.504649628069e-04 2.227737507367e+01
5.015000000000e+02 -1.273560081493e-01 5.455976933428e-04 2.230239125747e+01
5.017500000000e+02 -1.250440996805e-01 5.399930559366e-04 2.232715946818e+01
5.020000000000e+02 -1.228262219096e-01 5.337249959814e-04 2.235161529062e+01
5.022500000000e+02 -1.207499554451e-01 5.268774570658e-04 2.237569834632e+01
5.025000000000e+02 -1.188610454614e-01 5.195435070598e-04 2.239935298526e+01
5.027500000000e+02 -1.172029079061e-01 5.118241484487e-04 2.242252837315e+01
5.030000000000e+02 -1.158161804797e-01 5.038271457277e-04 2.244517855804e+01
5.032500000000e+02 -1.147381981114e-01 4.956657478049e-04 2.246726307426e+01
5.035000000000e+02 -1.140026425678e-01 4.874573476112e-04 2.248874666203e+01
5.037500000000e+02 -1.136391331768e-01 4.793221130354e-04 2.250959955558e+01
5.040000000000e+02 -1.136728507417e-01 4.713815271281e-04 2.252979770511e+01
5.042500000000e+02 -1.141243310603e-01 4.637571195998e-04 2.254932235900e+01
5.045000000000e+02 -1.150091422061e-01 4.565688245154e-04 2.256816044804e+01
5.047500000000e+02 -1.163377359825e-01 4.499335880204e-04 2.258630432424e+01
5.050000000000e+02 -1.181153576334e-01 4.439640476523e-04 2.260375145146e+01
5.052500000000e+02 -1.203419037126e-01 4.387669847978e-04 2.262050460807e+01
5.055000000000e+02 -1.230119648670e-01 4.344420938965e-04 2.263657145837e+01
5.057500000000e+02 -1.261148571324e-01 4.310804291684e-04 2.265196444368e+01
5.060000000000e+02 -1.296347814293e-01 4.287632928201e-04 2.266670028946e+01
5.062500000000e+02 -1.335509288620e-01 4.275608738061e-04 2.268080015712e+01
5.065000000000e+02 -1.378378005891e-01 4.275313308614e-04 2.269428885463e+01
5.067500000000e+02 -1.424654371923e-01 4.287195711544e-04 2.270719495455e+01
5.070000000000e+02 -1.473998020436e-01 4.311563726401e-04 2.271955028020e+01
5.072500000000e+02 -1.526032050989e-01 4.348577078122e-04 2.273138939253e+01
5.075000000000e+02 -1.580347046260e-01 4.398239747455e-04 2.274274966288e+01
5.077500000000e+02 -1.636506515606e-01 4.460396805041e-04 2.275367046335e+01
5.080000000000e+02 -1.694051801039e-01 4.534729875734e-04 2.276419323210e+01
5.082500000000e+02 -1.752507879343e-01 4.620759603411e-04 2.277436096577e+01
5.085000000000e+02 -1.811389257372e-01 4.717847693828e-04 2.278421773634e+01
5.087500000000e+02 -1.870205849523e-01 4.825200501133e-04 2.279380872350e+01
5.090000000000e+02 -1.928469227074e-01 4.941878029549e-04 2.280317970063e+01
5.092500000000e+02 -1.985698774461e-01 5.066803445642e-04 2.281237684118e+01
5.095000000000e+02 -2.041427850900e-01 5.198776271811e-04 2.282144652442e+01
5.097500000000e+02 -2.095209777823e-01 5.336484883450e-04 2.283043493544e+01
5.100000000000e+02 -2.146623795316e-01 5.478525430174e-04 2.283938819078e+01
5.102500000000e+02 -2.195280668124e-01 5.623421185987e-04 2.284835204198e+01
5.105000000000e+02 -2.240827869806e-01 5.769642812081e-04 2.285737162337e+01
5.107500000000e+02 -2.282954666634e-01 5.915631556427e-04 2.286649165464e+01
5.110000000000e+02 -2.321396494446e-01 6.059821864040e-04 2.287575624961e+01
5.112500000000e+02 -2.355938710429e-01 6.200663935654e-04 2.288520875757e+01
5.115000000000e+02 -2.386420113154e-01 6.336648154101e-04 2.289489203145e+01
5.117500000000e+02 -2.412735443581e-01 6.466327719403e-04 2.290484831427e+01
5.120000000000e+02 -2.434837113118e-01 6.588339525845e-04 2.291511915381e+01
5.122500000000e+02 -2.452736522632e-01 6.701425751390e-04 2.292574570191e+01
5.125000000000e+02 -2.466504188142e-01 6.804451469033e-04 2.293676861308e+01
5.127500000000e+02 -2.476269164330e-01 6.896421612271e-04 2.294822817760e+01
5.130000000000e+02 -2.482217420583e-01 6.976493745524e-04 2.296016423493e+01
5.132500000000e+02 -2.484589642779e-01 7.043991407839e-04 2.297261646065e+01
5.135000000000e+02 -2.483677729077e-01 7.098411272405e-04 2.298562424987e+01
5.137500000000e+02 -2.479820675136e-01 7.139429553833e-04 2.299922682458e+01
5.140000000000e+02 -2.473399467892e-01 7.166903372075e-04 2.301346310475e+01
5.142500000000e+02 -2.464831421201e-01 7.180872815362e-04 2.302837190977e+01
5.145000000000e+02 -2.454563609494e-01 7.181557067113e-04 2.304399181351e+01
5.147500000000e+02 -2.443065963730e-01 7.169348530832e-04 2.306036100387e+01
5.150000000000e+02 -2.430823767518e-01 7.144807212956e-04 2.307751741722e+01
5.152500000000e+02 -2.418330017425e-01 7.108648970085e-04 2.309549838990e+01
5.155000000000e+02 -2.406077444491e-01 7.061736570591e-04 2.311434074092e+01
5.157500000000e+02 -2.394550632731e-01 7.005065632965e-04 2.313408053455e+01
5.160000000000e+02 -2.384218344899e-01 6.939749749525e-04 2.315475283347e+01
5.162500000000e+02 -2.375525729479e-01 6.867006183352e-04 2.317639168212e+01
5.165000000000e+02 -2.368887233928e-01 6.788139142555e-04 2.319902982793e+01
5.167500000000e+02 -2.364679974364e-01 6.704522227348e-04 2.322269844355e+01
5.170000000000e+02 -2.363237270990e-01 6.617580830164e-04 2.324742707292e+01
5.172500000000e+02 -2.364843174520e-01 6.528773551085e-04 2.327324334271e+01
5.175000000000e+02 -2.369727787574e-01 6.439573868978e-04 2.330017268747e+01
5.177500000000e+02 -2.378062748254e-01 6.351450516619e-04 2.332823830898e+01
5.180000000000e+02 -2.389958350300e-01 6.265848573887e-04 2.335746080333e+01
5.182500000000e+02 -2.405460636728e-01 6.184169263931e-04 2.338785815749e+01
5.185000000000e+02 -2.424550222249e-01 6.107751385088e-04 2.341944541158e+01
5.187500000000e+02 -2.447141171406e-01 6.037850456131e-04 2.345223468554e+01
5.190000000000e+02 -2.473081638676e-01 5.975622017792e-04 2.348623488576e+01
5.192500000000e+02 -2.502154646900e-01 5.922102541666e-04 2.352145177409e+01
5.195000000000e+02 -2.534080606828e-01 5.878193563023e-04 2.355788773291e+01
5.197500000000e+02 -2.568520194424e-01 5.844643411419e-04 2.359554186024e+01
5.200000000000e+02 -2.605078718455e-01 5.822034093684e-04 2.363440988532e+01
5.202500000000e+02 -2.643311391627e-01 5.810769987895e-04 2.367448414285e+01
5.205000000000e+02 -2.682729533206e-01 5.811066952472e-04 2.371575370687e+01
5.207500000000e+02 -2.722808030375e-01 5.822945831638e-04 2.375820440318e+01
5.210000000000e+02 -2.762993664799e-01 5.846228755968e-04 2.380181892437e+01
5.212500000000e+02 -2.802714406283e-01 5.880539581257e-04 2.384657691345e+01
5.215000000000e+02 -2.841389507741e-01 5.925305964835e-04 2.389245517789e+01
5.217500000000e+02 -2.878440256240e-01 5.979767459639e-04 2.393942783320e+01
5.220000000000e+02 -2.913301140201e-01 6.042986261504e-04 2.398746644244e+01
5.222500000000e+02 -2.945431352515e-01 6.113859444699e-04 2.403654031643e+01
5.225000000000e+02 -2.974326062433e-01 6.191139881959e-04 2.408661663037e+01
5.227500000000e+02 -2.999527584379e-01 6.273456815336e-04 2.413766073544e+01
5.230000000000e+02 -3.020635757887e-01 6.359340148558e-04 2.418963633937e+01
5.232500000000e+02 -3.037317376755e-01 6.447247027025e-04 2.424250572287e+01
5.235000000000e+02 -3.049314584216e-01 6.535590667073e-04 2.429623000742e+01
5.237500000000e+02 -3.056451616591e-01 6.622770269686e-04 2.435076932815e+01
5.240000000000e+02 -3.058639785075e-01 6.707201276329e-04 2.440608302138e+01
5.242500000000e+02 -3.055880845931e-01 6.787346602343e-04 2.446212981779e+01
5.245000000000e+02 -3.048268007664e-01 6.861745584730e-04 2.451886796240e+01
5.247500000000e+02 -3.035985152338e-01 6.929043444846e-04 2.457625532254e+01
5.250000000000e+02 -3.019303849220e-01 6.988018417467e-04 2.463424945020e+01
5.252500000000e+02 -2.998578415663e-01 7.037604758718e-04 2.469280762490e+01
5.255000000000e+02 -2.974239342757e-01 7.076916012518e-04 2.475188680810e+01
5.257500000000e+02 -2.946784933023e-01 7.105262362249e-04 2.481144357705e+01
5.260000000000e+02 -2.916771731673e-01 7.122164166496e-04 2.487143406356e+01
5.262500000000e+02 -2.884803920102e-01 7.127363906622e-04 2.493181372268e+01
5.265000000000e+02 -2.851521946211e-01 7.120831739138e-04 2.499253716243e+01
5.267500000000e+02 -2.817590759694e-01 7.102766899866e-04 2.505355799409e+01
5.270000000000e+02 -2.783687838529e-01 7.073596642436e-04 2.511482844138e+01
5.272500000000e+02 -2.750491393467e-01 7.033968627950e-04 2.517629912272e+01
5.275000000000e+02 -2.718668959406e-01 6.984739575383e-04 2.523791887185e+01
5.277500000000e+02 -2.688866298733e-01 6.926961838614e-04 2.529963427156e+01
5.280000000000e+02 -2.661697082538e-01 6.861864223951e-04 2.536138950471e+01
5.282500000000e+02 -2.637733340057e-01 6.790830812510e-04 2.542312608576e+01
5.285000000000e+02 -2.617496610043e-01 6.715377023338e-04 2.548478259594e+01
5.287500000000e+02 -2.601450230912e-01 6.637123129032e-04 2.554629470271e+01
5.290000000000e+02 -2.589992038509e-01 6.557766093127e-04 2.560759478495e+01
5.292500000000e+02 -2.583448503570e-01 6.479049839846e-04 2.566861199666e+01
5.295000000000e+02 -2.582070011356e-01 6.402735361316e-04 2.572927243175e+01
5.297500000000e+02 -2.586026692636e-01 6.330569088235e-04 2.578949888357e+01
5.300000000000e+02 -2.595406365877e-01 6.264252956959e-04 2.584921135416e+01
5.302500000000e+02 -2.610213077698e-01 6.205412867563e-04 2.590832694645e+01
5.305000000000e+02 -2.630367866675e-01 6.155570178770e-04 2.596676050019e+01
5.307500000000e+02 -2.655710494787e-01 6.116111355899e-04 2.602442468044e+01
5.310000000000e+02 -2.686003294537e-01 6.088262938646e-04 2.608123056041e+01
5.312500000000e+02 -2.720936420801e-01 6.073067434086e-04 2.613708825112e+01
5.315000000000e+02 -2.760134538318e-01 6.071358535760e-04 2.619190724440e+01
5.317500000000e+02 -2.803165100177e-01 6.083743697435e-04 2.624559718519e+01
5.320000000000e+02 -2.849547425751e-01 6.110588950757e-04 2.629806866058e+01
5.322500000000e+02 -2.898762772788e-01 6.152006837902e-04 2.634923372776e+01
5.325000000000e+02 -2.950264574370e-01 6.207850569278e-04 2.639900679442e+01
5.327500000000e+02 -3.003488715281e-01 6.277714254047e-04 2.644730552121e+01
5.330000000000e+02 -3.057863390442e-01 6.360935663963e-04 2.649405140068e+01
5.332500000000e+02 -3.112817856387e-01 6.456605472008e-04 2.653917083644e+01
5.335000000000e+02 -3.167790535047e-01 6.563585355446e-04 2.658259569056e+01
5.337500000000e+02 -3.222234991531e-01 6.680528919497e-04 2.662426430601e+01
5.340000000000e+02 -3.275625311186e-01 6.805907656428e-04 2.666412198299e+01
5.342500000000e+02 -3.327459233980e-01 6.938042378153e-04 2.670212189329e+01
5.345000000000e+02 -3.377260850889e-01 7.075138616624e-04 2.673822541161e+01
5.347500000000e+02 -3.424581526328e-01 7.215322357253e-04 2.677240284397e+01
5.350000000000e+02 -3.469001178422e-01 7.356679345553e-04 2.680463358849e+01
5.352500000000e+02 -3.510128859484e-01 7.497294676182e-04 2.683490648048e+01
5.355000000000e+02 -3.547603566327e-01 7.635289446765e-04 2.686321999371e+01
5.357500000000e+02 -3.581096549767e-01 7.768856806458e-04 2.688958204740e+01
5.360000000000e+02 -3.610313882188e-01 7.896295426709e-04 2.691400994926e+01
5.362500000000e+02 -3.635000138540e-01 8.016036556625e-04 2.693653020684e+01
5.365000000000e+02 -3.654943906585e-01 8.126668226908e-04 2.695717794419e+01
5.367500000000e+02 -3.669983370514e-01 8.226951729947e-04 2.697599649169e+01
5.370000000000e+02 -3.680012569771e-01 8.315832938021e-04 2.699303689286e+01
5.372500000000e+02 -3.684988150399e-01 8.392449717451e-04 2.700835699242e+01
5.375000000000e+02 -3.684934544760e-01 8.456130960160e-04 2.702202099621e+01
5.377500000000e+02 -3.679948825374e-01 8.506394433105e-04 2.703409840660e+01
5.380000000000e+02 -3.670202719956e-01 8.542937735079e-04 2.704466352398e+01
5.382500000000e+02 -3.655942881866e-01 8.565629490916e-04 2.705379438080e+01
5.385000000000e+02 -3.637487858326e-01 8.574497158178e-04 2.706157207124e+01
5.387500000000e+02 -3.615222268650e-01 8.569714706915e-04 2.706807985990e+01
5.390000000000e+02 -3.589587720480e-01 8.551589910068e-04 2.707340255393e+01
5.392500000000e+02 -3.561071452021e-01 8.520553834148e-04 2.707762545146e+01
5.395000000000e+02 -3.530192302040e-01 8.477150654930e-04 2.708083373318e+01
5.397500000000e+02 -3.497485376099e-01 8.422029426920e-04 2.708311160576e+01
5.400000000000e+02 -3.463486017978e-01 8.355937156740e-04 2.708454172929e+01
5.402500000000e+02 -3.428713980909e-01 8.279713356245e-04 2.708520421070e+01
5.405000000000e+02 -3.393658596896e-01 8.194284449335e-04 2.708517602503e+01
5.407500000000e+02 -3.358766167296e-01 8.100658784140e-04 2.708453047924e+01
5.410000000000e+02 -3.324429753868e-01 7.999920375787e-04 2.708333627590e+01
5.412500000000e+02 -3.290982168967e-01 7.893221080632e-04 2.708165708292e+01
5.415000000000e+02 -3.258692634182e-01 7.781771537311e-04 2.707955112113e+01
5.417500000000e+02 -3.227766409877e-01 7.666828782722e-04 2.707707044093e+01
5.420000000000e+02 -3.198347838628e-01 7.549681964790e-04 2.707426068658e+01
5.422500000000e+02 -3.170526260623e-01 7.431636572792e-04 2.707116095761e+01
5.425000000000e+02 -3.144343485452e-01 7.313995350279e-04 2.706780335568e+01
5.427500000000e+02 -3.119803119485e-01 7.198039561855e-04 2.706421305341e+01
5.430000000000e+02 -3.096880275978e-01 7.085009441686e-04 2.706040846234e+01
5.432500000000e+02 -3.075531001058e-01 6.976084169594e-04 2.705640108323e+01
5.435000000000e+02 -3.055701098535e-01 6.872363955126e-04 2.705219587897e+01
5.437500000000e+02 -3.037333772282e-01 6.774853974061e-04 2.704779171056e+01
5.440000000000e+02 -3.020375357644e-01 6.684448850774e-04 2.704318143125e+01
5.442500000000e+02 -3.004779649643e-01 6.601921166413e-04 2.703835246903e+01
5.445000000000e+02 -2.990510521433e-01 6.527912319016e-04 2.703328739947e+01
5.447500000000e+02 -2.977542767695e-01 6.462924540442e-04 2.702796414472e+01
5.450000000000e+02 -2.965862044204e-01 6.407317680781e-04 2.702235680391e+01
5.452500000000e+02 -2.955463470066e-01 6.361305977014e-04 2.701643584850e+01
5.455000000000e+02 -2.946349759060e-01 6.324958841086e-04 2.701016873309e+01
5.457500000000e+02 -2.938528733002e-01 6.298203593848e-04 2.700352043310e+01
5.460000000000e+02 -2.932010472547e-01 6.280829505594e-04 2.699645365999e+01
5.462500000000e+02 -2.926804212005e-01 6.272495210947e-04 2.698892934463e+01
5.465000000000e+02 -2.922914851238e-01 6.272739871306e-04 2.698090707940e+01
5.467500000000e+02 -2.920339210117e-01 6.280994268878e-04 2.697234523477e+01
5.470000000000e+02 -2.919061903334e-01 6.296596597338e-04 2.696320132638e+01
5.472500000000e+02 -2.919050751357e-01 6.318810607070e-04 2.695343234282e+01
5.475000000000e+02 -2.920252391297e-01 6.346846388844e-04 2.694299474163e+01
5.477500000000e+02 -2.922587526318e-01 6.379883200487e-04 2.693184486267e+01
5.480000000000e+02 -2.925947203148e-01 6.417092308210e-04 2.691993886227e+01
5.482500000000e+02 -2.930189543869e-01 6.457662579306e-04 2.690723306851e+01
5.485000000000e+02 -2.935138793254e-01 6.500823629589e-04 2.689368388713e+01
5.487500000000e+02 -2.940585820506e-01 6.545866598111e-04 2.687924814291e+01
5.490000000000e+02 -2.946292240724e-01 6.592161569331e-04 2.686388298177e+01
5.492500000000e+02 -2.951996737278e-01 6.639169517245e-04 2.684754621622e+01
5.495000000000e+02 -2.957425587167e-01 6.686448703892e-04 2.683019626323e+01
5.497500000000e+02 -2.962305213654e-01 6.733653711492e-04 2.681179252371e+01
5.500000000000e+02 -2.966378148644e-01 6.780528229579e-04 2.679229540022e+01
5.502500000000e+02 -2.969419862331e-01 6.826891067838e-04 2.677166660606e+01
5.505000000000e+02 -2.971255941373e-01 6.872617102319e-04 2.674986950872e+01
5.507500000000e+02 -2.971778524941e-01 6.917614680177e-04 2.672686926097e+01
5.510000000000e+02 -2.970959458146e-01 6.961801377944e-04 2.670263318968e+01
5.512500000000e+02 -2.968859256959e-01 7.005082298849e-04 2.667713120443e+01
5.515000000000e+02 -2.965630851774e-01 7.047328705712e-04 2.665033591929e+01
5.517500000000e+02 -2.961516246563e-01 7.088364183302e-04 2.662222318657e+01
5.520000000000e+02 -2.956836760831e-01 7.127957507554e-04 2.659277216848e+01
5.522500000000e+02 -2.951976064934e-01 7.165822909896e-04 2.656196565470e+01
5.525000000000e+02 -2.947357337226e-01 7.201630374975e-04 2.652979033816e+01
5.527500000000e+02 -2.943415764284e-01 7.235022721983e-04 2.649623671690e+01
5.530000000000e+02 -2.940568183778e-01 7.265639470711e-04 2.646129941014e+01
5.532500000000e+02 -2.939182145757e-01 7.293142064371e-04 2.642497690061e+01
5.535000000000e+02 -2.939546886099e-01 7.317242332288e-04 2.638727175989e+01
5.537500000000e+02 -2.941848332632e-01 7.337726547521e-04 2.634819033321e+01
5.540000000000e+02 -2.946150557088e-01 7.354473210911e-04 2.630774277488e+01
5.542500000000e+02 -2.952385019950e-01 7.367462068420e-04 2.626594287872e+01
5.545000000000e+02 -2.960348966062e-01 7.376773936792e-04 2.622280813901e+01
5.547500000000e+02 -2.969712902494e-01 7.382576111561e-04 2.617835947302e+01
5.550000000000e+02 -2.980037099570e-01 7.385097898967e-04 2.613262130956e+01
5.552500000000e+02 -2.990795517729e-01 7.384596172798e-04 2.608562173514e+01
5.555000000000e+02 -3.001405574646e-01 7.381313697852e-04 2.603739234227e+01
5.557500000000e+02 -3.011261212068e-01 7.375435205017e-04 2.598796845922e+01
5.560000000000e+02 -3.019766519262e-01 7.367044449102e-04 2.593738942485e+01
5.562500000000e+02 -3.026367633904e-01 7.356087020815e-04 2.588569852233e+01
5.565000000000e+02 -3.030579875139e-01 7.342343028158e-04 2.583294327957e+01
5.567500000000e+02 -3.032008239726e-01 7.325412417202e-04 2.577917574466e+01
5.570000000000e+02 -3.030360301481e-01 7.304715926365e-04 2.572445234499e+01
5.572500000000e+02 -3.025449628286e-01 7.279511033023e-04 2.566883427338e+01
5.575000000000e+02 -3.017191376248e-01 7.248924408061e-04 2.561238722546e+01
5.577500000000e+02 -3.005589549901e-01 7.211996995849e-04 2.555518144684e+01
5.580000000000e+02 -2.990717776552e-01 7.167738800766e-04 2.549729167618e+01
5.582500000000e+02 -2.972696976937e-01 7.115192372669e-04 2.543879666803e+01
5.585000000000e+02 -2.951670455538e-01 7.053496333310e-04 2.537977895605e+01
5.587500000000e+02 -2.927779619328e-01 6.981945762326e-04 2.532032451240e+01
5.590000000000e+02 -2.901144232529e-01 6.900048557879e-04 2.526052204223e+01
5.592500000000e+02 -2.871846771292e-01 6.807568049185e-04 2.520046252547e+01
5.595000000000e+02 -2.839923349209e-01 6.704551570832e-04 2.514023868479e+01
5.597500000000e+02 -2.805363876713e-01 6.591347398881e-04 2.507994418796e+01
5.600000000000e+02 -2.768117265611e-01 6.468599487364e-04 2.501967322742e+01
5.602500000000e+02 -2.728106242420e-01 6.337233063386e-04 2.495951975418e+01
5.605000000000e+02 -2.685244900125e-01 6.198420376246e-04 2.489957708565e+01
5.607500000000e+02 -2.639462579918e-01 6.053541426532e-04 2.483993727990e+01
5.610000000000e+02 -2.590727484694e-01 5.904132438949e-04 2.478069076376e+01
5.612500000000e+02 -2.539069679304e-01 5.751831916138e-04 2.472192596800e+01
5.615000000000e+02 -2.484602541051e-01 5.598329579784e-04 2.466372895530e+01
5.617500000000e+02 -2.427537944504e-01 5.445316214094e-04 2.460618318723e+01
5.620000000000e+02 -2.368195297314e-01 5.294440298944e-04 2.454936929354e+01
5.622500000000e+02 -2.307004547403e-01 5.147274989342e-04 2.449336485965e+01
5.625000000000e+02 -2.244500492082e-01 5.005293177380e-04 2.443824425361e+01
5.627500000000e+02 -2.181310199319e-01 4.869854125150e-04 2.438407843817e+01
5.630000000000e+02 -2.118134501149e-01 4.742199074479e-04 2.433093478377e+01
5.632500000000e+02 -2.055724421572e-01 4.623454074093e-04 2.427887688329e+01
5.635000000000e+02 -1.994853666278e-01 4.514638854369e-04 2.422796430428e+01
5.637500000000e+02 -1.936290391373e-01 4.416677112521e-04 2.417825239076e+01
5.640000000000e+02 -1.880768661399e-01 4.330408419045e-04 2.412979196609e+01
5.642500000000e+02 -1.828962373195e-01 4.256595972159e-04 2.408262908001e+01
5.645000000000e+02 -1.781462533444e-01 4.195928916515e-04 2.403680474133e+01
5.647500000000e+02 -1.738759239335e-01 4.149019168583e-04 2.399235462905e+01
5.650000000000e+02 -1.701229289366e-01 4.116391787556e-04 2.394930878927e+01
5.652500000000e+02 -1.669129198057e-01 4.098464889255e-04 2.390769142439e+01
5.655000000000e+02 -1.642594061322e-01 4.095526597356e-04 2.386752064066e+01
5.657500000000e+02 -1.621641642883e-01 4.107708152825e-04 2.382880820688e+01
5.660000000000e+02 -1.606180240655e-01 4.134951339466e-04 2.379155945434e+01
5.662500000000e+02 -1.596020216963e-01 4.176980511610e-04 2.375577312244e+01
5.665000000000e+02 -1.590887720596e-01 4.233278708739e-04 2.372144125706e+01
5.667500000000e+02 -1.590438597709e-01 4.303065459436e-04 2.368854927185e+01
5.670000000000e+02 -1.594273197250e-01 4.385290155744e-04 2.365707589085e+01
5.672500000000e+02 -1.601948987539e-01 4.478628448081e-04 2.362699335268e+01
5.675000000000e+02 -1.612992557095e-01 4.581496842826e-04 2.359826745543e+01
5.677500000000e+02 -1.626908393365e-01 4.692071688693e-04 2.357085789460e+01
5.680000000000e+02 -1.643186420875e-01 4.808325066357e-04 2.354471840409e+01
5.682500000000e+02 -1.661306478166e-01 4.928063869276e-04 2.351979720246e+01
5.685000000000e+02 -1.680741663150e-01 5.048979872136e-04 2.349603732120e+01
5.687500000000e+02 -1.700960174336e-01 5.168703484190e-04 2.347337694282e+01
5.690000000000e+02 -1.721426353345e-01 5.284857713510e-04 2.345174999318e+01
5.692500000000e+02 -1.741601935661e-01 5.395113735403e-04 2.343108655931e+01
5.695000000000e+02 -1.760947742269e-01 5.497243107592e-04 2.341131330864e+01
5.697500000000e+02 -1.778926493294e-01 5.589164085947e-04 2.339235417197e+01
5.700000000000e+02 -1.795007101316e-01 5.668982092011e-04 2.337413080700e+01
5.702500000000e+02 -1.808670239307e-01 5.735025086251e-04 2.335656302451e+01
5.705000000000e+02 -1.819415977857e-01 5.785869212889e-04 2.333956952629e+01
5.707500000000e+02 -1.826772381742e-01 5.820356441981e-04 2.332306834829e+01
5.710000000000e+02 -1.830304740942e-01 5.837605669841e-04 2.330697725584e+01
5.712500000000e+02 -1.829626148351e-01 5.837019171645e-04 2.329121449155e+01
5.715000000000e+02 -1.824407096795e-01 5.818278947930e-04 2.327569917001e+01
5.717500000000e+02 -1.814384035675e-01 5.781342591007e-04 2.326035160736e+01
5.720000000000e+02 -1.799367949349e-01 5.726438121818e-04 2.324509412302e+01
5.722500000000e+02 -1.779248940845e-01 5.654051616084e-04 2.322985109652e+01
5.725000000000e+02 -1.754000748847e-01 5.564917452825e-04 2.321454975331e+01
5.727500000000e+02 -1.723681277531e-01 5.460003193967e-04 2.319912043835e+01
5.730000000000e+02 -1.688430406162e-01 5.340494913287e-04 2.318349683636e+01
5.732500000000e+02 -1.648466937732e-01 5.207783951559e-04 2.316761669648e+01
5.735000000000e+02 -1.604081657689e-01 5.063450039019e-04 2.315142204562e+01
5.737500000000e+02 -1.555628463659e-01 4.909243199366e-04 2.313485934746e+01
5.740000000000e+02 -1.503515618995e-01 4.747065865277e-04 2.311788021671e+01
5.742500000000e+02 -1.448194344540e-01 4.578949182311e-04 2.310044157351e+01
5.745000000000e+02 -1.390146957572e-01 4.407027432160e-04 2.308250573914e+01
5.747500000000e+02 -1.329876695740e-01 4.233512967515e-04 2.306404119804e+01
5.750000000000e+02 -1.267895401760e-01 4.060661986202e-04 2.304502232121e+01
5.752500000000e+02 -1.204714672569e-01 3.890741468538e-04 2.302543014136e+01
5.755000000000e+02 -1.140835480638e-01 3.725990458989e-04 2.300525200503e+01
5.757500000000e+02 -1.076741510092e-01 3.568582586970e-04 2.298448227985e+01
5.760000000000e+02 -1.012891544202e-01 3.420584378354e-04 2.296312189936e+01
5.762500000000e+02 -9.497152313585e-02 3.283915521192e-04 2.294117890706e+01
5.765000000000e+02 -8.876087270812e-02 3.160308590983e-04 2.291866823872e+01
5.767500000000e+02 -8.269317534028e-02 3.051272238707e-04 2.289561143538e+01
5.770000000000e+02 -7.680063409070e-02 2.958056535226e-04 2.287203692512e+01
5.772500000000e+02 -7.111154662822e-02 2.881623702841e-04 2.284797960081e+01
5.775000000000e+02 -6.565025776105e-02 2.822625829845e-04 2.282348033377e+01
5.777500000000e+02 -6.043718262256e-02 2.781386590780e-04 2.279858611498e+01
5.780000000000e+02 -5.548880584846e-02 2.757893385829e-04 2.277334909292e+01
5.782500000000e+02 -5.081773383611e-02 2.751793904625e-04 2.274782665429e+01
5.785000000000e+02 -4.643273259665e-02 2.762403957445e-04 2.272208042827e+01
5.787500000000e+02 -4.233878402279e-02 2.788720817934e-04 2.269617593529e+01
5.790000000000e+02 -3.853713065221e-02 2.829443887464e-04 2.267018216747e+01
5.792500000000e+02 -3.502535485141e-02 2.883003826675e-04 2.264417058293e+01
5.795000000000e+02 -3.179745725104e-02 2.947595195327e-04 2.261821465004e+01
5.797500000000e+02 -2.884394957772e-02 3.021214264658e-04 2.259238931153e+01
5.800000000000e+02 -2.615199778344e-02 3.101701552798e-04 2.256677018898e+01
5.802500000000e+02 -2.370561708418e-02 3.186787523748e-04 2.254143275823e+01
5.805000000000e+02 -2.148585991086e-02 3.274135736669e-04 2.251645205504e+01
5.807500000000e+02 -1.947110217957e-02 3.361389925760e-04 2.249190186642e+01
5.810000000000e+02 -1.763738094797e-02 3.446219136631e-04 2.246785396154e+01
5.812500000000e+02 -1.595872898990e-02 3.526358640760e-04 2.244437791667e+01
5.815000000000e+02 -1.440763210580e-02 3.599653080017e-04 2.242154012855e+01
5.817500000000e+02 -1.295545463106e-02 3.664091252509e-04 2.239940371362e+01
5.820000000000e+02 -1.157294473682e-02 3.717840303748e-04 2.237802789103e+01
5.822500000000e+02 -1.023074840751e-02 3.759275589050e-04 2.235746743164e+01
5.825000000000e+02 -8.899909785396e-03 3.787003225498e-04 2.233777268437e+01
5.827500000000e+02 -7.552397475944e-03 3.799881853917e-04 2.231898887426e+01
5.830000000000e+02 -6.161586572066e-03 3.797037625870e-04 2.230115628524e+01
5.832500000000e+02 -4.702717290415e-03 3.777876123430e-04 2.228430968601e+01
5.835000000000e+02 -3.153313498527e-03 3.742087963128e-04 2.226847862483e+01
5.837500000000e+02 -1.493519880267e-03 3.689652194808e-04 2.225368697706e+01
5.840000000000e+02 2.935958021512e-04 3.620834353555e-04 2.223995329445e+01
5.842500000000e+02 2.221836332202e-03 3.536180354534e-04 2.222729071451e+01
5.845000000000e+02 4.301770788458e-03 3.436505470316e-04 2.221570691462e+01
5.847500000000e+02 6.540650437882e-03 3.322880912988e-04 2.220520455839e+01
5.850000000000e+02 8.942469609496e-03 3.196616516972e-04 2.219578128288e+01
5.852500000000e+02 1.150806372070e-02 3.059240182564e-04 2.218743002322e+01
5.855000000000e+02 1.423533936105e-02 2.912472601003e-04 2.218013906456e+01
5.857500000000e+02 1.711946746312e-02 2.758200575227e-04 2.217389261494e+01
5.860000000000e+02 2.015321870797e-02 2.598446362495e-04 2.216867095413e+01
5.862500000000e+02 2.332735677470e-02 2.435333850178e-04 2.216445059501e+01
5.865000000000e+02 2.663094619949e-02 2.271055049620e-04 2.216120490197e+01
5.867500000000e+02 3.005178722819e-02 2.107833100873e-04 2.215890427761e+01
5.870000000000e+02 3.357685491336e-02 1.947883960413e-04 2.215751633721e+01
5.872500000000e+02 3.719260684802e-02 1.793378581401e-04 2.215700655155e+01
5.875000000000e+02 4.088538559793e-02 1.646407051235e-04 2.215733843035e+01
5.877500000000e+02 4.464178905448e-02 1.508939603971e-04 2.215847368798e+01
5.880000000000e+02 4.844888459885e-02 1.382791273899e-04 2.216037288830e+01
5.882500000000e+02 5.229450976875e-02 1.269588364953e-04 2.216299555011e+01
5.885000000000e+02 5.616745437924e-02 1.170738223698e-04 2.216630056765e+01
5.887500000000e+02 6.005766140430e-02 1.087402415169e-04 2.217024629379e+01
5.890000000000e+02 6.395626957342e-02 1.020474561113e-04 2.217479116298e+01
5.892500000000e+02 6.785571687907e-02 9.705590379517e-05 2.217989381100e+01
5.895000000000e+02 7.174978569645e-02 9.379610011634e-05 2.218551318598e+01
5.897500000000e+02 7.563353042605e-02 9.226773648298e-05 2.219160914346e+01
5.900000000000e+02 7.950325885365e-02 9.243931381613e-05 2.219814247912e+01
5.902500000000e+02 8.335643026393e-02 9.424855583743e-05 2.220507528504e+01
5.905000000000e+02 8.719155806666e-02 9.760330504060e-05 2.221237094974e+01
5.907500000000e+02 9.100804314873e-02 1.023828572503e-04 2.221999471712e+01
5.910000000000e+02 9.480603845959e-02 1.084399129301e-04 2.222791365823e+01
5.912500000000e+02 9.858627680651e-02 1.156030215531e-04 2.223609691884e+01
5.915000000000e+02 1.023498956259e-01 1.236795398391e-04 2.224451593549e+01
5.917500000000e+02 1.060982660279e-01 1.324588324220e-04 2.225314438120e+01
5.920000000000e+02 1.098328153331e-01 1.417158533224e-04 2.226195861820e+01
5.922500000000e+02 1.135548670831e-01 1.512150852733e-04 2.227093759626e+01
5.925000000000e+02 1.172654897874e-01 1.607144359854e-04 2.228006301105e+01
5.927500000000e+02 1.209653627832e-01 1.699696080661e-04 2.228931941893e+01
5.930000000000e+02 1.246546522969e-01 1.787385078136e-04 2.229869410078e+01
5.932500000000e+02 1.283329358117e-01 1.867852819606e-04 2.230817746166e+01
5.935000000000e+02 1.319991149846e-01 1.938845652625e-04 2.231776262390e+01
5.937500000000e+02 1.356514009175e-01 1.998253556824e-04 2.232744586241e+01
5.940000000000e+02 1.392872791628e-01 2.044148702790e-04 2.233722617041e+01
5.942500000000e+02 1.429035622832e-01 2.074818456735e-04 2.234710558402e+01
5.945000000000e+02 1.464964268713e-01 2.088796837909e-04 2.235708900138e+01
5.947500000000e+02 1.500614959961e-01 2.084891055809e-04 2.236718397711e+01
5.950000000000e+02 1.535939756996e-01 2.062202666054e-04 2.237740095857e+01
5.952500000000e+02 1.570887874588e-01 2.020144897647e-04 2.238775302233e+01
5.955000000000e+02 1.605407435098e-01 1.958454063625e-04 2.239825584953e+01
5.957500000000e+02 1.639447406957e-01 1.877195678565e-04 2.240892765043e+01
5.960000000000e+02 1.672959693016e-01 1.776764945093e-04 2.241978908551e+01
5.962500000000e+02 1.705901362039e-01 1.657881748445e-04 2.243086318324e+01
5.965000000000e+02 1.738236874759e-01 1.521580196226e-04 2.244217526685e+01
5.967500000000e+02 1.769940362849e-01 1.369192157760e-04 2.245375290404e+01
5.970000000000e+02 1.800997676098e-01 1.202326094926e-04 2.246562567817e+01
5.972500000000e+02 1.831408354436e-01 1.022844341992e-04 2.247782535721e+01
5.975000000000e+02 1.861187225371e-01 8.328314732254e-05 2.249038569447e+01
5.977500000000e+02 1.890365769913e-01 6.345598982309e-05 2.250334223787e+01
5.980000000000e+02 1.918992772302e-01 4.304531223143e-05 2.251673249847e+01
5.982500000000e+02 1.947134529381e-01 2.230476066188e-05 2.253059573168e+01
5.985000000000e+02 1.974874330209e-01 1.494963229690e-06 2.254497293587e+01
5.987500000000e+02 2.002311412611e-01 -1.912083350980e-05 2.255990663393e+01
5.990000000000e+02 2.029558769403e-01 -3.928094851475e-05 2.257544102357e+01
5.992500000000e+02 2.056740684895e-01 -5.872963075347e-05 2.259162175067e+01
5.995000000000e+02 2.083989398187e-01 -7.722133677728e-05 2.260849586025e+01
5.997500000000e+02 2.111441245162e-01 -9.452484805069e-05 2.262611169936e+01
6.000000000000e+02 2.139232331690e-01 -1.104271484658e-04 2.264451881487e+01
6.002500000000e+02 2.167493883518e-01 -1.247369897136e-04 2.266376783183e+01
6.005000000000e+02 2.196347320725e-01 -1.372880654836e-04 2.268391032187e+01
6.007500000000e+02 2.225899377583e-01 -1.479417907003e-04 2.270499865101e+01
6.010000000000e+02 2.256237125212e-01 -1.565895232775e-04 2.272708584293e+01
6.012500000000e+02 2.287423562599e-01 -1.631542548825e-04 2.275022525256e+01
6.015000000000e+02 2.319492964089e-01 -1.675918652572e-04 2.277447054482e+01
6.017500000000e+02 2.352447307123e-01 -1.698915551033e-04 2.279987531897e+01
6.020000000000e+02 2.386253020145e-01 -1.700757930636e-04 2.282649286808e+01
6.022500000000e+02 2.420838477604e-01 -1.681996353199e-04 2.285437590145e+01
6.025000000000e+02 2.456092536862e-01 -1.643493650025e-04 2.288357609472e+01
6.027500000000e+02 2.491863503246e-01 -1.586406715207e-04 2.291414389930e+01
6.030000000000e+02 2.527959687238e-01 -1.512163149198e-04 2.294612801965e+01
6.032500000000e+02 2.564150558964e-01 -1.422430475465e-04 2.297957502574e+01
6.035000000000e+02 2.600169295362e-01 -1.319083197368e-04 2.301452891050e+01
6.037500000000e+02 2.635716280689e-01 -1.204163696203e-04 2.305103052622e+01
6.040000000000e+02 2.670463846028e-01 -1.079843589962e-04 2.308911722277e+01
6.042500000000e+02 2.704062071036e-01 -9.483816766004e-05 2.312882227269e+01
6.045000000000e+02 2.736145785826e-01 -8.120787956238e-05 2.317017427517e+01
6.047500000000e+02 2.766342489688e-01 -6.732340763625e-05 2.321319677670e+01
6.050000000000e+02 2.794281258049e-01 -5.341017531694e-05 2.325790768346e+01
6.052500000000e+02 2.819602326415e-01 -3.968490292898e-05 2.330431869915e+01
6.055000000000e+02 2.841967416750e-01 -2.635173205526e-05 2.335243496780e+01
6.057500000000e+02 2.861070282888e-01 -1.359861895477e-05 2.340225453053e+01
6.060000000000e+02 2.876647414029e-01 -1.594210819520e-06 2.345376793133e+01
6.062500000000e+02 2.888488537839e-01 9.514768735740e-06 2.350695785508e+01
6.065000000000e+02 2.896446427889e-01 1.960559477653e-05 2.356179875156e+01
6.067500000000e+02 2.900446150658e-01 2.858092131541e-05 2.361825664545e+01
6.070000000000e+02 2.900492679084e-01 3.636955389431e-05 2.367628888603e+01
6.072500000000e+02 2.896677118646e-01 4.292651081323e-05 2.373584403648e+01
6.075000000000e+02 2.889180717499e-01 4.823240664832e-05 2.379686178058e+01
6.077500000000e+02 2.878276912219e-01 5.229214529998e-05 2.385927301437e+01
6.080000000000e+02 2.864330404483e-01 5.513292250469e-05 2.392299987276e+01
6.082500000000e+02 2.847793898340e-01 5.680199128700e-05 2.398795599642e+01
6.085000000000e+02 2.829201786136e-01 5.736356144646e-05 2.405404672394e+01
6.087500000000e+02 2.809161322228e-01 5.689538773990e-05 2.412116953251e+01
6.090000000000e+02 2.788341122865e-01 5.548514962653e-05 2.418921436929e+01
6.092500000000e+02 2.767457453220e-01 5.322661185379e-05 2.425806429562e+01
6.095000000000e+02 2.747258554555e-01 5.021601628820e-05 2.432759593175e+01
6.097500000000e+02 2.728507411032e-01 4.654810159095e-05 2.439768023974e+01
6.100000000000e+02 2.711963529183e-01 4.231277055270e-05 2.446818317911e+01
6.102500000000e+02 2.698364179138e-01 3.759207548670e-05 2.453896650587e+01
6.105000000000e+02 2.688405658048e-01 3.245751955588e-05 2.460988863314e+01
6.107500000000e+02 2.682725145194e-01 2.696802823241e-05 2.468080541778e+01
6.110000000000e+02 2.681883463794e-01 2.116854700862e-05 2.475157119563e+01
6.112500000000e+02 2.686349690444e-01 1.508935005289e-05 2.482203964038e+01
6.115000000000e+02 2.696487693820e-01 8.746054524670e-06 2.489206473517e+01
6.117500000000e+02 2.712545219557e-01 2.140351596300e-06 2.496150175772e+01
6.120000000000e+02 2.734645942948e-01 -4.738538532500e-06 2.503020814263e+01
6.122500000000e+02 2.762784323986e-01 -1.191174482545e-05 2.509804454447e+01
6.125000000000e+02 2.796824284007e-01 -1.940809491375e-05 2.516487568395e+01
6.127500000000e+02 2.836501349936e-01 -2.726097420713e-05 2.523057116367e+01
6.130000000000e+02 2.881428014450e-01 -3.550476690386e-05 2.529500642208e+01
6.132500000000e+02 2.931103339134e-01 -4.417116002047e-05 2.535806335320e+01
6.135000000000e+02 2.984925318757e-01 -5.328537288705e-05 2.541963113473e+01
6.137500000000e+02 3.042206834539e-01 -6.286236002451e-05 2.547960680528e+01
6.140000000000e+02 3.102194402891e-01 -7.290339013385e-05 2.553789576406e+01
6.142500000000e+02 3.164088717129e-01 -8.339283526457e-05 2.559441235211e+01
6.145000000000e+02 3.227067228861e-01 -9.429567014281e-05 2.564908017005e+01
6.147500000000e+02 3.290307314130e-01 -1.055556238598e-04 2.570183241601e+01
6.150000000000e+02 3.353009365539e-01 -1.170941063361e-04 2.575261211936e+01
6.152500000000e+02 3.414419074291e-01 -1.288100262068e-04 2.580137225596e+01
6.155000000000e+02 3.473847502410e-01 -1.405805699161e-04 2.584807589782e+01
6.157500000000e+02 3.530688669940e-01 -1.522630080627e-04 2.589269618118e+01
6.160000000000e+02 3.584433334574e-01 -1.636975674156e-04 2.593521627085e+01
6.162500000000e+02 3.634678469869e-01 -1.747110224817e-04 2.597562926091e+01
6.165000000000e+02 3.681132072631e-01 -1.851213076990e-04 2.601393799813e+01
6.167500000000e+02 3.723612897508e-01 -1.947428725954e-04 2.605015492682e+01
6.170000000000e+02 3.762045110198e-01 -2.033924003350e-04 2.608430181860e+01
6.172500000000e+02 3.796448541620e-01 -2.108949627461e-04 2.611640951666e+01
6.175000000000e+02 3.826924427355e-01 -2.170900540452e-04 2.614651761794e+01
6.177500000000e+02 3.853638414912e-01 -2.218376823368e-04 2.617467416003e+01
6.180000000000e+02 3.876801200847e-01 -2.250238053397e-04 2.620093525164e+01
6.182500000000e+02 3.896647955754e-01 -2.265649403943e-04 2.622536469144e+01
6.185000000000e+02 3.913418665856e-01 -2.264121344028e-04 2.624803356462e+01
6.187500000000e+02 3.927339614726e-01 -2.245534872019e-04 2.626901980378e+01
6.190000000000e+02 3.938607488091e-01 -2.210153678489e-04 2.628840775548e+01
6.192500000000e+02 3.947377715004e-01 -2.158625490874e-04 2.630628767508e+01
6.195000000000e+02 3.953756115101e-01 -2.091964567246e-04 2.632275527176e+01
6.197500000000e+02 3.957796164139e-01 -2.011525287803e-04 2.633791114434e+01
6.200000000000e+02 3.959500366006e-01 -1.918960606563e-04 2.635186025105e+01
6.202500000000e+02 3.958825908766e-01 -1.816169877767e-04 2.636471138065e+01
6.205000000000e+02 3.955695035575e-01 -1.705240846271e-04 2.637657648974e+01
6.207500000000e+02 3.950007974292e-01 -1.588383916298e-04 2.638757012731e+01
6.210000000000e+02 3.941658811123e-01 -1.467865030915e-04 2.639780874369e+01
6.212500000000e+02 3.930552826093e-01 -1.345938570112e-04 2.640741006510e+01
6.215000000000e+02 3.916625093671e-01 -1.224784286682e-04 2.641649227690e+01
6.217500000000e+02 3.899858497152e-01 -1.106449018767e-04 2.642517332565e+01
6.220000000000e+02 3.880301165760e-01 -9.927969844913e-05 2.643357009961e+01
6.222500000000e+02 3.858081842460e-01 -8.854698070429e-05 2.644179767689e+01
6.225000000000e+02 3.833422981284e-01 -7.858567459240e-05 2.644996837294e+01
6.227500000000e+02 3.806649973718e-01 -6.950771285241e-05 2.645819103226e+01
6.230000000000e+02 3.778196380635e-01 -6.139736633881e-05 2.646657003996e+01
6.232500000000e+02 3.748603974590e-01 -5.431184167635e-05 2.647520463228e+01
6.235000000000e+02 3.718516977612e-01 -4.828281478704e-05 2.648418794790e+01
6.237500000000e+02 3.688670226848e-01 -4.331908282786e-05 2.649360641873e+01
6.240000000000e+02 3.659870490350e-01 -3.940983759048e-05 2.650353890245e+01
6.242500000000e+02 3.632971925387e-01 -3.652871829006e-05 2.651405620582e+01
6.245000000000e+02 3.608845291385e-01 -3.463804793341e-05 2.652522036313e+01
6.247500000000e+02 3.588343056787e-01 -3.369330221261e-05 2.653708417232e+01
6.250000000000e+02 3.572262012476e-01 -3.364745763647e-05 2.654969087923e+01
6.252500000000e+02 3.561304705486e-01 -3.445472215166e-05 2.656307363660e+01
6.255000000000e+02 3.556043751651e-01 -3.607379040045e-05 2.657725531812e+01
6.257500000000e+02 3.556890454414e-01 -3.847000887340e-05 2.659224823887e+01
6.260000000000e+02 3.564071200381e-01 -4.161690081597e-05 2.660805414658e+01
6.262500000000e+02 3.577612223938e-01 -4.549583836003e-05 2.662466391275e+01
6.265000000000e+02 3.597335866042e-01 -5.009507908087e-05 2.664205768676e+01
6.267500000000e+02 3.622867334105e-01 -5.540761388720e-05 2.666020489920e+01
6.270000000000e+02 3.653652483520e-01 -6.142816128563e-05 2.667906457747e+01
6.272500000000e+02 3.688983800383e-01 -6.814931904788e-05 2.669858539985e+01
6.275000000000e+02 3.728034502091e-01 -7.555769938753e-05 2.671870636078e+01
6.277500000000e+02 3.769895764546e-01 -8.362981588824e-05 2.673935705462e+01
6.280000000000e+02 3.813616095198e-01 -9.232854264696e-05 2.676045839456e+01
6.282500000000e+02 3.858239157951e-01 -1.016002658590e-04 2.678192347238e+01
6.285000000000e+02 3.902837536803e-01 -1.113728810572e-04 2.680365815117e+01
6.287500000000e+02 3.946541473494e-01 -1.215550846394e-04 2.682556209113e+01
6.290000000000e+02 3.988560916485e-01 -1.320368203420e-04 2.684752974826e+01
6.292500000000e+02 4.028200755414e-01 -1.426909536145e-04 2.686945116590e+01
6.295000000000e+02 4.064869795995e-01 -1.533760540222e-04 2.689121297775e+01
6.297500000000e+02 4.098083990191e-01 -1.639400118502e-04 2.691269942488e+01
6.300000000000e+02 4.127465313297e-01 -1.742244157886e-04 2.693379301436e+01
6.302500000000e+02 4.152737083535e-01 -1.840692418513e-04 2.695437547113e+01
6.305000000000e+02 4.173717026529e-01 -1.933176803971e-04 2.697432841320e+01
6.307500000000e+02 4.190308385650e-01 -2.018207135975e-04 2.699353419454e+01
6.310000000000e+02 4.202490258209e-01 -2.094415036955e-04 2.701187645919e+01
6.312500000000e+02 4.210306666284e-01 -2.160590866495e-04 2.702924094383e+01
6.315000000000e+02 4.213855143677e-01 -2.215715081150e-04 2.704551616666e+01
6.317500000000e+02 4.213274539568e-01 -2.258980969445e-04 2.706059427783e+01
6.320000000000e+02 4.208733280880e-01 -2.289812191519e-04 2.707437174186e+01
6.322500000000e+02 4.200417822101e-01 -2.307870166726e-04 2.708675025001e+01
6.325000000000e+02 4.188522783536e-01 -2.313055106833e-04 2.709763754770e+01
6.327500000000e+02 4.173243290548e-01 -2.305498020141e-04 2.710694837880e+01
6.330000000000e+02 4.154771649191e-01 -2.285549288801e-04 2.711460516187e+01
6.332500000000e+02 4.133297160811e-01 -2.253756489237e-04 2.712053893352e+01
6.335000000000e+02 4.109011577104e-01 -2.210841812957e-04 2.712468988726e+01
6.337500000000e+02 4.082118057393e-01 -2.157672829438e-04 2.712700799761e+01
6.340000000000e+02 4.052842999904e-01 -2.095231977658e-04 2.712745352604e+01
6.342500000000e+02 4.021449784257e-01 -2.024588754018e-04 2.712599718098e+01
6.345000000000e+02 3.988250388060e-01 -1.946870967940e-04 2.712262041308e+01
6.347500000000e+02 3.953614115845e-01 -1.863243290836e-04 2.711731527751e+01
6.350000000000e+02 3.917969589315e-01 -1.774889253614e-04 2.711008443385e+01
6.352500000000e+02 3.881799710167e-01 -1.683001665655e-04 2.710094073033e+01
6.355000000000e+02 3.845627834413e-01 -1.588777786415e-04 2.708990685449e+01
6.357500000000e+02 3.809996641073e-01 -1.493420097158e-04 2.707701471085e+01
6.360000000000e+02 3.775441186707e-01 -1.398139479881e-04 2.706230478925e+01
6.362500000000e+02 3.742459683050e-01 -1.304158528938e-04 2.704582517753e+01
6.365000000000e+02 3.711485452784e-01 -1.212711131848e-04 2.702763062831e+01
6.367500000000e+02 3.682864323430e-01 -1.125035596697e-04 2.700778138349e+01
6.370000000000e+02 3.656840888974e-01 -1.042359862645e-04 2.698634203099e+01
6.372500000000e+02 3.633555854987e-01 -9.658765144233e-05 2.696338004481e+01
6.375000000000e+02 3.613055180281e-01 -8.967114265646e-05 2.693896467236e+01
6.377500000000e+02 3.595309598156e-01 -8.358841504278e-05 2.691316549725e+01
6.380000000000e+02 3.580241853321e-01 -7.842689353275e-05 2.688605151370e+01
6.382500000000e+02 3.567756771098e-01 -7.425556643318e-05 2.685768999580e+01
6.385000000000e+02 3.557769742722e-01 -7.112215084235e-05 2.682814598900e+01
6.387500000000e+02 3.550228041583e-01 -6.905116298835e-05 2.679748169028e+01
6.390000000000e+02 3.545121801028e-01 -6.804381498799e-05 2.676575649010e+01
6.392500000000e+02 3.542481657368e-01 -6.807917789478e-05 2.673302688906e+01
6.395000000000e+02 3.542363914998e-01 -6.911712323308e-05 2.669934702605e+01
6.397500000000e+02 3.544824572307e-01 -7.110202753943e-05 2.666476898478e+01
6.400000000000e+02 3.549887186352e-01 -7.396731569827e-05 2.662934341978e+01
6.402500000000e+02 3.557509966669e-01 -7.763983722015e-05 2.659312018067e+01
6.405000000000e+02 3.567557620192e-01 -8.204306850521e-05 2.655614859767e+01
6.407500000000e+02 3.579784301622e-01 -8.709963386232e-05 2.651847788890e+01
6.410000000000e+02 3.593830921908e-01 -9.273190139126e-05 2.648015722066e+01
6.412500000000e+02 3.609238754203e-01 -9.886101908446e-05 2.644123574114e+01
6.415000000000e+02 3.625478084072e-01 -1.054044015023e-04 2.640176218740e+01
6.417500000000e+02 3.641988555444e-01 -1.122724693494e-04 2.636178462913e+01
6.420000000000e+02 3.658225156047e-01 -1.193651280144e-04 2.632135016704e+01
6.422500000000e+02 3.673703057892e-01 -1.265687844649e-04 2.628050443468e+01
6.425000000000e+02 3.688034136977e-01 -1.337548279479e-04 2.623929144706e+01
6.427500000000e+02 3.700949082093e-01 -1.407800240262e-04 2.619775360748e+01
6.430000000000e+02 3.712301420760e-01 -1.474892173851e-04 2.615593165292e+01
6.432500000000e+02 3.722051830999e-01 -1.537203290823e-04 2.611386518281e+01
6.435000000000e+02 3.730235389071e-01 -1.593112424563e-04 2.607159293601e+01
6.437500000000e+02 3.736915728201e-01 -1.641078781021e-04 2.602915359598e+01
6.440000000000e+02 3.742134055974e-01 -1.679726362247e-04 2.598658622700e+01
6.442500000000e+02 3.745860381320e-01 -1.707919941802e-04 2.594393092044e+01
6.445000000000e+02 3.747955017226e-01 -1.724823500747e-04 2.590122928947e+01
6.447500000000e+02 3.748147789018e-01 -1.729934869110e-04 2.585852452555e+01
6.450000000000e+02 3.746037626701e-01 -1.723090141814e-04 2.581586145572e+01
6.452500000000e+02 3.741114742168e-01 -1.704439390732e-04 2.577328617865e+01
6.455000000000e+02 3.732801850696e-01 -1.674394702933e-04 2.573084561143e+01
6.457500000000e+02 3.720510788993e-01 -1.633561619809e-04 2.568858660447e+01
6.460000000000e+02 3.703705154950e-01 -1.582658959680e-04 2.564655517704e+01
6.462500000000e+02 3.681962096197e-01 -1.522441856755e-04 2.560479559592e+01
6.465000000000e+02 3.655023678506e-01 -1.453635733272e-04 2.556334964293e+01
6.467500000000e+02 3.622832580741e-01 -1.376892896579e-04 2.552225579365e+01
6.470000000000e+02 3.585545714751e-01 -1.292774259866e-04 2.548154880614e+01
6.472500000000e+02 3.543525318887e-01 -1.201759476794e-04 2.544125953463e+01
6.475000000000e+02 3.497309387868e-01 -1.104283287430e-04 2.540141476763e+01
6.477500000000e+02 3.447564788582e-01 -1.000790359927e-04 2.536203748413e+01
6.480000000000e+02 3.395030031181e-01 -8.917996339241e-05 2.532314724879e+01
6.482500000000e+02 3.340456221560e-01 -7.779684592466e-05 2.528476049584e+01
6.485000000000e+02 3.284551990583e-01 -6.601437840600e-05 2.524689114424e+01
6.487500000000e+02 3.227940966780e-01 -5.393933292373e-05 2.520955084618e+01
6.490000000000e+02 3.171134674694e-01 -4.170095769601e-05 2.517274947686e+01
6.492500000000e+02 3.114524286930e-01 -2.944847842721e-05 2.513649517937e+01
6.495000000000e+02 3.058389605498e-01 -1.734589813587e-05 2.510079460733e+01
6.497500000000e+02 3.002923139435e-01 -5.564567723708e-06 2.506565276882e+01
6.500000000000e+02 2.948263634002e-01 5.725515285656e-06 2.503107297163e+01
6.502500000000e+02 2.894533456232e-01 1.636469465549e-05 2.499705672377e+01
6.505000000000e+02 2.841873684724e-01 2.621208554897e-05 2.496360346926e+01
6.507500000000e+02 2.790471168357e-01 3.515225695464e-05 2.493071053795e+01
6.510000000000e+02 2.740573775232e-01 4.309971724434e-05 2.489837305344e+01
6.512500000000e+02 2.692491642744e-01 5.000070400097e-05 2.486658400448e+01
6.515000000000e+02 2.646584518886e-01 5.583257191023e-05 2.483533426477e+01
6.517500000000e+02 2.603237181980e-01 6.060070590730e-05 2.480461280496e+01
6.520000000000e+02 2.562826631913e-01 6.433377677000e-05 2.477440695299e+01
6.522500000000e+02 2.525685795645e-01 6.707831923040e-05 2.474470256046e+01
6.525000000000e+02 2.492068630621e-01 6.889307558047e-05 2.471548427573e+01
6.527500000000e+02 2.462121377563e-01 6.984404420858e-05 2.468673575856e+01
6.530000000000e+02 2.435863447936e-01 7.000095009302e-05 2.465843978782e+01
6.532500000000e+02 2.413180298168e-01 6.943531544715e-05 2.463057828923e+01
6.535000000000e+02 2.393828556834e-01 6.822006226048e-05 2.460313237581e+01
6.537500000000e+02 2.377452725391e-01 6.643082934902e-05 2.457608217034e+01
6.540000000000e+02 2.363610527704e-01 6.414806671007e-05 2.454940670814e+01
6.542500000000e+02 2.351804121843e-01 6.145984482433e-05 2.452308366116e+01
6.545000000000e+02 2.341512693938e-01 5.846424851308e-05 2.449708916633e+01
6.547500000000e+02 2.332223573003e-01 5.527125154670e-05 2.447139753824e+01
6.550000000000e+02 2.323457672060e-01 5.200318720591e-05 2.444598111716e+01
6.552500000000e+02 2.314788239826e-01 4.879390052573e-05 2.442081006010e+01
6.555000000000e+02 2.305850688457e-01 4.578624413568e-05 2.439585225800e+01
6.557500000000e+02 2.296344385614e-01 4.312821989186e-05 2.437107328342e+01
6.560000000000e+02 2.286026746889e-01 4.096804206019e-05 2.434643643172e+01
6.562500000000e+02 2.274702712765e-01 3.944858469565e-05 2.432190278096e+01
6.565000000000e+02 2.262210679393e-01 3.870171727907e-05 2.429743136034e+01
6.567500000000e+02 2.248407895059e-01 3.884304951163e-05 2.427297935664e+01
6.570000000000e+02 2.233158534842e-01 3.996755668883e-05 2.424850233902e+01
6.572500000000e+02 2.216324704122e-01 4.214659971228e-05 2.422395455279e+01
6.575000000000e+02 2.197762130198e-01 4.542585744044e-05 2.419928921906e+01
6.577500000000e+02 2.177321933931e-01 4.982482762334e-05 2.417445884378e+01
6.580000000000e+02 2.154855575800e-01 5.533784193114e-05 2.414941554889e+01
6.582500000000e+02 2.130225060077e-01 6.193556971767e-05 2.412411139232e+01
6.585000000000e+02 2.103313563383e-01 6.956758257920e-05 2.409849869114e+01
6.587500000000e+02 2.074038167578e-01 7.816526316455e-05 2.407253032907e+01
6.590000000000e+02 2.042360267338e-01 8.764468373209e-05 2.404616005351e+01
6.592500000000e+02 2.008293414634e-01 9.790928475093e-05 2.401934275807e+01
6.595000000000e+02 1.971908641880e-01 1.088521047059e-04 2.399203475428e+01
6.597500000000e+02 1.933334036238e-01 1.203576944776e-04 2.396419401611e+01
6.600000000000e+02 1.892751904743e-01 1.323034652240e-04 2.393578043067e+01
6.602500000000e+02 1.850391064206e-01 1.445607627671e-04 2.390675603308e+01
6.605000000000e+02 1.806517091089e-01 1.569956293305e-04 2.387708523954e+01
6.607500000000e+02 1.761420255605e-01 1.694697217186e-04 2.384673506213e+01
6.610000000000e+02 1.715403968306e-01 1.818412600222e-04 2.381567535921e+01
6.612500000000e+02 1.668772950193e-01 1.939663109814e-04 2.378387906264e+01
6.615000000000e+02 1.621823018800e-01 2.057004458454e-04 2.375132237816e+01
6.617500000000e+02 1.574833806069e-01 2.169009000020e-04 2.371798505070e+01
6.620000000000e+02 1.528063165620e-01 2.274291015501e-04 2.368385054398e+01
6.622500000000e+02 1.481744565804e-01 2.371535721636e-04 2.364890625517e+01
6.625000000000e+02 1.436086318186e-01 2.459529418802e-04 2.361314364403e+01
6.627500000000e+02 1.391273236962e-01 2.537191168582e-04 2.357655842274e+01
6.630000000000e+02 1.347468414635e-01 2.603601612468e-04 2.353915059138e+01
6.632500000000e+02 1.304816356662e-01 2.658030626947e-04 2.350092456530e+01
6.635000000000e+02 1.263444972604e-01 2.699956184176e-04 2.346188911041e+01
6.637500000000e+02 1.223467620765e-01 2.729081178746e-04 2.342205741356e+01
6.640000000000e+02 1.184983270274e-01 2.745340136752e-04 2.338144693750e+01
6.642500000000e+02 1.148076098952e-01 2.748902214029e-04 2.334007943590e+01
6.645000000000e+02 1.112813184084e-01 2.740163876529e-04 2.329798076069e+01
6.647500000000e+02 1.079241774509e-01 2.719738788304e-04 2.325518084501e+01
6.650000000000e+02 1.047385494451e-01 2.688440310600e-04 2.321171354740e+01
6.652500000000e+02 1.017240354788e-01 2.647260064061e-04 2.316761651099e+01
6.655000000000e+02 9.887713194956e-02 2.597345648145e-04 2.312293113418e+01
6.657500000000e+02 9.619092431117e-02 2.539974955827e-04 2.307770242730e+01
6.660000000000e+02 9.365489275030e-02 2.476529968469e-04 2.303197886744e+01
6.662500000000e+02 9.125488175439e-02 2.408472989378e-04 2.298581236837e+01
6.665000000000e+02 8.897319459089e-02 2.337321808458e-04 2.293925813334e+01
6.667500000000e+02 8.678885726768e-02 2.264627381646e-04 2.289237452739e+01
6.670000000000e+02 8.467801356271e-02 2.191952708900e-04 2.284522289765e+01
6.672500000000e+02 8.261448386573e-02 2.120853985299e-04 2.279786748893e+01
6.675000000000e+02 8.057036776168e-02 2.052860804858e-04 2.275037515450e+01
6.677500000000e+02 7.851677304301e-02 1.989460199099e-04 2.270281524500e+01
6.680000000000e+02 7.642450664918e-02 1.932079356411e-04 2.265525927053e+01
6.682500000000e+02 7.426483633694e-02 1.882070150416e-04 2.260778076207e+01
6.685000000000e+02 7.201013884594e-02 1.840692401239e-04 2.256045491457e+01
6.687500000000e+02 6.963453654403e-02 1.809098833743e-04 2.251335835355e+01
6.690000000000e+02 6.711447036944e-02 1.788322294042e-04 2.246656893927e+01
6.692500000000e+02 6.442909551317e-02 1.779258908035e-04 2.242016537803e+01
6.695000000000e+02 6.156070159897e-02 1.782654796121e-04 2.237422711509e+01
6.697500000000e+02 5.849490205730e-02 1.799094686533e-04 2.232883395699e+01
6.700000000000e+02 5.522086507531e-02 1.828991374745e-04 2.228406597931e+01
6.702500000000e+02 5.173137177208e-02 1.872577927746e-04 2.224000326269e+01
6.705000000000e+02 4.802280172095e-02 1.929902629323e-04 2.219672565589e+01
6.707500000000e+02 4.409514247680e-02 2.000826464231e-04 2.215431269383e+01
6.710000000000e+02 3.995186764696e-02 2.085024117507e-04 2.211284338227e+01
6.712500000000e+02 3.559976715479e-02 2.181988365727e-04 2.207239598785e+01
6.715000000000e+02 3.104883434681e-02 2.291035111607e-04 2.203304797678e+01
6.717500000000e+02 2.631203341842e-02 2.411314895498e-04 2.199487581090e+01
6.720000000000e+02 2.140503726641e-02 2.541827812932e-04 2.195795474520e+01
6.722500000000e+02 1.634602735981e-02 2.681438036176e-04 2.192235875239e+01
6.725000000000e+02 1.115537798507e-02 2.828891507668e-04 2.188816030827e+01
6.727500000000e+02 5.855312131481e-03 2.982835337169e-04 2.185543016392e+01
6.730000000000e+02 4.696255665730e-04 3.141837812608e-04 2.182423724872e+01
6.732500000000e+02 -4.976759533644e-03 3.304409897544e-04 2.179464834386e+01
6.735000000000e+02 -1.045811673034e-02 3.469026169567e-04 2.176672796910e+01
6.737500000000e+02 -1.594840941452e-02 3.634146389585e-04 2.174053801871e+01
6.740000000000e+02 -2.142165996964e-02 3.798236332145e-04 2.171613760929e+01
6.742500000000e+02 -2.685246904812e-02 3.959787640224e-04 2.169358268853e+01
6.745000000000e+02 -3.221641484609e-02 4.117337253534e-04 2.167292583589e+01
6.747500000000e+02 -3.749053288102e-02 4.269485190360e-04 2.165421590701e+01
6.750000000000e+02 -4.265376929223e-02 4.414911351080e-04 2.163749768643e+01
6.752500000000e+02 -4.768735099779e-02 4.552392123580e-04 2.162281164023e+01
6.755000000000e+02 -5.257517573725e-02 4.680814620819e-04 2.161019356788e+01
6.757500000000e+02 -5.730415039230e-02 4.799188734284e-04 2.159967425115e+01
6.760000000000e+02 -6.186441880936e-02 4.906659127094e-04 2.159127923688e+01
6.762500000000e+02 -6.624957408760e-02 5.002515206684e-04 2.158502853266e+01
6.765000000000e+02 -7.045679576440e-02 5.086199069148e-04 2.158093631726e+01
6.767500000000e+02 -7.448686518205e-02 5.157313076742e-04 2.157901082023e+01
6.770000000000e+02 -7.834417013958e-02 5.215623661169e-04 2.157925404228e+01
6.772500000000e+02 -8.203656988757e-02 5.261065500556e-04 2.158166171425e+01
6.775000000000e+02 -8.557522665271e-02 5.293741979093e-04 2.158622316551e+01
6.777500000000e+02 -8.897435701722e-02 5.313923655886e-04 2.159292126010e+01
6.780000000000e+02 -9.225089264049e-02 5.322046921312e-04 2.160173248378e+01
6.782500000000e+02 -9.542411665165e-02 5.318707593431e-04 2.161262693062e+01
6.785000000000e+02 -9.851521933055e-02 5.304654699659e-04 2.162556846058e+01
6.787500000000e+02 -1.015468171847e-01 5.280782115524e-04 2.164051489911e+01
6.790000000000e+02 -1.045424569507e-01 5.248116213668e-04 2.165741818155e+01
6.792500000000e+02 -1.075260713987e-01 5.207804579098e-04 2.167622472029e+01
6.795000000000e+02 -1.105214580054e-01 5.161099816713e-04 2.169687563251e+01
6.797500000000e+02 -1.135517304419e-01 5.109344808752e-04 2.171930719633e+01
6.800000000000e+02 -1.166388144247e-01 5.053953429053e-04 2.174345116196e+01
6.802500000000e+02 -1.198029373163e-01 4.996392926946e-04 2.176923529206e+01
6.805000000000e+02 -1.230621801280e-01 4.938162176293e-04 2.179658373408e+01
6.807500000000e+02 -1.264320413169e-01 4.880773474716e-04 2.182541761822e+01
6.810000000000e+02 -1.299250782854e-01 4.825729998157e-04 2.185565547821e+01
6.812500000000e+02 -1.335505798318e-01 4.774504399097e-04 2.188721386225e+01
6.815000000000e+02 -1.373143199371e-01 4.728517474244e-04 2.192000784152e+01
6.817500000000e+02 -1.412183827270e-01 4.689117207520e-04 2.195395150454e+01
6.820000000000e+02 -1.452610453706e-01 4.657559945556e-04 2.198895858588e+01
6.822500000000e+02 -1.494367696217e-01 4.634990424719e-04 2.202494288600e+01
6.825000000000e+02 -1.537362439619e-01 4.622425399919e-04 2.206181888544e+01
6.827500000000e+02 -1.581465394783e-01 4.620736995953e-04 2.209950215076e+01
6.830000000000e+02 -1.626513270455e-01 4.630639322566e-04 2.213790984439e+01
6.832500000000e+02 -1.672311711297e-01 4.652677072700e-04 2.217696120690e+01
6.835000000000e+02 -1.718639213766e-01 4.687216002344e-04 2.221657791032e+01
6.837500000000e+02 -1.765251485043e-01 4.734436193121e-04 2.225668449838e+01
6.840000000000e+02 -1.811886581820e-01 4.794328695009e-04 2.229720872841e+01
6.842500000000e+02 -1.858270392741e-01 4.866693734967e-04 2.233808194873e+01
6.845000000000e+02 -1.904122846025e-01 4.951141880013e-04 2.237923933435e+01
6.847500000000e+02 -1.949164156234e-01 5.047100459004e-04 2.242062018880e+01
6.850000000000e+02 -1.993121182035e-01 5.153820455081e-04 2.246216820386e+01
6.852500000000e+02 -2.035734185084e-01 5.270386302223e-04 2.250383159305e+01
6.855000000000e+02 -2.076762953417e-01 5.395728994973e-04 2.254556331169e+01
6.857500000000e+02 -2.115993039173e-01 5.528641765391e-04 2.258732115476e+01
6.860000000000e+02 -2.153241644087e-01 5.667797837315e-04 2.262906781612e+01
6.862500000000e+02 -2.188362519380e-01 5.811769936724e-04 2.267077098027e+01
6.865000000000e+02 -2.221250906732e-01 5.959051549880e-04 2.271240326859e+01
6.867500000000e+02 -2.251847006386e-01 6.108079858845e-04 2.275394224858e+01
6.870000000000e+02 -2.280139006054e-01 6.257259003836e-04 2.279537032024e+01
6.872500000000e+02 -2.306165186692e-01 6.404984220535e-04 2.283667458579e+01
6.875000000000e+02 -2.330014369355e-01 6.549666962666e-04 2.287784670337e+01
6.877500000000e+02 -2.351826063154e-01 6.689759483248e-04 2.291888264473e+01
6.880000000000e+02 -2.371788925475e-01 6.823778895373e-04 2.295978245481e+01
6.882500000000e+02 -2.390138048028e-01 6.950330205019e-04 2.300054994885e+01
6.885000000000e+02 -2.407151837467e-01 7.068128842166e-04 2.304119237213e+01
6.887500000000e+02 -2.423146886529e-01 7.176019733606e-04 2.308172002062e+01
6.890000000000e+02 -2.438472991362e-01 7.272997065801e-04 2.312214583037e+01
6.892500000000e+02 -2.453506120351e-01 7.358220191276e-04 2.316248495075e+01
6.895000000000e+02 -2.468641884201e-01 7.431028112842e-04 2.320275425884e+01
6.897500000000e+02 -2.484287017423e-01 7.490950658114e-04 2.324297189681e+01
6.900000000000e+02 -2.500851689607e-01 7.537718508047e-04 2.328315675699e+01
6.902500000000e+02 -2.518740126072e-01 7.571267093907e-04 2.332332798227e+01
6.905000000000e+02 -2.538342294439e-01 7.591739600392e-04 2.336350447079e+01
6.907500000000e+02 -2.560024426690e-01 7.599486350220e-04 2.340370436035e+01
6.910000000000e+02 -2.584120584067e-01 7.595060075748e-04 2.344394455327e+01
6.912500000000e+02 -2.610924151678e-01 7.579209366277e-04 2.348424024172e+01
6.915000000000e+02 -2.640680361050e-01 7.552868224834e-04 2.352460449387e+01
6.917500000000e+02 -2.673578878285e-01 7.517142492157e-04 2.356504781782e+01
6.920000000000e+02 -2.709748090313e-01 7.473293957846e-04 2.360557781407e+01
6.922500000000e+02 -2.749250098976e-01 7.422718301315e-04 2.364619884741e+01
6.925000000000e+02 -2.792077359809e-01 7.366923209661e-04 2.368691179938e+01
6.927500000000e+02 -2.838150154579e-01 7.307504076070e-04 2.372771380354e+01
6.930000000000e+02 -2.887316330154e-01 7.246116913676e-04 2.376859814852e+01
6.932500000000e+02 -2.939351941654e-01 7.184449640874e-04 2.380955410129e+01
6.935000000000e+02 -2.993964083013e-01 7.124191083561e-04 2.385056693928e+01
6.937500000000e+02 -3.050794766132e-01 7.067003561809e-04 2.389161790683e+01
6.940000000000e+02 -3.109426790973e-01 7.014491730201e-04 2.393268435570e+01
6.942500000000e+02 -3.169390612008e-01 6.968173371789e-04 2.397373982713e+01
6.945000000000e+02 -3.230172748585e-01 6.929450386287e-04 2.401475431935e+01
6.947500000000e+02 -3.291225104642e-01 6.899583127032e-04 2.405569448703e+01
6.950000000000e+02 -3.351975281295e-01 6.879665957912e-04 2.409652398230e+01
6.952500000000e+02 -3.411837416421e-01 6.870605612717e-04 2.413720385359e+01
6.955000000000e+02 -3.470223680262e-01 6.873104066190e-04 2.417769290217e+01
6.957500000000e+02 -3.526555780154e-01 6.887643939120e-04 2.421794818391e+01
6.960000000000e+02 -3.580276523096e-01 6.914478585336e-04 2.425792549979e+01
6.962500000000e+02 -3.630861159931e-01 6.953626402630e-04 2.429757992253e+01
6.965000000000e+02 -3.677827968448e-01 7.004868774705e-04 2.433686639783e+01
6.967500000000e+02 -3.720748637141e-01 7.067754288071e-04 2.437574026696e+01
6.970000000000e+02 -3.759257213541e-01 7.141605308630e-04 2.441415789070e+01
6.972500000000e+02 -3.793058357176e-01 7.225529878249e-04 2.445207725977e+01
6.975000000000e+02 -3.821934112245e-01 7.318437601854e-04 2.448945855326e+01
6.977500000000e+02 -3.845749244251e-01 7.419058191668e-04 2.452626479426e+01
6.980000000000e+02 -3.864455357728e-01 7.525965974950e-04 2.456246230500e+01
6.982500000000e+02 -3.878092817693e-01 7.637604242271e-04 2.459802135195e+01
6.985000000000e+02 -3.886791101994e-01 7.752314461381e-04 2.463291656927e+01
6.987500000000e+02 -3.890767618506e-01 7.868367909548e-04 2.466712740932e+01
6.990000000000e+02 -3.890323776116e-01 7.983996152982e-04 2.470063860390e+01
6.992500000000e+02 -3.885840028302e-01 8.097426514941e-04 2.473344038035e+01
6.995000000000e+02 -3.877768390541e-01 8.206913940604e-04 2.476552885989e+01
6.997500000000e+02 -3.866623770193e-01 8.310776373244e-04 2.479690611234e+01
7.000000000000e+02 -3.852973173832e-01 8.407425421955e-04 2.482758035999e+01
7.002500000000e+02 -3.837424238526e-01 8.495399028769e-04 2.485756592657e+01
7.005000000000e+02 -3.820612236920e-01 8.573389093630e-04 2.488688320630e+01
7.007500000000e+02 -3.803186639324e-01 8.640267391678e-04 2.491555849967e+01
7.010000000000e+02 -3.785797314396e-01 8.695107666754e-04 2.494362377080e+01
7.012500000000e+02 -3.769080830739e-01 8.737203703174e-04 2.497111632288e+01
7.015000000000e+02 -3.753647198120e-01 8.766082670140e-04 2.499807838128e+01
7.017500000000e+02 -3.740067669551e-01 8.781514505586e-04 2.502455664579e+01
7.020000000000e+02 -3.728863495268e-01 8.783514794369e-04 2.505060169484e+01
7.022500000000e+02 -3.720496495406e-01 8.772344081645e-04 2.507626739251e+01
7.025000000000e+02 -3.715361559250e-01 8.748502155639e-04 2.510161030703e+01
7.027500000000e+02 -3.713780742537e-01 8.712716820611e-04 2.512668891846e+01
7.030000000000e+02 -3.715999746558e-01 8.665928203622e-04 2.515156294287e+01
7.032500000000e+02 -3.722186867736e-01 8.609270947387e-04 2.517629272705e+01
7.035000000000e+02 -3.732433067711e-01 8.544050614056e-04 2.520093838289e+01
7.037500000000e+02 -3.746755126344e-01 8.471719651828e-04 2.522555928657e+01
7.040000000000e+02 -3.765099317203e-01 8.393848656935e-04 2.525021328231e+01
7.042500000000e+02 -3.787347525352e-01 8.312098078707e-04 2.527495622486e+01
7.045000000000e+02 -3.813323816159e-01 8.228187113956e-04 2.529984137907e+01
7.047500000000e+02 -3.842802583477e-01 8.143864053320e-04 2.532491910367e+01
7.050000000000e+02 -3.875516168747e-01 8.060873744143e-04 2.535023633316e+01
7.052500000000e+02 -3.911163733096e-01 7.980928014703e-04 2.537583641719e+01
7.055000000000e+02 -3.949419545643e-01 7.905675993564e-04 2.540175889467e+01
7.057500000000e+02 -3.989941128367e-01 7.836675857840e-04 2.542803939434e+01
7.060000000000e+02 -4.032376876605e-01 7.775368489002e-04 2.545470960594e+01
7.062500000000e+02 -4.076373023016e-01 7.723052878404e-04 2.548179732530e+01
7.065000000000e+02 -4.121579711216e-01 7.680864964839e-04 2.550932655015e+01
7.067500000000e+02 -4.167656089444e-01 7.649759145995e-04 2.553731763616e+01
7.070000000000e+02 -4.214274299212e-01 7.630493091722e-04 2.556578746080e+01
7.072500000000e+02 -4.261122177406e-01 7.623616722168e-04 2.559474961872e+01
7.075000000000e+02 -4.307904962518e-01 7.629465865583e-04 2.562421468717e+01
7.077500000000e+02 -4.354345206890e-01 7.648158472225e-04 2.565419030224e+01
7.080000000000e+02 -4.400181984352e-01 7.679597253860e-04 2.568468140852e+01
7.082500000000e+02 -4.445168837541e-01 7.723475788377e-04 2.571569033803e+01
7.085000000000e+02 -4.489070971665e-01 7.779288669247e-04 2.574721697610e+01
7.087500000000e+02 -4.531661894235e-01 7.846345389244e-04 2.577925864466e+01
7.090000000000e+02 -4.572720125991e-01 7.923787082164e-04 2.581181021723e+01
7.092500000000e+02 -4.612026332861e-01 8.010606532328e-04 2.584486388842e+01
7.095000000000e+02 -4.649361351395e-01 8.105669195780e-04 2.587840906228e+01
7.097500000000e+02 -4.684505388947e-01 8.207734982354e-04 2.591243218857e+01
7.100000000000e+02 -4.717239198545e-01 8.315482110991e-04 2.594691637888e+01
7.102500000000e+02 -4.747346761639e-01 8.427529376539e-04 2.598184117979e+01
7.105000000000e+02 -4.774619937501e-01 8.542458962938e-04 2.601718222149e+01
7.107500000000e+02 -4.798864722464e-01 8.658838703491e-04 2.605291089942e+01
7.110000000000e+02 -4.819908753958e-01 8.775243696295e-04 2.608899407780e+01
7.112500000000e+02 -4.837609458691e-01 8.890276861659e-04 2.612539381566e+01
7.115000000000e+02 -4.851862385169e-01 9.002589317974e-04 2.616206716096e+01
7.117500000000e+02 -4.862608847652e-01 9.110899643255e-04 2.619896600108e+01
7.120000000000e+02 -4.869842093703e-01 9.214010387147e-04 2.623603712102e+01
7.122500000000e+02 -4.873612368345e-01 9.310826633175e-04 2.627322209384e+01
7.125000000000e+02 -4.874029307429e-01 9.400370764501e-04 2.631045750013e+01
7.127500000000e+02 -4.871261948186e-01 9.481791868786e-04 2.634767527038e+01
7.130000000000e+02 -4.865537414376e-01 9.554377346724e-04 2.638480280113e+01
7.132500000000e+02 -4.857136318997e-01 9.617555964020e-04 2.642176361268e+01
7.135000000000e+02 -4.846387612526e-01 9.670902662428e-04 2.645847758319e+01
7.137500000000e+02 -4.833660798695e-01 9.714132784550e-04 2.649486173653e+01
7.140000000000e+02 -4.819358121804e-01 9.747100377599e-04 2.653083057029e+01
7.142500000000e+02 -4.803904743608e-01 9.769787858209e-04 2.656629691707e+01
7.145000000000e+02 -4.787739128605e-01 9.782298120682e-04 2.660117235284e+01
7.147500000000e+02 -4.771302293989e-01 9.784843549946e-04 2.663536791470e+01
7.150000000000e+02 -4.755026654220e-01 9.777734503724e-04 2.666879482640e+01
7.152500000000e+02 -4.739325132598e-01 9.761371289295e-04 2.670136491103e+01
7.155000000000e+02 -4.724579973984e-01 9.736235478913e-04 2.673299129606e+01
7.157500000000e+02 -4.711132401900e-01 9.702883955831e-04 2.676358893928e+01
7.160000000000e+02 -4.699273568752e-01 9.661944771839e-04 2.679307511221e+01
7.162500000000e+02 -4.689237414186e-01 9.614113857814e-04 2.682136989526e+01
7.165000000000e+02 -4.681196165708e-01 9.560152603294e-04 2.684839657983e+01
7.167500000000e+02 -4.675259055630e-01 9.500885243809e-04 2.687408207542e+01
7.170000000000e+02 -4.671474645505e-01 9.437196088753e-04 2.689835736975e+01
7.172500000000e+02 -4.669836500981e-01 9.370025395627e-04 2.692115777724e+01
7.175000000000e+02 -4.670291991711e-01 9.300364355003e-04 2.694242343030e+01
7.177500000000e+02 -4.672753311127e-01 9.229248945689e-04 2.696209968915e+01
7.180000000000e+02 -4.677109692225e-01 9.157753516491e-04 2.698013773556e+01
7.182500000000e+02 -4.683238967725e-01 9.086982628733e-04 2.699649496387e+01
7.185000000000e+02 -4.691018044040e-01 9.018063439597e-04 2.701113568466e+01
7.187500000000e+02 -4.700330655845e-01 8.952137443896e-04 2.702403185527e+01
7.190000000000e+02 -4.711071424008e-01 8.890349543731e-04 2.703516358354e+01
7.192500000000e+02 -4.723147173534e-01 8.833837621435e-04 2.704451995872e+01
7.195000000000e+02 -4.736474533382e-01 8.783716926794e-04 2.705209948903e+01
7.197500000000e+02 -4.750975902409e-01 8.741062507276e-04 2.705791062867e+01
7.200000000000e+02 -4.766574207220e-01 8.706886355223e-04 2.706197203566e+01
7.202500000000e+02 -4.783188361473e-01 8.682112304750e-04 2.706431271693e+01
7.205000000000e+02 -4.800729736218e-01 8.667545584449e-04 2.706497170421e+01
7.207500000000e+02 -4.819101405739e-01 8.663843067370e-04 2.706399772209e+01
7.210000000000e+02 -4.838199587441e-01 8.671483379271e-04 2.706144843748e+01
7.212500000000e+02 -4.857917453092e-01 8.690741479946e-04 2.705738956053e+01
7.215000000000e+02 -4.878150283898e-01 8.721669700094e-04 2.705189371451e+01
7.217500000000e+02 -4.898801060190e-01 8.764087849994e-04 2.704503917066e+01
7.220000000000e+02 -4.919785478577e-01 8.817584233945e-04 2.703690851507e+01
7.222500000000e+02 -4.941035181198e-01 8.881527999743e-04 2.702758733283e+01
7.225000000000e+02 -4.962498767345e-01 8.955091158844e-04 2.701716276006e+01
7.227500000000e+02 -4.984140285639e-01 9.037280317766e-04 2.700572226327e+01
7.230000000000e+02 -5.005935356128e-01 9.126974261267e-04 2.699335253234e+01
7.232500000000e+02 -5.027865621288e-01 9.222962845004e-04 2.698013828462e+01
7.235000000000e+02 -5.049912165828e-01 9.323986274258e-04 2.696616142126e+01
7.237500000000e+02 -5.072048626059e-01 9.428769473785e-04 2.695150027928e+01
7.240000000000e+02 -5.094234974258e-01 9.536049870649e-04 2.693622883174e+01
7.242500000000e+02 -5.116411812939e-01 9.644597514076e-04 2.692041631734e+01
7.245000000000e+02 -5.138495948063e-01 9.753226927683e-04 2.690412664618e+01
7.247500000000e+02 -5.160376356793e-01 9.860801494758e-04 2.688741824291e+01
7.250000000000e+02 -5.181911180096e-01 9.966232327306e-04 2.687034367330e+01
7.252500000000e+02 -5.202924841856e-01 1.006847300168e-03 2.685294956779e+01
7.255000000000e+02 -5.223205900837e-01 1.016651179546e-03 2.683527651774e+01
7.257500000000e+02 -5.242505968278e-01 1.025936387474e-03 2.681735899248e+01
7.260000000000e+02 -5.260540157676e-01 1.034606415651e-03 2.679922536914e+01
7.262500000000e+02 -5.276990801913e-01 1.042566259334e-03 2.678089783276e+01
7.265000000000e+02 -5.291514263842e-01 1.049721994137e-03 2.676239239002e+01
7.267500000000e+02 -5.303752139882e-01 1.055980685794e-03 2.674371883454e+01
7.270000000000e+02 -5.313346615053e-01 1.061250567718e-03 2.672488067615e+01
7.272500000000e+02 -5.319958709172e-01 1.065441423687e-03 2.670587516269e+01
7.275000000000e+02 -5.323288839442e-01 1.068465919976e-03 2.668669323263e+01
7.277500000000e+02 -5.323095725503e-01 1.070240955201e-03 2.666731967165e+01
7.280000000000e+02 -5.319212796306e-01 1.070690030812e-03 2.664773328777e+01
7.282500000000e+02 -5.311557636002e-01 1.069746254371e-03 2.662790730099e+01
7.285000000000e+02 -5.300134096473e-01 1.067356236110e-03 2.660780988712e+01
7.287500000000e+02 -5.285024450839e-01 1.063484252590e-03 2.658740492873e+01
7.290000000000e+02 -5.266373425591e-01 1.058116709116e-03 2.656665292181e+01
7.292500000000e+02 -5.244364542434e-01 1.051266166433e-03 2.654551201419e+01
7.295000000000e+02 -5.219193234028e-01 1.042974227263e-03 2.652393914086e+01
7.297500000000e+02 -5.191039751093e-01 1.033313133596e-03 2.650189108654e+01
7.300000000000e+02 -5.160047307757e-01 1.022385388616e-03 2.647932551802e+01
7.302500000000e+02 -5.126308778462e-01 1.010321001997e-03 2.645620178108e+01
7.305000000000e+02 -5.089864924297e-01 9.972725784225e-04 2.643248149261e+01
7.307500000000e+02 -5.050715112507e-01 9.834085774952e-04 2.640812883698e+01
7.310000000000e+02 -5.008839282663e-01 9.689054352331e-04 2.638311055914e+01
7.312500000000e+02 -4.964228085126e-01 9.539393380290e-04 2.635739578244e+01
7.315000000000e+02 -4.916916164600e-01 9.386786294276e-04 2.633095554815e+01
7.317500000000e+02 -4.867013043009e-01 9.232777367515e-04 2.630376231510e+01
7.320000000000e+02 -4.814726425131e-01 9.078733954274e-04 2.627578941424e+01
7.322500000000e+02 -4.760372786819e-01 8.925834830237e-04 2.624701057599e+01
7.325000000000e+02 -4.704373516701e-01 8.775084544785e-04 2.621739967839e+01
7.327500000000e+02 -4.647235696786e-01 8.627350197719e-04 2.618693065682e+01
7.330000000000e+02 -4.589520394526e-01 8.483413036746e-04 2.615557760899e+01
7.332500000000e+02 -4.531802913078e-01 8.344022815130e-04 2.612331524997e+01
7.335000000000e+02 -4.474630910923e-01 8.209947383682e-04 2.609011934337e+01
7.337500000000e+02 -4.418486970041e-01 8.082003468197e-04 2.605596742497e+01
7.340000000000e+02 -4.363761404055e-01 7.961065959808e-04 2.602083933245e+01
7.342500000000e+02 -4.310739308297e-01 7.848048312683e-04 2.598471785362e+01
7.345000000000e+02 -4.259603731287e-01 7.743859257901e-04 2.594758908888e+01
7.347500000000e+02 -4.210453711224e-01 7.649339758512e-04 2.590944263643e+01
7.350000000000e+02 -4.163333776472e-01 7.565190370734e-04 2.587027168425e+01
7.352500000000e+02 -4.118269303328e-01 7.491900519845e-04 2.583007277943e+01
7.355000000000e+02 -4.075301414034e-01 7.429688926937e-04 2.578884553889e+01
7.357500000000e+02 -4.034515058704e-01 7.378467979610e-04 2.574659217602e+01
7.360000000000e+02 -3.996055376647e-01 7.337835990674e-04 2.570331717304e+01
7.362500000000e+02 -3.960129307512e-01 7.307100505332e-04 2.565902687561e+01
7.365000000000e+02 -3.926992308544e-01 7.285328668746e-04 2.561372926822e+01
7.367500000000e+02 -3.896922124150e-01 7.271418282572e-04 2.556743393459e+01
7.370000000000e+02 -3.870184156505e-01 7.264180461347e-04 2.552015213205e+01
7.372500000000e+02 -3.846994382469e-01 7.262421099900e-04 2.547189717161e+01
7.375000000000e+02 -3.827485518236e-01 7.265011621748e-04 2.542268483547e+01
7.377500000000e+02 -3.811681866829e-01 7.270939563429e-04 2.537253386105e+01
7.380000000000e+02 -3.799487290910e-01 7.279334889715e-04 2.532146660364e+01
7.382500000000e+02 -3.790686861554e-01 7.289470963431e-04 2.526950944618e+01
7.385000000000e+02 -3.784962732803e-01 7.300742355345e-04 2.521669330388e+01
7.387500000000e+02 -3.781920073912e-01 7.312626940604e-04 2.516305377260e+01
7.390000000000e+02 -3.781120040102e-01 7.324640843386e-04 2.510863128478e+01
7.392500000000e+02 -3.782113343007e-01 7.336295125887e-04 2.505347091596e+01
7.395000000000e+02 -3.784469826531e-01 7.347062904636e-04 2.499762203316e+01
7.397500000000e+02 -3.787800629380e-01 7.356364010877e-04 2.494113787863e+01
7.400000000000e+02 -3.791768653642e-01 7.363568045363e-04 2.488407488610e+01
7.402500000000e+02 -3.796088845857e-01 7.368016269754e-04 2.482649208748e+01
7.405000000000e+02 -3.800517602275e-01 7.369058552533e-04 2.476845040834e+01
7.407500000000e+02 -3.804835381162e-01 7.366099105219e-04 2.471001205949e+01
7.410000000000e+02 -3.808826005106e-01 7.358643378760e-04 2.465124002611e+01
7.412500000000e+02 -3.812256481162e-01 7.346337776480e-04 2.459219762015e+01
7.415000000000e+02 -3.814862483341e-01 7.328997181742e-04 2.453294824063e+01
7.417500000000e+02 -3.816340564410e-01 7.306614198139e-04 2.447355518257e+01
7.420000000000e+02 -3.816349946560e-01 7.279349632749e-04 2.441408156624e+01
7.422500000000e+02 -3.814522812522e-01 7.247506793455e-04 2.435459031131e+01
7.425000000000e+02 -3.810482881387e-01 7.211492738742e-04 2.429514415400e+01
7.427500000000e+02 -3.803867359462e-01 7.171772000723e-04 2.423580560054e+01
7.430000000000e+02 -3.794351503459e-01 7.128820009971e-04 2.417663686572e+01
7.432500000000e+02 -3.781669979022e-01 7.083082494418e-04 2.411769968113e+01
7.435000000000e+02 -3.765633815052e-01 7.034945516012e-04 2.405905504634e+01
7.437500000000e+02 -3.746140130958e-01 6.984718854643e-04 2.400076286813e+01
7.440000000000e+02 -3.723173226983e-01 6.932635181843e-04 2.394288153541e+01
7.442500000000e+02 -3.696798553201e-01 6.878860739452e-04 2.388546745028e+01
7.445000000000e+02 -3.667149519901e-01 6.823517910210e-04 2.382857455982e+01
7.447500000000e+02 -3.634410556395e-01 6.766710779256e-04 2.377225391448e+01
7.450000000000e+02 -3.598798273379e-01 6.708551863388e-04 2.371655329024e+01
7.452500000000e+02 -3.560543216979e-01 6.649183413945e-04 2.366151695675e+01
7.455000000000e+02 -3.519875703529e-01 6.588791334504e-04 2.360718547572e+01
7.457500000000e+02 -3.477015461299e-01 6.527608619882e-04 2.355359570808e+01
7.460000000000e+02 -3.432167439785e-01 6.465907737269e-04 2.350078086773e+01
7.462500000000e+02 -3.385522345208e-01 6.403984834233e-04 2.344877072938e+01
7.465000000000e+02 -3.337261997495e-01 6.342134879066e-04 2.339759183299e+01
7.467500000000e+02 -3.287566858574e-01 6.280626303062e-04 2.334726779140e+01
7.470000000000e+02 -3.236624918765e-01 6.219676154423e-04 2.329781955049e+01
7.472500000000e+02 -3.184639150000e-01 6.159430630071e-04 2.324926567557e+01
7.475000000000e+02 -3.131832890276e-01 6.099951579203e-04 2.320162252958e+01
7.477500000000e+02 -3.078451341301e-01 6.041214243650e-04 2.315490443347e+01
7.480000000000e+02 -3.024759108489e-01 5.983113717077e-04 2.310912378960e+01
7.482500000000e+02 -2.971034310802e-01 5.925478697008e-04 2.306429105050e+01
7.485000000000e+02 -2.917559269775e-01 5.868095087854e-04 2.302041476319e+01
7.487500000000e+02 -2.864609882996e-01 5.810730404176e-04 2.297750149088e+01
7.490000000000e+02 -2.812444275568e-01 5.753160291206e-04 2.293555578944e+01
7.492500000000e+02 -2.761292864409e-01 5.695192150582e-04 2.289458015450e+01
7.495000000000e+02 -2.711350515208e-01 5.636685633257e-04 2.285457502735e+01
7.497500000000e+02 -2.662771616941e-01 5.577566242120e-04 2.281553883483e+01
7.500000000000e+02 -2.615669102071e-01 5.517831872327e-04 2.277746806357e+01
7.502500000000e+02 -2.570116442960e-01 5.457552998690e-04 2.274035738730e+01
7.505000000000e+02 -2.526152437152e-01 5.396868362930e-04 2.270419983859e+01
7.507500000000e+02 -2.483788467792e-01 5.335975449603e-04 2.266898698450e+01
7.510000000000e+02 -2.443016250954e-01 5.275119071859e-04 2.263470914302e+01
7.512500000000e+02 -2.403815830026e-01 5.214580077864e-04 2.260135558240e+01
7.515000000000e+02 -2.366161991291e-01 5.154665129477e-04 2.256891467917e+01
7.517500000000e+02 -2.330029856893e-01 5.095699929624e-04 2.253737410819e+01
7.520000000000e+02 -2.295397420053e-01 5.038024694320e-04 2.250672094633e+01
7.522500000000e+02 -2.262246383099e-01 4.981992676341e-04 2.247694176706e+01
7.525000000000e+02 -2.230560366630e-01 4.927971747193e-04 2.244802268191e+01
7.527500000000e+02 -2.200322577669e-01 4.876347065237e-04 2.241994941100e+01
7.530000000000e+02 -2.171511288993e-01 4.827523074527e-04 2.239270725625e+01
7.532500000000e+02 -2.144096333617e-01 4.781925302560e-04 2.236628117716e+01
7.535000000000e+02 -2.118034818188e-01 4.739999574246e-04 2.234065575574e+01
7.537500000000e+02 -2.093269031881e-01 4.702208123899e-04 2.231581532713e+01
7.540000000000e+02 -2.069724389969e-01 4.669022083015e-04 2.229174397131e+01
7.542500000000e+02 -2.047310181086e-01 4.640910783348e-04 2.226842571968e+01
7.545000000000e+02 -2.025920264323e-01 4.618327090683e-04 2.224584461558e+01
7.547500000000e+02 -2.005436350227e-01 4.601691755655e-04 2.222398498035e+01
7.550000000000e+02 -1.985730974834e-01 4.591374951315e-04 2.220283159611e+01
7.552500000000e+02 -1.966670943797e-01 4.587679324188e-04 2.218236988269e+01
7.555000000000e+02 -1.948121325709e-01 4.590823521033e-04 2.216258623432e+01
7.557500000000e+02 -1.929948025849e-01 4.600926517272e-04 2.214346820799e+01
7.560000000000e+02 -1.912020035965e-01 4.617995046802e-04 2.212500478512e+01
7.562500000000e+02 -1.894210314466e-01 4.641918492698e-04 2.210718651386e+01
7.565000000000e+02 -1.876396178371e-01 4.672460811927e-04 2.209000582673e+01
7.567500000000e+02 -1.858458209567e-01 4.709259456766e-04 2.207345712091e+01
7.570000000000e+02 -1.840278818563e-01 4.751827197408e-04 2.205753694932e+01
7.572500000000e+02 -1.821740126585e-01 4.799557624688e-04 2.204224401702e+01
7.575000000000e+02 -1.802722212183e-01 4.851730855832e-04 2.202757943497e+01
7.577500000000e+02 -1.783101137252e-01 4.907524107833e-04 2.201354659936e+01
7.580000000000e+02 -1.762747801181e-01 4.966021425282e-04 2.200015126380e+01
7.582500000000e+02 -1.741527535880e-01 5.026222157856e-04 2.198740163743e+01
7.585000000000e+02 -1.719300398311e-01 5.087055834221e-04 2.197530815435e+01
7.587500000000e+02 -1.695922487558e-01 5.147393324995e-04 2.196388363744e+01
7.590000000000e+02 -1.671248077834e-01 5.206061747379e-04 2.195314300413e+01
7.592500000000e+02 -1.645132305750e-01 5.261855397802e-04 2.194310338345e+01
7.595000000000e+02 -1.617434448661e-01 5.313552264673e-04 2.193378375448e+01
7.597500000000e+02 -1.588021361619e-01 5.359926910194e-04 2.192520502901e+01
7.600000000000e+02 -1.556770868246e-01 5.399768063336e-04 2.191738961087e+01
7.602500000000e+02 -1.523574977092e-01 5.431893620291e-04 2.191036140382e+01
7.605000000000e+02 -1.488342506112e-01 5.455168244942e-04 2.190414545487e+01
7.607500000000e+02 -1.451001384134e-01 5.468522197537e-04 2.189876759849e+01
7.610000000000e+02 -1.411500003062e-01 5.470967675128e-04 2.189425433733e+01
7.612500000000e+02 -1.369808011526e-01 5.461617493118e-04 2.189063238869e+01
7.615000000000e+02 -1.325916558170e-01 5.439702404659e-04 2.188792842621e+01
7.617500000000e+02 -1.279837814740e-01 5.404587301567e-04 2.188616859437e+01
7.620000000000e+02 -1.231604138125e-01 5.355784536531e-04 2.188537836684e+01
7.622500000000e+02 -1.181266862217e-01 5.292967203983e-04 2.188558209484e+01
7.625000000000e+02 -1.128895016613e-01 5.215980507290e-04 2.188680259272e+01
7.627500000000e+02 -1.074573926319e-01 5.124847892532e-04 2.188906101244e+01
7.630000000000e+02 -1.018403926051e-01 5.019776026767e-04 2.189237646087e+01
7.632500000000e+02 -9.604990253984e-02 4.901156059427e-04 2.189676561504e+01
7.635000000000e+02 -9.009861915943e-02 4.769561497127e-04 2.190224274476e+01
7.637500000000e+02 -8.400042011466e-02 4.625743330793e-04 2.190881920683e+01
7.640000000000e+02 -7.777033780443e-02 4.470621881032e-04 2.191650356392e+01
7.642500000000e+02 -7.142446951413e-02 4.305275974139e-04 2.192530115575e+01
7.645000000000e+02 -6.497997330240e-02 4.130929499617e-04 2.193521426242e+01
7.647500000000e+02 -5.845497884140e-02 3.948935742033e-04 2.194624175622e+01
7.650000000000e+02 -5.186857534590e-02 3.760759933819e-04 2.195837928793e+01
7.652500000000e+02 -4.524072636968e-02 3.567959504557e-04 2.197161918044e+01
7.655000000000e+02 -3.859215798597e-02 3.372165179632e-04 2.198595031084e+01
7.657500000000e+02 -3.194429014193e-02 3.175060537155e-04 2.200135838112e+01
7.660000000000e+02 -2.531907670067e-02 2.978358061381e-04 2.201782586639e+01
7.662500000000e+02 -1.873881816424e-02 2.783775834912e-04 2.203533198245e+01
7.665000000000e+02 -1.222601833842e-02 2.593019575366e-04 2.205385302062e+01
7.667500000000e+02 -5.803151025480e-03 2.407758870471e-04 2.207336236122e+01
7.670000000000e+02 5.075884318480e-04 2.229605180003e-04 2.209383048934e+01
7.672500000000e+02 6.684478968292e-03 2.060092415970e-04 2.211522538589e+01
7.675000000000e+02 1.270654021647e-02 1.900657043743e-04 2.213751257296e+01
7.677500000000e+02 1.855380099901e-02 1.752619475945e-04 2.216065517176e+01
7.680000000000e+02 2.420749176750e-02 1.617167277856e-04 2.218461435371e+01
7.682500000000e+02 2.965033491377e-02 1.495339505632e-04 2.220934921752e+01
7.685000000000e+02 3.486670278925e-02 1.388013556776e-04 2.223481727578e+01
7.687500000000e+02 3.984288483679e-02 1.295892769320e-04 2.226097439343e+01
7.690000000000e+02 4.456722991737e-02 1.219498130226e-04 2.228777507011e+01
7.692500000000e+02 4.903029551973e-02 1.159161048108e-04 2.231517275390e+01
7.695000000000e+02 5.322502761675e-02 1.115018629779e-04 2.234311976210e+01
7.697500000000e+02 5.714680840963e-02 1.087011752720e-04 2.237156775956e+01
7.700000000000e+02 6.079357834024e-02 1.074886085692e-04 2.240046763349e+01
7.702500000000e+02 6.416585106220e-02 1.078194424707e-04 2.242976998857e+01
7.705000000000e+02 6.726675167696e-02 1.096303372239e-04 2.245942499399e+01
7.707500000000e+02 7.010199316787e-02 1.128401408056e-04 2.248938284121e+01
7.710000000000e+02 7.267984155363e-02 1.173510610362e-04 2.251959377832e+01
7.712500000000e+02 7.501106611595e-02 1.230500156231e-04 2.255000818122e+01
7.715000000000e+02 7.710883838521e-02 1.298100815559e-04 2.258057692796e+01
7.717500000000e+02 7.898864174651e-02 1.374922103529e-04 2.261125147271e+01
7.720000000000e+02 8.066813865361e-02 1.459472001644e-04 2.264198391860e+01
7.722500000000e+02 8.216702453470e-02 1.550177239429e-04 2.267272726366e+01
7.725000000000e+02 8.350687694289e-02 1.645403536302e-04 2.270343569685e+01
7.727500000000e+02 8.471095831571e-02 1.743478643928e-04 2.273406451637e+01
7.730000000000e+02 8.580402171595e-02 1.842713711427e-04 2.276457042741e+01
7.732500000000e+02 8.681210060770e-02 1.941424830637e-04 2.279491182366e+01
7.735000000000e+02 8.776225421276e-02 2.037955960197e-04 2.282504871563e+01
7.737500000000e+02 8.868232537081e-02 2.130698263414e-04 2.285494305230e+01
7.740000000000e+02 8.960066587137e-02 2.218110425214e-04 2.288455880962e+01
7.742500000000e+02 9.054587531537e-02 2.298735991871e-04 2.291386230272e+01
7.745000000000e+02 9.154649192648e-02 2.371221401796e-04 2.294282209302e+01
7.747500000000e+02 9.263071190767e-02 2.434330724963e-04 2.297140926559e+01
7.750000000000e+02 9.382610977816e-02 2.486957373163e-04 2.299959766824e+01
7.752500000000e+02 9.515931944721e-02 2.528136714739e-04 2.302736376315e+01
7.755000000000e+02 9.665576669360e-02 2.557052567734e-04 2.305468705894e+01
7.757500000000e+02 9.833935921997e-02 2.573046469274e-04 2.308154988086e+01
7.760000000000e+02 1.002322227258e-01 2.575619694480e-04 2.310793777386e+01
7.762500000000e+02 1.023544028257e-01 2.564437247416e-04 2.313383924768e+01
7.765000000000e+02 1.047236225679e-01 2.539323840404e-04 2.315924609717e+01
7.767500000000e+02 1.073550227666e-01 2.500263362495e-04 2.318415332054e+01
7.770000000000e+02 1.102609463412e-01 2.447395176988e-04 2.320855900029e+01
7.772500000000e+02 1.134507442835e-01 2.381007295188e-04 2.323246458208e+01
7.775000000000e+02 1.169306175614e-01 2.301529859747e-04 2.325587453889e+01
7.777500000000e+02 1.207034945458e-01 2.209525536398e-04 2.327879663601e+01
7.780000000000e+02 1.247689516345e-01 2.105679503535e-04 2.330124158701e+01
7.782500000000e+02 1.291231640446e-01 1.990787827526e-04 2.332322328215e+01
7.785000000000e+02 1.337589133109e-01 1.865746279986e-04 2.334475846441e+01
7.787500000000e+02 1.386656237884e-01 1.731537492632e-04 2.336586675909e+01
7.790000000000e+02 1.438294279115e-01 1.589218123606e-04 2.338657068760e+01
7.792500000000e+02 1.492333012202e-01 1.439905553630e-04 2.340689537327e+01
7.795000000000e+02 1.548572087310e-01 1.284764236827e-04 2.342686854428e+01
7.797500000000e+02 1.606782774321e-01 1.124992695015e-04 2.344652054927e+01
7.800000000000e+02 1.666710549915e-01 9.618097888718e-05 2.346588402267e+01
7.802500000000e+02 1.728077268081e-01 7.964424503209e-05 2.348499406316e+01
7.805000000000e+02 1.790584421840e-01 6.301116181411e-05 2.350388789154e+01
7.807500000000e+02 1.853915817158e-01 4.640213269799e-05 2.352260502047e+01
7.810000000000e+02 1.917741282256e-01 2.993471949965e-05 2.354118693908e+01
7.812500000000e+02 1.981719731348e-01 1.372261947725e-05 2.355967725214e+01
7.815000000000e+02 2.045502810503e-01 -2.125398986610e-06 2.357812151335e+01
7.817500000000e+02 2.108738728406e-01 -1.750641672899e-05 2.359656710810e+01
7.820000000000e+02 2.171075540367e-01 -3.232406995526e-05 2.361506332762e+01
7.822500000000e+02 2.232164982992e-01 -4.648924194440e-05 2.363366122815e+01
7.825000000000e+02 2.291666453993e-01 -5.992066435372e-05 2.365241352116e+01
7.827500000000e+02 2.349250379332e-01 -7.254524216952e-05 2.367137462877e+01
7.830000000000e+02 2.404602328780e-01 -8.429839056351e-05 2.369060046474e+01
7.832500000000e+02 2.457426470824e-01 -9.512413054981e-05 2.371014847793e+01
7.835000000000e+02 2.507449358238e-01 -1.049751117601e-04 2.373007743826e+01
7.837500000000e+02 2.554423355269e-01 -1.138125090757e-04 2.375044736843e+01
7.840000000000e+02 2.598129570929e-01 -1.216057468013e-04 2.377131942407e+01
7.842500000000e+02 2.638381022042e-01 -1.283322278295e-04 2.379275565624e+01
7.845000000000e+02 2.675024864862e-01 -1.339769172543e-04 2.381481889278e+01
7.847500000000e+02 2.707944520655e-01 -1.385318533840e-04 2.383757245360e+01
7.850000000000e+02 2.737061079041e-01 -1.419956498648e-04 2.386107994234e+01
7.852500000000e+02 2.762334287412e-01 -1.443729442857e-04 2.388540495085e+01
7.855000000000e+02 2.783762945470e-01 -1.456738014415e-04 2.391061073302e+01
7.857500000000e+02 2.801384501479e-01 -1.459131862770e-04 2.393675987476e+01
7.860000000000e+02 2.815274229581e-01 -1.451104547827e-04 2.396391391365e+01
7.862500000000e+02 2.825543650111e-01 -1.432887019057e-04 2.399213293143e+01
7.865000000000e+02 2.832338362052e-01 -1.404742832175e-04 2.402147513554e+01
7.867500000000e+02 2.835835473932e-01 -1.366965890131e-04 2.405199640124e+01
7.870000000000e+02 2.836240608967e-01 -1.319875192117e-04 2.408374978792e+01
7.872500000000e+02 2.833784467302e-01 -1.263810602939e-04 2.411678508937e+01
7.875000000000e+02 2.828719415145e-01 -1.199132416015e-04 2.415114830069e+01
7.877500000000e+02 2.821315670583e-01 -1.126217079519e-04 2.418688117839e+01
7.880000000000e+02 2.811857782259e-01 -1.045456992829e-04 2.422402067708e+01
7.882500000000e+02 2.800640653580e-01 -9.572577430293e-05 2.426259855308e+01
7.885000000000e+02 2.787965929951e-01 -8.620384241672e-05 2.430264085899e+01
7.887500000000e+02 2.774138361435e-01 -7.602328001252e-05 2.434416749456e+01
7.890000000000e+02 2.759462016256e-01 -6.522881489294e-05 2.438719186112e+01
7.892500000000e+02 2.744237012981e-01 -5.386691989350e-05 2.443172042382e+01
7.895000000000e+02 2.728755940666e-01 -4.198578006370e-05 2.447775246785e+01
7.897500000000e+02 2.713300904374e-01 -2.963575129320e-05 2.452527973082e+01
7.900000000000e+02 2.698140300719e-01 -1.686956659081e-05 2.457428627934e+01
7.902500000000e+02 2.683526213778e-01 -3.742901750810e-06 2.462474825110e+01
7.905000000000e+02 2.669691718430e-01 9.685440325600e-06 2.467663378273e+01
7.907500000000e+02 2.656848638282e-01 2.335301923685e-05 2.472990293545e+01
7.910000000000e+02 2.645185489753e-01 3.719341803409e-05 2.478450775863e+01
7.912500000000e+02 2.634866033224e-01 5.113572749589e-05 2.484039225949e+01
7.915000000000e+02 2.626028148561e-01 6.510429215455e-05 2.489749259784e+01
7.917500000000e+02 2.618783296363e-01 7.901845679993e-05 2.495573724051e+01
7.920000000000e+02 2.613216696502e-01 9.279245828400e-05 2.501504721544e+01
7.922500000000e+02 2.609388057537e-01 1.063354700759e-04 2.507533639901e+01
7.925000000000e+02 2.607333084690e-01 1.195517759163e-04 2.513651185276e+01
7.927500000000e+02 2.607065499189e-01 1.323411892127e-04 2.519847430121e+01
7.930000000000e+02 2.608579723431e-01 1.445995946121e-04 2.526111846331e+01
7.932500000000e+02 2.611853893210e-01 1.562197790754e-04 2.532433359808e+01
7.935000000000e+02 2.616853292795e-01 1.670922955281e-04 2.538800411045e+01
7.937500000000e+02 2.623533844130e-01 1.771066187257e-04 2.545200998200e+01
7.940000000000e+02 2.631845622186e-01 1.861524889752e-04 2.551622743475e+01
7.942500000000e+02 2.641736238123e-01 1.941212823300e-04 2.558052961963e+01
7.945000000000e+02 2.653153720923e-01 2.009076233953e-04 2.564478710305e+01
7.947500000000e+02 2.666049149936e-01 2.064109014334e-04 2.570886870123e+01
7.950000000000e+02 2.680378549399e-01 2.105370412759e-04 2.577264198846e+01
7.952500000000e+02 2.696104346562e-01 2.132001476717e-04 2.583597405874e+01
7.955000000000e+02 2.713196206092e-01 2.143242404825e-04 2.589873215560e+01
7.957500000000e+02 2.731631484154e-01 2.138448487513e-04 2.596078440840e+01
7.960000000000e+02 2.751395145335e-01 2.117107130236e-04 2.602200038430e+01
7.962500000000e+02 2.772479613855e-01 2.078853423205e-04 2.608225180778e+01
7.965000000000e+02 2.794884424261e-01 2.023483880846e-04 2.614141317592e+01
7.967500000000e+02 2.818615891030e-01 1.950969085682e-04 2.619936237718e+01
7.970000000000e+02 2.843686866115e-01 1.861463495825e-04 2.625598129882e+01
7.972500000000e+02 2.870116441367e-01 1.755315603283e-04 2.631115638780e+01
7.975000000000e+02 2.897930137792e-01 1.633072808350e-04 2.636477929162e+01
7.977500000000e+02 2.927159309941e-01 1.495484416737e-04 2.641674730917e+01
7.980000000000e+02 2.957841012387e-01 1.343498621236e-04 2.646696398961e+01
7.982500000000e+02 2.990017373492e-01 1.178256728514e-04 2.651533966202e+01
7.985000000000e+02 3.023733914093e-01 1.001084131881e-04 2.656179185768e+01
7.987500000000e+02 3.059037806401e-01 8.134748982461e-05 2.660624583273e+01
7.990000000000e+02 3.095975113080e-01 6.170729348519e-05 2.664863501722e+01
7.992500000000e+02 3.134586875930e-01 4.136491174488e-05 2.668890137974e+01
7.995000000000e+02 3.174904889794e-01 2.050746251319e-05 2.672699583597e+01
7.997500000000e+02 3.216946627595e-01 -6.708660562300e-07 2.676287854637e+01
8.000000000000e+02 3.260710241686e-01 -2.197187911551e-05 2.679651925618e+01
8.002500000000e+02 3.306168991289e-01 -4.319659435720e-05 2.682789744527e+01
8.005000000000e+02 3.353266638586e-01 -6.414842076611e-05 2.685700253506e+01
8.007500000000e+02 3.401913387633e-01 -8.463619233796e-05 2.688383397310e+01
8.010000000000e+02 3.451982892392e-01 -1.044769546542e-04 2.690840125983e+01
8.012500000000e+02 3.503310534656e-01 -1.234984510426e-04 2.693072388993e+01
8.015000000000e+02 3.555692977327e-01 -1.415412399441e-04 2.695083123974e+01
8.017500000000e+02 3.608888973525e-01 -1.584604347976e-04 2.696876234548e+01
8.020000000000e+02 3.662621230219e-01 -1.741269314210e-04 2.698456565614e+01
8.022500000000e+02 3.716578969431e-01 -1.884284229454e-04 2.699829862088e+01
8.025000000000e+02 3.770421077894e-01 -2.012699158244e-04 2.701002727340e+01
8.027500000000e+02 3.823779285638e-01 -2.125738970805e-04 2.701982573815e+01
8.030000000000e+02 3.876261604599e-01 -2.222804314506e-04 2.702777555662e+01
8.032500000000e+02 3.927455430532e-01 -2.303467305320e-04 2.703396507678e+01
8.035000000000e+02 3.976930905091e-01 -2.367467046630e-04 2.703848865362e+01
8.037500000000e+02 4.024244764219e-01 -2.414703443333e-04 2.704144576272e+01
8.040000000000e+02 4.068944274800e-01 -2.445226530493e-04 2.704294018312e+01
8.042500000000e+02 4.110573022686e-01 -2.459227445005e-04 2.704307890593e+01
8.045000000000e+02 4.148677535383e-01 -2.457025084758e-04 2.704197114292e+01
8.047500000000e+02 4.182815439980e-01 -2.439051192865e-04 2.703972730242e+01
8.050000000000e+02 4.212565899426e-01 -2.405836648980e-04 2.703645781067e+01
8.052500000000e+02 4.237540677977e-01 -2.357994688970e-04 2.703227206538e+01
8.055000000000e+02 4.257396356132e-01 -2.296205843667e-04 2.702727734936e+01
8.057500000000e+02 4.271846167934e-01 -2.221203058858e-04 2.702157789100e+01
8.060000000000e+02 4.280671831343e-01 -2.133761631274e-04 2.701527378848e+01
8.062500000000e+02 4.283732555743e-01 -2.034690155311e-04 2.700846024721e+01
8.065000000000e+02 4.280972058832e-01 -1.924827471956e-04 2.700122676022e+01
8.067500000000e+02 4.272422020067e-01 -1.805043698500e-04 2.699365646206e+01
8.070000000000e+02 4.258202014872e-01 -1.676246192113e-04 2.698582559267e+01
8.072500000000e+02 4.238516014499e-01 -1.539389593640e-04 2.697780300664e+01
8.075000000000e+02 4.213645618593e-01 -1.395488424205e-04 2.696964987569e+01
8.077500000000e+02 4.183941396778e-01 -1.245631653803e-04 2.696141936109e+01
8.080000000000e+02 4.149812216601e-01 -1.090995077583e-04 2.695315660646e+01
8.082500000000e+02 4.111715203933e-01 -9.328527692812e-05 2.694489846350e+01
8.085000000000e+02 4.070145524294e-01 -7.725825433355e-05 2.693667359504e+01
8.087500000000e+02 4.025627598554e-01 -6.116658957572e-05 2.692850266398e+01
8.090000000000e+02 3.978708291516e-01 -4.516817832961e-05 2.692039828658e+01
8.092500000000e+02 3.929951146311e-01 -2.942933598237e-05 2.691236552800e+01
8.095000000000e+02 3.879932091845e-01 -1.412284633542e-05 2.690440205178e+01
8.097500000000e+02 3.829235418707e-01 5.744527423720e-07 2.689649862525e+01
8.100000000000e+02 3.778449760576e-01 1.448436484118e-05 2.688863969067e+01
8.102500000000e+02 3.728163161708e-01 2.743028389937e-05 2.688080376126e+01
8.105000000000e+02 3.678957241508e-01 3.924004144543e-05 2.687296411831e+01
8.107500000000e+02 3.631400171383e-01 4.974872342525e-05 2.686508937168e+01
8.110000000000e+02 3.586039452429e-01 5.880118543584e-05 2.685714416019e+01
8.112500000000e+02 3.543394363672e-01 6.625458399859e-05 2.684908960291e+01
8.115000000000e+02 3.503950148852e-01 7.198053177949e-05 2.684088391083e+01
8.117500000000e+02 3.468153933269e-01 7.586729638870e-05 2.683248285900e+01
8.120000000000e+02 3.436413288590e-01 7.782179017846e-05 2.682384018035e+01
8.122500000000e+02 3.409098102909e-01 7.777151684217e-05 2.681490802998e+01
8.125000000000e+02 3.386543977181e-01 7.566669950347e-05 2.680563715545e+01
8.127500000000e+02 3.369057790686e-01 7.148199958831e-05 2.679597728602e+01
8.130000000000e+02 3.356923635637e-01 6.521788030548e-05 2.678587745663e+01
8.132500000000e+02 3.350405991034e-01 5.690180264386e-05 2.677528621328e+01
8.135000000000e+02 3.349750586249e-01 4.658855341162e-05 2.676415202135e+01
8.137500000000e+02 3.355181111673e-01 3.435964095717e-05 2.675242367826e+01
8.140000000000e+02 3.366889165721e-01 2.032223261548e-05 2.674005064782e+01
8.142500000000e+02 3.385020836028e-01 4.606762768260e-06 2.672698358193e+01
8.145000000000e+02 3.409658080086e-01 -1.263610141136e-05 2.671317475735e+01
8.147500000000e+02 3.440798919725e-01 -3.123932877013e-05 2.669857858568e+01
8.150000000000e+02 3.478336035493e-01 -5.102313451246e-05 2.668315195718e+01
8.152500000000e+02 3.522039444552e-01 -7.179915344347e-05 2.666685463434e+01
8.155000000000e+02 3.571543368646e-01 -9.337399908776e-05 2.664964950275e+01
8.157500000000e+02 3.626340351682e-01 -1.155520307920e-04 2.663150278025e+01
8.160000000000e+02 3.685782609834e-01 -1.381374463567e-04 2.661238401436e+01
8.162500000000e+02 3.749092336083e-01 -1.609353548054e-04 2.659226609760e+01
8.165000000000e+02 3.815378885316e-01 -1.837518398524e-04 2.657112514674e+01
8.167500000000e+02 3.883661779426e-01 -2.063933084246e-04 2.654894033058e+01
8.170000000000e+02 3.952897594810e-01 -2.286654883562e-04 2.652569369626e+01
8.172500000000e+02 4.022007869833e-01 -2.503722492121e-04 2.650136990487e+01
8.175000000000e+02 4.089906810749e-01 -2.713148128668e-04 2.647595604084e+01
8.177500000000e+02 4.155526292964e-01 -2.912914711933e-04 2.644944144558e+01
8.180000000000e+02 4.217837845085e-01 -3.100981928186e-04 2.642181747253e+01
8.182500000000e+02 4.275870578659e-01 -3.275300500923e-04 2.639307738748e+01
8.185000000000e+02 4.328725812636e-01 -3.433835345289e-04 2.636321618678e+01
8.187500000000e+02 4.375589252781e-01 -3.574596884121e-04 2.633223041652e+01
8.190000000000e+02 4.415740095861e-01 -3.695674964092e-04 2.630011808238e+01
8.192500000000e+02 4.448559969683e-01 -3.795277991739e-04 2.626687840938e+01
8.195000000000e+02 4.473539345454e-01 -3.871768953207e-04 2.623251176317e+01
8.197500000000e+02 4.490283966641e-01 -3.923702157731e-04 2.619701943055e+01
8.200000000000e+02 4.498518467772e-01 -3.949854938926e-04 2.616040354429e+01
8.202500000000e+02 4.498087630009e-01 -3.949256038615e-04 2.612266698629e+01
8.205000000000e+02 4.488953607444e-01 -3.921209883235e-04 2.608381343109e+01
8.207500000000e+02 4.471190053657e-01 -3.865320663377e-04 2.604384735053e+01
8.210000000000e+02 4.444970433387e-01 -3.781510523213e-04 2.600277420545e+01
8.212500000000e+02 4.410553483445e-01 -3.670038355274e-04 2.596060065155e+01
8.215000000000e+02 4.368266051097e-01 -3.531514752649e-04 2.591733481776e+01
8.217500000000e+02 4.318484748361e-01 -3.366910227305e-04 2.587298663995e+01
8.220000000000e+02 4.261621533353e-01 -3.177562378153e-04 2.582756813454e+01
8.222500000000e+02 4.198112021995e-01 -2.965169689835e-04 2.578109371632e+01
8.225000000000e+02 4.128411406036e-01 -2.731774622109e-04 2.573358045582e+01
8.227500000000e+02 4.052997806058e-01 -2.479734018747e-04 2.568504824209e+01
8.230000000000e+02 3.972383097839e-01 -2.211675777002e-04 2.563551995891e+01
8.232500000000e+02 3.887130668192e-01 -1.930445408179e-04 2.558502147287e+01
8.235000000000e+02 3.797875178509e-01 -1.639039761695e-04 2.553358170435e+01
8.237500000000e+02 3.705343192015e-01 -1.340539582027e-04 2.548123255126e+01
8.240000000000e+02 3.610368427804e-01 -1.038040368032e-04 2.542800887054e+01
8.242500000000e+02 3.513898390811e-01 -7.345888627141e-05 2.537394846618e+01
8.245000000000e+02 3.416989780398e-01 -4.331323602478e-05 2.531909201280e+01
8.247500000000e+02 3.320789872330e-01 -1.364809851583e-05 2.526348313477e+01
8.250000000000e+02 3.226505266583e-01 1.527118073574e-05 2.520716838733e+01
8.252500000000e+02 3.135359137456e-01 4.319535092570e-05 2.515019732923e+01
8.255000000000e+02 3.048541475440e-01 6.989022526943e-05 2.509262258857e+01
8.257500000000e+02 2.967157053119e-01 9.513479689624e-05 2.503449986302e+01
8.260000000000e+02 2.892177015237e-01 1.187190181116e-04 2.497588792785e+01
8.262500000000e+02 2.824399420510e-01 1.404419652432e-04 2.491684857992e+01
8.265000000000e+02 2.764423380546e-01 1.601108807165e-04 2.485744652123e+01
8.267500000000e+02 2.712639060670e-01 1.775417963613e-04 2.479774914265e+01
8.270000000000e+02 2.669234565283e-01 1.925617395515e-04 2.473782626599e+01
8.272500000000e+02 2.634218070254e-01 2.050124935197e-04 2.467774984482e+01
8.275000000000e+02 2.607451103044e-01 2.147559320780e-04 2.461759355610e+01
8.277500000000e+02 2.588688454276e-01 2.216800967015e-04 2.455743239868e+01
8.280000000000e+02 2.577619077139e-01 2.257053377239e-04 2.449734229864e+01
8.282500000000e+02 2.573901823768e-01 2.267901995493e-04 2.443739963956e+01
8.285000000000e+02 2.577192118939e-01 2.249357459743e-04 2.437768091770e+01
8.287500000000e+02 2.587156130777e-01 2.201883631547e-04 2.431826232830e+01
8.290000000000e+02 2.603471467812e-01 2.126403340657e-04 2.425921945061e+01
8.292500000000e+02 2.625815914982e-01 2.024280247826e-04 2.420062697705e+01
8.295000000000e+02 2.653845963324e-01 1.897284238643e-04 2.414255840777e+01
8.297500000000e+02 2.687170644588e-01 1.747534089323e-04 2.408508583481e+01
8.300000000000e+02 2.725324241668e-01 1.577433513706e-04 2.402827968863e+01
8.302500000000e+02 2.767743649401e-01 1.389598122407e-04 2.397220853341e+01
8.305000000000e+02 2.813753785704e-01 1.186787738672e-04 2.391693875864e+01
8.307500000000e+02 2.862564338347e-01 9.718422516259e-05 2.386253433680e+01
8.310000000000e+02 2.913278907878e-01 7.476302413024e-05 2.380905651884e+01
8.312500000000e+02 2.964915647272e-01 5.170106974392e-05 2.375656355259e+01
8.315000000000e+02 3.016438312462e-01 2.828090235782e-05 2.370511033572e+01
8.317500000000e+02 3.066793347136e-01 4.780363259320e-06 2.365474816038e+01
8.320000000000e+02 3.114949418613e-01 -1.852786019220e-05 2.360552447218e+01
8.322500000000e+02 3.159935885089e-01 -4.137623850179e-05 2.355748263540e+01
8.325000000000e+02 3.200875376788e-01 -6.350253205233e-05 2.351066182818e+01
8.327500000000e+02 3.237008106032e-01 -8.465027959722e-05 2.346509696584e+01
8.330000000000e+02 3.267706581308e-01 -1.045700223583e-04 2.342081870339e+01
8.332500000000e+02 3.292480223369e-01 -1.230214297076e-04 2.337785347424e+01
8.335000000000e+02 3.310969645951e-01 -1.397762391931e-04 2.333622360493e+01
8.337500000000e+02 3.322934790117e-01 -1.546220460023e-04 2.329594743157e+01
8.340000000000e+02 3.328236881211e-01 -1.673664496869e-04 2.325703940410e+01
8.342500000000e+02 3.326819778101e-01 -1.778414702177e-04 2.321951021007e+01
8.345000000000e+02 3.318690900173e-01 -1.859076093871e-04 2.318336682199e+01
8.347500000000e+02 3.303906718541e-01 -1.914574867253e-04 2.314861257700e+01
8.350000000000e+02 3.282561827648e-01 -1.944184598165e-04 2.311524712756e+01
8.352500000000e+02 3.254784941059e-01 -1.947543909017e-04 2.308326647289e+01
8.355000000000e+02 3.220739198784e-01 -1.924660601046e-04 2.305266290497e+01
8.357500000000e+02 3.180627846978e-01 -1.875906823399e-04 2.302342500261e+01
8.360000000000e+02 3.134701818820e-01 -1.802001584618e-04 2.299553759731e+01
8.362500000000e+02 3.083269766849e-01 -1.703989617430e-04 2.296898187842e+01
8.365000000000e+02 3.026705572753e-01 -1.583208382866e-04 2.294373546445e+01
8.367500000000e+02 2.965454053779e-01 -1.441255254673e-04 2.291977256271e+01
8.370000000000e+02 2.900032121886e-01 -1.279953363316e-04 2.289706421269e+01
8.372500000000e+02 2.831024773031e-01 -1.101319101545e-04 2.287557848090e+01
8.375000000000e+02 2.759076728378e-01 -9.075276851538e-05 2.285528086370e+01
8.377500000000e+02 2.684878976660e-01 -7.008818410529e-05 2.283613457363e+01
8.380000000000e+02 2.609151668267e-01 -4.837842899676e-05 2.281810077506e+01
8.382500000000e+02 2.532625512666e-01 -2.587087935394e-05 2.280113904716e+01
8.385000000000e+02 2.456022198446e-01 -2.817495515920e-06 2.278520760242e+01
8.387500000000e+02 2.380035579020e-01 2.052779166121e-05 2.277026346237e+01
8.390000000000e+02 2.305315959238e-01 4.391169295848e-05 2.275626287726e+01
8.392500000000e+02 2.232456630035e-01 6.708429245096e-05 2.274316129540e+01
8.395000000000e+02 2.161985393841e-01 8.980205586150e-05 2.273091377610e+01
8.397500000000e+02 2.094358947489e-01 1.118306776895e-04 2.271947490052e+01
8.400000000000e+02 2.029961827258e-01 1.329480771171e-04 2.270879915467e+01
8.402500000000e+02 1.969107833529e-01 1.529473623941e-04 2.269884100230e+01
8.405000000000e+02 1.912043589479e-01 1.716396050968e-04 2.268955494636e+01
8.407500000000e+02 1.858953769835e-01 1.888565184687e-04 2.268089594271e+01
8.410000000000e+02 1.809966241353e-01 2.044526271261e-04 2.267281950965e+01
8.412500000000e+02 1.765156723647e-01 2.183070236310e-04 2.266528183329e+01
8.415000000000e+02 1.724552984060e-01 2.303248212544e-04 2.265824023919e+01
8.417500000000e+02 1.688137364716e-01 2.404379491146e-04 2.265165331352e+01
8.420000000000e+02 1.655848200687e-01 2.486053706034e-04 2.264548099463e+01
8.422500000000e+02 1.627580530385e-01 2.548131269476e-04 2.263968502559e+01
8.425000000000e+02 1.603185967429e-01 2.590736554239e-04 2.263422900157e+01
8.427500000000e+02 1.582472511855e-01 2.614246368073e-04 2.262907836102e+01
8.430000000000e+02 1.565205059920e-01 2.619278831500e-04 2.262420078295e+01
8.432500000000e+02 1.551106389666e-01 2.606675544650e-04 2.261956587565e+01
8.435000000000e+02 1.539859687453e-01 2.577485727077e-04 2.261514548193e+01
8.437500000000e+02 1.531112344138e-01 2.532945301913e-04 2.261091351759e+01
8.440000000000e+02 1.524480768569e-01 2.474455979823e-04 2.260684576165e+01
8.442500000000e+02 1.519557162517e-01 2.403564316464e-04 2.260292004455e+01
8.445000000000e+02 1.515916535746e-01 2.321939013168e-04 2.259911601315e+01
8.447500000000e+02 1.513124573916e-01 2.231346598497e-04 2.259541489785e+01
8.450000000000e+02 1.510745879891e-01 2.133628690090e-04 2.259179969496e+01
8.452500000000e+02 1.508351810225e-01 2.030677037200e-04 2.258825494725e+01
8.455000000000e+02 1.505527511316e-01 1.924408892526e-04 2.258476654463e+01
8.457500000000e+02 1.501878772752e-01 1.816743003403e-04 2.258132195537e+01
8.460000000000e+02 1.497037295791e-01 1.709573737360e-04 2.257791000085e+01
8.462500000000e+02 1.490665122646e-01 1.604747249646e-04 2.257452094124e+01
8.465000000000e+02 1.482457707574e-01 1.504037686554e-04 2.257114627356e+01
8.467500000000e+02 1.472146542686e-01 1.409125251955e-04 2.256777898573e+01
8.470000000000e+02 1.459500415385e-01 1.321575464320e-04 2.256441342116e+01
8.472500000000e+02 1.444325862147e-01 1.242820469612e-04 2.256104510249e+01
8.475000000000e+02 1.426467846950e-01 1.174144171729e-04 2.255767103130e+01
8.477500000000e+02 1.405809070578e-01 1.116667981340e-04 2.255428931898e+01
8.480000000000e+02 1.382269725360e-01 1.071339660713e-04 2.255089925668e+01
8.482500000000e+02 1.355807134364e-01 1.038925765116e-04 2.254750140519e+01
8.485000000000e+02 1.326414490293e-01 1.020007364180e-04 2.254409720000e+01
8.487500000000e+02 1.294120671731e-01 1.014977443383e-04 2.254068923706e+01
8.490000000000e+02 1.258988615851e-01 1.024042574248e-04 2.253728085958e+01
8.492500000000e+02 1.221114856793e-01 1.047225171725e-04 2.253387646668e+01
8.495000000000e+02 1.180627438081e-01 1.084369945925e-04 2.253048108905e+01
8.497500000000e+02 1.137684864845e-01 1.135150391910e-04 2.252710075386e+01
8.500000000000e+02 1.092473364853e-01 1.199079320769e-04 2.252374209498e+01
8.502500000000e+02 1.045204963884e-01 1.275519002781e-04 2.252041268640e+01
8.505000000000e+02 9.961143831926e-02 1.363693694656e-04 2.251712092112e+01
8.507500000000e+02 9.454554015160e-02 1.462704124682e-04 2.251387591044e+01
8.510000000000e+02 8.934977936403e-02 1.571540764941e-04 2.251068780749e+01
8.512500000000e+02 8.405229580026e-02 1.689100188648e-04 2.250756764523e+01
8.515000000000e+02 7.868199715065e-02 1.814200604378e-04 2.250452750296e+01
8.517500000000e+02 7.326809048143e-02 1.945599332027e-04 2.250158032213e+01
8.520000000000e+02 6.783970708420e-02 2.082008800110e-04 2.249874025202e+01
8.522500000000e+02 6.242544397820e-02 2.222114353590e-04 2.249602245533e+01
8.525000000000e+02 5.705297423915e-02 2.364591208871e-04 2.249344322759e+01
8.527500000000e+02 5.174864272450e-02 2.508121434675e-04 2.249101977911e+01
8.530000000000e+02 4.653716815865e-02 2.651409852931e-04 2.248877052599e+01
8.532500000000e+02 4.144131641801e-02 2.793199950845e-04 2.248671489087e+01
8.535000000000e+02 3.648162390934e-02 2.932288507283e-04 2.248487311564e+01
8.537500000000e+02 3.167623237263e-02 3.067538956284e-04 2.248326654411e+01
8.540000000000e+02 2.704067465417e-02 3.197893525375e-04 2.248191714831e+01
8.542500000000e+02 2.258780038965e-02 3.322384281880e-04 2.248084783105e+01
8.545000000000e+02 1.832766275070e-02 3.440141676088e-04 2.248008193714e+01
8.547500000000e+02 1.426752103802e-02 3.550402838389e-04 2.247964353529e+01
8.550000000000e+02 1.041181353261e-02 3.652516500183e-04 2.247955688471e+01
8.552500000000e+02 6.762221877127e-03 3.745948166445e-04 2.247984665424e+01
8.555000000000e+02 3.317727622891e-03 3.830282364708e-04 2.248053761934e+01
8.557500000000e+02 7.470187305200e-05 3.905223091954e-04 2.248165433997e+01
8.560000000000e+02 -2.972962500477e-03 3.970594900720e-04 2.248322129396e+01
8.562500000000e+02 -5.833724183649e-03 4.026340268193e-04 2.248526253835e+01
8.565000000000e+02 -8.518238814352e-03 4.072515804601e-04 2.248780136807e+01
8.567500000000e+02 -1.103918681816e-02 4.109290824810e-04 2.249086045891e+01
8.570000000000e+02 -1.341109143125e-02 4.136939679868e-04 2.249446127483e+01
8.572500000000e+02 -1.565012612450e-02 4.155839026926e-04 2.249862421062e+01
8.575000000000e+02 -1.777390570291e-02 4.166459070957e-04 2.250336824120e+01
8.577500000000e+02 -1.980126810480e-02 4.169355337240e-04 2.250871059869e+01
8.580000000000e+02 -2.175204890149e-02 4.165161645931e-04 2.251466692358e+01
8.582500000000e+02 -2.364683620274e-02 4.154580214694e-04 2.252125073453e+01
8.585000000000e+02 -2.550673155870e-02 4.138375020733e-04 2.252847362070e+01
8.587500000000e+02 -2.735309030651e-02 4.117360619423e-04 2.253634498696e+01
8.590000000000e+02 -2.920726459903e-02 4.092391151808e-04 2.254487184223e+01
8.592500000000e+02 -3.109034571807e-02 4.064351902112e-04 2.255405902219e+01
8.595000000000e+02 -3.302289922272e-02 4.034147650769e-04 2.256390903422e+01
8.597500000000e+02 -3.502471397848e-02 4.002691370907e-04 2.257442194804e+01
8.600000000000e+02 -3.711454663779e-02 3.970895174063e-04 2.258559571275e+01
8.602500000000e+02 -3.930988324678e-02 3.939659000166e-04 2.259742610979e+01
8.605000000000e+02 -4.162671596811e-02 3.909859983618e-04 2.260990675353e+01
8.607500000000e+02 -4.407932091076e-02 3.882343859234e-04 2.262302949878e+01
8.610000000000e+02 -4.668007223517e-02 3.857915044590e-04 2.263678445256e+01
8.612500000000e+02 -4.943926256176e-02 3.837328339198e-04 2.265116027022e+01
8.615000000000e+02 -5.236497429144e-02 3.821281069404e-04 2.266614422976e+01
8.617500000000e+02 -5.546293602261e-02 3.810407109024e-04 2.268172272990e+01
8.620000000000e+02 -5.873644128143e-02 3.805268844274e-04 2.269788143756e+01
8.622500000000e+02 -6.218630731053e-02 3.806352835581e-04 2.271460546380e+01
8.625000000000e+02 -6.581080326505e-02 3.814066330603e-04 2.273187992547e+01
8.627500000000e+02 -6.960569235439e-02 3.828734164149e-04 2.274968997799e+01
8.630000000000e+02 -7.356424393801e-02 3.850596570109e-04 2.276802122986e+01
8.632500000000e+02 -7.767725978062e-02 3.879807671726e-04 2.278686015080e+01
8.635000000000e+02 -8.193320294736e-02 3.916436167380e-04 2.280619413759e+01
8.637500000000e+02 -8.631828524378e-02 3.960465731436e-04 2.282601190026e+01
8.640000000000e+02 -9.081656372892e-02 4.011795777966e-04 2.284630382900e+01
8.642500000000e+02 -9.541016160660e-02 4.070245345030e-04 2.286706198560e+01
8.645000000000e+02 -1.000793684511e-01 4.135553990083e-04 2.288828059910e+01
8.647500000000e+02 -1.048029178743e-01 4.207387287663e-04 2.290995597863e+01
8.650000000000e+02 -1.095581351631e-01 4.285339001336e-04 2.293208691527e+01
8.652500000000e+02 -1.143212080650e-01 4.368936238387e-04 2.295467470305e+01
8.655000000000e+02 -1.190674746799e-01 4.457645164155e-04 2.297772314434e+01
8.657500000000e+02 -1.237716314921e-01 4.550874448668e-04 2.300123880777e+01
8.660000000000e+02 -1.284080551450e-01 4.647981483642e-04 2.302523095369e+01
8.662500000000e+02 -1.329511222245e-01 4.748278672629e-04 2.304971145330e+01
8.665000000000e+02 -1.373754619247e-01 4.851037920836e-04 2.307469492309e+01
8.667500000000e+02 -1.416562930349e-01 4.955497527666e-04 2.310019857489e+01
8.670000000000e+02 -1.457697603693e-01 5.060868757255e-04 2.312624203698e+01
8.672500000000e+02 -1.496931960761e-01 5.166341820672e-04 2.315284739711e+01
8.675000000000e+02 -1.534054530931e-01 5.271092773947e-04 2.318003896344e+01
8.677500000000e+02 -1.568872117055e-01 5.374290518048e-04 2.320784302726e+01
8.680000000000e+02 -1.601212250633e-01 5.475104434845e-04 2.323628782744e+01
8.682500000000e+02 -1.630926181017e-01 5.572710924454e-04 2.326540315519e+01
8.685000000000e+02 -1.657890983846e-01 5.666300940501e-04 2.329522029077e+01
8.687500000000e+02 -1.682011949490e-01 5.755087309067e-04 2.332577158641e+01
8.690000000000e+02 -1.703224274410e-01 5.838313007475e-04 2.335709035807e+01
8.692500000000e+02 -1.721494698528e-01 5.915257931428e-04 2.338921045423e+01
8.695000000000e+02 -1.736822651472e-01 5.985247608343e-04 2.342216610736e+01
8.697500000000e+02 -1.749241016084e-01 6.047658730904e-04 2.345599149292e+01
8.700000000000e+02 -1.758816593841e-01 6.101928022284e-04 2.349072054957e+01
8.702500000000e+02 -1.765649904316e-01 6.147557404211e-04 2.352638653120e+01
8.705000000000e+02 -1.769874880641e-01 6.184122792388e-04 2.356302179887e+01
8.707500000000e+02 -1.771657712027e-01 6.211278192943e-04 2.360065738526e+01
8.710000000000e+02 -1.771195505971e-01 6.228761991297e-04 2.363932270143e+01
8.712500000000e+02 -1.768714587620e-01 6.236404565063e-04 2.367904522526e+01
8.715000000000e+02 -1.764467924209e-01 6.234127785551e-04 2.371985007369e+01
8.717500000000e+02 -1.758732786590e-01 6.221950102664e-04 2.376175974795e+01
8.720000000000e+02 -1.751807323954e-01 6.199988324993e-04 2.380479369751e+01
8.722500000000e+02 -1.744007490743e-01 6.168462073050e-04 2.384896806387e+01
8.725000000000e+02 -1.735662930137e-01 6.127691035225e-04 2.389429525649e+01
8.727500000000e+02 -1.727113231480e-01 6.078098065619e-04 2.394078370541e+01
8.730000000000e+02 -1.718703291040e-01 6.020204198517e-04 2.398843746098e+01
8.732500000000e+02 -1.710779024883e-01 5.954629479933e-04 2.403725596690e+01
8.735000000000e+02 -1.703682425737e-01 5.882086711221e-04 2.408723369558e+01
8.737500000000e+02 -1.697746934815e-01 5.803378889293e-04 2.413835995760e+01
8.740000000000e+02 -1.693292458945e-01 5.719391046112e-04 2.419061858382e+01
8.742500000000e+02 -1.690620646948e-01 5.631085667227e-04 2.424398778553e+01
8.745000000000e+02 -1.690010180063e-01 5.539492258774e-04 2.429843989677e+01
8.747500000000e+02 -1.691712268787e-01 5.445699429294e-04 2.435394129054e+01
8.750000000000e+02 -1.695946406289e-01 5.350843458501e-04 2.441045223824e+01
8.752500000000e+02 -1.702896648830e-01 5.256096452054e-04 2.446792680791e+01
8.755000000000e+02 -1.712708000599e-01 5.162654252388e-04 2.452631290250e+01
8.757500000000e+02 -1.725483829457e-01 5.071722419534e-04 2.458555219410e+01
8.760000000000e+02 -1.741283349026e-01 4.984501878197e-04 2.464558025284e+01
8.762500000000e+02 -1.760120128554e-01 4.902173588783e-04 2.470632662331e+01
8.765000000000e+02 -1.781961531037e-01 4.825883463349e-04 2.476771495084e+01
8.767500000000e+02 -1.806728142101e-01 4.756725595967e-04 2.482966325322e+01
8.770000000000e+02 -1.834295112894e-01 4.695727599009e-04 2.489208409517e+01
8.772500000000e+02 -1.864493048683e-01 4.643833267497e-04 2.495488497140e+01
8.775000000000e+02 -1.897110872248e-01 4.601888805681e-04 2.501796858577e+01
8.777500000000e+02 -1.931898658483e-01 4.570627742601e-04 2.508123328342e+01
8.780000000000e+02 -1.968571084630e-01 4.550656372307e-04 2.514457353258e+01
8.782500000000e+02 -2.006812384637e-01 4.542443359802e-04 2.520788035126e+01
8.785000000000e+02 -2.046280980965e-01 4.546307928805e-04 2.527104189594e+01
8.787500000000e+02 -2.086615121552e-01 4.562411715060e-04 2.533394401836e+01
8.790000000000e+02 -2.127438390789e-01 4.590750769973e-04 2.539647093354e+01
8.792500000000e+02 -2.168366436628e-01 4.631153180112e-04 2.545850581558e+01
8.795000000000e+02 -2.209012997626e-01 4.683276055160e-04 2.551993152108e+01
8.797500000000e+02 -2.248996113906e-01 4.746605643846e-04 2.558063135088e+01
8.800000000000e+02 -2.287944972704e-01 4.820463012405e-04 2.564048971259e+01
8.802500000000e+02 -2.325505545622e-01 4.904008080728e-04 2.569939298214e+01
8.805000000000e+02 -2.361347008351e-01 4.996250395668e-04 2.575723019110e+01
8.807500000000e+02 -2.395166859945e-01 5.096059673173e-04 2.581389390278e+01
8.810000000000e+02 -2.426696407021e-01 5.202181648457e-04 2.586928090388e+01
8.812500000000e+02 -2.455705073167e-01 5.313253969984e-04 2.592329306326e+01
8.815000000000e+02 -2.482004506422e-01 5.427826042147e-04 2.597583804866e+01
8.817500000000e+02 -2.505451825253e-01 5.544379925698e-04 2.602683002880e+01
8.820000000000e+02 -2.525952049428e-01 5.661353365899e-04 2.607619043325e+01
8.822500000000e+02 -2.543459785180e-01 5.777164192662e-04 2.612384857164e+01
8.825000000000e+02 -2.557979823019e-01 5.890234917946e-04 2.616974219474e+01
8.827500000000e+02 -2.569567003110e-01 5.999019419431e-04 2.621381809617e+01
8.830000000000e+02 -2.578324932037e-01 6.102028557054e-04 2.625603253570e+01
8.832500000000e+02 -2.584403574243e-01 6.197854598903e-04 2.629635159228e+01
8.835000000000e+02 -2.587996341683e-01 6.285198092022e-04 2.633475152112e+01
8.837500000000e+02 -2.589335548862e-01 6.362888500650e-04 2.637121887145e+01
8.840000000000e+02 -2.588687827010e-01 6.429908628703e-04 2.640575065138e+01
8.842500000000e+02 -2.586347895042e-01 6.485410686942e-04 2.643835424205e+01
8.845000000000e+02 -2.582632638100e-01 6.528736035369e-04 2.646904734083e+01
8.847500000000e+02 -2.577873742461e-01 6.559425127149e-04 2.649785765820e+01
8.850000000000e+02 -2.572411023292e-01 6.577230829032e-04 2.652482263389e+01
8.852500000000e+02 -2.566584662725e-01 6.582121043883e-04 2.654998892353e+01
8.855000000000e+02 -2.560728515572e-01 6.574284302147e-04 2.657341188879e+01
8.857500000000e+02 -2.555162821436e-01 6.554124457784e-04 2.659515489679e+01
8.860000000000e+02 -2.550188293153e-01 6.522257908338e-04 2.661528861116e+01
8.862500000000e+02 -2.546080123730e-01 6.479500384487e-04 2.663389013098e+01
8.865000000000e+02 -2.543083587171e-01 6.426855859805e-04 2.665104212642e+01
8.867500000000e+02 -2.541410032116e-01 6.365496321381e-04 2.666683186814e+01
8.870000000000e+02 -2.541234467018e-01 6.296743198346e-04 2.668135024981e+01
8.872500000000e+02 -2.542693945238e-01 6.222041611170e-04 2.669469077178e+01
8.875000000000e+02 -2.545887312866e-01 6.142936075384e-04 2.670694851325e+01
8.877500000000e+02 -2.550875940156e-01 6.061041491558e-04 2.671821912375e+01
8.880000000000e+02 -2.557685477619e-01 5.978014695264e-04 2.672859781813e+01
8.882500000000e+02 -2.566308447225e-01 5.895524730849e-04 2.673817841624e+01
8.885000000000e+02 -2.576707712666e-01 5.815224054627e-04 2.674705245724e+01
8.887500000000e+02 -2.588820073845e-01 5.738719368229e-04 2.675530831948e+01
8.890000000000e+02 -2.602560440026e-01 5.667544619827e-04 2.676303045925e+01
8.892500000000e+02 -2.617826239036e-01 5.603136651121e-04 2.677029874891e+01
8.895000000000e+02 -2.634501124394e-01 5.546811207240e-04 2.677718781891e+01
8.897500000000e+02 -2.652458942853e-01 5.499743387020e-04 2.678376656466e+01
8.900000000000e+02 -2.671567416819e-01 5.462951946382e-04 2.679009776515e+01
8.902500000000e+02 -2.691690565175e-01 5.437284021678e-04 2.679623768174e+01
8.905000000000e+02 -2.712691397383e-01 5.423406344248e-04 2.680223586554e+01
8.907500000000e+02 -2.734433546545e-01 5.421798145066e-04 2.680813497072e+01
8.910000000000e+02 -2.756782962905e-01 5.432749703664e-04 2.681397074491e+01
8.912500000000e+02 -2.779608149007e-01 5.456360312977e-04 2.681977192744e+01
8.915000000000e+02 -2.802780890223e-01 5.492541975286e-04 2.682556035431e+01
8.917500000000e+02 -2.826176699151e-01 5.541029358776e-04 2.683135112992e+01
8.920000000000e+02 -2.849674135793e-01 5.601385286440e-04 2.683715267624e+01
8.922500000000e+02 -2.873154921377e-01 5.673012448410e-04 2.684296698801e+01
8.925000000000e+02 -2.896503971151e-01 5.755168290654e-04 2.684878992176e+01
8.927500000000e+02 -2.919608477710e-01 5.846977766178e-04 2.685461130371e+01
8.930000000000e+02 -2.942358364197e-01 5.947452126695e-04 2.686041534099e+01
8.932500000000e+02 -2.964645854333e-01 6.055505271065e-04 2.686618083334e+01
8.935000000000e+02 -2.986365227257e-01 6.169971210876e-04 2.687188138258e+01
8.937500000000e+02 -3.007413381335e-01 6.289624253859e-04 2.687748580719e+01
8.940000000000e+02 -3.027689816344e-01 6.413196786226e-04 2.688295835105e+01
8.942500000000e+02 -3.047096971391e-01 6.539395326731e-04 2.688825887770e+01
8.945000000000e+02 -3.065541262146e-01 6.666920594426e-04 2.689334331551e+01
8.947500000000e+02 -3.082933749727e-01 6.794483242163e-04 2.689816371480e+01
8.950000000000e+02 -3.099191755290e-01 6.920818965489e-04 2.690266872541e+01
8.952500000000e+02 -3.114240432514e-01 7.044702482365e-04 2.690680368440e+01
8.955000000000e+02 -3.128015068690e-01 7.164959888055e-04 2.691051099526e+01
8.957500000000e+02 -3.140463644397e-01 7.280479522925e-04 2.691373036882e+01
8.960000000000e+02 -3.151549605195e-01 7.390220109341e-04 2.691639926700e+01
8.962500000000e+02 -3.161255041465e-01 7.493219647365e-04 2.691845306134e+01
8.965000000000e+02 -3.169583603940e-01 7.588601002075e-04 2.691982555775e+01
8.967500000000e+02 -3.176563344858e-01 7.675577198813e-04 2.692044936406e+01
8.970000000000e+02 -3.182248973986e-01 7.753455719359e-04 2.692025636941e+01
8.972500000000e+02 -3.186723148224e-01 7.821640617440e-04 2.691917834155e+01
8.975000000000e+02 -3.190097131818e-01 7.879637854880e-04 2.691714736641e+01
8.977500000000e+02 -3.192509725691e-01 7.927056782195e-04 2.691409654250e+01
8.980000000000e+02 -3.194124947221e-01 7.963613291446e-04 2.690996063831e+01
8.982500000000e+02 -3.195128259928e-01 7.989133052092e-04 2.690467672803e+01
8.985000000000e+02 -3.195720941479e-01 8.003552338655e-04 2.689818502181e+01
8.987500000000e+02 -3.196113857759e-01 8.006923080342e-04 2.689042940186e+01
8.990000000000e+02 -3.196519536244e-01 7.999413271080e-04 2.688135821950e+01
8.992500000000e+02 -3.197143609474e-01 7.981306762954e-04 2.687092503037e+01
8.995000000000e+02 -3.198176629512e-01 7.953005925045e-04 2.685908904397e+01
8.997500000000e+02 -3.199785258371e-01 7.915026936982e-04 2.684581590284e+01
9.000000000000e+02 -3.202105150404e-01 7.867999441453e-04 2.683107795616e+01
9.002500000000e+02 -3.205234176533e-01 7.812658639966e-04 2.681485487765e+01
9.005000000000e+02 -3.209228055466e-01 7.749840360220e-04 2.679713377327e+01
9.007500000000e+02 -3.214097409408e-01 7.680470981382e-04 2.677790946125e+01
9.010000000000e+02 -3.219806904421e-01 7.605556249320e-04 2.675718463867e+01
9.012500000000e+02 -3.226276908439e-01 7.526169467965e-04 2.673496966221e+01
9.015000000000e+02 -3.233386588732e-01 7.443436537465e-04 2.671128264448e+01
9.017500000000e+02 -3.240979320965e-01 7.358522096674e-04 2.668614901658e+01
9.020000000000e+02 -3.248869304267e-01 7.272613800860e-04 2.665960129403e+01
9.022500000000e+02 -3.256849376599e-01 7.186906510106e-04 2.663167875555e+01
9.025000000000e+02 -3.264699791364e-01 7.102585866119e-04 2.660242678591e+01
9.027500000000e+02 -3.272197207519e-01 7.020812841070e-04 2.657189644851e+01
9.030000000000e+02 -3.279123917236e-01 6.942708451171e-04 2.654014384631e+01
9.032500000000e+02 -3.285276771278e-01 6.869340079033e-04 2.650722961571e+01
9.035000000000e+02 -3.290475669942e-01 6.801706733491e-04 2.647321810001e+01
9.037500000000e+02 -3.294571249508e-01 6.740726953101e-04 2.643817677848e+01
9.040000000000e+02 -3.297451708406e-01 6.687228150850e-04 2.640217572445e+01
9.042500000000e+02 -3.299048262339e-01 6.641934851795e-04 2.636528675605e+01
9.045000000000e+02 -3.299339310244e-01 6.605461095054e-04 2.632758295710e+01
9.047500000000e+02 -3.298352807809e-01 6.578302992224e-04 2.628913806586e+01
9.050000000000e+02 -3.296166744334e-01 6.560833375458e-04 2.625002589340e+01
9.052500000000e+02 -3.292907644807e-01 6.553300788555e-04 2.621031999109e+01
9.055000000000e+02 -3.288746363959e-01 6.555825376479e-04 2.617009299250e+01
9.057500000000e+02 -3.283891910335e-01 6.568401128707e-04 2.612941639380e+01
9.060000000000e+02 -3.278582905617e-01 6.590898666550e-04 2.608836019839e+01
9.062500000000e+02 -3.273076940041e-01 6.623069503938e-04 2.604699266858e+01
9.065000000000e+02 -3.267638276801e-01 6.664551540708e-04 2.600538007752e+01
9.067500000000e+02 -3.262524928861e-01 6.714876816683e-04 2.596358670689e+01
9.070000000000e+02 -3.257974711580e-01 6.773477299559e-04 2.592167449101e+01
9.072500000000e+02 -3.254192369687e-01 6.839690910562e-04 2.587970303659e+01
9.075000000000e+02 -3.251338250849e-01 6.912769682858e-04 2.583772965307e+01
9.077500000000e+02 -3.249518400690e-01 6.991883914349e-04 2.579580901381e+01
9.080000000000e+02 -3.248778479046e-01 7.076127536317e-04 2.575399333957e+01
9.082500000000e+02 -3.249100453988e-01 7.164521106928e-04 2.571233220694e+01
9.085000000000e+02 -3.250402907001e-01 7.256014593021e-04 2.567087234623e+01
9.087500000000e+02 -3.252545398328e-01 7.349490338483e-04 2.562965779515e+01
9.090000000000e+02 -3.255335313198e-01 7.443765749742e-04 2.558872950991e+01
9.092500000000e+02 -3.258537999887e-01 7.537597108404e-04 2.554812554739e+01
9.095000000000e+02 -3.261888217942e-01 7.629685667687e-04 2.550788068766e+01
9.097500000000e+02 -3.265102802046e-01 7.718684732526e-04 2.546802662812e+01
9.100000000000e+02 -3.267893091791e-01 7.803211058236e-04 2.542859169118e+01
9.102500000000e+02 -3.269976521947e-01 7.881858182310e-04 2.538960090051e+01
9.105000000000e+02 -3.271086306061e-01 7.953212399779e-04 2.535107606816e+01
9.107500000000e+02 -3.270979115238e-01 8.015873488505e-04 2.531303565376e+01
9.110000000000e+02 -3.269439945497e-01 8.068475632099e-04 2.527549494894e+01
9.112500000000e+02 -3.266284393387e-01 8.109710823628e-04 2.523846615765e+01
9.115000000000e+02 -3.261358609427e-01 8.138353366652e-04 2.520195847472e+01
9.117500000000e+02 -3.254536802309e-01 8.153282130070e-04 2.516597834113e+01
9.120000000000e+02 -3.245717940191e-01 8.153504951892e-04 2.513052940871e+01
9.122500000000e+02 -3.234820911255e-01 8.138178394764e-04 2.509561279502e+01
9.125000000000e+02 -3.221779744177e-01 8.106625922338e-04 2.506122717358e+01
9.127500000000e+02 -3.206539195207e-01 8.058353232820e-04 2.502736888535e+01
9.130000000000e+02 -3.189051072267e-01 7.993060126192e-04 2.499403200429e+01
9.132500000000e+02 -3.169271390010e-01 7.910647909039e-04 2.496120848291e+01
9.135000000000e+02 -3.147159584627e-01 7.811226672846e-04 2.492888806500e+01
9.137500000000e+02 -3.122678296490e-01 7.695116489476e-04 2.489705839059e+01
9.140000000000e+02 -3.095794849166e-01 7.562847591443e-04 2.486570496007e+01
9.142500000000e+02 -3.066483362716e-01 7.415156632101e-04 2.483481120225e+01
9.145000000000e+02 -3.034728710245e-01 7.252983372471e-04 2.480435833091e+01
9.147500000000e+02 -3.000529919381e-01 7.077461567555e-04 2.477432549031e+01
9.150000000000e+02 -2.963905274198e-01 6.889910795038e-04 2.474468962650e+01
9.152500000000e+02 -2.924896975412e-01 6.691823905949e-04 2.471542557051e+01
9.155000000000e+02 -2.883576066953e-01 6.484852798702e-04 2.468650613313e+01
9.157500000000e+02 -2.840048010126e-01 6.270792188593e-04 2.465790206018e+01
9.160000000000e+02 -2.794457310778e-01 6.051560436238e-04 2.462958227555e+01
9.162500000000e+02 -2.746992721677e-01 5.829178298995e-04 2.460151389396e+01
9.165000000000e+02 -2.697891073769e-01 5.605745984610e-04 2.457366251975e+01
9.167500000000e+02 -2.647441016915e-01 5.383417530936e-04 2.454599235367e+01
9.170000000000e+02 -2.595984985301e-01 5.164375233499e-04 2.451846648130e+01
9.172500000000e+02 -2.543919661844e-01 4.950805373203e-04 2.449104717411e+01
9.175000000000e+02 -2.491694552340e-01 4.744868964863e-04 2.446369610622e+01
9.177500000000e+02 -2.439807857974e-01 4.548676682273e-04 2.443637470400e+01
9.180000000000e+02 -2.388799737945e-01 4.364265083874e-04 2.440904448906e+01
9.182500000000e+02 -2.339242858179e-01 4.193571904152e-04 2.438166734108e+01
9.185000000000e+02 -2.291730068138e-01 4.038414550740e-04 2.435420585408e+01
9.187500000000e+02 -2.246859984910e-01 3.900471376999e-04 2.432662366628e+01
9.190000000000e+02 -2.205220499786e-01 3.781259401933e-04 2.429888571680e+01
9.192500000000e+02 -2.167371546812e-01 3.682117222134e-04 2.427095855482e+01
9.195000000000e+02 -2.133827761885e-01 3.604188749702e-04 2.424281058949e+01
9.197500000000e+02 -2.105042016927e-01 3.548405846702e-04 2.421441231861e+01
9.200000000000e+02 -2.081390973731e-01 3.515471989266e-04 2.418573652489e+01
9.202500000000e+02 -2.063163627295e-01 3.505847894945e-04 2.415675844747e+01
9.205000000000e+02 -2.050552933112e-01 3.519735332127e-04 2.412745590154e+01
9.207500000000e+02 -2.043651723159e-01 3.557065300663e-04 2.409780938384e+01
9.210000000000e+02 -2.042452515200e-01 3.617487383607e-04 2.406780213371e+01
9.212500000000e+02 -2.046850953787e-01 3.700361789424e-04 2.403742016655e+01
9.215000000000e+02 -2.056652806433e-01 3.804757231610e-04 2.400665226666e+01
9.217500000000e+02 -2.071582937565e-01 3.929450136674e-04 2.397548997470e+01
9.220000000000e+02 -2.091296366628e-01 4.072932538917e-04 2.394392753985e+01
9.222500000000e+02 -2.115389676664e-01 4.233425399385e-04 2.391196183702e+01
9.225000000000e+02 -2.143411985883e-01 4.408896112010e-04 2.387959232268e+01
9.227500000000e+02 -2.174875055872e-01 4.597084663598e-04 2.384682090870e+01
9.230000000000e+02 -2.209261399132e-01 4.795532777642e-04 2.381365191782e+01
9.232500000000e+02 -2.246030495810e-01 5.001619809206e-04 2.378009194598e+01
9.235000000000e+02 -2.284622780284e-01 5.212601027164e-04 2.374614978537e+01
9.237500000000e+02 -2.324461858830e-01 5.425648801168e-04 2.371183635622e+01
9.240000000000e+02 -2.364955153859e-01 5.637894888543e-04 2.367716455128e+01
9.242500000000e+02 -2.405494010028e-01 5.846472663533e-04 2.364214920854e+01
9.245000000000e+02 -2.445453479675e-01 6.048557802674e-04 2.360680692987e+01
9.247500000000e+02 -2.484193300451e-01 6.241407419526e-04 2.357115606181e+01
9.250000000000e+02 -2.521059744376e-01 6.422395177522e-04 2.353521649090e+01
9.252500000000e+02 -2.555390084899e-01 6.589045052393e-04 2.349900960925e+01
9.255000000000e+02 -2.586518826745e-01 6.739061010561e-04 2.346255814960e+01
9.257500000000e+02 -2.613786697473e-01 6.870353070109e-04 2.342588608270e+01
9.260000000000e+02 -2.636551337411e-01 6.981060078392e-04 2.338901843216e+01
9.262500000000e+02 -2.654200678801e-01 7.069572447212e-04 2.335198123103e+01
9.265000000000e+02 -2.666166716736e-01 7.134550491503e-04 2.331480133886e+01
9.267500000000e+02 -2.671940308989e-01 7.174942174642e-04 2.327750632247e+01
9.270000000000e+02 -2.671085616935e-01 7.189998542263e-04 2.324012435822e+01
9.272500000000e+02 -2.663253094705e-01 7.179286995108e-04 2.320268403396e+01
9.275000000000e+02 -2.648191694615e-01 7.142703490340e-04 2.316521434843e+01
9.277500000000e+02 -2.625757707485e-01 7.080480544853e-04 2.312774452592e+01
9.280000000000e+02 -2.595921218509e-01 6.993192395278e-04 2.309030393605e+01
9.282500000000e+02 -2.558769493963e-01 6.881755831977e-04 2.305292201487e+01
9.285000000000e+02 -2.514506582356e-01 6.747425193157e-04 2.301562809040e+01
9.287500000000e+02 -2.463451078861e-01 6.591783165038e-04 2.297845141395e+01
9.290000000000e+02 -2.406029902572e-01 6.416723684113e-04 2.294142101753e+01
9.292500000000e+02 -2.342769763305e-01 6.224428706855e-04 2.290456556676e+01
9.295000000000e+02 -2.274287914097e-01 6.017340086807e-04 2.286791343467e+01
9.297500000000e+02 -2.201279700556e-01 5.798123244395e-04 2.283149245876e+01
9.300000000000e+02 -2.124507091673e-01 5.569627322678e-04 2.279533003044e+01
9.302500000000e+02 -2.044785662668e-01 5.334840272880e-04 2.275945297321e+01
9.305000000000e+02 -1.962971594335e-01 5.096841067688e-04 2.272388742347e+01
9.307500000000e+02 -1.879950125302e-01 4.858750782998e-04 2.268865895453e+01
9.310000000000e+02 -1.796622793245e-01 4.623683076466e-04 2.265379236063e+01
9.312500000000e+02 -1.713896939560e-01 4.394696644508e-04 2.261931181984e+01
9.315000000000e+02 -1.632674038444e-01 4.174748143261e-04 2.258524069956e+01
9.317500000000e+02 -1.553840012328e-01 3.966649741248e-04 2.255160173180e+01
9.320000000000e+02 -1.478254267844e-01 3.773031253126e-04 2.251841683313e+01
9.322500000000e+02 -1.406740308631e-01 3.596305939556e-04 2.248570727160e+01
9.325000000000e+02 -1.340075508296e-01 3.438641525189e-04 2.245349361724e+01
9.327500000000e+02 -1.278980854446e-01 3.301935703445e-04 2.242179568607e+01
9.330000000000e+02 -1.224111622503e-01 3.187796015566e-04 2.239063270563e+01
9.332500000000e+02 -1.176047471035e-01 3.097524555066e-04 2.236002327794e+01
9.335000000000e+02 -1.135282838336e-01 3.032105552300e-04 2.232998534659e+01
9.337500000000e+02 -1.102218780146e-01 2.992196974995e-04 2.230053638121e+01
9.340000000000e+02 -1.077154863076e-01 2.978125842223e-04 2.227169335858e+01
9.342500000000e+02 -1.060282324433e-01 2.989885439397e-04 2.224347276251e+01
9.345000000000e+02 -1.051679339532e-01 3.027136703649e-04 2.221589079214e+01
9.347500000000e+02 -1.051307185054e-01 3.089211820403e-04 2.218896334948e+01
9.350000000000e+02 -1.059008873614e-01 3.175120139126e-04 2.216270616872e+01
9.352500000000e+02 -1.074509668947e-01 3.283558454354e-04 2.213713493856e+01
9.355000000000e+02 -1.097419580107e-01 3.412925249510e-04 2.211226533687e+01
9.357500000000e+02 -1.127238426011e-01 3.561337966702e-04 2.208811328244e+01
9.360000000000e+02 -1.163362540589e-01 3.726655073118e-04 2.206469498661e+01
9.362500000000e+02 -1.205093467130e-01 3.906501626570e-04 2.204202712728e+01
9.365000000000e+02 -1.251648238474e-01 4.098299836450e-04 2.202012692131e+01
9.367500000000e+02 -1.302171195599e-01 4.299302157942e-04 2.199901235234e+01
9.370000000000e+02 -1.355746694004e-01 4.506628912247e-04 2.197870225311e+01
9.372500000000e+02 -1.411412515049e-01 4.717309224152e-04 2.195921635668e+01
9.375000000000e+02 -1.468174107248e-01 4.928321949884e-04 2.194057551323e+01
9.377500000000e+02 -1.525018492575e-01 5.136639399008e-04 2.192280161694e+01
9.380000000000e+02 -1.580928741650e-01 5.339271680822e-04 2.190591777382e+01
9.382500000000e+02 -1.634897652163e-01 5.533311230477e-04 2.188994819493e+01
9.385000000000e+02 -1.685941390985e-01 5.715974230011e-04 2.187491821558e+01
9.387500000000e+02 -1.733112671418e-01 5.884639562182e-04 2.186085425788e+01
9.390000000000e+02 -1.775512785955e-01 6.036886099862e-04 2.184778363278e+01
9.392500000000e+02 -1.812303697494e-01 6.170525422258e-04 2.183573448479e+01
9.395000000000e+02 -1.842718468101e-01 6.283630724786e-04 2.182473551091e+01
9.397500000000e+02 -1.866071626017e-01 6.374559613607e-04 2.181481583786e+01
9.400000000000e+02 -1.881767795610e-01 6.441973876666e-04 2.180600467228e+01
9.402500000000e+02 -1.889310033324e-01 6.484852580832e-04 2.179833110948e+01
9.405000000000e+02 -1.888306424739e-01 6.502500826487e-04 2.179182381075e+01
9.407500000000e+02 -1.878475530429e-01 6.494554632302e-04 2.178651066657e+01
9.410000000000e+02 -1.859650894295e-01 6.460979700213e-04 2.178241856290e+01
9.412500000000e+02 -1.831783619808e-01 6.402066737750e-04 2.177957303121e+01
9.415000000000e+02 -1.794943636985e-01 6.318422198030e-04 2.177799799159e+01
9.417500000000e+02 -1.749318968111e-01 6.210955728946e-04 2.177771544368e+01
9.420000000000e+02 -1.695214127582e-01 6.080864174520e-04 2.177874527216e+01
9.422500000000e+02 -1.633045873037e-01 5.929613130809e-04 2.178110499845e+01
9.425000000000e+02 -1.563337907293e-01 5.758914210795e-04 2.178480960653e+01
9.427500000000e+02 -1.486713230008e-01 5.570699994729e-04 2.178987135749e+01
9.430000000000e+02 -1.403885887329e-01 5.367097164229e-04 2.179629972141e+01
9.432500000000e+02 -1.315650361145e-01 5.150397979319e-04 2.180410124726e+01
9.435000000000e+02 -1.222870163880e-01 4.923027578764e-04 2.181327953692e+01
9.437500000000e+02 -1.126464757902e-01 4.687512270730e-04 2.182383518211e+01
9.440000000000e+02 -1.027396607655e-01 4.446446002344e-04 2.183576581799e+01
9.442500000000e+02 -9.266566822268e-02 4.202454929125e-04 2.184906613637e+01
9.445000000000e+02 -8.252495306452e-02 3.958161519655e-04 2.186372792332e+01
9.447500000000e+02 -7.241793521415e-02 3.716149932026e-04 2.187974018600e+01
9.450000000000e+02 -6.244345615761e-02 3.478930313159e-04 2.189708920387e+01
9.452500000000e+02 -5.269745690132e-02 3.248905590828e-04 2.191575870945e+01
9.455000000000e+02 -4.327153451134e-02 3.028338241902e-04 2.193572996830e+01
9.457500000000e+02 -3.425177055760e-02 2.819320882634e-04 2.195698200217e+01
9.460000000000e+02 -2.571748875135e-02 2.623748130732e-04 2.197949170124e+01
9.462500000000e+02 -1.774030582799e-02 2.443292699253e-04 2.200323407365e+01
9.465000000000e+02 -1.038315448327e-02 2.279383999501e-04 2.202818239462e+01
9.467500000000e+02 -3.699622162451e-03 2.133194662925e-04 2.205430847998e+01
9.470000000000e+02 2.266724086008e-03 2.005626598525e-04 2.208158285515e+01
9.472500000000e+02 7.482694951973e-03 1.897301802831e-04 2.210997503852e+01
9.475000000000e+02 1.192577535957e-02 1.808561025059e-04 2.213945376571e+01
9.477500000000e+02 1.558424164344e-02 1.739466517997e-04 2.216998721050e+01
9.480000000000e+02 1.845706334027e-02 1.689807960577e-04 2.220154326558e+01
9.482500000000e+02 2.055373506731e-02 1.659113768139e-04 2.223408973808e+01
9.485000000000e+02 2.189388229396e-02 1.646665627558e-04 2.226759461219e+01
9.487500000000e+02 2.250678208116e-02 1.651517506612e-04 2.230202623849e+01
9.490000000000e+02 2.243073319308e-02 1.672517354185e-04 2.233735354133e+01
9.492500000000e+02 2.171233808805e-02 1.708332151657e-04 2.237354617435e+01
9.495000000000e+02 2.040562857382e-02 1.757474280077e-04 2.241057470641e+01
9.497500000000e+02 1.857116583463e-02 1.818330133265e-04 2.244841071882e+01
9.500000000000e+02 1.627502745657e-02 1.889189396779e-04 2.248702691984e+01
9.502500000000e+02 1.358776698366e-02 1.968276718902e-04 2.252639720003e+01
9.505000000000e+02 1.058330093698e-02 2.053779664644e-04 2.256649669072e+01
9.507500000000e+02 7.337804560883e-03 2.143878341769e-04 2.260730175473e+01
9.510000000000e+02 3.928581884281e-03 2.236773828473e-04 2.264878997728e+01
9.512500000000e+02 4.329526801810e-04 2.330717123234e-04 2.269094011877e+01
9.515000000000e+02 -3.072842175168e-03 2.424032262429e-04 2.273373203033e+01
9.517500000000e+02 -6.514687740890e-03 2.515139284786e-04 2.277714655830e+01
9.520000000000e+02 -9.821594696451e-03 2.602576219757e-04 2.282116543177e+01
9.522500000000e+02 -1.292662840809e-02 2.685014914367e-04 2.286577108833e+01
9.525000000000e+02 -1.576775848009e-02 2.761277480936e-04 2.291094654903e+01
9.527500000000e+02 -1.828861750436e-02 2.830345881627e-04 2.295667519609e+01
9.530000000000e+02 -2.043916151411e-02 2.891373809258e-04 2.300294062810e+01
9.532500000000e+02 -2.217622500978e-02 2.943690649548e-04 2.304972640091e+01
9.535000000000e+02 -2.346395180537e-02 2.986805632193e-04 2.309701587447e+01
9.537500000000e+02 -2.427411599400e-02 3.020406694833e-04 2.314479197962e+01
9.540000000000e+02 -2.458632893514e-02 3.044356920152e-04 2.319303696896e+01
9.542500000000e+02 -2.438809687523e-02 3.058689916514e-04 2.324173228636e+01
9.545000000000e+02 -2.367479747140e-02 3.063599623918e-04 2.329085827488e+01
9.547500000000e+02 -2.244949267666e-02 3.059431170994e-04 2.334039408009e+01
9.550000000000e+02 -2.072268665106e-02 3.046667009206e-04 2.339031736958e+01
9.552500000000e+02 -1.851189837016e-02 3.025912076279e-04 2.344060427923e+01
9.555000000000e+02 -1.584123012887e-02 2.997877255764e-04 2.349122916725e+01
9.557500000000e+02 -1.274077995602e-02 2.963361661487e-04 2.354216453157e+01
9.560000000000e+02 -9.245976309431e-03 2.923234286337e-04 2.359338095309e+01
9.562500000000e+02 -5.396918271033e-03 2.878414540796e-04 2.364484692171e+01
9.565000000000e+02 -1.237591129651e-03 2.829853607857e-04 2.369652884015e+01
9.567500000000e+02 3.184906074579e-03 2.778516102367e-04 2.374839095895e+01
9.570000000000e+02 7.821215368068e-03 2.725359404932e-04 2.380039543648e+01
9.572500000000e+02 1.262047065354e-02 2.671317173215e-04 2.385250225284e+01
9.575000000000e+02 1.753115127392e-02 2.617282386854e-04 2.390466931854e+01
9.577500000000e+02 2.250184555338e-02 2.564093662735e-04 2.395685250525e+01
9.580000000000e+02 2.748205828373e-02 2.512520926716e-04 2.400900580813e+01
9.582500000000e+02 3.242284313688e-02 2.463253383553e-04 2.406108135034e+01
9.585000000000e+02 3.727750505249e-02 2.416892388911e-04 2.411302958782e+01
9.587500000000e+02 4.200217115245e-02 2.373943774409e-04 2.416479943500e+01
9.590000000000e+02 4.655635797989e-02 2.334813404742e-04 2.421633851001e+01
9.592500000000e+02 5.090333085201e-02 2.299806496982e-04 2.426759321072e+01
9.595000000000e+02 5.501057131666e-02 2.269126274666e-04 2.431850907600e+01
9.597500000000e+02 5.884996262118e-02 2.242878122057e-04 2.436903087942e+01
9.600000000000e+02 6.239808871546e-02 2.221072883122e-04 2.441910302439e+01
9.602500000000e+02 6.563626869034e-02 2.203634844168e-04 2.446866967940e+01
9.605000000000e+02 6.855068947703e-02 2.190408482894e-04 2.451767520386e+01
9.607500000000e+02 7.113229012354e-02 2.181169373375e-04 2.456606431255e+01
9.610000000000e+02 7.337674452852e-02 2.175633668918e-04 2.461378253398e+01
9.612500000000e+02 7.528421494259e-02 2.173470683089e-04 2.466077639863e+01
9.615000000000e+02 7.685920221537e-02 2.174313829644e-04 2.470699392560e+01
9.617500000000e+02 7.811019731870e-02 2.177773372763e-04 2.475238483548e+01
9.620000000000e+02 7.904941194096e-02 2.183447931447e-04 2.479690104755e+01
9.622500000000e+02 7.969236505367e-02 2.190936163748e-04 2.484049693370e+01
9.625000000000e+02 8.005750176723e-02 2.199847468489e-04 2.488312973798e+01
9.627500000000e+02 8.016577807508e-02 2.209811989008e-04 2.492476000995e+01
9.630000000000e+02 8.004018709932e-02 2.220489364119e-04 2.496535185967e+01
9.632500000000e+02 7.970533183982e-02 2.231576977827e-04 2.500487346822e+01
9.635000000000e+02 7.918694592754e-02 2.242815334816e-04 2.504329733543e+01
9.637500000000e+02 7.851145163908e-02 2.253993320714e-04 2.508060069379e+01
9.640000000000e+02 7.770551284781e-02 2.264952373241e-04 2.511676589349e+01
9.642500000000e+02 7.679561131406e-02 2.275587426021e-04 2.515178063564e+01
9.645000000000e+02 7.580764691236e-02 2.285848343782e-04 2.518563834181e+01
9.647500000000e+02 7.476657002436e-02 2.295739004944e-04 2.521833840946e+01
9.650000000000e+02 7.369604733102e-02 2.305315230103e-04 2.524988644356e+01
9.652500000000e+02 7.261816570952e-02 2.314682666087e-04 2.528029453076e+01
9.655000000000e+02 7.155319136973e-02 2.323991156847e-04 2.530958129894e+01
9.657500000000e+02 7.051935797061e-02 2.333430687471e-04 2.533777211027e+01
9.660000000000e+02 6.953272011406e-02 2.343224932159e-04 2.536489908295e+01
9.662500000000e+02 6.860703662467e-02 2.353626014222e-04 2.539100119123e+01
9.665000000000e+02 6.775372297840e-02 2.364905731236e-04 2.541612409181e+01
9.667500000000e+02 6.698183226108e-02 2.377348919924e-04 2.544032006745e+01
9.670000000000e+02 6.629809171326e-02 2.391246375612e-04 2.546364792440e+01
9.672500000000e+02 6.570696925091e-02 2.406885567047e-04 2.548617258427e+01
9.675000000000e+02 6.521079963383e-02 2.424544166643e-04 2.550796494905e+01
9.677500000000e+02 6.480991029932e-02 2.444481197227e-04 2.552910132550e+01
9.680000000000e+02 6.450281255501e-02 2.466930644526e-04 2.554966313848e+01
9.682500000000e+02 6.428639938076e-02 2.492093846613e-04 2.556973632864e+01
9.685000000000e+02 6.415614249071e-02 2.520133062987e-04 2.558941067220e+01
9.687500000000e+02 6.410635806242e-02 2.551166022490e-04 2.560877928755e+01
9.690000000000e+02 6.413043286912e-02 2.585260917182e-04 2.562793784593e+01
9.692500000000e+02 6.422104896943e-02 2.622432288126e-04 2.564698369604e+01
9.695000000000e+02 6.437048087976e-02 2.662637745937e-04 2.566601527331e+01
9.697500000000e+02 6.457077162320e-02 2.705776443424e-04 2.568513098345e+01
9.700000000000e+02 6.481403284351e-02 2.751687676026e-04 2.570442859272e+01
9.702500000000e+02 6.509259987408e-02 2.800151704733e-04 2.572400408062e+01
9.705000000000e+02 6.539925759328e-02 2.850890736362e-04 2.574395082289e+01
9.707500000000e+02 6.572745756889e-02 2.903571332891e-04 2.576435880261e+01
9.710000000000e+02 6.607141158833e-02 2.957809109269e-04 2.578531347337e+01
9.712500000000e+02 6.642626057487e-02 3.013172930012e-04 2.580689499985e+01
9.715000000000e+02 6.678822195186e-02 3.069190333541e-04 2.582917752174e+01
9.717500000000e+02 6.715460577115e-02 3.125355287548e-04 2.585222812326e+01
9.720000000000e+02 6.752392304040e-02 3.181134720429e-04 2.587610623780e+01
9.722500000000e+02 6.789590764332e-02 3.235976893669e-04 2.590086292508e+01
9.725000000000e+02 6.827151655480e-02 3.289320062018e-04 2.592654021630e+01
9.727500000000e+02 6.865295307680e-02 3.340600576382e-04 2.595317075022e+01
9.730000000000e+02 6.904356176290e-02 3.389262918029e-04 2.598077707628e+01
9.732500000000e+02 6.944780093636e-02 3.434767550487e-04 2.600937146775e+01
9.735000000000e+02 6.987112796973e-02 3.476599822368e-04 2.603895557874e+01
9.737500000000e+02 7.031991421739e-02 3.514277399346e-04 2.606952046338e+01
9.740000000000e+02 7.080124861841e-02 3.547358426373e-04 2.610104625542e+01
9.742500000000e+02 7.132280356494e-02 3.575447539617e-04 2.613350234936e+01
9.745000000000e+02 7.189266389101e-02 3.598201616492e-04 2.616684767375e+01
9.747500000000e+02 7.251908581394e-02 3.615334718135e-04 2.620103062600e+01
9.750000000000e+02 7.321032689265e-02 3.626621709834e-04 2.623598976662e+01
9.752500000000e+02 7.397439158595e-02 3.631900624808e-04 2.627165389265e+01
9.755000000000e+02 7.481883166828e-02 3.631074392108e-04 2.630794289688e+01
9.757500000000e+02 7.575050411391e-02 3.624112598600e-04 2.634476800618e+01
9.760000000000e+02 7.677536624807e-02 3.611049102462e-04 2.638203278289e+01
9.762500000000e+02 7.789826420991e-02 3.591980953127e-04 2.641963349866e+01
9.765000000000e+02 7.912274214300e-02 3.567067506042e-04 2.645746023894e+01
9.767500000000e+02 8.045088405456e-02 3.536525695593e-04 2.649539738070e+01
9.770000000000e+02 8.188315867544e-02 3.500628190310e-04 2.653332475826e+01
9.772500000000e+02 8.341833341800e-02 3.459697087137e-04 2.657111821919e+01
9.775000000000e+02 8.505337548322e-02 3.414101275275e-04 2.660865081398e+01
9.777500000000e+02 8.678345132098e-02 3.364248940867e-04 2.664579338357e+01
9.780000000000e+02 8.860190045457e-02 3.310585105606e-04 2.668241574046e+01
9.782500000000e+02 9.050031941119e-02 3.253584136918e-04 2.671838729951e+01
9.785000000000e+02 9.246864274147e-02 3.193744579317e-04 2.675357804968e+01
9.787500000000e+02 9.449525947760e-02 3.131584774679e-04 2.678785949063e+01
9.790000000000e+02 9.656721909229e-02 3.067635160934e-04 2.682110524854e+01
9.792500000000e+02 9.867042498907e-02 3.002433698680e-04 2.685319195538e+01
9.795000000000e+02 1.007898549096e-01 2.936521159734e-04 2.688400007656e+01
9.797500000000e+02 1.029098559709e-01 2.870434233328e-04 2.691341443800e+01
9.800000000000e+02 1.050144049091e-01 2.804701177279e-04 2.694132499200e+01
9.802500000000e+02 1.070874028592e-01 2.739836476763e-04 2.696762740857e+01
9.805000000000e+02 1.091129752836e-01 2.676335623016e-04 2.699222360321e+01
9.807500000000e+02 1.110757501197e-01 2.614671063780e-04 2.701502235389e+01
9.810000000000e+02 1.129611604189e-01 2.555285991530e-04 2.703593960972e+01
9.812500000000e+02 1.147556954795e-01 2.498590783528e-04 2.705489900593e+01
9.815000000000e+02 1.164471492708e-01 2.444958861477e-04 2.707183217211e+01
9.817500000000e+02 1.180248382356e-01 2.394722729076e-04 2.708667912766e+01
9.820000000000e+02 1.194797870687e-01 2.348170352535e-04 2.709938838852e+01
9.822500000000e+02 1.208048893763e-01 2.305541982514e-04 2.710991733461e+01
9.825000000000e+02 1.219950093102e-01 2.267027917361e-04 2.711823220625e+01
9.827500000000e+02 1.230470802556e-01 2.232766021429e-04 2.712430833268e+01
9.830000000000e+02 1.239601404052e-01 2.202840347026e-04 2.712813012535e+01
9.832500000000e+02 1.247353128041e-01 2.177281318471e-04 2.712969102326e+01
9.835000000000e+02 1.253758054076e-01 2.156064669433e-04 2.712899353675e+01
9.837500000000e+02 1.258868232186e-01 2.139112311909e-04 2.712604907925e+01
9.840000000000e+02 1.262754296076e-01 2.126294813261e-04 2.712087777465e+01
9.842500000000e+02 1.265504654659e-01 2.117432350814e-04 2.711350833677e+01
9.845000000000e+02 1.267222987431e-01 2.112299400639e-04 2.710397769881e+01
9.847500000000e+02 1.268026972659e-01 2.110626636322e-04 2.709233079780e+01
9.850000000000e+02 1.268045127265e-01 2.112106930816e-04 2.707862012091e+01
9.852500000000e+02 1.267415091267e-01 2.116398292754e-04 2.706290539007e+01
9.855000000000e+02 1.266279982756e-01 2.123130712538e-04 2.704525301687e+01
9.857500000000e+02 1.264785791399e-01 2.131910580315e-04 2.702573565666e+01
9.860000000000e+02 1.263078535397e-01 2.142325861033e-04 2.700443169287e+01
9.862500000000e+02 1.261300321483e-01 2.153953053582e-04 2.698142460113e+01
9.865000000000e+02 1.259586477838e-01 2.166362097106e-04 2.695680238643e+01
9.867500000000e+02 1.258062582756e-01 2.179121508535e-04 2.693065696406e+01
9.870000000000e+02 1.256840787942e-01 2.191804176206e-04 2.690308345296e+01
9.872500000000e+02 1.256017333188e-01 2.203992141636e-04 2.687417952045e+01
9.875000000000e+02 1.255669903253e-01 2.215281472641e-04 2.684404468061e+01
9.877500000000e+02 1.255855791057e-01 2.225286919734e-04 2.681277961624e+01
9.880000000000e+02 1.256609927219e-01 2.233646434204e-04 2.678048541517e+01
9.882500000000e+02 1.257944246195e-01 2.240025314003e-04 2.674726289137e+01
9.885000000000e+02 1.259847415703e-01 2.244120044956e-04 2.671321187152e+01
9.887500000000e+02 1.262285499716e-01 2.245662504037e-04 2.667843054275e+01
9.890000000000e+02 1.265203126841e-01 2.244422784464e-04 2.664301471975e+01
9.892500000000e+02 1.268525808192e-01 2.240213706822e-04 2.660705728822e+01
9.895000000000e+02 1.272162753047e-01 2.232892683926e-04 2.657064753981e+01
9.897500000000e+02 1.276010540938e-01 2.222364505159e-04 2.653387064592e+01
9.900000000000e+02 1.279957133785e-01 2.208584561692e-04 2.649680718781e+01
9.902500000000e+02 1.283886665741e-01 2.191558769457e-04 2.645953264341e+01
9.905000000000e+02 1.287684017780e-01 2.171345686058e-04 2.642211708381e+01
9.907500000000e+02 1.291239759254e-01 2.148055630887e-04 2.638462482462e+01
9.910000000000e+02 1.294455135445e-01 2.121848553020e-04 2.634711417485e+01
9.912500000000e+02 1.297245938697e-01 2.092933858237e-04 2.630963734082e+01
9.915000000000e+02 1.299546988385e-01 2.061563668740e-04 2.627224027469e+01
9.917500000000e+02 1.301314610012e-01 2.028029435606e-04 2.623496274696e+01
9.920000000000e+02 1.302529720477e-01 1.992654270007e-04 2.619783834996e+01
9.922500000000e+02 1.303198468343e-01 1.955789741755e-04 2.616089472096e+01
9.925000000000e+02 1.303353498161e-01 1.917803404197e-04 2.612415370365e+01
9.927500000000e+02 1.303052690086e-01 1.879072174573e-04 2.608763168239e+01
9.930000000000e+02 1.302378545355e-01 1.839971124506e-04 2.605133988037e+01
9.932500000000e+02 1.301435168054e-01 1.800866231299e-04 2.601528479600e+01
9.935000000000e+02 1.300345972755e-01 1.762103344728e-04 2.597946859862e+01
9.937500000000e+02 1.299249758132e-01 1.724000677745e-04 2.594388961956e+01
9.940000000000e+02 1.298296567784e-01 1.686841288807e-04 2.590854281862e+01
9.942500000000e+02 1.297643723374e-01 1.650865573597e-04 2.587342028782e+01
9.945000000000e+02 1.297451062909e-01 1.616267387433e-04 2.583851175113e+01
9.947500000000e+02 1.297876531581e-01 1.583190438119e-04 2.580380504669e+01
9.950000000000e+02 1.299071749321e-01 1.551727020163e-04 2.576928657861e+01
9.952500000000e+02 1.301177839908e-01 1.521918343280e-04 2.573494179369e+01
9.955000000000e+02 1.304321460726e-01 1.493757019426e-04 2.570075555998e+01
9.957500000000e+02 1.308611126676e-01 1.467191383402e-04 2.566671255441e+01
9.960000000000e+02 1.314134208353e-01 1.442130910550e-04 2.563279753287e+01
9.962500000000e+02 1.320953696875e-01 1.418454005845e-04 2.559899566338e+01
9.965000000000e+02 1.329105927932e-01 1.396015313941e-04 2.556529269319e+01
9.967500000000e+02 1.338598321470e-01 1.374655741826e-04 2.553167513269e+01
9.970000000000e+02 1.349408155881e-01 1.354211241596e-04 2.549813029370e+01
9.972500000000e+02 1.361480492205e-01 1.334524410257e-04 2.546464643541e+01
9.975000000000e+02 1.374728199864e-01 1.315452262326e-04 2.543121265393e+01
9.977500000000e+02 1.389031340361e-01 1.296876135310e-04 2.539781886142e+01
9.980000000000e+02 1.404236952674e-01 1.278711621839e-04 2.536445573540e+01
9.982500000000e+02 1.420160838840e-01 1.260914322986e-04 2.533111447705e+01
9.985000000000e+02 1.436588709615e-01 1.243487482792e-04 2.529778667932e+01
9.987500000000e+02 1.453278067544e-01 1.226488346197e-04 2.526446418611e+01
9.990000000000e+02 1.469962296339e-01 1.210029948392e-04 2.523113874487e+01
9.992500000000e+02 1.486353383779e-01 1.194286104133e-04 2.519780193102e+01
9.995000000000e+02 1.502147464681e-01 1.179490211246e-04 2.516444479292e+01
9.997500000000e+02 1.517029597707e-01 1.165935543496e-04 2.513105769117e+01
1.000000000000e+03 1.530679296661e-01 1.153973305511e-04 2.509763016712e+01
1.000250000000e+03 1.542777386716e-01 1.144007146226e-04 2.506415062527e+01
1.000500000000e+03 1.553011800393e-01 1.136488525937e-04 2.503060634464e+01
1.000750000000e+03 1.561084338238e-01 1.131908446880e-04 2.499698331483e+01
1.001000000000e+03 1.566717001493e-01 1.130788206548e-04 2.496326611654e+01
1.001250000000e+03 1.569657594926e-01 1.133668888997e-04 2.492943803860e+01
1.001500000000e+03 1.569685187446e-01 1.141098763066e-04 2.489548105965e+01
1.001750000000e+03 1.566614399927e-01 1.153620545179e-04 2.486137585125e+01
1.002000000000e+03 1.560298996140e-01 1.171756341259e-04 2.482710205846e+01
1.002250000000e+03 1.550634239398e-01 1.195993177379e-04 2.479263837433e+01
1.002500000000e+03 1.537558198396e-01 1.226767777707e-04 2.475796277341e+01
1.002750000000e+03 1.521052045837e-01 1.264451230388e-04 2.472305278420e+01
1.003000000000e+03 1.501138788393e-01 1.309336186951e-04 2.468788564194e+01
1.003250000000e+03 1.477882075461e-01 1.361621641765e-04 2.465243873593e+01
1.003500000000e+03 1.451383286835e-01 1.421401916299e-04 2.461668979362e+01
1.003750000000e+03 1.421778681556e-01 1.488657196622e-04 2.458061722753e+01
1.004000000000e+03 1.389235426395e-01 1.563248756072e-04 2.454420030743e+01
1.004250000000e+03 1.353949082478e-01 1.644910274818e-04 2.450741963258e+01
1.004500000000e+03 1.316139082301e-01 1.733250293657e-04 2.447025715091e+01
1.004750000000e+03 1.276046841973e-01 1.827750359873e-04 2.443269661998e+01
1.005000000000e+03 1.233931978225e-01 1.927773742111e-04 2.439472355861e+01
1.005250000000e+03 1.190071434565e-01 2.032569854471e-04 2.435632565322e+01
1.005500000000e+03 1.144756845694e-01 2.141288804758e-04 2.431749263410e+01
1.005750000000e+03 1.098294718156e-01 2.252992049537e-04 2.427821660820e+01
1.006000000000e+03 1.051004856402e-01 2.366669404839e-04 2.423849185882e+01
1.006250000000e+03 1.003221121005e-01 2.481255451744e-04 2.419831510780e+01
1.006500000000e+03 9.552903645175e-02 2.595649704526e-04 2.415768524547e+01
1.006750000000e+03 9.075729434106e-02 2.708733504118e-04 2.411660352451e+01
1.007000000000e+03 8.604413119307e-02 2.819390554524e-04 2.407507323526e+01
1.007250000000e+03 8.142793040422e-02 2.926523925020e-04 2.403309984553e+01
1.007500000000e+03 7.694795662694e-02 3.029073663863e-04 2.399069064234e+01
1.007750000000e+03 7.264407892260e-02 3.126032162986e-04 2.394785483063e+01
1.008000000000e+03 6.855634571209e-02 3.216457385561e-04 2.390460316248e+01
1.008250000000e+03 6.472447299837e-02 3.299485105382e-04 2.386094798873e+01
1.008500000000e+03 6.118722431650e-02 3.374338310278e-04 2.381690302678e+01
1.008750000000e+03 5.798174581250e-02 3.440333504573e-04 2.377248314977e+01
1.009000000000e+03 5.514277288406e-02 3.496888051021e-04 2.372770440878e+01
1.009250000000e+03 5.270185370990e-02 3.543523350412e-04 2.368258383843e+01
1.009500000000e+03 5.068660607895e-02 3.579865955678e-04 2.363713929251e+01
1.009750000000e+03 4.911988319646e-02 3.605651185168e-04 2.359138950065e+01
1.010000000000e+03 4.801912727639e-02 3.620721906640e-04 2.354535391294e+01
1.010250000000e+03 4.739575497840e-02 3.625029378380e-04 2.349905268825e+01
1.010500000000e+03 4.725467711070e-02 3.618632750893e-04 2.345250667144e+01
1.010750000000e+03 4.759393963075e-02 3.601699053581e-04 2.340573741592e+01
1.011000000000e+03 4.840462028705e-02 3.574500309583e-04 2.335876713631e+01
1.011250000000e+03 4.967069147697e-02 3.537416067034e-04 2.331161885554e+01
1.011500000000e+03 5.136924583566e-02 3.490930015861e-04 2.326431639109e+01
1.011750000000e+03 5.347076067716e-02 3.435629459113e-04 2.321688445900e+01
1.012000000000e+03 5.593962386604e-02 3.372201080295e-04 2.316934870509e+01
1.012250000000e+03 5.873457799355e-02 3.301430732006e-04 2.312173588693e+01
1.012500000000e+03 6.180954806079e-02 3.224195986974e-04 2.307407386807e+01
1.012750000000e+03 6.511426930372e-02 3.141463209265e-04 2.302639180841e+01
1.013000000000e+03 6.859522422273e-02 3.054276928258e-04 2.297872017426e+01
1.013250000000e+03 7.219644583687e-02 2.963751802678e-04 2.293109085381e+01
1.013500000000e+03 7.586036684456e-02 2.871060879059e-04 2.288353725442e+01
1.013750000000e+03 7.952875138798e-02 2.777421160471e-04 2.283609429482e+01
1.014000000000e+03 8.314350382974e-02 2.684080092901e-04 2.278879846729e+01
1.014250000000e+03 8.664748798563e-02 2.592298155519e-04 2.274168786654e+01
1.014500000000e+03 8.998533121508e-02 2.503330607890e-04 2.269480211821e+01
1.014750000000e+03 9.310415545084e-02 2.418408180571e-04 2.264818239187e+01
1.015000000000e+03 9.595426632090e-02 2.338718143725e-04 2.260187127235e+01
1.015250000000e+03 9.848983270290e-02 2.265383303157e-04 2.255591271294e+01
1.015500000000e+03 1.006694466571e-01 2.199445279032e-04 2.251035186162e+01
1.015750000000e+03 1.024567320516e-01 2.141843460769e-04 2.246523494898e+01
1.016000000000e+03 1.038208213337e-01 2.093398812624e-04 2.242060910029e+01
1.016250000000e+03 1.047368327898e-01 2.054797693086e-04 2.237652215535e+01
1.016500000000e+03 1.051861970060e-01 2.026580054150e-04 2.233302245775e+01
1.016750000000e+03 1.051570704708e-01 2.009125632378e-04 2.229015867258e+01
1.017000000000e+03 1.046445172212e-01 2.002646806506e-04 2.224797956705e+01
1.017250000000e+03 1.036506914122e-01 2.007181476212e-04 2.220653381496e+01
1.017500000000e+03 1.021848135359e-01 2.022592122537e-04 2.216586978722e+01
1.017750000000e+03 1.002632171660e-01 2.048562041060e-04 2.212603539722e+01
1.018000000000e+03 9.790909517562e-02 2.084599545054e-04 2.208707791720e+01
1.018250000000e+03 9.515220991292e-02 2.130042875577e-04 2.204904384193e+01
1.018500000000e+03 9.202847610891e-02 2.184067627715e-04 2.201197876262e+01
1.018750000000e+03 8.857934081228e-02 2.245697862800e-04 2.197592725572e+01
1.019000000000e+03 8.485121120702e-02 2.313819036910e-04 2.194093281668e+01
1.019250000000e+03 8.089462751412e-02 2.387193707076e-04 2.190703779020e+01
1.019500000000e+03 7.676337178457e-02 2.464479604625e-04 2.187428331483e+01
1.019750000000e+03 7.251362334083e-02 2.544246032053e-04 2.184270931155e+01
1.020000000000e+03 6.820295251642e-02 2.624997387536e-04 2.181235445698e+01
1.020250000000e+03 6.388933681449e-02 2.705196903672e-04 2.178325616556e+01
1.020500000000e+03 5.963022455182e-02 2.783290098655e-04 2.175545058593e+01
1.020750000000e+03 5.548161304950e-02 2.857730226650e-04 2.172897261471e+01
1.021000000000e+03 5.149717029924e-02 2.927004088394e-04 2.170385585173e+01
1.021250000000e+03 4.772746347310e-02 2.989658777836e-04 2.168013262628e+01
1.021500000000e+03 4.421928222792e-02 3.044326871019e-04 2.165783393715e+01
1.021750000000e+03 4.101503513734e-02 3.089753067526e-04 2.163698945517e+01
1.022000000000e+03 3.815231769285e-02 3.124817487398e-04 2.161762743652e+01
1.022250000000e+03 3.566350104048e-02 3.148560968837e-04 2.159977471092e+01
1.022500000000e+03 3.357553610330e-02 3.160202579131e-04 2.158345655860e+01
1.022750000000e+03 3.190971485937e-02 3.159160375588e-04 2.156869667155e+01
1.023000000000e+03 3.068167312531e-02 3.145063716513e-04 2.155551701117e+01
1.023250000000e+03 2.990128690445e-02 3.117767486768e-04 2.154393772685e+01
1.023500000000e+03 2.957275157360e-02 3.077358082610e-04 2.153397701362e+01
1.023750000000e+03 2.969462343939e-02 3.024157549111e-04 2.152565099912e+01
1.024000000000e+03 3.025995837417e-02 2.958720937004e-04 2.151897357184e+01
1.024250000000e+03 3.125632233217e-02 2.881833554774e-04 2.151395627645e+01
1.024500000000e+03 3.266595206866e-02 2.794498852863e-04 2.151060815338e+01
1.024750000000e+03 3.446582387311e-02 2.697925466286e-04 2.150893560847e+01
1.025000000000e+03 3.662780092880e-02 2.593508213279e-04 2.150894224416e+01
1.025250000000e+03 3.911867317403e-02 2.482808255315e-04 2.151062878502e+01
1.025500000000e+03 4.190032585455e-02 2.367526830451e-04 2.151399291951e+01
1.025750000000e+03 4.492988644512e-02 2.249478700542e-04 2.151902921786e+01
1.026000000000e+03 4.815992110844e-02 2.130563152468e-04 2.152572902877e+01
1.026250000000e+03 5.153869512828e-02 2.012733513428e-04 2.153408042942e+01
1.026500000000e+03 5.501052983898e-02 1.897965906844e-04 2.154406813341e+01
1.026750000000e+03 5.851620798498e-02 1.788230276256e-04 2.155567351095e+01
1.027000000000e+03 6.199353560217e-02 1.685458721194e-04 2.156887454976e+01
1.027250000000e+03 6.537799033590e-02 1.591516285282e-04 2.158364584854e+01
1.027500000000e+03 6.860349889283e-02 1.508173310353e-04 2.159995870810e+01
1.027750000000e+03 7.160331956361e-02 1.437080883747e-04 2.161778112983e+01
1.028000000000e+03 7.431103782892e-02 1.379747475754e-04 2.163707792437e+01
1.028250000000e+03 7.666168702171e-02 1.337517201543e-04 2.165781084990e+01
1.028500000000e+03 7.859285907627e-02 1.311553351233e-04 2.167993867665e+01
1.028750000000e+03 8.004598472934e-02 1.302820520038e-04 2.170341742175e+01
1.029000000000e+03 8.096748545054e-02 1.312073766426e-04 2.172820046532e+01
1.029250000000e+03 8.131000017425e-02 1.339847251706e-04 2.175423878524e+01
1.029500000000e+03 8.103357811648e-02 1.386444844431e-04 2.178148122528e+01
1.029750000000e+03 8.010661337732e-02 1.451937426207e-04 2.180987467860e+01
1.030000000000e+03 7.850686719211e-02 1.536156547401e-04 2.183936444044e+01
1.030250000000e+03 7.622216538853e-02 1.638694702088e-04 2.186989448599e+01
1.030500000000e+03 7.325088935026e-02 1.758907831392e-04 2.190140773941e+01
1.030750000000e+03 6.960243087202e-02 1.895916025679e-04 2.193384652666e+01
1.031000000000e+03 6.529715277869e-02 2.048612387124e-04 2.196715278875e+01
1.031250000000e+03 6.036636414927e-02 2.215668839014e-04 2.200126857126e+01
1.031500000000e+03 5.485187253923e-02 2.395548195522e-04 2.203613630801e+01
1.031750000000e+03 4.880539253279e-02 2.586517172283e-04 2.207169923986e+01
1.032000000000e+03 4.228766054794e-02 2.786663091175e-04 2.210790167362e+01
1.032250000000e+03 3.536748860076e-02 2.993911398579e-04 2.214468946447e+01
1.032500000000e+03 2.812050975069e-02 3.206048510323e-04 2.218201025846e+01
1.032750000000e+03 2.062786157621e-02 3.420744383977e-04 2.221981381041e+01
1.033000000000e+03 1.297475074665e-02 3.635579772857e-04 2.225805227514e+01
1.033250000000e+03 5.248966722822e-03 3.848076254035e-04 2.229668045620e+01
1.033500000000e+03 -2.460654377518e-03 4.055726860214e-04 2.233565592834e+01
1.033750000000e+03 -1.006570176279e-02 4.256029242509e-04 2.237493932910e+01
1.034000000000e+03 -1.747966314914e-02 4.446519989781e-04 2.241449438318e+01
1.034250000000e+03 -2.461929557691e-02 4.624810466940e-04 2.245428802572e+01
1.034500000000e+03 -3.140586919729e-02 4.788621242560e-04 2.249429029760e+01
1.034750000000e+03 -3.776632472186e-02 4.935819907780e-04 2.253447450890e+01
1.035000000000e+03 -4.363421382439e-02 5.064452757818e-04 2.257481694341e+01
1.035250000000e+03 -4.895057286348e-02 5.172781055354e-04 2.261529693948e+01
1.035500000000e+03 -5.366450940144e-02 5.259308134570e-04 2.265589649326e+01
1.035750000000e+03 -5.773377213098e-02 5.322811271025e-04 2.269660027426e+01
1.036000000000e+03 -6.112498492362e-02 5.362361128013e-04 2.273739513917e+01
1.036250000000e+03 -6.381392424336e-02 5.377346919778e-04 2.277827007616e+01
1.036500000000e+03 -6.578544678487e-02 5.367486937463e-04 2.281921565767e+01
1.036750000000e+03 -6.703351054982e-02 5.332843777935e-04 2.286022395010e+01
1.037000000000e+03 -6.756086128985e-02 5.273824723359e-04 2.290128792262e+01
1.037250000000e+03 -6.737885682106e-02 5.191185477590e-04 2.294240134261e+01
1.037500000000e+03 -6.650698597980e-02 5.086019128568e-04 2.298355817651e+01
1.037750000000e+03 -6.497254949496e-02 4.959748562549e-04 2.302475249912e+01
1.038000000000e+03 -6.281008423751e-02 4.814104720079e-04 2.306597791044e+01
1.038250000000e+03 -6.006094331677e-02 4.651107628298e-04 2.310722744479e+01
1.038500000000e+03 -5.677271476895e-02 4.473037917948e-04 2.314849320750e+01
1.038750000000e+03 -5.299865072186e-02 4.282403500851e-04 2.318976602096e+01
1.039000000000e+03 -4.879714721578e-02 4.081905769041e-04 2.323103541098e+01
1.039250000000e+03 -4.423112641966e-02 3.874399160325e-04 2.327228929951e+01
1.039500000000e+03 -3.936744355859e-02 3.662849980056e-04 2.331351394745e+01
1.039750000000e+03 -3.427626186225e-02 3.450294190911e-04 2.335469374454e+01
1.040000000000e+03 -2.903043566199e-02 3.239793381819e-04 2.339581134764e+01
1.040250000000e+03 -2.370483081408e-02 3.034390325687e-04 2.343684757229e+01
1.040500000000e+03 -1.837564516561e-02 2.837065464173e-04 2.347778145928e+01
1.040750000000e+03 -1.311968735590e-02 2.650694723974e-04 2.351859036980e+01
1.041000000000e+03 -8.013623010598e-03 2.478008692315e-04 2.355925013333e+01
1.041250000000e+03 -3.133225531116e-03 2.321555924953e-04 2.359973508485e+01
1.041500000000e+03 1.447473240514e-03 2.183666996290e-04 2.364001843135e+01
1.041750000000e+03 5.656998112495e-03 2.066423683207e-04 2.368007237622e+01
1.042000000000e+03 9.427233430320e-03 1.971633871373e-04 2.371986824408e+01
1.042250000000e+03 1.269436219893e-02 1.900805616112e-04 2.375937695811e+01
1.042500000000e+03 1.539960998867e-02 1.855132441938e-04 2.379856902896e+01
1.042750000000e+03 1.749018818254e-02 1.835476198222e-04 2.383741508187e+01
1.043000000000e+03 1.891997212369e-02 1.842361984557e-04 2.387588585316e+01
1.043250000000e+03 1.965037533852e-02 1.875970353058e-04 2.391395272259e+01
1.043500000000e+03 1.965092127149e-02 1.936140989051e-04 2.395158773131e+01
1.043750000000e+03 1.889989393804e-02 2.022376322494e-04 2.398876393707e+01
1.044000000000e+03 1.738489228182e-02 2.133849589232e-04 2.402545575835e+01
1.044250000000e+03 1.510310810131e-02 2.269420916027e-04 2.406163896802e+01
1.044500000000e+03 1.206171943814e-02 2.427651207975e-04 2.409729119330e+01
1.044750000000e+03 8.277898552330e-03 2.606825181956e-04 2.413239184841e+01
1.045000000000e+03 3.778913572970e-03 2.804972201823e-04 2.416692261222e+01
1.045250000000e+03 -1.398146389180e-03 3.019894323142e-04 2.420086734769e+01
1.045500000000e+03 -7.206593734770e-03 3.249192837298e-04 2.423421255485e+01
1.045750000000e+03 -1.359069780027e-02 3.490299418297e-04 2.426694727379e+01
1.046000000000e+03 -2.048623399896e-02 3.740506735801e-04 2.429906348074e+01
1.046250000000e+03 -2.782128440339e-02 3.997001739514e-04 2.433055614999e+01
1.046500000000e+03 -3.551712582891e-02 4.256898194671e-04 2.436142330479e+01
1.046750000000e+03 -4.348921403205e-02 4.517270822360e-04 2.439166635208e+01
1.047000000000e+03 -5.164830655598e-02 4.775188508571e-04 2.442129008977e+01
1.047250000000e+03 -5.990164460894e-02 5.027747631978e-04 2.445030288561e+01
1.047500000000e+03 -6.815419801315e-02 5.272103573781e-04 2.447871669778e+01
1.047750000000e+03 -7.630996114934e-02 5.505503354706e-04 2.450654732353e+01
1.048000000000e+03 -8.427326013466e-02 5.725314798720e-04 2.453381439128e+01
1.048250000000e+03 -9.195005462478e-02 5.929055025737e-04 2.456054145003e+01
1.048500000000e+03 -9.924922100054e-02 6.114416935906e-04 2.458675602440e+01
1.048750000000e+03 -1.060837943169e-01 6.279293962703e-04 2.461248964953e+01
1.049000000000e+03 -1.123720949316e-01 6.421800242996e-04 2.463777780615e+01
1.049250000000e+03 -1.180388728155e-01 6.540292710910e-04 2.466265998257e+01
1.049500000000e+03 -1.230162599749e-01 6.633386317073e-04 2.468717954715e+01
1.049750000000e+03 -1.272445971391e-01 6.699966620670e-04 2.471138360883e+01
1.050000000000e+03 -1.306732579087e-01 6.739204001687e-04 2.473532294360e+01
1.050250000000e+03 -1.332611520361e-01 6.750557443817e-04 2.475905171874e+01
1.050500000000e+03 -1.349772791119e-01 6.733782634234e-04 2.478262731638e+01
1.050750000000e+03 -1.358009462321e-01 6.688930187185e-04 2.480610999305e+01
1.051000000000e+03 -1.357220218735e-01 6.616347076536e-04 2.482956258255e+01
1.051250000000e+03 -1.347408735950e-01 6.516669083852e-04 2.485305009043e+01
1.051500000000e+03 -1.328682813901e-01 6.390813733373e-04 2.487663928741e+01
1.051750000000e+03 -1.301251952441e-01 6.239971474423e-04 2.490039822222e+01
1.052000000000e+03 -1.265422964425e-01 6.065589918346e-04 2.492439574970e+01
1.052250000000e+03 -1.221595504325e-01 5.869358773580e-04 2.494870094638e+01
1.052500000000e+03 -1.170255485620e-01 5.653190035138e-04 2.497338261234e+01
1.052750000000e+03 -1.111968484310e-01 5.419198409801e-04 2.499850861584e+01
1.053000000000e+03 -1.047371758932e-01 5.169677933923e-04 2.502414531565e+01
1.053250000000e+03 -9.771658249562e-02 4.907077497262e-04 2.505035700644e+01
1.053500000000e+03 -9.021056582039e-02 4.633975511913e-04 2.507720519474e+01
1.053750000000e+03 -8.229913752092e-02 4.353052361254e-04 2.510474813476e+01
1.054000000000e+03 -7.406587174059e-02 4.067061586114e-04 2.513304010991e+01
1.054250000000e+03 -6.559694320549e-02 3.778802609162e-04 2.516213093725e+01
1.054500000000e+03 -5.698016781390e-02 3.491091553620e-04 2.519206539207e+01
1.054750000000e+03 -4.830407830875e-02 3.206733132426e-04 2.522288280751e+01
1.055000000000e+03 -3.965696013902e-02 2.928490904389e-04 2.525461645980e+01
1.055250000000e+03 -3.112598417253e-02 2.659060259286e-04 2.528729326428e+01
1.055500000000e+03 -2.279633763105e-02 2.401041137860e-04 2.532093338879e+01
1.055750000000e+03 -1.475041146357e-02 2.156912169223e-04 2.535554995671e+01
1.056000000000e+03 -7.067021404480e-03 1.929005773329e-04 2.539114877613e+01
1.056250000000e+03 1.792622806500e-04 1.719486563517e-04 2.542772829914e+01
1.056500000000e+03 6.918840476640e-03 1.530328160714e-04 2.546527931027e+01
1.056750000000e+03 1.308765257708e-02 1.363295074859e-04 2.550378497593e+01
1.057000000000e+03 1.862768007103e-02 1.219926472041e-04 2.554322098474e+01
1.057250000000e+03 2.348749326253e-02 1.101519600565e-04 2.558355540869e+01
1.057500000000e+03 2.762262877494e-02 1.009119641750e-04 2.562474895232e+01
1.057750000000e+03 3.099591536722e-02 9.435085384633e-05 2.566675524643e+01
1.058000000000e+03 3.357777990299e-02 9.051982036639e-05 2.570952103207e+01
1.058250000000e+03 3.534648878056e-02 8.944256034670e-05 2.575298634701e+01
1.058500000000e+03 3.628823754125e-02 9.111522589977e-05 2.579708513379e+01
1.058750000000e+03 3.639726423374e-02 9.550643205294e-05 2.584174552056e+01
1.059000000000e+03 3.567587891522e-02 1.025576153529e-04 2.588689013830e+01
1.059250000000e+03 3.413435940309e-02 1.121837559344e-04 2.593243688366e+01
1.059500000000e+03 3.179087988085e-02 1.242741664296e-04 2.597829909449e+01
1.059750000000e+03 2.867127117476e-02 1.386937339930e-04 2.602438639349e+01
1.060000000000e+03 2.480880495944e-02 1.552842513724e-04 2.607060491614e+01
1.060250000000e+03 2.024383162280e-02 1.738660908052e-04 2.611685816968e+01
1.060500000000e+03 1.502342487900e-02 1.942400210351e-04 2.616304729847e+01
1.060750000000e+03 9.200910932251e-03 2.161892408960e-04 2.620907194588e+01
1.061000000000e+03 2.835367103317e-03 2.394816449684e-04 2.625483055935e+01
1.061250000000e+03 -4.008942907205e-03 2.638721859522e-04 2.630022108083e+01
1.061500000000e+03 -1.126318752318e-02 2.891053628401e-04 2.634514158842e+01
1.061750000000e+03 -1.885463191690e-02 3.149179227947e-04 2.638949066305e+01
1.062000000000e+03 -2.670734771249e-02 3.410415490941e-04 2.643316805298e+01
1.062250000000e+03 -3.474295928394e-02 3.672056694513e-04 2.647607515006e+01
1.062500000000e+03 -4.288140167255e-02 3.931401845148e-04 2.651811561622e+01
1.062750000000e+03 -5.104174570197e-02 4.185784156292e-04 2.655919571419e+01
1.063000000000e+03 -5.914299351205e-02 4.432598066083e-04 2.659922491334e+01
1.063250000000e+03 -6.710490740390e-02 4.669326762641e-04 2.663811631834e+01
1.063500000000e+03 -7.484883464942e-02 4.893568860218e-04 2.667578710853e+01
1.063750000000e+03 -8.229850218072e-02 5.103062716074e-04 2.671215903165e+01
1.064000000000e+03 -8.938084130389e-02 5.295711516230e-04 2.674715869820e+01
1.064250000000e+03 -9.602673564413e-02 5.469604806101e-04 2.678071802952e+01
1.064500000000e+03 -1.021717671718e-01 5.623039222691e-04 2.681277458018e+01
1.064750000000e+03 -1.077568856848e-01 5.754535224185e-04 2.684327190821e+01
1.065000000000e+03 -1.127290800523e-01 5.862854359839e-04 2.687215976452e+01
1.065250000000e+03 -1.170419258099e-01 5.947011006642e-04 2.689939445041e+01
1.065500000000e+03 -1.206561207666e-01 6.006283919961e-04 2.692493891770e+01
1.065750000000e+03 -1.235399071081e-01 6.040223187604e-04 2.694876304075e+01
1.066000000000e+03 -1.256694476824e-01 6.048655624803e-04 2.697084364049e+01
1.066250000000e+03 -1.270290889085e-01 6.031685613758e-04 2.699116464447e+01
1.066500000000e+03 -1.276115568487e-01 5.989695024198e-04 2.700971702513e+01
1.066750000000e+03 -1.274180554975e-01 5.923338852494e-04 2.702649884233e+01
1.067000000000e+03 -1.264582725564e-01 5.833538425976e-04 2.704151512498e+01
1.067250000000e+03 -1.247502890659e-01 5.721471561772e-04 2.705477771233e+01
1.067500000000e+03 -1.223204041436e-01 5.588560180335e-04 2.706630511651e+01
1.067750000000e+03 -1.192028571133e-01 5.436455114666e-04 2.707612222393e+01
1.068000000000e+03 -1.154394611440e-01 5.267018444246e-04 2.708426001858e+01
1.068250000000e+03 -1.110791716279e-01 5.082304103603e-04 2.709075526306e+01
1.068500000000e+03 -1.061775356018e-01 4.884535320398e-04 2.709565006150e+01
1.068750000000e+03 -1.007960878083e-01 4.676080816817e-04 2.709899144482e+01
1.069000000000e+03 -9.500169219285e-02 4.459429704904e-04 2.710083092988e+01
1.069250000000e+03 -8.886577081183e-02 4.237163614194e-04 2.710122396304e+01
1.069500000000e+03 -8.246352414679e-02 4.011928883605e-04 2.710022941947e+01
1.069750000000e+03 -7.587309763016e-02 3.786407691491e-04 2.709790906761e+01
1.070000000000e+03 -6.917467759594e-02 3.563287555313e-04 2.709432695362e+01
1.070250000000e+03 -6.244960243639e-02 3.345231610577e-04 2.708954885556e+01
1.070500000000e+03 -5.577943276727e-02 3.134848429839e-04 2.708364168024e+01
1.070750000000e+03 -4.924502497654e-02 2.934662559376e-04 2.707667288279e+01
1.071000000000e+03 -4.292560316132e-02 2.747085400280e-04 2.706870986724e+01
1.071250000000e+03 -3.689787307683e-02 2.574387682013e-04 2.705981945193e+01
1.071500000000e+03 -3.123511573284e-02 2.418672365449e-04 2.705006725488e+01
1.071750000000e+03 -2.600636970405e-02 2.281850426143e-04 2.703951718275e+01
1.072000000000e+03 -2.127563511249e-02 2.165617820595e-04 2.702823089967e+01
1.072250000000e+03 -1.710116492486e-02 2.071435882306e-04 2.701626736942e+01
1.072500000000e+03 -1.353477858519e-02 2.000512708180e-04 2.700368232705e+01
1.072750000000e+03 -1.062131196270e-02 1.953791334841e-04 2.699052792248e+01
1.073000000000e+03 -8.398115568985e-03 1.931936730361e-04 2.697685229777e+01
1.073250000000e+03 -6.894636884004e-03 1.935327598951e-04 2.696269922227e+01
1.073500000000e+03 -6.132147687940e-03 1.964052970364e-04 2.694810784734e+01
1.073750000000e+03 -6.123508814438e-03 2.017911189798e-04 2.693311238584e+01
1.074000000000e+03 -6.873091928368e-03 2.096413206109e-04 2.691774196643e+01
1.074250000000e+03 -8.376769311392e-03 2.198789077625e-04 2.690202045196e+01
1.074500000000e+03 -1.062200213942e-02 2.323997942144e-04 2.688596632787e+01
1.074750000000e+03 -1.358806387341e-02 2.470741775607e-04 2.686959268991e+01
1.075000000000e+03 -1.724630861134e-02 2.637481812753e-04 2.685290721440e+01
1.075250000000e+03 -2.156057176498e-02 2.822458233233e-04 2.683591224740e+01
1.075500000000e+03 -2.648761359394e-02 3.023712722327e-04 2.681860489496e+01
1.075750000000e+03 -3.197766460780e-02 3.239111601748e-04 2.680097719584e+01
1.076000000000e+03 -3.797504400646e-02 3.466372437427e-04 2.678301631465e+01
1.076250000000e+03 -4.441879199795e-02 3.703092537613e-04 2.676470480665e+01
1.076500000000e+03 -5.124340013114e-02 3.946777585441e-04 2.674602090275e+01
1.076750000000e+03 -5.837955964564e-02 4.194871732192e-04 2.672693881589e+01
1.077000000000e+03 -6.575492937329e-02 4.444787050090e-04 2.670742912699e+01
1.077250000000e+03 -7.329494339287e-02 4.693933536624e-04 2.668745914637e+01
1.077500000000e+03 -8.092361334370e-02 4.939748590706e-04 2.666699333435e+01
1.077750000000e+03 -8.856435506655e-02 5.179725976933e-04 2.664599367169e+01
1.078000000000e+03 -9.614077553317e-02 5.411443212237e-04 2.662442015772e+01
1.078250000000e+03 -1.035774751092e-01 5.632587695203e-04 2.660223120355e+01
1.078500000000e+03 -1.108008168150e-01 5.840981123457e-04 2.657938408130e+01
1.078750000000e+03 -1.177396624599e-01 6.034602101586e-04 2.655583537973e+01
1.079000000000e+03 -1.243260925207e-01 6.211606661157e-04 2.653154136468e+01
1.079250000000e+03 -1.304960532768e-01 6.370345824729e-04 2.650645850699e+01
1.079500000000e+03 -1.361899906566e-01 6.509381364696e-04 2.648054384495e+01
1.079750000000e+03 -1.413534189024e-01 6.627498498561e-04 2.645375531932e+01
1.080000000000e+03 -1.459374299701e-01 6.723715960995e-04 2.642605227398e+01
1.080250000000e+03 -1.498991563988e-01 6.797293582811e-04 2.639739576398e+01
1.080500000000e+03 -1.532021649774e-01 6.847736612980e-04 2.636774885378e+01
1.080750000000e+03 -1.558167907307e-01 6.874797532501e-04 2.633707698370e+01
1.081000000000e+03 -1.577204006013e-01 6.878475195462e-04 2.630534834898e+01
1.081250000000e+03 -1.588975928053e-01 6.859010896875e-04 2.627253401729e+01
1.081500000000e+03 -1.593403250395e-01 6.816882538167e-04 2.623860838310e+01
1.081750000000e+03 -1.590479710528e-01 6.752795437570e-04 2.620354921565e+01
1.082000000000e+03 -1.580273148364e-01 6.667671988135e-04 2.616733807152e+01
1.082250000000e+03 -1.562924543242e-01 6.562637650600e-04 2.612996029862e+01
1.082500000000e+03 -1.538646655148e-01 6.439006854486e-04 2.609140540219e+01
1.082750000000e+03 -1.507721555343e-01 6.298264936030e-04 2.605166700982e+01
1.083000000000e+03 -1.470497991499e-01 6.142051066554e-04 2.601074318506e+01
1.083250000000e+03 -1.427387502969e-01 5.972137105321e-04 2.596863635274e+01
1.083500000000e+03 -1.378860486837e-01 5.790408101625e-04 2.592535353866e+01
1.083750000000e+03 -1.325441273195e-01 5.598840161961e-04 2.588090635792e+01
1.084000000000e+03 -1.267702568780e-01 5.399477495588e-04 2.583531099304e+01
1.084250000000e+03 -1.206259854214e-01 5.194411220464e-04 2.578858832143e+01
1.084500000000e+03 -1.141764840185e-01 4.985755934226e-04 2.574076383292e+01
1.084750000000e+03 -1.074898464987e-01 4.775626248906e-04 2.569186754547e+01
1.085000000000e+03 -1.006364051538e-01 4.566116780227e-04 2.564193403261e+01
1.085250000000e+03 -9.368795844912e-02 4.359278734468e-04 2.559100226070e+01
1.085500000000e+03 -8.671700220639e-02 4.157098975477e-04 2.553911548567e+01
1.085750000000e+03 -7.979593937437e-02 3.961480400784e-04 2.548632110507e+01
1.086000000000e+03 -7.299628679865e-02 3.774223065214e-04 2.543267048915e+01
1.086250000000e+03 -6.638785439419e-02 3.597005663554e-04 2.537821876294e+01
1.086500000000e+03 -6.003798430629e-02 3.431370313415e-04 2.532302461843e+01
1.086750000000e+03 -5.401075486349e-02 3.278707087640e-04 2.526715005007e+01
1.087000000000e+03 -4.836623737072e-02 3.140241026212e-04 2.521066008927e+01
1.087250000000e+03 -4.315976933256e-02 3.017020426969e-04 2.515362254005e+01
1.087500000000e+03 -3.844130148834e-02 2.909907928663e-04 2.509610765298e+01
1.087750000000e+03 -3.425475918361e-02 2.819572421998e-04 2.503818784265e+01
1.088000000000e+03 -3.063749532223e-02 2.746483703652e-04 2.497993735991e+01
1.088250000000e+03 -2.761979387204e-02 2.690908838199e-04 2.492143190454e+01
1.088500000000e+03 -2.522446373370e-02 2.652910982111e-04 2.486274838085e+01
1.088750000000e+03 -2.346650137335e-02 2.632349890247e-04 2.480396442613e+01
1.089000000000e+03 -2.235286602739e-02 2.628885342593e-04 2.474515817803e+01
1.089250000000e+03 -2.188233961838e-02 2.641981873529e-04 2.468640788392e+01
1.089500000000e+03 -2.204546778169e-02 2.670915272581e-04 2.462779145696e+01
1.089750000000e+03 -2.282466557954e-02 2.714783186935e-04 2.456938632186e+01
1.090000000000e+03 -2.419434204862e-02 2.772514607086e-04 2.451126883847e+01
1.090250000000e+03 -2.612123463661e-02 2.842884794401e-04 2.445351421611e+01
1.090500000000e+03 -2.856473787315e-02 2.924528077902e-04 2.439619591573e+01
1.090750000000e+03 -3.147745826722e-02 3.015956340568e-04 2.433938561649e+01
1.091000000000e+03 -3.480574567342e-02 3.115575115162e-04 2.428315264370e+01
1.091250000000e+03 -3.849040200671e-02 3.221703548686e-04 2.422756377223e+01
1.091500000000e+03 -4.246748467035e-02 3.332595596910e-04 2.417268308444e+01
1.091750000000e+03 -4.666909598287e-02 3.446459380988e-04 2.411857142830e+01
1.092000000000e+03 -5.102432853435e-02 3.561479893345e-04 2.406528628613e+01
1.092250000000e+03 -5.546026638720e-02 3.675842067840e-04 2.401288168020e+01
1.092500000000e+03 -5.990293805869e-02 3.787751558535e-04 2.396140765898e+01
1.092750000000e+03 -6.427839781382e-02 3.895457992332e-04 2.391091028076e+01
1.093000000000e+03 -6.851376772221e-02 3.997276702706e-04 2.386143137707e+01
1.093250000000e+03 -7.253828166299e-02 4.091609950107e-04 2.381300833856e+01
1.093500000000e+03 -7.628434413052e-02 4.176968235804e-04 2.376567417111e+01
1.093750000000e+03 -7.968848426339e-02 4.251988857457e-04 2.371945708181e+01
1.094000000000e+03 -8.269233187217e-02 4.315454723152e-04 2.367438058372e+01
1.094250000000e+03 -8.524348678435e-02 4.366310740313e-04 2.363046333787e+01
1.094500000000e+03 -8.729633337040e-02 4.403678775347e-04 2.358771931542e+01
1.094750000000e+03 -8.881272793765e-02 4.426870229408e-04 2.354615750243e+01
1.095000000000e+03 -8.976261857493e-02 4.435397399925e-04 2.350578208285e+01
1.095250000000e+03 -9.012452628472e-02 4.428981109545e-04 2.346659263651e+01
1.095500000000e+03 -8.988591464840e-02 4.407557183279e-04 2.342858391793e+01
1.095750000000e+03 -8.904341701383e-02 4.371278996698e-04 2.339174630548e+01
1.096000000000e+03 -8.760293487041e-02 4.320517696105e-04 2.335606582740e+01
1.096250000000e+03 -8.557961763058e-02 4.255861197565e-04 2.332152424590e+01
1.096500000000e+03 -8.299765131469e-02 4.178108645886e-04 2.328809957207e+01
1.096750000000e+03 -7.988999000740e-02 4.088262254055e-04 2.325576601467e+01
1.097000000000e+03 -7.629785802763e-02 3.987514493227e-04 2.322449457313e+01
1.097250000000e+03 -7.227024024897e-02 3.877236481353e-04 2.319425307196e+01
1.097500000000e+03 -6.786312668421e-02 3.758960059313e-04 2.316500677158e+01
1.097750000000e+03 -6.313878909801e-02 3.634361087776e-04 2.313671848560e+01
1.098000000000e+03 -5.816481389123e-02 3.505233171128e-04 2.310934918985e+01
1.098250000000e+03 -5.301320767318e-02 3.373468010225e-04 2.308285820733e+01
1.098500000000e+03 -4.775927533038e-02 3.241027805394e-04 2.305720380697e+01
1.098750000000e+03 -4.248060785474e-02 3.109920364306e-04 2.303234344175e+01
1.099000000000e+03 -3.725587182588e-02 2.982168246621e-04 2.300823431071e+01
1.099250000000e+03 -3.216373111729e-02 2.859781503941e-04 2.298483364694e+01
1.099500000000e+03 -2.728165659014e-02 2.744726994659e-04 2.296209918757e+01
1.099750000000e+03 -2.268480458851e-02 2.638899085519e-04 2.293998953872e+01
1.100000000000e+03 -1.844488405044e-02 2.544089798489e-04 2.291846457783e+01
1.100250000000e+03 -1.462914112645e-02 2.461961627248e-04 2.289748576498e+01
1.100500000000e+03 -1.129933223106e-02 2.394019884207e-04 2.287701650539e+01
1.100750000000e+03 -8.510811115650e-03 2.341587813310e-04 2.285702244986e+01
1.101000000000e+03 -6.311698654670e-03 2.305783628572e-04 2.283747177623e+01
1.101250000000e+03 -4.742145806676e-03 2.287500512514e-04 2.281833542307e+01
1.101500000000e+03 -3.833723304582e-03 2.287389920776e-04 2.279958732362e+01
1.101750000000e+03 -3.608910623530e-03 2.305847729775e-04 2.278120457222e+01
1.102000000000e+03 -4.080718799330e-03 2.343003709039e-04 2.276316758531e+01
1.102250000000e+03 -5.252460535227e-03 2.398716245009e-04 2.274546016807e+01
1.102500000000e+03 -7.117607364832e-03 2.472569268932e-04 2.272806965765e+01
1.102750000000e+03 -9.659853870855e-03 2.563876018755e-04 2.271098687192e+01
1.103000000000e+03 -1.285322014381e-02 2.671683830510e-04 2.269420620952e+01
1.103250000000e+03 -1.666239265161e-02 2.794786295359e-04 2.267772552227e+01
1.103500000000e+03 -2.104312023545e-02 2.931736631489e-04 2.266154608664e+01
1.103750000000e+03 -2.594271175934e-02 3.080866405666e-04 2.264567256144e+01
1.104000000000e+03 -3.130076000941e-02 3.240310619275e-04 2.263011275677e+01
1.104250000000e+03 -3.704987091023e-02 3.408030612247e-04 2.261487753069e+01
1.104500000000e+03 -4.311647846507e-02 3.581842016047e-04 2.259998066559e+01
1.104750000000e+03 -4.942189257012e-02 3.759448531881e-04 2.258543853542e+01
1.105000000000e+03 -5.588320850750e-02 3.938472266887e-04 2.257127003552e+01
1.105250000000e+03 -6.241451490856e-02 4.116491356258e-04 2.255749618306e+01
1.105500000000e+03 -6.892791481400e-02 4.291072832713e-04 2.254414002185e+01
1.105750000000e+03 -7.533481894425e-02 4.459811519208e-04 2.253122618753e+01
1.106000000000e+03 -8.154704154299e-02 4.620363679656e-04 2.251878076884e+01
1.106250000000e+03 -8.747804985691e-02 4.770483409363e-04 2.250683095043e+01
1.106500000000e+03 -9.304418928748e-02 4.908057188580e-04 2.249540465317e+01
1.106750000000e+03 -9.816577674969e-02 5.031134518119e-04 2.248453034741e+01
1.107000000000e+03 -1.027682650435e-01 5.137958508954e-04 2.247423668407e+01
1.107250000000e+03 -1.067833312273e-01 5.226993084553e-04 2.246455211263e+01
1.107500000000e+03 -1.101498162398e-01 5.296945649542e-04 2.245550469737e+01
1.107750000000e+03 -1.128146678601e-01 5.346787667302e-04 2.244712171882e+01
1.108000000000e+03 -1.147337348824e-01 5.375770456312e-04 2.243942941184e+01
1.108250000000e+03 -1.158724692106e-01 5.383436847118e-04 2.243245257395e+01
1.108500000000e+03 -1.162064811766e-01 5.369628588527e-04 2.242621441084e+01
1.108750000000e+03 -1.157219884838e-01 5.334489182725e-04 2.242073617151e+01
1.109000000000e+03 -1.144161112711e-01 5.278461919971e-04 2.241603690896e+01
1.109250000000e+03 -1.122970311456e-01 5.202284329199e-04 2.241213326868e+01
1.109500000000e+03 -1.093839672001e-01 5.106977289880e-04 2.240903917239e+01
1.109750000000e+03 -1.057070643068e-01 4.993830779588e-04 2.240676577630e+01
1.110000000000e+03 -1.013070814333e-01 4.864385244149e-04 2.240532124275e+01
1.110250000000e+03 -9.623490328793e-02 4.720407427534e-04 2.240471053127e+01
1.110500000000e+03 -9.055102257342e-02 4.563868082241e-04 2.240493549409e+01
1.110750000000e+03 -8.432472765958e-02 4.396911620769e-04 2.240599463269e+01
1.111000000000e+03 -7.763326942721e-02 4.221826419525e-04 2.240788315668e+01
1.111250000000e+03 -7.056092360640e-02 4.041012763977e-04 2.241059309625e+01
1.111500000000e+03 -6.319779640272e-02 3.856946799047e-04 2.241411315028e+01
1.111750000000e+03 -5.563875343659e-02 3.672148548718e-04 2.241842902012e+01
1.112000000000e+03 -4.798203284802e-02 3.489143786074e-04 2.242352328534e+01
1.112250000000e+03 -4.032803439551e-02 3.310431703842e-04 2.242937581997e+01
1.112500000000e+03 -3.277784112314e-02 3.138447405195e-04 2.243596374976e+01
1.112750000000e+03 -2.543186432063e-02 2.975529673944e-04 2.244326175453e+01
1.113000000000e+03 -1.838846040730e-02 2.823889511750e-04 2.245124237457e+01
1.113250000000e+03 -1.174250663032e-02 2.685579088965e-04 2.245987619477e+01
1.113500000000e+03 -5.584015389154e-03 2.562463254936e-04 2.246913198655e+01
1.113750000000e+03 3.104372552000e-06 2.456195742581e-04 2.247897724230e+01
1.114000000000e+03 4.942349996868e-03 2.368195272442e-04 2.248937814076e+01
1.114250000000e+03 9.165711214134e-03 2.299627605957e-04 2.250030009487e+01
1.114500000000e+03 1.261473163621e-02 2.251389184316e-04 2.251170786192e+01
1.114750000000e+03 1.524140550143e-02 2.224095228471e-04 2.252356588956e+01
1.115000000000e+03 1.700894034745e-02 2.218071443678e-04 2.253583839294e+01
1.115250000000e+03 1.789236381974e-02 2.233349487585e-04 2.254848984949e+01
1.115500000000e+03 1.787897322300e-02 2.269666728226e-04 2.256148504465e+01
1.115750000000e+03 1.696860395729e-02 2.326469531072e-04 2.257478931776e+01
1.116000000000e+03 1.517373456618e-02 2.402920090662e-04 2.258836878965e+01
1.116250000000e+03 1.251936940605e-02 2.497908484946e-04 2.260219033624e+01
1.116500000000e+03 9.042817426236e-03 2.610066049498e-04 2.261622199952e+01
1.116750000000e+03 4.793221641303e-03 2.737783646521e-04 2.263043291545e+01
1.117000000000e+03 -1.690360648840e-04 2.879233123695e-04 2.264479350766e+01
1.117250000000e+03 -5.773157556112e-03 3.032392203257e-04 2.265927536368e+01
1.117500000000e+03 -1.193877607977e-02 3.195069510725e-04 2.267385161786e+01
1.117750000000e+03 -1.857711739118e-02 3.364936259026e-04 2.268849660996e+01
1.118000000000e+03 -2.559209334252e-02 3.539555001464e-04 2.270318628065e+01
1.118250000000e+03 -3.288168458692e-02 3.716413930409e-04 2.271789785407e+01
1.118500000000e+03 -4.033928848377e-02 3.892959761427e-04 2.273260997163e+01
1.118750000000e+03 -4.785513824652e-02 4.066631247622e-04 2.274730283129e+01
1.119000000000e+03 -5.531787412120e-02 4.234895115111e-04 2.276195788948e+01
1.119250000000e+03 -6.261603350760e-02 4.395279361665e-04 2.277655799001e+01
1.119500000000e+03 -6.963955883217e-02 4.545406645512e-04 2.279108749993e+01
1.119750000000e+03 -7.628137640672e-02 4.683027500278e-04 2.280553196974e+01
1.120000000000e+03 -8.243881184825e-02 4.806049575913e-04 2.281987851302e+01
1.120250000000e+03 -8.801506914856e-02 4.912567326368e-04 2.283411543704e+01
1.120500000000e+03 -9.292053202902e-02 5.000887333685e-04 2.284823263679e+01
1.120750000000e+03 -9.707404852729e-02 5.069552144400e-04 2.286222124904e+01
1.121000000000e+03 -1.004040501082e-01 5.117360121989e-04 2.287607401516e+01
1.121250000000e+03 -1.028495776905e-01 5.143382378041e-04 2.288978518795e+01
1.121500000000e+03 -1.043611418274e-01 5.146975293826e-04 2.290335045414e+01
1.121750000000e+03 -1.049014518549e-01 5.127790069887e-04 2.291676727421e+01
1.122000000000e+03 -1.044459726856e-01 5.085778668160e-04 2.293003481621e+01
1.122250000000e+03 -1.029832868316e-01 5.021193369064e-04 2.294315390704e+01
1.122500000000e+03 -1.005153379723e-01 4.934584712375e-04 2.295612738080e+01
1.122750000000e+03 -9.705744427810e-02 4.826794279761e-04 2.296895999273e+01
1.123000000000e+03 -9.263816068125e-02 4.698944084597e-04 2.298165859462e+01
1.123250000000e+03 -8.729892301179e-02 4.552420304688e-04 2.299423205501e+01
1.123500000000e+03 -8.109359982118e-02 4.388856774993e-04 2.300669160449e+01
1.123750000000e+03 -7.408779436114e-02 4.210112623280e-04 2.301905074256e+01
1.124000000000e+03 -6.635803187278e-02 4.018247772789e-04 2.303132535899e+01
1.124250000000e+03 -5.799079575964e-02 3.815495873689e-04 2.304353383958e+01
1.124500000000e+03 -4.908138588843e-02 3.604234067136e-04 2.305569696594e+01
1.124750000000e+03 -3.973274589191e-02 3.386952885597e-04 2.306783818441e+01
1.125000000000e+03 -3.005410173457e-02 3.166222949965e-04 2.307998351148e+01
1.125250000000e+03 -2.015951648244e-02 2.944660924845e-04 2.309216143570e+01
1.125500000000e+03 -1.016645393901e-02 2.724896561418e-04 2.310440314545e+01
1.125750000000e+03 -1.941804903370e-04 2.509537656241e-04 2.311674221425e+01
1.126000000000e+03 9.637756689020e-03 2.301137132471e-04 2.312921480132e+01
1.126250000000e+03 1.921114507999e-02 2.102159360736e-04 2.314185933759e+01
1.126500000000e+03 2.841065308557e-02 1.914949561048e-04 2.315471650602e+01
1.126750000000e+03 3.712536109580e-02 1.741704031002e-04 2.316782918006e+01
1.127000000000e+03 4.525024145306e-02 1.584442508203e-04 2.318124205998e+01
1.127250000000e+03 5.268755541088e-02 1.444982904297e-04 2.319500169298e+01
1.127500000000e+03 5.934814377451e-02 1.324919227528e-04 2.320915604629e+01
1.127750000000e+03 6.515263529422e-02 1.225601725526e-04 2.322375446213e+01
1.128000000000e+03 7.003246727467e-02 1.148121588709e-04 2.323884720272e+01
1.128250000000e+03 7.393083773094e-02 1.093297279339e-04 2.325448535086e+01
1.128500000000e+03 7.680339742037e-02 1.061666709010e-04 2.327072033648e+01
1.128750000000e+03 7.861889288487e-02 1.053479953006e-04 2.328760379537e+01
1.129000000000e+03 7.935949426293e-02 1.068699607806e-04 2.330518708726e+01
1.129250000000e+03 7.902107146573e-02 1.107001763022e-04 2.332352110879e+01
1.129500000000e+03 7.761318850187e-02 1.167780889673e-04 2.334265589502e+01
1.129750000000e+03 7.515895753308e-02 1.250158621482e-04 2.336264032682e+01
1.130000000000e+03 7.169465144197e-02 1.352997148158e-04 2.338352175976e+01
1.130250000000e+03 6.726923911364e-02 1.474915234624e-04 2.340534580756e+01
1.130500000000e+03 6.194364608715e-02 1.614305893219e-04 2.342815599663e+01
1.130750000000e+03 5.578990879687e-02 1.769357335529e-04 2.345199351668e+01
1.131000000000e+03 4.889012438030e-02 1.938077670624e-04 2.347689691716e+01
1.131250000000e+03 4.133536980159e-02 2.118319601713e-04 2.350290196301e+01
1.131500000000e+03 3.322439162557e-02 2.307808987464e-04 2.353004136880e+01
1.131750000000e+03 2.466225988559e-02 2.504173983176e-04 2.355834464452e+01
1.132000000000e+03 1.575892738813e-02 2.704975249929e-04 2.358783794609e+01
1.132250000000e+03 6.627713377011e-03 2.907735822970e-04 2.361854391806e+01
1.132500000000e+03 -2.616197416779e-03 3.109973589902e-04 2.365048166384e+01
1.132750000000e+03 -1.185733522781e-02 3.309232737599e-04 2.368366659853e+01
1.133000000000e+03 -2.098146080046e-02 3.503114286104e-04 2.371811048157e+01
1.133250000000e+03 -2.987708643493e-02 3.689306041036e-04 2.375382130840e+01
1.133500000000e+03 -3.843692566665e-02 3.865611804857e-04 2.379080339852e+01
1.133750000000e+03 -4.655927063549e-02 4.029978230693e-04 2.382905732717e+01
1.134000000000e+03 -5.414927466845e-02 4.180520333502e-04 2.386857999354e+01
1.134250000000e+03 -6.112014934179e-02 4.315545216539e-04 2.390936469174e+01
1.134500000000e+03 -6.739417236706e-02 4.433571499287e-04 2.395140108647e+01
1.134750000000e+03 -7.290364588262e-02 4.533348567795e-04 2.399467535356e+01
1.135000000000e+03 -7.759158876432e-02 4.613869693757e-04 2.403917015708e+01
1.135250000000e+03 -8.141240216554e-02 4.674385308148e-04 2.408486479751e+01
1.135500000000e+03 -8.433221424015e-02 4.714409002566e-04 2.413173517898e+01
1.135750000000e+03 -8.632922339070e-02 4.733724262426e-04 2.417975396081e+01
1.136000000000e+03 -8.739369023858e-02 4.732382926792e-04 2.422889051111e+01
1.136250000000e+03 -8.752794107004e-02 4.710705249028e-04 2.427911104332e+01
1.136500000000e+03 -8.674608334739e-02 4.669272705022e-04 2.433037861840e+01
1.136750000000e+03 -8.507356489951e-02 4.608917397220e-04 2.438265313087e+01
1.137000000000e+03 -8.254670869905e-02 4.530710833003e-04 2.443589143187e+01
1.137250000000e+03 -7.921199005717e-02 4.435947101361e-04 2.449004730824e+01
1.137500000000e+03 -7.512520140735e-02 4.326123278414e-04 2.454507144252e+01
1.137750000000e+03 -7.035062929767e-02 4.202919817174e-04 2.460091154972e+01
1.138000000000e+03 -6.496000860549e-02 4.068175641172e-04 2.465751231814e+01
1.138250000000e+03 -5.903147925788e-02 3.923862989306e-04 2.471481545454e+01
1.138500000000e+03 -5.264847091087e-02 3.772060316089e-04 2.477275971134e+01
1.138750000000e+03 -4.589856064751e-02 3.614924219289e-04 2.483128095561e+01
1.139000000000e+03 -3.887228399036e-02 3.454660184641e-04 2.489031210090e+01
1.139250000000e+03 -3.166200215887e-02 3.293494227441e-04 2.494978334169e+01
1.139500000000e+03 -2.436072314275e-02 3.133643212914e-04 2.500962212384e+01
1.139750000000e+03 -1.706097714676e-02 2.977286511963e-04 2.506975330546e+01
1.140000000000e+03 -9.853737990944e-03 2.826538813925e-04 2.513009913094e+01
1.140250000000e+03 -2.827384859826e-03 2.683423413083e-04 2.519057959321e+01
1.140500000000e+03 3.933273706422e-03 2.549847414845e-04 2.525111250478e+01
1.140750000000e+03 1.034787007484e-02 2.427580079591e-04 2.531161354838e+01
1.141000000000e+03 1.634134858385e-02 2.318230786305e-04 2.537199680815e+01
1.141250000000e+03 2.184464541387e-02 2.223232780277e-04 2.543217470291e+01
1.141500000000e+03 2.679535308797e-02 2.143827271021e-04 2.549205838957e+01
1.141750000000e+03 3.113832688366e-02 2.081049485685e-04 2.555155821924e+01
1.142000000000e+03 3.482604225574e-02 2.035721925114e-04 2.561058370231e+01
1.142250000000e+03 3.781909021633e-02 2.008444255975e-04 2.566904427085e+01
1.142500000000e+03 4.008631040033e-02 1.999593298357e-04 2.572684921829e+01
1.142750000000e+03 4.160512406232e-02 2.009318398258e-04 2.578390852171e+01
1.143000000000e+03 4.236145947785e-02 2.037547607563e-04 2.584013279309e+01
1.143250000000e+03 4.234992533170e-02 2.083988270533e-04 2.589543414913e+01
1.143500000000e+03 4.157354558060e-02 2.148138741478e-04 2.594972617423e+01
1.143750000000e+03 4.004375020942e-02 2.229294844298e-04 2.600292475385e+01
1.144000000000e+03 3.778003612498e-02 2.326563715275e-04 2.605494827710e+01
1.144250000000e+03 3.480969364894e-02 2.438876850356e-04 2.610571818579e+01
1.144500000000e+03 3.116732261372e-02 2.565007812070e-04 2.615515916736e+01
1.144750000000e+03 2.689451485298e-02 2.703586668640e-04 2.620319992860e+01
1.145000000000e+03 2.203924966031e-02 2.853119979745e-04 2.624977337174e+01
1.145250000000e+03 1.665536591158e-02 3.012009217468e-04 2.629481710266e+01
1.145500000000e+03 1.080188000709e-02 3.178572050352e-04 2.633827359271e+01
1.145750000000e+03 4.542438153157e-03 3.351060497215e-04 2.638009086242e+01
1.146000000000e+03 -2.055446180281e-03 3.527682409669e-04 2.642022259649e+01
1.146250000000e+03 -8.921088793864e-03 3.706621078658e-04 2.645862850391e+01
1.146500000000e+03 -1.598137379121e-02 3.886055107636e-04 2.649527459008e+01
1.146750000000e+03 -2.316150210012e-02 4.064177313635e-04 2.653013344640e+01
1.147000000000e+03 -3.038576418408e-02 4.239212722190e-04 2.656318426358e+01
1.147250000000e+03 -3.757827667150e-02 4.409436027203e-04 2.659441328366e+01
1.147500000000e+03 -4.466376048930e-02 4.573187971466e-04 2.662381377337e+01
1.147750000000e+03 -5.156825670594e-02 4.728889460463e-04 2.665138597572e+01
1.148000000000e+03 -5.821988584999e-02 4.875056845574e-04 2.667713745057e+01
1.148250000000e+03 -6.454948839173e-02 5.010312200713e-04 2.670108271241e+01
1.148500000000e+03 -7.049136724952e-02 5.133397132552e-04 2.672324350439e+01
1.148750000000e+03 -7.598383686964e-02 5.243179652019e-04 2.674364839141e+01
1.149000000000e+03 -8.096983609004e-02 5.338663396148e-04 2.676233272354e+01
1.149250000000e+03 -8.539753533880e-02 5.418996229549e-04 2.677933852988e+01
1.149500000000e+03 -8.922068789782e-02 5.483472183023e-04 2.679471398582e+01
1.149750000000e+03 -9.239923114409e-02 5.531539906989e-04 2.680851339424e+01
1.150000000000e+03 -9.489948265890e-02 5.562801114737e-04 2.682079653163e+01
1.150250000000e+03 -9.669465094242e-02 5.577016971456e-04 2.683162851924e+01
1.150500000000e+03 -9.776488587058e-02 5.574103752524e-04 2.684107909364e+01
1.150750000000e+03 -9.809765428085e-02 5.554136557339e-04 2.684922235154e+01
1.151000000000e+03 -9.768778415209e-02 5.517345640109e-04 2.685613611446e+01
1.151250000000e+03 -9.653744041996e-02 5.464111807030e-04 2.686190127727e+01
1.151500000000e+03 -9.465628180205e-02 5.394966295536e-04 2.686660140556e+01
1.151750000000e+03 -9.206129775786e-02 5.310583986222e-04 2.687032202880e+01
1.152000000000e+03 -8.877658748240e-02 5.211775976140e-04 2.687314992456e+01
1.152250000000e+03 -8.483330497968e-02 5.099486239285e-04 2.687517265113e+01
1.152500000000e+03 -8.026927365602e-02 4.974781647900e-04 2.687647778104e+01
1.152750000000e+03 -7.512867054307e-02 4.838843114625e-04 2.687715228015e+01
1.153000000000e+03 -6.946163181833e-02 4.692957980756e-04 2.687728187758e+01
1.153250000000e+03 -6.332372021274e-02 4.538508490687e-04 2.687695033376e+01
1.153500000000e+03 -5.677550182423e-02 4.376961008100e-04 2.687623895192e+01
1.153750000000e+03 -4.988189469548e-02 4.209852300658e-04 2.687522586899e+01
1.154000000000e+03 -4.271155782034e-02 4.038778391424e-04 2.687398548953e+01
1.154250000000e+03 -3.533621605381e-02 3.865380773594e-04 2.687258791765e+01
1.154500000000e+03 -2.782994787833e-02 3.691332284947e-04 2.687109843759e+01
1.154750000000e+03 -2.026843973054e-02 3.518322400238e-04 2.686957695152e+01
1.155000000000e+03 -1.272822134205e-02 3.348042017791e-04 2.686807760310e+01
1.155250000000e+03 -5.285862222857e-03 3.182167550810e-04 2.686664829931e+01
1.155500000000e+03 1.982784214859e-03 3.022345976068e-04 2.686533031347e+01
1.155750000000e+03 9.003444319059e-03 2.870177232071e-04 2.686415800905e+01
1.156000000000e+03 1.570412251114e-02 2.727200304200e-04 2.686315850237e+01
1.156250000000e+03 2.201598294611e-02 2.594874730294e-04 2.686235147643e+01
1.156500000000e+03 2.787396560490e-02 2.474567999201e-04 2.686174898124e+01
1.156750000000e+03 3.321764574062e-02 2.367536916224e-04 2.686135533432e+01
1.157000000000e+03 3.799173591243e-02 2.274916895349e-04 2.686116706784e+01
1.157250000000e+03 4.214688496084e-02 2.197703958068e-04 2.686117292440e+01
1.157500000000e+03 4.564004331737e-02 2.136746472020e-04 2.686135395213e+01
1.157750000000e+03 4.843515998380e-02 2.092728734325e-04 2.686168360380e+01
1.158000000000e+03 5.050339534604e-02 2.066165600656e-04 2.686212797674e+01
1.158250000000e+03 5.182368306874e-02 2.057388469189e-04 2.686264602085e+01
1.158500000000e+03 5.238277788489e-02 2.066543539287e-04 2.686318991286e+01
1.158750000000e+03 5.217562959053e-02 2.093581981342e-04 2.686370537962e+01
1.159000000000e+03 5.120539148457e-02 2.138258602943e-04 2.686413215613e+01
1.159250000000e+03 4.948335048581e-02 2.200132266457e-04 2.686440449631e+01
1.159500000000e+03 4.702899864764e-02 2.278563276345e-04 2.686445165581e+01
1.159750000000e+03 4.386975447200e-02 2.372719207177e-04 2.686419850991e+01
1.160000000000e+03 4.004072600871e-02 2.481579699509e-04 2.686356616242e+01
1.160250000000e+03 3.558438107796e-02 2.603944404238e-04 2.686247259842e+01
1.160500000000e+03 3.055004275305e-02 2.738445124359e-04 2.686083339709e+01
1.160750000000e+03 2.499348995599e-02 2.883555770362e-04 2.685856239992e+01
1.161000000000e+03 1.897629537848e-02 3.037609309989e-04 2.685557246712e+01
1.161250000000e+03 1.256519505439e-02 3.198814400404e-04 2.685177621080e+01
1.161500000000e+03 5.831372542002e-03 3.365274523795e-04 2.684708673615e+01
1.161750000000e+03 -1.150306147134e-03 3.535008921083e-04 2.684141837861e+01
1.162000000000e+03 -8.302114814590e-03 3.705975279533e-04 2.683468744760e+01
1.162250000000e+03 -1.554430133108e-02 3.876093076615e-04 2.682681291361e+01
1.162500000000e+03 -2.279598784539e-02 4.043268942583e-04 2.681771710674e+01
1.162750000000e+03 -2.997603633352e-02 4.205421437024e-04 2.680732637696e+01
1.163000000000e+03 -3.700400084760e-02 4.360508122362e-04 2.679557168512e+01
1.163250000000e+03 -4.380096422368e-02 4.506549840677e-04 2.678238919208e+01
1.163500000000e+03 -5.029051227350e-02 4.641658453795e-04 2.676772074781e+01
1.163750000000e+03 -5.639951603808e-02 4.764059586386e-04 2.675151436547e+01
1.164000000000e+03 -6.205899605854e-02 4.872117237192e-04 2.673372460369e+01
1.164250000000e+03 -6.720497642363e-02 4.964357846461e-04 2.671431287482e+01
1.164500000000e+03 -7.177908856916e-02 5.039487490423e-04 2.669324772679e+01
1.164750000000e+03 -7.572940597909e-02 5.096414517963e-04 2.667050498264e+01
1.165000000000e+03 -7.901088252515e-02 5.134261383396e-04 2.664606788808e+01
1.165250000000e+03 -8.158605214666e-02 5.152382532244e-04 2.661992709436e+01
1.165500000000e+03 -8.342529801958e-02 5.150370465953e-04 2.659208067014e+01
1.165750000000e+03 -8.450738106531e-02 5.128067531559e-04 2.656253392998e+01
1.166000000000e+03 -8.481952285160e-02 5.085565901761e-04 2.653129932434e+01
1.166250000000e+03 -8.435771821117e-02 5.023212074801e-04 2.649839613811e+01
1.166500000000e+03 -8.312670795552e-02 4.941601541206e-04 2.646385023235e+01
1.166750000000e+03 -8.113997277551e-02 4.841574475032e-04 2.642769367600e+01
1.167000000000e+03 -7.841952303240e-02 4.724204124709e-04 2.638996442077e+01
1.167250000000e+03 -7.499575859841e-02 4.590786366167e-04 2.635070579353e+01
1.167500000000e+03 -7.090705449158e-02 4.442822387091e-04 2.630996610190e+01
1.167750000000e+03 -6.619935405280e-02 4.281999684434e-04 2.626779813756e+01
1.168000000000e+03 -6.092560486581e-02 4.110170084031e-04 2.622425877664e+01
1.168250000000e+03 -5.514521222333e-02 3.929327189136e-04 2.617940837718e+01
1.168500000000e+03 -4.892331707827e-02 3.741579875461e-04 2.613331038193e+01
1.168750000000e+03 -4.233005299737e-02 3.549124279037e-04 2.608603082733e+01
1.169000000000e+03 -3.543973964429e-02 3.354215062384e-04 2.603763789292e+01
1.169250000000e+03 -2.833001287191e-02 3.159135478233e-04 2.598820144012e+01
1.169500000000e+03 -2.108095252899e-02 2.966167724686e-04 2.593779272086e+01
1.169750000000e+03 -1.377411702930e-02 2.777561843576e-04 2.588648383389e+01
1.170000000000e+03 -6.491602430830e-03 2.595506395649e-04 2.583434746399e+01
1.170250000000e+03 6.848683070080e-04 2.422100982967e-04 2.578145665998e+01
1.170500000000e+03 7.674973345123e-03 2.259326427536e-04 2.572788439070e+01
1.170750000000e+03 1.440070702125e-02 2.109019815837e-04 2.567370338504e+01
1.171000000000e+03 2.078722576327e-02 1.972852621133e-04 2.561898603696e+01
1.171250000000e+03 2.676386834144e-02 1.852305403137e-04 2.556380400890e+01
1.171500000000e+03 3.226482453439e-02 1.748653654169e-04 2.550822835327e+01
1.171750000000e+03 3.723009046026e-02 1.662947251251e-04 2.545232914915e+01
1.172000000000e+03 4.160602064107e-02 1.596002197106e-04 2.539617564877e+01
1.172250000000e+03 4.534603533797e-02 1.548389454746e-04 2.533983612411e+01
1.172500000000e+03 4.841125502401e-02 1.520427194855e-04 2.528337772042e+01
1.172750000000e+03 5.077079169671e-02 1.512182875588e-04 2.522686666945e+01
1.173000000000e+03 5.240229611853e-02 1.523470037616e-04 2.517036803346e+01
1.173250000000e+03 5.329214864381e-02 1.553854962324e-04 2.511394578942e+01
1.173500000000e+03 5.343555535915e-02 1.602666272927e-04 2.505766291681e+01
1.173750000000e+03 5.283675829094e-02 1.669002658365e-04 2.500158113595e+01
1.174000000000e+03 5.150880601765e-02 1.751751180558e-04 2.494576114747e+01
1.174250000000e+03 4.947352665574e-02 1.849601429824e-04 2.489026235296e+01
1.174500000000e+03 4.676116097686e-02 1.961067314989e-04 2.483514292142e+01
1.174750000000e+03 4.341000420831e-02 2.084508459732e-04 2.478045964690e+01
1.175000000000e+03 3.946586129565e-02 2.218155519508e-04 2.472626797986e+01
1.175250000000e+03 3.498151769889e-02 2.360135100464e-04 2.467262170366e+01
1.175500000000e+03 3.001600104498e-02 2.508497598496e-04 2.461957293188e+01
1.175750000000e+03 2.463381214626e-02 2.661244630287e-04 2.456717191051e+01
1.176000000000e+03 1.890407629650e-02 2.816357793458e-04 2.451546684650e+01
1.176250000000e+03 1.289962080796e-02 2.971827359907e-04 2.446450371781e+01
1.176500000000e+03 6.696002107698e-03 3.125679834154e-04 2.441432604611e+01
1.176750000000e+03 3.705193282300e-04 3.276004570959e-04 2.436497482356e+01
1.177000000000e+03 -5.998852585040e-03 3.420981456214e-04 2.431648811623e+01
1.177250000000e+03 -1.233449018323e-02 3.558904335630e-04 2.426890099589e+01
1.177500000000e+03 -1.856017885519e-02 3.688204049887e-04 2.422224528981e+01
1.177750000000e+03 -2.460207672930e-02 3.807466896811e-04 2.417654953657e+01
1.178000000000e+03 -3.038980528257e-02 3.915455545754e-04 2.413183860668e+01
1.178250000000e+03 -3.585726049012e-02 4.011119794553e-04 2.408813382531e+01
1.178500000000e+03 -4.094362545165e-02 4.093612316129e-04 2.404545262015e+01
1.178750000000e+03 -4.559404129210e-02 4.162294144330e-04 2.400380866072e+01
1.179000000000e+03 -4.976037075837e-02 4.216741504894e-04 2.396321171966e+01
1.179250000000e+03 -5.340187075280e-02 4.256749359404e-04 2.392366758361e+01
1.179500000000e+03 -5.648555661857e-02 4.282327178547e-04 2.388517826490e+01
1.179750000000e+03 -5.898674357319e-02 4.293698112168e-04 2.384774184932e+01
1.180000000000e+03 -6.088915751892e-02 4.291287222035e-04 2.381135278168e+01
1.180250000000e+03 -6.218521786648e-02 4.275715244218e-04 2.377600179959e+01
1.180500000000e+03 -6.287590529785e-02 4.247782127371e-04 2.374167625131e+01
1.180750000000e+03 -6.297075470760e-02 4.208453561452e-04 2.370836012859e+01
1.181000000000e+03 -6.248755309934e-02 4.158841607132e-04 2.367603432882e+01
1.181250000000e+03 -6.145194941032e-02 4.100184288400e-04 2.364467690092e+01
1.181500000000e+03 -5.989703249850e-02 4.033825046467e-04 2.361426319007e+01
1.181750000000e+03 -5.786268664911e-02 3.961188959124e-04 2.358476612868e+01
1.182000000000e+03 -5.539488444404e-02 3.883759038276e-04 2.355615649529e+01
1.182250000000e+03 -5.254493492990e-02 3.803052158401e-04 2.352840311810e+01
1.182500000000e+03 -4.936860059036e-02 3.720594420246e-04 2.350147315158e+01
1.182750000000e+03 -4.592518103010e-02 3.637896846316e-04 2.347533231894e+01
1.183000000000e+03 -4.227656767606e-02 3.556432619885e-04 2.344994513757e+01
1.183250000000e+03 -3.848623333752e-02 3.477613479208e-04 2.342527515225e+01
1.183500000000e+03 -3.461824187738e-02 3.402769177392e-04 2.340128514858e+01
1.183750000000e+03 -3.073624883581e-02 3.333127833513e-04 2.337793735082e+01
1.184000000000e+03 -2.690252233968e-02 3.269797817471e-04 2.335519360851e+01
1.184250000000e+03 -2.317699084703e-02 3.213752289356e-04 2.333301557838e+01
1.184500000000e+03 -1.961640042701e-02 3.165817373587e-04 2.331136482713e+01
1.184750000000e+03 -1.627341790798e-02 3.126659415283e-04 2.329020304283e+01
1.185000000000e+03 -1.319592853751e-02 3.096778487064e-04 2.326949211449e+01
1.185250000000e+03 -1.042635322897e-02 3.076503029675e-04 2.324919427060e+01
1.185500000000e+03 -8.001144786453e-03 3.065988516218e-04 2.322927210177e+01
1.185750000000e+03 -5.950235141492e-03 3.065215566830e-04 2.320968879102e+01
1.186000000000e+03 -4.296805863166e-03 3.073996242344e-04 2.319040802214e+01
1.186250000000e+03 -3.056954278536e-03 3.091977421148e-04 2.317139425188e+01
1.186500000000e+03 -2.239689560122e-03 3.118652074038e-04 2.315261257025e+01
1.186750000000e+03 -1.846846318718e-03 3.153367630013e-04 2.313402899970e+01
1.187000000000e+03 -1.873296337771e-03 3.195341248837e-04 2.311561032886e+01
1.187250000000e+03 -2.307107139059e-03 3.243673432791e-04 2.309732444512e+01
1.187500000000e+03 -3.129945764804e-03 3.297366289112e-04 2.307914013997e+01
1.187750000000e+03 -4.317462663561e-03 3.355340317621e-04 2.306102747936e+01
1.188000000000e+03 -5.839850249128e-03 3.416453944364e-04 2.304295759492e+01
1.188250000000e+03 -7.662420181375e-03 3.479523969219e-04 2.302490309127e+01
1.188500000000e+03 -9.746269966567e-03 3.543344765974e-04 2.300683782036e+01
1.188750000000e+03 -1.204900393547e-02 3.606709059582e-04 2.298873728179e+01
1.189000000000e+03 -1.452548106105e-02 3.668427619134e-04 2.297057856333e+01
1.189250000000e+03 -1.712860662387e-02 3.727348958205e-04 2.295234054784e+01
1.189500000000e+03 -1.981008220078e-02 3.782376441141e-04 2.293400383879e+01
1.189750000000e+03 -2.252125552237e-02 3.832487835284e-04 2.291555116135e+01
1.190000000000e+03 -2.521385960422e-02 3.876749419582e-04 2.289696728990e+01
1.190250000000e+03 -2.784077663059e-02 3.914329753335e-04 2.287823921633e+01
1.190500000000e+03 -3.035676845062e-02 3.944512963890e-04 2.285935630342e+01
1.190750000000e+03 -3.271907789869e-02 3.966707168984e-04 2.284031018222e+01
1.191000000000e+03 -3.488814308651e-02 3.980455281313e-04 2.282109515766e+01
1.191250000000e+03 -3.682807872042e-02 3.985439342021e-04 2.280170808358e+01
1.191500000000e+03 -3.850716956527e-02 3.981484258738e-04 2.278214847942e+01
1.191750000000e+03 -3.989827165514e-02 3.968559078069e-04 2.276241858616e+01
1.192000000000e+03 -4.097915097379e-02 3.946776595430e-04 2.274252345487e+01
1.192250000000e+03 -4.173265075876e-02 3.916388471010e-04 2.272247073883e+01
1.192500000000e+03 -4.214695307401e-02 3.877782654650e-04 2.270227102500e+01
1.192750000000e+03 -4.221559088117e-02 3.831474665378e-04 2.268193764457e+01
1.193000000000e+03 -4.193739753932e-02 3.778097707501e-04 2.266148644116e+01
1.193250000000e+03 -4.131651525963e-02 3.718393827331e-04 2.264093611726e+01
1.193500000000e+03 -4.036213093387e-02 3.653199388552e-04 2.262030772770e+01
1.193750000000e+03 -3.908828685833e-02 3.583432898248e-04 2.259962474287e+01
1.194000000000e+03 -3.751359256961e-02 3.510080539009e-04 2.257891309395e+01
1.194250000000e+03 -3.566081331366e-02 3.434179334855e-04 2.255820060833e+01
1.194500000000e+03 -3.355650175948e-02 3.356801663465e-04 2.253751731328e+01
1.194750000000e+03 -3.123050947293e-02 3.279038354676e-04 2.251689478299e+01
1.195000000000e+03 -2.871550297280e-02 3.201981638465e-04 2.249636641135e+01
1.195250000000e+03 -2.604644441010e-02 3.126709038550e-04 2.247596674195e+01
1.195500000000e+03 -2.326002051763e-02 3.054265781659e-04 2.245573171863e+01
1.195750000000e+03 -2.039412538270e-02 2.985650702874e-04 2.243569800939e+01
1.196000000000e+03 -1.748724871639e-02 2.921799202880e-04 2.241590318167e+01
1.196250000000e+03 -1.457794112041e-02 2.863570262711e-04 2.239638525855e+01
1.196500000000e+03 -1.170423912176e-02 2.811732841895e-04 2.237718260911e+01
1.196750000000e+03 -8.903195569453e-03 2.766956272229e-04 2.235833352095e+01
1.197000000000e+03 -6.210276276393e-03 2.729797376038e-04 2.233987630796e+01
1.197250000000e+03 -3.658940918960e-03 2.700694206433e-04 2.232184889951e+01
1.197500000000e+03 -1.280167417611e-03 2.679958658265e-04 2.230428874198e+01
1.197750000000e+03 8.978632687990e-04 2.667774559932e-04 2.228723242877e+01
1.198000000000e+03 2.850243472818e-03 2.664191703998e-04 2.227071580802e+01
1.198250000000e+03 4.555555221505e-03 2.669127893746e-04 2.225477362976e+01
1.198500000000e+03 5.996134747100e-03 2.682369946573e-04 2.223943943654e+01
1.198750000000e+03 7.158257544702e-03 2.703577666262e-04 2.222474542078e+01
1.199000000000e+03 8.032286688026e-03 2.732289702554e-04 2.221072232765e+01
1.199250000000e+03 8.612652230559e-03 2.767933681800e-04 2.219739917805e+01
1.199500000000e+03 8.897988364900e-03 2.809831520640e-04 2.218480338601e+01
1.199750000000e+03 8.890992517987e-03 2.857213085281e-04 2.217296049508e+01
1.200000000000e+03 8.598335160846e-03 2.909228288321e-04 2.216189412002e+01
1.200250000000e+03 8.030512615313e-03 2.964960485005e-04 2.215162588803e+01
1.200500000000e+03 7.201561108003e-03 3.023442776381e-04 2.214217522866e+01
1.200750000000e+03 6.128911094082e-03 3.083670828660e-04 2.213355952067e+01
1.201000000000e+03 4.832954745459e-03 3.144621510238e-04 2.212579377499e+01
1.201250000000e+03 3.336817598846e-03 3.205266673507e-04 2.211889081672e+01
1.201500000000e+03 1.665882286793e-03 3.264590863111e-04 2.211286099762e+01
1.201750000000e+03 -1.525223901983e-04 3.321606234216e-04 2.210771238072e+01
1.202000000000e+03 -2.089613569015e-03 3.375368400313e-04 2.210345048734e+01
1.202250000000e+03 -4.115526708617e-03 3.424990104811e-04 2.210007848706e+01
1.202500000000e+03 -6.199795404126e-03 3.469654304952e-04 2.209759698129e+01
1.202750000000e+03 -8.311761408772e-03 3.508626974846e-04 2.209600420738e+01
1.203000000000e+03 -1.042101693758e-02 3.541266758057e-04 2.209529586468e+01
1.203250000000e+03 -1.249782783725e-02 3.567035882817e-04 2.209546533923e+01
1.203500000000e+03 -1.451351643013e-02 3.585504882711e-04 2.209650357806e+01
1.203750000000e+03 -1.644086573673e-02 3.596360627493e-04 2.209839932176e+01
1.204000000000e+03 -1.825446543192e-02 3.599409955746e-04 2.210113913495e+01
1.204250000000e+03 -1.993099814556e-02 3.594580366351e-04 2.210470747257e+01
1.204500000000e+03 -2.144957736455e-02 3.581922691050e-04 2.210908694528e+01
1.204750000000e+03 -2.279196096026e-02 3.561608104135e-04 2.211425841166e+01
1.205000000000e+03 -2.394276455811e-02 3.533925341118e-04 2.212020119394e+01
1.205250000000e+03 -2.488964019561e-02 3.499276417909e-04 2.212689331482e+01
1.205500000000e+03 -2.562334250915e-02 3.458168493246e-04 2.213431167207e+01
1.205750000000e+03 -2.613788993492e-02 3.411208989260e-04 2.214243240450e+01
1.206000000000e+03 -2.643054565697e-02 3.359094762686e-04 2.215123110411e+01
1.206250000000e+03 -2.650182373456e-02 3.302602491531e-04 2.216068313103e+01
1.206500000000e+03 -2.635544163346e-02 3.242577623169e-04 2.217076392230e+01
1.206750000000e+03 -2.599824754785e-02 3.179922889033e-04 2.218144932419e+01
1.207000000000e+03 -2.544003787694e-02 3.115584363576e-04 2.219271585909e+01
1.207250000000e+03 -2.469348352147e-02 3.050540653500e-04 2.220454112839e+01
1.207500000000e+03 -2.377389166949e-02 2.985788369507e-04 2.221690408630e+01
1.207750000000e+03 -2.269894909152e-02 2.922328131539e-04 2.222978531341e+01
1.208000000000e+03 -2.148855775573e-02 2.861152785756e-04 2.224316738757e+01
1.208250000000e+03 -2.016447056832e-02 2.803232572179e-04 2.225703507195e+01
1.208500000000e+03 -1.875008411758e-02 2.749503570690e-04 2.227137563938e+01
1.208750000000e+03 -1.727005943422e-02 2.700854391734e-04 2.228617903261e+01
1.209000000000e+03 -1.575003513091e-02 2.658115044024e-04 2.230143808357e+01
1.209250000000e+03 -1.421630976236e-02 2.622045780882e-04 2.231714867626e+01
1.209500000000e+03 -1.269546575341e-02 2.593327569958e-04 2.233330983916e+01
1.209750000000e+03 -1.121407044506e-02 2.572552618847e-04 2.234992384251e+01
1.210000000000e+03 -9.798312274500e-03 2.560215963955e-04 2.236699623343e+01
1.210250000000e+03 -8.473689162180e-03 2.556709387754e-04 2.238453582101e+01
1.210500000000e+03 -7.264681333770e-03 2.562317292379e-04 2.240255466317e+01
1.210750000000e+03 -6.194445267020e-03 2.577211351711e-04 2.242106794859e+01
1.211000000000e+03 -5.284520530840e-03 2.601448574621e-04 2.244009388136e+01
1.211250000000e+03 -4.554579634720e-03 2.634971391087e-04 2.245965357419e+01
1.211500000000e+03 -4.022157975820e-03 2.677606510745e-04 2.247977077503e+01
1.211750000000e+03 -3.702452775030e-03 2.729068270111e-04 2.250047169428e+01
1.212000000000e+03 -3.608123157920e-03 2.788961845206e-04 2.252178471018e+01
1.212250000000e+03 -3.749171888430e-03 2.856789040867e-04 2.254374020289e+01
1.212500000000e+03 -4.132774014680e-03 2.931952944086e-04 2.256637009394e+01
1.212750000000e+03 -4.763227336160e-03 3.013767550573e-04 2.258970763260e+01
1.213000000000e+03 -5.641887627920e-03 3.101465948690e-04 2.261378699702e+01
1.213250000000e+03 -6.767206241790e-03 3.194211649931e-04 2.263864311543e+01
1.213500000000e+03 -8.134694452080e-03 3.291107671718e-04 2.266431108097e+01
1.213750000000e+03 -9.737034167780e-03 3.391209936371e-04 2.269082594899e+01
1.214000000000e+03 -1.156417413859e-02 3.493539119504e-04 2.271822235653e+01
1.214250000000e+03 -1.360346655478e-02 3.597093499372e-04 2.274653416761e+01
1.214500000000e+03 -1.583982756589e-02 3.700861875349e-04 2.277579407396e+01
1.214750000000e+03 -1.825598193141e-02 3.803837402909e-04 2.280603350091e+01
1.215000000000e+03 -2.083262032745e-02 3.905029078020e-04 2.283728193838e+01
1.215250000000e+03 -2.354868301809e-02 4.003475328902e-04 2.286956680545e+01
1.215500000000e+03 -2.638164994240e-02 4.098256088665e-04 2.290291336310e+01
1.215750000000e+03 -2.930776089336e-02 4.188502862827e-04 2.293734406737e+01
1.216000000000e+03 -3.230233414471e-02 4.273409738218e-04 2.297287851315e+01
1.216250000000e+03 -3.534007337389e-02 4.352242207688e-04 2.300953341977e+01
1.216500000000e+03 -3.839531187914e-02 4.424344711871e-04 2.304732196763e+01
1.216750000000e+03 -4.144234571014e-02 4.489147460155e-04 2.308625417742e+01
1.217000000000e+03 -4.445567145246e-02 4.546172450252e-04 2.312633621501e+01
1.217250000000e+03 -4.741028232949e-02 4.595036396520e-04 2.316757076970e+01
1.217500000000e+03 -5.028190281035e-02 4.635453923313e-04 2.320995676401e+01
1.217750000000e+03 -5.304722732371e-02 4.667238948128e-04 2.325348909216e+01
1.218000000000e+03 -5.568413510832e-02 4.690303071319e-04 2.329815907521e+01
1.218250000000e+03 -5.817188716289e-02 4.704655524329e-04 2.334395398789e+01
1.218500000000e+03 -6.049130112272e-02 4.710399451146e-04 2.339085729900e+01
1.218750000000e+03 -6.262488360671e-02 4.707727989407e-04 2.343884891349e+01
1.219000000000e+03 -6.455698265834e-02 4.696921255620e-04 2.348790486906e+01
1.219250000000e+03 -6.627388374909e-02 4.678338761607e-04 2.353799764368e+01
1.219500000000e+03 -6.776386521488e-02 4.652412337409e-04 2.358909645071e+01
1.219750000000e+03 -6.901730203846e-02 4.619640652241e-04 2.364116702758e+01
1.220000000000e+03 -7.002667763596e-02 4.580580416377e-04 2.369417203894e+01
1.220250000000e+03 -7.078662037769e-02 4.535839239987e-04 2.374807114255e+01
1.220500000000e+03 -7.129386283386e-02 4.486065984938e-04 2.380282137354e+01
1.220750000000e+03 -7.154728845420e-02 4.431942881855e-04 2.385837703736e+01
1.221000000000e+03 -7.154785755218e-02 4.374176286961e-04 2.391469011555e+01
1.221250000000e+03 -7.129856920021e-02 4.313488819324e-04 2.397171041086e+01
1.221500000000e+03 -7.080441428917e-02 4.250610943108e-04 2.402938571264e+01
1.221750000000e+03 -7.007224537027e-02 4.186271674332e-04 2.408766213296e+01
1.222000000000e+03 -6.911077123536e-02 4.121191963435e-04 2.414648407221e+01
1.222250000000e+03 -6.793041709210e-02 4.056076247573e-04 2.420579451964e+01
1.222500000000e+03 -6.654317794791e-02 3.991604742503e-04 2.426553528290e+01
1.222750000000e+03 -6.496259212795e-02 3.928428051042e-04 2.432564695071e+01
1.223000000000e+03 -6.320350959367e-02 3.867159565496e-04 2.438606922797e+01
1.223250000000e+03 -6.128206084631e-02 3.808370800140e-04 2.444674087453e+01
1.223500000000e+03 -5.921541364742e-02 3.752585471245e-04 2.450759996525e+01
1.223750000000e+03 -5.702172156458e-02 3.700275858237e-04 2.456858384451e+01
1.224000000000e+03 -5.471987805084e-02 3.651858610572e-04 2.462962931846e+01
1.224250000000e+03 -5.232944396596e-02 3.607691496345e-04 2.469067262535e+01
1.224500000000e+03 -4.987040358037e-02 3.568071404664e-04 2.475164957947e+01
1.224750000000e+03 -4.736307466205e-02 3.533232773752e-04 2.481249555723e+01
1.225000000000e+03 -4.482787176344e-02 3.503346758325e-04 2.487314561508e+01
1.225250000000e+03 -4.228520008063e-02 3.478520846507e-04 2.493353450322e+01
1.225500000000e+03 -3.975523464378e-02 3.458799921551e-04 2.499359677366e+01
1.225750000000e+03 -3.725779543904e-02 3.444167003812e-04 2.505326683842e+01
1.226000000000e+03 -3.481216348387e-02 3.434545573948e-04 2.511247908121e+01
1.226250000000e+03 -3.243692245306e-02 3.429802681732e-04 2.517116797561e+01
1.226500000000e+03 -3.014981640087e-02 3.429751543815e-04 2.522926822442e+01
1.226750000000e+03 -2.796759294835e-02 3.434155752553e-04 2.528671492823e+01
1.227000000000e+03 -2.590587857724e-02 3.442734325130e-04 2.534344377525e+01
1.227250000000e+03 -2.397903724949e-02 3.455165603714e-04 2.539939126806e+01
1.227500000000e+03 -2.220005450548e-02 3.471093031334e-04 2.545449496853e+01
1.227750000000e+03 -2.058045784125e-02 3.490131407546e-04 2.550869377264e+01
1.228000000000e+03 -1.913018723276e-02 3.511871697850e-04 2.556192821622e+01
1.228250000000e+03 -1.785754257293e-02 3.535887870860e-04 2.561414079734e+01
1.228500000000e+03 -1.676911545761e-02 3.561742878864e-04 2.566527632165e+01
1.228750000000e+03 -1.586973159814e-02 3.588994660413e-04 2.571528226362e+01
1.229000000000e+03 -1.516246821434e-02 3.617203042791e-04 2.576410914751e+01
1.229250000000e+03 -1.464857080706e-02 3.645934413330e-04 2.581171092070e+01
1.229500000000e+03 -1.432750507335e-02 3.674768097758e-04 2.585804534030e+01
1.229750000000e+03 -1.419696515857e-02 3.703301549796e-04 2.590307435305e+01
1.230000000000e+03 -1.425289942143e-02 3.731155005801e-04 2.594676445511e+01
1.230250000000e+03 -1.448962132353e-02 3.757976474887e-04 2.598908706825e+01
1.230500000000e+03 -1.489978188621e-02 3.783444211606e-04 2.603001881753e+01
1.230750000000e+03 -1.547456940622e-02 3.807270981010e-04 2.606954188331e+01
1.231000000000e+03 -1.620371096731e-02 3.829206318569e-04 2.610764420010e+01
1.231250000000e+03 -1.707562884094e-02 3.849037911933e-04 2.614431968516e+01
1.231500000000e+03 -1.807760765727e-02 3.866593025280e-04 2.617956843364e+01
1.231750000000e+03 -1.919583486036e-02 3.881738081896e-04 2.621339673635e+01
1.232000000000e+03 -2.041565105056e-02 3.894379248156e-04 2.624581721362e+01
1.232250000000e+03 -2.172160121385e-02 3.904460591862e-04 2.627684868018e+01
1.232500000000e+03 -2.309767677984e-02 3.911963140690e-04 2.630651613971e+01
1.232750000000e+03 -2.452743690363e-02 3.916902395832e-04 2.633485057370e+01
1.233000000000e+03 -2.599414626133e-02 3.919325593925e-04 2.636188864123e+01
1.233250000000e+03 -2.748100095147e-02 3.919309085683e-04 2.638767247722e+01
1.233500000000e+03 -2.897123022540e-02 3.916954686503e-04 2.641224918509e+01
1.233750000000e+03 -3.044828423470e-02 3.912386358352e-04 2.643567042505e+01
1.234000000000e+03 -3.189599718147e-02 3.905746612863e-04 2.645799195001e+01
1.234250000000e+03 -3.329870756262e-02 3.897192851467e-04 2.647927291577e+01
1.234500000000e+03 -3.464141991863e-02 3.886893165784e-04 2.649957530016e+01
1.234750000000e+03 -3.590993461360e-02 3.875023350277e-04 2.651896328896e+01
1.235000000000e+03 -3.709096714785e-02 3.861763710830e-04 2.653750244795e+01
1.235250000000e+03 -3.817226792712e-02 3.847295753928e-04 2.655525906317e+01
1.235500000000e+03 -3.914272330830e-02 3.831799370432e-04 2.657229936756e+01
1.235750000000e+03 -3.999245419319e-02 3.815450478751e-04 2.658868876352e+01
1.236000000000e+03 -4.071287327852e-02 3.798418382990e-04 2.660449115212e+01
1.236250000000e+03 -4.129678427597e-02 3.780864632353e-04 2.661976806664e+01
1.236500000000e+03 -4.173841579947e-02 3.762940557456e-04 2.663457803940e+01
1.236750000000e+03 -4.203346645028e-02 3.744787726089e-04 2.664897590432e+01
1.237000000000e+03 -4.217914125080e-02 3.726536701103e-04 2.666301212934e+01
1.237250000000e+03 -4.217412361918e-02 3.708305397570e-04 2.667673233014e+01
1.237500000000e+03 -4.201864656259e-02 3.690200515887e-04 2.669017656897e+01
1.237750000000e+03 -4.171439097953e-02 3.672316918440e-04 2.670337908853e+01
1.238000000000e+03 -4.126454843806e-02 3.654738045321e-04 2.671636771744e+01
1.238250000000e+03 -4.067368369380e-02 3.637536236072e-04 2.672916375112e+01
1.238500000000e+03 -3.994777708913e-02 3.620775275586e-04 2.674178150951e+01
1.238750000000e+03 -3.909405602891e-02 3.604509708160e-04 2.675422836710e+01
1.239000000000e+03 -3.812101569819e-02 3.588787447454e-04 2.676650447687e+01
1.239250000000e+03 -3.703823825601e-02 3.573650124628e-04 2.677860293102e+01
1.239500000000e+03 -3.585632870463e-02 3.559134657951e-04 2.679050976658e+01
1.239750000000e+03 -3.458683683279e-02 3.545275188128e-04 2.680220403670e+01
1.240000000000e+03 -3.324205286278e-02 3.532103187286e-04 2.681365820169e+01
1.240250000000e+03 -3.183495830344e-02 3.519649872036e-04 2.682483825758e+01
1.240500000000e+03 -3.037905217751e-02 3.507946808068e-04 2.683570415469e+01
1.240750000000e+03 -2.888818337814e-02 3.497026527136e-04 2.684621029792e+01
1.241000000000e+03 -2.737646625593e-02 3.486924222111e-04 2.685630584315e+01
1.241250000000e+03 -2.585806564451e-02 3.477677433754e-04 2.686593540732e+01
1.241500000000e+03 -2.434710032739e-02 3.469327249618e-04 2.687503947366e+01
1.241750000000e+03 -2.285746419123e-02 3.461918041870e-04 2.688355508387e+01
1.242000000000e+03 -2.140269204374e-02 3.455497612127e-04 2.689141641845e+01
1.242250000000e+03 -1.999580496021e-02 3.450116536815e-04 2.689855555798e+01
1.242500000000e+03 -1.864919702711e-02 3.445828278133e-04 2.690490301435e+01
1.242750000000e+03 -1.737449611286e-02 3.442688598264e-04 2.691038848874e+01
1.243000000000e+03 -1.618245299827e-02 3.440754186402e-04 2.691494164203e+01
1.243250000000e+03 -1.508284093640e-02 3.440082049372e-04 2.691849264792e+01
1.243500000000e+03 -1.408436549791e-02 3.440727963012e-04 2.692097298467e+01
1.243750000000e+03 -1.319458930817e-02 3.442745482073e-04 2.692231606423e+01
1.244000000000e+03 -1.241989207449e-02 3.446185039548e-04 2.692245799098e+01
1.244250000000e+03 -1.176541060076e-02 3.451092199012e-04 2.692133807040e+01
1.244500000000e+03 -1.123503327405e-02 3.457506681773e-04 2.691889951422e+01
1.244750000000e+03 -1.083138896823e-02 3.465460987863e-04 2.691508998277e+01
1.245000000000e+03 -1.055589227822e-02 3.474979910580e-04 2.690986221237e+01
1.245250000000e+03 -1.040873942785e-02 3.486078958723e-04 2.690317439540e+01
1.245500000000e+03 -1.038898035769e-02 3.498763000882e-04 2.689499069761e+01
1.245750000000e+03 -1.049461255896e-02 3.513026726274e-04 2.688528172769e+01
1.246000000000e+03 -1.072261839251e-02 3.528853304510e-04 2.687402475743e+01
1.246250000000e+03 -1.106908254984e-02 3.546214305415e-04 2.686120407554e+01
1.246500000000e+03 -1.152932329497e-02 3.565069942042e-04 2.684681127415e+01
1.246750000000e+03 -1.209794562526e-02 3.585367926674e-04 2.683084526314e+01
1.247000000000e+03 -1.276901518925e-02 3.607044625455e-04 2.681331250881e+01
1.247250000000e+03 -1.353614827294e-02 3.630024746996e-04 2.679422699332e+01
1.247500000000e+03 -1.439260188208e-02 3.654221208524e-04 2.677361009974e+01
1.247750000000e+03 -1.533143543580e-02 3.679536442511e-04 2.675149064904e+01
1.248000000000e+03 -1.634554857160e-02 3.705861667897e-04 2.672790453282e+01
1.248250000000e+03 -1.742782511484e-02 3.733078285632e-04 2.670289464045e+01
1.248500000000e+03 -1.857115653276e-02 3.761057359298e-04 2.667651037727e+01
1.248750000000e+03 -1.976852117384e-02 3.789660339511e-04 2.664880735122e+01
1.249000000000e+03 -2.101303624629e-02 3.818739549531e-04 2.661984701118e+01
1.249250000000e+03 -2.229794790020e-02 3.848137881268e-04 2.658969600792e+01
1.249500000000e+03 -2.361665249168e-02 3.877689310181e-04 2.655842573149e+01
1.249750000000e+03 -2.496268823564e-02 3.907219106880e-04 2.652611181755e+01
1.250000000000e+03 -2.632968720184e-02 3.936543762316e-04 2.649283338261e+01
1.250250000000e+03 -2.771134395590e-02 3.965471360751e-04 2.645867249705e+01
1.250500000000e+03 -2.910135824909e-02 3.993801911036e-04 2.642371348211e+01
1.250750000000e+03 -3.049337152650e-02 4.021327637181e-04 2.638804236705e+01
1.251000000000e+03 -3.188090135279e-02 4.047833790721e-04 2.635174605655e+01
1.251250000000e+03 -3.325727664335e-02 4.073099455921e-04 2.631491179263e+01
1.251500000000e+03 -3.461557973727e-02 4.096898876962e-04 2.627762645212e+01
1.251750000000e+03 -3.594858286718e-02 4.119002670724e-04 2.623997604413e+01
1.252000000000e+03 -3.724872756982e-02 4.139180377056e-04 2.620204493539e+01
1.252250000000e+03 -3.850809736025e-02 4.157202657116e-04 2.616391537079e+01
1.252500000000e+03 -3.971840338811e-02 4.172843763415e-04 2.612566703057e+01
1.252750000000e+03 -4.087104090989e-02 4.185885761608e-04 2.608737632978e+01
1.253000000000e+03 -4.195710064813e-02 4.196121232686e-04 2.604911620466e+01
1.253250000000e+03 -4.296748952463e-02 4.203358176376e-04 2.601095547204e+01
1.253500000000e+03 -4.389299116368e-02 4.207423768107e-04 2.597295869991e+01
1.253750000000e+03 -4.472444527958e-02 4.208170426905e-04 2.593518567281e+01
1.254000000000e+03 -4.545285539167e-02 4.205478566451e-04 2.589769134338e+01
1.254250000000e+03 -4.606961684180e-02 4.199262945222e-04 2.586052541057e+01
1.254500000000e+03 -4.656666395277e-02 4.189475008078e-04 2.582373235327e+01
1.254750000000e+03 -4.693672454293e-02 4.176108823867e-04 2.578735111291e+01
1.255000000000e+03 -4.717349024281e-02 4.159203671747e-04 2.575141521102e+01
1.255250000000e+03 -4.727187782241e-02 4.138847826498e-04 2.571595253240e+01
1.255500000000e+03 -4.722819653946e-02 4.115179776813e-04 2.568098550842e+01
1.255750000000e+03 -4.704038622716e-02 4.088390301076e-04 2.564653100642e+01
1.256000000000e+03 -4.670815893564e-02 4.058721967549e-04 2.561260055915e+01
1.256250000000e+03 -4.623318299938e-02 4.026468947266e-04 2.557920036864e+01
1.256500000000e+03 -4.561918885206e-02 3.991974568432e-04 2.554633150712e+01
1.256750000000e+03 -4.487204853789e-02 3.955628253266e-04 2.551399012289e+01
1.257000000000e+03 -4.399983679981e-02 3.917861609187e-04 2.548216757993e+01
1.257250000000e+03 -4.301281972777e-02 3.879142926921e-04 2.545085071865e+01
1.257500000000e+03 -4.192340923150e-02 3.839970900954e-04 2.542002210547e+01
1.257750000000e+03 -4.074607572986e-02 3.800867567465e-04 2.538966026998e+01
1.258000000000e+03 -3.949720351220e-02 3.762370474433e-04 2.535973998929e+01
1.258250000000e+03 -3.819490480208e-02 3.725023949315e-04 2.533023258325e+01
1.258500000000e+03 -3.685879641087e-02 3.689370582592e-04 2.530110617666e+01
1.258750000000e+03 -3.550972311988e-02 3.655941749315e-04 2.527232604138e+01
1.259000000000e+03 -3.416945909345e-02 3.625248655392e-04 2.524385487668e+01
1.259250000000e+03 -3.286036926049e-02 3.597773070456e-04 2.521565314966e+01
1.259500000000e+03 -3.160506740760e-02 3.573958999188e-04 2.518767935059e+01
1.259750000000e+03 -3.042602050447e-02 3.554203774494e-04 2.515989040280e+01
1.260000000000e+03 -2.934517543019e-02 3.538850746723e-04 2.513224194814e+01
1.260250000000e+03 -2.838358451179e-02 3.528182688169e-04 2.510468862054e+01
1.260500000000e+03 -2.756100071005e-02 3.522415293287e-04 2.507718448344e+01
1.260750000000e+03 -2.689551982521e-02 3.521692562839e-04 2.504968331892e+01
1.261000000000e+03 -2.640324336104e-02 3.526083275769e-04 2.502213889415e+01
1.261250000000e+03 -2.609793014647e-02 3.535577865357e-04 2.499450543445e+01
1.261500000000e+03 -2.599071718574e-02 3.550087344282e-04 2.496673790504e+01
1.261750000000e+03 -2.608987919778e-02 3.569443416265e-04 2.493879226898e+01
1.262000000000e+03 -2.640059261922e-02 3.593399193862e-04 2.491062600942e+01
1.262250000000e+03 -2.692479977749e-02 3.621632097949e-04 2.488219828460e+01
1.262500000000e+03 -2.766108680189e-02 3.653747285568e-04 2.485347033037e+01
1.262750000000e+03 -2.860462310514e-02 3.689282511913e-04 2.482440587399e+01
1.263000000000e+03 -2.974717759168e-02 3.727714193626e-04 2.479497123210e+01
1.263250000000e+03 -3.107716010840e-02 3.768464350002e-04 2.476513584472e+01
1.263500000000e+03 -3.257974858392e-02 3.810908374722e-04 2.473487229313e+01
1.263750000000e+03 -3.423704947580e-02 3.854383765645e-04 2.470415676784e+01
1.264000000000e+03 -3.602832813470e-02 3.898199562891e-04 2.467296918233e+01
1.264250000000e+03 -3.793027458258e-02 3.941645818708e-04 2.464129326017e+01
1.264500000000e+03 -3.991732848441e-02 3.984003969267e-04 2.460911687261e+01
1.264750000000e+03 -4.196203852853e-02 4.024558123934e-04 2.457643204302e+01
1.265000000000e+03 -4.403544657758e-02 4.062604257120e-04 2.454323490035e+01
1.265250000000e+03 -4.610752553127e-02 4.097461200938e-04 2.450952589838e+01
1.265500000000e+03 -4.814761487089e-02 4.128480425484e-04 2.447530963855e+01
1.265750000000e+03 -5.012488513915e-02 4.155055922160e-04 2.444059485783e+01
1.266000000000e+03 -5.200878190335e-02 4.176632675959e-04 2.440539415572e+01
1.266250000000e+03 -5.376951904406e-02 4.192715778208e-04 2.436972401524e+01
1.266500000000e+03 -5.537851166854e-02 4.202877331609e-04 2.433360444338e+01
1.266750000000e+03 -5.680882381836e-02 4.206763174437e-04 2.429705876042e+01
1.267000000000e+03 -5.803555513726e-02 4.204097736716e-04 2.426011316186e+01
1.267250000000e+03 -5.903626026616e-02 4.194689086589e-04 2.422279656413e+01
1.267500000000e+03 -5.979127534786e-02 4.178431559278e-04 2.418514013071e+01
1.267750000000e+03 -6.028399952476e-02 4.155307154565e-04 2.414717676777e+01
1.268000000000e+03 -6.050119718390e-02 4.125386932234e-04 2.410894093141e+01
1.268250000000e+03 -6.043315328310e-02 4.088829329146e-04 2.407046793309e+01
1.268500000000e+03 -6.007387195506e-02 4.045878956090e-04 2.403179375063e+01
1.268750000000e+03 -5.942113135822e-02 3.996862732707e-04 2.399295433872e+01
1.269000000000e+03 -5.847656435944e-02 3.942186105160e-04 2.395398544257e+01
1.269250000000e+03 -5.724560626532e-02 3.882327149468e-04 2.391492192886e+01
1.269500000000e+03 -5.573745807059e-02 3.817830546341e-04 2.387579763753e+01
1.269750000000e+03 -5.396493662988e-02 3.749300112457e-04 2.383664476168e+01
1.270000000000e+03 -5.194431605062e-02 3.677390764501e-04 2.379749374855e+01
1.270250000000e+03 -4.969509754858e-02 3.602800046295e-04 2.375837276083e+01
1.270500000000e+03 -4.723974047615e-02 3.526258586803e-04 2.371930764392e+01
1.270750000000e+03 -4.460336451579e-02 3.448521075888e-04 2.368032148167e+01
1.271000000000e+03 -4.181339525472e-02 3.370355938918e-04 2.364143462268e+01
1.271250000000e+03 -3.889919135119e-02 3.292535784298e-04 2.360266447026e+01
1.271500000000e+03 -3.589167040874e-02 3.215828194297e-04 2.356402533433e+01
1.271750000000e+03 -3.282285960589e-02 3.140983955643e-04 2.352552856741e+01
1.272000000000e+03 -2.972548017873e-02 3.068729396565e-04 2.348718251219e+01
1.272250000000e+03 -2.663253769812e-02 2.999757728033e-04 2.344899249990e+01
1.272500000000e+03 -2.357683729440e-02 2.934719392499e-04 2.341096112207e+01
1.272750000000e+03 -2.059058362148e-02 2.874215625477e-04 2.337308829612e+01
1.273000000000e+03 -1.770494239542e-02 2.818790515559e-04 2.333537151364e+01
1.273250000000e+03 -1.494967764580e-02 2.768925789498e-04 2.329780598392e+01
1.273500000000e+03 -1.235271001921e-02 2.725033880131e-04 2.326038504922e+01
1.273750000000e+03 -9.939801362168e-03 2.687454728637e-04 2.322310038534e+01
1.274000000000e+03 -7.734213898206e-03 2.656452138787e-04 2.318594236636e+01
1.274250000000e+03 -5.756462400773e-03 2.632211682773e-04 2.314890031358e+01
1.274500000000e+03 -4.024002664690e-03 2.614838463657e-04 2.311196297983e+01
1.274750000000e+03 -2.551065268630e-03 2.604357575283e-04 2.307511881677e+01
1.275000000000e+03 -1.348472443200e-03 2.600714374541e-04 2.303835637977e+01
1.275250000000e+03 -4.235513896020e-04 2.603776571465e-04 2.300166460211e+01
1.275500000000e+03 2.199889832300e-04 2.613335990808e-04 2.296503327456e+01
1.275750000000e+03 5.820529917460e-04 2.629112704882e-04 2.292845332290e+01
1.276000000000e+03 6.661239621360e-04 2.650759733084e-04 2.289191707473e+01
1.276250000000e+03 4.792256011980e-04 2.677867308115e-04 2.285541868929e+01
1.276500000000e+03 3.178189511200e-05 2.709969201279e-04 2.281895438368e+01
1.276750000000e+03 -6.625471559780e-04 2.746550175709e-04 2.278252263193e+01
1.277000000000e+03 -1.587065893120e-03 2.787052287062e-04 2.274612454014e+01
1.277250000000e+03 -2.722296332964e-03 2.830882345944e-04 2.270976388812e+01
1.277500000000e+03 -4.046277175234e-03 2.877420995011e-04 2.267344745923e+01
1.277750000000e+03 -5.534868324528e-03 2.926030410352e-04 2.263718501951e+01
1.278000000000e+03 -7.162140219764e-03 2.976063859720e-04 2.260098957630e+01
1.278250000000e+03 -8.900714607916e-03 3.026873779631e-04 2.256487729149e+01
1.278500000000e+03 -1.072222309999e-02 3.077821601131e-04 2.252886766476e+01
1.278750000000e+03 -1.259766552141e-02 3.128285143111e-04 2.249298338015e+01
1.279000000000e+03 -1.449790232402e-02 3.177668461056e-04 2.245725039798e+01
1.279250000000e+03 -1.639406863984e-02 3.225409504736e-04 2.242169782845e+01
1.279500000000e+03 -1.825796630617e-02 3.270986855081e-04 2.238635777436e+01
1.279750000000e+03 -2.006256143461e-02 3.313928248901e-04 2.235126530419e+01
1.280000000000e+03 -2.178235886880e-02 3.353816337571e-04 2.231645823326e+01
1.280250000000e+03 -2.339375135008e-02 3.390293683704e-04 2.228197689364e+01
1.280500000000e+03 -2.487545554524e-02 3.423068431930e-04 2.224786401241e+01
1.280750000000e+03 -2.620878804831e-02 3.451917070252e-04 2.221416441822e+01
1.281000000000e+03 -2.737796491428e-02 3.476687097048e-04 2.218092480435e+01
1.281250000000e+03 -2.837035669866e-02 3.497298495801e-04 2.214819347616e+01
1.281500000000e+03 -2.917664184909e-02 3.513743456759e-04 2.211602002313e+01
1.281750000000e+03 -2.979101523319e-02 3.526086009315e-04 2.208445510810e+01
1.282000000000e+03 -3.021124185089e-02 3.534459386774e-04 2.205355013279e+01
1.282250000000e+03 -3.043867446038e-02 3.539062427704e-04 2.202335692031e+01
1.282500000000e+03 -3.047827513965e-02 3.540156090440e-04 2.199392748194e+01
1.282750000000e+03 -3.033850752966e-02 3.538058070064e-04 2.196531369610e+01
1.283000000000e+03 -3.003120038838e-02 3.533135706124e-04 2.193756701064e+01
1.283250000000e+03 -2.957137327482e-02 3.525798730123e-04 2.191073822322e+01
1.283500000000e+03 -2.897698758589e-02 3.516492073215e-04 2.188487717206e+01
1.283750000000e+03 -2.826865229687e-02 3.505686713449e-04 2.186003254705e+01
1.284000000000e+03 -2.746930434870e-02 3.493871708841e-04 2.183625162421e+01
1.284250000000e+03 -2.660383763673e-02 3.481544925105e-04 2.181358008598e+01
1.284500000000e+03 -2.569866664103e-02 3.469203221131e-04 2.179206184869e+01
1.284750000000e+03 -2.478135238218e-02 3.457334898204e-04 2.177173887737e+01
1.285000000000e+03 -2.388008698425e-02 3.446409455595e-04 2.175265107497e+01
1.285250000000e+03 -2.302324645605e-02 3.436869794438e-04 2.173483615951e+01
1.285500000000e+03 -2.223896413998e-02 3.429125248657e-04 2.171832956764e+01
1.285750000000e+03 -2.155455498264e-02 3.423542529837e-04 2.170316440183e+01
1.286000000000e+03 -2.099616641389e-02 3.420441486105e-04 2.168937137055e+01
1.286250000000e+03 -2.058821363560e-02 3.420087619784e-04 2.167697877322e+01
1.286500000000e+03 -2.035299396772e-02 3.422688471605e-04 2.166601248286e+01
1.286750000000e+03 -2.031033418851e-02 3.428391222778e-04 2.165649596402e+01
1.287000000000e+03 -2.047711183557e-02 3.437277393874e-04 2.164845029321e+01
1.287250000000e+03 -2.086697718503e-02 3.449363177972e-04 2.164189419033e+01
1.287500000000e+03 -2.149011360786e-02 3.464599860940e-04 2.163684408453e+01
1.287750000000e+03 -2.235289416616e-02 3.482873140366e-04 2.163331414604e+01
1.288000000000e+03 -2.345776251026e-02 3.504005829259e-04 2.163131636017e+01
1.288250000000e+03 -2.480306765668e-02 3.527760293511e-04 2.163086058976e+01
1.288500000000e+03 -2.638304748694e-02 3.553842757812e-04 2.163195464903e+01
1.288750000000e+03 -2.818772540903e-02 3.581907076128e-04 2.163460434525e+01
1.289000000000e+03 -3.020301502677e-02 3.611560679765e-04 2.163881356126e+01
1.289250000000e+03 -3.241080354463e-02 3.642370474434e-04 2.164458429531e+01
1.289500000000e+03 -3.478915058618e-02 3.673869482922e-04 2.165191673269e+01
1.289750000000e+03 -3.731246275776e-02 3.705563840687e-04 2.166080925956e+01
1.290000000000e+03 -3.995181293258e-02 3.736940336649e-04 2.167125851240e+01
1.290250000000e+03 -4.267526746495e-02 3.767474068773e-04 2.168325939538e+01
1.290500000000e+03 -4.544827264125e-02 3.796635872264e-04 2.169680511701e+01
1.290750000000e+03 -4.823408773210e-02 3.823901251813e-04 2.171188716173e+01
1.291000000000e+03 -5.099427059008e-02 3.848757744411e-04 2.172849530112e+01
1.291250000000e+03 -5.368915822161e-02 3.870711698799e-04 2.174661761141e+01
1.291500000000e+03 -5.627845840016e-02 3.889297212062e-04 2.176624039805e+01
1.291750000000e+03 -5.872174264296e-02 3.904081184076e-04 2.178734824010e+01
1.292000000000e+03 -6.097910970836e-02 3.914672259524e-04 2.180992389483e+01
1.292250000000e+03 -6.301166945485e-02 3.920724822348e-04 2.183394833691e+01
1.292500000000e+03 -6.478224425062e-02 3.921947004754e-04 2.185940065763e+01
1.292750000000e+03 -6.625581218470e-02 3.918102956541e-04 2.188625810853e+01
1.293000000000e+03 -6.740021193970e-02 3.909019111156e-04 2.191449600446e+01
1.293250000000e+03 -6.818651632336e-02 3.894586675631e-04 2.194408777389e+01
1.293500000000e+03 -6.858969941857e-02 3.874766095867e-04 2.197500487339e+01
1.293750000000e+03 -6.858891626449e-02 3.849586111253e-04 2.200721685847e+01
1.294000000000e+03 -6.816806798095e-02 3.819147372414e-04 2.204069132398e+01
1.294250000000e+03 -6.731608414251e-02 3.783621494969e-04 2.207539394740e+01
1.294500000000e+03 -6.602713447951e-02 3.743249391656e-04 2.211128855067e+01
1.294750000000e+03 -6.430099094632e-02 3.698341497843e-04 2.214833708520e+01
1.295000000000e+03 -6.214309746662e-02 3.649274123235e-04 2.218649971929e+01
1.295250000000e+03 -5.956456806893e-02 3.596485719050e-04 2.222573493749e+01
1.295500000000e+03 -5.658230913310e-02 3.540472906880e-04 2.226599957086e+01
1.295750000000e+03 -5.321883264443e-02 3.481784384277e-04 2.230724893595e+01
1.296000000000e+03 -4.950210091194e-02 3.421015871056e-04 2.234943693654e+01
1.296250000000e+03 -4.546528154119e-02 3.358803089905e-04 2.239251618646e+01
1.296500000000e+03 -4.114635349981e-02 3.295813868187e-04 2.243643817862e+01
1.296750000000e+03 -3.658778712512e-02 3.232740688573e-04 2.248115338609e+01
1.297000000000e+03 -3.183600063349e-02 3.170291689291e-04 2.252661145504e+01
1.297250000000e+03 -2.694083827678e-02 3.109181784720e-04 2.257276135646e+01
1.297500000000e+03 -2.195495233143e-02 3.050123766063e-04 2.261955159328e+01
1.297750000000e+03 -1.693318668438e-02 2.993818320681e-04 2.266693032601e+01
1.298000000000e+03 -1.193187270545e-02 2.940945623900e-04 2.271484561494e+01
1.298250000000e+03 -7.008112798816e-03 2.892155502967e-04 2.276324555342e+01
1.298500000000e+03 -2.219073818657e-03 2.848059174061e-04 2.281207849673e+01
1.298750000000e+03 2.378801234360e-03 2.809219142112e-04 2.286129321368e+01
1.299000000000e+03 6.730460614779e-03 2.776143427662e-04 2.291083908767e+01
1.299250000000e+03 1.078305980061e-02 2.749275401045e-04 2.296066627442e+01
1.299500000000e+03 1.448655087613e-02 2.728989809095e-04 2.301072587900e+01
1.299750000000e+03 1.779448235518e-02 2.715584547501e-04 2.306097010576e+01
1.300000000000e+03 2.066447479633e-02 2.709278541282e-04 2.311135239479e+01
1.300250000000e+03 2.305896291193e-02 2.710204839095e-04 2.316182757318e+01
1.300500000000e+03 2.494552990290e-02 2.718411164772e-04 2.321235193324e+01
1.300750000000e+03 2.629752548639e-02 2.733855440687e-04 2.326288336996e+01
1.301000000000e+03 2.709437702004e-02 2.756406526844e-04 2.331338144706e+01
1.301250000000e+03 2.732180504965e-02 2.785845852333e-04 2.336380742282e+01
1.301500000000e+03 2.697221474766e-02 2.821867055872e-04 2.341412435550e+01
1.301750000000e+03 2.604475474950e-02 2.864080443859e-04 2.346429709954e+01
1.302000000000e+03 2.454529285759e-02 2.912017983108e-04 2.351429226066e+01
[truncated: 48,125 more chars]
