# Supplementary material for: Tracking Charge Migration with Frequency-Matched Strobo-Spectroscopy
Source: J Phys Chem A. 2024 Jan 2;128(1):20–7. doi: 10.1021/acs.jpca.3c04234 (PMC10788909; doi:10.1021/acs.jpca.3c04234)
Supplement: Supplementary file 2 — jp3c04234_si_002.zip [file jp3c04234_si_002.zip › supplemental data/Data/dipoles/pi_x-system/tau=3.9375.txt]

# pi_x-system-resolved dipole moment for tau = 3.9375 o.c.
0.000000000000e+00 -2.734161457674e-02 3.925451152663e-04 2.794313746110e+01
2.500000000000e-01 -2.733758221558e-02 3.924877278110e-04 2.794079038413e+01
5.000000000000e-01 -2.732600356578e-02 3.923257818978e-04 2.793388588144e+01
7.500000000000e-01 -2.730818132558e-02 3.920743939143e-04 2.792271051624e+01
1.000000000000e+00 -2.728559713108e-02 3.917509423763e-04 2.790751688712e+01
1.250000000000e+00 -2.725953945316e-02 3.913715168043e-04 2.788845539254e+01
1.500000000000e+00 -2.723099084488e-02 3.909495894851e-04 2.786559721560e+01
1.750000000000e+00 -2.720063523561e-02 3.904959092124e-04 2.783898581279e+01
2.000000000000e+00 -2.716891235654e-02 3.900189725449e-04 2.780868097392e+01
2.250000000000e+00 -2.713609817241e-02 3.895256286277e-04 2.777478242677e+01
2.500000000000e+00 -2.710238381359e-02 3.890214923745e-04 2.773743286330e+01
2.750000000000e+00 -2.706793439450e-02 3.885112065263e-04 2.769681280162e+01
3.000000000000e+00 -2.703291036340e-02 3.879986081295e-04 2.765313581082e+01
3.250000000000e+00 -2.699745894920e-02 3.874867545629e-04 2.760664462281e+01
3.500000000000e+00 -2.696170044882e-02 3.869779608884e-04 2.755760860648e+01
3.750000000000e+00 -2.692571568228e-02 3.864737639543e-04 2.750631554344e+01
4.000000000000e+00 -2.688954169600e-02 3.859750868378e-04 2.745306166564e+01
4.250000000000e+00 -2.685316911815e-02 3.854822269683e-04 2.739813980814e+01
4.500000000000e+00 -2.681654160473e-02 3.849949339228e-04 2.734182889846e+01
4.750000000000e+00 -2.677955639827e-02 3.845123794524e-04 2.728438551625e+01
5.000000000000e+00 -2.674207093000e-02 3.840333590350e-04 2.722603996026e+01
5.250000000000e+00 -2.670391716241e-02 3.835562946554e-04 2.716699584061e+01
5.500000000000e+00 -2.666492067463e-02 3.830793292573e-04 2.710743271649e+01
5.750000000000e+00 -2.662491644401e-02 3.826003741122e-04 2.704751028745e+01
6.000000000000e+00 -2.658375482665e-02 3.821171444497e-04 2.698737291418e+01
6.250000000000e+00 -2.654130081443e-02 3.816272085855e-04 2.692715339285e+01
6.500000000000e+00 -2.649743271990e-02 3.811280531647e-04 2.686697468580e+01
6.750000000000e+00 -2.645204617408e-02 3.806171715514e-04 2.680695056093e+01
7.000000000000e+00 -2.640506675062e-02 3.800921438623e-04 2.674718504269e+01
7.250000000000e+00 -2.635646655532e-02 3.795507572140e-04 2.668777149914e+01
7.500000000000e+00 -2.630627676414e-02 3.789910766950e-04 2.662879231525e+01
7.750000000000e+00 -2.625458960098e-02 3.784113993952e-04 2.657031928923e+01
8.000000000000e+00 -2.620154520545e-02 3.778101573308e-04 2.651241533178e+01
8.250000000000e+00 -2.614730996426e-02 3.771859765025e-04 2.645513705317e+01
8.500000000000e+00 -2.609205708052e-02 3.765377272598e-04 2.639853758584e+01
8.750000000000e+00 -2.603595744339e-02 3.758645683507e-04 2.634266928575e+01
9.000000000000e+00 -2.597918489368e-02 3.751660885921e-04 2.628758572539e+01
9.250000000000e+00 -2.592193038323e-02 3.744424548361e-04 2.623334270926e+01
9.500000000000e+00 -2.586441388609e-02 3.736944870844e-04 2.617999858705e+01
9.750000000000e+00 -2.580688864092e-02 3.729235532873e-04 2.612761423240e+01
1.000000000000e+01 -2.574963337936e-02 3.721315606903e-04 2.607625226403e+01
1.025000000000e+01 -2.569293540654e-02 3.713207732766e-04 2.602597641678e+01
1.050000000000e+01 -2.563707170672e-02 3.704937141071e-04 2.597685060160e+01
1.075000000000e+01 -2.558229544688e-02 3.696530757538e-04 2.592893798001e+01
1.100000000000e+01 -2.552882984399e-02 3.688016399701e-04 2.588229989242e+01
1.125000000000e+01 -2.547686743877e-02 3.679421385304e-04 2.583699247756e+01
1.150000000000e+01 -2.542657676251e-02 3.670774889395e-04 2.579306865231e+01
1.175000000000e+01 -2.537810611136e-02 3.662107346419e-04 2.575057471451e+01
1.200000000000e+01 -2.533158464051e-02 3.653446561500e-04 2.570954965621e+01
1.225000000000e+01 -2.528711883016e-02 3.644819831386e-04 2.567002539532e+01
1.250000000000e+01 -2.524478614535e-02 3.636254150465e-04 2.563202607522e+01
1.275000000000e+01 -2.520462721492e-02 3.627775332772e-04 2.559556886447e+01
1.300000000000e+01 -2.516663638128e-02 3.619406447726e-04 2.556066362226e+01
1.325000000000e+01 -2.513075755966e-02 3.611169389269e-04 2.552731308946e+01
1.350000000000e+01 -2.509688286752e-02 3.603083822330e-04 2.549551303795e+01
1.375000000000e+01 -2.506485391604e-02 3.595166921196e-04 2.546525064062e+01
1.400000000000e+01 -2.503446909275e-02 3.587433171973e-04 2.543650482403e+01
1.425000000000e+01 -2.500549004243e-02 3.579893860062e-04 2.540924439146e+01
1.450000000000e+01 -2.497764694828e-02 3.572556526543e-04 2.538342591433e+01
1.475000000000e+01 -2.495064435206e-02 3.565424715402e-04 2.535899290306e+01
1.500000000000e+01 -2.492416509182e-02 3.558497848847e-04 2.533587484685e+01
1.525000000000e+01 -2.489787466638e-02 3.551770841510e-04 2.531398670728e+01
1.550000000000e+01 -2.487142700047e-02 3.545234696693e-04 2.529322905444e+01
1.575000000000e+01 -2.484447266124e-02 3.538877013980e-04 2.527348869178e+01
1.600000000000e+01 -2.481666970054e-02 3.532683052305e-04 2.525463983217e+01
1.625000000000e+01 -2.478769660990e-02 3.526637121958e-04 2.523654623118e+01
1.650000000000e+01 -2.475726554651e-02 3.520723369601e-04 2.521906340385e+01
1.675000000000e+01 -2.472513436525e-02 3.514927067769e-04 2.520204143421e+01
1.700000000000e+01 -2.469111637544e-02 3.509235686759e-04 2.518532788845e+01
1.725000000000e+01 -2.465508666936e-02 3.503639695519e-04 2.516877092926e+01
1.750000000000e+01 -2.461698510842e-02 3.498133107660e-04 2.515222208646e+01
1.775000000000e+01 -2.457681632276e-02 3.492713705482e-04 2.513553890159e+01
1.800000000000e+01 -2.453464745268e-02 3.487383058933e-04 2.511858709395e+01
1.825000000000e+01 -2.449060475364e-02 3.482146310828e-04 2.510124224782e+01
1.850000000000e+01 -2.444486923638e-02 3.477011711041e-04 2.508339123868e+01
1.875000000000e+01 -2.439767252667e-02 3.471990415409e-04 2.506493304049e+01
1.900000000000e+01 -2.434929121201e-02 3.467095805237e-04 2.504577930571e+01
1.925000000000e+01 -2.430004208406e-02 3.462342863865e-04 2.502585441275e+01
1.950000000000e+01 -2.425027593793e-02 3.457747534524e-04 2.500509550946e+01
1.975000000000e+01 -2.420037188800e-02 3.453326342699e-04 2.498345202986e+01
2.000000000000e+01 -2.415072954920e-02 3.449095787053e-04 2.496088494320e+01
2.025000000000e+01 -2.410176238193e-02 3.445071893281e-04 2.493736602899e+01
2.050000000000e+01 -2.405388927002e-02 3.441269728936e-04 2.491287662087e+01
2.075000000000e+01 -2.400752802855e-02 3.437702889639e-04 2.488740614807e+01
2.100000000000e+01 -2.396308837596e-02 3.434383117743e-04 2.486095072371e+01
2.125000000000e+01 -2.392096543054e-02 3.431319953157e-04 2.483351129096e+01
2.150000000000e+01 -2.388153453324e-02 3.428520382755e-04 2.480509163016e+01
2.175000000000e+01 -2.384514410584e-02 3.425988493173e-04 2.477569663115e+01
2.200000000000e+01 -2.381211053079e-02 3.423725231131e-04 2.474533007952e+01
2.225000000000e+01 -2.378271145332e-02 3.421728184358e-04 2.471399306745e+01
2.250000000000e+01 -2.375717932141e-02 3.419991019654e-04 2.468168211150e+01
2.275000000000e+01 -2.373569636407e-02 3.418504261832e-04 2.464838802035e+01
2.300000000000e+01 -2.371838885696e-02 3.417254585134e-04 2.461409468074e+01
2.325000000000e+01 -2.370532261870e-02 3.416225263372e-04 2.457877875185e+01
2.350000000000e+01 -2.369650189802e-02 3.415395581839e-04 2.454240937198e+01
2.375000000000e+01 -2.369186622048e-02 3.414741150680e-04 2.450494881033e+01
2.400000000000e+01 -2.369129071217e-02 3.414234118903e-04 2.446635316671e+01
2.425000000000e+01 -2.369458834219e-02 3.413845779838e-04 2.442657391722e+01
2.450000000000e+01 -2.370151097998e-02 3.413546058637e-04 2.438555954520e+01
2.475000000000e+01 -2.371175240840e-02 3.413302828843e-04 2.434325744266e+01
2.500000000000e+01 -2.372495361450e-02 3.413083177004e-04 2.429961630126e+01
2.525000000000e+01 -2.374070708536e-02 3.412854550953e-04 2.425458811524e+01
2.550000000000e+01 -2.375856166095e-02 3.412582470497e-04 2.420813063176e+01
2.575000000000e+01 -2.377802996569e-02 3.412234164711e-04 2.416020940462e+01
2.600000000000e+01 -2.379859598394e-02 3.411777290967e-04 2.411079963872e+01
2.625000000000e+01 -2.381972125456e-02 3.411181041782e-04 2.405988811777e+01
2.650000000000e+01 -2.384085243741e-02 3.410416234414e-04 2.400747451516e+01
2.675000000000e+01 -2.386143101208e-02 3.409456702716e-04 2.395357256224e+01
2.700000000000e+01 -2.388090119070e-02 3.408278872256e-04 2.389821083934e+01
2.725000000000e+01 -2.389871716857e-02 3.406861764580e-04 2.384143322312e+01
2.750000000000e+01 -2.391435116240e-02 3.405187491748e-04 2.378329896558e+01
2.775000000000e+01 -2.392730183734e-02 3.403241532540e-04 2.372388240275e+01
2.800000000000e+01 -2.393710128850e-02 3.401012903573e-04 2.366327229606e+01
2.825000000000e+01 -2.394332027595e-02 3.398494470809e-04 2.360157081825e+01
2.850000000000e+01 -2.394557364058e-02 3.395682986073e-04 2.353889216556e+01
2.875000000000e+01 -2.394352646433e-02 3.392578063061e-04 2.347536102397e+01
2.900000000000e+01 -2.393689833640e-02 3.389183261326e-04 2.341111057079e+01
2.925000000000e+01 -2.392546554820e-02 3.385505791685e-04 2.334628022371e+01
2.950000000000e+01 -2.390906366781e-02 3.381556239692e-04 2.328101362809e+01
2.975000000000e+01 -2.388758929971e-02 3.377348188960e-04 2.321545620755e+01
3.000000000000e+01 -2.386100224674e-02 3.372897726052e-04 2.314975290763e+01
3.025000000000e+01 -2.382932606548e-02 3.368224465987e-04 2.308404604040e+01
3.050000000000e+01 -2.379264791397e-02 3.363350411331e-04 2.301847349968e+01
3.075000000000e+01 -2.375111752032e-02 3.358299705850e-04 2.295316689924e+01
3.100000000000e+01 -2.370494754406e-02 3.353098728011e-04 2.288825041527e+01
3.125000000000e+01 -2.365441338624e-02 3.347775321653e-04 2.282383994561e+01
3.150000000000e+01 -2.359985174705e-02 3.342359310953e-04 2.276004256165e+01
3.175000000000e+01 -2.354165790710e-02 3.336882669687e-04 2.269695635808e+01
3.200000000000e+01 -2.348028307088e-02 3.331379306797e-04 2.263467090408e+01
3.225000000000e+01 -2.341623057992e-02 3.325884970468e-04 2.257326769479e+01
3.250000000000e+01 -2.335005172090e-02 3.320437146186e-04 2.251282108157e+01
3.275000000000e+01 -2.328233976197e-02 3.315074755440e-04 2.245339929702e+01
3.300000000000e+01 -2.321372243714e-02 3.309837854827e-04 2.239506552728e+01
3.325000000000e+01 -2.314485312409e-02 3.304767232484e-04 2.233787910307e+01
3.350000000000e+01 -2.307640120724e-02 3.299903892321e-04 2.228189657046e+01
3.375000000000e+01 -2.300904157660e-02 3.295288393651e-04 2.222717273269e+01
3.400000000000e+01 -2.294344379350e-02 3.290960166405e-04 2.217376144160e+01
3.425000000000e+01 -2.288026048830e-02 3.286956647530e-04 2.212171632079e+01
3.450000000000e+01 -2.282011541301e-02 3.283312066020e-04 2.207109124858e+01
3.475000000000e+01 -2.276359166960e-02 3.280057376741e-04 2.202194064625e+01
3.500000000000e+01 -2.271122099110e-02 3.277220193520e-04 2.197431958910e+01
3.525000000000e+01 -2.266347457636e-02 3.274822904312e-04 2.192828372836e+01
3.550000000000e+01 -2.262075540200e-02 3.272882019363e-04 2.188388905839e+01
3.575000000000e+01 -2.258339179172e-02 3.271407034005e-04 2.184119152260e+01
3.600000000000e+01 -2.255163264777e-02 3.270403111925e-04 2.180024649996e+01
3.625000000000e+01 -2.252564481596e-02 3.269869019902e-04 2.176110817704e+01
3.650000000000e+01 -2.250551251488e-02 3.269796211429e-04 2.172382883221e+01
3.675000000000e+01 -2.249123898198e-02 3.270170725663e-04 2.168845804639e+01
3.700000000000e+01 -2.248274935944e-02 3.270972811088e-04 2.165504186927e+01
3.725000000000e+01 -2.247989621659e-02 3.272177092686e-04 2.162362195874e+01
3.750000000000e+01 -2.248246662508e-02 3.273754653424e-04 2.159423470866e+01
3.775000000000e+01 -2.249018968949e-02 3.275671149919e-04 2.156691040299e+01
3.800000000000e+01 -2.250274515726e-02 3.277888727992e-04 2.154167241592e+01
3.825000000000e+01 -2.251977288628e-02 3.280367860508e-04 2.151853649069e+01
3.850000000000e+01 -2.254088274222e-02 3.283067771532e-04 2.149751012976e+01
3.875000000000e+01 -2.256566456001e-02 3.285947188051e-04 2.147859211351e+01
3.900000000000e+01 -2.259369781825e-02 3.288965177092e-04 2.146177219667e+01
3.925000000000e+01 -2.262456108315e-02 3.292082011488e-04 2.144703090635e+01
3.950000000000e+01 -2.265784018552e-02 3.295259916098e-04 2.143433967728e+01
3.975000000000e+01 -2.269313603915e-02 3.298463780215e-04 2.142366104096e+01
4.000000000000e+01 -2.273007111811e-02 3.301661821158e-04 2.141494907090e+01
4.025000000000e+01 -2.276829492818e-02 3.304826105213e-04 2.140815000127e+01
4.050000000000e+01 -2.280748836598e-02 3.307932580996e-04 2.140320300161e+01
4.075000000000e+01 -2.284736691353e-02 3.310961735625e-04 2.140004111671e+01
4.100000000000e+01 -2.288768250293e-02 3.313898738266e-04 2.139859216471e+01
4.125000000000e+01 -2.292822418397e-02 3.316733262688e-04 2.139877997963e+01
4.150000000000e+01 -2.296881753891e-02 3.319459788191e-04 2.140052542105e+01
4.175000000000e+01 -2.300932336678e-02 3.322077287631e-04 2.140374749837e+01
4.200000000000e+01 -2.304963564034e-02 3.324588719241e-04 2.140836449365e+01
4.225000000000e+01 -2.308967801607e-02 3.327001496406e-04 2.141429482937e+01
4.250000000000e+01 -2.312940045999e-02 3.329326302288e-04 2.142145821099e+01
4.275000000000e+01 -2.316877531323e-02 3.331576926266e-04 2.142977631720e+01
4.300000000000e+01 -2.320779324251e-02 3.333769035317e-04 2.143917355153e+01
4.325000000000e+01 -2.324646004564e-02 3.335921184194e-04 2.144957767458e+01
4.350000000000e+01 -2.328479239686e-02 3.338052118998e-04 2.146092011647e+01
4.375000000000e+01 -2.332281422762e-02 3.340183075988e-04 2.147313656759e+01
4.400000000000e+01 -2.336055309454e-02 3.342335207189e-04 2.148616705104e+01
4.425000000000e+01 -2.339803736103e-02 3.344529220785e-04 2.149995608141e+01
4.450000000000e+01 -2.343529342902e-02 3.346785674259e-04 2.151445268857e+01
4.475000000000e+01 -2.347234348552e-02 3.349124330923e-04 2.152961032680e+01
4.500000000000e+01 -2.350920359497e-02 3.351563707511e-04 2.154538670769e+01
4.525000000000e+01 -2.354588215514e-02 3.354120693814e-04 2.156174356038e+01
4.550000000000e+01 -2.358237858116e-02 3.356810220158e-04 2.157864630226e+01
4.575000000000e+01 -2.361868229251e-02 3.359645100221e-04 2.159606368445e+01
4.600000000000e+01 -2.365477192181e-02 3.362635625241e-04 2.161396738202e+01
4.625000000000e+01 -2.369061460247e-02 3.365789335001e-04 2.163233157536e+01
4.650000000000e+01 -2.372616546743e-02 3.369110861337e-04 2.165113257289e+01
4.675000000000e+01 -2.376136685733e-02 3.372601696308e-04 2.167034820373e+01
4.700000000000e+01 -2.379614839832e-02 3.376260064629e-04 2.168995774019e+01
4.725000000000e+01 -2.383042648409e-02 3.380080721490e-04 2.170994137783e+01
4.750000000000e+01 -2.386410418609e-02 3.384054938881e-04 2.173028003257e+01
4.775000000000e+01 -2.389707090956e-02 3.388170448461e-04 2.175095515987e+01
4.800000000000e+01 -2.392920245052e-02 3.392411266366e-04 2.177194866726e+01
4.825000000000e+01 -2.396036122929e-02 3.396757414353e-04 2.179324293110e+01
4.850000000000e+01 -2.399039708282e-02 3.401185410429e-04 2.181482087607e+01
4.875000000000e+01 -2.401914820122e-02 3.405668251318e-04 2.183666618430e+01
4.900000000000e+01 -2.404644243091e-02 3.410175514307e-04 2.185876361910e+01
4.925000000000e+01 -2.407209874623e-02 3.414673527288e-04 2.188109909338e+01
4.950000000000e+01 -2.409592979884e-02 3.419125680533e-04 2.190366045208e+01
4.975000000000e+01 -2.411774430888e-02 3.423492530538e-04 2.192643762131e+01
5.000000000000e+01 -2.413735028955e-02 3.427732253184e-04 2.194942317097e+01
5.025000000000e+01 -2.415455832697e-02 3.431801720836e-04 2.197261244327e+01
5.050000000000e+01 -2.416918573854e-02 3.435657930329e-04 2.199600434609e+01
5.075000000000e+01 -2.418106003658e-02 3.439255636045e-04 2.201960146278e+01
5.100000000000e+01 -2.419002358293e-02 3.442549042413e-04 2.204341006665e+01
5.125000000000e+01 -2.419593849966e-02 3.445493959428e-04 2.206744071524e+01
5.150000000000e+01 -2.419869124208e-02 3.448048499867e-04 2.209170806132e+01
5.175000000000e+01 -2.419819716123e-02 3.450173289236e-04 2.211623053981e+01
5.200000000000e+01 -2.419440526888e-02 3.451831751110e-04 2.214103060712e+01
5.225000000000e+01 -2.418730130139e-02 3.452991237361e-04 2.216613415572e+01
5.250000000000e+01 -2.417691081175e-02 3.453623950060e-04 2.219156980258e+01
5.275000000000e+01 -2.416330243683e-02 3.453708138878e-04 2.221736872162e+01
5.300000000000e+01 -2.414658900570e-02 3.453228710945e-04 2.224356359766e+01
5.325000000000e+01 -2.412692820120e-02 3.452177816075e-04 2.227018793570e+01
5.350000000000e+01 -2.410452161480e-02 3.450555052281e-04 2.229727480654e+01
5.375000000000e+01 -2.407961367535e-02 3.448367817284e-04 2.232485632657e+01
5.400000000000e+01 -2.405248803914e-02 3.445632726257e-04 2.235296240781e+01
5.425000000000e+01 -2.402346302755e-02 3.442376100197e-04 2.238161948907e+01
5.450000000000e+01 -2.399288641609e-02 3.438631879110e-04 2.241085003200e+01
5.475000000000e+01 -2.396112942607e-02 3.434442106339e-04 2.244067136857e+01
5.500000000000e+01 -2.392857964034e-02 3.429856728107e-04 2.247109465234e+01
5.525000000000e+01 -2.389563314717e-02 3.424932565589e-04 2.250212466032e+01
5.550000000000e+01 -2.386268548361e-02 3.419732750167e-04 2.253375903349e+01
5.575000000000e+01 -2.383012290037e-02 3.414325572579e-04 2.256598772023e+01
5.600000000000e+01 -2.379831390210e-02 3.408782670160e-04 2.259879331113e+01
5.625000000000e+01 -2.376760044283e-02 3.403178918778e-04 2.263215088393e+01
5.650000000000e+01 -2.373828979658e-02 3.397590269435e-04 2.266602809383e+01
5.675000000000e+01 -2.371064808113e-02 3.392092002595e-04 2.270038611906e+01
5.700000000000e+01 -2.368489414390e-02 3.386756792697e-04 2.273518008315e+01
5.725000000000e+01 -2.366119502710e-02 3.381654169601e-04 2.277036008645e+01
5.750000000000e+01 -2.363966261047e-02 3.376849392554e-04 2.280587194870e+01
5.775000000000e+01 -2.362035270393e-02 3.372401985352e-04 2.284165880196e+01
5.800000000000e+01 -2.360326526598e-02 3.368364611846e-04 2.287766201442e+01
5.825000000000e+01 -2.358834654106e-02 3.364782237512e-04 2.291382251013e+01
5.850000000000e+01 -2.357549296286e-02 3.361691498545e-04 2.295008199108e+01
5.875000000000e+01 -2.356455668545e-02 3.359120298000e-04 2.298638407872e+01
5.900000000000e+01 -2.355535215915e-02 3.357087641696e-04 2.302267529323e+01
5.925000000000e+01 -2.354766422379e-02 3.355603735337e-04 2.305890619458e+01
5.950000000000e+01 -2.354125647743e-02 3.354670230887e-04 2.309503168523e+01
5.975000000000e+01 -2.353588060241e-02 3.354280760875e-04 2.313101177195e+01
6.000000000000e+01 -2.353128573138e-02 3.354421571245e-04 2.316681178370e+01
6.025000000000e+01 -2.352722759981e-02 3.355072260007e-04 2.320240243940e+01
6.050000000000e+01 -2.352347713541e-02 3.356206646635e-04 2.323775971645e+01
6.075000000000e+01 -2.351982838554e-02 3.357793773546e-04 2.327286453191e+01
6.100000000000e+01 -2.351610542183e-02 3.359798862028e-04 2.330770233583e+01
6.125000000000e+01 -2.351216777195e-02 3.362184243498e-04 2.334226228215e+01
6.150000000000e+01 -2.350791508528e-02 3.364910302395e-04 2.337653689314e+01
6.175000000000e+01 -2.350328986253e-02 3.367936315684e-04 2.341052114996e+01
6.200000000000e+01 -2.349827882941e-02 3.371221177252e-04 2.344421160011e+01
6.225000000000e+01 -2.349291343403e-02 3.374724133331e-04 2.347760599125e+01
6.250000000000e+01 -2.348726820181e-02 3.378405426395e-04 2.351070220453e+01
6.275000000000e+01 -2.348145852567e-02 3.382226631522e-04 2.354349805138e+01
6.300000000000e+01 -2.347563706339e-02 3.386151040362e-04 2.357599042361e+01
6.325000000000e+01 -2.346998969214e-02 3.390143977027e-04 2.360817525882e+01
6.350000000000e+01 -2.346473046887e-02 3.394173013948e-04 2.364004718998e+01
6.375000000000e+01 -2.346009624627e-02 3.398208101840e-04 2.367159937575e+01
6.400000000000e+01 -2.345634110253e-02 3.402221705538e-04 2.370282387139e+01
6.425000000000e+01 -2.345373052347e-02 3.406188857148e-04 2.373371158781e+01
6.450000000000e+01 -2.345253575632e-02 3.410087238986e-04 2.376425295011e+01
6.475000000000e+01 -2.345302823540e-02 3.413897214296e-04 2.379443833089e+01
6.500000000000e+01 -2.345547417620e-02 3.417601948783e-04 2.382425863174e+01
6.525000000000e+01 -2.346012948485e-02 3.421187412025e-04 2.385370622602e+01
6.550000000000e+01 -2.346723517505e-02 3.424641900210e-04 2.388277568454e+01
6.575000000000e+01 -2.347701305986e-02 3.427957240491e-04 2.391146455389e+01
6.600000000000e+01 -2.348966167209e-02 3.431128159274e-04 2.393977436312e+01
6.625000000000e+01 -2.350535247477e-02 3.434152053303e-04 2.396771133744e+01
6.650000000000e+01 -2.352422667546e-02 3.437029226266e-04 2.399528705983e+01
6.675000000000e+01 -2.354639241529e-02 3.439762880081e-04 2.402251922460e+01
6.700000000000e+01 -2.357192259374e-02 3.442359222391e-04 2.404943194226e+01
6.725000000000e+01 -2.360085314914e-02 3.444827037317e-04 2.407605617685e+01
6.750000000000e+01 -2.363318210295e-02 3.447177343125e-04 2.410242981152e+01
6.775000000000e+01 -2.366886909854e-02 3.449423818057e-04 2.412859756621e+01
6.800000000000e+01 -2.370783574641e-02 3.451582503480e-04 2.415461086208e+01
6.825000000000e+01 -2.374996638656e-02 3.453671512357e-04 2.418052738508e+01
6.850000000000e+01 -2.379510958466e-02 3.455710771716e-04 2.420641054356e+01
6.875000000000e+01 -2.384308041831e-02 3.457721625429e-04 2.423232887935e+01
6.900000000000e+01 -2.389366315406e-02 3.459726593131e-04 2.425835528932e+01
6.925000000000e+01 -2.394661431603e-02 3.461750155368e-04 2.428456622773e+01
6.950000000000e+01 -2.400166628586e-02 3.463816706098e-04 2.431104087362e+01
6.975000000000e+01 -2.405853088151e-02 3.465950368045e-04 2.433786025828e+01
7.000000000000e+01 -2.411690357769e-02 3.468176152695e-04 2.436510641848e+01
7.025000000000e+01 -2.417646812320e-02 3.470518154821e-04 2.439286154001e+01
7.050000000000e+01 -2.423690019663e-02 3.472999072455e-04 2.442120718296e+01
7.075000000000e+01 -2.429787273315e-02 3.475642156626e-04 2.445022347856e+01
7.100000000000e+01 -2.435906027255e-02 3.478468580223e-04 2.447998841052e+01
7.125000000000e+01 -2.442014304991e-02 3.481497433426e-04 2.451057719692e+01
7.150000000000e+01 -2.448081149745e-02 3.484746116476e-04 2.454206157749e+01
7.175000000000e+01 -2.454077000455e-02 3.488229786061e-04 2.457450929245e+01
7.200000000000e+01 -2.459974046689e-02 3.491959625026e-04 2.460798353328e+01
7.225000000000e+01 -2.465746597854e-02 3.495944751187e-04 2.464254245667e+01
7.250000000000e+01 -2.471371422176e-02 3.500191684961e-04 2.467823874794e+01
7.275000000000e+01 -2.476828045923e-02 3.504704123424e-04 2.471511920852e+01
7.300000000000e+01 -2.482099024522e-02 3.509482952202e-04 2.475322439968e+01
7.325000000000e+01 -2.487170133047e-02 3.514526327546e-04 2.479258834798e+01
7.350000000000e+01 -2.492030544860e-02 3.519829860824e-04 2.483323816471e+01
7.375000000000e+01 -2.496672970804e-02 3.525386804996e-04 2.487519394430e+01
7.400000000000e+01 -2.501093783151e-02 3.531188287529e-04 2.491846848034e+01
7.425000000000e+01 -2.505293048292e-02 3.537223599308e-04 2.496306712369e+01
7.450000000000e+01 -2.509274512279e-02 3.543480512140e-04 2.500898768709e+01
7.475000000000e+01 -2.513045528660e-02 3.549945585794e-04 2.505622039829e+01
7.500000000000e+01 -2.516616971196e-02 3.556604550190e-04 2.510474788041e+01
7.525000000000e+01 -2.520003027864e-02 3.563442760645e-04 2.515454533722e+01
7.550000000000e+01 -2.523220949301e-02 3.570445361590e-04 2.520558054228e+01
7.575000000000e+01 -2.526290797354e-02 3.577597514409e-04 2.525781414739e+01
7.600000000000e+01 -2.529235166994e-02 3.584884156270e-04 2.531119991017e+01
7.625000000000e+01 -2.532078794910e-02 3.592292083096e-04 2.536568510570e+01
7.650000000000e+01 -2.534848098907e-02 3.599808958873e-04 2.542121072927e+01
7.675000000000e+01 -2.537570776865e-02 3.607423627723e-04 2.547771209015e+01
7.700000000000e+01 -2.540275353418e-02 3.615124602850e-04 2.553511903836e+01
7.725000000000e+01 -2.542990708392e-02 3.622901766081e-04 2.559335644158e+01
7.750000000000e+01 -2.545745572450e-02 3.630746227308e-04 2.565234461986e+01
7.775000000000e+01 -2.548567972364e-02 3.638649943893e-04 2.571199951066e+01
7.800000000000e+01 -2.551484790929e-02 3.646605546064e-04 2.577223310732e+01
7.825000000000e+01 -2.554521191166e-02 3.654606017050e-04 2.583295346002e+01
7.850000000000e+01 -2.557700186178e-02 3.662644586019e-04 2.589406497315e+01
7.875000000000e+01 -2.561042129048e-02 3.670714349124e-04 2.595546823001e+01
7.900000000000e+01 -2.564564330079e-02 3.678807938049e-04 2.601706013616e+01
7.925000000000e+01 -2.568280543058e-02 3.686917156613e-04 2.607873362416e+01
7.950000000000e+01 -2.572200615786e-02 3.695032695453e-04 2.614037768411e+01
7.975000000000e+01 -2.576330019874e-02 3.703143770479e-04 2.620187704976e+01
8.000000000000e+01 -2.580669511070e-02 3.711237861601e-04 2.626311212410e+01
8.025000000000e+01 -2.585214830407e-02 3.719300380066e-04 2.632395893575e+01
8.050000000000e+01 -2.589956378870e-02 3.727314520843e-04 2.638428899387e+01
8.075000000000e+01 -2.594879099433e-02 3.735261160869e-04 2.644396951616e+01
8.100000000000e+01 -2.599962309739e-02 3.743118709269e-04 2.650286353410e+01
8.125000000000e+01 -2.605179767516e-02 3.750863163419e-04 2.656083039206e+01
8.150000000000e+01 -2.610499726258e-02 3.758468116676e-04 2.661772620863e+01
8.175000000000e+01 -2.615885208514e-02 3.765904790278e-04 2.667340466692e+01
8.200000000000e+01 -2.621294410191e-02 3.773142504664e-04 2.672771796514e+01
8.225000000000e+01 -2.626681186455e-02 3.780148929774e-04 2.678051787553e+01
8.250000000000e+01 -2.631995719876e-02 3.786889735505e-04 2.683165706784e+01
8.275000000000e+01 -2.637185331916e-02 3.793330933094e-04 2.688099056925e+01
8.300000000000e+01 -2.642195395224e-02 3.799438410715e-04 2.692837732033e+01
8.325000000000e+01 -2.646970472842e-02 3.805177514428e-04 2.697368191099e+01
8.350000000000e+01 -2.651455543990e-02 3.810514185716e-04 2.701677633907e+01
8.375000000000e+01 -2.655597258523e-02 3.815416633561e-04 2.705754185686e+01
8.400000000000e+01 -2.659345270611e-02 3.819854925566e-04 2.709587081280e+01
8.425000000000e+01 -2.662653541311e-02 3.823801187399e-04 2.713166843963e+01
8.450000000000e+01 -2.665481689355e-02 3.827231832509e-04 2.716485457647e+01
8.475000000000e+01 -2.667796238196e-02 3.830127870079e-04 2.719536526501e+01
8.500000000000e+01 -2.669571755930e-02 3.832475473319e-04 2.722315413192e+01
8.525000000000e+01 -2.670791874296e-02 3.834266655735e-04 2.724819358652e+01
8.550000000000e+01 -2.671450104272e-02 3.835499831688e-04 2.727047570266e+01
8.575000000000e+01 -2.671550444952e-02 3.836180320264e-04 2.729001280920e+01
8.600000000000e+01 -2.671107760910e-02 3.836320702019e-04 2.730683775371e+01
8.625000000000e+01 -2.670147886380e-02 3.835941019033e-04 2.732100373678e+01
8.650000000000e+01 -2.668707413510e-02 3.835068819231e-04 2.733258381954e+01
8.675000000000e+01 -2.666833214755e-02 3.833738941625e-04 2.734167001863e+01
8.700000000000e+01 -2.664581680285e-02 3.831993275273e-04 2.734837202911e+01
8.725000000000e+01 -2.662017685286e-02 3.829879874126e-04 2.735281559884e+01
8.750000000000e+01 -2.659213324472e-02 3.827452014163e-04 2.735514058587e+01
8.775000000000e+01 -2.656246430061e-02 3.824767808145e-04 2.735549875344e+01
8.800000000000e+01 -2.653199056595e-02 3.821889857861e-04 2.735405135112e+01
8.825000000000e+01 -2.650155674901e-02 3.818882495599e-04 2.735096655555e+01
8.850000000000e+01 -2.647201201144e-02 3.815811158864e-04 2.734641683494e+01
8.875000000000e+01 -2.644419179885e-02 3.812741487016e-04 2.734057630996e+01
8.900000000000e+01 -2.641889967171e-02 3.809736273476e-04 2.733361817845e+01
8.925000000000e+01 -2.639688966273e-02 3.806855659281e-04 2.732571227078e+01
8.950000000000e+01 -2.637885001611e-02 3.804155752964e-04 2.731702276751e+01
8.975000000000e+01 -2.636538910017e-02 3.801687347737e-04 2.730770627797e+01
9.000000000000e+01 -2.635702222250e-02 3.799494851576e-04 2.729790993111e+01
9.025000000000e+01 -2.635416185860e-02 3.797615567817e-04 2.728777001978e+01
9.050000000000e+01 -2.635710979507e-02 3.796079072396e-04 2.727741082252e+01
9.075000000000e+01 -2.636605203546e-02 3.794906345868e-04 2.726694375493e+01
9.100000000000e+01 -2.638105610708e-02 3.794110194685e-04 2.725646681758e+01
9.125000000000e+01 -2.640207102914e-02 3.793695050354e-04 2.724606431272e+01
9.150000000000e+01 -2.642892946929e-02 3.793657071088e-04 2.723580675981e+01
9.175000000000e+01 -2.646135225530e-02 3.793984513675e-04 2.722575123058e+01
9.200000000000e+01 -2.649895417179e-02 3.794658198210e-04 2.721594138704e+01
9.225000000000e+01 -2.654125187911e-02 3.795652162183e-04 2.720640828090e+01
9.250000000000e+01 -2.658767265560e-02 3.796934321599e-04 2.719717054219e+01
9.275000000000e+01 -2.663756431343e-02 3.798467248033e-04 2.718823533741e+01
9.300000000000e+01 -2.669020586472e-02 3.800208933608e-04 2.717959860358e+01
9.325000000000e+01 -2.674481840901e-02 3.802113598441e-04 2.717124603046e+01
9.350000000000e+01 -2.680057689636e-02 3.804132409817e-04 2.716315323780e+01
9.375000000000e+01 -2.685662127717e-02 3.806214282813e-04 2.715528671301e+01
9.400000000000e+01 -2.691206877501e-02 3.808306637443e-04 2.714760388452e+01
9.425000000000e+01 -2.696602478306e-02 3.810356006453e-04 2.714005399489e+01
9.450000000000e+01 -2.701759533079e-02 3.812308694900e-04 2.713257810049e+01
9.475000000000e+01 -2.706589746674e-02 3.814111384915e-04 2.712510991368e+01
9.500000000000e+01 -2.711007154507e-02 3.815711729574e-04 2.711757578796e+01
9.525000000000e+01 -2.714929082721e-02 3.817058876407e-04 2.710989561925e+01
9.550000000000e+01 -2.718277317768e-02 3.818104037288e-04 2.710198296570e+01
9.575000000000e+01 -2.720979070121e-02 3.818801008919e-04 2.709374581302e+01
9.600000000000e+01 -2.722967880689e-02 3.819106680003e-04 2.708508743640e+01
9.625000000000e+01 -2.724184671605e-02 3.818981591765e-04 2.707590682880e+01
9.650000000000e+01 -2.724578441447e-02 3.818390426864e-04 2.706610009099e+01
9.675000000000e+01 -2.724107171610e-02 3.817302402333e-04 2.705556107120e+01
9.700000000000e+01 -2.722738404535e-02 3.815692052894e-04 2.704418301936e+01
9.725000000000e+01 -2.720450039140e-02 3.813539628894e-04 2.703185952723e+01
9.750000000000e+01 -2.717230689228e-02 3.810831415417e-04 2.701848610776e+01
9.775000000000e+01 -2.713079876282e-02 3.807559966148e-04 2.700396185121e+01
9.800000000000e+01 -2.708008378999e-02 3.803724712365e-04 2.698819052622e+01
9.825000000000e+01 -2.702038019748e-02 3.799331221778e-04 2.697108250571e+01
9.850000000000e+01 -2.695201538719e-02 3.794392253540e-04 2.695255577988e+01
9.875000000000e+01 -2.687542157449e-02 3.788928133006e-04 2.693253740463e+01
9.900000000000e+01 -2.679112840977e-02 3.782965189235e-04 2.691096478779e+01
9.925000000000e+01 -2.669975423226e-02 3.776535900051e-04 2.688778626934e+01
9.950000000000e+01 -2.660199398587e-02 3.769676439888e-04 2.686296196206e+01
9.975000000000e+01 -2.649860614790e-02 3.762427852511e-04 2.683646435036e+01
1.000000000000e+02 -2.639039842354e-02 3.754834784223e-04 2.680827805539e+01
1.002500000000e+02 -2.627821219007e-02 3.746944188871e-04 2.677840018309e+01
1.005000000000e+02 -2.616290624561e-02 3.738804092116e-04 2.674683959700e+01
1.007500000000e+02 -2.604534074597e-02 3.730462406830e-04 2.671361658619e+01
1.010000000000e+02 -2.592636153395e-02 3.721965738627e-04 2.667876207708e+01
1.012500000000e+02 -2.580678556497e-02 3.713358248826e-04 2.664231676539e+01
1.015000000000e+02 -2.568738790061e-02 3.704680598839e-04 2.660433009996e+01
1.017500000000e+02 -2.556889171534e-02 3.695969145291e-04 2.656485949772e+01
1.020000000000e+02 -2.545195898623e-02 3.687255161576e-04 2.652396900134e+01
1.022500000000e+02 -2.533718557096e-02 3.678564436886e-04 2.648172851660e+01
1.025000000000e+02 -2.522509832305e-02 3.669917003305e-04 2.643821285133e+01
1.027500000000e+02 -2.511615506638e-02 3.661327205627e-04 2.639350087174e+01
1.030000000000e+02 -2.501074685909e-02 3.652803803098e-04 2.634767478187e+01
1.032500000000e+02 -2.490920294648e-02 3.644350555092e-04 2.630081943452e+01
1.035000000000e+02 -2.481179923935e-02 3.635967250650e-04 2.625302202471e+01
1.037500000000e+02 -2.471876520112e-02 3.627649782103e-04 2.620437133084e+01
1.040000000000e+02 -2.463029428428e-02 3.619391544563e-04 2.615495757740e+01
1.042500000000e+02 -2.454655407850e-02 3.611184411231e-04 2.610487209672e+01
1.045000000000e+02 -2.446769606418e-02 3.603019762318e-04 2.605420707064e+01
1.047500000000e+02 -2.439386537900e-02 3.594889444244e-04 2.600305531522e+01
1.050000000000e+02 -2.432520842912e-02 3.586786844859e-04 2.595151004281e+01
1.052500000000e+02 -2.426187844990e-02 3.578707834963e-04 2.589966462221e+01
1.055000000000e+02 -2.420404002139e-02 3.570651408860e-04 2.584761229463e+01
1.057500000000e+02 -2.415187058854e-02 3.562620374726e-04 2.579544583046e+01
1.060000000000e+02 -2.410555981104e-02 3.554621560600e-04 2.574325708905e+01
1.062500000000e+02 -2.406530660832e-02 3.546666029009e-04 2.569113671915e+01
1.065000000000e+02 -2.403131237998e-02 3.538768921075e-04 2.563917335652e+01
1.067500000000e+02 -2.400377352519e-02 3.530949641878e-04 2.558745319165e+01
1.070000000000e+02 -2.398287099672e-02 3.523231279043e-04 2.553605923372e+01
1.072500000000e+02 -2.396875958400e-02 3.515640096105e-04 2.548507074950e+01
1.075000000000e+02 -2.396155484302e-02 3.508204619654e-04 2.543456230217e+01
1.077500000000e+02 -2.396132182860e-02 3.500954774270e-04 2.538460332476e+01
1.080000000000e+02 -2.396806208649e-02 3.493921036747e-04 2.533525720346e+01
1.082500000000e+02 -2.398170352823e-02 3.487133641001e-04 2.528658092950e+01
1.085000000000e+02 -2.400209104142e-02 3.480621290376e-04 2.523862437743e+01
1.087500000000e+02 -2.402897831028e-02 3.474410116187e-04 2.519143013580e+01
1.090000000000e+02 -2.406202215339e-02 3.468522974438e-04 2.514503319847e+01
1.092500000000e+02 -2.410078037128e-02 3.462979040451e-04 2.509946084151e+01
1.095000000000e+02 -2.414471132972e-02 3.457792584784e-04 2.505473287807e+01
1.097500000000e+02 -2.419317752304e-02 3.452972771046e-04 2.501086175916e+01
1.100000000000e+02 -2.424545023353e-02 3.448523072020e-04 2.496785313987e+01
1.102500000000e+02 -2.430071834696e-02 3.444441137268e-04 2.492570628227e+01
1.105000000000e+02 -2.435809847198e-02 3.440719060155e-04 2.488441483054e+01
1.107500000000e+02 -2.441664919409e-02 3.437343548897e-04 2.484396739673e+01
1.110000000000e+02 -2.447538409233e-02 3.434296174776e-04 2.480434841792e+01
1.112500000000e+02 -2.453328955311e-02 3.431553966678e-04 2.476553876810e+01
1.115000000000e+02 -2.458933935308e-02 3.429089906063e-04 2.472751654608e+01
1.117500000000e+02 -2.464251341962e-02 3.426873689263e-04 2.469025757234e+01
1.120000000000e+02 -2.469181368831e-02 3.424872408326e-04 2.465373590890e+01
1.122500000000e+02 -2.473627939095e-02 3.423051238165e-04 2.461792424019e+01
1.125000000000e+02 -2.477500451950e-02 3.421374256631e-04 2.458279397441e+01
1.127500000000e+02 -2.480714910107e-02 3.419805029257e-04 2.454831539511e+01
1.130000000000e+02 -2.483195425370e-02 3.418307338908e-04 2.451445744977e+01
1.132500000000e+02 -2.484874999196e-02 3.416845693529e-04 2.448118763381e+01
1.135000000000e+02 -2.485696657943e-02 3.415385803610e-04 2.444847156385e+01
1.137500000000e+02 -2.485614016028e-02 3.413894978194e-04 2.441627262214e+01
1.140000000000e+02 -2.484591654398e-02 3.412342498738e-04 2.438455158735e+01
1.142500000000e+02 -2.482605714500e-02 3.410700064224e-04 2.435326611658e+01
1.145000000000e+02 -2.479643741279e-02 3.408941564086e-04 2.432237054361e+01
1.147500000000e+02 -2.475704944981e-02 3.407043513924e-04 2.429181552484e+01
1.150000000000e+02 -2.470799893971e-02 3.404984849464e-04 2.426154802937e+01
1.152500000000e+02 -2.464950320316e-02 3.402747941695e-04 2.423151139524e+01
1.155000000000e+02 -2.458188636261e-02 3.400318540036e-04 2.420164571969e+01
1.157500000000e+02 -2.450557684871e-02 3.397685339177e-04 2.417188826040e+01
1.160000000000e+02 -2.442110102193e-02 3.394840389563e-04 2.414217425724e+01
1.162500000000e+02 -2.432907803804e-02 3.391779444170e-04 2.411243785553e+01
1.165000000000e+02 -2.423021296441e-02 3.388502218628e-04 2.408261333161e+01
1.167500000000e+02 -2.412529165868e-02 3.385013033815e-04 2.405263627753e+01
1.170000000000e+02 -2.401517298072e-02 3.381320628006e-04 2.402244510030e+01
1.172500000000e+02 -2.390078179072e-02 3.377436805511e-04 2.399198250058e+01
1.175000000000e+02 -2.378310097941e-02 3.373380344168e-04 2.396119694836e+01
1.177500000000e+02 -2.366316275219e-02 3.369176100975e-04 2.393004423807e+01
1.180000000000e+02 -2.354204035791e-02 3.364853759905e-04 2.389848872163e+01
1.182500000000e+02 -2.342083855389e-02 3.360448424710e-04 2.386650461491e+01
1.185000000000e+02 -2.330068353025e-02 3.356001507849e-04 2.383407698835e+01
1.187500000000e+02 -2.318271228632e-02 3.351559482851e-04 2.380120252756e+01
1.190000000000e+02 -2.306806187920e-02 3.347171767676e-04 2.376789009871e+01
1.192500000000e+02 -2.295785676381e-02 3.342892594669e-04 2.373416085418e+01
1.195000000000e+02 -2.285319640881e-02 3.338780099243e-04 2.370004818060e+01
1.197500000000e+02 -2.275514232057e-02 3.334895004861e-04 2.366559725689e+01
1.200000000000e+02 -2.266470472245e-02 3.331299411699e-04 2.363086430832e+01
1.202500000000e+02 -2.258282948133e-02 3.328055534561e-04 2.359591557674e+01
1.205000000000e+02 -2.251038512352e-02 3.325224370585e-04 2.356082601287e+01
1.207500000000e+02 -2.244815066768e-02 3.322864157447e-04 2.352567775551e+01
1.210000000000e+02 -2.239680412688e-02 3.321028748199e-04 2.349055841789e+01
1.212500000000e+02 -2.235691244847e-02 3.319767368004e-04 2.345555925675e+01
1.215000000000e+02 -2.232892200670e-02 3.319122289214e-04 2.342077325419e+01
1.217500000000e+02 -2.231315331256e-02 3.319127876907e-04 2.338629324349e+01
1.220000000000e+02 -2.230979391516e-02 3.319809839141e-04 2.335220999185e+01
1.222500000000e+02 -2.231889626218e-02 3.321184668884e-04 2.331861048782e+01
1.225000000000e+02 -2.234037819932e-02 3.323258022977e-04 2.328557637657e+01
1.227500000000e+02 -2.237402154017e-02 3.326025375251e-04 2.325318254730e+01
1.230000000000e+02 -2.241947874909e-02 3.329472235431e-04 2.322149606307e+01
1.232500000000e+02 -2.247627521711e-02 3.333574204159e-04 2.319057528128e+01
1.235000000000e+02 -2.254381972350e-02 3.338297626786e-04 2.316046932841e+01
1.237500000000e+02 -2.262141047960e-02 3.343600283929e-04 2.313121782328e+01
1.240000000000e+02 -2.270824846442e-02 3.349432540470e-04 2.310285089753e+01
1.242500000000e+02 -2.280344620477e-02 3.355738529950e-04 2.307538948294e+01
1.245000000000e+02 -2.290604255836e-02 3.362456809019e-04 2.304884579898e+01
1.247500000000e+02 -2.301501469155e-02 3.369522061256e-04 2.302322404747e+01
1.250000000000e+02 -2.312929102679e-02 3.376866544328e-04 2.299852127803e+01
1.252500000000e+02 -2.324776659135e-02 3.384421402195e-04 2.297472825870e+01
1.255000000000e+02 -2.336931491891e-02 3.392117830447e-04 2.295183053031e+01
1.257500000000e+02 -2.349280281820e-02 3.399888207933e-04 2.292980928003e+01
1.260000000000e+02 -2.361710250352e-02 3.407667157559e-04 2.290864237623e+01
1.262500000000e+02 -2.374110489537e-02 3.415392477964e-04 2.288830507067e+01
1.265000000000e+02 -2.386373119772e-02 3.423005911575e-04 2.286877083993e+01
1.267500000000e+02 -2.398394432494e-02 3.430453732230e-04 2.285001178492e+01
1.270000000000e+02 -2.410075988023e-02 3.437687088594e-04 2.283199915000e+01
1.272500000000e+02 -2.421325622417e-02 3.444662053164e-04 2.281470347766e+01
1.275000000000e+02 -2.432058268730e-02 3.451340535171e-04 2.279809454672e+01
1.277500000000e+02 -2.442196797054e-02 3.457690112713e-04 2.278214144212e+01
1.280000000000e+02 -2.451672554586e-02 3.463683263186e-04 2.276681206647e+01
1.282500000000e+02 -2.460426054571e-02 3.469299262803e-04 2.275207300590e+01
1.285000000000e+02 -2.468407090636e-02 3.474521957005e-04 2.273788884426e+01
1.287500000000e+02 -2.475575057925e-02 3.479339202144e-04 2.272422192631e+01
1.290000000000e+02 -2.481898927821e-02 3.483742900745e-04 2.271103181156e+01
1.292500000000e+02 -2.487356991559e-02 3.487728837847e-04 2.269827477091e+01
1.295000000000e+02 -2.491936756660e-02 3.491296892177e-04 2.268590370743e+01
1.297500000000e+02 -2.495634433141e-02 3.494448658189e-04 2.267386788178e+01
1.300000000000e+02 -2.498454361943e-02 3.497187583554e-04 2.266211279855e+01
1.302500000000e+02 -2.500408599590e-02 3.499519109831e-04 2.265058060197e+01
1.305000000000e+02 -2.501516150814e-02 3.501450588995e-04 2.263921033705e+01
1.307500000000e+02 -2.501802132441e-02 3.502990951331e-04 2.262793837317e+01
1.310000000000e+02 -2.501297218424e-02 3.504150108096e-04 2.261669938511e+01
1.312500000000e+02 -2.500036746337e-02 3.504938953531e-04 2.260542708231e+01
1.315000000000e+02 -2.498060047085e-02 3.505369279014e-04 2.259405531283e+01
1.317500000000e+02 -2.495409623363e-02 3.505453247031e-04 2.258251902325e+01
1.320000000000e+02 -2.492130666532e-02 3.505203432497e-04 2.257075567831e+01
1.322500000000e+02 -2.488270358531e-02 3.504632914597e-04 2.255870633479e+01
1.325000000000e+02 -2.483877253864e-02 3.503754289961e-04 2.254631666357e+01
1.327500000000e+02 -2.479000958894e-02 3.502580320860e-04 2.253353830665e+01
1.330000000000e+02 -2.473691569869e-02 3.501124529631e-04 2.252032967697e+01
1.332500000000e+02 -2.467999347133e-02 3.499400353893e-04 2.250665682924e+01
1.335000000000e+02 -2.461974448890e-02 3.497420878579e-04 2.249249412416e+01
1.337500000000e+02 -2.455666700984e-02 3.495199216922e-04 2.247782471397e+01
1.340000000000e+02 -2.449125319915e-02 3.492747927927e-04 2.246264061397e+01
1.342500000000e+02 -2.442398891118e-02 3.490078356550e-04 2.244694297840e+01
1.345000000000e+02 -2.435535173477e-02 3.487202830838e-04 2.243074172977e+01
1.347500000000e+02 -2.428581090190e-02 3.484133950886e-04 2.241405518020e+01
1.350000000000e+02 -2.421582711781e-02 3.480883340090e-04 2.239690944564e+01
1.352500000000e+02 -2.414585256559e-02 3.477461001555e-04 2.237933767461e+01
1.355000000000e+02 -2.407633127068e-02 3.473877329320e-04 2.236137914783e+01
1.357500000000e+02 -2.400769971778e-02 3.470143797932e-04 2.234307829147e+01
1.360000000000e+02 -2.394038758644e-02 3.466271701953e-04 2.232448361432e+01
1.362500000000e+02 -2.387481851248e-02 3.462272702786e-04 2.230564665386e+01
1.365000000000e+02 -2.381141054536e-02 3.458159490673e-04 2.228662095141e+01
1.367500000000e+02 -2.375057692215e-02 3.453944634512e-04 2.226746096524e+01
1.370000000000e+02 -2.369272553980e-02 3.449642068376e-04 2.224822137262e+01
1.372500000000e+02 -2.363825828528e-02 3.445267326521e-04 2.222895623712e+01
1.375000000000e+02 -2.358757007363e-02 3.440837526269e-04 2.220971834659e+01
1.377500000000e+02 -2.354104558119e-02 3.436371417303e-04 2.219055895572e+01
1.380000000000e+02 -2.349905657937e-02 3.431889490392e-04 2.217152747995e+01
1.382500000000e+02 -2.346195843800e-02 3.427413988341e-04 2.215267140357e+01
1.385000000000e+02 -2.343008432647e-02 3.422968747500e-04 2.213403644939e+01
1.387500000000e+02 -2.340373785958e-02 3.418579018260e-04 2.211566691418e+01
1.390000000000e+02 -2.338318852244e-02 3.414271085506e-04 2.209760594030e+01
1.392500000000e+02 -2.336866143384e-02 3.410072179362e-04 2.207989616099e+01
1.395000000000e+02 -2.336033172640e-02 3.406010097602e-04 2.206258014593e+01
1.397500000000e+02 -2.335831536304e-02 3.402112255603e-04 2.204570105314e+01
1.400000000000e+02 -2.336266003460e-02 3.398405144926e-04 2.202930324806e+01
1.402500000000e+02 -2.337334032869e-02 3.394913814479e-04 2.201343274957e+01
1.405000000000e+02 -2.339024821869e-02 3.391661071207e-04 2.199813779782e+01
1.407500000000e+02 -2.341319052080e-02 3.388666914792e-04 2.198346912691e+01
1.410000000000e+02 -2.344188224657e-02 3.385947764395e-04 2.196948029501e+01
1.412500000000e+02 -2.347594688797e-02 3.383515918488e-04 2.195622770763e+01
1.415000000000e+02 -2.351491374959e-02 3.381378822796e-04 2.194377066489e+01
1.417500000000e+02 -2.355822182761e-02 3.379539261699e-04 2.193217111204e+01
1.420000000000e+02 -2.360522191324e-02 3.377994502128e-04 2.192149340375e+01
1.422500000000e+02 -2.365518439785e-02 3.376737427857e-04 2.191180382569e+01
1.425000000000e+02 -2.370730600458e-02 3.375754537953e-04 2.190317014643e+01
1.427500000000e+02 -2.376072227838e-02 3.375026532600e-04 2.189566097270e+01
1.430000000000e+02 -2.381451926588e-02 3.374529626434e-04 2.188934519404e+01
1.432500000000e+02 -2.386774919853e-02 3.374235749385e-04 2.188429129080e+01
1.435000000000e+02 -2.391944602061e-02 3.374112845550e-04 2.188056675619e+01
1.437500000000e+02 -2.396864326134e-02 3.374125549288e-04 2.187823748551e+01
1.440000000000e+02 -2.401439260365e-02 3.374237411364e-04 2.187736721780e+01
1.442500000000e+02 -2.405578281346e-02 3.374411036239e-04 2.187801709495e+01
1.445000000000e+02 -2.409195844703e-02 3.374608568261e-04 2.188024521444e+01
1.447500000000e+02 -2.412213719060e-02 3.374792326877e-04 2.188410633600e+01
1.450000000000e+02 -2.414562666046e-02 3.374926617938e-04 2.188965161055e+01
1.452500000000e+02 -2.416183954630e-02 3.374978909384e-04 2.189692836988e+01
1.455000000000e+02 -2.417030628757e-02 3.374920692069e-04 2.190598004792e+01
1.457500000000e+02 -2.417068490414e-02 3.374727950373e-04 2.191684609065e+01
1.460000000000e+02 -2.416276749726e-02 3.374381239100e-04 2.192956190042e+01
1.462500000000e+02 -2.414648450905e-02 3.373866205263e-04 2.194415888288e+01
1.465000000000e+02 -2.412190433697e-02 3.373176349720e-04 2.196066445105e+01
1.467500000000e+02 -2.408922970768e-02 3.372310125103e-04 2.197910200062e+01
1.470000000000e+02 -2.404879217527e-02 3.371271758125e-04 2.199949099400e+01
1.472500000000e+02 -2.400104241727e-02 3.370071547935e-04 2.202184692542e+01
1.475000000000e+02 -2.394653785062e-02 3.368722851510e-04 2.204618124506e+01
1.477500000000e+02 -2.388592942269e-02 3.367242485045e-04 2.207250136593e+01
1.480000000000e+02 -2.381994484134e-02 3.365650982404e-04 2.210081050189e+01
1.482500000000e+02 -2.374937120406e-02 3.363971522992e-04 2.213110752625e+01
1.485000000000e+02 -2.367503868902e-02 3.362228751283e-04 2.216338678348e+01
1.487500000000e+02 -2.359780296587e-02 3.360447749757e-04 2.219763779113e+01
1.490000000000e+02 -2.351853032929e-02 3.358653209229e-04 2.223384505996e+01
1.492500000000e+02 -2.343808242138e-02 3.356868658853e-04 2.227198773624e+01
1.495000000000e+02 -2.335730371248e-02 3.355115835156e-04 2.231203930670e+01
1.497500000000e+02 -2.327701112777e-02 3.353414243041e-04 2.235396730226e+01
1.500000000000e+02 -2.319798604888e-02 3.351780878524e-04 2.239773301320e+01
1.502500000000e+02 -2.312096885477e-02 3.350230171134e-04 2.244329124564e+01
1.505000000000e+02 -2.304665607321e-02 3.348774460887e-04 2.249059013237e+01
1.507500000000e+02 -2.297569990818e-02 3.347423794495e-04 2.253957102680e+01
1.510000000000e+02 -2.290870847425e-02 3.346185940969e-04 2.259016841343e+01
1.512500000000e+02 -2.284625001366e-02 3.345068087609e-04 2.264231004528e+01
1.515000000000e+02 -2.278885568100e-02 3.344077266292e-04 2.269591704921e+01
1.517500000000e+02 -2.273702411616e-02 3.343221219738e-04 2.275090420119e+01
1.520000000000e+02 -2.269122567706e-02 3.342508506472e-04 2.280718029743e+01
1.522500000000e+02 -2.265190633894e-02 3.341949265168e-04 2.286464863169e+01
1.525000000000e+02 -2.261948980551e-02 3.341556388226e-04 2.292320753246e+01
1.527500000000e+02 -2.259437966964e-02 3.341345968503e-04 2.298275104784e+01
1.530000000000e+02 -2.257695850430e-02 3.341337009886e-04 2.304316963284e+01
1.532500000000e+02 -2.256758538700e-02 3.341551300172e-04 2.310435089439e+01
1.535000000000e+02 -2.256659212926e-02 3.342013291340e-04 2.316618041072e+01
1.537500000000e+02 -2.257427662195e-02 3.342749101818e-04 2.322854250131e+01
1.540000000000e+02 -2.259089496665e-02 3.343786325714e-04 2.329132105040e+01
1.542500000000e+02 -2.261665214843e-02 3.345153762342e-04 2.335440026073e+01
1.545000000000e+02 -2.265169134413e-02 3.346879698304e-04 2.341766540666e+01
1.547500000000e+02 -2.269608235843e-02 3.348989869052e-04 2.348100352983e+01
1.550000000000e+02 -2.274981124642e-02 3.351505772162e-04 2.354430406818e+01
1.552500000000e+02 -2.281276892441e-02 3.354444718672e-04 2.360745943013e+01
1.555000000000e+02 -2.288474279010e-02 3.357819040638e-04 2.367036549847e+01
1.557500000000e+02 -2.296540722266e-02 3.361633640138e-04 2.373292204736e+01
1.560000000000e+02 -2.305431884443e-02 3.365885139881e-04 2.379503310044e+01
1.562500000000e+02 -2.315091234653e-02 3.370561793714e-04 2.385660719978e+01
1.565000000000e+02 -2.325449921146e-02 3.375643374654e-04 2.391755757870e+01
1.567500000000e+02 -2.336427120221e-02 3.381100773594e-04 2.397780232138e+01
1.570000000000e+02 -2.347930437839e-02 3.386893212259e-04 2.403726436053e+01
1.572500000000e+02 -2.359856899843e-02 3.392971194308e-04 2.409587152864e+01
1.575000000000e+02 -2.372094017296e-02 3.399277996274e-04 2.415355641870e+01
1.577500000000e+02 -2.384521389394e-02 3.405749792877e-04 2.421025636101e+01
1.580000000000e+02 -2.397012329474e-02 3.412315823352e-04 2.426591320597e+01
1.582500000000e+02 -2.409435811670e-02 3.418900477933e-04 2.432047320536e+01
1.585000000000e+02 -2.421658596178e-02 3.425425463551e-04 2.437388690251e+01
1.587500000000e+02 -2.433547410525e-02 3.431811294312e-04 2.442610889815e+01
1.590000000000e+02 -2.444971310144e-02 3.437979316006e-04 2.447709785915e+01
1.592500000000e+02 -2.455803930685e-02 3.443853573940e-04 2.452681634307e+01
1.595000000000e+02 -2.465925727198e-02 3.449362730234e-04 2.457523081610e+01
1.597500000000e+02 -2.475226176433e-02 3.454441981928e-04 2.462231175986e+01
1.600000000000e+02 -2.483605775971e-02 3.459034786022e-04 2.466803361528e+01
1.602500000000e+02 -2.490977817027e-02 3.463094355887e-04 2.471237508317e+01
1.605000000000e+02 -2.497269879464e-02 3.466585062657e-04 2.475531916455e+01
1.607500000000e+02 -2.502425010057e-02 3.469483102950e-04 2.479685343144e+01
1.610000000000e+02 -2.506402526037e-02 3.471778118462e-04 2.483697031898e+01
1.612500000000e+02 -2.509178529358e-02 3.473472581247e-04 2.487566722691e+01
1.615000000000e+02 -2.510746014177e-02 3.474581788418e-04 2.491294681495e+01
1.617500000000e+02 -2.511114623534e-02 3.475133512836e-04 2.494881713872e+01
1.620000000000e+02 -2.510310020817e-02 3.475166882571e-04 2.498329186600e+01
1.622500000000e+02 -2.508372982567e-02 3.474731897622e-04 2.501639022570e+01
1.625000000000e+02 -2.505358152841e-02 3.473887998376e-04 2.504813707840e+01
1.627500000000e+02 -2.501332589533e-02 3.472701616255e-04 2.507856292529e+01
1.630000000000e+02 -2.496374148343e-02 3.471244887534e-04 2.510770365022e+01
1.632500000000e+02 -2.490569717580e-02 3.469593886283e-04 2.513560041500e+01
1.635000000000e+02 -2.484013402271e-02 3.467826593212e-04 2.516229938829e+01
1.637500000000e+02 -2.476804727375e-02 3.466020221587e-04 2.518785143236e+01
1.640000000000e+02 -2.469046911819e-02 3.464250531387e-04 2.521231185242e+01
1.642500000000e+02 -2.460845273260e-02 3.462590131841e-04 2.523573992280e+01
1.645000000000e+02 -2.452305772039e-02 3.461106945608e-04 2.525819860103e+01
1.647500000000e+02 -2.443533772226e-02 3.459863092854e-04 2.527975414581e+01
1.650000000000e+02 -2.434633016739e-02 3.458914042261e-04 2.530047576080e+01
1.652500000000e+02 -2.425704822501e-02 3.458308051735e-04 2.532043525984e+01
1.655000000000e+02 -2.416847487806e-02 3.458085875098e-04 2.533970674540e+01
1.657500000000e+02 -2.408155901672e-02 3.458280717945e-04 2.535836631714e+01
1.660000000000e+02 -2.399721322518e-02 3.458918424218e-04 2.537649176575e+01
1.662500000000e+02 -2.391631279943e-02 3.460017823846e-04 2.539416244280e+01
1.665000000000e+02 -2.383969588975e-02 3.461591061923e-04 2.541145883697e+01
1.667500000000e+02 -2.376816442072e-02 3.463644995977e-04 2.542846246187e+01
1.670000000000e+02 -2.370248510868e-02 3.466181423462e-04 2.544525558620e+01
1.672500000000e+02 -2.364339012401e-02 3.469197771622e-04 2.546192098706e+01
1.675000000000e+02 -2.359157713717e-02 3.472687973825e-04 2.547854163466e+01
1.677500000000e+02 -2.354770842940e-02 3.476643251710e-04 2.549520056903e+01
1.680000000000e+02 -2.351240889349e-02 3.481052689556e-04 2.551198026755e+01
1.682500000000e+02 -2.348626225481e-02 3.485903825701e-04 2.552896263487e+01
1.685000000000e+02 -2.346980626788e-02 3.491183121527e-04 2.554622821900e+01
1.687500000000e+02 -2.346352637734e-02 3.496876681104e-04 2.556385617017e+01
1.690000000000e+02 -2.346784817633e-02 3.502970117466e-04 2.558192335009e+01
1.692500000000e+02 -2.348312924913e-02 3.509448747219e-04 2.560050427142e+01
1.695000000000e+02 -2.350965055281e-02 3.516297644671e-04 2.561967013606e+01
1.697500000000e+02 -2.354760785728e-02 3.523501836038e-04 2.563948873235e+01
1.700000000000e+02 -2.359710330344e-02 3.531045645585e-04 2.566002377144e+01
1.702500000000e+02 -2.365813770393e-02 3.538912766127e-04 2.568133421709e+01
1.705000000000e+02 -2.373060454620e-02 3.547086283733e-04 2.570347431471e+01
1.707500000000e+02 -2.381428511179e-02 3.555548332195e-04 2.572649268882e+01
1.710000000000e+02 -2.390884559766e-02 3.564279724197e-04 2.575043257483e+01
1.712500000000e+02 -2.401383544089e-02 3.573259707421e-04 2.577533102796e+01
1.715000000000e+02 -2.412868930228e-02 3.582465622922e-04 2.580121932013e+01
1.717500000000e+02 -2.425272956326e-02 3.591872869701e-04 2.582812228385e+01
1.720000000000e+02 -2.438517249658e-02 3.601454811285e-04 2.585605886935e+01
1.722500000000e+02 -2.452513497388e-02 3.611182639230e-04 2.588504161655e+01
1.725000000000e+02 -2.467164465970e-02 3.621025278866e-04 2.591507734533e+01
1.727500000000e+02 -2.482365001281e-02 3.630949318153e-04 2.594616672218e+01
1.730000000000e+02 -2.498003326255e-02 3.640919230315e-04 2.597830503834e+01
1.732500000000e+02 -2.513962264227e-02 3.650897415637e-04 2.601148182322e+01
1.735000000000e+02 -2.530120714870e-02 3.660844583767e-04 2.604568166122e+01
1.737500000000e+02 -2.546355030122e-02 3.670720027293e-04 2.608088388854e+01
1.740000000000e+02 -2.562540528547e-02 3.680481584425e-04 2.611706302176e+01
1.742500000000e+02 -2.578553061179e-02 3.690086400781e-04 2.615418918126e+01
1.745000000000e+02 -2.594270478785e-02 3.699491442225e-04 2.619222773542e+01
1.747500000000e+02 -2.609574153656e-02 3.708654070701e-04 2.623114005135e+01
1.750000000000e+02 -2.624350374348e-02 3.717532445068e-04 2.627088310121e+01
1.752500000000e+02 -2.638491734857e-02 3.726085567196e-04 2.631140979758e+01
1.755000000000e+02 -2.651898378490e-02 3.734276542813e-04 2.635266929505e+01
1.757500000000e+02 -2.664479107208e-02 3.742071357279e-04 2.639460663566e+01
1.760000000000e+02 -2.676152438031e-02 3.749440131463e-04 2.643716302637e+01
1.762500000000e+02 -2.686847531431e-02 3.756355643556e-04 2.648027611594e+01
1.765000000000e+02 -2.696504958215e-02 3.762795998548e-04 2.652387961490e+01
1.767500000000e+02 -2.705077236899e-02 3.768745357037e-04 2.656790357920e+01
1.770000000000e+02 -2.712529229211e-02 3.774193742296e-04 2.661227465354e+01
1.772500000000e+02 -2.718838373536e-02 3.779137275557e-04 2.665691573897e+01
1.775000000000e+02 -2.723994745576e-02 3.783578568714e-04 2.670174633205e+01
1.777500000000e+02 -2.728000915693e-02 3.787526658360e-04 2.674668247495e+01
1.780000000000e+02 -2.730871684665e-02 3.790996882891e-04 2.679163709930e+01
1.782500000000e+02 -2.732633691277e-02 3.794010574260e-04 2.683651974628e+01
1.785000000000e+02 -2.733324871355e-02 3.796594670678e-04 2.688123694499e+01
1.787500000000e+02 -2.732993814936e-02 3.798781209958e-04 2.692569226858e+01
1.790000000000e+02 -2.731699032456e-02 3.800606685032e-04 2.696978642969e+01
1.792500000000e+02 -2.729508146049e-02 3.802111382880e-04 2.701341764042e+01
1.795000000000e+02 -2.726497005683e-02 3.803338576097e-04 2.705648146668e+01
1.797500000000e+02 -2.722748752066e-02 3.804333571962e-04 2.709887122432e+01
1.800000000000e+02 -2.718352859291e-02 3.805143512914e-04 2.714047812043e+01
1.802500000000e+02 -2.713404113020e-02 3.805816121298e-04 2.718119146542e+01
1.805000000000e+02 -2.708001518134e-02 3.806398883433e-04 2.722089889595e+01
1.807500000000e+02 -2.702247163682e-02 3.806938359318e-04 2.725948658084e+01
1.810000000000e+02 -2.696245065205e-02 3.807479572126e-04 2.729683962463e+01
1.812500000000e+02 -2.690099882000e-02 3.808065202694e-04 2.733284213883e+01
1.815000000000e+02 -2.683915641813e-02 3.808734828266e-04 2.736737770258e+01
1.817500000000e+02 -2.677794435605e-02 3.809524570312e-04 2.740032968484e+01
1.820000000000e+02 -2.671835057545e-02 3.810466458431e-04 2.743158161522e+01
1.822500000000e+02 -2.666131692955e-02 3.811587979108e-04 2.746101773158e+01
1.825000000000e+02 -2.660772550855e-02 3.812911567762e-04 2.748852333619e+01
1.827500000000e+02 -2.655838624476e-02 3.814454294163e-04 2.751398544643e+01
1.830000000000e+02 -2.651402551620e-02 3.816227570697e-04 2.753729348647e+01
1.832500000000e+02 -2.647527510552e-02 3.818236966009e-04 2.755833985278e+01
1.835000000000e+02 -2.644266390788e-02 3.820482294779e-04 2.757702083830e+01
1.837500000000e+02 -2.641660993737e-02 3.822957365529e-04 2.759323733701e+01
1.840000000000e+02 -2.639741648656e-02 3.825650287415e-04 2.760689587105e+01
1.842500000000e+02 -2.638526880148e-02 3.828543549246e-04 2.761790942695e+01
1.845000000000e+02 -2.638023442714e-02 3.831614488171e-04 2.762619855170e+01
1.847500000000e+02 -2.638226428599e-02 3.834835606208e-04 2.763169226707e+01
1.850000000000e+02 -2.639119764861e-02 3.838175160331e-04 2.763432915927e+01
1.852500000000e+02 -2.640676779279e-02 3.841597682805e-04 2.763405833223e+01
1.855000000000e+02 -2.642860935592e-02 3.845064530920e-04 2.763084032019e+01
1.857500000000e+02 -2.645626785815e-02 3.848534608502e-04 2.762464801809e+01
1.860000000000e+02 -2.648920894696e-02 3.851964874378e-04 2.761546737036e+01
1.862500000000e+02 -2.652682989347e-02 3.855311033341e-04 2.760329807978e+01
1.865000000000e+02 -2.656846987067e-02 3.858528004581e-04 2.758815402004e+01
1.867500000000e+02 -2.661342191525e-02 3.861570536717e-04 2.757006362284e+01
1.870000000000e+02 -2.666094323593e-02 3.864393723630e-04 2.754906992902e+01
1.872500000000e+02 -2.671026658524e-02 3.866953039943e-04 2.752523058784e+01
1.875000000000e+02 -2.676060958923e-02 3.869204484293e-04 2.749861749749e+01
1.877500000000e+02 -2.681118508890e-02 3.871106789743e-04 2.746931639011e+01
1.880000000000e+02 -2.686120940220e-02 3.872620045693e-04 2.743742605047e+01
1.882500000000e+02 -2.690991157824e-02 3.873706280460e-04 2.740305750655e+01
1.885000000000e+02 -2.695654125379e-02 3.874329881350e-04 2.736633285727e+01
1.887500000000e+02 -2.700037645796e-02 3.874458303321e-04 2.732738414074e+01
1.890000000000e+02 -2.704072972785e-02 3.874061882175e-04 2.728635186524e+01
1.892500000000e+02 -2.707695478758e-02 3.873113488782e-04 2.724338357440e+01
1.895000000000e+02 -2.710845212489e-02 3.871590086029e-04 2.719863235451e+01
1.897500000000e+02 -2.713467354209e-02 3.869472796252e-04 2.715225513119e+01
1.900000000000e+02 -2.715512694856e-02 3.866746841254e-04 2.710441123670e+01
1.902500000000e+02 -2.716938055300e-02 3.863401933729e-04 2.705526073564e+01
1.905000000000e+02 -2.717706614204e-02 3.859432497649e-04 2.700496300246e+01
1.907500000000e+02 -2.717788142492e-02 3.854837858697e-04 2.695367544711e+01
1.910000000000e+02 -2.717159189420e-02 3.849622337286e-04 2.690155213199e+01
1.912500000000e+02 -2.715803209262e-02 3.843795266327e-04 2.684874277826e+01
1.915000000000e+02 -2.713710590072e-02 3.837370981958e-04 2.679539195241e+01
1.917500000000e+02 -2.710878635152e-02 3.830368693401e-04 2.674163820204e+01
1.920000000000e+02 -2.707311437174e-02 3.822812369978e-04 2.668761360994e+01
1.922500000000e+02 -2.703019692787e-02 3.814730518272e-04 2.663344357419e+01
1.925000000000e+02 -2.698020473892e-02 3.806155937288e-04 2.657924646338e+01
1.927500000000e+02 -2.692336899937e-02 3.797124741154e-04 2.652513372936e+01
1.930000000000e+02 -2.685997749646e-02 3.787677242409e-04 2.647121014748e+01
1.932500000000e+02 -2.679037121533e-02 3.777857684751e-04 2.641757390167e+01
1.935000000000e+02 -2.671493911069e-02 3.767712751433e-04 2.636431704610e+01
1.937500000000e+02 -2.663411194458e-02 3.757290853173e-04 2.631152589491e+01
1.940000000000e+02 -2.654835700538e-02 3.746642031770e-04 2.625928139849e+01
1.942500000000e+02 -2.645817193536e-02 3.735817863189e-04 2.620765971891e+01
1.945000000000e+02 -2.636407889679e-02 3.724870820509e-04 2.615673239604e+01
1.947500000000e+02 -2.626661839809e-02 3.713852974357e-04 2.610656684395e+01
1.950000000000e+02 -2.616634230026e-02 3.702814876143e-04 2.605722656024e+01
1.952500000000e+02 -2.606380778150e-02 3.691806138504e-04 2.600877132759e+01
1.955000000000e+02 -2.595957129616e-02 3.680874440475e-04 2.596125728557e+01
1.957500000000e+02 -2.585418316782e-02 3.670064857323e-04 2.591473691444e+01
1.960000000000e+02 -2.574818167527e-02 3.659419170663e-04 2.586925905858e+01
1.962500000000e+02 -2.564208899855e-02 3.648974711826e-04 2.582486856069e+01
1.965000000000e+02 -2.553640642119e-02 3.638766098296e-04 2.578160613030e+01
1.967500000000e+02 -2.543161079717e-02 3.628823444625e-04 2.573950801181e+01
1.970000000000e+02 -2.532815181591e-02 3.619171809162e-04 2.569860557068e+01
1.972500000000e+02 -2.522644903557e-02 3.609831582261e-04 2.565892502673e+01
1.975000000000e+02 -2.512689109457e-02 3.600818307447e-04 2.562048684580e+01
1.977500000000e+02 -2.502983420201e-02 3.592143458862e-04 2.558330540005e+01
1.980000000000e+02 -2.493560156049e-02 3.583813319544e-04 2.554738864756e+01
1.982500000000e+02 -2.484448482705e-02 3.575829881836e-04 2.551273754176e+01
1.985000000000e+02 -2.475674517361e-02 3.568192219729e-04 2.547934576182e+01
1.987500000000e+02 -2.467261493275e-02 3.560896709446e-04 2.544719947286e+01
1.990000000000e+02 -2.459230092461e-02 3.553937345455e-04 2.541627685114e+01
1.992500000000e+02 -2.451598641676e-02 3.547306446439e-04 2.538654808165e+01
1.995000000000e+02 -2.444383491081e-02 3.540995449682e-04 2.535797500968e+01
1.997500000000e+02 -2.437599267799e-02 3.534995695807e-04 2.533051122477e+01
2.000000000000e+02 -2.431259178090e-02 3.529298989920e-04 2.530410197813e+01
2.002500000000e+02 -2.425375281394e-02 3.523898109358e-04 2.527868420952e+01
2.005000000000e+02 -2.419958667910e-02 3.518787337582e-04 2.525418684327e+01
2.007500000000e+02 -2.415019647079e-02 3.513962821934e-04 2.523053089482e+01
2.010000000000e+02 -2.410567803643e-02 3.509422860393e-04 2.520762993782e+01
2.012500000000e+02 -2.406612044800e-02 3.505168288075e-04 2.518539049241e+01
2.015000000000e+02 -2.403160498157e-02 3.501202206326e-04 2.516371254175e+01
2.017500000000e+02 -2.400220384244e-02 3.497529319262e-04 2.514249024526e+01
2.020000000000e+02 -2.397797720686e-02 3.494156717058e-04 2.512161260171e+01
2.022500000000e+02 -2.395897003372e-02 3.491094062302e-04 2.510096434126e+01
2.025000000000e+02 -2.394520769403e-02 3.488351532608e-04 2.508042680473e+01
2.027500000000e+02 -2.393669213052e-02 3.485940325748e-04 2.505987896290e+01
2.030000000000e+02 -2.393339622954e-02 3.483871259349e-04 2.503919847712e+01
2.032500000000e+02 -2.393526003406e-02 3.482153297786e-04 2.501826281429e+01
2.035000000000e+02 -2.394218410558e-02 3.480794629218e-04 2.499695042816e+01
2.037500000000e+02 -2.395402582509e-02 3.479801487530e-04 2.497514190553e+01
2.040000000000e+02 -2.397059382342e-02 3.479177329102e-04 2.495272118426e+01
2.042500000000e+02 -2.399164440897e-02 3.478922208373e-04 2.492957670581e+01
2.045000000000e+02 -2.401687909464e-02 3.479032221628e-04 2.490560248485e+01
2.047500000000e+02 -2.404594155475e-02 3.479499020204e-04 2.488069925357e+01
2.050000000000e+02 -2.407841815531e-02 3.480309416415e-04 2.485477531255e+01
2.052500000000e+02 -2.411383740884e-02 3.481444905789e-04 2.482774749383e+01
2.055000000000e+02 -2.415167237351e-02 3.482881780293e-04 2.479954185126e+01
2.057500000000e+02 -2.419134469717e-02 3.484591316250e-04 2.477009417459e+01
2.060000000000e+02 -2.423222883364e-02 3.486539260982e-04 2.473935057352e+01
2.062500000000e+02 -2.427365959717e-02 3.488686060074e-04 2.470726756554e+01
2.065000000000e+02 -2.431493902831e-02 3.490987243583e-04 2.467381234364e+01
2.067500000000e+02 -2.435534643397e-02 3.493393863360e-04 2.463896264833e+01
2.070000000000e+02 -2.439414913780e-02 3.495853005898e-04 2.460270645655e+01
2.072500000000e+02 -2.443061427844e-02 3.498308540392e-04 2.456504178234e+01
2.075000000000e+02 -2.446402176095e-02 3.500701710708e-04 2.452597606233e+01
2.077500000000e+02 -2.449367802100e-02 3.502971891845e-04 2.448552560497e+01
2.080000000000e+02 -2.451892956629e-02 3.505057496779e-04 2.444371475610e+01
2.082500000000e+02 -2.453917754417e-02 3.506897202569e-04 2.440057531146e+01
2.085000000000e+02 -2.455389153950e-02 3.508430955324e-04 2.435614560663e+01
2.087500000000e+02 -2.456262233388e-02 3.509600932142e-04 2.431046958670e+01
2.090000000000e+02 -2.456501524128e-02 3.510352644361e-04 2.426359616396e+01
2.092500000000e+02 -2.456082082637e-02 3.510635960000e-04 2.421557829074e+01
2.095000000000e+02 -2.454990464798e-02 3.510406128988e-04 2.416647223079e+01
2.097500000000e+02 -2.453225508649e-02 3.509624746054e-04 2.411633689679e+01
2.100000000000e+02 -2.450798760739e-02 3.508260572051e-04 2.406523309633e+01
2.102500000000e+02 -2.447734898995e-02 3.506290388945e-04 2.401322318554e+01
2.105000000000e+02 -2.444071593002e-02 3.503699599365e-04 2.396037047900e+01
2.107500000000e+02 -2.439859184838e-02 3.500482850525e-04 2.390673890001e+01
2.110000000000e+02 -2.435160045299e-02 3.496644407999e-04 2.385239268105e+01
2.112500000000e+02 -2.430047641989e-02 3.492197939894e-04 2.379739616231e+01
2.115000000000e+02 -2.424605132028e-02 3.487166742913e-04 2.374181347464e+01
2.117500000000e+02 -2.418924019149e-02 3.481583912184e-04 2.368570861249e+01
2.120000000000e+02 -2.413102209484e-02 3.475491792204e-04 2.362914518821e+01
2.122500000000e+02 -2.407242066642e-02 3.468941436687e-04 2.357218641732e+01
2.125000000000e+02 -2.401448104723e-02 3.461991813594e-04 2.351489489725e+01
2.127500000000e+02 -2.395824824695e-02 3.454708989866e-04 2.345733272343e+01
2.130000000000e+02 -2.390474213746e-02 3.447164970656e-04 2.339956126050e+01
2.132500000000e+02 -2.385493353319e-02 3.439436488259e-04 2.334164109215e+01
2.135000000000e+02 -2.380971978821e-02 3.431603553267e-04 2.328363177077e+01
2.137500000000e+02 -2.376990285402e-02 3.423748044880e-04 2.322559190937e+01
2.140000000000e+02 -2.373616676989e-02 3.415951997368e-04 2.316757879738e+01
2.142500000000e+02 -2.370905949293e-02 3.408296202610e-04 2.310964852962e+01
2.145000000000e+02 -2.368897595487e-02 3.400858467586e-04 2.305185567125e+01
2.147500000000e+02 -2.367614482340e-02 3.393712068705e-04 2.299425343387e+01
2.150000000000e+02 -2.367061850787e-02 3.386924065192e-04 2.293689347796e+01
2.152500000000e+02 -2.367226702857e-02 3.380553708172e-04 2.287982606357e+01
2.155000000000e+02 -2.368077573147e-02 3.374651539929e-04 2.282310026515e+01
2.157500000000e+02 -2.369564830332e-02 3.369259534524e-04 2.276676400980e+01
2.160000000000e+02 -2.371621219519e-02 3.364408868221e-04 2.271086459138e+01
2.162500000000e+02 -2.374163004820e-02 3.360119270006e-04 2.265544884713e+01
2.165000000000e+02 -2.377091326253e-02 3.356399065426e-04 2.260056381576e+01
2.167500000000e+02 -2.380294116799e-02 3.353244507881e-04 2.254625704421e+01
2.170000000000e+02 -2.383648135410e-02 3.350640772259e-04 2.249257733129e+01
2.172500000000e+02 -2.387021472091e-02 3.348562530806e-04 2.243957510761e+01
2.175000000000e+02 -2.390276169792e-02 3.346974597895e-04 2.238730304626e+01
2.177500000000e+02 -2.393271069306e-02 3.345831826496e-04 2.233581663027e+01
2.180000000000e+02 -2.395864808466e-02 3.345081884504e-04 2.228517439149e+01
2.182500000000e+02 -2.397918758678e-02 3.344666974190e-04 2.223543839660e+01
2.185000000000e+02 -2.399300083298e-02 3.344523496928e-04 2.218667435288e+01
2.187500000000e+02 -2.399884694864e-02 3.344584236671e-04 2.213895155589e+01
2.190000000000e+02 -2.399560041859e-02 3.344780213261e-04 2.209234292494e+01
2.192500000000e+02 -2.398227801012e-02 3.345043260113e-04 2.204692447022e+01
2.195000000000e+02 -2.395806259608e-02 3.345305721169e-04 2.200277498744e+01
2.197500000000e+02 -2.392232455102e-02 3.345502148842e-04 2.195997515581e+01
2.200000000000e+02 -2.387463976917e-02 3.345572357990e-04 2.191860688005e+01
2.202500000000e+02 -2.381480402171e-02 3.345462245465e-04 2.187875206689e+01
2.205000000000e+02 -2.374284363598e-02 3.345124758522e-04 2.184049166308e+01
2.207500000000e+02 -2.365902191066e-02 3.344520793488e-04 2.180390434048e+01
2.210000000000e+02 -2.356384088022e-02 3.343619939389e-04 2.176906512532e+01
2.212500000000e+02 -2.345804002789e-02 3.342400988584e-04 2.173604424211e+01
2.215000000000e+02 -2.334258982659e-02 3.340852219304e-04 2.170490574957e+01
2.217500000000e+02 -2.321868134163e-02 3.338971487427e-04 2.167570624343e+01
2.220000000000e+02 -2.308771264819e-02 3.336766103873e-04 2.164849390398e+01
2.222500000000e+02 -2.295127048298e-02 3.334252546908e-04 2.162330745001e+01
2.225000000000e+02 -2.281110832032e-02 3.331456008124e-04 2.160017526578e+01
2.227500000000e+02 -2.266912232888e-02 3.328409848184e-04 2.157911497423e+01
2.230000000000e+02 -2.252732355476e-02 3.325154922802e-04 2.156013298651e+01
2.232500000000e+02 -2.238780769053e-02 3.321738810986e-04 2.154322426806e+01
2.235000000000e+02 -2.225272458423e-02 3.318215045700e-04 2.152837259690e+01
2.237500000000e+02 -2.212424498845e-02 3.314642239261e-04 2.151555075666e+01
2.240000000000e+02 -2.200452766688e-02 3.311083214805e-04 2.150472110574e+01
2.242500000000e+02 -2.189568532298e-02 3.307604055765e-04 2.149583613798e+01
2.245000000000e+02 -2.179975218321e-02 3.304273237145e-04 2.148883953120e+01
2.247500000000e+02 -2.171865072526e-02 3.301160631032e-04 2.148366698756e+01
2.250000000000e+02 -2.165416047269e-02 3.298336559772e-04 2.148024733088e+01
2.252500000000e+02 -2.160788762756e-02 3.295870651876e-04 2.147850366997e+01
2.255000000000e+02 -2.158123676800e-02 3.293830951020e-04 2.147835438422e+01
2.257500000000e+02 -2.157538495394e-02 3.292283430893e-04 2.147971450807e+01
2.260000000000e+02 -2.159125833046e-02 3.291290282306e-04 2.148249668168e+01
2.262500000000e+02 -2.162951156869e-02 3.290908875581e-04 2.148661225003e+01
2.265000000000e+02 -2.169051097439e-02 3.291190992273e-04 2.149197224358e+01
2.267500000000e+02 -2.177432112155e-02 3.292181061407e-04 2.149848832841e+01
2.270000000000e+02 -2.188069600643e-02 3.293915106411e-04 2.150607341545e+01
2.272500000000e+02 -2.200907413149e-02 3.296421591330e-04 2.151464265681e+01
2.275000000000e+02 -2.215857830346e-02 3.299718906159e-04 2.152411386525e+01
2.277500000000e+02 -2.232802036784e-02 3.303814510339e-04 2.153440814082e+01
2.280000000000e+02 -2.251591087107e-02 3.308704913592e-04 2.154545010375e+01
2.282500000000e+02 -2.272047280557e-02 3.314373620034e-04 2.155716858490e+01
2.285000000000e+02 -2.293966096415e-02 3.320791107562e-04 2.156949679373e+01
2.287500000000e+02 -2.317118543512e-02 3.327916171659e-04 2.158237244003e+01
2.290000000000e+02 -2.341253876002e-02 3.335695421728e-04 2.159573836832e+01
2.292500000000e+02 -2.366102782177e-02 3.344062808190e-04 2.160954236214e+01
2.295000000000e+02 -2.391380793722e-02 3.352939523032e-04 2.162373782784e+01
2.297500000000e+02 -2.416792062115e-02 3.362235395873e-04 2.163828357513e+01
2.300000000000e+02 -2.442033284842e-02 3.371850290696e-04 2.165314452436e+01
2.302500000000e+02 -2.466797823791e-02 3.381674922265e-04 2.166829153817e+01
2.305000000000e+02 -2.490779885336e-02 3.391592415819e-04 2.168370183894e+01
2.307500000000e+02 -2.513678749153e-02 3.401479756717e-04 2.169935940982e+01
2.310000000000e+02 -2.535202908856e-02 3.411209579886e-04 2.171525479036e+01
2.312500000000e+02 -2.555074186178e-02 3.420652386997e-04 2.173138571570e+01
2.315000000000e+02 -2.573031531533e-02 3.429678576510e-04 2.174775673756e+01
2.317500000000e+02 -2.588834810055e-02 3.438160621424e-04 2.176437975532e+01
2.320000000000e+02 -2.602268062268e-02 3.445975114878e-04 2.178127346743e+01
2.322500000000e+02 -2.613142698267e-02 3.453005022969e-04 2.179846369465e+01
2.325000000000e+02 -2.621300045302e-02 3.459141620110e-04 2.181598261296e+01
2.327500000000e+02 -2.626613819622e-02 3.464286506982e-04 2.183386882250e+01
2.330000000000e+02 -2.628991803171e-02 3.468353538652e-04 2.185216631265e+01
2.332500000000e+02 -2.628377442409e-02 3.471270483470e-04 2.187092424634e+01
2.335000000000e+02 -2.624750597482e-02 3.472980207500e-04 2.189019565310e+01
2.337500000000e+02 -2.618128200497e-02 3.473441700273e-04 2.191003694105e+01
2.340000000000e+02 -2.608564003069e-02 3.472631232028e-04 2.193050635660e+01
2.342500000000e+02 -2.596148261847e-02 3.470543642240e-04 2.195166328011e+01
2.345000000000e+02 -2.581006456527e-02 3.467190396372e-04 2.197356652400e+01
2.347500000000e+02 -2.563297949363e-02 3.462603041053e-04 2.199627345049e+01
2.350000000000e+02 -2.543213913974e-02 3.456830163179e-04 2.201983851902e+01
2.352500000000e+02 -2.520974784172e-02 3.449936352997e-04 2.204431183810e+01
2.355000000000e+02 -2.496827640902e-02 3.442002514202e-04 2.206973831062e+01
2.357500000000e+02 -2.471042826854e-02 3.433125133593e-04 2.209615636051e+01
2.360000000000e+02 -2.443910352426e-02 3.423412566962e-04 2.212359677307e+01
2.362500000000e+02 -2.415736352438e-02 3.412985475952e-04 2.215208227812e+01
2.365000000000e+02 -2.386838787392e-02 3.401973191609e-04 2.218162645718e+01
2.367500000000e+02 -2.357543424916e-02 3.390512296683e-04 2.221223371064e+01
2.370000000000e+02 -2.328179464546e-02 3.378745574060e-04 2.224389885308e+01
2.372500000000e+02 -2.299075208328e-02 3.366819063313e-04 2.227660693951e+01
2.375000000000e+02 -2.270553989963e-02 3.354880767260e-04 2.231033380980e+01
2.377500000000e+02 -2.242929958081e-02 3.343076966319e-04 2.234504627994e+01
2.380000000000e+02 -2.216504206098e-02 3.331550617612e-04 2.238070284075e+01
2.382500000000e+02 -2.191561017754e-02 3.320440410394e-04 2.241725415915e+01
2.385000000000e+02 -2.168364547489e-02 3.309878983933e-04 2.245464435162e+01
2.387500000000e+02 -2.147155731040e-02 3.299991065056e-04 2.249281176701e+01
2.390000000000e+02 -2.128149532502e-02 3.290891853300e-04 2.253168983622e+01
2.392500000000e+02 -2.111532757632e-02 3.282686305327e-04 2.257120852353e+01
2.395000000000e+02 -2.097462117167e-02 3.275468046038e-04 2.261129513515e+01
2.397500000000e+02 -2.086062823382e-02 3.269318427195e-04 2.265187537575e+01
2.400000000000e+02 -2.077427526890e-02 3.264305770527e-04 2.269287437497e+01
2.402500000000e+02 -2.071615771503e-02 3.260484779330e-04 2.273421722363e+01
2.405000000000e+02 -2.068653775271e-02 3.257896049376e-04 2.277583013226e+01
2.407500000000e+02 -2.068534708860e-02 3.256565718373e-04 2.281764072313e+01
2.410000000000e+02 -2.071219263825e-02 3.256505071982e-04 2.285957856238e+01
2.412500000000e+02 -2.076636640302e-02 3.257710981001e-04 2.290157554176e+01
2.415000000000e+02 -2.084685916093e-02 3.260165203633e-04 2.294356577550e+01
2.417500000000e+02 -2.095237616014e-02 3.263835148350e-04 2.298548610575e+01
2.420000000000e+02 -2.108135681189e-02 3.268673827477e-04 2.302727579443e+01
2.422500000000e+02 -2.123199686767e-02 3.274620679344e-04 2.306887648762e+01
2.425000000000e+02 -2.140227261770e-02 3.281601427366e-04 2.311023214231e+01
2.427500000000e+02 -2.158996833303e-02 3.289529076107e-04 2.315128855258e+01
2.430000000000e+02 -2.179270384027e-02 3.298305450139e-04 2.319199363654e+01
2.432500000000e+02 -2.200796542293e-02 3.307822143394e-04 2.323229708581e+01
2.435000000000e+02 -2.223313799390e-02 3.317961773770e-04 2.327215004134e+01
2.437500000000e+02 -2.246553664514e-02 3.328599464566e-04 2.331150555838e+01
2.440000000000e+02 -2.270244074972e-02 3.339604508941e-04 2.335031846726e+01
2.442500000000e+02 -2.294112791648e-02 3.350842121135e-04 2.338854531261e+01
2.445000000000e+02 -2.317890663566e-02 3.362175429265e-04 2.342614520855e+01
2.447500000000e+02 -2.341315033120e-02 3.373467307780e-04 2.346307959255e+01
2.450000000000e+02 -2.364132833348e-02 3.384582372815e-04 2.349931332524e+01
2.452500000000e+02 -2.386103749463e-02 3.395388977945e-04 2.353481471523e+01
2.455000000000e+02 -2.407003058635e-02 3.405761143146e-04 2.356955634713e+01
2.457500000000e+02 -2.426624269277e-02 3.415580458191e-04 2.360351594951e+01
2.460000000000e+02 -2.444781544036e-02 3.424737774072e-04 2.363667648241e+01
2.462500000000e+02 -2.461311742030e-02 3.433134845244e-04 2.366902735716e+01
2.465000000000e+02 -2.476076168903e-02 3.440685378312e-04 2.370056435386e+01
2.467500000000e+02 -2.488961934217e-02 3.447316888649e-04 2.373129065723e+01
2.470000000000e+02 -2.499882918842e-02 3.452971767007e-04 2.376121658436e+01
2.472500000000e+02 -2.508780406773e-02 3.457607365346e-04 2.379036032946e+01
2.475000000000e+02 -2.515623241849e-02 3.461196561847e-04 2.381874739218e+01
2.477500000000e+02 -2.520407751097e-02 3.463728208981e-04 2.384641096169e+01
2.480000000000e+02 -2.523157121215e-02 3.465206910778e-04 2.387339101117e+01
2.482500000000e+02 -2.523920597827e-02 3.465653204194e-04 2.389973430483e+01
2.485000000000e+02 -2.522772121475e-02 3.465102686423e-04 2.392549316180e+01
2.487500000000e+02 -2.519808934657e-02 3.463605368191e-04 2.395072512198e+01
2.490000000000e+02 -2.515149517835e-02 3.461224801075e-04 2.397549146503e+01
2.492500000000e+02 -2.508931629494e-02 3.458036935828e-04 2.399985662778e+01
2.495000000000e+02 -2.501309771908e-02 3.454127936374e-04 2.402388659631e+01
2.497500000000e+02 -2.492452841723e-02 3.449595655657e-04 2.404764815421e+01
2.500000000000e+02 -2.482541375530e-02 3.444546237348e-04 2.407120757373e+01
2.502500000000e+02 -2.471764707894e-02 3.439091664454e-04 2.409462939296e+01
2.505000000000e+02 -2.460318281881e-02 3.433348599809e-04 2.411797577750e+01
2.507500000000e+02 -2.448400613533e-02 3.427437041436e-04 2.414130530482e+01
2.510000000000e+02 -2.436210635863e-02 3.421478815303e-04 2.416467258357e+01
2.512500000000e+02 -2.423944888449e-02 3.415595736377e-04 2.418812760693e+01
2.515000000000e+02 -2.411794802674e-02 3.409905913035e-04 2.421171534879e+01
2.517500000000e+02 -2.399944325662e-02 3.404524276112e-04 2.423547588756e+01
2.520000000000e+02 -2.388567566512e-02 3.399560678881e-04 2.425944438477e+01
2.522500000000e+02 -2.377826623931e-02 3.395118091542e-04 2.428365133313e+01
2.525000000000e+02 -2.367869844107e-02 3.391291434259e-04 2.430812320320e+01
2.527500000000e+02 -2.358830140064e-02 3.388166300799e-04 2.433288300822e+01
2.530000000000e+02 -2.350823653407e-02 3.385817837977e-04 2.435795102894e+01
2.532500000000e+02 -2.343948791551e-02 3.384310709530e-04 2.438334581595e+01
2.535000000000e+02 -2.338285476324e-02 3.383698114808e-04 2.440908503683e+01
2.537500000000e+02 -2.333894762568e-02 3.384021210792e-04 2.443518647084e+01
2.540000000000e+02 -2.330818726120e-02 3.385309096969e-04 2.446166889527e+01
2.542500000000e+02 -2.329080729691e-02 3.387578939278e-04 2.448855303716e+01
2.545000000000e+02 -2.328685908855e-02 3.390836159786e-04 2.451586231314e+01
2.547500000000e+02 -2.329621958199e-02 3.395074414918e-04 2.454362350991e+01
2.550000000000e+02 -2.331860154727e-02 3.400276649935e-04 2.457186730431e+01
2.552500000000e+02 -2.335356611446e-02 3.406416731313e-04 2.460062863345e+01
2.555000000000e+02 -2.340053702750e-02 3.413458755491e-04 2.462994687099e+01
2.557500000000e+02 -2.345881650415e-02 3.421358143029e-04 2.465986583393e+01
2.560000000000e+02 -2.352760239167e-02 3.430062757460e-04 2.469043360279e+01
2.562500000000e+02 -2.360600627626e-02 3.439513783698e-04 2.472170220938e+01
2.565000000000e+02 -2.369307152475e-02 3.449647385720e-04 2.475372708603e+01
2.567500000000e+02 -2.378779190684e-02 3.460395266390e-04 2.478656644693e+01
2.570000000000e+02 -2.388912967970e-02 3.471685829189e-04 2.482028051278e+01
2.572500000000e+02 -2.399603358975e-02 3.483445103695e-04 2.485493061641e+01
2.575000000000e+02 -2.410745611545e-02 3.495597996843e-04 2.489057832446e+01
2.577500000000e+02 -2.422236902350e-02 3.508069333451e-04 2.492728432007e+01
2.580000000000e+02 -2.433977785513e-02 3.520784761844e-04 2.496510742193e+01
2.582500000000e+02 -2.445873497259e-02 3.533671651610e-04 2.500410347907e+01
2.585000000000e+02 -2.457835114115e-02 3.546660205360e-04 2.504432442111e+01
2.587500000000e+02 -2.469780377682e-02 3.559684080958e-04 2.508581706065e+01
2.590000000000e+02 -2.481634465716e-02 3.572679442525e-04 2.512862215488e+01
2.592500000000e+02 -2.493330536084e-02 3.585587232922e-04 2.517277357323e+01
2.595000000000e+02 -2.504809927357e-02 3.598353146227e-04 2.521829714135e+01
2.597500000000e+02 -2.516022409449e-02 3.610927907164e-04 2.526521011823e+01
2.600000000000e+02 -2.526925912393e-02 3.623267221899e-04 2.531352009470e+01
2.602500000000e+02 -2.537486305086e-02 3.635331670824e-04 2.536322462640e+01
2.605000000000e+02 -2.547676919343e-02 3.647086462363e-04 2.541431050121e+01
2.607500000000e+02 -2.557477917289e-02 3.658500728024e-04 2.546675305204e+01
2.610000000000e+02 -2.566875536914e-02 3.669549512642e-04 2.552051613364e+01
2.612500000000e+02 -2.575861099302e-02 3.680212226741e-04 2.557555133002e+01
2.615000000000e+02 -2.584430165948e-02 3.690470291210e-04 2.563179824920e+01
2.617500000000e+02 -2.592581518887e-02 3.700308216391e-04 2.568918389517e+01
2.620000000000e+02 -2.600316113512e-02 3.709713645492e-04 2.574762324970e+01
2.622500000000e+02 -2.607636064989e-02 3.718676747942e-04 2.580701884199e+01
2.625000000000e+02 -2.614543696622e-02 3.727189736880e-04 2.586726163840e+01
2.627500000000e+02 -2.621040676507e-02 3.735246605249e-04 2.592823083988e+01
2.630000000000e+02 -2.627127289579e-02 3.742842757491e-04 2.598979508138e+01
2.632500000000e+02 -2.632801904394e-02 3.749974732068e-04 2.605181248845e+01
2.635000000000e+02 -2.638060548603e-02 3.756640486362e-04 2.611413217979e+01
2.637500000000e+02 -2.642896741849e-02 3.762839275142e-04 2.617659458868e+01
2.640000000000e+02 -2.647301489732e-02 3.768571752850e-04 2.623903323728e+01
2.642500000000e+02 -2.651263553038e-02 3.773840095589e-04 2.630127531735e+01
2.645000000000e+02 -2.654769763107e-02 3.778648257846e-04 2.636314369315e+01
2.647500000000e+02 -2.657805627631e-02 3.783002205295e-04 2.642445778078e+01
2.650000000000e+02 -2.660355981446e-02 3.786910184917e-04 2.648503534187e+01
2.652500000000e+02 -2.662405729708e-02 3.790383032269e-04 2.654469428415e+01
2.655000000000e+02 -2.663940761698e-02 3.793434399091e-04 2.660325381553e+01
2.657500000000e+02 -2.664948775733e-02 3.796081009912e-04 2.666053667773e+01
2.660000000000e+02 -2.665420268794e-02 3.798342815970e-04 2.671637034790e+01
2.662500000000e+02 -2.665349415453e-02 3.800242825162e-04 2.677058892360e+01
2.665000000000e+02 -2.664734856631e-02 3.801806773155e-04 2.682303491459e+01
2.667500000000e+02 -2.663579597984e-02 3.803065647660e-04 2.687356042971e+01
2.670000000000e+02 -2.661891256280e-02 3.804053008940e-04 2.692202884052e+01
2.672500000000e+02 -2.659683018878e-02 3.804805236204e-04 2.696831625916e+01
2.675000000000e+02 -2.656974461293e-02 3.805361787784e-04 2.701231242168e+01
2.677500000000e+02 -2.653792298081e-02 3.805763683565e-04 2.705392186959e+01
2.680000000000e+02 -2.650171028309e-02 3.806053098175e-04 2.709306490682e+01
2.682500000000e+02 -2.646153139452e-02 3.806273957229e-04 2.712967793081e+01
2.685000000000e+02 -2.641789237343e-02 3.806470840413e-04 2.716371395926e+01
2.687500000000e+02 -2.637137974589e-02 3.806688143568e-04 2.719514287701e+01
2.690000000000e+02 -2.632265609671e-02 3.806969223111e-04 2.722395109211e+01
2.692500000000e+02 -2.627245509776e-02 3.807355600360e-04 2.725014134040e+01
2.695000000000e+02 -2.622157347783e-02 3.807885960805e-04 2.727373203620e+01
2.697500000000e+02 -2.617086216094e-02 3.808595994369e-04 2.729475660045e+01
2.700000000000e+02 -2.612121313325e-02 3.809517089715e-04 2.731326226442e+01
2.702500000000e+02 -2.607354714400e-02 3.810675641367e-04 2.732930903739e+01
2.705000000000e+02 -2.602879892572e-02 3.812092503804e-04 2.734296836632e+01
2.707500000000e+02 -2.598790109148e-02 3.813782504701e-04 2.735432170004e+01
2.710000000000e+02 -2.595176904708e-02 3.815754161464e-04 2.736345913579e+01
2.712500000000e+02 -2.592128266234e-02 3.818009268382e-04 2.737047771922e+01
2.715000000000e+02 -2.589727045385e-02 3.820542891458e-04 2.737548006614e+01
2.717500000000e+02 -2.588049302448e-02 3.823343395020e-04 2.737857281708e+01
2.720000000000e+02 -2.587162845410e-02 3.826393079695e-04 2.737986536371e+01
2.722500000000e+02 -2.587125698157e-02 3.829668214858e-04 2.737946830694e+01
2.725000000000e+02 -2.587984930804e-02 3.833139498626e-04 2.737749236983e+01
2.727500000000e+02 -2.589775574546e-02 3.836772878345e-04 2.737404720087e+01
2.730000000000e+02 -2.592519818671e-02 3.840530365206e-04 2.736924054590e+01
2.732500000000e+02 -2.596226236021e-02 3.844370935361e-04 2.736317714277e+01
2.735000000000e+02 -2.600889397006e-02 3.848251126572e-04 2.735595808642e+01
2.737500000000e+02 -2.606489652600e-02 3.852126169072e-04 2.734768034546e+01
2.740000000000e+02 -2.612993042729e-02 3.855950828289e-04 2.733843593228e+01
2.742500000000e+02 -2.620351475546e-02 3.859680446308e-04 2.732831184641e+01
2.745000000000e+02 -2.628502945341e-02 3.863271532766e-04 2.731738941983e+01
2.747500000000e+02 -2.637372059519e-02 3.866682521616e-04 2.730574418525e+01
2.750000000000e+02 -2.646870631782e-02 3.869874227848e-04 2.729344578949e+01
2.752500000000e+02 -2.656898418320e-02 3.872810247016e-04 2.728055774047e+01
2.755000000000e+02 -2.667343921606e-02 3.875457462560e-04 2.726713712430e+01
2.757500000000e+02 -2.678085267736e-02 3.877786181783e-04 2.725323491349e+01
2.760000000000e+02 -2.688991201906e-02 3.879770137161e-04 2.723889545320e+01
2.762500000000e+02 -2.699922089581e-02 3.881386419587e-04 2.722415689819e+01
2.765000000000e+02 -2.710731120497e-02 3.882615282421e-04 2.720905072554e+01
2.767500000000e+02 -2.721265429242e-02 3.883439534679e-04 2.719360223522e+01
2.770000000000e+02 -2.731367512252e-02 3.883845064383e-04 2.717783009256e+01
2.772500000000e+02 -2.740876474856e-02 3.883820177476e-04 2.716174691340e+01
2.775000000000e+02 -2.749629669056e-02 3.883354640409e-04 2.714535885177e+01
2.777500000000e+02 -2.757464079054e-02 3.882439553645e-04 2.712866627116e+01
2.780000000000e+02 -2.764218273291e-02 3.881067148116e-04 2.711166341032e+01
2.782500000000e+02 -2.769733999235e-02 3.879230476509e-04 2.709433915392e+01
2.785000000000e+02 -2.773858416784e-02 3.876923162229e-04 2.707667678361e+01
2.787500000000e+02 -2.776445861018e-02 3.874139255878e-04 2.705865485119e+01
2.790000000000e+02 -2.777360281753e-02 3.870873209553e-04 2.704024702662e+01
2.792500000000e+02 -2.776477030380e-02 3.867119886226e-04 2.702142306538e+01
2.795000000000e+02 -2.773685396109e-02 3.862875023532e-04 2.700214873440e+01
2.797500000000e+02 -2.768890320788e-02 3.858135024010e-04 2.698238685058e+01
2.800000000000e+02 -2.762014816497e-02 3.852897447394e-04 2.696209734433e+01
2.802500000000e+02 -2.753001618132e-02 3.847160966467e-04 2.694123800566e+01
2.805000000000e+02 -2.741814791269e-02 3.840925815182e-04 2.691976523099e+01
2.807500000000e+02 -2.728441620343e-02 3.834194133552e-04 2.689763413748e+01
2.810000000000e+02 -2.712893413221e-02 3.826970224351e-04 2.687479962813e+01
2.812500000000e+02 -2.695206759928e-02 3.819260691533e-04 2.685121648687e+01
2.815000000000e+02 -2.675443885114e-02 3.811074540326e-04 2.682684009233e+01
2.817500000000e+02 -2.653692665642e-02 3.802423261476e-04 2.680162709521e+01
2.820000000000e+02 -2.630066584504e-02 3.793320907415e-04 2.677553551047e+01
2.822500000000e+02 -2.604703841280e-02 3.783784047855e-04 2.674852533751e+01
2.825000000000e+02 -2.577766099992e-02 3.773831695488e-04 2.672055912767e+01
2.827500000000e+02 -2.549437098783e-02 3.763485253202e-04 2.669160197834e+01
2.830000000000e+02 -2.519920560120e-02 3.752768380396e-04 2.666162203537e+01
2.832500000000e+02 -2.489437808297e-02 3.741706867422e-04 2.663059093822e+01
2.835000000000e+02 -2.458225277484e-02 3.730328551412e-04 2.659848372274e+01
2.837500000000e+02 -2.426531539575e-02 3.718663200504e-04 2.656527926495e+01
2.840000000000e+02 -2.394614276541e-02 3.706742161107e-04 2.653096035166e+01
2.842500000000e+02 -2.362737115156e-02 3.694598643637e-04 2.649551407986e+01
2.845000000000e+02 -2.331166433241e-02 3.682268781942e-04 2.645893165293e+01
2.847500000000e+02 -2.300168140502e-02 3.669789610221e-04 2.642120874183e+01
2.850000000000e+02 -2.270004491892e-02 3.657200717948e-04 2.638234548769e+01
2.852500000000e+02 -2.240931145927e-02 3.644542488184e-04 2.634234684698e+01
2.855000000000e+02 -2.213194058692e-02 3.631856618711e-04 2.630122232425e+01
2.857500000000e+02 -2.187026922952e-02 3.619187142028e-04 2.625898629710e+01
2.860000000000e+02 -2.162648592586e-02 3.606580361305e-04 2.621565796208e+01
2.862500000000e+02 -2.140261046225e-02 3.594084609627e-04 2.617126164010e+01
2.865000000000e+02 -2.120047025066e-02 3.581749390160e-04 2.612582642334e+01
2.867500000000e+02 -2.102168486186e-02 3.569626012861e-04 2.607938643447e+01
2.870000000000e+02 -2.086764911792e-02 3.557766777614e-04 2.603198073129e+01
2.872500000000e+02 -2.073951896214e-02 3.546224770016e-04 2.598365317141e+01
2.875000000000e+02 -2.063820314676e-02 3.535053639087e-04 2.593445257723e+01
2.877500000000e+02 -2.056434963489e-02 3.524307012160e-04 2.588443215737e+01
2.880000000000e+02 -2.051834167739e-02 3.514038472011e-04 2.583364956954e+01
2.882500000000e+02 -2.050029085796e-02 3.504300489768e-04 2.578216650155e+01
2.885000000000e+02 -2.051003749804e-02 3.495142469577e-04 2.573004862342e+01
2.887500000000e+02 -2.054714411871e-02 3.486611808889e-04 2.567736476548e+01
2.890000000000e+02 -2.061089954742e-02 3.478752968262e-04 2.562418667438e+01
2.892500000000e+02 -2.070032412350e-02 3.471606547755e-04 2.557058870189e+01
2.895000000000e+02 -2.081416854329e-02 3.465208111582e-04 2.551664675538e+01
2.897500000000e+02 -2.095092762234e-02 3.459587704228e-04 2.546243822835e+01
2.900000000000e+02 -2.110884271721e-02 3.454768642388e-04 2.540804081648e+01
2.902500000000e+02 -2.128591915078e-02 3.450767041703e-04 2.535353234468e+01
2.905000000000e+02 -2.147993419424e-02 3.447590685733e-04 2.529898958789e+01
2.907500000000e+02 -2.168845839226e-02 3.445238569901e-04 2.524448803092e+01
2.910000000000e+02 -2.190886873638e-02 3.443699934357e-04 2.519010073092e+01
2.912500000000e+02 -2.213837365301e-02 3.442953977616e-04 2.513589807165e+01
2.915000000000e+02 -2.237403267980e-02 3.442969089635e-04 2.508194672625e+01
2.917500000000e+02 -2.261278537705e-02 3.443702712832e-04 2.502830939703e+01
2.920000000000e+02 -2.285147878592e-02 3.445101444743e-04 2.497504412862e+01
2.922500000000e+02 -2.308689865112e-02 3.447100930837e-04 2.492220374684e+01
2.925000000000e+02 -2.331580348318e-02 3.449625859577e-04 2.486983569923e+01
2.927500000000e+02 -2.353495936187e-02 3.452590524311e-04 2.481798151316e+01
2.930000000000e+02 -2.374117733141e-02 3.455899589884e-04 2.476667668306e+01
2.932500000000e+02 -2.393135045841e-02 3.459448954603e-04 2.471595055320e+01
2.935000000000e+02 -2.410249499542e-02 3.463126927592e-04 2.466582616132e+01
2.937500000000e+02 -2.425178634226e-02 3.466815482987e-04 2.461632037923e+01
2.940000000000e+02 -2.437660150872e-02 3.470391843237e-04 2.456744395615e+01
2.942500000000e+02 -2.447455221474e-02 3.473730031011e-04 2.451920177734e+01
2.945000000000e+02 -2.454352600388e-02 3.476702862695e-04 2.447159311452e+01
2.947500000000e+02 -2.458171421678e-02 3.479183691574e-04 2.442461198572e+01
2.950000000000e+02 -2.458764850474e-02 3.481048626250e-04 2.437824757756e+01
2.952500000000e+02 -2.456022643740e-02 3.482178546177e-04 2.433248472703e+01
2.955000000000e+02 -2.449873185651e-02 3.482461058623e-04 2.428730438162e+01
2.957500000000e+02 -2.440286129099e-02 3.481792860841e-04 2.424268425707e+01
2.960000000000e+02 -2.427272993353e-02 3.480081380801e-04 2.419859928646e+01
2.962500000000e+02 -2.410888800287e-02 3.477246997384e-04 2.415502234489e+01
2.965000000000e+02 -2.391232056452e-02 3.473224641264e-04 2.411192481611e+01
2.967500000000e+02 -2.368444139876e-02 3.467965025455e-04 2.406927708651e+01
2.970000000000e+02 -2.342709061651e-02 3.461436415183e-04 2.402704930707e+01
2.972500000000e+02 -2.314251588020e-02 3.453626128187e-04 2.398521188513e+01
2.975000000000e+02 -2.283334816538e-02 3.444540434251e-04 2.394373588612e+01
2.977500000000e+02 -2.250258027246e-02 3.434205732983e-04 2.390259375665e+01
2.980000000000e+02 -2.215353064755e-02 3.422668487496e-04 2.386175966858e+01
2.982500000000e+02 -2.178980288015e-02 3.409995070708e-04 2.382120977438e+01
2.985000000000e+02 -2.141524738773e-02 3.396270706788e-04 2.378092282525e+01
2.987500000000e+02 -2.103391050287e-02 3.381599373301e-04 2.374088028375e+01
2.990000000000e+02 -2.064998504978e-02 3.366101799881e-04 2.370106667202e+01
2.992500000000e+02 -2.026775450935e-02 3.349915369811e-04 2.366146955221e+01
2.995000000000e+02 -1.989154009626e-02 3.333193106263e-04 2.362207998431e+01
2.997500000000e+02 -1.952564164275e-02 3.316099507882e-04 2.358289241618e+01
3.000000000000e+02 -1.917428104307e-02 3.298809026914e-04 2.354390486116e+01
3.002500000000e+02 -1.884154487128e-02 3.281504026775e-04 2.350511870412e+01
3.005000000000e+02 -1.853132962862e-02 3.264372993940e-04 2.346653902638e+01
3.007500000000e+02 -1.824728766599e-02 3.247605046015e-04 2.342817436150e+01
3.010000000000e+02 -1.799277673632e-02 3.231389594891e-04 2.339003675450e+01
3.012500000000e+02 -1.777081387926e-02 3.215913799423e-04 2.335214146870e+01
3.015000000000e+02 -1.758403170850e-02 3.201359208767e-04 2.331450723430e+01
3.017500000000e+02 -1.743464202392e-02 3.187899280283e-04 2.327715591361e+01
3.020000000000e+02 -1.732440421707e-02 3.175696953594e-04 2.324011243189e+01
3.022500000000e+02 -1.725459949963e-02 3.164902213160e-04 2.320340469116e+01
3.025000000000e+02 -1.722601511624e-02 3.155650144763e-04 2.316706315764e+01
3.027500000000e+02 -1.723892978690e-02 3.148058851479e-04 2.313112102837e+01
3.030000000000e+02 -1.729311211846e-02 3.142228029662e-04 2.309561375738e+01
3.032500000000e+02 -1.738782299447e-02 3.138237167250e-04 2.306057892693e+01
3.035000000000e+02 -1.752183008199e-02 3.136144591987e-04 2.302605570705e+01
3.037500000000e+02 -1.769342003689e-02 3.135986723685e-04 2.299208495499e+01
3.040000000000e+02 -1.790043120799e-02 3.137777988230e-04 2.295870836485e+01
3.042500000000e+02 -1.814027914738e-02 3.141510173542e-04 2.292596849424e+01
3.045000000000e+02 -1.840999740240e-02 3.147152705874e-04 2.289390816946e+01
3.047500000000e+02 -1.870628384951e-02 3.154653369919e-04 2.286256981785e+01
3.050000000000e+02 -1.902554219129e-02 3.163938671011e-04 2.283199546397e+01
3.052500000000e+02 -1.936394140066e-02 3.174915262766e-04 2.280222570707e+01
3.055000000000e+02 -1.971746369817e-02 3.187470758238e-04 2.277329977775e+01
3.057500000000e+02 -2.008196839478e-02 3.201475539555e-04 2.274525449805e+01
3.060000000000e+02 -2.045324387748e-02 3.216784077118e-04 2.271812438292e+01
3.062500000000e+02 -2.082707222874e-02 3.233237075126e-04 2.269194062111e+01
3.065000000000e+02 -2.119928182957e-02 3.250663206002e-04 2.266673125453e+01
3.067500000000e+02 -2.156580889506e-02 3.268881412948e-04 2.264252022693e+01
3.070000000000e+02 -2.192274751701e-02 3.287702900119e-04 2.261932767281e+01
3.072500000000e+02 -2.226640466386e-02 3.306933505772e-04 2.259716906292e+01
3.075000000000e+02 -2.259334492891e-02 3.326375834563e-04 2.257605563078e+01
3.077500000000e+02 -2.290043640276e-02 3.345831333562e-04 2.255599363413e+01
3.080000000000e+02 -2.318488778758e-02 3.365102715677e-04 2.253698493368e+01
3.082500000000e+02 -2.344428279325e-02 3.383997168161e-04 2.251902637246e+01
3.085000000000e+02 -2.367660796768e-02 3.402327408181e-04 2.250211049987e+01
3.087500000000e+02 -2.388027418093e-02 3.419913632866e-04 2.248622506733e+01
3.090000000000e+02 -2.405413382146e-02 3.436585505584e-04 2.247135388439e+01
3.092500000000e+02 -2.419748856465e-02 3.452185629872e-04 2.245747640239e+01
3.095000000000e+02 -2.431009442600e-02 3.466570055173e-04 2.244456858640e+01
3.097500000000e+02 -2.439215787433e-02 3.479609768658e-04 2.243260299381e+01
3.100000000000e+02 -2.444432437571e-02 3.491192545694e-04 2.242154887261e+01
3.102500000000e+02 -2.446766623294e-02 3.501224122229e-04 2.241137311384e+01
3.105000000000e+02 -2.446365609346e-02 3.509627516656e-04 2.240203996242e+01
3.107500000000e+02 -2.443414397726e-02 3.516347583086e-04 2.239351199240e+01
3.110000000000e+02 -2.438132239821e-02 3.521349833084e-04 2.238575022560e+01
3.112500000000e+02 -2.430768609216e-02 3.524619945336e-04 2.237871425196e+01
3.115000000000e+02 -2.421599408363e-02 3.526164531926e-04 2.237236308551e+01
3.117500000000e+02 -2.410922205121e-02 3.526010943990e-04 2.236665523884e+01
3.120000000000e+02 -2.399051159801e-02 3.524206632396e-04 2.236154877579e+01
3.122500000000e+02 -2.386312465831e-02 3.520818817963e-04 2.235700208277e+01
3.125000000000e+02 -2.373038971353e-02 3.515933676708e-04 2.235297385492e+01
3.127500000000e+02 -2.359564788752e-02 3.509654503831e-04 2.234942304659e+01
3.130000000000e+02 -2.346220660905e-02 3.502101346090e-04 2.234630953633e+01
3.132500000000e+02 -2.333328762554e-02 3.493409090186e-04 2.234359400225e+01
3.135000000000e+02 -2.321197807665e-02 3.483725106759e-04 2.234123776368e+01
3.137500000000e+02 -2.310119064942e-02 3.473207906694e-04 2.233920334149e+01
3.140000000000e+02 -2.300362051783e-02 3.462024780802e-04 2.233745414490e+01
3.142500000000e+02 -2.292171100243e-02 3.450349588497e-04 2.233595465873e+01
3.145000000000e+02 -2.285762088747e-02 3.438360764188e-04 2.233467007031e+01
3.147500000000e+02 -2.281320222431e-02 3.426239338155e-04 2.233356675865e+01
3.150000000000e+02 -2.278997865306e-02 3.414165877975e-04 2.233261190353e+01
3.152500000000e+02 -2.278913295986e-02 3.402318756596e-04 2.233177362614e+01
3.155000000000e+02 -2.281149851571e-02 3.390872035084e-04 2.233102058522e+01
3.157500000000e+02 -2.285756005951e-02 3.379993400260e-04 2.233032246937e+01
3.160000000000e+02 -2.292745729581e-02 3.369841787233e-04 2.232964961503e+01
3.162500000000e+02 -2.302099647700e-02 3.360565392818e-04 2.232897317929e+01
3.165000000000e+02 -2.313766673509e-02 3.352299781834e-04 2.232826477050e+01
3.167500000000e+02 -2.327666214856e-02 3.345166111545e-04 2.232749700155e+01
3.170000000000e+02 -2.343690794695e-02 3.339270655334e-04 2.232664316994e+01
3.172500000000e+02 -2.361709137879e-02 3.334703323167e-04 2.232567738562e+01
3.175000000000e+02 -2.381569602300e-02 3.331535824616e-04 2.232457472906e+01
3.177500000000e+02 -2.403103961044e-02 3.329822174667e-04 2.232331094116e+01
3.180000000000e+02 -2.426131200514e-02 3.329596894765e-04 2.232186307868e+01
3.182500000000e+02 -2.450461559745e-02 3.330874897568e-04 2.232020931516e+01
3.185000000000e+02 -2.475900690622e-02 3.333652060513e-04 2.231832875672e+01
3.187500000000e+02 -2.502253439718e-02 3.337905143104e-04 2.231620211860e+01
3.190000000000e+02 -2.529327730991e-02 3.343592238247e-04 2.231381154730e+01
3.192500000000e+02 -2.556938248273e-02 3.350653873530e-04 2.231114043953e+01
3.195000000000e+02 -2.584909419055e-02 3.359013660763e-04 2.230817415045e+01
3.197500000000e+02 -2.613078333021e-02 3.368577973763e-04 2.230489982053e+01
3.200000000000e+02 -2.641297266842e-02 3.379237587039e-04 2.230130620108e+01
3.202500000000e+02 -2.669435219151e-02 3.390870312525e-04 2.229738450529e+01
3.205000000000e+02 -2.697379628327e-02 3.403342425637e-04 2.229312774442e+01
3.207500000000e+02 -2.725036803574e-02 3.416509954593e-04 2.228853170213e+01
3.210000000000e+02 -2.752332599283e-02 3.430220565441e-04 2.228359429520e+01
3.212500000000e+02 -2.779211801021e-02 3.444315391147e-04 2.227831658313e+01
3.215000000000e+02 -2.805637737842e-02 3.458631075652e-04 2.227270223926e+01
3.217500000000e+02 -2.831590949823e-02 3.473001802433e-04 2.226675807428e+01
3.220000000000e+02 -2.857067499594e-02 3.487261652693e-04 2.226049456169e+01
3.222500000000e+02 -2.882077372708e-02 3.501246421538e-04 2.225392532903e+01
3.225000000000e+02 -2.906641978573e-02 3.514795907670e-04 2.224706810538e+01
3.227500000000e+02 -2.930791854210e-02 3.527755212748e-04 2.223994461768e+01
3.230000000000e+02 -2.954564182231e-02 3.539977304489e-04 2.223258047891e+01
3.232500000000e+02 -2.977999906104e-02 3.551324852608e-04 2.222500610614e+01
3.235000000000e+02 -3.001141337851e-02 3.561671672432e-04 2.221725603938e+01
3.237500000000e+02 -3.024029323623e-02 3.570903994266e-04 2.220936990126e+01
3.240000000000e+02 -3.046700979576e-02 3.578923295856e-04 2.220139167777e+01
3.242500000000e+02 -3.069187172043e-02 3.585647194648e-04 2.219337057860e+01
3.245000000000e+02 -3.091510577763e-02 3.591008386569e-04 2.218536025708e+01
3.247500000000e+02 -3.113683750410e-02 3.594956602159e-04 2.217741945679e+01
3.250000000000e+02 -3.135707669830e-02 3.597459717478e-04 2.216961163162e+01
3.252500000000e+02 -3.157570542401e-02 3.598503718560e-04 2.216200452597e+01
3.255000000000e+02 -3.179246985830e-02 3.598092812385e-04 2.215467062096e+01
3.257500000000e+02 -3.200697607441e-02 3.596248652529e-04 2.214768613908e+01
3.260000000000e+02 -3.221869056818e-02 3.593010882348e-04 2.214113135768e+01
3.262500000000e+02 -3.242694434665e-02 3.588436150690e-04 2.213508992979e+01
3.265000000000e+02 -3.263094052929e-02 3.582596444959e-04 2.212964821066e+01
3.267500000000e+02 -3.282976816216e-02 3.575579096958e-04 2.212489523053e+01
3.270000000000e+02 -3.302241875250e-02 3.567485273217e-04 2.212092187608e+01
3.272500000000e+02 -3.320780551586e-02 3.558428235194e-04 2.211782005108e+01
3.275000000000e+02 -3.338478941516e-02 3.548532199655e-04 2.211568245749e+01
3.277500000000e+02 -3.355220498236e-02 3.537929072303e-04 2.211460165311e+01
3.280000000000e+02 -3.370888812007e-02 3.526758195781e-04 2.211466912232e+01
3.282500000000e+02 -3.385371060669e-02 3.515163683241e-04 2.211597492150e+01
3.285000000000e+02 -3.398561125715e-02 3.503294577630e-04 2.211860669703e+01
3.287500000000e+02 -3.410362772756e-02 3.491302691056e-04 2.212264876138e+01
3.290000000000e+02 -3.420693312146e-02 3.479338830316e-04 2.212818169960e+01
3.292500000000e+02 -3.429486735973e-02 3.467551452560e-04 2.213528141014e+01
3.295000000000e+02 -3.436697010273e-02 3.456086700578e-04 2.214401855400e+01
3.297500000000e+02 -3.442300857511e-02 3.445083753913e-04 2.215445772383e+01
3.300000000000e+02 -3.446300788837e-02 3.434674511212e-04 2.216665720633e+01
3.302500000000e+02 -3.448727265857e-02 3.424983654467e-04 2.218066830113e+01
3.305000000000e+02 -3.449640771278e-02 3.416126702345e-04 2.219653502884e+01
3.307500000000e+02 -3.449133324948e-02 3.408208657678e-04 2.221429365156e+01
3.310000000000e+02 -3.447329824597e-02 3.401323209107e-04 2.223397273956e+01
3.312500000000e+02 -3.444388517476e-02 3.395552448687e-04 2.225559287841e+01
3.315000000000e+02 -3.440501164496e-02 3.390965752215e-04 2.227916674100e+01
3.317500000000e+02 -3.435892552144e-02 3.387618837725e-04 2.230469899963e+01
3.320000000000e+02 -3.430819651912e-02 3.385554975974e-04 2.233218672784e+01
3.322500000000e+02 -3.425570045840e-02 3.384804840658e-04 2.236161947446e+01
3.325000000000e+02 -3.420459944125e-02 3.385386622270e-04 2.239297964765e+01
3.327500000000e+02 -3.415831684573e-02 3.387306524064e-04 2.242624274221e+01
3.330000000000e+02 -3.412050695410e-02 3.390559337902e-04 2.246137796338e+01
3.332500000000e+02 -3.409502042885e-02 3.395129253379e-04 2.249834853644e+01
3.335000000000e+02 -3.408586442102e-02 3.400990700101e-04 2.253711225431e+01
3.337500000000e+02 -3.409716079397e-02 3.408109338234e-04 2.257762184271e+01
3.340000000000e+02 -3.413309560289e-02 3.416442968411e-04 2.261982568306e+01
3.342500000000e+02 -3.419787164118e-02 3.425942820920e-04 2.266366805982e+01
3.345000000000e+02 -3.429565113958e-02 3.436554392676e-04 2.270908986587e+01
3.347500000000e+02 -3.443050022161e-02 3.448217722948e-04 2.275602898104e+01
3.350000000000e+02 -3.460633222546e-02 3.460869223085e-04 2.280442065483e+01
3.352500000000e+02 -3.482684161934e-02 3.474442803905e-04 2.285419813502e+01
3.355000000000e+02 -3.509544525185e-02 3.488870354745e-04 2.290529287754e+01
3.357500000000e+02 -3.541521053907e-02 3.504082014992e-04 2.295763515931e+01
3.360000000000e+02 -3.578879349463e-02 3.520006564055e-04 2.301115426387e+01
3.362500000000e+02 -3.621836505494e-02 3.536572260707e-04 2.306577905838e+01
3.365000000000e+02 -3.670555034272e-02 3.553707772531e-04 2.312143816289e+01
3.367500000000e+02 -3.725135920856e-02 3.571341123847e-04 2.317806049395e+01
3.370000000000e+02 -3.785613330426e-02 3.589400351438e-04 2.323557542629e+01
3.372500000000e+02 -3.851948784146e-02 3.607812906845e-04 2.329391329906e+01
3.375000000000e+02 -3.924027207007e-02 3.626505611127e-04 2.335300556757e+01
3.377500000000e+02 -4.001652816743e-02 3.645405200998e-04 2.341278526931e+01
3.380000000000e+02 -4.084546937578e-02 3.664437888782e-04 2.347318714859e+01
3.382500000000e+02 -4.172346061464e-02 3.683529256729e-04 2.353414806110e+01
3.385000000000e+02 -4.264601821762e-02 3.702604025830e-04 2.359560705403e+01
3.387500000000e+02 -4.360781618477e-02 3.721586097022e-04 2.365750568280e+01
3.390000000000e+02 -4.460271055549e-02 3.740398111895e-04 2.371978801082e+01
3.392500000000e+02 -4.562377442535e-02 3.758962157779e-04 2.378240080783e+01
3.395000000000e+02 -4.666334910771e-02 3.777199960125e-04 2.384529344852e+01
3.397500000000e+02 -4.771310976274e-02 3.795032520174e-04 2.390841795335e+01
3.400000000000e+02 -4.876414535212e-02 3.812380562892e-04 2.397172881989e+01
3.402500000000e+02 -4.980705014889e-02 3.829164740000e-04 2.403518279396e+01
3.405000000000e+02 -5.083203351036e-02 3.845306991249e-04 2.409873869265e+01
3.407500000000e+02 -5.182903490957e-02 3.860730742708e-04 2.416235697512e+01
3.410000000000e+02 -5.278785790944e-02 3.875360955291e-04 2.422599944292e+01
3.412500000000e+02 -5.369830800972e-02 3.889125086417e-04 2.428962877296e+01
3.415000000000e+02 -5.455033588919e-02 3.901953397996e-04 2.435320801392e+01
3.417500000000e+02 -5.533419507373e-02 3.913781116694e-04 2.441670016456e+01
3.420000000000e+02 -5.604059449812e-02 3.924548193764e-04 2.448006765226e+01
3.422500000000e+02 -5.666085065985e-02 3.934200318237e-04 2.454327179712e+01
3.425000000000e+02 -5.718704830258e-02 3.942688893743e-04 2.460627243714e+01
3.427500000000e+02 -5.761218645372e-02 3.949973136559e-04 2.466902747269e+01
3.430000000000e+02 -5.793031817215e-02 3.956020078849e-04 2.473149245491e+01
3.432500000000e+02 -5.813669097702e-02 3.960804348612e-04 2.479362038439e+01
3.435000000000e+02 -5.822786401966e-02 3.964309091002e-04 2.485536146223e+01
3.437500000000e+02 -5.820181179736e-02 3.966526540942e-04 2.491666291555e+01
3.440000000000e+02 -5.805802094001e-02 3.967457592100e-04 2.497746908003e+01
3.442500000000e+02 -5.779755891914e-02 3.967113010458e-04 2.503772143069e+01
3.445000000000e+02 -5.742312261946e-02 3.965513546084e-04 2.509735872073e+01
3.447500000000e+02 -5.693907375617e-02 3.962690837699e-04 2.515631737281e+01
3.450000000000e+02 -5.635144194073e-02 3.958686738136e-04 2.521453180578e+01
3.452500000000e+02 -5.566790900449e-02 3.953552484207e-04 2.527193495182e+01
3.455000000000e+02 -5.489776492118e-02 3.947350398541e-04 2.532845875688e+01
3.457500000000e+02 -5.405184316823e-02 3.940154319232e-04 2.538403493099e+01
3.460000000000e+02 -5.314242559535e-02 3.932049486209e-04 2.543859558274e+01
3.462500000000e+02 -5.218312485339e-02 3.923132487023e-04 2.549207400770e+01
3.465000000000e+02 -5.118874548773e-02 3.913510548596e-04 2.554440539730e+01
3.467500000000e+02 -5.017512119713e-02 3.903301994430e-04 2.559552774033e+01
3.470000000000e+02 -4.915893518706e-02 3.892636443025e-04 2.564538253808e+01
3.472500000000e+02 -4.815751788922e-02 3.881654417861e-04 2.569391560256e+01
3.475000000000e+02 -4.718862807570e-02 3.870506987157e-04 2.574107772270e+01
3.477500000000e+02 -4.627020310293e-02 3.859355005850e-04 2.578682541451e+01
3.480000000000e+02 -4.542009707336e-02 3.848368221661e-04 2.583112146530e+01
3.482500000000e+02 -4.465580716989e-02 3.837724120219e-04 2.587393541822e+01
3.485000000000e+02 -4.399418323286e-02 3.827606371921e-04 2.591524403835e+01
3.487500000000e+02 -4.345114931339e-02 3.818203224446e-04 2.595503158452e+01
3.490000000000e+02 -4.304143595759e-02 3.809705762719e-04 2.599328999460e+01
3.492500000000e+02 -4.277831525525e-02 3.802305734963e-04 2.603001900471e+01
3.495000000000e+02 -4.267336800844e-02 3.796193517035e-04 2.606522610548e+01
3.497500000000e+02 -4.273627526783e-02 3.791555821380e-04 2.609892641942e+01
3.500000000000e+02 -4.297462018068e-02 3.788573033559e-04 2.613114248830e+01
3.502500000000e+02 -4.339374002506e-02 3.787417021838e-04 2.616190396582e+01
3.505000000000e+02 -4.399658279037e-02 3.788248212559e-04 2.619124722901e+01
3.507500000000e+02 -4.478361815423e-02 3.791213165330e-04 2.621921495176e+01
3.510000000000e+02 -4.575275648036e-02 3.796441633409e-04 2.624585558841e+01
3.512500000000e+02 -4.689932458496e-02 3.804044200216e-04 2.627122287595e+01
3.515000000000e+02 -4.821605452281e-02 3.814109602906e-04 2.629537523798e+01
3.517500000000e+02 -4.969312822790e-02 3.826702727092e-04 2.631837527039e+01
3.520000000000e+02 -5.131823887181e-02 3.841862458796e-04 2.634028910737e+01
3.522500000000e+02 -5.307670411503e-02 3.859600250908e-04 2.636118592787e+01
3.525000000000e+02 -5.495159937029e-02 3.879898579885e-04 2.638113732618e+01
3.527500000000e+02 -5.692393859811e-02 3.902710188402e-04 2.640021685922e+01
3.530000000000e+02 -5.897288058935e-02 3.927957820998e-04 2.641849943516e+01
3.532500000000e+02 -6.107597727681e-02 3.955533574086e-04 2.643606091956e+01
3.535000000000e+02 -6.320945276476e-02 3.985299127326e-04 2.645297753623e+01
3.537500000000e+02 -6.534851521637e-02 4.017086391800e-04 2.646932551963e+01
3.540000000000e+02 -6.746770097756e-02 4.050698540661e-04 2.648518053008e+01
3.542500000000e+02 -6.954123652311e-02 4.085911231910e-04 2.650061732743e+01
3.545000000000e+02 -7.154342775964e-02 4.122474360898e-04 2.651570919751e+01
3.547500000000e+02 -7.344905519424e-02 4.160114420782e-04 2.653052754186e+01
3.550000000000e+02 -7.523376850769e-02 4.198536122590e-04 2.654514148521e+01
3.552500000000e+02 -7.687449154948e-02 4.237424530613e-04 2.655961727561e+01
3.555000000000e+02 -7.834980251499e-02 4.276450240070e-04 2.657401787234e+01
3.557500000000e+02 -7.964029295722e-02 4.315270007288e-04 2.658840253975e+01
3.560000000000e+02 -8.072892092095e-02 4.353530757251e-04 2.660282620736e+01
3.562500000000e+02 -8.160130143347e-02 4.390871289585e-04 2.661733919238e+01
3.565000000000e+02 -8.224598841923e-02 4.426926051762e-04 2.663198657237e+01
3.567500000000e+02 -8.265469237417e-02 4.461329996633e-04 2.664680783459e+01
3.570000000000e+02 -8.282244913561e-02 4.493721299245e-04 2.666183658252e+01
3.572500000000e+02 -8.274775650060e-02 4.523745454134e-04 2.667710002633e+01
3.575000000000e+02 -8.243263624130e-02 4.551059150810e-04 2.669261879928e+01
3.577500000000e+02 -8.188264095215e-02 4.575334316541e-04 2.670840686835e+01
3.580000000000e+02 -8.110682208018e-02 4.596262297311e-04 2.672447123423e+01
3.582500000000e+02 -8.011762403706e-02 4.613558134431e-04 2.674081200656e+01
3.585000000000e+02 -7.893072587697e-02 4.626965101218e-04 2.675742261396e+01
3.587500000000e+02 -7.756484378282e-02 4.636259109593e-04 2.677428977383e+01
3.590000000000e+02 -7.604147094683e-02 4.641253397911e-04 2.679139387897e+01
3.592500000000e+02 -7.438457362465e-02 4.641802765276e-04 2.680870952279e+01
3.595000000000e+02 -7.262025380027e-02 4.637808126055e-04 2.682620572049e+01
3.597500000000e+02 -7.077636418962e-02 4.629220362741e-04 2.684384662799e+01
3.600000000000e+02 -6.888209602974e-02 4.616044107518e-04 2.686159205975e+01
3.602500000000e+02 -6.696753975016e-02 4.598340853542e-04 2.687939833779e+01
3.605000000000e+02 -6.506322517161e-02 4.576231707242e-04 2.689721869620e+01
3.607500000000e+02 -6.319965106011e-02 4.549899244906e-04 2.691500415944e+01
3.610000000000e+02 -6.140681107598e-02 4.519588667322e-04 2.693270411900e+01
3.612500000000e+02 -5.971373347579e-02 4.485607755702e-04 2.695026717751e+01
3.615000000000e+02 -5.814802509298e-02 4.448325825783e-04 2.696764144597e+01
3.617500000000e+02 -5.673545427472e-02 4.408171665265e-04 2.698477525859e+01
3.620000000000e+02 -5.549955853554e-02 4.365630314174e-04 2.700161751640e+01
3.622500000000e+02 -5.446130433270e-02 4.321238669934e-04 2.701811821606e+01
3.625000000000e+02 -5.363877134614e-02 4.275579773590e-04 2.703422839400e+01
3.627500000000e+02 -5.304690168495e-02 4.229276038680e-04 2.704990039396e+01
3.630000000000e+02 -5.269729871418e-02 4.182981398093e-04 2.706508803575e+01
3.632500000000e+02 -5.259805628104e-02 4.137372202396e-04 2.707974621612e+01
3.635000000000e+02 -5.275365656357e-02 4.093137481566e-04 2.709383087037e+01
3.637500000000e+02 -5.316491725491e-02 4.050968541282e-04 2.710729884069e+01
3.640000000000e+02 -5.382896777538e-02 4.011547621526e-04 2.712010723106e+01
3.642500000000e+02 -5.473929134552e-02 3.975536541400e-04 2.713221314958e+01
3.645000000000e+02 -5.588581493981e-02 3.943565339903e-04 2.714357342563e+01
3.647500000000e+02 -5.725502469075e-02 3.916220451640e-04 2.715414387593e+01
3.650000000000e+02 -5.883014655365e-02 3.894033734721e-04 2.716387902338e+01
3.652500000000e+02 -6.059136876845e-02 3.877472201277e-04 2.717273186274e+01
3.655000000000e+02 -6.251609327318e-02 3.866927862570e-04 2.718065320311e+01
3.657500000000e+02 -6.457925155734e-02 3.862709676379e-04 2.718759180933e+01
3.660000000000e+02 -6.675364079153e-02 3.865035637241e-04 2.719349389325e+01
3.662500000000e+02 -6.901031507322e-02 3.874027461443e-04 2.719830346378e+01
3.665000000000e+02 -7.131899688115e-02 3.889705876259e-04 2.720196205448e+01
3.667500000000e+02 -7.364852825734e-02 3.911988405676e-04 2.720440931377e+01
3.670000000000e+02 -7.596734026076e-02 3.940688039773e-04 2.720558298789e+01
3.672500000000e+02 -7.824394112904e-02 3.975514816535e-04 2.720541973792e+01
3.675000000000e+02 -8.044741931419e-02 4.016078292511e-04 2.720385536163e+01
3.677500000000e+02 -8.254793810803e-02 4.061892475559e-04 2.720082580034e+01
3.680000000000e+02 -8.451723864380e-02 4.112382102433e-04 2.719626753103e+01
3.682500000000e+02 -8.632910406254e-02 4.166890845429e-04 2.719011870156e+01
3.685000000000e+02 -8.795982268653e-02 4.224690650808e-04 2.718231960469e+01
3.687500000000e+02 -8.938858173340e-02 4.284992541702e-04 2.717281385380e+01
3.690000000000e+02 -9.059784935248e-02 4.346958538855e-04 2.716154884623e+01
3.692500000000e+02 -9.157366054768e-02 4.409714231821e-04 2.714847688679e+01
3.695000000000e+02 -9.230587804174e-02 4.472362502218e-04 2.713355560160e+01
3.697500000000e+02 -9.278835414652e-02 4.533997199500e-04 2.711674871120e+01
3.700000000000e+02 -9.301901365261e-02 4.593717000032e-04 2.709802673840e+01
3.702500000000e+02 -9.299988922976e-02 4.650640082000e-04 2.707736714816e+01
3.705000000000e+02 -9.273702653394e-02 4.703917095481e-04 2.705475509710e+01
3.707500000000e+02 -9.224035699650e-02 4.752745121123e-04 2.703018336384e+01
3.710000000000e+02 -9.152346084760e-02 4.796380078426e-04 2.700365266285e+01
3.712500000000e+02 -9.060325717854e-02 4.834148162309e-04 2.697517188682e+01
3.715000000000e+02 -8.949966113646e-02 4.865456756882e-04 2.694475772620e+01
3.717500000000e+02 -8.823514131253e-02 4.889804535931e-04 2.691243502630e+01
3.720000000000e+02 -8.683427289678e-02 4.906789539676e-04 2.687823625434e+01
3.722500000000e+02 -8.532323073186e-02 4.916115408974e-04 2.684220146026e+01
3.725000000000e+02 -8.372926586806e-02 4.917594157765e-04 2.680437823537e+01
3.727500000000e+02 -8.208018827768e-02 4.911151791013e-04 2.676482106918e+01
3.730000000000e+02 -8.040383795614e-02 4.896829028692e-04 2.672359123285e+01
3.732500000000e+02 -7.872758083250e-02 4.874780133877e-04 2.668075667973e+01
3.735000000000e+02 -7.707783079408e-02 4.845271054704e-04 2.663639131942e+01
3.737500000000e+02 -7.547960693508e-02 4.808674661396e-04 2.659057488624e+01
3.740000000000e+02 -7.395614142854e-02 4.765464006553e-04 2.654339280659e+01
3.742500000000e+02 -7.252852773908e-02 4.716205687879e-04 2.649493543471e+01
3.745000000000e+02 -7.121543320178e-02 4.661549708575e-04 2.644529789556e+01
3.747500000000e+02 -7.003287747530e-02 4.602218264342e-04 2.639457991507e+01
3.750000000000e+02 -6.899404712998e-02 4.538994032881e-04 2.634288500644e+01
3.752500000000e+02 -6.810919430995e-02 4.472706918483e-04 2.629032032937e+01
3.755000000000e+02 -6.738557671678e-02 4.404220028616e-04 2.623699610531e+01
3.757500000000e+02 -6.682747474668e-02 4.334415614861e-04 2.618302541992e+01
3.760000000000e+02 -6.643622234840e-02 4.264180255917e-04 2.612852332221e+01
3.762500000000e+02 -6.621032302513e-02 4.194390636786e-04 2.607360658382e+01
3.765000000000e+02 -6.614558435127e-02 4.125899303226e-04 2.601839302702e+01
3.767500000000e+02 -6.623531479314e-02 4.059522079638e-04 2.596300122988e+01
3.770000000000e+02 -6.647051451612e-02 3.996024179867e-04 2.590754959811e+01
3.772500000000e+02 -6.684012799105e-02 3.936109956291e-04 2.585215599550e+01
3.775000000000e+02 -6.733131745343e-02 3.880413624871e-04 2.579693736927e+01
3.777500000000e+02 -6.792972750916e-02 3.829490239837e-04 2.574200886731e+01
3.780000000000e+02 -6.861979622964e-02 3.783810016445e-04 2.568748354784e+01
3.782500000000e+02 -6.938505936030e-02 3.743753484439e-04 2.563347177986e+01
3.785000000000e+02 -7.020847160018e-02 3.709609816407e-04 2.558008098387e+01
3.787500000000e+02 -7.107271043947e-02 3.681574762844e-04 2.552741480799e+01
3.790000000000e+02 -7.196049908042e-02 3.659753260861e-04 2.547557312200e+01
3.792500000000e+02 -7.285490452521e-02 3.644160678894e-04 2.542465124590e+01
3.795000000000e+02 -7.373963490950e-02 3.634727841975e-04 2.537473970772e+01
3.797500000000e+02 -7.459931002612e-02 3.631307017948e-04 2.532592399706e+01
3.800000000000e+02 -7.541972368564e-02 3.633677202529e-04 2.527828388555e+01
3.802500000000e+02 -7.618807423741e-02 3.641552424627e-04 2.523189318822e+01
3.805000000000e+02 -7.689315367006e-02 3.654589868895e-04 2.518681948164e+01
3.807500000000e+02 -7.752553922778e-02 3.672397523173e-04 2.514312339309e+01
3.810000000000e+02 -7.807769396056e-02 3.694543381276e-04 2.510085852447e+01
3.812500000000e+02 -7.854409224391e-02 3.720562963475e-04 2.506007068060e+01
3.815000000000e+02 -7.892122854398e-02 3.749967925654e-04 2.502079776583e+01
3.817500000000e+02 -7.920766122936e-02 3.782253755394e-04 2.498306902862e+01
3.820000000000e+02 -7.940392550020e-02 3.816906864977e-04 2.494690495095e+01
3.822500000000e+02 -7.951249087792e-02 3.853411470481e-04 2.491231653132e+01
3.825000000000e+02 -7.953757952593e-02 3.891255324329e-04 2.487930522638e+01
3.827500000000e+02 -7.948504258960e-02 3.929935920189e-04 2.484786231525e+01
3.830000000000e+02 -7.936209968730e-02 3.968964607609e-04 2.481796893953e+01
3.832500000000e+02 -7.917714453395e-02 4.007872014430e-04 2.478959561667e+01
3.835000000000e+02 -7.893942988832e-02 4.046210997628e-04 2.476270243636e+01
3.837500000000e+02 -7.865882560901e-02 4.083561472751e-04 2.473723876916e+01
3.840000000000e+02 -7.834547522994e-02 4.119532197862e-04 2.471314368287e+01
3.842500000000e+02 -7.800953363067e-02 4.153765134756e-04 2.469034588659e+01
3.845000000000e+02 -7.766082952182e-02 4.185936234610e-04 2.466876439480e+01
3.847500000000e+02 -7.730860576901e-02 4.215758954912e-04 2.464830877291e+01
3.850000000000e+02 -7.696123193473e-02 4.242984958790e-04 2.462887988580e+01
3.852500000000e+02 -7.662595649431e-02 4.267404467980e-04 2.461037074586e+01
3.855000000000e+02 -7.630870252997e-02 4.288848061329e-04 2.459266718841e+01
3.857500000000e+02 -7.601388090075e-02 4.307185779719e-04 2.457564895116e+01
3.860000000000e+02 -7.574425997761e-02 4.322325633876e-04 2.455919083346e+01
3.862500000000e+02 -7.550086940995e-02 4.334213272942e-04 2.454316362788e+01
3.865000000000e+02 -7.528296986596e-02 4.342828024498e-04 2.452743554462e+01
3.867500000000e+02 -7.508804339475e-02 4.348181355737e-04 2.451187322844e+01
3.870000000000e+02 -7.491187533918e-02 4.350312126653e-04 2.449634320228e+01
3.872500000000e+02 -7.474863643910e-02 4.349282927409e-04 2.448071293568e+01
3.875000000000e+02 -7.459104527289e-02 4.345174825030e-04 2.446485213280e+01
3.877500000000e+02 -7.443058097450e-02 4.338082392570e-04 2.444863393451e+01
3.880000000000e+02 -7.425768291286e-02 4.328108741954e-04 2.443193591056e+01
3.882500000000e+02 -7.406203754716e-02 4.315360326735e-04 2.441464114593e+01
3.885000000000e+02 -7.383285381585e-02 4.299941727973e-04 2.439663913311e+01
3.887500000000e+02 -7.355919748484e-02 4.281951680825e-04 2.437782662833e+01
3.890000000000e+02 -7.323027060792e-02 4.261481631107e-04 2.435810829025e+01
3.892500000000e+02 -7.283574920754e-02 4.238612084659e-04 2.433739730301e+01
3.895000000000e+02 -7.236611833421e-02 4.213410971030e-04 2.431561584970e+01
3.897500000000e+02 -7.181293521872e-02 4.185933671524e-04 2.429269541938e+01
3.900000000000e+02 -7.116913332299e-02 4.156224890198e-04 2.426857704918e+01
3.902500000000e+02 -7.042928657370e-02 4.124319826242e-04 2.424321145171e+01
3.905000000000e+02 -6.958980429292e-02 4.090250745444e-04 2.421655899348e+01
3.907500000000e+02 -6.864913170462e-02 4.054052683325e-04 2.418858962703e+01
3.910000000000e+02 -6.760788459184e-02 4.015767864594e-04 2.415928270968e+01
3.912500000000e+02 -6.646894671508e-02 3.975455221258e-04 2.412862677362e+01
3.915000000000e+02 -6.523750488318e-02 3.933196389235e-04 2.409661920265e+01
3.917500000000e+02 -6.392105093609e-02 3.889104488518e-04 2.406326589153e+01
3.920000000000e+02 -6.252932454587e-02 3.843331177499e-04 2.402858085391e+01
3.922500000000e+02 -6.107419879193e-02 3.796074493548e-04 2.399258582607e+01
3.925000000000e+02 -5.956953433670e-02 3.747583387802e-04 2.395530982869e+01
3.927500000000e+02 -5.803097572579e-02 3.698162923441e-04 2.391678874467e+01
3.930000000000e+02 -5.647569003146e-02 3.648177339315e-04 2.387706491433e+01
3.932500000000e+02 -5.492210669876e-02 3.598049803472e-04 2.383618669623e+01
3.935000000000e+02 -5.338958306878e-02 3.548261529532e-04 2.379420808107e+01
3.937500000000e+02 -5.189806626806e-02 3.499347442729e-04 2.375118829110e+01
3.940000000000e+02 -5.046769697498e-02 3.451890025791e-04 2.370719141837e+01
3.942500000000e+02 -4.911846183887e-02 3.406510202089e-04 2.366228603352e+01
3.945000000000e+02 -4.786977950719e-02 3.363856682996e-04 2.361654483486e+01
3.947500000000e+02 -4.674008211452e-02 3.324592885750e-04 2.357004429064e+01
3.950000000000e+02 -4.574647591148e-02 3.289382701438e-04 2.352286425644e+01
3.952500000000e+02 -4.490430833471e-02 3.258874313745e-04 2.347508761936e+01
3.955000000000e+02 -4.422687395986e-02 3.233684501537e-04 2.342679989390e+01
3.957500000000e+02 -4.372503685842e-02 3.214381083939e-04 2.337808882302e+01
3.960000000000e+02 -4.340700266770e-02 3.201467403198e-04 2.332904394945e+01
3.962500000000e+02 -4.327803001865e-02 3.195366886950e-04 2.327975616051e+01
3.965000000000e+02 -4.334029016127e-02 3.196409520811e-04 2.323031722338e+01
3.967500000000e+02 -4.359271888051e-02 3.204818897064e-04 2.318081929261e+01
3.970000000000e+02 -4.403094173104e-02 3.220701923564e-04 2.313135438383e+01
3.972500000000e+02 -4.464730314425e-02 3.244043850924e-04 2.308201388814e+01
3.975000000000e+02 -4.543090349115e-02 3.274701026854e-04 2.303288800746e+01
3.977500000000e+02 -4.636775575292e-02 3.312401904168e-04 2.298406528091e+01
3.980000000000e+02 -4.744096443393e-02 3.356747038616e-04 2.293563203550e+01
3.982500000000e+02 -4.863099352859e-02 3.407215285279e-04 2.288767195831e+01
3.985000000000e+02 -4.991597097978e-02 3.463169447057e-04 2.284026559048e+01
3.987500000000e+02 -5.127204893877e-02 3.523867862213e-04 2.279348999638e+01
3.990000000000e+02 -5.267380325300e-02 3.588475056686e-04 2.274741833094e+01
3.992500000000e+02 -5.409465005910e-02 3.656077467728e-04 2.270211963319e+01
3.995000000000e+02 -5.550730503377e-02 3.725697637625e-04 2.265765850197e+01
3.997500000000e+02 -5.688421792431e-02 3.796311687157e-04 2.261409501311e+01
4.000000000000e+02 -5.819802697282e-02 3.866865888865e-04 2.257148458509e+01
4.002500000000e+02 -5.942200706865e-02 3.936293281341e-04 2.252987789325e+01
4.005000000000e+02 -6.053045823572e-02 4.003532113622e-04 2.248932098119e+01
4.007500000000e+02 -6.149909715224e-02 4.067541622299e-04 2.244985529733e+01
4.010000000000e+02 -6.230541313827e-02 4.127317259066e-04 2.241151776383e+01
4.012500000000e+02 -6.292893674731e-02 4.181905202344e-04 2.237434105888e+01
4.015000000000e+02 -6.335152640574e-02 4.230415603172e-04 2.233835367011e+01
4.017500000000e+02 -6.355753638116e-02 4.272032945154e-04 2.230358024691e+01
4.020000000000e+02 -6.353400726380e-02 4.306028021038e-04 2.227004167746e+01
4.022500000000e+02 -6.327074189995e-02 4.331767168691e-04 2.223775544054e+01
4.025000000000e+02 -6.276038413888e-02 4.348717416719e-04 2.220673577175e+01
4.027500000000e+02 -6.199845175938e-02 4.356453397702e-04 2.217699380597e+01
4.030000000000e+02 -6.098330652362e-02 4.354661837278e-04 2.214853789337e+01
4.032500000000e+02 -5.971612640045e-02 4.343142711055e-04 2.212137370908e+01
4.035000000000e+02 -5.820084844316e-02 4.321813635399e-04 2.209550434929e+01
4.037500000000e+02 -5.644407465148e-02 4.290710246538e-04 2.207093058932e+01
4.040000000000e+02 -5.445498597045e-02 4.249986641056e-04 2.204765094144e+01
4.042500000000e+02 -5.224523812090e-02 4.199914961169e-04 2.202566170313e+01
4.045000000000e+02 -4.982884602221e-02 4.140882525073e-04 2.200495717782e+01
4.047500000000e+02 -4.722207078994e-02 4.073390233559e-04 2.198552969230e+01
4.050000000000e+02 -4.444329723245e-02 3.998048443208e-04 2.196736973059e+01
4.052500000000e+02 -4.151289892724e-02 3.915573169727e-04 2.195046594841e+01
4.055000000000e+02 -3.845311305546e-02 3.826779172165e-04 2.193480541790e+01
4.057500000000e+02 -3.528788667868e-02 3.732574001321e-04 2.192037365911e+01
4.060000000000e+02 -3.204272292756e-02 3.633949319652e-04 2.190715482436e+01
4.062500000000e+02 -2.874448698950e-02 3.531971481918e-04 2.189513174880e+01
4.065000000000e+02 -2.542123058797e-02 3.427769521198e-04 2.188428626347e+01
4.067500000000e+02 -2.210195343418e-02 3.322523017116e-04 2.187459927442e+01
4.070000000000e+02 -1.881636016078e-02 3.217447657993e-04 2.186605100137e+01
4.072500000000e+02 -1.559456076827e-02 3.113779864394e-04 2.185862107153e+01
4.075000000000e+02 -1.246678673239e-02 3.012759400233e-04 2.185228886515e+01
4.077500000000e+02 -9.463034044120e-03 2.915611669450e-04 2.184703364287e+01
4.080000000000e+02 -6.612680685169e-03 2.823528791720e-04 2.184283464826e+01
4.082500000000e+02 -3.944114954222e-03 2.737650321444e-04 2.183967144640e+01
4.085000000000e+02 -1.484306434826e-03 2.659043958892e-04 2.183752400112e+01
4.087500000000e+02 7.416353382694e-04 2.588685900810e-04 2.183637274152e+01
4.090000000000e+02 2.710875008199e-03 2.527442848345e-04 2.183619882715e+01
4.092500000000e+02 4.403301529173e-03 2.476054686061e-04 2.183698413575e+01
4.095000000000e+02 5.801943111913e-03 2.435119191460e-04 2.183871137498e+01
4.097500000000e+02 6.893369151564e-03 2.405078341492e-04 2.184136400756e+01
4.100000000000e+02 7.668046757799e-03 2.386208304985e-04 2.184492643414e+01
4.102500000000e+02 8.120665108679e-03 2.378610825290e-04 2.184938376847e+01
4.105000000000e+02 8.250392703387e-03 2.382209832593e-04 2.185472198815e+01
4.107500000000e+02 8.061076192294e-03 2.396749399427e-04 2.186092767704e+01
4.110000000000e+02 7.561363776031e-03 2.421797717308e-04 2.186798813157e+01
4.112500000000e+02 6.764740831082e-03 2.456752146592e-04 2.187589109180e+01
4.115000000000e+02 5.689491791863e-03 2.500850586586e-04 2.188462482820e+01
4.117500000000e+02 4.358548912924e-03 2.553183525565e-04 2.189417787645e+01
4.120000000000e+02 2.799274709408e-03 2.612711805209e-04 2.190453910829e+01
4.122500000000e+02 1.043131827102e-03 2.678286775074e-04 2.191569759978e+01
4.125000000000e+02 -8.747344952830e-04 2.748670734167e-04 2.192764251726e+01
4.127500000000e+02 -2.915980018303e-03 2.822560902048e-04 2.194036322935e+01
4.130000000000e+02 -5.039646723363e-03 2.898613629810e-04 2.195384914492e+01
4.132500000000e+02 -7.202788969608e-03 2.975470838727e-04 2.196808987327e+01
4.135000000000e+02 -9.361173714557e-03 3.051784240930e-04 2.198307512318e+01
4.137500000000e+02 -1.147000439745e-02 3.126240879776e-04 2.199879490071e+01
4.140000000000e+02 -1.348468026794e-02 3.197584791620e-04 2.201523945128e+01
4.142500000000e+02 -1.536155925551e-02 3.264638592201e-04 2.203239949184e+01
4.145000000000e+02 -1.705871128109e-02 3.326322895692e-04 2.205026618259e+01
4.147500000000e+02 -1.853665241330e-02 3.381672472207e-04 2.206883135445e+01
4.150000000000e+02 -1.975903628236e-02 3.429849156829e-04 2.208808757894e+01
4.152500000000e+02 -2.069327892184e-02 3.470151979849e-04 2.210802822691e+01
4.155000000000e+02 -2.131113712296e-02 3.502023719695e-04 2.212864766868e+01
4.157500000000e+02 -2.158919003810e-02 3.525054561101e-04 2.214994131712e+01
4.160000000000e+02 -2.150922003465e-02 3.538982937443e-04 2.217190564294e+01
4.162500000000e+02 -2.105853698342e-02 3.543692632495e-04 2.219453834322e+01
4.165000000000e+02 -2.023013990859e-02 3.539208752382e-04 2.221783822143e+01
4.167500000000e+02 -1.902283957695e-02 3.525690083871e-04 2.224180530857e+01
4.170000000000e+02 -1.744123155821e-02 3.503420640510e-04 2.226644078012e+01
4.172500000000e+02 -1.549556180489e-02 3.472800014137e-04 2.229174682748e+01
4.175000000000e+02 -1.320154832193e-02 3.434330452523e-04 2.231772669693e+01
4.177500000000e+02 -1.058006252170e-02 3.388608196474e-04 2.234438452162e+01
4.180000000000e+02 -7.656729419889e-03 3.336311104347e-04 2.237172512348e+01
4.182500000000e+02 -4.461512287736e-03 3.278185792849e-04 2.239975400131e+01
4.185000000000e+02 -1.028185656892e-03 3.215035604681e-04 2.242847711057e+01
4.187500000000e+02 2.606233659546e-03 3.147708118044e-04 2.245790063272e+01
4.190000000000e+02 6.402041983232e-03 3.077087648374e-04 2.248803094452e+01
4.192500000000e+02 1.031747608063e-02 3.004084194550e-04 2.251887438577e+01
4.195000000000e+02 1.430934559881e-02 2.929624179560e-04 2.255043702985e+01
4.197500000000e+02 1.833363289224e-02 2.854639394723e-04 2.258272466758e+01
4.200000000000e+02 2.234612738287e-02 2.780058453842e-04 2.261574256612e+01
4.202500000000e+02 2.630302496777e-02 2.706798969669e-04 2.264949537928e+01
4.205000000000e+02 3.016151481467e-02 2.635759331978e-04 2.268398692767e+01
4.207500000000e+02 3.388033037755e-02 2.567808757267e-04 2.271922021049e+01
4.210000000000e+02 3.742028228396e-02 2.503778796076e-04 2.275519720279e+01
4.212500000000e+02 4.074475073166e-02 2.444453869983e-04 2.279191878585e+01
4.215000000000e+02 4.382014023802e-02 2.390562201946e-04 2.282938455352e+01
4.217500000000e+02 4.661630472181e-02 2.342765391166e-04 2.286759282903e+01
4.220000000000e+02 4.910692989559e-02 2.301647676971e-04 2.290654045960e+01
4.222500000000e+02 5.126987525299e-02 2.267707192194e-04 2.294622273216e+01
4.225000000000e+02 5.308746354038e-02 2.241345819905e-04 2.298663316725e+01
4.227500000000e+02 5.454676497218e-02 2.222859490575e-04 2.302776348184e+01
4.230000000000e+02 5.563979164315e-02 2.212429716828e-04 2.306960335905e+01
4.232500000000e+02 5.636368165134e-02 2.210116027749e-04 2.311214030561e+01
4.235000000000e+02 5.672078229241e-02 2.215850232598e-04 2.315535941601e+01
4.237500000000e+02 5.671875178118e-02 2.229431617834e-04 2.319924326714e+01
4.240000000000e+02 5.637053039216e-02 2.250526164531e-04 2.324377167484e+01
4.242500000000e+02 5.569425404383e-02 2.278666550393e-04 2.328892146550e+01
4.245000000000e+02 5.471314414734e-02 2.313255007752e-04 2.333466635318e+01
4.247500000000e+02 5.345525973670e-02 2.353569725596e-04 2.338097672137e+01
4.250000000000e+02 5.195318247955e-02 2.398773875374e-04 2.342781943231e+01
4.252500000000e+02 5.024365386735e-02 2.447927517643e-04 2.347515775112e+01
4.255000000000e+02 4.836707056428e-02 2.500002016114e-04 2.352295116631e+01
4.257500000000e+02 4.636695496000e-02 2.553900642232e-04 2.357115537890e+01
4.260000000000e+02 4.428929914511e-02 2.608475054735e-04 2.361972221777e+01
4.262500000000e+02 4.218188049878e-02 2.662547447512e-04 2.366859969832e+01
4.265000000000e+02 4.009348867118e-02 2.714933663326e-04 2.371773205789e+01
4.267500000000e+02 3.807311926285e-02 2.764463977397e-04 2.376705989561e+01
4.270000000000e+02 3.616913833841e-02 2.810008610848e-04 2.381652032973e+01
4.272500000000e+02 3.442841512315e-02 2.850501692657e-04 2.386604722584e+01
4.275000000000e+02 3.289546779927e-02 2.884962321215e-04 2.391557145698e+01
4.277500000000e+02 3.161165343190e-02 2.912513924567e-04 2.396502122832e+01
4.280000000000e+02 3.061434233067e-02 2.932403236061e-04 2.401432240721e+01
4.282500000000e+02 2.993623650920e-02 2.944013453422e-04 2.406339892951e+01
4.285000000000e+02 2.960471456865e-02 2.946877591389e-04 2.411217320856e+01
4.287500000000e+02 2.964126818440e-02 2.940687472278e-04 2.416056654441e+01
4.290000000000e+02 3.006114554795e-02 2.925297707851e-04 2.420849963253e+01
4.292500000000e+02 3.087300278374e-02 2.900727637285e-04 2.425589297806e+01
4.295000000000e+02 3.207878496308e-02 2.867158572567e-04 2.430266739414e+01
4.297500000000e+02 3.367376061237e-02 2.824927657884e-04 2.434874453521e+01
4.300000000000e+02 3.564660849911e-02 2.774519366906e-04 2.439404731307e+01
4.302500000000e+02 3.797974117445e-02 2.716553068445e-04 2.443850042598e+01
4.305000000000e+02 4.064976564108e-02 2.651768701761e-04 2.448203092452e+01
4.307500000000e+02 4.362796304993e-02 2.581011327389e-04 2.452456859190e+01
4.310000000000e+02 4.688102494811e-02 2.505212292700e-04 2.456604662154e+01
4.312500000000e+02 5.037172748599e-02 2.425370885045e-04 2.460640196661e+01
4.315000000000e+02 5.405980940457e-02 2.342535018481e-04 2.464557607634e+01
4.317500000000e+02 5.790276748753e-02 2.257782285230e-04 2.468351527051e+01
4.320000000000e+02 6.185675293448e-02 2.172201250254e-04 2.472017137283e+01
4.322500000000e+02 6.587744146136e-02 2.086873838967e-04 2.475550239505e+01
4.325000000000e+02 6.992081888487e-02 2.002858553243e-04 2.478947290614e+01
4.327500000000e+02 7.394398767895e-02 1.921175588776e-04 2.482205488415e+01
4.330000000000e+02 7.790582784121e-02 1.842793075247e-04 2.485322807520e+01
4.332500000000e+02 8.176761610958e-02 1.768615476911e-04 2.488298071175e+01
4.335000000000e+02 8.549352226578e-02 1.699473489526e-04 2.491130999800e+01
4.337500000000e+02 8.905100487120e-02 1.636116032552e-04 2.493822278733e+01
4.340000000000e+02 9.241109317208e-02 1.579203259492e-04 2.496373582636e+01
4.342500000000e+02 9.554856546574e-02 1.529301751313e-04 2.498787625298e+01
4.345000000000e+02 9.844201703001e-02 1.486880938928e-04 2.501068204764e+01
4.347500000000e+02 1.010738496287e-01 1.452310057252e-04 2.503220194595e+01
4.350000000000e+02 1.034301497787e-01 1.425859465228e-04 2.505249584975e+01
4.352500000000e+02 1.055005312942e-01 1.407698025572e-04 2.507163448654e+01
4.355000000000e+02 1.072778970077e-01 1.397893739072e-04 2.508969937454e+01
4.357500000000e+02 1.087581752108e-01 1.396416406023e-04 2.510678237811e+01
4.360000000000e+02 1.099399999209e-01 1.403140604086e-04 2.512298533988e+01
4.362500000000e+02 1.108244514363e-01 1.417847926758e-04 2.513841917616e+01
4.365000000000e+02 1.114147358213e-01 1.440231580498e-04 2.515320314680e+01
4.367500000000e+02 1.117158982787e-01 1.469901594442e-04 2.516746400069e+01
4.370000000000e+02 1.117346114225e-01 1.506390119555e-04 2.518133463632e+01
4.372500000000e+02 1.114789416191e-01 1.549159007321e-04 2.519495303416e+01
4.375000000000e+02 1.109582058311e-01 1.597607290777e-04 2.520846088927e+01
4.377500000000e+02 1.101828265363e-01 1.651080165235e-04 2.522200238812e+01
4.380000000000e+02 1.091643090048e-01 1.708878405500e-04 2.523572259054e+01
4.382500000000e+02 1.079151940819e-01 1.770269560483e-04 2.524976612402e+01
4.385000000000e+02 1.064490719651e-01 1.834499235066e-04 2.526427590075e+01
4.387500000000e+02 1.047806612676e-01 1.900803084619e-04 2.527939152684e+01
4.390000000000e+02 1.029258771987e-01 1.968418980085e-04 2.529524811156e+01
4.392500000000e+02 1.009019168330e-01 2.036599677734e-04 2.531197513853e+01
4.395000000000e+02 9.872737748803e-02 2.104624651503e-04 2.532969509892e+01
4.397500000000e+02 9.642234150340e-02 2.171812088794e-04 2.534852254810e+01
4.400000000000e+02 9.400845019167e-02 2.237529623445e-04 2.536856326958e+01
4.402500000000e+02 9.150896121518e-02 2.301204042390e-04 2.538991317220e+01
4.405000000000e+02 8.894876128943e-02 2.362329704122e-04 2.541265785040e+01
4.407500000000e+02 8.635433114878e-02 2.420474739940e-04 2.543687165918e+01
4.410000000000e+02 8.375368111266e-02 2.475285575274e-04 2.546261748564e+01
4.412500000000e+02 8.117620236316e-02 2.526489040047e-04 2.548994601924e+01
4.415000000000e+02 7.865250685590e-02 2.573892044470e-04 2.551889572868e+01
4.417500000000e+02 7.621416577675e-02 2.617379367537e-04 2.554949234345e+01
4.420000000000e+02 7.389343172199e-02 2.656908428668e-04 2.558174881430e+01
4.422500000000e+02 7.172292671520e-02 2.692501758937e-04 2.561566537154e+01
4.425000000000e+02 6.973522125008e-02 2.724237900890e-04 2.565122922423e+01
4.427500000000e+02 6.796247966659e-02 2.752239749953e-04 2.568841500502e+01
4.430000000000e+02 6.643595656261e-02 2.776662561282e-04 2.572718454860e+01
4.432500000000e+02 6.518560151086e-02 2.797679314027e-04 2.576748751661e+01
4.435000000000e+02 6.423951425809e-02 2.815467274425e-04 2.580926128909e+01
4.437500000000e+02 6.362352974732e-02 2.830192897337e-04 2.585243170840e+01
4.440000000000e+02 6.336072829714e-02 2.841998279857e-04 2.589691337788e+01
4.442500000000e+02 6.347096645985e-02 2.850988922147e-04 2.594261005887e+01
4.445000000000e+02 6.397048363410e-02 2.857222477638e-04 2.598941536737e+01
4.447500000000e+02 6.487155430384e-02 2.860699025235e-04 2.603721363370e+01
4.450000000000e+02 6.618210144632e-02 2.861358702064e-04 2.608588018652e+01
4.452500000000e+02 6.790549779639e-02 2.859075272141e-04 2.613528265073e+01
4.455000000000e+02 7.004030023100e-02 2.853657075498e-04 2.618528134983e+01
4.457500000000e+02 7.258013285578e-02 2.844851137684e-04 2.623573039078e+01
4.460000000000e+02 7.551363326947e-02 2.832347398578e-04 2.628647882089e+01
4.462500000000e+02 7.882439524125e-02 2.815791032184e-04 2.633737114967e+01
4.465000000000e+02 8.249108591501e-02 2.794794234702e-04 2.638824890599e+01
4.467500000000e+02 8.648752820555e-02 2.768951572496e-04 2.643895122423e+01
4.470000000000e+02 9.078291932971e-02 2.737856638476e-04 2.648931610911e+01
4.472500000000e+02 9.534210664060e-02 2.701120149180e-04 2.653918173421e+01
4.475000000000e+02 1.001258788392e-01 2.658389573374e-04 2.658838704982e+01
4.477500000000e+02 1.050913929593e-01 2.609368367691e-04 2.663677341912e+01
4.480000000000e+02 1.101925967049e-01 2.553834890100e-04 2.668418521934e+01
4.482500000000e+02 1.153807524414e-01 2.491659853126e-04 2.673047112528e+01
4.485000000000e+02 1.206050103847e-01 2.422822036806e-04 2.677548532188e+01
4.487500000000e+02 1.258130129703e-01 2.347422569161e-04 2.681908814158e+01
4.490000000000e+02 1.309515699424e-01 2.265695423811e-04 2.686114723585e+01
4.492500000000e+02 1.359673668830e-01 2.178014831821e-04 2.690153865074e+01
4.495000000000e+02 1.408077015146e-01 2.084899952873e-04 2.694014735541e+01
4.497500000000e+02 1.454212562558e-01 1.987014849093e-04 2.697686821327e+01
4.500000000000e+02 1.497588581503e-01 1.885165230382e-04 2.701160685044e+01
4.502500000000e+02 1.537742702665e-01 1.780291180796e-04 2.704427997321e+01
4.505000000000e+02 1.574249418044e-01 1.673456184643e-04 2.707481607190e+01
4.507500000000e+02 1.606727081193e-01 1.565832987441e-04 2.710315596863e+01
4.510000000000e+02 1.634844916785e-01 1.458684951297e-04 2.712925286175e+01
4.512500000000e+02 1.658328835264e-01 1.353346437637e-04 2.715307266776e+01
4.515000000000e+02 1.676966349586e-01 1.251200249733e-04 2.717459418555e+01
4.517500000000e+02 1.690610997078e-01 1.153652364544e-04 2.719380880964e+01
4.520000000000e+02 1.699185003111e-01 1.062106032312e-04 2.721072048104e+01
4.522500000000e+02 1.702680987071e-01 9.779351996830e-05 2.722534530237e+01
4.525000000000e+02 1.701161874504e-01 9.024586057994e-05 2.723771120922e+01
4.527500000000e+02 1.694760164624e-01 8.369121974584e-05 2.724785720938e+01
4.530000000000e+02 1.683675105016e-01 7.824243638122e-05 2.725583280248e+01
4.532500000000e+02 1.668168390325e-01 7.399933026198e-05 2.726169728106e+01
4.535000000000e+02 1.648559406745e-01 7.104637560164e-05 2.726551867880e+01
4.537500000000e+02 1.625218467669e-01 6.945088846203e-05 2.726737291743e+01
4.540000000000e+02 1.598559096207e-01 6.926154732636e-05 2.726734287042e+01
4.542500000000e+02 1.569030170593e-01 7.050692161234e-05 2.726551714424e+01
4.545000000000e+02 1.537106735580e-01 7.319469334775e-05 2.726198907022e+01
4.547500000000e+02 1.503280538419e-01 7.731126461333e-05 2.725685567716e+01
4.550000000000e+02 1.468051049132e-01 8.282143978322e-05 2.725021640433e+01
4.552500000000e+02 1.431915735241e-01 8.966900652373e-05 2.724217221257e+01
4.555000000000e+02 1.395361595562e-01 9.777721081927e-05 2.723282431991e+01
4.557500000000e+02 1.358856591854e-01 1.070501380060e-04 2.722227337737e+01
4.560000000000e+02 1.322842509040e-01 1.173739801443e-04 2.721061830040e+01
4.562500000000e+02 1.287728425805e-01 1.286191135598e-04 2.719795556118e+01
4.565000000000e+02 1.253885630027e-01 1.406420857950e-04 2.718437818202e+01
4.567500000000e+02 1.221643622383e-01 1.532881389725e-04 2.716997506133e+01
4.570000000000e+02 1.191287665035e-01 1.663938854950e-04 2.715483037665e+01
4.572500000000e+02 1.163057330718e-01 1.797899984040e-04 2.713902285180e+01
4.575000000000e+02 1.137146823961e-01 1.933042111921e-04 2.712262546234e+01
4.577500000000e+02 1.113705842919e-01 2.067641620130e-04 2.710570487473e+01
4.580000000000e+02 1.092842328401e-01 2.200002963181e-04 2.708832133782e+01
4.582500000000e+02 1.074625098930e-01 2.328486337260e-04 2.707052831382e+01
4.585000000000e+02 1.059088379029e-01 2.451533071738e-04 2.705237254526e+01
4.587500000000e+02 1.046235457762e-01 2.567690042605e-04 2.703389386198e+01
4.590000000000e+02 1.036044123171e-01 2.675629170629e-04 2.701512539477e+01
4.592500000000e+02 1.028470580133e-01 2.774166236785e-04 2.699609353933e+01
4.595000000000e+02 1.023454887893e-01 2.862272877114e-04 2.697681827865e+01
4.597500000000e+02 1.020924366747e-01 2.939088519128e-04 2.695731326905e+01
4.600000000000e+02 1.020798321233e-01 3.003923856624e-04 2.693758623836e+01
4.602500000000e+02 1.022990466861e-01 3.056264837768e-04 2.691763917162e+01
4.605000000000e+02 1.027411863575e-01 3.095770265149e-04 2.689746868463e+01
4.607500000000e+02 1.033973026948e-01 3.122265015646e-04 2.687706639223e+01
4.610000000000e+02 1.042584339498e-01 3.135734051808e-04 2.685641917283e+01
4.612500000000e+02 1.053157219917e-01 3.136309274326e-04 2.683550961611e+01
4.615000000000e+02 1.065603149286e-01 3.124258573568e-04 2.681431629388e+01
4.617500000000e+02 1.079833488958e-01 3.099968231788e-04 2.679281419705e+01
4.620000000000e+02 1.095757684135e-01 3.063930508554e-04 2.677097502966e+01
4.622500000000e+02 1.113281890834e-01 3.016726440935e-04 2.674876760088e+01
4.625000000000e+02 1.132307225391e-01 2.959010187535e-04 2.672615819346e+01
4.627500000000e+02 1.152727613439e-01 2.891497095632e-04 2.670311089895e+01
4.630000000000e+02 1.174428167548e-01 2.814947889512e-04 2.667958801601e+01
4.632500000000e+02 1.197283380788e-01 2.730159540680e-04 2.665555041051e+01
4.635000000000e+02 1.221155831326e-01 2.637954542661e-04 2.663095791819e+01
4.637500000000e+02 1.245895058698e-01 2.539172651987e-04 2.660576973989e+01
4.640000000000e+02 1.271337096313e-01 2.434666159875e-04 2.657994486374e+01
4.642500000000e+02 1.297304344747e-01 2.325295297866e-04 2.655344249932e+01
4.645000000000e+02 1.323605798496e-01 2.211924891585e-04 2.652622250835e+01
4.647500000000e+02 1.350038193044e-01 2.095422745361e-04 2.649824588581e+01
4.650000000000e+02 1.376387300297e-01 1.976659281881e-04 2.646947521577e+01
4.652500000000e+02 1.402429484632e-01 1.856507698439e-04 2.643987513021e+01
4.655000000000e+02 1.427934355015e-01 1.735844760848e-04 2.640941281093e+01
4.657500000000e+02 1.452667141130e-01 1.615549752595e-04 2.637805844555e+01
4.660000000000e+02 1.476391309217e-01 1.496504547376e-04 2.634578565432e+01
4.662500000000e+02 1.498872134767e-01 1.379591684758e-04 2.631257196847e+01
4.665000000000e+02 1.519879693907e-01 1.265693977644e-04 2.627839921524e+01
4.667500000000e+02 1.539192045747e-01 1.155691036732e-04 2.624325384452e+01
4.670000000000e+02 1.556599027010e-01 1.050454894554e-04 2.620712731279e+01
4.672500000000e+02 1.571905434913e-01 9.508473709186e-05 2.617001631448e+01
4.675000000000e+02 1.584934102413e-01 8.577160569842e-05 2.613192294116e+01
4.677500000000e+02 1.595529465061e-01 7.718861428584e-05 2.609285489071e+01
4.680000000000e+02 1.603560225691e-01 6.941556670478e-05 2.605282547180e+01
4.682500000000e+02 1.608922189677e-01 6.252881878356e-05 2.601185360558e+01
4.685000000000e+02 1.611540391707e-01 5.660075734646e-05 2.596996366973e+01
4.687500000000e+02 1.611371392854e-01 5.169875664449e-05 2.592718539150e+01
4.690000000000e+02 1.608404572212e-01 4.788455972641e-05 2.588355354278e+01
4.692500000000e+02 1.602663043769e-01 4.521357766263e-05 2.583910754913e+01
4.695000000000e+02 1.594204239204e-01 4.373379295104e-05 2.579389116900e+01
4.697500000000e+02 1.583119347946e-01 4.348520033773e-05 2.574795189783e+01
4.700000000000e+02 1.569532543244e-01 4.449866787229e-05 2.570134051769e+01
4.702500000000e+02 1.553599086851e-01 4.679515592544e-05 2.565411045946e+01
4.705000000000e+02 1.535502808183e-01 5.038482272843e-05 2.560631713086e+01
4.707500000000e+02 1.515452934988e-01 5.526613959113e-05 2.555801734305e+01
4.710000000000e+02 1.493679983246e-01 6.142507755963e-05 2.550926853908e+01
4.712500000000e+02 1.470431256262e-01 6.883410555238e-05 2.546012819943e+01
4.715000000000e+02 1.445965609521e-01 7.745166594420e-05 2.541065309784e+01
4.717500000000e+02 1.420547961018e-01 8.722153958282e-05 2.536089871406e+01
4.720000000000e+02 1.394443486763e-01 9.807250991891e-05 2.531091860007e+01
4.722500000000e+02 1.367911877049e-01 1.099181800015e-04 2.526076378889e+01
4.725000000000e+02 1.341201699058e-01 1.226571440087e-04 2.521048233722e+01
4.727500000000e+02 1.314545253510e-01 1.361733550613e-04 2.516011883380e+01
4.730000000000e+02 1.288153964947e-01 1.503370011687e-04 2.510971406820e+01
4.732500000000e+02 1.262214725755e-01 1.650055415926e-04 2.505930470142e+01
4.735000000000e+02 1.236887134810e-01 1.800252543946e-04 2.500892307491e+01
4.737500000000e+02 1.212301877380e-01 1.952331892597e-04 2.495859708504e+01
4.740000000000e+02 1.188560429653e-01 2.104591978401e-04 2.490835010999e+01
4.742500000000e+02 1.165735795660e-01 2.255286513750e-04 2.485820107719e+01
4.745000000000e+02 1.143874633315e-01 2.402649474310e-04 2.480816453336e+01
4.747500000000e+02 1.123000237937e-01 2.544926327439e-04 2.475825084810e+01
4.750000000000e+02 1.103116559706e-01 2.680403386822e-04 2.470846644516e+01
4.752500000000e+02 1.084212845112e-01 2.807437774798e-04 2.465881407566e+01
4.755000000000e+02 1.066268575439e-01 2.924488341352e-04 2.460929317206e+01
4.757500000000e+02 1.049258613455e-01 3.030142242174e-04 2.455990021269e+01
4.760000000000e+02 1.033158016577e-01 3.123140212428e-04 2.451062909125e+01
4.762500000000e+02 1.017946378799e-01 3.202401549735e-04 2.446147155225e+01
4.765000000000e+02 1.003611332465e-01 3.267039786801e-04 2.441241757598e+01
4.767500000000e+02 9.901510667201e-02 3.316380108227e-04 2.436345581100e+01
4.770000000000e+02 9.775755192509e-02 3.349966472732e-04 2.431457394604e+01
4.772500000000e+02 9.659065133692e-02 3.367569302366e-04 2.426575913525e+01
4.775000000000e+02 9.551762363148e-02 3.369183685905e-04 2.421699832503e+01
4.777500000000e+02 9.454248677508e-02 3.355027384926e-04 2.416827863490e+01
4.780000000000e+02 9.366968791090e-02 3.325532463645e-04 2.411958767062e+01
4.782500000000e+02 9.290364637163e-02 3.281330953018e-04 2.407091381228e+01
4.785000000000e+02 9.224826870719e-02 3.223242748093e-04 2.402224651325e+01
4.787500000000e+02 9.170641723885e-02 3.152257770624e-04 2.397357653900e+01
4.790000000000e+02 9.127939515263e-02 3.069516413332e-04 2.392489618239e+01
4.792500000000e+02 9.096651131105e-02 2.976289718473e-04 2.387619949087e+01
4.795000000000e+02 9.076470636548e-02 2.873958313000e-04 2.382748243686e+01
4.797500000000e+02 9.066829479855e-02 2.763992083410e-04 2.377874304305e+01
4.800000000000e+02 9.066888044357e-02 2.647926553843e-04 2.372998156181e+01
4.802500000000e+02 9.075539658824e-02 2.527344935569e-04 2.368120055654e+01
4.805000000000e+02 9.091431545302e-02 2.403859303006e-04 2.363240495517e+01
4.807500000000e+02 9.113003297011e-02 2.279090281196e-04 2.358360216043e+01
4.810000000000e+02 9.138537470945e-02 2.154649192660e-04 2.353480205275e+01
4.812500000000e+02 9.166222690214e-02 2.032122151613e-04 2.348601695987e+01
4.815000000000e+02 9.194226371580e-02 1.913051916594e-04 2.343726170321e+01
4.817500000000e+02 9.220771007614e-02 1.798922042957e-04 2.338855351957e+01
4.820000000000e+02 9.244211822118e-02 1.691140863482e-04 2.333991195656e+01
4.822500000000e+02 9.263110646775e-02 1.591024561267e-04 2.329135885767e+01
4.825000000000e+02 9.276301515930e-02 1.499782979164e-04 2.324291822927e+01
4.827500000000e+02 9.282944793407e-02 1.418504748072e-04 2.319461606331e+01
4.830000000000e+02 9.282565230583e-02 1.348140683442e-04 2.314648031015e+01
4.832500000000e+02 9.275072826679e-02 1.289490300311e-04 2.309854067636e+01
4.835000000000e+02 9.260763504264e-02 1.243187869199e-04 2.305082852261e+01
4.837500000000e+02 9.240300224313e-02 1.209691124105e-04 2.300337665328e+01
4.840000000000e+02 9.214673312117e-02 1.189270343340e-04 2.295621929417e+01
4.842500000000e+02 9.185143777902e-02 1.182000699057e-04 2.290939191380e+01
4.845000000000e+02 9.153170134796e-02 1.187756140473e-04 2.286293105000e+01
4.847500000000e+02 9.120323692024e-02 1.206207206931e-04 2.281687434435e+01
4.850000000000e+02 9.088195734146e-02 1.236822178267e-04 2.277126028885e+01
4.852500000000e+02 9.058301383881e-02 1.278873553714e-04 2.272612831526e+01
4.855000000000e+02 9.031985620937e-02 1.331447745529e-04 2.268151855479e+01
4.857500000000e+02 9.010335572869e-02 1.393460669776e-04 2.263747193728e+01
4.860000000000e+02 8.994104758186e-02 1.463676744502e-04 2.259403007727e+01
4.862500000000e+02 8.983651149925e-02 1.540732014469e-04 2.255123515722e+01
4.865000000000e+02 8.978896189197e-02 1.623163462526e-04 2.250913005973e+01
4.867500000000e+02 8.979301397563e-02 1.709438543164e-04 2.246775812827e+01
4.870000000000e+02 8.983870246996e-02 1.797990947770e-04 2.242716330466e+01
4.872500000000e+02 8.991169673179e-02 1.887255462922e-04 2.238739000375e+01
4.875000000000e+02 8.999372150227e-02 1.975703501566e-04 2.234848297591e+01
4.877500000000e+02 9.006319198228e-02 2.061881215412e-04 2.231048743051e+01
4.880000000000e+02 9.009594858070e-02 2.144441586466e-04 2.227344872897e+01
4.882500000000e+02 9.006616175262e-02 2.222178461854e-04 2.223741252361e+01
4.885000000000e+02 8.994723314122e-02 2.294052132923e-04 2.220242443599e+01
4.887500000000e+02 8.971275415029e-02 2.359212918442e-04 2.216853001206e+01
4.890000000000e+02 8.933743922778e-02 2.417018777094e-04 2.213577468234e+01
4.892500000000e+02 8.879791625009e-02 2.467043924146e-04 2.210420336133e+01
4.895000000000e+02 8.807350343308e-02 2.509085842849e-04 2.207386054257e+01
4.897500000000e+02 8.714672249523e-02 2.543162751020e-04 2.204478982074e+01
4.900000000000e+02 8.600376681755e-02 2.569503861875e-04 2.201703393836e+01
4.902500000000e+02 8.463470847623e-02 2.588534792995e-04 2.199063446250e+01
4.905000000000e+02 8.303352175858e-02 2.600858706951e-04 2.196563143290e+01
4.907500000000e+02 8.119802362193e-02 2.607231253298e-04 2.194206337218e+01
4.910000000000e+02 7.912957334609e-02 2.608531844424e-04 2.191996694457e+01
4.912500000000e+02 7.683263734801e-02 2.605736418773e-04 2.189937657816e+01
4.915000000000e+02 7.431436518642e-02 2.599886345378e-04 2.188032456311e+01
4.917500000000e+02 7.158393575717e-02 2.592057886710e-04 2.186284045905e+01
4.920000000000e+02 6.865206019831e-02 2.583331291502e-04 2.184695126734e+01
4.922500000000e+02 6.553030694634e-02 2.574764889138e-04 2.183268083455e+01
4.925000000000e+02 6.223066380623e-02 2.567369441561e-04 2.182005006798e+01
4.927500000000e+02 5.876499151692e-02 2.562088829032e-04 2.180907633642e+01
4.930000000000e+02 5.514475103353e-02 2.559781906642e-04 2.179977366846e+01
4.932500000000e+02 5.138074173200e-02 2.561210339643e-04 2.179215243379e+01
4.935000000000e+02 4.748297764949e-02 2.567030995842e-04 2.178621901577e+01
4.937500000000e+02 4.346079092469e-02 2.577789889873e-04 2.178197600298e+01
4.940000000000e+02 3.932297123773e-02 2.593921783079e-04 2.177942188222e+01
4.942500000000e+02 3.507803477036e-02 2.615752471051e-04 2.177855073070e+01
4.945000000000e+02 3.073465778208e-02 2.643502840391e-04 2.177935243932e+01
4.947500000000e+02 2.630210200336e-02 2.677295966414e-04 2.178181242534e+01
4.950000000000e+02 2.179070136178e-02 2.717163199095e-04 2.178591134427e+01
4.952500000000e+02 1.721238671543e-02 2.763050834143e-04 2.179162535699e+01
4.955000000000e+02 1.258113951718e-02 2.814827727530e-04 2.179892587305e+01
4.957500000000e+02 7.913400951811e-03 2.872291772753e-04 2.180777930884e+01
4.960000000000e+02 3.228398057445e-03 2.935174150949e-04 2.181814741702e+01
4.962500000000e+02 -1.451664000696e-03 3.003143497238e-04 2.182998709339e+01
4.965000000000e+02 -6.101526145838e-03 3.075808364515e-04 2.184325021223e+01
4.967500000000e+02 -1.069297431251e-02 3.152717876732e-04 2.185788404769e+01
4.970000000000e+02 -1.519507982881e-02 3.233362246878e-04 2.187383118394e+01
4.972500000000e+02 -1.957457543640e-02 3.317171701011e-04 2.189102945418e+01
4.975000000000e+02 -2.379643144759e-02 3.403516274003e-04 2.190941249266e+01
4.977500000000e+02 -2.782450862281e-02 3.491705201308e-04 2.192890969390e+01
4.980000000000e+02 -3.162235569446e-02 3.580987008506e-04 2.194944660331e+01
4.982500000000e+02 -3.515404289844e-02 3.670550386216e-04 2.197094496506e+01
4.985000000000e+02 -3.838513035448e-02 3.759528887618e-04 2.199332344315e+01
4.987500000000e+02 -4.128358543269e-02 3.847006029565e-04 2.201649781899e+01
4.990000000000e+02 -4.382068195259e-02 3.932022242543e-04 2.204038122294e+01
4.992500000000e+02 -4.597193599943e-02 4.013587480340e-04 2.206488496900e+01
4.995000000000e+02 -4.771788097346e-02 4.090692812651e-04 2.208991884392e+01
4.997500000000e+02 -4.904474538423e-02 4.162325034404e-04 2.211539143879e+01
5.000000000000e+02 -4.994507958687e-02 4.227488460609e-04 2.214121111261e+01
5.002500000000e+02 -5.041811656746e-02 4.285221061400e-04 2.216728603921e+01
5.005000000000e+02 -5.047009223015e-02 4.334619039334e-04 2.219352526859e+01
5.007500000000e+02 -5.011428646967e-02 4.374854967280e-04 2.221983878608e+01
5.010000000000e+02 -4.937099335739e-02 4.405203552512e-04 2.224613858313e+01
5.012500000000e+02 -4.826724187570e-02 4.425059128144e-04 2.227233870878e+01
5.015000000000e+02 -4.683643118181e-02 4.433959873975e-04 2.229835627074e+01
5.017500000000e+02 -4.511777655261e-02 4.431604073501e-04 2.232411177364e+01
5.020000000000e+02 -4.315565903689e-02 4.417864160820e-04 2.234952945114e+01
5.022500000000e+02 -4.099886854280e-02 4.392802084363e-04 2.237453813695e+01
5.025000000000e+02 -3.869976400059e-02 4.356676379734e-04 2.239907154419e+01
5.027500000000e+02 -3.631339365477e-02 4.309945808562e-04 2.242306855455e+01
5.030000000000e+02 -3.389657944479e-02 4.253270612864e-04 2.244647374942e+01
5.032500000000e+02 -3.150696830072e-02 4.187508727607e-04 2.246923793749e+01
5.035000000000e+02 -2.920216755346e-02 4.113705216596e-04 2.249131800699e+01
5.037500000000e+02 -2.703881581072e-02 4.033080650571e-04 2.251267768592e+01
5.040000000000e+02 -2.507181006957e-02 3.947012504620e-04 2.253328726233e+01
5.042500000000e+02 -2.335352805519e-02 3.857015125487e-04 2.255312392107e+01
5.045000000000e+02 -2.193310517696e-02 3.764714642445e-04 2.257217199929e+01
5.047500000000e+02 -2.085590255219e-02 3.671822940893e-04 2.259042252129e+01
5.050000000000e+02 -2.016290965788e-02 3.580108488468e-04 2.260787361496e+01
5.052500000000e+02 -1.989033640448e-02 3.491364635990e-04 2.262453017121e+01
5.055000000000e+02 -2.006929830632e-02 3.407379929887e-04 2.264040346622e+01
5.057500000000e+02 -2.072546579767e-02 3.329905317876e-04 2.265551132503e+01
5.060000000000e+02 -2.187889878601e-02 3.260623411847e-04 2.266987760701e+01
5.062500000000e+02 -2.354395316711e-02 3.201120597502e-04 2.268353166552e+01
5.065000000000e+02 -2.572911886369e-02 3.152856851503e-04 2.269650841354e+01
5.067500000000e+02 -2.843710649821e-02 3.117142772956e-04 2.270884735370e+01
5.070000000000e+02 -3.166478065250e-02 3.095114119171e-04 2.272059262972e+01
5.072500000000e+02 -3.540333442830e-02 3.087716101671e-04 2.273179199946e+01
5.075000000000e+02 -3.963831669645e-02 3.095683151583e-04 2.274249682318e+01
5.077500000000e+02 -4.434987198586e-02 3.119529582541e-04 2.275276100762e+01
5.080000000000e+02 -4.951284626230e-02 3.159538695979e-04 2.276264095255e+01
5.082500000000e+02 -5.509708534585e-02 3.215760669827e-04 2.277219449236e+01
5.085000000000e+02 -6.106762332331e-02 3.288009133844e-04 2.278148077135e+01
5.087500000000e+02 -6.738500168500e-02 3.375865654080e-04 2.279055945129e+01
5.090000000000e+02 -7.400557657722e-02 3.478686263923e-04 2.279949029852e+01
5.092500000000e+02 -8.088189249346e-02 3.595612517031e-04 2.280833244849e+01
5.095000000000e+02 -8.796304304950e-02 3.725582909532e-04 2.281714427151e+01
5.097500000000e+02 -9.519512441908e-02 3.867347269249e-04 2.282598275220e+01
5.100000000000e+02 -1.025217138336e-01 4.019488116506e-04 2.283490293642e+01
5.102500000000e+02 -1.098843734023e-01 4.180439002515e-04 2.284395789203e+01
5.105000000000e+02 -1.172232256228e-01 4.348508124355e-04 2.285319819873e+01
5.107500000000e+02 -1.244775597348e-01 4.521902131240e-04 2.286267179676e+01
5.110000000000e+02 -1.315864778920e-01 4.698750651925e-04 2.287242359701e+01
5.112500000000e+02 -1.384895910000e-01 4.877131577226e-04 2.288249565613e+01
5.115000000000e+02 -1.451277430808e-01 5.055097210576e-04 2.289292694937e+01
5.117500000000e+02 -1.514437476222e-01 5.230699726897e-04 2.290375322598e+01
5.120000000000e+02 -1.573831761051e-01 5.402017352693e-04 2.291500734718e+01
5.122500000000e+02 -1.628951189682e-01 5.567178909856e-04 2.292671920653e+01
5.125000000000e+02 -1.679329564869e-01 5.724387969067e-04 2.293891597899e+01
5.127500000000e+02 -1.724550890762e-01 5.871944585515e-04 2.295162217584e+01
5.130000000000e+02 -1.764256672023e-01 6.008268148199e-04 2.296486014818e+01
5.132500000000e+02 -1.798152268655e-01 6.131916083845e-04 2.297865021635e+01
5.135000000000e+02 -1.826012848021e-01 6.241602335175e-04 2.299301108045e+01
5.137500000000e+02 -1.847688076125e-01 6.336211479122e-04 2.300796000893e+01
5.140000000000e+02 -1.863106425057e-01 6.414814571854e-04 2.302351343775e+01
5.142500000000e+02 -1.872277679526e-01 6.476678730944e-04 2.303968717731e+01
5.145000000000e+02 -1.875294609306e-01 6.521276781797e-04 2.305649685411e+01
5.147500000000e+02 -1.872332953049e-01 6.548291934577e-04 2.307395812042e+01
5.150000000000e+02 -1.863650386443e-01 6.557623907988e-04 2.309208722539e+01
5.152500000000e+02 -1.849583642235e-01 6.549387205482e-04 2.311090104433e+01
5.155000000000e+02 -1.830544576760e-01 6.523911843594e-04 2.313041757729e+01
5.157500000000e+02 -1.807014602196e-01 6.481737871416e-04 2.315065606480e+01
5.160000000000e+02 -1.779538013950e-01 6.423608026077e-04 2.317163707091e+01
5.162500000000e+02 -1.748714152300e-01 6.350460098686e-04 2.319338278967e+01
5.165000000000e+02 -1.715188513302e-01 6.263414322035e-04 2.321591701048e+01
5.167500000000e+02 -1.679643200374e-01 6.163758708780e-04 2.323926504364e+01
5.170000000000e+02 -1.642786553799e-01 6.052934409636e-04 2.326345383652e+01
5.172500000000e+02 -1.605342514184e-01 5.932517395481e-04 2.328851177879e+01
5.175000000000e+02 -1.568039877880e-01 5.804198625516e-04 2.331446846056e+01
5.177500000000e+02 -1.531601198122e-01 5.669763968420e-04 2.334135463678e+01
5.180000000000e+02 -1.496732441044e-01 5.531071445832e-04 2.336920176542e+01
5.182500000000e+02 -1.464112400907e-01 5.390028763931e-04 2.339804189126e+01
5.185000000000e+02 -1.434383416880e-01 5.248569675932e-04 2.342790712305e+01
5.187500000000e+02 -1.408142007007e-01 5.108629971345e-04 2.345882943607e+01
5.190000000000e+02 -1.385931258879e-01 4.972123634358e-04 2.349084010999e+01
5.192500000000e+02 -1.368233213689e-01 4.840918120389e-04 2.352396948224e+01
5.195000000000e+02 -1.355463315058e-01 4.716811965366e-04 2.355824637260e+01
5.197500000000e+02 -1.347964917511e-01 4.601511176346e-04 2.359369780725e+01
5.200000000000e+02 -1.346005976566e-01 4.496610130483e-04 2.363034846624e+01
5.202500000000e+02 -1.349775869647e-01 4.403568486077e-04 2.366822038914e+01
5.205000000000e+02 -1.359384019811e-01 4.323692847787e-04 2.370733253183e+01
5.207500000000e+02 -1.374859599186e-01 4.258120944227e-04 2.374770036077e+01
5.210000000000e+02 -1.396151704571e-01 4.207805608325e-04 2.378933558883e+01
5.212500000000e+02 -1.423131184942e-01 4.173503100164e-04 2.383224581414e+01
5.215000000000e+02 -1.455593299635e-01 4.155764538936e-04 2.387643421597e+01
5.217500000000e+02 -1.493260910701e-01 4.154926154727e-04 2.392189936910e+01
5.220000000000e+02 -1.535788995777e-01 4.171105547199e-04 2.396863500815e+01
5.222500000000e+02 -1.582769835939e-01 4.204202872155e-04 2.401662984106e+01
5.225000000000e+02 -1.633738648846e-01 4.253901198302e-04 2.406586748626e+01
5.227500000000e+02 -1.688180376834e-01 4.319673009709e-04 2.411632633719e+01
5.230000000000e+02 -1.745536566446e-01 4.400787114028e-04 2.416797958663e+01
5.232500000000e+02 -1.805213211827e-01 4.496321253247e-04 2.422079519827e+01
5.235000000000e+02 -1.866588712522e-01 4.605175261794e-04 2.427473600442e+01
5.237500000000e+02 -1.929022432068e-01 4.726088416599e-04 2.432975979537e+01
5.240000000000e+02 -1.991863445064e-01 4.857658710486e-04 2.438581947148e+01
5.242500000000e+02 -2.054459501253e-01 4.998363450410e-04 2.444286324783e+01
5.245000000000e+02 -2.116166113253e-01 5.146582032753e-04 2.450083488128e+01
5.247500000000e+02 -2.176355642010e-01 5.300620513931e-04 2.455967394474e+01
5.250000000000e+02 -2.234426266087e-01 5.458736341499e-04 2.461931612391e+01
5.252500000000e+02 -2.289810680945e-01 5.619163478625e-04 2.467969358063e+01
5.255000000000e+02 -2.341984510009e-01 5.780137946250e-04 2.474073527407e+01
5.257500000000e+02 -2.390474162385e-01 5.939922509042e-04 2.480236735022e+01
5.260000000000e+02 -2.434864043839e-01 6.096829950310e-04 2.486451358318e+01
5.262500000000e+02 -2.474803083869e-01 6.249246367417e-04 2.492709569880e+01
5.265000000000e+02 -2.510010329546e-01 6.395651856209e-04 2.499003380577e+01
5.267500000000e+02 -2.540279496024e-01 6.534639004873e-04 2.505324686996e+01
5.270000000000e+02 -2.565482447124e-01 6.664930240889e-04 2.511665297598e+01
5.272500000000e+02 -2.585571433076e-01 6.785391428187e-04 2.518016977937e+01
5.275000000000e+02 -2.600579969223e-01 6.895043983351e-04 2.524371480215e+01
5.277500000000e+02 -2.610622470548e-01 6.993073514987e-04 2.530720588531e+01
5.280000000000e+02 -2.615892307678e-01 7.078837010841e-04 2.537056128281e+01
5.282500000000e+02 -2.616658626601e-01 7.151866173757e-04 2.543370004017e+01
5.285000000000e+02 -2.613261630411e-01 7.211868804929e-04 2.549654213659e+01
5.287500000000e+02 -2.606106726486e-01 7.258727216262e-04 2.555900882165e+01
5.290000000000e+02 -2.595657180697e-01 7.292495651377e-04 2.562102251032e+01
5.292500000000e+02 -2.582425826888e-01 7.313394097528e-04 2.568250703860e+01
5.295000000000e+02 -2.566965708687e-01 7.321801139996e-04 2.574338764410e+01
5.297500000000e+02 -2.549860087204e-01 7.318244451793e-04 2.580359117467e+01
5.300000000000e+02 -2.531711389786e-01 7.303390538118e-04 2.586304578939e+01
5.302500000000e+02 -2.513130349722e-01 7.278032121543e-04 2.592168129717e+01
5.305000000000e+02 -2.494724359809e-01 7.243075191428e-04 2.597942882972e+01
5.307500000000e+02 -2.477086253780e-01 7.199523747279e-04 2.603622094820e+01
5.310000000000e+02 -2.460783371446e-01 7.148466005540e-04 2.609199174847e+01
5.312500000000e+02 -2.446346742997e-01 7.091058080418e-04 2.614667659767e+01
5.315000000000e+02 -2.434261376844e-01 7.028506152688e-04 2.620021227726e+01
5.317500000000e+02 -2.424957450390e-01 6.962049818270e-04 2.625253714078e+01
5.320000000000e+02 -2.418802297996e-01 6.892945110156e-04 2.630359094231e+01
5.322500000000e+02 -2.416094039945e-01 6.822446495316e-04 2.635331507743e+01
5.325000000000e+02 -2.417056590245e-01 6.751789297365e-04 2.640165284248e+01
5.327500000000e+02 -2.421836038159e-01 6.682173166428e-04 2.644854941216e+01
5.330000000000e+02 -2.430498929366e-01 6.614745093862e-04 2.649395219990e+01
5.332500000000e+02 -2.443032141106e-01 6.550581814275e-04 2.653781121757e+01
5.335000000000e+02 -2.459344441601e-01 6.490677352935e-04 2.658007933614e+01
5.337500000000e+02 -2.479269816428e-01 6.435930706379e-04 2.662071255630e+01
5.340000000000e+02 -2.502572259711e-01 6.387132932497e-04 2.665967065505e+01
5.342500000000e+02 -2.528952201961e-01 6.344957660870e-04 2.669691734180e+01
5.345000000000e+02 -2.558053984301e-01 6.309953998143e-04 2.673242097761e+01
5.347500000000e+02 -2.589474716456e-01 6.282541238125e-04 2.676615479358e+01
5.350000000000e+02 -2.622773769354e-01 6.263006934313e-04 2.679809744158e+01
5.352500000000e+02 -2.657482825667e-01 6.251505225076e-04 2.682823352973e+01
5.355000000000e+02 -2.693116612112e-01 6.248059859673e-04 2.685655383004e+01
5.357500000000e+02 -2.729183384760e-01 6.252569306141e-04 2.688305577540e+01
5.360000000000e+02 -2.765195441065e-01 6.264813096612e-04 2.690774371118e+01
5.362500000000e+02 -2.800679009583e-01 6.284460196205e-04 2.693062927469e+01
5.365000000000e+02 -2.835183975119e-01 6.311079511975e-04 2.695173136924e+01
5.367500000000e+02 -2.868292371865e-01 6.344151211103e-04 2.697107634706e+01
5.370000000000e+02 -2.899625961189e-01 6.383079013079e-04 2.698869810391e+01
5.372500000000e+02 -2.928853146807e-01 6.427203896230e-04 2.700463772070e+01
5.375000000000e+02 -2.955694073121e-01 6.475816972478e-04 2.701894352223e+01
5.377500000000e+02 -2.979925142904e-01 6.528173883573e-04 2.703167045281e+01
5.380000000000e+02 -3.001381645581e-01 6.583507703615e-04 2.704287992516e+01
5.382500000000e+02 -3.019959604885e-01 6.641042861282e-04 2.705263900374e+01
5.385000000000e+02 -3.035615975717e-01 6.700007814765e-04 2.706101985556e+01
5.387500000000e+02 -3.048367645878e-01 6.759647242623e-04 2.706809912196e+01
5.390000000000e+02 -3.058289331351e-01 6.819234139114e-04 2.707395684838e+01
5.392500000000e+02 -3.065510099460e-01 6.878080114053e-04 2.707867574034e+01
5.395000000000e+02 -3.070208844889e-01 6.935546088765e-04 2.708234013135e+01
5.397500000000e+02 -3.072608794000e-01 6.991051497941e-04 2.708503516567e+01
5.400000000000e+02 -3.072971021316e-01 7.044082903981e-04 2.708684554259e+01
5.402500000000e+02 -3.071587267148e-01 7.094201193041e-04 2.708785468904e+01
5.405000000000e+02 -3.068772132650e-01 7.141047912522e-04 2.708814369626e+01
5.407500000000e+02 -3.064855027741e-01 7.184350356823e-04 2.708779056653e+01
5.410000000000e+02 -3.060171645499e-01 7.223925112666e-04 2.708686906587e+01
5.412500000000e+02 -3.055055716884e-01 7.259679940366e-04 2.708544805672e+01
5.415000000000e+02 -3.049831168895e-01 7.291614224908e-04 2.708359092271e+01
5.417500000000e+02 -3.044804388662e-01 7.319816769821e-04 2.708135467385e+01
5.420000000000e+02 -3.040257546241e-01 7.344461664385e-04 2.707878958259e+01
5.422500000000e+02 -3.036443026355e-01 7.365802344196e-04 2.707593892805e+01
5.425000000000e+02 -3.033578440033e-01 7.384162114030e-04 2.707283844610e+01
5.427500000000e+02 -3.031843326860e-01 7.399923023971e-04 2.706951636800e+01
5.430000000000e+02 -3.031376966754e-01 7.413512151278e-04 2.706599329242e+01
5.432500000000e+02 -3.032277819355e-01 7.425386559023e-04 2.706228244356e+01
5.435000000000e+02 -3.034603596074e-01 7.436014895116e-04 2.705838959740e+01
5.437500000000e+02 -3.038373249795e-01 7.445859775286e-04 2.705431353585e+01
5.440000000000e+02 -3.043569435829e-01 7.455358180034e-04 2.705004634127e+01
5.442500000000e+02 -3.050142291425e-01 7.464903502836e-04 2.704557399083e+01
5.445000000000e+02 -3.058013265071e-01 7.474827090519e-04 2.704087660599e+01
5.447500000000e+02 -3.067079661360e-01 7.485382751214e-04 2.703592912597e+01
5.450000000000e+02 -3.077219354400e-01 7.496734160598e-04 2.703070196803e+01
5.452500000000e+02 -3.088294991891e-01 7.508944630811e-04 2.702516133597e+01
5.455000000000e+02 -3.100158304017e-01 7.521972218942e-04 2.701927008925e+01
5.457500000000e+02 -3.112653597019e-01 7.535668175865e-04 2.701298803878e+01
5.460000000000e+02 -3.125620980841e-01 7.549780991531e-04 2.700627258048e+01
5.462500000000e+02 -3.138898848998e-01 7.563964605517e-04 2.699907928773e+01
5.465000000000e+02 -3.152325894809e-01 7.577791049436e-04 2.699136216784e+01
5.467500000000e+02 -3.165742751537e-01 7.590768316098e-04 2.698307417091e+01
5.470000000000e+02 -3.178993254377e-01 7.602359882219e-04 2.697416766489e+01
5.472500000000e+02 -3.191925783400e-01 7.612007222404e-04 2.696459456425e+01
5.475000000000e+02 -3.204394612943e-01 7.619154581751e-04 2.695430673837e+01
5.477500000000e+02 -3.216261367768e-01 7.623273275435e-04 2.694325635034e+01
5.480000000000e+02 -3.227397254009e-01 7.623885107467e-04 2.693139589899e+01
5.482500000000e+02 -3.237685206418e-01 7.620585609867e-04 2.691867868120e+01
5.485000000000e+02 -3.247023023687e-01 7.613064273594e-04 2.690505877173e+01
5.487500000000e+02 -3.255326193076e-01 7.601120217117e-04 2.689049146735e+01
5.490000000000e+02 -3.262531655927e-01 7.584675739398e-04 2.687493328016e+01
5.492500000000e+02 -3.268600573524e-01 7.563783231501e-04 2.685834237990e+01
5.495000000000e+02 -3.273521693692e-01 7.538629820295e-04 2.684067860265e+01
5.497500000000e+02 -3.277313109129e-01 7.509535405649e-04 2.682190391512e+01
5.500000000000e+02 -3.280023836301e-01 7.476947760298e-04 2.680198245479e+01
5.502500000000e+02 -3.281733619636e-01 7.441432195897e-04 2.678088085701e+01
5.505000000000e+02 -3.282551229257e-01 7.403658932588e-04 2.675856857339e+01
5.507500000000e+02 -3.282611821328e-01 7.364387614688e-04 2.673501791566e+01
5.510000000000e+02 -3.282072113160e-01 7.324446899589e-04 2.671020432883e+01
5.512500000000e+02 -3.281104340958e-01 7.284714253959e-04 2.668410664195e+01
5.515000000000e+02 -3.279889637337e-01 7.246094958349e-04 2.665670700583e+01
5.517500000000e+02 -3.278610195823e-01 7.209497978385e-04 2.662799104704e+01
5.520000000000e+02 -3.277441447778e-01 7.175814024314e-04 2.659794799514e+01
5.522500000000e+02 -3.276545001597e-01 7.145892302027e-04 2.656657042741e+01
5.525000000000e+02 -3.276061931832e-01 7.120519370412e-04 2.653385446359e+01
5.527500000000e+02 -3.276108068430e-01 7.100397113925e-04 2.649979938880e+01
5.530000000000e+02 -3.276770494189e-01 7.086122671477e-04 2.646440779234e+01
5.532500000000e+02 -3.278106448875e-01 7.078169769602e-04 2.642768516403e+01
5.535000000000e+02 -3.280143893402e-01 7.076872516336e-04 2.638963983326e+01
5.537500000000e+02 -3.282883957167e-01 7.082412479967e-04 2.635028292504e+01
5.540000000000e+02 -3.286304912680e-01 7.094805893406e-04 2.630962798980e+01
5.542500000000e+02 -3.290366931275e-01 7.113897909953e-04 2.626769099399e+01
5.545000000000e+02 -3.295017441580e-01 7.139360928491e-04 2.622449036433e+01
5.547500000000e+02 -3.300196043412e-01 7.170695800514e-04 2.618004670915e+01
5.550000000000e+02 -3.305838711934e-01 7.207239535462e-04 2.613438298444e+01
5.552500000000e+02 -3.311880780835e-01 7.248177972959e-04 2.608752447251e+01
5.555000000000e+02 -3.318258268369e-01 7.292563681002e-04 2.603949905775e+01
5.557500000000e+02 -3.324907391356e-01 7.339337739178e-04 2.599033712147e+01
5.560000000000e+02 -3.331762499550e-01 7.387356108477e-04 2.594007185864e+01
5.562500000000e+02 -3.338752701695e-01 7.435418857811e-04 2.588873962404e+01
5.565000000000e+02 -3.345797195637e-01 7.482299809565e-04 2.583637990817e+01
5.567500000000e+02 -3.352800652123e-01 7.526777780567e-04 2.578303570919e+01
5.570000000000e+02 -3.359648595635e-01 7.567665859356e-04 2.572875389045e+01
5.572500000000e+02 -3.366203739877e-01 7.603838466424e-04 2.567358512975e+01
5.575000000000e+02 -3.372303846234e-01 7.634255197762e-04 2.561758422184e+01
5.577500000000e+02 -3.377761364324e-01 7.657980261980e-04 2.556081031761e+01
5.580000000000e+02 -3.382365299754e-01 7.674197787465e-04 2.550332673343e+01
5.582500000000e+02 -3.385885237929e-01 7.682222517163e-04 2.544520109801e+01
5.585000000000e+02 -3.388077309174e-01 7.681506328163e-04 2.538650518398e+01
5.587500000000e+02 -3.388691686532e-01 7.671640884087e-04 2.532731486878e+01
5.590000000000e+02 -3.387481569894e-01 7.652358672727e-04 2.526770966130e+01
5.592500000000e+02 -3.384212484379e-01 7.623531402476e-04 2.520777248393e+01
5.595000000000e+02 -3.378671317923e-01 7.585166981329e-04 2.514758934627e+01
5.597500000000e+02 -3.370675614778e-01 7.537408600115e-04 2.508724870709e+01
5.600000000000e+02 -3.360081187908e-01 7.480532306297e-04 2.502684106191e+01
5.602500000000e+02 -3.346788232747e-01 7.414944598407e-04 2.496645846840e+01
5.605000000000e+02 -3.330747158415e-01 7.341183052720e-04 2.490619384096e+01
5.607500000000e+02 -3.311961131114e-01 7.259914090393e-04 2.484614056423e+01
5.610000000000e+02 -3.290488998384e-01 7.171933362140e-04 2.478639183276e+01
5.612500000000e+02 -3.266445744608e-01 7.078161961533e-04 2.472704020743e+01
5.615000000000e+02 -3.240001704585e-01 6.979639940946e-04 2.466817716314e+01
5.617500000000e+02 -3.211382165650e-01 6.877519617906e-04 2.460989260058e+01
5.620000000000e+02 -3.180864799034e-01 6.773051823909e-04 2.455227449888e+01
5.622500000000e+02 -3.148776371010e-01 6.667568189169e-04 2.449540856471e+01
5.625000000000e+02 -3.115489623506e-01 6.562461731212e-04 2.443937789237e+01
5.627500000000e+02 -3.081417983794e-01 6.459161182344e-04 2.438426268745e+01
5.630000000000e+02 -3.047009148745e-01 6.359102699375e-04 2.433013997128e+01
5.632500000000e+02 -3.012737708376e-01 6.263700553083e-04 2.427708329344e+01
5.635000000000e+02 -2.979096092269e-01 6.174317153495e-04 2.422516244426e+01
5.637500000000e+02 -2.946582993134e-01 6.092233256038e-04 2.417444311006e+01
5.640000000000e+02 -2.915691424741e-01 6.018621710340e-04 2.412498654940e+01
5.642500000000e+02 -2.886894248391e-01 5.954524047103e-04 2.407684916990e+01
5.645000000000e+02 -2.860629845053e-01 5.900831608260e-04 2.403008214788e+01
5.647500000000e+02 -2.837286775428e-01 5.858272049057e-04 2.398473093306e+01
5.650000000000e+02 -2.817189590264e-01 5.827399494770e-04 2.394083482615e+01
5.652500000000e+02 -2.800585751281e-01 5.808589652482e-04 2.389842649127e+01
5.655000000000e+02 -2.787635057955e-01 5.802038843918e-04 2.385753147532e+01
5.657500000000e+02 -2.778402146362e-01 5.807763071002e-04 2.381816783386e+01
5.660000000000e+02 -2.772852778802e-01 5.825599756314e-04 2.378034574498e+01
5.662500000000e+02 -2.770854484989e-01 5.855209404914e-04 2.374406718183e+01
5.665000000000e+02 -2.772181334835e-01 5.896073923509e-04 2.370932577518e+01
5.667500000000e+02 -2.776523141048e-01 5.947495736424e-04 2.367610669354e+01
5.670000000000e+02 -2.783498476217e-01 6.008596185657e-04 2.364438662735e+01
5.672500000000e+02 -2.792670279377e-01 6.078310568470e-04 2.361413403531e+01
5.675000000000e+02 -2.803564006371e-01 6.155389030146e-04 2.358530930598e+01
5.677500000000e+02 -2.815685839247e-01 6.238395266108e-04 2.355786528561e+01
5.680000000000e+02 -2.828541119722e-01 6.325715233970e-04 2.353174765610e+01
5.682500000000e+02 -2.841650237847e-01 6.415567151008e-04 2.350689569747e+01
5.685000000000e+02 -2.854562412597e-01 6.506024769607e-04 2.348324283231e+01
5.687500000000e+02 -2.866864997549e-01 6.595044332832e-04 2.346071755916e+01
5.690000000000e+02 -2.878189261579e-01 6.680505537378e-04 2.343924407949e+01
5.692500000000e+02 -2.888211151334e-01 6.760256315535e-04 2.341874330384e+01
5.695000000000e+02 -2.896648502958e-01 6.832167620764e-04 2.339913361799e+01
5.697500000000e+02 -2.903254607970e-01 6.894191744328e-04 2.338033159017e+01
5.700000000000e+02 -2.907809526127e-01 6.944420773274e-04 2.336225294091e+01
5.702500000000e+02 -2.910110312036e-01 6.981146016388e-04 2.334481312998e+01
5.705000000000e+02 -2.909961683473e-01 7.002913907308e-04 2.332792808919e+01
5.707500000000e+02 -2.907168185935e-01 7.008569905058e-04 2.331151462033e+01
5.710000000000e+02 -2.901529503274e-01 6.997293901687e-04 2.329549114319e+01
5.712500000000e+02 -2.892839549893e-01 6.968626698170e-04 2.327977799502e+01
5.715000000000e+02 -2.880889541846e-01 6.922476907372e-04 2.326429760622e+01
5.717500000000e+02 -2.865476209040e-01 6.859121047227e-04 2.324897512877e+01
5.720000000000e+02 -2.846412821751e-01 6.779190346336e-04 2.323373823274e+01
5.722500000000e+02 -2.823544370768e-01 6.683647460312e-04 2.321851765797e+01
5.725000000000e+02 -2.796763652963e-01 6.573751717277e-04 2.320324720401e+01
5.727500000000e+02 -2.766027510580e-01 6.451020027122e-04 2.318786367401e+01
5.730000000000e+02 -2.731372601096e-01 6.317186316926e-04 2.317230737320e+01
5.732500000000e+02 -2.692927388869e-01 6.174158395199e-04 2.315652208745e+01
5.735000000000e+02 -2.650919727848e-01 6.023974538591e-04 2.314045503409e+01
5.737500000000e+02 -2.605680422400e-01 5.868767006858e-04 2.312405746139e+01
5.740000000000e+02 -2.557639840027e-01 5.710726563376e-04 2.310728466960e+01
5.742500000000e+02 -2.507318555287e-01 5.552070820681e-04 2.309009602628e+01
5.745000000000e+02 -2.455313980353e-01 5.395018818236e-04 2.307245574680e+01
5.747500000000e+02 -2.402280132923e-01 5.241765116927e-04 2.305433256371e+01
5.750000000000e+02 -2.348906183011e-01 5.094459655912e-04 2.303570054389e+01
5.752500000000e+02 -2.295891442672e-01 4.955186396204e-04 2.301653913709e+01
5.755000000000e+02 -2.243920080289e-01 4.825942150329e-04 2.299683319590e+01
5.757500000000e+02 -2.193638179959e-01 4.708614315953e-04 2.297657377801e+01
5.760000000000e+02 -2.145631473745e-01 4.604954840882e-04 2.295575771293e+01
5.762500000000e+02 -2.100408611776e-01 4.516553733231e-04 2.293438834233e+01
5.765000000000e+02 -2.058387697953e-01 4.444809079698e-04 2.291247539823e+01
5.767500000000e+02 -2.019887880581e-01 4.390896034046e-04 2.289003482032e+01
5.770000000000e+02 -1.985126806877e-01 4.355734940529e-04 2.286708925231e+01
5.772500000000e+02 -1.954221655337e-01 4.339960204683e-04 2.284366772188e+01
5.775000000000e+02 -1.927194350618e-01 4.343893380184e-04 2.281980524491e+01
5.777500000000e+02 -1.903980509249e-01 4.367519217903e-04 2.279554316644e+01
5.780000000000e+02 -1.884439379355e-01 4.410469372686e-04 2.277092818848e+01
5.782500000000e+02 -1.868365884435e-01 4.472013075859e-04 2.274601261092e+01
5.785000000000e+02 -1.855501742487e-01 4.551058210492e-04 2.272085320814e+01
5.787500000000e+02 -1.845546793411e-01 4.646160565197e-04 2.269551129314e+01
5.790000000000e+02 -1.838168226775e-01 4.755544653769e-04 2.267005154573e+01
5.792500000000e+02 -1.833008629001e-01 4.877133191233e-04 2.264454156980e+01
5.795000000000e+02 -1.829692098699e-01 5.008585723951e-04 2.261905132900e+01
5.797500000000e+02 -1.827828605777e-01 5.147345345506e-04 2.259365225842e+01
5.800000000000e+02 -1.827017010802e-01 5.290691237036e-04 2.256841632172e+01
5.802500000000e+02 -1.826847175038e-01 5.435792727879e-04 2.254341581060e+01
5.805000000000e+02 -1.826901560921e-01 5.579768002646e-04 2.251872210418e+01
5.807500000000e+02 -1.826756879806e-01 5.719739526286e-04 2.249440554342e+01
5.810000000000e+02 -1.825986285237e-01 5.852889293916e-04 2.247053459358e+01
5.812500000000e+02 -1.824162441936e-01 5.976509121875e-04 2.244717549254e+01
5.815000000000e+02 -1.820861760370e-01 6.088046331149e-04 2.242439156446e+01
5.817500000000e+02 -1.815669765872e-01 6.185141369354e-04 2.240224333584e+01
5.820000000000e+02 -1.808187773733e-01 6.265662857033e-04 2.238078771572e+01
5.822500000000e+02 -1.798040374060e-01 6.327732857855e-04 2.236007828287e+01
5.825000000000e+02 -1.784883678444e-01 6.369749028322e-04 2.234016457480e+01
5.827500000000e+02 -1.768413690704e-01 6.390399093930e-04 2.232109243718e+01
5.830000000000e+02 -1.748374485709e-01 6.388671896676e-04 2.230290338125e+01
5.832500000000e+02 -1.724565695874e-01 6.363864863450e-04 2.228563496176e+01
5.835000000000e+02 -1.696848781016e-01 6.315590512322e-04 2.226932016604e+01
5.837500000000e+02 -1.665151924271e-01 6.243778110342e-04 2.225398773937e+01
5.840000000000e+02 -1.629473043591e-01 6.148673865495e-04 2.223966189975e+01
5.842500000000e+02 -1.589880760828e-01 6.030840216759e-04 2.222636205891e+01
5.845000000000e+02 -1.546513610504e-01 5.891152984869e-04 2.221410311135e+01
5.847500000000e+02 -1.499577064410e-01 5.730796746690e-04 2.220289519228e+01
5.850000000000e+02 -1.449338584794e-01 5.551256771158e-04 2.219274346098e+01
5.852500000000e+02 -1.396121568295e-01 5.354307894929e-04 2.218364846666e+01
5.855000000000e+02 -1.340297542254e-01 5.141999124680e-04 2.217560594980e+01
5.857500000000e+02 -1.282277717561e-01 4.916633701482e-04 2.216860705592e+01
5.860000000000e+02 -1.222503562538e-01 4.680744127333e-04 2.216263823105e+01
5.862500000000e+02 -1.161437996451e-01 4.437061831721e-04 2.215768184476e+01
5.865000000000e+02 -1.099555567517e-01 4.188480310273e-04 2.215371594555e+01
5.867500000000e+02 -1.037334225946e-01 3.938013965366e-04 2.215071497979e+01
5.870000000000e+02 -9.752469645253e-02 3.688751728889e-04 2.214864994796e+01
5.872500000000e+02 -9.137541992832e-02 3.443806501591e-04 2.214748858655e+01
5.875000000000e+02 -8.532978907351e-02 3.206262999649e-04 2.214719612974e+01
5.877500000000e+02 -7.942957599859e-02 2.979125461690e-04 2.214773554286e+01
5.880000000000e+02 -7.371363735601e-02 2.765261608468e-04 2.214906774464e+01
5.882500000000e+02 -6.821759522012e-02 2.567350525454e-04 2.215115246460e+01
5.885000000000e+02 -6.297344701109e-02 2.387834129534e-04 2.215394813669e+01
5.887500000000e+02 -5.800936939276e-02 2.228872317889e-04 2.215741272796e+01
5.890000000000e+02 -5.334947468446e-02 2.092304266523e-04 2.216150390850e+01
5.892500000000e+02 -4.901359860646e-02 1.979616005181e-04 2.216617919093e+01
5.895000000000e+02 -4.501720266281e-02 1.891915284823e-04 2.217139668324e+01
5.897500000000e+02 -4.137115927247e-02 1.829912369159e-04 2.217711485013e+01
5.900000000000e+02 -3.808168188450e-02 1.793912785136e-04 2.218329321349e+01
5.902500000000e+02 -3.515018163641e-02 1.783816617743e-04 2.218989239035e+01
5.905000000000e+02 -3.257315855191e-02 1.799123705679e-04 2.219687409906e+01
5.907500000000e+02 -3.034218113819e-02 1.838946639141e-04 2.220420181404e+01
5.910000000000e+02 -2.844381347512e-02 1.902031847865e-04 2.221184041902e+01
5.912500000000e+02 -2.685968658245e-02 1.986785036660e-04 2.221975683166e+01
5.915000000000e+02 -2.556656579029e-02 2.091302010545e-04 2.222791991561e+01
5.917500000000e+02 -2.453653263471e-02 2.213401917126e-04 2.223630076213e+01
5.920000000000e+02 -2.373722608548e-02 2.350665308829e-04 2.224487259188e+01
5.922500000000e+02 -2.313221795042e-02 2.500474130322e-04 2.225361135402e+01
5.925000000000e+02 -2.268142689347e-02 2.660052597802e-04 2.226249536256e+01
5.927500000000e+02 -2.234168548710e-02 2.826508147080e-04 2.227150594310e+01
5.930000000000e+02 -2.206734174243e-02 2.996875397737e-04 2.228062706104e+01
5.932500000000e+02 -2.181099099522e-02 3.168156518908e-04 2.228984594851e+01
5.935000000000e+02 -2.152423028836e-02 3.337363161837e-04 2.229915277064e+01
5.937500000000e+02 -2.115849318922e-02 3.501555933192e-04 2.230854091774e+01
5.940000000000e+02 -2.066591489481e-02 3.657882627996e-04 2.231800726491e+01
5.942500000000e+02 -2.000018505578e-02 3.803614932991e-04 2.232755181001e+01
5.945000000000e+02 -1.911743087738e-02 3.936182841029e-04 2.233717820319e+01
5.947500000000e+02 -1.797702806012e-02 4.053206891838e-04 2.234689330058e+01
5.950000000000e+02 -1.654240462779e-02 4.152528058092e-04 2.235670764009e+01
5.952500000000e+02 -1.478173101655e-02 4.232234474769e-04 2.236663497018e+01
5.955000000000e+02 -1.266856485281e-02 4.290685678772e-04 2.237669261993e+01
5.957500000000e+02 -1.018236393315e-02 4.326533198477e-04 2.238690122438e+01
5.960000000000e+02 -7.308900676593e-03 4.338737787832e-04 2.239728476673e+01
5.962500000000e+02 -4.040536082504e-03 4.326582514247e-04 2.240787028044e+01
5.965000000000e+02 -3.763949344400e-04 4.289682443253e-04 2.241868806715e+01
5.967500000000e+02 3.677616489232e-03 4.227989600352e-04 2.242977141778e+01
5.970000000000e+02 8.108927566729e-03 4.141793564132e-04 2.244115632494e+01
5.972500000000e+02 1.289851216941e-02 4.031716757249e-04 2.245288169017e+01
5.975000000000e+02 1.802126848295e-02 3.898708482714e-04 2.246498875844e+01
5.977500000000e+02 2.344645820621e-02 3.744030916604e-04 2.247752133220e+01
5.980000000000e+02 2.913829663473e-02 3.569240080015e-04 2.249052519523e+01
5.982500000000e+02 3.505658284385e-02 3.376165080444e-04 2.250404828754e+01
5.985000000000e+02 4.115744472140e-02 3.166883244799e-04 2.251814011677e+01
5.987500000000e+02 4.739410331886e-02 2.943688036414e-04 2.253285185405e+01
5.990000000000e+02 5.371770697054e-02 2.709057229946e-04 2.254823595349e+01
5.992500000000e+02 6.007818091378e-02 2.465618998919e-04 2.256434577940e+01
5.995000000000e+02 6.642507373334e-02 2.216113573209e-04 2.258123560642e+01
5.997500000000e+02 7.270841145526e-02 1.963354095928e-04 2.259896018182e+01
6.000000000000e+02 7.887952284909e-02 1.710186532190e-04 2.261757449501e+01
6.002500000000e+02 8.489182362922e-02 1.459449768165e-04 2.263713349788e+01
6.005000000000e+02 9.070155600616e-02 1.213935604201e-04 2.265769185757e+01
6.007500000000e+02 9.626846224811e-02 9.763504571964e-05 2.267930352028e+01
6.010000000000e+02 1.015563879467e-01 7.492779785504e-05 2.270202164134e+01
6.012500000000e+02 1.065338045208e-01 5.351448058456e-05 2.272589814484e+01
6.015000000000e+02 1.111742417316e-01 3.361893500002e-05 2.275098347371e+01
6.017500000000e+02 1.154566323277e-01 1.544328458436e-05 2.277732629316e+01
6.020000000000e+02 1.193655582022e-01 -8.347028094400e-07 2.280497324129e+01
6.022500000000e+02 1.228913950962e-01 -1.506350796572e-05 2.283396851808e+01
6.025000000000e+02 1.260303724159e-01 -2.711974004837e-05 2.286435380320e+01
6.027500000000e+02 1.287845179194e-01 -3.690924606197e-05 2.289616785928e+01
6.030000000000e+02 1.311615314960e-01 -4.436807368680e-05 2.292944629355e+01
6.032500000000e+02 1.331745444416e-01 -4.946291908008e-05 2.296422134241e+01
6.035000000000e+02 1.348418185074e-01 -5.219100095687e-05 2.300052150049e+01
6.037500000000e+02 1.361863464182e-01 -5.257973373848e-05 2.303837146260e+01
6.040000000000e+02 1.372354060157e-01 -5.068586450305e-05 2.307779176105e+01
6.042500000000e+02 1.380200195130e-01 -4.659422572699e-05 2.311879859657e+01
6.045000000000e+02 1.385743977296e-01 -4.041630216873e-05 2.316140362199e+01
6.047500000000e+02 1.389353176705e-01 -3.228824304877e-05 2.320561365300e+01
6.050000000000e+02 1.391414643404e-01 -2.236877854645e-05 2.325143062114e+01
6.052500000000e+02 1.392327790811e-01 -1.083684748110e-05 2.329885127357e+01
6.055000000000e+02 1.392497704488e-01 2.111037405520e-06 2.334786703407e+01
6.057500000000e+02 1.392328419676e-01 1.626358151616e-05 2.339846382805e+01
6.060000000000e+02 1.392216291207e-01 3.139764876815e-05 2.345062193412e+01
6.062500000000e+02 1.392543630287e-01 4.728129628841e-05 2.350431584385e+01
6.065000000000e+02 1.393672722886e-01 6.367685667308e-05 2.355951413164e+01
6.067500000000e+02 1.395940138534e-01 8.034408912842e-05 2.361617937949e+01
6.070000000000e+02 1.399652109986e-01 9.704321972768e-05 2.367426800045e+01
6.072500000000e+02 1.405079833200e-01 1.135379927088e-04 2.373373028515e+01
6.075000000000e+02 1.412456014198e-01 1.295986956752e-04 2.379451029702e+01
6.077500000000e+02 1.421972071149e-01 1.450049234267e-04 2.385654587032e+01
6.080000000000e+02 1.433776374602e-01 1.595481963577e-04 2.391976856736e+01
6.082500000000e+02 1.447972635114e-01 1.730345853576e-04 2.398410383565e+01
6.085000000000e+02 1.464620341987e-01 1.852866553992e-04 2.404947094413e+01
6.087500000000e+02 1.483734750083e-01 1.961457684400e-04 2.411578323158e+01
6.090000000000e+02 1.505289059104e-01 2.054738260881e-04 2.418294812334e+01
6.092500000000e+02 1.529216172840e-01 2.131547070793e-04 2.425086743398e+01
6.095000000000e+02 1.555412001982e-01 2.190954200846e-04 2.431943755000e+01
6.097500000000e+02 1.583739423796e-01 2.232269034531e-04 2.438854966895e+01
6.100000000000e+02 1.614032164527e-01 2.255047941866e-04 2.445809020535e+01
6.102500000000e+02 1.646099867318e-01 2.259096126365e-04 2.452794110575e+01
6.105000000000e+02 1.679733161909e-01 2.244464248611e-04 2.459798028173e+01
6.107500000000e+02 1.714708997200e-01 2.211446779242e-04 2.466808207307e+01
6.110000000000e+02 1.750796090629e-01 2.160574601634e-04 2.473811776723e+01
6.112500000000e+02 1.787760292891e-01 2.092604210210e-04 2.480795615929e+01
6.115000000000e+02 1.825369742151e-01 2.008504255081e-04 2.487746417400e+01
6.117500000000e+02 1.863399870622e-01 1.909438563823e-04 2.494650745667e+01
6.120000000000e+02 1.901637685274e-01 1.796747739767e-04 2.501495116321e+01
6.122500000000e+02 1.939885783631e-01 1.671927285284e-04 2.508266063591e+01
6.125000000000e+02 1.977965663154e-01 1.536603940388e-04 2.514950219996e+01
6.127500000000e+02 2.015720378773e-01 1.392510271400e-04 2.521534389715e+01
6.130000000000e+02 2.053016558397e-01 1.241457192146e-04 2.528005643470e+01
6.132500000000e+02 2.089745495688e-01 1.085307145906e-04 2.534351388131e+01
6.135000000000e+02 2.125823815846e-01 9.259462369319e-05 2.540559465874e+01
6.137500000000e+02 2.161193295995e-01 7.652549759244e-05 2.546618231452e+01
6.140000000000e+02 2.195819951504e-01 6.050797745453e-05 2.552516641977e+01
6.142500000000e+02 2.229692431212e-01 4.472066797827e-05 2.558244333076e+01
6.145000000000e+02 2.262820196401e-01 2.933349685595e-05 2.563791710606e+01
6.147500000000e+02 2.295230607756e-01 1.450546660303e-05 2.569150021899e+01
6.150000000000e+02 2.326965952289e-01 3.824179336590e-07 2.574311431293e+01
6.152500000000e+02 2.358079894991e-01 -1.290482661925e-05 2.579269087967e+01
6.155000000000e+02 2.388633684047e-01 -2.524206127056e-05 2.584017188276e+01
6.157500000000e+02 2.418692156739e-01 -3.653300456276e-05 2.588551029044e+01
6.160000000000e+02 2.448319731555e-01 -4.670015427632e-05 2.592867057066e+01
6.162500000000e+02 2.477576196116e-01 -5.568506457036e-05 2.596962900327e+01
6.165000000000e+02 2.506513220808e-01 -6.344886445107e-05 2.600837403172e+01
6.167500000000e+02 2.535170704644e-01 -6.997188783164e-05 2.604490638730e+01
6.170000000000e+02 2.563573812065e-01 -7.525302233624e-05 2.607923916289e+01
6.172500000000e+02 2.591730573486e-01 -7.930878797847e-05 2.611139775520e+01
6.175000000000e+02 2.619630288979e-01 -8.217211594488e-05 2.614141971453e+01
6.177500000000e+02 2.647242510438e-01 -8.389068684898e-05 2.616935443367e+01
6.180000000000e+02 2.674517206158e-01 -8.452533926667e-05 2.619526277622e+01
6.182500000000e+02 2.701385672436e-01 -8.414803438497e-05 2.621921655783e+01
6.185000000000e+02 2.727762257651e-01 -8.283980097787e-05 2.624129791281e+01
6.187500000000e+02 2.753547241086e-01 -8.068856807373e-05 2.626159858957e+01
6.190000000000e+02 2.778630258834e-01 -7.778711162826e-05 2.628021912523e+01
6.192500000000e+02 2.802894751942e-01 -7.423095430396e-05 2.629726795053e+01
6.195000000000e+02 2.826222648992e-01 -7.011631587156e-05 2.631286042842e+01
6.197500000000e+02 2.848499874130e-01 -6.553846088431e-05 2.632711781657e+01
6.200000000000e+02 2.869621553844e-01 -6.058996436329e-05 2.634016617764e+01
6.202500000000e+02 2.889497853345e-01 -5.535946021461e-05 2.635213531438e+01
6.205000000000e+02 2.908058912217e-01 -4.993053835010e-05 2.636315760003e+01
6.207500000000e+02 2.925259704601e-01 -4.438095358772e-05 2.637336686304e+01
6.210000000000e+02 2.941084100923e-01 -3.878216490069e-05 2.638289726632e+01
6.212500000000e+02 2.955547797808e-01 -3.319908531448e-05 2.639188220636e+01
6.215000000000e+02 2.968700795862e-01 -2.769029338220e-05 2.640045328650e+01
6.217500000000e+02 2.980627787253e-01 -2.230824325094e-05 2.640873923387e+01
6.220000000000e+02 2.991447930819e-01 -1.709986215164e-05 2.641686496498e+01
6.222500000000e+02 3.001312752754e-01 -1.210724106304e-05 2.642495068403e+01
6.225000000000e+02 3.010403427619e-01 -7.368628446826e-06 2.643311109786e+01
6.227500000000e+02 3.018925516968e-01 -2.919077634436e-06 2.644145454611e+01
6.230000000000e+02 3.027103982583e-01 1.208349805014e-06 2.645008246058e+01
6.232500000000e+02 3.035175636491e-01 4.981996015536e-06 2.645908861359e+01
6.235000000000e+02 3.043382048404e-01 8.370610305544e-06 2.646855874101e+01
6.237500000000e+02 3.051961152364e-01 1.134280451905e-05 2.647857005195e+01
6.240000000000e+02 3.061138463438e-01 1.386672886227e-05 2.648919079262e+01
6.242500000000e+02 3.071118858264e-01 1.590977425140e-05 2.650048002375e+01
6.245000000000e+02 3.082078595356e-01 1.743857648778e-05 2.651248748421e+01
6.247500000000e+02 3.094157665845e-01 1.841949072076e-05 2.652525328825e+01
6.250000000000e+02 3.107453870315e-01 1.881906777251e-05 2.653880787947e+01
6.252500000000e+02 3.122018172213e-01 1.860479172511e-05 2.655317213766e+01
6.255000000000e+02 3.137851523155e-01 1.774625611127e-05 2.656835717435e+01
6.257500000000e+02 3.154904106043e-01 1.621660722124e-05 2.658436450883e+01
6.260000000000e+02 3.173076517767e-01 1.399335497499e-05 2.660118616005e+01
6.262500000000e+02 3.192223199312e-01 1.106013052099e-05 2.661880470772e+01
6.265000000000e+02 3.212158192803e-01 7.408096505150e-06 2.663719359823e+01
6.267500000000e+02 3.232662897243e-01 3.037317683060e-06 2.665631713704e+01
6.270000000000e+02 3.253495723689e-01 -2.042001964180e-06 2.667613078758e+01
6.272500000000e+02 3.274403362945e-01 -7.808525289640e-06 2.669658154781e+01
6.275000000000e+02 3.295132920359e-01 -1.422896748996e-05 2.671760800801e+01
6.277500000000e+02 3.315444770986e-01 -2.125773887771e-05 2.673914080227e+01
6.280000000000e+02 3.335124924173e-01 -2.883677695690e-05 2.676110306247e+01
6.282500000000e+02 3.353997093189e-01 -3.689606686249e-05 2.678341061854e+01
6.285000000000e+02 3.371932816864e-01 -4.535424499750e-05 2.680597273311e+01
6.287500000000e+02 3.388860267098e-01 -5.412001106374e-05 2.682869240831e+01
6.290000000000e+02 3.404770202989e-01 -6.309371440841e-05 2.685146709629e+01
6.292500000000e+02 3.419719177856e-01 -7.216930105173e-05 2.687418944638e+01
6.295000000000e+02 3.433830127620e-01 -8.123692346409e-05 2.689674785970e+01
6.297500000000e+02 3.447289351786e-01 -9.018547747639e-05 2.691902740809e+01
6.300000000000e+02 3.460340535266e-01 -9.890557683093e-05 2.694091062235e+01
6.302500000000e+02 3.473275582802e-01 -1.072924473227e-04 2.696227854122e+01
6.305000000000e+02 3.486422954595e-01 -1.152491198926e-04 2.698301145371e+01
6.307500000000e+02 3.500133283398e-01 -1.226892145537e-04 2.700299003183e+01
6.310000000000e+02 3.514763243561e-01 -1.295396159643e-04 2.702209628521e+01
6.312500000000e+02 3.530658168506e-01 -1.357428392660e-04 2.704021455915e+01
6.315000000000e+02 3.548133971842e-01 -1.412587381556e-04 2.705723264474e+01
6.317500000000e+02 3.567459610919e-01 -1.460659991188e-04 2.707304259922e+01
6.320000000000e+02 3.588840357654e-01 -1.501626403233e-04 2.708754181106e+01
6.322500000000e+02 3.612403277121e-01 -1.535660159849e-04 2.710063383821e+01
6.325000000000e+02 3.638185379393e-01 -1.563119129462e-04 2.711222934264e+01
6.327500000000e+02 3.666125773989e-01 -1.584532095922e-04 2.712224668922e+01
6.330000000000e+02 3.696061935721e-01 -1.600575715737e-04 2.713061268040e+01
6.332500000000e+02 3.727731027515e-01 -1.612046363459e-04 2.713726315333e+01
6.335000000000e+02 3.760776652619e-01 -1.619828291649e-04 2.714214326776e+01
6.337500000000e+02 3.794760788408e-01 -1.624856516046e-04 2.714520784645e+01
6.340000000000e+02 3.829180663567e-01 -1.628078697014e-04 2.714642157553e+01
6.342500000000e+02 3.863490284550e-01 -1.630417294617e-04 2.714575884375e+01
6.345000000000e+02 3.897125003554e-01 -1.632733013220e-04 2.714320374621e+01
6.347500000000e+02 3.929528462385e-01 -1.635791924198e-04 2.713874963873e+01
6.350000000000e+02 3.960179721878e-01 -1.640237681084e-04 2.713239877235e+01
6.352500000000e+02 3.988619346585e-01 -1.646571660177e-04 2.712416180671e+01
6.355000000000e+02 4.014472472247e-01 -1.655139185157e-04 2.711405705979e+01
6.357500000000e+02 4.037467361119e-01 -1.666126166906e-04 2.710210988931e+01
6.360000000000e+02 4.057448012681e-01 -1.679563249579e-04 2.708835191522e+01
6.362500000000e+02 4.074380026620e-01 -1.695340023827e-04 2.707282036924e+01
6.365000000000e+02 4.088349058534e-01 -1.713224061562e-04 2.705555723202e+01
6.367500000000e+02 4.099552155035e-01 -1.732888275877e-04 2.703660863363e+01
6.370000000000e+02 4.108282273243e-01 -1.753940834527e-04 2.701602416902e+01
6.372500000000e+02 4.114907380289e-01 -1.775958446769e-04 2.699385642688e+01
6.375000000000e+02 4.119845274206e-01 -1.798517097193e-04 2.697016030748e+01
6.377500000000e+02 4.123536433201e-01 -1.821222989586e-04 2.694499278460e+01
6.380000000000e+02 4.126416197198e-01 -1.843736118036e-04 2.691841231469e+01
6.382500000000e+02 4.128889031359e-01 -1.865790631439e-04 2.689047871116e+01
6.385000000000e+02 4.131305677317e-01 -1.887205786721e-04 2.686125263099e+01
6.387500000000e+02 4.133945744608e-01 -1.907892205393e-04 2.683079551986e+01
6.390000000000e+02 4.137005508352e-01 -1.927848352061e-04 2.679916913703e+01
6.392500000000e+02 4.140592730114e-01 -1.947153301982e-04 2.676643553766e+01
6.395000000000e+02 4.144727322384e-01 -1.965952051735e-04 2.673265661707e+01
6.397500000000e+02 4.149348474353e-01 -1.984438349620e-04 2.669789412067e+01
6.400000000000e+02 4.154326650105e-01 -2.002836538477e-04 2.666220923972e+01
6.402500000000e+02 4.159479897757e-01 -2.021380433255e-04 2.662566254393e+01
6.405000000000e+02 4.164592942534e-01 -2.040291522083e-04 2.658831375844e+01
6.407500000000e+02 4.169437814820e-01 -2.059762375549e-04 2.655022174393e+01
6.410000000000e+02 4.173794740651e-01 -2.079940273802e-04 2.651144420411e+01
6.412500000000e+02 4.177471966738e-01 -2.100913561261e-04 2.647203770843e+01
6.415000000000e+02 4.180323439816e-01 -2.122701044933e-04 2.643205755905e+01
6.417500000000e+02 4.182263052407e-01 -2.145244507814e-04 2.639155784338e+01
6.420000000000e+02 4.183274829945e-01 -2.168405044753e-04 2.635059120629e+01
6.422500000000e+02 4.183417818148e-01 -2.191962898385e-04 2.630920889253e+01
6.425000000000e+02 4.182825082012e-01 -2.215620348698e-04 2.626746079122e+01
6.427500000000e+02 4.181696795893e-01 -2.239010614629e-04 2.622539519675e+01
6.430000000000e+02 4.180286537964e-01 -2.261708817864e-04 2.618305902170e+01
6.432500000000e+02 4.178882298604e-01 -2.283249130541e-04 2.614049755015e+01
6.435000000000e+02 4.177781949725e-01 -2.303141964104e-04 2.609775469641e+01
6.437500000000e+02 4.177266106441e-01 -2.320896612172e-04 2.605487284572e+01
6.440000000000e+02 4.177569446734e-01 -2.336041846356e-04 2.601189303366e+01
6.442500000000e+02 4.178853488788e-01 -2.348145069202e-04 2.596885515699e+01
6.445000000000e+02 4.181184017020e-01 -2.356830090481e-04 2.592579797473e+01
6.447500000000e+02 4.184514922099e-01 -2.361787018883e-04 2.588275942119e+01
6.450000000000e+02 4.188681427175e-01 -2.362775847641e-04 2.583977677808e+01
6.452500000000e+02 4.193403402351e-01 -2.359621779700e-04 2.579688700839e+01
6.455000000000e+02 4.198300163748e-01 -2.352205012027e-04 2.575412681709e+01
6.457500000000e+02 4.202914653718e-01 -2.340442193718e-04 2.571153294921e+01
6.460000000000e+02 4.206745933930e-01 -2.324265351383e-04 2.566914226381e+01
6.462500000000e+02 4.209286277498e-01 -2.303600001394e-04 2.562699192856e+01
6.465000000000e+02 4.210060119984e-01 -2.278347555647e-04 2.558511924700e+01
6.467500000000e+02 4.208659503072e-01 -2.248373045597e-04 2.554356169142e+01
6.470000000000e+02 4.204773230736e-01 -2.213503282093e-04 2.550235667399e+01
6.472500000000e+02 4.198205941234e-01 -2.173536128528e-04 2.546154142138e+01
6.475000000000e+02 4.188885984123e-01 -2.128262124167e-04 2.542115249857e+01
6.477500000000e+02 4.176860136598e-01 -2.077495420909e-04 2.538122551215e+01
6.480000000000e+02 4.162276923674e-01 -2.021112774832e-04 2.534179477426e+01
6.482500000000e+02 4.145360835641e-01 -1.959095386249e-04 2.530289265829e+01
6.485000000000e+02 4.126379853745e-01 -1.891568583265e-04 2.526454932175e+01
6.487500000000e+02 4.105611597181e-01 -1.818834608203e-04 2.522679205660e+01
6.490000000000e+02 4.083311031061e-01 -1.741392809248e-04 2.518964488143e+01
6.492500000000e+02 4.059684477179e-01 -1.659945605069e-04 2.515312816242e+01
6.495000000000e+02 4.034872701056e-01 -1.575386334254e-04 2.511725806728e+01
6.497500000000e+02 4.008944567511e-01 -1.488771514605e-04 2.508204641002e+01
6.500000000000e+02 3.981902191252e-01 -1.401278097780e-04 2.504750028243e+01
6.502500000000e+02 3.953696074838e-01 -1.314151343507e-04 2.501362200024e+01
6.505000000000e+02 3.924248391186e-01 -1.228648202636e-04 2.498040919766e+01
6.507500000000e+02 3.893481002815e-01 -1.145979806924e-04 2.494785486150e+01
6.510000000000e+02 3.861344799623e-01 -1.067262119765e-04 2.491594770942e+01
6.512500000000e+02 3.827846736919e-01 -9.934764908920e-05 2.488467259619e+01
6.515000000000e+02 3.793071441778e-01 -9.254437235037e-05 2.485401099779e+01
6.517500000000e+02 3.757195082998e-01 -8.638140661843e-05 2.482394163759e+01
6.520000000000e+02 3.720489959631e-01 -8.090682487890e-05 2.479444096609e+01
6.522500000000e+02 3.683319882038e-01 -7.615320868239e-05 2.476548374110e+01
6.525000000000e+02 3.646126903323e-01 -7.213984480218e-05 2.473704352216e+01
6.527500000000e+02 3.609410850890e-01 -6.887496029986e-05 2.470909292017e+01
6.530000000000e+02 3.573704328045e-01 -6.635824094020e-05 2.468160390078e+01
6.532500000000e+02 3.539545134551e-01 -6.458261357081e-05 2.465454782668e+01
6.535000000000e+02 3.507448784400e-01 -6.353542654633e-05 2.462789538479e+01
6.537500000000e+02 3.477883631816e-01 -6.319906525540e-05 2.460161654817e+01
6.540000000000e+02 3.451249567414e-01 -6.355054279283e-05 2.457568032736e+01
6.542500000000e+02 3.427862530368e-01 -6.456090086853e-05 2.455005468815e+01
6.545000000000e+02 3.407944312578e-01 -6.619394712921e-05 2.452470636435e+01
6.547500000000e+02 3.391618655559e-01 -6.840525152318e-05 2.449960088523e+01
6.550000000000e+02 3.378912400874e-01 -7.114105505927e-05 2.447470257232e+01
6.552500000000e+02 3.369761408617e-01 -7.433777145853e-05 2.444997471193e+01
6.555000000000e+02 3.364019752360e-01 -7.792188329942e-05 2.442537976116e+01
6.557500000000e+02 3.361471104755e-01 -8.181047187184e-05 2.440087963174e+01
6.560000000000e+02 3.361841361680e-01 -8.591225530929e-05 2.437643590941e+01
6.562500000000e+02 3.364810901027e-01 -9.012910530993e-05 2.435201012018e+01
6.565000000000e+02 3.370026043027e-01 -9.435793553835e-05 2.432756387585e+01
6.567500000000e+02 3.377108499795e-01 -9.849276464904e-05 2.430305897401e+01
6.570000000000e+02 3.385663368079e-01 -1.024269553038e-04 2.427845734719e+01
6.572500000000e+02 3.395284008800e-01 -1.060554277050e-04 2.425372099898e+01
6.575000000000e+02 3.405555894324e-01 -1.092765996613e-04 2.422881181544e+01
6.577500000000e+02 3.416058151703e-01 -1.119944149966e-04 2.420369139203e+01
6.580000000000e+02 3.426363975389e-01 -1.141201927747e-04 2.417832087579e+01
6.582500000000e+02 3.436041747989e-01 -1.155742929521e-04 2.415266081742e+01
6.585000000000e+02 3.444655248491e-01 -1.162872932525e-04 2.412667117054e+01
6.587500000000e+02 3.451766641449e-01 -1.162015976908e-04 2.410031133690e+01
6.590000000000e+02 3.456939567412e-01 -1.152720093605e-04 2.407354036282e+01
6.592500000000e+02 3.459746015833e-01 -1.134664969799e-04 2.404631720773e+01
6.595000000000e+02 3.459774029456e-01 -1.107664894977e-04 2.401860111219e+01
6.597500000000e+02 3.456637292283e-01 -1.071669327232e-04 2.399035200075e+01
6.600000000000e+02 3.449986850845e-01 -1.026761087705e-04 2.396153090978e+01
6.602500000000e+02 3.439522261739e-01 -9.731507168761e-05 2.393210039881e+01
6.605000000000e+02 3.425001916414e-01 -9.111682251231e-05 2.390202492128e+01
6.607500000000e+02 3.406253185651e-01 -8.412548105348e-05 2.387127116584e+01
6.610000000000e+02 3.383178665702e-01 -7.639517637913e-05 2.383980830986e+01
6.612500000000e+02 3.355760385620e-01 -6.798912835023e-05 2.380760826566e+01
6.615000000000e+02 3.324059857156e-01 -5.897844122785e-05 2.377464584014e+01
6.617500000000e+02 3.288216049358e-01 -4.944123392140e-05 2.374089893682e+01
6.620000000000e+02 3.248439242493e-01 -3.946166577856e-05 2.370634871786e+01
6.622500000000e+02 3.205003389991e-01 -2.912908960899e-05 2.367097979217e+01
6.625000000000e+02 3.158236369738e-01 -1.853718369771e-05 2.363478040076e+01
6.627500000000e+02 3.108510527011e-01 -7.783083935730e-06 2.359774269012e+01
6.630000000000e+02 3.056232766158e-01 3.033576855310e-06 2.355986295246e+01
6.632500000000e+02 3.001835477812e-01 1.381180625086e-05 2.352114183407e+01
6.635000000000e+02 2.945769540133e-01 2.445039303431e-05 2.348158466518e+01
6.637500000000e+02 2.888497610249e-01 3.484915829056e-05 2.344120156384e+01
6.640000000000e+02 2.830489680457e-01 4.491046780905e-05 2.340000771230e+01
6.642500000000e+02 2.772218518660e-01 5.454061827019e-05 2.335802333327e+01
6.645000000000e+02 2.714156193607e-01 6.365138865038e-05 2.331527383432e+01
6.647500000000e+02 2.656769567507e-01 7.216131168590e-05 2.327178962862e+01
6.650000000000e+02 2.600515648598e-01 7.999700023684e-05 2.322760612562e+01
6.652500000000e+02 2.545835369901e-01 8.709413099987e-05 2.318276349762e+01
6.655000000000e+02 2.493146236106e-01 9.339814632625e-05 2.313730638206e+01
6.657500000000e+02 2.442834143894e-01 9.886491604540e-05 2.309128372814e+01
6.660000000000e+02 2.395244259228e-01 1.034609677321e-04 2.304474842934e+01
6.662500000000e+02 2.350672040331e-01 1.071635735712e-04 2.299775706829e+01
6.665000000000e+02 2.309354670809e-01 1.099606591589e-04 2.295036953259e+01
6.667500000000e+02 2.271464251811e-01 1.118508220583e-04 2.290264886546e+01
6.670000000000e+02 2.237102652271e-01 1.128430991475e-04 2.285466089992e+01
6.672500000000e+02 2.206299126214e-01 1.129569709312e-04 2.280647405816e+01
6.675000000000e+02 2.179010321161e-01 1.122221837157e-04 2.275815900308e+01
6.677500000000e+02 2.155123558221e-01 1.106788627949e-04 2.270978856043e+01
6.680000000000e+02 2.134461913638e-01 1.083773955037e-04 2.266143732348e+01
6.682500000000e+02 2.116791642642e-01 1.053784702350e-04 2.261318148602e+01
6.685000000000e+02 2.101831018914e-01 1.017530532240e-04 2.256509865832e+01
6.687500000000e+02 2.089259215760e-01 9.758194763606e-05 2.251726750051e+01
6.690000000000e+02 2.078725603269e-01 9.295545163716e-05 2.246976753267e+01
6.692500000000e+02 2.069858398563e-01 8.797271443263e-05 2.242267893224e+01
6.695000000000e+02 2.062271922229e-01 8.274040712467e-05 2.237608224152e+01
6.697500000000e+02 2.055572429100e-01 7.737132241643e-05 2.233005806960e+01
6.700000000000e+02 2.049363457535e-01 7.198275967514e-05 2.228468700633e+01
6.702500000000e+02 2.043248776934e-01 6.669457294630e-05 2.224004924652e+01
6.705000000000e+02 2.036835868151e-01 6.162721242649e-05 2.219622453728e+01
6.707500000000e+02 2.029738023287e-01 5.689944396362e-05 2.215329191775e+01
6.710000000000e+02 2.021577078476e-01 5.262617054119e-05 2.211132959876e+01
6.712500000000e+02 2.011986010627e-01 4.891662104076e-05 2.207041474625e+01
6.715000000000e+02 2.000613350550e-01 4.587251124050e-05 2.203062346338e+01
6.717500000000e+02 1.987127581766e-01 4.358648645224e-05 2.199203060919e+01
6.720000000000e+02 1.971222429065e-01 4.214092388678e-05 2.195470962733e+01
6.722500000000e+02 1.952623870761e-01 4.160696351709e-05 2.191873252804e+01
6.725000000000e+02 1.931096563979e-01 4.204381436571e-05 2.188416969638e+01
6.727500000000e+02 1.906450216532e-01 4.349831190957e-05 2.185108969695e+01
6.730000000000e+02 1.878546582232e-01 4.600461972732e-05 2.181955921389e+01
6.732500000000e+02 1.847303715567e-01 4.958413851855e-05 2.178964273030e+01
6.735000000000e+02 1.812700593049e-01 5.424547110076e-05 2.176140243376e+01
6.737500000000e+02 1.774778111840e-01 5.998445678955e-05 2.173489784827e+01
6.740000000000e+02 1.733639883833e-01 6.678421045373e-05 2.171018569135e+01
6.742500000000e+02 1.689449154252e-01 7.461526802407e-05 2.168731946526e+01
6.745000000000e+02 1.642425413002e-01 8.343570467851e-05 2.166634926033e+01
6.747500000000e+02 1.592838153170e-01 9.319137931109e-05 2.164732139773e+01
6.750000000000e+02 1.540999245579e-01 1.038162564914e-04 2.163027807331e+01
6.752500000000e+02 1.487255270009e-01 1.152328767346e-04 2.161525712804e+01
6.755000000000e+02 1.431978347890e-01 1.273530465025e-04 2.160229170183e+01
6.757500000000e+02 1.375556927658e-01 1.400786506445e-04 2.159140990329e+01
6.760000000000e+02 1.318387697245e-01 1.533027034036e-04 2.158263462361e+01
6.762500000000e+02 1.260867151524e-01 1.669106643524e-04 2.157598324291e+01
6.765000000000e+02 1.203384511533e-01 1.807819537583e-04 2.157146744656e+01
6.767500000000e+02 1.146315095627e-01 1.947916500576e-04 2.156909300267e+01
6.770000000000e+02 1.090015428456e-01 2.088123078221e-04 2.156885971051e+01
6.772500000000e+02 1.034818487998e-01 2.227158964706e-04 2.157076127646e+01
6.775000000000e+02 9.810297571927e-02 2.363757726741e-04 2.157478523293e+01
6.777500000000e+02 9.289245076589e-02 2.496686877155e-04 2.158091303134e+01
6.780000000000e+02 8.787448478478e-02 2.624766971023e-04 2.158912005985e+01
6.782500000000e+02 8.306971249118e-02 2.746889498038e-04 2.159937570978e+01
6.785000000000e+02 7.849501050656e-02 2.862034049470e-04 2.161164362804e+01
6.787500000000e+02 7.416323980604e-02 2.969282284584e-04 2.162588180645e+01
6.790000000000e+02 7.008309463661e-02 3.067831649087e-04 2.164204293863e+01
6.792500000000e+02 6.625888557637e-02 3.157005164569e-04 2.166007458742e+01
6.795000000000e+02 6.269043853767e-02 3.236261018808e-04 2.167991961985e+01
6.797500000000e+02 5.937296154905e-02 3.305197825205e-04 2.170151643903e+01
6.800000000000e+02 5.629704698330e-02 3.363560123541e-04 2.172479946673e+01
6.802500000000e+02 5.344870349839e-02 3.411240330796e-04 2.174969950122e+01
6.805000000000e+02 5.080948283305e-02 3.448278707390e-04 2.177614409446e+01
6.807500000000e+02 4.835674431488e-02 3.474863494053e-04 2.180405808568e+01
6.810000000000e+02 4.606398064401e-02 3.491326889917e-04 2.183336399621e+01
6.812500000000e+02 4.390127270227e-02 3.498140873167e-04 2.186398252764e+01
6.815000000000e+02 4.183581673989e-02 3.495911345029e-04 2.189583297610e+01
6.817500000000e+02 3.983257395451e-02 3.485370337510e-04 2.192883380848e+01
6.820000000000e+02 3.785495063243e-02 3.467365371148e-04 2.196290309559e+01
6.822500000000e+02 3.586552651487e-02 3.442848006769e-04 2.199795894839e+01
6.825000000000e+02 3.382684388507e-02 3.412862888082e-04 2.203392009710e+01
6.827500000000e+02 3.170214205587e-02 3.378531844752e-04 2.207070623134e+01
6.830000000000e+02 2.945612979258e-02 3.341040584238e-04 2.210823856649e+01
6.832500000000e+02 2.705565563732e-02 3.301618721043e-04 2.214644014856e+01
6.835000000000e+02 2.447038004660e-02 3.261525024386e-04 2.218523637323e+01
6.837500000000e+02 2.167331401628e-02 3.222028120206e-04 2.222455525609e+01
6.840000000000e+02 1.864131181319e-02 3.184388421886e-04 2.226432781936e+01
6.842500000000e+02 1.535547450696e-02 3.149840731153e-04 2.230448844050e+01
6.845000000000e+02 1.180141225217e-02 3.119571929730e-04 2.234497503352e+01
6.847500000000e+02 7.969479483756e-03 3.094706016437e-04 2.238572939169e+01
6.850000000000e+02 3.854842174523e-03 3.076287378121e-04 2.242669728933e+01
6.852500000000e+02 -5.424704532450e-04 3.065266490543e-04 2.246782873384e+01
6.855000000000e+02 -5.217651304767e-03 3.062485745325e-04 2.250907804628e+01
6.857500000000e+02 -1.016124616138e-02 3.068668323770e-04 2.255040397560e+01
6.860000000000e+02 -1.535938954141e-02 3.084408409418e-04 2.259176971384e+01
6.862500000000e+02 -2.079404465854e-02 3.110165190729e-04 2.263314296930e+01
6.865000000000e+02 -2.644335191659e-02 3.146257437510e-04 2.267449591438e+01
6.867500000000e+02 -3.228203104905e-02 3.192861543704e-04 2.271580509906e+01
6.870000000000e+02 -3.828176115573e-02 3.250011463278e-04 2.275705140414e+01
6.872500000000e+02 -4.441169970685e-02 3.317599744125e-04 2.279821984259e+01
6.875000000000e+02 -5.063892123776e-02 3.395382933271e-04 2.283929942803e+01
6.877500000000e+02 -5.692899776938e-02 3.482987410227e-04 2.288028291047e+01
6.880000000000e+02 -6.324647831925e-02 3.579916897646e-04 2.292116655758e+01
6.882500000000e+02 -6.955550475405e-02 3.685561406071e-04 2.296194983207e+01
6.885000000000e+02 -7.582030503233e-02 3.799207202363e-04 2.300263509570e+01
6.887500000000e+02 -8.200581666284e-02 3.920048895061e-04 2.304322723831e+01
6.890000000000e+02 -8.807816745037e-02 4.047200756573e-04 2.308373332551e+01
6.892500000000e+02 -9.400527403680e-02 4.179710615275e-04 2.312416219121e+01
6.895000000000e+02 -9.975728023608e-02 4.316570295182e-04 2.316452405299e+01
6.897500000000e+02 -1.053071018855e-01 4.456731326481e-04 2.320483009646e+01
6.900000000000e+02 -1.106307906307e-01 4.599117381877e-04 2.324509206887e+01
6.902500000000e+02 -1.157079908436e-01 4.742637959213e-04 2.328532188065e+01
6.905000000000e+02 -1.205222104676e-01 4.886200166165e-04 2.332553120747e+01
6.907500000000e+02 -1.250611159807e-01 5.028720764515e-04 2.336573111336e+01
6.910000000000e+02 -1.293167612862e-01 5.169140231548e-04 2.340593170465e+01
6.912500000000e+02 -1.332856667983e-01 5.306433050537e-04 2.344614178009e+01
6.915000000000e+02 -1.369689010736e-01 5.439621089711e-04 2.348636853108e+01
6.917500000000e+02 -1.403720819658e-01 5.567782478715e-04 2.352661728664e+01
6.920000000000e+02 -1.435052228770e-01 5.690063427005e-04 2.356689123663e+01
6.922500000000e+02 -1.463826155006e-01 5.805685281740e-04 2.360719127887e+01
6.925000000000e+02 -1.490225174053e-01 5.913952763696e-04 2.364751580245e+01
6.927500000000e+02 -1.514468800513e-01 6.014261434247e-04 2.368786062430e+01
6.930000000000e+02 -1.536809041508e-01 6.106104300647e-04 2.372821884651e+01
6.932500000000e+02 -1.557526323262e-01 6.189075707194e-04 2.376858088315e+01
6.935000000000e+02 -1.576923958759e-01 6.262873560289e-04 2.380893439370e+01
6.937500000000e+02 -1.595322995094e-01 6.327303386421e-04 2.384926438793e+01
6.940000000000e+02 -1.613056169336e-01 6.382277913068e-04 2.388955328206e+01
6.942500000000e+02 -1.630461699409e-01 6.427817517103e-04 2.392978098602e+01
6.945000000000e+02 -1.647877264530e-01 6.464047135267e-04 2.396992512928e+01
6.947500000000e+02 -1.665633474618e-01 6.491194024955e-04 2.400996116553e+01
6.950000000000e+02 -1.684047880915e-01 6.509581675951e-04 2.404986267516e+01
6.952500000000e+02 -1.703418831887e-01 6.519625486290e-04 2.408960152240e+01
6.955000000000e+02 -1.724019944250e-01 6.521823955404e-04 2.412914821491e+01
6.957500000000e+02 -1.746094805491e-01 6.516752171240e-04 2.416847211187e+01
6.960000000000e+02 -1.769852369554e-01 6.505052085967e-04 2.420754176598e+01
6.962500000000e+02 -1.795462901166e-01 6.487421715511e-04 2.424632527825e+01
6.965000000000e+02 -1.823054690364e-01 6.464606311440e-04 2.428479055761e+01
6.967500000000e+02 -1.852711514266e-01 6.437386578250e-04 2.432290568848e+01
6.970000000000e+02 -1.884470872112e-01 6.406566482312e-04 2.436063931314e+01
6.972500000000e+02 -1.918323160034e-01 6.372964075243e-04 2.439796087433e+01
6.975000000000e+02 -1.954211504303e-01 6.337397877109e-04 2.443484105526e+01
6.977500000000e+02 -1.992032636939e-01 6.300678396574e-04 2.447125199999e+01
6.980000000000e+02 -2.031638344675e-01 6.263595612479e-04 2.450716771513e+01
6.982500000000e+02 -2.072837842401e-01 6.226909945099e-04 2.454256434627e+01
6.985000000000e+02 -2.115400919826e-01 6.191344130366e-04 2.457742040027e+01
6.987500000000e+02 -2.159061593161e-01 6.157572848074e-04 2.461171712780e+01
6.990000000000e+02 -2.203522625973e-01 6.126216683059e-04 2.464543868276e+01
6.992500000000e+02 -2.248460533702e-01 6.097834636437e-04 2.467857242315e+01
6.995000000000e+02 -2.293531184466e-01 6.072919556524e-04 2.471110901258e+01
6.997500000000e+02 -2.338375751093e-01 6.051891672911e-04 2.474304273297e+01
7.000000000000e+02 -2.382627183890e-01 6.035096233998e-04 2.477437152455e+01
7.002500000000e+02 -2.425916896377e-01 6.022799318479e-04 2.480509724085e+01
7.005000000000e+02 -2.467881569054e-01 6.015187055433e-04 2.483522560245e+01
7.007500000000e+02 -2.508170205728e-01 6.012363894734e-04 2.486476639059e+01
7.010000000000e+02 -2.546451001551e-01 6.014353010134e-04 2.489373342292e+01
7.012500000000e+02 -2.582418201020e-01 6.021097094762e-04 2.492214466397e+01
7.015000000000e+02 -2.615798536208e-01 6.032460947033e-04 2.495002205964e+01
7.017500000000e+02 -2.646357435416e-01 6.048234141735e-04 2.497739162199e+01
7.020000000000e+02 -2.673904651769e-01 6.068135468884e-04 2.500428327541e+01
7.022500000000e+02 -2.698299377620e-01 6.091818304116e-04 2.503073084089e+01
7.025000000000e+02 -2.719454286869e-01 6.118876447418e-04 2.505677174703e+01
7.027500000000e+02 -2.737339307656e-01 6.148852682922e-04 2.508244702024e+01
7.030000000000e+02 -2.751983676435e-01 6.181246387203e-04 2.510780090628e+01
7.032500000000e+02 -2.763477884845e-01 6.215523858424e-04 2.513288080384e+01
7.035000000000e+02 -2.771973538451e-01 6.251127802723e-04 2.515773678914e+01
7.037500000000e+02 -2.777683281627e-01 6.287490273713e-04 2.518242152254e+01
7.040000000000e+02 -2.780878480003e-01 6.324043686453e-04 2.520698972996e+01
7.042500000000e+02 -2.781886328615e-01 6.360233786591e-04 2.523149788241e+01
7.045000000000e+02 -2.781086106829e-01 6.395533468911e-04 2.525600389646e+01
7.047500000000e+02 -2.778903498986e-01 6.429454484775e-04 2.528056652475e+01
7.050000000000e+02 -2.775804833873e-01 6.461561042773e-04 2.530524507569e+01
7.052500000000e+02 -2.772289681455e-01 6.491481168828e-04 2.533009879957e+01
7.055000000000e+02 -2.768883108207e-01 6.518918726936e-04 2.535518647615e+01
7.057500000000e+02 -2.766126925744e-01 6.543663149782e-04 2.538056586420e+01
7.060000000000e+02 -2.764570633502e-01 6.565598668756e-04 2.540629321024e+01
7.062500000000e+02 -2.764761760876e-01 6.584711138320e-04 2.543242270264e+01
7.065000000000e+02 -2.767236082318e-01 6.601093673174e-04 2.545900595541e+01
7.067500000000e+02 -2.772507683970e-01 6.614949386427e-04 2.548609148204e+01
7.070000000000e+02 -2.781059106292e-01 6.626592178600e-04 2.551372416606e+01
7.072500000000e+02 -2.793331939768e-01 6.636444941818e-04 2.554194487492e+01
7.075000000000e+02 -2.809717392764e-01 6.645034993711e-04 2.557078984186e+01
7.077500000000e+02 -2.830547926595e-01 6.652987397224e-04 2.560029034054e+01
7.080000000000e+02 -2.856089363082e-01 6.661015307659e-04 2.563047222964e+01
7.082500000000e+02 -2.886534175259e-01 6.669907515227e-04 2.566135570740e+01
7.085000000000e+02 -2.921995601387e-01 6.680514524729e-04 2.569295483322e+01
7.087500000000e+02 -2.962503344957e-01 6.693731571594e-04 2.572527735064e+01
7.090000000000e+02 -3.008000641843e-01 6.710479430668e-04 2.575832453146e+01
7.092500000000e+02 -3.058342795133e-01 6.731684955128e-04 2.579209086594e+01
7.095000000000e+02 -3.113297581475e-01 6.758259462365e-04 2.582656401010e+01
7.097500000000e+02 -3.172547254589e-01 6.791075087383e-04 2.586172481215e+01
7.100000000000e+02 -3.235692476676e-01 6.830943888652e-04 2.589754713853e+01
7.102500000000e+02 -3.302257900873e-01 6.878594033989e-04 2.593399803213e+01
7.105000000000e+02 -3.371699572777e-01 6.934648353430e-04 2.597103778644e+01
7.107500000000e+02 -3.443413914236e-01 6.999603632368e-04 2.600862010413e+01
7.110000000000e+02 -3.516748184876e-01 7.073811702840e-04 2.604669231122e+01
7.112500000000e+02 -3.591012220713e-01 7.157462830152e-04 2.608519562396e+01
7.115000000000e+02 -3.665491134166e-01 7.250571634397e-04 2.612406547221e+01
7.117500000000e+02 -3.739458967758e-01 7.352967152284e-04 2.616323186399e+01
7.120000000000e+02 -3.812192503572e-01 7.464284855649e-04 2.620261980961e+01
7.122500000000e+02 -3.882985416616e-01 7.583963590660e-04 2.624214976033e+01
7.125000000000e+02 -3.951161917391e-01 7.711246670312e-04 2.628173823203e+01
7.127500000000e+02 -4.016090272905e-01 7.845189262227e-04 2.632129817712e+01
7.130000000000e+02 -4.077194851441e-01 7.984665890591e-04 2.636073965276e+01
7.132500000000e+02 -4.133967176111e-01 8.128384767540e-04 2.639997049076e+01
7.135000000000e+02 -4.185975404487e-01 8.274905491958e-04 2.643889686596e+01
7.137500000000e+02 -4.232872293269e-01 8.422660978950e-04 2.647742384254e+01
7.140000000000e+02 -4.274400530403e-01 8.569983413723e-04 2.651545623459e+01
7.142500000000e+02 -4.310396945524e-01 8.715132999027e-04 2.655289899865e+01
7.145000000000e+02 -4.340793604590e-01 8.856328358620e-04 2.658965811652e+01
7.147500000000e+02 -4.365617663890e-01 8.991780370469e-04 2.662564098246e+01
7.150000000000e+02 -4.384988311898e-01 9.119726549122e-04 2.666075710887e+01
7.152500000000e+02 -4.399112397773e-01 9.238467090662e-04 2.669491865616e+01
7.155000000000e+02 -4.408277565822e-01 9.346399898501e-04 2.672804094063e+01
7.157500000000e+02 -4.412844199017e-01 9.442056257125e-04 2.676004290929e+01
7.160000000000e+02 -4.413235519030e-01 9.524134240389e-04 2.679084757238e+01
7.162500000000e+02 -4.409926616287e-01 9.591530327177e-04 2.682038239504e+01
7.165000000000e+02 -4.403432496753e-01 9.643367832661e-04 2.684857962796e+01
7.167500000000e+02 -4.394295450448e-01 9.679021065412e-04 2.687537663773e+01
7.170000000000e+02 -4.383072476604e-01 9.698135795588e-04 2.690071614002e+01
7.172500000000e+02 -4.370322615325e-01 9.700643178014e-04 2.692454642806e+01
7.175000000000e+02 -4.356595029954e-01 9.686767433986e-04 2.694682166045e+01
7.177500000000e+02 -4.342418118706e-01 9.657027647482e-04 2.696750186936e+01
7.180000000000e+02 -4.328290131045e-01 9.612231630769e-04 2.698655318889e+01
7.182500000000e+02 -4.314671343582e-01 9.553462101782e-04 2.700394794330e+01
7.185000000000e+02 -4.301978919597e-01 9.482057293549e-04 2.701966482452e+01
7.187500000000e+02 -4.290583254778e-01 9.399583650932e-04 2.703368878666e+01
7.190000000000e+02 -4.280806955035e-01 9.307802083487e-04 2.704601133550e+01
7.192500000000e+02 -4.272925981066e-01 9.208631591173e-04 2.705663036776e+01
7.195000000000e+02 -4.267172230043e-01 9.104106791256e-04 2.706555031633e+01
7.197500000000e+02 -4.263737820906e-01 8.996334888819e-04 2.707278216672e+01
7.200000000000e+02 -4.262780143127e-01 8.887451576822e-04 2.707834341170e+01
7.202500000000e+02 -4.264426994541e-01 8.779577461217e-04 2.708225816045e+01
7.205000000000e+02 -4.268781643236e-01 8.674777956510e-04 2.708455691265e+01
7.207500000000e+02 -4.275926940890e-01 8.575025375246e-04 2.708527659743e+01
7.210000000000e+02 -4.285928504549e-01 8.482166437846e-04 2.708446040227e+01
7.212500000000e+02 -4.298836370215e-01 8.397894275151e-04 2.708215761122e+01
7.215000000000e+02 -4.314685327002e-01 8.323726254200e-04 2.707842319152e+01
7.217500000000e+02 -4.333494077712e-01 8.260986943328e-04 2.707331771729e+01
7.220000000000e+02 -4.355263317220e-01 8.210796950430e-04 2.706690662874e+01
7.222500000000e+02 -4.379973256469e-01 8.174065076625e-04 2.705925982645e+01
7.225000000000e+02 -4.407580933861e-01 8.151485926251e-04 2.705045097439e+01
7.227500000000e+02 -4.438017580250e-01 8.143541840771e-04 2.704055671429e+01
7.230000000000e+02 -4.471186467513e-01 8.150507311608e-04 2.702965580305e+01
7.232500000000e+02 -4.506961238767e-01 8.172456777488e-04 2.701782824354e+01
7.235000000000e+02 -4.545185019245e-01 8.209274800867e-04 2.700515413619e+01
7.237500000000e+02 -4.585669819428e-01 8.260667926585e-04 2.699171280962e+01
7.240000000000e+02 -4.628196814169e-01 8.326179526370e-04 2.697758163995e+01
7.242500000000e+02 -4.672516747885e-01 8.405204691669e-04 2.696283512060e+01
7.245000000000e+02 -4.718350866698e-01 8.497005883392e-04 2.694754386080e+01
7.247500000000e+02 -4.765392402086e-01 8.600728843190e-04 2.693177379583e+01
7.250000000000e+02 -4.813308880292e-01 8.715416949626e-04 2.691558529668e+01
7.252500000000e+02 -4.861745432184e-01 8.840024469740e-04 2.689903261164e+01
7.255000000000e+02 -4.910329496429e-01 8.973425778209e-04 2.688216333174e+01
7.257500000000e+02 -4.958677328917e-01 9.114424053502e-04 2.686501803427e+01
7.260000000000e+02 -5.006402028050e-01 9.261755365860e-04 2.684763006095e+01
7.262500000000e+02 -5.053123319811e-01 9.414091294390e-04 2.683002543744e+01
7.265000000000e+02 -5.098478211053e-01 9.570039552321e-04 2.681222293151e+01
7.267500000000e+02 -5.142131923362e-01 9.728146391894e-04 2.679423423294e+01
7.270000000000e+02 -5.183787871735e-01 9.886898152311e-04 2.677606423926e+01
7.272500000000e+02 -5.223195688504e-01 1.004472760589e-03 2.675771146539e+01
7.275000000000e+02 -5.260156038199e-01 1.020002470962e-03 2.673916846855e+01
7.277500000000e+02 -5.294521421076e-01 1.035115208041e-03 2.672042241773e+01
7.280000000000e+02 -5.326192579273e-01 1.049646912581e-03 2.670145563201e+01
7.282500000000e+02 -5.355110695742e-01 1.063435830937e-03 2.668224618841e+01
7.285000000000e+02 -5.381246082854e-01 1.076325522463e-03 2.666276849746e+01
7.287500000000e+02 -5.404584615245e-01 1.088168173166e-03 2.664299386644e+01
7.290000000000e+02 -5.425113756943e-01 1.098827832266e-03 2.662289102525e+01
7.292500000000e+02 -5.442809682981e-01 1.108183308218e-03 2.660242657016e+01
7.295000000000e+02 -5.457627647326e-01 1.116130610689e-03 2.658156536949e+01
7.297500000000e+02 -5.469496443045e-01 1.122584696592e-03 2.656027087987e+01
7.300000000000e+02 -5.478318343839e-01 1.127480481365e-03 2.653850539729e+01
7.302500000000e+02 -5.483973892095e-01 1.130772908479e-03 2.651623026508e+01
7.305000000000e+02 -5.486331569255e-01 1.132436815146e-03 2.649340604029e+01
7.307500000000e+02 -5.485260444683e-01 1.132465969533e-03 2.646999264876e+01
7.310000000000e+02 -5.480644260863e-01 1.130871792665e-03 2.644594954646e+01
7.312500000000e+02 -5.472395324159e-01 1.127682031122e-03 2.642123593195e+01
7.315000000000e+02 -5.460465966495e-01 1.122939338243e-03 2.639581097435e+01
7.317500000000e+02 -5.444856614828e-01 1.116699996352e-03 2.636963413674e+01
7.320000000000e+02 -5.425619710493e-01 1.109032752379e-03 2.634266550009e+01
7.322500000000e+02 -5.402859366642e-01 1.100017784846e-03 2.631486622673e+01
7.325000000000e+02 -5.376727398158e-01 1.089745648011e-03 2.628619897697e+01
7.327500000000e+02 -5.347417121045e-01 1.078316268280e-03 2.625662839615e+01
7.330000000000e+02 -5.315155664647e-01 1.065837697940e-03 2.622612150773e+01
7.332500000000e+02 -5.280196399553e-01 1.052424777739e-03 2.619464823162e+01
7.335000000000e+02 -5.242812245211e-01 1.038197607615e-03 2.616218164586e+01
7.337500000000e+02 -5.203290231867e-01 1.023279919462e-03 2.612869835333e+01
7.340000000000e+02 -5.161927501665e-01 1.007797513413e-03 2.609417865627e+01
7.342500000000e+02 -5.119027742452e-01 9.918767487919e-04 2.605860659899e+01
7.345000000000e+02 -5.074898258829e-01 9.756434101947e-04 2.602197007021e+01
7.347500000000e+02 -5.029846326734e-01 9.592218280329e-04 2.598426067679e+01
7.350000000000e+02 -4.984174936852e-01 9.427343475251e-04 2.594547352037e+01
7.352500000000e+02 -4.938178413503e-01 9.263011351737e-04 2.590560708289e+01
7.355000000000e+02 -4.892137935604e-01 9.100400303237e-04 2.586466289904e+01
7.357500000000e+02 -4.846318593550e-01 8.940665674139e-04 2.582264529320e+01
7.360000000000e+02 -4.800968994233e-01 8.784935872089e-04 2.577956112484e+01
7.362500000000e+02 -4.756324456737e-01 8.634304970658e-04 2.573541956286e+01
7.365000000000e+02 -4.712614452349e-01 8.489822331620e-04 2.569023192964e+01
7.367500000000e+02 -4.670073607251e-01 8.352476455624e-04 2.564401154898e+01
7.370000000000e+02 -4.628955607432e-01 8.223177017229e-04 2.559677385139e+01
7.372500000000e+02 -4.589547157237e-01 8.102735752720e-04 2.554853638685e+01
7.375000000000e+02 -4.552179645743e-01 7.991849806639e-04 2.549931904130e+01
7.377500000000e+02 -4.517235245033e-01 7.891089901029e-04 2.544914420747e+01
7.380000000000e+02 -4.485145606434e-01 7.800896964839e-04 2.539803716207e+01
7.382500000000e+02 -4.456380471239e-01 7.721586488495e-04 2.534602630956e+01
7.385000000000e+02 -4.431426854880e-01 7.653363653600e-04 2.529314340681e+01
7.387500000000e+02 -4.410760073449e-01 7.596345359500e-04 2.523942387846e+01
7.390000000000e+02 -4.394809003153e-01 7.550587258994e-04 2.518490683616e+01
7.392500000000e+02 -4.383920351113e-01 7.516112359805e-04 2.512963519980e+01
7.395000000000e+02 -4.378326086028e-01 7.492935032142e-04 2.507365557321e+01
7.397500000000e+02 -4.378118396116e-01 7.481076338193e-04 2.501701802973e+01
7.400000000000e+02 -4.383236630327e-01 7.480570304778e-04 2.495977589804e+01
7.402500000000e+02 -4.393466997157e-01 7.491455808930e-04 2.490198537188e+01
7.405000000000e+02 -4.408456214348e-01 7.513756583406e-04 2.484370513715e+01
7.407500000000e+02 -4.427736802873e-01 7.547450956060e-04 2.478499593451e+01
7.410000000000e+02 -4.450760729558e-01 7.592433486350e-04 2.472592021451e+01
7.412500000000e+02 -4.476936815978e-01 7.648474510945e-04 2.466654173601e+01
7.415000000000e+02 -4.505667008061e-01 7.715182968047e-04 2.460692522792e+01
7.417500000000e+02 -4.536376854051e-01 7.791977696820e-04 2.454713608917e+01
7.420000000000e+02 -4.568536573514e-01 7.878069180826e-04 2.448724011165e+01
7.422500000000e+02 -4.601670876142e-01 7.972456400115e-04 2.442730319332e+01
7.425000000000e+02 -4.635357001376e-01 8.073936592996e-04 2.436739110246e+01
7.427500000000e+02 -4.669212762916e-01 8.181130424347e-04 2.430756917415e+01
7.430000000000e+02 -4.702877146809e-01 8.292515326393e-04 2.424790204956e+01
7.432500000000e+02 -4.735987740815e-01 8.406467851424e-04 2.418845335913e+01
7.435000000000e+02 -4.768158696992e-01 8.521306728446e-04 2.412928543696e+01
7.437500000000e+02 -4.798963209127e-01 8.635333185600e-04 2.407045902151e+01
7.440000000000e+02 -4.827923740602e-01 8.746867906401e-04 2.401203299235e+01
7.442500000000e+02 -4.854511179506e-01 8.854275578674e-04 2.395406411719e+01
7.445000000000e+02 -4.878154033787e-01 8.955983575552e-04 2.389660686041e+01
7.447500000000e+02 -4.898255932621e-01 9.050487037007e-04 2.383971319540e+01
7.450000000000e+02 -4.914220124472e-01 9.136349254488e-04 2.378343245269e+01
7.452500000000e+02 -4.925477263425e-01 9.212194349348e-04 2.372781118668e+01
7.455000000000e+02 -4.931514042566e-01 9.276700478001e-04 2.367289304395e+01
7.457500000000e+02 -4.931898873900e-01 9.328592080980e-04 2.361871858220e+01
7.460000000000e+02 -4.926302558957e-01 9.366640747087e-04 2.356532510234e+01
7.462500000000e+02 -4.914511483526e-01 9.389671208244e-04 2.351274645443e+01
7.465000000000e+02 -4.896432930542e-01 9.396575990303e-04 2.346101282440e+01
7.467500000000e+02 -4.872091782606e-01 9.386341737153e-04 2.341015059315e+01
7.470000000000e+02 -4.841620903590e-01 9.358083729950e-04 2.336018212844e+01
7.472500000000e+02 -4.805245078503e-01 9.311085124304e-04 2.331112575976e+01
7.475000000000e+02 -4.763262022928e-01 9.244839499462e-04 2.326299579607e+01
7.477500000000e+02 -4.716021815437e-01 9.159092349330e-04 2.321580270001e+01
7.480000000000e+02 -4.663908119747e-01 9.053877936170e-04 2.316955331572e+01
7.482500000000e+02 -4.607321732122e-01 8.929546890249e-04 2.312425129267e+01
7.485000000000e+02 -4.546669534343e-01 8.786782623970e-04 2.307989749285e+01
7.487500000000e+02 -4.482357785858e-01 8.626604197158e-04 2.303649055603e+01
7.490000000000e+02 -4.414791833088e-01 8.450355206034e-04 2.299402736126e+01
7.492500000000e+02 -4.344380068091e-01 8.259677900481e-04 2.295250348958e+01
7.495000000000e+02 -4.271541084020e-01 8.056475578108e-04 2.291191363326e+01
7.497500000000e+02 -4.196713788305e-01 7.842869012201e-04 2.287225180328e+01
7.500000000000e+02 -4.120366695111e-01 7.621145759324e-04 2.283351150598e+01
7.502500000000e+02 -4.043005510266e-01 7.393707617144e-04 2.279568577762e+01
7.505000000000e+02 -3.965178363828e-01 7.163022957900e-04 2.275876709154e+01
7.507500000000e+02 -3.887475757055e-01 6.931584671894e-04 2.272274727223e+01
7.510000000000e+02 -3.810526123043e-01 6.701875313057e-04 2.268761734811e+01
7.512500000000e+02 -3.734986462266e-01 6.476341308536e-04 2.265336745220e+01
7.515000000000e+02 -3.661528481344e-01 6.257375122986e-04 2.261998677065e+01
7.517500000000e+02 -3.590822382539e-01 6.047305150733e-04 2.258746358325e+01
7.520000000000e+02 -3.523518220539e-01 5.848388592340e-04 2.255578535049e+01
7.522500000000e+02 -3.460227878178e-01 5.662806384107e-04 2.252493891348e+01
7.525000000000e+02 -3.401508151106e-01 5.492654942021e-04 2.249491067870e+01
7.527500000000e+02 -3.347847615987e-01 5.339935178411e-04 2.246568691324e+01
7.530000000000e+02 -3.299656362395e-01 5.206533493067e-04 2.243725390858e+01
7.532500000000e+02 -3.257261046674e-01 5.094196988302e-04 2.240959822694e+01
7.535000000000e+02 -3.220903561665e-01 5.004503088345e-04 2.238270677074e+01
7.537500000000e+02 -3.190743847304e-01 4.938821474308e-04 2.235656690570e+01
7.540000000000e+02 -3.166864940608e-01 4.898275960563e-04 2.233116644020e+01
7.542500000000e+02 -3.149279816683e-01 4.883708961995e-04 2.230649355860e+01
7.545000000000e+02 -3.137938098494e-01 4.895646828028e-04 2.228253684917e+01
7.547500000000e+02 -3.132731763677e-01 4.934277449626e-04 2.225928515770e+01
7.550000000000e+02 -3.133498657623e-01 4.999433044212e-04 2.223672767103e+01
7.552500000000e+02 -3.140023682790e-01 5.090587428551e-04 2.221485390319e+01
7.555000000000e+02 -3.152037129643e-01 5.206860003656e-04 2.219365383390e+01
7.557500000000e+02 -3.169211098433e-01 5.347035480746e-04 2.217311800258e+01
7.560000000000e+02 -3.191154784594e-01 5.509587136776e-04 2.215323784252e+01
7.562500000000e+02 -3.217409429833e-01 5.692704930684e-04 2.213400587491e+01
7.565000000000e+02 -3.247444790916e-01 5.894328240249e-04 2.211541600837e+01
7.567500000000e+02 -3.280657917608e-01 6.112177623598e-04 2.209746383541e+01
7.570000000000e+02 -3.316375469488e-01 6.343785880171e-04 2.208014679916e+01
7.572500000000e+02 -3.353859870067e-01 6.586522924019e-04 2.206346455050e+01
7.575000000000e+02 -3.392319711752e-01 6.837620895447e-04 2.204741892276e+01
7.577500000000e+02 -3.430923861300e-01 7.094192985267e-04 2.203201420470e+01
7.580000000000e+02 -3.468818434665e-01 7.353253876086e-04 2.201725697675e+01
7.582500000000e+02 -3.505145702213e-01 7.611737801596e-04 2.200315629426e+01
7.585000000000e+02 -3.539063307622e-01 7.866520393635e-04 2.198972343407e+01
7.587500000000e+02 -3.569762814122e-01 8.114441737540e-04 2.197697186464e+01
7.590000000000e+02 -3.596486338962e-01 8.352337368398e-04 2.196491720780e+01
7.592500000000e+02 -3.618539923735e-01 8.577074379988e-04 2.195357687861e+01
7.595000000000e+02 -3.635304078399e-01 8.785590938991e-04 2.194297013103e+01
7.597500000000e+02 -3.646240266927e-01 8.974940538260e-04 2.193311777962e+01
7.600000000000e+02 -3.650894196332e-01 9.142339364207e-04 2.192404191652e+01
7.602500000000e+02 -3.648896524410e-01 9.285213321802e-04 2.191576587322e+01
7.605000000000e+02 -3.639961270704e-01 9.401244211994e-04 2.190831386848e+01
7.607500000000e+02 -3.623882919505e-01 9.488410994702e-04 2.190171080322e+01
7.610000000000e+02 -3.600532958431e-01 9.545026614890e-04 2.189598185444e+01
7.612500000000e+02 -3.569856861767e-01 9.569767395736e-04 2.189115236485e+01
7.615000000000e+02 -3.531870867016e-01 9.561694084657e-04 2.188724738070e+01
7.617500000000e+02 -3.486660067974e-01 9.520266210620e-04 2.188429139348e+01
7.620000000000e+02 -3.434376333272e-01 9.445347131713e-04 2.188230785136e+01
7.622500000000e+02 -3.375237382732e-01 9.337203290530e-04 2.188131903048e+01
7.625000000000e+02 -3.309524970275e-01 9.196495845044e-04 2.188134559063e+01
7.627500000000e+02 -3.237583022762e-01 9.024268642964e-04 2.188240616952e+01
7.630000000000e+02 -3.159815029263e-01 8.821930511649e-04 2.188451732829e+01
7.632500000000e+02 -3.076679689116e-01 8.591234765971e-04 2.188769301510e+01
7.635000000000e+02 -2.988685809094e-01 8.334255584129e-04 2.189194460970e+01
7.637500000000e+02 -2.896385466223e-01 8.053362863797e-04 2.189728046015e+01
7.640000000000e+02 -2.800366366855e-01 7.751193699180e-04 2.190370597159e+01
7.642500000000e+02 -2.701242884016e-01 7.430621549109e-04 2.191122337182e+01
7.645000000000e+02 -2.599647043163e-01 7.094724275438e-04 2.191983154155e+01
7.647500000000e+02 -2.496219315394e-01 6.746747268340e-04 2.192952620463e+01
7.650000000000e+02 -2.391599823160e-01 6.390065843922e-04 2.194029964810e+01
7.652500000000e+02 -2.286420456421e-01 6.028144194949e-04 2.195214100066e+01
7.655000000000e+02 -2.181297795929e-01 5.664493821565e-04 2.196503613726e+01
7.657500000000e+02 -2.076827587799e-01 5.302627530154e-04 2.197896786704e+01
7.660000000000e+02 -1.973580177951e-01 4.946013872853e-04 2.199391589856e+01
7.662500000000e+02 -1.872097242562e-01 4.598030555866e-04 2.200985720320e+01
7.665000000000e+02 -1.772889476894e-01 4.261920728222e-04 2.202676605258e+01
7.667500000000e+02 -1.676434924229e-01 3.940750768130e-04 2.204461427872e+01
7.670000000000e+02 -1.583177829364e-01 3.637371746173e-04 2.206337131485e+01
7.672500000000e+02 -1.493527580681e-01 3.354379915806e-04 2.208300464170e+01
7.675000000000e+02 -1.407857635128e-01 3.094089839571e-04 2.210347989120e+01
7.677500000000e+02 -1.326504320012e-01 2.858510966726e-04 2.212476092074e+01
7.680000000000e+02 -1.249765089955e-01 2.649326875853e-04 2.214681031585e+01
7.682500000000e+02 -1.177896740431e-01 2.467883311479e-04 2.216958925908e+01
7.685000000000e+02 -1.111113266956e-01 2.315178810482e-04 2.219305802453e+01
7.687500000000e+02 -1.049583536414e-01 2.191863730501e-04 2.221717585921e+01
7.690000000000e+02 -9.934291871658e-02 2.098242157615e-04 2.224190142143e+01
7.692500000000e+02 -9.427226899945e-02 2.034280055085e-04 2.226719263537e+01
7.695000000000e+02 -8.974856646494e-02 1.999614213696e-04 2.229300709762e+01
7.697500000000e+02 -8.576882238171e-02 1.993567852888e-04 2.231930206296e+01
7.700000000000e+02 -8.232484757471e-02 2.015166353518e-04 2.234603444536e+01
7.702500000000e+02 -7.940334074497e-02 2.063155448135e-04 2.237316114903e+01
7.705000000000e+02 -7.698600565482e-02 2.136021584300e-04 2.240063901098e+01
7.707500000000e+02 -7.504978648136e-02 2.232014687805e-04 2.242842496156e+01
7.710000000000e+02 -7.356716975771e-02 2.349172022939e-04 2.245647593845e+01
7.712500000000e+02 -7.250653378085e-02 2.485341273400e-04 2.248474922775e+01
7.715000000000e+02 -7.183256774855e-02 2.638206845339e-04 2.251320236475e+01
7.717500000000e+02 -7.150673889907e-02 2.805316457423e-04 2.254179331024e+01
7.720000000000e+02 -7.148773735393e-02 2.984107785282e-04 2.257048035637e+01
7.722500000000e+02 -7.173200148300e-02 3.171936563559e-04 2.259922252296e+01
7.725000000000e+02 -7.219417890341e-02 3.366105173761e-04 2.262797929057e+01
7.727500000000e+02 -7.282765031967e-02 3.563890730992e-04 2.265671105282e+01
7.730000000000e+02 -7.358496446259e-02 3.762572571382e-04 2.268537890589e+01
7.732500000000e+02 -7.441831900645e-02 3.959461618955e-04 2.271394489450e+01
7.735000000000e+02 -7.528000884339e-02 4.151928075966e-04 2.274237224349e+01
7.737500000000e+02 -7.612283032246e-02 4.337427214273e-04 2.277062517200e+01
7.740000000000e+02 -7.690050549303e-02 4.513524510257e-04 2.279866936920e+01
7.742500000000e+02 -7.756804961994e-02 4.677920045338e-04 2.282647175937e+01
7.745000000000e+02 -7.808216068707e-02 4.828469963928e-04 2.285400100535e+01
7.747500000000e+02 -7.840154764335e-02 4.963206437483e-04 2.288122725518e+01
7.750000000000e+02 -7.848728105253e-02 5.080355213721e-04 2.290812262529e+01
7.752500000000e+02 -7.830309573028e-02 5.178350920784e-04 2.293466115335e+01
7.755000000000e+02 -7.781568105794e-02 5.255849018083e-04 2.296081902408e+01
7.757500000000e+02 -7.699494549852e-02 5.311738026323e-04 2.298657454157e+01
7.760000000000e+02 -7.581426535852e-02 5.345145430240e-04 2.301190855751e+01
7.762500000000e+02 -7.425067915886e-02 5.355442781088e-04 2.303680442214e+01
7.765000000000e+02 -7.228507291076e-02 5.342248243692e-04 2.306124824227e+01
7.767500000000e+02 -6.990230851263e-02 5.305426927152e-04 2.308522882790e+01
7.770000000000e+02 -6.709131227686e-02 5.245086041541e-04 2.310873811776e+01
7.772500000000e+02 -6.384513429962e-02 5.161572761172e-04 2.313177117623e+01
7.775000000000e+02 -6.016094879439e-02 5.055467261267e-04 2.315432618654e+01
7.777500000000e+02 -5.604000671749e-02 4.927572162662e-04 2.317640488555e+01
7.780000000000e+02 -5.148757514490e-02 4.778903362212e-04 2.319801230966e+01
7.782500000000e+02 -4.651281071729e-02 4.610675233146e-04 2.321915724280e+01
7.785000000000e+02 -4.112860692691e-02 4.424287754660e-04 2.323985193557e+01
7.787500000000e+02 -3.535143009889e-02 4.221309908357e-04 2.326011250846e+01
7.790000000000e+02 -2.920110084052e-02 4.003463496894e-04 2.327995864060e+01
7.792500000000e+02 -2.270058470375e-02 3.772603224989e-04 2.329941391809e+01
7.795000000000e+02 -1.587574772382e-02 3.530697997137e-04 2.331850548345e+01
7.797500000000e+02 -8.755097916942e-03 3.279808844971e-04 2.333726432705e+01
7.800000000000e+02 -1.369538004176e-03 3.022069407570e-04 2.335572489805e+01
7.802500000000e+02 6.247913481351e-03 2.759662051869e-04 2.337392532687e+01
7.805000000000e+02 1.406238560517e-02 2.494797292846e-04 2.339190700678e+01
7.807500000000e+02 2.203743442591e-02 2.229689792369e-04 2.340971471024e+01
7.810000000000e+02 3.013531373921e-02 1.966536919070e-04 2.342739630863e+01
7.812500000000e+02 3.831726746942e-02 1.707496246506e-04 2.344500249485e+01
7.815000000000e+02 4.654379828311e-02 1.454663339453e-04 2.346258676519e+01
7.817500000000e+02 5.477495652365e-02 1.210051864446e-04 2.348020508660e+01
7.820000000000e+02 6.297063822328e-02 9.755734197501e-05 2.349791557466e+01
7.822500000000e+02 7.109084306936e-02 7.530196747709e-05 2.351577841445e+01
7.825000000000e+02 7.909598705398e-02 5.440448188734e-05 2.353385537818e+01
7.827500000000e+02 8.694714696902e-02 3.501497781397e-05 2.355220972285e+01
7.830000000000e+02 9.460635588615e-02 1.726689601553e-05 2.357090572604e+01
7.832500000000e+02 1.020368570610e-01 1.275847546200e-06 2.359000845251e+01
7.835000000000e+02 1.092033545303e-01 -1.286134485843e-05 2.360958347271e+01
7.837500000000e+02 1.160722901898e-01 -2.506735118818e-05 2.362969643436e+01
7.840000000000e+02 1.226120588710e-01 -3.528480726609e-05 2.365041285546e+01
7.842500000000e+02 1.287932931887e-01 -4.347659145376e-05 2.367179770328e+01
7.845000000000e+02 1.345890724546e-01 -4.962576481342e-05 2.369391512184e+01
7.847500000000e+02 1.399751343086e-01 -5.373530644251e-05 2.371682813980e+01
7.850000000000e+02 1.449301287717e-01 -5.582768319967e-05 2.374059829181e+01
7.852500000000e+02 1.494357601643e-01 -5.594405339099e-05 2.376528537922e+01
7.855000000000e+02 1.534769799773e-01 -5.414337502554e-05 2.379094714593e+01
7.857500000000e+02 1.570421586452e-01 -5.050131713874e-05 2.381763897772e+01
7.860000000000e+02 1.601231688534e-01 -4.510889578231e-05 2.384541365342e+01
7.862500000000e+02 1.627155386810e-01 -3.807108179906e-05 2.387432105299e+01
7.865000000000e+02 1.648184936738e-01 -2.950517292000e-05 2.390440790533e+01
7.867500000000e+02 1.664350520823e-01 -1.953917295972e-05 2.393571753959e+01
7.870000000000e+02 1.675720254523e-01 -8.309862629950e-06 2.396828963384e+01
7.872500000000e+02 1.682400509524e-01 4.038992694810e-06 2.400216000294e+01
7.875000000000e+02 1.684535468273e-01 1.735837167569e-05 2.403736035465e+01
7.877500000000e+02 1.682306712444e-01 3.149601648111e-05 2.407391810451e+01
7.880000000000e+02 1.675932315961e-01 4.629817772029e-05 2.411185616396e+01
7.882500000000e+02 1.665665611943e-01 6.161133482068e-05 2.415119276114e+01
7.885000000000e+02 1.651793683165e-01 7.728392379221e-05 2.419194126264e+01
7.887500000000e+02 1.634635385160e-01 9.316786688981e-05 2.423410999480e+01
7.890000000000e+02 1.614539011817e-01 1.091200816658e-04 2.427770212628e+01
7.892500000000e+02 1.591879565100e-01 1.250037225635e-04 2.432271551669e+01
7.895000000000e+02 1.567055764650e-01 1.406892366402e-04 2.436914256266e+01
7.897500000000e+02 1.540486546560e-01 1.560554288561e-04 2.441697014485e+01
7.900000000000e+02 1.512607448871e-01 1.709901832885e-04 2.446617951469e+01
7.902500000000e+02 1.483866873585e-01 1.853910377318e-04 2.451674619294e+01
7.905000000000e+02 1.454721990672e-01 1.991656341403e-04 2.456863993498e+01
7.907500000000e+02 1.425634549232e-01 2.122319230244e-04 2.462182473200e+01
7.910000000000e+02 1.397066918834e-01 2.245182255152e-04 2.467625871177e+01
7.912500000000e+02 1.369477524250e-01 2.359633851958e-04 2.473189423510e+01
7.915000000000e+02 1.343316888359e-01 2.465163193881e-04 2.478867783998e+01
7.917500000000e+02 1.319023223418e-01 2.561357941363e-04 2.484655031524e+01
7.920000000000e+02 1.297018264490e-01 2.647900049915e-04 2.490544682770e+01
7.922500000000e+02 1.277703460798e-01 2.724559169313e-04 2.496529690156e+01
7.925000000000e+02 1.261455986118e-01 2.791188095319e-04 2.502602466956e+01
7.927500000000e+02 1.248625461017e-01 2.847713679111e-04 2.508754888286e+01
7.930000000000e+02 1.239530446921e-01 2.894132076041e-04 2.514978322531e+01
7.932500000000e+02 1.234455627019e-01 2.930499890927e-04 2.521263636595e+01
7.935000000000e+02 1.233648910334e-01 2.956928291127e-04 2.527601234316e+01
7.937500000000e+02 1.237318963225e-01 2.973574372470e-04 2.533981066106e+01
7.940000000000e+02 1.245632952599e-01 2.980634889644e-04 2.540392672604e+01
7.942500000000e+02 1.258714564259e-01 2.978339149553e-04 2.546825210284e+01
7.945000000000e+02 1.276642305409e-01 2.966942008985e-04 2.553267479451e+01
7.947500000000e+02 1.299448464222e-01 2.946718532029e-04 2.559707978063e+01
7.950000000000e+02 1.327118092083e-01 2.917958917653e-04 2.566134925257e+01
7.952500000000e+02 1.359589096602e-01 2.880963725509e-04 2.572536322960e+01
7.955000000000e+02 1.396752151164e-01 2.836040902944e-04 2.578899986624e+01
7.957500000000e+02 1.438452009348e-01 2.783502304570e-04 2.585213612837e+01
7.960000000000e+02 1.484488532118e-01 2.723662658608e-04 2.591464818294e+01
7.962500000000e+02 1.534618950278e-01 2.656837787635e-04 2.597641203692e+01
7.965000000000e+02 1.588560708957e-01 2.583344662207e-04 2.603730418284e+01
7.967500000000e+02 1.645994372852e-01 2.503502423770e-04 2.609720211856e+01
7.970000000000e+02 1.706567694003e-01 2.417632437899e-04 2.615598504657e+01
7.972500000000e+02 1.769900259047e-01 2.326059267083e-04 2.621353458878e+01
7.975000000000e+02 1.835587899010e-01 2.229114854150e-04 2.626973536192e+01
7.977500000000e+02 1.903208619775e-01 2.127138370758e-04 2.632447579466e+01
7.980000000000e+02 1.972327524744e-01 2.020480758641e-04 2.637764871805e+01
7.982500000000e+02 2.042502925831e-01 1.909505157554e-04 2.642915213381e+01
7.985000000000e+02 2.113292126647e-01 1.794589014879e-04 2.647888990977e+01
7.987500000000e+02 2.184256722996e-01 1.676126922260e-04 2.652677241578e+01
7.990000000000e+02 2.254968438194e-01 1.554530876061e-04 2.657271723138e+01
7.992500000000e+02 2.325013934564e-01 1.430232382232e-04 2.661664972760e+01
7.995000000000e+02 2.393999963505e-01 1.303682077119e-04 2.665850370167e+01
7.997500000000e+02 2.461557387651e-01 1.175350940335e-04 2.669822186803e+01
8.000000000000e+02 2.527345194735e-01 1.045729696224e-04 2.673575636616e+01
8.002500000000e+02 2.591053936178e-01 9.153280828320e-05 2.677106919993e+01
8.005000000000e+02 2.652408137841e-01 7.846746368762e-05 2.680413253537e+01
8.007500000000e+02 2.711168637307e-01 6.543150148085e-05 2.683492900311e+01
8.010000000000e+02 2.767134019555e-01 5.248106371028e-05 2.686345186761e+01
8.012500000000e+02 2.820141527213e-01 3.967367092833e-05 2.688970510562e+01
8.015000000000e+02 2.870067438043e-01 2.706803371402e-05 2.691370343346e+01
8.017500000000e+02 2.916826774369e-01 1.472381542728e-05 2.693547215170e+01
8.020000000000e+02 2.960372637887e-01 2.701343216410e-06 2.695504697147e+01
8.022500000000e+02 3.000694910721e-01 -8.938751061330e-06 2.697247368545e+01
8.025000000000e+02 3.037818320989e-01 -2.013580014950e-05 2.698780778672e+01
8.027500000000e+02 3.071800470433e-01 -3.082967276539e-05 2.700111391191e+01
8.030000000000e+02 3.102728843021e-01 -4.096107851160e-05 2.701246529137e+01
8.032500000000e+02 3.130717884077e-01 -5.047217966051e-05 2.702194304430e+01
8.035000000000e+02 3.155905803994e-01 -5.930726661420e-05 2.702963536986e+01
8.037500000000e+02 3.178450711604e-01 -6.741317967777e-05 2.703563677688e+01
8.040000000000e+02 3.198527070176e-01 -7.474006284345e-05 2.704004714961e+01
8.042500000000e+02 3.216322119574e-01 -8.124211963304e-05 2.704297077039e+01
8.045000000000e+02 3.232032125800e-01 -8.687824087969e-05 2.704451533997e+01
8.047500000000e+02 3.245858572133e-01 -9.161254251460e-05 2.704479101886e+01
8.050000000000e+02 3.258005249119e-01 -9.541527811039e-05 2.704390929816e+01
8.052500000000e+02 3.268674860217e-01 -9.826331309321e-05 2.704198200891e+01
8.055000000000e+02 3.278065967514e-01 -1.001406163093e-04 2.703912035907e+01
8.057500000000e+02 3.286370737662e-01 -1.010389686620e-04 2.703543383393e+01
8.060000000000e+02 3.293772321122e-01 -1.009582684014e-04 2.703102930266e+01
8.062500000000e+02 3.300442795328e-01 -9.990692340098e-05 2.702601010281e+01
8.065000000000e+02 3.306541248796e-01 -9.790211818489e-05 2.702047517726e+01
8.067500000000e+02 3.312212085175e-01 -9.497000719452e-05 2.701451828948e+01
8.070000000000e+02 3.317583505888e-01 -9.114580985912e-05 2.700822732728e+01
8.072500000000e+02 3.322766160483e-01 -8.647381385684e-05 2.700168362550e+01
8.075000000000e+02 3.327851810724e-01 -8.100723052587e-05 2.699496154526e+01
8.077500000000e+02 3.332912551564e-01 -7.480813400229e-05 2.698812784131e+01
8.080000000000e+02 3.337999869334e-01 -6.794710088536e-05 2.698124141688e+01
8.082500000000e+02 3.343144179901e-01 -6.050286329001e-05 2.697435297491e+01
8.085000000000e+02 3.348354614734e-01 -5.256181461547e-05 2.696750495242e+01
8.087500000000e+02 3.353619374196e-01 -4.421746669225e-05 2.696073122399e+01
8.090000000000e+02 3.358906461669e-01 -3.556975131925e-05 2.695405730630e+01
8.092500000000e+02 3.364165104862e-01 -2.672420924443e-05 2.694750022746e+01
8.095000000000e+02 3.369327776201e-01 -1.779104484638e-05 2.694106875451e+01
8.097500000000e+02 3.374313073701e-01 -8.884122412170e-06 2.693476370033e+01
8.100000000000e+02 3.379029249354e-01 -1.197796060200e-07 2.692857802853e+01
8.102500000000e+02 3.383378564598e-01 8.384434975854e-06 2.692249731464e+01
8.105000000000e+02 3.387262448720e-01 1.651110707768e-05 2.691650009523e+01
8.107500000000e+02 3.390587388925e-01 2.414429625593e-05 2.691055843423e+01
8.110000000000e+02 3.393271006854e-01 3.117108720532e-05 2.690463824789e+01
8.112500000000e+02 3.395248879300e-01 3.748295435482e-05 2.689869995569e+01
8.115000000000e+02 3.396481167350e-01 4.297720553914e-05 2.689269903169e+01
8.117500000000e+02 3.396959328272e-01 4.755827715532e-05 2.688658658780e+01
8.120000000000e+02 3.396712052866e-01 5.113899107055e-05 2.688030997576e+01
8.122500000000e+02 3.395810935266e-01 5.364148789168e-05 2.687381351647e+01
8.125000000000e+02 3.394374188782e-01 5.499827477275e-05 2.686703899693e+01
8.127500000000e+02 3.392569713425e-01 5.515279861551e-05 2.685992637576e+01
8.130000000000e+02 3.390616613637e-01 5.405980848489e-05 2.685241449694e+01
8.132500000000e+02 3.388783943974e-01 5.168576609731e-05 2.684444158066e+01
8.135000000000e+02 3.387388528401e-01 4.800875485645e-05 2.683594590728e+01
8.137500000000e+02 3.386790086755e-01 4.301841630699e-05 2.682686637515e+01
8.140000000000e+02 3.387385048308e-01 3.671538967144e-05 2.681714311345e+01
8.142500000000e+02 3.389597343439e-01 2.911114994108e-05 2.680671788470e+01
8.145000000000e+02 3.393868524452e-01 2.022735247128e-05 2.679553462877e+01
8.147500000000e+02 3.400645722023e-01 1.009529824238e-05 2.678353984613e+01
8.150000000000e+02 3.410369055327e-01 -1.244769460780e-06 2.677068302803e+01
8.152500000000e+02 3.423457171768e-01 -1.374413869736e-05 2.675691686168e+01
8.155000000000e+02 3.440293397767e-01 -2.734627535859e-05 2.674219754391e+01
8.157500000000e+02 3.461211494717e-01 -4.198728130565e-05 2.672648494622e+01
8.160000000000e+02 3.486481932034e-01 -5.759644257070e-05 2.670974273399e+01
8.162500000000e+02 3.516299341322e-01 -7.409660193469e-05 2.669193842223e+01
8.165000000000e+02 3.550771438432e-01 -9.140439594113e-05 2.667304337155e+01
8.167500000000e+02 3.589909993025e-01 -1.094302433792e-04 2.665303270662e+01
8.170000000000e+02 3.633624383546e-01 -1.280785387221e-04 2.663188525384e+01
8.172500000000e+02 3.681717742867e-01 -1.472476447083e-04 2.660958328066e+01
8.175000000000e+02 3.733886573606e-01 -1.668296107043e-04 2.658611239135e+01
8.177500000000e+02 3.789723511026e-01 -1.867099323232e-04 2.656146117782e+01
8.180000000000e+02 3.848723563931e-01 -2.067670948503e-04 2.653562105320e+01
8.182500000000e+02 3.910293719895e-01 -2.268722084448e-04 2.650858586457e+01
8.185000000000e+02 3.973765372622e-01 -2.468884673992e-04 2.648035170341e+01
8.187500000000e+02 4.038409939096e-01 -2.666709593754e-04 2.645091651541e+01
8.190000000000e+02 4.103455740593e-01 -2.860663214496e-04 2.642027993302e+01
8.192500000000e+02 4.168107294965e-01 -3.049130265840e-04 2.638844292481e+01
8.195000000000e+02 4.231563920724e-01 -3.230416584165e-04 2.635540768647e+01
8.197500000000e+02 4.293039325353e-01 -3.402760382672e-04 2.632117738106e+01
8.200000000000e+02 4.351779022579e-01 -3.564346003696e-04 2.628575606560e+01
8.202500000000e+02 4.407076307609e-01 -3.713324991708e-04 2.624914858966e+01
8.205000000000e+02 4.458284900190e-01 -3.847841259677e-04 2.621136062921e+01
8.207500000000e+02 4.504829427280e-01 -3.966064449043e-04 2.617239862511e+01
8.210000000000e+02 4.546211228627e-01 -4.066224626352e-04 2.613226991732e+01
8.212500000000e+02 4.582011206652e-01 -4.146652115197e-04 2.609098283951e+01
8.215000000000e+02 4.611888995226e-01 -4.205817945654e-04 2.604854686740e+01
8.217500000000e+02 4.635579395981e-01 -4.242374560299e-04 2.600497278504e+01
8.220000000000e+02 4.652886478778e-01 -4.255193934441e-04 2.596027288926e+01
8.222500000000e+02 4.663676450644e-01 -4.243402308142e-04 2.591446116048e+01
8.225000000000e+02 4.667869827047e-01 -4.206408757007e-04 2.586755353832e+01
8.227500000000e+02 4.665434744078e-01 -4.143928918123e-04 2.581956802528e+01
8.230000000000e+02 4.656381286254e-01 -4.055999070207e-04 2.577052494120e+01
8.232500000000e+02 4.640757650719e-01 -3.942982609335e-04 2.572044712442e+01
8.235000000000e+02 4.618649397346e-01 -3.805571164447e-04 2.566936004214e+01
8.237500000000e+02 4.590180597672e-01 -3.644776613688e-04 2.561729197743e+01
8.240000000000e+02 4.555517236104e-01 -3.461916894836e-04 2.556427420744e+01
8.242500000000e+02 4.514872859902e-01 -3.258598388154e-04 2.551034103912e+01
8.245000000000e+02 4.468514575009e-01 -3.036691469502e-04 2.545553002490e+01
8.247500000000e+02 4.416769574442e-01 -2.798304631761e-04 2.539988197023e+01
8.250000000000e+02 4.360030768440e-01 -2.545755073086e-04 2.534344105631e+01
8.252500000000e+02 4.298760829649e-01 -2.281537454100e-04 2.528625488025e+01
8.255000000000e+02 4.233494408296e-01 -2.008292143660e-04 2.522837452588e+01
8.257500000000e+02 4.164837409875e-01 -1.728771374313e-04 2.516985452726e+01
8.260000000000e+02 4.093463748933e-01 -1.445805489284e-04 2.511075289319e+01
8.262500000000e+02 4.020109312527e-01 -1.162268581375e-04 2.505113105553e+01
8.265000000000e+02 3.945563419990e-01 -8.810446631265e-05 2.499105382143e+01
8.267500000000e+02 3.870658054603e-01 -6.049937501454e-05 2.493058924244e+01
8.270000000000e+02 3.796255234102e-01 -3.369195093088e-05 2.486980849307e+01
8.272500000000e+02 3.723233077839e-01 -7.953916898489e-06 2.480878572041e+01
8.275000000000e+02 3.652470413460e-01 1.645456872152e-05 2.474759778792e+01
8.277500000000e+02 3.584830906842e-01 3.928744020306e-05 2.468632404744e+01
8.280000000000e+02 3.521146645535e-01 6.031493475282e-05 2.462504605506e+01
8.282500000000e+02 3.462201350329e-01 7.932563503032e-05 2.456384718313e+01
8.285000000000e+02 3.408714114338e-01 9.612815124738e-05 2.450281224795e+01
8.287500000000e+02 3.361324039685e-01 1.105525450832e-04 2.444202708135e+01
8.290000000000e+02 3.320576237768e-01 1.224517399942e-04 2.438157801286e+01
8.292500000000e+02 3.286910216727e-01 1.317028196135e-04 2.432155135493e+01
8.295000000000e+02 3.260651571078e-01 1.382082661149e-04 2.426203284329e+01
8.297500000000e+02 3.242007164310e-01 1.418974098457e-04 2.420310708768e+01
8.300000000000e+02 3.231064758817e-01 1.427277887212e-04 2.414485694754e+01
8.302500000000e+02 3.227796650813e-01 1.406866478313e-04 2.408736298727e+01
8.305000000000e+02 3.232067581585e-01 1.357922355576e-04 2.403070293865e+01
8.307500000000e+02 3.243645192227e-01 1.280950241500e-04 2.397495117367e+01
8.310000000000e+02 3.262212568063e-01 1.176783571067e-04 2.392017830714e+01
8.312500000000e+02 3.287380929791e-01 1.046586781710e-04 2.386645073163e+01
8.315000000000e+02 3.318701195796e-01 8.918488774375e-05 2.381383034117e+01
8.317500000000e+02 3.355672716745e-01 7.143706435820e-05 2.376237423109e+01
8.320000000000e+02 3.397748792580e-01 5.162420754134e-05 2.371213454851e+01
8.322500000000e+02 3.444338823605e-01 2.998134020910e-05 2.366315826398e+01
8.325000000000e+02 3.494807227549e-01 6.765965200140e-06 2.361548710664e+01
8.327500000000e+02 3.548470590031e-01 -1.774582125496e-05 2.356915752646e+01
8.330000000000e+02 3.604595058160e-01 -4.326331572509e-05 2.352420063424e+01
8.332500000000e+02 3.662395863812e-01 -6.948508129235e-05 2.348064219262e+01
8.335000000000e+02 3.721040208695e-01 -9.610245080047e-05 2.343850272033e+01
8.337500000000e+02 3.779656185889e-01 -1.228025788533e-04 2.339779748422e+01
8.340000000000e+02 3.837346753699e-01 -1.492710414774e-04 2.335853666068e+01
8.342500000000e+02 3.893210159070e-01 -1.751941448557e-04 2.332072542531e+01
8.345000000000e+02 3.946363531771e-01 -2.002609271648e-04 2.328436415857e+01
8.347500000000e+02 3.995969458205e-01 -2.241654629241e-04 2.324944859719e+01
8.350000000000e+02 4.041261149512e-01 -2.466094785154e-04 2.321597008929e+01
8.352500000000e+02 4.081564186342e-01 -2.673056502476e-04 2.318391580475e+01
8.355000000000e+02 4.116312579621e-01 -2.859817383642e-04 2.315326901501e+01
8.357500000000e+02 4.145056585519e-01 -3.023854899109e-04 2.312400934086e+01
8.360000000000e+02 4.167462057993e-01 -3.162901141081e-04 2.309611301306e+01
8.362500000000e+02 4.183302016282e-01 -3.275001950976e-04 2.306955312885e+01
8.365000000000e+02 4.192441305790e-01 -3.358572313666e-04 2.304429986447e+01
8.367500000000e+02 4.194818421930e-01 -3.412447723590e-04 2.302032073339e+01
8.370000000000e+02 4.190426063446e-01 -3.435921294128e-04 2.299758075793e+01
8.372500000000e+02 4.179294827933e-01 -3.428765618947e-04 2.297604267820e+01
8.375000000000e+02 4.161482016907e-01 -3.391230356864e-04 2.295566703841e+01
8.377500000000e+02 4.137068368120e-01 -3.324030419043e-04 2.293641244399e+01
8.380000000000e+02 4.106162091367e-01 -3.228306769395e-04 2.291823565399e+01
8.382500000000e+02 4.068910209392e-01 -3.105573710444e-04 2.290109165497e+01
8.385000000000e+02 4.025515169694e-01 -2.957657671941e-04 2.288493393186e+01
8.387500000000e+02 3.976253674112e-01 -2.786635373952e-04 2.286971455455e+01
8.390000000000e+02 3.921493894387e-01 -2.594770636930e-04 2.285538424802e+01
8.392500000000e+02 3.861708312816e-01 -2.384462524686e-04 2.284189276275e+01
8.395000000000e+02 3.797478375977e-01 -2.158205609378e-04 2.282918883086e+01
8.397500000000e+02 3.729490040386e-01 -1.918565930176e-04 2.281722058860e+01
8.400000000000e+02 3.658518531282e-01 -1.668168423133e-04 2.280593573795e+01
8.402500000000e+02 3.585403842569e-01 -1.409696893490e-04 2.279528169883e+01
8.405000000000e+02 3.511018875594e-01 -1.145900144671e-04 2.278520613431e+01
8.407500000000e+02 3.436233638109e-01 -8.795980997016e-05 2.277565717079e+01
8.410000000000e+02 3.361879107737e-01 -6.136817538171e-05 2.276658362356e+01
8.412500000000e+02 3.288715054781e-01 -3.511013371664e-05 2.275793560183e+01
8.415000000000e+02 3.217405075864e-01 -9.484030077520e-06 2.274966475723e+01
8.417500000000e+02 3.148501444973e-01 1.521268775970e-05 2.274172448428e+01
8.420000000000e+02 3.082441027330e-01 3.868932759043e-05 2.273407051014e+01
8.422500000000e+02 3.019551834119e-01 6.066877709729e-05 2.272666103415e+01
8.425000000000e+02 2.960068586784e-01 8.089513074281e-05 2.271945679879e+01
8.427500000000e+02 2.904154709429e-01 9.914129138720e-05 2.271242156541e+01
8.430000000000e+02 2.851926694260e-01 1.152156913297e-04 2.270552180302e+01
8.432500000000e+02 2.803477856176e-01 1.289677344035e-04 2.269872702545e+01
8.435000000000e+02 2.758897254279e-01 1.402913406484e-04 2.269200957703e+01
8.437500000000e+02 2.718281763361e-01 1.491262320053e-04 2.268534435938e+01
8.440000000000e+02 2.681739577614e-01 1.554574176757e-04 2.267870896347e+01
8.442500000000e+02 2.649385093387e-01 1.593123100819e-04 2.267208335274e+01
8.445000000000e+02 2.621325745207e-01 1.607563975177e-04 2.266544952055e+01
8.447500000000e+02 2.597644075048e-01 1.598878744345e-04 2.265879164977e+01
8.450000000000e+02 2.578376701722e-01 1.568316527043e-04 2.265209578210e+01
8.452500000000e+02 2.563494189077e-01 1.517336983469e-04 2.264534982666e+01
8.455000000000e+02 2.552884594962e-01 1.447558359072e-04 2.263854331976e+01
8.457500000000e+02 2.546343584442e-01 1.360716582574e-04 2.263166771323e+01
8.460000000000e+02 2.543571743611e-01 1.258635692273e-04 2.262471617320e+01
8.462500000000e+02 2.544180557274e-01 1.143209749485e-04 2.261768364804e+01
8.465000000000e+02 2.547705851791e-01 1.016394917490e-04 2.261056692355e+01
8.467500000000e+02 2.553627088355e-01 8.802076610348e-05 2.260336439714e+01
8.470000000000e+02 2.561390732701e-01 7.367272156072e-05 2.259607639457e+01
8.472500000000e+02 2.570434032279e-01 5.880943498020e-05 2.258870466276e+01
8.475000000000e+02 2.580207995230e-01 4.365069905267e-05 2.258125266666e+01
8.477500000000e+02 2.590195511076e-01 2.842065018096e-05 2.257372502245e+01
8.480000000000e+02 2.599924979506e-01 1.334552336916e-05 2.256612771946e+01
8.482500000000e+02 2.608976394494e-01 -1.349210584556e-06 2.255846754398e+01
8.485000000000e+02 2.616982246164e-01 -1.544293867150e-05 2.255075229940e+01
8.487500000000e+02 2.623621757514e-01 -2.872428901303e-05 2.254299028341e+01
8.490000000000e+02 2.628611757221e-01 -4.099565882082e-05 2.253519033188e+01
8.492500000000e+02 2.631695189379e-01 -5.207759500280e-05 2.252736181383e+01
8.495000000000e+02 2.632629147233e-01 -6.181257752113e-05 2.251951449462e+01
8.497500000000e+02 2.631174353175e-01 -7.006794015638e-05 2.251165837180e+01
8.500000000000e+02 2.627088548610e-01 -7.673788725535e-05 2.250380402651e+01
8.502500000000e+02 2.620123231926e-01 -8.174415304416e-05 2.249596254315e+01
8.505000000000e+02 2.610024903232e-01 -8.503559411288e-05 2.248814546346e+01
8.507500000000e+02 2.596541268412e-01 -8.658685045848e-05 2.248036519893e+01
8.510000000000e+02 2.579430199622e-01 -8.639612744075e-05 2.247263498815e+01
8.512500000000e+02 2.558471363023e-01 -8.448245130879e-05 2.246496912735e+01
8.515000000000e+02 2.533478362287e-01 -8.088267792425e-05 2.245738290191e+01
8.517500000000e+02 2.504311252669e-01 -7.564862271479e-05 2.244989303255e+01
8.520000000000e+02 2.470886197974e-01 -6.884429607763e-05 2.244251756050e+01
8.522500000000e+02 2.433183053779e-01 -6.054371309905e-05 2.243527605342e+01
8.525000000000e+02 2.391248682385e-01 -5.082912292393e-05 2.242818943477e+01
8.527500000000e+02 2.345197581256e-01 -3.978986581891e-05 2.242128032226e+01
8.530000000000e+02 2.295208173241e-01 -2.752169259382e-05 2.241457283870e+01
8.532500000000e+02 2.241516027081e-01 -1.412643141890e-05 2.240809241804e+01
8.535000000000e+02 2.184405777369e-01 2.880524974600e-07 2.240186605481e+01
8.537500000000e+02 2.124200590191e-01 1.560788929394e-05 2.239592176905e+01
8.540000000000e+02 2.061252616350e-01 3.171331311752e-05 2.239028886869e+01
8.542500000000e+02 1.995932820032e-01 4.847900021770e-05 2.238499735533e+01
8.545000000000e+02 1.928623253414e-01 6.577466241295e-05 2.238007808999e+01
8.547500000000e+02 1.859710464743e-01 8.346600667331e-05 2.237556243362e+01
8.550000000000e+02 1.789580920524e-01 1.014160404227e-04 2.237148189511e+01
8.552500000000e+02 1.718618869208e-01 1.194867230272e-04 2.236786827124e+01
8.555000000000e+02 1.647205138621e-01 1.375407284085e-04 2.236475303324e+01
8.557500000000e+02 1.575717686051e-01 1.554433867297e-04 2.236216747238e+01
8.560000000000e+02 1.504532273004e-01 1.730646043660e-04 2.236014233606e+01
8.562500000000e+02 1.434023211707e-01 1.902806094467e-04 2.235870746611e+01
8.565000000000e+02 1.364563614894e-01 2.069756060455e-04 2.235789187035e+01
8.567500000000e+02 1.296524435527e-01 2.230429977244e-04 2.235772335123e+01
8.570000000000e+02 1.230272239362e-01 2.383862499550e-04 2.235822811798e+01
8.572500000000e+02 1.166165517786e-01 2.529196102134e-04 2.235943082868e+01
8.575000000000e+02 1.104549643858e-01 2.665683025226e-04 2.236135420300e+01
8.577500000000e+02 1.045750837821e-01 2.792685745961e-04 2.236401862527e+01
8.580000000000e+02 9.900691949725e-02 2.909675646440e-04 2.236744223683e+01
8.582500000000e+02 9.377718230606e-02 3.016225691581e-04 2.237164033760e+01
8.585000000000e+02 8.890858928728e-02 3.112010212184e-04 2.237662550948e+01
8.587500000000e+02 8.441926698713e-02 3.196799621419e-04 2.238240730608e+01
8.590000000000e+02 8.032228655117e-02 3.270455285047e-04 2.238899198926e+01
8.592500000000e+02 7.662530003788e-02 3.332928137080e-04 2.239638271526e+01
8.595000000000e+02 7.333039326867e-02 3.384255478341e-04 2.240457936284e+01
8.597500000000e+02 7.043410191151e-02 3.424558976821e-04 2.241357841932e+01
8.600000000000e+02 6.792755805204e-02 3.454046414236e-04 2.242337331489e+01
8.602500000000e+02 6.579682990381e-02 3.473009975394e-04 2.243395436849e+01
8.605000000000e+02 6.402334300311e-02 3.481827008351e-04 2.244530904859e+01
8.607500000000e+02 6.258440560996e-02 3.480958224016e-04 2.245742202687e+01
8.610000000000e+02 6.145376466965e-02 3.470947974121e-04 2.247027569589e+01
8.612500000000e+02 6.060218283288e-02 3.452420653907e-04 2.248385030351e+01
8.615000000000e+02 5.999800218865e-02 3.426077003748e-04 2.249812437706e+01
8.617500000000e+02 5.960765969041e-02 3.392687669732e-04 2.251307492310e+01
8.620000000000e+02 5.939616083439e-02 3.353087602164e-04 2.252867810023e+01
8.622500000000e+02 5.932747081617e-02 3.308165823574e-04 2.254490930078e+01
8.625000000000e+02 5.936488774187e-02 3.258856929758e-04 2.256174387888e+01
8.627500000000e+02 5.947130342236e-02 3.206129265084e-04 2.257915725158e+01
8.630000000000e+02 5.960950927085e-02 3.150974488813e-04 2.259712561939e+01
8.632500000000e+02 5.974238293549e-02 3.094396074679e-04 2.261562609403e+01
8.635000000000e+02 5.983313776460e-02 3.037395753634e-04 2.263463720481e+01
8.637500000000e+02 5.984559226901e-02 2.980963629222e-04 2.265413937230e+01
8.640000000000e+02 5.974435818581e-02 2.926068662431e-04 2.267411498819e+01
8.642500000000e+02 5.949521069346e-02 2.873648018414e-04 2.269454903057e+01
8.645000000000e+02 5.906530765741e-02 2.824599157246e-04 2.271542904899e+01
8.647500000000e+02 5.842364018695e-02 2.779770950305e-04 2.273674571258e+01
8.650000000000e+02 5.754128136054e-02 2.739958372538e-04 2.275849273406e+01
8.652500000000e+02 5.639187020194e-02 2.705895285709e-04 2.278066730517e+01
8.655000000000e+02 5.495192606827e-02 2.678250255615e-04 2.280327009478e+01
8.657500000000e+02 5.320124544641e-02 2.657621855402e-04 2.282630542069e+01
8.660000000000e+02 5.112316356702e-02 2.644536084154e-04 2.284978117605e+01
8.662500000000e+02 4.870494911278e-02 2.639441529919e-04 2.287370905302e+01
8.665000000000e+02 4.593798826258e-02 2.642707393068e-04 2.289810440584e+01
8.667500000000e+02 4.281790429801e-02 2.654622074295e-04 2.292298609492e+01
8.670000000000e+02 3.934476425411e-02 2.675389025301e-04 2.294837654852e+01
8.672500000000e+02 3.552303822992e-02 2.705126283945e-04 2.297430147924e+01
8.675000000000e+02 3.136158882046e-02 2.743864807498e-04 2.300078972803e+01
8.677500000000e+02 2.687349628804e-02 2.791547694128e-04 2.302787290693e+01
8.680000000000e+02 2.207597486502e-02 2.848027793745e-04 2.305558526767e+01
8.682500000000e+02 1.699008801546e-02 2.913069266225e-04 2.308396328970e+01
8.685000000000e+02 1.164043217272e-02 2.986349673923e-04 2.311304524549e+01
8.687500000000e+02 6.054901836539e-03 3.067458830342e-04 2.314287098115e+01
8.690000000000e+02 2.642422362840e-04 3.155902932507e-04 2.317348131962e+01
8.692500000000e+02 -5.698239509933e-03 3.251106634515e-04 2.320491780454e+01
8.695000000000e+02 -1.179713982044e-02 3.352418032632e-04 2.323722208829e+01
8.697500000000e+02 -1.799529885687e-02 3.459113868227e-04 2.327043564295e+01
8.700000000000e+02 -2.425425563443e-02 3.570405648292e-04 2.330459914743e+01
8.702500000000e+02 -3.053462119253e-02 3.685446808683e-04 2.333975216326e+01
8.705000000000e+02 -3.679650970682e-02 3.803340690851e-04 2.337593262465e+01
8.707500000000e+02 -4.299994496609e-02 3.923149359248e-04 2.341317634881e+01
8.710000000000e+02 -4.910526524277e-02 4.043904321584e-04 2.345151671147e+01
8.712500000000e+02 -5.507352833959e-02 4.164614815279e-04 2.349098410993e+01
8.715000000000e+02 -6.086692782661e-02 4.284281187502e-04 2.353160566271e+01
8.717500000000e+02 -6.644919543248e-02 4.401903426709e-04 2.357340478473e+01
8.720000000000e+02 -7.178598082125e-02 4.516492613390e-04 2.361640079587e+01
8.722500000000e+02 -7.684528444684e-02 4.627085822536e-04 2.366060867561e+01
8.725000000000e+02 -8.159779417828e-02 4.732749471647e-04 2.370603866975e+01
8.727500000000e+02 -8.601730254293e-02 4.832595718768e-04 2.375269609777e+01
8.730000000000e+02 -9.008104205505e-02 4.925791254419e-04 2.380058108176e+01
8.732500000000e+02 -9.376998730274e-02 5.011565127532e-04 2.384968831405e+01
8.735000000000e+02 -9.706921107771e-02 5.089220538696e-04 2.390000696080e+01
8.737500000000e+02 -9.996807704873e-02 5.158139647858e-04 2.395152045058e+01
8.740000000000e+02 -1.024605137049e-01 5.217793488868e-04 2.400420644802e+01
8.742500000000e+02 -1.045451537508e-01 5.267746483483e-04 2.405803676946e+01
8.745000000000e+02 -1.062254205599e-01 5.307661136210e-04 2.411297732855e+01
8.747500000000e+02 -1.075096223953e-01 5.337304506677e-04 2.416898821362e+01
8.750000000000e+02 -1.084109007371e-01 5.356549588444e-04 2.422602369551e+01
8.752500000000e+02 -1.089471563086e-01 5.365378027023e-04 2.428403233896e+01
8.755000000000e+02 -1.091408712374e-01 5.363879717377e-04 2.434295707659e+01
8.757500000000e+02 -1.090189036755e-01 5.352254418298e-04 2.440273543296e+01
8.760000000000e+02 -1.086121629278e-01 5.330809093238e-04 2.446329967854e+01
8.762500000000e+02 -1.079552456777e-01 5.299954813813e-04 2.452457702397e+01
8.765000000000e+02 -1.070859952980e-01 5.260204170576e-04 2.458648993719e+01
8.767500000000e+02 -1.060450008235e-01 5.212165482168e-04 2.464895639985e+01
8.770000000000e+02 -1.048750667599e-01 5.156536439865e-04 2.471189019039e+01
8.772500000000e+02 -1.036205876875e-01 5.094097325506e-04 2.477520130445e+01
8.775000000000e+02 -1.023269660864e-01 5.025702372436e-04 2.483879623518e+01
8.777500000000e+02 -1.010399090458e-01 4.952270516707e-04 2.490257846452e+01
8.780000000000e+02 -9.980481789063e-02 4.874775212780e-04 2.496644879501e+01
8.782500000000e+02 -9.866608988508e-02 4.794233295705e-04 2.503030583798e+01
8.785000000000e+02 -9.766648447260e-02 4.711693214780e-04 2.509404644796e+01
8.787500000000e+02 -9.684643239167e-02 4.628221967959e-04 2.515756624795e+01
8.790000000000e+02 -9.624351852590e-02 4.544893456880e-04 2.522076002612e+01
8.792500000000e+02 -9.589181186304e-02 4.462773986805e-04 2.528352234356e+01
8.795000000000e+02 -9.582144550683e-02 4.382910412339e-04 2.534574795228e+01
8.797500000000e+02 -9.605812531991e-02 4.306316622225e-04 2.540733235579e+01
8.800000000000e+02 -9.662270851571e-02 4.233960254149e-04 2.546817235143e+01
8.802500000000e+02 -9.753092518721e-02 4.166750996728e-04 2.552816653978e+01
8.805000000000e+02 -9.879319028339e-02 4.105530212718e-04 2.558721580963e+01
8.807500000000e+02 -1.004143533803e-01 4.051058311895e-04 2.564522395398e+01
8.810000000000e+02 -1.023937531874e-01 4.004007647537e-04 2.570209809211e+01
8.812500000000e+02 -1.047251460675e-01 3.964952783269e-04 2.575774926625e+01
8.815000000000e+02 -1.073968692459e-01 3.934364602071e-04 2.581209290975e+01
8.817500000000e+02 -1.103920717573e-01 3.912605566278e-04 2.586504930819e+01
8.820000000000e+02 -1.136889307816e-01 3.899924985952e-04 2.591654414256e+01
8.822500000000e+02 -1.172611011310e-01 3.896458230106e-04 2.596650886309e+01
8.825000000000e+02 -1.210780989623e-01 3.902225423925e-04 2.601488118705e+01
8.827500000000e+02 -1.251058521705e-01 3.917133157256e-04 2.606160547085e+01
8.830000000000e+02 -1.293072889345e-01 3.940977276169e-04 2.610663305214e+01
8.832500000000e+02 -1.336429432553e-01 3.973446952046e-04 2.614992264724e+01
8.835000000000e+02 -1.380716600124e-01 4.014130428578e-04 2.619144057214e+01
8.837500000000e+02 -1.425512934770e-01 4.062522239888e-04 2.623116105937e+01
8.840000000000e+02 -1.470394492280e-01 4.118030982179e-04 2.626906640219e+01
8.842500000000e+02 -1.514942270834e-01 4.179988813673e-04 2.630514712348e+01
8.845000000000e+02 -1.558749826141e-01 4.247662217281e-04 2.633940208693e+01
8.847500000000e+02 -1.601430385135e-01 4.320261906295e-04 2.637183848220e+01
8.850000000000e+02 -1.642624285931e-01 4.396956018736e-04 2.640247184382e+01
8.852500000000e+02 -1.682005259097e-01 4.476880755868e-04 2.643132590916e+01
8.855000000000e+02 -1.719287126637e-01 4.559154942011e-04 2.645843250029e+01
8.857500000000e+02 -1.754228883957e-01 4.642891196845e-04 2.648383126569e+01
8.860000000000e+02 -1.786639653152e-01 4.727209672760e-04 2.650756939871e+01
8.862500000000e+02 -1.816382873469e-01 4.811251933804e-04 2.652970128899e+01
8.865000000000e+02 -1.843378671817e-01 4.894191619226e-04 2.655028808414e+01
8.867500000000e+02 -1.867606283000e-01 4.975249096943e-04 2.656939721532e+01
8.870000000000e+02 -1.889104167228e-01 5.053700848879e-04 2.658710185559e+01
8.872500000000e+02 -1.907969948272e-01 5.128892704701e-04 2.660348031575e+01
8.875000000000e+02 -1.924358121203e-01 5.200247608188e-04 2.661861541071e+01
8.877500000000e+02 -1.938477366018e-01 5.267276560411e-04 2.663259374635e+01
8.880000000000e+02 -1.950585874055e-01 5.329584104022e-04 2.664550501413e+01
8.882500000000e+02 -1.960986124089e-01 5.386876149462e-04 2.665744119113e+01
8.885000000000e+02 -1.970018158974e-01 5.438962752168e-04 2.666849578774e+01
8.887500000000e+02 -1.978052232199e-01 5.485762446095e-04 2.667876298656e+01
8.890000000000e+02 -1.985480579878e-01 5.527301400571e-04 2.668833686815e+01
8.892500000000e+02 -1.992708590421e-01 5.563713637769e-04 2.669731052113e+01
8.895000000000e+02 -2.000145844036e-01 5.595237123628e-04 2.670577527992e+01
8.897500000000e+02 -2.008196592366e-01 5.622209315855e-04 2.671381983936e+01
8.900000000000e+02 -2.017250593314e-01 5.645059744466e-04 2.672152947796e+01
8.902500000000e+02 -2.027674393441e-01 5.664301316951e-04 2.672898532759e+01
8.905000000000e+02 -2.039802433845e-01 5.680519658454e-04 2.673626355908e+01
8.907500000000e+02 -2.053929333539e-01 5.694360703809e-04 2.674343471193e+01
8.910000000000e+02 -2.070303285892e-01 5.706517631902e-04 2.675056310801e+01
8.912500000000e+02 -2.089119261112e-01 5.717715124140e-04 2.675770613628e+01
8.915000000000e+02 -2.110515060854e-01 5.728694894271e-04 2.676491387161e+01
8.917500000000e+02 -2.134566813818e-01 5.740198166517e-04 2.677222848257e+01
8.920000000000e+02 -2.161287049485e-01 5.752948960686e-04 2.677968391164e+01
8.922500000000e+02 -2.190624010108e-01 5.767639115151e-04 2.678730560324e+01
8.925000000000e+02 -2.222461889286e-01 5.784912580206e-04 2.679511025527e+01
8.927500000000e+02 -2.256622311070e-01 5.805347211571e-04 2.680310561829e+01
8.930000000000e+02 -2.292868404818e-01 5.829442758057e-04 2.681129058659e+01
8.932500000000e+02 -2.330908837768e-01 5.857606963870e-04 2.681965514972e+01
8.935000000000e+02 -2.370403942436e-01 5.890145178123e-04 2.682818059530e+01
8.937500000000e+02 -2.410972218013e-01 5.927250588942e-04 2.683683962986e+01
8.940000000000e+02 -2.452199053466e-01 5.968996755031e-04 2.684559684673e+01
8.942500000000e+02 -2.493645208022e-01 6.015333907454e-04 2.685440905958e+01
8.945000000000e+02 -2.534856169444e-01 6.066086525087e-04 2.686322571176e+01
8.947500000000e+02 -2.575372810494e-01 6.120955546109e-04 2.687198961577e+01
8.950000000000e+02 -2.614741120931e-01 6.179520109762e-04 2.688063738485e+01
8.952500000000e+02 -2.652523113432e-01 6.241245742689e-04 2.688910032672e+01
8.955000000000e+02 -2.688306603864e-01 6.305492365141e-04 2.689730500184e+01
8.957500000000e+02 -2.721715245267e-01 6.371527292098e-04 2.690517421614e+01
8.960000000000e+02 -2.752417292588e-01 6.438539223680e-04 2.691262768228e+01
8.962500000000e+02 -2.780133769871e-01 6.505655669359e-04 2.691958294850e+01
8.965000000000e+02 -2.804645165901e-01 6.571961594328e-04 2.692595636666e+01
8.967500000000e+02 -2.825796919689e-01 6.636520351224e-04 2.693166380089e+01
8.970000000000e+02 -2.843503149625e-01 6.698395401304e-04 2.693662161641e+01
8.972500000000e+02 -2.857748819372e-01 6.756673464856e-04 2.694074748349e+01
8.975000000000e+02 -2.868589878351e-01 6.810486614725e-04 2.694396129220e+01
8.977500000000e+02 -2.876152003267e-01 6.859035772063e-04 2.694618580842e+01
8.980000000000e+02 -2.880627290790e-01 6.901612301184e-04 2.694734747117e+01
8.982500000000e+02 -2.882269063431e-01 6.937617035691e-04 2.694737715742e+01
8.985000000000e+02 -2.881385920355e-01 6.966580765354e-04 2.694621062748e+01
8.987500000000e+02 -2.878333459775e-01 6.988177376224e-04 2.694378925217e+01
8.990000000000e+02 -2.873506008014e-01 7.002239178015e-04 2.694006030268e+01
8.992500000000e+02 -2.867326380732e-01 7.008763019597e-04 2.693497751758e+01
8.995000000000e+02 -2.860236389884e-01 7.007918783403e-04 2.692850122549e+01
8.997500000000e+02 -2.852685906640e-01 7.000047407461e-04 2.692059875004e+01
9.000000000000e+02 -2.845123142456e-01 6.985661006237e-04 2.691124436486e+01
9.002500000000e+02 -2.837984304573e-01 6.965432593666e-04 2.690041953012e+01
9.005000000000e+02 -2.831684854390e-01 6.940187704502e-04 2.688811269607e+01
9.007500000000e+02 -2.826610745180e-01 6.910886090496e-04 2.687431939148e+01
9.010000000000e+02 -2.823111549688e-01 6.878605358591e-04 2.685904187278e+01
9.012500000000e+02 -2.821494196285e-01 6.844516193022e-04 2.684228910031e+01
9.015000000000e+02 -2.822018601646e-01 6.809859478337e-04 2.682407626929e+01
9.017500000000e+02 -2.824894272466e-01 6.775916858880e-04 2.680442468555e+01
9.020000000000e+02 -2.830278710541e-01 6.743983658091e-04 2.678336123285e+01
9.022500000000e+02 -2.838277048691e-01 6.715337404212e-04 2.676091806539e+01
9.025000000000e+02 -2.848943157248e-01 6.691208316984e-04 2.673713227147e+01
9.027500000000e+02 -2.862281961211e-01 6.672751305631e-04 2.671204526373e+01
9.030000000000e+02 -2.878253131103e-01 6.661016541906e-04 2.668570256193e+01
9.032500000000e+02 -2.896775493380e-01 6.656923808664e-04 2.665815316300e+01
9.035000000000e+02 -2.917732558563e-01 6.661239405645e-04 2.662944919288e+01
9.037500000000e+02 -2.940978667717e-01 6.674556741498e-04 2.659964555596e+01
9.040000000000e+02 -2.966345274365e-01 6.697280228742e-04 2.656879937065e+01
9.042500000000e+02 -2.993647582065e-01 6.729614292507e-04 2.653696967324e+01
9.045000000000e+02 -3.022690880995e-01 6.771557027712e-04 2.650421698903e+01
9.047500000000e+02 -3.053276692858e-01 6.822900073626e-04 2.647060309920e+01
9.050000000000e+02 -3.085207436034e-01 6.883231572644e-04 2.643619053091e+01
9.052500000000e+02 -3.118290718418e-01 6.951946903346e-04 2.640104236808e+01
9.055000000000e+02 -3.152341995309e-01 7.028263024751e-04 2.636522194287e+01
9.057500000000e+02 -3.187185609882e-01 7.111238981574e-04 2.632879254059e+01
9.060000000000e+02 -3.222654796369e-01 7.199800698668e-04 2.629181728534e+01
9.062500000000e+02 -3.258589056156e-01 7.292766189062e-04 2.625435874119e+01
9.065000000000e+02 -3.294830998251e-01 7.388877331072e-04 2.621647882049e+01
9.067500000000e+02 -3.331221357145e-01 7.486830976339e-04 2.617823853304e+01
9.070000000000e+02 -3.367593592819e-01 7.585312040053e-04 2.613969793006e+01
9.072500000000e+02 -3.403767045045e-01 7.683023165595e-04 2.610091569241e+01
9.075000000000e+02 -3.439541387412e-01 7.778716060813e-04 2.606194921009e+01
9.077500000000e+02 -3.474690331549e-01 7.871215870610e-04 2.602285414316e+01
9.080000000000e+02 -3.508957700590e-01 7.959443506267e-04 2.598368449093e+01
9.082500000000e+02 -3.542053959940e-01 8.042432805535e-04 2.594449214462e+01
9.085000000000e+02 -3.573655825747e-01 8.119342792344e-04 2.590532692452e+01
9.087500000000e+02 -3.603407528885e-01 8.189462765998e-04 2.586623628058e+01
9.090000000000e+02 -3.630924726458e-01 8.252212029092e-04 2.582726502667e+01
9.092500000000e+02 -3.655801090578e-01 8.307134425771e-04 2.578845536506e+01
9.095000000000e+02 -3.677616884394e-01 8.353887759512e-04 2.574984648356e+01
9.097500000000e+02 -3.695949611497e-01 8.392228777040e-04 2.571147463838e+01
9.100000000000e+02 -3.710386132740e-01 8.421995553560e-04 2.567337283607e+01
9.102500000000e+02 -3.720535741018e-01 8.443087569213e-04 2.563557082098e+01
9.105000000000e+02 -3.726043396810e-01 8.455444512230e-04 2.559809509184e+01
9.107500000000e+02 -3.726603010102e-01 8.459026823399e-04 2.556096871706e+01
9.110000000000e+02 -3.721969461270e-01 8.453796680007e-04 2.552421144013e+01
9.112500000000e+02 -3.711969412509e-01 8.439702346527e-04 2.548783966823e+01
9.115000000000e+02 -3.696509913629e-01 8.416664846258e-04 2.545186664637e+01
9.117500000000e+02 -3.675585641863e-01 8.384571169160e-04 2.541630238513e+01
9.120000000000e+02 -3.649283085519e-01 8.343269817715e-04 2.538115389219e+01
9.122500000000e+02 -3.617782637759e-01 8.292571962618e-04 2.534642525882e+01
9.125000000000e+02 -3.581358276450e-01 8.232257500100e-04 2.531211781131e+01
9.127500000000e+02 -3.540374795842e-01 8.162086391535e-04 2.527823022562e+01
9.130000000000e+02 -3.495282224939e-01 8.081812465196e-04 2.524475874858e+01
9.132500000000e+02 -3.446608756660e-01 7.991204741336e-04 2.521169721597e+01
9.135000000000e+02 -3.394950411480e-01 7.890068869271e-04 2.517903726135e+01
9.137500000000e+02 -3.340958854758e-01 7.778273257708e-04 2.514676838926e+01
9.140000000000e+02 -3.285326793537e-01 7.655775319432e-04 2.511487816579e+01
9.142500000000e+02 -3.228771872759e-01 7.522651917590e-04 2.508335218107e+01
9.145000000000e+02 -3.172018232658e-01 7.379124825614e-04 2.505217427984e+01
9.147500000000e+02 -3.115777451971e-01 7.225589167976e-04 2.502132649289e+01
9.150000000000e+02 -3.060728649680e-01 7.062634576556e-04 2.499078925120e+01
9.152500000000e+02 -3.007499012918e-01 6.891065325873e-04 2.496054132762e+01
9.155000000000e+02 -2.956645472604e-01 6.711911944433e-04 2.493055995182e+01
9.157500000000e+02 -2.908638883505e-01 6.526435911421e-04 2.490082091838e+01
9.160000000000e+02 -2.863851224319e-01 6.336127323665e-04 2.487129855127e+01
9.162500000000e+02 -2.822547627404e-01 6.142691363955e-04 2.484196589938e+01
9.165000000000e+02 -2.784882934805e-01 5.948026917284e-04 2.481279472724e+01
9.167500000000e+02 -2.750904265270e-01 5.754194888185e-04 2.478375566783e+01
9.170000000000e+02 -2.720559361342e-01 5.563378680971e-04 2.475481837997e+01
9.172500000000e+02 -2.693709813679e-01 5.377837084770e-04 2.472595162733e+01
9.175000000000e+02 -2.670149431422e-01 5.199852099675e-04 2.469712348527e+01
9.177500000000e+02 -2.649626247238e-01 5.031674568983e-04 2.466830157016e+01
9.180000000000e+02 -2.631865892846e-01 4.875466462544e-04 2.463945318317e+01
9.182500000000e+02 -2.616596184071e-01 4.733249597334e-04 2.461054559808e+01
9.185000000000e+02 -2.603570388615e-01 4.606857023962e-04 2.458154633595e+01
9.187500000000e+02 -2.592587053748e-01 4.497887985494e-04 2.455242338980e+01
9.190000000000e+02 -2.583506352038e-01 4.407675995296e-04 2.452314553810e+01
9.192500000000e+02 -2.576260836231e-01 4.337264678224e-04 2.449368262748e+01
9.195000000000e+02 -2.570860364649e-01 4.287394122930e-04 2.446400583750e+01
9.197500000000e+02 -2.567391394119e-01 4.258499373519e-04 2.443408798585e+01
9.200000000000e+02 -2.566009875944e-01 4.250714865458e-04 2.440390372436e+01
9.202500000000e+02 -2.566929858414e-01 4.263891146780e-04 2.437342979752e+01
9.205000000000e+02 -2.570407774537e-01 4.297616921309e-04 2.434264521526e+01
9.207500000000e+02 -2.576723906711e-01 4.351246588571e-04 2.431153141220e+01
9.210000000000e+02 -2.586162403159e-01 4.423929768589e-04 2.428007235114e+01
9.212500000000e+02 -2.598990826206e-01 4.514641888102e-04 2.424825459290e+01
9.215000000000e+02 -2.615440905101e-01 4.622217308791e-04 2.421606733508e+01
9.217500000000e+02 -2.635690375458e-01 4.745375643974e-04 2.418350237393e+01
9.220000000000e+02 -2.659847788451e-01 4.882747270835e-04 2.415055407527e+01
9.222500000000e+02 -2.687940355891e-01 5.032894488461e-04 2.411721929356e+01
9.225000000000e+02 -2.719904442149e-01 5.194325745718e-04 2.408349725695e+01
9.227500000000e+02 -2.755580200479e-01 5.365507633656e-04 2.404938945483e+01
9.230000000000e+02 -2.794708896072e-01 5.544869763251e-04 2.401489949461e+01
9.232500000000e+02 -2.836934057385e-01 5.730807098242e-04 2.398003296197e+01
9.235000000000e+02 -2.881805353040e-01 5.921677522566e-04 2.394479727310e+01
9.237500000000e+02 -2.928785629795e-01 6.115797530104e-04 2.390920153400e+01
9.240000000000e+02 -2.977260559610e-01 6.311435866227e-04 2.387325639530e+01
9.242500000000e+02 -3.026550898404e-01 6.506806934514e-04 2.383697393223e+01
9.245000000000e+02 -3.075926700243e-01 6.700064256296e-04 2.380036750182e+01
9.247500000000e+02 -3.124623616299e-01 6.889297698320e-04 2.376345164663e+01
9.250000000000e+02 -3.171860337541e-01 7.072532579724e-04 2.372624198106e+01
9.252500000000e+02 -3.216856536740e-01 7.247732740548e-04 2.368875507762e+01
9.255000000000e+02 -3.258851447150e-01 7.412812304819e-04 2.365100840363e+01
9.257500000000e+02 -3.297121109389e-01 7.565649848373e-04 2.361302021945e+01
9.260000000000e+02 -3.330994465284e-01 7.704111559836e-04 2.357480951510e+01
9.262500000000e+02 -3.359866608496e-01 7.826080144632e-04 2.353639590969e+01
9.265000000000e+02 -3.383209933520e-01 7.929493357907e-04 2.349779962998e+01
9.267500000000e+02 -3.400580846013e-01 8.012385684481e-04 2.345904141699e+01
9.270000000000e+02 -3.411623162058e-01 8.072936581937e-04 2.342014247587e+01
9.272500000000e+02 -3.416067517417e-01 8.109521341931e-04 2.338112441199e+01
9.275000000000e+02 -3.413727485600e-01 8.120763909253e-04 2.334200918530e+01
9.277500000000e+02 -3.404492239523e-01 8.105586423778e-04 2.330281900044e+01
9.280000000000e+02 -3.388318288787e-01 8.063258621668e-04 2.326357631220e+01
9.282500000000e+02 -3.365219341828e-01 7.993437448281e-04 2.322430371813e+01
9.285000000000e+02 -3.335257031877e-01 7.896199732212e-04 2.318502392038e+01
9.287500000000e+02 -3.298532795911e-01 7.772062815476e-04 2.314575961577e+01
9.290000000000e+02 -3.255183026723e-01 7.621995434371e-04 2.310653352281e+01
9.292500000000e+02 -3.205376872602e-01 7.447412859335e-04 2.306736830292e+01
9.295000000000e+02 -3.149318059390e-01 7.250159515862e-04 2.302828648411e+01
9.297500000000e+02 -3.087251168850e-01 7.032480165335e-04 2.298931055069e+01
9.300000000000e+02 -3.019470404532e-01 6.796977554286e-04 2.295046281791e+01
9.302500000000e+02 -2.946332070326e-01 6.546563253010e-04 2.291176557111e+01
9.305000000000e+02 -2.868267407569e-01 6.284398736056e-04 2.287324095499e+01
9.307500000000e+02 -2.785796265253e-01 6.013833789673e-04 2.283491112450e+01
9.310000000000e+02 -2.699538547818e-01 5.738342906963e-04 2.279679822695e+01
9.312500000000e+02 -2.610222361969e-01 5.461462951096e-04 2.275892438482e+01
9.315000000000e+02 -2.518688031366e-01 5.186734081668e-04 2.272131185830e+01
9.317500000000e+02 -2.425885660133e-01 4.917647348572e-04 2.268398292796e+01
9.320000000000e+02 -2.332866922781e-01 4.657596855569e-04 2.264696004672e+01
9.322500000000e+02 -2.240769853606e-01 4.409840999989e-04 2.261026579875e+01
9.325000000000e+02 -2.150797563132e-01 4.177472731211e-04 2.257392284815e+01
9.327500000000e+02 -2.064191677060e-01 3.963393385451e-04 2.253795405044e+01
9.330000000000e+02 -1.982201505740e-01 3.770294803699e-04 2.250238238955e+01
9.332500000000e+02 -1.906050936003e-01 3.600646464156e-04 2.246723091763e+01
9.335000000000e+02 -1.836904352064e-01 3.456682142105e-04 2.243252285341e+01
9.337500000000e+02 -1.775833964014e-01 3.340390752279e-04 2.239828152004e+01
9.340000000000e+02 -1.723789787285e-01 3.253504249146e-04 2.236453038591e+01
9.342500000000e+02 -1.681574149711e-01 3.197484503427e-04 2.233129300259e+01
9.345000000000e+02 -1.649821460811e-01 3.173507530699e-04 2.229859316575e+01
9.347500000000e+02 -1.628984330399e-01 3.182441537814e-04 2.226645487157e+01
9.350000000000e+02 -1.619326226974e-01 3.224823227609e-04 2.223490240299e+01
9.352500000000e+02 -1.620920257285e-01 3.300830983486e-04 2.220396040665e+01
9.355000000000e+02 -1.633654148874e-01 3.410258575436e-04 2.217365390327e+01
9.357500000000e+02 -1.657239591635e-01 3.552486184520e-04 2.214400845907e+01
9.360000000000e+02 -1.691226041002e-01 3.726456969053e-04 2.211505019860e+01
9.362500000000e+02 -1.735016726817e-01 3.930657063884e-04 2.208680586902e+01
9.365000000000e+02 -1.787886341740e-01 4.163103900627e-04 2.205930292311e+01
9.367500000000e+02 -1.848998817426e-01 4.421344558973e-04 2.203256947456e+01
9.370000000000e+02 -1.917424458565e-01 4.702463889915e-04 2.200663442174e+01
9.372500000000e+02 -1.992155739291e-01 5.003107523863e-04 2.198152730944e+01
9.375000000000e+02 -2.072121273137e-01 5.319515611437e-04 2.195727841312e+01
9.377500000000e+02 -2.156197770937e-01 5.647572088658e-04 2.193391854454e+01
9.380000000000e+02 -2.243220404960e-01 5.982863073340e-04 2.191147908556e+01
9.382500000000e+02 -2.331991573963e-01 6.320746722439e-04 2.188999176819e+01
9.385000000000e+02 -2.421289070027e-01 6.656433022698e-04 2.186948866171e+01
9.387500000000e+02 -2.509873710433e-01 6.985068313040e-04 2.185000195620e+01
9.390000000000e+02 -2.596497566341e-01 7.301822387330e-04 2.183156387512e+01
9.392500000000e+02 -2.679913221196e-01 7.601975698522e-04 2.181420659645e+01
9.395000000000e+02 -2.758884075917e-01 7.881004605385e-04 2.179796204885e+01
9.397500000000e+02 -2.832196904980e-01 8.134661128515e-04 2.178286189682e+01
9.400000000000e+02 -2.898675838819e-01 8.359044904256e-04 2.176893742135e+01
9.402500000000e+02 -2.957198043716e-01 8.550666081321e-04 2.175621939608e+01
9.405000000000e+02 -3.006711325404e-01 8.706498452696e-04 2.174473807167e+01
9.407500000000e+02 -3.046252169023e-01 8.824020831925e-04 2.173452306690e+01
9.410000000000e+02 -3.074964087989e-01 8.901247998310e-04 2.172560322897e+01
9.412500000000e+02 -3.092116071244e-01 8.936751082966e-04 2.171800658522e+01
9.415000000000e+02 -3.097119142974e-01 8.929667017931e-04 2.171176016201e+01
9.417500000000e+02 -3.089541238763e-01 8.879700040384e-04 2.170688981276e+01
9.420000000000e+02 -3.069119155340e-01 8.787114884744e-04 2.170342004172e+01
9.422500000000e+02 -3.035766806521e-01 8.652723502061e-04 2.170137372028e+01
9.425000000000e+02 -2.989580303760e-01 8.477866490684e-04 2.170077189388e+01
9.427500000000e+02 -2.930838165326e-01 8.264390652494e-04 2.170163345040e+01
9.430000000000e+02 -2.859997538123e-01 8.014622038416e-04 2.170397485645e+01
9.432500000000e+02 -2.777686567395e-01 7.731335524939e-04 2.170780985154e+01
9.435000000000e+02 -2.684692371462e-01 7.417721336629e-04 2.171314914844e+01
9.437500000000e+02 -2.581946825929e-01 7.077349063746e-04 2.172000021186e+01
9.440000000000e+02 -2.470508891184e-01 6.714128117541e-04 2.172836700115e+01
9.442500000000e+02 -2.351544917678e-01 6.332264250681e-04 2.173824977160e+01
9.445000000000e+02 -2.226308819094e-01 5.936211133417e-04 2.174964498236e+01
9.447500000000e+02 -2.096120202122e-01 5.530618410060e-04 2.176254517131e+01
9.450000000000e+02 -1.962344230448e-01 5.120275926624e-04 2.177693898906e+01
9.452500000000e+02 -1.826370549399e-01 4.710051498594e-04 2.179281119758e+01
9.455000000000e+02 -1.689594818587e-01 4.304825877665e-04 2.181014283130e+01
9.457500000000e+02 -1.553400093798e-01 3.909423290378e-04 2.182891131258e+01
9.460000000000e+02 -1.419141093528e-01 3.528540021815e-04 2.184909072242e+01
9.462500000000e+02 -1.288128580295e-01 3.166672217377e-04 2.187065200251e+01
9.465000000000e+02 -1.161616513212e-01 2.828043906218e-04 2.189356331262e+01
9.467500000000e+02 -1.040789139276e-01 2.516537654157e-04 2.191779028187e+01
9.470000000000e+02 -9.267503333745e-02 2.235629163601e-04 2.194329639437e+01
9.472500000000e+02 -8.205131027613e-02 1.988328648197e-04 2.197004330998e+01
9.475000000000e+02 -7.229897343977e-02 1.777129596377e-04 2.199799115149e+01
9.477500000000e+02 -6.349832144368e-02 1.603967573898e-04 2.202709888461e+01
9.480000000000e+02 -5.571786288464e-02 1.470192211906e-04 2.205732459743e+01
9.482500000000e+02 -4.901351346622e-02 1.376546871454e-04 2.208862575401e+01
9.485000000000e+02 -4.342791109429e-02 1.323162228325e-04 2.212095950679e+01
9.487500000000e+02 -3.898978245982e-02 1.309563923854e-04 2.215428292148e+01
9.490000000000e+02 -3.571343336679e-02 1.334689051499e-04 2.218855317479e+01
9.492500000000e+02 -3.359839343116e-02 1.396914918478e-04 2.222372780993e+01
9.495000000000e+02 -3.262923531658e-02 1.494099732161e-04 2.225976490542e+01
9.497500000000e+02 -3.277558422952e-02 1.623629076405e-04 2.229662325995e+01
9.500000000000e+02 -3.399237134212e-02 1.782470128187e-04 2.233426258081e+01
9.502500000000e+02 -3.622033131338e-02 1.967231841834e-04 2.237264362311e+01
9.505000000000e+02 -3.938672440499e-02 2.174226740516e-04 2.241172837316e+01
9.507500000000e+02 -4.340634771281e-02 2.399537904019e-04 2.245148017828e+01
9.510000000000e+02 -4.818275874659e-02 2.639083499559e-04 2.249186386735e+01
9.512500000000e+02 -5.360972721644e-02 2.888682809632e-04 2.253284586672e+01
9.515000000000e+02 -5.957289809401e-02 3.144121771169e-04 2.257439426902e+01
9.517500000000e+02 -6.595155684897e-02 3.401211046561e-04 2.261647890205e+01
9.520000000000e+02 -7.262055854275e-02 3.655846171699e-04 2.265907134138e+01
9.522500000000e+02 -7.945232162393e-02 3.904062627732e-04 2.270214490013e+01
9.525000000000e+02 -8.631879634143e-02 4.142085045528e-04 2.274567458292e+01
9.527500000000e+02 -9.309348142758e-02 4.366376308532e-04 2.278963700330e+01
9.530000000000e+02 -9.965332358468e-02 4.573678001633e-04 2.283401027324e+01
9.532500000000e+02 -1.058805215680e-01 4.761048617028e-04 2.287877384789e+01
9.535000000000e+02 -1.116642274927e-01 4.925897942309e-04 2.292390836449e+01
9.537500000000e+02 -1.169020475447e-01 5.066014206187e-04 2.296939544315e+01
9.540000000000e+02 -1.215013658804e-01 5.179587673676e-04 2.301521745836e+01
9.542500000000e+02 -1.253804917900e-01 5.265230349692e-04 2.306135733848e+01
9.545000000000e+02 -1.284695744124e-01 5.321987248538e-04 2.310779828656e+01
9.547500000000e+02 -1.307113161664e-01 5.349344689211e-04 2.315452358551e+01
9.550000000000e+02 -1.320614898295e-01 5.347230769092e-04 2.320151630371e+01
9.552500000000e+02 -1.324892428889e-01 5.316010685585e-04 2.324875907111e+01
9.555000000000e+02 -1.319772027068e-01 5.256475997747e-04 2.329623387244e+01
9.557500000000e+02 -1.305214385339e-01 5.169826917599e-04 2.334392176693e+01
9.560000000000e+02 -1.281312059764e-01 5.057648844378e-04 2.339180271429e+01
9.562500000000e+02 -1.248285792285e-01 4.921882792559e-04 2.343985536216e+01
9.565000000000e+02 -1.206478644335e-01 4.764791231773e-04 2.348805693036e+01
9.567500000000e+02 -1.156349859380e-01 4.588918210676e-04 2.353638299344e+01
9.570000000000e+02 -1.098466484087e-01 4.397044259399e-04 2.358480742382e+01
9.572500000000e+02 -1.033494339792e-01 4.192138465122e-04 2.363330228877e+01
9.575000000000e+02 -9.621872243732e-02 3.977307956973e-04 2.368183787234e+01
9.577500000000e+02 -8.853763979265e-02 3.755748274653e-04 2.373038258721e+01
9.580000000000e+02 -8.039578828926e-02 3.530688083567e-04 2.377890306683e+01
9.582500000000e+02 -7.188797762568e-02 3.305337668294e-04 2.382736421433e+01
9.585000000000e+02 -6.311280247136e-02 3.082836505449e-04 2.387572937182e+01
9.587500000000e+02 -5.417132318217e-02 2.866206156144e-04 2.392396036436e+01
9.590000000000e+02 -4.516557248546e-02 2.658304155976e-04 2.397201771691e+01
9.592500000000e+02 -3.619705186004e-02 2.461781837604e-04 2.401986089581e+01
9.595000000000e+02 -2.736538262850e-02 2.279047102388e-04 2.406744839904e+01
9.597500000000e+02 -1.876675797832e-02 2.112233402255e-04 2.411473812175e+01
9.600000000000e+02 -1.049268843696e-02 1.963175129156e-04 2.416168744574e+01
9.602500000000e+02 -2.628588983249e-03 1.833385744418e-04 2.420825362245e+01
9.605000000000e+02 4.747316186380e-03 1.724045217728e-04 2.425439387399e+01
9.607500000000e+02 1.156517787684e-02 1.635990737342e-04 2.430006578304e+01
9.610000000000e+02 1.776436060451e-02 1.569716258725e-04 2.434522738538e+01
9.612500000000e+02 2.329431774553e-02 1.525374928344e-04 2.438983756320e+01
9.615000000000e+02 2.811511227813e-02 1.502789527228e-04 2.443385613234e+01
9.617500000000e+02 3.219790960814e-02 1.501465917714e-04 2.447724422527e+01
9.620000000000e+02 3.552514645671e-02 1.520612297501e-04 2.451996438107e+01
9.622500000000e+02 3.809061835270e-02 1.559161622112e-04 2.456198092726e+01
9.625000000000e+02 3.989927405646e-02 1.615798022080e-04 2.460326007770e+01
9.627500000000e+02 4.096689386979e-02 1.688985443557e-04 2.464377022356e+01
9.630000000000e+02 4.131956247110e-02 1.776999721004e-04 2.468348222137e+01
9.632500000000e+02 4.099297336241e-02 1.877961472088e-04 2.472236952060e+01
9.635000000000e+02 4.003159692786e-02 1.989870465682e-04 2.476040844214e+01
9.637500000000e+02 3.848771889907e-02 2.110640928170e-04 2.479757849099e+01
9.640000000000e+02 3.642036757170e-02 2.238136031664e-04 2.483386245948e+01
9.642500000000e+02 3.389416198245e-02 2.370203189194e-04 2.486924674758e+01
9.645000000000e+02 3.097810227404e-02 2.504707420097e-04 2.490372156488e+01
9.647500000000e+02 2.774430016495e-02 2.639564954371e-04 2.493728122643e+01
9.650000000000e+02 2.426673965853e-02 2.772772821149e-04 2.496992426148e+01
9.652500000000e+02 2.062000713281e-02 2.902438640779e-04 2.500165371137e+01
9.655000000000e+02 1.687807244770e-02 3.026806746257e-04 2.503247729433e+01
9.657500000000e+02 1.311312107351e-02 3.144281804545e-04 2.506240758029e+01
9.660000000000e+02 9.394436281295e-03 3.253450528663e-04 2.509146222020e+01
9.662500000000e+02 5.787412739169e-03 3.353097582449e-04 2.511966396196e+01
9.665000000000e+02 2.352633163461e-03 3.442220199723e-04 2.514704079580e+01
9.667500000000e+02 -8.549436904722e-04 3.520039714110e-04 2.517362610049e+01
9.670000000000e+02 -3.786628776002e-03 3.586006193288e-04 2.519945851736e+01
9.672500000000e+02 -6.400557712397e-03 3.639802092825e-04 2.522458198132e+01
9.675000000000e+02 -8.662102584689e-03 3.681341900436e-04 2.524904570625e+01
9.677500000000e+02 -1.054412784785e-02 3.710766465887e-04 2.527290399913e+01
9.680000000000e+02 -1.202712242007e-02 3.728433830417e-04 2.529621598853e+01
9.682500000000e+02 -1.309919555414e-02 3.734908493112e-04 2.531904553981e+01
9.685000000000e+02 -1.375592904597e-02 3.730944974264e-04 2.534146086560e+01
9.687500000000e+02 -1.400013423359e-02 3.717469106792e-04 2.536353408866e+01
9.690000000000e+02 -1.384144390114e-02 3.695557638397e-04 2.538534101490e+01
9.692500000000e+02 -1.329586302794e-02 3.666413611025e-04 2.540696042677e+01
9.695000000000e+02 -1.238514599476e-02 3.631341595992e-04 2.542847380619e+01
9.697500000000e+02 -1.113618657623e-02 3.591720095155e-04 2.544996450366e+01
9.700000000000e+02 -9.580233186211e-03 3.548974033078e-04 2.547151739777e+01
9.702500000000e+02 -7.752164605203e-03 3.504545804010e-04 2.549321800529e+01
9.705000000000e+02 -5.689652383667e-03 3.459867309956e-04 2.551515188893e+01
9.707500000000e+02 -3.432286540062e-03 3.416331804442e-04 2.553740407544e+01
9.710000000000e+02 -1.020800386521e-03 3.375267814360e-04 2.556005809393e+01
9.712500000000e+02 1.503790816045e-03 3.337913748797e-04 2.558319535991e+01
9.715000000000e+02 4.101046049148e-03 3.305394070684e-04 2.560689451999e+01
9.717500000000e+02 6.731781325944e-03 3.278699745330e-04 2.563123050317e+01
9.720000000000e+02 9.358845030067e-03 3.258669865105e-04 2.565627390899e+01
9.722500000000e+02 1.194775758587e-02 3.245977007899e-04 2.568209026673e+01
9.725000000000e+02 1.446727905673e-02 3.241116017827e-04 2.570873927507e+01
9.727500000000e+02 1.688996794498e-02 3.244395225410e-04 2.573627430369e+01
9.730000000000e+02 1.919250320446e-02 3.255933578922e-04 2.576474151201e+01
9.732500000000e+02 2.135605837936e-02 3.275659367040e-04 2.579417942110e+01
9.735000000000e+02 2.336649047872e-02 3.303313865552e-04 2.582461827772e+01
9.737500000000e+02 2.521451803261e-02 3.338456556585e-04 2.585607976200e+01
9.740000000000e+02 2.689564196053e-02 3.380477172344e-04 2.588857624467e+01
9.742500000000e+02 2.841017809610e-02 3.428606794467e-04 2.592211079564e+01
9.745000000000e+02 2.976298667176e-02 3.481935595237e-04 2.595667655021e+01
9.747500000000e+02 3.096330414736e-02 3.539429541968e-04 2.599225685100e+01
9.750000000000e+02 3.202432443090e-02 3.599952271065e-04 2.602882478423e+01
9.752500000000e+02 3.296285831253e-02 3.662286090192e-04 2.606634349005e+01
9.755000000000e+02 3.379879194380e-02 3.725156379843e-04 2.610476584793e+01
9.757500000000e+02 3.455460986510e-02 3.787255136969e-04 2.614403495913e+01
9.760000000000e+02 3.525477852994e-02 3.847265965794e-04 2.618408400748e+01
9.762500000000e+02 3.592517660689e-02 3.903888412100e-04 2.622483690393e+01
9.765000000000e+02 3.659244450176e-02 3.955861481097e-04 2.626620829686e+01
9.767500000000e+02 3.728337292453e-02 4.001987560308e-04 2.630810438056e+01
9.770000000000e+02 3.802427238963e-02 4.041154706529e-04 2.635042304376e+01
9.772500000000e+02 3.884036958460e-02 4.072355151265e-04 2.639305482283e+01
9.775000000000e+02 3.975524277694e-02 4.094702492455e-04 2.643588323167e+01
9.777500000000e+02 4.079029165595e-02 4.107448792680e-04 2.647878560201e+01
9.780000000000e+02 4.196424422310e-02 4.109998129398e-04 2.652163394958e+01
9.782500000000e+02 4.329278135193e-02 4.101914877866e-04 2.656429550820e+01
9.785000000000e+02 4.478814853255e-02 4.082933247008e-04 2.660663387122e+01
9.787500000000e+02 4.645893762365e-02 4.052959392687e-04 2.664850961281e+01
9.790000000000e+02 4.830987790330e-02 4.012074797526e-04 2.668978133627e+01
9.792500000000e+02 5.034175674723e-02 3.960533028652e-04 2.673030653360e+01
9.795000000000e+02 5.255137349442e-02 3.898756681348e-04 2.676994268715e+01
9.797500000000e+02 5.493166618351e-02 3.827327485144e-04 2.680854799671e+01
9.800000000000e+02 5.747183454387e-02 3.746977734050e-04 2.684598250402e+01
9.802500000000e+02 6.015758295186e-02 3.658577246350e-04 2.688210902714e+01
9.805000000000e+02 6.297143792359e-02 3.563118000343e-04 2.691679407560e+01
9.807500000000e+02 6.589308989521e-02 3.461698761601e-04 2.694990893611e+01
9.810000000000e+02 6.889986422502e-02 3.355504614084e-04 2.698133040668e+01
9.812500000000e+02 7.196716224086e-02 3.245788582431e-04 2.701094183548e+01
9.815000000000e+02 7.506898159275e-02 3.133849723148e-04 2.703863392047e+01
9.817500000000e+02 7.817842614267e-02 3.021013665245e-04 2.706430564000e+01
9.820000000000e+02 8.126826926016e-02 2.908609259012e-04 2.708786485331e+01
9.822500000000e+02 8.431146485165e-02 2.797948993433e-04 2.710922920768e+01
9.825000000000e+02 8.728167659945e-02 2.690306818458e-04 2.712832660018e+01
9.827500000000e+02 9.015376774772e-02 2.586899255638e-04 2.714509589784e+01
9.830000000000e+02 9.290425815446e-02 2.488866178991e-04 2.715948735877e+01
9.832500000000e+02 9.551171635010e-02 2.397253652599e-04 2.717146295861e+01
9.835000000000e+02 9.795713398133e-02 2.312998635571e-04 2.718099679705e+01
9.837500000000e+02 1.002242128565e-01 2.236915267758e-04 2.718807520702e+01
9.840000000000e+02 1.022995639806e-01 2.169684140399e-04 2.719269677425e+01
9.842500000000e+02 1.041729217918e-01 2.111842678265e-04 2.719487239589e+01
9.845000000000e+02 1.058371718674e-01 2.063779795470e-04 2.719462496979e+01
9.847500000000e+02 1.072884492631e-01 2.025730922290e-04 2.719198922121e+01
9.850000000000e+02 1.085260196766e-01 1.997778408075e-04 2.718701114914e+01
9.852500000000e+02 1.095522744012e-01 1.979851234206e-04 2.717974761889e+01
9.855000000000e+02 1.103725002166e-01 1.971730684075e-04 2.717026560050e+01
9.857500000000e+02 1.109947129677e-01 1.973056128282e-04 2.715864144955e+01
9.860000000000e+02 1.114294708933e-01 1.983332630676e-04 2.714496011236e+01
9.862500000000e+02 1.116895232825e-01 2.001944095774e-04 2.712931409564e+01
9.865000000000e+02 1.117895747548e-01 2.028163830253e-04 2.711180252811e+01
9.867500000000e+02 1.117459526813e-01 2.061169659338e-04 2.709253007927e+01
9.870000000000e+02 1.115763364938e-01 2.100058162190e-04 2.707160591242e+01
9.872500000000e+02 1.112993605166e-01 2.143861971355e-04 2.704914249973e+01
9.875000000000e+02 1.109343385159e-01 2.191565314477e-04 2.702525454708e+01
9.877500000000e+02 1.105009278790e-01 2.242121351083e-04 2.700005787062e+01
9.880000000000e+02 1.100188588893e-01 2.294467991668e-04 2.697366836283e+01
9.882500000000e+02 1.095075816967e-01 2.347545512107e-04 2.694620088667e+01
9.885000000000e+02 1.089860284704e-01 2.400311288707e-04 2.691776834113e+01
9.887500000000e+02 1.084723445978e-01 2.451754500488e-04 2.688848073615e+01
9.890000000000e+02 1.079836771597e-01 2.500909303225e-04 2.685844440929e+01
9.892500000000e+02 1.075359255305e-01 2.546867742746e-04 2.682776119801e+01
9.895000000000e+02 1.071436039543e-01 2.588789886080e-04 2.679652790308e+01
9.897500000000e+02 1.068196534533e-01 2.625913391385e-04 2.676483562964e+01
9.900000000000e+02 1.065753499721e-01 2.657561109077e-04 2.673276946562e+01
9.902500000000e+02 1.064201971933e-01 2.683146958252e-04 2.670040803269e+01
9.905000000000e+02 1.063618782445e-01 2.702181073670e-04 2.666782335663e+01
9.907500000000e+02 1.064062386339e-01 2.714271868050e-04 2.663508063737e+01
9.910000000000e+02 1.065572858452e-01 2.719128879270e-04 2.660223831148e+01
9.912500000000e+02 1.068172592664e-01 2.716561398919e-04 2.656934800640e+01
9.915000000000e+02 1.071866816282e-01 2.706479182442e-04 2.653645476768e+01
9.917500000000e+02 1.076645091514e-01 2.688888014759e-04 2.650359718529e+01
9.920000000000e+02 1.082482312532e-01 2.663888535916e-04 2.647080774947e+01
9.922500000000e+02 1.089340893047e-01 2.631669197042e-04 2.643811309700e+01
9.925000000000e+02 1.097172132313e-01 2.592503451542e-04 2.640553446161e+01
9.927500000000e+02 1.105918931761e-01 2.546740446749e-04 2.637308799837e+01
9.930000000000e+02 1.115517345209e-01 2.494801598737e-04 2.634078528521e+01
9.932500000000e+02 1.125899425783e-01 2.437168738434e-04 2.630863369942e+01
9.935000000000e+02 1.136995236720e-01 2.374376107290e-04 2.627663687354e+01
9.937500000000e+02 1.148734737243e-01 2.307004695146e-04 2.624479514407e+01
9.940000000000e+02 1.161050310380e-01 2.235670593626e-04 2.621310592250e+01
9.942500000000e+02 1.173878226715e-01 2.161015183570e-04 2.618156410507e+01
9.945000000000e+02 1.187160317515e-01 2.083695170544e-04 2.615016242664e+01
9.947500000000e+02 1.200845003067e-01 2.004374030100e-04 2.611889177067e+01
9.950000000000e+02 1.214888574428e-01 1.923710331458e-04 2.608774145566e+01
9.952500000000e+02 1.229255504728e-01 1.842349831203e-04 2.605669948333e+01
9.955000000000e+02 1.243918785070e-01 1.760916471631e-04 2.602575272913e+01
9.957500000000e+02 1.258859803481e-01 1.680004405897e-04 2.599488712493e+01
9.960000000000e+02 1.274067966275e-01 1.600171176569e-04 2.596408775089e+01
9.962500000000e+02 1.289540051409e-01 1.521931376801e-04 2.593333897588e+01
9.965000000000e+02 1.305279239037e-01 1.445752418420e-04 2.590262450010e+01
9.967500000000e+02 1.321294132105e-01 1.372051064879e-04 2.587192737886e+01
9.970000000000e+02 1.337597278484e-01 1.301191889173e-04 2.584123008854e+01
9.972500000000e+02 1.354203738202e-01 1.233487177606e-04 2.581051452686e+01
9.975000000000e+02 1.371129709222e-01 1.169197622924e-04 2.577976198648e+01
9.977500000000e+02 1.388390729207e-01 1.108535192870e-04 2.574895317255e+01
9.980000000000e+02 1.405999488131e-01 1.051668150602e-04 2.571806826424e+01
9.982500000000e+02 1.423964525670e-01 9.987246842702e-05 2.568708683675e+01
9.985000000000e+02 1.442287942612e-01 9.497996966809e-05 2.565598792533e+01
9.987500000000e+02 1.460962804338e-01 9.049618026443e-05 2.562475011588e+01
9.990000000000e+02 1.479971758420e-01 8.642591126319e-05 2.559335149915e+01
9.992500000000e+02 1.499284364211e-01 8.277276545660e-05 2.556176978396e+01
9.995000000000e+02 1.518854297110e-01 7.953996088542e-05 2.552998244995e+01
9.997500000000e+02 1.538618138098e-01 7.673071853318e-05 2.549796670653e+01
1.000000000000e+03 1.558491914687e-01 7.434919312227e-05 2.546569977526e+01
1.000250000000e+03 1.578370335223e-01 7.240067578698e-05 2.543315884931e+01
1.000500000000e+03 1.598123935422e-01 7.089229367095e-05 2.540032138942e+01
1.000750000000e+03 1.617598155494e-01 6.983320187756e-05 2.536716520308e+01
1.001000000000e+03 1.636612902727e-01 6.923467630942e-05 2.533366852007e+01
1.001250000000e+03 1.654961424085e-01 6.911037326740e-05 2.529981029065e+01
1.001500000000e+03 1.672411323128e-01 6.947614713040e-05 2.526557026956e+01
1.001750000000e+03 1.688706147096e-01 7.034980508942e-05 2.523092906009e+01
1.002000000000e+03 1.703567116339e-01 7.175090693065e-05 2.519586841881e+01
1.002250000000e+03 1.716696874367e-01 7.370027721840e-05 2.516037126848e+01
1.002500000000e+03 1.727783668867e-01 7.621950682337e-05 2.512442185171e+01
1.002750000000e+03 1.736506803943e-01 7.933036423337e-05 2.508800570720e+01
1.003000000000e+03 1.742542639979e-01 8.305410953886e-05 2.505110991524e+01
1.003250000000e+03 1.745571731213e-01 8.741077509239e-05 2.501372303211e+01
1.003500000000e+03 1.745286434415e-01 9.241832568736e-05 2.497583518530e+01
1.003750000000e+03 1.741398649108e-01 9.809194095773e-05 2.493743796373e+01
1.004000000000e+03 1.733648227870e-01 1.044430173534e-04 2.489852459579e+01
1.004250000000e+03 1.721810933507e-01 1.114783401886e-04 2.485908984582e+01
1.004500000000e+03 1.705705664920e-01 1.191993304296e-04 2.481912987324e+01
1.004750000000e+03 1.685202253374e-01 1.276008304356e-04 2.477864241436e+01
1.005000000000e+03 1.660226780096e-01 1.366706570214e-04 2.473762649706e+01
1.005250000000e+03 1.630766964705e-01 1.463886299909e-04 2.469608246626e+01
1.005500000000e+03 1.596876532089e-01 1.567255926137e-04 2.465401201065e+01
1.005750000000e+03 1.558676547321e-01 1.676431570288e-04 2.461141786349e+01
1.006000000000e+03 1.516357811516e-01 1.790927530436e-04 2.456830397777e+01
1.006250000000e+03 1.470179109630e-01 1.910156830583e-04 2.452467520352e+01
1.006500000000e+03 1.420466842478e-01 2.033424818432e-04 2.448053747082e+01
1.006750000000e+03 1.367610567697e-01 2.159933663039e-04 2.443589748870e+01
1.007000000000e+03 1.312060116107e-01 2.288781408157e-04 2.439076293906e+01
1.007250000000e+03 1.254318965233e-01 2.418970017719e-04 2.434514220709e+01
1.007500000000e+03 1.194939309642e-01 2.549408553190e-04 2.429904460067e+01
1.007750000000e+03 1.134514004314e-01 2.678927483053e-04 2.425248011785e+01
1.008000000000e+03 1.073670105893e-01 2.806289237607e-04 2.420545969271e+01
1.008250000000e+03 1.013060068538e-01 2.930205743028e-04 2.415799500976e+01
1.008500000000e+03 9.533542050146e-02 3.049354117539e-04 2.411009874107e+01
1.008750000000e+03 8.952318022085e-02 3.162397438207e-04 2.406178453766e+01
1.009000000000e+03 8.393725276379e-02 3.268005606434e-04 2.401306703288e+01
1.009250000000e+03 7.864477631909e-02 3.364877419076e-04 2.396396208832e+01
1.009500000000e+03 7.371116057262e-02 3.451763599730e-04 2.391448679308e+01
1.009750000000e+03 6.919918665700e-02 3.527489796829e-04 2.386465961447e+01
1.010000000000e+03 6.516814397867e-02 3.590977764964e-04 2.381450042509e+01
1.010250000000e+03 6.167288115125e-02 3.641268243734e-04 2.376403072929e+01
1.010500000000e+03 5.876294964000e-02 3.677539655196e-04 2.371327367121e+01
1.010750000000e+03 5.648172508592e-02 3.699126210351e-04 2.366225414692e+01
1.011000000000e+03 5.486555206403e-02 3.705534009050e-04 2.361099887666e+01
1.011250000000e+03 5.394303854320e-02 3.696451770686e-04 2.355953640474e+01
1.011500000000e+03 5.373422161918e-02 3.671763738924e-04 2.350789720309e+01
1.011750000000e+03 5.425000135522e-02 3.631556003966e-04 2.345611362636e+01
1.012000000000e+03 5.549171295079e-02 3.576118438166e-04 2.340421985420e+01
1.012250000000e+03 5.745059437701e-02 3.505950454667e-04 2.335225190955e+01
1.012500000000e+03 6.010777802165e-02 3.421753673241e-04 2.330024749576e+01
1.012750000000e+03 6.343406728462e-02 3.324432393036e-04 2.324824595382e+01
1.013000000000e+03 6.739027492276e-02 3.215081170871e-04 2.319628807519e+01
1.013250000000e+03 7.192750502926e-02 3.094976016398e-04 2.314441597103e+01
1.013500000000e+03 7.698764488513e-02 2.965563637159e-04 2.309267289999e+01
1.013750000000e+03 8.250424470558e-02 2.828441235702e-04 2.304110306471e+01
1.014000000000e+03 8.840335845572e-02 2.685338903049e-04 2.298975142612e+01
1.014250000000e+03 9.460457157806e-02 2.538099635306e-04 2.293866349905e+01
1.014500000000e+03 1.010223109775e-01 2.388654174479e-04 2.288788515319e+01
1.014750000000e+03 1.075670223007e-01 2.238998219342e-04 2.283746241165e+01
1.015000000000e+03 1.141466270905e-01 2.091162570485e-04 2.278744127700e+01
1.015250000000e+03 1.206678399996e-01 1.947186023192e-04 2.273786753860e+01
1.015500000000e+03 1.270376186142e-01 1.809084148148e-04 2.268878663514e+01
1.015750000000e+03 1.331644940990e-01 1.678819306958e-04 2.264024349342e+01
1.016000000000e+03 1.389599158920e-01 1.558268909409e-04 2.259228240594e+01
1.016250000000e+03 1.443394677726e-01 1.449195621264e-04 2.254494693996e+01
1.016500000000e+03 1.492240536492e-01 1.353216432899e-04 2.249827981807e+01
1.016750000000e+03 1.535409403658e-01 1.271774777478e-04 2.245232286099e+01
1.017000000000e+03 1.572247322349e-01 1.206113834599e-04 2.240711691699e+01
1.017250000000e+03 1.602181706359e-01 1.157255433367e-04 2.236270182154e+01
1.017500000000e+03 1.624729579950e-01 1.125976743149e-04 2.231911634604e+01
1.017750000000e+03 1.639503568364e-01 1.112795242021e-04 2.227639817520e+01
1.018000000000e+03 1.646217676133e-01 1.117956638063e-04 2.223458388996e+01
1.018250000000e+03 1.644691114755e-01 1.141429118704e-04 2.219370895598e+01
1.018500000000e+03 1.634852937563e-01 1.182896607045e-04 2.215380771695e+01
1.018750000000e+03 1.616743929109e-01 1.241763480159e-04 2.211491339853e+01
1.019000000000e+03 1.590518476257e-01 1.317160269772e-04 2.207705812685e+01
1.019250000000e+03 1.556444237909e-01 1.407956927456e-04 2.204027293895e+01
1.019500000000e+03 1.514902551555e-01 1.512774674578e-04 2.200458781680e+01
1.019750000000e+03 1.466384728454e-01 1.630009475326e-04 2.197003171176e+01
1.020000000000e+03 1.411489636648e-01 1.757850849283e-04 2.193663259153e+01
1.020250000000e+03 1.350916902983e-01 1.894310704433e-04 2.190441748017e+01
1.020500000000e+03 1.285460876261e-01 2.037250997831e-04 2.187341251173e+01
1.020750000000e+03 1.216000498171e-01 2.184414964888e-04 2.184364297226e+01
1.021000000000e+03 1.143488839845e-01 2.333455047573e-04 2.181513335301e+01
1.021250000000e+03 1.068940500167e-01 2.481967550232e-04 2.178790741381e+01
1.021500000000e+03 9.934165877007e-02 2.627527149249e-04 2.176198819969e+01
1.021750000000e+03 9.180092944006e-02 2.767718841323e-04 2.173739810932e+01
1.022000000000e+03 8.438243888049e-02 2.900172272731e-04 2.171415889169e+01
1.022250000000e+03 7.719633421537e-02 3.022594304631e-04 2.169229169370e+01
1.022500000000e+03 7.035047918057e-02 3.132800911162e-04 2.167181702677e+01
1.022750000000e+03 6.394858267258e-02 3.228749275215e-04 2.165275478966e+01
1.023000000000e+03 5.808837007638e-02 3.308567886422e-04 2.163512421447e+01
1.023250000000e+03 5.285987383552e-02 3.370585343965e-04 2.161894380797e+01
1.023500000000e+03 4.834376434916e-02 3.413359337250e-04 2.160423131751e+01
1.023750000000e+03 4.460990668131e-02 3.435700940704e-04 2.159100361930e+01
1.024000000000e+03 4.171615333377e-02 3.436696596064e-04 2.157927661411e+01
1.024250000000e+03 3.970722198238e-02 3.415731414268e-04 2.156906512304e+01
1.024500000000e+03 3.861396484548e-02 3.372504978917e-04 2.156038274666e+01
1.024750000000e+03 3.845280656127e-02 3.307046354026e-04 2.155324172019e+01
1.025000000000e+03 3.922554316149e-02 3.219721981146e-04 2.154765272787e+01
1.025250000000e+03 4.091924047619e-02 3.111243405552e-04 2.154362478073e+01
1.025500000000e+03 4.350654282227e-02 2.982665943958e-04 2.154116500848e+01
1.025750000000e+03 4.694614613617e-02 2.835384407211e-04 2.154027849787e+01
1.026000000000e+03 5.118349640132e-02 2.671122421121e-04 2.154096811425e+01
1.026250000000e+03 5.615166982013e-02 2.491916285275e-04 2.154323433075e+01
1.026500000000e+03 6.177249744999e-02 2.300091151092e-04 2.154707504533e+01
1.026750000000e+03 6.795768247636e-02 2.098235010318e-04 2.155248545780e+01
1.027000000000e+03 7.461017922423e-02 1.889164072923e-04 2.155945792243e+01
1.027250000000e+03 8.162563012301e-02 1.675883741436e-04 2.156798178630e+01
1.027500000000e+03 8.889379502324e-02 1.461546896600e-04 2.157804335303e+01
1.027750000000e+03 9.630014950941e-02 1.249405819466e-04 2.158962574682e+01
1.028000000000e+03 1.037274244416e-01 1.042763196005e-04 2.160270887326e+01
1.028250000000e+03 1.110572014352e-01 8.449197041193e-05 2.161726943318e+01
1.028500000000e+03 1.181715120257e-01 6.591217617335e-05 2.163328085678e+01
1.028750000000e+03 1.249544032386e-01 4.885100319399e-05 2.165071336783e+01
1.029000000000e+03 1.312935180230e-01 3.360656213144e-05 2.166953407382e+01
1.029250000000e+03 1.370815693429e-01 2.045619464674e-05 2.168970696740e+01
1.029500000000e+03 1.422178632972e-01 9.651645553790e-06 2.171119314527e+01
1.029750000000e+03 1.466096201750e-01 1.415024580590e-06 2.173395083183e+01
1.030000000000e+03 1.501733754386e-01 -4.065258450630e-06 2.175793566786e+01
1.030250000000e+03 1.528360870317e-01 -6.637478614760e-06 2.178310076110e+01
1.030500000000e+03 1.545363214686e-01 -6.189558407620e-06 2.180939701221e+01
1.030750000000e+03 1.552251629299e-01 -2.651017262100e-06 2.183677329065e+01
1.031000000000e+03 1.548669433469e-01 4.005776168828e-06 2.186517662259e+01
1.031250000000e+03 1.534399638112e-01 1.376456726373e-05 2.189455255102e+01
1.031500000000e+03 1.509368572225e-01 2.656530837171e-05 2.192484536674e+01
1.031750000000e+03 1.473647492596e-01 4.230487434974e-05 2.195599830609e+01
1.032000000000e+03 1.427453603318e-01 6.083804593274e-05 2.198795398386e+01
1.032250000000e+03 1.371147092259e-01 8.197954875379e-05 2.202065459753e+01
1.032500000000e+03 1.305226856062e-01 1.055064489230e-04 2.205404224420e+01
1.032750000000e+03 1.230323957647e-01 1.311611270048e-04 2.208805925766e+01
1.033000000000e+03 1.147192427048e-01 1.586548563205e-04 2.212264838932e+01
1.033250000000e+03 1.056699395678e-01 1.876715733404e-04 2.215775326754e+01
1.033500000000e+03 9.598122367164e-02 2.178723007346e-04 2.219331856415e+01
1.033750000000e+03 8.575848112490e-02 2.488998001899e-04 2.222929030337e+01
1.034000000000e+03 7.511424845769e-02 2.803833519193e-04 2.226561613240e+01
1.034250000000e+03 6.416659652037e-02 3.119438977814e-04 2.230224545026e+01
1.034500000000e+03 5.303749576661e-02 3.431993693446e-04 2.233912981721e+01
1.034750000000e+03 4.185110740434e-02 3.737698578103e-04 2.237622290910e+01
1.035000000000e+03 3.073208914341e-02 4.032829734318e-04 2.241348092642e+01
1.035250000000e+03 1.980394533565e-02 4.313788661542e-04 2.245086247214e+01
1.035500000000e+03 9.187375227336e-03 4.577154577296e-04 2.248832891643e+01
1.035750000000e+03 -1.001220603300e-03 4.819729617457e-04 2.252584420441e+01
1.036000000000e+03 -1.065126065204e-02 5.038586632252e-04 2.256337517545e+01
1.036250000000e+03 -1.965926581920e-02 5.231107339186e-04 2.260089132803e+01
1.036500000000e+03 -2.793011670414e-02 5.395020017480e-04 2.263836490969e+01
1.036750000000e+03 -3.537821402205e-02 5.528433736544e-04 2.267577097323e+01
1.037000000000e+03 -4.192835916636e-02 5.629860158179e-04 2.271308705887e+01
1.037250000000e+03 -4.751671084907e-02 5.698238164273e-04 2.275029333434e+01
1.037500000000e+03 -5.209145882309e-02 5.732946851817e-04 2.278737236940e+01
1.037750000000e+03 -5.561336118322e-02 5.733812162810e-04 2.282430887315e+01
1.038000000000e+03 -5.805631019107e-02 5.701111940465e-04 2.286108977759e+01
1.038250000000e+03 -5.940751984693e-02 5.635566656774e-04 2.289770376972e+01
1.038500000000e+03 -5.966782104925e-02 5.538332893706e-04 2.293414133882e+01
1.038750000000e+03 -5.885165040779e-02 5.410983780678e-04 2.297039446660e+01
1.039000000000e+03 -5.698691615395e-02 5.255485047411e-04 2.300645630168e+01
1.039250000000e+03 -5.411483452088e-02 5.074169217122e-04 2.304232116064e+01
1.039500000000e+03 -5.028948470023e-02 4.869700818268e-04 2.307798416872e+01
1.039750000000e+03 -4.557727611977e-02 4.645039563174e-04 2.311344108940e+01
1.040000000000e+03 -4.005625734148e-02 4.403399395832e-04 2.314868816092e+01
1.040250000000e+03 -3.381523900381e-02 4.148203457471e-04 2.318372176576e+01
1.040500000000e+03 -2.695282179448e-02 3.883039856428e-04 2.321853846921e+01
1.040750000000e+03 -1.957620989279e-02 3.611613267650e-04 2.325313472475e+01
1.041000000000e+03 -1.179991643712e-02 3.337696607642e-04 2.328750676647e+01
1.041250000000e+03 -3.744322437177e-03 3.065082321857e-04 2.332165050024e+01
1.041500000000e+03 4.465882684678e-03 2.797534094386e-04 2.335556142941e+01
1.041750000000e+03 1.270334293481e-02 2.538740555680e-04 2.338923445506e+01
1.042000000000e+03 2.083980690997e-02 2.292268204960e-04 2.342266404369e+01
1.042250000000e+03 2.874787159946e-02 2.061519840176e-04 2.345584393244e+01
1.042500000000e+03 3.630286143916e-02 1.849691252908e-04 2.348876737877e+01
1.042750000000e+03 4.338456363815e-02 1.659735737741e-04 2.352142689795e+01
1.043000000000e+03 4.987908643054e-02 1.494326388721e-04 2.355381455349e+01
1.043250000000e+03 5.568047832687e-02 1.355827080828e-04 2.358592177496e+01
1.043500000000e+03 6.069235414724e-02 1.246263438544e-04 2.361773951389e+01
1.043750000000e+03 6.482940295886e-02 1.167298103700e-04 2.364925842843e+01
1.044000000000e+03 6.801857477819e-02 1.120214548728e-04 2.368046875448e+01
1.044250000000e+03 7.020030183324e-02 1.105898090542e-04 2.371136069103e+01
1.044500000000e+03 7.132926142915e-02 1.124828306882e-04 2.374192427401e+01
1.044750000000e+03 7.137515240510e-02 1.177070009909e-04 2.377214979543e+01
1.045000000000e+03 7.032298367149e-02 1.262274858543e-04 2.380202772066e+01
1.045250000000e+03 6.817335093255e-02 1.379681765779e-04 2.383154913346e+01
1.045500000000e+03 6.494223267677e-02 1.528127657799e-04 2.386070568759e+01
1.045750000000e+03 6.066074334759e-02 1.706058313051e-04 2.388949005350e+01
1.046000000000e+03 5.537452035337e-02 1.911546758152e-04 2.391789603819e+01
1.046250000000e+03 4.914289349623e-02 2.142316222735e-04 2.394591875322e+01
1.046500000000e+03 4.203795844352e-02 2.395765234048e-04 2.397355501919e+01
1.046750000000e+03 3.414335063068e-02 2.668999660200e-04 2.400080353859e+01
1.047000000000e+03 2.555292199128e-02 2.958866855101e-04 2.402766504263e+01
1.047250000000e+03 1.636930284682e-02 3.261994140598e-04 2.405414271813e+01
1.047500000000e+03 6.702344336350e-03 3.574829897571e-04 2.408024231034e+01
1.047750000000e+03 -3.332505050350e-03 3.893687820928e-04 2.410597239179e+01
1.048000000000e+03 -1.361585260734e-02 4.214792943236e-04 2.413134458202e+01
1.048250000000e+03 -2.402600614383e-02 4.534328103688e-04 2.415637364207e+01
1.048500000000e+03 -3.444065137893e-02 4.848483614095e-04 2.418107779319e+01
1.048750000000e+03 -4.473843573223e-02 5.153504550604e-04 2.420547875150e+01
1.049000000000e+03 -5.480052784101e-02 5.445739100788e-04 2.422960188646e+01
1.049250000000e+03 -6.451204150333e-02 5.721683576754e-04 2.425347623734e+01
1.049500000000e+03 -7.376344375287e-02 5.978028759988e-04 2.427713465238e+01
1.049750000000e+03 -8.245178255180e-02 6.211700737296e-04 2.430061375200e+01
1.050000000000e+03 -9.048178007865e-02 6.419898355800e-04 2.432395385917e+01
1.050250000000e+03 -9.776684299510e-02 6.600128519193e-04 2.434719896530e+01
1.050500000000e+03 -1.042299458533e-01 6.750237457307e-04 2.437039664233e+01
1.050750000000e+03 -1.098042571382e-01 6.868433108296e-04 2.439359780045e+01
1.051000000000e+03 -1.144337913002e-01 6.953308428314e-04 2.441685655694e+01
1.051250000000e+03 -1.180737353484e-01 7.003853111835e-04 2.444022992297e+01
1.051500000000e+03 -1.206908091874e-01 7.019465321509e-04 2.446377755728e+01
1.051750000000e+03 -1.222633234155e-01 6.999952197581e-04 2.448756138699e+01
1.052000000000e+03 -1.227812598341e-01 6.945530340736e-04 2.451164525363e+01
1.052250000000e+03 -1.222460788576e-01 6.856815485386e-04 2.453609448785e+01
1.052500000000e+03 -1.206705446234e-01 6.734811565768e-04 2.456097544998e+01
1.052750000000e+03 -1.180783206540e-01 6.580892825158e-04 2.458635507207e+01
1.053000000000e+03 -1.145035565854e-01 6.396781159468e-04 2.461230032430e+01
1.053250000000e+03 -1.099903319201e-01 6.184519939139e-04 2.463887768994e+01
1.053500000000e+03 -1.045920212887e-01 5.946444019817e-04 2.466615266133e+01
1.053750000000e+03 -9.837061352771e-02 5.685147608035e-04 2.469418912333e+01
1.054000000000e+03 -9.139592996366e-02 5.403448819488e-04 2.472304881848e+01
1.054250000000e+03 -8.374482905847e-02 5.104353598912e-04 2.475279083292e+01
1.054500000000e+03 -7.550032571801e-02 4.791017617122e-04 2.478347095593e+01
1.054750000000e+03 -6.675070301913e-02 4.466708513449e-04 2.481514118769e+01
1.055000000000e+03 -5.758858370604e-02 4.134765929833e-04 2.484784917544e+01
1.055250000000e+03 -4.810999964154e-02 3.798565485451e-04 2.488163777952e+01
1.055500000000e+03 -3.841340589009e-02 3.461481218482e-04 2.491654446670e+01
1.055750000000e+03 -2.859874047417e-02 3.126850607493e-04 2.495260092508e+01
1.056000000000e+03 -1.876645211549e-02 2.797940636705e-04 2.498983261325e+01
1.056250000000e+03 -9.016552989440e-03 2.477916507742e-04 2.502825836900e+01
1.056500000000e+03 5.523356197600e-04 2.169811952696e-04 2.506789001925e+01
1.056750000000e+03 9.843862354270e-03 1.876503671979e-04 2.510873217708e+01
1.057000000000e+03 1.876489553774e-02 1.600685335234e-04 2.515078180981e+01
1.057250000000e+03 2.722635649583e-02 1.344846981949e-04 2.519402809560e+01
1.057500000000e+03 3.514402509764e-02 1.111256837894e-04 2.523845230993e+01
1.057750000000e+03 4.243933791906e-02 9.019444645242e-05 2.528402765934e+01
1.058000000000e+03 4.904014356524e-02 7.186864897889e-05 2.533071913123e+01
1.058250000000e+03 5.488132383614e-02 5.629970909830e-05 2.537848366703e+01
1.058500000000e+03 5.990543504768e-02 4.361184635692e-05 2.542727014264e+01
1.058750000000e+03 6.406327120181e-02 3.390141158812e-05 2.547701939649e+01
1.059000000000e+03 6.731428600560e-02 2.723660190308e-05 2.552766463398e+01
1.059250000000e+03 6.962703508762e-02 2.365718114584e-05 2.557913142594e+01
1.059500000000e+03 7.097943766491e-02 2.317453672753e-05 2.563133828118e+01
1.059750000000e+03 7.135903393005e-02 2.577184050436e-05 2.568419677124e+01
1.060000000000e+03 7.076307235713e-02 3.140452084107e-05 2.573761221580e+01
1.060250000000e+03 6.919856845941e-02 4.000078384068e-05 2.579148393871e+01
1.060500000000e+03 6.668220462297e-02 5.146243427887e-05 2.584570605319e+01
1.060750000000e+03 6.324018223851e-02 6.566577072070e-05 2.590016786849e+01
1.061000000000e+03 5.890793672185e-02 8.246275905834e-05 2.595475462621e+01
1.061250000000e+03 5.372976687898e-02 1.016822919820e-04 2.600934826149e+01
1.061500000000e+03 4.775837635577e-02 1.231316517118e-04 2.606382798453e+01
1.061750000000e+03 4.105430346020e-02 1.465981682102e-04 2.611807110237e+01
1.062000000000e+03 3.368529556528e-02 1.718509505576e-04 2.617195387824e+01
1.062250000000e+03 2.572556497932e-02 1.986429159328e-04 2.622535217119e+01
1.062500000000e+03 1.725500554560e-02 2.267128459333e-04 2.627814233556e+01
1.062750000000e+03 8.358335763771e-03 2.557876342140e-04 2.633020200230e+01
1.063000000000e+03 -8.758191848630e-04 2.855846851794e-04 2.638141084549e+01
1.063250000000e+03 -1.035585801940e-02 3.158143471794e-04 2.643165143205e+01
1.063500000000e+03 -1.998820889657e-02 3.461825882509e-04 2.648080987320e+01
1.063750000000e+03 -2.967830886682e-02 3.763936230687e-04 2.652877662570e+01
1.064000000000e+03 -3.933161553892e-02 4.061526793351e-04 2.657544714258e+01
1.064250000000e+03 -4.885458880836e-02 4.351687489206e-04 2.662072256903e+01
1.064500000000e+03 -5.815568809613e-02 4.631574446232e-04 2.666451027156e+01
1.064750000000e+03 -6.714630895681e-02 4.898437641956e-04 2.670672442798e+01
1.065000000000e+03 -7.574168422597e-02 5.149648974686e-04 2.674728650751e+01
1.065250000000e+03 -8.386175583881e-02 5.382729263159e-04 2.678612566816e+01
1.065500000000e+03 -9.143196006986e-02 5.595374050895e-04 2.682317913643e+01
1.065750000000e+03 -9.838396268942e-02 5.785478816674e-04 2.685839247006e+01
1.066000000000e+03 -1.046563187792e-01 5.951163013281e-04 2.689171977600e+01
1.066250000000e+03 -1.101950487206e-01 6.090791603815e-04 2.692312385250e+01
1.066500000000e+03 -1.149541314602e-01 6.202994656519e-04 2.695257624850e+01
1.066750000000e+03 -1.188959174822e-01 6.286684855671e-04 2.698005725274e+01
1.067000000000e+03 -1.219914434392e-01 6.341072477654e-04 2.700555582436e+01
1.067250000000e+03 -1.242206767158e-01 6.365677454228e-04 2.702906943263e+01
1.067500000000e+03 -1.255726396208e-01 6.360338131444e-04 2.705060385289e+01
1.067750000000e+03 -1.260454887423e-01 6.325217286153e-04 2.707017287728e+01
1.068000000000e+03 -1.256464570521e-01 6.260803937819e-04 2.708779798637e+01
1.068250000000e+03 -1.243917533190e-01 6.167912302985e-04 2.710350796057e+01
1.068500000000e+03 -1.223063730727e-01 6.047676733680e-04 2.711733842947e+01
1.068750000000e+03 -1.194237992095e-01 5.901542717015e-04 2.712933140375e+01
1.069000000000e+03 -1.157856575109e-01 5.731254428980e-04 2.713953474428e+01
1.069250000000e+03 -1.114413099523e-01 5.538838740416e-04 2.714800161253e+01
1.069500000000e+03 -1.064473277870e-01 5.326584984881e-04 2.715478989396e+01
1.069750000000e+03 -1.008669534483e-01 5.097021945682e-04 2.715996160045e+01
1.070000000000e+03 -9.476946830629e-02 4.852890877566e-04 2.716358225130e+01
1.070250000000e+03 -8.822951031289e-02 4.597116165962e-04 2.716572025176e+01
1.070500000000e+03 -8.132635269602e-02 4.332772989968e-04 2.716644627003e+01
1.070750000000e+03 -7.414309674389e-02 4.063052529265e-04 2.716583260191e+01
1.071000000000e+03 -6.676585873909e-02 3.791225310708e-04 2.716395255173e+01
1.071250000000e+03 -5.928289968174e-02 3.520602733632e-04 2.716087982149e+01
1.071500000000e+03 -5.178372613017e-02 3.254498066172e-04 2.715668790169e+01
1.071750000000e+03 -4.435817298358e-02 2.996186554055e-04 2.715144950740e+01
1.072000000000e+03 -3.709545875809e-02 2.748865908425e-04 2.714523599236e+01
1.072250000000e+03 -3.008324616115e-02 2.515616695656e-04 2.713811682452e+01
1.072500000000e+03 -2.340669864202e-02 2.299364209723e-04 2.713015908962e+01
1.072750000000e+03 -1.714755443707e-02 2.102841919243e-04 2.712142697952e+01
1.073000000000e+03 -1.138321873527e-02 1.928556742757e-04 2.711198138591e+01
1.073250000000e+03 -6.185896349550e-03 1.778757644130e-04 2.710187947383e+01
1.073500000000e+03 -1.621770697810e-03 1.655407039971e-04 2.709117430238e+01
1.073750000000e+03 2.249770584879e-03 1.560155180608e-04 2.707991452874e+01
1.074000000000e+03 5.376830664940e-03 1.494319039232e-04 2.706814410713e+01
1.074250000000e+03 7.715624064320e-03 1.458865624765e-04 2.705590203946e+01
1.074500000000e+03 9.231023691210e-03 1.454398901734e-04 2.704322222000e+01
1.074750000000e+03 9.896990058492e-03 1.481152647804e-04 2.703013324841e+01
1.075000000000e+03 9.696927625674e-03 1.538988314015e-04 2.701665837662e+01
1.075250000000e+03 8.623901843850e-03 1.627395343559e-04 2.700281541940e+01
1.075500000000e+03 6.680777254888e-03 1.745497893004e-04 2.698861677834e+01
1.075750000000e+03 3.880221887702e-03 1.892066653669e-04 2.697406948698e+01
1.076000000000e+03 2.446006750140e-04 2.065534250865e-04 2.695917528402e+01
1.076250000000e+03 -4.194249092352e-03 2.264015876901e-04 2.694393075605e+01
1.076500000000e+03 -9.395340374830e-03 2.485332608564e-04 2.692832751191e+01
1.076750000000e+03 -1.530899084641e-02 2.727039510907e-04 2.691235238717e+01
1.077000000000e+03 -2.187735722683e-02 2.986456040390e-04 2.689598770705e+01
1.077250000000e+03 -2.903509945869e-02 3.260700108369e-04 2.687921154502e+01
1.077500000000e+03 -3.671009809938e-02 3.546723567370e-04 2.686199805441e+01
1.077750000000e+03 -4.482428010050e-02 3.841350212448e-04 2.684431780163e+01
1.078000000000e+03 -5.329451143219e-02 4.141314550806e-04 2.682613812065e+01
1.078250000000e+03 -6.203353838856e-02 4.443302133143e-04 2.680742351374e+01
1.078500000000e+03 -7.095101518349e-02 4.743989314850e-04 2.678813600901e+01
1.078750000000e+03 -7.995450801749e-02 5.040082032660e-04 2.676823562697e+01
1.079000000000e+03 -8.895058106637e-02 5.328357099630e-04 2.674768076708e+01
1.079250000000e+03 -9.784586446426e-02 5.605699748682e-04 2.672642866061e+01
1.079500000000e+03 -1.065481584335e-01 5.869140723232e-04 2.670443575058e+01
1.079750000000e+03 -1.149674475280e-01 6.115889799500e-04 2.668165821251e+01
1.080000000000e+03 -1.230169964702e-01 6.343369296408e-04 2.665805227944e+01
1.080250000000e+03 -1.306142898059e-01 6.549242275405e-04 2.663357477407e+01
1.080500000000e+03 -1.376820433005e-01 6.731440171107e-04 2.660818340922e+01
1.080750000000e+03 -1.441490229332e-01 6.888184560045e-04 2.658183730680e+01
1.081000000000e+03 -1.499509264268e-01 7.018007560842e-04 2.655449726493e+01
1.081250000000e+03 -1.550310495550e-01 7.119766113142e-04 2.652612625411e+01
1.081500000000e+03 -1.593409842954e-01 7.192654207760e-04 2.649668964020e+01
1.081750000000e+03 -1.628411003203e-01 7.236209196628e-04 2.646615564866e+01
1.082000000000e+03 -1.655010333341e-01 7.250315298814e-04 2.643449553733e+01
1.082250000000e+03 -1.672999594105e-01 7.235201654131e-04 2.640168401870e+01
1.082500000000e+03 -1.682268411975e-01 7.191436725329e-04 2.636769937995e+01
1.082750000000e+03 -1.682804887819e-01 7.119918388060e-04 2.633252385256e+01
1.083000000000e+03 -1.674695514854e-01 7.021859508525e-04 2.629614368087e+01
1.083250000000e+03 -1.658123648570e-01 6.898770613058e-04 2.625854943118e+01
1.083500000000e+03 -1.633366925345e-01 6.752437436423e-04 2.621973600589e+01
1.083750000000e+03 -1.600793595838e-01 6.584896790152e-04 2.617970287436e+01
1.084000000000e+03 -1.560857734668e-01 6.398408080938e-04 2.613845409605e+01
1.084250000000e+03 -1.514093583335e-01 6.195423085354e-04 2.609599840398e+01
1.084500000000e+03 -1.461108601201e-01 5.978552075283e-04 2.605234918258e+01
1.084750000000e+03 -1.402576332777e-01 5.750530636523e-04 2.600752454149e+01
1.085000000000e+03 -1.339227923849e-01 5.514182775780e-04 2.596154723272e+01
1.085250000000e+03 -1.271843289673e-01 5.272384138614e-04 2.591444460275e+01
1.085500000000e+03 -1.201241813914e-01 5.028026088388e-04 2.586624850857e+01
1.085750000000e+03 -1.128272060357e-01 4.783977126534e-04 2.581699517644e+01
1.086000000000e+03 -1.053802279912e-01 4.543047977183e-04 2.576672510158e+01
1.086250000000e+03 -9.787096356084e-02 4.307955918443e-04 2.571548285293e+01
1.086500000000e+03 -9.038698951526e-02 4.081291695789e-04 2.566331688538e+01
1.086750000000e+03 -8.301471692945e-02 3.865488468635e-04 2.561027933013e+01
1.087000000000e+03 -7.583831914139e-02 3.662791679270e-04 2.555642575790e+01
1.087250000000e+03 -6.893881959568e-02 3.475235225181e-04 2.550181492635e+01
1.087500000000e+03 -6.239303563604e-02 3.304616118708e-04 2.544650851990e+01
1.087750000000e+03 -5.627275895658e-02 3.152477309999e-04 2.539057084618e+01
1.088000000000e+03 -5.064380816638e-02 3.020089574834e-04 2.533406857429e+01
1.088250000000e+03 -4.556532452085e-02 2.908441417391e-04 2.527707038229e+01
1.088500000000e+03 -4.108898630627e-02 2.818229088284e-04 2.521964669886e+01
1.088750000000e+03 -3.725841369912e-02 2.749853145411e-04 2.516186937226e+01
1.089000000000e+03 -3.410864591544e-02 2.703418223049e-04 2.510381129835e+01
1.089250000000e+03 -3.166565947959e-02 2.678735498419e-04 2.504554621426e+01
1.089500000000e+03 -2.994607674190e-02 2.675330502401e-04 2.498714824678e+01
1.089750000000e+03 -2.895691645865e-02 2.692453537380e-04 2.492869175752e+01
1.090000000000e+03 -2.869550601776e-02 2.729093647871e-04 2.487025086894e+01
1.090250000000e+03 -2.914949125488e-02 2.783996283840e-04 2.481189935585e+01
1.090500000000e+03 -3.029696555899e-02 2.855682741279e-04 2.475371015524e+01
1.090750000000e+03 -3.210675167027e-02 2.942473943466e-04 2.469575531272e+01
1.091000000000e+03 -3.453875766113e-02 3.042514273564e-04 2.463810551127e+01
1.091250000000e+03 -3.754448693692e-02 3.153798901315e-04 2.458082989983e+01
1.091500000000e+03 -4.106768893670e-02 3.274203244297e-04 2.452399596895e+01
1.091750000000e+03 -4.504503772327e-02 3.401511014587e-04 2.446766910300e+01
1.092000000000e+03 -4.940698746034e-02 3.533445514177e-04 2.441191246521e+01
1.092250000000e+03 -5.407873815562e-02 3.667701751526e-04 2.435678692545e+01
1.092500000000e+03 -5.898117749800e-02 3.801975468186e-04 2.430235061846e+01
1.092750000000e+03 -6.403200801813e-02 3.933995279444e-04 2.424865892874e+01
1.093000000000e+03 -6.914687389388e-02 4.061552494339e-04 2.419576428482e+01
1.093250000000e+03 -7.424052822433e-02 4.182529885579e-04 2.414371595571e+01
1.093500000000e+03 -7.922808822267e-02 4.294930873920e-04 2.409256010211e+01
1.093750000000e+03 -8.402616919953e-02 4.396903464983e-04 2.404233936058e+01
1.094000000000e+03 -8.855413922886e-02 4.486765891352e-04 2.399309292425e+01
1.094250000000e+03 -9.273526756652e-02 4.563027781046e-04 2.394485633654e+01
1.094500000000e+03 -9.649789569811e-02 4.624410351574e-04 2.389766160668e+01
1.094750000000e+03 -9.977642717509e-02 4.669861043699e-04 2.385153679227e+01
1.095000000000e+03 -1.025123899698e-01 4.698569241349e-04 2.380650633004e+01
1.095250000000e+03 -1.046552535042e-01 4.709974849673e-04 2.376259060290e+01
1.095500000000e+03 -1.061632702890e-01 4.703777110159e-04 2.371980629943e+01
1.095750000000e+03 -1.070040777256e-01 4.679936892276e-04 2.367816601883e+01
1.096000000000e+03 -1.071552648171e-01 4.638677757420e-04 2.363767860677e+01
1.096250000000e+03 -1.066047312441e-01 4.580482475731e-04 2.359834903183e+01
1.096500000000e+03 -1.053509255922e-01 4.506085747450e-04 2.356017829492e+01
1.096750000000e+03 -1.034029344641e-01 4.416464407475e-04 2.352316379283e+01
1.097000000000e+03 -1.007804155603e-01 4.312824515241e-04 2.348729904681e+01
1.097250000000e+03 -9.751336289438e-02 4.196583914157e-04 2.345257413228e+01
1.097500000000e+03 -9.364176156281e-02 4.069353714257e-04 2.341897546390e+01
1.097750000000e+03 -8.921503630182e-02 3.932914576007e-04 2.338648623776e+01
1.098000000000e+03 -8.429144689254e-02 3.789193271878e-04 2.335508628375e+01
1.098250000000e+03 -7.893725102081e-02 3.640235110757e-04 2.332475250936e+01
1.098500000000e+03 -7.322586110141e-02 3.488178159843e-04 2.329545884732e+01
1.098750000000e+03 -6.723682079038e-02 3.335220678937e-04 2.326717656288e+01
1.099000000000e+03 -6.105467368415e-02 3.183589803736e-04 2.323987454776e+01
1.099250000000e+03 -5.476785545161e-02 3.035512203918e-04 2.321351937734e+01
1.099500000000e+03 -4.846741849317e-02 2.893182223187e-04 2.318807567628e+01
1.099750000000e+03 -4.224577233157e-02 2.758732155321e-04 2.316350631965e+01
1.100000000000e+03 -3.619532738034e-02 2.634198845475e-04 2.313977278405e+01
1.100250000000e+03 -3.040724591441e-02 2.521497649853e-04 2.311683530148e+01
1.100500000000e+03 -2.497007860490e-02 2.422394066144e-04 2.309465323112e+01
1.100750000000e+03 -1.996848027525e-02 2.338478747865e-04 2.307318532466e+01
1.101000000000e+03 -1.548196699832e-02 2.271145037092e-04 2.305239001563e+01
1.101250000000e+03 -1.158368009743e-02 2.221567568058e-04 2.303222574978e+01
1.101500000000e+03 -8.339320148270e-03 2.190686296356e-04 2.301265122868e+01
1.101750000000e+03 -5.806073532640e-03 2.179191251187e-04 2.299362574852e+01
1.102000000000e+03 -4.031695025530e-03 2.187512082908e-04 2.297510947571e+01
1.102250000000e+03 -3.053677086770e-03 2.215810136067e-04 2.295706373917e+01
1.102500000000e+03 -2.898604870660e-03 2.263975242132e-04 2.293945130717e+01
1.102750000000e+03 -3.581589939510e-03 2.331624891695e-04 2.292223664421e+01
1.103000000000e+03 -5.105911162804e-03 2.418107830723e-04 2.290538619608e+01
1.103250000000e+03 -7.462786827810e-03 2.522510931915e-04 2.288886859167e+01
1.103500000000e+03 -1.063134006087e-02 2.643669750333e-04 2.287265487785e+01
1.103750000000e+03 -1.457871096385e-02 2.780181607892e-04 2.285671876088e+01
1.104000000000e+03 -1.926038382452e-02 2.930423660132e-04 2.284103671931e+01
1.104250000000e+03 -2.462066749597e-02 3.092572864315e-04 2.282558819006e+01
1.104500000000e+03 -3.059332422406e-02 3.264627503133e-04 2.281035574572e+01
1.104750000000e+03 -3.710245151071e-02 3.444434707347e-04 2.279532509147e+01
1.105000000000e+03 -4.406339871040e-02 3.629715944600e-04 2.278048526516e+01
1.105250000000e+03 -5.138397799151e-02 3.818098856510e-04 2.276582854558e+01
1.105500000000e+03 -5.896564492215e-02 4.007145731534e-04 2.275135060577e+01
1.105750000000e+03 -6.670497270691e-02 4.194390878759e-04 2.273705034544e+01
1.106000000000e+03 -7.449504462810e-02 4.377369698205e-04 2.272292997433e+01
1.106250000000e+03 -8.222703989431e-02 4.553653614872e-04 2.270899487471e+01
1.106500000000e+03 -8.979187542132e-02 4.720885237602e-04 2.269525342281e+01
1.106750000000e+03 -9.708174847768e-02 4.876809574631e-04 2.268171697211e+01
1.107000000000e+03 -1.039917984015e-01 5.019307480570e-04 2.266839962258e+01
1.107250000000e+03 -1.104217370704e-01 5.146427585223e-04 2.265531795244e+01
1.107500000000e+03 -1.162773056723e-01 5.256413277563e-04 2.264249092736e+01
1.107750000000e+03 -1.214717797557e-01 5.347730723108e-04 2.262993956454e+01
1.108000000000e+03 -1.259273026020e-01 5.419092428264e-04 2.261768668262e+01
1.108250000000e+03 -1.295760901112e-01 5.469477637109e-04 2.260575663811e+01
1.108500000000e+03 -1.323615315966e-01 5.498150239581e-04 2.259417492544e+01
1.108750000000e+03 -1.342390280051e-01 5.504670644981e-04 2.258296799408e+01
1.109000000000e+03 -1.351767404949e-01 5.488905611540e-04 2.257216282532e+01
1.109250000000e+03 -1.351560918863e-01 5.451032578709e-04 2.256178663826e+01
1.109500000000e+03 -1.341720913760e-01 5.391539858510e-04 2.255186645548e+01
1.109750000000e+03 -1.322334134484e-01 5.311221744328e-04 2.254242891775e+01
1.110000000000e+03 -1.293623122408e-01 5.211169240953e-04 2.253349976304e+01
1.110250000000e+03 -1.255943021972e-01 5.092757513787e-04 2.252510367542e+01
1.110500000000e+03 -1.209776473803e-01 4.957626908255e-04 2.251726378115e+01
1.110750000000e+03 -1.155726760556e-01 4.807661530879e-04 2.251000153711e+01
1.111000000000e+03 -1.094508856803e-01 4.644962858959e-04 2.250333624880e+01
1.111250000000e+03 -1.026939431250e-01 4.471821259716e-04 2.249728501599e+01
1.111500000000e+03 -9.539247475183e-02 4.290682281366e-04 2.249186232740e+01
1.111750000000e+03 -8.764478063364e-02 4.104113353256e-04 2.248707993528e+01
1.112000000000e+03 -7.955546357289e-02 3.914767828571e-04 2.248294677483e+01
1.112250000000e+03 -7.123388946757e-02 3.725344822129e-04 2.247946865443e+01
1.112500000000e+03 -6.279271988554e-02 3.538552814755e-04 2.247664838098e+01
1.112750000000e+03 -5.434626176799e-02 3.357068095291e-04 2.247448549548e+01
1.113000000000e+03 -4.600894889253e-02 3.183497804903e-04 2.247297645523e+01
1.113250000000e+03 -3.789373313041e-02 3.020341636568e-04 2.247211458590e+01
1.113500000000e+03 -3.011050454516e-02 2.869954659520e-04 2.247189005772e+01
1.113750000000e+03 -2.276466292403e-02 2.734514823942e-04 2.247229019975e+01
1.114000000000e+03 -1.595560824096e-02 2.615989151541e-04 2.247329939717e+01
1.114250000000e+03 -9.775464127646e-03 2.516106750538e-04 2.247489947088e+01
1.114500000000e+03 -4.307801668173e-03 2.436332631043e-04 2.247706976202e+01
1.114750000000e+03 3.734707434620e-04 2.377846472199e-04 2.247978740742e+01
1.115000000000e+03 4.205120589295e-03 2.341524630218e-04 2.248302745890e+01
1.115250000000e+03 7.135402853886e-03 2.327928270448e-04 2.248676333436e+01
1.115500000000e+03 9.124782104526e-03 2.337294185003e-04 2.249096696332e+01
1.115750000000e+03 1.014646310723e-02 2.369530729482e-04 2.249560909873e+01
1.116000000000e+03 1.018675977725e-02 2.424218619686e-04 2.250065964256e+01
1.116250000000e+03 9.245300456992e-03 2.500616649848e-04 2.250608779120e+01
1.116500000000e+03 7.335050539370e-03 2.597671858157e-04 2.251186253195e+01
1.116750000000e+03 4.482174686328e-03 2.714033508362e-04 2.251795278615e+01
1.117000000000e+03 7.257283083276e-04 2.848071402752e-04 2.252432775127e+01
1.117250000000e+03 -3.882833504234e-03 2.997898665488e-04 2.253095701863e+01
1.117500000000e+03 -9.280270898364e-03 3.161397320838e-04 2.253781107382e+01
1.117750000000e+03 -1.539237823108e-02 3.336247974658e-04 2.254486123929e+01
1.118000000000e+03 -2.213488293652e-02 3.519960848070e-04 2.255208018211e+01
1.118250000000e+03 -2.941454314484e-02 3.709910854695e-04 2.255944185522e+01
1.118500000000e+03 -3.713031988455e-02 3.903373456261e-04 2.256692178023e+01
1.118750000000e+03 -4.517464712002e-02 4.097561747867e-04 2.257449732361e+01
1.119000000000e+03 -5.343484662891e-02 4.289665262880e-04 2.258214760576e+01
1.119250000000e+03 -6.179456384686e-02 4.476888079658e-04 2.258985372368e+01
1.119500000000e+03 -7.013525615040e-02 4.656486623010e-04 2.259759896966e+01
1.119750000000e+03 -7.833777752858e-02 4.825808247537e-04 2.260536862817e+01
1.120000000000e+03 -8.628389267386e-02 4.982327101029e-04 2.261315034695e+01
1.120250000000e+03 -9.385787564865e-02 5.123679294280e-04 2.262093385416e+01
1.120500000000e+03 -1.009480045264e-01 5.247694577985e-04 2.262871128899e+01
1.120750000000e+03 -1.074480838411e-01 5.352426487703e-04 2.263647688704e+01
1.121000000000e+03 -1.132588417552e-01 5.436178538940e-04 2.264422723931e+01
1.121250000000e+03 -1.182892888044e-01 5.497527629572e-04 2.265196113272e+01
1.121500000000e+03 -1.224579598053e-01 5.535343207881e-04 2.265967939706e+01
1.121750000000e+03 -1.256940279007e-01 5.548802854887e-04 2.266738507179e+01
1.122000000000e+03 -1.279383040660e-01 5.537403683947e-04 2.267508321888e+01
1.122250000000e+03 -1.291440685802e-01 5.500967677382e-04 2.268278074340e+01
1.122500000000e+03 -1.292777615325e-01 5.439644401745e-04 2.269048651994e+01
1.122750000000e+03 -1.283194845648e-01 5.353909073340e-04 2.269821116760e+01
1.123000000000e+03 -1.262633388961e-01 5.244555487094e-04 2.270596702256e+01
1.123250000000e+03 -1.231175519222e-01 5.112685226160e-04 2.271376792048e+01
1.123500000000e+03 -1.189044554745e-01 4.959692619848e-04 2.272162931163e+01
1.123750000000e+03 -1.136602399999e-01 4.787244851298e-04 2.272956803971e+01
1.124000000000e+03 -1.074345385582e-01 4.597259142346e-04 2.273760233833e+01
1.124250000000e+03 -1.002898085100e-01 4.391877390791e-04 2.274575163110e+01
1.124500000000e+03 -9.230057784802e-02 4.173436469422e-04 2.275403667050e+01
1.124750000000e+03 -8.355248965156e-02 3.944437277877e-04 2.276247938289e+01
1.125000000000e+03 -7.414119454886e-02 3.707511782397e-04 2.277110275704e+01
1.125250000000e+03 -6.417114558091e-02 3.465388213903e-04 2.277993100751e+01
1.125500000000e+03 -5.375421719611e-02 3.220855336654e-04 2.278898933732e+01
1.125750000000e+03 -4.300827714344e-02 2.976726207697e-04 2.279830414666e+01
1.126000000000e+03 -3.205563246828e-02 2.735802272370e-04 2.280790281221e+01
1.126250000000e+03 -2.102145135701e-02 2.500837580519e-04 2.281781389852e+01
1.126500000000e+03 -1.003212743499e-02 2.274504552224e-04 2.282806698516e+01
1.126750000000e+03 7.863551963620e-04 2.059360673527e-04 2.283869274287e+01
1.127000000000e+03 1.131005978311e-02 1.857816943143e-04 2.284972300335e+01
1.127250000000e+03 2.141867789689e-02 1.672109524359e-04 2.286119059380e+01
1.127500000000e+03 3.099709081229e-02 1.504272235998e-04 2.287312949640e+01
1.127750000000e+03 3.993680169760e-02 1.356114096311e-04 2.288557465363e+01
1.128000000000e+03 4.813733567028e-02 1.229197741925e-04 2.289856208924e+01
1.128250000000e+03 5.550744627374e-02 1.124823704265e-04 2.291212869148e+01
1.128500000000e+03 6.196627081824e-02 1.044014862800e-04 2.292631227622e+01
1.128750000000e+03 6.744428703162e-02 9.875070877973e-05 2.294115142595e+01
1.129000000000e+03 7.188409918947e-02 9.557437899115e-05 2.295668532951e+01
1.129250000000e+03 7.524112996153e-02 9.488719913224e-05 2.297295374554e+01
1.129500000000e+03 7.748407423675e-02 9.667435804603e-05 2.298999679010e+01
1.129750000000e+03 7.859516766869e-02 1.008920457275e-04 2.300785472103e+01
1.130000000000e+03 7.857035610802e-02 1.074681037529e-04 2.302656782989e+01
1.130250000000e+03 7.741920730776e-02 1.163032249017e-04 2.304617617435e+01
1.130500000000e+03 7.516469476085e-02 1.272723859364e-04 2.306671938126e+01
1.130750000000e+03 7.184277337356e-02 1.402266038328e-04 2.308823635785e+01
1.131000000000e+03 6.750187519106e-02 1.549948932571e-04 2.311076513619e+01
1.131250000000e+03 6.220217455110e-02 1.713864434933e-04 2.313434257227e+01
1.131500000000e+03 5.601476464580e-02 1.891931307045e-04 2.315900411601e+01
1.131750000000e+03 4.902069959227e-02 2.081921781657e-04 2.318478358536e+01
1.132000000000e+03 4.130991645546e-02 2.281488597377e-04 2.321171288960e+01
1.132250000000e+03 3.298009651186e-02 2.488194203880e-04 2.323982187672e+01
1.132500000000e+03 2.413541215905e-02 2.699540624770e-04 2.326913809086e+01
1.132750000000e+03 1.488522769113e-02 2.912999272032e-04 2.329968655124e+01
1.133000000000e+03 5.342756557812e-03 3.126041934411e-04 2.333148965638e+01
1.133250000000e+03 -4.376316721661e-03 3.336169974006e-04 2.336456695046e+01
1.133500000000e+03 -1.415522257738e-02 3.540945888347e-04 2.339893502660e+01
1.133750000000e+03 -2.387751605533e-02 3.738021123759e-04 2.343460743642e+01
1.134000000000e+03 -3.342842286486e-02 3.925162502084e-04 2.347159453054e+01
1.134250000000e+03 -4.269618757811e-02 4.100278974846e-04 2.350990341373e+01
1.134500000000e+03 -5.157339918952e-02 4.261446714071e-04 2.354953789654e+01
1.134750000000e+03 -5.995816215289e-02 4.406928987351e-04 2.359049838098e+01
1.135000000000e+03 -6.775533367011e-02 4.535198189114e-04 2.363278188489e+01
1.135250000000e+03 -7.487751246853e-02 4.644950701319e-04 2.367638193479e+01
1.135500000000e+03 -8.124610465085e-02 4.735122369974e-04 2.372128859527e+01
1.135750000000e+03 -8.679209525585e-02 4.804896705509e-04 2.376748837447e+01
1.136000000000e+03 -9.145688608920e-02 4.853716014442e-04 2.381496425147e+01
1.136250000000e+03 -9.519288387379e-02 4.881284631678e-04 2.386369561923e+01
1.136500000000e+03 -9.796394449277e-02 4.887568439738e-04 2.391365821147e+01
1.136750000000e+03 -9.974581323419e-02 4.872794745017e-04 2.396482413862e+01
1.137000000000e+03 -1.005262910928e-01 4.837445555376e-04 2.401716181441e+01
1.137250000000e+03 -1.003052567728e-01 4.782248151884e-04 2.407063587171e+01
1.137500000000e+03 -9.909467043236e-02 4.708164571791e-04 2.412520720822e+01
1.137750000000e+03 -9.691828848187e-02 4.616376068466e-04 2.418083288935e+01
1.138000000000e+03 -9.381131070033e-02 4.508266062146e-04 2.423746613367e+01
1.138250000000e+03 -8.981988305290e-02 4.385400009668e-04 2.429505631113e+01
1.138500000000e+03 -8.500042426450e-02 4.249503384280e-04 2.435354884171e+01
1.138750000000e+03 -7.941892325633e-02 4.102438762110e-04 2.441288532366e+01
1.139000000000e+03 -7.315002846212e-02 3.946180572791e-04 2.447300346921e+01
1.139250000000e+03 -6.627608822619e-02 3.782789324826e-04 2.453383719629e+01
1.139500000000e+03 -5.888608480249e-02 3.614385609149e-04 2.459531658311e+01
1.139750000000e+03 -5.107451161940e-02 3.443123144310e-04 2.465736812147e+01
1.140000000000e+03 -4.294016589595e-02 3.271162347551e-04 2.471991477551e+01
1.140250000000e+03 -3.458493278532e-02 3.100645423281e-04 2.478287601292e+01
1.140500000000e+03 -2.611248660247e-02 2.933669550653e-04 2.484616825243e+01
1.140750000000e+03 -1.762706579548e-02 2.772265608133e-04 2.490970477802e+01
1.141000000000e+03 -9.232131476670e-03 2.618372799568e-04 2.497339632210e+01
1.141250000000e+03 -1.029203661728e-03 2.473820986702e-04 2.503715100908e+01
1.141500000000e+03 6.883455617866e-03 2.340308748686e-04 2.510087504371e+01
1.141750000000e+03 1.441190855100e-02 2.219389453808e-04 2.516447272674e+01
1.142000000000e+03 2.146767630852e-02 2.112455215632e-04 2.522784697521e+01
1.142250000000e+03 2.796882316024e-02 2.020722872255e-04 2.529089989915e+01
1.142500000000e+03 3.384074681039e-02 1.945227137598e-04 2.535353283283e+01
1.142750000000e+03 3.901714602635e-02 1.886809192104e-04 2.541564717600e+01
1.143000000000e+03 4.344067851265e-02 1.846112404874e-04 2.547714468867e+01
1.143250000000e+03 4.706348307668e-02 1.823580318961e-04 2.553792775063e+01
1.143500000000e+03 4.984781146306e-02 1.819451904563e-04 2.559790028254e+01
1.143750000000e+03 5.176618415156e-02 1.833766062348e-04 2.565696769747e+01
1.144000000000e+03 5.280175723927e-02 1.866361052136e-04 2.571503782434e+01
1.144250000000e+03 5.294832319693e-02 1.916880805040e-04 2.577202117485e+01
1.144500000000e+03 5.221018716851e-02 1.984782544897e-04 2.582783118008e+01
1.144750000000e+03 5.060209899780e-02 2.069342421806e-04 2.588238503408e+01
1.145000000000e+03 4.814884624839e-02 2.169666892718e-04 2.593560383731e+01
1.145250000000e+03 4.488483349447e-02 2.284703540544e-04 2.598741306220e+01
1.145500000000e+03 4.085352329075e-02 2.413253874088e-04 2.603774292616e+01
1.145750000000e+03 3.610678734831e-02 2.553986590631e-04 2.608652881080e+01
1.146000000000e+03 3.070410874458e-02 2.705453057954e-04 2.613371132742e+01
1.146250000000e+03 2.471181129278e-02 2.866102635221e-04 2.617923701228e+01
1.146500000000e+03 1.820210824433e-02 3.034299681604e-04 2.622305833972e+01
1.146750000000e+03 1.125215504057e-02 3.208340739735e-04 2.626513404018e+01
1.147000000000e+03 3.943045503706e-03 3.386472558317e-04 2.630542938210e+01
1.147250000000e+03 -3.641205897472e-03 3.566909574148e-04 2.634391613217e+01
1.147500000000e+03 -1.141471800650e-02 3.747853600503e-04 2.638057313475e+01
1.147750000000e+03 -1.929074612264e-02 3.927510514051e-04 2.641538598775e+01
1.148000000000e+03 -2.718274824365e-02 4.104110547267e-04 2.644834760551e+01
1.148250000000e+03 -3.500530412834e-02 4.275923816457e-04 2.647945785439e+01
1.148500000000e+03 -4.267514214291e-02 4.441280350087e-04 2.650872402868e+01
1.148750000000e+03 -5.011194589418e-02 4.598584261529e-04 2.653616049006e+01
1.149000000000e+03 -5.723920912683e-02 4.746330503532e-04 2.656178880051e+01
1.149250000000e+03 -6.398504735122e-02 4.883120989140e-04 2.658563779843e+01
1.149500000000e+03 -7.028274731029e-02 5.007674984190e-04 2.660774314834e+01
1.149750000000e+03 -7.607150093911e-02 5.118844751090e-04 2.662814756782e+01
1.150000000000e+03 -8.129675194785e-02 5.215622549079e-04 2.664690025562e+01
1.150250000000e+03 -8.591076393370e-02 5.297153275831e-04 2.666405700303e+01
1.150500000000e+03 -8.987277490683e-02 5.362738093203e-04 2.667967954144e+01
1.150750000000e+03 -9.314937010295e-02 5.411843205770e-04 2.669383549515e+01
1.151000000000e+03 -9.571455935574e-02 5.444102394478e-04 2.670659784841e+01
1.151250000000e+03 -9.754977109614e-02 5.459317612590e-04 2.671804437677e+01
1.151500000000e+03 -9.864395281709e-02 5.457461726562e-04 2.672825739019e+01
1.151750000000e+03 -9.899340798258e-02 5.438675681758e-04 2.673732306170e+01
1.152000000000e+03 -9.860157965984e-02 5.403264434981e-04 2.674533073096e+01
1.152250000000e+03 -9.747893469738e-02 5.351694223169e-04 2.675237250501e+01
1.152500000000e+03 -9.564261028639e-02 5.284584895811e-04 2.675854244590e+01
1.152750000000e+03 -9.311610515561e-02 5.202702634273e-04 2.676393592195e+01
1.153000000000e+03 -8.992892568620e-02 5.106951139383e-04 2.676864893149e+01
1.153250000000e+03 -8.611614155874e-02 4.998360858890e-04 2.677277724883e+01
1.153500000000e+03 -8.171802741393e-02 4.878078819193e-04 2.677641588891e+01
1.153750000000e+03 -7.677956800187e-02 4.747356038430e-04 2.677965824112e+01
1.154000000000e+03 -7.135000694219e-02 4.607534942256e-04 2.678259537896e+01
1.154250000000e+03 -6.548237037087e-02 4.460035836850e-04 2.678531536722e+01
1.154500000000e+03 -5.923297833640e-02 4.306342797322e-04 2.678790247397e+01
1.154750000000e+03 -5.266096424877e-02 4.147989435775e-04 2.679043665029e+01
1.155000000000e+03 -4.582777210267e-02 3.986543786864e-04 2.679299279473e+01
1.155250000000e+03 -3.879665766928e-02 3.823594702964e-04 2.679564019845e+01
1.155500000000e+03 -3.163221853935e-02 3.660738499978e-04 2.679844192991e+01
1.155750000000e+03 -2.439985219809e-02 3.499560551111e-04 2.680145443305e+01
1.156000000000e+03 -1.716532415344e-02 3.341622601340e-04 2.680472696836e+01
1.156250000000e+03 -9.994200547208e-03 3.188448362633e-04 2.680830129966e+01
1.156500000000e+03 -2.951428657900e-03 3.041511043792e-04 2.681221128955e+01
1.156750000000e+03 3.899179453963e-03 2.902219333416e-04 2.681648265424e+01
1.157000000000e+03 1.049548261865e-02 2.771903828941e-04 2.682113274012e+01
1.157250000000e+03 1.677739299018e-02 2.651807184062e-04 2.682617036500e+01
1.157500000000e+03 2.268747522439e-02 2.543070572684e-04 2.683159572242e+01
1.157750000000e+03 2.817129654695e-02 2.446725781311e-04 2.683740038202e+01
1.158000000000e+03 3.317802242703e-02 2.363683351787e-04 2.684356728878e+01
1.158250000000e+03 3.766074049078e-02 2.294726599941e-04 2.685007092554e+01
1.158500000000e+03 4.157702152786e-02 2.240502047990e-04 2.685687742502e+01
1.158750000000e+03 4.488929260998e-02 2.201514074738e-04 2.686394482174e+01
1.159000000000e+03 4.756519487711e-02 2.178120551785e-04 2.687122339302e+01
1.159250000000e+03 4.957805464373e-02 2.170527175392e-04 2.687865592991e+01
1.159500000000e+03 5.090716650269e-02 2.178785812660e-04 2.688617820066e+01
1.159750000000e+03 5.153811428370e-02 2.202792727999e-04 2.689371940199e+01
1.160000000000e+03 5.146304593258e-02 2.242288419821e-04 2.690120265541e+01
1.160250000000e+03 5.068083984741e-02 2.296859606277e-04 2.690854564132e+01
1.160500000000e+03 4.919733139149e-02 2.365940265265e-04 2.691566110201e+01
1.160750000000e+03 4.702535934638e-02 2.448816907203e-04 2.692245755941e+01
1.161000000000e+03 4.418480166449e-02 2.544633542555e-04 2.692883998065e+01
1.161250000000e+03 4.070253092861e-02 2.652398288796e-04 2.693471049450e+01
1.161500000000e+03 3.661228836601e-02 2.770991750081e-04 2.693996913360e+01
1.161750000000e+03 3.195448187229e-02 2.899176430702e-04 2.694451458213e+01
1.162000000000e+03 2.677589409683e-02 3.035607580455e-04 2.694824501528e+01
1.162250000000e+03 2.112932457544e-02 3.178845305733e-04 2.695105880189e+01
1.162500000000e+03 1.507312413917e-02 3.327368111575e-04 2.695285534262e+01
1.162750000000e+03 8.670679808612e-03 3.479587154955e-04 2.695353590099e+01
1.163000000000e+03 1.989782191642e-03 3.633861800788e-04 2.695300429737e+01
1.163250000000e+03 -4.898022277314e-03 3.788515704227e-04 2.695116777690e+01
1.163500000000e+03 -1.191822034594e-02 3.941854217174e-04 2.694793766218e+01
1.163750000000e+03 -1.899409272174e-02 4.092181573863e-04 2.694323015053e+01
1.164000000000e+03 -2.604758169066e-02 4.237819006157e-04 2.693696695985e+01
1.164250000000e+03 -3.300021456099e-02 4.377123347902e-04 2.692907593781e+01
1.164500000000e+03 -3.977395332351e-02 4.508504413795e-04 2.691949172009e+01
1.164750000000e+03 -4.629220658709e-02 4.630443970820e-04 2.690815617810e+01
1.165000000000e+03 -5.248067881231e-02 4.741512133117e-04 2.689501896940e+01
1.165250000000e+03 -5.826838005380e-02 4.840385566640e-04 2.688003784873e+01
1.165500000000e+03 -6.358843345651e-02 4.925862437096e-04 2.686317907890e+01
1.165750000000e+03 -6.837902407632e-02 4.996878380807e-04 2.684441758125e+01
1.166000000000e+03 -7.258411771085e-02 5.052518916441e-04 2.682373719452e+01
1.166250000000e+03 -7.615428093931e-02 5.092032792349e-04 2.680113066104e+01
1.166500000000e+03 -7.904730585278e-02 5.114841809979e-04 2.677659966908e+01
1.166750000000e+03 -8.122881166508e-02 5.120549747355e-04 2.675015472400e+01
1.167000000000e+03 -8.267269812890e-02 5.108948343535e-04 2.672181504136e+01
1.167250000000e+03 -8.336157817220e-02 5.080022631845e-04 2.669160817980e+01
1.167500000000e+03 -8.328701732132e-02 5.033952596385e-04 2.665956977319e+01
1.167750000000e+03 -8.244970184187e-02 4.971113126166e-04 2.662574307717e+01
1.168000000000e+03 -8.085946270454e-02 4.892070918984e-04 2.659017859279e+01
1.168250000000e+03 -7.853521753744e-02 4.797581135169e-04 2.655293339199e+01
1.168500000000e+03 -7.550475204823e-02 4.688578906248e-04 2.651407063260e+01
1.168750000000e+03 -7.180440329289e-02 4.566170163187e-04 2.647365891465e+01
1.169000000000e+03 -6.747862309851e-02 4.431619242668e-04 2.643177160011e+01
1.169250000000e+03 -6.257944477509e-02 4.286335166381e-04 2.638848627572e+01
1.169500000000e+03 -5.716582496793e-02 4.131856032070e-04 2.634388388216e+01
1.169750000000e+03 -5.130291318655e-02 3.969831122446e-04 2.629804816727e+01
1.170000000000e+03 -4.506122026852e-02 3.802001454787e-04 2.625106494870e+01
1.170250000000e+03 -3.851575352674e-02 3.630179327570e-04 2.620302162336e+01
1.170500000000e+03 -3.174500943388e-02 3.456225929466e-04 2.615400627662e+01
1.170750000000e+03 -2.483003579573e-02 3.282029932528e-04 2.610410742150e+01
1.171000000000e+03 -1.785332051430e-02 3.109482810154e-04 2.605341312574e+01
1.171250000000e+03 -1.089781114693e-02 2.940455819541e-04 2.600201086450e+01
1.171500000000e+03 -4.045762199000e-03 2.776775684966e-04 2.594998672959e+01
1.171750000000e+03 2.622236068669e-03 2.620202926165e-04 2.589742540200e+01
1.172000000000e+03 9.028389609098e-03 2.472407470386e-04 2.584440946643e+01
1.172250000000e+03 1.509860903561e-02 2.334948701489e-04 2.579101951324e+01
1.172500000000e+03 2.076356400902e-02 2.209253157696e-04 2.573733355193e+01
1.172750000000e+03 2.595947845034e-02 2.096597602855e-04 2.568342723788e+01
1.173000000000e+03 3.062904883581e-02 1.998089992315e-04 2.562937339429e+01
1.173250000000e+03 3.472208421740e-02 1.914656575521e-04 2.557524234054e+01
1.173500000000e+03 3.819622620887e-02 1.847027637610e-04 2.552110155183e+01
1.173750000000e+03 4.101744296371e-02 1.795728379243e-04 2.546701583476e+01
1.174000000000e+03 4.316042538983e-02 1.761072479296e-04 2.541304752975e+01
1.174250000000e+03 4.460894120394e-02 1.743156650281e-04 2.535925631855e+01
1.174500000000e+03 4.535596934705e-02 1.741860586302e-04 2.530569951830e+01
1.174750000000e+03 4.540375812517e-02 1.756848764395e-04 2.525243210191e+01
1.175000000000e+03 4.476372010229e-02 1.787576465992e-04 2.519950699597e+01
1.175250000000e+03 4.345624600878e-02 1.833297316130e-04 2.514697493223e+01
1.175500000000e+03 4.151033658544e-02 1.893075636153e-04 2.509488472452e+01
1.175750000000e+03 3.896314189585e-02 1.965800786742e-04 2.504328332306e+01
1.176000000000e+03 3.585937234730e-02 2.050204466584e-04 2.499221587263e+01
1.176250000000e+03 3.225060556286e-02 2.144880499750e-04 2.494172577056e+01
1.176500000000e+03 2.819448503311e-02 2.248307001849e-04 2.489185464282e+01
1.176750000000e+03 2.375384923681e-02 2.358870106090e-04 2.484264248997e+01
1.177000000000e+03 1.899575552636e-02 2.474888887337e-04 2.479412742305e+01
1.177250000000e+03 1.399047168420e-02 2.594642027839e-04 2.474634575743e+01
1.177500000000e+03 8.810401958645e-03 2.716394833866e-04 2.469933184627e+01
1.177750000000e+03 3.529016410658e-03 2.838426150783e-04 2.465311811358e+01
1.178000000000e+03 -1.780292905406e-03 2.959055562461e-04 2.460773467471e+01
1.178250000000e+03 -7.045267560708e-03 3.076668949801e-04 2.456320946708e+01
1.178500000000e+03 -1.219590626559e-02 3.189743979842e-04 2.451956781581e+01
1.178750000000e+03 -1.716546075341e-02 3.296872773677e-04 2.447683250617e+01
1.179000000000e+03 -2.189143605099e-02 3.396783387989e-04 2.443502351086e+01
1.179250000000e+03 -2.631651549929e-02 3.488359002684e-04 2.439415772736e+01
1.179500000000e+03 -3.038934608400e-02 3.570653272915e-04 2.435424904469e+01
1.179750000000e+03 -3.406530217453e-02 3.642903910028e-04 2.431530794147e+01
1.180000000000e+03 -3.730706191168e-02 3.704542158877e-04 2.427734160874e+01
1.180250000000e+03 -4.008512916339e-02 3.755199825764e-04 2.424035359032e+01
1.180500000000e+03 -4.237817271343e-02 3.794711839771e-04 2.420434393887e+01
1.180750000000e+03 -4.417327170777e-02 3.823115844013e-04 2.416930894887e+01
1.181000000000e+03 -4.546599303988e-02 3.840647836365e-04 2.413524121813e+01
1.181250000000e+03 -4.626034509998e-02 3.847734580140e-04 2.410212971763e+01
1.181500000000e+03 -4.656857952486e-02 3.844982310719e-04 2.406995967125e+01
1.181750000000e+03 -4.641085934919e-02 3.833163098884e-04 2.403871270310e+01
1.182000000000e+03 -4.581481048111e-02 3.813198591954e-04 2.400836698376e+01
1.182250000000e+03 -4.481491457909e-02 3.786139112021e-04 2.397889723264e+01
1.182500000000e+03 -4.345182255625e-02 3.753142402051e-04 2.395027496007e+01
1.182750000000e+03 -4.177155304248e-02 3.715450281945e-04 2.392246862195e+01
1.183000000000e+03 -3.982459680916e-02 3.674364199704e-04 2.389544381875e+01
1.183250000000e+03 -3.766499034227e-02 3.631218501445e-04 2.386916357073e+01
1.183500000000e+03 -3.534925863006e-02 3.587354655615e-04 2.384358848981e+01
1.183750000000e+03 -3.293539440144e-02 3.544095810762e-04 2.381867709715e+01
1.184000000000e+03 -3.048178365246e-02 3.502720972694e-04 2.379438608272e+01
1.184250000000e+03 -2.804612836832e-02 3.464440259397e-04 2.377067058699e+01
1.184500000000e+03 -2.568443316361e-02 3.430372341369e-04 2.374748449981e+01
1.184750000000e+03 -2.344993739828e-02 3.401522374201e-04 2.372478073067e+01
1.185000000000e+03 -2.139218618161e-02 3.378763418180e-04 2.370251151648e+01
1.185250000000e+03 -1.955616566996e-02 3.362820302607e-04 2.368062867591e+01
1.185500000000e+03 -1.798145647689e-02 3.354255362407e-04 2.365908390644e+01
1.185750000000e+03 -1.670156261317e-02 3.353458435695e-04 2.363782904039e+01
1.186000000000e+03 -1.574334080848e-02 3.360639891406e-04 2.361681624942e+01
1.186250000000e+03 -1.512650448764e-02 3.375826123806e-04 2.359599835198e+01
1.186500000000e+03 -1.486333069791e-02 3.398860017492e-04 2.357532892708e+01
1.186750000000e+03 -1.495844513245e-02 3.429403966592e-04 2.355476262277e+01
1.187000000000e+03 -1.540878700867e-02 3.466946345249e-04 2.353425520356e+01
1.187250000000e+03 -1.620370061948e-02 3.510811515522e-04 2.351376386061e+01
1.187500000000e+03 -1.732515588372e-02 3.560172816820e-04 2.349324718837e+01
1.187750000000e+03 -1.874814131534e-02 3.614069332363e-04 2.347266549431e+01
1.188000000000e+03 -2.044112127404e-02 3.671422611036e-04 2.345198072021e+01
1.188250000000e+03 -2.236670400191e-02 3.731058685398e-04 2.343115675172e+01
1.188500000000e+03 -2.448229739346e-02 3.791729028368e-04 2.341015929001e+01
1.188750000000e+03 -2.674099279233e-02 3.852135958698e-04 2.338895613834e+01
1.189000000000e+03 -2.909243793249e-02 3.910956903049e-04 2.336751719378e+01
1.189250000000e+03 -3.148374428302e-02 3.966868787825e-04 2.334581441431e+01
1.189500000000e+03 -3.386058092991e-02 4.018575303896e-04 2.332382208497e+01
1.189750000000e+03 -3.616814952277e-02 4.064830447816e-04 2.330151675706e+01
1.190000000000e+03 -3.835223867070e-02 4.104463239550e-04 2.327887733730e+01
1.190250000000e+03 -4.036025434777e-02 4.136400767273e-04 2.325588515353e+01
1.190500000000e+03 -4.214224413076e-02 4.159689286766e-04 2.323252406413e+01
1.190750000000e+03 -4.365177065567e-02 4.173512956465e-04 2.320878034377e+01
1.191000000000e+03 -4.484692785419e-02 4.177213126907e-04 2.318464300415e+01
1.191250000000e+03 -4.569107300080e-02 4.170299316147e-04 2.316010367785e+01
1.191500000000e+03 -4.615356973266e-02 4.152461358040e-04 2.313515672803e+01
1.191750000000e+03 -4.621040396533e-02 4.123577791708e-04 2.310979929210e+01
1.192000000000e+03 -4.584469836141e-02 4.083720677234e-04 2.308403138708e+01
1.192250000000e+03 -4.504702117212e-02 4.033155761746e-04 2.305785575222e+01
1.192500000000e+03 -4.381573199642e-02 3.972342007476e-04 2.303127817566e+01
1.192750000000e+03 -4.215703998651e-02 3.901925406307e-04 2.300430737195e+01
1.193000000000e+03 -4.008494509786e-02 3.822729587310e-04 2.297695483848e+01
1.193250000000e+03 -3.762114755208e-02 3.735744670536e-04 2.294923521330e+01
1.193500000000e+03 -3.479466451482e-02 3.642111576070e-04 2.292116588615e+01
1.193750000000e+03 -3.164143619377e-02 3.543105281701e-04 2.289276712282e+01
1.194000000000e+03 -2.820376956437e-02 3.440114474778e-04 2.286406217137e+01
1.194250000000e+03 -2.452965119039e-02 3.334619402317e-04 2.283507680382e+01
1.194500000000e+03 -2.067198604049e-02 3.228167608065e-04 2.280583967073e+01
1.194750000000e+03 -1.668775360005e-02 3.122349600821e-04 2.277638173234e+01
1.195000000000e+03 -1.263704432113e-02 3.018771852177e-04 2.274673658688e+01
1.195250000000e+03 -8.582125588232e-03 2.919031809501e-04 2.271693986092e+01
1.195500000000e+03 -4.586354480492e-03 2.824689639665e-04 2.268702944539e+01
1.195750000000e+03 -7.131412497520e-04 2.737242584937e-04 2.265704514424e+01
1.196000000000e+03 2.975052364294e-03 2.658100934541e-04 2.262702831098e+01
1.196250000000e+03 6.417860467751e-03 2.588561567971e-04 2.259702198583e+01
1.196500000000e+03 9.557997809656e-03 2.529786472592e-04 2.256707051777e+01
1.196750000000e+03 1.234216330111e-02 2.482784017608e-04 2.253721917297e+01
1.197000000000e+03 1.472209074473e-02 2.448387884586e-04 2.250751425868e+01
1.197250000000e+03 1.665530946668e-02 2.427243463515e-04 2.247800267797e+01
1.197500000000e+03 1.810591782177e-02 2.419794973716e-04 2.244873176624e+01
1.197750000000e+03 1.904526705601e-02 2.426275351562e-04 2.241974913370e+01
1.198000000000e+03 1.945239370428e-02 2.446702405353e-04 2.239110224294e+01
1.198250000000e+03 1.931460213607e-02 2.480872703533e-04 2.236283853549e+01
1.198500000000e+03 1.862764806441e-02 2.528365196496e-04 2.233500502367e+01
1.198750000000e+03 1.739592205588e-02 2.588544327435e-04 2.230764816644e+01
1.199000000000e+03 1.563247049459e-02 2.660567874320e-04 2.228081370315e+01
1.199250000000e+03 1.335889720860e-02 2.743398948640e-04 2.225454653956e+01
1.199500000000e+03 1.060501501366e-02 2.835820624082e-04 2.222889041719e+01
1.199750000000e+03 7.408596881244e-03 2.936450521176e-04 2.220388805987e+01
1.200000000000e+03 3.814759973637e-03 3.043763052668e-04 2.217958085636e+01
1.200250000000e+03 -1.246312773100e-04 3.156110899711e-04 2.215600883831e+01
1.200500000000e+03 -4.351783623184e-03 3.271750790963e-04 2.213321040137e+01
1.200750000000e+03 -8.803711114222e-03 3.388867748574e-04 2.211122249644e+01
1.201000000000e+03 -1.341328897252e-02 3.505603654665e-04 2.209008021364e+01
1.201250000000e+03 -1.811016289892e-02 3.620083621041e-04 2.206981700378e+01
1.201500000000e+03 -2.282189409727e-02 3.730447343994e-04 2.205046429461e+01
1.201750000000e+03 -2.747500260052e-02 3.834875882562e-04 2.203205170331e+01
1.202000000000e+03 -3.199613564232e-02 3.931620282896e-04 2.201460667747e+01
1.202250000000e+03 -3.631317756365e-02 4.019028761005e-04 2.199815469372e+01
1.202500000000e+03 -4.035637058272e-02 4.095572052240e-04 2.198271893025e+01
1.202750000000e+03 -4.405942115995e-02 4.159868149547e-04 2.196832044927e+01
1.203000000000e+03 -4.736050458971e-02 4.210703175501e-04 2.195497789739e+01
1.203250000000e+03 -5.020329877651e-02 4.247052459314e-04 2.194270767999e+01
1.203500000000e+03 -5.253781070358e-02 4.268095366693e-04 2.193152369294e+01
1.203750000000e+03 -5.432125735605e-02 4.273230990080e-04 2.192143746791e+01
1.204000000000e+03 -5.551872480426e-02 4.262087625630e-04 2.191245803704e+01
1.204250000000e+03 -5.610378314121e-02 4.234530912310e-04 2.190459196099e+01
1.204500000000e+03 -5.605887534082e-02 4.190665529406e-04 2.189784323951e+01
1.204750000000e+03 -5.537574913092e-02 4.130837683050e-04 2.189221344948e+01
1.205000000000e+03 -5.405557697420e-02 4.055630611167e-04 2.188770168701e+01
1.205250000000e+03 -5.210901998160e-02 3.965858225417e-04 2.188430463534e+01
1.205500000000e+03 -4.955614958222e-02 3.862555183012e-04 2.188201664892e+01
1.205750000000e+03 -4.642613328631e-02 3.746961607859e-04 2.188082977622e+01
1.206000000000e+03 -4.275697372600e-02 3.620509380394e-04 2.188073397203e+01
1.206250000000e+03 -3.859492140710e-02 3.484800670336e-04 2.188171716149e+01
1.206500000000e+03 -3.399385916845e-02 3.341586681542e-04 2.188376541648e+01
1.206750000000e+03 -2.901455065151e-02 3.192743625428e-04 2.188686313068e+01
1.207000000000e+03 -2.372379797692e-02 3.040247032342e-04 2.189099323370e+01
1.207250000000e+03 -1.819343212671e-02 2.886142881038e-04 2.189613735236e+01
1.207500000000e+03 -1.249938872625e-02 2.732521327362e-04 2.190227613943e+01
1.207750000000e+03 -6.720505964068e-03 2.581484969358e-04 2.190938941537e+01
1.208000000000e+03 -9.374866203560e-04 2.435121436012e-04 2.191745653050e+01
1.208250000000e+03 4.768354929458e-03 2.295472167138e-04 2.192645653020e+01
1.208500000000e+03 1.031619690838e-02 2.164505112954e-04 2.193636852581e+01
1.208750000000e+03 1.562693962439e-02 2.044085805802e-04 2.194717186877e+01
1.209000000000e+03 2.062430593440e-02 1.935951781704e-04 2.195884651212e+01
1.209250000000e+03 2.523597254082e-02 1.841687656895e-04 2.197137318418e+01
1.209500000000e+03 2.939459796880e-02 1.762702728835e-04 2.198473372254e+01
1.209750000000e+03 3.303878786180e-02 1.700210914054e-04 2.199891123131e+01
1.210000000000e+03 3.611398647645e-02 1.655214377512e-04 2.201389037564e+01
1.210250000000e+03 3.857321821003e-02 1.628490131023e-04 2.202965751021e+01
1.210500000000e+03 4.037779001623e-02 1.620576966902e-04 2.204620091801e+01
1.210750000000e+03 4.149776602314e-02 1.631770130741e-04 2.206351090337e+01
1.211000000000e+03 4.191242826675e-02 1.662115639860e-04 2.208157995942e+01
1.211250000000e+03 4.161052167815e-02 1.711410462112e-04 2.210040283607e+01
1.211500000000e+03 4.059033394849e-02 1.779206783428e-04 2.211997660184e+01
1.211750000000e+03 3.885976266847e-02 1.864816364351e-04 2.214030068803e+01
1.212000000000e+03 3.643610990983e-02 1.967322233460e-04 2.216137687891e+01
1.212250000000e+03 3.334582715963e-02 2.085588875168e-04 2.218320927393e+01
1.212500000000e+03 2.962402904147e-02 2.218281642833e-04 2.220580425118e+01
1.212750000000e+03 2.531405832737e-02 2.363882706010e-04 2.222917034080e+01
1.213000000000e+03 2.046676569167e-02 2.520713809699e-04 2.225331812478e+01
1.213250000000e+03 1.513977442809e-02 2.686959124537e-04 2.227826008117e+01
1.213500000000e+03 9.396652335618e-03 2.860690041224e-04 2.230401039308e+01
1.213750000000e+03 3.305922460506e-03 3.039893496557e-04 2.233058482332e+01
1.214000000000e+03 -3.059818268920e-03 3.222497245234e-04 2.235800038532e+01
1.214250000000e+03 -9.625002935900e-03 3.406400069579e-04 2.238627517490e+01
1.214500000000e+03 -1.631214346908e-02 3.589500137840e-04 2.241542809500e+01
1.214750000000e+03 -2.304290269743e-02 3.769723405349e-04 2.244547855056e+01
1.215000000000e+03 -2.973923185964e-02 3.945052851818e-04 2.247644629873e+01
1.215250000000e+03 -3.632436447483e-02 4.113554096600e-04 2.250835096080e+01
1.215500000000e+03 -4.272390641679e-02 4.273401825435e-04 2.254121181009e+01
1.215750000000e+03 -4.886685195317e-02 4.422904490116e-04 2.257504760423e+01
1.216000000000e+03 -5.468647044920e-02 4.560525314622e-04 2.260987599299e+01
1.216250000000e+03 -6.012122881369e-02 4.684902457120e-04 2.264571356407e+01
1.216500000000e+03 -6.511553803041e-02 4.794865598441e-04 2.268257518527e+01
1.216750000000e+03 -6.962046896438e-02 4.889449649877e-04 2.272047410576e+01
1.217000000000e+03 -7.359433179393e-02 4.967905745234e-04 2.275942127986e+01
1.217250000000e+03 -7.700314739640e-02 5.029707827931e-04 2.279942553140e+01
1.217500000000e+03 -7.982102865359e-02 5.074558028948e-04 2.284049287690e+01
1.217750000000e+03 -8.203038574335e-02 5.102385355524e-04 2.288262675300e+01
1.218000000000e+03 -8.362209200684e-02 5.113344995284e-04 2.292582735961e+01
1.218250000000e+03 -8.459541520085e-02 5.107810002502e-04 2.297009195148e+01
1.218500000000e+03 -8.495795281056e-02 5.086364019520e-04 2.301541427498e+01
1.218750000000e+03 -8.472536262659e-02 5.049787888543e-04 2.306178462642e+01
1.219000000000e+03 -8.392095690113e-02 4.999043983544e-04 2.310918993375e+01
1.219250000000e+03 -8.257531755210e-02 4.935261228166e-04 2.315761333693e+01
1.219500000000e+03 -8.072567897884e-02 4.859714122570e-04 2.320703439216e+01
1.219750000000e+03 -7.841530471978e-02 4.773802663551e-04 2.325742895231e+01
1.220000000000e+03 -7.569268834118e-02 4.679027570806e-04 2.330876941673e+01
1.220250000000e+03 -7.261085700623e-02 4.576969681224e-04 2.336102445268e+01
1.220500000000e+03 -6.922645397120e-02 4.469263382149e-04 2.341415930233e+01
1.220750000000e+03 -6.559886379814e-02 4.357574507010e-04 2.346813584493e+01
1.221000000000e+03 -6.178931390831e-02 4.243575816654e-04 2.352291268385e+01
1.221250000000e+03 -5.785987459237e-02 4.128921249765e-04 2.357844550272e+01
1.221500000000e+03 -5.387263737002e-02 4.015225756174e-04 2.363468696383e+01
1.221750000000e+03 -4.988873345244e-02 3.904042305323e-04 2.369158710660e+01
1.222000000000e+03 -4.596748484621e-02 3.796842815500e-04 2.374909347955e+01
1.222250000000e+03 -4.216550380808e-02 3.694998665085e-04 2.380715152779e+01
1.222500000000e+03 -3.853600158137e-02 3.599765167121e-04 2.386570460292e+01
1.222750000000e+03 -3.512801999674e-02 3.512267041210e-04 2.392469433650e+01
1.223000000000e+03 -3.198575444980e-02 3.433486477809e-04 2.398406097234e+01
1.223250000000e+03 -2.914808478327e-02 3.364254870799e-04 2.404374340006e+01
1.223500000000e+03 -2.664802533578e-02 3.305244318464e-04 2.410367960560e+01
1.223750000000e+03 -2.451240130255e-02 3.256963812946e-04 2.416380680419e+01
1.224000000000e+03 -2.276160186116e-02 3.219757113361e-04 2.422406161234e+01
1.224250000000e+03 -2.140937259326e-02 3.193803164447e-04 2.428438039565e+01
1.224500000000e+03 -2.046281539655e-02 3.179118043566e-04 2.434469930977e+01
1.224750000000e+03 -1.992240083206e-02 3.175560679125e-04 2.440495461369e+01
1.225000000000e+03 -1.978215505635e-02 3.182839242209e-04 2.446508270733e+01
1.225250000000e+03 -2.002989520444e-02 3.200520725739e-04 2.452502038191e+01
1.225500000000e+03 -2.064758457590e-02 3.228040318854e-04 2.458470485472e+01
1.225750000000e+03 -2.161176753237e-02 3.264714734606e-04 2.464407396337e+01
1.226000000000e+03 -2.289406861206e-02 3.309754099669e-04 2.470306620685e+01
1.226250000000e+03 -2.446176753060e-02 3.362276714527e-04 2.476162086994e+01
1.226500000000e+03 -2.627845142266e-02 3.421324968970e-04 2.481967812285e+01
1.226750000000e+03 -2.830465763610e-02 3.485879277371e-04 2.487717908031e+01
1.227000000000e+03 -3.049860224865e-02 3.554874959772e-04 2.493406591125e+01
1.227250000000e+03 -3.281689414149e-02 3.627217606763e-04 2.499028192477e+01
1.227500000000e+03 -3.521530834899e-02 3.701800065987e-04 2.504577168391e+01
1.227750000000e+03 -3.764946387954e-02 3.777515994554e-04 2.510048110566e+01
1.228000000000e+03 -4.007557546494e-02 3.853275927582e-04 2.515435760154e+01
1.228250000000e+03 -4.245112491495e-02 3.928020880081e-04 2.520735021762e+01
1.228500000000e+03 -4.473555794187e-02 4.000736604519e-04 2.525940980631e+01
1.228750000000e+03 -4.689082367519e-02 4.070464131639e-04 2.531048919908e+01
1.229000000000e+03 -4.888196935111e-02 4.136312096081e-04 2.536054341474e+01
1.229250000000e+03 -5.067761601954e-02 4.197466171185e-04 2.540952987970e+01
1.229500000000e+03 -5.225036699433e-02 4.253197460575e-04 2.545740866066e+01
1.229750000000e+03 -5.357719292187e-02 4.302870406863e-04 2.550414273772e+01
1.230000000000e+03 -5.463963277533e-02 4.345947217657e-04 2.554969824465e+01
1.230250000000e+03 -5.542401106915e-02 4.381992819325e-04 2.559404475477e+01
1.230500000000e+03 -5.592156453158e-02 4.410677869540e-04 2.563715558885e+01
1.230750000000e+03 -5.612839704056e-02 4.431779151749e-04 2.567900804437e+01
1.231000000000e+03 -5.604548490671e-02 4.445180170966e-04 2.571958374259e+01
1.231250000000e+03 -5.567847358703e-02 4.450868913477e-04 2.575886882058e+01
1.231500000000e+03 -5.503751581152e-02 4.448935159104e-04 2.579685427158e+01
1.231750000000e+03 -5.413693799687e-02 4.439565986151e-04 2.583353608221e+01
1.232000000000e+03 -5.299493069646e-02 4.423040106283e-04 2.586891554118e+01
1.232250000000e+03 -5.163310963552e-02 4.399721415191e-04 2.590299929750e+01
1.232500000000e+03 -5.007608577176e-02 4.370050751127e-04 2.593579961154e+01
1.232750000000e+03 -4.835095373521e-02 4.334537934803e-04 2.596733431251e+01
1.233000000000e+03 -4.648677703827e-02 4.293751555438e-04 2.599762696973e+01
1.233250000000e+03 -4.451403947896e-02 4.248309972309e-04 2.602670672601e+01
1.233500000000e+03 -4.246408534576e-02 4.198869837554e-04 2.605460836970e+01
1.233750000000e+03 -4.036857048580e-02 4.146116497429e-04 2.608137205587e+01
1.234000000000e+03 -3.825891396058e-02 4.090752782872e-04 2.610704315313e+01
1.234250000000e+03 -3.616575678370e-02 4.033487774420e-04 2.613167204650e+01
1.234500000000e+03 -3.411848139878e-02 3.975028313020e-04 2.615531365723e+01
1.234750000000e+03 -3.214473502604e-02 3.916067640744e-04 2.617802713510e+01
1.235000000000e+03 -3.027001666506e-02 3.857276548942e-04 2.619987534473e+01
1.235250000000e+03 -2.851728532547e-02 3.799294246432e-04 2.622092444625e+01
1.235500000000e+03 -2.690667498390e-02 3.742721667356e-04 2.624124316437e+01
1.235750000000e+03 -2.545521700976e-02 3.688113994458e-04 2.626090226378e+01
1.236000000000e+03 -2.417665045268e-02 3.635975002128e-04 2.627997386252e+01
1.236250000000e+03 -2.308129029274e-02 3.586752369983e-04 2.629853072591e+01
1.236500000000e+03 -2.217596552693e-02 3.540834048340e-04 2.631664551355e+01
1.236750000000e+03 -2.146399036697e-02 3.498545233841e-04 2.633439015750e+01
1.237000000000e+03 -2.094525530768e-02 3.460147493895e-04 2.635183492456e+01
1.237250000000e+03 -2.061632211705e-02 3.425837887293e-04 2.636904775264e+01
1.237500000000e+03 -2.047057627520e-02 3.395749177103e-04 2.638609361484e+01
1.237750000000e+03 -2.049847880705e-02 3.369951876732e-04 2.640303356019e+01
1.238000000000e+03 -2.068778656193e-02 3.348456144698e-04 2.641992429455e+01
1.238250000000e+03 -2.102388648817e-02 3.331214838461e-04 2.643681724600e+01
1.238500000000e+03 -2.149008824093e-02 3.318127085282e-04 2.645375823918e+01
1.238750000000e+03 -2.206800830963e-02 3.309042201318e-04 2.647078665060e+01
1.239000000000e+03 -2.273790999309e-02 3.303765510352e-04 2.648793521414e+01
1.239250000000e+03 -2.347911037586e-02 3.302063432371e-04 2.650522927814e+01
1.239500000000e+03 -2.427034183859e-02 3.303668620681e-04 2.652268673918e+01
1.239750000000e+03 -2.509014589029e-02 3.308285235989e-04 2.654031763264e+01
1.240000000000e+03 -2.591724757129e-02 3.315594705924e-04 2.655812386662e+01
1.240250000000e+03 -2.673090771120e-02 3.325262674145e-04 2.657609918311e+01
1.240500000000e+03 -2.751125920011e-02 3.336944766583e-04 2.659422924927e+01
1.240750000000e+03 -2.823962397331e-02 3.350291577153e-04 2.661249143873e+01
1.241000000000e+03 -2.889879048435e-02 3.364954950885e-04 2.663085528281e+01
1.241250000000e+03 -2.947326408380e-02 3.380592853737e-04 2.664928242539e+01
1.241500000000e+03 -2.994947727194e-02 3.396874406437e-04 2.666772703942e+01
1.241750000000e+03 -3.031596351729e-02 3.413484463619e-04 2.668613632215e+01
1.242000000000e+03 -3.056348648961e-02 3.430127357005e-04 2.670445071901e+01
1.242250000000e+03 -3.068513016703e-02 3.446530519724e-04 2.672260455770e+01
1.242500000000e+03 -3.067634683073e-02 3.462447458943e-04 2.674052674064e+01
1.242750000000e+03 -3.053496005063e-02 3.477659878675e-04 2.675814115989e+01
1.243000000000e+03 -3.026113104904e-02 3.491979627673e-04 2.677536753452e+01
1.243250000000e+03 -2.985728342070e-02 3.505249879041e-04 2.679212205113e+01
1.243500000000e+03 -2.932799794792e-02 3.517345659700e-04 2.680831829883e+01
1.243750000000e+03 -2.867986442345e-02 3.528174135756e-04 2.682386780936e+01
1.244000000000e+03 -2.792131731964e-02 3.537673541772e-04 2.683868104344e+01
1.244250000000e+03 -2.706243801190e-02 3.545812503053e-04 2.685266812017e+01
1.244500000000e+03 -2.611474264873e-02 3.552589054856e-04 2.686573979476e+01
1.244750000000e+03 -2.509095552668e-02 3.558029013057e-04 2.687780808077e+01
1.245000000000e+03 -2.400477240727e-02 3.562183920694e-04 2.688878715917e+01
1.245250000000e+03 -2.287061979747e-02 3.565128860868e-04 2.689859429033e+01
1.245500000000e+03 -2.170341912126e-02 3.566960432806e-04 2.690715038071e+01
1.245750000000e+03 -2.051835596881e-02 3.567794382776e-04 2.691438084036e+01
1.246000000000e+03 -1.933065339989e-02 3.567763105839e-04 2.692021637044e+01
1.246250000000e+03 -1.815537831599e-02 3.567013709808e-04 2.692459342401e+01
1.246500000000e+03 -1.700724140656e-02 3.565705363191e-04 2.692745505412e+01
1.246750000000e+03 -1.590044747393e-02 3.564007571407e-04 2.692875123963e+01
1.247000000000e+03 -1.484853729047e-02 3.562097710921e-04 2.692843961220e+01
1.247250000000e+03 -1.386428771327e-02 3.560159493521e-04 2.692648565166e+01
1.247500000000e+03 -1.295960288141e-02 3.558380770430e-04 2.692286324860e+01
1.247750000000e+03 -1.214545234176e-02 3.556951934476e-04 2.691755489006e+01
1.248000000000e+03 -1.143183250902e-02 3.556064311908e-04 2.691055177452e+01
1.248250000000e+03 -1.082772327069e-02 3.555908057286e-04 2.690185412724e+01
1.248500000000e+03 -1.034109766682e-02 3.556671182417e-04 2.689147102797e+01
1.248750000000e+03 -9.978920861470e-03 3.558537513493e-04 2.687942043145e+01
1.249000000000e+03 -9.747160016525e-03 3.561684689595e-04 2.686572911663e+01
1.249250000000e+03 -9.650822252568e-03 3.566282487790e-04 2.685043227614e+01
1.249500000000e+03 -9.693972767767e-03 3.572490700064e-04 2.683357328726e+01
1.249750000000e+03 -9.879758582798e-03 3.580457031808e-04 2.681520339316e+01
1.250000000000e+03 -1.021043414055e-02 3.590314639389e-04 2.679538106758e+01
1.250250000000e+03 -1.068737072421e-02 3.602179676220e-04 2.677417157076e+01
1.250500000000e+03 -1.131105405095e-02 3.616148469765e-04 2.675164629113e+01
1.250750000000e+03 -1.208107488990e-02 3.632294905366e-04 2.672788219130e+01
1.251000000000e+03 -1.299610197643e-02 3.650667425921e-04 2.670296090835e+01
1.251250000000e+03 -1.405383776899e-02 3.671285701745e-04 2.667696813038e+01
1.251500000000e+03 -1.525096444885e-02 3.694137927294e-04 2.664999273122e+01
1.251750000000e+03 -1.658308312591e-02 3.719178401966e-04 2.662212610523e+01
1.252000000000e+03 -1.804462784470e-02 3.746324511250e-04 2.659346114933e+01
1.252250000000e+03 -1.962878648379e-02 3.775454700438e-04 2.656409155316e+01
1.252500000000e+03 -2.132743328207e-02 3.806407013374e-04 2.653411106525e+01
1.252750000000e+03 -2.313102897664e-02 3.838977504439e-04 2.650361253743e+01
1.253000000000e+03 -2.502856275193e-02 3.872920078880e-04 2.647268724477e+01
1.253250000000e+03 -2.700750957488e-02 3.907947039652e-04 2.644142421468e+01
1.253500000000e+03 -2.905379219004e-02 3.943730324490e-04 2.640990949586e+01
1.253750000000e+03 -3.115176256475e-02 3.979903606742e-04 2.637822542017e+01
1.254000000000e+03 -3.328426566934e-02 4.016066235733e-04 2.634645024221e+01
1.254250000000e+03 -3.543266806380e-02 4.051787242597e-04 2.631465738141e+01
1.254500000000e+03 -3.757700249186e-02 4.086611209739e-04 2.628291518517e+01
1.254750000000e+03 -3.969608396352e-02 4.120064443729e-04 2.625128633148e+01
1.255000000000e+03 -4.176773709403e-02 4.151662910928e-04 2.621982770219e+01
1.255250000000e+03 -4.376900625013e-02 4.180920355979e-04 2.618858993283e+01
1.255500000000e+03 -4.567646513607e-02 4.207356873775e-04 2.615761741589e+01
1.255750000000e+03 -4.746650724718e-02 4.230508787671e-04 2.612694798293e+01
1.256000000000e+03 -4.911572820700e-02 4.249938540214e-04 2.609661303616e+01
1.256250000000e+03 -5.060128316770e-02 4.265243669960e-04 2.606663738628e+01
1.256500000000e+03 -5.190130314330e-02 4.276066980604e-04 2.603703939561e+01
1.256750000000e+03 -5.299530450703e-02 4.282104102189e-04 2.600783112235e+01
1.257000000000e+03 -5.386459854539e-02 4.283112741436e-04 2.597901838423e+01
1.257250000000e+03 -5.449270910876e-02 4.278920124356e-04 2.595060103246e+01
1.257500000000e+03 -5.486575611871e-02 4.269428756292e-04 2.592257320462e+01
1.257750000000e+03 -5.497282824149e-02 4.254621672536e-04 2.589492354282e+01
1.258000000000e+03 -5.480631264809e-02 4.234565590551e-04 2.586763554875e+01
1.258250000000e+03 -5.436218551294e-02 4.209413117074e-04 2.584068789619e+01
1.258500000000e+03 -5.364022955516e-02 4.179402645319e-04 2.581405476002e+01
1.258750000000e+03 -5.264424017670e-02 4.144857619084e-04 2.578770619648e+01
1.259000000000e+03 -5.138212844415e-02 4.106183319391e-04 2.576160849679e+01
1.259250000000e+03 -4.986595076886e-02 4.063862398968e-04 2.573572453527e+01
1.259500000000e+03 -4.811192398662e-02 4.018449544815e-04 2.571001417815e+01
1.259750000000e+03 -4.614031101527e-02 3.970563648660e-04 2.568443462628e+01
1.260000000000e+03 -4.397527151079e-02 3.920879578083e-04 2.565894081279e+01
1.260250000000e+03 -4.164460078491e-02 3.870118205086e-04 2.563348567571e+01
1.260500000000e+03 -3.917947555405e-02 3.819036568889e-04 2.560802063993e+01
1.260750000000e+03 -3.661407157035e-02 3.768416377831e-04 2.558249590980e+01
1.261000000000e+03 -3.398512057174e-02 3.719051720258e-04 2.555686074443e+01
1.261250000000e+03 -3.133149112223e-02 3.671737672597e-04 2.553106396893e+01
1.261500000000e+03 -2.869361060639e-02 3.627257151323e-04 2.550505410895e+01
1.261750000000e+03 -2.611296637635e-02 3.586369242116e-04 2.547877995121e+01
1.262000000000e+03 -2.363146289520e-02 3.549796236330e-04 2.545219064077e+01
1.262250000000e+03 -2.129086098969e-02 3.518212313037e-04 2.542523627336e+01
1.262500000000e+03 -1.913211097828e-02 3.492231729574e-04 2.539786795469e+01
1.262750000000e+03 -1.719476106675e-02 3.472398454567e-04 2.537003842430e+01
1.263000000000e+03 -1.551630115282e-02 3.459176099965e-04 2.534170208926e+01
1.263250000000e+03 -1.413158088803e-02 3.452939262518e-04 2.531281565538e+01
1.263500000000e+03 -1.307220078405e-02 3.453965741048e-04 2.528333814356e+01
1.263750000000e+03 -1.236597208396e-02 3.462430106557e-04 2.525323152312e+01
1.264000000000e+03 -1.203639792998e-02 3.478398789924e-04 2.522246068969e+01
1.264250000000e+03 -1.210221020738e-02 3.501826297789e-04 2.519099404714e+01
1.264500000000e+03 -1.257696222113e-02 3.532552999674e-04 2.515880365765e+01
1.264750000000e+03 -1.346869942502e-02 3.570305967886e-04 2.512586535586e+01
1.265000000000e+03 -1.477967308520e-02 3.614699067563e-04 2.509215924206e+01
1.265250000000e+03 -1.650616271348e-02 3.665236113600e-04 2.505766968830e+01
1.265500000000e+03 -1.863835513175e-02 3.721315372035e-04 2.502238559670e+01
1.265750000000e+03 -2.116035009802e-02 3.782236068043e-04 2.498630032481e+01
1.266000000000e+03 -2.405018848579e-02 3.847205688234e-04 2.494941204203e+01
1.266250000000e+03 -2.728003069954e-02 3.915349424637e-04 2.491172357912e+01
1.266500000000e+03 -3.081639008961e-02 3.985720454452e-04 2.487324249881e+01
1.266750000000e+03 -3.462049648540e-02 4.057312054703e-04 2.483398085798e+01
1.267000000000e+03 -3.864866649403e-02 4.129069704972e-04 2.479395536681e+01
1.267250000000e+03 -4.285282411402e-02 4.199905034684e-04 2.475318709808e+01
1.267500000000e+03 -4.718109910482e-02 4.268710360632e-04 2.471170113925e+01
1.267750000000e+03 -5.157841453794e-02 4.334372907598e-04 2.466952662991e+01
1.268000000000e+03 -5.598721194281e-02 4.395790197498e-04 2.462669632768e+01
1.268250000000e+03 -6.034821126997e-02 4.451885269919e-04 2.458324619240e+01
1.268500000000e+03 -6.460117979099e-02 4.501621542763e-04 2.453921512431e+01
1.268750000000e+03 -6.868572852378e-02 4.544017343609e-04 2.449464470370e+01
1.269000000000e+03 -7.254218146094e-02 4.578160328945e-04 2.444957847042e+01
1.269250000000e+03 -7.611236740092e-02 4.603220650063e-04 2.440406184692e+01
1.269500000000e+03 -7.934047865490e-02 4.618463542295e-04 2.435814135754e+01
1.269750000000e+03 -8.217384509340e-02 4.623260680080e-04 2.431186450541e+01
1.270000000000e+03 -8.456372734623e-02 4.617100260929e-04 2.426527901565e+01
1.270250000000e+03 -8.646602881678e-02 4.599595899248e-04 2.421843269398e+01
1.270500000000e+03 -8.784197115643e-02 4.570493580951e-04 2.417137270505e+01
1.270750000000e+03 -8.865870242715e-02 4.529677611150e-04 2.412414541381e+01
1.271000000000e+03 -8.888982768783e-02 4.477174385050e-04 2.407679587869e+01
1.271250000000e+03 -8.851584263395e-02 4.413154207089e-04 2.402936740478e+01
1.271500000000e+03 -8.752451369040e-02 4.337932145377e-04 2.398190140038e+01
1.271750000000e+03 -8.591113626646e-02 4.251966305658e-04 2.393443698915e+01
1.272000000000e+03 -8.367866972199e-02 4.155853986300e-04 2.388701067055e+01
1.272250000000e+03 -8.083784169735e-02 4.050327292764e-04 2.383965627780e+01
1.272500000000e+03 -7.740708959319e-02 3.936245839645e-04 2.379240472294e+01
1.272750000000e+03 -7.341238292282e-02 3.814587621760e-04 2.374528380524e+01
1.273000000000e+03 -6.888703138348e-02 3.686439601651e-04 2.369831827912e+01
1.273250000000e+03 -6.387130428629e-02 3.552985285872e-04 2.365152973001e+01
1.273500000000e+03 -5.841200872737e-02 3.415492585208e-04 2.360493663282e+01
1.273750000000e+03 -5.256191805120e-02 3.275298615762e-04 2.355855433449e+01
1.274000000000e+03 -4.637922278713e-02 3.133793834017e-04 2.351239527467e+01
1.274250000000e+03 -3.992680189665e-02 2.992406736517e-04 2.346646904641e+01
1.274500000000e+03 -3.327149064455e-02 2.852586741011e-04 2.342078261330e+01
1.274750000000e+03 -2.648323858229e-02 2.715786535513e-04 2.337534046546e+01
1.275000000000e+03 -1.963430765018e-02 2.583445037508e-04 2.333014494401e+01
1.275250000000e+03 -1.279835144555e-02 2.456969120571e-04 2.328519645840e+01
1.275500000000e+03 -6.049516974690e-03 2.337716055944e-04 2.324049379483e+01
1.275750000000e+03 5.384956262930e-04 2.226976611572e-04 2.319603439653e+01
1.276000000000e+03 6.893323229242e-03 2.125958592342e-04 2.315181473962e+01
1.276250000000e+03 1.294488235956e-02 2.035770992746e-04 2.310783060600e+01
1.276500000000e+03 1.862623457097e-02 1.957409247210e-04 2.306407746575e+01
1.276750000000e+03 2.387445542236e-02 1.891742115432e-04 2.302055079045e+01
1.277000000000e+03 2.863143577059e-02 1.839499526729e-04 2.297724637548e+01
1.277250000000e+03 3.284464517643e-02 1.801261942644e-04 2.293416068993e+01
1.277500000000e+03 3.646780601838e-02 1.777452655727e-04 2.289129116086e+01
1.277750000000e+03 3.946153018026e-02 1.768329912334e-04 2.284863648971e+01
1.278000000000e+03 4.179381938165e-02 1.773983151237e-04 2.280619691206e+01
1.278250000000e+03 4.344054219606e-02 1.794329526135e-04 2.276397446396e+01
1.278500000000e+03 4.438572877579e-02 1.829114373397e-04 2.272197320229e+01
1.278750000000e+03 4.462185696993e-02 1.877913139953e-04 2.268019941405e+01
1.279000000000e+03 4.414992489883e-02 1.940135844833e-04 2.263866178584e+01
1.279250000000e+03 4.297951600155e-02 2.015032810740e-04 2.259737154912e+01
1.279500000000e+03 4.112867900251e-02 2.101704070982e-04 2.255634259088e+01
1.279750000000e+03 3.862368827740e-02 2.199110600720e-04 2.251559153848e+01
1.280000000000e+03 3.549877062235e-02 2.306086166114e-04 2.247513780220e+01
1.280250000000e+03 3.179563689011e-02 2.421352545844e-04 2.243500359552e+01
1.280500000000e+03 2.756295899100e-02 2.543536445800e-04 2.239521392068e+01
1.280750000000e+03 2.285570723243e-02 2.671187463140e-04 2.235579652610e+01
1.281000000000e+03 1.773446848841e-02 2.802796184287e-04 2.231678182841e+01
1.281250000000e+03 1.226461200875e-02 2.936814741259e-04 2.227820281780e+01
1.281500000000e+03 6.515425580049e-03 3.071677288336e-04 2.224009492789e+01
1.281750000000e+03 5.591879351930e-04 3.205820829397e-04 2.220249588996e+01
1.282000000000e+03 -5.529817864336e-03 3.337706259548e-04 2.216544556500e+01
1.282250000000e+03 -1.167628008480e-02 3.465838503812e-04 2.212898574812e+01
1.282500000000e+03 -1.780490099927e-02 3.588786718571e-04 2.209315997365e+01
1.282750000000e+03 -2.384139330200e-02 3.705202914658e-04 2.205801328839e+01
1.283000000000e+03 -2.971349131885e-02 3.813839771589e-04 2.202359202290e+01
1.283250000000e+03 -3.535192038441e-02 3.913566669577e-04 2.198994356439e+01
1.283500000000e+03 -4.069132146025e-02 4.003383852086e-04 2.195711609586e+01
1.283750000000e+03 -4.567111986492e-02 4.082434762120e-04 2.192515836542e+01
1.284000000000e+03 -5.023632109169e-02 4.150015948752e-04 2.189411943247e+01
1.284250000000e+03 -5.433823391110e-02 4.205586604794e-04 2.186404841370e+01
1.284500000000e+03 -5.793508017258e-02 4.248772874017e-04 2.183499426201e+01
1.284750000000e+03 -6.099253320795e-02 4.279370818209e-04 2.180700550402e+01
1.285000000000e+03 -6.348411019296e-02 4.297347109374e-04 2.178013004667e+01
1.285250000000e+03 -6.539149082894e-02 4.302837485524e-04 2.175441492852e+01
1.285500000000e+03 -6.670468930865e-02 4.296142488092e-04 2.172990613039e+01
1.285750000000e+03 -6.742210730238e-02 4.277720964801e-04 2.170664839901e+01
1.286000000000e+03 -6.755049581600e-02 4.248181818170e-04 2.168468503291e+01
1.286250000000e+03 -6.710475697396e-02 4.208272754364e-04 2.166405776447e+01
1.286500000000e+03 -6.610767239995e-02 4.158868210860e-04 2.164480656995e+01
1.286750000000e+03 -6.458948934732e-02 4.100956032858e-04 2.162696956603e+01
1.287000000000e+03 -6.258742337099e-02 4.035620820316e-04 2.161058287158e+01
1.287250000000e+03 -6.014505831437e-02 3.964028447220e-04 2.159568052733e+01
1.287500000000e+03 -5.731165932181e-02 3.887408620184e-04 2.158229437957e+01
1.287750000000e+03 -5.414141436553e-02 3.807036880198e-04 2.157045400554e+01
1.288000000000e+03 -5.069261580835e-02 3.724216389335e-04 2.156018666560e+01
1.288250000000e+03 -4.702677017188e-02 3.640259158768e-04 2.155151721892e+01
1.288500000000e+03 -4.320768915354e-02 3.556467915785e-04 2.154446807514e+01
1.288750000000e+03 -3.930055479138e-02 3.474118279625e-04 2.153905918083e+01
1.289000000000e+03 -3.537094547486e-02 3.394441104180e-04 2.153530793642e+01
1.289250000000e+03 -3.148388815660e-02 3.318606117074e-04 2.153322919615e+01
1.289500000000e+03 -2.770291012267e-02 3.247706334784e-04 2.153283521515e+01
1.289750000000e+03 -2.408913899985e-02 3.182743977364e-04 2.153413565613e+01
1.290000000000e+03 -2.070039496171e-02 3.124617203874e-04 2.153713751748e+01
1.290250000000e+03 -1.759037642963e-02 3.074108954659e-04 2.154184513927e+01
1.290500000000e+03 -1.480791357483e-02 3.031877414813e-04 2.154826018343e+01
1.290750000000e+03 -1.239624274960e-02 2.998447876962e-04 2.155638159035e+01
1.291000000000e+03 -1.039241687681e-02 2.974206981484e-04 2.156620557167e+01
1.291250000000e+03 -8.826802013312e-03 2.959398794636e-04 2.157772560142e+01
1.291500000000e+03 -7.722630733644e-03 2.954122810565e-04 2.159093237630e+01
1.291750000000e+03 -7.095723946060e-03 2.958334131271e-04 2.160581383337e+01
1.292000000000e+03 -6.954266017360e-03 2.971845561747e-04 2.162235511261e+01
1.292250000000e+03 -7.298734316610e-03 2.994332427705e-04 2.164053857155e+01
1.292500000000e+03 -8.121927213670e-03 3.025338389375e-04 2.166034378926e+01
1.292750000000e+03 -9.409104072970e-03 3.064283435910e-04 2.168174757539e+01
1.293000000000e+03 -1.113825143819e-02 3.110474254021e-04 2.170472396751e+01
1.293250000000e+03 -1.328043913537e-02 3.163115171376e-04 2.172924429025e+01
1.293500000000e+03 -1.580030861329e-02 3.221321597263e-04 2.175527715937e+01
1.293750000000e+03 -1.865664229389e-02 3.284134254335e-04 2.178278854386e+01
1.294000000000e+03 -2.180299611136e-02 3.350534604155e-04 2.181174182585e+01
1.294250000000e+03 -2.518847840664e-02 3.419461157343e-04 2.184209784885e+01
1.294500000000e+03 -2.875854187538e-02 3.489825652297e-04 2.187381500637e+01
1.294750000000e+03 -3.245580834963e-02 3.560529433349e-04 2.190684934286e+01
1.295000000000e+03 -3.622103339039e-02 3.630481691754e-04 2.194115463256e+01
1.295250000000e+03 -3.999400896375e-02 3.698615536895e-04 2.197668250446e+01
1.295500000000e+03 -4.371446174082e-02 3.763903372561e-04 2.201338257326e+01
1.295750000000e+03 -4.732307084780e-02 3.825373654950e-04 2.205120255781e+01
1.296000000000e+03 -5.076233673098e-02 3.882124224540e-04 2.209008843610e+01
1.296250000000e+03 -5.397748099900e-02 3.933335571121e-04 2.212998460116e+01
1.296500000000e+03 -5.691730194738e-02 3.978282589293e-04 2.217083401744e+01
1.296750000000e+03 -5.953489063671e-02 4.016343584814e-04 2.221257839469e+01
1.297000000000e+03 -6.178843144395e-02 4.047009976652e-04 2.225515836425e+01
1.297250000000e+03 -6.364177800076e-02 4.069891805849e-04 2.229851367493e+01
1.297500000000e+03 -6.506493367036e-02 4.084720205886e-04 2.234258335191e+01
1.297750000000e+03 -6.603458518402e-02 4.091352362776e-04 2.238730593005e+01
1.298000000000e+03 -6.653430648270e-02 4.089770223737e-04 2.243261961056e+01
1.298250000000e+03 -6.655487351686e-02 4.080079783678e-04 2.247846250234e+01
1.298500000000e+03 -6.609425975671e-02 4.062506511446e-04 2.252477277426e+01
1.298750000000e+03 -6.515770423274e-02 4.037390593450e-04 2.257148891753e+01
1.299000000000e+03 -6.375750304529e-02 4.005179523892e-04 2.261854987120e+01
1.299250000000e+03 -6.191283244593e-02 3.966419266823e-04 2.266589531277e+01
1.299500000000e+03 -5.964935651545e-02 3.921743996767e-04 2.271346575819e+01
1.299750000000e+03 -5.699882253910e-02 3.871865201943e-04 2.276120286013e+01
1.300000000000e+03 -5.399851838349e-02 3.817559868882e-04 2.280904947556e+01
1.300250000000e+03 -5.069066733550e-02 3.759656161360e-04 2.285694999035e+01
1.300500000000e+03 -4.712177782120e-02 3.699021036714e-04 2.290485033207e+01
1.300750000000e+03 -4.334188876196e-02 3.636545070020e-04 2.295269828195e+01
1.301000000000e+03 -3.940380614225e-02 3.573128484822e-04 2.300044356301e+01
1.301250000000e+03 -3.536234126921e-02 3.509668242321e-04 2.304803790445e+01
1.301500000000e+03 -3.127342420609e-02 3.447042258420e-04 2.309543531492e+01
1.301750000000e+03 -2.719330079019e-02 3.386097118073e-04 2.314259211383e+01
1.302000000000e+03 -2.317776312347e-02 3.327636612247e-04 2.318946694291e+01
[truncated: 51,490 more chars]
