# Supplementary material for: Tracking Charge Migration with Frequency-Matched Strobo-Spectroscopy
Source: J Phys Chem A. 2024 Jan 2;128(1):20–7. doi: 10.1021/acs.jpca.3c04234 (PMC10788909; doi:10.1021/acs.jpca.3c04234)
Supplement: Supplementary file 2 — jp3c04234_si_002.zip [file jp3c04234_si_002.zip › supplemental data/Data/dipoles/pi_x-system/tau=4.0000.txt]

# pi_x-system-resolved dipole moment for tau = 4.0000 o.c.
0.000000000000e+00 -2.734161457674e-02 3.925451152663e-04 2.794313746110e+01
2.500000000000e-01 -2.733758221557e-02 3.924877278110e-04 2.794079038413e+01
5.000000000000e-01 -2.732600356566e-02 3.923257818978e-04 2.793388588144e+01
7.500000000000e-01 -2.730818132558e-02 3.920743939143e-04 2.792271051624e+01
1.000000000000e+00 -2.728559713108e-02 3.917509423763e-04 2.790751688712e+01
1.250000000000e+00 -2.725953945316e-02 3.913715167800e-04 2.788845539254e+01
1.500000000000e+00 -2.723099084488e-02 3.909495894691e-04 2.786559721560e+01
1.750000000000e+00 -2.720063523557e-02 3.904959092045e-04 2.783898581279e+01
2.000000000000e+00 -2.716891235663e-02 3.900189725369e-04 2.780868097392e+01
2.250000000000e+00 -2.713609817242e-02 3.895256286203e-04 2.777478242677e+01
2.500000000000e+00 -2.710238381349e-02 3.890214923698e-04 2.773743286330e+01
2.750000000000e+00 -2.706793439439e-02 3.885112065173e-04 2.769681280162e+01
3.000000000000e+00 -2.703291036344e-02 3.879986082960e-04 2.765313581082e+01
3.250000000000e+00 -2.699745894893e-02 3.874867544239e-04 2.760664462281e+01
3.500000000000e+00 -2.696170044885e-02 3.869779609424e-04 2.755760860651e+01
3.750000000000e+00 -2.692571568237e-02 3.864737640005e-04 2.750631554340e+01
4.000000000000e+00 -2.688954169615e-02 3.859750867902e-04 2.745306166552e+01
4.250000000000e+00 -2.685316911816e-02 3.854822267880e-04 2.739813980803e+01
4.500000000000e+00 -2.681654160511e-02 3.849949339671e-04 2.734182889830e+01
4.750000000000e+00 -2.677955639849e-02 3.845123793854e-04 2.728438551616e+01
5.000000000000e+00 -2.674207093035e-02 3.840333590208e-04 2.722603996020e+01
5.250000000000e+00 -2.670391716275e-02 3.835562946021e-04 2.716699584052e+01
5.500000000000e+00 -2.666492067506e-02 3.830793292468e-04 2.710743271638e+01
5.750000000000e+00 -2.662491644440e-02 3.826003740763e-04 2.704751028731e+01
6.000000000000e+00 -2.658375482694e-02 3.821171444998e-04 2.698737291401e+01
6.250000000000e+00 -2.654130081454e-02 3.816272085743e-04 2.692715339273e+01
6.500000000000e+00 -2.649743271999e-02 3.811280531162e-04 2.686697468563e+01
6.750000000000e+00 -2.645204617411e-02 3.806171714041e-04 2.680695056072e+01
7.000000000000e+00 -2.640506675066e-02 3.800921438192e-04 2.674718504243e+01
7.250000000000e+00 -2.635646655523e-02 3.795507571646e-04 2.668777149897e+01
7.500000000000e+00 -2.630627676375e-02 3.789910766332e-04 2.662879231502e+01
7.750000000000e+00 -2.625458960080e-02 3.784113993439e-04 2.657031928893e+01
8.000000000000e+00 -2.620154520520e-02 3.778101573281e-04 2.651241533143e+01
8.250000000000e+00 -2.614730996414e-02 3.771859764752e-04 2.645513705277e+01
8.500000000000e+00 -2.609205708014e-02 3.765377273133e-04 2.639853758553e+01
8.750000000000e+00 -2.603595744293e-02 3.758645684260e-04 2.634266928538e+01
9.000000000000e+00 -2.597918489307e-02 3.751660885301e-04 2.628758572497e+01
9.250000000000e+00 -2.592193038246e-02 3.744424547884e-04 2.623334270880e+01
9.500000000000e+00 -2.586441388493e-02 3.736944871076e-04 2.617999858655e+01
9.750000000000e+00 -2.580688864031e-02 3.729235533074e-04 2.612761423188e+01
1.000000000000e+01 -2.574963337875e-02 3.721315606214e-04 2.607625226349e+01
1.025000000000e+01 -2.569293540600e-02 3.713207733143e-04 2.602597641622e+01
1.050000000000e+01 -2.563707170609e-02 3.704937141452e-04 2.597685060104e+01
1.075000000000e+01 -2.558229544647e-02 3.696530757916e-04 2.592893797944e+01
1.100000000000e+01 -2.552882984345e-02 3.688016398908e-04 2.588229989185e+01
1.125000000000e+01 -2.547686743788e-02 3.679421385297e-04 2.583699247700e+01
1.150000000000e+01 -2.542657676217e-02 3.670774888351e-04 2.579306865175e+01
1.175000000000e+01 -2.537810611079e-02 3.662107348049e-04 2.575057471396e+01
1.200000000000e+01 -2.533158464003e-02 3.653446561685e-04 2.570954965568e+01
1.225000000000e+01 -2.528711883019e-02 3.644819830518e-04 2.567002539481e+01
1.250000000000e+01 -2.524478614526e-02 3.636254150658e-04 2.563202607474e+01
1.275000000000e+01 -2.520462721560e-02 3.627775333589e-04 2.559556886476e+01
1.300000000000e+01 -2.516663638139e-02 3.619406448012e-04 2.556066362257e+01
1.325000000000e+01 -2.513075755993e-02 3.611169389536e-04 2.552731308975e+01
1.350000000000e+01 -2.509688286811e-02 3.603083823008e-04 2.549551303820e+01
1.375000000000e+01 -2.506485391791e-02 3.595166920711e-04 2.546525064175e+01
1.400000000000e+01 -2.503446909421e-02 3.587433171638e-04 2.543650482514e+01
1.425000000000e+01 -2.500549004387e-02 3.579893859172e-04 2.540924439254e+01
1.450000000000e+01 -2.497764695044e-02 3.572556527091e-04 2.538342591621e+01
1.475000000000e+01 -2.495064435480e-02 3.565424716116e-04 2.535899290567e+01
1.500000000000e+01 -2.492416509511e-02 3.558497849829e-04 2.533587485009e+01
1.525000000000e+01 -2.489787466977e-02 3.551770843185e-04 2.531398671057e+01
1.550000000000e+01 -2.487142700378e-02 3.545234698284e-04 2.529322905776e+01
1.575000000000e+01 -2.484447266466e-02 3.538877014637e-04 2.527348869513e+01
1.600000000000e+01 -2.481666970396e-02 3.532683053229e-04 2.525463983553e+01
1.625000000000e+01 -2.478769661371e-02 3.526637122506e-04 2.523654623443e+01
1.650000000000e+01 -2.475726555043e-02 3.520723370505e-04 2.521906340709e+01
1.675000000000e+01 -2.472513436891e-02 3.514927069154e-04 2.520204143746e+01
1.700000000000e+01 -2.469111637899e-02 3.509235686205e-04 2.518532789176e+01
1.725000000000e+01 -2.465508667306e-02 3.503639695894e-04 2.516877093258e+01
1.750000000000e+01 -2.461698511209e-02 3.498133107275e-04 2.515222208977e+01
1.775000000000e+01 -2.457681632655e-02 3.492713706225e-04 2.513553890487e+01
1.800000000000e+01 -2.453464745654e-02 3.487383059655e-04 2.511858709700e+01
1.825000000000e+01 -2.449060475685e-02 3.482146311238e-04 2.510124225095e+01
1.850000000000e+01 -2.444486924007e-02 3.477011711450e-04 2.508339124177e+01
1.875000000000e+01 -2.439767253032e-02 3.471990415700e-04 2.506493304352e+01
1.900000000000e+01 -2.434929121569e-02 3.467095805922e-04 2.504577930870e+01
1.925000000000e+01 -2.430004208802e-02 3.462342864249e-04 2.502585441570e+01
1.950000000000e+01 -2.425027594134e-02 3.457747535667e-04 2.500509551228e+01
1.975000000000e+01 -2.420037189156e-02 3.453326342204e-04 2.498345203264e+01
2.000000000000e+01 -2.415072956750e-02 3.449095790086e-04 2.496088494981e+01
2.025000000000e+01 -2.410176238571e-02 3.445071894044e-04 2.493736603159e+01
2.050000000000e+01 -2.405388927362e-02 3.441269728606e-04 2.491287662338e+01
2.075000000000e+01 -2.400752803192e-02 3.437702889482e-04 2.488740615067e+01
2.100000000000e+01 -2.396308837944e-02 3.434383119234e-04 2.486095072615e+01
2.125000000000e+01 -2.392096543405e-02 3.431319953640e-04 2.483351129330e+01
2.150000000000e+01 -2.388153453640e-02 3.428520382708e-04 2.480509163233e+01
2.175000000000e+01 -2.384514410890e-02 3.425988494087e-04 2.477569663318e+01
2.200000000000e+01 -2.381211053437e-02 3.423725230910e-04 2.474533008130e+01
2.225000000000e+01 -2.378271145644e-02 3.421728183846e-04 2.471399306903e+01
2.250000000000e+01 -2.375717932453e-02 3.419991020837e-04 2.468168211278e+01
2.275000000000e+01 -2.373569636609e-02 3.418504262615e-04 2.464838802181e+01
2.300000000000e+01 -2.371838885811e-02 3.417254584496e-04 2.461409468225e+01
2.325000000000e+01 -2.370532261952e-02 3.416225264494e-04 2.457877875540e+01
2.350000000000e+01 -2.369650189978e-02 3.415395581399e-04 2.454240937068e+01
2.375000000000e+01 -2.369186622133e-02 3.414741150156e-04 2.450494881116e+01
2.400000000000e+01 -2.369129071207e-02 3.414234116842e-04 2.446635316687e+01
2.425000000000e+01 -2.369458832828e-02 3.413845780444e-04 2.442657394778e+01
2.450000000000e+01 -2.370151097876e-02 3.413546057550e-04 2.438555954491e+01
2.475000000000e+01 -2.371175240567e-02 3.413302828766e-04 2.434325744220e+01
2.500000000000e+01 -2.372495361084e-02 3.413083177425e-04 2.429961630039e+01
2.525000000000e+01 -2.374070708044e-02 3.412854551406e-04 2.425458811365e+01
2.550000000000e+01 -2.375856165391e-02 3.412582470460e-04 2.420813062919e+01
2.575000000000e+01 -2.377802995623e-02 3.412234162880e-04 2.416020940121e+01
2.600000000000e+01 -2.379859597378e-02 3.411777291760e-04 2.411079963525e+01
2.625000000000e+01 -2.381972124275e-02 3.411181040122e-04 2.405988811385e+01
2.650000000000e+01 -2.384085242553e-02 3.410416231850e-04 2.400747451159e+01
2.675000000000e+01 -2.386143106639e-02 3.409456706305e-04 2.395357259524e+01
2.700000000000e+01 -2.388090125679e-02 3.408278880287e-04 2.389821087610e+01
2.725000000000e+01 -2.389871715964e-02 3.406861762755e-04 2.384143322213e+01
2.750000000000e+01 -2.391435114980e-02 3.405187489551e-04 2.378329896219e+01
2.775000000000e+01 -2.392730182181e-02 3.403241532050e-04 2.372388239816e+01
2.800000000000e+01 -2.393710126877e-02 3.401012902492e-04 2.366327228972e+01
2.825000000000e+01 -2.394332025596e-02 3.398494469026e-04 2.360157081187e+01
2.850000000000e+01 -2.394557361353e-02 3.395682984022e-04 2.353889215580e+01
2.875000000000e+01 -2.394352655445e-02 3.392578069046e-04 2.347536105567e+01
2.900000000000e+01 -2.393689831048e-02 3.389183257711e-04 2.341111056176e+01
2.925000000000e+01 -2.392546551903e-02 3.385505789915e-04 2.334628021307e+01
2.950000000000e+01 -2.390906363958e-02 3.381556237313e-04 2.328101361815e+01
2.975000000000e+01 -2.388758926787e-02 3.377348187841e-04 2.321545619567e+01
3.000000000000e+01 -2.386100221326e-02 3.372897722934e-04 2.314975289498e+01
3.025000000000e+01 -2.382932615247e-02 3.368224470273e-04 2.308404606624e+01
3.050000000000e+01 -2.379264789085e-02 3.363350408619e-04 2.301847349155e+01
3.075000000000e+01 -2.375111749526e-02 3.358299704196e-04 2.295316688926e+01
3.100000000000e+01 -2.370494751619e-02 3.353098726613e-04 2.288825040366e+01
3.125000000000e+01 -2.365441344211e-02 3.347775324503e-04 2.282383996288e+01
3.150000000000e+01 -2.359985172954e-02 3.342359310477e-04 2.276004255301e+01
3.175000000000e+01 -2.354165789113e-02 3.336882667459e-04 2.269695634890e+01
3.200000000000e+01 -2.348028305806e-02 3.331379306353e-04 2.263467089515e+01
3.225000000000e+01 -2.341623056907e-02 3.325884969026e-04 2.257326768550e+01
3.250000000000e+01 -2.335005171289e-02 3.320437145549e-04 2.251282107250e+01
3.275000000000e+01 -2.328233975705e-02 3.315074754093e-04 2.245339928849e+01
3.300000000000e+01 -2.321372243423e-02 3.309837853408e-04 2.239506551844e+01
3.325000000000e+01 -2.314485312328e-02 3.304767231595e-04 2.233787909487e+01
3.350000000000e+01 -2.307640117103e-02 3.299903888584e-04 2.228189657220e+01
3.375000000000e+01 -2.300904157739e-02 3.295288393112e-04 2.222717272598e+01
3.400000000000e+01 -2.294344379635e-02 3.290960165939e-04 2.217376143498e+01
3.425000000000e+01 -2.288026049110e-02 3.286956643748e-04 2.212171631499e+01
3.450000000000e+01 -2.282011541883e-02 3.283312064804e-04 2.207109124214e+01
3.475000000000e+01 -2.276359167568e-02 3.280057373908e-04 2.202194064060e+01
3.500000000000e+01 -2.271122100077e-02 3.277220189715e-04 2.197431958366e+01
3.525000000000e+01 -2.266347458642e-02 3.274822899514e-04 2.192828372401e+01
3.550000000000e+01 -2.262075541382e-02 3.272882015642e-04 2.188388905511e+01
3.575000000000e+01 -2.258339180834e-02 3.271407028971e-04 2.184119151998e+01
3.600000000000e+01 -2.255163266639e-02 3.270403106644e-04 2.180024649875e+01
3.625000000000e+01 -2.252564483789e-02 3.269869016376e-04 2.176110817693e+01
3.650000000000e+01 -2.250551253784e-02 3.269796208059e-04 2.172382883381e+01
3.675000000000e+01 -2.249123900917e-02 3.270170721746e-04 2.168845804949e+01
3.700000000000e+01 -2.248274938862e-02 3.270972808074e-04 2.165504187370e+01
3.725000000000e+01 -2.247989624879e-02 3.272177090343e-04 2.162362196457e+01
3.750000000000e+01 -2.248246666062e-02 3.273754650581e-04 2.159423471576e+01
3.775000000000e+01 -2.249018972759e-02 3.275671147219e-04 2.156691041119e+01
3.800000000000e+01 -2.250274519522e-02 3.277888724975e-04 2.154167242616e+01
3.825000000000e+01 -2.251977292420e-02 3.280367858150e-04 2.151853650280e+01
3.850000000000e+01 -2.254088277954e-02 3.283067769937e-04 2.149751014373e+01
3.875000000000e+01 -2.256566459710e-02 3.285947185640e-04 2.147859212928e+01
3.900000000000e+01 -2.259369785435e-02 3.288965177404e-04 2.146177221409e+01
3.925000000000e+01 -2.262456111793e-02 3.292082012775e-04 2.144703092535e+01
3.950000000000e+01 -2.265784021884e-02 3.295259915996e-04 2.143433969828e+01
3.975000000000e+01 -2.269313607030e-02 3.298463780441e-04 2.142366106378e+01
4.000000000000e+01 -2.273007114662e-02 3.301661821491e-04 2.141494909419e+01
4.025000000000e+01 -2.276829495294e-02 3.304826105244e-04 2.140815002582e+01
4.050000000000e+01 -2.280748838664e-02 3.307932583174e-04 2.140320302647e+01
4.075000000000e+01 -2.284736692954e-02 3.310961738219e-04 2.140004114269e+01
4.100000000000e+01 -2.288768251393e-02 3.313898740218e-04 2.139859219136e+01
4.125000000000e+01 -2.292822419037e-02 3.316733265784e-04 2.139878000803e+01
4.150000000000e+01 -2.296881753766e-02 3.319459792908e-04 2.140052544924e+01
4.175000000000e+01 -2.300932335910e-02 3.322077289162e-04 2.140374752711e+01
4.200000000000e+01 -2.304963562624e-02 3.324588720770e-04 2.140836452363e+01
4.225000000000e+01 -2.308967799553e-02 3.327001498666e-04 2.141429486001e+01
4.250000000000e+01 -2.312940043305e-02 3.329326304990e-04 2.142145824137e+01
4.275000000000e+01 -2.316877527846e-02 3.331576927722e-04 2.142977634767e+01
4.300000000000e+01 -2.320779320160e-02 3.333769037886e-04 2.143917358256e+01
4.325000000000e+01 -2.324645999851e-02 3.335921184466e-04 2.144957770532e+01
4.350000000000e+01 -2.328479234416e-02 3.338052118339e-04 2.146092014718e+01
4.375000000000e+01 -2.332281416844e-02 3.340183076742e-04 2.147313659721e+01
4.400000000000e+01 -2.336055303175e-02 3.342335208440e-04 2.148616708074e+01
4.425000000000e+01 -2.339803729773e-02 3.344529221550e-04 2.149995611315e+01
4.450000000000e+01 -2.343529336529e-02 3.346785674477e-04 2.151445272094e+01
4.475000000000e+01 -2.347234342200e-02 3.349124329747e-04 2.152961035962e+01
4.500000000000e+01 -2.350920353187e-02 3.351563706687e-04 2.154538674127e+01
4.525000000000e+01 -2.354588209311e-02 3.354120690348e-04 2.156174359285e+01
4.550000000000e+01 -2.358237852003e-02 3.356810217419e-04 2.157864633344e+01
4.575000000000e+01 -2.361868223135e-02 3.359645099049e-04 2.159606371310e+01
4.600000000000e+01 -2.365477186336e-02 3.362635622141e-04 2.161396740914e+01
4.625000000000e+01 -2.369061462643e-02 3.365789339625e-04 2.163233165273e+01
4.650000000000e+01 -2.372616542371e-02 3.369110859062e-04 2.165113260159e+01
4.675000000000e+01 -2.376136682048e-02 3.372601692509e-04 2.167034823165e+01
4.700000000000e+01 -2.379614836758e-02 3.376260061736e-04 2.168995776620e+01
4.725000000000e+01 -2.383042646457e-02 3.380080717619e-04 2.170994140621e+01
4.750000000000e+01 -2.386410417544e-02 3.384054937502e-04 2.173028006090e+01
4.775000000000e+01 -2.389707090694e-02 3.388170448115e-04 2.175095518664e+01
4.800000000000e+01 -2.392920245575e-02 3.392411263731e-04 2.177194869282e+01
4.825000000000e+01 -2.396036124260e-02 3.396757413241e-04 2.179324295527e+01
4.850000000000e+01 -2.399039710549e-02 3.401185409112e-04 2.181482089993e+01
4.875000000000e+01 -2.401914823386e-02 3.405668250879e-04 2.183666620854e+01
4.900000000000e+01 -2.404644247075e-02 3.410175514258e-04 2.185876364123e+01
4.925000000000e+01 -2.407209879444e-02 3.414673528255e-04 2.188109911659e+01
4.950000000000e+01 -2.409592985079e-02 3.419125681582e-04 2.190366047197e+01
4.975000000000e+01 -2.411774443743e-02 3.423492539584e-04 2.192643770956e+01
5.000000000000e+01 -2.413735035280e-02 3.427732255225e-04 2.194942318973e+01
5.025000000000e+01 -2.415455839383e-02 3.431801722906e-04 2.197261246074e+01
5.050000000000e+01 -2.416918580938e-02 3.435657932039e-04 2.199600436395e+01
5.075000000000e+01 -2.418106010864e-02 3.439255638662e-04 2.201960147963e+01
5.100000000000e+01 -2.419002365620e-02 3.442549046129e-04 2.204341008292e+01
5.125000000000e+01 -2.419593857578e-02 3.445493962366e-04 2.206744073172e+01
5.150000000000e+01 -2.419869131544e-02 3.448048502247e-04 2.209170807788e+01
5.175000000000e+01 -2.419819722991e-02 3.450173292396e-04 2.211623055475e+01
5.200000000000e+01 -2.419440533003e-02 3.451831753360e-04 2.214103061903e+01
5.225000000000e+01 -2.418730135772e-02 3.452991241171e-04 2.216613416735e+01
5.250000000000e+01 -2.417691086030e-02 3.453623953990e-04 2.219156981237e+01
5.275000000000e+01 -2.416330248087e-02 3.453708142980e-04 2.221736873262e+01
5.300000000000e+01 -2.414658904463e-02 3.453228713794e-04 2.224356361020e+01
5.325000000000e+01 -2.412692823182e-02 3.452177819270e-04 2.227018794807e+01
5.350000000000e+01 -2.410452163601e-02 3.450555055936e-04 2.229727481801e+01
5.375000000000e+01 -2.407961368805e-02 3.448367821571e-04 2.232485633814e+01
5.400000000000e+01 -2.405248804424e-02 3.445632729034e-04 2.235296242091e+01
5.425000000000e+01 -2.402346302298e-02 3.442376102779e-04 2.238161950204e+01
5.450000000000e+01 -2.399288640412e-02 3.438631880362e-04 2.241085004695e+01
5.475000000000e+01 -2.396112940445e-02 3.434442108143e-04 2.244067138363e+01
5.500000000000e+01 -2.392857961111e-02 3.429856730814e-04 2.247109466891e+01
5.525000000000e+01 -2.389563310824e-02 3.424932565973e-04 2.250212467815e+01
5.550000000000e+01 -2.386268543922e-02 3.419732750308e-04 2.253375904982e+01
5.575000000000e+01 -2.383012284486e-02 3.414325572403e-04 2.256598773536e+01
5.600000000000e+01 -2.379831383866e-02 3.408782669472e-04 2.259879332518e+01
5.625000000000e+01 -2.376760037379e-02 3.403178918763e-04 2.263215089866e+01
5.650000000000e+01 -2.373828972192e-02 3.397590269323e-04 2.266602810815e+01
5.675000000000e+01 -2.371064800239e-02 3.392092000673e-04 2.270038613387e+01
5.700000000000e+01 -2.368489406216e-02 3.386756791305e-04 2.273518009877e+01
5.725000000000e+01 -2.366119494275e-02 3.381654168620e-04 2.277036010181e+01
5.750000000000e+01 -2.363966252523e-02 3.376849392052e-04 2.280587196490e+01
5.775000000000e+01 -2.362035261793e-02 3.372401982142e-04 2.284165881876e+01
5.800000000000e+01 -2.360326518246e-02 3.368364608754e-04 2.287766203511e+01
5.825000000000e+01 -2.358834646001e-02 3.364782236002e-04 2.291382253156e+01
5.850000000000e+01 -2.357549288420e-02 3.361691496647e-04 2.295008201254e+01
5.875000000000e+01 -2.356455661088e-02 3.359120294173e-04 2.298638410260e+01
5.900000000000e+01 -2.355535208993e-02 3.357087639751e-04 2.302267531934e+01
5.925000000000e+01 -2.354766416065e-02 3.355603732715e-04 2.305890622326e+01
5.950000000000e+01 -2.354125642022e-02 3.354670227857e-04 2.309503171432e+01
5.975000000000e+01 -2.353588055370e-02 3.354280759726e-04 2.313101180313e+01
6.000000000000e+01 -2.353128568978e-02 3.354421567406e-04 2.316681181589e+01
6.025000000000e+01 -2.352722756692e-02 3.355072257736e-04 2.320240247405e+01
6.050000000000e+01 -2.352347710984e-02 3.356206645786e-04 2.323775975103e+01
6.075000000000e+01 -2.351982836924e-02 3.357793772239e-04 2.327286456797e+01
6.100000000000e+01 -2.351610541319e-02 3.359798860097e-04 2.330770237192e+01
6.125000000000e+01 -2.351216777027e-02 3.362184241463e-04 2.334226231706e+01
6.150000000000e+01 -2.350791513628e-02 3.364910305908e-04 2.337653698164e+01
6.175000000000e+01 -2.350328987785e-02 3.367936315935e-04 2.341052118681e+01
6.200000000000e+01 -2.349827885258e-02 3.371221176259e-04 2.344421163767e+01
6.225000000000e+01 -2.349291346512e-02 3.374724133687e-04 2.347760603011e+01
6.250000000000e+01 -2.348726823965e-02 3.378405426677e-04 2.351070224431e+01
6.275000000000e+01 -2.348145856964e-02 3.382226633164e-04 2.354349809119e+01
6.300000000000e+01 -2.347563711244e-02 3.386151041408e-04 2.357599046297e+01
6.325000000000e+01 -2.346998974738e-02 3.390143977817e-04 2.360817529980e+01
6.350000000000e+01 -2.346473052768e-02 3.394173014242e-04 2.364004723068e+01
6.375000000000e+01 -2.346009630777e-02 3.398208103044e-04 2.367159941571e+01
6.400000000000e+01 -2.345634116683e-02 3.402221707199e-04 2.370282391126e+01
6.425000000000e+01 -2.345373058908e-02 3.406188859696e-04 2.373371162652e+01
6.450000000000e+01 -2.345253582243e-02 3.410087239331e-04 2.376425298781e+01
6.475000000000e+01 -2.345302830083e-02 3.413897217414e-04 2.379443836811e+01
6.500000000000e+01 -2.345547424060e-02 3.417601950520e-04 2.382425866897e+01
6.525000000000e+01 -2.346012954688e-02 3.421187414484e-04 2.385370626295e+01
6.550000000000e+01 -2.346723523403e-02 3.424641901738e-04 2.388277572029e+01
6.575000000000e+01 -2.347701311487e-02 3.427957243073e-04 2.391146458796e+01
6.600000000000e+01 -2.348966172299e-02 3.431128162282e-04 2.393977439566e+01
6.625000000000e+01 -2.350535252042e-02 3.434152056201e-04 2.396771136874e+01
6.650000000000e+01 -2.352422671492e-02 3.437029228460e-04 2.399528709002e+01
6.675000000000e+01 -2.354639244944e-02 3.439762883608e-04 2.402251925360e+01
6.700000000000e+01 -2.357192262106e-02 3.442359223321e-04 2.404943196947e+01
6.725000000000e+01 -2.360085316978e-02 3.444827037185e-04 2.407605620249e+01
6.750000000000e+01 -2.363318211721e-02 3.447177344934e-04 2.410242983581e+01
6.775000000000e+01 -2.366886911049e-02 3.449423817761e-04 2.412859758904e+01
6.800000000000e+01 -2.370783574824e-02 3.451582503325e-04 2.415461088411e+01
6.825000000000e+01 -2.374996638302e-02 3.453671512043e-04 2.418052740595e+01
6.850000000000e+01 -2.379510957453e-02 3.455710770176e-04 2.420641056307e+01
6.875000000000e+01 -2.384308042704e-02 3.457721629742e-04 2.423232890174e+01
6.900000000000e+01 -2.389366313232e-02 3.459726591490e-04 2.425835530646e+01
6.925000000000e+01 -2.394661428909e-02 3.461750154606e-04 2.428456624384e+01
6.950000000000e+01 -2.400166628952e-02 3.463816709679e-04 2.431104088677e+01
6.975000000000e+01 -2.405853084791e-02 3.465950366451e-04 2.433786027249e+01
7.000000000000e+01 -2.411690354018e-02 3.468176150978e-04 2.436510643203e+01
7.025000000000e+01 -2.417646808387e-02 3.470518151775e-04 2.439286155293e+01
7.050000000000e+01 -2.423690015512e-02 3.472999069532e-04 2.442120719557e+01
7.075000000000e+01 -2.429787269125e-02 3.475642153892e-04 2.445022349079e+01
7.100000000000e+01 -2.435906023143e-02 3.478468578259e-04 2.447998842228e+01
7.125000000000e+01 -2.442014300740e-02 3.481497430716e-04 2.451057720873e+01
7.150000000000e+01 -2.448081145693e-02 3.484746113434e-04 2.454206158885e+01
7.175000000000e+01 -2.454076996520e-02 3.488229785816e-04 2.457450930381e+01
7.200000000000e+01 -2.459974043013e-02 3.491959624719e-04 2.460798354452e+01
7.225000000000e+01 -2.465746594407e-02 3.495944750225e-04 2.464254246799e+01
7.250000000000e+01 -2.471371419079e-02 3.500191683493e-04 2.467823875918e+01
7.275000000000e+01 -2.476828043185e-02 3.504704121327e-04 2.471511921976e+01
7.300000000000e+01 -2.482099021707e-02 3.509482952208e-04 2.475322441066e+01
7.325000000000e+01 -2.487170131064e-02 3.514526328699e-04 2.479258835940e+01
7.350000000000e+01 -2.492030543297e-02 3.519829861852e-04 2.483323817634e+01
7.375000000000e+01 -2.496672969564e-02 3.525386805971e-04 2.487519395682e+01
7.400000000000e+01 -2.501093782346e-02 3.531188289992e-04 2.491846849319e+01
7.425000000000e+01 -2.505293047878e-02 3.537223601631e-04 2.496306713766e+01
7.450000000000e+01 -2.509274512289e-02 3.543480516692e-04 2.500898770110e+01
7.475000000000e+01 -2.513045530275e-02 3.549945588527e-04 2.505622038834e+01
7.500000000000e+01 -2.516616971913e-02 3.556604554282e-04 2.510474789484e+01
7.525000000000e+01 -2.520003028900e-02 3.563442767128e-04 2.515454535210e+01
7.550000000000e+01 -2.523220950610e-02 3.570445365020e-04 2.520558055756e+01
7.575000000000e+01 -2.526290796553e-02 3.577597517273e-04 2.525781414037e+01
7.600000000000e+01 -2.529235168624e-02 3.584884160945e-04 2.531119992517e+01
7.625000000000e+01 -2.532078796653e-02 3.592292088714e-04 2.536568512070e+01
7.650000000000e+01 -2.534848100784e-02 3.599808963949e-04 2.542121074479e+01
7.675000000000e+01 -2.537570778879e-02 3.607423633349e-04 2.547771210641e+01
7.700000000000e+01 -2.540275355600e-02 3.615124608728e-04 2.553511905568e+01
7.725000000000e+01 -2.542990710731e-02 3.622901771166e-04 2.559335645769e+01
7.750000000000e+01 -2.545745574699e-02 3.630746233680e-04 2.565234463804e+01
7.775000000000e+01 -2.548567974539e-02 3.638649948214e-04 2.571199952908e+01
7.800000000000e+01 -2.551484793131e-02 3.646605551657e-04 2.577223312627e+01
7.825000000000e+01 -2.554521193444e-02 3.654606022131e-04 2.583295347976e+01
7.850000000000e+01 -2.557700188287e-02 3.662644590546e-04 2.589406499277e+01
7.875000000000e+01 -2.561042131181e-02 3.670714351930e-04 2.595546825031e+01
7.900000000000e+01 -2.564564332300e-02 3.678807941700e-04 2.601706015745e+01
7.925000000000e+01 -2.568280545352e-02 3.686917159352e-04 2.607873364642e+01
7.950000000000e+01 -2.572200618133e-02 3.695032698202e-04 2.614037770709e+01
7.975000000000e+01 -2.576330013591e-02 3.703143767788e-04 2.620187705376e+01
8.000000000000e+01 -2.580669513532e-02 3.711237863780e-04 2.626311214830e+01
8.025000000000e+01 -2.585214832889e-02 3.719300382823e-04 2.632395895984e+01
8.050000000000e+01 -2.589956381341e-02 3.727314523409e-04 2.638428901787e+01
8.075000000000e+01 -2.594879101881e-02 3.735261161622e-04 2.644396954041e+01
8.100000000000e+01 -2.599962312107e-02 3.743118709579e-04 2.650286355826e+01
8.125000000000e+01 -2.605179769918e-02 3.750863162771e-04 2.656083041643e+01
8.150000000000e+01 -2.610499728647e-02 3.758468115864e-04 2.661772623220e+01
8.175000000000e+01 -2.615885210806e-02 3.765904788810e-04 2.667340468977e+01
8.200000000000e+01 -2.621294412398e-02 3.773142501779e-04 2.672771798711e+01
8.225000000000e+01 -2.626681183727e-02 3.780148919812e-04 2.678051789046e+01
8.250000000000e+01 -2.631995721880e-02 3.786889732075e-04 2.683165708812e+01
8.275000000000e+01 -2.637185333868e-02 3.793330929919e-04 2.688099058859e+01
8.300000000000e+01 -2.642195397125e-02 3.799438405830e-04 2.692837733857e+01
8.325000000000e+01 -2.646970474787e-02 3.805177509029e-04 2.697368192785e+01
8.350000000000e+01 -2.651455545834e-02 3.810514180229e-04 2.701677635435e+01
8.375000000000e+01 -2.655597260320e-02 3.815416628055e-04 2.705754187052e+01
8.400000000000e+01 -2.659345272314e-02 3.819854919955e-04 2.709587082475e+01
8.425000000000e+01 -2.662653541457e-02 3.823801177419e-04 2.713166844694e+01
8.450000000000e+01 -2.665481690860e-02 3.827231826813e-04 2.716485458446e+01
8.475000000000e+01 -2.667796239669e-02 3.830127864087e-04 2.719536527095e+01
8.500000000000e+01 -2.669571757257e-02 3.832475466474e-04 2.722315413556e+01
8.525000000000e+01 -2.670791875456e-02 3.834266647886e-04 2.724819358780e+01
8.550000000000e+01 -2.671450104910e-02 3.835499824557e-04 2.727047570140e+01
8.575000000000e+01 -2.671550445600e-02 3.836180313437e-04 2.729001280527e+01
8.600000000000e+01 -2.671107761371e-02 3.836320695076e-04 2.730683774715e+01
8.625000000000e+01 -2.670147886555e-02 3.835941012102e-04 2.732100372750e+01
8.650000000000e+01 -2.668707413541e-02 3.835068812742e-04 2.733258380766e+01
8.675000000000e+01 -2.666833214657e-02 3.833738935702e-04 2.734167000427e+01
8.700000000000e+01 -2.664581680031e-02 3.831993268347e-04 2.734837201231e+01
8.725000000000e+01 -2.662017684638e-02 3.829879866801e-04 2.735281557920e+01
8.750000000000e+01 -2.659213323514e-02 3.827452008270e-04 2.735514056355e+01
8.775000000000e+01 -2.656246428599e-02 3.824767803899e-04 2.735549872817e+01
8.800000000000e+01 -2.653199054541e-02 3.821889852244e-04 2.735405132275e+01
8.825000000000e+01 -2.650155672538e-02 3.818882491581e-04 2.735096652474e+01
8.850000000000e+01 -2.647201198367e-02 3.815811154154e-04 2.734641680148e+01
8.875000000000e+01 -2.644419176446e-02 3.812741483482e-04 2.734057627353e+01
8.900000000000e+01 -2.641889963028e-02 3.809736270098e-04 2.733361813911e+01
8.925000000000e+01 -2.639688951089e-02 3.806855648086e-04 2.732571220378e+01
8.950000000000e+01 -2.637884996599e-02 3.804155750111e-04 2.731702272346e+01
8.975000000000e+01 -2.636538904730e-02 3.801687345232e-04 2.730770623213e+01
9.000000000000e+01 -2.635702216313e-02 3.799494848996e-04 2.729790988262e+01
9.025000000000e+01 -2.635416179665e-02 3.797615564573e-04 2.728776996990e+01
9.050000000000e+01 -2.635710972756e-02 3.796079069813e-04 2.727741077026e+01
9.075000000000e+01 -2.636605196551e-02 3.794906344621e-04 2.726694370178e+01
9.100000000000e+01 -2.638105603858e-02 3.794110192004e-04 2.725646676342e+01
9.125000000000e+01 -2.640207089006e-02 3.793695042488e-04 2.724606421589e+01
9.150000000000e+01 -2.642892938787e-02 3.793657067678e-04 2.723580670169e+01
9.175000000000e+01 -2.646135217178e-02 3.793984510904e-04 2.722575117118e+01
9.200000000000e+01 -2.649895408658e-02 3.794658196241e-04 2.721594132605e+01
9.225000000000e+01 -2.654125179212e-02 3.795652159047e-04 2.720640821860e+01
9.250000000000e+01 -2.658767256796e-02 3.796934316780e-04 2.719717047937e+01
9.275000000000e+01 -2.663756422478e-02 3.798467244420e-04 2.718823527457e+01
9.300000000000e+01 -2.669020577680e-02 3.800208930014e-04 2.717959853985e+01
9.325000000000e+01 -2.674481832019e-02 3.802113593845e-04 2.717124596723e+01
9.350000000000e+01 -2.680057680665e-02 3.804132403452e-04 2.716315317512e+01
9.375000000000e+01 -2.685662118958e-02 3.806214277837e-04 2.715528664973e+01
9.400000000000e+01 -2.691206868962e-02 3.808306631229e-04 2.714760382078e+01
9.425000000000e+01 -2.696602469919e-02 3.810355998087e-04 2.714005393117e+01
9.450000000000e+01 -2.701759524761e-02 3.812308685795e-04 2.713257803735e+01
9.475000000000e+01 -2.706589738858e-02 3.814111378715e-04 2.712510984955e+01
9.500000000000e+01 -2.711007146790e-02 3.815711719902e-04 2.711757572422e+01
9.525000000000e+01 -2.714929075290e-02 3.817058869864e-04 2.710989555545e+01
9.550000000000e+01 -2.718277329721e-02 3.818104033564e-04 2.710198284652e+01
9.575000000000e+01 -2.720979063101e-02 3.818800998468e-04 2.709374574946e+01
9.600000000000e+01 -2.722967873931e-02 3.819106669718e-04 2.708508737284e+01
9.625000000000e+01 -2.724184665375e-02 3.818981580353e-04 2.707590676456e+01
9.650000000000e+01 -2.724578435257e-02 3.818390414560e-04 2.706610002730e+01
9.675000000000e+01 -2.724107165734e-02 3.817302389022e-04 2.705556100699e+01
9.700000000000e+01 -2.722738398460e-02 3.815692039884e-04 2.704418295609e+01
9.725000000000e+01 -2.720450033414e-02 3.813539614887e-04 2.703185946324e+01
9.750000000000e+01 -2.717230683575e-02 3.810831400463e-04 2.701848604445e+01
9.775000000000e+01 -2.713079870372e-02 3.807559951754e-04 2.700396178840e+01
9.800000000000e+01 -2.708008373152e-02 3.803724695170e-04 2.698819046316e+01
9.825000000000e+01 -2.702038013824e-02 3.799331205844e-04 2.697108244327e+01
9.850000000000e+01 -2.695201532941e-02 3.794392236859e-04 2.695255571680e+01
9.875000000000e+01 -2.687542151803e-02 3.788928117373e-04 2.693253734085e+01
9.900000000000e+01 -2.679112835383e-02 3.782965171447e-04 2.691096472383e+01
9.925000000000e+01 -2.669975420835e-02 3.776535879381e-04 2.688778614764e+01
9.950000000000e+01 -2.660199393037e-02 3.769676422066e-04 2.686296189621e+01
9.975000000000e+01 -2.649860609197e-02 3.762427837004e-04 2.683646428490e+01
1.000000000000e+02 -2.639039836714e-02 3.754834767112e-04 2.680827798906e+01
1.002500000000e+02 -2.627821213364e-02 3.746944171063e-04 2.677840011654e+01
1.005000000000e+02 -2.616290618961e-02 3.738804075015e-04 2.674683953007e+01
1.007500000000e+02 -2.604534068811e-02 3.730462390404e-04 2.671361651770e+01
1.010000000000e+02 -2.592636147395e-02 3.721965722571e-04 2.667876200782e+01
1.012500000000e+02 -2.580678533469e-02 3.713358219704e-04 2.664231663797e+01
1.015000000000e+02 -2.568738783075e-02 3.704680584098e-04 2.660433002686e+01
1.017500000000e+02 -2.556889164514e-02 3.695969130457e-04 2.656485942430e+01
1.020000000000e+02 -2.545195891341e-02 3.687255146937e-04 2.652396892695e+01
1.022500000000e+02 -2.533718550055e-02 3.678564423258e-04 2.648172844244e+01
1.025000000000e+02 -2.522509824732e-02 3.669916992283e-04 2.643821277541e+01
1.027500000000e+02 -2.511615498712e-02 3.661327194471e-04 2.639350079474e+01
1.030000000000e+02 -2.501074677732e-02 3.652803790992e-04 2.634767470378e+01
1.032500000000e+02 -2.490920285892e-02 3.644350543975e-04 2.630081935480e+01
1.035000000000e+02 -2.481179914912e-02 3.635967241436e-04 2.625302194392e+01
1.037500000000e+02 -2.471876510741e-02 3.627649771377e-04 2.620437124896e+01
1.040000000000e+02 -2.463029418732e-02 3.619391535316e-04 2.615495749449e+01
1.042500000000e+02 -2.454655397328e-02 3.611184402177e-04 2.610487201154e+01
1.045000000000e+02 -2.446769595579e-02 3.603019753890e-04 2.605420698413e+01
1.047500000000e+02 -2.439386526198e-02 3.594889435339e-04 2.600305522625e+01
1.050000000000e+02 -2.432520830775e-02 3.586786837814e-04 2.595150995240e+01
1.052500000000e+02 -2.426187833025e-02 3.578707827593e-04 2.589966453171e+01
1.055000000000e+02 -2.420403990540e-02 3.570651401689e-04 2.584761220448e+01
1.057500000000e+02 -2.415187026115e-02 3.562620356857e-04 2.579544569458e+01
1.060000000000e+02 -2.410555969310e-02 3.554621554522e-04 2.574325699710e+01
1.062500000000e+02 -2.406530648737e-02 3.546666020130e-04 2.569113662564e+01
1.065000000000e+02 -2.403131225917e-02 3.538768913132e-04 2.563917326240e+01
1.067500000000e+02 -2.400377340894e-02 3.530949632602e-04 2.558745309796e+01
1.070000000000e+02 -2.398287088270e-02 3.523231271476e-04 2.553605914012e+01
1.072500000000e+02 -2.396875947026e-02 3.515640088495e-04 2.548507065524e+01
1.075000000000e+02 -2.396155473088e-02 3.508204610758e-04 2.543456220704e+01
1.077500000000e+02 -2.396132172052e-02 3.500954765101e-04 2.538460323019e+01
1.080000000000e+02 -2.396806198183e-02 3.493921026872e-04 2.533525710869e+01
1.082500000000e+02 -2.398170342861e-02 3.487133630792e-04 2.528658083576e+01
1.085000000000e+02 -2.400209094555e-02 3.480621278823e-04 2.523862428359e+01
1.087500000000e+02 -2.402897821878e-02 3.474410104800e-04 2.519143004196e+01
1.090000000000e+02 -2.406202206654e-02 3.468522964116e-04 2.514503310549e+01
1.092500000000e+02 -2.410078028960e-02 3.462979028135e-04 2.509946074831e+01
1.095000000000e+02 -2.414471125823e-02 3.457792571987e-04 2.505473278566e+01
1.097500000000e+02 -2.419317746085e-02 3.452972757705e-04 2.501086166702e+01
1.100000000000e+02 -2.424545017967e-02 3.448523059880e-04 2.496785304862e+01
1.102500000000e+02 -2.430071830143e-02 3.444441124208e-04 2.492570619211e+01
1.105000000000e+02 -2.435809843777e-02 3.440719047919e-04 2.488441474136e+01
1.107500000000e+02 -2.441664916839e-02 3.437343535693e-04 2.484396730883e+01
1.110000000000e+02 -2.447538407453e-02 3.434296162330e-04 2.480434833146e+01
1.112500000000e+02 -2.453328954705e-02 3.431553953715e-04 2.476553868293e+01
1.115000000000e+02 -2.458933935310e-02 3.429089893693e-04 2.472751646259e+01
1.117500000000e+02 -2.464251342114e-02 3.426873678883e-04 2.469025749082e+01
1.120000000000e+02 -2.469181369626e-02 3.424872396118e-04 2.465373582915e+01
1.122500000000e+02 -2.473627940064e-02 3.423051227516e-04 2.461792416245e+01
1.125000000000e+02 -2.477500453445e-02 3.421374246014e-04 2.458279389859e+01
1.127500000000e+02 -2.480714911655e-02 3.419805019575e-04 2.454831532146e+01
1.130000000000e+02 -2.483195428915e-02 3.418307332110e-04 2.451445737771e+01
1.132500000000e+02 -2.484875001014e-02 3.416845685797e-04 2.448118756453e+01
1.135000000000e+02 -2.485696658961e-02 3.415385796093e-04 2.444847149718e+01
1.137500000000e+02 -2.485614016834e-02 3.413894971288e-04 2.441627255780e+01
1.140000000000e+02 -2.484591655264e-02 3.412342493553e-04 2.438455152522e+01
1.142500000000e+02 -2.482605714519e-02 3.410700059131e-04 2.435326605710e+01
1.145000000000e+02 -2.479643740424e-02 3.408941560007e-04 2.432237048699e+01
1.147500000000e+02 -2.475704943672e-02 3.407043509739e-04 2.429181547106e+01
1.150000000000e+02 -2.470799923333e-02 3.404984856167e-04 2.426154795854e+01
1.152500000000e+02 -2.464950316586e-02 3.402747938112e-04 2.423151134703e+01
1.155000000000e+02 -2.458188631849e-02 3.400318537646e-04 2.420164567392e+01
1.157500000000e+02 -2.450557679909e-02 3.397685337479e-04 2.417188821716e+01
1.160000000000e+02 -2.442110119546e-02 3.394840396285e-04 2.414217419513e+01
1.162500000000e+02 -2.432907796820e-02 3.391779443016e-04 2.411243781759e+01
1.165000000000e+02 -2.423021288575e-02 3.388502217592e-04 2.408261329624e+01
1.167500000000e+02 -2.412529157064e-02 3.385013033033e-04 2.405263624456e+01
1.170000000000e+02 -2.401517288425e-02 3.381320628218e-04 2.402244506975e+01
1.172500000000e+02 -2.390078176750e-02 3.377436806692e-04 2.399198245176e+01
1.175000000000e+02 -2.378310086761e-02 3.373380343717e-04 2.396119692252e+01
1.177500000000e+02 -2.366316263305e-02 3.369176100586e-04 2.393004421437e+01
1.180000000000e+02 -2.354204023395e-02 3.364853759705e-04 2.389848870041e+01
1.182500000000e+02 -2.342083842602e-02 3.360448425889e-04 2.386650459582e+01
1.185000000000e+02 -2.330068330832e-02 3.356001503010e-04 2.383407695393e+01
1.187500000000e+02 -2.318271215904e-02 3.351559482111e-04 2.380120251273e+01
1.190000000000e+02 -2.306806175493e-02 3.347171767921e-04 2.376789008565e+01
1.192500000000e+02 -2.295785664579e-02 3.342892593553e-04 2.373416084284e+01
1.195000000000e+02 -2.285319629446e-02 3.338780098779e-04 2.370004817052e+01
1.197500000000e+02 -2.275514222133e-02 3.334895005141e-04 2.366559724867e+01
1.200000000000e+02 -2.266470464395e-02 3.331299409960e-04 2.363086430193e+01
1.202500000000e+02 -2.258282941564e-02 3.328055534754e-04 2.359591557142e+01
1.205000000000e+02 -2.251038507029e-02 3.325224370191e-04 2.356082600842e+01
1.207500000000e+02 -2.244815062672e-02 3.322864156222e-04 2.352567775174e+01
1.210000000000e+02 -2.239680410515e-02 3.321028749072e-04 2.349055841486e+01
1.212500000000e+02 -2.235691244654e-02 3.319767368662e-04 2.345555925452e+01
1.215000000000e+02 -2.232892202120e-02 3.319122288802e-04 2.342077325233e+01
1.217500000000e+02 -2.231315335579e-02 3.319127877704e-04 2.338629324239e+01
1.220000000000e+02 -2.230979398942e-02 3.319809840194e-04 2.335220999143e+01
1.222500000000e+02 -2.231889635497e-02 3.321184671145e-04 2.331861048752e+01
1.225000000000e+02 -2.234037831470e-02 3.323258025184e-04 2.328557637635e+01
1.227500000000e+02 -2.237402167287e-02 3.326025378014e-04 2.325318254721e+01
1.230000000000e+02 -2.241947889509e-02 3.329472237908e-04 2.322149606274e+01
1.232500000000e+02 -2.247627537691e-02 3.333574206011e-04 2.319057528068e+01
1.235000000000e+02 -2.254381989148e-02 3.338297630441e-04 2.316046932740e+01
1.237500000000e+02 -2.262141065659e-02 3.343600286116e-04 2.313121782211e+01
1.240000000000e+02 -2.270824865252e-02 3.349432542486e-04 2.310285089618e+01
1.242500000000e+02 -2.280344640258e-02 3.355738533733e-04 2.307538948136e+01
1.245000000000e+02 -2.290604275930e-02 3.362456812835e-04 2.304884579716e+01
1.247500000000e+02 -2.301501489774e-02 3.369522064896e-04 2.302322404561e+01
1.250000000000e+02 -2.312929123526e-02 3.376866547647e-04 2.299852127583e+01
1.252500000000e+02 -2.324776679956e-02 3.384421408386e-04 2.297472825604e+01
1.255000000000e+02 -2.336931512192e-02 3.392117834748e-04 2.295183052705e+01
1.257500000000e+02 -2.349280301353e-02 3.399888213382e-04 2.292980927634e+01
1.260000000000e+02 -2.361710268881e-02 3.407667162546e-04 2.290864237195e+01
1.262500000000e+02 -2.374110506725e-02 3.415392484216e-04 2.288830506565e+01
1.265000000000e+02 -2.386373135439e-02 3.423005917805e-04 2.286877083447e+01
1.267500000000e+02 -2.398394446408e-02 3.430453737569e-04 2.285001177874e+01
1.270000000000e+02 -2.410076012056e-02 3.437687099881e-04 2.283199916947e+01
1.272500000000e+02 -2.421325632079e-02 3.444662058589e-04 2.281470346998e+01
1.275000000000e+02 -2.432058276133e-02 3.451340539290e-04 2.279809453822e+01
1.277500000000e+02 -2.442196802154e-02 3.457690116050e-04 2.278214143309e+01
1.280000000000e+02 -2.451672557340e-02 3.463683268433e-04 2.276681205685e+01
1.282500000000e+02 -2.460426054543e-02 3.469299266217e-04 2.275207299528e+01
1.285000000000e+02 -2.468407087874e-02 3.474521960563e-04 2.273788883254e+01
1.287500000000e+02 -2.475575080533e-02 3.479339213825e-04 2.272422194737e+01
1.290000000000e+02 -2.481898919501e-02 3.483742901295e-04 2.271103179759e+01
1.292500000000e+02 -2.487356980844e-02 3.487728840713e-04 2.269827475606e+01
1.295000000000e+02 -2.491936774630e-02 3.491296900247e-04 2.268590372850e+01
1.297500000000e+02 -2.495634416834e-02 3.494448658027e-04 2.267386786389e+01
1.300000000000e+02 -2.498454343482e-02 3.497187581378e-04 2.266211277949e+01
1.302500000000e+02 -2.500408611062e-02 3.499519115517e-04 2.265058062148e+01
1.305000000000e+02 -2.501516128484e-02 3.501450587952e-04 2.263921031536e+01
1.307500000000e+02 -2.501802108865e-02 3.502990949692e-04 2.262793835112e+01
1.310000000000e+02 -2.501297192996e-02 3.504150103748e-04 2.261669935979e+01
1.312500000000e+02 -2.500036749501e-02 3.504938953241e-04 2.260542709752e+01
1.315000000000e+02 -2.498060019949e-02 3.505369275174e-04 2.259405528428e+01
1.317500000000e+02 -2.495409595702e-02 3.505453243583e-04 2.258251899260e+01
1.320000000000e+02 -2.492130639127e-02 3.505203428808e-04 2.257075564621e+01
1.322500000000e+02 -2.488270331154e-02 3.504632911705e-04 2.255870630073e+01
1.325000000000e+02 -2.483877226837e-02 3.503754284678e-04 2.254631662760e+01
1.327500000000e+02 -2.479000932623e-02 3.502580313023e-04 2.253353826885e+01
1.330000000000e+02 -2.473691544598e-02 3.501124524715e-04 2.252032963721e+01
1.332500000000e+02 -2.467999323213e-02 3.499400348229e-04 2.250665678765e+01
1.335000000000e+02 -2.461974446916e-02 3.497420879051e-04 2.249249412499e+01
1.337500000000e+02 -2.455666680801e-02 3.495199210045e-04 2.247782466941e+01
1.340000000000e+02 -2.449125302112e-02 3.492747920852e-04 2.246264056861e+01
1.342500000000e+02 -2.442398875597e-02 3.490078350409e-04 2.244694293153e+01
1.345000000000e+02 -2.435535160409e-02 3.487202825083e-04 2.243074168161e+01
1.347500000000e+02 -2.428581079513e-02 3.484133944680e-04 2.241405512982e+01
1.350000000000e+02 -2.421582703497e-02 3.480883334689e-04 2.239690939587e+01
1.352500000000e+02 -2.414585251542e-02 3.477460995666e-04 2.237933762308e+01
1.355000000000e+02 -2.407633124810e-02 3.473877322756e-04 2.236137909541e+01
1.357500000000e+02 -2.400769972302e-02 3.470143794154e-04 2.234307823816e+01
1.360000000000e+02 -2.394038761774e-02 3.466271698142e-04 2.232448356106e+01
1.362500000000e+02 -2.387481849382e-02 3.462272700221e-04 2.230564663156e+01
1.365000000000e+02 -2.381141062649e-02 3.458159487276e-04 2.228662089667e+01
1.367500000000e+02 -2.375057702578e-02 3.453944632002e-04 2.226746091017e+01
1.370000000000e+02 -2.369272565995e-02 3.449642064018e-04 2.224822131774e+01
1.372500000000e+02 -2.363825842034e-02 3.445267321800e-04 2.222895618224e+01
1.375000000000e+02 -2.358757022608e-02 3.440837523413e-04 2.220971829116e+01
1.377500000000e+02 -2.354104547952e-02 3.436371407864e-04 2.219055892287e+01
1.380000000000e+02 -2.349905675026e-02 3.431889487544e-04 2.217152742459e+01
1.382500000000e+02 -2.346195861743e-02 3.427413984364e-04 2.215267134787e+01
1.385000000000e+02 -2.343008451266e-02 3.422968744042e-04 2.213403639354e+01
1.387500000000e+02 -2.340373804379e-02 3.418579014073e-04 2.211566685854e+01
1.390000000000e+02 -2.338318870200e-02 3.414271079280e-04 2.209760588603e+01
1.392500000000e+02 -2.336866160429e-02 3.410072175917e-04 2.207989610563e+01
1.395000000000e+02 -2.336033188189e-02 3.406010092145e-04 2.206258009096e+01
1.397500000000e+02 -2.335831550023e-02 3.402112250049e-04 2.204570099856e+01
1.400000000000e+02 -2.336266015551e-02 3.398405137463e-04 2.202930319362e+01
1.402500000000e+02 -2.337334043285e-02 3.394913806426e-04 2.201343269526e+01
1.405000000000e+02 -2.339024830536e-02 3.391661060855e-04 2.199813774354e+01
1.407500000000e+02 -2.341319059367e-02 3.388666906099e-04 2.198346907248e+01
1.410000000000e+02 -2.344188229720e-02 3.385947756493e-04 2.196948024088e+01
1.412500000000e+02 -2.347594691605e-02 3.383515907600e-04 2.195622765374e+01
1.415000000000e+02 -2.351491375411e-02 3.381378811736e-04 2.194377061133e+01
1.417500000000e+02 -2.355822180282e-02 3.379539248717e-04 2.193217105825e+01
1.420000000000e+02 -2.360522187335e-02 3.377994490219e-04 2.192149335070e+01
1.422500000000e+02 -2.365518434005e-02 3.376737414780e-04 2.191180377374e+01
1.425000000000e+02 -2.370730592194e-02 3.375754524162e-04 2.190317009397e+01
1.427500000000e+02 -2.376072217622e-02 3.375026518311e-04 2.189566092061e+01
1.430000000000e+02 -2.381451914925e-02 3.374529612712e-04 2.188934514344e+01
1.432500000000e+02 -2.386774906337e-02 3.374235735006e-04 2.188429124033e+01
1.435000000000e+02 -2.391944587039e-02 3.374112830209e-04 2.188056670532e+01
1.437500000000e+02 -2.396864309907e-02 3.374125533615e-04 2.187823743504e+01
1.440000000000e+02 -2.401439243115e-02 3.374237395819e-04 2.187736716773e+01
1.442500000000e+02 -2.405578263223e-02 3.374411021507e-04 2.187801704521e+01
1.445000000000e+02 -2.409195825935e-02 3.374608554178e-04 2.188024516556e+01
1.447500000000e+02 -2.412213699777e-02 3.374792312561e-04 2.188410628809e+01
1.450000000000e+02 -2.414562646506e-02 3.374926605179e-04 2.188965156318e+01
1.452500000000e+02 -2.416183934866e-02 3.374978895741e-04 2.189692832293e+01
1.455000000000e+02 -2.417030616762e-02 3.374920679230e-04 2.190598001005e+01
1.457500000000e+02 -2.417068469851e-02 3.374727939700e-04 2.191684604635e+01
1.460000000000e+02 -2.416276730303e-02 3.374381227704e-04 2.192956185586e+01
1.462500000000e+02 -2.414648430907e-02 3.373866194059e-04 2.194415884043e+01
1.465000000000e+02 -2.412190415256e-02 3.373176340066e-04 2.196066440865e+01
1.467500000000e+02 -2.408922952812e-02 3.372310117068e-04 2.197910195921e+01
1.470000000000e+02 -2.404879200416e-02 3.371271750876e-04 2.199949095397e+01
1.472500000000e+02 -2.400104225509e-02 3.370071539477e-04 2.202184688682e+01
1.475000000000e+02 -2.394653769647e-02 3.368722844496e-04 2.204618120773e+01
1.477500000000e+02 -2.388592927774e-02 3.367242478283e-04 2.207250133006e+01
1.480000000000e+02 -2.381994470500e-02 3.365650975490e-04 2.210081046752e+01
1.482500000000e+02 -2.374937127494e-02 3.363971522392e-04 2.213110750903e+01
1.485000000000e+02 -2.367503856923e-02 3.362228745655e-04 2.216338675209e+01
1.487500000000e+02 -2.359780285402e-02 3.360447742072e-04 2.219763776144e+01
1.490000000000e+02 -2.351853023017e-02 3.358653201745e-04 2.223384503251e+01
1.492500000000e+02 -2.343808233086e-02 3.356868651620e-04 2.227198771077e+01
1.495000000000e+02 -2.335730363087e-02 3.355115828657e-04 2.231203928337e+01
1.497500000000e+02 -2.327701105335e-02 3.353414235762e-04 2.235396728103e+01
1.500000000000e+02 -2.319798598274e-02 3.351780870958e-04 2.239773299409e+01
1.502500000000e+02 -2.312096904020e-02 3.350230179302e-04 2.244329124432e+01
1.505000000000e+02 -2.304665626789e-02 3.348774471683e-04 2.249059013251e+01
1.507500000000e+02 -2.297569986802e-02 3.347423785227e-04 2.253957101524e+01
1.510000000000e+02 -2.290870843629e-02 3.346185933637e-04 2.259016840395e+01
1.512500000000e+02 -2.284624998555e-02 3.345068081728e-04 2.264231003862e+01
1.515000000000e+02 -2.278885565576e-02 3.344077257887e-04 2.269591704481e+01
1.517500000000e+02 -2.273702409760e-02 3.343221210351e-04 2.275090419931e+01
1.520000000000e+02 -2.269122566313e-02 3.342508499036e-04 2.280718029810e+01
1.522500000000e+02 -2.265190633384e-02 3.341949256006e-04 2.286464863509e+01
1.525000000000e+02 -2.261948980579e-02 3.341556378985e-04 2.292320753837e+01
1.527500000000e+02 -2.259437967628e-02 3.341345961050e-04 2.298275105637e+01
1.530000000000e+02 -2.257695851638e-02 3.341337002024e-04 2.304316964382e+01
1.532500000000e+02 -2.256758540495e-02 3.341551292086e-04 2.310435090773e+01
1.535000000000e+02 -2.256659215216e-02 3.342013284458e-04 2.316618042643e+01
1.537500000000e+02 -2.257427661691e-02 3.342749098735e-04 2.322854252132e+01
1.540000000000e+02 -2.259089499696e-02 3.343786319485e-04 2.329132107060e+01
1.542500000000e+02 -2.261665218236e-02 3.345153756657e-04 2.335440028303e+01
1.545000000000e+02 -2.265169138131e-02 3.346879691458e-04 2.341766543092e+01
1.547500000000e+02 -2.269608239883e-02 3.348989864920e-04 2.348100355593e+01
1.550000000000e+02 -2.274981113951e-02 3.351505761177e-04 2.354430409528e+01
1.552500000000e+02 -2.281276897203e-02 3.354444714789e-04 2.360745945952e+01
1.555000000000e+02 -2.288474265755e-02 3.357819031119e-04 2.367036552643e+01
1.557500000000e+02 -2.296540727189e-02 3.361633638266e-04 2.373292207954e+01
1.560000000000e+02 -2.305431889416e-02 3.365885138681e-04 2.379503313376e+01
1.562500000000e+02 -2.315091239445e-02 3.370561793913e-04 2.385660723415e+01
1.565000000000e+02 -2.325449925714e-02 3.375643372978e-04 2.391755761388e+01
1.567500000000e+02 -2.336427124546e-02 3.381100773310e-04 2.397780235729e+01
1.570000000000e+02 -2.347930441800e-02 3.386893213612e-04 2.403726439692e+01
1.572500000000e+02 -2.359856903084e-02 3.392971193815e-04 2.409587156540e+01
1.575000000000e+02 -2.372094020180e-02 3.399277995944e-04 2.415355645564e+01
1.577500000000e+02 -2.384521391680e-02 3.405749793760e-04 2.421025639811e+01
1.580000000000e+02 -2.397012331149e-02 3.412315826017e-04 2.426591324309e+01
1.582500000000e+02 -2.409435812680e-02 3.418900478767e-04 2.432047324216e+01
1.585000000000e+02 -2.421658596466e-02 3.425425464598e-04 2.437388693911e+01
1.587500000000e+02 -2.433547410085e-02 3.431811294293e-04 2.442610893419e+01
1.590000000000e+02 -2.444971308879e-02 3.437979315969e-04 2.447709789460e+01
1.592500000000e+02 -2.455803926516e-02 3.443853571465e-04 2.452681635877e+01
1.595000000000e+02 -2.465925724339e-02 3.449362728609e-04 2.457523084938e+01
1.597500000000e+02 -2.475226172727e-02 3.454441980036e-04 2.462231179181e+01
1.600000000000e+02 -2.483605771467e-02 3.459034782961e-04 2.466803364605e+01
1.602500000000e+02 -2.490977811675e-02 3.463094352933e-04 2.471237511280e+01
1.605000000000e+02 -2.497269873176e-02 3.466585058888e-04 2.475531919311e+01
1.607500000000e+02 -2.502425002898e-02 3.469483098201e-04 2.479685345865e+01
1.610000000000e+02 -2.506402517967e-02 3.471778113032e-04 2.483697034453e+01
1.612500000000e+02 -2.509178520415e-02 3.473472574499e-04 2.487566725092e+01
1.615000000000e+02 -2.510746008417e-02 3.474581784445e-04 2.491294681620e+01
1.617500000000e+02 -2.511114612907e-02 3.475133503926e-04 2.494881715903e+01
1.620000000000e+02 -2.510310009472e-02 3.475166873098e-04 2.498329188406e+01
1.622500000000e+02 -2.508372970530e-02 3.474731888226e-04 2.501639024163e+01
1.625000000000e+02 -2.505358140266e-02 3.473887988054e-04 2.504813709200e+01
1.627500000000e+02 -2.501332576488e-02 3.472701603376e-04 2.507856293656e+01
1.630000000000e+02 -2.496374135002e-02 3.471244874755e-04 2.510770365907e+01
1.632500000000e+02 -2.490569703928e-02 3.469593873197e-04 2.513560042139e+01
1.635000000000e+02 -2.484013391363e-02 3.467826582127e-04 2.516229937174e+01
1.637500000000e+02 -2.476804713573e-02 3.466020207349e-04 2.518785143373e+01
1.640000000000e+02 -2.469046898010e-02 3.464250516859e-04 2.521231185125e+01
1.642500000000e+02 -2.460845259557e-02 3.462590116770e-04 2.523573991955e+01
1.645000000000e+02 -2.452305758551e-02 3.461106932630e-04 2.525819859540e+01
1.647500000000e+02 -2.443533759059e-02 3.459863079603e-04 2.527975413795e+01
1.650000000000e+02 -2.434633003976e-02 3.458914027805e-04 2.530047575079e+01
1.652500000000e+02 -2.425704810231e-02 3.458308038027e-04 2.532043524722e+01
1.655000000000e+02 -2.416847476080e-02 3.458085861723e-04 2.533970673054e+01
1.657500000000e+02 -2.408155892459e-02 3.458280705807e-04 2.535836627112e+01
1.660000000000e+02 -2.399721312121e-02 3.458918412136e-04 2.537649174656e+01
1.662500000000e+02 -2.391631270207e-02 3.460017812214e-04 2.539416242229e+01
1.665000000000e+02 -2.383969579934e-02 3.461591051899e-04 2.541145881478e+01
1.667500000000e+02 -2.376816433793e-02 3.463644987344e-04 2.542846243720e+01
1.670000000000e+02 -2.370248503322e-02 3.466181414358e-04 2.544525555959e+01
1.672500000000e+02 -2.364339007056e-02 3.469197763821e-04 2.546192091608e+01
1.675000000000e+02 -2.359157707504e-02 3.472687967596e-04 2.547854160292e+01
1.677500000000e+02 -2.354770837330e-02 3.476643245832e-04 2.549520053641e+01
1.680000000000e+02 -2.351240884347e-02 3.481052686155e-04 2.551198023321e+01
1.682500000000e+02 -2.348626221053e-02 3.485903824053e-04 2.552896259967e+01
1.685000000000e+02 -2.346980622937e-02 3.491183120882e-04 2.554622818228e+01
1.687500000000e+02 -2.346352634401e-02 3.496876679154e-04 2.556385613241e+01
1.690000000000e+02 -2.346784815153e-02 3.502970118481e-04 2.558192331156e+01
1.692500000000e+02 -2.348312920267e-02 3.509448748533e-04 2.560050417240e+01
1.695000000000e+02 -2.350965053182e-02 3.516297646261e-04 2.561967009547e+01
1.697500000000e+02 -2.354760783902e-02 3.523501839262e-04 2.563948869017e+01
1.700000000000e+02 -2.359710328699e-02 3.531045649787e-04 2.566002372742e+01
1.702500000000e+02 -2.365813768898e-02 3.538912769882e-04 2.568133417161e+01
1.705000000000e+02 -2.373060453162e-02 3.547086287480e-04 2.570347426743e+01
1.707500000000e+02 -2.381428509793e-02 3.555548335296e-04 2.572649263995e+01
1.710000000000e+02 -2.390884558481e-02 3.564279728430e-04 2.575043252534e+01
1.712500000000e+02 -2.401383542767e-02 3.573259712348e-04 2.577533097707e+01
1.715000000000e+02 -2.412868928837e-02 3.582465626541e-04 2.580121926835e+01
1.717500000000e+02 -2.425272954888e-02 3.591872873823e-04 2.582812223069e+01
1.720000000000e+02 -2.438517248145e-02 3.601454816098e-04 2.585605881521e+01
1.722500000000e+02 -2.452513495785e-02 3.611182641561e-04 2.588504156103e+01
1.725000000000e+02 -2.467164464233e-02 3.621025283207e-04 2.591507728916e+01
1.727500000000e+02 -2.482364999610e-02 3.630949319475e-04 2.594616666578e+01
1.730000000000e+02 -2.498003324646e-02 3.640919231684e-04 2.597830498144e+01
1.732500000000e+02 -2.513962262642e-02 3.650897416798e-04 2.601148176562e+01
1.735000000000e+02 -2.530120713411e-02 3.660844584086e-04 2.604568160355e+01
1.737500000000e+02 -2.546355021736e-02 3.670720021491e-04 2.608088375460e+01
1.740000000000e+02 -2.562540527486e-02 3.680481583716e-04 2.611706296281e+01
1.742500000000e+02 -2.578553060394e-02 3.690086398630e-04 2.615418912230e+01
1.745000000000e+02 -2.594270478269e-02 3.699491439214e-04 2.619222767574e+01
1.747500000000e+02 -2.609574153490e-02 3.708654067488e-04 2.623113999076e+01
1.750000000000e+02 -2.624350374642e-02 3.717532441298e-04 2.627088304102e+01
1.752500000000e+02 -2.638491735675e-02 3.726085561363e-04 2.631140973773e+01
1.755000000000e+02 -2.651898379871e-02 3.734276537676e-04 2.635266923537e+01
1.757500000000e+02 -2.664479108307e-02 3.742071348152e-04 2.639460650407e+01
1.760000000000e+02 -2.676152440834e-02 3.749440126232e-04 2.643716296580e+01
1.762500000000e+02 -2.686847534935e-02 3.756355637253e-04 2.648027605521e+01
1.765000000000e+02 -2.696504962396e-02 3.762795992294e-04 2.652387955565e+01
1.767500000000e+02 -2.705077241788e-02 3.768745351647e-04 2.656790351964e+01
1.770000000000e+02 -2.712529234805e-02 3.774193736427e-04 2.661227459315e+01
1.772500000000e+02 -2.718838379803e-02 3.779137271152e-04 2.665691567836e+01
1.775000000000e+02 -2.723994753312e-02 3.783578561305e-04 2.670174620742e+01
1.777500000000e+02 -2.728000923249e-02 3.787526654983e-04 2.674668241310e+01
1.780000000000e+02 -2.730871692873e-02 3.790996880274e-04 2.679163703540e+01
1.782500000000e+02 -2.732633699874e-02 3.794010571436e-04 2.683651968143e+01
1.785000000000e+02 -2.733324880286e-02 3.796594668971e-04 2.688123687887e+01
1.787500000000e+02 -2.732993822228e-02 3.798781202663e-04 2.692569214833e+01
1.790000000000e+02 -2.731699041462e-02 3.800606683302e-04 2.696978636188e+01
1.792500000000e+02 -2.729508154912e-02 3.802111383520e-04 2.701341757109e+01
1.795000000000e+02 -2.726497014156e-02 3.803338577002e-04 2.705648139609e+01
1.797500000000e+02 -2.722748760059e-02 3.804333576042e-04 2.709887115263e+01
1.800000000000e+02 -2.718352866634e-02 3.805143516083e-04 2.714047804728e+01
1.802500000000e+02 -2.713404118882e-02 3.805816123552e-04 2.718119139070e+01
1.805000000000e+02 -2.708001516600e-02 3.806398876025e-04 2.722089878207e+01
1.807500000000e+02 -2.702247167979e-02 3.806938362593e-04 2.725948650265e+01
1.810000000000e+02 -2.696245068286e-02 3.807479577528e-04 2.729683954448e+01
1.812500000000e+02 -2.690099883884e-02 3.808065207830e-04 2.733284205582e+01
1.815000000000e+02 -2.683915641951e-02 3.808734832475e-04 2.736737761715e+01
1.817500000000e+02 -2.677794434047e-02 3.809524575433e-04 2.740032959693e+01
1.820000000000e+02 -2.671835053921e-02 3.810466462504e-04 2.743158152413e+01
1.822500000000e+02 -2.666131687833e-02 3.811587982294e-04 2.746101763719e+01
1.825000000000e+02 -2.660772543810e-02 3.812911569272e-04 2.748852323827e+01
1.827500000000e+02 -2.655838615796e-02 3.814454295421e-04 2.751398534578e+01
1.830000000000e+02 -2.651402541425e-02 3.816227571532e-04 2.753729338303e+01
1.832500000000e+02 -2.647527498730e-02 3.818236965551e-04 2.755833974618e+01
1.835000000000e+02 -2.644266377461e-02 3.820482293245e-04 2.757702072829e+01
1.837500000000e+02 -2.641660978937e-02 3.822957361648e-04 2.759323722355e+01
1.840000000000e+02 -2.639741632654e-02 3.825650282085e-04 2.760689575408e+01
1.842500000000e+02 -2.638526863272e-02 3.828543544810e-04 2.761790930601e+01
1.845000000000e+02 -2.638023424870e-02 3.831614483939e-04 2.762619842757e+01
1.847500000000e+02 -2.638226409994e-02 3.834835600459e-04 2.763169213920e+01
1.850000000000e+02 -2.639119745660e-02 3.838175154922e-04 2.763432902758e+01
1.852500000000e+02 -2.640676759718e-02 3.841597674055e-04 2.763405819675e+01
1.855000000000e+02 -2.642860915607e-02 3.845064521979e-04 2.763084018073e+01
1.857500000000e+02 -2.645626765763e-02 3.848534598205e-04 2.762464787478e+01
1.860000000000e+02 -2.648920874707e-02 3.851964864706e-04 2.761546722315e+01
1.862500000000e+02 -2.652682969445e-02 3.855311021982e-04 2.760329792864e+01
1.865000000000e+02 -2.656846967490e-02 3.858527994080e-04 2.758815386494e+01
1.867500000000e+02 -2.661342172645e-02 3.861570523550e-04 2.757006346398e+01
1.870000000000e+02 -2.666094305326e-02 3.864393710827e-04 2.754906976632e+01
1.872500000000e+02 -2.671026641044e-02 3.866953027317e-04 2.752523042160e+01
1.875000000000e+02 -2.676060942266e-02 3.869204471535e-04 2.749861732757e+01
1.877500000000e+02 -2.681118493153e-02 3.871106774490e-04 2.746931621693e+01
1.880000000000e+02 -2.686120925376e-02 3.872620032089e-04 2.743742587403e+01
1.882500000000e+02 -2.690991143830e-02 3.873706266166e-04 2.740305732671e+01
1.885000000000e+02 -2.695654112452e-02 3.874329866230e-04 2.736633267444e+01
1.887500000000e+02 -2.700037633771e-02 3.874458287937e-04 2.732738395523e+01
1.890000000000e+02 -2.704072955943e-02 3.874061862889e-04 2.728635166018e+01
1.892500000000e+02 -2.707695468711e-02 3.873113472328e-04 2.724338338356e+01
1.895000000000e+02 -2.710845203424e-02 3.871590069389e-04 2.719863216159e+01
1.897500000000e+02 -2.713467345629e-02 3.869472779641e-04 2.715225493545e+01
1.900000000000e+02 -2.715512687161e-02 3.866746823264e-04 2.710441103996e+01
1.902500000000e+02 -2.716938048365e-02 3.863401914368e-04 2.705526053727e+01
1.905000000000e+02 -2.717706607984e-02 3.859432479125e-04 2.700496280268e+01
1.907500000000e+02 -2.717788136877e-02 3.854837841013e-04 2.695367524603e+01
1.910000000000e+02 -2.717159185672e-02 3.849622324577e-04 2.690155190245e+01
1.912500000000e+02 -2.715803204725e-02 3.843795249208e-04 2.684874257465e+01
1.915000000000e+02 -2.713710585977e-02 3.837370964104e-04 2.679539174805e+01
1.917500000000e+02 -2.710878631431e-02 3.830368675529e-04 2.674163799723e+01
1.920000000000e+02 -2.707311433599e-02 3.822812352417e-04 2.668761340517e+01
1.922500000000e+02 -2.703019689474e-02 3.814730499930e-04 2.663344336973e+01
1.925000000000e+02 -2.698020470906e-02 3.806155919941e-04 2.657924625910e+01
1.927500000000e+02 -2.692336896956e-02 3.797124721878e-04 2.652513352541e+01
1.930000000000e+02 -2.685997746760e-02 3.787677223952e-04 2.647120994374e+01
1.932500000000e+02 -2.679037118772e-02 3.777857665669e-04 2.641757369871e+01
1.935000000000e+02 -2.671493908643e-02 3.767712733031e-04 2.636431684336e+01
1.937500000000e+02 -2.663411191855e-02 3.757290833333e-04 2.631152569330e+01
1.940000000000e+02 -2.654835698016e-02 3.746642014608e-04 2.625928119760e+01
1.942500000000e+02 -2.645817190958e-02 3.735817846869e-04 2.620765951886e+01
1.945000000000e+02 -2.636407887038e-02 3.724870804412e-04 2.615673219727e+01
1.947500000000e+02 -2.626661836973e-02 3.713852957305e-04 2.610656664642e+01
1.950000000000e+02 -2.616634226958e-02 3.702814861024e-04 2.605722636427e+01
1.952500000000e+02 -2.606380774742e-02 3.691806121952e-04 2.600877113312e+01
1.955000000000e+02 -2.595957139103e-02 3.680874426205e-04 2.596125705760e+01
1.957500000000e+02 -2.585418312787e-02 3.670064842192e-04 2.591473672277e+01
1.960000000000e+02 -2.574818163389e-02 3.659419156333e-04 2.586925886789e+01
1.962500000000e+02 -2.564208895657e-02 3.648974698575e-04 2.582486837078e+01
1.965000000000e+02 -2.553640637704e-02 3.638766085442e-04 2.578160594150e+01
1.967500000000e+02 -2.543161074647e-02 3.628823431524e-04 2.573950782479e+01
1.970000000000e+02 -2.532815176236e-02 3.619171797107e-04 2.569860538454e+01
1.972500000000e+02 -2.522644897699e-02 3.609831571748e-04 2.565892484185e+01
1.975000000000e+02 -2.512689103225e-02 3.600818296483e-04 2.562048666182e+01
1.977500000000e+02 -2.502983413442e-02 3.592143447367e-04 2.558330521699e+01
1.980000000000e+02 -2.493560148716e-02 3.583813307701e-04 2.554738846537e+01
1.982500000000e+02 -2.484448474752e-02 3.575829872244e-04 2.551273736045e+01
1.985000000000e+02 -2.475674508665e-02 3.568192209763e-04 2.547934558140e+01
1.987500000000e+02 -2.467261484025e-02 3.560896697926e-04 2.544719929245e+01
1.990000000000e+02 -2.459230082394e-02 3.553937336245e-04 2.541627667126e+01
1.992500000000e+02 -2.451598639017e-02 3.547306434359e-04 2.538654787849e+01
1.995000000000e+02 -2.444383479243e-02 3.540995441094e-04 2.535797483051e+01
1.997500000000e+02 -2.437599255021e-02 3.534995684170e-04 2.533051104624e+01
2.000000000000e+02 -2.431259164370e-02 3.529298979462e-04 2.530410180017e+01
2.002500000000e+02 -2.425375266679e-02 3.523898099062e-04 2.527868403146e+01
2.005000000000e+02 -2.419958653360e-02 3.518787325739e-04 2.525418664946e+01
2.007500000000e+02 -2.415019630361e-02 3.513962809605e-04 2.523053071684e+01
2.010000000000e+02 -2.410567785833e-02 3.509422849124e-04 2.520762975947e+01
2.012500000000e+02 -2.406612026044e-02 3.505168275648e-04 2.518539031396e+01
2.015000000000e+02 -2.403160479122e-02 3.501202192995e-04 2.516371236355e+01
2.017500000000e+02 -2.400220363849e-02 3.497529304820e-04 2.514249006641e+01
2.020000000000e+02 -2.397797699405e-02 3.494156700734e-04 2.512161242237e+01
2.022500000000e+02 -2.395896981476e-02 3.491094047324e-04 2.510096416155e+01
2.025000000000e+02 -2.394520746848e-02 3.488351516869e-04 2.508042662443e+01
2.027500000000e+02 -2.393669190098e-02 3.485940307435e-04 2.505987878211e+01
2.030000000000e+02 -2.393339599862e-02 3.483871242752e-04 2.503919829576e+01
2.032500000000e+02 -2.393525979896e-02 3.482153281038e-04 2.501826263222e+01
2.035000000000e+02 -2.394218386985e-02 3.480794613704e-04 2.499695024542e+01
2.037500000000e+02 -2.395402559034e-02 3.479801469911e-04 2.497514172195e+01
2.040000000000e+02 -2.397059359052e-02 3.479177310999e-04 2.495272099987e+01
2.042500000000e+02 -2.399164417916e-02 3.478922189856e-04 2.492957652080e+01
2.045000000000e+02 -2.401687887268e-02 3.479032205233e-04 2.490560229900e+01
2.047500000000e+02 -2.404594133869e-02 3.479499001937e-04 2.488069906709e+01
2.050000000000e+02 -2.407841795016e-02 3.480309399556e-04 2.485477512518e+01
2.052500000000e+02 -2.411383707010e-02 3.481444887858e-04 2.482774732703e+01
2.055000000000e+02 -2.415167219059e-02 3.482881764191e-04 2.479954166316e+01
2.057500000000e+02 -2.419134453032e-02 3.484591302567e-04 2.477009398564e+01
2.060000000000e+02 -2.423222868265e-02 3.486539247701e-04 2.473935038420e+01
2.062500000000e+02 -2.427365946420e-02 3.488686048160e-04 2.470726737553e+01
2.065000000000e+02 -2.431493891275e-02 3.490987232287e-04 2.467381215339e+01
2.067500000000e+02 -2.435534633828e-02 3.493393852502e-04 2.463896245804e+01
2.070000000000e+02 -2.439414906269e-02 3.495852996756e-04 2.460270626605e+01
2.072500000000e+02 -2.443061422449e-02 3.498308533963e-04 2.456504159169e+01
2.075000000000e+02 -2.446402177963e-02 3.500701709722e-04 2.452597590260e+01
2.077500000000e+02 -2.449367801477e-02 3.502971886934e-04 2.448552541543e+01
2.080000000000e+02 -2.451892958800e-02 3.505057493360e-04 2.444371456771e+01
2.082500000000e+02 -2.453917758861e-02 3.506897202097e-04 2.440057512341e+01
2.085000000000e+02 -2.455389159714e-02 3.508430955547e-04 2.435614541942e+01
2.087500000000e+02 -2.456262242597e-02 3.509600935348e-04 2.431046940020e+01
2.090000000000e+02 -2.456501535711e-02 3.510352649025e-04 2.426359597847e+01
2.092500000000e+02 -2.456082098195e-02 3.510635966542e-04 2.421557810636e+01
2.095000000000e+02 -2.454990506870e-02 3.510406150328e-04 2.416647208001e+01
2.097500000000e+02 -2.453225523959e-02 3.509624752420e-04 2.411633671385e+01
2.100000000000e+02 -2.450798779196e-02 3.508260580024e-04 2.406523291452e+01
2.102500000000e+02 -2.447734919076e-02 3.506290398998e-04 2.401322300524e+01
2.105000000000e+02 -2.444071614688e-02 3.503699611005e-04 2.396037030045e+01
2.107500000000e+02 -2.439859208231e-02 3.500482862903e-04 2.390673872350e+01
2.110000000000e+02 -2.435160102047e-02 3.496644437327e-04 2.385239254065e+01
2.112500000000e+02 -2.430047667556e-02 3.492197953604e-04 2.379739598979e+01
2.115000000000e+02 -2.424605158293e-02 3.487166757050e-04 2.374181330413e+01
2.117500000000e+02 -2.418924045871e-02 3.481583925594e-04 2.368570844403e+01
2.120000000000e+02 -2.413102236393e-02 3.475491806415e-04 2.362914502166e+01
2.122500000000e+02 -2.407242094030e-02 3.468941450531e-04 2.357218625254e+01
2.125000000000e+02 -2.401448130863e-02 3.461991827772e-04 2.351489473404e+01
2.127500000000e+02 -2.395824850147e-02 3.454709003433e-04 2.345733256221e+01
2.130000000000e+02 -2.390474255132e-02 3.447164997029e-04 2.339956113330e+01
2.132500000000e+02 -2.385493376680e-02 3.439436498763e-04 2.334164093436e+01
2.135000000000e+02 -2.380972000921e-02 3.431603563608e-04 2.328363161448e+01
2.137500000000e+02 -2.376990305937e-02 3.423748056193e-04 2.322559175473e+01
2.140000000000e+02 -2.373616695880e-02 3.415952007196e-04 2.316757864447e+01
2.142500000000e+02 -2.370905966277e-02 3.408296209671e-04 2.310964837788e+01
2.145000000000e+02 -2.368897610518e-02 3.400858471550e-04 2.305185552011e+01
2.147500000000e+02 -2.367614495336e-02 3.393712073244e-04 2.299425328398e+01
2.150000000000e+02 -2.367061861577e-02 3.386924069445e-04 2.293689332974e+01
2.152500000000e+02 -2.367226711362e-02 3.380553707713e-04 2.287982591658e+01
2.155000000000e+02 -2.368077580263e-02 3.374651539902e-04 2.282310011894e+01
2.157500000000e+02 -2.369564834077e-02 3.369259533114e-04 2.276676386486e+01
2.160000000000e+02 -2.371621221668e-02 3.364408866595e-04 2.271086444720e+01
2.162500000000e+02 -2.374163003788e-02 3.360119266791e-04 2.265544870376e+01
2.165000000000e+02 -2.377091322710e-02 3.356399060509e-04 2.260056367312e+01
2.167500000000e+02 -2.380294098220e-02 3.353244498218e-04 2.254625692712e+01
2.170000000000e+02 -2.383648127374e-02 3.350640764629e-04 2.249257718990e+01
2.172500000000e+02 -2.387021461661e-02 3.348562523362e-04 2.243957496707e+01
2.175000000000e+02 -2.390276157290e-02 3.346974590821e-04 2.238730290622e+01
2.177500000000e+02 -2.393271054895e-02 3.345831818838e-04 2.233581649112e+01
2.180000000000e+02 -2.395864792131e-02 3.345081874663e-04 2.228517425295e+01
2.182500000000e+02 -2.397918733144e-02 3.344666961397e-04 2.223543828431e+01
2.185000000000e+02 -2.399300063826e-02 3.344523487866e-04 2.218667421579e+01
2.187500000000e+02 -2.399884673976e-02 3.344584228644e-04 2.213895141976e+01
2.190000000000e+02 -2.399560019839e-02 3.344780204207e-04 2.209234278964e+01
2.192500000000e+02 -2.398227778073e-02 3.345043251881e-04 2.204692433622e+01
2.195000000000e+02 -2.395806235882e-02 3.345305712727e-04 2.200277485452e+01
2.197500000000e+02 -2.392232430821e-02 3.345502139340e-04 2.195997502389e+01
2.200000000000e+02 -2.387463952283e-02 3.345572349652e-04 2.191860674974e+01
2.202500000000e+02 -2.381480377310e-02 3.345462238977e-04 2.187875193774e+01
2.205000000000e+02 -2.374284338741e-02 3.345124750353e-04 2.184049153534e+01
2.207500000000e+02 -2.365902166456e-02 3.344520789598e-04 2.180390421464e+01
2.210000000000e+02 -2.356384063831e-02 3.343619935887e-04 2.176906500174e+01
2.212500000000e+02 -2.345803978891e-02 3.342400982669e-04 2.173604412002e+01
2.215000000000e+02 -2.334258959371e-02 3.340852215983e-04 2.170490562974e+01
2.217500000000e+02 -2.321868111678e-02 3.338971485361e-04 2.167570612617e+01
2.220000000000e+02 -2.308771242918e-02 3.336766101209e-04 2.164849378846e+01
2.222500000000e+02 -2.295127026788e-02 3.334252543695e-04 2.162330733742e+01
2.225000000000e+02 -2.281110812021e-02 3.331456006142e-04 2.160017515556e+01
2.227500000000e+02 -2.266912214218e-02 3.328409847113e-04 2.157911486737e+01
2.230000000000e+02 -2.252732337860e-02 3.325154922430e-04 2.156013288352e+01
2.232500000000e+02 -2.238780753083e-02 3.321738807842e-04 2.154322416764e+01
2.235000000000e+02 -2.225272444201e-02 3.318215044622e-04 2.152837250059e+01
2.237500000000e+02 -2.212424486282e-02 3.314642240318e-04 2.151555066392e+01
2.240000000000e+02 -2.200452755634e-02 3.311083212652e-04 2.150472101687e+01
2.242500000000e+02 -2.189568522884e-02 3.307604056336e-04 2.149583605314e+01
2.245000000000e+02 -2.179975210465e-02 3.304273236218e-04 2.148883944977e+01
2.247500000000e+02 -2.171865066310e-02 3.301160629499e-04 2.148366691009e+01
2.250000000000e+02 -2.165416042901e-02 3.298336557162e-04 2.148024725741e+01
2.252500000000e+02 -2.160788760325e-02 3.295870650880e-04 2.147850360114e+01
2.255000000000e+02 -2.158123676188e-02 3.293830948396e-04 2.147835431952e+01
2.257500000000e+02 -2.157538496735e-02 3.292283428336e-04 2.147971444756e+01
2.260000000000e+02 -2.159125838421e-02 3.291290277779e-04 2.148249662565e+01
2.262500000000e+02 -2.162951162299e-02 3.290908870736e-04 2.148661219847e+01
2.265000000000e+02 -2.169051102008e-02 3.291190991407e-04 2.149197224400e+01
2.267500000000e+02 -2.177432121460e-02 3.292181059174e-04 2.149848828627e+01
2.270000000000e+02 -2.188069611937e-02 3.293915102923e-04 2.150607337904e+01
2.272500000000e+02 -2.200907426338e-02 3.296421587012e-04 2.151464262434e+01
2.275000000000e+02 -2.215857838686e-02 3.299718902432e-04 2.152411388986e+01
2.277500000000e+02 -2.232802055724e-02 3.303814506833e-04 2.153440811872e+01
2.280000000000e+02 -2.251591105650e-02 3.308704907997e-04 2.154545008688e+01
2.282500000000e+02 -2.272047293459e-02 3.314373616044e-04 2.155716862695e+01
2.285000000000e+02 -2.293966117875e-02 3.320791104551e-04 2.156949678666e+01
2.287500000000e+02 -2.317118566137e-02 3.327916170466e-04 2.158237243787e+01
2.290000000000e+02 -2.341253899520e-02 3.335695420962e-04 2.159573837132e+01
2.292500000000e+02 -2.366102806411e-02 3.344062807619e-04 2.160954237017e+01
2.295000000000e+02 -2.391380817427e-02 3.352939521801e-04 2.162373783963e+01
2.297500000000e+02 -2.416792086946e-02 3.362235397331e-04 2.163828359348e+01
2.300000000000e+02 -2.442033309542e-02 3.371850289502e-04 2.165314454715e+01
2.302500000000e+02 -2.466797848154e-02 3.381674922775e-04 2.166829156586e+01
2.305000000000e+02 -2.490779909001e-02 3.391592416309e-04 2.168370187002e+01
2.307500000000e+02 -2.513678771001e-02 3.401479757770e-04 2.169935944465e+01
2.310000000000e+02 -2.535202930358e-02 3.411209580243e-04 2.171525482951e+01
2.312500000000e+02 -2.555074204723e-02 3.420652387119e-04 2.173138575745e+01
2.315000000000e+02 -2.573031549513e-02 3.429678578782e-04 2.174775678351e+01
2.317500000000e+02 -2.588834825996e-02 3.438160621293e-04 2.176437980502e+01
2.320000000000e+02 -2.602268075769e-02 3.445975114629e-04 2.178127352040e+01
2.322500000000e+02 -2.613142709268e-02 3.453005023044e-04 2.179846375122e+01
2.325000000000e+02 -2.621300053004e-02 3.459141617741e-04 2.181598267186e+01
2.327500000000e+02 -2.626613824279e-02 3.464286504339e-04 2.183386888466e+01
2.330000000000e+02 -2.628991804494e-02 3.468353532394e-04 2.185216637766e+01
2.332500000000e+02 -2.628377439982e-02 3.471270477076e-04 2.187092431369e+01
2.335000000000e+02 -2.624750591023e-02 3.472980199864e-04 2.189019572237e+01
2.337500000000e+02 -2.618128190352e-02 3.473441694294e-04 2.191003701308e+01
2.340000000000e+02 -2.608563988801e-02 3.472631220103e-04 2.193050643051e+01
2.342500000000e+02 -2.596148243373e-02 3.470543628063e-04 2.195166335579e+01
2.345000000000e+02 -2.581006433647e-02 3.467190380820e-04 2.197356660095e+01
2.347500000000e+02 -2.563297922585e-02 3.462603023305e-04 2.199627352937e+01
2.350000000000e+02 -2.543213883036e-02 3.456830144208e-04 2.201983859915e+01
2.352500000000e+02 -2.520974749189e-02 3.449936332839e-04 2.204431191946e+01
2.355000000000e+02 -2.496827636905e-02 3.442002513564e-04 2.206973845252e+01
2.357500000000e+02 -2.471042784832e-02 3.433125105842e-04 2.209615644504e+01
2.360000000000e+02 -2.443910305872e-02 3.423412537825e-04 2.212359685722e+01
2.362500000000e+02 -2.415736303908e-02 3.412985445188e-04 2.215208236381e+01
2.365000000000e+02 -2.386838735317e-02 3.401973159631e-04 2.218162654480e+01
2.367500000000e+02 -2.357543371404e-02 3.390512263911e-04 2.221223379682e+01
2.370000000000e+02 -2.328179409664e-02 3.378745539233e-04 2.224389894038e+01
2.372500000000e+02 -2.299075151988e-02 3.366819028161e-04 2.227660702606e+01
2.375000000000e+02 -2.270553933207e-02 3.354880729232e-04 2.231033389753e+01
2.377500000000e+02 -2.242929919657e-02 3.343076942639e-04 2.234504643300e+01
2.380000000000e+02 -2.216504150509e-02 3.331550581382e-04 2.238070293230e+01
2.382500000000e+02 -2.191560963397e-02 3.320440376586e-04 2.241725425138e+01
2.385000000000e+02 -2.168364497220e-02 3.309878948903e-04 2.245464444557e+01
2.387500000000e+02 -2.147155681089e-02 3.299991031314e-04 2.249281186190e+01
2.390000000000e+02 -2.128149485514e-02 3.290891820283e-04 2.253168993274e+01
2.392500000000e+02 -2.111532714062e-02 3.282686274248e-04 2.257120862175e+01
2.395000000000e+02 -2.097462077575e-02 3.275468016684e-04 2.261129523382e+01
2.397500000000e+02 -2.086062788116e-02 3.269318399551e-04 2.265187547593e+01
2.400000000000e+02 -2.077427496389e-02 3.264305747121e-04 2.269287447705e+01
2.402500000000e+02 -2.071615746167e-02 3.260484756430e-04 2.273421732726e+01
2.405000000000e+02 -2.068653754978e-02 3.257896031454e-04 2.277583023752e+01
2.407500000000e+02 -2.068534694499e-02 3.256565704991e-04 2.281764082900e+01
2.410000000000e+02 -2.071219255125e-02 3.256505061358e-04 2.285957867003e+01
2.412500000000e+02 -2.076636637572e-02 3.257710973446e-04 2.290157565053e+01
2.415000000000e+02 -2.084685919151e-02 3.260165198312e-04 2.294356588650e+01
2.417500000000e+02 -2.095237624711e-02 3.263835147752e-04 2.298548621915e+01
2.420000000000e+02 -2.108135695672e-02 3.268673829510e-04 2.302727590882e+01
2.422500000000e+02 -2.123199689696e-02 3.274620683239e-04 2.306887668228e+01
2.425000000000e+02 -2.140227286904e-02 3.281601435922e-04 2.311023226092e+01
2.427500000000e+02 -2.158996863590e-02 3.289529087046e-04 2.315128867197e+01
2.430000000000e+02 -2.179270418721e-02 3.298305464732e-04 2.319199375750e+01
2.432500000000e+02 -2.200796581839e-02 3.307822160661e-04 2.323229720852e+01
2.435000000000e+02 -2.223313841753e-02 3.317961790430e-04 2.327215016532e+01
2.437500000000e+02 -2.246553694335e-02 3.328599484496e-04 2.331150576248e+01
2.440000000000e+02 -2.270244123066e-02 3.339604531364e-04 2.335031859414e+01
2.442500000000e+02 -2.294112841580e-02 3.350842144233e-04 2.338854544178e+01
2.445000000000e+02 -2.317890714913e-02 3.362175454476e-04 2.342614533917e+01
2.447500000000e+02 -2.341315074646e-02 3.373467335143e-04 2.346307980262e+01
2.450000000000e+02 -2.364132885465e-02 3.384582397277e-04 2.349931346005e+01
2.452500000000e+02 -2.386103801129e-02 3.395389001263e-04 2.353481485265e+01
2.455000000000e+02 -2.407003107645e-02 3.405761165044e-04 2.356955648763e+01
2.457500000000e+02 -2.426624318032e-02 3.415580480002e-04 2.360351609208e+01
2.460000000000e+02 -2.444781588796e-02 3.424737795155e-04 2.363667662860e+01
2.462500000000e+02 -2.461311785798e-02 3.433134865448e-04 2.366902750537e+01
2.465000000000e+02 -2.476076209401e-02 3.440685395225e-04 2.370056450450e+01
2.467500000000e+02 -2.488961970878e-02 3.447316904098e-04 2.373129080932e+01
2.470000000000e+02 -2.499882958865e-02 3.452971793659e-04 2.376121681030e+01
2.472500000000e+02 -2.508780434470e-02 3.457607377390e-04 2.379036048482e+01
2.475000000000e+02 -2.515623275993e-02 3.461196582053e-04 2.381874761888e+01
2.477500000000e+02 -2.520407768561e-02 3.463728212830e-04 2.384641112050e+01
2.480000000000e+02 -2.523157133126e-02 3.465206914779e-04 2.387339117119e+01
2.482500000000e+02 -2.523920604300e-02 3.465653204230e-04 2.389973446740e+01
2.485000000000e+02 -2.522772122512e-02 3.465102684675e-04 2.392549332706e+01
2.487500000000e+02 -2.519808930008e-02 3.463605363638e-04 2.395072528932e+01
2.490000000000e+02 -2.515149507522e-02 3.461224793486e-04 2.397549163431e+01
2.492500000000e+02 -2.508931611656e-02 3.458036925179e-04 2.399985679976e+01
2.495000000000e+02 -2.501309751053e-02 3.454127924268e-04 2.402388677022e+01
2.497500000000e+02 -2.492452835186e-02 3.449595654984e-04 2.404764838241e+01
2.500000000000e+02 -2.482541345125e-02 3.444546224846e-04 2.407120775179e+01
2.502500000000e+02 -2.471764673221e-02 3.439091648638e-04 2.409462957314e+01
2.505000000000e+02 -2.460318243542e-02 3.433348583941e-04 2.411797596043e+01
2.507500000000e+02 -2.448400572077e-02 3.427437025707e-04 2.414130549100e+01
2.510000000000e+02 -2.436210591977e-02 3.421478799448e-04 2.416467277310e+01
2.512500000000e+02 -2.423944842244e-02 3.415595719687e-04 2.418812779870e+01
2.515000000000e+02 -2.411794754804e-02 3.409905896595e-04 2.421171554321e+01
2.517500000000e+02 -2.399944276693e-02 3.404524261672e-04 2.423547608444e+01
2.520000000000e+02 -2.388567516976e-02 3.399560665552e-04 2.425944458469e+01
2.522500000000e+02 -2.377826574321e-02 3.395118079964e-04 2.428365153481e+01
2.525000000000e+02 -2.367869795363e-02 3.391291424359e-04 2.430812340803e+01
2.527500000000e+02 -2.358830092643e-02 3.388166294396e-04 2.433288321589e+01
2.530000000000e+02 -2.350823607715e-02 3.385817834891e-04 2.435795123887e+01
2.532500000000e+02 -2.343948748131e-02 3.384310707745e-04 2.438334602811e+01
2.535000000000e+02 -2.338285435782e-02 3.383698114477e-04 2.440908525140e+01
2.537500000000e+02 -2.333894725462e-02 3.384021214639e-04 2.443518668763e+01
2.540000000000e+02 -2.330818692831e-02 3.385309105531e-04 2.446166911437e+01
2.542500000000e+02 -2.329080700688e-02 3.387578952357e-04 2.448855325831e+01
2.545000000000e+02 -2.328685884457e-02 3.390836175328e-04 2.451586253641e+01
2.547500000000e+02 -2.329621938778e-02 3.395074433819e-04 2.454362373517e+01
2.550000000000e+02 -2.331860141835e-02 3.400276673244e-04 2.457186753164e+01
2.552500000000e+02 -2.335356602815e-02 3.406416758118e-04 2.460062886210e+01
2.555000000000e+02 -2.340053699758e-02 3.413458785180e-04 2.462994710101e+01
2.557500000000e+02 -2.345881653282e-02 3.421358177931e-04 2.465986606539e+01
2.560000000000e+02 -2.352760247900e-02 3.430062795097e-04 2.469043383535e+01
2.562500000000e+02 -2.360600642582e-02 3.439513824476e-04 2.472170244302e+01
2.565000000000e+02 -2.369307173297e-02 3.449647429540e-04 2.475372732056e+01
2.567500000000e+02 -2.378779217593e-02 3.460395314286e-04 2.478656668224e+01
2.570000000000e+02 -2.388913000813e-02 3.471685878136e-04 2.482028074851e+01
2.572500000000e+02 -2.399603397501e-02 3.483445155481e-04 2.485493085249e+01
2.575000000000e+02 -2.410745656471e-02 3.495598052034e-04 2.489057856121e+01
2.577500000000e+02 -2.422236951943e-02 3.508069391784e-04 2.492728455647e+01
2.580000000000e+02 -2.433977826798e-02 3.520784824135e-04 2.496510763252e+01
2.582500000000e+02 -2.445873556945e-02 3.533671714312e-04 2.500410371499e+01
2.585000000000e+02 -2.457835178318e-02 3.546660268031e-04 2.504432465666e+01
2.587500000000e+02 -2.469780431067e-02 3.559684144030e-04 2.508581726163e+01
2.590000000000e+02 -2.481634537453e-02 3.572679509424e-04 2.512862238896e+01
2.592500000000e+02 -2.493330610724e-02 3.585587298812e-04 2.517277380622e+01
2.595000000000e+02 -2.504810004572e-02 3.598353213451e-04 2.521829737290e+01
2.597500000000e+02 -2.516022488663e-02 3.610927976951e-04 2.526521034793e+01
2.600000000000e+02 -2.526925993135e-02 3.623267288936e-04 2.531352032264e+01
2.602500000000e+02 -2.537486386856e-02 3.635331738939e-04 2.536322485259e+01
2.605000000000e+02 -2.547677001698e-02 3.647086529895e-04 2.541431072546e+01
2.607500000000e+02 -2.557477999749e-02 3.658500792717e-04 2.546675327469e+01
2.610000000000e+02 -2.566875619026e-02 3.669549577748e-04 2.552051635483e+01
2.612500000000e+02 -2.575861180221e-02 3.680212289816e-04 2.557555154860e+01
2.615000000000e+02 -2.584430246012e-02 3.690470355658e-04 2.563179846636e+01
2.617500000000e+02 -2.592581596874e-02 3.700308277773e-04 2.568918410955e+01
2.620000000000e+02 -2.600316189701e-02 3.709713706736e-04 2.574762346282e+01
2.622500000000e+02 -2.607636138239e-02 3.718676806981e-04 2.580701905160e+01
2.625000000000e+02 -2.614543767288e-02 3.727189793448e-04 2.586726184527e+01
2.627500000000e+02 -2.621040743765e-02 3.735246659621e-04 2.592823104380e+01
2.630000000000e+02 -2.627127353260e-02 3.742842811012e-04 2.598979528151e+01
2.632500000000e+02 -2.632801964114e-02 3.749974782726e-04 2.605181268492e+01
2.635000000000e+02 -2.638060604087e-02 3.756640535632e-04 2.611413237271e+01
2.637500000000e+02 -2.642896792791e-02 3.762839322669e-04 2.617659477781e+01
2.640000000000e+02 -2.647301536074e-02 3.768571797221e-04 2.623903342197e+01
2.642500000000e+02 -2.651263594500e-02 3.773840138207e-04 2.630127549805e+01
2.645000000000e+02 -2.654769800116e-02 3.778648299164e-04 2.636314386771e+01
2.647500000000e+02 -2.657805668008e-02 3.783002239178e-04 2.642445787631e+01
2.650000000000e+02 -2.660356005333e-02 3.786910220297e-04 2.648503550524e+01
2.652500000000e+02 -2.662405751617e-02 3.790383066083e-04 2.654469444276e+01
2.655000000000e+02 -2.663940778659e-02 3.793434431278e-04 2.660325396811e+01
2.657500000000e+02 -2.664948787919e-02 3.796081041089e-04 2.666053682312e+01
2.660000000000e+02 -2.665420276062e-02 3.798342842201e-04 2.671637048860e+01
2.662500000000e+02 -2.665349418037e-02 3.800242849627e-04 2.677058905934e+01
2.665000000000e+02 -2.664734989539e-02 3.801806798336e-04 2.682303504479e+01
2.667500000000e+02 -2.663581151668e-02 3.803065699000e-04 2.687356050071e+01
2.670000000000e+02 -2.661898211514e-02 3.804053187120e-04 2.692202896006e+01
2.672500000000e+02 -2.659703314771e-02 3.804805702539e-04 2.696831637500e+01
2.675000000000e+02 -2.657020998988e-02 3.805362795993e-04 2.701231253210e+01
2.677500000000e+02 -2.653883623469e-02 3.805765572011e-04 2.705392197378e+01
2.680000000000e+02 -2.650331737273e-02 3.806056293283e-04 2.709306500412e+01
2.682500000000e+02 -2.646414039041e-02 3.806278975200e-04 2.712967802038e+01
2.685000000000e+02 -2.642187308749e-02 3.806478297723e-04 2.716371404378e+01
2.687500000000e+02 -2.637716173601e-02 3.806698781032e-04 2.719514295641e+01
2.690000000000e+02 -2.633072544301e-02 3.806983945717e-04 2.722395116556e+01
2.692500000000e+02 -2.628335028986e-02 3.807375519401e-04 2.725014140883e+01
2.695000000000e+02 -2.623588063536e-02 3.807912452534e-04 2.727373209907e+01
2.697500000000e+02 -2.618920995705e-02 3.808630773791e-04 2.729475665903e+01
2.700000000000e+02 -2.614426752251e-02 3.809562285428e-04 2.731326231845e+01
2.702500000000e+02 -2.610200620296e-02 3.810733873506e-04 2.732930908609e+01
2.705000000000e+02 -2.606338766252e-02 3.812166968337e-04 2.734296837846e+01
2.707500000000e+02 -2.602936789739e-02 3.813877107773e-04 2.735432174016e+01
2.710000000000e+02 -2.600087994358e-02 3.815873537651e-04 2.736345917197e+01
2.712500000000e+02 -2.597881873530e-02 3.818158917609e-04 2.737047775197e+01
2.715000000000e+02 -2.596402446923e-02 3.820729258358e-04 2.737548009584e+01
2.717500000000e+02 -2.595726687481e-02 3.823573943993e-04 2.737857284391e+01
2.720000000000e+02 -2.595923111589e-02 3.826676368642e-04 2.737986538761e+01
2.722500000000e+02 -2.597050293020e-02 3.830013951688e-04 2.737946832859e+01
2.725000000000e+02 -2.599155711125e-02 3.833558579827e-04 2.737749235088e+01
2.727500000000e+02 -2.602274819138e-02 3.837277450027e-04 2.737404721796e+01
2.730000000000e+02 -2.606430028254e-02 3.841133772141e-04 2.736924056077e+01
2.732500000000e+02 -2.611630176877e-02 3.845087744818e-04 2.736317711264e+01
2.735000000000e+02 -2.617870137660e-02 3.849097115968e-04 2.735595809726e+01
2.737500000000e+02 -2.625130434061e-02 3.853118227479e-04 2.734768035465e+01
2.740000000000e+02 -2.633377349867e-02 3.857106908262e-04 2.733843593999e+01
2.742500000000e+02 -2.642563000165e-02 3.861019466350e-04 2.732831185385e+01
2.745000000000e+02 -2.652625562522e-02 3.864813260122e-04 2.731738942719e+01
2.747500000000e+02 -2.663489783128e-02 3.868447445585e-04 2.730574419327e+01
2.750000000000e+02 -2.675067546482e-02 3.871883407688e-04 2.729344579899e+01
2.752500000000e+02 -2.687258592201e-02 3.875085156429e-04 2.728055775231e+01
2.755000000000e+02 -2.699951288381e-02 3.878019818600e-04 2.726713714044e+01
2.757500000000e+02 -2.713023480712e-02 3.880657770173e-04 2.725323493485e+01
2.760000000000e+02 -2.726343463259e-02 3.882972629637e-04 2.723889548205e+01
2.762500000000e+02 -2.739770950357e-02 3.884941201154e-04 2.722415693639e+01
2.765000000000e+02 -2.753158259252e-02 3.886543270680e-04 2.720905077560e+01
2.767500000000e+02 -2.766351404816e-02 3.887761012338e-04 2.719360230048e+01
2.770000000000e+02 -2.779191503956e-02 3.888579513879e-04 2.717783017492e+01
2.772500000000e+02 -2.791516000907e-02 3.888986132082e-04 2.716174701617e+01
2.775000000000e+02 -2.803160298281e-02 3.888969541003e-04 2.714535897769e+01
2.777500000000e+02 -2.813959133194e-02 3.888519613797e-04 2.712866642441e+01
2.780000000000e+02 -2.823748485171e-02 3.887627246166e-04 2.711166359492e+01
2.782500000000e+02 -2.832366505901e-02 3.886284022751e-04 2.709433937371e+01
2.785000000000e+02 -2.839654966390e-02 3.884481980338e-04 2.707667704298e+01
2.787500000000e+02 -2.845461145297e-02 3.882213473141e-04 2.705865515462e+01
2.790000000000e+02 -2.849640574609e-02 3.879471174822e-04 2.704024737824e+01
2.792500000000e+02 -2.852059141174e-02 3.876248109205e-04 2.702142346941e+01
2.795000000000e+02 -2.852595923788e-02 3.872538123091e-04 2.700214919513e+01
2.797500000000e+02 -2.851145177455e-02 3.868335696786e-04 2.698238737106e+01
2.800000000000e+02 -2.847619028579e-02 3.863636435110e-04 2.696209786499e+01
2.802500000000e+02 -2.841949061402e-02 3.858436972472e-04 2.694123865768e+01
2.805000000000e+02 -2.834088607274e-02 3.852735558644e-04 2.691976595389e+01
2.807500000000e+02 -2.824014244181e-02 3.846532258082e-04 2.689763493345e+01
2.810000000000e+02 -2.811726964822e-02 3.839829299525e-04 2.687480049925e+01
2.812500000000e+02 -2.797253474675e-02 3.832631202887e-04 2.685121743462e+01
2.815000000000e+02 -2.780646606324e-02 3.824944899837e-04 2.682684111826e+01
2.817500000000e+02 -2.761985383962e-02 3.816779828548e-04 2.680162819920e+01
2.820000000000e+02 -2.741375011366e-02 3.808148049128e-04 2.677553669341e+01
2.822500000000e+02 -2.718946001021e-02 3.799064212770e-04 2.674852660002e+01
2.825000000000e+02 -2.694852917374e-02 3.789545518047e-04 2.672056046903e+01
2.827500000000e+02 -2.669272985163e-02 3.779611692399e-04 2.669160339724e+01
2.830000000000e+02 -2.642403967928e-02 3.769284878371e-04 2.666162353029e+01
2.832500000000e+02 -2.614461743920e-02 3.758589532354e-04 2.663059250710e+01
2.835000000000e+02 -2.585677768243e-02 3.747552372481e-04 2.659848536294e+01
2.837500000000e+02 -2.556296032702e-02 3.736202264613e-04 2.656528091343e+01
2.840000000000e+02 -2.526569953474e-02 3.724569911131e-04 2.653096212168e+01
2.842500000000e+02 -2.496759128147e-02 3.712688094381e-04 2.649551590873e+01
2.845000000000e+02 -2.467126029449e-02 3.700592749774e-04 2.645893353568e+01
2.847500000000e+02 -2.437932653768e-02 3.688320919122e-04 2.642121061366e+01
2.850000000000e+02 -2.409437334184e-02 3.675912459069e-04 2.638234746315e+01
2.852500000000e+02 -2.381891433318e-02 3.663408116321e-04 2.634234886011e+01
2.855000000000e+02 -2.355536367700e-02 3.650850121560e-04 2.630122436884e+01
2.857500000000e+02 -2.330600814491e-02 3.638283090293e-04 2.625898836785e+01
2.860000000000e+02 -2.307298068620e-02 3.625753944183e-04 2.621566005115e+01
2.862500000000e+02 -2.285823943514e-02 3.613311639363e-04 2.617126374116e+01
2.865000000000e+02 -2.266354380076e-02 3.601006229772e-04 2.612582853105e+01
2.867500000000e+02 -2.249043899827e-02 3.588889468676e-04 2.607938854031e+01
2.870000000000e+02 -2.234023906587e-02 3.577013936936e-04 2.603198276101e+01
2.872500000000e+02 -2.221401750457e-02 3.565432951032e-04 2.598365525689e+01
2.875000000000e+02 -2.211259313909e-02 3.554200013799e-04 2.593445464325e+01
2.877500000000e+02 -2.203652639358e-02 3.543368551606e-04 2.588443419873e+01
2.880000000000e+02 -2.198611359235e-02 3.532991672745e-04 2.583365150825e+01
2.882500000000e+02 -2.196138872675e-02 3.523121373667e-04 2.578216847645e+01
2.885000000000e+02 -2.196211912218e-02 3.513806222204e-04 2.573005055973e+01
2.887500000000e+02 -2.198781140754e-02 3.505092811506e-04 2.567736658883e+01
2.890000000000e+02 -2.203772048604e-02 3.497024908647e-04 2.562418852023e+01
2.892500000000e+02 -2.211085207757e-02 3.489642188849e-04 2.557059049871e+01
2.895000000000e+02 -2.220597531174e-02 3.482979577027e-04 2.551664850223e+01
2.897500000000e+02 -2.232163730437e-02 3.477066601145e-04 2.546243992368e+01
2.900000000000e+02 -2.245617091416e-02 3.471926307046e-04 2.540804245946e+01
2.902500000000e+02 -2.260771631284e-02 3.467574833722e-04 2.535353393791e+01
2.905000000000e+02 -2.277423203377e-02 3.464020357677e-04 2.529899113080e+01
2.907500000000e+02 -2.295351858302e-02 3.461262652767e-04 2.524448952518e+01
2.910000000000e+02 -2.314323241055e-02 3.459292176633e-04 2.519010218029e+01
2.912500000000e+02 -2.334091006340e-02 3.458089765685e-04 2.513589943370e+01
2.915000000000e+02 -2.354398749204e-02 3.457626002734e-04 2.508194809462e+01
2.917500000000e+02 -2.374982150676e-02 3.457860817873e-04 2.502831073232e+01
2.920000000000e+02 -2.395571545090e-02 3.458743805248e-04 2.497504543564e+01
2.922500000000e+02 -2.415894118524e-02 3.460213975864e-04 2.492220503123e+01
2.925000000000e+02 -2.435676511394e-02 3.462199719353e-04 2.486983696736e+01
2.927500000000e+02 -2.454647264273e-02 3.464619316828e-04 2.481798277132e+01
2.930000000000e+02 -2.472539460724e-02 3.467381656761e-04 2.476667793777e+01
2.932500000000e+02 -2.489093303740e-02 3.470387031674e-04 2.471595179849e+01
2.935000000000e+02 -2.504058780415e-02 3.473528248639e-04 2.466582742935e+01
2.937500000000e+02 -2.517198455760e-02 3.476691899328e-04 2.461632166580e+01
2.940000000000e+02 -2.528290088267e-02 3.479759821302e-04 2.456744526857e+01
2.942500000000e+02 -2.537129045703e-02 3.482610683801e-04 2.451920312358e+01
2.945000000000e+02 -2.543531287029e-02 3.485121922515e-04 2.447159450239e+01
2.947500000000e+02 -2.547335282923e-02 3.487171492366e-04 2.442461342346e+01
2.950000000000e+02 -2.548404950068e-02 3.488640110197e-04 2.437824908511e+01
2.952500000000e+02 -2.546631159312e-02 3.489413092430e-04 2.433248628958e+01
2.955000000000e+02 -2.541934279404e-02 3.489382668047e-04 2.428730601985e+01
2.957500000000e+02 -2.534265629617e-02 3.488449965496e-04 2.424268597886e+01
2.960000000000e+02 -2.523608537919e-02 3.486526838543e-04 2.419860109996e+01
2.962500000000e+02 -2.509980017767e-02 3.483538003191e-04 2.415502425828e+01
2.965000000000e+02 -2.493431117264e-02 3.479422587568e-04 2.411192683714e+01
2.967500000000e+02 -2.474046855162e-02 3.474135314219e-04 2.406927922271e+01
2.970000000000e+02 -2.451946670897e-02 3.467648165679e-04 2.402705156476e+01
2.972500000000e+02 -2.427283428792e-02 3.459951782750e-04 2.398521426958e+01
2.975000000000e+02 -2.400242000879e-02 3.451055192860e-04 2.394373840283e+01
2.977500000000e+02 -2.371038219736e-02 3.440986856482e-04 2.390259640950e+01
2.980000000000e+02 -2.339916484361e-02 3.429794417116e-04 2.386176245942e+01
2.982500000000e+02 -2.307146998017e-02 3.417544374271e-04 2.382121270445e+01
2.985000000000e+02 -2.273023264487e-02 3.404320799366e-04 2.378092589416e+01
2.987500000000e+02 -2.237858368423e-02 3.390225092414e-04 2.374088348960e+01
2.990000000000e+02 -2.201981408819e-02 3.375373781842e-04 2.370107001166e+01
2.992500000000e+02 -2.165733283739e-02 3.359898302673e-04 2.366147302173e+01
2.995000000000e+02 -2.129462741382e-02 3.343943839901e-04 2.362208357596e+01
2.997500000000e+02 -2.093521780254e-02 3.327665107713e-04 2.358289612282e+01
3.000000000000e+02 -2.058261242411e-02 3.311224795984e-04 2.354390867365e+01
3.002500000000e+02 -2.024026261391e-02 3.294791545154e-04 2.350512261088e+01
3.005000000000e+02 -1.991151906772e-02 3.278538274802e-04 2.346654301679e+01
3.007500000000e+02 -1.959958790768e-02 3.262636834333e-04 2.342817842027e+01
3.010000000000e+02 -1.930748944875e-02 3.247257836775e-04 2.339004086909e+01
3.012500000000e+02 -1.903802019404e-02 3.232568430193e-04 2.335214562280e+01
3.015000000000e+02 -1.879371585913e-02 3.218729253345e-04 2.331451141183e+01
3.017500000000e+02 -1.857682035290e-02 3.205892328919e-04 2.327716009919e+01
3.020000000000e+02 -1.838925732163e-02 3.194199031275e-04 2.324011666675e+01
3.022500000000e+02 -1.823260950550e-02 3.183778205396e-04 2.320340884013e+01
3.025000000000e+02 -1.810809677113e-02 3.174744419445e-04 2.316706726396e+01
3.027500000000e+02 -1.801656584821e-02 3.167196659603e-04 2.313112507226e+01
3.030000000000e+02 -1.795848055102e-02 3.161217147997e-04 2.309561778440e+01
3.032500000000e+02 -1.793392263653e-02 3.156870248741e-04 2.306058279881e+01
3.035000000000e+02 -1.794258892972e-02 3.154201501930e-04 2.302605946867e+01
3.037500000000e+02 -1.798380082426e-02 3.153237625276e-04 2.299208859275e+01
3.040000000000e+02 -1.805651937692e-02 3.153986548854e-04 2.295871186137e+01
3.042500000000e+02 -1.815935575038e-02 3.156437047241e-04 2.292597183887e+01
3.045000000000e+02 -1.829059453399e-02 3.160559181048e-04 2.289391134973e+01
3.047500000000e+02 -1.844822055566e-02 3.166305124018e-04 2.286257282326e+01
3.050000000000e+02 -1.862993946074e-02 3.173609532295e-04 2.283199828309e+01
3.052500000000e+02 -1.883321528308e-02 3.182390931952e-04 2.280222833210e+01
3.055000000000e+02 -1.905529582125e-02 3.192552382827e-04 2.277330220146e+01
3.057500000000e+02 -1.929325388140e-02 3.203983091422e-04 2.274525671384e+01
3.060000000000e+02 -1.954401680951e-02 3.216559462890e-04 2.271812638514e+01
3.062500000000e+02 -1.980440978066e-02 3.230146933233e-04 2.269194240664e+01
3.065000000000e+02 -2.007118820250e-02 3.244601321246e-04 2.266673282136e+01
3.067500000000e+02 -2.034108119891e-02 3.259770745203e-04 2.264252157219e+01
3.070000000000e+02 -2.061082554953e-02 3.275497143388e-04 2.261932879852e+01
3.072500000000e+02 -2.087720771793e-02 3.291618225701e-04 2.259716996918e+01
3.075000000000e+02 -2.113709822615e-02 3.307969089683e-04 2.257605632082e+01
3.077500000000e+02 -2.138749080663e-02 3.324383836084e-04 2.255599411091e+01
3.080000000000e+02 -2.162553591938e-02 3.340697514450e-04 2.253698520298e+01
3.082500000000e+02 -2.184857536478e-02 3.356748842364e-04 2.251902643934e+01
3.085000000000e+02 -2.205417366784e-02 3.372380789317e-04 2.250211037173e+01
3.087500000000e+02 -2.224014660879e-02 3.387442092975e-04 2.248622475270e+01
3.090000000000e+02 -2.240458886874e-02 3.401788796239e-04 2.247135339219e+01
3.092500000000e+02 -2.254589503165e-02 3.415287327768e-04 2.245747574170e+01
3.095000000000e+02 -2.266278151889e-02 3.427814663396e-04 2.244456785046e+01
3.097500000000e+02 -2.275429851631e-02 3.439259318868e-04 2.243260202630e+01
3.100000000000e+02 -2.281984421634e-02 3.449523203546e-04 2.242154776684e+01
3.102500000000e+02 -2.285916977690e-02 3.458522218968e-04 2.241137188257e+01
3.105000000000e+02 -2.287237838306e-02 3.466185526257e-04 2.240203861710e+01
3.107500000000e+02 -2.285992665553e-02 3.472459954608e-04 2.239351062912e+01
3.110000000000e+02 -2.282260985487e-02 3.477308492210e-04 2.238574869031e+01
3.112500000000e+02 -2.276155315762e-02 3.480710204998e-04 2.237871264096e+01
3.115000000000e+02 -2.267819014923e-02 3.482660604254e-04 2.237236149467e+01
3.117500000000e+02 -2.257423691389e-02 3.483171540472e-04 2.236665351522e+01
3.120000000000e+02 -2.245166959467e-02 3.482271162610e-04 2.236154701493e+01
3.122500000000e+02 -2.231268965951e-02 3.480003300013e-04 2.235700029750e+01
3.125000000000e+02 -2.215969141944e-02 3.476427214097e-04 2.235297205951e+01
3.127500000000e+02 -2.199522184812e-02 3.471616062963e-04 2.234942125464e+01
3.130000000000e+02 -2.182194724656e-02 3.465656940898e-04 2.234630776257e+01
3.132500000000e+02 -2.164261120836e-02 3.458649471901e-04 2.234359226165e+01
3.135000000000e+02 -2.145999275220e-02 3.450703991090e-04 2.234123607145e+01
3.137500000000e+02 -2.127687173646e-02 3.441940726606e-04 2.233920170968e+01
3.140000000000e+02 -2.109598753337e-02 3.432488070643e-04 2.233745258895e+01
3.142500000000e+02 -2.092000399219e-02 3.422481011313e-04 2.233595319045e+01
3.145000000000e+02 -2.075147288347e-02 3.412059775461e-04 2.233466870385e+01
3.147500000000e+02 -2.059280596571e-02 3.401368436542e-04 2.233356550587e+01
3.150000000000e+02 -2.044624385973e-02 3.390552500916e-04 2.233261077781e+01
3.152500000000e+02 -2.031383214027e-02 3.379757810506e-04 2.233177263772e+01
3.155000000000e+02 -2.019739829024e-02 3.369128961091e-04 2.233101974436e+01
3.157500000000e+02 -2.009853626769e-02 3.358807706169e-04 2.233032178612e+01
3.160000000000e+02 -2.001859102377e-02 3.348931035194e-04 2.232964909578e+01
3.162500000000e+02 -1.995864925490e-02 3.339629556777e-04 2.232897283048e+01
3.165000000000e+02 -1.991953282114e-02 3.331025893702e-04 2.232826459261e+01
3.167500000000e+02 -1.990179707351e-02 3.323233117164e-04 2.232749700011e+01
3.170000000000e+02 -1.990573151204e-02 3.316354326489e-04 2.232664334352e+01
3.172500000000e+02 -1.993136452565e-02 3.310481278303e-04 2.232567782572e+01
3.175000000000e+02 -1.997847221592e-02 3.305692518012e-04 2.232457524395e+01
3.177500000000e+02 -2.004658851127e-02 3.302053521570e-04 2.232331162094e+01
3.180000000000e+02 -2.013501948877e-02 3.299614833875e-04 2.232186391454e+01
3.182500000000e+02 -2.024285876793e-02 3.298411649798e-04 2.232021029861e+01
3.185000000000e+02 -2.036900704596e-02 3.298463902931e-04 2.231832987783e+01
3.187500000000e+02 -2.051219019979e-02 3.299775749567e-04 2.231620336592e+01
3.190000000000e+02 -2.067098113857e-02 3.302335518598e-04 2.231381290965e+01
3.192500000000e+02 -2.084382314803e-02 3.306116274454e-04 2.231114190658e+01
3.195000000000e+02 -2.102905013259e-02 3.311075826889e-04 2.230817570904e+01
3.197500000000e+02 -2.122491033307e-02 3.317155791160e-04 2.230490145766e+01
3.200000000000e+02 -2.142959043409e-02 3.324282731594e-04 2.230130790716e+01
3.202500000000e+02 -2.164123443043e-02 3.332370146521e-04 2.229738626592e+01
3.205000000000e+02 -2.185796874332e-02 3.341319237564e-04 2.229312954570e+01
3.207500000000e+02 -2.207791915379e-02 3.351019661641e-04 2.228853353472e+01
3.210000000000e+02 -2.229923384775e-02 3.361350870395e-04 2.228359625172e+01
3.212500000000e+02 -2.252010068735e-02 3.372183487100e-04 2.227831844069e+01
3.215000000000e+02 -2.273876331268e-02 3.383380785046e-04 2.227270409044e+01
3.217500000000e+02 -2.295354032876e-02 3.394800457222e-04 2.226675990499e+01
3.220000000000e+02 -2.316283703521e-02 3.406296548380e-04 2.226049635700e+01
3.222500000000e+02 -2.336516236437e-02 3.417721054104e-04 2.225392707202e+01
3.225000000000e+02 -2.355913850532e-02 3.428925982391e-04 2.224706977979e+01
3.227500000000e+02 -2.374351294021e-02 3.439764531229e-04 2.223994620403e+01
3.230000000000e+02 -2.391716845338e-02 3.450093605364e-04 2.223258195792e+01
3.232500000000e+02 -2.407912920259e-02 3.459775640369e-04 2.222500745241e+01
3.235000000000e+02 -2.422856929990e-02 3.468680208190e-04 2.221725722735e+01
3.237500000000e+02 -2.436481617874e-02 3.476685349088e-04 2.220937090128e+01
3.240000000000e+02 -2.448735540611e-02 3.483680648401e-04 2.220139245521e+01
3.242500000000e+02 -2.459583116665e-02 3.489568552539e-04 2.219337109880e+01
3.245000000000e+02 -2.469004692841e-02 3.494263474121e-04 2.218536047827e+01
3.247500000000e+02 -2.476996342919e-02 3.497694371056e-04 2.217741943259e+01
3.250000000000e+02 -2.483569515190e-02 3.499806090332e-04 2.216961112877e+01
3.252500000000e+02 -2.488750515295e-02 3.500560149897e-04 2.216200359244e+01
3.255000000000e+02 -2.492579838453e-02 3.499935032828e-04 2.215466920581e+01
3.257500000000e+02 -2.495111308488e-02 3.497926175267e-04 2.214768419282e+01
3.260000000000e+02 -2.496411289264e-02 3.494546924900e-04 2.214112890880e+01
3.262500000000e+02 -2.496557531559e-02 3.489828189900e-04 2.213508676362e+01
3.265000000000e+02 -2.495638257392e-02 3.483817603466e-04 2.212964435730e+01
3.267500000000e+02 -2.493750985651e-02 3.476579469144e-04 2.212489064131e+01
3.270000000000e+02 -2.491001533198e-02 3.468194301265e-04 2.212091650345e+01
3.272500000000e+02 -2.487502802833e-02 3.458757377815e-04 2.211781385262e+01
3.275000000000e+02 -2.483373968406e-02 3.448377920402e-04 2.211567539545e+01
3.277500000000e+02 -2.478739371585e-02 3.437176320157e-04 2.211459369374e+01
3.280000000000e+02 -2.473727432039e-02 3.425284165975e-04 2.211466024083e+01
3.282500000000e+02 -2.468470073475e-02 3.412841793885e-04 2.211596510059e+01
3.285000000000e+02 -2.463101756015e-02 3.399998529489e-04 2.211859592731e+01
3.287500000000e+02 -2.457758539683e-02 3.386910712042e-04 2.212263704257e+01
3.290000000000e+02 -2.452577667307e-02 3.373737842470e-04 2.212816904253e+01
3.292500000000e+02 -2.447696727360e-02 3.360641121050e-04 2.213526783681e+01
3.295000000000e+02 -2.443253111756e-02 3.347783278857e-04 2.214400409801e+01
3.297500000000e+02 -2.439383169777e-02 3.335323596127e-04 2.215444243057e+01
3.300000000000e+02 -2.436221851093e-02 3.323417260594e-04 2.216664113315e+01
3.302500000000e+02 -2.433901775189e-02 3.312214922235e-04 2.218065151845e+01
3.305000000000e+02 -2.432552571969e-02 3.301860192432e-04 2.219651761730e+01
3.307500000000e+02 -2.432299974249e-02 3.292487659414e-04 2.221427570418e+01
3.310000000000e+02 -2.433265246157e-02 3.284221434764e-04 2.223395435953e+01
3.312500000000e+02 -2.435564151673e-02 3.277174043514e-04 2.225557421893e+01
3.315000000000e+02 -2.439305967637e-02 3.271444817096e-04 2.227914784230e+01
3.317500000000e+02 -2.444592703979e-02 3.267117962043e-04 2.230468003104e+01
3.320000000000e+02 -2.451518059052e-02 3.264262921515e-04 2.233216782532e+01
3.322500000000e+02 -2.460166525211e-02 3.262933620540e-04 2.236160081359e+01
3.325000000000e+02 -2.470612466694e-02 3.263167907508e-04 2.239296130140e+01
3.327500000000e+02 -2.482919393064e-02 3.264987238495e-04 2.242622489067e+01
3.330000000000e+02 -2.497139199146e-02 3.268396781099e-04 2.246136075181e+01
3.332500000000e+02 -2.513311618728e-02 3.273385655007e-04 2.249833214098e+01
3.335000000000e+02 -2.531463783480e-02 3.279927452994e-04 2.253709675010e+01
3.337500000000e+02 -2.551609962998e-02 3.287980794028e-04 2.257760739685e+01
3.340000000000e+02 -2.573751448753e-02 3.297490201338e-04 2.261981242370e+01
3.342500000000e+02 -2.597876662318e-02 3.308387225519e-04 2.266365610698e+01
3.345000000000e+02 -2.623961350776e-02 3.320591454805e-04 2.270907932890e+01
3.347500000000e+02 -2.651968966606e-02 3.334011083404e-04 2.275601995817e+01
3.350000000000e+02 -2.681851256734e-02 3.348544803904e-04 2.280441322929e+01
3.352500000000e+02 -2.713548783006e-02 3.364083576806e-04 2.285419237766e+01
3.355000000000e+02 -2.746991857708e-02 3.380511454294e-04 2.290528884250e+01
3.357500000000e+02 -2.782101261681e-02 3.397706790345e-04 2.295763288426e+01
3.360000000000e+02 -2.818789359637e-02 3.415543436482e-04 2.301115376764e+01
3.362500000000e+02 -2.856960864500e-02 3.433892359983e-04 2.306578034236e+01
3.365000000000e+02 -2.896513855258e-02 3.452623764440e-04 2.312144123104e+01
3.367500000000e+02 -2.937340423629e-02 3.471607004461e-04 2.317806526344e+01
3.370000000000e+02 -2.979327187201e-02 3.490712390913e-04 2.323558186184e+01
3.372500000000e+02 -3.022355675739e-02 3.509811510052e-04 2.329392132354e+01
3.375000000000e+02 -3.066302553721e-02 3.528778509146e-04 2.335301508533e+01
3.377500000000e+02 -3.111039374766e-02 3.547491605438e-04 2.341279616653e+01
3.380000000000e+02 -3.156432493272e-02 3.565833596224e-04 2.347319929483e+01
3.382500000000e+02 -3.202342470211e-02 3.583692762939e-04 2.353416131082e+01
3.385000000000e+02 -3.248623702266e-02 3.600963442107e-04 2.359562124832e+01
3.387500000000e+02 -3.295123661719e-02 3.617546888418e-04 2.365752065234e+01
3.390000000000e+02 -3.341682413605e-02 3.633351509232e-04 2.371980357741e+01
3.392500000000e+02 -3.388131906232e-02 3.648293886527e-04 2.378241678904e+01
3.395000000000e+02 -3.434295604900e-02 3.662299729900e-04 2.384530965956e+01
3.397500000000e+02 -3.479988139057e-02 3.675303630699e-04 2.390843421068e+01
3.400000000000e+02 -3.525015297660e-02 3.687249662026e-04 2.397174494580e+01
3.402500000000e+02 -3.569174225861e-02 3.698091701262e-04 2.403519861939e+01
3.405000000000e+02 -3.612254018097e-02 3.707794442150e-04 2.409875406314e+01
3.407500000000e+02 -3.654036725295e-02 3.716333584931e-04 2.416237175112e+01
3.410000000000e+02 -3.694298844733e-02 3.723695428236e-04 2.422601350661e+01
3.412500000000e+02 -3.732813232789e-02 3.729877257454e-04 2.428964203148e+01
3.415000000000e+02 -3.769351437205e-02 3.734887528472e-04 2.435322039990e+01
3.417500000000e+02 -3.803686601731e-02 3.738746685935e-04 2.441671164130e+01
3.420000000000e+02 -3.835596702796e-02 3.741486261958e-04 2.448007821454e+01
3.422500000000e+02 -3.864868098730e-02 3.743149089406e-04 2.454328147499e+01
3.425000000000e+02 -3.891299634123e-02 3.743788190486e-04 2.460628130718e+01
3.427500000000e+02 -3.914706599028e-02 3.743467821553e-04 2.466903560399e+01
3.430000000000e+02 -3.934925375999e-02 3.742262073661e-04 2.473149999296e+01
3.432500000000e+02 -3.951817739648e-02 3.740253288516e-04 2.479362749048e+01
3.435000000000e+02 -3.965275316894e-02 3.737531724605e-04 2.485536832561e+01
3.437500000000e+02 -3.975223739214e-02 3.734194705381e-04 2.491666975158e+01
3.440000000000e+02 -3.981626874832e-02 3.730344510470e-04 2.497747612111e+01
3.442500000000e+02 -3.984490531540e-02 3.726088076591e-04 2.503772892230e+01
3.445000000000e+02 -3.983865629717e-02 3.721535586253e-04 2.509736691625e+01
3.447500000000e+02 -3.979851219233e-02 3.716799392218e-04 2.515632652191e+01
3.450000000000e+02 -3.972596640117e-02 3.711992697475e-04 2.521454214827e+01
3.452500000000e+02 -3.962303183941e-02 3.707226311967e-04 2.527194670722e+01
3.455000000000e+02 -3.949224855031e-02 3.702608846828e-04 2.532847211703e+01
3.457500000000e+02 -3.933668609721e-02 3.698246300848e-04 2.538405004622e+01
3.460000000000e+02 -3.915993524321e-02 3.694240431392e-04 2.543861257185e+01
3.462500000000e+02 -3.896609184409e-02 3.690687779341e-04 2.549209287832e+01
3.465000000000e+02 -3.875973361080e-02 3.687678134688e-04 2.554442613996e+01
3.467500000000e+02 -3.854588715336e-02 3.685294183438e-04 2.559555024999e+01
3.470000000000e+02 -3.832998759646e-02 3.683611420847e-04 2.564540663861e+01
3.472500000000e+02 -3.811782907451e-02 3.682697638413e-04 2.569394098421e+01
3.475000000000e+02 -3.791550491778e-02 3.682612669782e-04 2.574110402113e+01
3.477500000000e+02 -3.772933780399e-02 3.683408293496e-04 2.578685215204e+01
3.480000000000e+02 -3.756579899316e-02 3.685128228180e-04 2.583114806292e+01
3.482500000000e+02 -3.743141966479e-02 3.687808217654e-04 2.587396119716e+01
3.485000000000e+02 -3.733269280113e-02 3.691476141821e-04 2.591526822418e+01
3.487500000000e+02 -3.727597221997e-02 3.696152243516e-04 2.595505331253e+01
3.490000000000e+02 -3.726737009434e-02 3.701849424038e-04 2.599330831899e+01
3.492500000000e+02 -3.731265084906e-02 3.708573495529e-04 2.603003290984e+01
3.495000000000e+02 -3.741712972794e-02 3.716323573575e-04 2.606523451917e+01
3.497500000000e+02 -3.758557475866e-02 3.725092258084e-04 2.609892822806e+01
3.500000000000e+02 -3.782210876531e-02 3.734865976683e-04 2.613113655490e+01
3.502500000000e+02 -3.813012347920e-02 3.745625331203e-04 2.616188914944e+01
3.505000000000e+02 -3.851219313484e-02 3.757345247540e-04 2.619122240702e+01
3.507500000000e+02 -3.897000337727e-02 3.769995172692e-04 2.621917904254e+01
3.510000000000e+02 -3.950428199393e-02 3.783539178007e-04 2.624580757606e+01
3.512500000000e+02 -4.011474847778e-02 3.797936058439e-04 2.627116183535e+01
3.515000000000e+02 -4.080006849523e-02 3.813139421130e-04 2.629530035932e+01
3.517500000000e+02 -4.155782979327e-02 3.829097795166e-04 2.631828588493e+01
3.520000000000e+02 -4.238452510165e-02 3.845754741342e-04 2.634018471070e+01
3.522500000000e+02 -4.327555716809e-02 3.863049034079e-04 2.636106620132e+01
3.525000000000e+02 -4.422525264909e-02 3.880914817849e-04 2.638100215575e+01
3.527500000000e+02 -4.522689877666e-02 3.899281687119e-04 2.640006635129e+01
3.530000000000e+02 -4.627279192793e-02 3.918075515480e-04 2.641833393023e+01
3.532500000000e+02 -4.735430948135e-02 3.937218326117e-04 2.643588100365e+01
3.535000000000e+02 -4.846199683687e-02 3.956628582243e-04 2.645278405083e+01
3.537500000000e+02 -4.958567663265e-02 3.976221623976e-04 2.646911956813e+01
3.540000000000e+02 -5.071457455609e-02 3.995910151403e-04 2.648496348062e+01
3.542500000000e+02 -5.183746324036e-02 4.015604547326e-04 2.650039081305e+01
3.545000000000e+02 -5.294282138042e-02 4.035213464224e-04 2.651547511000e+01
3.547500000000e+02 -5.401900548251e-02 4.054644516876e-04 2.653028802063e+01
3.550000000000e+02 -5.505442887198e-02 4.073804127536e-04 2.654489890369e+01
3.552500000000e+02 -5.603775053321e-02 4.092597632893e-04 2.655937419378e+01
3.555000000000e+02 -5.695805985225e-02 4.110932046072e-04 2.657377710654e+01
3.557500000000e+02 -5.780506628271e-02 4.128714199243e-04 2.658816698843e+01
3.560000000000e+02 -5.856928059295e-02 4.145851769776e-04 2.660259890564e+01
3.562500000000e+02 -5.924218550513e-02 4.162252639108e-04 2.661712325013e+01
3.565000000000e+02 -5.981640001882e-02 4.177824884466e-04 2.663178512093e+01
3.567500000000e+02 -6.028582266082e-02 4.192478714288e-04 2.664662397824e+01
3.570000000000e+02 -6.064575695650e-02 4.206125996668e-04 2.666167334039e+01
3.572500000000e+02 -6.089302091561e-02 4.218680580323e-04 2.667696027574e+01
3.575000000000e+02 -6.102602811187e-02 4.230058836898e-04 2.669250520871e+01
3.577500000000e+02 -6.104484368417e-02 4.240180263963e-04 2.670832184077e+01
3.580000000000e+02 -6.095121974217e-02 4.248967845451e-04 2.672441684056e+01
3.582500000000e+02 -6.074859899096e-02 4.256348935128e-04 2.674078992958e+01
3.585000000000e+02 -6.044209220554e-02 4.262256533801e-04 2.675743408945e+01
3.587500000000e+02 -6.003843230124e-02 4.266630070031e-04 2.677433554128e+01
3.590000000000e+02 -5.954589934902e-02 4.269417035932e-04 2.679147413472e+01
3.592500000000e+02 -5.897422059474e-02 4.270574458368e-04 2.680882388471e+01
3.595000000000e+02 -5.833444890134e-02 4.270070567396e-04 2.682635320065e+01
3.597500000000e+02 -5.763881602118e-02 4.267886526865e-04 2.684402561715e+01
3.600000000000e+02 -5.690056579530e-02 4.264018272218e-04 2.686180032368e+01
3.602500000000e+02 -5.613376780599e-02 4.258478353265e-04 2.687963302842e+01
3.605000000000e+02 -5.535311227965e-02 4.251298048400e-04 2.689747637088e+01
3.607500000000e+02 -5.457369146995e-02 4.242528840903e-04 2.691528081917e+01
3.610000000000e+02 -5.381077018623e-02 4.232243885580e-04 2.693299525903e+01
3.612500000000e+02 -5.307955362161e-02 4.220539279527e-04 2.695056784634e+01
3.615000000000e+02 -5.239494978254e-02 4.207534940200e-04 2.696794632293e+01
3.617500000000e+02 -5.177134210245e-02 4.193374892512e-04 2.698507868637e+01
3.620000000000e+02 -5.122237182994e-02 4.178227397156e-04 2.700191379108e+01
3.622500000000e+02 -5.076072823430e-02 4.162284494328e-04 2.701840139637e+01
3.625000000000e+02 -5.039796063960e-02 4.145760873145e-04 2.703449260646e+01
3.627500000000e+02 -5.014430502192e-02 4.128892187958e-04 2.705013989436e+01
3.630000000000e+02 -5.000853389936e-02 4.111932704423e-04 2.706529732862e+01
3.632500000000e+02 -4.999781848758e-02 4.095152422601e-04 2.707992016514e+01
3.635000000000e+02 -5.011761860542e-02 4.078833579800e-04 2.709396480928e+01
3.637500000000e+02 -5.037159369218e-02 4.063266613849e-04 2.710738868008e+01
3.640000000000e+02 -5.076152884323e-02 4.048745690882e-04 2.712014954546e+01
3.642500000000e+02 -5.128728985376e-02 4.035563791448e-04 2.713220526517e+01
3.645000000000e+02 -5.194680066748e-02 4.024007510393e-04 2.714351348470e+01
3.647500000000e+02 -5.273603833382e-02 4.014351646007e-04 2.715403088596e+01
3.650000000000e+02 -5.364905893236e-02 4.006853697985e-04 2.716371289385e+01
3.652500000000e+02 -5.467804733680e-02 4.001748476552e-04 2.717251341825e+01
3.655000000000e+02 -5.581338992863e-02 3.999242766667e-04 2.718038418177e+01
3.657500000000e+02 -5.704378036685e-02 3.999510489099e-04 2.718727484648e+01
3.660000000000e+02 -5.835634788531e-02 4.002688075085e-04 2.719313248397e+01
3.662500000000e+02 -5.973681696919e-02 4.008870641450e-04 2.719790191301e+01
3.665000000000e+02 -6.116969151507e-02 4.018108495079e-04 2.720152540607e+01
3.667500000000e+02 -6.263846533133e-02 4.030404742326e-04 2.720394327334e+01
3.670000000000e+02 -6.412585764478e-02 4.045713299353e-04 2.720509382555e+01
3.672500000000e+02 -6.561406726852e-02 4.063938209227e-04 2.720491418991e+01
3.675000000000e+02 -6.708505027731e-02 4.084933495116e-04 2.720334051329e+01
3.677500000000e+02 -6.852080505957e-02 4.108504292609e-04 2.720030897082e+01
3.680000000000e+02 -6.990367600170e-02 4.134408581612e-04 2.719575614864e+01
3.682500000000e+02 -7.121664994243e-02 4.162360109124e-04 2.718962018240e+01
3.685000000000e+02 -7.244366348959e-02 4.192031878159e-04 2.718184122678e+01
3.687500000000e+02 -7.356988671552e-02 4.223060640275e-04 2.717236263629e+01
3.690000000000e+02 -7.458200796515e-02 4.255051895779e-04 2.716113143110e+01
3.692500000000e+02 -7.546847897653e-02 4.287585633113e-04 2.714809943393e+01
3.695000000000e+02 -7.621975074686e-02 4.320222593127e-04 2.713322363837e+01
3.697500000000e+02 -7.682845436617e-02 4.352510788107e-04 2.711646723377e+01
3.700000000000e+02 -7.728956147588e-02 4.383992489698e-04 2.709779985790e+01
3.702500000000e+02 -7.760048697410e-02 4.414211450720e-04 2.707719821310e+01
3.705000000000e+02 -7.776114326142e-02 4.442719869755e-04 2.705464660379e+01
3.707500000000e+02 -7.777395522609e-02 4.469085675690e-04 2.703013687347e+01
3.710000000000e+02 -7.764380650923e-02 4.492899372673e-04 2.700366899721e+01
3.712500000000e+02 -7.737794951911e-02 4.513780947628e-04 2.697525081475e+01
3.715000000000e+02 -7.698585492990e-02 4.531385647625e-04 2.694489818814e+01
3.717500000000e+02 -7.647901654856e-02 4.545411414151e-04 2.691263511571e+01
3.720000000000e+02 -7.587072043075e-02 4.555603390680e-04 2.687849325783e+01
3.722500000000e+02 -7.517576909531e-02 4.561758853111e-04 2.684251191631e+01
3.725000000000e+02 -7.441018092834e-02 4.563729364366e-04 2.680473800083e+01
3.727500000000e+02 -7.359086834765e-02 4.561425223457e-04 2.676522539338e+01
3.730000000000e+02 -7.273529967014e-02 4.554817816557e-04 2.672403484353e+01
3.732500000000e+02 -7.186116271989e-02 4.543940308983e-04 2.668123386913e+01
3.735000000000e+02 -7.098602277605e-02 4.528887889362e-04 2.663689603875e+01
3.737500000000e+02 -7.012699829946e-02 4.509816654472e-04 2.659110083601e+01
3.740000000000e+02 -6.930045770926e-02 4.486941137047e-04 2.654393353130e+01
3.742500000000e+02 -6.852172789317e-02 4.460532183448e-04 2.649548441112e+01
3.745000000000e+02 -6.780484430831e-02 4.430912366909e-04 2.644584861776e+01
3.747500000000e+02 -6.716233779864e-02 4.398450629221e-04 2.639512597265e+01
3.750000000000e+02 -6.660504064130e-02 4.363556593020e-04 2.634342015799e+01
3.752500000000e+02 -6.614195020543e-02 4.326673947486e-04 2.629083855936e+01
3.755000000000e+02 -6.578012196220e-02 4.288273121084e-04 2.623749168160e+01
3.757500000000e+02 -6.552461575592e-02 4.248843485207e-04 2.618349293820e+01
3.760000000000e+02 -6.537845829732e-02 4.208885190742e-04 2.612895774064e+01
3.762500000000e+02 -6.534266572804e-02 4.168900907054e-04 2.607400318628e+01
3.765000000000e+02 -6.541630238160e-02 4.129387710868e-04 2.601874769706e+01
3.767500000000e+02 -6.559655157941e-02 4.090828851151e-04 2.596331008865e+01
3.770000000000e+02 -6.587884216876e-02 4.053685993303e-04 2.590780926104e+01
3.772500000000e+02 -6.625698776589e-02 4.018391627207e-04 2.585236352101e+01
3.775000000000e+02 -6.672336287680e-02 3.985343207792e-04 2.579709026892e+01
3.777500000000e+02 -6.726908162154e-02 3.954897056970e-04 2.574210511251e+01
3.780000000000e+02 -6.788421287894e-02 3.927363781721e-04 2.568752153960e+01
3.782500000000e+02 -6.855800243385e-02 3.903004738286e-04 2.563345058007e+01
3.785000000000e+02 -6.927909841205e-02 3.882029068759e-04 2.558000002330e+01
3.787500000000e+02 -7.003579095215e-02 3.864592456762e-04 2.552727419115e+01
3.790000000000e+02 -7.081624875204e-02 3.850796524745e-04 2.547537341459e+01
3.792500000000e+02 -7.160874966183e-02 3.840689598266e-04 2.542439382514e+01
3.795000000000e+02 -7.240190949161e-02 3.834268009990e-04 2.537442666638e+01
3.797500000000e+02 -7.318489769932e-02 3.831478473128e-04 2.532555806239e+01
3.800000000000e+02 -7.394762861272e-02 3.832221665160e-04 2.527786875063e+01
3.802500000000e+02 -7.468095751446e-02 3.836355555435e-04 2.523143337406e+01
3.805000000000e+02 -7.537682017985e-02 3.843700031661e-04 2.518632042303e+01
3.807500000000e+02 -7.602838839461e-02 3.854041091971e-04 2.514259145827e+01
3.810000000000e+02 -7.663014955230e-02 3.867135996025e-04 2.510030101675e+01
3.812500000000e+02 -7.717800865770e-02 3.882717767821e-04 2.505949581810e+01
3.815000000000e+02 -7.766930005863e-02 3.900499967265e-04 2.502021462916e+01
3.817500000000e+02 -7.810282598966e-02 3.920181685794e-04 2.498248748288e+01
3.820000000000e+02 -7.847879577374e-02 3.941451889298e-04 2.494633553241e+01
3.822500000000e+02 -7.879879736955e-02 3.963993912571e-04 2.491177030460e+01
3.825000000000e+02 -7.906566413111e-02 3.987489176702e-04 2.487879361078e+01
3.827500000000e+02 -7.928338300269e-02 4.011621485004e-04 2.484739687752e+01
3.830000000000e+02 -7.945689961345e-02 4.036080236214e-04 2.481756117009e+01
3.832500000000e+02 -7.959197175564e-02 4.060564342042e-04 2.478925667365e+01
3.835000000000e+02 -7.969493073399e-02 4.084784696099e-04 2.476244289345e+01
3.837500000000e+02 -7.977249752197e-02 4.108468047239e-04 2.473706834192e+01
3.840000000000e+02 -7.983152438506e-02 4.131358907118e-04 2.471307096678e+01
3.842500000000e+02 -7.987879136511e-02 4.153223145334e-04 2.469037810492e+01
3.845000000000e+02 -7.992075490186e-02 4.173849314825e-04 2.466890716827e+01
3.847500000000e+02 -7.996334694478e-02 4.193051751509e-04 2.464856591631e+01
3.850000000000e+02 -8.001175815878e-02 4.210671732281e-04 2.462925324354e+01
3.852500000000e+02 -8.007025255743e-02 4.226578162758e-04 2.461086007732e+01
3.855000000000e+02 -8.014200840920e-02 4.240669516187e-04 2.459327006211e+01
3.857500000000e+02 -8.022898343148e-02 4.252872913196e-04 2.457636086259e+01
3.860000000000e+02 -8.033181053874e-02 4.263144628737e-04 2.456000506049e+01
3.862500000000e+02 -8.044973072092e-02 4.271468587430e-04 2.454407145567e+01
3.865000000000e+02 -8.058057468552e-02 4.277854013106e-04 2.452842639583e+01
3.867500000000e+02 -8.072075422479e-02 4.282333775631e-04 2.451293487068e+01
3.870000000000e+02 -8.086533815362e-02 4.284960811566e-04 2.449746200856e+01
3.872500000000e+02 -8.100811770585e-02 4.285804836755e-04 2.448187418079e+01
3.875000000000e+02 -8.114174467419e-02 4.284947479630e-04 2.446604032235e+01
3.877500000000e+02 -8.125791444335e-02 4.282477757984e-04 2.444983315601e+01
3.880000000000e+02 -8.134753353117e-02 4.278487342723e-04 2.443313019631e+01
3.882500000000e+02 -8.140096870084e-02 4.273065536107e-04 2.441581483491e+01
3.885000000000e+02 -8.140828948992e-02 4.266294176099e-04 2.439777722641e+01
3.887500000000e+02 -8.135956498133e-02 4.258243385283e-04 2.437891511990e+01
3.890000000000e+02 -8.124511666412e-02 4.248968522897e-04 2.435913447404e+01
3.892500000000e+02 -8.105583002981e-02 4.238508315761e-04 2.433835004127e+01
3.895000000000e+02 -8.078346515332e-02 4.226880954659e-04 2.431648579474e+01
3.897500000000e+02 -8.042091221072e-02 4.214083115986e-04 2.429347519193e+01
3.900000000000e+02 -7.996248384868e-02 4.200092507346e-04 2.426926136303e+01
3.902500000000e+02 -7.940417679731e-02 4.184866128094e-04 2.424379717782e+01
3.905000000000e+02 -7.874387363904e-02 4.168346492523e-04 2.421704517693e+01
3.907500000000e+02 -7.798154801950e-02 4.150466933197e-04 2.418897744564e+01
3.910000000000e+02 -7.711941044190e-02 4.131155295015e-04 2.415957538367e+01
3.912500000000e+02 -7.616201625588e-02 4.110342795099e-04 2.412882941809e+01
3.915000000000e+02 -7.511631382337e-02 4.087970454625e-04 2.409673864972e+01
3.917500000000e+02 -7.399165580592e-02 4.063997779270e-04 2.406331046392e+01
3.920000000000e+02 -7.279974032967e-02 4.038411639601e-04 2.402856012683e+01
3.922500000000e+02 -7.155451263081e-02 4.011233548026e-04 2.399251033149e+01
3.925000000000e+02 -7.027200008579e-02 3.982528027499e-04 2.395519077756e+01
3.927500000000e+02 -6.897010292052e-02 3.952409171578e-04 2.391663772661e+01
3.930000000000e+02 -6.766831098344e-02 3.921046479834e-04 2.387689359656e+01
3.932500000000e+02 -6.638741700729e-02 3.888668242548e-04 2.383600653063e+01
3.935000000000e+02 -6.514915204764e-02 3.855563929033e-04 2.379403002409e+01
3.937500000000e+02 -6.397577222885e-02 3.822084020375e-04 2.375102256103e+01
3.940000000000e+02 -6.288967414354e-02 3.788637404344e-04 2.370704724459e+01
3.942500000000e+02 -6.191292728815e-02 3.755686888521e-04 2.366217147004e+01
3.945000000000e+02 -6.106682905516e-02 3.723742192644e-04 2.361646659565e+01
3.947500000000e+02 -6.037141311213e-02 3.693350649810e-04 2.357000762750e+01
3.950000000000e+02 -5.984503326920e-02 3.665086415711e-04 2.352287287967e+01
3.952500000000e+02 -5.950389628240e-02 3.639537654755e-04 2.347514365485e+01
3.955000000000e+02 -5.936162134600e-02 3.617292090301e-04 2.342690389159e+01
3.957500000000e+02 -5.942889936886e-02 3.598922868400e-04 2.337823980313e+01
3.960000000000e+02 -5.971309859961e-02 3.584971901827e-04 2.332923948155e+01
3.962500000000e+02 -6.021802199921e-02 3.575936986792e-04 2.327999249278e+01
3.965000000000e+02 -6.094363526374e-02 3.572255127371e-04 2.323058942462e+01
3.967500000000e+02 -6.188594622131e-02 3.574289781926e-04 2.318112143224e+01
3.970000000000e+02 -6.303688779152e-02 3.582317862725e-04 2.313167973114e+01
3.972500000000e+02 -6.438434390849e-02 3.596521433608e-04 2.308235511856e+01
3.975000000000e+02 -6.591220704845e-02 3.616976905461e-04 2.303323742343e+01
3.977500000000e+02 -6.760056096351e-02 3.643651427259e-04 2.298441503041e+01
3.980000000000e+02 -6.942591989179e-02 3.676398218075e-04 2.293597432643e+01
3.982500000000e+02 -7.136156214658e-02 3.714957354912e-04 2.288799926364e+01
3.985000000000e+02 -7.337793656096e-02 3.758956179330e-04 2.284057083844e+01
3.987500000000e+02 -7.544312890454e-02 3.807915008830e-04 2.279376674192e+01
3.990000000000e+02 -7.752340342786e-02 3.861252464130e-04 2.274766090631e+01
3.992500000000e+02 -7.958376393189e-02 3.918295602762e-04 2.270232327334e+01
3.995000000000e+02 -8.158858605081e-02 3.978289376562e-04 2.265781944574e+01
3.997500000000e+02 -8.350222857462e-02 4.040409252509e-04 2.261421057784e+01
4.000000000000e+02 -8.528967753705e-02 4.103773851747e-04 2.257155321468e+01
4.002500000000e+02 -8.691719068794e-02 4.167458762056e-04 2.252989918148e+01
4.005000000000e+02 -8.835287282770e-02 4.230510841588e-04 2.248929568504e+01
4.007500000000e+02 -8.956728095424e-02 4.291963580920e-04 2.244978524507e+01
4.010000000000e+02 -9.053391346274e-02 4.350850798476e-04 2.241140590496e+01
4.012500000000e+02 -9.122968580959e-02 4.406220765015e-04 2.237419132798e+01
4.015000000000e+02 -9.163533797671e-02 4.457150298162e-04 2.233817091493e+01
4.017500000000e+02 -9.173572018625e-02 4.502756203413e-04 2.230337012271e+01
4.020000000000e+02 -9.152006867304e-02 4.542210702651e-04 2.226981052325e+01
4.022500000000e+02 -9.098213091696e-02 4.574751562554e-04 2.223751014639e+01
4.025000000000e+02 -9.012025892292e-02 4.599692044797e-04 2.220648361259e+01
4.027500000000e+02 -8.893739748090e-02 4.616430928676e-04 2.217674236844e+01
4.030000000000e+02 -8.744101815803e-02 4.624463116638e-04 2.214829479608e+01
4.032500000000e+02 -8.564295093715e-02 4.623383877936e-04 2.212114650222e+01
4.035000000000e+02 -8.355918297050e-02 4.612898091983e-04 2.209530041216e+01
4.037500000000e+02 -8.120959485964e-02 4.592827584671e-04 2.207075684826e+01
4.040000000000e+02 -7.861763498415e-02 4.563114720835e-04 2.204751378077e+01
4.042500000000e+02 -7.580997088766e-02 4.523826697562e-04 2.202556688238e+01
4.045000000000e+02 -7.281610262119e-02 4.475159317651e-04 2.200490957531e+01
4.047500000000e+02 -6.966794970658e-02 4.417437644005e-04 2.198553326833e+01
4.050000000000e+02 -6.639942766553e-02 4.351117211527e-04 2.196742741269e+01
4.052500000000e+02 -6.304599933783e-02 4.276783435684e-04 2.195057954215e+01
4.055000000000e+02 -5.964424170971e-02 4.195147724185e-04 2.193497555166e+01
4.057500000000e+02 -5.623139158289e-02 4.107043467488e-04 2.192059974159e+01
4.060000000000e+02 -5.284490847115e-02 4.013419574670e-04 2.190743503388e+01
4.062500000000e+02 -4.952202066148e-02 3.915332263330e-04 2.189546303641e+01
4.065000000000e+02 -4.629931717792e-02 3.813933586973e-04 2.188466438831e+01
4.067500000000e+02 -4.321231894906e-02 3.710458868878e-04 2.187501888711e+01
4.070000000000e+02 -4.029505702756e-02 3.606211659464e-04 2.186650561726e+01
4.072500000000e+02 -3.757970605209e-02 3.502546038720e-04 2.185910332880e+01
4.075000000000e+02 -3.509619020727e-02 3.400847643042e-04 2.185279054653e+01
4.077500000000e+02 -3.287183264843e-02 3.302512540770e-04 2.184754584372e+01
4.080000000000e+02 -3.093099865301e-02 3.208924832657e-04 2.184334793584e+01
4.082500000000e+02 -2.929480633714e-02 3.121433289208e-04 2.184017603696e+01
4.085000000000e+02 -2.798082290182e-02 3.041327138995e-04 2.183800994920e+01
4.087500000000e+02 -2.700278874259e-02 2.969811619213e-04 2.183683013254e+01
4.090000000000e+02 -2.637041446689e-02 2.907984570124e-04 2.183661798400e+01
4.092500000000e+02 -2.608916818095e-02 2.856813332925e-04 2.183735582556e+01
4.095000000000e+02 -2.616012845467e-02 2.817113710489e-04 2.183902700731e+01
4.097500000000e+02 -2.657986426911e-02 2.789530510142e-04 2.184161582938e+01
4.100000000000e+02 -2.734038774715e-02 2.774521756495e-04 2.184510769199e+01
4.102500000000e+02 -2.842913514813e-02 2.772345213985e-04 2.184948897653e+01
4.105000000000e+02 -2.982900959889e-02 2.783048391961e-04 2.185474690089e+01
4.107500000000e+02 -3.151849488895e-02 2.806463934966e-04 2.186086960899e+01
4.110000000000e+02 -3.347181439349e-02 2.842207420048e-04 2.186784588997e+01
4.112500000000e+02 -3.565916424061e-02 2.889680865980e-04 2.187566513330e+01
4.115000000000e+02 -3.804700864120e-02 2.948080695158e-04 2.188431725289e+01
4.117500000000e+02 -4.059843759223e-02 3.016409256189e-04 2.189379250824e+01
4.120000000000e+02 -4.327358962102e-02 3.093491117619e-04 2.190408133629e+01
4.122500000000e+02 -4.603013249845e-02 3.177994776736e-04 2.191517438926e+01
4.125000000000e+02 -4.882380465709e-02 3.268454215428e-04 2.192706228651e+01
4.127500000000e+02 -5.160899785507e-02 3.363296720497e-04 2.193973571467e+01
4.130000000000e+02 -5.433939195451e-02 3.460870625022e-04 2.195318523115e+01
4.132500000000e+02 -5.696861360308e-02 3.559477456104e-04 2.196740140528e+01
4.135000000000e+02 -5.945092633807e-02 3.657402480230e-04 2.198237468823e+01
4.137500000000e+02 -6.174192420142e-02 3.752947791034e-04 2.199809559787e+01
4.140000000000e+02 -6.379923093913e-02 3.844462242315e-04 2.201455464288e+01
4.142500000000e+02 -6.558317971563e-02 3.930371670955e-04 2.203174255029e+01
4.145000000000e+02 -6.705746803759e-02 4.009207278735e-04 2.204965022963e+01
4.147500000000e+02 -6.818976846663e-02 4.079631753445e-04 2.206826900488e+01
4.150000000000e+02 -6.895228823760e-02 4.140461369036e-04 2.208759068892e+01
4.152500000000e+02 -6.932225586311e-02 4.190685050079e-04 2.210760765176e+01
4.155000000000e+02 -6.928233754767e-02 4.229479714912e-04 2.212831303838e+01
4.157500000000e+02 -6.882096407947e-02 4.256221474636e-04 2.214970083168e+01
4.160000000000e+02 -6.793255605196e-02 4.270493038088e-04 2.217176588618e+01
4.162500000000e+02 -6.661766573387e-02 4.272086456588e-04 2.219450413299e+01
4.165000000000e+02 -6.488298952089e-02 4.261002766555e-04 2.221791248277e+01
4.167500000000e+02 -6.274130597742e-02 4.237446776167e-04 2.224198900952e+01
4.170000000000e+02 -6.021127659841e-02 4.201819814916e-04 2.226673279812e+01
4.172500000000e+02 -5.731717617880e-02 4.154707395597e-04 2.229214405968e+01
4.175000000000e+02 -5.408851101459e-02 4.096865371740e-04 2.231822401250e+01
4.177500000000e+02 -5.055956160477e-02 4.029206315653e-04 2.234497485350e+01
4.180000000000e+02 -4.676883450150e-02 3.952779947398e-04 2.237239958153e+01
4.182500000000e+02 -4.275848142309e-02 3.868752664768e-04 2.240050202910e+01
4.185000000000e+02 -3.857364067009e-02 3.778387250682e-04 2.242928667863e+01
4.187500000000e+02 -3.426174151748e-02 3.683021882073e-04 2.245875846076e+01
4.190000000000e+02 -2.987180904929e-02 3.584049804873e-04 2.248892275866e+01
4.192500000000e+02 -2.545373041388e-02 3.482897915193e-04 2.251978517797e+01
4.195000000000e+02 -2.105753617656e-02 3.381005735460e-04 2.255135144538e+01
4.197500000000e+02 -1.673268416199e-02 3.279807054503e-04 2.258362717167e+01
4.200000000000e+02 -1.252738329655e-02 3.180707011688e-04 2.261661785597e+01
4.202500000000e+02 -8.487931677747e-03 3.085065294458e-04 2.265032866699e+01
4.205000000000e+02 -4.658099906011e-03 2.994180413052e-04 2.268476423281e+01
4.207500000000e+02 -1.078567190439e-03 2.909271296230e-04 2.271992864809e+01
4.210000000000e+02 2.213597626548e-03 2.831462995508e-04 2.275582523233e+01
4.212500000000e+02 5.185399253391e-03 2.761772004090e-04 2.279245643675e+01
4.215000000000e+02 7.808316311209e-03 2.701094350680e-04 2.282982360434e+01
4.217500000000e+02 1.005863905762e-02 2.650192906594e-04 2.286792695829e+01
4.220000000000e+02 1.191775144021e-02 2.609686574834e-04 2.290676534202e+01
4.222500000000e+02 1.337233845723e-02 2.580042671528e-04 2.294633609853e+01
4.225000000000e+02 1.441453831869e-02 2.561569560553e-04 2.298663480091e+01
4.227500000000e+02 1.504202722911e-02 2.554410540665e-04 2.302765518351e+01
4.230000000000e+02 1.525804766973e-02 2.558540225339e-04 2.306938887274e+01
4.232500000000e+02 1.507135712734e-02 2.573762938165e-04 2.311182512462e+01
4.235000000000e+02 1.449614402970e-02 2.599712626456e-04 2.315495070933e+01
4.237500000000e+02 1.355186030979e-02 2.635855839087e-04 2.319874961330e+01
4.240000000000e+02 1.226300333192e-02 2.681496558596e-04 2.324320284864e+01
4.242500000000e+02 1.065883757430e-02 2.735784502450e-04 2.328828818224e+01
4.245000000000e+02 8.773067678854e-03 2.797724633163e-04 2.333398000814e+01
4.247500000000e+02 6.643439363094e-03 2.866190112353e-04 2.338024911480e+01
4.250000000000e+02 4.311296289590e-03 2.939937340826e-04 2.342706249248e+01
4.252500000000e+02 1.821080165771e-03 3.017624609104e-04 2.347438327345e+01
4.255000000000e+02 -7.802195581100e-04 3.097830428315e-04 2.352217055621e+01
4.257500000000e+02 -3.443664274505e-03 3.179079780168e-04 2.357037942096e+01
4.260000000000e+02 -6.119007120100e-03 3.259863966574e-04 2.361896086947e+01
4.262500000000e+02 -8.755371815468e-03 3.338667956091e-04 2.366786191596e+01
4.265000000000e+02 -1.130195289378e-02 3.413993304136e-04 2.371702565026e+01
4.267500000000e+02 -1.370875422476e-02 3.484385358035e-04 2.376639142555e+01
4.270000000000e+02 -1.592730979173e-02 3.548458924392e-04 2.381589504225e+01
4.272500000000e+02 -1.791143758466e-02 3.604924585880e-04 2.386546902615e+01
4.275000000000e+02 -1.961795792112e-02 3.652611172412e-04 2.391504292330e+01
4.277500000000e+02 -2.100737452732e-02 3.690486023305e-04 2.396454366387e+01
4.280000000000e+02 -2.204456103210e-02 3.717675838843e-04 2.401389593436e+01
4.282500000000e+02 -2.269933184082e-02 3.733480299970e-04 2.406302261574e+01
4.285000000000e+02 -2.294698739620e-02 3.737385898049e-04 2.411184522752e+01
4.287500000000e+02 -2.276878482867e-02 3.729076017078e-04 2.416028435958e+01
4.290000000000e+02 -2.215225810147e-02 3.708435073275e-04 2.420826020771e+01
4.292500000000e+02 -2.109151648882e-02 3.675550877427e-04 2.425569299997e+01
4.295000000000e+02 -1.958737098458e-02 3.630711628519e-04 2.430250349936e+01
4.297500000000e+02 -1.764734625451e-02 3.574399737743e-04 2.434861354630e+01
4.300000000000e+02 -1.528563514937e-02 3.507282512607e-04 2.439394644026e+01
4.302500000000e+02 -1.252283520394e-02 3.430198642778e-04 2.443842754813e+01
4.305000000000e+02 -9.385664677465e-03 3.344142223445e-04 2.448198466593e+01
4.307500000000e+02 -5.906506237996e-03 3.250245194475e-04 2.452454854612e+01
4.310000000000e+02 -2.122841427436e-03 3.149756239797e-04 2.456605345508e+01
4.312500000000e+02 1.923341995286e-03 3.044018490086e-04 2.460643748798e+01
4.315000000000e+02 6.186311628430e-03 2.934447122488e-04 2.464564326610e+01
4.317500000000e+02 1.061733075670e-02 2.822505252884e-04 2.468361825513e+01
4.320000000000e+02 1.516550581939e-02 2.709680573060e-04 2.472031534265e+01
4.322500000000e+02 1.977865337378e-02 2.597462751240e-04 2.475569347768e+01
4.325000000000e+02 2.440414200279e-02 2.487320167031e-04 2.478971801211e+01
4.327500000000e+02 2.898976902882e-02 2.380678965031e-04 2.482236132772e+01
4.330000000000e+02 3.348460012162e-02 2.278903924593e-04 2.485360351045e+01
4.332500000000e+02 3.783974446755e-02 2.183279179505e-04 2.488343267333e+01
4.335000000000e+02 4.200909669056e-02 2.094992448818e-04 2.491184558596e+01
4.337500000000e+02 4.594999605786e-02 2.015121326119e-04 2.493884830293e+01
4.340000000000e+02 4.962379580795e-02 1.944619717369e-04 2.496445639154e+01
4.342500000000e+02 5.299634771668e-02 1.884308282871e-04 2.498869544448e+01
4.345000000000e+02 5.603838170216e-02 1.834866296432e-04 2.501160153576e+01
4.347500000000e+02 5.872578662679e-02 1.796825344627e-04 2.503322121336e+01
4.350000000000e+02 6.103979330576e-02 1.770565920122e-04 2.505361175545e+01
4.352500000000e+02 6.296703583207e-02 1.756315112391e-04 2.507284128112e+01
4.355000000000e+02 6.449955257318e-02 1.754143842903e-04 2.509098839210e+01
4.357500000000e+02 6.563467065071e-02 1.763970215461e-04 2.510814201146e+01
4.360000000000e+02 6.637480210785e-02 1.785563187238e-04 2.512440106320e+01
4.362500000000e+02 6.672721248812e-02 1.818545704990e-04 2.513987366047e+01
4.365000000000e+02 6.670368322120e-02 1.862401530289e-04 2.515467647534e+01
4.367500000000e+02 6.632014002518e-02 1.916482982902e-04 2.516893398116e+01
4.370000000000e+02 6.559626937935e-02 1.980019468093e-04 2.518277719688e+01
4.372500000000e+02 6.455507617202e-02 2.052128141029e-04 2.519634266629e+01
4.375000000000e+02 6.322243924927e-02 2.131825349530e-04 2.520977134339e+01
4.377500000000e+02 6.162668250470e-02 2.218039681079e-04 2.522320704379e+01
4.380000000000e+02 5.979813347978e-02 2.309625878704e-04 2.523679520267e+01
4.382500000000e+02 5.776868305860e-02 2.405380093515e-04 2.525068157695e+01
4.385000000000e+02 5.557141028594e-02 2.504055226586e-04 2.526501063060e+01
4.387500000000e+02 5.324018347249e-02 2.604378413579e-04 2.527992428614e+01
4.390000000000e+02 5.080932072689e-02 2.705067453232e-04 2.529556051346e+01
4.392500000000e+02 4.831325412154e-02 2.804848495579e-04 2.531205217393e+01
4.395000000000e+02 4.578625153405e-02 2.902473549815e-04 2.532952558791e+01
4.397500000000e+02 4.326213750770e-02 2.996737652997e-04 2.534809950665e+01
4.400000000000e+02 4.077405206568e-02 3.086495851722e-04 2.536788418104e+01
4.402500000000e+02 3.835422901342e-02 3.170679638974e-04 2.538898016630e+01
4.405000000000e+02 3.603379548082e-02 3.248311260123e-04 2.541147778316e+01
4.407500000000e+02 3.384257032112e-02 3.318518084912e-04 2.543545608255e+01
4.410000000000e+02 3.180890298833e-02 3.380543665354e-04 2.546098253385e+01
4.412500000000e+02 2.995947976664e-02 3.433758602961e-04 2.548811218732e+01
4.415000000000e+02 2.831918992955e-02 3.477667317735e-04 2.551688757372e+01
4.417500000000e+02 2.691094016141e-02 3.511914533483e-04 2.554733810196e+01
4.420000000000e+02 2.575551752024e-02 3.536287432804e-04 2.557947994533e+01
4.422500000000e+02 2.487146809179e-02 3.550715461767e-04 2.561331604778e+01
4.425000000000e+02 2.427492121076e-02 3.555268377274e-04 2.564883576192e+01
4.427500000000e+02 2.397952348970e-02 3.550150232074e-04 2.568601525497e+01
4.430000000000e+02 2.399627409929e-02 3.535692417116e-04 2.572481725793e+01
4.432500000000e+02 2.433350301342e-02 3.512342187194e-04 2.576519166721e+01
4.435000000000e+02 2.499673755565e-02 3.480650984934e-04 2.580707543293e+01
4.437500000000e+02 2.598871787791e-02 3.441259377904e-04 2.585039329913e+01
4.440000000000e+02 2.730935872601e-02 3.394881014523e-04 2.589505811924e+01
4.442500000000e+02 2.895573371310e-02 3.342285729733e-04 2.594097127044e+01
4.445000000000e+02 3.092212950306e-02 3.284280723159e-04 2.598802338659e+01
4.447500000000e+02 3.320013419238e-02 3.221694971756e-04 2.603609525669e+01
4.450000000000e+02 3.577864592124e-02 3.155359183919e-04 2.608505815567e+01
4.452500000000e+02 3.864404668884e-02 3.086089185954e-04 2.613477520156e+01
4.455000000000e+02 4.178025882400e-02 3.014668556926e-04 2.618510182029e+01
4.457500000000e+02 4.516890501020e-02 2.941835303708e-04 2.623588690780e+01
4.460000000000e+02 4.878948627883e-02 2.868270393756e-04 2.628697407192e+01
4.462500000000e+02 5.261950225042e-02 2.794587421594e-04 2.633820230971e+01
4.465000000000e+02 5.663465719031e-02 2.721325165458e-04 2.638940732593e+01
4.467500000000e+02 6.080906924225e-02 2.648943061640e-04 2.644042290532e+01
4.470000000000e+02 6.511542419078e-02 2.577819155765e-04 2.649108161005e+01
4.472500000000e+02 6.952522356359e-02 2.508251210657e-04 2.654121652471e+01
4.475000000000e+02 7.400894385669e-02 2.440459717015e-04 2.659066190888e+01
4.477500000000e+02 7.853627092282e-02 2.374593857123e-04 2.663925493818e+01
4.480000000000e+02 8.307626781284e-02 2.310739789936e-04 2.668683641022e+01
4.482500000000e+02 8.759758026707e-02 2.248929899899e-04 2.673325216481e+01
4.485000000000e+02 9.206861619870e-02 2.189153745473e-04 2.677835407491e+01
4.487500000000e+02 9.645773706078e-02 2.131370243130e-04 2.682200134719e+01
4.490000000000e+02 1.007334337227e-01 2.075519794817e-04 2.686406116675e+01
4.492500000000e+02 1.048645209545e-01 2.021537112869e-04 2.690440982915e+01
4.495000000000e+02 1.088203331045e-01 1.969363487838e-04 2.694293374186e+01
4.497500000000e+02 1.125709338985e-01 1.918957893613e-04 2.697952986954e+01
4.500000000000e+02 1.160873482011e-01 1.870307332139e-04 2.701410657182e+01
4.502500000000e+02 1.193417881885e-01 1.823436105707e-04 2.704658429113e+01
4.505000000000e+02 1.223079480297e-01 1.778412340370e-04 2.707689566859e+01
4.507500000000e+02 1.249612571580e-01 1.735354003035e-04 2.710498622738e+01
4.510000000000e+02 1.272792216928e-01 1.694430987558e-04 2.713081424905e+01
4.512500000000e+02 1.292417351732e-01 1.655867290296e-04 2.715435101275e+01
4.515000000000e+02 1.308314280036e-01 1.619939645098e-04 2.717558063866e+01
4.517500000000e+02 1.320339987685e-01 1.586974784108e-04 2.719450002936e+01
4.520000000000e+02 1.328385911683e-01 1.557343696510e-04 2.721111831361e+01
4.522500000000e+02 1.332381205374e-01 1.531454870750e-04 2.722545650881e+01
4.525000000000e+02 1.332295628496e-01 1.509746377342e-04 2.723754703870e+01
4.527500000000e+02 1.328142747401e-01 1.492674680753e-04 2.724743285924e+01
4.530000000000e+02 1.319982014328e-01 1.480703936738e-04 2.725516679390e+01
4.532500000000e+02 1.307920304895e-01 1.474294264735e-04 2.726081076024e+01
4.535000000000e+02 1.292113195040e-01 1.473887885241e-04 2.726443467823e+01
4.537500000000e+02 1.272764912785e-01 1.479896310692e-04 2.726611559015e+01
4.540000000000e+02 1.250127312374e-01 1.492687832454e-04 2.726593672961e+01
4.542500000000e+02 1.224498397797e-01 1.512573115773e-04 2.726398633096e+01
4.545000000000e+02 1.196219259200e-01 1.539793174558e-04 2.726035667370e+01
4.547500000000e+02 1.165670112110e-01 1.574508268779e-04 2.725514312689e+01
4.550000000000e+02 1.133265734830e-01 1.616785706682e-04 2.724844295812e+01
4.552500000000e+02 1.099449476068e-01 1.666591841207e-04 2.724035455173e+01
4.555000000000e+02 1.064687024506e-01 1.723782707847e-04 2.723097629437e+01
4.557500000000e+02 1.029459223669e-01 1.788098149567e-04 2.722040575608e+01
4.560000000000e+02 9.942546122089e-02 1.859157724463e-04 2.720873892559e+01
4.562500000000e+02 9.595617270623e-02 1.936457036902e-04 2.719606926901e+01
4.565000000000e+02 9.258613984734e-02 2.019368517640e-04 2.718248721440e+01
4.567500000000e+02 8.936190516388e-02 2.107142379429e-04 2.716807932568e+01
4.570000000000e+02 8.632776790730e-02 2.198911740791e-04 2.715292792418e+01
4.572500000000e+02 8.352508432217e-02 2.293698634008e-04 2.713711041232e+01
4.575000000000e+02 8.099170002646e-02 2.390423972145e-04 2.712069903335e+01
4.577500000000e+02 7.876138273023e-02 2.487918906988e-04 2.710376034619e+01
4.580000000000e+02 7.686343648952e-02 2.584939348955e-04 2.708635511467e+01
4.582500000000e+02 7.532230393536e-02 2.680182445587e-04 2.706853792704e+01
4.585000000000e+02 7.415737861706e-02 2.772305238437e-04 2.705035718693e+01
4.587500000000e+02 7.338284167070e-02 2.859945114491e-04 2.703185495852e+01
4.590000000000e+02 7.300759062689e-02 2.941742265518e-04 2.701306689409e+01
4.592500000000e+02 7.303530215179e-02 3.016362866786e-04 2.699402228837e+01
4.595000000000e+02 7.346460408588e-02 3.082522271639e-04 2.697474418801e+01
4.597500000000e+02 7.428919807448e-02 3.139010401222e-04 2.695524937865e+01
4.600000000000e+02 7.549823801737e-02 3.184713802096e-04 2.693554865275e+01
4.602500000000e+02 7.707657773473e-02 3.218639710684e-04 2.691564687500e+01
4.605000000000e+02 7.900520058144e-02 3.239936765815e-04 2.689554323980e+01
4.607500000000e+02 8.126168677236e-02 3.247913200233e-04 2.687523153134e+01
4.610000000000e+02 8.382058416495e-02 3.242054298946e-04 2.685470029812e+01
4.612500000000e+02 8.665399416240e-02 3.222034390582e-04 2.683393321863e+01
4.615000000000e+02 8.973198040484e-02 3.187728064928e-04 2.681290932842e+01
4.617500000000e+02 9.302311207362e-02 3.139214438178e-04 2.679160337364e+01
4.620000000000e+02 9.649499267362e-02 3.076778007215e-04 2.676998617422e+01
4.622500000000e+02 1.001146756143e-01 3.000908436108e-04 2.674802493417e+01
4.625000000000e+02 1.038492112182e-01 2.912291266338e-04 2.672568368545e+01
4.627500000000e+02 1.076660200867e-01 2.811799659541e-04 2.670292365347e+01
4.630000000000e+02 1.115333594861e-01 2.700478053637e-04 2.667970373162e+01
4.632500000000e+02 1.154206423137e-01 2.579526375688e-04 2.665598091911e+01
4.635000000000e+02 1.192987782298e-01 2.450278006500e-04 2.663171082597e+01
4.637500000000e+02 1.231404308130e-01 2.314177502377e-04 2.660684818299e+01
4.640000000000e+02 1.269202181088e-01 2.172755596240e-04 2.658134737668e+01
4.642500000000e+02 1.306148531316e-01 2.027603982714e-04 2.655516301124e+01
4.645000000000e+02 1.342032276476e-01 1.880348663127e-04 2.652825047889e+01
4.647500000000e+02 1.376664082553e-01 1.732623289172e-04 2.650056652541e+01
4.650000000000e+02 1.409876176597e-01 1.586042350751e-04 2.647206985744e+01
4.652500000000e+02 1.441520889804e-01 1.442177688486e-04 2.644272167599e+01
4.655000000000e+02 1.471469483825e-01 1.302536805286e-04 2.641248627296e+01
4.657500000000e+02 1.499609995199e-01 1.168540381129e-04 2.638133154392e+01
4.660000000000e+02 1.525844579706e-01 1.041504507047e-04 2.634922945271e+01
4.662500000000e+02 1.550087492423e-01 9.226242929780e-05 2.631615653325e+01
4.665000000000e+02 1.572262243748e-01 8.129623489095e-05 2.628209425647e+01
4.667500000000e+02 1.592298644792e-01 7.134383482503e-05 2.624702932843e+01
4.670000000000e+02 1.610131129393e-01 6.248219193652e-05 2.621095401437e+01
4.672500000000e+02 1.625696433506e-01 5.477307790351e-05 2.617386629403e+01
4.675000000000e+02 1.638931756852e-01 4.826313714184e-05 2.613576992909e+01
4.677500000000e+02 1.649774503882e-01 4.298389814842e-05 2.609667455776e+01
4.680000000000e+02 1.658161749137e-01 3.895239536382e-05 2.605659560108e+01
4.682500000000e+02 1.664030426357e-01 3.617206432905e-05 2.601555408537e+01
4.685000000000e+02 1.667319230059e-01 3.463345323669e-05 2.597357649612e+01
4.687500000000e+02 1.667970156456e-01 3.431551493856e-05 2.593069444219e+01
4.690000000000e+02 1.665931359360e-01 3.518674324114e-05 2.588694431949e+01
4.692500000000e+02 1.661160149883e-01 3.720667624534e-05 2.584236684774e+01
4.695000000000e+02 1.653626969934e-01 4.032702057425e-05 2.579700668315e+01
4.697500000000e+02 1.643319149720e-01 4.449313526894e-05 2.575091187581e+01
4.700000000000e+02 1.630244917209e-01 4.964544722249e-05 2.570413330195e+01
4.702500000000e+02 1.614437454057e-01 5.572044227832e-05 2.565672419382e+01
4.705000000000e+02 1.595958542875e-01 6.265195170114e-05 2.560873948657e+01
4.707500000000e+02 1.574901676371e-01 7.037197543691e-05 2.556023534480e+01
4.710000000000e+02 1.551394857881e-01 7.881165356255e-05 2.551126851631e+01
4.712500000000e+02 1.525602129273e-01 8.790152054619e-05 2.546189587968e+01
4.715000000000e+02 1.497724888697e-01 9.757201261315e-05 2.541217383445e+01
4.717500000000e+02 1.468001418168e-01 1.077535418308e-04 2.536215788667e+01
4.720000000000e+02 1.436706389014e-01 1.183764273817e-04 2.531190209942e+01
4.722500000000e+02 1.404148319942e-01 1.293706461447e-04 2.526145872056e+01
4.725000000000e+02 1.370666761619e-01 1.406654232051e-04 2.521087774320e+01
4.727500000000e+02 1.336628612480e-01 1.521886348585e-04 2.516020651540e+01
4.730000000000e+02 1.302422657689e-01 1.638663299841e-04 2.510948945200e+01
4.732500000000e+02 1.268454637745e-01 1.756219707755e-04 2.505876767779e+01
4.735000000000e+02 1.235140742698e-01 1.873758926715e-04 2.500807878812e+01
4.737500000000e+02 1.202900621486e-01 1.990449003994e-04 2.495745662316e+01
4.740000000000e+02 1.172150924850e-01 2.105416874360e-04 2.490693104408e+01
4.742500000000e+02 1.143297288489e-01 2.217749031713e-04 2.485652781687e+01
4.745000000000e+02 1.116727635632e-01 2.326489267246e-04 2.480626845904e+01
4.747500000000e+02 1.092804233205e-01 2.430644195881e-04 2.475617020123e+01
4.750000000000e+02 1.071857242924e-01 2.529186434368e-04 2.470624593791e+01
4.752500000000e+02 1.054177541758e-01 2.621066334308e-04 2.465650426628e+01
4.755000000000e+02 1.040010817734e-01 2.705221355323e-04 2.460694955174e+01
4.757500000000e+02 1.029552237908e-01 2.780589078495e-04 2.455758205139e+01
4.760000000000e+02 1.022941477703e-01 2.846126641760e-04 2.450839810292e+01
4.762500000000e+02 1.020259228774e-01 2.900828083564e-04 2.445939036609e+01
4.765000000000e+02 1.021524572854e-01 2.943743923103e-04 2.441054809362e+01
4.767500000000e+02 1.026693357509e-01 2.974004668784e-04 2.436185751207e+01
4.770000000000e+02 1.035658152199e-01 2.990840459752e-04 2.431330219223e+01
4.772500000000e+02 1.048249238591e-01 2.993605193484e-04 2.426486352781e+01
4.775000000000e+02 1.064237158171e-01 2.981795711893e-04 2.421652119170e+01
4.777500000000e+02 1.083336573508e-01 2.955073117570e-04 2.416825370401e+01
4.780000000000e+02 1.105211476127e-01 2.913280891963e-04 2.412003896686e+01
4.782500000000e+02 1.129481615158e-01 2.856457200413e-04 2.407185481882e+01
4.785000000000e+02 1.155730254143e-01 2.784849210247e-04 2.402367966070e+01
4.787500000000e+02 1.183512770084e-01 2.698922419120e-04 2.397549300739e+01
4.790000000000e+02 1.212366003368e-01 2.599364123750e-04 2.392727602321e+01
4.792500000000e+02 1.241818476754e-01 2.487084232649e-04 2.387901211914e+01
4.795000000000e+02 1.271400350332e-01 2.363211337520e-04 2.383068736613e+01
4.797500000000e+02 1.300653886036e-01 2.229082944009e-04 2.378229100604e+01
4.800000000000e+02 1.329143157863e-01 2.086231231574e-04 2.373381580260e+01
4.802500000000e+02 1.356463071106e-01 1.936366842010e-04 2.368525831986e+01
4.805000000000e+02 1.382247718196e-01 1.781355050822e-04 2.363661921928e+01
4.807500000000e+02 1.406177114871e-01 1.623188650044e-04 2.358790338507e+01
4.810000000000e+02 1.427982373791e-01 1.463957704121e-04 2.353911995795e+01
4.812500000000e+02 1.447449598192e-01 1.305813757160e-04 2.349028239702e+01
4.815000000000e+02 1.464421547589e-01 1.150934211926e-04 2.344140835472e+01
4.817500000000e+02 1.478797463912e-01 1.001484246912e-04 2.339251947425e+01
4.820000000000e+02 1.490531464538e-01 8.595733251795e-05 2.334364123015e+01
4.822500000000e+02 1.499628823596e-01 7.272167637378e-05 2.329480260886e+01
4.825000000000e+02 1.506140828545e-01 6.062971555864e-05 2.324603571076e+01
4.827500000000e+02 1.510158607552e-01 4.985244050210e-05 2.319737546974e+01
4.830000000000e+02 1.511805760438e-01 4.054021962215e-05 2.314885918158e+01
4.832500000000e+02 1.511230496425e-01 3.281964858131e-05 2.310052612470e+01
4.835000000000e+02 1.508597593123e-01 2.679102574735e-05 2.305241707115e+01
4.837500000000e+02 1.504080556468e-01 2.252608467327e-05 2.300457397986e+01
4.840000000000e+02 1.497854330347e-01 2.006663728467e-05 2.295703956205e+01
4.842500000000e+02 1.490088960199e-01 1.942410963329e-05 2.290985687472e+01
4.845000000000e+02 1.480944410854e-01 2.057920358169e-05 2.286306911352e+01
4.847500000000e+02 1.470566916716e-01 2.348272266276e-05 2.281671929451e+01
4.850000000000e+02 1.459086896125e-01 2.805701511497e-05 2.277084998250e+01
4.852500000000e+02 1.446618391545e-01 3.419796380652e-05 2.272550326658e+01
4.855000000000e+02 1.433260302003e-01 4.177779405576e-05 2.268072049730e+01
4.857500000000e+02 1.419098708566e-01 5.064817232836e-05 2.263654240327e+01
4.860000000000e+02 1.404210802041e-01 6.064378893141e-05 2.259300891420e+01
4.862500000000e+02 1.388669220489e-01 7.158620039135e-05 2.255015936649e+01
4.865000000000e+02 1.372547231097e-01 8.328781489947e-05 2.250803251728e+01
4.867500000000e+02 1.355923883809e-01 9.555584210447e-05 2.246666657629e+01
4.870000000000e+02 1.338888671382e-01 1.081962932414e-04 2.242609952705e+01
4.872500000000e+02 1.321545731198e-01 1.210174634049e-04 2.238636905037e+01
4.875000000000e+02 1.304016660914e-01 1.338334442519e-04 2.234751290728e+01
4.877500000000e+02 1.286442129423e-01 1.464668650753e-04 2.230956884184e+01
4.880000000000e+02 1.268981743183e-01 1.587516245610e-04 2.227257496546e+01
4.882500000000e+02 1.251812170453e-01 1.705346796248e-04 2.223656960341e+01
4.885000000000e+02 1.235123597456e-01 1.816778025171e-04 2.220159165553e+01
4.887500000000e+02 1.219114317940e-01 1.920584118883e-04 2.216768036402e+01
4.890000000000e+02 1.203984148312e-01 2.015704759156e-04 2.213487562454e+01
4.892500000000e+02 1.189926316154e-01 2.101244917948e-04 2.210321766443e+01
4.895000000000e+02 1.177119020103e-01 2.176478541918e-04 2.207274729196e+01
4.897500000000e+02 1.165716165086e-01 2.240845185630e-04 2.204350547452e+01
4.900000000000e+02 1.155838805067e-01 2.293946493707e-04 2.201553348878e+01
4.902500000000e+02 1.147566917995e-01 2.335541552054e-04 2.198887261777e+01
4.905000000000e+02 1.140932310933e-01 2.365542760088e-04 2.196356379561e+01
4.907500000000e+02 1.135913648575e-01 2.384012953753e-04 2.193964768033e+01
4.910000000000e+02 1.132432755679e-01 2.391159151052e-04 2.191716399913e+01
4.912500000000e+02 1.130353959340e-01 2.387333546072e-04 2.189615157423e+01
4.915000000000e+02 1.129485382589e-01 2.373030139070e-04 2.187664785789e+01
4.917500000000e+02 1.129582716423e-01 2.348882182578e-04 2.185868843358e+01
4.920000000000e+02 1.130355909861e-01 2.315660433098e-04 2.184230701467e+01
4.922500000000e+02 1.131477179034e-01 2.274269940500e-04 2.182753467236e+01
4.925000000000e+02 1.132591738834e-01 2.225744952168e-04 2.181439988726e+01
4.927500000000e+02 1.133328877727e-01 2.171242279664e-04 2.180292776864e+01
4.930000000000e+02 1.133314763228e-01 2.112030725060e-04 2.179314007917e+01
4.932500000000e+02 1.132184889638e-01 2.049477772862e-04 2.178505473574e+01
4.935000000000e+02 1.129596148408e-01 1.985033132004e-04 2.177868532132e+01
4.937500000000e+02 1.125238577284e-01 1.920206553632e-04 2.177404112715e+01
4.940000000000e+02 1.118845207350e-01 1.856543133071e-04 2.177112671742e+01
4.942500000000e+02 1.110200077214e-01 1.795595530909e-04 2.176994150576e+01
4.945000000000e+02 1.099144717241e-01 1.738892134214e-04 2.177047990329e+01
4.947500000000e+02 1.085581749572e-01 1.687904993807e-04 2.177273097329e+01
4.950000000000e+02 1.069476185474e-01 1.644015876933e-04 2.177667810401e+01
4.952500000000e+02 1.050854801627e-01 1.608480245286e-04 2.178229928696e+01
4.955000000000e+02 1.029802887067e-01 1.582395784018e-04 2.178956688000e+01
4.957500000000e+02 1.006459084313e-01 1.566673265925e-04 2.179844739373e+01
4.960000000000e+02 9.810090694532e-02 1.562009577184e-04 2.180890191149e+01
4.962500000000e+02 9.536776308900e-02 1.568867735796e-04 2.182088596193e+01
4.965000000000e+02 9.247200842005e-02 1.587462102617e-04 2.183434943404e+01
4.967500000000e+02 8.944137397847e-02 1.617749068091e-04 2.184923712431e+01
4.970000000000e+02 8.630491840343e-02 1.659426879624e-04 2.186548872764e+01
4.972500000000e+02 8.309222509394e-02 1.711942125440e-04 2.188303886029e+01
4.975000000000e+02 7.983270457253e-02 1.774502793822e-04 2.190181772439e+01
4.977500000000e+02 7.655499451593e-02 1.846099884148e-04 2.192175121061e+01
4.980000000000e+02 7.328650275939e-02 1.925533570354e-04 2.194276100172e+01
4.982500000000e+02 7.005308890631e-02 2.011445203109e-04 2.196476535300e+01
4.985000000000e+02 6.687888023964e-02 2.102353515812e-04 2.198767919727e+01
4.987500000000e+02 6.378620667522e-02 2.196693971042e-04 2.201141468655e+01
4.990000000000e+02 6.079565491027e-02 2.292858348548e-04 2.203588135217e+01
4.992500000000e+02 5.792616454378e-02 2.389235649882e-04 2.206098697503e+01
4.995000000000e+02 5.519519195380e-02 2.484250604995e-04 2.208663785258e+01
4.997500000000e+02 5.261889440166e-02 2.576400302474e-04 2.211273908466e+01
5.000000000000e+02 5.021224049476e-02 2.664289218084e-04 2.213919557327e+01
5.002500000000e+02 4.798914723018e-02 2.746653787103e-04 2.216591199053e+01
5.005000000000e+02 4.596246104421e-02 2.822387281475e-04 2.219279381053e+01
5.007500000000e+02 4.414390766995e-02 2.890556243829e-04 2.221974763959e+01
5.010000000000e+02 4.254394353901e-02 2.950410920446e-04 2.224668156257e+01
5.012500000000e+02 4.117145067412e-02 3.001394424393e-04 2.227350619169e+01
5.015000000000e+02 4.003343327511e-02 3.043140042169e-04 2.230013464566e+01
5.017500000000e+02 3.913455428527e-02 3.075469207969e-04 2.232648358989e+01
5.020000000000e+02 3.847668291537e-02 3.098382735722e-04 2.235247355702e+01
5.022500000000e+02 3.805841809548e-02 3.112047216466e-04 2.237802922832e+01
5.025000000000e+02 3.787457800931e-02 3.116783681035e-04 2.240308043753e+01
5.027500000000e+02 3.791579928555e-02 3.113049012290e-04 2.242756203258e+01
5.030000000000e+02 3.816815636245e-02 3.101422598943e-04 2.245141488982e+01
5.032500000000e+02 3.861292860399e-02 3.082587293743e-04 2.247458570481e+01
5.035000000000e+02 3.922647833140e-02 3.057316263009e-04 2.249702791303e+01
5.037500000000e+02 3.998028225296e-02 3.026456013137e-04 2.251870147309e+01
5.040000000000e+02 4.084112681735e-02 2.990914150604e-04 2.253957330964e+01
5.042500000000e+02 4.177148776340e-02 2.951647509547e-04 2.255961773229e+01
5.045000000000e+02 4.273002771749e-02 2.909651010709e-04 2.257881601921e+01
5.047500000000e+02 4.367230817014e-02 2.865950180827e-04 2.259715701880e+01
5.050000000000e+02 4.455159508983e-02 2.821592004758e-04 2.261463690495e+01
5.052500000000e+02 4.531975198413e-02 2.777637252572e-04 2.263125889958e+01
5.055000000000e+02 4.592829746914e-02 2.735153606732e-04 2.264703358836e+01
5.057500000000e+02 4.632944016934e-02 2.695207850917e-04 2.266197849235e+01
5.060000000000e+02 4.647711428150e-02 2.658858082263e-04 2.267611759274e+01
5.062500000000e+02 4.632809685924e-02 2.627143801585e-04 2.268948144110e+01
5.065000000000e+02 4.584298100323e-02 2.601075046997e-04 2.270210656196e+01
5.067500000000e+02 4.498705974702e-02 2.581620713787e-04 2.271403478318e+01
5.070000000000e+02 4.373122251141e-02 2.569693108801e-04 2.272531325783e+01
5.072500000000e+02 4.205254799040e-02 2.566134616031e-04 2.273599334269e+01
5.075000000000e+02 3.993493454481e-02 2.571699161927e-04 2.274613059376e+01
5.077500000000e+02 3.736939706276e-02 2.587035684847e-04 2.275578358759e+01
5.080000000000e+02 3.435437636300e-02 2.612669226770e-04 2.276501385695e+01
5.082500000000e+02 3.089571936398e-02 2.648987096857e-04 2.277388468467e+01
5.085000000000e+02 2.700665797584e-02 2.696219530682e-04 2.278246095464e+01
5.087500000000e+02 2.270754015455e-02 2.754426500241e-04 2.279080829580e+01
5.090000000000e+02 1.802544011089e-02 2.823487016944e-04 2.279899227484e+01
5.092500000000e+02 1.299372123597e-02 2.903089335390e-04 2.280707820794e+01
5.095000000000e+02 7.651421368907e-03 2.992728621742e-04 2.281513033598e+01
5.097500000000e+02 2.042605079173e-03 3.091704175654e-04 2.282321145720e+01
5.100000000000e+02 -3.784376101277e-03 3.199125473623e-04 2.283138221886e+01
5.102500000000e+02 -9.777614602541e-03 3.313919748078e-04 2.283970115821e+01
5.105000000000e+02 -1.588246616338e-02 3.434846712891e-04 2.284822387848e+01
5.107500000000e+02 -2.204232118518e-02 3.560516717749e-04 2.285700320503e+01
5.110000000000e+02 -2.819940853382e-02 3.689413385168e-04 2.286608879409e+01
5.112500000000e+02 -3.429557589017e-02 3.819919400136e-04 2.287552685124e+01
5.115000000000e+02 -4.027303470033e-02 3.950345108267e-04 2.288536038277e+01
5.117500000000e+02 -4.607509050335e-02 4.078959847459e-04 2.289562901765e+01
5.120000000000e+02 -5.164683634058e-02 4.204024222873e-04 2.290636892681e+01
5.122500000000e+02 -5.693580426329e-02 4.323823703741e-04 2.291761322314e+01
5.125000000000e+02 -6.189259017137e-02 4.436701410699e-04 2.292939196826e+01
5.127500000000e+02 -6.647142945634e-02 4.541088912276e-04 2.294173223420e+01
5.130000000000e+02 -7.063075275043e-02 4.635537183677e-04 2.295465862033e+01
5.132500000000e+02 -7.433369154306e-02 4.718743059586e-04 2.296819337446e+01
5.135000000000e+02 -7.754854962053e-02 4.789572023057e-04 2.298235655585e+01
5.137500000000e+02 -8.024924995007e-02 4.847079916840e-04 2.299716659438e+01
5.140000000000e+02 -8.241572046658e-02 4.890527844725e-04 2.301264043113e+01
5.142500000000e+02 -8.403425368870e-02 4.919394801531e-04 2.302879391285e+01
5.145000000000e+02 -8.509779308802e-02 4.933383230546e-04 2.304564194807e+01
5.147500000000e+02 -8.560619242342e-02 4.932424346318e-04 2.306319907226e+01
5.150000000000e+02 -8.556637583130e-02 4.916674241675e-04 2.308147943750e+01
5.152500000000e+02 -8.499245430415e-02 4.886511389066e-04 2.310049736585e+01
5.155000000000e+02 -8.390573117362e-02 4.842525103420e-04 2.312026731217e+01
5.157500000000e+02 -8.233464637464e-02 4.785506043939e-04 2.314080435700e+01
5.160000000000e+02 -8.031459313548e-02 4.716428586431e-04 2.316212412342e+01
5.162500000000e+02 -7.788765534373e-02 4.636435608641e-04 2.318424316855e+01
5.165000000000e+02 -7.510221538754e-02 4.546817975621e-04 2.320717900042e+01
5.167500000000e+02 -7.201246919397e-02 4.448993223580e-04 2.323095008105e+01
5.170000000000e+02 -6.867781947805e-02 4.344484717671e-04 2.325557605705e+01
5.172500000000e+02 -6.516217183745e-02 4.234898376169e-04 2.328107768276e+01
5.175000000000e+02 -6.153313664350e-02 4.121899408565e-04 2.330747671207e+01
5.177500000000e+02 -5.786112975122e-02 4.007190517342e-04 2.333479603374e+01
5.180000000000e+02 -5.421842132147e-02 3.892488726739e-04 2.336305937926e+01
5.182500000000e+02 -5.067810887304e-02 3.779504202610e-04 2.339229127327e+01
5.185000000000e+02 -4.731304528990e-02 3.669919556777e-04 2.342251692528e+01
5.187500000000e+02 -4.419477560132e-02 3.565370161107e-04 2.345376185843e+01
5.190000000000e+02 -4.139242265471e-02 3.467425866979e-04 2.348605185099e+01
5.192500000000e+02 -3.897165346654e-02 3.377574343328e-04 2.351941248312e+01
5.195000000000e+02 -3.699361674890e-02 3.297204989589e-04 2.355386900513e+01
5.197500000000e+02 -3.551401749132e-02 3.227594320820e-04 2.358944584435e+01
5.200000000000e+02 -3.458219899093e-02 3.169894420754e-04 2.362616638939e+01
5.202500000000e+02 -3.424036872248e-02 3.125123025537e-04 2.366405255990e+01
5.205000000000e+02 -3.452294565258e-02 3.094151805181e-04 2.370312437736e+01
5.207500000000e+02 -3.545598016943e-02 3.077697826584e-04 2.374339966838e+01
5.210000000000e+02 -3.705675380599e-02 3.076317043591e-04 2.378489361984e+01
5.212500000000e+02 -3.933352778099e-02 3.090399320957e-04 2.382761835243e+01
5.215000000000e+02 -4.228538104414e-02 3.120163990853e-04 2.387158261811e+01
5.217500000000e+02 -4.590223726769e-02 3.165656701821e-04 2.391679139189e+01
5.220000000000e+02 -5.016504455823e-02 3.226746910086e-04 2.396324550908e+01
5.222500000000e+02 -5.504601984755e-02 3.303128878704e-04 2.401094141816e+01
5.225000000000e+02 -6.050911534091e-02 3.394324142896e-04 2.405987083447e+01
5.227500000000e+02 -6.651051407338e-02 3.499683380658e-04 2.411002056229e+01
5.230000000000e+02 -7.299929170265e-02 3.618391767731e-04 2.416137227884e+01
5.232500000000e+02 -7.991815699139e-02 3.749475547227e-04 2.421390238306e+01
5.235000000000e+02 -8.720424132053e-02 3.891810027133e-04 2.426758193720e+01
5.237500000000e+02 -9.478999169016e-02 4.044130282950e-04 2.432237661537e+01
5.240000000000e+02 -1.026041028874e-01 4.205043240045e-04 2.437824672621e+01
5.242500000000e+02 -1.105724641912e-01 4.373041675715e-04 2.443514729879e+01
5.245000000000e+02 -1.186191587708e-01 4.546520531456e-04 2.449302820744e+01
5.247500000000e+02 -1.266674522252e-01 4.723793863401e-04 2.455183434845e+01
5.250000000000e+02 -1.346407915073e-01 4.903114792158e-04 2.461150589401e+01
5.252500000000e+02 -1.424637719479e-01 5.082696273012e-04 2.467197853562e+01
5.255000000000e+02 -1.500630958791e-01 5.260733082384e-04 2.473318381383e+01
5.257500000000e+02 -1.573684846493e-01 5.435424766425e-04 2.479504944291e+01
5.260000000000e+02 -1.643135520135e-01 5.604998605941e-04 2.485749974405e+01
5.262500000000e+02 -1.708366174785e-01 5.767733951235e-04 2.492045594934e+01
5.265000000000e+02 -1.768814605315e-01 5.921985255776e-04 2.498383663918e+01
5.267500000000e+02 -1.823980065942e-01 6.066204584881e-04 2.504755823398e+01
5.270000000000e+02 -1.873429339955e-01 6.198964152775e-04 2.511153526982e+01
5.272500000000e+02 -1.916801938686e-01 6.318976069882e-04 2.517568085967e+01
5.275000000000e+02 -1.953814509194e-01 6.425110363308e-04 2.523990719411e+01
5.277500000000e+02 -1.984264181685e-01 6.516411809820e-04 2.530412573139e+01
5.280000000000e+02 -2.008031008572e-01 6.592112892514e-04 2.536824767372e+01
5.282500000000e+02 -2.025079401687e-01 6.651644864435e-04 2.543218422781e+01
5.285000000000e+02 -2.035458456060e-01 6.694644581338e-04 2.549584706949e+01
5.287500000000e+02 -2.039301292643e-01 6.720960042322e-04 2.555914838124e+01
5.290000000000e+02 -2.036823246860e-01 6.730650787236e-04 2.562200125050e+01
5.292500000000e+02 -2.028319125977e-01 6.723986369907e-04 2.568431981362e+01
5.295000000000e+02 -2.014159370695e-01 6.701440554016e-04 2.574601962089e+01
5.297500000000e+02 -1.994785152136e-01 6.663683979705e-04 2.580701754749e+01
5.300000000000e+02 -1.970702591909e-01 6.611572795480e-04 2.586723207881e+01
5.302500000000e+02 -1.942476178455e-01 6.546135047344e-04 2.592658358921e+01
5.305000000000e+02 -1.910721019377e-01 6.468554739899e-04 2.598499416289e+01
5.307500000000e+02 -1.876094891375e-01 6.380154620195e-04 2.604238808828e+01
5.310000000000e+02 -1.839289055275e-01 6.282377763775e-04 2.609869163794e+01
5.312500000000e+02 -1.801019138843e-01 6.176765060692e-04 2.615383357150e+01
5.315000000000e+02 -1.762015124449e-01 6.064934119314e-04 2.620774499255e+01
5.317500000000e+02 -1.723011380300e-01 5.948557847313e-04 2.626035966306e+01
5.320000000000e+02 -1.684736652335e-01 5.829341325616e-04 2.631161431632e+01
5.322500000000e+02 -1.647903713233e-01 5.708999748682e-04 2.636144864472e+01
5.325000000000e+02 -1.613199590049e-01 5.589236879156e-04 2.640980566405e+01
5.327500000000e+02 -1.581276109157e-01 5.471721768502e-04 2.645663208489e+01
5.330000000000e+02 -1.552740639814e-01 5.358067420936e-04 2.650187833597e+01
5.332500000000e+02 -1.528148001834e-01 5.249815511253e-04 2.654549915027e+01
5.335000000000e+02 -1.507992663932e-01 5.148415583718e-04 2.658745357554e+01
5.337500000000e+02 -1.492702367078e-01 5.055208951170e-04 2.662770552594e+01
5.340000000000e+02 -1.482632503361e-01 4.971414574958e-04 2.666622396837e+01
5.342500000000e+02 -1.478061697070e-01 4.898114302258e-04 2.670298309702e+01
5.345000000000e+02 -1.479188848140e-01 4.836243687674e-04 2.673796283616e+01
5.347500000000e+02 -1.486131187304e-01 4.786583278424e-04 2.677114881869e+01
5.350000000000e+02 -1.498923894116e-01 4.749752180282e-04 2.680253268202e+01
5.352500000000e+02 -1.517520962544e-01 4.726203929027e-04 2.683211231464e+01
5.355000000000e+02 -1.541797366760e-01 4.716224715174e-04 2.685989174061e+01
5.357500000000e+02 -1.571552577118e-01 4.719934162856e-04 2.688588126264e+01
5.360000000000e+02 -1.606515171026e-01 4.737288116406e-04 2.691009755053e+01
5.362500000000e+02 -1.646348634479e-01 4.768083951393e-04 2.693256334873e+01
5.365000000000e+02 -1.690658044500e-01 4.811967692399e-04 2.695330744184e+01
5.367500000000e+02 -1.738997582271e-01 4.868443155811e-04 2.697236456754e+01
5.370000000000e+02 -1.790878797834e-01 4.936883073607e-04 2.698977493827e+01
5.372500000000e+02 -1.845779247797e-01 5.016541401027e-04 2.700558403521e+01
5.375000000000e+02 -1.903151464464e-01 5.106566869343e-04 2.701984236534e+01
5.377500000000e+02 -1.962432180251e-01 5.206018113293e-04 2.703260477624e+01
5.380000000000e+02 -2.023051276604e-01 5.313878507415e-04 2.704393032007e+01
5.382500000000e+02 -2.084440740273e-01 5.429072457408e-04 2.705388144649e+01
5.385000000000e+02 -2.146043026124e-01 5.550480761266e-04 2.706252380935e+01
5.387500000000e+02 -2.207319024245e-01 5.676956689955e-04 2.706992543655e+01
5.390000000000e+02 -2.267755251602e-01 5.807341029907e-04 2.707615633633e+01
5.392500000000e+02 -2.326870288249e-01 5.940476242009e-04 2.708128783508e+01
5.395000000000e+02 -2.384220318359e-01 6.075219636879e-04 2.708539217504e+01
5.397500000000e+02 -2.439403709986e-01 6.210456182015e-04 2.708854166346e+01
5.400000000000e+02 -2.492064614177e-01 6.345108991206e-04 2.709080826508e+01
5.402500000000e+02 -2.541895507812e-01 6.478148756887e-04 2.709226293480e+01
5.405000000000e+02 -2.588638851475e-01 6.608601300610e-04 2.709297523184e+01
5.407500000000e+02 -2.632087591096e-01 6.735554330219e-04 2.709301248775e+01
5.410000000000e+02 -2.672084858017e-01 6.858162005017e-04 2.709243940465e+01
5.412500000000e+02 -2.708522925152e-01 6.975648308427e-04 2.709131768015e+01
5.415000000000e+02 -2.741341096722e-01 7.087309303239e-04 2.708970522748e+01
5.417500000000e+02 -2.770523193927e-01 7.192513977098e-04 2.708765584769e+01
5.420000000000e+02 -2.796094511116e-01 7.290704127084e-04 2.708521894168e+01
5.422500000000e+02 -2.818118011846e-01 7.381393658320e-04 2.708243881367e+01
5.425000000000e+02 -2.836690513032e-01 7.464166956583e-04 2.707935450693e+01
5.427500000000e+02 -2.851938471995e-01 7.538677057615e-04 2.707599938666e+01
5.430000000000e+02 -2.864013865534e-01 7.604643425570e-04 2.707240106029e+01
5.432500000000e+02 -2.873089661739e-01 7.661849622782e-04 2.706858087261e+01
5.435000000000e+02 -2.879355816094e-01 7.710141089797e-04 2.706455393444e+01
5.437500000000e+02 -2.883015160135e-01 7.749422869871e-04 2.706032892802e+01
5.440000000000e+02 -2.884279845384e-01 7.779657855910e-04 2.705590825330e+01
5.442500000000e+02 -2.883367660912e-01 7.800864827652e-04 2.705128778273e+01
5.445000000000e+02 -2.880499193589e-01 7.813117220665e-04 2.704645714446e+01
5.447500000000e+02 -2.875895143099e-01 7.816541859095e-04 2.704139980498e+01
5.450000000000e+02 -2.869774306877e-01 7.811318216218e-04 2.703609348178e+01
5.452500000000e+02 -2.862351688998e-01 7.797677457494e-04 2.703051015675e+01
5.455000000000e+02 -2.853837524514e-01 7.775902330410e-04 2.702461678732e+01
5.457500000000e+02 -2.844436345796e-01 7.746326474675e-04 2.701837545735e+01
5.460000000000e+02 -2.834346716099e-01 7.709334080571e-04 2.701174400396e+01
5.462500000000e+02 -2.823761287715e-01 7.665359371713e-04 2.700467667080e+01
5.465000000000e+02 -2.812867048193e-01 7.614887314025e-04 2.699712446366e+01
5.467500000000e+02 -2.801845918444e-01 7.558452319360e-04 2.698903592390e+01
5.470000000000e+02 -2.790875432748e-01 7.496637385130e-04 2.698035768857e+01
5.472500000000e+02 -2.780129449972e-01 7.430072233899e-04 2.697103526940e+01
5.475000000000e+02 -2.769778872175e-01 7.359433125806e-04 2.696101345605e+01
5.477500000000e+02 -2.759992128667e-01 7.285440608598e-04 2.695023720537e+01
5.480000000000e+02 -2.750935571454e-01 7.208857170407e-04 2.693865197533e+01
5.482500000000e+02 -2.742773382528e-01 7.130483824845e-04 2.692620453878e+01
5.485000000000e+02 -2.735667334412e-01 7.051156536339e-04 2.691284324202e+01
5.487500000000e+02 -2.729775881825e-01 6.971740996202e-04 2.689851870772e+01
5.490000000000e+02 -2.725253138517e-01 6.893127319235e-04 2.688318398129e+01
5.492500000000e+02 -2.722247104572e-01 6.816222634297e-04 2.686679510143e+01
5.495000000000e+02 -2.720897884519e-01 6.741943684411e-04 2.684931111404e+01
5.497500000000e+02 -2.721335239081e-01 6.671207054990e-04 2.683069449909e+01
5.500000000000e+02 -2.723676309538e-01 6.604919499971e-04 2.681091107809e+01
5.502500000000e+02 -2.728022991916e-01 6.543966155478e-04 2.678993018617e+01
5.505000000000e+02 -2.734459489248e-01 6.489198268199e-04 2.676772460269e+01
5.507500000000e+02 -2.743049935056e-01 6.441421359309e-04 2.674427061426e+01
5.510000000000e+02 -2.753836542609e-01 6.401380963956e-04 2.671954771986e+01
5.512500000000e+02 -2.766837953400e-01 6.369748920627e-04 2.669353861470e+01
5.515000000000e+02 -2.782048188866e-01 6.347110141853e-04 2.666622895355e+01
5.517500000000e+02 -2.799436092079e-01 6.333949988618e-04 2.663760730436e+01
5.520000000000e+02 -2.818945491417e-01 6.330643397924e-04 2.660766472773e+01
5.522500000000e+02 -2.840495696325e-01 6.337443306291e-04 2.657639486749e+01
5.525000000000e+02 -2.863982687419e-01 6.354473230238e-04 2.654379351591e+01
5.527500000000e+02 -2.889280565718e-01 6.381720685518e-04 2.650985876046e+01
5.530000000000e+02 -2.916243380487e-01 6.419033899637e-04 2.647459063478e+01
5.532500000000e+02 -2.944707060502e-01 6.466120693495e-04 2.643799116653e+01
5.535000000000e+02 -2.974491434420e-01 6.522550423473e-04 2.640006448197e+01
5.537500000000e+02 -3.005402147007e-01 6.587759331036e-04 2.636081661269e+01
5.540000000000e+02 -3.037232443987e-01 6.661056194057e-04 2.632025568859e+01
5.542500000000e+02 -3.069764804673e-01 6.741633308108e-04 2.627839219009e+01
5.545000000000e+02 -3.102772325843e-01 6.828578529095e-04 2.623523887604e+01
5.547500000000e+02 -3.136020049233e-01 6.920888680649e-04 2.619081114650e+01
5.550000000000e+02 -3.169266204497e-01 7.017484221816e-04 2.614512719197e+01
5.552500000000e+02 -3.202263650594e-01 7.117225167217e-04 2.609820841692e+01
5.555000000000e+02 -3.234761374370e-01 7.218926572606e-04 2.605007944086e+01
5.557500000000e+02 -3.266506518479e-01 7.321374670749e-04 2.600076852423e+01
5.560000000000e+02 -3.297246780678e-01 7.423342192522e-04 2.595030773013e+01
5.562500000000e+02 -3.326733489365e-01 7.523603757380e-04 2.589873332630e+01
5.565000000000e+02 -3.354725026387e-01 7.620949596031e-04 2.584608570776e+01
5.567500000000e+02 -3.380990885289e-01 7.714199387497e-04 2.579240968242e+01
5.570000000000e+02 -3.405316155202e-01 7.802215651677e-04 2.573775471104e+01
5.572500000000e+02 -3.427505981138e-01 7.883915869765e-04 2.568217468623e+01
5.575000000000e+02 -3.447390116107e-01 7.958285097563e-04 2.562572806211e+01
5.577500000000e+02 -3.464827230711e-01 8.024388497767e-04 2.556847791649e+01
5.580000000000e+02 -3.479708419025e-01 8.081383047684e-04 2.551049155571e+01
5.582500000000e+02 -3.491960185354e-01 8.128530344742e-04 2.545184050386e+01
5.585000000000e+02 -3.501546237730e-01 8.165208539682e-04 2.539260017901e+01
5.587500000000e+02 -3.508468359442e-01 8.190924408445e-04 2.533284974585e+01
5.590000000000e+02 -3.512766014003e-01 8.205324650274e-04 2.527267154769e+01
5.592500000000e+02 -3.514515025551e-01 8.208206355169e-04 2.521215088605e+01
5.595000000000e+02 -3.513825164021e-01 8.199525942879e-04 2.515137554876e+01
5.597500000000e+02 -3.510836982690e-01 8.179405866901e-04 2.509043550840e+01
5.600000000000e+02 -3.505718235318e-01 8.148138813267e-04 2.502942229028e+01
5.602500000000e+02 -3.498659633680e-01 8.106188372818e-04 2.496842875686e+01
5.605000000000e+02 -3.489870868237e-01 8.054188061187e-04 2.490754851031e+01
5.607500000000e+02 -3.479576475068e-01 7.992934891658e-04 2.484687556892e+01
5.610000000000e+02 -3.468011707968e-01 7.923378910886e-04 2.478650401879e+01
5.612500000000e+02 -3.455419153702e-01 7.846610686807e-04 2.472652754877e+01
5.615000000000e+02 -3.442045176855e-01 7.763843582111e-04 2.466703915982e+01
5.617500000000e+02 -3.428136341282e-01 7.676392412531e-04 2.460813086624e+01
5.620000000000e+02 -3.413936637066e-01 7.585652259664e-04 2.454989332419e+01
5.622500000000e+02 -3.399683889581e-01 7.493071364224e-04 2.449241556829e+01
5.625000000000e+02 -3.385606213306e-01 7.400124965448e-04 2.443578470576e+01
5.627500000000e+02 -3.371918781475e-01 7.308288341363e-04 2.438008558839e+01
5.630000000000e+02 -3.358819619206e-01 7.219008343300e-04 2.432540048991e+01
5.632500000000e+02 -3.346486296074e-01 7.133676792213e-04 2.427180874422e+01
5.635000000000e+02 -3.335071706142e-01 7.053603186705e-04 2.421938634444e+01
5.637500000000e+02 -3.324701604465e-01 6.979991301286e-04 2.416820552060e+01
5.640000000000e+02 -3.315471281746e-01 6.913914198152e-04 2.411833424749e+01
5.642500000000e+02 -3.307444773696e-01 6.856294218654e-04 2.406983575789e+01
5.645000000000e+02 -3.300654136196e-01 6.807883557693e-04 2.402276796108e+01
5.647500000000e+02 -3.295100946405e-01 6.769247622668e-04 2.397718292264e+01
5.650000000000e+02 -3.290758683942e-01 6.740751396026e-04 2.393312623132e+01
5.652500000000e+02 -3.287577089988e-01 6.722548993066e-04 2.389063647351e+01
5.655000000000e+02 -3.285487183433e-01 6.714576909186e-04 2.384974465904e+01
5.657500000000e+02 -3.284407245356e-01 6.716550869409e-04 2.381047372026e+01
5.660000000000e+02 -3.284248918681e-01 6.727968206893e-04 2.377283803061e+01
5.662500000000e+02 -3.284923240217e-01 6.748114833726e-04 2.373684307594e+01
5.665000000000e+02 -3.286345343051e-01 6.776077827834e-04 2.370248516468e+01
5.667500000000e+02 -3.288438035795e-01 6.810764492564e-04 2.366975119540e+01
5.670000000000e+02 -3.291133155122e-01 6.850926120743e-04 2.363861870921e+01
5.672500000000e+02 -3.294371068528e-01 6.895188667717e-04 2.360905583573e+01
5.675000000000e+02 -3.298097521335e-01 6.942086755243e-04 2.358102162998e+01
5.677500000000e+02 -3.302258873351e-01 6.990102996537e-04 2.355446625137e+01
5.680000000000e+02 -3.306795252165e-01 7.037708375064e-04 2.352933155786e+01
5.682500000000e+02 -3.311633017394e-01 7.083404306534e-04 2.350555161471e+01
5.685000000000e+02 -3.316677046836e-01 7.125763789838e-04 2.348305329015e+01
5.687500000000e+02 -3.321803491667e-01 7.163468778789e-04 2.346175715826e+01
5.690000000000e+02 -3.326854414299e-01 7.195343605247e-04 2.344157826734e+01
5.692500000000e+02 -3.331635275868e-01 7.220383023468e-04 2.342242691527e+01
5.695000000000e+02 -3.335914999357e-01 7.237771100924e-04 2.340420974761e+01
5.697500000000e+02 -3.339430222371e-01 7.246893686642e-04 2.338683060749e+01
5.700000000000e+02 -3.341893477198e-01 7.247343155017e-04 2.337019132755e+01
5.702500000000e+02 -3.343004263474e-01 7.238912482770e-04 2.335419285874e+01
5.705000000000e+02 -3.342463738697e-01 7.221589804600e-04 2.333873599175e+01
5.707500000000e+02 -3.339991060926e-01 7.195540977058e-04 2.332372225561e+01
5.710000000000e+02 -3.335340770761e-01 7.161090173122e-04 2.330905448402e+01
5.712500000000e+02 -3.328319586454e-01 7.118700558714e-04 2.329463786052e+01
5.715000000000e+02 -3.318801707662e-01 7.068951060062e-04 2.328038014058e+01
5.717500000000e+02 -3.306740969372e-01 7.012518114955e-04 2.326619258286e+01
5.720000000000e+02 -3.292179298501e-01 6.950162015087e-04 2.325199030740e+01
5.722500000000e+02 -3.275250436722e-01 6.882713202597e-04 2.323769251880e+01
5.725000000000e+02 -3.256178813843e-01 6.811061654989e-04 2.322322326596e+01
5.727500000000e+02 -3.235273527477e-01 6.736152093032e-04 2.320851151773e+01
5.730000000000e+02 -3.212917855286e-01 6.658981387972e-04 2.319349157682e+01
5.732500000000e+02 -3.189554821079e-01 6.580598005183e-04 2.317810301886e+01
5.735000000000e+02 -3.165670219982e-01 6.502101612565e-04 2.316229134665e+01
5.737500000000e+02 -3.141773624078e-01 6.424642763832e-04 2.314600796842e+01
5.740000000000e+02 -3.118378647463e-01 6.349421470000e-04 2.312921010749e+01
5.742500000000e+02 -3.095984103008e-01 6.277681800851e-04 2.311186144370e+01
5.745000000000e+02 -3.075056228403e-01 6.210702943782e-04 2.309393202244e+01
5.747500000000e+02 -3.056013025696e-01 6.149784848920e-04 2.307539811739e+01
5.750000000000e+02 -3.039212038311e-01 6.096229737714e-04 2.305624286895e+01
5.752500000000e+02 -3.024940697830e-01 6.051318461458e-04 2.303645613683e+01
5.755000000000e+02 -3.013409853267e-01 6.016282502479e-04 2.301603429444e+01
5.757500000000e+02 -3.004751217761e-01 5.992273074235e-04 2.299498090293e+01
5.760000000000e+02 -2.999016456312e-01 5.980326685719e-04 2.297330598101e+01
5.762500000000e+02 -2.996180010058e-01 5.981331234403e-04 2.295102657238e+01
5.765000000000e+02 -2.996143241829e-01 5.995991711673e-04 2.292816633958e+01
5.767500000000e+02 -2.998740123518e-01 6.024797416963e-04 2.290475506644e+01
5.770000000000e+02 -3.003745158379e-01 6.067994076072e-04 2.288082890711e+01
5.772500000000e+02 -3.010881368328e-01 6.125559222936e-04 2.285642972268e+01
5.775000000000e+02 -3.019828911020e-01 6.197183584062e-04 2.283160432615e+01
5.777500000000e+02 -3.030235056493e-01 6.282261501385e-04 2.280640458126e+01
5.780000000000e+02 -3.041722712299e-01 6.379886633923e-04 2.278088605759e+01
5.782500000000e+02 -3.053900340445e-01 6.488857220764e-04 2.275510811010e+01
5.785000000000e+02 -3.066369738608e-01 6.607689296138e-04 2.272913247482e+01
5.787500000000e+02 -3.078734583041e-01 6.734637534016e-04 2.270302331552e+01
5.790000000000e+02 -3.090606329532e-01 6.867722451155e-04 2.267684585113e+01
5.792500000000e+02 -3.101610259439e-01 7.004767186980e-04 2.265066645364e+01
5.795000000000e+02 -3.111388601035e-01 7.143437719288e-04 2.262455137920e+01
5.797500000000e+02 -3.119603435342e-01 7.281288392359e-04 2.259856697482e+01
5.800000000000e+02 -3.125936803389e-01 7.415809855558e-04 2.257277856132e+01
5.802500000000e+02 -3.130090631777e-01 7.544479967705e-04 2.254725068396e+01
5.805000000000e+02 -3.131784853521e-01 7.664814191928e-04 2.252204656681e+01
5.807500000000e+02 -3.130755066995e-01 7.774414602332e-04 2.249722764489e+01
5.810000000000e+02 -3.126750540440e-01 7.871016790983e-04 2.247285387757e+01
5.812500000000e+02 -3.119532114762e-01 7.952531977547e-04 2.244898334584e+01
5.815000000000e+02 -3.108871226044e-01 8.017084310491e-04 2.242567189405e+01
5.817500000000e+02 -3.094550584727e-01 8.063042273650e-04 2.240297347694e+01
5.820000000000e+02 -3.076366292788e-01 8.089042495217e-04 2.238093979590e+01
5.822500000000e+02 -3.054131834872e-01 8.094007854740e-04 2.235961991825e+01
5.825000000000e+02 -3.027684229240e-01 8.077157652501e-04 2.233906065928e+01
5.827500000000e+02 -2.996891297510e-01 8.038012724575e-04 2.231930577480e+01
5.830000000000e+02 -2.961660537002e-01 7.976396162947e-04 2.230039636894e+01
5.832500000000e+02 -2.921948141541e-01 7.892426073555e-04 2.228237005774e+01
5.835000000000e+02 -2.877768269820e-01 7.786506985672e-04 2.226526134231e+01
5.837500000000e+02 -2.829201104530e-01 7.659318521107e-04 2.224910077027e+01
5.840000000000e+02 -2.776399609041e-01 7.511802799234e-04 2.223391523365e+01
5.842500000000e+02 -2.719593833732e-01 7.345150244125e-04 2.221972752842e+01
5.845000000000e+02 -2.659092463602e-01 7.160785786915e-04 2.220655595765e+01
5.847500000000e+02 -2.595281412148e-01 6.960354950003e-04 2.219441461483e+01
5.850000000000e+02 -2.528618977704e-01 6.745709581469e-04 2.218331304516e+01
5.852500000000e+02 -2.459628059007e-01 6.518893934605e-04 2.217325596743e+01
5.855000000000e+02 -2.388885495167e-01 6.282127998722e-04 2.216424367135e+01
5.857500000000e+02 -2.317009283606e-01 6.037790121206e-04 2.215627183425e+01
5.860000000000e+02 -2.244644193967e-01 5.788396674882e-04 2.214933138203e+01
5.862500000000e+02 -2.172446769328e-01 5.536576919203e-04 2.214340904476e+01
5.865000000000e+02 -2.101070370347e-01 5.285044557014e-04 2.213848732380e+01
5.867500000000e+02 -2.031151081454e-01 5.036564866201e-04 2.213454451464e+01
5.870000000000e+02 -1.963295236686e-01 4.793915588681e-04 2.213155541784e+01
5.872500000000e+02 -1.898068910640e-01 4.559846984980e-04 2.212949145402e+01
5.875000000000e+02 -1.835989703350e-01 4.337038672078e-04 2.212832082595e+01
5.877500000000e+02 -1.777521105696e-01 4.128050342704e-04 2.212800934738e+01
5.880000000000e+02 -1.723069056107e-01 3.935276518778e-04 2.212852066192e+01
5.882500000000e+02 -1.672980459141e-01 3.760902729986e-04 2.212981647365e+01
5.885000000000e+02 -1.627543529768e-01 3.606863085821e-04 2.213185741929e+01
5.887500000000e+02 -1.586988981489e-01 3.474804740196e-04 2.213460329994e+01
5.890000000000e+02 -1.551491629105e-01 3.366058624880e-04 2.213801328030e+01
5.892500000000e+02 -1.521172292772e-01 3.281616876897e-04 2.214204670887e+01
5.895000000000e+02 -1.496098891556e-01 3.222118696911e-04 2.214666324990e+01
5.897500000000e+02 -1.476286662317e-01 3.187843421657e-04 2.215182297591e+01
5.900000000000e+02 -1.461697904909e-01 3.178714422352e-04 2.215748712604e+01
5.902500000000e+02 -1.452240113733e-01 3.194310015351e-04 2.216361773102e+01
5.905000000000e+02 -1.447764084989e-01 3.233878560961e-04 2.217017828451e+01
5.907500000000e+02 -1.448061308216e-01 3.296360592190e-04 2.217713364315e+01
5.910000000000e+02 -1.452861396224e-01 3.380415753225e-04 2.218444989849e+01
5.912500000000e+02 -1.461830720455e-01 3.484450266164e-04 2.219209487729e+01
5.915000000000e+02 -1.474571858335e-01 3.606647911953e-04 2.220003797214e+01
5.917500000000e+02 -1.490624615689e-01 3.744999749338e-04 2.220824998685e+01
5.920000000000e+02 -1.509469746646e-01 3.897333971484e-04 2.221670361914e+01
5.922500000000e+02 -1.530534363797e-01 4.061345373693e-04 2.222537332985e+01
5.925000000000e+02 -1.553199691098e-01 4.234621482982e-04 2.223423522865e+01
5.927500000000e+02 -1.576811581493e-01 4.414669091786e-04 2.224326769917e+01
5.930000000000e+02 -1.600691898119e-01 4.598939981504e-04 2.225245098925e+01
5.932500000000e+02 -1.624152354989e-01 4.784855318476e-04 2.226176795837e+01
5.935000000000e+02 -1.646507978954e-01 4.969829014241e-04 2.227120372023e+01
5.937500000000e+02 -1.667091883856e-01 5.151292017369e-04 2.228074641949e+01
5.940000000000e+02 -1.685268403192e-01 5.326716825511e-04 2.229038697419e+01
5.942500000000e+02 -1.700445860758e-01 5.493643286163e-04 2.230011950727e+01
5.945000000000e+02 -1.712087606102e-01 5.649705371735e-04 2.230994169060e+01
5.947500000000e+02 -1.719720721925e-01 5.792658324708e-04 2.231985479466e+01
5.950000000000e+02 -1.722942353616e-01 5.920406122129e-04 2.232986365044e+01
5.952500000000e+02 -1.721424315027e-01 6.031030615037e-04 2.233997716218e+01
5.955000000000e+02 -1.714914663566e-01 6.122819308720e-04 2.235020817555e+01
5.957500000000e+02 -1.703237137439e-01 6.194290829405e-04 2.236057331463e+01
5.960000000000e+02 -1.686289354907e-01 6.244220499805e-04 2.237109333301e+01
5.962500000000e+02 -1.664038859934e-01 6.271661252978e-04 2.238179284835e+01
5.965000000000e+02 -1.636518151554e-01 6.275960772260e-04 2.239270003673e+01
5.967500000000e+02 -1.603819598676e-01 6.256775101984e-04 2.240384683798e+01
5.970000000000e+02 -1.566089513115e-01 6.214075214284e-04 2.241526856950e+01
5.972500000000e+02 -1.523522358514e-01 6.148147426563e-04 2.242700353716e+01
5.975000000000e+02 -1.476355827007e-01 6.059592849006e-04 2.243909319369e+01
5.977500000000e+02 -1.424865601903e-01 5.949312617819e-04 2.245158143414e+01
5.980000000000e+02 -1.369361591053e-01 5.818491335508e-04 2.246451478950e+01
5.982500000000e+02 -1.310183891354e-01 5.668573858537e-04 2.247794173461e+01
5.985000000000e+02 -1.247700050830e-01 5.501238108249e-04 2.249191287535e+01
5.987500000000e+02 -1.182301928381e-01 5.318363344025e-04 2.250648029543e+01
5.990000000000e+02 -1.114403420554e-01 5.121991445706e-04 2.252169774336e+01
5.992500000000e+02 -1.044437534468e-01 4.914291981880e-04 2.253762001931e+01
5.995000000000e+02 -9.728537264062e-02 4.697523330973e-04 2.255430311048e+01
5.997500000000e+02 -9.001145739202e-02 4.473993894629e-04 2.257180379124e+01
6.000000000000e+02 -8.266920252495e-02 4.246024076966e-04 2.259017951022e+01
6.002500000000e+02 -7.530630395604e-02 4.015911523151e-04 2.260948799820e+01
6.005000000000e+02 -6.797047330843e-02 3.785897635841e-04 2.262978729943e+01
6.007500000000e+02 -6.070888623794e-02 3.558138537801e-04 2.265113538476e+01
6.010000000000e+02 -5.356759193626e-02 3.334679844594e-04 2.267358976397e+01
6.012500000000e+02 -4.659089804374e-02 3.117434985394e-04 2.269720746200e+01
6.015000000000e+02 -3.982074093209e-02 2.908169569423e-04 2.272204437968e+01
6.017500000000e+02 -3.329606775699e-02 2.708486548651e-04 2.274815520694e+01
6.020000000000e+02 -2.705225158387e-02 2.519816822687e-04 2.277559292415e+01
6.022500000000e+02 -2.112056402533e-02 2.343414501307e-04 2.280440830311e+01
6.025000000000e+02 -1.552771234877e-02 2.180351167199e-04 2.283464969831e+01
6.027500000000e+02 -1.029547398993e-02 2.031517341632e-04 2.286636251113e+01
6.030000000000e+02 -5.440429947264e-03 1.897624567759e-04 2.289958866754e+01
6.032500000000e+02 -9.738036890060e-04 1.779205923873e-04 2.293436638222e+01
6.035000000000e+02 3.098585512757e-03 1.676621252348e-04 2.297072963900e+01
6.037500000000e+02 6.776252768390e-03 1.590063215410e-04 2.300870771567e+01
6.040000000000e+02 1.006388500881e-02 1.519560866839e-04 2.304832499151e+01
6.042500000000e+02 1.297106636205e-02 1.464989074826e-04 2.308960038720e+01
6.045000000000e+02 1.551193284631e-02 1.426074313408e-04 2.313254722036e+01
6.047500000000e+02 1.770473919889e-02 1.402403564086e-04 2.317717284177e+01
6.050000000000e+02 1.957139106210e-02 1.393433333934e-04 2.322347831752e+01
6.052500000000e+02 2.113691260346e-02 1.398497964758e-04 2.327145836763e+01
6.055000000000e+02 2.242890508531e-02 1.416822090672e-04 2.332110102185e+01
6.057500000000e+02 2.347698519895e-02 1.447530401916e-04 2.337238762544e+01
6.060000000000e+02 2.431222699960e-02 1.489660042351e-04 2.342529267262e+01
6.062500000000e+02 2.496663360834e-02 1.542173538809e-04 2.347978368992e+01
6.065000000000e+02 2.547259376864e-02 1.603972054484e-04 2.353582133625e+01
6.067500000000e+02 2.586240988967e-02 1.673909168949e-04 2.359335934371e+01
6.070000000000e+02 2.616784888552e-02 1.750805286573e-04 2.365234454474e+01
6.072500000000e+02 2.641973517755e-02 1.833460921669e-04 2.371271703954e+01
6.075000000000e+02 2.664757403887e-02 1.920671986353e-04 2.377441030228e+01
6.077500000000e+02 2.687929528535e-02 2.011241354658e-04 2.383735127578e+01
6.080000000000e+02 2.714091998552e-02 2.103993130752e-04 2.390146071557e+01
6.082500000000e+02 2.745642839356e-02 2.197782717014e-04 2.396665329283e+01
6.085000000000e+02 2.784755679150e-02 2.291507987160e-04 2.403283794005e+01
6.087500000000e+02 2.833368780315e-02 2.384119847097e-04 2.409991819062e+01
6.090000000000e+02 2.893182224235e-02 2.474629218441e-04 2.416779242675e+01
6.092500000000e+02 2.965653250394e-02 2.562113337332e-04 2.423635429640e+01
6.095000000000e+02 3.051998031410e-02 2.645721212462e-04 2.430549313049e+01
6.097500000000e+02 3.153197853096e-02 2.724677411376e-04 2.437509433115e+01
6.100000000000e+02 3.270010068589e-02 2.798284915366e-04 2.444503975489e+01
6.102500000000e+02 3.402974755508e-02 2.865924405455e-04 2.451520827440e+01
6.105000000000e+02 3.552430770538e-02 2.927054761246e-04 2.458547620617e+01
6.107500000000e+02 3.718531805764e-02 2.981212753615e-04 2.465571774787e+01
6.110000000000e+02 3.901258855554e-02 3.028011146076e-04 2.472580560616e+01
6.112500000000e+02 4.100439218410e-02 3.067135536616e-04 2.479561145412e+01
6.115000000000e+02 4.315762548849e-02 3.098341310635e-04 2.486500649834e+01
6.117500000000e+02 4.546797430909e-02 3.121449962546e-04 2.493386206434e+01
6.120000000000e+02 4.793008096796e-02 3.136345671621e-04 2.500205010827e+01
6.122500000000e+02 5.053768031117e-02 3.142970988813e-04 2.506944392581e+01
6.125000000000e+02 5.328375133140e-02 3.141323841995e-04 2.513591871377e+01
6.127500000000e+02 5.616065064057e-02 3.131454237455e-04 2.520135212457e+01
6.130000000000e+02 5.916021531436e-02 3.113459426233e-04 2.526562504931e+01
6.132500000000e+02 6.227387353956e-02 3.087483032738e-04 2.532862209485e+01
6.135000000000e+02 6.549274245717e-02 3.053710823126e-04 2.539023235434e+01
6.137500000000e+02 6.880769969852e-02 3.012368915148e-04 2.545035000103e+01
6.140000000000e+02 7.220945953937e-02 2.963721471444e-04 2.550887485014e+01
6.142500000000e+02 7.568863890352e-02 2.908069131920e-04 2.556571310370e+01
6.145000000000e+02 7.923581188413e-02 2.845748241655e-04 2.562077786951e+01
6.147500000000e+02 8.284157741406e-02 2.777128509935e-04 2.567398976387e+01
6.150000000000e+02 8.649660177364e-02 2.702613196727e-04 2.572527747211e+01
6.152500000000e+02 9.019168526265e-02 2.622637454368e-04 2.577457826504e+01
6.155000000000e+02 9.391781889574e-02 2.537667131261e-04 2.582183849414e+01
6.157500000000e+02 9.766624179631e-02 2.448198054585e-04 2.586701397885e+01
6.160000000000e+02 1.014285237041e-01 2.354754287872e-04 2.591007048658e+01
6.162500000000e+02 1.051966208931e-01 2.257887219427e-04 2.595098400283e+01
6.165000000000e+02 1.089629617172e-01 2.158172501813e-04 2.598974103242e+01
6.167500000000e+02 1.127205136925e-01 2.056208602388e-04 2.602633880302e+01
6.170000000000e+02 1.164628672871e-01 1.952613058274e-04 2.606078541598e+01
6.172500000000e+02 1.201843059480e-01 1.848019372311e-04 2.609309990207e+01
6.175000000000e+02 1.238798711170e-01 1.743074081023e-04 2.612331222621e+01
6.177500000000e+02 1.275454188263e-01 1.638432773492e-04 2.615146317166e+01
6.180000000000e+02 1.311776737945e-01 1.534754301260e-04 2.617760418356e+01
6.182500000000e+02 1.347742549460e-01 1.432696609749e-04 2.620179709555e+01
6.185000000000e+02 1.383336829421e-01 1.332911185896e-04 2.622411376896e+01
6.187500000000e+02 1.418553785382e-01 1.236036985543e-04 2.624463566170e+01
6.190000000000e+02 1.453396224214e-01 1.142695003478e-04 2.626345329785e+01
6.192500000000e+02 1.487875043214e-01 1.053481234113e-04 2.628066566200e+01
6.195000000000e+02 1.522008264408e-01 9.689611326092e-05 2.629637949693e+01
6.197500000000e+02 1.555820054719e-01 8.896628068553e-05 2.631070854950e+01
6.200000000000e+02 1.589339256709e-01 8.160709985614e-05 2.632377271915e+01
6.202500000000e+02 1.622597889430e-01 7.486211346746e-05 2.633569719355e+01
6.205000000000e+02 1.655629241113e-01 6.876932776981e-05 2.634661145060e+01
6.207500000000e+02 1.688465961342e-01 6.336070333924e-05 2.635664827457e+01
6.210000000000e+02 1.721137983272e-01 5.866166213442e-05 2.636594271294e+01
6.212500000000e+02 1.753670435794e-01 5.469065119410e-05 2.637463101505e+01
6.215000000000e+02 1.786081564422e-01 5.145878969062e-05 2.638284952702e+01
6.217500000000e+02 1.818380516605e-01 4.896967055663e-05 2.639073358275e+01
6.220000000000e+02 1.850566132638e-01 4.721898320076e-05 2.639841650376e+01
6.222500000000e+02 1.882624700739e-01 4.619460118095e-05 2.640602838042e+01
6.225000000000e+02 1.914528933908e-01 4.587656087935e-05 2.641369511025e+01
6.227500000000e+02 1.946237193952e-01 4.623711134325e-05 2.642153734239e+01
6.230000000000e+02 1.977693020403e-01 4.724097888263e-05 2.642966960076e+01
6.232500000000e+02 2.008824834973e-01 4.884576059387e-05 2.643819920175e+01
6.235000000000e+02 2.039546709538e-01 5.100232960164e-05 2.644722558817e+01
6.237500000000e+02 2.069759324077e-01 5.365535094217e-05 2.645683948370e+01
6.240000000000e+02 2.099351130726e-01 5.674406342210e-05 2.646712211532e+01
6.242500000000e+02 2.128200768336e-01 6.020296354060e-05 2.647814482609e+01
6.245000000000e+02 2.156179225056e-01 6.396271734249e-05 2.648996833859e+01
6.247500000000e+02 2.183152918018e-01 6.795097387925e-05 2.650264249158e+01
6.250000000000e+02 2.208986881484e-01 7.209355802543e-05 2.651620587653e+01
6.252500000000e+02 2.233548489106e-01 7.631550729720e-05 2.653068559098e+01
6.255000000000e+02 2.256711321542e-01 8.054202537868e-05 2.654609727575e+01
6.257500000000e+02 2.278359004951e-01 8.469946889945e-05 2.656244488365e+01
6.260000000000e+02 2.298389407443e-01 8.871633002469e-05 2.657972087487e+01
6.262500000000e+02 2.316718534692e-01 9.252441618668e-05 2.659790638769e+01
6.265000000000e+02 2.333284402148e-01 9.605967551507e-05 2.661697145163e+01
6.267500000000e+02 2.348050521710e-01 9.926298259167e-05 2.663687537362e+01
6.270000000000e+02 2.361009157797e-01 1.020808152867e-04 2.665756706229e+01
6.272500000000e+02 2.372183797822e-01 1.044658825516e-04 2.667898572002e+01
6.275000000000e+02 2.381631658029e-01 1.063774206303e-04 2.670106108026e+01
6.277500000000e+02 2.389444839815e-01 1.077815822477e-04 2.672371437879e+01
6.280000000000e+02 2.395751526691e-01 1.086514482602e-04 2.674685870717e+01
6.282500000000e+02 2.400716008197e-01 1.089670230938e-04 2.677039986798e+01
6.285000000000e+02 2.404537894187e-01 1.087151089420e-04 2.679423726118e+01
6.287500000000e+02 2.407451018240e-01 1.078888759357e-04 2.681826442070e+01
6.290000000000e+02 2.409721161641e-01 1.064874078354e-04 2.684236998689e+01
6.292500000000e+02 2.411642691788e-01 1.045152832113e-04 2.686643864211e+01
6.295000000000e+02 2.413535139282e-01 1.019817412789e-04 2.689035178357e+01
6.297500000000e+02 2.415738413442e-01 9.890003609276e-05 2.691398854265e+01
6.300000000000e+02 2.418607333557e-01 9.528667117939e-05 2.693722663579e+01
6.302500000000e+02 2.422505662656e-01 9.116056554084e-05 2.695994325949e+01
6.305000000000e+02 2.427799549628e-01 8.654222605755e-05 2.698201596010e+01
6.307500000000e+02 2.434850254689e-01 8.145314258779e-05 2.700332360810e+01
6.310000000000e+02 2.444007098500e-01 7.591486967568e-05 2.702374709649e+01
6.312500000000e+02 2.455599880147e-01 6.994856926200e-05 2.704317028894e+01
6.315000000000e+02 2.469931589140e-01 6.357449484237e-05 2.706148080075e+01
6.317500000000e+02 2.487271491904e-01 5.681160225278e-05 2.707857075215e+01
6.320000000000e+02 2.507848650035e-01 4.967745339898e-05 2.709433758648e+01
6.322500000000e+02 2.531846368175e-01 4.218802720835e-05 2.710868461077e+01
6.325000000000e+02 2.559397468653e-01 3.435793421065e-05 2.712152172136e+01
6.327500000000e+02 2.590580718643e-01 2.620065374598e-05 2.713276592936e+01
6.330000000000e+02 2.625418599829e-01 1.772901246158e-05 2.714234193937e+01
6.332500000000e+02 2.663876142465e-01 8.955652755982e-06 2.715018245819e+01
6.335000000000e+02 2.705861269181e-01 -1.062765893120e-07 2.715622861085e+01
6.337500000000e+02 2.751226541878e-01 -9.442402252175e-06 2.716043027880e+01
6.340000000000e+02 2.799771687586e-01 -1.903638652881e-05 2.716274617306e+01
6.342500000000e+02 2.851247670484e-01 -2.886916607414e-05 2.716314400231e+01
6.345000000000e+02 2.905361656443e-01 -3.891824477057e-05 2.716160056199e+01
6.347500000000e+02 2.961782372022e-01 -4.915700048373e-05 2.715810155880e+01
6.350000000000e+02 3.020146526992e-01 -5.955415025235e-05 2.715264153074e+01
6.352500000000e+02 3.080065637184e-01 -7.007337167243e-05 2.714522369237e+01
6.355000000000e+02 3.141132542737e-01 -8.067292789566e-05 2.713585953046e+01
6.357500000000e+02 3.202928700046e-01 -9.130564967982e-05 2.712456852360e+01
6.360000000000e+02 3.265030934524e-01 -1.019189855907e-04 2.711137768466e+01
6.362500000000e+02 3.327018349187e-01 -1.124553845441e-04 2.709632118060e+01
6.365000000000e+02 3.388478315279e-01 -1.228526305382e-04 2.707943968373e+01
6.367500000000e+02 3.449012664958e-01 -1.330446931647e-04 2.706077990497e+01
6.370000000000e+02 3.508242807831e-01 -1.429625706110e-04 2.704039396831e+01
6.372500000000e+02 3.565814665405e-01 -1.525355181650e-04 2.701833889604e+01
6.375000000000e+02 3.621402151249e-01 -1.616921428048e-04 2.699467583018e+01
6.377500000000e+02 3.674710611714e-01 -1.703620789608e-04 2.696946959542e+01
6.380000000000e+02 3.725478533580e-01 -1.784773847167e-04 2.694278787963e+01
6.382500000000e+02 3.773478938486e-01 -1.859743830230e-04 2.691470081937e+01
6.385000000000e+02 3.818519247877e-01 -1.927952818772e-04 2.688528018592e+01
6.387500000000e+02 3.860440507709e-01 -1.988900441326e-04 2.685459900857e+01
6.390000000000e+02 3.899115421517e-01 -2.042179756255e-04 2.682273079460e+01
6.392500000000e+02 3.934445860787e-01 -2.087494305473e-04 2.678974920927e+01
6.395000000000e+02 3.966359581166e-01 -2.124671933470e-04 2.675572735183e+01
6.397500000000e+02 3.994806762914e-01 -2.153677182387e-04 2.672073750873e+01
6.400000000000e+02 4.019756467560e-01 -2.174619497009e-04 2.668485053107e+01
6.402500000000e+02 4.041193546541e-01 -2.187759384365e-04 2.664813557308e+01
6.405000000000e+02 4.059116147174e-01 -2.193509759806e-04 2.661065970512e+01
6.407500000000e+02 4.073534227565e-01 -2.192428978449e-04 2.657248776610e+01
6.410000000000e+02 4.084469511976e-01 -2.185214016499e-04 2.653368198057e+01
6.412500000000e+02 4.091956734779e-01 -2.172685407981e-04 2.649430193500e+01
6.415000000000e+02 4.096046396213e-01 -2.155767284742e-04 2.645440447192e+01
6.417500000000e+02 4.096808998559e-01 -2.135463117935e-04 2.641404365120e+01
6.420000000000e+02 4.094340124774e-01 -2.112826134371e-04 2.637327092386e+01
6.422500000000e+02 4.088766781383e-01 -2.088929015314e-04 2.633213504386e+01
6.425000000000e+02 4.080253166730e-01 -2.064828370824e-04 2.629068247349e+01
6.427500000000e+02 4.069006942135e-01 -2.041532627596e-04 2.624895736852e+01
6.430000000000e+02 4.055283517653e-01 -2.019966336520e-04 2.620700206431e+01
6.432500000000e+02 4.039389594513e-01 -2.000941399480e-04 2.616485716295e+01
6.435000000000e+02 4.021684037986e-01 -1.985129995940e-04 2.612256190761e+01
6.437500000000e+02 4.002576192617e-01 -1.973042051540e-04 2.608015457234e+01
6.440000000000e+02 3.982522020792e-01 -1.965011741184e-04 2.603767257676e+01
6.442500000000e+02 3.962016997401e-01 -1.961188368355e-04 2.599515283868e+01
6.445000000000e+02 3.941586538293e-01 -1.961534746779e-04 2.595263208586e+01
6.447500000000e+02 3.921774502846e-01 -1.965834746910e-04 2.591014688871e+01
6.450000000000e+02 3.903129600079e-01 -1.973705660612e-04 2.586773387431e+01
6.452500000000e+02 3.886190599175e-01 -1.984617028121e-04 2.582542989889e+01
6.455000000000e+02 3.871471074220e-01 -1.997916396476e-04 2.578327190550e+01
6.457500000000e+02 3.859443781097e-01 -2.012856983437e-04 2.574129699899e+01
6.460000000000e+02 3.850525599507e-01 -2.028630344579e-04 2.569954230906e+01
6.462500000000e+02 3.845063355403e-01 -2.044400143389e-04 2.565804481311e+01
6.465000000000e+02 3.843321073402e-01 -2.059335759139e-04 2.561684121290e+01
6.467500000000e+02 3.845468924035e-01 -2.072646759894e-04 2.557596749689e+01
6.470000000000e+02 3.851574549484e-01 -2.083613944793e-04 2.553545874003e+01
6.472500000000e+02 3.861596974220e-01 -2.091617741349e-04 2.549534868718e+01
6.475000000000e+02 3.875383759358e-01 -2.096161572647e-04 2.545566947587e+01
6.477500000000e+02 3.892671537157e-01 -2.096890508190e-04 2.541645111377e+01
6.480000000000e+02 3.913090579573e-01 -2.093602306346e-04 2.537772116490e+01
6.482500000000e+02 3.936173587568e-01 -2.086251709660e-04 2.533950447863e+01
6.485000000000e+02 3.961368514629e-01 -2.074947263405e-04 2.530182271828e+01
6.487500000000e+02 3.988055651284e-01 -2.059940123707e-04 2.526469428524e+01
6.490000000000e+02 4.015568034354e-01 -2.041606127467e-04 2.522813394929e+01
6.492500000000e+02 4.043214846062e-01 -2.020422033248e-04 2.519215292518e+01
6.495000000000e+02 4.070306154466e-01 -1.996936312561e-04 2.515675866013e+01
6.497500000000e+02 4.096178199606e-01 -1.971737984250e-04 2.512195495648e+01
6.500000000000e+02 4.120217362308e-01 -1.945424855648e-04 2.508774212222e+01
6.502500000000e+02 4.141881628794e-01 -1.918572509635e-04 2.505411702057e+01
6.505000000000e+02 4.160718103973e-01 -1.891707641273e-04 2.502107335599e+01
6.507500000000e+02 4.176375746342e-01 -1.865286454759e-04 2.498860189454e+01
6.510000000000e+02 4.188612609446e-01 -1.839680551615e-04 2.495669080013e+01
6.512500000000e+02 4.197297530929e-01 -1.815168951765e-04 2.492532579871e+01
6.515000000000e+02 4.202406645145e-01 -1.791939403461e-04 2.489449054820e+01
6.517500000000e+02 4.204015434058e-01 -1.770096066713e-04 2.486416686727e+01
6.520000000000e+02 4.202287341234e-01 -1.749674182670e-04 2.483433506588e+01
6.522500000000e+02 4.197460275773e-01 -1.730658079234e-04 2.480497408211e+01
6.525000000000e+02 4.189832085988e-01 -1.713003098897e-04 2.477606176698e+01
6.527500000000e+02 4.179746177013e-01 -1.696658569663e-04 2.474757508998e+01
6.530000000000e+02 4.167578009234e-01 -1.681588696421e-04 2.471949028823e+01
6.532500000000e+02 4.153723060813e-01 -1.667790782059e-04 2.469178294942e+01
6.535000000000e+02 4.138586386060e-01 -1.655310186151e-04 2.466442821223e+01
6.537500000000e+02 4.122573777599e-01 -1.644248713171e-04 2.463740071726e+01
6.540000000000e+02 4.106084286431e-01 -1.634768541994e-04 2.461067472770e+01
6.542500000000e+02 4.089503808096e-01 -1.627088897555e-04 2.458422402820e+01
6.545000000000e+02 4.073199638268e-01 -1.621478370527e-04 2.455802195430e+01
6.547500000000e+02 4.057515641015e-01 -1.618240856475e-04 2.453204125486e+01
6.550000000000e+02 4.042768386244e-01 -1.617698160326e-04 2.450625402494e+01
6.552500000000e+02 4.029244126071e-01 -1.620168853755e-04 2.448063163759e+01
6.555000000000e+02 4.017196849939e-01 -1.625945089282e-04 2.445514459439e+01
6.557500000000e+02 4.006847598525e-01 -1.635268955167e-04 2.442976247921e+01
6.560000000000e+02 3.998384943005e-01 -1.648309478103e-04 2.440445388227e+01
6.562500000000e+02 3.991966330403e-01 -1.665141648499e-04 2.437918640078e+01
6.565000000000e+02 3.987719803502e-01 -1.685729387499e-04 2.435392658485e+01
6.567500000000e+02 3.985745495297e-01 -1.709913226834e-04 2.432863999691e+01
6.570000000000e+02 3.986116022509e-01 -1.737404266081e-04 2.430329123260e+01
6.572500000000e+02 3.988875106711e-01 -1.767784503676e-04 2.427784401376e+01
6.575000000000e+02 3.994033990986e-01 -1.800514609593e-04 2.425226121924e+01
6.577500000000e+02 4.001565520818e-01 -1.834948319378e-04 2.422650500012e+01
6.580000000000e+02 4.011396382022e-01 -1.870353199258e-04 2.420053682382e+01
6.582500000000e+02 4.023398262864e-01 -1.905932326293e-04 2.417431759616e+01
6.585000000000e+02 4.037379504829e-01 -1.940854388450e-04 2.414780772078e+01
6.587500000000e+02 4.053078493142e-01 -1.974280693102e-04 2.412096724590e+01
6.590000000000e+02 4.070160777440e-01 -2.005390831924e-04 2.409375595671e+01
6.592500000000e+02 4.088220893806e-01 -2.033408476137e-04 2.406613356911e+01
6.595000000000e+02 4.106789605548e-01 -2.057616944371e-04 2.403805991678e+01
6.597500000000e+02 4.125347257127e-01 -2.077372580060e-04 2.400949518257e+01
6.600000000000e+02 4.143341578465e-01 -2.092112112663e-04 2.398040015766e+01
6.602500000000e+02 4.160208956029e-01 -2.101356531440e-04 2.395073654966e+01
6.605000000000e+02 4.175397333102e-01 -2.104710008595e-04 2.392046727011e+01
6.607500000000e+02 4.188387816192e-01 -2.101856964534e-04 2.388955675568e+01
6.610000000000e+02 4.198713148251e-01 -2.092559173095e-04 2.385797125737e+01
6.612500000000e+02 4.205971132895e-01 -2.076653060216e-04 2.382567914142e+01
6.615000000000e+02 4.209831812865e-01 -2.054048312322e-04 2.379265113196e+01
6.617500000000e+02 4.210038856684e-01 -2.024730016712e-04 2.375886059341e+01
6.620000000000e+02 4.206405136226e-01 -1.988760147498e-04 2.372428375187e+01
6.622500000000e+02 4.198804488005e-01 -1.946279665044e-04 2.368889993230e+01
6.625000000000e+02 4.187162604685e-01 -1.897510875931e-04 2.365269184760e+01
6.627500000000e+02 4.171448021729e-01 -1.842757171017e-04 2.361564586285e+01
6.630000000000e+02 4.151665932311e-01 -1.782398364399e-04 2.357775229548e+01
6.632500000000e+02 4.127856780854e-01 -1.716884750101e-04 2.353900580303e+01
6.635000000000e+02 4.100098762322e-01 -1.646727094806e-04 2.349940571582e+01
6.637500000000e+02 4.068514486022e-01 -1.572484131937e-04 2.345895637012e+01
6.640000000000e+02 4.033280599948e-01 -1.494749270836e-04 2.341766749820e+01
6.642500000000e+02 3.994636792153e-01 -1.414138219601e-04 2.337555439548e+01
6.645000000000e+02 3.952893436556e-01 -1.331279839332e-04 2.333263817976e+01
6.647500000000e+02 3.908433765643e-01 -1.246810457210e-04 2.328894571157e+01
6.650000000000e+02 3.861710452958e-01 -1.161373626551e-04 2.324450960567e+01
6.652500000000e+02 3.813234619166e-01 -1.075624307589e-04 2.319936793942e+01
6.655000000000e+02 3.763558253974e-01 -9.902367965087e-05 2.315356384829e+01
6.657500000000e+02 3.713251888483e-01 -9.059135069085e-05 2.310714516159e+01
6.660000000000e+02 3.662879413511e-01 -8.233929395597e-05 2.306016384020e+01
6.662500000000e+02 3.612973676209e-01 -7.434532169869e-05 2.301267548806e+01
6.665000000000e+02 3.564015781790e-01 -6.669093287359e-05 2.296473883709e+01
6.667500000000e+02 3.516420848759e-01 -5.946019940261e-05 2.291641544243e+01
6.670000000000e+02 3.470531780474e-01 -5.273777551110e-05 2.286776938067e+01
6.672500000000e+02 3.426621487065e-01 -4.660607701137e-05 2.281886702100e+01
6.675000000000e+02 3.384902840843e-01 -4.114196161835e-05 2.276977711834e+01
6.677500000000e+02 3.345543835158e-01 -3.641319997350e-05 2.272057068513e+01
6.680000000000e+02 3.308685615760e-01 -3.247505171377e-05 2.267132123270e+01
6.682500000000e+02 3.274459191634e-01 -2.936740727537e-05 2.262210466678e+01
6.685000000000e+02 3.242998476424e-01 -2.711281076217e-05 2.257299945502e+01
6.687500000000e+02 3.214446453571e-01 -2.571585410835e-05 2.252408638879e+01
6.690000000000e+02 3.188953489553e-01 -2.516335593568e-05 2.247544851089e+01
6.692500000000e+02 3.166667325137e-01 -2.542610206520e-05 2.242717063926e+01
6.695000000000e+02 3.147716401436e-01 -2.646156728719e-05 2.237933904963e+01
6.697500000000e+02 3.132188409696e-01 -2.821715243026e-05 2.233204077261e+01
6.700000000000e+02 3.120108062358e-01 -3.063346201398e-05 2.228536313949e+01
6.702500000000e+02 3.111416861218e-01 -3.364770883580e-05 2.223939311814e+01
6.705000000000e+02 3.105958618574e-01 -3.719622133191e-05 2.219421672931e+01
6.707500000000e+02 3.103473217435e-01 -4.121584586639e-05 2.214991869375e+01
6.710000000000e+02 3.103599753048e-01 -4.564452870872e-05 2.210658204214e+01
6.712500000000e+02 3.105889338915e-01 -5.042080122784e-05 2.206428796497e+01
6.715000000000e+02 3.109825967404e-01 -5.548242818481e-05 2.202311569060e+01
6.717500000000e+02 3.114853466526e-01 -6.076444154637e-05 2.198314263768e+01
6.720000000000e+02 3.120404804796e-01 -6.619717536809e-05 2.194444450164e+01
6.722500000000e+02 3.125930515247e-01 -7.170462324750e-05 2.190709536119e+01
6.725000000000e+02 3.130923427295e-01 -7.720329615005e-05 2.187116792742e+01
6.727500000000e+02 3.134936151921e-01 -8.260220512316e-05 2.183673350662e+01
6.730000000000e+02 3.137591139609e-01 -8.780376631794e-05 2.180386208391e+01
6.732500000000e+02 3.138581795632e-01 -9.270585759419e-05 2.177262214851e+01
6.735000000000e+02 3.137665931834e-01 -9.720470956331e-05 2.174308041606e+01
6.737500000000e+02 3.134654188977e-01 -1.011983709745e-04 2.171530155161e+01
6.740000000000e+02 3.129394346413e-01 -1.045904343854e-04 2.168934762996e+01
6.742500000000e+02 3.121756454804e-01 -1.072934869062e-04 2.166527772572e+01
6.745000000000e+02 3.111619344595e-01 -1.092320737301e-04 2.164314729389e+01
6.747500000000e+02 3.098862862614e-01 -1.103448400100e-04 2.162300772488e+01
6.750000000000e+02 3.083365347309e-01 -1.105856157249e-04 2.160490583122e+01
6.752500000000e+02 3.065007627148e-01 -1.099235906294e-04 2.158888338657e+01
6.755000000000e+02 3.043683068282e-01 -1.083425129135e-04 2.157497684277e+01
6.757500000000e+02 3.019311294396e-01 -1.058393021219e-04 2.156321701099e+01
6.760000000000e+02 2.991854062020e-01 -1.024221585079e-04 2.155362887414e+01
6.762500000000e+02 2.961330359588e-01 -9.810865518599e-05 2.154623140321e+01
6.765000000000e+02 2.927829218779e-01 -9.292398915523e-05 2.154103754199e+01
6.767500000000e+02 2.891517024701e-01 -8.689964077314e-05 2.153805409845e+01
6.770000000000e+02 2.852639064437e-01 -8.007263129080e-05 2.153728175308e+01
6.772500000000e+02 2.811514053021e-01 -7.248532109931e-05 2.153871499121e+01
6.775000000000e+02 2.768523049710e-01 -6.418568756147e-05 2.154234217768e+01
6.777500000000e+02 2.724092588290e-01 -5.522794885142e-05 2.154814553290e+01
6.780000000000e+02 2.678674367722e-01 -4.567332938071e-05 2.155610109975e+01
6.782500000000e+02 2.632724246706e-01 -3.559074813035e-05 2.156617886790e+01
6.785000000000e+02 2.586680882860e-01 -2.505715518457e-05 2.157834271990e+01
6.787500000000e+02 2.540948044098e-01 -1.415742996274e-05 2.159255060846e+01
6.790000000000e+02 2.495879921810e-01 -2.983638062990e-06 2.160875456699e+01
6.792500000000e+02 2.451772366124e-01 8.366284886420e-06 2.162690098090e+01
6.795000000000e+02 2.408858256071e-01 1.979046953974e-05 2.164693069435e+01
6.797500000000e+02 2.367308595088e-01 3.118543761644e-05 2.166877938475e+01
6.800000000000e+02 2.327236762055e-01 4.244876534467e-05 2.169237787247e+01
6.802500000000e+02 2.288705495096e-01 5.348175282333e-05 2.171765247585e+01
6.805000000000e+02 2.251735453585e-01 6.419201416047e-05 2.174452558153e+01
6.807500000000e+02 2.216313161935e-01 7.449573027534e-05 2.177291612696e+01
6.810000000000e+02 2.182397667341e-01 8.431944467176e-05 2.180274012954e+01
6.812500000000e+02 2.149925481916e-01 9.360137652554e-05 2.183391138813e+01
6.815000000000e+02 2.118812611757e-01 1.022920926815e-04 2.186634205130e+01
6.817500000000e+02 2.088954491689e-01 1.103547184424e-04 2.189994327283e+01
6.820000000000e+02 2.060223769503e-01 1.177647496718e-04 2.193462576940e+01
6.822500000000e+02 2.032467393222e-01 1.245094311731e-04 2.197030050582e+01
6.825000000000e+02 2.005503195497e-01 1.305868298285e-04 2.200687920309e+01
6.827500000000e+02 1.979117320877e-01 1.360048766700e-04 2.204427482132e+01
6.830000000000e+02 1.953063555062e-01 1.407805949178e-04 2.208240206223e+01
6.832500000000e+02 1.927065000161e-01 1.449393589733e-04 2.212117783935e+01
6.835000000000e+02 1.900818097765e-01 1.485141269362e-04 2.216052157774e+01
6.837500000000e+02 1.873999709558e-01 1.515449864011e-04 2.220035561627e+01
6.840000000000e+02 1.846276587021e-01 1.540788122879e-04 2.224060557921e+01
6.842500000000e+02 1.817316218181e-01 1.561687674329e-04 2.228120058985e+01
6.845000000000e+02 1.786799233746e-01 1.578741674070e-04 2.232207366336e+01
6.847500000000e+02 1.754431529911e-01 1.592597707598e-04 2.236316194322e+01
6.850000000000e+02 1.719955572854e-01 1.603951972660e-04 2.240440693238e+01
6.852500000000e+02 1.683160523082e-01 1.613543986613e-04 2.244575480648e+01
6.855000000000e+02 1.643889732778e-01 1.622145330328e-04 2.248715658987e+01
6.857500000000e+02 1.602045683270e-01 1.630546389288e-04 2.252856830140e+01
6.860000000000e+02 1.557592455992e-01 1.639543245817e-04 2.256995113972e+01
6.862500000000e+02 1.510555079026e-01 1.649920827775e-04 2.261127151708e+01
6.865000000000e+02 1.461016747157e-01 1.662437089853e-04 2.265250107739e+01
6.867500000000e+02 1.409113721514e-01 1.677804684382e-04 2.269361660199e+01
6.870000000000e+02 1.355029225644e-01 1.696676355542e-04 2.273459992380e+01
6.872500000000e+02 1.298986078762e-01 1.719630177103e-04 2.277543769329e+01
6.875000000000e+02 1.241238975350e-01 1.747156951200e-04 2.281612109835e+01
6.877500000000e+02 1.182067304539e-01 1.779651968928e-04 2.285664558032e+01
6.880000000000e+02 1.121767896618e-01 1.817407920838e-04 2.289701041523e+01
6.882500000000e+02 1.060649164555e-01 1.860612673067e-04 2.293721834378e+01
6.885000000000e+02 9.990253576110e-02 1.909348179358e-04 2.297727511098e+01
6.887500000000e+02 9.372125312172e-02 1.963593665683e-04 2.301718903093e+01
6.890000000000e+02 8.755243310520e-02 2.023230654270e-04 2.305697052804e+01
6.892500000000e+02 8.142693201922e-02 2.088050279097e-04 2.309663168897e+01
6.895000000000e+02 7.537477100246e-02 2.157761940735e-04 2.313618582401e+01
6.897500000000e+02 6.942491771939e-02 2.232003187274e-04 2.317564704426e+01
6.900000000000e+02 6.360500613787e-02 2.310350010921e-04 2.321502985636e+01
6.902500000000e+02 5.794103842718e-02 2.392328341521e-04 2.325434879498e+01
6.905000000000e+02 5.245712486744e-02 2.477423186470e-04 2.329361804877e+01
6.907500000000e+02 4.717513824315e-02 2.565090372715e-04 2.333285113926e+01
6.910000000000e+02 4.211438957699e-02 2.654766379782e-04 2.337206060167e+01
6.912500000000e+02 3.729125767569e-02 2.745878716659e-04 2.341125772026e+01
6.915000000000e+02 3.271890212343e-02 2.837855343893e-04 2.345045223296e+01
6.917500000000e+02 2.840693804109e-02 2.930134312039e-04 2.348965211558e+01
6.920000000000e+02 2.436119572536e-02 3.022170029080e-04 2.352886334335e+01
6.922500000000e+02 2.058350612658e-02 3.113444814002e-04 2.356808973461e+01
6.925000000000e+02 1.707164717146e-02 3.203475658787e-04 2.360733272906e+01
6.927500000000e+02 1.381927187501e-02 3.291818969615e-04 2.364659131827e+01
6.930000000000e+02 1.081603696828e-02 3.378077602291e-04 2.368586188169e+01
6.932500000000e+02 8.047761343519e-03 3.461906662668e-04 2.372513814098e+01
6.935000000000e+02 5.496678855398e-03 3.543017451164e-04 2.376441116314e+01
6.937500000000e+02 3.141836665281e-03 3.621178087239e-04 2.380366929693e+01
6.940000000000e+02 9.594735311321e-04 3.696216945746e-04 2.384289830520e+01
6.942500000000e+02 -1.076443760255e-03 3.768023709477e-04 2.388208136911e+01
6.945000000000e+02 -2.993751799760e-03 3.836546785382e-04 2.392119930777e+01
6.947500000000e+02 -4.821482668487e-03 3.901790834045e-04 2.396023065098e+01
6.950000000000e+02 -6.589364641533e-03 3.963811817335e-04 2.399915194043e+01
6.952500000000e+02 -8.327223083331e-03 4.022711962055e-04 2.403793787331e+01
6.955000000000e+02 -1.006448079417e-02 4.078632595916e-04 2.407656161514e+01
6.957500000000e+02 -1.182964498472e-02 4.131746289780e-04 2.411499505346e+01
6.960000000000e+02 -1.364986339616e-02 4.182247303111e-04 2.415320915042e+01
6.962500000000e+02 -1.555048087928e-02 4.230343294919e-04 2.419117417833e+01
6.965000000000e+02 -1.755468497191e-02 4.276244955174e-04 2.422886009345e+01
6.967500000000e+02 -1.968317419102e-02 4.320156706239e-04 2.426623683636e+01
6.970000000000e+02 -2.195389707570e-02 4.362266613043e-04 2.430327472771e+01
6.972500000000e+02 -2.438179796139e-02 4.402739061267e-04 2.433994469358e+01
6.975000000000e+02 -2.697866270783e-02 4.441705373011e-04 2.437621871740e+01
6.977500000000e+02 -2.975295443300e-02 4.479258792400e-04 2.441207004843e+01
6.980000000000e+02 -3.270974396054e-02 4.515447598117e-04 2.444747365169e+01
6.982500000000e+02 -3.585063652402e-02 4.550273170068e-04 2.448240637990e+01
6.985000000000e+02 -3.917378218761e-02 4.583686497264e-04 2.451684740981e+01
6.987500000000e+02 -4.267390450220e-02 4.615589005114e-04 2.455077844737e+01
6.990000000000e+02 -4.634238390345e-02 4.645833653582e-04 2.458418405316e+01
6.992500000000e+02 -5.016737934817e-02 4.674229448725e-04 2.461705180218e+01
6.995000000000e+02 -5.413402070788e-02 4.700545259449e-04 2.464937267139e+01
6.997500000000e+02 -5.822460853985e-02 4.724518088777e-04 2.468114106895e+01
7.000000000000e+02 -6.241891125388e-02 4.745859795462e-04 2.471235518593e+01
7.002500000000e+02 -6.669445865553e-02 4.764267520458e-04 2.474301700463e+01
7.005000000000e+02 -7.102691237120e-02 4.779433513011e-04 2.477313247022e+01
7.007500000000e+02 -7.539047293877e-02 4.791055613015e-04 2.480271163076e+01
7.010000000000e+02 -7.975829860056e-02 4.798849272880e-04 2.483176856720e+01
7.012500000000e+02 -8.410297484052e-02 4.802558347211e-04 2.486032145672e+01
7.015000000000e+02 -8.839700712434e-02 4.801965802881e-04 2.488839260231e+01
7.017500000000e+02 -9.261329650122e-02 4.796904636778e-04 2.491600824232e+01
7.020000000000e+02 -9.672565283123e-02 4.787267153006e-04 2.494319849621e+01
7.022500000000e+02 -1.007093006149e-01 4.773013109130e-04 2.496999729305e+01
7.025000000000e+02 -1.045413299973e-01 4.754177178657e-04 2.499644200299e+01
7.027500000000e+02 -1.082011989134e-01 4.730874150349e-04 2.502257341860e+01
7.030000000000e+02 -1.116711144006e-01 4.703302979488e-04 2.504843528563e+01
7.032500000000e+02 -1.149364567296e-01 4.671748743355e-04 2.507407416331e+01
7.035000000000e+02 -1.179860995852e-01 4.636583050690e-04 2.509953903485e+01
7.037500000000e+02 -1.208126747243e-01 4.598262622498e-04 2.512488085257e+01
7.040000000000e+02 -1.234128187428e-01 4.557325964507e-04 2.515015231789e+01
7.042500000000e+02 -1.257872866045e-01 4.514388661452e-04 2.517540727874e+01
7.045000000000e+02 -1.279410639948e-01 4.470136867275e-04 2.520070047900e+01
7.047500000000e+02 -1.298833329783e-01 4.425319369446e-04 2.522608692859e+01
7.050000000000e+02 -1.316274436198e-01 4.380738413067e-04 2.525162163181e+01
7.052500000000e+02 -1.331907283303e-01 4.337239265898e-04 2.527735892983e+01
7.055000000000e+02 -1.345943368994e-01 4.295699138243e-04 2.530335225305e+01
7.057500000000e+02 -1.358629180152e-01 4.257014975778e-04 2.532965347773e+01
7.060000000000e+02 -1.370242913228e-01 4.222090760421e-04 2.535631255331e+01
7.062500000000e+02 -1.381090699759e-01 4.191824979017e-04 2.538337716771e+01
7.065000000000e+02 -1.391501727007e-01 4.167097211538e-04 2.541089215614e+01
7.067500000000e+02 -1.401823548879e-01 4.148755373054e-04 2.543889920824e+01
7.070000000000e+02 -1.412416890889e-01 4.137602894076e-04 2.546743656293e+01
7.072500000000e+02 -1.423649830039e-01 4.134386426280e-04 2.549653849326e+01
7.075000000000e+02 -1.435892400686e-01 4.139784172513e-04 2.552623519133e+01
7.077500000000e+02 -1.449510565771e-01 4.154395234063e-04 2.555655231311e+01
7.080000000000e+02 -1.464860580811e-01 4.178729740188e-04 2.558751080096e+01
7.082500000000e+02 -1.482283390426e-01 4.213199894283e-04 2.561912670918e+01
7.085000000000e+02 -1.502099127760e-01 4.258112261018e-04 2.565141097631e+01
7.087500000000e+02 -1.524601897558e-01 4.313662036692e-04 2.568436918822e+01
7.090000000000e+02 -1.550055110817e-01 4.379927951350e-04 2.571800164177e+01
7.092500000000e+02 -1.578686930016e-01 4.456869643494e-04 2.575230305708e+01
7.095000000000e+02 -1.610686461505e-01 4.544325037357e-04 2.578726272742e+01
7.097500000000e+02 -1.646200190417e-01 4.642011074447e-04 2.582286429547e+01
7.100000000000e+02 -1.685329163882e-01 4.749524494059e-04 2.585908596946e+01
7.102500000000e+02 -1.728126580488e-01 4.866346263783e-04 2.589590037897e+01
7.105000000000e+02 -1.774596050253e-01 4.991846271182e-04 2.593327472411e+01
7.107500000000e+02 -1.824690444914e-01 5.125289319279e-04 2.597117094855e+01
7.110000000000e+02 -1.878311410982e-01 5.265844519647e-04 2.600954569042e+01
7.112500000000e+02 -1.935309500338e-01 5.412594164141e-04 2.604835053682e+01
7.115000000000e+02 -1.995485005738e-01 5.564544925084e-04 2.608753215634e+01
7.117500000000e+02 -2.058589509339e-01 5.720640143937e-04 2.612703244534e+01
7.120000000000e+02 -2.124327991051e-01 5.879771928969e-04 2.616678885162e+01
7.122500000000e+02 -2.192361739757e-01 6.040795911189e-04 2.620673440978e+01
7.125000000000e+02 -2.262311773030e-01 6.202544753342e-04 2.624679806350e+01
7.127500000000e+02 -2.333762958614e-01 6.363841649292e-04 2.628690500813e+01
7.130000000000e+02 -2.406268628644e-01 6.523516564414e-04 2.632697674951e+01
7.132500000000e+02 -2.479355813283e-01 6.680419713742e-04 2.636693160925e+01
7.135000000000e+02 -2.552530914361e-01 6.833434163160e-04 2.640668494299e+01
7.137500000000e+02 -2.625285831940e-01 6.981489816530e-04 2.644614938005e+01
7.140000000000e+02 -2.697104588018e-01 7.123573708318e-04 2.648523537709e+01
7.142500000000e+02 -2.767470116175e-01 7.258742269485e-04 2.652385151019e+01
7.145000000000e+02 -2.835871391464e-01 7.386131035474e-04 2.656190479776e+01
7.147500000000e+02 -2.901810678886e-01 7.504962167903e-04 2.659930138115e+01
7.150000000000e+02 -2.964810826250e-01 7.614551861651e-04 2.663594679066e+01
7.152500000000e+02 -3.024422460098e-01 7.714315215970e-04 2.667174659734e+01
7.155000000000e+02 -3.080231103890e-01 7.803770372585e-04 2.670660695442e+01
7.157500000000e+02 -3.131863886475e-01 7.882540910877e-04 2.674043519141e+01
7.160000000000e+02 -3.178995927467e-01 7.950357050130e-04 2.677314046628e+01
7.162500000000e+02 -3.221356235540e-01 8.007055463331e-04 2.680463443670e+01
7.165000000000e+02 -3.258732864718e-01 8.052577702075e-04 2.683483195406e+01
7.167500000000e+02 -3.290977513008e-01 8.086968008126e-04 2.686365180492e+01
7.170000000000e+02 -3.318009143274e-01 8.110369264026e-04 2.689101739815e+01
7.172500000000e+02 -3.339816931675e-01 8.123019446476e-04 2.691685764567e+01
7.175000000000e+02 -3.356461923930e-01 8.125246311028e-04 2.694110750057e+01
7.177500000000e+02 -3.368078027988e-01 8.117462032119e-04 2.696370878105e+01
7.180000000000e+02 -3.374871694485e-01 8.100157384478e-04 2.698461079401e+01
7.182500000000e+02 -3.377120584643e-01 8.073895689532e-04 2.700377105973e+01
7.185000000000e+02 -3.375171025595e-01 8.039306985984e-04 2.702115568555e+01
7.187500000000e+02 -3.369434406339e-01 7.997082213528e-04 2.703673990693e+01
7.190000000000e+02 -3.360382314663e-01 7.947967219025e-04 2.705050856610e+01
7.192500000000e+02 -3.348540717324e-01 7.892758265986e-04 2.706245615743e+01
7.195000000000e+02 -3.334482949584e-01 7.832297015618e-04 2.707258707823e+01
7.197500000000e+02 -3.318821667392e-01 7.767465884270e-04 2.708091571662e+01
7.200000000000e+02 -3.302200165858e-01 7.699185159125e-04 2.708746614721e+01
7.202500000000e+02 -3.285282626064e-01 7.628408932338e-04 2.709227200100e+01
7.205000000000e+02 -3.268744040099e-01 7.556122540952e-04 2.709537603321e+01
7.207500000000e+02 -3.253259490215e-01 7.483339348645e-04 2.709682962466e+01
7.210000000000e+02 -3.239493272327e-01 7.411097924697e-04 2.709669213384e+01
7.212500000000e+02 -3.228087893127e-01 7.340458686233e-04 2.709503015435e+01
7.215000000000e+02 -3.219653243436e-01 7.272500136664e-04 2.709191670242e+01
7.217500000000e+02 -3.214756176064e-01 7.208314837115e-04 2.708743017194e+01
7.220000000000e+02 -3.213910410548e-01 7.149002607310e-04 2.708165353238e+01
7.222500000000e+02 -3.217567491869e-01 7.095664963876e-04 2.707467316108e+01
7.225000000000e+02 -3.226108582533e-01 7.049394953338e-04 2.706657779778e+01
7.227500000000e+02 -3.239837398710e-01 7.011267954916e-04 2.705745755271e+01
7.230000000000e+02 -3.258974727273e-01 6.982330733922e-04 2.704740269225e+01
7.232500000000e+02 -3.283654214054e-01 6.963586801880e-04 2.703650267222e+01
7.235000000000e+02 -3.313919972633e-01 6.955981313966e-04 2.702484507997e+01
7.237500000000e+02 -3.349725920397e-01 6.960383880268e-04 2.701251475385e+01
7.240000000000e+02 -3.390936972958e-01 6.977570933354e-04 2.699959272853e+01
7.242500000000e+02 -3.437332137122e-01 7.008207526116e-04 2.698615547683e+01
7.245000000000e+02 -3.488609289681e-01 7.052826999433e-04 2.697227421574e+01
7.247500000000e+02 -3.544391972669e-01 7.111813455521e-04 2.695801411658e+01
7.250000000000e+02 -3.604237505843e-01 7.185382998989e-04 2.694343382263e+01
7.252500000000e+02 -3.667646787913e-01 7.273567729174e-04 2.692858496848e+01
7.255000000000e+02 -3.734075053231e-01 7.376201909059e-04 2.691351181878e+01
7.257500000000e+02 -3.802943657218e-01 7.492911441000e-04 2.689825101829e+01
7.260000000000e+02 -3.873652422472e-01 7.623106850145e-04 2.688283145041e+01
7.262500000000e+02 -3.945592095104e-01 7.765980172836e-04 2.686727419656e+01
7.265000000000e+02 -4.018156795394e-01 7.920507288035e-04 2.685159261353e+01
7.267500000000e+02 -4.090755744759e-01 8.085454402435e-04 2.683579244159e+01
7.270000000000e+02 -4.162824498897e-01 8.259390858287e-04 2.681987216094e+01
7.272500000000e+02 -4.233834415105e-01 8.440706122342e-04 2.680382322916e+01
7.275000000000e+02 -4.303301094005e-01 8.627632858820e-04 2.678763052628e+01
7.277500000000e+02 -4.370790698432e-01 8.818274381921e-04 2.677127282608e+01
7.280000000000e+02 -4.435924602710e-01 9.010636454661e-04 2.675472332363e+01
7.282500000000e+02 -4.498381776910e-01 9.202661713332e-04 2.673795017318e+01
7.285000000000e+02 -4.557898859424e-01 9.392269607393e-04 2.672091709633e+01
7.287500000000e+02 -4.614268762154e-01 9.577396220457e-04 2.670358397477e+01
7.290000000000e+02 -4.667336468469e-01 9.756033150853e-04 2.668590747974e+01
7.292500000000e+02 -4.716993736150e-01 9.926268863305e-04 2.666784167106e+01
7.295000000000e+02 -4.763171982321e-01 1.008632729504e-03 2.664933859482e+01
7.297500000000e+02 -4.805833763504e-01 1.023460310396e-03 2.663034887449e+01
7.300000000000e+02 -4.844963810969e-01 1.036969455694e-03 2.661082226393e+01
7.302500000000e+02 -4.880559247508e-01 1.049042812498e-03 2.659070817273e+01
7.305000000000e+02 -4.912620193964e-01 1.059587923395e-03 2.656995616783e+01
7.307500000000e+02 -4.941140601062e-01 1.068538641554e-03 2.654851642730e+01
7.310000000000e+02 -4.966100517772e-01 1.075855695425e-03 2.652634018174e+01
7.312500000000e+02 -4.987459669094e-01 1.081526375167e-03 2.650338008324e+01
7.315000000000e+02 -5.005153522316e-01 1.085563514343e-03 2.647959057227e+01
7.317500000000e+02 -5.019091764324e-01 1.088003594041e-03 2.645492818414e+01
7.320000000000e+02 -5.029159943930e-01 1.088904140255e-03 2.642935183367e+01
7.322500000000e+02 -5.035224245357e-01 1.088340421905e-03 2.640282304471e+01
7.325000000000e+02 -5.037139850786e-01 1.086401699610e-03 2.637530615159e+01
7.327500000000e+02 -5.034762151786e-01 1.083187037118e-03 2.634676848679e+01
7.330000000000e+02 -5.027960940949e-01 1.078800948207e-03 2.631718042612e+01
7.332500000000e+02 -5.016636386480e-01 1.073349103907e-03 2.628651558219e+01
7.335000000000e+02 -5.000736635023e-01 1.066934312318e-03 2.625475080283e+01
7.337500000000e+02 -4.980275178970e-01 1.059652881832e-03 2.622186613505e+01
7.340000000000e+02 -4.955347289985e-01 1.051591762047e-03 2.618784491684e+01
7.342500000000e+02 -4.926144264548e-01 1.042826482039e-03 2.615267366865e+01
7.345000000000e+02 -4.892963913775e-01 1.033420044976e-03 2.611634206436e+01
7.347500000000e+02 -4.856216536793e-01 1.023422859263e-03 2.607884279240e+01
7.350000000000e+02 -4.816425624064e-01 1.012873851596e-03 2.604017156999e+01
7.352500000000e+02 -4.774222489327e-01 1.001802503979e-03 2.600032699334e+01
7.355000000000e+02 -4.730334930971e-01 9.902317632372e-04 2.595931045732e+01
7.357500000000e+02 -4.685570265641e-01 9.781818723649e-04 2.591712609395e+01
7.360000000000e+02 -4.640793336853e-01 9.656746574352e-04 2.587378069402e+01
7.362500000000e+02 -4.596900639160e-01 9.527378903309e-04 2.582928365861e+01
7.365000000000e+02 -4.554791805992e-01 9.394097248376e-04 2.578364697666e+01
7.367500000000e+02 -4.515340002731e-01 9.257428817503e-04 2.573688520768e+01
7.370000000000e+02 -4.479362764529e-01 9.118080605018e-04 2.568901549544e+01
7.372500000000e+02 -4.447594627421e-01 8.976963205113e-04 2.564005759820e+01
7.375000000000e+02 -4.420663083144e-01 8.835206855582e-04 2.559003396452e+01
7.377500000000e+02 -4.399068543903e-01 8.694162035067e-04 2.553896972270e+01
7.380000000000e+02 -4.383170019832e-01 8.555389254217e-04 2.548689289208e+01
7.382500000000e+02 -4.373176200592e-01 8.420633466405e-04 2.543383441615e+01
7.385000000000e+02 -4.369142526793e-01 8.291785004708e-04 2.537982824013e+01
7.387500000000e+02 -4.370975426142e-01 8.170832720714e-04 2.532491153426e+01
7.390000000000e+02 -4.378442150420e-01 8.059803848617e-04 2.526912476273e+01
7.392500000000e+02 -4.391187205203e-01 7.960698452844e-04 2.521251175508e+01
7.395000000000e+02 -4.408754367327e-01 7.875419797516e-04 2.515511990765e+01
7.397500000000e+02 -4.430613663659e-01 7.805704419122e-04 2.509700018737e+01
7.400000000000e+02 -4.456191931265e-01 7.753052878260e-04 2.503820719637e+01
7.402500000000e+02 -4.484905956736e-01 7.718667938495e-04 2.497879909462e+01
7.405000000000e+02 -4.516195772230e-01 7.703401969726e-04 2.491883758764e+01
7.407500000000e+02 -4.549556310321e-01 7.707717702910e-04 2.485838770181e+01
7.410000000000e+02 -4.584564917106e-01 7.731664046510e-04 2.479751754163e+01
7.412500000000e+02 -4.620902104374e-01 7.774869038736e-04 2.473629794674e+01
7.415000000000e+02 -4.658363611370e-01 7.836552556998e-04 2.467480206596e+01
7.417500000000e+02 -4.696861714148e-01 7.915557904669e-04 2.461310486082e+01
7.420000000000e+02 -4.736414751277e-01 8.010401265665e-04 2.455128256318e+01
7.422500000000e+02 -4.777125043850e-01 8.119334916305e-04 2.448941206352e+01
7.425000000000e+02 -4.819145588883e-01 8.240421189773e-04 2.442757034909e+01
7.427500000000e+02 -4.862639019694e-01 8.371615372910e-04 2.436583388468e+01
7.430000000000e+02 -4.907730955932e-01 8.510844660941e-04 2.430427807484e+01
7.432500000000e+02 -4.954463769054e-01 8.656084238575e-04 2.424297674703e+01
7.435000000000e+02 -5.002753945811e-01 8.805416359008e-04 2.418200171050e+01
7.437500000000e+02 -5.052359567099e-01 8.957074815485e-04 2.412142239866e+01
7.440000000000e+02 -5.102860277698e-01 9.109463702135e-04 2.406130553679e+01
7.442500000000e+02 -5.153654152479e-01 9.261156156217e-04 2.400171495177e+01
7.445000000000e+02 -5.203971148613e-01 9.410867649748e-04 2.394271134509e+01
7.447500000000e+02 -5.252903444031e-01 9.557412435374e-04 2.388435219570e+01
7.450000000000e+02 -5.299449743435e-01 9.699646835157e-04 2.382669162817e+01
7.452500000000e+02 -5.342569044642e-01 9.836406203673e-04 2.376978034548e+01
7.455000000000e+02 -5.381239438223e-01 9.966445596403e-04 2.371366550934e+01
7.457500000000e+02 -5.414515716086e-01 1.008839071695e-03 2.365839071953e+01
7.460000000000e+02 -5.441580911956e-01 1.020070595210e-03 2.360399584103e+01
7.462500000000e+02 -5.461787438266e-01 1.030168557057e-03 2.355051696480e+01
7.465000000000e+02 -5.474684820815e-01 1.038946933231e-03 2.349798630470e+01
7.467500000000e+02 -5.480032519088e-01 1.046208328740e-03 2.344643213566e+01
7.470000000000e+02 -5.477798630745e-01 1.051750239435e-03 2.339587872311e+01
7.472500000000e+02 -5.468145248794e-01 1.055373039373e-03 2.334634629567e+01
7.475000000000e+02 -5.451403447177e-01 1.056889157954e-03 2.329785110225e+01
7.477500000000e+02 -5.428040709197e-01 1.056132416075e-03 2.325040537877e+01
7.480000000000e+02 -5.398623624749e-01 1.052967561727e-03 2.320401746681e+01
7.482500000000e+02 -5.363778493083e-01 1.047298746759e-03 2.315869193909e+01
7.485000000000e+02 -5.324152433467e-01 1.039076572422e-03 2.311442967999e+01
7.487500000000e+02 -5.280376567998e-01 1.028303339841e-03 2.307122809584e+01
7.490000000000e+02 -5.233033529460e-01 1.015036389810e-03 2.302908123660e+01
7.492500000000e+02 -5.182630791597e-01 9.993889713748e-04 2.298798003432e+01
7.495000000000e+02 -5.129582583997e-01 9.815287628750e-04 2.294791253975e+01
7.497500000000e+02 -5.074202605698e-01 9.616738429342e-04 2.290886414615e+01
7.500000000000e+02 -5.016708830269e-01 9.400863855544e-04 2.287081792996e+01
7.502500000000e+02 -4.957242466747e-01 9.170643209303e-04 2.283375495159e+01
7.505000000000e+02 -4.895900503980e-01 8.929312197169e-04 2.279765463688e+01
7.507500000000e+02 -4.832780342738e-01 8.680251356823e-04 2.276249514094e+01
7.510000000000e+02 -4.768033619013e-01 8.426873525946e-04 2.272825371817e+01
7.512500000000e+02 -4.701922555799e-01 8.172514901140e-04 2.269490708769e+01
7.515000000000e+02 -4.634872564214e-01 7.920344081084e-04 2.266243175163e+01
7.517500000000e+02 -4.567512680952e-01 7.673296712358e-04 2.263080425283e+01
7.520000000000e+02 -4.500696111140e-01 7.434042337593e-04 2.260000138340e+01
7.522500000000e+02 -4.435494246254e-01 7.204987395151e-04 2.257000029275e+01
7.525000000000e+02 -4.373161828562e-01 6.988316479856e-04 2.254077860764e+01
7.527500000000e+02 -4.315072156263e-01 6.786061072455e-04 2.251231444747e+01
7.530000000000e+02 -4.262628379271e-01 6.600189239189e-04 2.248458645220e+01
7.532500000000e+02 -4.217159723585e-01 6.432699005096e-04 2.245757387428e+01
7.535000000000e+02 -4.179814539153e-01 6.285698515981e-04 2.243125662091e+01
7.537500000000e+02 -4.151464654748e-01 6.161453591806e-04 2.240561546241e+01
7.540000000000e+02 -4.132634659709e-01 6.062393447448e-04 2.238063216234e+01
7.542500000000e+02 -4.123466446196e-01 5.991057143902e-04 2.235628979037e+01
7.545000000000e+02 -4.123725607627e-01 5.949988299154e-04 2.233257297530e+01
7.547500000000e+02 -4.132849024892e-01 5.941582485876e-04 2.230946810892e+01
7.550000000000e+02 -4.150027518889e-01 5.967903051814e-04 2.228696364734e+01
7.552500000000e+02 -4.174312295141e-01 6.030489837783e-04 2.226505018888e+01
7.555000000000e+02 -4.204729519793e-01 6.130183077669e-04 2.224372051766e+01
7.557500000000e+02 -4.240385951538e-01 6.266985219183e-04 2.222296952405e+01
7.560000000000e+02 -4.280550818207e-01 6.439987515281e-04 2.220279404196e+01
7.562500000000e+02 -4.324701191913e-01 6.647361473700e-04 2.218319251385e+01
7.565000000000e+02 -4.372524919196e-01 6.886424904134e-04 2.216416482541e+01
7.567500000000e+02 -4.423881413499e-01 7.153775516442e-04 2.214571195075e+01
7.570000000000e+02 -4.478727113933e-01 7.445471243011e-04 2.212783580044e+01
7.572500000000e+02 -4.537018551712e-01 7.757237096650e-04 2.211053901576e+01
7.575000000000e+02 -4.598608821256e-01 8.084666244557e-04 2.209382518324e+01
7.577500000000e+02 -4.663155754784e-01 8.423396870674e-04 2.207769882123e+01
7.580000000000e+02 -4.730056598580e-01 8.769237117142e-04 2.206216574408e+01
7.582500000000e+02 -4.798420672551e-01 9.118229671300e-04 2.204723349992e+01
7.585000000000e+02 -4.867085170354e-01 9.466653601756e-04 2.203291156194e+01
7.587500000000e+02 -4.934671807114e-01 9.810971837609e-04 2.201921188339e+01
7.590000000000e+02 -4.999676396068e-01 1.014774289162e-03 2.200614888112e+01
7.592500000000e+02 -5.060577727584e-01 1.047351826226e-03 2.199373971281e+01
7.595000000000e+02 -5.115950082448e-01 1.078475410956e-03 2.198200405606e+01
7.597500000000e+02 -5.164562998986e-01 1.107775665477e-03 2.197096368972e+01
7.600000000000e+02 -5.205454966167e-01 1.134867684624e-03 2.196064220401e+01
7.602500000000e+02 -5.237971559132e-01 1.159356341668e-03 2.195106428317e+01
7.605000000000e+02 -5.261764442692e-01 1.180847041062e-03 2.194225513028e+01
7.607500000000e+02 -5.276753769192e-01 1.198960909553e-03 2.193423972512e+01
7.610000000000e+02 -5.283062184378e-01 1.213352473723e-03 2.192704253483e+01
7.612500000000e+02 -5.280931979140e-01 1.223727619335e-03 2.192068703037e+01
7.615000000000e+02 -5.270639592388e-01 1.229859393158e-03 2.191519555089e+01
7.617500000000e+02 -5.252421123258e-01 1.231599651990e-03 2.191058934315e+01
7.620000000000e+02 -5.226420074915e-01 1.228885227196e-03 2.190688855437e+01
7.622500000000e+02 -5.192664721950e-01 1.221738007640e-03 2.190411268206e+01
7.625000000000e+02 -5.151076237069e-01 1.210259169031e-03 2.190228068205e+01
7.627500000000e+02 -5.101504771413e-01 1.194618724284e-03 2.190141098951e+01
7.630000000000e+02 -5.043786663098e-01 1.175042183368e-03 2.190152177588e+01
7.632500000000e+02 -4.977811377657e-01 1.151796197108e-03 2.190263065990e+01
7.635000000000e+02 -4.903586783023e-01 1.125175002921e-03 2.190475422212e+01
7.637500000000e+02 -4.821293399430e-01 1.095489569334e-03 2.190790777181e+01
7.640000000000e+02 -4.731317181995e-01 1.063060016887e-03 2.191210436360e+01
7.642500000000e+02 -4.634259121398e-01 1.028212215927e-03 2.191735441655e+01
7.645000000000e+02 -4.530918235062e-01 9.912775781536e-04 2.192366492752e+01
7.647500000000e+02 -4.422253407820e-01 9.525957293567e-04 2.193103881672e+01
7.650000000000e+02 -4.309330111024e-01 9.125183825938e-04 2.193947482668e+01
7.652500000000e+02 -4.193259782456e-01 8.714132207287e-04 2.194896723930e+01
7.655000000000e+02 -4.075141746057e-01 8.296663487485e-04 2.195950583078e+01
7.657500000000e+02 -3.956014990741e-01 7.876819590903e-04 2.197107638898e+01
7.660000000000e+02 -3.836825108610e-01 7.458792060538e-04 2.198366093623e+01
7.662500000000e+02 -3.718409841506e-01 7.046860251430e-04 2.199723827714e+01
7.665000000000e+02 -3.601502085715e-01 6.645302658115e-04 2.201178452498e+01
7.667500000000e+02 -3.486747592861e-01 6.258292460410e-04 2.202727336361e+01
7.670000000000e+02 -3.374732056728e-01 5.889785251700e-04 2.204367664875e+01
7.672500000000e+02 -3.266011177911e-01 5.543414345021e-04 2.206096448752e+01
7.675000000000e+02 -3.161137676144e-01 5.222403449950e-04 2.207910518996e+01
7.677500000000e+02 -3.060679735921e-01 4.929499524379e-04 2.209806553520e+01
7.680000000000e+02 -2.965227830000e-01 4.666939561462e-04 2.211781034654e+01
7.682500000000e+02 -2.875388078522e-01 4.436441692607e-04 2.213830271858e+01
7.685000000000e+02 -2.791763875254e-01 4.239226537901e-04 2.215950357809e+01
7.687500000000e+02 -2.714927459441e-01 4.076051395940e-04 2.218137200392e+01
7.690000000000e+02 -2.645386837405e-01 3.947259824956e-04 2.220386516583e+01
7.692500000000e+02 -2.583551828740e-01 3.852831731530e-04 2.222693844745e+01
7.695000000000e+02 -2.529704277916e-01 3.792428095953e-04 2.225054598527e+01
7.697500000000e+02 -2.483976026544e-01 3.765425636753e-04 2.227464099864e+01
7.700000000000e+02 -2.446337677660e-01 3.770939726166e-04 2.229917610905e+01
7.702500000000e+02 -2.416597856289e-01 3.807828973219e-04 2.232410409993e+01
7.705000000000e+02 -2.394414032270e-01 3.874692484711e-04 2.234937819404e+01
7.707500000000e+02 -2.379311379327e-01 3.969856733066e-04 2.237495256261e+01
7.710000000000e+02 -2.370708286352e-01 4.091364754777e-04 2.240078245940e+01
7.712500000000e+02 -2.367943892013e-01 4.236964594127e-04 2.242682470334e+01
7.715000000000e+02 -2.370305734738e-01 4.404109787771e-04 2.245303761075e+01
7.717500000000e+02 -2.377054070435e-01 4.589970497788e-04 2.247938112787e+01
7.720000000000e+02 -2.387441373744e-01 4.791460124657e-04 2.250581660571e+01
7.722500000000e+02 -2.400725828052e-01 5.005274187825e-04 2.253230700750e+01
7.725000000000e+02 -2.416179296641e-01 5.227943345382e-04 2.255881648882e+01
7.727500000000e+02 -2.433090579504e-01 5.455894553926e-04 2.258531061044e+01
7.730000000000e+02 -2.450765131050e-01 5.685517216638e-04 2.261175601160e+01
7.732500000000e+02 -2.468523573993e-01 5.913230273053e-04 2.263812047453e+01
7.735000000000e+02 -2.485700475363e-01 6.135545658909e-04 2.266437309607e+01
7.737500000000e+02 -2.501644579208e-01 6.349125783690e-04 2.269048405592e+01
7.740000000000e+02 -2.515722480494e-01 6.550830487197e-04 2.271642502136e+01
7.742500000000e+02 -2.527324535943e-01 6.737755003919e-04 2.274216896112e+01
7.745000000000e+02 -2.535874661990e-01 6.907259321708e-04 2.276769053240e+01
7.747500000000e+02 -2.540841612222e-01 7.056987333474e-04 2.279296607835e+01
7.750000000000e+02 -2.541751324597e-01 7.184879208545e-04 2.281797358876e+01
7.752500000000e+02 -2.538199597593e-01 7.289180450672e-04 2.284269302685e+01
7.755000000000e+02 -2.529862421415e-01 7.368446205614e-04 2.286710617993e+01
7.757500000000e+02 -2.516504021249e-01 7.421546110056e-04 2.289119671810e+01
7.760000000000e+02 -2.497981174822e-01 7.447669548399e-04 2.291495021668e+01
7.762500000000e+02 -2.474243413418e-01 7.446328841964e-04 2.293835397383e+01
7.765000000000e+02 -2.445329596242e-01 7.417364146318e-04 2.296139721116e+01
7.767500000000e+02 -2.411360546965e-01 7.360948159998e-04 2.298407091948e+01
7.770000000000e+02 -2.372528931524e-01 7.277588358287e-04 2.300636793601e+01
7.772500000000e+02 -2.329087023583e-01 7.168126816807e-04 2.302828281621e+01
7.775000000000e+02 -2.281333955915e-01 7.033731628141e-04 2.304981219333e+01
7.777500000000e+02 -2.229602709249e-01 6.875887295167e-04 2.307095457721e+01
7.780000000000e+02 -2.174248461887e-01 6.696374855775e-04 2.309171076605e+01
7.782500000000e+02 -2.115638430962e-01 6.497245825225e-04 2.311208391560e+01
7.785000000000e+02 -2.054143707883e-01 6.280788936107e-04 2.313207959876e+01
7.787500000000e+02 -1.990133984366e-01 6.049491294624e-04 2.315170630846e+01
7.790000000000e+02 -1.923973818081e-01 5.805995100773e-04 2.317097534881e+01
7.792500000000e+02 -1.856021033188e-01 5.553048485417e-04 2.318990132546e+01
7.795000000000e+02 -1.786626683723e-01 5.293460005702e-04 2.320850204875e+01
7.797500000000e+02 -1.716135630658e-01 5.030048117976e-04 2.322679892925e+01
7.800000000000e+02 -1.644887422580e-01 4.765595217909e-04 2.324481694432e+01
7.802500000000e+02 -1.573217281121e-01 4.502805311747e-04 2.326258480081e+01
7.805000000000e+02 -1.501456132773e-01 4.244265201244e-04 2.328013482525e+01
7.807500000000e+02 -1.429930114474e-01 3.992409640820e-04 2.329750317324e+01
7.810000000000e+02 -1.358958953128e-01 3.749494275714e-04 2.331472967871e+01
7.812500000000e+02 -1.288853541594e-01 3.517573670326e-04 2.333185769098e+01
7.815000000000e+02 -1.219912732377e-01 3.298482141352e-04 2.334893413764e+01
7.817500000000e+02 -1.152419638282e-01 3.093821707620e-04 2.336600929197e+01
7.820000000000e+02 -1.086637741591e-01 2.904953662506e-04 2.338313652324e+01
7.822500000000e+02 -1.022807018727e-01 2.732991792251e-04 2.340037224705e+01
7.825000000000e+02 -9.611405224233e-02 2.578802119098e-04 2.341777561893e+01
7.827500000000e+02 -9.018215552677e-02 2.443004378866e-04 2.343540822110e+01
7.830000000000e+02 -8.450015685049e-02 2.325973576177e-04 2.345333392393e+01
7.832500000000e+02 -7.907989242275e-02 2.227846835937e-04 2.347161843160e+01
7.835000000000e+02 -7.392987314548e-02 2.148531190897e-04 2.349032908403e+01
7.837500000000e+02 -6.905530575297e-02 2.087712915877e-04 2.350953438496e+01
7.840000000000e+02 -6.445824350205e-02 2.044869535105e-04 2.352930371945e+01
7.842500000000e+02 -6.013773766908e-02 2.019283750111e-04 2.354970691410e+01
7.845000000000e+02 -5.609005763794e-02 2.010060574710e-04 2.357081380151e+01
7.847500000000e+02 -5.230892975076e-02 2.016144904192e-04 2.359269385256e+01
7.850000000000e+02 -4.878579586641e-02 2.036342933448e-04 2.361541571472e+01
7.852500000000e+02 -4.551003326314e-02 2.069343831315e-04 2.363904676946e+01
7.855000000000e+02 -4.246922377821e-02 2.113743610851e-04 2.366365274019e+01
7.857500000000e+02 -3.964937154453e-02 2.168069870255e-04 2.368929725196e+01
7.860000000000e+02 -3.703515057718e-02 2.230807519588e-04 2.371604143873e+01
7.862500000000e+02 -3.461008040689e-02 2.300423028555e-04 2.374394355164e+01
7.865000000000e+02 -3.235679919089e-02 2.375390192330e-04 2.377305860029e+01
7.867500000000e+02 -3.025727742898e-02 2.454213774983e-04 2.380343800528e+01
7.870000000000e+02 -2.829301562417e-02 2.535450912114e-04 2.383512928017e+01
7.872500000000e+02 -2.644535408884e-02 2.617732559971e-04 2.386817572101e+01
7.875000000000e+02 -2.469567226190e-02 2.699780523629e-04 2.390261614759e+01
7.877500000000e+02 -2.302571942225e-02 2.780423395573e-04 2.393848461994e+01
7.880000000000e+02 -2.141785281518e-02 2.858609177865e-04 2.397581023344e+01
7.882500000000e+02 -1.985533495005e-02 2.933415412252e-04 2.401461687883e+01
7.885000000000e+02 -1.832264439293e-02 3.004056783148e-04 2.405492304217e+01
7.887500000000e+02 -1.680569560644e-02 3.069887380494e-04 2.409674165030e+01
7.890000000000e+02 -1.529213080702e-02 3.130402928416e-04 2.414007987203e+01
7.892500000000e+02 -1.377148235744e-02 3.185239635375e-04 2.418493901728e+01
7.895000000000e+02 -1.223537615568e-02 3.234170963151e-04 2.423131436876e+01
7.897500000000e+02 -1.067759841418e-02 3.277102100630e-04 2.427919512569e+01
7.900000000000e+02 -9.094173105724e-03 3.314062494036e-04 2.432856428575e+01
7.902500000000e+02 -7.483323514845e-03 3.345196747156e-04 2.437939859141e+01
7.905000000000e+02 -5.845380494687e-03 3.370754673759e-04 2.443166853155e+01
7.907500000000e+02 -4.182648212795e-03 3.391079402138e-04 2.448533828060e+01
7.910000000000e+02 -2.499176982729e-03 3.406595040224e-04 2.454036573760e+01
7.912500000000e+02 -8.005018972082e-04 3.417795247225e-04 2.459670258928e+01
7.915000000000e+02 9.066703060258e-04 3.425227111107e-04 2.465429433555e+01
7.917500000000e+02 2.614810262383e-03 3.429478021829e-04 2.471308039506e+01
7.920000000000e+02 4.315941127286e-03 3.431163020994e-04 2.477299426806e+01
7.922500000000e+02 6.002026625520e-03 3.430909100878e-04 2.483396359867e+01
7.925000000000e+02 7.665356535280e-03 3.429343739038e-04 2.489591044579e+01
7.927500000000e+02 9.298932019248e-03 3.427079230040e-04 2.495875137494e+01
7.930000000000e+02 1.089681091743e-02 3.424702145332e-04 2.502239779213e+01
7.932500000000e+02 1.245445241294e-02 3.422758804665e-04 2.508675607314e+01
7.935000000000e+02 1.396898806021e-02 3.421746784422e-04 2.515172796097e+01
7.937500000000e+02 1.543949087828e-02 3.422102023595e-04 2.521721072374e+01
7.940000000000e+02 1.686716011708e-02 3.424192642476e-04 2.528309761856e+01
7.942500000000e+02 1.825549039999e-02 3.428308922576e-04 2.534927807644e+01
7.945000000000e+02 1.961036050332e-02 3.434659462850e-04 2.541563822682e+01
7.947500000000e+02 2.094008679872e-02 3.443364600463e-04 2.548206111272e+01
7.950000000000e+02 2.225540808855e-02 3.454454675900e-04 2.554842725217e+01
7.952500000000e+02 2.356942106989e-02 3.467867552778e-04 2.561461499628e+01
7.955000000000e+02 2.489745388063e-02 3.483448694562e-04 2.568050094479e+01
7.957500000000e+02 2.625688693768e-02 3.500952897356e-04 2.574596045909e+01
7.960000000000e+02 2.766694559750e-02 3.520047014307e-04 2.581086821661e+01
7.962500000000e+02 2.914840551958e-02 3.540314081561e-04 2.587509858700e+01
7.965000000000e+02 3.072332303104e-02 3.561258868005e-04 2.593852632639e+01
7.967500000000e+02 3.241465567771e-02 3.582314871869e-04 2.600102698104e+01
7.970000000000e+02 3.424594206518e-02 3.602851675485e-04 2.606247761280e+01
7.972500000000e+02 3.624085861241e-02 3.622185374487e-04 2.612275725565e+01
7.975000000000e+02 3.842285967768e-02 3.639586428370e-04 2.618174764923e+01
7.977500000000e+02 4.081473048744e-02 3.654290312028e-04 2.623933381211e+01
7.980000000000e+02 4.343813503669e-02 3.665508608298e-04 2.629540464957e+01
7.982500000000e+02 4.631324441837e-02 3.672441382056e-04 2.634985370425e+01
7.985000000000e+02 4.945824322470e-02 3.674288235612e-04 2.640257969919e+01
7.987500000000e+02 5.288899050645e-02 3.670258765660e-04 2.645348729654e+01
7.990000000000e+02 5.661860370758e-02 3.659585532823e-04 2.650248769765e+01
7.992500000000e+02 6.065708184483e-02 3.641536951375e-04 2.654949926020e+01
7.995000000000e+02 6.501105123686e-02 3.615426497866e-04 2.659444819563e+01
7.997500000000e+02 6.968341719954e-02 3.580626878569e-04 2.663726907645e+01
8.000000000000e+02 7.467321175684e-02 3.536579519928e-04 2.667790548007e+01
8.002500000000e+02 7.997535743413e-02 3.482806935035e-04 2.671631042617e+01
8.005000000000e+02 8.558062647460e-02 3.418921341477e-04 2.675244691927e+01
8.007500000000e+02 9.147553198071e-02 3.344635757899e-04 2.678628826416e+01
8.010000000000e+02 9.764241509751e-02 3.259771379720e-04 2.681781847892e+01
8.012500000000e+02 1.040594799709e-01 3.164266539097e-04 2.684703245870e+01
8.015000000000e+02 1.107009782888e-01 3.058182834783e-04 2.687393617034e+01
8.017500000000e+02 1.175374439331e-01 2.941710400827e-04 2.689854672956e+01
8.020000000000e+02 1.245359402255e-01 2.815173064194e-04 2.692089228446e+01
8.022500000000e+02 1.316604472640e-01 2.679029486254e-04 2.694101192560e+01
8.025000000000e+02 1.388722448751e-01 2.533874199922e-04 2.695895537340e+01
8.027500000000e+02 1.461303834934e-01 2.380437890303e-04 2.697478261221e+01
8.030000000000e+02 1.533921915673e-01 2.219584136468e-04 2.698856333208e+01
8.032500000000e+02 1.606138404627e-01 2.052305595077e-04 2.700037639575e+01
8.035000000000e+02 1.677509287021e-01 1.879717218163e-04 2.701030906549e+01
8.037500000000e+02 1.747591028084e-01 1.703048589342e-04 2.701845621075e+01
8.040000000000e+02 1.815946889662e-01 1.523633059155e-04 2.702491934422e+01
8.042500000000e+02 1.882153331744e-01 1.342896320908e-04 2.702980572694e+01
8.045000000000e+02 1.945806285304e-01 1.162342857805e-04 2.703322728835e+01
8.047500000000e+02 2.006527491792e-01 9.835387597417e-05 2.703529946066e+01
8.050000000000e+02 2.063970203904e-01 8.080965856156e-05 2.703614018994e+01
8.052500000000e+02 2.117824974045e-01 6.376543465698e-05 2.703586862584e+01
8.055000000000e+02 2.167824420291e-01 4.738578929320e-05 2.703460413987e+01
8.057500000000e+02 2.213747905988e-01 3.183375559720e-05 2.703246503216e+01
8.060000000000e+02 2.255425089544e-01 1.726871242992e-05 2.702956749547e+01
8.062500000000e+02 2.292738619521e-01 3.844224949750e-06 2.702602462150e+01
8.065000000000e+02 2.325626309436e-01 -8.294464828080e-06 2.702194525077e+01
8.067500000000e+02 2.354081925063e-01 -1.901263459350e-05 2.701743311665e+01
8.070000000000e+02 2.378154957968e-01 -2.818821766312e-05 2.701258606328e+01
8.072500000000e+02 2.397949806595e-01 -3.571423690471e-05 2.700749512786e+01
8.075000000000e+02 2.413623526096e-01 -4.150068916356e-05 2.700224394218e+01
8.077500000000e+02 2.425382651458e-01 -4.547640985782e-05 2.699690824349e+01
8.080000000000e+02 2.433479552109e-01 -4.759102253846e-05 2.699155520794e+01
8.082500000000e+02 2.438207391536e-01 -4.781616980106e-05 2.698624331971e+01
8.085000000000e+02 2.439894987107e-01 -4.614692196176e-05 2.698102185212e+01
8.087500000000e+02 2.438900586877e-01 -4.260247211892e-05 2.697593097410e+01
8.090000000000e+02 2.435605764373e-01 -3.722687379369e-05 2.697100141987e+01
8.092500000000e+02 2.430408665864e-01 -3.008909630165e-05 2.696625476629e+01
8.095000000000e+02 2.423717470909e-01 -2.128290494874e-05 2.696170345011e+01
8.097500000000e+02 2.415943731014e-01 -1.092626245364e-05 2.695735088667e+01
8.100000000000e+02 2.407496157040e-01 8.396414674500e-07 2.695319199304e+01
8.102500000000e+02 2.398774542548e-01 1.385171718505e-05 2.694921333094e+01
8.105000000000e+02 2.390164205517e-01 2.792677012689e-05 2.694539362091e+01
8.107500000000e+02 2.382031250031e-01 4.286351762475e-05 2.694170434333e+01
8.110000000000e+02 2.374718035145e-01 5.844502192764e-05 2.693811008174e+01
8.112500000000e+02 2.368539706108e-01 7.444137135205e-05 2.693456920953e+01
8.115000000000e+02 2.363781528672e-01 9.061257254615e-05 2.693103459765e+01
8.117500000000e+02 2.360696751781e-01 1.067117303328e-04 2.692745409040e+01
8.120000000000e+02 2.359505610129e-01 1.224882939752e-04 2.692377125391e+01
8.122500000000e+02 2.360395263408e-01 1.376913660738e-04 2.691992614470e+01
8.125000000000e+02 2.363520148488e-01 1.520732257208e-04 2.691585582784e+01
8.127500000000e+02 2.369003581511e-01 1.653926792601e-04 2.691149512878e+01
8.130000000000e+02 2.376940164319e-01 1.774183182160e-04 2.690677739753e+01
8.132500000000e+02 2.387398292206e-01 1.879318800429e-04 2.690163495905e+01
8.135000000000e+02 2.400424148106e-01 1.967311017221e-04 2.689599997100e+01
8.137500000000e+02 2.416045144570e-01 2.036326926117e-04 2.688980482881e+01
8.140000000000e+02 2.434274360382e-01 2.084748007842e-04 2.688298282997e+01
8.142500000000e+02 2.455114978561e-01 2.111191703594e-04 2.687546877493e+01
8.145000000000e+02 2.478564024785e-01 2.114531654420e-04 2.686719931756e+01
8.147500000000e+02 2.504616336775e-01 2.093912103855e-04 2.685811349373e+01
8.150000000000e+02 2.533267901649e-01 2.048757504509e-04 2.684815319408e+01
8.152500000000e+02 2.564517912408e-01 1.978780475412e-04 2.683726339848e+01
8.155000000000e+02 2.598370456291e-01 1.883984339242e-04 2.682539257281e+01
8.157500000000e+02 2.634834858198e-01 1.764661304833e-04 2.681249291537e+01
8.160000000000e+02 2.673925005103e-01 1.621386515695e-04 2.679852056646e+01
8.162500000000e+02 2.715657395771e-01 1.455009042668e-04 2.678343575412e+01
8.165000000000e+02 2.760048378064e-01 1.266638880207e-04 2.676720297305e+01
8.167500000000e+02 2.807110009713e-01 1.057631047603e-04 2.674979092432e+01
8.170000000000e+02 2.856845447950e-01 8.295674901362e-05 2.673117257306e+01
8.172500000000e+02 2.909243618942e-01 5.842364432697e-05 2.671132514457e+01
8.175000000000e+02 2.964273409625e-01 3.236077760061e-05 2.669022989593e+01
8.177500000000e+02 3.021877918411e-01 4.981402567990e-06 2.666787210420e+01
8.180000000000e+02 3.081968806016e-01 -2.348767664086e-05 2.664424073041e+01
8.182500000000e+02 3.144421182224e-01 -5.280850019364e-05 2.661932830372e+01
8.185000000000e+02 3.209069058687e-01 -8.273437655765e-05 2.659313060568e+01
8.187500000000e+02 3.275702015921e-01 -1.130123841714e-04 2.656564632515e+01
8.190000000000e+02 3.344062656758e-01 -1.433855975727e-04 2.653687686570e+01
8.192500000000e+02 3.413845759757e-01 -1.735955946358e-04 2.650682589382e+01
8.195000000000e+02 3.484698354635e-01 -2.033844933448e-04 2.647549915297e+01
8.197500000000e+02 3.556221613827e-01 -2.324972695228e-04 2.644290403588e+01
8.200000000000e+02 3.627973915342e-01 -2.606837515616e-04 2.640904936410e+01
8.202500000000e+02 3.699475400899e-01 -2.877006527313e-04 2.637394510312e+01
8.205000000000e+02 3.770213855559e-01 -3.133135248300e-04 2.633760212162e+01
8.207500000000e+02 3.839651545195e-01 -3.372985288548e-04 2.630003206591e+01
8.210000000000e+02 3.907233718196e-01 -3.594444166585e-04 2.626124712632e+01
8.212500000000e+02 3.972397420971e-01 -3.795541599538e-04 2.622126001004e+01
8.215000000000e+02 4.034581439580e-01 -3.974467027958e-04 2.618008389381e+01
8.217500000000e+02 4.093236616558e-01 -4.129585705485e-04 2.613773244200e+01
8.220000000000e+02 4.147836627241e-01 -4.259454418742e-04 2.609421987541e+01
8.222500000000e+02 4.197888714795e-01 -4.362836726788e-04 2.604956110742e+01
8.225000000000e+02 4.242944225077e-01 -4.438717406029e-04 2.600377188426e+01
8.227500000000e+02 4.282608392781e-01 -4.486315217008e-04 2.595686908491e+01
8.230000000000e+02 4.316549435244e-01 -4.505096006540e-04 2.590887085176e+01
8.232500000000e+02 4.344506183275e-01 -4.494785153052e-04 2.585979694359e+01
8.235000000000e+02 4.366293817533e-01 -4.455376334095e-04 2.580966906712e+01
8.237500000000e+02 4.381807967631e-01 -4.387141167319e-04 2.575851111009e+01
8.240000000000e+02 4.391026201145e-01 -4.290636149579e-04 2.570634950290e+01
8.242500000000e+02 4.394007238595e-01 -4.166708155381e-04 2.565321358057e+01
8.245000000000e+02 4.390887765003e-01 -4.016497045566e-04 2.559913576701e+01
8.247500000000e+02 4.381877000514e-01 -3.841435562256e-04 2.554415198020e+01
8.250000000000e+02 4.367249106846e-01 -3.643245101840e-04 2.548830176410e+01
8.252500000000e+02 4.347334513180e-01 -3.423928531173e-04 2.543162854748e+01
8.255000000000e+02 4.322509965333e-01 -3.185756511683e-04 2.537417977114e+01
8.257500000000e+02 4.293188656228e-01 -2.931249982769e-04 2.531600702944e+01
8.260000000000e+02 4.259810483500e-01 -2.663156288161e-04 2.525716604442e+01
8.262500000000e+02 4.222833653798e-01 -2.384419749982e-04 2.519771669214e+01
8.265000000000e+02 4.182727567913e-01 -2.098146035047e-04 2.513772291369e+01
8.267500000000e+02 4.139967786419e-01 -1.807561805275e-04 2.507725256629e+01
8.270000000000e+02 4.095032856143e-01 -1.515969514926e-04 2.501637726230e+01
8.272500000000e+02 4.048402706844e-01 -1.226698221132e-04 2.495517206088e+01
8.275000000000e+02 4.000558820498e-01 -9.430530768342e-05 2.489371521616e+01
8.277500000000e+02 3.951985428233e-01 -6.682641049005e-05 2.483208783474e+01
8.280000000000e+02 3.903170810039e-01 -4.054353244830e-05 2.477037345417e+01
8.282500000000e+02 3.854608823172e-01 -1.574972367617e-05 2.470865765823e+01
8.285000000000e+02 3.806799685186e-01 7.283650603093e-06 2.464702764487e+01
8.287500000000e+02 3.760249632524e-01 2.831079972749e-05 2.458557171031e+01
8.290000000000e+02 3.715469599890e-01 4.711463086779e-05 2.452437880494e+01
8.292500000000e+02 3.672972376723e-01 6.350933153254e-05 2.446353799820e+01
8.295000000000e+02 3.633268738590e-01 7.734210696940e-05 2.440313800233e+01
8.297500000000e+02 3.596862439569e-01 8.849435704928e-05 2.434326660337e+01
8.300000000000e+02 3.564244434621e-01 9.688212084983e-05 2.428401016615e+01
8.302500000000e+02 3.535886567152e-01 1.024558636801e-04 2.422545310888e+01
8.305000000000e+02 3.512234416359e-01 1.051999037169e-04 2.416767737227e+01
8.307500000000e+02 3.493700188863e-01 1.051311477057e-04 2.411076192061e+01
8.310000000000e+02 3.480654338996e-01 1.022976820777e-04 2.405478226477e+01
8.312500000000e+02 3.473417479212e-01 9.677675846978e-05 2.399980996056e+01
8.315000000000e+02 3.472251030767e-01 8.867268139864e-05 2.394591219471e+01
8.317500000000e+02 3.477347704519e-01 7.811439979451e-05 2.389315137015e+01
8.320000000000e+02 3.488821430211e-01 6.525303307154e-05 2.384158477607e+01
8.322500000000e+02 3.506698147911e-01 5.025918513847e-05 2.379126424516e+01
8.325000000000e+02 3.530907082604e-01 3.332039795542e-05 2.374223593177e+01
8.327500000000e+02 3.561273948675e-01 1.463868944706e-05 2.369454015898e+01
8.330000000000e+02 3.597517210160e-01 -5.571780866488e-06 2.364821129401e+01
8.332500000000e+02 3.639248029076e-01 -2.708680310590e-05 2.360327772019e+01
8.335000000000e+02 3.685974197721e-01 -4.967383662338e-05 2.355976194039e+01
8.337500000000e+02 3.737109263544e-01 -7.309351323893e-05 2.351768065243e+01
8.340000000000e+02 3.791985771962e-01 -9.710085472457e-05 2.347704499207e+01
8.342500000000e+02 3.849873083324e-01 -1.214464199425e-04 2.343786076271e+01
8.345000000000e+02 3.909997606866e-01 -1.458772624452e-04 2.340012876918e+01
8.347500000000e+02 3.971565007312e-01 -1.701381368345e-04 2.336384511933e+01
8.350000000000e+02 4.033782046393e-01 -1.939729696581e-04 2.332900159413e+01
8.352500000000e+02 4.095876712896e-01 -2.171267745689e-04 2.329558599942e+01
8.355000000000e+02 4.157115072946e-01 -2.393481539227e-04 2.326358250111e+01
8.357500000000e+02 4.216813607322e-01 -2.603923661728e-04 2.323297192977e+01
8.360000000000e+02 4.274346686458e-01 -2.800250348951e-04 2.320373209526e+01
8.362500000000e+02 4.329148794743e-01 -2.980262231935e-04 2.317583801471e+01
8.365000000000e+02 4.380712683691e-01 -3.141949102416e-04 2.314926213274e+01
8.367500000000e+02 4.428583897029e-01 -3.283533203329e-04 2.312397450748e+01
8.370000000000e+02 4.472353875187e-01 -3.403511303878e-04 2.309994297766e+01
8.372500000000e+02 4.511652790200e-01 -3.500690353882e-04 2.307713322401e+01
8.375000000000e+02 4.546143465278e-01 -3.574214425774e-04 2.305550897034e+01
8.377500000000e+02 4.575518232178e-01 -3.623582510238e-04 2.303503200809e+01
8.380000000000e+02 4.599498533724e-01 -3.648654475971e-04 2.301566233032e+01
8.382500000000e+02 4.617838730413e-01 -3.649644055523e-04 2.299735810815e+01
8.385000000000e+02 4.630332002183e-01 -3.627103906485e-04 2.298007588712e+01
8.387500000000e+02 4.636819173839e-01 -3.581900330354e-04 2.296377061106e+01
8.390000000000e+02 4.637198796718e-01 -3.515180119303e-04 2.294839560543e+01
8.392500000000e+02 4.631436862255e-01 -3.428333262942e-04 2.293390283233e+01
8.395000000000e+02 4.619576019946e-01 -3.322952880705e-04 2.292024278126e+01
8.397500000000e+02 4.601742774161e-01 -3.200794757156e-04 2.290736475635e+01
8.400000000000e+02 4.578152252849e-01 -3.063738840442e-04 2.289521693890e+01
8.402500000000e+02 4.549110416353e-01 -2.913754395351e-04 2.288374644678e+01
8.405000000000e+02 4.515013243395e-01 -2.752867913050e-04 2.287289971972e+01
8.407500000000e+02 4.476343379996e-01 -2.583134947439e-04 2.286262266570e+01
8.410000000000e+02 4.433664492379e-01 -2.406617964605e-04 2.285286080214e+01
8.412500000000e+02 4.387612698281e-01 -2.225367825666e-04 2.284355977246e+01
8.415000000000e+02 4.338885811921e-01 -2.041409874365e-04 2.283466551814e+01
8.417500000000e+02 4.288229943076e-01 -1.856733444535e-04 2.282612468068e+01
8.420000000000e+02 4.236423233688e-01 -1.673285264247e-04 2.281788476359e+01
8.422500000000e+02 4.184257108587e-01 -1.492966239286e-04 2.280989469435e+01
8.425000000000e+02 4.132514923182e-01 -1.317628457728e-04 2.280210500368e+01
8.427500000000e+02 4.081948786432e-01 -1.149073941356e-04 2.279446794057e+01
8.430000000000e+02 4.033256125108e-01 -9.890520577724e-05 2.278693803525e+01
8.432500000000e+02 3.987056646526e-01 -8.392535074391e-05 2.277947191598e+01
8.435000000000e+02 3.943872704647e-01 -7.013005319419e-05 2.277202880567e+01
8.437500000000e+02 3.904113872335e-01 -5.767297380910e-05 2.276457047312e+01
8.440000000000e+02 3.868068360463e-01 -4.669688966433e-05 2.275706145085e+01
8.442500000000e+02 3.835901445086e-01 -3.733042394782e-05 2.274946892699e+01
8.445000000000e+02 3.807662964143e-01 -2.968422749525e-05 2.274176315741e+01
8.447500000000e+02 3.783301440704e-01 -2.384647680965e-05 2.273391734051e+01
8.450000000000e+02 3.762685241564e-01 -1.987847935303e-05 2.272590780822e+01
8.452500000000e+02 3.745626818210e-01 -1.781026752681e-05 2.271771387955e+01
8.455000000000e+02 3.731909278321e-01 -1.763710117332e-05 2.270931822243e+01
8.457500000000e+02 3.721309738957e-01 -1.931696296542e-05 2.270070666535e+01
8.460000000000e+02 3.713618489435e-01 -2.276980293483e-05 2.269186827677e+01
8.462500000000e+02 3.708650252433e-01 -2.787855460862e-05 2.268279511555e+01
8.465000000000e+02 3.706247707711e-01 -3.449225139169e-05 2.267348243323e+01
8.467500000000e+02 3.706275186213e-01 -4.243091324461e-05 2.266392837996e+01
8.470000000000e+02 3.708604963196e-01 -5.149209901267e-05 2.265413368236e+01
8.472500000000e+02 3.713098530019e-01 -6.145860049397e-05 2.264410173432e+01
8.475000000000e+02 3.719584902981e-01 -7.210653509813e-05 2.263383824606e+01
8.477500000000e+02 3.727840133407e-01 -8.321310394478e-05 2.262335090799e+01
8.480000000000e+02 3.737571699396e-01 -9.456356133794e-05 2.261264926106e+01
8.482500000000e+02 3.748410071921e-01 -1.059566200442e-04 2.260174464695e+01
8.485000000000e+02 3.759908956103e-01 -1.172080155593e-04 2.259064964310e+01
8.487500000000e+02 3.771555717497e-01 -1.281517240899e-04 2.257937825213e+01
8.490000000000e+02 3.782789699916e-01 -1.386396625806e-04 2.256794533672e+01
8.492500000000e+02 3.793027861602e-01 -1.485397638399e-04 2.255636682571e+01
8.495000000000e+02 3.801693270787e-01 -1.577329732138e-04 2.254465913527e+01
8.497500000000e+02 3.808244567019e-01 -1.661099109707e-04 2.253283938002e+01
8.500000000000e+02 3.812201683141e-01 -1.735678764445e-04 2.252092507167e+01
8.502500000000e+02 3.813165517529e-01 -1.800088525037e-04 2.250893386711e+01
8.505000000000e+02 3.810829684601e-01 -1.853387451461e-04 2.249688379079e+01
8.507500000000e+02 3.804982802096e-01 -1.894682123245e-04 2.248479300020e+01
8.510000000000e+02 3.795502015557e-01 -1.923149496108e-04 2.247267988655e+01
8.512500000000e+02 3.782339305437e-01 -1.938073603403e-04 2.246056320430e+01
8.515000000000e+02 3.765502343449e-01 -1.938889286103e-04 2.244846201597e+01
8.517500000000e+02 3.745034023075e-01 -1.925226191437e-04 2.243639620828e+01
8.520000000000e+02 3.720992289609e-01 -1.896947690634e-04 2.242438653352e+01
8.522500000000e+02 3.693434345200e-01 -1.854180422413e-04 2.241245497050e+01
8.525000000000e+02 3.662406316143e-01 -1.797327261056e-04 2.240062481207e+01
8.527500000000e+02 3.627940506696e-01 -1.727062188324e-04 2.238892121643e+01
8.530000000000e+02 3.590059207412e-01 -1.644306685156e-04 2.237737124499e+01
8.532500000000e+02 3.548784866151e-01 -1.550189993422e-04 2.236600389504e+01
8.535000000000e+02 3.504154681064e-01 -1.445995702565e-04 2.235485043944e+01
8.537500000000e+02 3.456236699683e-01 -1.333101395817e-04 2.234394426254e+01
8.540000000000e+02 3.405145423650e-01 -1.212917713842e-04 2.233332064215e+01
8.542500000000e+02 3.351054621600e-01 -1.086831124456e-04 2.232301689146e+01
8.545000000000e+02 3.294204616917e-01 -9.561571049610e-05 2.231307175192e+01
8.547500000000e+02 3.234904289604e-01 -8.221062781072e-05 2.230352543410e+01
8.550000000000e+02 3.173526265920e-01 -6.857664418005e-05 2.229441917579e+01
8.552500000000e+02 3.110496529091e-01 -5.480995945172e-05 2.228579477754e+01
8.555000000000e+02 3.046279980603e-01 -4.099512210186e-05 2.227769456643e+01
8.557500000000e+02 2.981363019468e-01 -2.720703433430e-05 2.227016095922e+01
8.560000000000e+02 2.916235523138e-01 -1.351350099555e-05 2.226323603889e+01
8.562500000000e+02 2.851374611695e-01 2.216099781400e-08 2.225696162683e+01
8.565000000000e+02 2.787230635861e-01 1.333878377165e-05 2.225137866197e+01
8.567500000000e+02 2.724217725631e-01 2.637574134001e-05 2.224652729523e+01
8.570000000000e+02 2.662708295439e-01 3.907216771203e-05 2.224244650062e+01
8.572500000000e+02 2.603031783175e-01 5.136712087122e-05 2.223917368529e+01
8.575000000000e+02 2.545476923010e-01 6.320069247362e-05 2.223674466947e+01
8.577500000000e+02 2.490296148726e-01 7.451572751164e-05 2.223519322981e+01
8.580000000000e+02 2.437710886069e-01 8.525995548380e-05 2.223455061101e+01
8.582500000000e+02 2.387916588623e-01 9.538827253000e-05 2.223484544305e+01
8.585000000000e+02 2.341086290040e-01 1.048646167685e-04 2.223610298202e+01
8.587500000000e+02 2.297371859419e-01 1.136635615678e-04 2.223834500444e+01
8.590000000000e+02 2.256902969853e-01 1.217709738360e-04 2.224158927659e+01
8.592500000000e+02 2.219783568710e-01 1.291838976925e-04 2.224584907061e+01
8.595000000000e+02 2.186086688307e-01 1.359098040498e-04 2.225113312710e+01
8.597500000000e+02 2.155848309189e-01 1.419649451829e-04 2.225744527511e+01
8.600000000000e+02 2.129061188581e-01 1.473723364131e-04 2.226478440248e+01
8.602500000000e+02 2.105669936030e-01 1.521593349950e-04 2.227314429168e+01
8.605000000000e+02 2.085567700576e-01 1.563554959378e-04 2.228251398177e+01
8.607500000000e+02 2.068595556861e-01 1.599905599603e-04 2.229287782641e+01
8.610000000000e+02 2.054544643054e-01 1.630929735547e-04 2.230421589812e+01
8.612500000000e+02 2.043160912404e-01 1.656887451926e-04 2.231650422784e+01
8.615000000000e+02 2.034152312763e-01 1.678012302696e-04 2.232971552206e+01
8.617500000000e+02 2.027197767479e-01 1.694513486273e-04 2.234381955591e+01
8.620000000000e+02 2.021957022275e-01 1.706583235323e-04 2.235878358148e+01
8.622500000000e+02 2.018080828353e-01 1.714409243253e-04 2.237457316235e+01
8.625000000000e+02 2.015220341209e-01 1.718185935543e-04 2.239115238436e+01
8.627500000000e+02 2.013035564712e-01 1.718128587261e-04 2.240848470337e+01
8.630000000000e+02 2.011201744280e-01 1.714482726382e-04 2.242653312160e+01
8.632500000000e+02 2.009414334106e-01 1.707533077365e-04 2.244526100421e+01
8.635000000000e+02 2.007391501644e-01 1.697606496179e-04 2.246463225668e+01
8.637500000000e+02 2.004875272564e-01 1.685072275218e-04 2.248461190577e+01
8.640000000000e+02 2.001631380379e-01 1.670338406470e-04 2.250516667146e+01
8.642500000000e+02 1.997447492086e-01 1.653844542783e-04 2.252626511823e+01
8.645000000000e+02 1.992131779925e-01 1.636053456558e-04 2.254787837988e+01
8.647500000000e+02 1.985510762828e-01 1.617438577837e-04 2.256998046131e+01
8.650000000000e+02 1.977427199692e-01 1.598476702124e-04 2.259254853587e+01
8.652500000000e+02 1.967739361896e-01 1.579639217169e-04 2.261556357153e+01
8.655000000000e+02 1.956320053704e-01 1.561384867180e-04 2.263901057104e+01
8.657500000000e+02 1.943056080663e-01 1.544155294981e-04 2.266287877060e+01
8.660000000000e+02 1.927849298163e-01 1.528372186369e-04 2.268716212962e+01
8.662500000000e+02 1.910616845491e-01 1.514437011481e-04 2.271185936568e+01
8.665000000000e+02 1.891292064530e-01 1.502732050907e-04 2.273697411466e+01
8.667500000000e+02 1.869825370560e-01 1.493622055504e-04 2.276251499771e+01
8.670000000000e+02 1.846184173504e-01 1.487457137452e-04 2.278849543841e+01
8.672500000000e+02 1.820353804573e-01 1.484573515286e-04 2.281493373416e+01
8.675000000000e+02 1.792336761802e-01 1.485294926747e-04 2.284185273987e+01
8.677500000000e+02 1.762151427643e-01 1.489932520775e-04 2.286927948244e+01
8.680000000000e+02 1.729831785520e-01 1.498781970398e-04 2.289724499574e+01
8.682500000000e+02 1.695425497371e-01 1.512120433250e-04 2.292578380454e+01
8.685000000000e+02 1.658991892720e-01 1.530203754460e-04 2.295493337805e+01
8.687500000000e+02 1.620601447057e-01 1.553258987677e-04 2.298473382473e+01
8.690000000000e+02 1.580333281808e-01 1.581479343709e-04 2.301522714317e+01
8.692500000000e+02 1.538275107147e-01 1.615017988714e-04 2.304645686796e+01
8.695000000000e+02 1.494522137364e-01 1.653981854126e-04 2.307846742788e+01
8.697500000000e+02 1.449176511824e-01 1.698425881790e-04 2.311130352988e+01
8.700000000000e+02 1.402348303558e-01 1.748350492195e-04 2.314500977373e+01
8.702500000000e+02 1.354155119982e-01 1.803698971932e-04 2.317962994292e+01
8.705000000000e+02 1.304723601865e-01 1.864355800990e-04 2.321520663137e+01
8.707500000000e+02 1.254189923207e-01 1.930146667356e-04 2.325178068043e+01
8.710000000000e+02 1.202700383769e-01 2.000839282555e-04 2.328939064564e+01
8.712500000000e+02 1.150412581376e-01 2.076144846688e-04 2.332807246413e+01
8.715000000000e+02 1.097495173752e-01 2.155721164653e-04 2.336785888095e+01
8.717500000000e+02 1.044128276156e-01 2.239176171968e-04 2.340877914762e+01
8.720000000000e+02 9.905026901159e-02 2.326072358498e-04 2.345085857983e+01
8.722500000000e+02 9.368188347582e-02 2.415928940637e-04 2.349411815679e+01
8.725000000000e+02 8.832854514749e-02 2.508226287665e-04 2.353857427384e+01
8.727500000000e+02 8.301174283492e-02 2.602409294139e-04 2.358423832525e+01
8.730000000000e+02 7.775336114828e-02 2.697894636448e-04 2.363111652659e+01
8.732500000000e+02 7.257540638359e-02 2.794070173923e-04 2.367920962400e+01
8.735000000000e+02 6.749972514242e-02 2.890299754973e-04 2.372851266799e+01
8.737500000000e+02 6.254770354606e-02 2.985930490772e-04 2.377901492859e+01
8.740000000000e+02 5.773997493878e-02 3.080294597461e-04 2.383069969554e+01
8.742500000000e+02 5.309611890112e-02 3.172717311165e-04 2.388354428345e+01
8.745000000000e+02 4.863438939856e-02 3.262522024900e-04 2.393751997210e+01
8.747500000000e+02 4.437145310725e-02 3.349037285327e-04 2.399259205233e+01
8.750000000000e+02 4.032216409406e-02 3.431603754226e-04 2.404871985351e+01
8.752500000000e+02 3.649934768014e-02 3.509584122474e-04 2.410585692898e+01
8.755000000000e+02 3.291363069421e-02 3.582370636325e-04 2.416395116460e+01
8.757500000000e+02 2.957329625138e-02 3.649394565633e-04 2.422294499741e+01
8.760000000000e+02 2.648417355678e-02 3.710134278524e-04 2.428277559575e+01
8.762500000000e+02 2.364954531223e-02 3.764125661887e-04 2.434337518453e+01
8.765000000000e+02 2.107010399423e-02 3.810969660833e-04 2.440467129465e+01
8.767500000000e+02 1.874392557801e-02 3.850339394720e-04 2.446658703571e+01
8.770000000000e+02 1.666647577982e-02 3.881988439918e-04 2.452904150518e+01
8.772500000000e+02 1.483064538295e-02 3.905754548819e-04 2.459195004962e+01
8.775000000000e+02 1.322682035783e-02 3.921565541263e-04 2.465522471209e+01
8.777500000000e+02 1.184296412177e-02 3.929440624098e-04 2.471877454228e+01
8.780000000000e+02 1.066475415202e-02 3.929493057141e-04 2.478250607425e+01
8.782500000000e+02 9.675716818859e-03 3.921928584083e-04 2.484632367585e+01
8.785000000000e+02 8.857405943828e-03 3.907044175058e-04 2.491013001172e+01
8.787500000000e+02 8.189623650589e-03 3.885224962306e-04 2.497382651408e+01
8.790000000000e+02 7.650607258180e-03 3.856938918028e-04 2.503731377602e+01
8.792500000000e+02 7.217318956476e-03 3.822731568382e-04 2.510049209862e+01
8.795000000000e+02 6.865661604268e-03 3.783218394230e-04 2.516326186843e+01
8.797500000000e+02 6.570805876056e-03 3.739077177878e-04 2.522552412702e+01
8.800000000000e+02 6.307424583551e-03 3.691038801538e-04 2.528718094946e+01
8.802500000000e+02 6.050038517464e-03 3.639877704620e-04 2.534813600092e+01
8.805000000000e+02 5.773286804001e-03 3.586401726915e-04 2.540829493682e+01
8.807500000000e+02 5.452241641324e-03 3.531441939879e-04 2.546756589818e+01
8.810000000000e+02 5.062663827567e-03 3.475841306710e-04 2.552585989259e+01
8.812500000000e+02 4.581343727002e-03 3.420443630941e-04 2.558309129451e+01
8.815000000000e+02 3.986349129554e-03 3.366083163806e-04 2.563917821712e+01
8.817500000000e+02 3.257246861871e-03 3.313573916427e-04 2.569404288516e+01
8.820000000000e+02 2.375405448032e-03 3.263699216256e-04 2.574761206336e+01
8.822500000000e+02 1.324167305116e-03 3.217201973598e-04 2.579981738457e+01
8.825000000000e+02 8.906071643000e-05 3.174775584091e-04 2.585059570090e+01
8.827500000000e+02 -1.342078162940e-03 3.137055584523e-04 2.589988938134e+01
8.830000000000e+02 -2.978910457435e-03 3.104612076308e-04 2.594764666323e+01
8.832500000000e+02 -4.828521409430e-03 3.077943412889e-04 2.599382189731e+01
8.835000000000e+02 -6.895376815412e-03 3.057470790476e-04 2.603837580462e+01
8.837500000000e+02 -9.181220528550e-03 3.043534066879e-04 2.608127574913e+01
8.840000000000e+02 -1.168513776546e-02 3.036388894220e-04 2.612249588987e+01
8.842500000000e+02 -1.440351942484e-02 3.036205038781e-04 2.616201741665e+01
8.845000000000e+02 -1.733018615065e-02 3.043065977461e-04 2.619982864547e+01
8.847500000000e+02 -2.045642903939e-02 3.056969925556e-04 2.623592515325e+01
8.850000000000e+02 -2.377116446541e-02 3.077831952504e-04 2.627030983708e+01
8.852500000000e+02 -2.726110659632e-02 3.105487319437e-04 2.630299292151e+01
8.855000000000e+02 -3.091091571734e-02 3.139696216702e-04 2.633399194979e+01
8.857500000000e+02 -3.470345622844e-02 3.180148951059e-04 2.636333167959e+01
8.860000000000e+02 -3.861999798088e-02 3.226472756182e-04 2.639104396690e+01
8.862500000000e+02 -4.264051655185e-02 3.278238688075e-04 2.641716755894e+01
8.865000000000e+02 -4.674394490702e-02 3.334969855712e-04 2.644174784423e+01
8.867500000000e+02 -5.090848406452e-02 3.396149634832e-04 2.646483652703e+01
8.870000000000e+02 -5.511192518859e-02 3.461230112404e-04 2.648649127632e+01
8.872500000000e+02 -5.933194711400e-02 3.529641390426e-04 2.650677526336e+01
8.875000000000e+02 -6.354645972307e-02 3.600799828377e-04 2.652575669665e+01
8.877500000000e+02 -6.773390940610e-02 3.674117220383e-04 2.654350825679e+01
8.880000000000e+02 -7.187361043355e-02 3.749008678447e-04 2.656010653101e+01
8.882500000000e+02 -7.594603581982e-02 3.824900776034e-04 2.657563134619e+01
8.885000000000e+02 -7.993311888547e-02 3.901238202097e-04 2.659016513851e+01
8.887500000000e+02 -8.381850971999e-02 3.977491105429e-04 2.660379221126e+01
8.890000000000e+02 -8.758781348832e-02 4.053160570569e-04 2.661659802137e+01
8.892500000000e+02 -9.122881167674e-02 4.127783080399e-04 2.662866847823e+01
8.895000000000e+02 -9.473162243780e-02 4.200934939478e-04 2.664008913852e+01
8.897500000000e+02 -9.808883440725e-02 4.272235104691e-04 2.665094447142e+01
8.900000000000e+02 -1.012956169721e-01 4.341347236344e-04 2.666131718442e+01
8.902500000000e+02 -1.043497428190e-01 4.407980863960e-04 2.667128740484e+01
8.905000000000e+02 -1.072516015525e-01 4.471891527804e-04 2.668093201655e+01
8.907500000000e+02 -1.100041738334e-01 4.532880236665e-04 2.669032406619e+01
8.910000000000e+02 -1.126129142569e-01 4.590792140981e-04 2.669953200289e+01
8.912500000000e+02 -1.150856407498e-01 4.645514655881e-04 2.670861915643e+01
8.915000000000e+02 -1.174323758161e-01 4.696975001442e-04 2.671764325740e+01
8.917500000000e+02 -1.196651150585e-01 4.745137515075e-04 2.672665580279e+01
8.920000000000e+02 -1.217976298681e-01 4.790000658102e-04 2.673570180396e+01
8.922500000000e+02 -1.238451695455e-01 4.831594007618e-04 2.674481923496e+01
8.925000000000e+02 -1.258242219741e-01 4.869975187125e-04 2.675403890228e+01
8.927500000000e+02 -1.277522033263e-01 4.905226232023e-04 2.676338412552e+01
8.930000000000e+02 -1.296471404244e-01 4.937453755785e-04 2.677287050409e+01
8.932500000000e+02 -1.315274056998e-01 4.966784814328e-04 2.678250596570e+01
8.935000000000e+02 -1.334113914683e-01 4.993365795955e-04 2.679229064448e+01
8.937500000000e+02 -1.353172277744e-01 5.017359316166e-04 2.680221696127e+01
8.940000000000e+02 -1.372624700565e-01 5.038944544973e-04 2.681226962906e+01
8.942500000000e+02 -1.392638730474e-01 5.058317567611e-04 2.682242600006e+01
8.945000000000e+02 -1.413371135996e-01 5.075690698019e-04 2.683265622190e+01
8.947500000000e+02 -1.434965297944e-01 5.091293029147e-04 2.684292344553e+01
8.950000000000e+02 -1.457549601802e-01 5.105370444242e-04 2.685318441012e+01
8.952500000000e+02 -1.481234861608e-01 5.118186709659e-04 2.686338960390e+01
8.955000000000e+02 -1.506113226827e-01 5.130023383042e-04 2.687348400445e+01
8.957500000000e+02 -1.532256172675e-01 5.141180563763e-04 2.688340735810e+01
8.960000000000e+02 -1.559713515307e-01 5.151976585201e-04 2.689309485527e+01
8.962500000000e+02 -1.588512639964e-01 5.162747124719e-04 2.690247781785e+01
8.965000000000e+02 -1.618657337928e-01 5.173844461774e-04 2.691148411830e+01
8.967500000000e+02 -1.650127904221e-01 5.185634894079e-04 2.692003908689e+01
8.970000000000e+02 -1.682880570308e-01 5.198496239895e-04 2.692806599487e+01
8.972500000000e+02 -1.716847881919e-01 5.212814075390e-04 2.693548683797e+01
8.975000000000e+02 -1.751939309394e-01 5.228976837371e-04 2.694222314389e+01
8.977500000000e+02 -1.788041755372e-01 5.247370695741e-04 2.694819649152e+01
8.980000000000e+02 -1.825021053135e-01 5.268372833082e-04 2.695332945814e+01
8.982500000000e+02 -1.862723251155e-01 5.292344740245e-04 2.695754613564e+01
8.985000000000e+02 -1.900976617245e-01 5.319624548402e-04 2.696077291304e+01
8.987500000000e+02 -1.939593933452e-01 5.350519155241e-04 2.696293922265e+01
8.990000000000e+02 -1.978375026190e-01 5.385296086076e-04 2.696397812778e+01
8.992500000000e+02 -2.017109699060e-01 5.424175636110e-04 2.696382687524e+01
8.995000000000e+02 -2.055580988419e-01 5.467322833476e-04 2.696242766604e+01
8.997500000000e+02 -2.093568613704e-01 5.514840991113e-04 2.695972798390e+01
9.000000000000e+02 -2.130852652068e-01 5.566765110818e-04 2.695568127777e+01
9.002500000000e+02 -2.167217314698e-01 5.623056910061e-04 2.695024730936e+01
9.005000000000e+02 -2.202454916778e-01 5.683601272538e-04 2.694339245666e+01
9.007500000000e+02 -2.236369651741e-01 5.748203710060e-04 2.693509020241e+01
9.010000000000e+02 -2.268781553937e-01 5.816590134062e-04 2.692532116246e+01
9.012500000000e+02 -2.299530093216e-01 5.888407928568e-04 2.691407346563e+01
9.015000000000e+02 -2.328477704278e-01 5.963229096700e-04 2.690134261815e+01
9.017500000000e+02 -2.355512988996e-01 6.040555246472e-04 2.688713174144e+01
9.020000000000e+02 -2.380553612430e-01 6.119824482726e-04 2.687145128014e+01
9.022500000000e+02 -2.403548665444e-01 6.200419803416e-04 2.685431904531e+01
9.025000000000e+02 -2.424480774389e-01 6.281679516371e-04 2.683575992141e+01
9.027500000000e+02 -2.443367415740e-01 6.362908621218e-04 2.681580547167e+01
9.030000000000e+02 -2.460261937181e-01 6.443392014923e-04 2.679449378709e+01
9.032500000000e+02 -2.475253603498e-01 6.522407284925e-04 2.677186881269e+01
9.035000000000e+02 -2.488467383817e-01 6.599240200178e-04 2.674798010791e+01
9.037500000000e+02 -2.500062576903e-01 6.673199204916e-04 2.672288208874e+01
9.040000000000e+02 -2.510231002356e-01 6.743630047007e-04 2.669663353669e+01
9.042500000000e+02 -2.519194564319e-01 6.809930482408e-04 2.666929708284e+01
9.045000000000e+02 -2.527201530883e-01 6.871564216105e-04 2.664093833458e+01
9.047500000000e+02 -2.534522897232e-01 6.928073918126e-04 2.661162547774e+01
9.050000000000e+02 -2.541447305452e-01 6.979092925735e-04 2.658142838789e+01
9.052500000000e+02 -2.548275956389e-01 7.024355335353e-04 2.655041809825e+01
9.055000000000e+02 -2.555316609284e-01 7.063704078476e-04 2.651866608498e+01
9.057500000000e+02 -2.562877649107e-01 7.097096826016e-04 2.648624378054e+01
9.060000000000e+02 -2.571261002614e-01 7.124609445649e-04 2.645322174693e+01
9.062500000000e+02 -2.580755984235e-01 7.146436672866e-04 2.641966939189e+01
9.065000000000e+02 -2.591631997312e-01 7.162889901996e-04 2.638565423064e+01
9.067500000000e+02 -2.604132103701e-01 7.174392096233e-04 2.635124152508e+01
9.070000000000e+02 -2.618466977734e-01 7.181470813001e-04 2.631649400680e+01
9.072500000000e+02 -2.634808455024e-01 7.184746062314e-04 2.628147129436e+01
9.075000000000e+02 -2.653284952290e-01 7.184916685907e-04 2.624622986468e+01
9.077500000000e+02 -2.673976840118e-01 7.182743956370e-04 2.621082275120e+01
9.080000000000e+02 -2.696912866809e-01 7.179032909229e-04 2.617529929287e+01
9.082500000000e+02 -2.722068398799e-01 7.174611505575e-04 2.613970526063e+01
9.085000000000e+02 -2.749364057535e-01 7.170308145905e-04 2.610408270553e+01
9.087500000000e+02 -2.778666145431e-01 7.166928383981e-04 2.606847005464e+01
9.090000000000e+02 -2.809788040100e-01 7.165231620443e-04 2.603290205799e+01
9.092500000000e+02 -2.842493510686e-01 7.165906603390e-04 2.599741014763e+01
9.095000000000e+02 -2.876500496542e-01 7.169548233985e-04 2.596202233433e+01
9.097500000000e+02 -2.911486747040e-01 7.176637600177e-04 2.592676365660e+01
9.100000000000e+02 -2.947095979887e-01 7.187522998828e-04 2.589165611843e+01
9.102500000000e+02 -2.982945081341e-01 7.202403016216e-04 2.585671917768e+01
9.105000000000e+02 -3.018631824543e-01 7.221314952368e-04 2.582196972551e+01
9.107500000000e+02 -3.053742967934e-01 7.244125959881e-04 2.578742241782e+01
9.110000000000e+02 -3.087862412455e-01 7.270528930688e-04 2.575308995151e+01
9.112500000000e+02 -3.120579404232e-01 7.300043573369e-04 2.571898308109e+01
9.115000000000e+02 -3.151496259627e-01 7.332021612480e-04 2.568511088320e+01
9.117500000000e+02 -3.180235474811e-01 7.365656914966e-04 2.565148096217e+01
9.120000000000e+02 -3.206446471690e-01 7.400000974030e-04 2.561809940345e+01
9.122500000000e+02 -3.229811154696e-01 7.433982033353e-04 2.558497097044e+01
9.125000000000e+02 -3.250048647282e-01 7.466428522816e-04 2.555209910699e+01
9.127500000000e+02 -3.266919117283e-01 7.496095625386e-04 2.551948594992e+01
9.130000000000e+02 -3.280226187138e-01 7.521694200502e-04 2.548713238826e+01
9.132500000000e+02 -3.289818939668e-01 7.541923025108e-04 2.545503789926e+01
9.135000000000e+02 -3.295592405922e-01 7.555500835864e-04 2.542320055095e+01
9.137500000000e+02 -3.297487055186e-01 7.561198490186e-04 2.539161697193e+01
9.140000000000e+02 -3.295488042656e-01 7.557872369254e-04 2.536028212344e+01
9.142500000000e+02 -3.289622885828e-01 7.544494081862e-04 2.532918935408e+01
9.145000000000e+02 -3.279959084308e-01 7.520180060612e-04 2.529833012587e+01
9.147500000000e+02 -3.266600811393e-01 7.484216737130e-04 2.526769408713e+01
9.150000000000e+02 -3.249685437674e-01 7.436083711081e-04 2.523726881843e+01
9.152500000000e+02 -3.229379508509e-01 7.375471338523e-04 2.520703991430e+01
9.155000000000e+02 -3.205874682924e-01 7.302295250118e-04 2.517699077571e+01
9.157500000000e+02 -3.179383767446e-01 7.216705046243e-04 2.514710274119e+01
9.160000000000e+02 -3.150136712356e-01 7.119088722419e-04 2.511735494310e+01
9.162500000000e+02 -3.118377178228e-01 7.010071237398e-04 2.508772448187e+01
9.165000000000e+02 -3.084359469926e-01 6.890508632999e-04 2.505818638321e+01
9.167500000000e+02 -3.048346350680e-01 6.761476463958e-04 2.502871375879e+01
9.170000000000e+02 -3.010607944476e-01 6.624253751170e-04 2.499927799620e+01
9.172500000000e+02 -2.971421171920e-01 6.480301928823e-04 2.496984882773e+01
9.175000000000e+02 -2.931071203393e-01 6.331240580375e-04 2.494039467674e+01
9.177500000000e+02 -2.889853231626e-01 6.178818569948e-04 2.491088279918e+01
9.180000000000e+02 -2.848075915796e-01 6.024882587201e-04 2.488127959589e+01
9.182500000000e+02 -2.806066107639e-01 5.871344560093e-04 2.485155096659e+01
9.185000000000e+02 -2.764173427636e-01 5.720146223598e-04 2.482166254818e+01
9.187500000000e+02 -2.722775749664e-01 5.573224624641e-04 2.479158009659e+01
9.190000000000e+02 -2.682283953753e-01 5.432477910118e-04 2.476126981236e+01
9.192500000000e+02 -2.643146173146e-01 5.299736326798e-04 2.473069873322e+01
9.195000000000e+02 -2.605849548716e-01 5.176730516623e-04 2.469983499629e+01
9.197500000000e+02 -2.570920803123e-01 5.065067326807e-04 2.466864822946e+01
9.200000000000e+02 -2.538923722011e-01 4.966209452330e-04 2.463710983642e+01
9.202500000000e+02 -2.510453748146e-01 4.881459579628e-04 2.460519329232e+01
9.205000000000e+02 -2.486129938280e-01 4.811950175367e-04 2.457287444559e+01
9.207500000000e+02 -2.466582818789e-01 4.758636715489e-04 2.454013169544e+01
9.210000000000e+02 -2.452440290111e-01 4.722296479151e-04 2.450694624601e+01
9.212500000000e+02 -2.444310598162e-01 4.703530945656e-04 2.447330224847e+01
9.215000000000e+02 -2.442763212850e-01 4.702770130904e-04 2.443918694676e+01
9.217500000000e+02 -2.448309158277e-01 4.720280160684e-04 2.440459078088e+01
9.220000000000e+02 -2.461379741836e-01 4.756169393684e-04 2.436950742277e+01
9.222500000000e+02 -2.482306941700e-01 4.810396001101e-04 2.433393380459e+01
9.225000000000e+02 -2.511304945951e-01 4.882772893477e-04 2.429787012434e+01
9.227500000000e+02 -2.548453703192e-01 4.972970598426e-04 2.426131978124e+01
9.230000000000e+02 -2.593685434093e-01 5.080517289231e-04 2.422428929357e+01
9.232500000000e+02 -2.646775806018e-01 5.204794375450e-04 2.418678820433e+01
9.235000000000e+02 -2.707338338826e-01 5.345031157648e-04 2.414882893627e+01
9.237500000000e+02 -2.774823412081e-01 5.500296251969e-04 2.411042662757e+01
9.240000000000e+02 -2.848522530784e-01 5.669487590869e-04 2.407159895324e+01
9.242500000000e+02 -2.927575974764e-01 5.851320988287e-04 2.403236591229e+01
9.245000000000e+02 -3.010985578933e-01 6.044320453622e-04 2.399274960749e+01
9.247500000000e+02 -3.097630619951e-01 6.246810052710e-04 2.395277399587e+01
9.250000000000e+02 -3.186287429185e-01 6.456909153984e-04 2.391246465201e+01
9.252500000000e+02 -3.275651692881e-01 6.672532348884e-04 2.387184849221e+01
9.255000000000e+02 -3.364363093836e-01 6.891394757825e-04 2.383095351916e+01
9.257500000000e+02 -3.451031618616e-01 7.111022571748e-04 2.378980856394e+01
9.260000000000e+02 -3.534265170161e-01 7.328771698180e-04 2.374844302164e+01
9.262500000000e+02 -3.612697966851e-01 7.541851801780e-04 2.370688661792e+01
9.265000000000e+02 -3.685018798869e-01 7.747357530269e-04 2.366516916210e+01
9.267500000000e+02 -3.749999593158e-01 7.942306391580e-04 2.362332036183e+01
9.270000000000e+02 -3.806522047525e-01 8.123680074846e-04 2.358136960290e+01
9.272500000000e+02 -3.853602890585e-01 8.288472952921e-04 2.353934579220e+01
9.275000000000e+02 -3.890416117540e-01 8.433744032046e-04 2.349727718301e+01
9.277500000000e+02 -3.916312003697e-01 8.556673004533e-04 2.345519125186e+01
9.280000000000e+02 -3.930831709147e-01 8.654618866375e-04 2.341311457167e+01
9.282500000000e+02 -3.933716415174e-01 8.725179184895e-04 2.337107268807e+01
9.285000000000e+02 -3.924912016151e-01 8.766253006003e-04 2.332909007476e+01
9.287500000000e+02 -3.904566711082e-01 8.776100786438e-04 2.328719003952e+01
9.290000000000e+02 -3.873022574549e-01 8.753402018647e-04 2.324539465514e+01
9.292500000000e+02 -3.830802091497e-01 8.697312229616e-04 2.320372478037e+01
9.295000000000e+02 -3.778588269384e-01 8.607511011230e-04 2.316220003671e+01
9.297500000000e+02 -3.717200575191e-01 8.484242292024e-04 2.312083879911e+01
9.300000000000e+02 -3.647568104600e-01 8.328346521573e-04 2.307965833646e+01
9.302500000000e+02 -3.570700309250e-01 8.141275585824e-04 2.303867481520e+01
9.305000000000e+02 -3.487658615506e-01 7.925098160347e-04 2.299790352450e+01
9.307500000000e+02 -3.399529231372e-01 7.682482372305e-04 2.295735893728e+01
9.310000000000e+02 -3.307399789377e-01 7.416664634242e-04 2.291705499707e+01
9.312500000000e+02 -3.212340671254e-01 7.131398663990e-04 2.287700529545e+01
9.315000000000e+02 -3.115392283824e-01 6.830886098054e-04 2.283722325395e+01
9.317500000000e+02 -3.017558291325e-01 6.519693237899e-04 2.279772247024e+01
9.320000000000e+02 -2.919805200936e-01 6.202653590951e-04 2.275851682340e+01
9.322500000000e+02 -2.823066747787e-01 5.884762328894e-04 2.271962080410e+01
9.325000000000e+02 -2.728252406443e-01 5.571065323689e-04 2.268104965686e+01
9.327500000000e+02 -2.636258207492e-01 5.266548796335e-04 2.264281948553e+01
9.330000000000e+02 -2.547977230239e-01 4.976032865814e-04 2.260494747245e+01
9.332500000000e+02 -2.464308843712e-01 4.704076278385e-04 2.256745189594e+01
9.335000000000e+02 -2.386164026200e-01 4.454891195120e-04 2.253035217204e+01
9.337500000000e+02 -2.314466138244e-01 4.232275247939e-04 2.249366880494e+01
9.340000000000e+02 -2.250145034947e-01 4.039558708095e-04 2.245742342261e+01
9.342500000000e+02 -2.194125712239e-01 3.879570916773e-04 2.242163864187e+01
9.345000000000e+02 -2.147310497176e-01 3.754620675302e-04 2.238633797707e+01
9.347500000000e+02 -2.110556348946e-01 3.666491020560e-04 2.235154575450e+01
9.350000000000e+02 -2.084648670202e-01 3.616448340794e-04 2.231728691322e+01
9.352500000000e+02 -2.070272162211e-01 3.605255040779e-04 2.228358698152e+01
9.355000000000e+02 -2.067982466552e-01 3.633189734239e-04 2.225047192280e+01
9.357500000000e+02 -2.078178604915e-01 3.700068694978e-04 2.221796802977e+01
9.360000000000e+02 -2.101079072687e-01 3.805268553340e-04 2.218610186759e+01
9.362500000000e+02 -2.136702044544e-01 3.947745300975e-04 2.215490022098e+01
9.365000000000e+02 -2.184851848473e-01 4.126052511505e-04 2.212438999220e+01
9.367500000000e+02 -2.245110634764e-01 4.338354745273e-04 2.209459830191e+01
9.370000000000e+02 -2.316837098453e-01 4.582439720210e-04 2.206555242610e+01
9.372500000000e+02 -2.399171621414e-01 4.855730578177e-04 2.203727977618e+01
9.375000000000e+02 -2.491046375053e-01 5.155296488327e-04 2.200980805195e+01
9.377500000000e+02 -2.591201988727e-01 5.477868979006e-04 2.198316515347e+01
9.380000000000e+02 -2.698207842167e-01 5.819856234676e-04 2.195737938290e+01
9.382500000000e+02 -2.810487320145e-01 6.177367998591e-04 2.193247936823e+01
9.385000000000e+02 -2.926346080555e-01 6.546243556169e-04 2.190849419296e+01
9.387500000000e+02 -3.044003387396e-01 6.922084693695e-04 2.188545349608e+01
9.390000000000e+02 -3.161626117362e-01 7.300296233420e-04 2.186338741977e+01
9.392500000000e+02 -3.277364321134e-01 7.676130064139e-04 2.184232677281e+01
9.395000000000e+02 -3.389388194512e-01 8.044736200010e-04 2.182230293749e+01
9.397500000000e+02 -3.495925342163e-01 8.401217026330e-04 2.180334798962e+01
9.400000000000e+02 -3.595297550218e-01 8.740686904084e-04 2.178549461039e+01
9.402500000000e+02 -3.685955499454e-01 9.058335007608e-04 2.176877600206e+01
9.405000000000e+02 -3.766510595051e-01 9.349492173425e-04 2.175322587827e+01
9.407500000000e+02 -3.835762010621e-01 9.609702205917e-04 2.173887824878e+01
9.410000000000e+02 -3.892717678518e-01 9.834795634221e-04 2.172576728050e+01
9.412500000000e+02 -3.936608003253e-01 1.002096668535e-03 2.171392699400e+01
9.415000000000e+02 -3.966891609038e-01 1.016485198009e-03 2.170339108529e+01
9.417500000000e+02 -3.983252433024e-01 1.026360983750e-03 2.169419254203e+01
9.420000000000e+02 -3.985588257487e-01 1.031499614315e-03 2.168636335165e+01
9.422500000000e+02 -3.973992176635e-01 1.031743624979e-03 2.167993412689e+01
9.425000000000e+02 -3.948727655496e-01 1.027008647511e-03 2.167493380445e+01
9.427500000000e+02 -3.910199916134e-01 1.017288281430e-03 2.167138925060e+01
9.430000000000e+02 -3.858926065209e-01 1.002657316155e-03 2.166932505652e+01
9.432500000000e+02 -3.795506528999e-01 9.832727410196e-04 2.166876321456e+01
9.435000000000e+02 -3.720600462152e-01 9.593724732530e-04 2.166972296118e+01
9.437500000000e+02 -3.634907620309e-01 9.312714019338e-04 2.167222055742e+01
9.440000000000e+02 -3.539158697080e-01 8.993549375021e-04 2.167626925277e+01
9.442500000000e+02 -3.434114157548e-01 8.640700544750e-04 2.168187919047e+01
9.445000000000e+02 -3.320571592363e-01 8.259142430750e-04 2.168905735451e+01
9.447500000000e+02 -3.199381424103e-01 7.854231231865e-04 2.169780761559e+01
9.450000000000e+02 -3.071466392106e-01 7.431567665125e-04 2.170813066183e+01
9.452500000000e+02 -2.937844623391e-01 6.996862057198e-04 2.172002406860e+01
9.455000000000e+02 -2.799649970935e-01 6.555801786437e-04 2.173348220415e+01
9.457500000000e+02 -2.658148998330e-01 6.113932451329e-04 2.174849625615e+01
9.460000000000e+02 -2.514748328750e-01 5.676554883771e-04 2.176505409632e+01
9.462500000000e+02 -2.370992641308e-01 5.248647834532e-04 2.178314026440e+01
9.465000000000e+02 -2.228549248562e-01 4.834812470400e-04 2.180273583968e+01
9.467500000000e+02 -2.089179715764e-01 4.439241732562e-04 2.182381830420e+01
9.470000000000e+02 -1.954699781575e-01 4.065712910764e-04 2.184636152176e+01
9.472500000000e+02 -1.826927833467e-01 3.717598292900e-04 2.187033558724e+01
9.475000000000e+02 -1.707626643453e-01 3.397889106723e-04 2.189570686360e+01
9.477500000000e+02 -1.598440904649e-01 3.109226254221e-04 2.192243797784e+01
9.480000000000e+02 -1.500835553274e-01 2.853931150193e-04 2.195048787997e+01
9.482500000000e+02 -1.416039413684e-01 2.634030690261e-04 2.197981209619e+01
9.485000000000e+02 -1.344997693349e-01 2.451269568273e-04 2.201036294317e+01
9.487500000000e+02 -1.288337834637e-01 2.307108192571e-04 2.204208985099e+01
9.490000000000e+02 -1.246350180642e-01 2.202704358793e-04 2.207493984604e+01
9.492500000000e+02 -1.218985827762e-01 2.138878115404e-04 2.210885801401e+01
9.495000000000e+02 -1.205870706798e-01 2.116061003044e-04 2.214378803964e+01
9.497500000000e+02 -1.206334747756e-01 2.134237952909e-04 2.217967278449e+01
9.500000000000e+02 -1.219453904635e-01 2.192888651883e-04 2.221645482666e+01
9.502500000000e+02 -1.244100292281e-01 2.290928217872e-04 2.225407706858e+01
9.505000000000e+02 -1.278997785725e-01 2.426661815397e-04 2.229248321557e+01
9.507500000000e+02 -1.322777547571e-01 2.597758918890e-04 2.233161822425e+01
9.510000000000e+02 -1.374030340970e-01 2.801247727521e-04 2.237142869906e+01
9.512500000000e+02 -1.431351525315e-01 3.033535710392e-04 2.241186318300e+01
9.515000000000e+02 -1.493376975934e-01 3.290460068225e-04 2.245287234862e+01
9.517500000000e+02 -1.558807328273e-01 3.567361485012e-04 2.249440918525e+01
9.520000000000e+02 -1.626421649487e-01 3.859187608774e-04 2.253642899199e+01
9.522500000000e+02 -1.695079697905e-01 4.160607805714e-04 2.257888944429e+01
9.525000000000e+02 -1.763716086995e-01 4.466148157618e-04 2.262175048767e+01
9.527500000000e+02 -1.831327140934e-01 4.770327220204e-04 2.266497430613e+01
9.530000000000e+02 -1.896955137620e-01 5.067795882629e-04 2.270852517681e+01
9.532500000000e+02 -1.959671141544e-01 5.353462216833e-04 2.275236941552e+01
9.535000000000e+02 -2.018561264641e-01 5.622607970008e-04 2.279647523235e+01
9.537500000000e+02 -2.072717293769e-01 5.870980979320e-04 2.284081265749e+01
9.540000000000e+02 -2.121234201315e-01 6.094864593338e-04 2.288535346105e+01
9.542500000000e+02 -2.163216184164e-01 6.291125437099e-04 2.293007104857e+01
9.545000000000e+02 -2.197789932059e-01 6.457233866762e-04 2.297494039652e+01
9.547500000000e+02 -2.224126036400e-01 6.591264797849e-04 2.301993795520e+01
9.550000000000e+02 -2.241465752647e-01 6.691877540549e-04 2.306504154732e+01
9.552500000000e+02 -2.249151782851e-01 6.758282587649e-04 2.311023024371e+01
9.555000000000e+02 -2.246660156733e-01 6.790198685835e-04 2.315548423036e+01
9.557500000000e+02 -2.233630406327e-01 6.787803999328e-04 2.320078463429e+01
9.560000000000e+02 -2.209891932207e-01 6.751689636508e-04 2.324611333547e+01
9.562500000000e+02 -2.175483602055e-01 6.682814609265e-04 2.329145275943e+01
9.565000000000e+02 -2.130665308024e-01 6.582468531972e-04 2.333678568197e+01
9.567500000000e+02 -2.075920269663e-01 6.452241450991e-04 2.338209497547e+01
9.570000000000e+02 -2.011947534859e-01 6.294001741153e-04 2.342736341432e+01
9.572500000000e+02 -1.939644898721e-01 6.109880812149e-04 2.347257346367e+01
9.575000000000e+02 -1.860083547554e-01 5.902263723646e-04 2.351770709523e+01
9.577500000000e+02 -1.774475519356e-01 5.673783349328e-04 2.356274560984e+01
9.580000000000e+02 -1.684135864753e-01 5.427312726444e-04 2.360766955304e+01
9.582500000000e+02 -1.590442549276e-01 5.165954846804e-04 2.365245853934e+01
9.585000000000e+02 -1.494795026536e-01 4.893028711311e-04 2.369709120890e+01
9.587500000000e+02 -1.398574322181e-01 4.612045142081e-04 2.374154523054e+01
9.590000000000e+02 -1.303107361419e-01 4.326672704126e-04 2.378579720095e+01
9.592500000000e+02 -1.209635593406e-01 4.040693880403e-04 2.382982269704e+01
9.595000000000e+02 -1.119289760330e-01 3.757950588212e-04 2.387359636304e+01
9.597500000000e+02 -1.033072487866e-01 3.482283672099e-04 2.391709185859e+01
9.600000000000e+02 -9.518464060219e-02 3.217459985024e-04 2.396028207243e+01
9.602500000000e+02 -8.763303923166e-02 2.967102038477e-04 2.400313909359e+01
9.605000000000e+02 -8.071001031405e-02 2.734610444813e-04 2.404563448052e+01
9.607500000000e+02 -7.445949393835e-02 2.523091073520e-04 2.408773926207e+01
9.610000000000e+02 -6.891267800276e-02 2.335288147165e-04 2.412942426592e+01
9.612500000000e+02 -6.408926632577e-02 2.173526032268e-04 2.417066015471e+01
9.615000000000e+02 -5.999864977269e-02 2.039659340333e-04 2.421141781041e+01
9.617500000000e+02 -5.664122733516e-02 1.935038658939e-04 2.425166840984e+01
9.620000000000e+02 -5.400942946525e-02 1.860488534386e-04 2.429138385138e+01
9.622500000000e+02 -5.208869999807e-02 1.816300954436e-04 2.433053689461e+01
9.625000000000e+02 -5.085815805479e-02 1.802242605191e-04 2.436910151152e+01
9.627500000000e+02 -5.029102543629e-02 1.817575509410e-04 2.440705326268e+01
9.630000000000e+02 -5.035494692419e-02 1.861089743554e-04 2.444436945943e+01
9.632500000000e+02 -5.101203768372e-02 1.931145315042e-04 2.448102954780e+01
9.635000000000e+02 -5.221886603218e-02 2.025722590164e-04 2.451701547169e+01
9.637500000000e+02 -5.392647504690e-02 2.142477387858e-04 2.455231180794e+01
9.640000000000e+02 -5.608036974600e-02 2.278799574456e-04 2.458690612790e+01
9.642500000000e+02 -5.862066737482e-02 2.431872421511e-04 2.462078919749e+01
9.645000000000e+02 -6.148241097469e-02 2.598732371733e-04 2.465395526673e+01
9.647500000000e+02 -6.459612086551e-02 2.776324256606e-04 2.468640212673e+01
9.650000000000e+02 -6.788856170974e-02 2.961554956749e-04 2.471813133833e+01
9.652500000000e+02 -7.128375897149e-02 3.151343172516e-04 2.474914833573e+01
9.655000000000e+02 -7.470423422496e-02 3.342663944613e-04 2.477946249557e+01
9.657500000000e+02 -7.807242221768e-02 3.532589513795e-04 2.480908728215e+01
9.660000000000e+02 -8.131221462016e-02 3.718324412607e-04 2.483804015038e+01
9.662500000000e+02 -8.435056411576e-02 3.897238099423e-04 2.486634263707e+01
9.665000000000e+02 -8.711908449872e-02 4.066892797408e-04 2.489402031898e+01
9.667500000000e+02 -8.955557691440e-02 4.225069327023e-04 2.492110288586e+01
9.670000000000e+02 -9.160539705544e-02 4.369787605003e-04 2.494762390089e+01
9.672500000000e+02 -9.322264434250e-02 4.499327927040e-04 2.497362097619e+01
9.675000000000e+02 -9.437107517435e-02 4.612245952152e-04 2.499913546865e+01
9.677500000000e+02 -9.502475748827e-02 4.707388387977e-04 2.502421259024e+01
9.680000000000e+02 -9.516840456364e-02 4.783903525205e-04 2.504890120814e+01
9.682500000000e+02 -9.479741837339e-02 4.841249398554e-04 2.507325363482e+01
9.685000000000e+02 -9.391763751399e-02 4.879199628953e-04 2.509732567954e+01
9.687500000000e+02 -9.254480922948e-02 4.897843319230e-04 2.512117621084e+01
9.690000000000e+02 -9.070383459644e-02 4.897582986700e-04 2.514486719127e+01
9.692500000000e+02 -8.842781581340e-02 4.879125904438e-04 2.516846316350e+01
9.695000000000e+02 -8.575694967449e-02 4.843472174112e-04 2.519203119573e+01
9.697500000000e+02 -8.273733865990e-02 4.791896816850e-04 2.521564029215e+01
9.700000000000e+02 -7.941972381678e-02 4.725927523668e-04 2.523936124990e+01
9.702500000000e+02 -7.585823037570e-02 4.647316758396e-04 2.526326598945e+01
9.705000000000e+02 -7.210912516798e-02 4.558010319703e-04 2.528742715709e+01
9.707500000000e+02 -6.822963292764e-02 4.460111607981e-04 2.531191773316e+01
9.710000000000e+02 -6.427684952461e-02 4.355842212861e-04 2.533681021520e+01
9.712500000000e+02 -6.030674310879e-02 4.247500480627e-04 2.536217616565e+01
9.715000000000e+02 -5.637324182391e-02 4.137417843896e-04 2.538808566908e+01
9.717500000000e+02 -5.252748489238e-02 4.027915371330e-04 2.541460649280e+01
9.720000000000e+02 -4.881712741693e-02 3.921259727199e-04 2.544180358377e+01
9.722500000000e+02 -4.528577803312e-02 3.819620797861e-04 2.546973838340e+01
9.725000000000e+02 -4.197252269327e-02 3.725031879009e-04 2.549846815791e+01
9.727500000000e+02 -3.891150675221e-02 3.639352518926e-04 2.552804553536e+01
9.730000000000e+02 -3.613165100106e-02 3.564235729751e-04 2.555851768194e+01
9.732500000000e+02 -3.365637538157e-02 3.501099705881e-04 2.558992589259e+01
9.735000000000e+02 -3.150341000012e-02 3.451104821166e-04 2.562230499500e+01
9.737500000000e+02 -2.968462267163e-02 3.415135880901e-04 2.565568304341e+01
9.740000000000e+02 -2.820598782688e-02 3.393790692158e-04 2.569008061707e+01
9.742500000000e+02 -2.706752195045e-02 3.387374260343e-04 2.572551057983e+01
9.745000000000e+02 -2.626328375270e-02 3.395898791226e-04 2.576197787886e+01
9.747500000000e+02 -2.578153117766e-02 3.419089808580e-04 2.579947894105e+01
9.750000000000e+02 -2.560479552481e-02 3.456396472363e-04 2.583800182283e+01
9.752500000000e+02 -2.571018941331e-02 3.507008057955e-04 2.587752567818e+01
9.755000000000e+02 -2.606964573697e-02 3.569874069517e-04 2.591802098589e+01
9.757500000000e+02 -2.665036844049e-02 3.643728237428e-04 2.595944915073e+01
9.760000000000e+02 -2.741524086417e-02 3.727115725481e-04 2.600176285668e+01
9.762500000000e+02 -2.832343953655e-02 3.818422810378e-04 2.604490575932e+01
9.765000000000e+02 -2.933100071222e-02 3.915908356252e-04 2.608881297231e+01
9.767500000000e+02 -3.039157125522e-02 4.017736314376e-04 2.613341088185e+01
9.770000000000e+02 -3.145711622987e-02 4.122009086882e-04 2.617861774689e+01
9.772500000000e+02 -3.247876109628e-02 4.226800210606e-04 2.622434365322e+01
9.775000000000e+02 -3.340758704174e-02 4.330186783347e-04 2.627049124400e+01
9.777500000000e+02 -3.419551741488e-02 4.430280277856e-04 2.631695578892e+01
9.780000000000e+02 -3.479613558513e-02 4.525257925252e-04 2.636362603751e+01
9.782500000000e+02 -3.516553341742e-02 4.613388070313e-04 2.641038448428e+01
9.785000000000e+02 -3.526309554248e-02 4.693056307446e-04 2.645710814087e+01
9.787500000000e+02 -3.505223744784e-02 4.762787309944e-04 2.650366915289e+01
9.790000000000e+02 -3.450106883074e-02 4.821264758563e-04 2.654993566784e+01
9.792500000000e+02 -3.358298407677e-02 4.867348476725e-04 2.659577238770e+01
9.795000000000e+02 -3.227713726593e-02 4.900087794443e-04 2.664104152533e+01
9.797500000000e+02 -3.056882153324e-02 4.918731460222e-04 2.668560359592e+01
9.800000000000e+02 -2.844972837789e-02 4.922736220372e-04 2.672931845555e+01
9.802500000000e+02 -2.591808723978e-02 4.911769861731e-04 2.677204596686e+01
9.805000000000e+02 -2.297868328819e-02 4.885712169610e-04 2.681364707941e+01
9.807500000000e+02 -1.964275835955e-02 4.844653323796e-04 2.685398474145e+01
9.810000000000e+02 -1.592778749197e-02 4.788888165204e-04 2.689292477481e+01
9.812500000000e+02 -1.185715474241e-02 4.718909195926e-04 2.693033697355e+01
9.815000000000e+02 -7.459717204312e-03 4.635395960654e-04 2.696609579309e+01
9.817500000000e+02 -2.769288722287e-03 4.539202835888e-04 2.700008139060e+01
9.820000000000e+02 2.175964766960e-03 4.431344361061e-04 2.703218056889e+01
9.822500000000e+02 7.334185185664e-03 4.312978049498e-04 2.706228742057e+01
9.825000000000e+02 1.266053940674e-02 4.185386800981e-04 2.709030435046e+01
9.827500000000e+02 1.810796636309e-02 4.049959047009e-04 2.711614273529e+01
9.830000000000e+02 2.362793642636e-02 3.908168064477e-04 2.713972355479e+01
9.832500000000e+02 2.917123216762e-02 3.761550994289e-04 2.716097820339e+01
9.835000000000e+02 3.468870230561e-02 3.611686951319e-04 2.717984896861e+01
9.837500000000e+02 4.013198128924e-02 3.460175353654e-04 2.719628946644e+01
9.840000000000e+02 4.545421201760e-02 3.308614393324e-04 2.721026521224e+01
9.842500000000e+02 5.061065638653e-02 3.158580160015e-04 2.722175374588e+01
9.845000000000e+02 5.555932062513e-02 3.011606423511e-04 2.723074503261e+01
9.847500000000e+02 6.026143464329e-02 2.869165818925e-04 2.723724139622e+01
9.850000000000e+02 6.468194696402e-02 2.732651948424e-04 2.724125768231e+01
9.852500000000e+02 6.878985319507e-02 2.603363662388e-04 2.724282098864e+01
9.855000000000e+02 7.255850966003e-02 2.482490624336e-04 2.724197049938e+01
9.857500000000e+02 7.596587279042e-02 2.371100748340e-04 2.723875717189e+01
9.860000000000e+02 7.899459651944e-02 2.270130137560e-04 2.723324315349e+01
9.862500000000e+02 8.163211863953e-02 2.180374529845e-04 2.722550123630e+01
9.865000000000e+02 8.387068521780e-02 2.102482776931e-04 2.721561421294e+01
9.867500000000e+02 8.570723535088e-02 2.036953304745e-04 2.720367394764e+01
9.870000000000e+02 8.714331172876e-02 1.984131718262e-04 2.718978054778e+01
9.872500000000e+02 8.818487603373e-02 1.944210332291e-04 2.717404134392e+01
9.875000000000e+02 8.884208392499e-02 1.917229303811e-04 2.715656980135e+01
9.877500000000e+02 8.912906159314e-02 1.903080250455e-04 2.713748447140e+01
9.880000000000e+02 8.906357156913e-02 1.901511047218e-04 2.711690769054e+01
9.882500000000e+02 8.866673958165e-02 1.912131280764e-04 2.709496446220e+01
9.885000000000e+02 8.796270969081e-02 1.934419699206e-04 2.707178118343e+01
9.887500000000e+02 8.697833068017e-02 1.967732473211e-04 2.704748451422e+01
9.890000000000e+02 8.574277323983e-02 2.011312091840e-04 2.702220004734e+01
9.892500000000e+02 8.428721130188e-02 2.064297369567e-04 2.699605128864e+01
9.895000000000e+02 8.264444411602e-02 2.125733447874e-04 2.696915841361e+01
9.897500000000e+02 8.084856252192e-02 2.194583522416e-04 2.694163736164e+01
9.900000000000e+02 7.893458412464e-02 2.269739466766e-04 2.691359873955e+01
9.902500000000e+02 7.693811796616e-02 2.350034441494e-04 2.688514709934e+01
9.905000000000e+02 7.489501159500e-02 2.434254165569e-04 2.685638001655e+01
9.907500000000e+02 7.284102030478e-02 2.521150309998e-04 2.682738760270e+01
9.910000000000e+02 7.081147417225e-02 2.609452088987e-04 2.679825180932e+01
9.912500000000e+02 6.884094869964e-02 2.697880280199e-04 2.676904616844e+01
9.915000000000e+02 6.696295711807e-02 2.785158983688e-04 2.673983535647e+01
9.917500000000e+02 6.520963141028e-02 2.870029888739e-04 2.671067516733e+01
9.920000000000e+02 6.361144346523e-02 2.951264006064e-04 2.668161234034e+01
9.922500000000e+02 6.219690835745e-02 3.027675750877e-04 2.665268476641e+01
9.925000000000e+02 6.099234031696e-02 3.098134247014e-04 2.662392154605e+01
9.927500000000e+02 6.002159378680e-02 3.161576712175e-04 2.659534341389e+01
9.930000000000e+02 5.930586370910e-02 3.217018855571e-04 2.656696301451e+01
9.932500000000e+02 5.886348869636e-02 3.263566335991e-04 2.653878544446e+01
9.935000000000e+02 5.870978896919e-02 3.300424990639e-04 2.651080882841e+01
9.937500000000e+02 5.885695483229e-02 3.326908862106e-04 2.648302486290e+01
9.940000000000e+02 5.931395285994e-02 3.342448494358e-04 2.645541953383e+01
9.942500000000e+02 6.008647836586e-02 3.346597142506e-04 2.642797380639e+01
9.945000000000e+02 6.117695129952e-02 3.339035757818e-04 2.640066436227e+01
9.947500000000e+02 6.258454233103e-02 3.319576287672e-04 2.637346430802e+01
9.950000000000e+02 6.430524335753e-02 3.288163927233e-04 2.634634392070e+01
9.952500000000e+02 6.633197162916e-02 3.244875738343e-04 2.631927135741e+01
9.955000000000e+02 6.865469978266e-02 3.189921588351e-04 2.629221334694e+01
9.957500000000e+02 7.126064391933e-02 3.123639737951e-04 2.626513581737e+01
9.960000000000e+02 7.413442451965e-02 3.046492700346e-04 2.623800451126e+01
9.962500000000e+02 7.725829689783e-02 2.959061128743e-04 2.621078550966e+01
9.965000000000e+02 8.061236148017e-02 2.862036775591e-04 2.618344572912e+01
9.967500000000e+02 8.417483554958e-02 2.756213419443e-04 2.615595329125e+01
9.970000000000e+02 8.792223304063e-02 2.642478288309e-04 2.612827791934e+01
9.972500000000e+02 9.182968176200e-02 2.521800458014e-04 2.610039113131e+01
9.975000000000e+02 9.587108486214e-02 2.395221028207e-04 2.607226651156e+01
9.977500000000e+02 1.000194311586e-01 2.263840256170e-04 2.604387975970e+01
9.980000000000e+02 1.042469961509e-01 2.128806027169e-04 2.601520877165e+01
9.982500000000e+02 1.085255248229e-01 1.991302374247e-04 2.598623366659e+01
9.985000000000e+02 1.128265339787e-01 1.852535747810e-04 2.595693663236e+01
9.987500000000e+02 1.171214166170e-01 1.713724685114e-04 2.592730190923e+01
9.990000000000e+02 1.213817313911e-01 1.576086398932e-04 2.589731552323e+01
9.992500000000e+02 1.255793565221e-01 1.440825963173e-04 2.586696512319e+01
9.995000000000e+02 1.296866338876e-01 1.309125990770e-04 2.583623980051e+01
9.997500000000e+02 1.336766431116e-01 1.182134576684e-04 2.580512971680e+01
1.000000000000e+03 1.375232842643e-01 1.060957192120e-04 2.577362596077e+01
1.000250000000e+03 1.412014899372e-01 9.466453877322e-05 2.574172022838e+01
1.000500000000e+03 1.446874153328e-01 8.401884132156e-05 2.570940449004e+01
1.000750000000e+03 1.479585328029e-01 7.425063499917e-05 2.567667086805e+01
1.001000000000e+03 1.509938106233e-01 6.544420085568e-05 2.564351133468e+01
1.001250000000e+03 1.537738759847e-01 5.767538520159e-05 2.560991744359e+01
1.001500000000e+03 1.562810847188e-01 5.101106989376e-05 2.557588027753e+01
1.001750000000e+03 1.584996737213e-01 4.550859392640e-05 2.554139022605e+01
1.002000000000e+03 1.604158421692e-01 4.121532234827e-05 2.550643692049e+01
1.002250000000e+03 1.620178533687e-01 3.816828222277e-05 2.547100907890e+01
1.002500000000e+03 1.632960781668e-01 3.639386540193e-05 2.543509463240e+01
1.002750000000e+03 1.642430664838e-01 3.590763273246e-05 2.539868065118e+01
1.003000000000e+03 1.648535874078e-01 3.671417740395e-05 2.536175346750e+01
1.003250000000e+03 1.651246455401e-01 3.880719264533e-05 2.532429866149e+01
1.003500000000e+03 1.650555093081e-01 4.216938178313e-05 2.528630138467e+01
1.003750000000e+03 1.646477081955e-01 4.677272031172e-05 2.524774642154e+01
1.004000000000e+03 1.639050398705e-01 5.257865305015e-05 2.520861846604e+01
1.004250000000e+03 1.628335340075e-01 5.953854756582e-05 2.516890222857e+01
1.004500000000e+03 1.614414809901e-01 6.759390064957e-05 2.512858291380e+01
1.004750000000e+03 1.597393612058e-01 7.667708754781e-05 2.508764624505e+01
1.005000000000e+03 1.577398820895e-01 8.671166730320e-05 2.504607899714e+01
1.005250000000e+03 1.554578916561e-01 9.761329888128e-05 2.500386902935e+01
1.005500000000e+03 1.529104218379e-01 1.092901557490e-04 2.496100582812e+01
1.005750000000e+03 1.501165962526e-01 1.216439070363e-04 2.491748055112e+01
1.006000000000e+03 1.470976218228e-01 1.345703935416e-04 2.487328638109e+01
1.006250000000e+03 1.438767757358e-01 1.479604857387e-04 2.482841887619e+01
1.006500000000e+03 1.404792827127e-01 1.617010945521e-04 2.478287594522e+01
1.006750000000e+03 1.369323170444e-01 1.756757547597e-04 2.473665830002e+01
1.007000000000e+03 1.332648383511e-01 1.897658283873e-04 2.468976934661e+01
1.007250000000e+03 1.295075380812e-01 2.038511496051e-04 2.464221555931e+01
1.007500000000e+03 1.256926301704e-01 2.178112720878e-04 2.459400630268e+01
1.007750000000e+03 1.218537155901e-01 2.315261219536e-04 2.454515409329e+01
1.008000000000e+03 1.180255360440e-01 2.448769964285e-04 2.449567449961e+01
1.008250000000e+03 1.142437058922e-01 2.577476184787e-04 2.444558601622e+01
1.008500000000e+03 1.105444352532e-01 2.700249129828e-04 2.439491015588e+01
1.008750000000e+03 1.069641713401e-01 2.815998896475e-04 2.434367125087e+01
1.009000000000e+03 1.035392349552e-01 2.923686916461e-04 2.429189622507e+01
1.009250000000e+03 1.003054119916e-01 3.022334584618e-04 2.423961457880e+01
1.009500000000e+03 9.729752034993e-02 3.111032547818e-04 2.418685810536e+01
1.009750000000e+03 9.454899117301e-02 3.188949034658e-04 2.413366061743e+01
1.010000000000e+03 9.209138531345e-02 3.255339323395e-04 2.408005785041e+01
1.010250000000e+03 8.995396733365e-02 3.309553968497e-04 2.402608714011e+01
1.010500000000e+03 8.816326439997e-02 3.351047281294e-04 2.397178721201e+01
1.010750000000e+03 8.674263880167e-02 3.379385665106e-04 2.391719797116e+01
1.011000000000e+03 8.571195478152e-02 3.394253785215e-04 2.386236022701e+01
1.011250000000e+03 8.508715443644e-02 3.395463425254e-04 2.380731558404e+01
1.011500000000e+03 8.487998425485e-02 3.382958765021e-04 2.375210620883e+01
1.011750000000e+03 8.509778639140e-02 3.356820210367e-04 2.369677465832e+01
1.012000000000e+03 8.574317924719e-02 3.317271363026e-04 2.364136380875e+01
1.012250000000e+03 8.681402734856e-02 3.264678378339e-04 2.358591669261e+01
1.012500000000e+03 8.830320464657e-02 3.199554708333e-04 2.353047647220e+01
1.012750000000e+03 9.019867771130e-02 3.122557430520e-04 2.347508635264e+01
1.013000000000e+03 9.248337290160e-02 3.034488428999e-04 2.341978958384e+01
1.013250000000e+03 9.513535500565e-02 2.936287040393e-04 2.336462943615e+01
1.013500000000e+03 9.812788752331e-02 2.829025946708e-04 2.330964922272e+01
1.013750000000e+03 1.014295605115e-01 2.713904150170e-04 2.325489231949e+01
1.014000000000e+03 1.050046176787e-01 2.592233854002e-04 2.320040219936e+01
1.014250000000e+03 1.088132009637e-01 2.465430654133e-04 2.314622246627e+01
1.014500000000e+03 1.128116767368e-01 2.335000194179e-04 2.309239687750e+01
1.014750000000e+03 1.169531537869e-01 2.202517866169e-04 2.303896938286e+01
1.015000000000e+03 1.211878890764e-01 2.069614557360e-04 2.298598411543e+01
1.015250000000e+03 1.254639396344e-01 1.937955807878e-04 2.293348540834e+01
1.015500000000e+03 1.297277319115e-01 1.809222076803e-04 2.288151775029e+01
1.015750000000e+03 1.339247969821e-01 1.685085738316e-04 2.283012574718e+01
1.016000000000e+03 1.380005312094e-01 1.567188378708e-04 2.277935406355e+01
1.016250000000e+03 1.419009697180e-01 1.457117539989e-04 2.272924731504e+01
1.016500000000e+03 1.455736423288e-01 1.356382451858e-04 2.267984996160e+01
1.016750000000e+03 1.489684107987e-01 1.266390996553e-04 2.263120618309e+01
1.017000000000e+03 1.520383202535e-01 1.188425762805e-04 2.258335971128e+01
1.017250000000e+03 1.547404252726e-01 1.123621985401e-04 2.253635366896e+01
1.017500000000e+03 1.570365705206e-01 1.072946386184e-04 2.249023039118e+01
1.017750000000e+03 1.588941202871e-01 1.037177094635e-04 2.244503123330e+01
1.018000000000e+03 1.602865716975e-01 1.016887684014e-04 2.240079637686e+01
1.018250000000e+03 1.611941319057e-01 1.012431027526e-04 2.235756463723e+01
1.018500000000e+03 1.616041308867e-01 1.023927781160e-04 2.231537327244e+01
1.018750000000e+03 1.615112897738e-01 1.051258350920e-04 2.227425779867e+01
1.019000000000e+03 1.609179426282e-01 1.094055385132e-04 2.223425182307e+01
1.019250000000e+03 1.598340370534e-01 1.151703631226e-04 2.219538689198e+01
1.019500000000e+03 1.582770001051e-01 1.223343700301e-04 2.215769234067e+01
1.019750000000e+03 1.562715567568e-01 1.307876530528e-04 2.212119520299e+01
1.020000000000e+03 1.538492891969e-01 1.403976759290e-04 2.208592009854e+01
1.020250000000e+03 1.510482193934e-01 1.510105536252e-04 2.205188920236e+01
1.020500000000e+03 1.479121585161e-01 1.624531717261e-04 2.201912218742e+01
1.020750000000e+03 1.444900556158e-01 1.745353979965e-04 2.198763623389e+01
1.021000000000e+03 1.408352538435e-01 1.870526978438e-04 2.195744608875e+01
1.021250000000e+03 1.370046380864e-01 1.997892375487e-04 2.192856408253e+01
1.021500000000e+03 1.330578142869e-01 2.125209617428e-04 2.190100028875e+01
1.021750000000e+03 1.290561939249e-01 2.250192562698e-04 2.187476258142e+01
1.022000000000e+03 1.250621126315e-01 2.370545642209e-04 2.184985686351e+01
1.022250000000e+03 1.211379181332e-01 2.483998576573e-04 2.182628716730e+01
1.022500000000e+03 1.173450801157e-01 2.588346035635e-04 2.180405593547e+01
1.022750000000e+03 1.137433296852e-01 2.681484505079e-04 2.178316414595e+01
1.023000000000e+03 1.103898035968e-01 2.761449282880e-04 2.176361163593e+01
1.023250000000e+03 1.073382730782e-01 2.826448064322e-04 2.174539722389e+01
1.023500000000e+03 1.046383642977e-01 2.874894204836e-04 2.172851903074e+01
1.023750000000e+03 1.023348813341e-01 2.905436009456e-04 2.171297465798e+01
1.024000000000e+03 1.004671573549e-01 2.916983483268e-04 2.169876141300e+01
1.024250000000e+03 9.906852419531e-02 2.908729656708e-04 2.168587645215e+01
1.024500000000e+03 9.816576907120e-02 2.880171166863e-04 2.167431703656e+01
1.024750000000e+03 9.777874921688e-02 2.831121223201e-04 2.166408061182e+01
1.025000000000e+03 9.792004807513e-02 2.761718124926e-04 2.165516496093e+01
1.025250000000e+03 9.859476643704e-02 2.672428917306e-04 2.164756819977e+01
1.025500000000e+03 9.980031463698e-02 2.564049239907e-04 2.164128893305e+01
1.025750000000e+03 1.015263916799e-01 2.437695472342e-04 2.163632618336e+01
1.026000000000e+03 1.037550114593e-01 2.294793863570e-04 2.163267936650e+01
1.026250000000e+03 1.064606308121e-01 2.137063910555e-04 2.163034824843e+01
1.026500000000e+03 1.096104094870e-01 1.966495169948e-04 2.162933273686e+01
1.026750000000e+03 1.131644821896e-01 1.785321983958e-04 2.162963287080e+01
1.027000000000e+03 1.170763985016e-01 1.595991752568e-04 2.163124856883e+01
1.027250000000e+03 1.212936337068e-01 1.401130060537e-04 2.163417938484e+01
1.027500000000e+03 1.257581456117e-01 1.203502875640e-04 2.163842430869e+01
1.027750000000e+03 1.304070203307e-01 1.005975308215e-04 2.164398159475e+01
1.028000000000e+03 1.351732109984e-01 8.114686937322e-05 2.165084834848e+01
1.028250000000e+03 1.399862947084e-01 6.229164152528e-05 2.165902032522e+01
1.028500000000e+03 1.447733016133e-01 4.432185257486e-05 2.166849173402e+01
1.028750000000e+03 1.494595778467e-01 2.751982049163e-05 2.167925478343e+01
1.029000000000e+03 1.539696943328e-01 1.215570461287e-05 2.169129963163e+01
1.029250000000e+03 1.582283590712e-01 -1.516539819170e-06 2.170461395675e+01
1.029500000000e+03 1.621613648466e-01 -1.326312743812e-05 2.171918280963e+01
1.029750000000e+03 1.656965700248e-01 -2.287392428893e-05 2.173498851031e+01
1.030000000000e+03 1.687648184868e-01 -3.016554084592e-05 2.175201027667e+01
1.030250000000e+03 1.713009463623e-01 -3.498429622967e-05 2.177022430164e+01
1.030500000000e+03 1.732447152867e-01 -3.720835545919e-05 2.178960357879e+01
1.030750000000e+03 1.745417095659e-01 -3.674936729657e-05 2.181011775865e+01
1.031000000000e+03 1.751442919937e-01 -3.355388727489e-05 2.183173332799e+01
1.031250000000e+03 1.750124306024e-01 -2.760398763593e-05 2.185441356346e+01
1.031500000000e+03 1.741144608863e-01 -1.891737189667e-05 2.187811850909e+01
1.031750000000e+03 1.724278668285e-01 -7.547255672536e-06 2.190280531178e+01
1.032000000000e+03 1.699398696873e-01 6.418507178732e-06 2.192842825207e+01
1.032250000000e+03 1.666479519222e-01 2.285860799037e-05 2.195493900220e+01
1.032500000000e+03 1.625602574271e-01 4.161986557013e-05 2.198228690878e+01
1.032750000000e+03 1.576958003802e-01 6.251925971446e-05 2.201041912942e+01
1.033000000000e+03 1.520845976038e-01 8.534613183475e-05 2.203928118924e+01
1.033250000000e+03 1.457675466421e-01 1.098648344894e-04 2.206881716368e+01
1.033500000000e+03 1.387961606072e-01 1.358175822800e-04 2.209897014261e+01
1.033750000000e+03 1.312320982253e-01 1.629274992292e-04 2.212968243051e+01
1.034000000000e+03 1.231465317050e-01 1.909019364718e-04 2.216089621396e+01
1.034250000000e+03 1.146192993113e-01 2.194358290239e-04 2.219255383373e+01
1.034500000000e+03 1.057379050371e-01 2.482151447015e-04 2.222459804035e+01
1.034750000000e+03 9.659633787064e-02 2.769207284989e-04 2.225697272557e+01
1.035000000000e+03 8.729378316253e-02 3.052318779054e-04 2.228962291390e+01
1.035250000000e+03 7.793315810255e-02 3.328303134995e-04 2.232249551448e+01
1.035500000000e+03 6.861963296126e-02 3.594037092635e-04 2.235553926930e+01
1.035750000000e+03 5.945898699854e-02 3.846497280872e-04 2.238870545143e+01
1.036000000000e+03 5.055605516725e-02 4.082794023747e-04 2.242194773380e+01
1.036250000000e+03 4.201302364190e-02 4.300210869890e-04 2.245522283911e+01
1.036500000000e+03 3.392791306738e-02 4.496236406285e-04 2.248849035604e+01
1.036750000000e+03 2.639301499409e-02 4.668598548303e-04 2.252171304986e+01
1.037000000000e+03 1.949341664777e-02 4.815296305491e-04 2.255485706546e+01
1.037250000000e+03 1.330570194126e-02 4.934626985201e-04 2.258789187870e+01
1.037500000000e+03 7.896816496903e-03 5.025209800506e-04 2.262079014323e+01
1.037750000000e+03 3.322941010778e-03 5.086011171143e-04 2.265352802382e+01
1.038000000000e+03 -3.712257675230e-04 5.116357911395e-04 2.268608470025e+01
1.038250000000e+03 -3.153222071296e-03 5.115954118636e-04 2.271844260585e+01
1.038500000000e+03 -5.003219183862e-03 5.084888587897e-04 2.275058711927e+01
1.038750000000e+03 -5.914220285266e-03 5.023637835608e-04 2.278250622345e+01
1.039000000000e+03 -5.892177985978e-03 4.933067180395e-04 2.281419058849e+01
1.039250000000e+03 -4.955770083000e-03 4.814422077122e-04 2.284563313084e+01
1.039500000000e+03 -3.136059190361e-03 4.669318053326e-04 2.287682885792e+01
1.039750000000e+03 -4.759175724260e-04 4.499723153104e-04 2.290777439579e+01
1.040000000000e+03 2.970628632131e-03 4.307937101626e-04 2.293846800903e+01
1.040250000000e+03 7.139298641735e-03 4.096565385934e-04 2.296890913287e+01
1.040500000000e+03 1.195653697438e-02 3.868484982699e-04 2.299909814719e+01
1.040750000000e+03 1.734061498230e-02 3.626810654163e-04 2.302903611559e+01
1.041000000000e+03 2.320283030520e-02 3.374856215699e-04 2.305872460085e+01
1.041250000000e+03 2.944875857746e-02 3.116092502475e-04 2.308816524680e+01
1.041500000000e+03 3.597957987265e-02 2.854101195014e-04 2.311735987730e+01
1.041750000000e+03 4.269342096949e-02 2.592528085160e-04 2.314631018525e+01
1.042000000000e+03 4.948668477149e-02 2.335035604254e-04 2.317501747159e+01
1.042250000000e+03 5.625544326012e-02 2.085251644005e-04 2.320348286645e+01
1.042500000000e+03 6.289669885984e-02 1.846722928414e-04 2.323170691043e+01
1.042750000000e+03 6.930973989207e-02 1.622863896816e-04 2.325968988603e+01
1.043000000000e+03 7.539730186444e-02 1.416912294106e-04 2.328743151456e+01
1.043250000000e+03 8.106676096968e-02 1.231883352532e-04 2.331493113441e+01
1.043500000000e+03 8.623126686670e-02 1.070526540963e-04 2.334218789821e+01
1.043750000000e+03 9.081066682907e-02 9.352896331399e-05 2.336920059947e+01
1.044000000000e+03 9.473245437909e-02 8.282829769087e-05 2.339596792126e+01
1.044250000000e+03 9.793262165784e-02 7.512486504906e-05 2.342248869913e+01
1.044500000000e+03 1.003562618341e-01 7.055380977073e-05 2.344876175195e+01
1.044750000000e+03 1.019582698493e-01 6.920897067098e-05 2.347478638137e+01
1.045000000000e+03 1.027037066324e-01 7.114184507067e-05 2.350056218086e+01
1.045250000000e+03 1.025682491163e-01 7.636056809648e-05 2.352608948848e+01
1.045500000000e+03 1.015383806197e-01 8.482987225105e-05 2.355136940724e+01
1.045750000000e+03 9.961148166962e-02 9.647156508846e-05 2.357640383028e+01
1.046000000000e+03 9.679589038721e-02 1.111654665433e-04 2.360119582288e+01
1.046250000000e+03 9.311074470198e-02 1.287511705615e-04 2.362574962870e+01
1.046500000000e+03 8.858573910959e-02 1.490301897631e-04 2.365007067595e+01
1.046750000000e+03 8.326081849664e-02 1.717686524954e-04 2.367416592052e+01
1.047000000000e+03 7.718570599696e-02 1.967005045163e-04 2.369804378471e+01
1.047250000000e+03 7.041935844810e-02 2.235311460845e-04 2.372171429476e+01
1.047500000000e+03 6.302932394697e-02 2.519414482191e-04 2.374518918527e+01
1.047750000000e+03 5.509101093407e-02 2.815919778616e-04 2.376848184807e+01
1.048000000000e+03 4.668686596328e-02 3.121276331672e-04 2.379160758524e+01
1.048250000000e+03 3.790547675530e-02 3.431822972071e-04 2.381458354420e+01
1.048500000000e+03 2.884060444765e-02 3.743836545152e-04 2.383742879441e+01
1.048750000000e+03 1.959014123909e-02 4.053580699451e-04 2.386016440158e+01
1.049000000000e+03 1.025504884180e-02 4.357352399803e-04 2.388281336733e+01
1.049250000000e+03 9.381597392710e-04 4.651531505048e-04 2.390540084442e+01
1.049500000000e+03 -8.256933492182e-03 4.932622849862e-04 2.392795396928e+01
1.049750000000e+03 -1.722715856291e-02 5.197302134176e-04 2.395050206302e+01
1.050000000000e+03 -2.587116345423e-02 5.442454819960e-04 2.397307656768e+01
1.050250000000e+03 -3.409052481973e-02 5.665212078194e-04 2.399571103189e+01
1.050500000000e+03 -4.179099241368e-02 5.862984823311e-04 2.401844116756e+01
1.050750000000e+03 -4.888372339857e-02 6.033494098807e-04 2.404130487215e+01
1.051000000000e+03 -5.528634981792e-02 6.174792630014e-04 2.406434211509e+01
1.051250000000e+03 -6.092416803645e-02 6.285288499561e-04 2.408759500291e+01
1.051500000000e+03 -6.573105588796e-02 6.363757171121e-04 2.411110764187e+01
1.051750000000e+03 -6.965048494628e-02 6.409355122927e-04 2.413492612029e+01
1.052000000000e+03 -7.263623693651e-02 6.421622592705e-04 2.415909835141e+01
1.052250000000e+03 -7.465316188842e-02 6.400486827091e-04 2.418367397921e+01
1.052500000000e+03 -7.567763863669e-02 6.346256015643e-04 2.420870418374e+01
1.052750000000e+03 -7.569802265657e-02 6.259612696265e-04 2.423424148713e+01
1.053000000000e+03 -7.471479597204e-02 6.141599026823e-04 2.426033953270e+01
1.053250000000e+03 -7.274067048727e-02 5.993601385269e-04 2.428705278104e+01
1.053500000000e+03 -6.980042737446e-02 5.817330122630e-04 2.431443621940e+01
1.053750000000e+03 -6.593062798779e-02 5.614795160487e-04 2.434254500003e+01
1.054000000000e+03 -6.117913138728e-02 5.388278336459e-04 2.437143411252e+01
1.054250000000e+03 -5.560448639376e-02 5.140304619729e-04 2.440115789803e+01
1.054500000000e+03 -4.927512279651e-02 4.873610268121e-04 2.443176967037e+01
1.054750000000e+03 -4.226844754020e-02 4.591109968041e-04 2.446332121058e+01
1.055000000000e+03 -3.466980243402e-02 4.295862828693e-04 2.449586237342e+01
1.055250000000e+03 -2.657130028323e-02 3.991036255966e-04 2.452944048183e+01
1.055500000000e+03 -1.807061628530e-02 3.679871317637e-04 2.456409988890e+01
1.055750000000e+03 -9.269679449100e-03 3.365647350859e-04 2.459988146306e+01
1.056000000000e+03 -2.733459313500e-04 3.051645663515e-04 2.463682207477e+01
1.056250000000e+03 8.811960243130e-03 2.741115280379e-04 2.467495407107e+01
1.056500000000e+03 1.787956355650e-02 2.437241500713e-04 2.471430490352e+01
1.056750000000e+03 2.682391537015e-02 2.143111564408e-04 2.475489649408e+01
1.057000000000e+03 3.554185631715e-02 1.861684744250e-04 2.479674487085e+01
1.057250000000e+03 4.393379333651e-02 1.595764755678e-04 2.483985985311e+01
1.057500000000e+03 5.190493448051e-02 1.347970780168e-04 2.488424445487e+01
1.057750000000e+03 5.936625635466e-02 1.120714880425e-04 2.492989477189e+01
1.058000000000e+03 6.623549713619e-02 9.161786354457e-05 2.497679960157e+01
1.058250000000e+03 7.243803508176e-02 7.362927646300e-05 2.502494008893e+01
1.058500000000e+03 7.790754268540e-02 5.827212815330e-05 2.507428976419e+01
1.058750000000e+03 8.258662865627e-02 4.568461953942e-05 2.512481431593e+01
1.059000000000e+03 8.642734807190e-02 3.597554887166e-05 2.517647140939e+01
1.059250000000e+03 8.939148043449e-02 2.922358136945e-05 2.522921096610e+01
1.059500000000e+03 9.145084205876e-02 2.547656100410e-05 2.528297492185e+01
1.059750000000e+03 9.258731903369e-02 2.475137027788e-05 2.533769769232e+01
1.060000000000e+03 9.279292314903e-02 2.703392396061e-05 2.539330605416e+01
1.060250000000e+03 9.206960714936e-02 3.227961570652e-05 2.544971974863e+01
1.060500000000e+03 9.042908752126e-02 4.041395641854e-05 2.550685154304e+01
1.060750000000e+03 8.789248713352e-02 5.133362469076e-05 2.556460775407e+01
1.061000000000e+03 8.448991520509e-02 6.490765069990e-05 2.562288884359e+01
1.061250000000e+03 8.025997099708e-02 8.097911732180e-05 2.568158967652e+01
1.061500000000e+03 7.524916625338e-02 9.936689018382e-05 2.574060027744e+01
1.061750000000e+03 6.951126849094e-02 1.198677375697e-04 2.579980634305e+01
1.062000000000e+03 6.310662412665e-02 1.422585061220e-04 2.585909007061e+01
1.062250000000e+03 5.610138764834e-02 1.662987497480e-04 2.591833059003e+01
1.062500000000e+03 4.856675948762e-02 1.917332416360e-04 2.597740484958e+01
1.062750000000e+03 4.057816450974e-02 2.182947773573e-04 2.603618829016e+01
1.063000000000e+03 3.221442380349e-02 2.457070438763e-04 2.609455556435e+01
1.063250000000e+03 2.355694374714e-02 2.736874684366e-04 2.615238140983e+01
1.063500000000e+03 1.468883836337e-02 3.019503056304e-04 2.620954119970e+01
1.063750000000e+03 5.694127937659e-03 3.302095109349e-04 2.626591182286e+01
1.064000000000e+03 -3.343087127400e-03 3.581817120661e-04 2.632137236702e+01
1.064250000000e+03 -1.233942261313e-02 3.855890914994e-04 2.637580482543e+01
1.064500000000e+03 -2.121295820447e-02 4.121621246187e-04 2.642909485292e+01
1.064750000000e+03 -2.988401212287e-02 4.376423611450e-04 2.648113230303e+01
1.065000000000e+03 -3.827579868822e-02 4.617848592006e-04 2.653181200769e+01
1.065250000000e+03 -4.631512640343e-02 4.843606637853e-04 2.658103423414e+01
1.065500000000e+03 -5.393298167677e-02 5.051589264377e-04 2.662870538636e+01
1.065750000000e+03 -6.106512616330e-02 5.239889591896e-04 2.667473840060e+01
1.066000000000e+03 -6.765260039832e-02 5.406820574437e-04 2.671905332819e+01
1.066250000000e+03 -7.364220774525e-02 5.550929412009e-04 2.676157771733e+01
1.066500000000e+03 -7.898693833701e-02 5.671012146923e-04 2.680224698068e+01
1.066750000000e+03 -8.364633066474e-02 5.766123894923e-04 2.684100477153e+01
1.067000000000e+03 -8.758679707347e-02 5.835586564301e-04 2.687780321294e+01
1.067250000000e+03 -9.078188831227e-02 5.878994539749e-04 2.691260315176e+01
1.067500000000e+03 -9.321249354948e-02 5.896217258945e-04 2.694537427721e+01
1.067750000000e+03 -9.486699337598e-02 5.887399265009e-04 2.697609522678e+01
1.068000000000e+03 -9.574136990582e-02 5.852957783525e-04 2.700475361609e+01
1.068250000000e+03 -9.583920794824e-02 5.793576568776e-04 2.703134596571e+01
1.068500000000e+03 -9.517171325881e-02 5.710198695296e-04 2.705587761566e+01
1.068750000000e+03 -9.375758816290e-02 5.604015031891e-04 2.707836251537e+01
1.069000000000e+03 -9.162289697721e-02 5.476451390626e-04 2.709882296973e+01
1.069250000000e+03 -8.880085088434e-02 5.329152876162e-04 2.711728931655e+01
1.069500000000e+03 -8.533154568881e-02 5.163966370045e-04 2.713379952369e+01
1.069750000000e+03 -8.126159248192e-02 4.982920191662e-04 2.714839872754e+01
1.070000000000e+03 -7.664372874447e-02 4.788202928863e-04 2.716113870260e+01
1.070250000000e+03 -7.153635279988e-02 4.582139983010e-04 2.717207728801e+01
1.070500000000e+03 -6.600299040285e-02 4.367168313431e-04 2.718127774407e+01
1.070750000000e+03 -6.011170439887e-02 4.145811124398e-04 2.718880806963e+01
1.071000000000e+03 -5.393448162788e-02 3.920651779765e-04 2.719474030555e+01
1.071250000000e+03 -4.754650017621e-02 3.694305714885e-04 2.719914975061e+01
1.071500000000e+03 -4.102542250790e-02 3.469393291620e-04 2.720211421478e+01
1.071750000000e+03 -3.445060745741e-02 3.248512002753e-04 2.720371321444e+01
1.072000000000e+03 -2.790232775259e-02 3.034209425036e-04 2.720402722187e+01
1.072250000000e+03 -2.146090066535e-02 2.828955627228e-04 2.720313681704e+01
1.072500000000e+03 -1.520588429506e-02 2.635117540437e-04 2.720112199250e+01
1.072750000000e+03 -9.215185772753e-03 2.454933578651e-04 2.719806132229e+01
1.073000000000e+03 -3.564247611558e-03 2.290489817060e-04 2.719403133263e+01
1.073250000000e+03 1.674825761902e-03 2.143697816391e-04 2.718910573055e+01
1.073500000000e+03 6.434053356533e-03 2.016274073935e-04 2.718335485048e+01
1.073750000000e+03 1.065037706404e-02 1.909720974811e-04 2.717684504514e+01
1.074000000000e+03 1.426641141125e-02 1.825310303229e-04 2.716963811311e+01
1.074250000000e+03 1.723110932041e-02 1.764069220063e-04 2.716179093759e+01
1.074500000000e+03 1.950041798067e-02 1.726768783469e-04 2.715335497943e+01
1.074750000000e+03 2.103781384067e-02 1.713914950971e-04 2.714437607061e+01
1.075000000000e+03 2.181480232998e-02 1.725742680138e-04 2.713489403801e+01
1.075250000000e+03 2.181129575189e-02 1.762212703747e-04 2.712494264919e+01
1.075500000000e+03 2.101592303361e-02 1.823011813081e-04 2.711454938637e+01
1.075750000000e+03 1.942623440015e-02 1.907555628059e-04 2.710373546570e+01
1.076000000000e+03 1.704879382233e-02 2.014994893053e-04 2.709251590777e+01
1.076250000000e+03 1.389917834116e-02 2.144224912233e-04 2.708089953668e+01
1.076500000000e+03 1.000187019997e-02 2.293897584467e-04 2.706888919557e+01
1.076750000000e+03 5.390027493708e-03 2.462436787203e-04 2.705648199717e+01
1.077000000000e+03 1.051630214820e-04 2.648055746173e-04 2.704366950419e+01
1.077250000000e+03 -5.803282945334e-03 2.848777885691e-04 2.703043811285e+01
1.077500000000e+03 -1.227847982513e-02 3.062459730597e-04 2.701676938454e+01
1.077750000000e+03 -1.925682669521e-02 3.286815297866e-04 2.700264044446e+01
1.078000000000e+03 -2.666866173776e-02 3.519442640478e-04 2.698802440064e+01
1.078250000000e+03 -3.443906530188e-02 3.757853452583e-04 2.697289081233e+01
1.078500000000e+03 -4.248870754762e-02 3.999500976485e-04 2.695720611474e+01
1.078750000000e+03 -5.073478106984e-02 4.241809691066e-04 2.694093412018e+01
1.079000000000e+03 -5.909196809939e-02 4.482205779673e-04 2.692403648988e+01
1.079250000000e+03 -6.747346218751e-02 4.718148064983e-04 2.690647323183e+01
1.079500000000e+03 -7.579198904145e-02 4.947157060829e-04 2.688820315306e+01
1.079750000000e+03 -8.396086149507e-02 5.166844786015e-04 2.686918434226e+01
1.080000000000e+03 -9.189503993749e-02 5.374943275851e-04 2.684937462743e+01
1.080250000000e+03 -9.951214525551e-02 5.569330384368e-04 2.682873200944e+01
1.080500000000e+03 -1.067334934908e-01 5.748055706257e-04 2.680721508362e+01
1.080750000000e+03 -1.134850398999e-01 5.909362458733e-04 2.678478344835e+01
1.081000000000e+03 -1.196983167902e-01 6.051708851990e-04 2.676139806203e+01
1.081250000000e+03 -1.253112656681e-01 6.173785834118e-04 2.673702162267e+01
1.081500000000e+03 -1.302690295875e-01 6.274530933934e-04 2.671161886658e+01
1.081750000000e+03 -1.345246324372e-01 6.353140863458e-04 2.668515687912e+01
1.082000000000e+03 -1.380395632710e-01 6.409080393630e-04 2.665760538745e+01
1.082250000000e+03 -1.407842794049e-01 6.442087618695e-04 2.662893697067e+01
1.082500000000e+03 -1.427385642407e-01 6.452175628426e-04 2.659912732286e+01
1.082750000000e+03 -1.438917899790e-01 6.439631033129e-04 2.656815543504e+01
1.083000000000e+03 -1.442430514877e-01 6.405008631248e-04 2.653600374806e+01
1.083250000000e+03 -1.438011679705e-01 6.349123243528e-04 2.650265834353e+01
1.083500000000e+03 -1.425845709875e-01 6.273037884800e-04 2.646810905106e+01
1.083750000000e+03 -1.406210552633e-01 6.178048254517e-04 2.643234953552e+01
1.084000000000e+03 -1.379474171251e-01 6.065665552048e-04 2.639537741814e+01
1.084250000000e+03 -1.346089695016e-01 5.937595413242e-04 2.635719431813e+01
1.084500000000e+03 -1.306589365726e-01 5.795714008650e-04 2.631780588032e+01
1.084750000000e+03 -1.261577639080e-01 5.642043703662e-04 2.627722182534e+01
1.085000000000e+03 -1.211723125542e-01 5.478725008825e-04 2.623545592735e+01
1.085250000000e+03 -1.157749755362e-01 5.307987866434e-04 2.619252599831e+01
1.085500000000e+03 -1.100427200016e-01 5.132121640546e-04 2.614845384391e+01
1.085750000000e+03 -1.040560666176e-01 4.953444372924e-04 2.610326520074e+01
1.086000000000e+03 -9.789802660858e-02 4.774272712964e-04 2.605698965194e+01
1.086250000000e+03 -9.165297994122e-02 4.596889585321e-04 2.600966052827e+01
1.086500000000e+03 -8.540558406587e-02 4.423514837771e-04 2.596131478046e+01
1.086750000000e+03 -7.923963049225e-02 4.256275440771e-04 2.591199284091e+01
1.087000000000e+03 -7.323694084964e-02 4.097178055316e-04 2.586173845966e+01
1.087250000000e+03 -6.747626364705e-02 3.948082004761e-04 2.581059855607e+01
1.087500000000e+03 -6.203226380174e-02 3.810676686968e-04 2.575862298594e+01
1.087750000000e+03 -5.697450190227e-02 3.686458607274e-04 2.570586439055e+01
1.088000000000e+03 -5.236653456060e-02 3.576713408428e-04 2.565237797008e+01
1.088250000000e+03 -4.826508668283e-02 3.482500409019e-04 2.559822122436e+01
1.088500000000e+03 -4.471929153664e-02 3.404639439306e-04 2.554345379785e+01
1.088750000000e+03 -4.177006701801e-02 3.343702325779e-04 2.548813721894e+01
1.089000000000e+03 -3.944959549017e-02 3.300007437438e-04 2.543233461657e+01
1.089250000000e+03 -3.778091252361e-02 3.273617503329e-04 2.537611060139e+01
1.089500000000e+03 -3.677763564209e-02 3.264341654487e-04 2.531953089161e+01
1.089750000000e+03 -3.644381909641e-02 3.271740834658e-04 2.526266223497e+01
1.090000000000e+03 -3.677393151664e-02 3.295135987595e-04 2.520557201503e+01
1.090250000000e+03 -3.775298801799e-02 3.333620799302e-04 2.514832820501e+01
1.090500000000e+03 -3.935677920341e-02 3.386076120781e-04 2.509099898427e+01
1.090750000000e+03 -4.155224997313e-02 3.451188220677e-04 2.503365258711e+01
1.091000000000e+03 -4.429801389563e-02 3.527470037687e-04 2.497635718143e+01
1.091250000000e+03 -4.754492926403e-02 3.613282745312e-04 2.491918049259e+01
1.091500000000e+03 -5.123682566601e-02 3.706861061052e-04 2.486218968062e+01
1.091750000000e+03 -5.531133865503e-02 3.806340328222e-04 2.480545123919e+01
1.092000000000e+03 -5.970075731315e-02 3.909782471843e-04 2.474903061219e+01
1.092250000000e+03 -6.433301734585e-02 4.015205225474e-04 2.469299212022e+01
1.092500000000e+03 -6.913271488684e-02 4.120610515194e-04 2.463739874443e+01
1.092750000000e+03 -7.402216323268e-02 4.224012857893e-04 2.458231189311e+01
1.093000000000e+03 -7.892252218263e-02 4.323468700531e-04 2.452779137949e+01
1.093250000000e+03 -8.375485044746e-02 4.417102330956e-04 2.447389499675e+01
1.093500000000e+03 -8.844124823713e-02 4.503133459011e-04 2.442067849394e+01
1.093750000000e+03 -9.290593547379e-02 4.579901954115e-04 2.436819536119e+01
1.094000000000e+03 -9.707630245878e-02 4.645891005057e-04 2.431649660422e+01
1.094250000000e+03 -1.008839492993e-01 4.699749155468e-04 2.426563076007e+01
1.094500000000e+03 -1.042655873716e-01 4.740308058112e-04 2.421564341118e+01
1.094750000000e+03 -1.071639726286e-01 4.766600423452e-04 2.416657739296e+01
1.095000000000e+03 -1.095286536020e-01 4.777872610112e-04 2.411847227375e+01
1.095250000000e+03 -1.113167170222e-01 4.773595957620e-04 2.407136458429e+01
1.095500000000e+03 -1.124933534438e-01 4.753474425482e-04 2.402528731455e+01
1.095750000000e+03 -1.130323773313e-01 4.717449833734e-04 2.398027016461e+01
1.096000000000e+03 -1.129165828994e-01 4.665702923649e-04 2.393633907173e+01
1.096250000000e+03 -1.121380136975e-01 4.598651851202e-04 2.389351648413e+01
1.096500000000e+03 -1.106980926490e-01 4.516947340767e-04 2.385182092438e+01
1.096750000000e+03 -1.086076281285e-01 4.421463915855e-04 2.381126729008e+01
1.097000000000e+03 -1.058867129077e-01 4.313289751699e-04 2.377186646040e+01
1.097250000000e+03 -1.025644669025e-01 4.193710653568e-04 2.373362562399e+01
1.097500000000e+03 -9.867871094017e-02 4.064194768210e-04 2.369654793750e+01
1.097750000000e+03 -9.427545898420e-02 3.926371650452e-04 2.366063287534e+01
1.098000000000e+03 -8.940838362430e-02 3.782011782970e-04 2.362587594880e+01
1.098250000000e+03 -8.413808338418e-02 3.633000777827e-04 2.359226907034e+01
1.098500000000e+03 -7.853135604280e-02 3.481315239077e-04 2.355980037452e+01
1.098750000000e+03 -7.266032105100e-02 3.328994990208e-04 2.352845443176e+01
1.099000000000e+03 -6.660145687034e-02 3.178114090992e-04 2.349821245031e+01
1.099250000000e+03 -6.043466039656e-02 3.030753710285e-04 2.346905222761e+01
1.099500000000e+03 -5.424216524361e-02 2.888971838846e-04 2.344094842921e+01
1.099750000000e+03 -4.810747893189e-02 2.754774882988e-04 2.341387270443e+01
1.100000000000e+03 -4.211423701018e-02 2.630090415417e-04 2.338779395667e+01
1.100250000000e+03 -3.634514598988e-02 2.516739563334e-04 2.336267841553e+01
1.100500000000e+03 -3.088083384167e-02 2.416411045189e-04 2.333848993777e+01
1.100750000000e+03 -2.579876793153e-02 2.330637340809e-04 2.331519021061e+01
1.101000000000e+03 -2.117219624231e-02 2.260772695450e-04 2.329273898924e+01
1.101250000000e+03 -1.706914350414e-02 2.207974081703e-04 2.327109434162e+01
1.101500000000e+03 -1.355143550593e-02 2.173184368967e-04 2.325021292097e+01
1.101750000000e+03 -1.067386289238e-02 2.157118919048e-04 2.323005019916e+01
1.102000000000e+03 -8.483369058260e-03 2.160253015597e-04 2.321056076463e+01
1.102250000000e+03 -7.018352225840e-03 2.182815979372e-04 2.319169857702e+01
1.102500000000e+03 -6.308104215460e-03 2.224786822334e-04 2.317341727383e+01
1.102750000000e+03 -6.372322843110e-03 2.285892848426e-04 2.315567041514e+01
1.103000000000e+03 -7.220783104800e-03 2.365612104645e-04 2.313841177595e+01
1.103250000000e+03 -8.853109201980e-03 2.463178484450e-04 2.312159567049e+01
1.103500000000e+03 -1.125870452897e-02 2.577590489784e-04 2.310517715536e+01
1.103750000000e+03 -1.441680573731e-02 2.707623058677e-04 2.308911233119e+01
1.104000000000e+03 -1.829664822996e-02 2.851841430500e-04 2.307335868163e+01
1.104250000000e+03 -2.285783272332e-02 3.008619667812e-04 2.305787518228e+01
1.104500000000e+03 -2.805072266345e-02 3.176158516894e-04 2.304262273598e+01
1.104750000000e+03 -3.381708955634e-02 3.352508868652e-04 2.302756420727e+01
1.105000000000e+03 -4.009073547182e-02 3.535593550378e-04 2.301266486597e+01
1.105250000000e+03 -4.679838363668e-02 3.723235454771e-04 2.299789236393e+01
1.105500000000e+03 -5.386049603652e-02 3.913181812315e-04 2.298321717241e+01
1.105750000000e+03 -6.119236530819e-02 4.103134895510e-04 2.296861249512e+01
1.106000000000e+03 -6.870509981124e-02 4.290778552835e-04 2.295405465242e+01
1.106250000000e+03 -7.630680622544e-02 4.473808966731e-04 2.293952307804e+01
1.106500000000e+03 -8.390374263647e-02 4.649963543321e-04 2.292500049949e+01
1.106750000000e+03 -9.140158614015e-02 4.817051728547e-04 2.291047285338e+01
1.107000000000e+03 -9.870657540732e-02 4.972981809850e-04 2.289592957919e+01
1.107250000000e+03 -1.057267767216e-01 5.115789986892e-04 2.288136353135e+01
1.107500000000e+03 -1.123733287479e-01 5.243667734399e-04 2.286677084598e+01
1.107750000000e+03 -1.185615358032e-01 5.354984934958e-04 2.285215116518e+01
1.108000000000e+03 -1.242120426382e-01 5.448315949232e-04 2.283750741009e+01
1.108250000000e+03 -1.292518784332e-01 5.522458995100e-04 2.282284573455e+01
1.108500000000e+03 -1.336154252148e-01 5.576453759389e-04 2.280817545758e+01
1.108750000000e+03 -1.372453378895e-01 5.609597273036e-04 2.279350873827e+01
1.109000000000e+03 -1.400932735898e-01 5.621454954076e-04 2.277886067500e+01
1.109250000000e+03 -1.421205954113e-01 5.611869650981e-04 2.276424893149e+01
1.109500000000e+03 -1.432989062009e-01 5.580966116329e-04 2.274969360361e+01
1.109750000000e+03 -1.436104739283e-01 5.529151663652e-04 2.273521679893e+01
1.110000000000e+03 -1.430484957088e-01 5.457113086478e-04 2.272084269032e+01
1.110250000000e+03 -1.416172520737e-01 5.365809101156e-04 2.270659686847e+01
1.110500000000e+03 -1.393321111275e-01 5.256459684319e-04 2.269250641177e+01
1.110750000000e+03 -1.362193793659e-01 5.130530049689e-04 2.267859921050e+01
1.111000000000e+03 -1.323160513505e-01 4.989714195929e-04 2.266490401068e+01
1.111250000000e+03 -1.276693647232e-01 4.835910764142e-04 2.265144973141e+01
1.111500000000e+03 -1.223363081904e-01 4.671199181950e-04 2.263826549614e+01
1.111750000000e+03 -1.163829082531e-01 4.497810348699e-04 2.262537998954e+01
1.112000000000e+03 -1.098834670397e-01 4.318097259805e-04 2.261282127995e+01
1.112250000000e+03 -1.029197062659e-01 4.134504093194e-04 2.260061664062e+01
1.112500000000e+03 -9.557970370446e-02 3.949529926033e-04 2.258879193604e+01
1.112750000000e+03 -8.795689022426e-02 3.765697287750e-04 2.257737166422e+01
1.113000000000e+03 -8.014886217028e-02 3.585516541006e-04 2.256637855845e+01
1.113250000000e+03 -7.225612490388e-02 3.411450345386e-04 2.255583321871e+01
1.113500000000e+03 -6.438089266263e-02 3.245882046450e-04 2.254575417212e+01
1.113750000000e+03 -5.662574585734e-02 3.091082305538e-04 2.253615756294e+01
1.114000000000e+03 -4.909227146114e-02 2.949177654264e-04 2.252705686166e+01
1.114250000000e+03 -4.187979927342e-02 2.822123372825e-04 2.251846303369e+01
1.114500000000e+03 -3.508404310795e-02 2.711676514504e-04 2.251038430951e+01
1.114750000000e+03 -2.879579227431e-02 2.619372293523e-04 2.250282600843e+01
1.115000000000e+03 -2.309971785119e-02 2.546504577992e-04 2.249579079865e+01
1.115250000000e+03 -1.807316163800e-02 2.494108510302e-04 2.248927854105e+01
1.115500000000e+03 -1.378504574782e-02 2.462947274841e-04 2.248328638687e+01
1.115750000000e+03 -1.029487656312e-02 2.453502426690e-04 2.247780887172e+01
1.116000000000e+03 -7.651857482046e-03 2.465967753918e-04 2.247283808254e+01
1.116250000000e+03 -5.894132371678e-03 2.500247026333e-04 2.246836361701e+01
1.116500000000e+03 -5.048173010392e-03 2.555955086606e-04 2.246437304890e+01
1.116750000000e+03 -5.128312676032e-03 2.632423600329e-04 2.246085194199e+01
1.117000000000e+03 -6.136440162170e-03 2.728709138367e-04 2.245778417222e+01
1.117250000000e+03 -8.061885098632e-03 2.843605106536e-04 2.245515196154e+01
1.117500000000e+03 -1.088142508040e-02 2.975656135142e-04 2.245293650260e+01
1.117750000000e+03 -1.455953455073e-02 3.123177090023e-04 2.245111786231e+01
1.118000000000e+03 -1.904876051579e-02 3.284273546656e-04 2.244967541744e+01
1.118250000000e+03 -2.429025105975e-02 3.456864553526e-04 2.244858829685e+01
1.118500000000e+03 -3.021452488505e-02 3.638709123942e-04 2.244783534507e+01
1.118750000000e+03 -3.674232256861e-02 3.827433083041e-04 2.244739556622e+01
1.119000000000e+03 -4.378559252823e-02 4.020557784709e-04 2.244724855981e+01
1.119250000000e+03 -5.124870068356e-02 4.215531734297e-04 2.244737440727e+01
1.119500000000e+03 -5.902960990418e-02 4.409760431944e-04 2.244775436492e+01
1.119750000000e+03 -6.702130341225e-02 4.600639743712e-04 2.244837065970e+01
1.120000000000e+03 -7.511313409062e-02 4.785586781844e-04 2.244920715638e+01
1.120250000000e+03 -8.319236895544e-02 4.962073209445e-04 2.245024911110e+01
1.120500000000e+03 -9.114563008425e-02 5.127655719785e-04 2.245148380413e+01
1.120750000000e+03 -9.886047228456e-02 5.280007934433e-04 2.245290024199e+01
1.121000000000e+03 -1.062268383323e-01 5.416949242708e-04 2.245448968610e+01
1.121250000000e+03 -1.131385559567e-01 5.536472500039e-04 2.245624559229e+01
1.121500000000e+03 -1.194947598357e-01 5.636770612002e-04 2.245816352847e+01
1.121750000000e+03 -1.252012187956e-01 5.716260487466e-04 2.246024155642e+01
1.122000000000e+03 -1.301715998586e-01 5.773603970593e-04 2.246248005544e+01
1.122250000000e+03 -1.343286147852e-01 5.807726313006e-04 2.246488182394e+01
1.122500000000e+03 -1.376050350847e-01 5.817830950355e-04 2.246745185432e+01
1.122750000000e+03 -1.399445826187e-01 5.803411770575e-04 2.247019761775e+01
1.123000000000e+03 -1.413026664345e-01 5.764261018733e-04 2.247312878648e+01
1.123250000000e+03 -1.416469681904e-01 5.700473826881e-04 2.247625720476e+01
1.123500000000e+03 -1.409578635033e-01 5.612448911615e-04 2.247959685299e+01
1.123750000000e+03 -1.392286576353e-01 5.500885225910e-04 2.248316351870e+01
1.124000000000e+03 -1.364656970515e-01 5.366775110667e-04 2.248697499404e+01
1.124250000000e+03 -1.326882652537e-01 5.211392593979e-04 2.249105073178e+01
1.124500000000e+03 -1.279283413927e-01 5.036278973484e-04 2.249541180308e+01
1.124750000000e+03 -1.222301544350e-01 4.843224991830e-04 2.250008056556e+01
1.125000000000e+03 -1.156496593726e-01 4.634249379179e-04 2.250508084760e+01
1.125250000000e+03 -1.082537605743e-01 4.411572478623e-04 2.251043743220e+01
1.125500000000e+03 -1.001195052647e-01 4.177590865126e-04 2.251617627856e+01
1.125750000000e+03 -9.133304722094e-02 3.934845548827e-04 2.252232402825e+01
1.126000000000e+03 -8.198859340468e-02 3.685991215173e-04 2.252890822807e+01
1.126250000000e+03 -7.218717112987e-02 3.433763237931e-04 2.253595690399e+01
1.126500000000e+03 -6.203536945208e-02 3.180943608484e-04 2.254349858753e+01
1.126750000000e+03 -5.164400312558e-02 2.930324492454e-04 2.255156232832e+01
1.127000000000e+03 -4.112670904988e-02 2.684674127151e-04 2.256017733007e+01
1.127250000000e+03 -3.059854646604e-02 2.446702544440e-04 2.256937318300e+01
1.127500000000e+03 -2.017456827064e-02 2.219028113034e-04 2.257917949326e+01
1.127750000000e+03 -9.968408400452e-03 2.004144605021e-04 2.258962612069e+01
1.128000000000e+03 -9.090779069780e-05 1.804391544935e-04 2.260074284085e+01
1.128250000000e+03 9.351234790087e-03 1.621925121903e-04 2.261255954639e+01
1.128500000000e+03 1.825673281759e-02 1.458692848370e-04 2.262510610119e+01
1.128750000000e+03 2.653088477497e-02 1.316411484438e-04 2.263841221117e+01
1.129000000000e+03 3.408670346885e-02 1.196546326189e-04 2.265250757832e+01
1.129250000000e+03 4.084589820225e-02 1.100295427897e-04 2.266742175929e+01
1.129500000000e+03 4.673972059546e-02 1.028577815665e-04 2.268318404358e+01
1.129750000000e+03 5.170975390092e-02 9.820232079625e-05 2.269982357623e+01
1.130000000000e+03 5.570849816257e-02 9.609670452044e-05 2.271736917970e+01
1.130250000000e+03 5.869984248509e-02 9.654495710665e-05 2.273584932369e+01
1.130500000000e+03 6.065940527561e-02 9.952165626368e-05 2.275529206775e+01
1.130750000000e+03 6.157467517509e-02 1.049726331267e-04 2.277572487846e+01
1.131000000000e+03 6.144510555318e-02 1.128157604469e-04 2.279717467935e+01
1.131250000000e+03 6.028197064362e-02 1.229422551616e-04 2.281966764408e+01
1.131500000000e+03 5.810813254527e-02 1.352181667404e-04 2.284322910792e+01
1.131750000000e+03 5.495767698658e-02 1.494861571170e-04 2.286788346006e+01
1.132000000000e+03 5.087538354707e-02 1.655675962976e-04 2.289365393681e+01
1.132250000000e+03 4.591616460952e-02 1.832647360518e-04 2.292056262856e+01
1.132500000000e+03 4.014429340894e-02 2.023632988037e-04 2.294863018666e+01
1.132750000000e+03 3.363263652587e-02 2.226349847831e-04 2.297787584382e+01
1.133000000000e+03 2.646171898824e-02 2.438401858487e-04 2.300831713052e+01
1.133250000000e+03 1.871878442822e-02 2.657308848388e-04 2.303996989596e+01
1.133500000000e+03 1.049674513519e-02 2.880535141012e-04 2.307284805724e+01
1.133750000000e+03 1.893118840168e-03 3.105518595267e-04 2.310696354287e+01
1.134000000000e+03 -6.991096397444e-03 3.329700293414e-04 2.314232623858e+01
1.134250000000e+03 -1.605254609943e-02 3.550552741943e-04 2.317894376509e+01
1.134500000000e+03 -2.518669123087e-02 3.765609056638e-04 2.321682152860e+01
1.134750000000e+03 -3.428892663936e-02 3.972488309927e-04 2.325596250904e+01
1.135000000000e+03 -4.325576463046e-02 4.168923782012e-04 2.329636731197e+01
1.135250000000e+03 -5.198590104259e-02 4.352785149423e-04 2.333803398112e+01
1.135500000000e+03 -6.038136566368e-02 4.522103896908e-04 2.338095805646e+01
1.135750000000e+03 -6.834849714428e-02 4.675091209613e-04 2.342513240074e+01
1.136000000000e+03 -7.579900241817e-02 4.810159589931e-04 2.347054723964e+01
1.136250000000e+03 -8.265086472859e-02 4.925938095041e-04 2.351719007249e+01
1.136500000000e+03 -8.882916657684e-02 5.021285853331e-04 2.356504556824e+01
1.136750000000e+03 -9.426694627363e-02 5.095303968323e-04 2.361409559047e+01
1.137000000000e+03 -9.890586369030e-02 5.147343358690e-04 2.366431910319e+01
1.137250000000e+03 -1.026967643274e-01 5.177009579690e-04 2.371569205625e+01
1.137500000000e+03 -1.056002616437e-01 5.184167545903e-04 2.376818740529e+01
1.137750000000e+03 -1.075870889751e-01 5.168939809648e-04 2.382177499070e+01
1.138000000000e+03 -1.086383996186e-01 5.131703694189e-04 2.387642147231e+01
1.138250000000e+03 -1.087459440097e-01 5.073085768047e-04 2.393209025881e+01
1.138500000000e+03 -1.079121404512e-01 4.993950897507e-04 2.398874146056e+01
1.138750000000e+03 -1.061499744334e-01 4.895391548650e-04 2.404633172864e+01
1.139000000000e+03 -1.034828844776e-01 4.778715230781e-04 2.410481431901e+01
1.139250000000e+03 -9.994442393893e-02 4.645426506213e-04 2.416413894702e+01
1.139500000000e+03 -9.557786838760e-02 4.497208196774e-04 2.422425179218e+01
1.139750000000e+03 -9.043568334996e-02 4.335901040116e-04 2.428509535313e+01
1.140000000000e+03 -8.457892282088e-02 4.163480994758e-04 2.434660862148e+01
1.140250000000e+03 -7.807649521362e-02 3.982036193605e-04 2.440872685436e+01
1.140500000000e+03 -7.100435513119e-02 3.793741157626e-04 2.447138184716e+01
1.140750000000e+03 -6.344463115564e-02 3.600832717501e-04 2.453450171740e+01
1.141000000000e+03 -5.548464164769e-02 3.405581893955e-04 2.459801127930e+01
1.141250000000e+03 -4.721592578375e-02 3.210270163296e-04 2.466183183330e+01
1.141500000000e+03 -3.873312980507e-02 3.017160835211e-04 2.472588166481e+01
1.141750000000e+03 -3.013299337301e-02 2.828476402962e-04 2.479007585112e+01
1.142000000000e+03 -2.151315263903e-02 2.646370445013e-04 2.485432687829e+01
1.142250000000e+03 -1.297113314474e-02 2.472907813394e-04 2.491854448188e+01
1.142500000000e+03 -4.603128587282e-03 2.310038127097e-04 2.498263638517e+01
1.142750000000e+03 3.496954851808e-03 2.159579217528e-04 2.504650816420e+01
1.143000000000e+03 1.123868901859e-02 2.023193712325e-04 2.511006411127e+01
1.143250000000e+03 1.853598206587e-02 1.902376383383e-04 2.517320712693e+01
1.143500000000e+03 2.530816386167e-02 1.798435134834e-04 2.523583961727e+01
1.143750000000e+03 3.148081468147e-02 1.712480088874e-04 2.529786377074e+01
1.144000000000e+03 3.698651037074e-02 1.645414852727e-04 2.535918182058e+01
1.144250000000e+03 4.176567246951e-02 1.597925255089e-04 2.541969700271e+01
1.144500000000e+03 4.576711839938e-02 1.570476171138e-04 2.547931378818e+01
1.144750000000e+03 4.894863624946e-02 1.563307710649e-04 2.553793858293e+01
1.145000000000e+03 5.127734467554e-02 1.576436250920e-04 2.559547996774e+01
1.145250000000e+03 5.273012876161e-02 1.609654639059e-04 2.565184971423e+01
1.145500000000e+03 5.329378114921e-02 1.662538046721e-04 2.570696302515e+01
1.145750000000e+03 5.296512037759e-02 1.734450615360e-04 2.576073915656e+01
1.146000000000e+03 5.175098246480e-02 1.824554784774e-04 2.581310193837e+01
1.146250000000e+03 4.966810412344e-02 1.931822530060e-04 2.586398036294e+01
1.146500000000e+03 4.674285133022e-02 2.055048936330e-04 2.591330875801e+01
1.146750000000e+03 4.301093649850e-02 2.192867197221e-04 2.596102769958e+01
1.147000000000e+03 3.851693215363e-02 2.343765753184e-04 2.600708412477e+01
1.147250000000e+03 3.331373693601e-02 2.506106647166e-04 2.605143186062e+01
1.147500000000e+03 2.746193603326e-02 2.678144273257e-04 2.609403166704e+01
1.147750000000e+03 2.102908615292e-02 2.858047018996e-04 2.613485204460e+01
1.148000000000e+03 1.408891795964e-02 3.043916997050e-04 2.617386896050e+01
1.148250000000e+03 6.720479974654e-03 3.233811973401e-04 2.621106626782e+01
1.148500000000e+03 -9.928090413800e-04 3.425768309678e-04 2.624643604127e+01
1.148750000000e+03 -8.964085257174e-03 3.617820377758e-04 2.627997824816e+01
1.149000000000e+03 -1.710404796122e-02 3.808022640284e-04 2.631170098401e+01
1.149250000000e+03 -2.532202730161e-02 3.994471757854e-04 2.634162063103e+01
1.149500000000e+03 -3.352692057927e-02 4.175322978705e-04 2.636976131802e+01
1.149750000000e+03 -4.162833167081e-02 4.348812616852e-04 2.639615527697e+01
1.150000000000e+03 -4.953745818957e-02 4.513271348545e-04 2.642084214798e+01
1.150250000000e+03 -5.716820937350e-02 4.667144226048e-04 2.644386919718e+01
1.150500000000e+03 -6.443800867879e-02 4.809000767195e-04 2.646529053677e+01
1.150750000000e+03 -7.126881802500e-02 4.937551151733e-04 2.648516715480e+01
1.151000000000e+03 -7.758791947471e-02 5.051655420940e-04 2.650356632006e+01
1.151250000000e+03 -8.332861735383e-02 5.150330952498e-04 2.652056097098e+01
1.151500000000e+03 -8.843104664610e-02 5.232762427149e-04 2.653622950763e+01
1.151750000000e+03 -9.284269527792e-02 5.298305027391e-04 2.655065503421e+01
1.152000000000e+03 -9.651895209596e-02 5.346488545538e-04 2.656392486263e+01
1.152250000000e+03 -9.942344919472e-02 5.377017815418e-04 2.657612971663e+01
1.152500000000e+03 -1.015284866100e-01 5.389774485905e-04 2.658736334152e+01
1.152750000000e+03 -1.028151727555e-01 5.384813807096e-04 2.659772165092e+01
1.153000000000e+03 -1.032735523075e-01 5.362361720927e-04 2.660730208000e+01
1.153250000000e+03 -1.029026162617e-01 5.322810230193e-04 2.661620287859e+01
1.153500000000e+03 -1.017102210795e-01 5.266711443557e-04 2.662452243111e+01
1.153750000000e+03 -9.971285866297e-02 5.194770120210e-04 2.663235841236e+01
1.154000000000e+03 -9.693544274849e-02 5.107836004824e-04 2.663980727795e+01
1.154250000000e+03 -9.341089368242e-02 5.006894005440e-04 2.664696342981e+01
1.154500000000e+03 -8.917970401176e-02 4.893054462298e-04 2.665391857116e+01
1.154750000000e+03 -8.428941366997e-02 4.767542181171e-04 2.666076106160e+01
1.155000000000e+03 -7.879402272022e-02 4.631685324048e-04 2.666757519978e+01
1.155250000000e+03 -7.275334303020e-02 4.486901880200e-04 2.667444076200e+01
1.155500000000e+03 -6.623231548119e-02 4.334688797327e-04 2.668143227913e+01
1.155750000000e+03 -5.930024542271e-02 4.176606886941e-04 2.668861863472e+01
1.156000000000e+03 -5.203008139510e-02 4.014269045151e-04 2.669606246365e+01
1.156250000000e+03 -4.449756715407e-02 3.849323487540e-04 2.670381979074e+01
1.156500000000e+03 -3.678051477464e-02 3.683444265681e-04 2.671193956487e+01
1.156750000000e+03 -2.895791347069e-02 3.518311848652e-04 2.672046334508e+01
1.157000000000e+03 -2.110922762912e-02 3.355601461304e-04 2.672942497869e+01
1.157250000000e+03 -1.331349947182e-02 3.196965680390e-04 2.673885033930e+01
1.157500000000e+03 -5.648697010853e-03 3.044023398301e-04 2.674875715481e+01
1.157750000000e+03 1.809153351282e-03 2.898339963576e-04 2.675915480139e+01
1.158000000000e+03 8.986549002723e-03 2.761417202952e-04 2.677004427916e+01
1.158250000000e+03 1.581330357400e-02 2.634676839110e-04 2.678141808589e+01
1.158500000000e+03 2.222313060696e-02 2.519447567890e-04 2.679326024685e+01
1.158750000000e+03 2.815418129736e-02 2.416952768823e-04 2.680554644168e+01
1.159000000000e+03 3.354968836512e-02 2.328295858763e-04 2.681824399249e+01
1.159250000000e+03 3.835838691688e-02 2.254449954294e-04 2.683131210442e+01
1.159500000000e+03 4.253498479125e-02 2.196246446036e-04 2.684470202827e+01
1.159750000000e+03 4.604048718786e-02 2.154366236561e-04 2.685835743332e+01
1.160000000000e+03 4.884261117564e-02 2.129329711991e-04 2.687221455900e+01
1.160250000000e+03 5.091599789696e-02 2.121490530304e-04 2.688620268723e+01
1.160500000000e+03 5.224243912563e-02 2.131029657003e-04 2.690024452636e+01
1.160750000000e+03 5.281103215951e-02 2.157951132834e-04 2.691425668062e+01
1.161000000000e+03 5.261827345125e-02 2.202079618797e-04 2.692815015514e+01
1.161250000000e+03 5.166809512881e-02 2.263059584185e-04 2.694183091933e+01
1.161500000000e+03 4.997184079094e-02 2.340356339790e-04 2.695520047477e+01
1.161750000000e+03 4.754816596613e-02 2.433258907645e-04 2.696815662997e+01
1.162000000000e+03 4.442291172133e-02 2.540885466610e-04 2.698059399678e+01
1.162250000000e+03 4.062887725759e-02 2.662189700409e-04 2.699240481342e+01
1.162500000000e+03 3.620555448615e-02 2.795969064325e-04 2.700347978739e+01
1.162750000000e+03 3.119878824798e-02 2.940876197458e-04 2.701370867834e+01
1.163000000000e+03 2.566039546516e-02 3.095430275692e-04 2.702298134012e+01
1.163250000000e+03 1.964768530429e-02 3.258032037805e-04 2.703118832677e+01
1.163500000000e+03 1.322297471181e-02 3.426978603538e-04 2.703822192836e+01
1.163750000000e+03 6.453011365759e-03 3.600480959861e-04 2.704397693486e+01
1.164000000000e+03 -5.916760748070e-04 3.776683084333e-04 2.704835140494e+01
1.164250000000e+03 -7.837388297745e-03 3.953679899944e-04 2.705124767892e+01
1.164500000000e+03 -1.520803828392e-02 4.129539546759e-04 2.705257299100e+01
1.164750000000e+03 -2.262582496002e-02 4.302322606980e-04 2.705224044872e+01
1.165000000000e+03 -3.001209470484e-02 4.470105578806e-04 2.705016958885e+01
1.165250000000e+03 -3.728806261340e-02 4.631000695020e-04 2.704628725912e+01
1.165500000000e+03 -4.437571031668e-02 4.783179289172e-04 2.704052809884e+01
1.165750000000e+03 -5.119858432768e-02 4.924892267667e-04 2.703283517903e+01
1.166000000000e+03 -5.768259005912e-02 5.054490491537e-04 2.702316056792e+01
1.166250000000e+03 -6.375688039160e-02 5.170445848084e-04 2.701146561256e+01
1.166500000000e+03 -6.935462017606e-02 5.271369056010e-04 2.699772133050e+01
1.166750000000e+03 -7.441372728680e-02 5.356026564210e-04 2.698190871675e+01
1.167000000000e+03 -7.887766785782e-02 5.423357274843e-04 2.696401873088e+01
1.167250000000e+03 -8.269609765468e-02 5.472485539050e-04 2.694405242863e+01
1.167500000000e+03 -8.582549779420e-02 5.502733067880e-04 2.692202086593e+01
1.167750000000e+03 -8.822974119341e-02 5.513628345888e-04 2.689794489926e+01
1.168000000000e+03 -8.988054463402e-02 5.504913228934e-04 2.687185503895e+01
1.168250000000e+03 -9.075791398796e-02 5.476547830089e-04 2.684379090489e+01
1.168500000000e+03 -9.085042014062e-02 5.428711874245e-04 2.681380089156e+01
1.168750000000e+03 -9.015541916446e-02 5.361803865994e-04 2.678194160910e+01
1.169000000000e+03 -8.867915919950e-02 5.276437210769e-04 2.674827727413e+01
1.169250000000e+03 -8.643678624981e-02 5.173433392635e-04 2.671287899901e+01
1.169500000000e+03 -8.345222958765e-02 5.053813900495e-04 2.667582424193e+01
1.169750000000e+03 -7.975799880184e-02 4.918788015040e-04 2.663719578812e+01
1.170000000000e+03 -7.539484884071e-02 4.769738561219e-04 2.659708107400e+01
1.170250000000e+03 -7.041135383145e-02 4.608205282382e-04 2.655557154050e+01
1.170500000000e+03 -6.486336267805e-02 4.435866589223e-04 2.651276145917e+01
1.170750000000e+03 -5.881338237698e-02 4.254520368313e-04 2.646874754219e+01
1.171000000000e+03 -5.232982598258e-02 4.066060657146e-04 2.642362771029e+01
1.171250000000e+03 -4.548624184490e-02 3.872456402363e-04 2.637750078908e+01
1.171500000000e+03 -3.836038529543e-02 3.675726143679e-04 2.633046529948e+01
1.171750000000e+03 -3.103333184105e-02 3.477915046421e-04 2.628261927533e+01
1.172000000000e+03 -2.358841986319e-02 3.281068465307e-04 2.623405912630e+01
1.172250000000e+03 -1.611029210787e-02 3.087209039965e-04 2.618487958981e+01
1.172500000000e+03 -8.683763914186e-03 2.898310154660e-04 2.613517270335e+01
1.172750000000e+03 -1.392845716432e-03 2.716274378043e-04 2.608502791029e+01
1.173000000000e+03 5.680392124369e-03 2.542908868391e-04 2.603453122572e+01
1.173250000000e+03 1.245682343250e-02 2.379904630126e-04 2.598376515042e+01
1.173500000000e+03 1.886122656520e-02 2.228817312802e-04 2.593280867541e+01
1.173750000000e+03 2.482331465410e-02 2.091047544474e-04 2.588173672057e+01
1.174000000000e+03 3.027857249734e-02 1.967825879169e-04 2.583062034065e+01
1.174250000000e+03 3.516909542749e-02 1.860198494010e-04 2.577952657219e+01
1.174500000000e+03 3.944426002551e-02 1.769016801621e-04 2.572851875894e+01
1.174750000000e+03 4.306143203683e-02 1.694927249628e-04 2.567765624437e+01
1.175000000000e+03 4.598642697735e-02 1.638366264776e-04 2.562699477801e+01
1.175250000000e+03 4.819392932173e-02 1.599557030054e-04 2.557658662826e+01
1.175500000000e+03 4.966776813149e-02 1.578509043853e-04 2.552648078611e+01
1.175750000000e+03 5.040106903764e-02 1.575020697047e-04 2.547672317656e+01
1.176000000000e+03 5.039628768888e-02 1.588684553213e-04 2.542735683787e+01
1.176250000000e+03 4.966505899290e-02 1.618896320406e-04 2.537842236472e+01
1.176500000000e+03 4.822802415143e-02 1.664864630316e-04 2.532995778968e+01
1.176750000000e+03 4.611442284639e-02 1.725625135161e-04 2.528199900548e+01
1.177000000000e+03 4.336163136849e-02 1.800055852680e-04 2.523457983958e+01
1.177250000000e+03 4.001453527793e-02 1.886895524505e-04 2.518773240241e+01
1.177500000000e+03 3.612487592751e-02 1.984762143041e-04 2.514148690025e+01
1.177750000000e+03 3.175043014642e-02 2.092174427797e-04 2.509587187513e+01
1.178000000000e+03 2.695412950314e-02 2.207574310925e-04 2.505091434384e+01
1.178250000000e+03 2.180313240209e-02 2.329349664917e-04 2.500663971602e+01
1.178500000000e+03 1.636783208994e-02 2.455857652072e-04 2.496307162509e+01
1.178750000000e+03 1.072080751286e-02 2.585448511055e-04 2.492023216606e+01
1.179000000000e+03 4.935779453429e-03 2.716488825842e-04 2.487814166236e+01
1.179250000000e+03 -9.134527697860e-04 2.847384107316e-04 2.483681843321e+01
1.179500000000e+03 -6.754061433894e-03 2.976600722045e-04 2.479627898246e+01
1.179750000000e+03 -1.251521414387e-02 3.102686008358e-04 2.475653754297e+01
1.180000000000e+03 -1.812905397898e-02 3.224287136744e-04 2.471760607274e+01
1.180250000000e+03 -2.353161070669e-02 3.340167899233e-04 2.467949422829e+01
1.180500000000e+03 -2.866366536352e-02 3.449223395425e-04 2.464220892127e+01
1.180750000000e+03 -3.347149020114e-02 3.550492057137e-04 2.460575451591e+01
1.181000000000e+03 -3.790753451995e-02 3.643165372469e-04 2.457013241280e+01
1.181250000000e+03 -4.193096956247e-02 3.726595037177e-04 2.453534110431e+01
1.181500000000e+03 -4.550813627995e-02 3.800297108248e-04 2.450137600941e+01
1.181750000000e+03 -4.861285078391e-02 3.863953347459e-04 2.446822955702e+01
1.182000000000e+03 -5.122662127902e-02 3.917409987845e-04 2.443589091581e+01
1.182250000000e+03 -5.333869921854e-02 3.960673657533e-04 2.440434613810e+01
1.182500000000e+03 -5.494602252689e-02 3.993904788605e-04 2.437357813024e+01
1.182750000000e+03 -5.605303241903e-02 4.017408563864e-04 2.434356666736e+01
1.183000000000e+03 -5.667135343504e-02 4.031623527849e-04 2.431428857917e+01
1.183250000000e+03 -5.681939646288e-02 4.037108710286e-04 2.428571766090e+01
1.183500000000e+03 -5.652182030179e-02 4.034528574050e-04 2.425782491514e+01
1.183750000000e+03 -5.580892041868e-02 4.024636844246e-04 2.423057865615e+01
1.184000000000e+03 -5.471593082471e-02 4.008259198379e-04 2.420394467086e+01
1.184250000000e+03 -5.328226391945e-02 3.986275381665e-04 2.417788637320e+01
1.184500000000e+03 -5.155068261359e-02 3.959600455871e-04 2.415236507342e+01
1.184750000000e+03 -4.956646443045e-02 3.929166504485e-04 2.412734005648e+01
1.185000000000e+03 -4.737651852976e-02 3.895905030172e-04 2.410276886335e+01
1.185250000000e+03 -4.502849916509e-02 3.860729543499e-04 2.407860754313e+01
1.185500000000e+03 -4.256995401957e-02 3.824517321266e-04 2.405481079100e+01
1.185750000000e+03 -4.004747522072e-02 3.788095327258e-04 2.403133222514e+01
1.186000000000e+03 -3.750589396460e-02 3.752225767258e-04 2.400812462639e+01
1.186250000000e+03 -3.498754049539e-02 3.717593912570e-04 2.398514013891e+01
1.186500000000e+03 -3.253157866229e-02 3.684798185419e-04 2.396233049318e+01
1.186750000000e+03 -3.017338522929e-02 3.654340715771e-04 2.393964725622e+01
1.187000000000e+03 -2.794407034200e-02 3.626622464053e-04 2.391704203466e+01
1.187250000000e+03 -2.587003538119e-02 3.601937723328e-04 2.389446669350e+01
1.187500000000e+03 -2.397269397593e-02 3.580474282059e-04 2.387187357734e+01
1.187750000000e+03 -2.226825977430e-02 3.562313331942e-04 2.384921572254e+01
1.188000000000e+03 -2.076763562133e-02 3.547431264285e-04 2.382644702392e+01
1.188250000000e+03 -1.947646425222e-02 3.535706473529e-04 2.380352248452e+01
1.188500000000e+03 -1.839523595332e-02 3.526925718623e-04 2.378039839062e+01
1.188750000000e+03 -1.751949008045e-02 3.520792322069e-04 2.375703244390e+01
1.189000000000e+03 -1.684017759027e-02 3.516938069708e-04 2.373338403313e+01
1.189250000000e+03 -1.634404129264e-02 3.514934295144e-04 2.370941434904e+01
1.189500000000e+03 -1.601411646639e-02 3.514305415886e-04 2.368508659400e+01
1.189750000000e+03 -1.583024887729e-02 3.514542109949e-04 2.366036605446e+01
1.190000000000e+03 -1.576974998328e-02 3.515116999470e-04 2.363522039286e+01
1.190250000000e+03 -1.580801033317e-02 3.515498476246e-04 2.360961971290e+01
1.190500000000e+03 -1.591917862328e-02 3.515165601114e-04 2.358353672418e+01
1.190750000000e+03 -1.607684597859e-02 3.513622559049e-04 2.355694688688e+01
1.191000000000e+03 -1.625472725621e-02 3.510412079891e-04 2.352982853635e+01
1.191250000000e+03 -1.642732460429e-02 3.505128090216e-04 2.350216301121e+01
1.191500000000e+03 -1.657056239805e-02 3.497427846522e-04 2.347393476310e+01
1.191750000000e+03 -1.666238156110e-02 3.487041353384e-04 2.344513150266e+01
1.192000000000e+03 -1.668325448157e-02 3.473778849982e-04 2.341574413710e+01
1.192250000000e+03 -1.661668874439e-02 3.457538146040e-04 2.338576707530e+01
1.192500000000e+03 -1.644960339265e-02 3.438308870706e-04 2.335519819268e+01
1.192750000000e+03 -1.617263947347e-02 3.416174821246e-04 2.332403878863e+01
1.193000000000e+03 -1.578040001533e-02 3.391315060550e-04 2.329229370735e+01
1.193250000000e+03 -1.527158239504e-02 3.364000889471e-04 2.325997149583e+01
1.193500000000e+03 -1.464902432298e-02 3.334592710239e-04 2.322708408845e+01
1.193750000000e+03 -1.391964690561e-02 3.303533128783e-04 2.319364717219e+01
1.194000000000e+03 -1.309433514527e-02 3.271340421575e-04 2.315967975512e+01
1.194250000000e+03 -1.218768050105e-02 3.238597280386e-04 2.312520453468e+01
1.194500000000e+03 -1.121771599593e-02 3.205941545617e-04 2.309024739147e+01
1.194750000000e+03 -1.020547666105e-02 3.174051763136e-04 2.305483774859e+01
1.195000000000e+03 -9.174616271012e-03 3.143635308612e-04 2.301900800472e+01
1.195250000000e+03 -8.150833355336e-03 3.115411440308e-04 2.298279381156e+01
1.195500000000e+03 -7.161337710348e-03 3.090097314284e-04 2.294623376203e+01
1.195750000000e+03 -6.234301366765e-03 3.068393839012e-04 2.290936902857e+01
1.196000000000e+03 -5.398158121154e-03 3.050967625014e-04 2.287224355973e+01
1.196250000000e+03 -4.681021253168e-03 3.038437084419e-04 2.283490362891e+01
1.196500000000e+03 -4.110016585283e-03 3.031357116729e-04 2.279739775781e+01
1.196750000000e+03 -3.710719279958e-03 3.030206646769e-04 2.275977622072e+01
1.197000000000e+03 -3.506448601847e-03 3.035373432557e-04 2.272209120537e+01
1.197250000000e+03 -3.517757280755e-03 3.047144100949e-04 2.268439630250e+01
1.197500000000e+03 -3.761881475924e-03 3.065693783621e-04 2.264674631971e+01
1.197750000000e+03 -4.252260743433e-03 3.091078005309e-04 2.260919702176e+01
1.198000000000e+03 -4.998120901814e-03 3.123226506916e-04 2.257180486880e+01
1.198250000000e+03 -6.004124315584e-03 3.161939125062e-04 2.253462675941e+01
1.198500000000e+03 -7.270088048527e-03 3.206884023043e-04 2.249771983565e+01
1.198750000000e+03 -8.790852034473e-03 3.257599177903e-04 2.246114097120e+01
1.199000000000e+03 -1.055609776252e-02 3.313493891265e-04 2.242494692124e+01
1.199250000000e+03 -1.255039867528e-02 3.373855212231e-04 2.238919382949e+01
1.199500000000e+03 -1.475329540629e-02 3.437855594162e-04 2.235393707211e+01
1.199750000000e+03 -1.713947081913e-02 3.504562563856e-04 2.231923111433e+01
1.200000000000e+03 -1.967905717640e-02 3.572952848596e-04 2.228512907614e+01
1.200250000000e+03 -2.233795297679e-02 3.641924469594e-04 2.225168293213e+01
1.200500000000e+03 -2.507830637463e-02 3.710314158972e-04 2.221894316562e+01
1.200750000000e+03 -2.785905087963e-02 3.776915124195e-04 2.218695846642e+01
1.201000000000e+03 -3.063648724958e-02 3.840496117167e-04 2.215577601459e+01
1.201250000000e+03 -3.336496723368e-02 3.899819821395e-04 2.212544092906e+01
1.201500000000e+03 -3.599760933395e-02 3.953665880861e-04 2.209599662708e+01
1.201750000000e+03 -3.848705156708e-02 4.000850987751e-04 2.206748432384e+01
1.202000000000e+03 -4.078626251045e-02 4.040250908142e-04 2.203994339805e+01
1.202250000000e+03 -4.284931503185e-02 4.070819701817e-04 2.201341094576e+01
1.202500000000e+03 -4.463223711876e-02 4.091611133440e-04 2.198792213971e+01
1.202750000000e+03 -4.609375423763e-02 4.101795604778e-04 2.196350982752e+01
1.203000000000e+03 -4.719611119186e-02 4.100678965802e-04 2.194020483927e+01
1.203250000000e+03 -4.790578171600e-02 4.087717174773e-04 2.191803582985e+01
1.203500000000e+03 -4.819410662470e-02 4.062528542250e-04 2.189702915315e+01
1.203750000000e+03 -4.803796680577e-02 4.024906155883e-04 2.187720909780e+01
1.204000000000e+03 -4.742027141915e-02 3.974824837192e-04 2.185859771271e+01
1.204250000000e+03 -4.633041771311e-02 3.912446676870e-04 2.184121483946e+01
1.204500000000e+03 -4.476465165817e-02 3.838123548274e-04 2.182507813218e+01
1.204750000000e+03 -4.272625488916e-02 3.752395280114e-04 2.181020291432e+01
1.205000000000e+03 -4.022574269171e-02 3.655987390034e-04 2.179660236286e+01
1.205250000000e+03 -3.728082322558e-02 3.549803096086e-04 2.178428735975e+01
1.205500000000e+03 -3.391630379483e-02 3.434913790147e-04 2.177326651507e+01
1.205750000000e+03 -3.016386574316e-02 3.312546300199e-04 2.176354615421e+01
1.206000000000e+03 -2.606172859858e-02 3.184067357082e-04 2.175513031664e+01
1.206250000000e+03 -2.165420207189e-02 3.050965828815e-04 2.174802075534e+01
1.206500000000e+03 -1.699114361788e-02 2.914832836488e-04 2.174221697161e+01
1.206750000000e+03 -1.212728720539e-02 2.777339538538e-04 2.173771614946e+01
1.207000000000e+03 -7.121554311585e-03 2.640214393223e-04 2.173451332715e+01
1.207250000000e+03 -2.036223825890e-03 2.505218209408e-04 2.173260137994e+01
1.207500000000e+03 3.063936366524e-03 2.374118942264e-04 2.173197102862e+01
1.207750000000e+03 8.112565644204e-03 2.248665826596e-04 2.173261107333e+01
1.208000000000e+03 1.304267310879e-02 2.130563898949e-04 2.173450835600e+01
1.208250000000e+03 1.778759365250e-02 2.021448724949e-04 2.173764795026e+01
1.208500000000e+03 2.228197266682e-02 1.922861443786e-04 2.174201336036e+01
1.208750000000e+03 2.646270613330e-02 1.836226471957e-04 2.174758655251e+01
1.209000000000e+03 3.026990590504e-02 1.762828627229e-04 2.175434828603e+01
1.209250000000e+03 3.364775248697e-02 1.703794807793e-04 2.176227815847e+01
1.209500000000e+03 3.654538701070e-02 1.660074697233e-04 2.177135496078e+01
1.209750000000e+03 3.891762115204e-02 1.632427623575e-04 2.178155675104e+01
1.210000000000e+03 4.072570083288e-02 1.621408505865e-04 2.179286122124e+01
1.210250000000e+03 4.193782721205e-02 1.627360587859e-04 2.180524578683e+01
1.210500000000e+03 4.252973326945e-02 1.650407382966e-04 2.181868794025e+01
1.210750000000e+03 4.248504653761e-02 1.690450535410e-04 2.183316542586e+01
1.211000000000e+03 4.179552256255e-02 1.747171085147e-04 2.184865641454e+01
1.211250000000e+03 4.046128563854e-02 1.820031323131e-04 2.186513981952e+01
1.211500000000e+03 3.849081333696e-02 1.908282791712e-04 2.188259543437e+01
1.211750000000e+03 3.590086445739e-02 2.010975968384e-04 2.190100413851e+01
1.212000000000e+03 3.271628978859e-02 2.126972872678e-04 2.192034808587e+01
1.212250000000e+03 2.896964811432e-02 2.254963225083e-04 2.194061080508e+01
1.212500000000e+03 2.470086353111e-02 2.393482245326e-04 2.196177741769e+01
1.212750000000e+03 1.995662409892e-02 2.540932087285e-04 2.198383469173e+01
1.213000000000e+03 1.478976004306e-02 2.695602766353e-04 2.200677114660e+01
1.213250000000e+03 9.258519147610e-03 2.855696393898e-04 2.203057711322e+01
1.213500000000e+03 3.425777756330e-03 3.019352182883e-04 2.205524477734e+01
1.213750000000e+03 -2.641870615990e-03 3.184673709284e-04 2.208076817074e+01
1.214000000000e+03 -8.874957572660e-03 3.349752228703e-04 2.210714318458e+01
1.214250000000e+03 -1.520214096524e-02 3.512695168013e-04 2.213436750635e+01
1.214500000000e+03 -2.155116793571e-02 3.671652257302e-04 2.216244055222e+01
1.214750000000e+03 -2.784985397559e-02 3.824840399808e-04 2.219136336833e+01
1.215000000000e+03 -3.402708414635e-02 3.970567807142e-04 2.222113853602e+01
1.215250000000e+03 -4.001373522756e-02 4.107256744758e-04 2.225176999226e+01
1.215500000000e+03 -4.574362795616e-02 4.233464784655e-04 2.228326286442e+01
1.215750000000e+03 -5.115440226055e-02 4.347903341408e-04 2.231562334769e+01
1.216000000000e+03 -5.618833644689e-02 4.449455038035e-04 2.234885837522e+01
1.216250000000e+03 -6.079309317030e-02 4.537186792141e-04 2.238297554716e+01
1.216500000000e+03 -6.492241118475e-02 4.610362453967e-04 2.241798271462e+01
1.216750000000e+03 -6.853665329073e-02 4.668449812656e-04 2.245388792557e+01
1.217000000000e+03 -7.160333019503e-02 4.711126788194e-04 2.249069897310e+01
1.217250000000e+03 -7.409747095570e-02 4.738283728178e-04 2.252842319537e+01
1.217500000000e+03 -7.600185438748e-02 4.750021683062e-04 2.256706732850e+01
1.217750000000e+03 -7.730725433866e-02 4.746650657864e-04 2.260663695638e+01
1.218000000000e+03 -7.801238493065e-02 4.728678885928e-04 2.264713656342e+01
1.218250000000e+03 -7.812393315373e-02 4.696806558198e-04 2.268856896905e+01
1.218500000000e+03 -7.765632901411e-02 4.651911711739e-04 2.273093523119e+01
1.218750000000e+03 -7.663149328466e-02 4.595035625708e-04 2.277423430820e+01
1.219000000000e+03 -7.507837922994e-02 4.527364299794e-04 2.281846302912e+01
1.219250000000e+03 -7.303260116633e-02 4.450211376014e-04 2.286361556476e+01
1.219500000000e+03 -7.053579195316e-02 4.364995631881e-04 2.290968343750e+01
1.219750000000e+03 -6.763497022530e-02 4.273219397439e-04 2.295665529651e+01
1.220000000000e+03 -6.438182337437e-02 4.176445520311e-04 2.300451676462e+01
1.220250000000e+03 -6.083192703503e-02 4.076273024792e-04 2.305325032605e+01
1.220500000000e+03 -5.704392239241e-02 3.974314305338e-04 2.310283522621e+01
1.220750000000e+03 -5.307865618949e-02 3.872171464642e-04 2.315324741799e+01
1.221000000000e+03 -4.899831723181e-02 3.771413514355e-04 2.320445947463e+01
1.221250000000e+03 -4.486547666181e-02 3.673552984806e-04 2.325644081641e+01
1.221500000000e+03 -4.074230874186e-02 3.580027368165e-04 2.330915741205e+01
1.221750000000e+03 -3.668965101898e-02 3.492178301383e-04 2.336257207328e+01
1.222000000000e+03 -3.276619615592e-02 3.411234424076e-04 2.341664444668e+01
1.222250000000e+03 -2.902764270667e-02 3.338295276828e-04 2.347133133886e+01
1.222500000000e+03 -2.552604080625e-02 3.274319417563e-04 2.352658653112e+01
1.222750000000e+03 -2.230902224761e-02 3.220111696800e-04 2.358236130042e+01
1.223000000000e+03 -1.941923354649e-02 3.176317167724e-04 2.363860447456e+01
1.223250000000e+03 -1.689382705072e-02 3.143414447602e-04 2.369526253537e+01
1.223500000000e+03 -1.476396415791e-02 3.121711842661e-04 2.375228015172e+01
1.223750000000e+03 -1.305452404917e-02 3.111347602263e-04 2.380960011530e+01
1.224000000000e+03 -1.178380681624e-02 3.112291693409e-04 2.386716390089e+01
1.224250000000e+03 -1.096341834199e-02 3.124348725290e-04 2.392491165524e+01
1.224500000000e+03 -1.059819513379e-02 3.147166692235e-04 2.398278273058e+01
1.224750000000e+03 -1.068627008443e-02 3.180245591929e-04 2.404071570630e+01
1.225000000000e+03 -1.121921891591e-02 3.222948201661e-04 2.409864887857e+01
1.225250000000e+03 -1.218229687075e-02 3.274512879442e-04 2.415652030318e+01
1.225500000000e+03 -1.355479168758e-02 3.334068766783e-04 2.421426823379e+01
1.225750000000e+03 -1.531042080048e-02 3.400650669438e-04 2.427183118547e+01
1.226000000000e+03 -1.741783818989e-02 3.473216365745e-04 2.432914824146e+01
1.226250000000e+03 -1.984118570371e-02 3.550663927386e-04 2.438615920766e+01
1.226500000000e+03 -2.254074034483e-02 3.631850502485e-04 2.444280486251e+01
1.226750000000e+03 -2.547353651925e-02 3.715609445819e-04 2.449902701428e+01
1.227000000000e+03 -2.859409422347e-02 3.800769190095e-04 2.455476871919e+01
1.227250000000e+03 -3.185512497213e-02 3.886170541799e-04 2.460997438462e+01
1.227500000000e+03 -3.520830716790e-02 3.970684518617e-04 2.466458994677e+01
1.227750000000e+03 -3.860496278621e-02 4.053227118173e-04 2.471856289839e+01
1.228000000000e+03 -4.199681665101e-02 4.132774953954e-04 2.477184245289e+01
1.228250000000e+03 -4.533668629403e-02 4.208378453148e-04 2.482437963349e+01
1.228500000000e+03 -4.857914698300e-02 4.279173630033e-04 2.487612737745e+01
1.228750000000e+03 -5.168114059532e-02 4.344391879883e-04 2.492704062719e+01
1.229000000000e+03 -5.460258800727e-02 4.403368881107e-04 2.497707650241e+01
1.229250000000e+03 -5.730683096421e-02 4.455549532844e-04 2.502619433329e+01
1.229500000000e+03 -5.976111713650e-02 4.500492887398e-04 2.507435585025e+01
1.229750000000e+03 -6.193694803907e-02 4.537873830785e-04 2.512152529377e+01
1.230000000000e+03 -6.381041154182e-02 4.567483822583e-04 2.516766964416e+01
1.230250000000e+03 -6.536233083072e-02 4.589227976692e-04 2.521275866067e+01
1.230500000000e+03 -6.657847329733e-02 4.603122530360e-04 2.525676521819e+01
1.230750000000e+03 -6.744954920045e-02 4.609288572751e-04 2.529966535893e+01
1.231000000000e+03 -6.797122123186e-02 4.607945533665e-04 2.534143855030e+01
1.231250000000e+03 -6.814402488650e-02 4.599403113043e-04 2.538206797349e+01
1.231500000000e+03 -6.797316826816e-02 4.584051428830e-04 2.542154055970e+01
1.231750000000e+03 -6.746833910255e-02 4.562351055770e-04 2.545984741170e+01
1.232000000000e+03 -6.664338898023e-02 4.534821742405e-04 2.549698378505e+01
1.232250000000e+03 -6.551600887672e-02 4.502030908930e-04 2.553294952529e+01
1.232500000000e+03 -6.410733001231e-02 4.464581928099e-04 2.556774899636e+01
1.232750000000e+03 -6.244149688298e-02 4.423102054917e-04 2.560139150721e+01
1.233000000000e+03 -6.054521417729e-02 4.378231101899e-04 2.563389117008e+01
1.233250000000e+03 -5.844724685466e-02 4.330609670298e-04 2.566526729604e+01
1.233500000000e+03 -5.617794018898e-02 4.280869035816e-04 2.569554420211e+01
1.233750000000e+03 -5.376870230021e-02 4.229620760411e-04 2.572475138647e+01
1.234000000000e+03 -5.125150811809e-02 4.177447882599e-04 2.575292343082e+01
1.234250000000e+03 -4.865837576554e-02 4.124896360363e-04 2.578010010533e+01
1.234500000000e+03 -4.602092712700e-02 4.072469017595e-04 2.580632598441e+01
1.234750000000e+03 -4.336990601559e-02 4.020619266995e-04 2.583165044310e+01
1.235000000000e+03 -4.073475925828e-02 3.969747046720e-04 2.585612737732e+01
1.235250000000e+03 -3.814324793032e-02 3.920195781992e-04 2.587981490749e+01
1.235500000000e+03 -3.562110979975e-02 3.872250887258e-04 2.590277497577e+01
1.235750000000e+03 -3.319172234442e-02 3.826138715571e-04 2.592507313683e+01
1.236000000000e+03 -3.087590721383e-02 3.782028436796e-04 2.594677778518e+01
1.236250000000e+03 -2.869169609222e-02 3.740033764424e-04 2.596795984178e+01
1.236500000000e+03 -2.665419549007e-02 3.700216244737e-04 2.598869213146e+01
1.236750000000e+03 -2.477550650446e-02 3.662589540265e-04 2.600904871738e+01
1.237000000000e+03 -2.306465786627e-02 3.627123767518e-04 2.602910447012e+01
1.237250000000e+03 -2.152767884045e-02 3.593752809601e-04 2.604893400514e+01
1.237500000000e+03 -2.016761005352e-02 3.562379625548e-04 2.606861142131e+01
1.237750000000e+03 -1.898467402077e-02 3.532883491000e-04 2.608820912328e+01
1.238000000000e+03 -1.797639100755e-02 3.505126277273e-04 2.610779750675e+01
1.238250000000e+03 -1.713780082679e-02 3.478959859003e-04 2.612744405083e+01
1.238500000000e+03 -1.646170508405e-02 3.454233051052e-04 2.614721241838e+01
1.238750000000e+03 -1.593890393062e-02 3.430797680398e-04 2.616716219074e+01
1.239000000000e+03 -1.555850414506e-02 3.408514993423e-04 2.618734769320e+01
1.239250000000e+03 -1.530820322036e-02 3.387260937833e-04 2.620781787935e+01
1.239500000000e+03 -1.517460873672e-02 3.366931023558e-04 2.622861521212e+01
1.239750000000e+03 -1.514355239409e-02 3.347443792019e-04 2.624977567083e+01
1.240000000000e+03 -1.520039785959e-02 3.328744248193e-04 2.627132772229e+01
1.240250000000e+03 -1.533036088594e-02 3.310806274782e-04 2.629329247236e+01
1.240500000000e+03 -1.551878895592e-02 3.293633435979e-04 2.631568283254e+01
1.240750000000e+03 -1.575144456045e-02 3.277258995518e-04 2.633850347573e+01
1.241000000000e+03 -1.601477943976e-02 3.261746510455e-04 2.636175085639e+01
1.241250000000e+03 -1.629613963620e-02 3.247188316552e-04 2.638541268900e+01
1.241500000000e+03 -1.658398993692e-02 3.233701218374e-04 2.640946821470e+01
1.241750000000e+03 -1.686807935704e-02 3.221424889789e-04 2.643388812806e+01
1.242000000000e+03 -1.713960845965e-02 3.210518654044e-04 2.645863498794e+01
1.242250000000e+03 -1.739130339685e-02 3.201156377854e-04 2.648366305006e+01
1.242500000000e+03 -1.761751561435e-02 3.193522299613e-04 2.650891884130e+01
1.242750000000e+03 -1.781424877434e-02 3.187805922333e-04 2.653434139007e+01
1.243000000000e+03 -1.797919062176e-02 3.184196634641e-04 2.655986297415e+01
1.243250000000e+03 -1.811164422766e-02 3.182878102533e-04 2.658540920089e+01
1.243500000000e+03 -1.821249483368e-02 3.184023551774e-04 2.661089989010e+01
1.243750000000e+03 -1.828410265160e-02 3.187790100983e-04 2.663624953828e+01
1.244000000000e+03 -1.833020121103e-02 3.194314245845e-04 2.666136828979e+01
1.244250000000e+03 -1.835571936470e-02 3.203706485947e-04 2.668616224347e+01
1.244500000000e+03 -1.836662811910e-02 3.216047636177e-04 2.671053444257e+01
1.244750000000e+03 -1.836975359576e-02 3.231385123927e-04 2.673438581117e+01
1.245000000000e+03 -1.837255562538e-02 3.249729602203e-04 2.675761563778e+01
1.245250000000e+03 -1.838291952167e-02 3.271052759006e-04 2.678012256697e+01
1.245500000000e+03 -1.840893367997e-02 3.295285684371e-04 2.680180561668e+01
1.245750000000e+03 -1.845865989535e-02 3.322317850549e-04 2.682256464071e+01
1.246000000000e+03 -1.853991257360e-02 3.351997192780e-04 2.684230160099e+01
1.246250000000e+03 -1.866005024764e-02 3.384130968557e-04 2.686092098336e+01
1.246500000000e+03 -1.882576692225e-02 3.418487277613e-04 2.687833103241e+01
1.246750000000e+03 -1.904292555136e-02 3.454797789091e-04 2.689444414084e+01
1.247000000000e+03 -1.931637943523e-02 3.492760668586e-04 2.690917802835e+01
1.247250000000e+03 -1.964986558286e-02 3.532045112911e-04 2.692245605902e+01
1.247500000000e+03 -2.004587100901e-02 3.572295425956e-04 2.693420834769e+01
1.247750000000e+03 -2.050559631541e-02 3.613136976146e-04 2.694437199998e+01
1.248000000000e+03 -2.102888098319e-02 3.654181232915e-04 2.695289207437e+01
1.248250000000e+03 -2.161423353958e-02 3.695032517505e-04 2.695972178353e+01
1.248500000000e+03 -2.225884830487e-02 3.735294082018e-04 2.696482308037e+01
1.248750000000e+03 -2.295864638016e-02 3.774573941649e-04 2.696816717096e+01
1.249000000000e+03 -2.370840892107e-02 3.812492416099e-04 2.696973452096e+01
1.249250000000e+03 -2.450187364722e-02 3.848687866865e-04 2.696951521848e+01
1.249500000000e+03 -2.533185893391e-02 3.882821896063e-04 2.696750920664e+01
1.249750000000e+03 -2.619046792654e-02 3.914585709044e-04 2.696372603063e+01
1.250000000000e+03 -2.706923144461e-02 3.943704373530e-04 2.695818495422e+01
1.250250000000e+03 -2.795930086422e-02 3.969941186089e-04 2.695091472980e+01
1.250500000000e+03 -2.885164178155e-02 3.993101202450e-04 2.694195327374e+01
1.250750000000e+03 -2.973718864248e-02 4.013033297342e-04 2.693134748628e+01
1.251000000000e+03 -3.060705902146e-02 4.029632519177e-04 2.691915252332e+01
1.251250000000e+03 -3.145269176138e-02 4.042840367965e-04 2.690543140923e+01
1.251500000000e+03 -3.226599757067e-02 4.052644755789e-04 2.689025434206e+01
1.251750000000e+03 -3.303946916743e-02 4.059078603081e-04 2.687369813731e+01
1.252000000000e+03 -3.376630461425e-02 4.062218181600e-04 2.685584517468e+01
1.252250000000e+03 -3.444045352575e-02 4.062179803440e-04 2.683678289928e+01
1.252500000000e+03 -3.505668406920e-02 4.059116522538e-04 2.681660262247e+01
1.252750000000e+03 -3.561058521705e-02 4.053213589125e-04 2.679539894468e+01
1.253000000000e+03 -3.609857148378e-02 4.044683762736e-04 2.677326849657e+01
1.253250000000e+03 -3.651784739310e-02 4.033762087610e-04 2.675030934464e+01
1.253500000000e+03 -3.686635704366e-02 4.020700304949e-04 2.672661969879e+01
1.253750000000e+03 -3.714272211142e-02 4.005761521587e-04 2.670229731534e+01
1.254000000000e+03 -3.734616364213e-02 3.989214659504e-04 2.667743844983e+01
1.254250000000e+03 -3.747640644742e-02 3.971329211919e-04 2.665213688201e+01
1.254500000000e+03 -3.753361209910e-02 3.952370417352e-04 2.662648339727e+01
1.254750000000e+03 -3.751826662500e-02 3.932594561865e-04 2.660056467983e+01
1.255000000000e+03 -3.743113786190e-02 3.912246167656e-04 2.657446295991e+01
1.255250000000e+03 -3.727317735290e-02 3.891554376138e-04 2.654825508148e+01
1.255500000000e+03 -3.704548562443e-02 3.870731119672e-04 2.652201208136e+01
1.255750000000e+03 -3.674929965236e-02 3.849969919582e-04 2.649579881700e+01
1.256000000000e+03 -3.638594652777e-02 3.829444956321e-04 2.646967333357e+01
1.256250000000e+03 -3.595687369636e-02 3.809311854838e-04 2.644368667816e+01
1.256500000000e+03 -3.546369580801e-02 3.789709047874e-04 2.641788274607e+01
1.256750000000e+03 -3.490821177068e-02 3.770758760926e-04 2.639229793700e+01
1.257000000000e+03 -3.429249133180e-02 3.752569545021e-04 2.636696118673e+01
1.257250000000e+03 -3.361897220279e-02 3.735238900754e-04 2.634189404070e+01
1.257500000000e+03 -3.289051841186e-02 3.718855669187e-04 2.631711057575e+01
1.257750000000e+03 -3.211054096813e-02 3.703504221195e-04 2.629261764455e+01
1.258000000000e+03 -3.128308645543e-02 3.689265681870e-04 2.626841505378e+01
1.258250000000e+03 -3.041295007803e-02 3.676221320182e-04 2.624449589014e+01
1.258500000000e+03 -2.950572880036e-02 3.664454277936e-04 2.622084673086e+01
1.258750000000e+03 -2.856791395579e-02 3.654050519914e-04 2.619744808815e+01
1.259000000000e+03 -2.760693357613e-02 3.645101033337e-04 2.617427477469e+01
1.259250000000e+03 -2.663119574242e-02 3.637702480907e-04 2.615129636153e+01
1.259500000000e+03 -2.565007808036e-02 3.631956795051e-04 2.612847759144e+01
1.259750000000e+03 -2.467392085545e-02 3.627970640676e-04 2.610577889146e+01
1.260000000000e+03 -2.371397874663e-02 3.625854258263e-04 2.608315680794e+01
1.260250000000e+03 -2.278234386400e-02 3.625719627106e-04 2.606056453899e+01
1.260500000000e+03 -2.189185082173e-02 3.627678622227e-04 2.603795240718e+01
1.260750000000e+03 -2.105594245742e-02 3.631840253820e-04 2.601526827978e+01
1.261000000000e+03 -2.028853694560e-02 3.638308093680e-04 2.599245816322e+01
1.261250000000e+03 -1.960383818215e-02 3.647177161384e-04 2.596946649708e+01
1.261500000000e+03 -1.901617611817e-02 3.658531455790e-04 2.594623678585e+01
1.261750000000e+03 -1.853977130847e-02 3.672440130350e-04 2.592271181746e+01
1.262000000000e+03 -1.818856333429e-02 3.688955377413e-04 2.589883429907e+01
1.262250000000e+03 -1.797594302969e-02 3.708108726477e-04 2.587454700534e+01
1.262500000000e+03 -1.791457883321e-02 3.729909442130e-04 2.584979341791e+01
1.262750000000e+03 -1.801613698899e-02 3.754340998755e-04 2.582451780261e+01
1.263000000000e+03 -1.829111484059e-02 3.781360134311e-04 2.579866585888e+01
1.263250000000e+03 -1.874856538496e-02 3.810893782994e-04 2.577218472642e+01
1.263500000000e+03 -1.939594344426e-02 3.842838719681e-04 2.574502359712e+01
1.263750000000e+03 -2.023888640022e-02 3.877059772707e-04 2.571713390689e+01
1.264000000000e+03 -2.128101388559e-02 3.913388482383e-04 2.568846948096e+01
1.264250000000e+03 -2.252381218274e-02 3.951623419658e-04 2.565898711084e+01
1.264500000000e+03 -2.396646708002e-02 3.991530410783e-04 2.562864663872e+01
1.264750000000e+03 -2.560576063943e-02 4.032842236262e-04 2.559741133379e+01
1.265000000000e+03 -2.743596125472e-02 4.075258802771e-04 2.556524793546e+01
1.265250000000e+03 -2.944880213110e-02 4.118449261745e-04 2.553212721500e+01
1.265500000000e+03 -3.163343050186e-02 4.162052894935e-04 2.549802399424e+01
1.265750000000e+03 -3.397641742216e-02 4.205681390776e-04 2.546291741626e+01
1.266000000000e+03 -3.646180321197e-02 4.248921400601e-04 2.542679118724e+01
1.266250000000e+03 -3.907116016323e-02 4.291337110315e-04 2.538963352237e+01
1.266500000000e+03 -4.178372327926e-02 4.332474238209e-04 2.535143761871e+01
1.266750000000e+03 -4.457652356583e-02 4.371863566630e-04 2.531220160324e+01
1.267000000000e+03 -4.742457510585e-02 4.409025269768e-04 2.527192842095e+01
1.267250000000e+03 -5.030109104960e-02 4.443473846298e-04 2.523062627652e+01
1.267500000000e+03 -5.317773891378e-02 4.474723102987e-04 2.518830816328e+01
1.267750000000e+03 -5.602490731068e-02 4.502291651605e-04 2.514499227912e+01
1.268000000000e+03 -5.881203365119e-02 4.525708742352e-04 2.510070145554e+01
1.268250000000e+03 -6.150790842484e-02 4.544520095056e-04 2.505546349870e+01
1.268500000000e+03 -6.408105230925e-02 4.558294030582e-04 2.500931057039e+01
1.268750000000e+03 -6.650007516201e-02 4.566627544588e-04 2.496227915072e+01
1.269000000000e+03 -6.873402885140e-02 4.569151804608e-04 2.491440992973e+01
1.269250000000e+03 -7.075283768267e-02 4.565538829047e-04 2.486574708797e+01
1.269500000000e+03 -7.252763529611e-02 4.555506183160e-04 2.481633835530e+01
1.269750000000e+03 -7.403115980134e-02 4.538822401160e-04 2.476623444229e+01
1.270000000000e+03 -7.523815157768e-02 4.515312349271e-04 2.471548847826e+01
1.270250000000e+03 -7.612565071658e-02 4.484860229698e-04 2.466415596032e+01
1.270500000000e+03 -7.667339072322e-02 4.447414426095e-04 2.461229386948e+01
1.270750000000e+03 -7.686405783463e-02 4.402989324448e-04 2.455996059510e+01
1.271000000000e+03 -7.668358962827e-02 4.351667849717e-04 2.450721529357e+01
1.271250000000e+03 -7.612144603446e-02 4.293603460672e-04 2.445411730759e+01
1.271500000000e+03 -7.517077547194e-02 4.229019622651e-04 2.440072598846e+01
1.271750000000e+03 -7.382860988706e-02 4.158210142845e-04 2.434710006604e+01
1.272000000000e+03 -7.209598481122e-02 4.081537799724e-04 2.429329731786e+01
1.272250000000e+03 -6.997803469611e-02 3.999432815553e-04 2.423937401832e+01
1.272500000000e+03 -6.748400009525e-02 3.912389179675e-04 2.418538479702e+01
1.272750000000e+03 -6.462723647224e-02 3.820961584888e-04 2.413138215759e+01
1.273000000000e+03 -6.142514396405e-02 3.725760740905e-04 2.407741622970e+01
1.273250000000e+03 -5.789906219584e-02 3.627448469048e-04 2.402353441024e+01
1.273500000000e+03 -5.407410776885e-02 3.526731448694e-04 2.396978130782e+01
1.273750000000e+03 -4.997897373265e-02 3.424354903507e-04 2.391619844520e+01
1.274000000000e+03 -4.564568684676e-02 3.321095830580e-04 2.386282418105e+01
1.274250000000e+03 -4.110930088696e-02 3.217755527447e-04 2.380969353669e+01
1.274500000000e+03 -3.640759206218e-02 3.115151631724e-04 2.375683827355e+01
1.274750000000e+03 -3.158068014501e-02 3.014109935713e-04 2.370428680085e+01
1.275000000000e+03 -2.667064478782e-02 2.915456160029e-04 2.365206425064e+01
1.275250000000e+03 -2.172107127099e-02 2.820007366127e-04 2.360019250934e+01
1.275500000000e+03 -1.677664776314e-02 2.728564283508e-04 2.354869039824e+01
1.275750000000e+03 -1.188268162868e-02 2.641903195897e-04 2.349757377647e+01
1.276000000000e+03 -7.084591928977e-03 2.560765393008e-04 2.344685572157e+01
1.276250000000e+03 -2.427489577518e-03 2.485852013059e-04 2.339654675976e+01
1.276500000000e+03 2.044384523120e-03 2.417814988622e-04 2.334665508236e+01
1.276750000000e+03 6.288063510307e-03 2.357251483582e-04 2.329718679701e+01
1.277000000000e+03 1.026240947028e-02 2.304694780269e-04 2.324814621785e+01
1.277250000000e+03 1.392850051241e-02 2.260610798504e-04 2.319953612591e+01
1.277500000000e+03 1.725010537135e-02 2.225391215020e-04 2.315135807062e+01
1.277750000000e+03 2.019412846057e-02 2.199348003960e-04 2.310361269967e+01
1.278000000000e+03 2.273093379968e-02 2.182710955133e-04 2.305630000305e+01
1.278250000000e+03 2.483477687374e-02 2.175622238255e-04 2.300941968630e+01
1.278500000000e+03 2.648406620889e-02 2.178136012502e-04 2.296297139997e+01
1.278750000000e+03 2.766167572892e-02 2.190215368863e-04 2.291695505430e+01
1.279000000000e+03 2.835519687691e-02 2.211731236424e-04 2.287137113078e+01
1.279250000000e+03 2.855709919107e-02 2.242463432121e-04 2.282622087722e+01
1.279500000000e+03 2.826489631131e-02 2.282100979785e-04 2.278150659565e+01
1.279750000000e+03 2.748123078392e-02 2.330244009623e-04 2.273723185539e+01
1.280000000000e+03 2.621390814912e-02 2.386406675999e-04 2.269340168480e+01
1.280250000000e+03 2.447587738999e-02 2.450021128465e-04 2.265002279280e+01
1.280500000000e+03 2.228514749500e-02 2.520442282952e-04 2.260710365531e+01
1.280750000000e+03 1.966464908906e-02 2.596954440674e-04 2.256465468656e+01
1.281000000000e+03 1.664203667151e-02 2.678777004016e-04 2.252268832560e+01
1.281250000000e+03 1.324943490430e-02 2.765072131751e-04 2.248121910087e+01
1.281500000000e+03 9.523103355464e-03 2.854954221734e-04 2.244026370618e+01
1.281750000000e+03 5.503097907927e-03 2.947497817463e-04 2.239984096666e+01
1.282000000000e+03 1.232837640594e-03 3.041747515125e-04 2.235997186043e+01
1.282250000000e+03 -3.241386042985e-03 3.136729306037e-04 2.232067949538e+01
1.282500000000e+03 -7.870868086557e-03 3.231460244908e-04 2.228198901603e+01
1.282750000000e+03 -1.260509657186e-02 3.324960108834e-04 2.224392756313e+01
1.283000000000e+03 -1.739226159831e-02 3.416261327306e-04 2.220652413985e+01
1.283250000000e+03 -2.217991380589e-02 3.504422039211e-04 2.216980952793e+01
1.283500000000e+03 -2.691555142612e-02 3.588536289015e-04 2.213381613823e+01
1.283750000000e+03 -3.154721093676e-02 3.667743849016e-04 2.209857786747e+01
1.284000000000e+03 -3.602415204773e-02 3.741242252117e-04 2.206412995830e+01
1.284250000000e+03 -4.029739208724e-02 3.808294389539e-04 2.203050882410e+01
1.284500000000e+03 -4.432037459911e-02 3.868239545270e-04 2.199775189040e+01
1.284750000000e+03 -4.804946099924e-02 3.920499312720e-04 2.196589742563e+01
1.285000000000e+03 -5.144454128173e-02 3.964586884536e-04 2.193498436086e+01
1.285250000000e+03 -5.446946465426e-02 4.000111175592e-04 2.190505212795e+01
1.285500000000e+03 -5.709252032741e-02 4.026781990149e-04 2.187614048272e+01
1.285750000000e+03 -5.928685721891e-02 4.044415931032e-04 2.184828933131e+01
1.286000000000e+03 -6.103077736798e-02 4.052936862841e-04 2.182153857933e+01
1.286250000000e+03 -6.230805308656e-02 4.052377447713e-04 2.179592795454e+01
1.286500000000e+03 -6.310812593568e-02 4.042878906979e-04 2.177149686514e+01
1.286750000000e+03 -6.342628329337e-02 4.024690297251e-04 2.174828422062e+01
1.287000000000e+03 -6.326370086546e-02 3.998164842128e-04 2.172632831528e+01
1.287250000000e+03 -6.262747779139e-02 3.963757734384e-04 2.170566666247e+01
1.287500000000e+03 -6.153058156967e-02 3.922020283743e-04 2.168633584073e+01
1.287750000000e+03 -5.999169489386e-02 3.873593333309e-04 2.166837138748e+01
1.288000000000e+03 -5.803503575160e-02 3.819200795780e-04 2.165180763110e+01
1.288250000000e+03 -5.569008434688e-02 3.759639990720e-04 2.163667757122e+01
1.288500000000e+03 -5.299125186817e-02 3.695774058252e-04 2.162301272184e+01
1.288750000000e+03 -4.997748988173e-02 3.628521846583e-04 2.161084300056e+01
1.289000000000e+03 -4.669183846848e-02 3.558846272428e-04 2.160019658304e+01
1.289250000000e+03 -4.318092957393e-02 3.487743761616e-04 2.159109976705e+01
1.289500000000e+03 -3.949442237985e-02 3.416232217153e-04 2.158357682003e+01
1.289750000000e+03 -3.568442694276e-02 3.345339022425e-04 2.157764987393e+01
1.290000000000e+03 -3.180486743908e-02 3.276088359258e-04 2.157333878631e+01
1.290250000000e+03 -2.791080948225e-02 3.209487994779e-04 2.157066096055e+01
1.290500000000e+03 -2.405780129013e-02 3.146517487969e-04 2.156963128283e+01
1.290750000000e+03 -2.030116759582e-02 3.088115327850e-04 2.157026196395e+01
1.291000000000e+03 -1.669528605938e-02 3.035166079069e-04 2.157256237479e+01
1.291250000000e+03 -1.329292729241e-02 2.988490052169e-04 2.157653901744e+01
1.291500000000e+03 -1.014451369783e-02 2.948830546143e-04 2.158219531099e+01
1.291750000000e+03 -7.297502491680e-03 2.916845320296e-04 2.158953159662e+01
1.292000000000e+03 -4.795686991570e-03 2.893095419447e-04 2.159854493587e+01
1.292250000000e+03 -2.678642741070e-03 2.878038562388e-04 2.160922912492e+01
1.292500000000e+03 -9.811522254100e-04 2.872021523369e-04 2.162157459727e+01
1.292750000000e+03 2.673247409000e-04 2.875273720444e-04 2.163556831327e+01
1.293000000000e+03 1.043031747740e-03 2.887904873431e-04 2.165119383770e+01
1.293250000000e+03 1.328346132300e-03 2.909900343692e-04 2.166843119566e+01
1.293500000000e+03 1.112015538530e-03 2.941121901851e-04 2.168725697897e+01
1.293750000000e+03 3.893893104100e-04 2.981307886873e-04 2.170764431981e+01
1.294000000000e+03 -8.374362218100e-04 3.030075855332e-04 2.172956286626e+01
1.294250000000e+03 -2.559631152620e-03 3.086927724636e-04 2.175297894355e+01
1.294500000000e+03 -4.761659240780e-03 3.151254196725e-04 2.177785555263e+01
1.294750000000e+03 -7.421441950320e-03 3.222342759274e-04 2.180415249968e+01
1.295000000000e+03 -1.051056879290e-02 3.299385941248e-04 2.183182641085e+01
1.295250000000e+03 -1.399466583478e-02 3.381492726817e-04 2.186083098703e+01
1.295500000000e+03 -1.783377565370e-02 3.467699164116e-04 2.189111705170e+01
1.295750000000e+03 -2.198285292771e-02 3.556980984193e-04 2.192263273177e+01
1.296000000000e+03 -2.639232560063e-02 3.648266902275e-04 2.195532364575e+01
1.296250000000e+03 -3.100869560351e-02 3.740452055246e-04 2.198913296857e+01
1.296500000000e+03 -3.577524968137e-02 3.832412898914e-04 2.202400180238e+01
1.296750000000e+03 -4.063276084192e-02 3.923021237115e-04 2.205986928912e+01
1.297000000000e+03 -4.552023827628e-02 4.011158596846e-04 2.209667273021e+01
1.297250000000e+03 -5.037573213599e-02 4.095730835715e-04 2.213434799391e+01
1.297500000000e+03 -5.513711691068e-02 4.175681863684e-04 2.217282966218e+01
1.297750000000e+03 -5.974288874036e-02 4.250006929892e-04 2.221205118752e+01
1.298000000000e+03 -6.413296617550e-02 4.317765216949e-04 2.225194519391e+01
1.298250000000e+03 -6.824946420100e-02 4.378091242797e-04 2.229244387101e+01
1.298500000000e+03 -7.203743869906e-02 4.430206066448e-04 2.233347891668e+01
1.298750000000e+03 -7.544559703171e-02 4.473426153423e-04 2.237498214546e+01
1.299000000000e+03 -7.842696511788e-02 4.507172980595e-04 2.241688538915e+01
1.299250000000e+03 -8.093948881067e-02 4.530978573752e-04 2.245912112048e+01
1.299500000000e+03 -8.294659609713e-02 4.544491297257e-04 2.250162232216e+01
1.299750000000e+03 -8.441765433681e-02 4.547480424872e-04 2.254432316298e+01
1.300000000000e+03 -8.532840415385e-02 4.539839893084e-04 2.258715881296e+01
1.300250000000e+03 -8.566126082087e-02 4.521588243520e-04 2.263006607907e+01
1.300500000000e+03 -8.540556600749e-02 4.492868986715e-04 2.267298350570e+01
1.300750000000e+03 -8.455776993775e-02 4.453949480290e-04 2.271585141388e+01
1.301000000000e+03 -8.312147391031e-02 4.405216632902e-04 2.275861249294e+01
1.301250000000e+03 -8.110742869591e-02 4.347172804176e-04 2.280121185822e+01
1.301500000000e+03 -7.853345979922e-02 4.280430371328e-04 2.284359705041e+01
1.301750000000e+03 -7.542424030044e-02 4.205703339098e-04 2.288571861660e+01
1.302000000000e+03 -7.181105010347e-02 4.123799563609e-04 2.292753002677e+01
[truncated: 55,206 more chars]
