# Supplementary material for: Tracking Charge Migration with Frequency-Matched Strobo-Spectroscopy
Source: J Phys Chem A. 2024 Jan 2;128(1):20–7. doi: 10.1021/acs.jpca.3c04234 (PMC10788909; doi:10.1021/acs.jpca.3c04234)
Supplement: Supplementary file 2 — jp3c04234_si_002.zip [file jp3c04234_si_002.zip › supplemental data/Data/dipoles/pi_x-system/tau=4.0625.txt]

# pi_x-system-resolved dipole moment for tau = 4.0625 o.c.
0.000000000000e+00 -2.734161457674e-02 3.925451152663e-04 2.794313746110e+01
2.500000000000e-01 -2.733758221558e-02 3.924877278256e-04 2.794079038413e+01
5.000000000000e-01 -2.732600356566e-02 3.923257818978e-04 2.793388588144e+01
7.500000000000e-01 -2.730818132558e-02 3.920743939143e-04 2.792271051624e+01
1.000000000000e+00 -2.728559713108e-02 3.917509423875e-04 2.790751688712e+01
1.250000000000e+00 -2.725953945315e-02 3.913715168120e-04 2.788845539254e+01
1.500000000000e+00 -2.723099084488e-02 3.909495894691e-04 2.786559721560e+01
1.750000000000e+00 -2.720063523556e-02 3.904959092046e-04 2.783898581279e+01
2.000000000000e+00 -2.716891235652e-02 3.900189724659e-04 2.780868097392e+01
2.250000000000e+00 -2.713609817250e-02 3.895256286085e-04 2.777478242677e+01
2.500000000000e+00 -2.710238381360e-02 3.890214923616e-04 2.773743286330e+01
2.750000000000e+00 -2.706793439451e-02 3.885112065219e-04 2.769681280162e+01
3.000000000000e+00 -2.703291036334e-02 3.879986081326e-04 2.765313581082e+01
3.250000000000e+00 -2.699745894922e-02 3.874867545236e-04 2.760664462277e+01
3.500000000000e+00 -2.696170044879e-02 3.869779609812e-04 2.755760860656e+01
3.750000000000e+00 -2.692571568232e-02 3.864737639502e-04 2.750631554348e+01
4.000000000000e+00 -2.688954169610e-02 3.859750867262e-04 2.745306166557e+01
4.250000000000e+00 -2.685316911819e-02 3.854822268344e-04 2.739813980809e+01
4.500000000000e+00 -2.681654160507e-02 3.849949338851e-04 2.734182889836e+01
4.750000000000e+00 -2.677955639828e-02 3.845123794502e-04 2.728438551615e+01
5.000000000000e+00 -2.674207093038e-02 3.840333591168e-04 2.722603996012e+01
5.250000000000e+00 -2.670391716271e-02 3.835562945791e-04 2.716699584038e+01
5.500000000000e+00 -2.666492067479e-02 3.830793292189e-04 2.710743271622e+01
5.750000000000e+00 -2.662491644391e-02 3.826003741438e-04 2.704751028707e+01
6.000000000000e+00 -2.658375482689e-02 3.821171444797e-04 2.698737291369e+01
6.250000000000e+00 -2.654130081396e-02 3.816272085895e-04 2.692715339225e+01
6.500000000000e+00 -2.649743271967e-02 3.811280529789e-04 2.686697468508e+01
6.750000000000e+00 -2.645204617352e-02 3.806171715307e-04 2.680695056010e+01
7.000000000000e+00 -2.640506675060e-02 3.800921437845e-04 2.674718502172e+01
7.250000000000e+00 -2.635646655473e-02 3.795507570677e-04 2.668777149794e+01
7.500000000000e+00 -2.630627676285e-02 3.789910767252e-04 2.662879231394e+01
7.750000000000e+00 -2.625458959987e-02 3.784113993228e-04 2.657031928783e+01
8.000000000000e+00 -2.620154520420e-02 3.778101574540e-04 2.651241533030e+01
8.250000000000e+00 -2.614730996297e-02 3.771859764518e-04 2.645513705162e+01
8.500000000000e+00 -2.609205707901e-02 3.765377271455e-04 2.639853758439e+01
8.750000000000e+00 -2.603595744338e-02 3.758645684546e-04 2.634266928902e+01
9.000000000000e+00 -2.597918489205e-02 3.751660884373e-04 2.628758572411e+01
9.250000000000e+00 -2.592193038196e-02 3.744424548060e-04 2.623334270804e+01
9.500000000000e+00 -2.586441388472e-02 3.736944870815e-04 2.617999858591e+01
9.750000000000e+00 -2.580688863960e-02 3.729235533630e-04 2.612761423128e+01
1.000000000000e+01 -2.574963337791e-02 3.721315607956e-04 2.607625226303e+01
1.025000000000e+01 -2.569293540540e-02 3.713207732771e-04 2.602597641589e+01
1.050000000000e+01 -2.563707170512e-02 3.704937141962e-04 2.597685060084e+01
1.075000000000e+01 -2.558229546041e-02 3.696530758768e-04 2.592893800412e+01
1.100000000000e+01 -2.552882986336e-02 3.688016401149e-04 2.588229992363e+01
1.125000000000e+01 -2.547686745936e-02 3.679421387527e-04 2.583699250866e+01
1.150000000000e+01 -2.542657678476e-02 3.670774890859e-04 2.579306868314e+01
1.175000000000e+01 -2.537810607076e-02 3.662107341572e-04 2.575057466573e+01
1.200000000000e+01 -2.533158466478e-02 3.653446563981e-04 2.570954968638e+01
1.225000000000e+01 -2.528711885800e-02 3.644819833445e-04 2.567002542573e+01
1.250000000000e+01 -2.524478617391e-02 3.636254153910e-04 2.563202610572e+01
1.275000000000e+01 -2.520462724382e-02 3.627775334829e-04 2.559556889523e+01
1.300000000000e+01 -2.516663640863e-02 3.619406450837e-04 2.556066365370e+01
1.325000000000e+01 -2.513075758536e-02 3.611169391030e-04 2.552731312183e+01
1.350000000000e+01 -2.509688291096e-02 3.603083825072e-04 2.549551305266e+01
1.375000000000e+01 -2.506485394061e-02 3.595166923463e-04 2.546525067580e+01
1.400000000000e+01 -2.503446911601e-02 3.587433174109e-04 2.543650486049e+01
1.425000000000e+01 -2.500549006456e-02 3.579893862802e-04 2.540924442985e+01
1.450000000000e+01 -2.497764696982e-02 3.572556528777e-04 2.538342595522e+01
1.475000000000e+01 -2.495064437278e-02 3.565424718959e-04 2.535899294618e+01
1.500000000000e+01 -2.492416511206e-02 3.558497853299e-04 2.533587489249e+01
1.525000000000e+01 -2.489787468492e-02 3.551770846322e-04 2.531398675471e+01
1.550000000000e+01 -2.487142701798e-02 3.545234702730e-04 2.529322910324e+01
1.575000000000e+01 -2.484447267394e-02 3.538877013408e-04 2.527348873497e+01
1.600000000000e+01 -2.481666971693e-02 3.532683053096e-04 2.525463987605e+01
1.625000000000e+01 -2.478769662929e-02 3.526637124412e-04 2.523654627564e+01
1.650000000000e+01 -2.475726556901e-02 3.520723371719e-04 2.521906344890e+01
1.675000000000e+01 -2.472513438986e-02 3.514927069885e-04 2.520204147984e+01
1.700000000000e+01 -2.469111640215e-02 3.509235688611e-04 2.518532793458e+01
1.725000000000e+01 -2.465508669800e-02 3.503639697877e-04 2.516877097583e+01
1.750000000000e+01 -2.461698513858e-02 3.498133109080e-04 2.515222213330e+01
1.775000000000e+01 -2.457681635430e-02 3.492713706482e-04 2.513553894860e+01
1.800000000000e+01 -2.453464748529e-02 3.487383059681e-04 2.511858714106e+01
1.825000000000e+01 -2.449060478713e-02 3.482146312261e-04 2.510124229488e+01
1.850000000000e+01 -2.444486927103e-02 3.477011713447e-04 2.508339128544e+01
1.875000000000e+01 -2.439767256205e-02 3.471990416992e-04 2.506493308697e+01
1.900000000000e+01 -2.434929124757e-02 3.467095807024e-04 2.504577935175e+01
1.925000000000e+01 -2.430004212030e-02 3.462342866340e-04 2.502585445825e+01
1.950000000000e+01 -2.425027597311e-02 3.457747537520e-04 2.500509555417e+01
1.975000000000e+01 -2.420037192336e-02 3.453326344031e-04 2.498345207369e+01
2.000000000000e+01 -2.415072958365e-02 3.449095790173e-04 2.496088498592e+01
2.025000000000e+01 -2.410176241502e-02 3.445071896652e-04 2.493736607072e+01
2.050000000000e+01 -2.405388930149e-02 3.441269729092e-04 2.491287666134e+01
2.075000000000e+01 -2.400752805837e-02 3.437702892090e-04 2.488740618721e+01
2.100000000000e+01 -2.396308836333e-02 3.434383118360e-04 2.486095079247e+01
2.125000000000e+01 -2.392096545534e-02 3.431319955503e-04 2.483351132726e+01
2.150000000000e+01 -2.388153451156e-02 3.428520383110e-04 2.480509169580e+01
2.175000000000e+01 -2.384514412432e-02 3.425988496048e-04 2.477569666410e+01
2.200000000000e+01 -2.381211050135e-02 3.423725232708e-04 2.474533014159e+01
2.225000000000e+01 -2.378271146446e-02 3.421728187384e-04 2.471399309684e+01
2.250000000000e+01 -2.375717928517e-02 3.419991022172e-04 2.468168216969e+01
2.275000000000e+01 -2.373569636524e-02 3.418504264633e-04 2.464838804635e+01
2.300000000000e+01 -2.371838881423e-02 3.417254587552e-04 2.461409473534e+01
2.325000000000e+01 -2.370532260826e-02 3.416225265082e-04 2.457877877419e+01
2.350000000000e+01 -2.369650185229e-02 3.415395584923e-04 2.454240942026e+01
2.375000000000e+01 -2.369186619698e-02 3.414741152109e-04 2.450494882830e+01
2.400000000000e+01 -2.369129066195e-02 3.414234120896e-04 2.446635321284e+01
2.425000000000e+01 -2.369458829022e-02 3.413845780825e-04 2.442657396150e+01
2.450000000000e+01 -2.370151092638e-02 3.413546059061e-04 2.438555958692e+01
2.475000000000e+01 -2.371175235243e-02 3.413302830222e-04 2.434325748244e+01
2.500000000000e+01 -2.372495354794e-02 3.413083175123e-04 2.429961630710e+01
2.525000000000e+01 -2.374070702517e-02 3.412854552720e-04 2.425458814986e+01
2.550000000000e+01 -2.375856159743e-02 3.412582469701e-04 2.420813066297e+01
2.575000000000e+01 -2.377802989921e-02 3.412234164188e-04 2.416020943276e+01
2.600000000000e+01 -2.379859591503e-02 3.411777291392e-04 2.411079966418e+01
2.625000000000e+01 -2.381972118243e-02 3.411181039413e-04 2.405988813988e+01
2.650000000000e+01 -2.384085236236e-02 3.410416230334e-04 2.400747453414e+01
2.675000000000e+01 -2.386143093445e-02 3.409456697140e-04 2.395357257901e+01
2.700000000000e+01 -2.388090118864e-02 3.408278874327e-04 2.389821089119e+01
2.725000000000e+01 -2.389871717386e-02 3.406861766262e-04 2.384143327306e+01
2.750000000000e+01 -2.391435117323e-02 3.405187491382e-04 2.378329901262e+01
2.775000000000e+01 -2.392730175225e-02 3.403241525007e-04 2.372388240430e+01
2.800000000000e+01 -2.393710120092e-02 3.401012893945e-04 2.366327229366e+01
2.825000000000e+01 -2.394332018364e-02 3.398494458137e-04 2.360157081113e+01
2.850000000000e+01 -2.394557366263e-02 3.395682982627e-04 2.353889219684e+01
2.875000000000e+01 -2.394352648921e-02 3.392578057211e-04 2.347536105164e+01
2.900000000000e+01 -2.393689836682e-02 3.389183252965e-04 2.341111059609e+01
2.925000000000e+01 -2.392546558237e-02 3.385505785735e-04 2.334628024642e+01
2.950000000000e+01 -2.390906370309e-02 3.381556232257e-04 2.328101364789e+01
2.975000000000e+01 -2.388758933261e-02 3.377348181865e-04 2.321545622257e+01
3.000000000000e+01 -2.386100228460e-02 3.372897716043e-04 2.314975292125e+01
3.025000000000e+01 -2.382932622330e-02 3.368224462177e-04 2.308404608982e+01
3.050000000000e+01 -2.379264796721e-02 3.363350399966e-04 2.301847351565e+01
3.075000000000e+01 -2.375111756960e-02 3.358299692126e-04 2.295316691123e+01
3.100000000000e+01 -2.370494759205e-02 3.353098715662e-04 2.288825042509e+01
3.125000000000e+01 -2.365441351252e-02 3.347775313184e-04 2.282383998131e+01
3.150000000000e+01 -2.359985179903e-02 3.342359299646e-04 2.276004257077e+01
3.175000000000e+01 -2.354165795892e-02 3.336882658857e-04 2.269695636454e+01
3.200000000000e+01 -2.348028312366e-02 3.331379297680e-04 2.263467090721e+01
3.225000000000e+01 -2.341623061078e-02 3.325884962589e-04 2.257326767737e+01
3.250000000000e+01 -2.335005176469e-02 3.320437137476e-04 2.251282106120e+01
3.275000000000e+01 -2.328233981800e-02 3.315074747115e-04 2.245339927385e+01
3.300000000000e+01 -2.321372250510e-02 3.309837849067e-04 2.239506550069e+01
3.325000000000e+01 -2.314485322942e-02 3.304767233109e-04 2.233787906160e+01
3.350000000000e+01 -2.307640129750e-02 3.299903888192e-04 2.228189653137e+01
3.375000000000e+01 -2.300904168901e-02 3.295288390074e-04 2.222717267341e+01
3.400000000000e+01 -2.294344393256e-02 3.290960164585e-04 2.217376136615e+01
3.425000000000e+01 -2.288026065782e-02 3.286956646147e-04 2.212171623007e+01
3.450000000000e+01 -2.282011563665e-02 3.283312068466e-04 2.207109113193e+01
3.475000000000e+01 -2.276359193881e-02 3.280057381471e-04 2.202194051416e+01
3.500000000000e+01 -2.271122131005e-02 3.277220198865e-04 2.197431944255e+01
3.525000000000e+01 -2.266347494019e-02 3.274822914046e-04 2.192828357013e+01
3.550000000000e+01 -2.262075583242e-02 3.272882031099e-04 2.188388888092e+01
3.575000000000e+01 -2.258339226872e-02 3.271407047226e-04 2.184119133520e+01
3.600000000000e+01 -2.255163316373e-02 3.270403129527e-04 2.180024630458e+01
3.625000000000e+01 -2.252564538277e-02 3.269869038910e-04 2.176110796817e+01
3.650000000000e+01 -2.250551310598e-02 3.269796233642e-04 2.172382861817e+01
3.675000000000e+01 -2.249123959143e-02 3.270170748656e-04 2.168845782780e+01
3.700000000000e+01 -2.248274997377e-02 3.270972837939e-04 2.165504164818e+01
3.725000000000e+01 -2.247989684205e-02 3.272177122772e-04 2.162362172973e+01
3.750000000000e+01 -2.248246723495e-02 3.273754684415e-04 2.159423447902e+01
3.775000000000e+01 -2.249019026217e-02 3.275671179944e-04 2.156691017900e+01
3.800000000000e+01 -2.250274569213e-02 3.277888758545e-04 2.154167219390e+01
3.825000000000e+01 -2.251977337150e-02 3.280367890397e-04 2.151853627273e+01
3.850000000000e+01 -2.254088316249e-02 3.283067799461e-04 2.149750992105e+01
3.875000000000e+01 -2.256566491532e-02 3.285947215638e-04 2.147859191110e+01
3.900000000000e+01 -2.259369814798e-02 3.288965208673e-04 2.146177198662e+01
3.925000000000e+01 -2.262456132934e-02 3.292082041105e-04 2.144703070505e+01
3.950000000000e+01 -2.265784034716e-02 3.295259940173e-04 2.143433948427e+01
3.975000000000e+01 -2.269313611433e-02 3.298463803104e-04 2.142366085729e+01
4.000000000000e+01 -2.273007109317e-02 3.301661840222e-04 2.141494891932e+01
4.025000000000e+01 -2.276829482294e-02 3.304826123337e-04 2.140814985928e+01
4.050000000000e+01 -2.280748818267e-02 3.307932599750e-04 2.140320287069e+01
4.075000000000e+01 -2.284736663850e-02 3.310961748241e-04 2.140004096750e+01
4.100000000000e+01 -2.288768214366e-02 3.313898747878e-04 2.139859202350e+01
4.125000000000e+01 -2.292822374347e-02 3.316733269642e-04 2.139877984886e+01
4.150000000000e+01 -2.296881705415e-02 3.319459797899e-04 2.140052533063e+01
4.175000000000e+01 -2.300932281340e-02 3.322077294801e-04 2.140374741795e+01
4.200000000000e+01 -2.304963497371e-02 3.324588718944e-04 2.140836438684e+01
4.225000000000e+01 -2.308967728321e-02 3.327001493185e-04 2.141429472927e+01
4.250000000000e+01 -2.312939973023e-02 3.329326302670e-04 2.142145815515e+01
4.275000000000e+01 -2.316877453755e-02 3.331576924582e-04 2.142977626859e+01
4.300000000000e+01 -2.320779242859e-02 3.333769032567e-04 2.143917351002e+01
4.325000000000e+01 -2.324645912606e-02 3.335921171972e-04 2.144957759918e+01
4.350000000000e+01 -2.328479145337e-02 3.338052104522e-04 2.146092004625e+01
4.375000000000e+01 -2.332281326855e-02 3.340183061172e-04 2.147313650064e+01
4.400000000000e+01 -2.336055221633e-02 3.342335199719e-04 2.148616703052e+01
4.425000000000e+01 -2.339803649314e-02 3.344529210384e-04 2.149995606616e+01
4.450000000000e+01 -2.343529258011e-02 3.346785663285e-04 2.151445267589e+01
4.475000000000e+01 -2.347234266379e-02 3.349124319471e-04 2.152961031485e+01
4.500000000000e+01 -2.350920281312e-02 3.351563696833e-04 2.154538669917e+01
4.525000000000e+01 -2.354588141913e-02 3.354120681035e-04 2.156174355012e+01
4.550000000000e+01 -2.358237790154e-02 3.356810206033e-04 2.157864629125e+01
4.575000000000e+01 -2.361868167727e-02 3.359645088968e-04 2.159606367178e+01
4.600000000000e+01 -2.365477138030e-02 3.362635613565e-04 2.161396736800e+01
4.625000000000e+01 -2.369061414314e-02 3.365789324173e-04 2.163233156011e+01
4.650000000000e+01 -2.372616502441e-02 3.369110845865e-04 2.165113250566e+01
4.675000000000e+01 -2.376136651353e-02 3.372601682801e-04 2.167034813500e+01
4.700000000000e+01 -2.379614815801e-02 3.376260054678e-04 2.168995766913e+01
4.725000000000e+01 -2.383042635246e-02 3.380080713272e-04 2.170994130569e+01
4.750000000000e+01 -2.386410416001e-02 3.384054932623e-04 2.173027995406e+01
4.775000000000e+01 -2.389707099249e-02 3.388170445122e-04 2.175095507601e+01
4.800000000000e+01 -2.392920270632e-02 3.392411270327e-04 2.177194863786e+01
4.825000000000e+01 -2.396036159383e-02 3.396757421408e-04 2.179324289826e+01
4.850000000000e+01 -2.399039755599e-02 3.401185421079e-04 2.181482084078e+01
4.875000000000e+01 -2.401914878339e-02 3.405668264770e-04 2.183666614930e+01
4.900000000000e+01 -2.404644304902e-02 3.410175523873e-04 2.185876351389e+01
4.925000000000e+01 -2.407209952603e-02 3.414673548004e-04 2.188109905105e+01
4.950000000000e+01 -2.409593067116e-02 3.419125704614e-04 2.190366040794e+01
4.975000000000e+01 -2.411774526311e-02 3.423492559327e-04 2.192643757347e+01
5.000000000000e+01 -2.413735124643e-02 3.427732275179e-04 2.194942305068e+01
5.025000000000e+01 -2.415455942420e-02 3.431801754805e-04 2.197261239353e+01
5.050000000000e+01 -2.416918689383e-02 3.435657967896e-04 2.199600429587e+01
5.075000000000e+01 -2.418106115240e-02 3.439255665204e-04 2.201960133580e+01
5.100000000000e+01 -2.419002481349e-02 3.442549084369e-04 2.204341001294e+01
5.125000000000e+01 -2.419593975082e-02 3.445494002866e-04 2.206744066197e+01
5.150000000000e+01 -2.419869240843e-02 3.448048534242e-04 2.209170793009e+01
5.175000000000e+01 -2.419819831503e-02 3.450173324185e-04 2.211623040574e+01
5.200000000000e+01 -2.419440648701e-02 3.451831797993e-04 2.214103054847e+01
5.225000000000e+01 -2.418730238820e-02 3.452991270983e-04 2.216613401782e+01
5.250000000000e+01 -2.417691184424e-02 3.453623984881e-04 2.219156966273e+01
5.275000000000e+01 -2.416330349542e-02 3.453708183901e-04 2.221736866191e+01
5.300000000000e+01 -2.414658998211e-02 3.453228753536e-04 2.224356353732e+01
5.325000000000e+01 -2.412692899416e-02 3.452177843748e-04 2.227018779422e+01
5.350000000000e+01 -2.410452238523e-02 3.450555088835e-04 2.229727474238e+01
5.375000000000e+01 -2.407961432529e-02 3.448367851446e-04 2.232485626092e+01
5.400000000000e+01 -2.405248848220e-02 3.445632745721e-04 2.235296226082e+01
5.425000000000e+01 -2.402346340671e-02 3.442376126028e-04 2.238161941843e+01
5.450000000000e+01 -2.399288664797e-02 3.438631900597e-04 2.241084995881e+01
5.475000000000e+01 -2.396112944289e-02 3.434442111436e-04 2.244067121484e+01
5.500000000000e+01 -2.392857956157e-02 3.429856738474e-04 2.247109457522e+01
5.525000000000e+01 -2.389563291171e-02 3.424932569603e-04 2.250212458133e+01
5.550000000000e+01 -2.386268504160e-02 3.419732739414e-04 2.253375887516e+01
5.575000000000e+01 -2.383012235081e-02 3.414325564781e-04 2.256598763554e+01
5.600000000000e+01 -2.379831319923e-02 3.408782655767e-04 2.259879322504e+01
5.625000000000e+01 -2.376759955248e-02 3.403178894518e-04 2.263215072294e+01
5.650000000000e+01 -2.373828876636e-02 3.397590238340e-04 2.266602793251e+01
5.675000000000e+01 -2.371064695665e-02 3.392091972437e-04 2.270038602995e+01
5.700000000000e+01 -2.368489289558e-02 3.386756756540e-04 2.273517999143e+01
5.725000000000e+01 -2.366119362801e-02 3.381654126089e-04 2.277035992014e+01
5.750000000000e+01 -2.363966115219e-02 3.376849348792e-04 2.280587185321e+01
5.775000000000e+01 -2.362035115866e-02 3.372401936133e-04 2.284165870626e+01
5.800000000000e+01 -2.360326365360e-02 3.368364559545e-04 2.287766191998e+01
5.825000000000e+01 -2.358834482743e-02 3.364782179970e-04 2.291382234660e+01
5.850000000000e+01 -2.357549120825e-02 3.361691437053e-04 2.295008182618e+01
5.875000000000e+01 -2.356455490664e-02 3.359120233820e-04 2.298638391485e+01
5.900000000000e+01 -2.355535042265e-02 3.357087582753e-04 2.302267519481e+01
5.925000000000e+01 -2.354766250170e-02 3.355603674681e-04 2.305890609298e+01
5.950000000000e+01 -2.354125478125e-02 3.354670170696e-04 2.309503158387e+01
5.975000000000e+01 -2.353587895186e-02 3.354280702876e-04 2.313101166903e+01
6.000000000000e+01 -2.353128414716e-02 3.354421512876e-04 2.316681168033e+01
6.025000000000e+01 -2.352722608984e-02 3.355072203853e-04 2.320240233597e+01
6.050000000000e+01 -2.352347571801e-02 3.356206595558e-04 2.323775961177e+01
6.075000000000e+01 -2.351982707537e-02 3.357793726257e-04 2.327286442776e+01
6.100000000000e+01 -2.351610418045e-02 3.359798813232e-04 2.330770217386e+01
6.125000000000e+01 -2.351216670947e-02 3.362184203449e-04 2.334226217437e+01
6.150000000000e+01 -2.350791416184e-02 3.364910268459e-04 2.337653678252e+01
6.175000000000e+01 -2.350328909052e-02 3.367936288586e-04 2.341052103788e+01
6.200000000000e+01 -2.349827821070e-02 3.371221153749e-04 2.344421148689e+01
6.225000000000e+01 -2.349291297701e-02 3.374724117787e-04 2.347760587697e+01
6.250000000000e+01 -2.348726791214e-02 3.378405416508e-04 2.351070208838e+01
6.275000000000e+01 -2.348145837821e-02 3.382226626965e-04 2.354349789074e+01
6.300000000000e+01 -2.347563711075e-02 3.386151045613e-04 2.357599030547e+01
6.325000000000e+01 -2.346998990827e-02 3.390143989560e-04 2.360817514069e+01
6.350000000000e+01 -2.346473085118e-02 3.394173033720e-04 2.364004707170e+01
6.375000000000e+01 -2.346009679117e-02 3.398208128921e-04 2.367159925746e+01
6.400000000000e+01 -2.345634179770e-02 3.402221735521e-04 2.370282371827e+01
6.425000000000e+01 -2.345373137614e-02 3.406188898644e-04 2.373371146968e+01
6.450000000000e+01 -2.345253675224e-02 3.410087283931e-04 2.376425283276e+01
6.475000000000e+01 -2.345302936125e-02 3.413897264996e-04 2.379443818476e+01
6.500000000000e+01 -2.345547542714e-02 3.417602008651e-04 2.382425851701e+01
6.525000000000e+01 -2.346013084609e-02 3.421187476636e-04 2.385370611291e+01
6.550000000000e+01 -2.346723662616e-02 3.424641970266e-04 2.388277557304e+01
6.575000000000e+01 -2.347701460098e-02 3.427957312506e-04 2.391146444480e+01
6.600000000000e+01 -2.348966327763e-02 3.431128236470e-04 2.393977425658e+01
6.625000000000e+01 -2.350535413839e-02 3.434152133703e-04 2.396771123330e+01
6.650000000000e+01 -2.352422837803e-02 3.437029309052e-04 2.399528695842e+01
6.675000000000e+01 -2.354639413407e-02 3.439762958638e-04 2.402251910780e+01
6.700000000000e+01 -2.357192432437e-02 3.442359306211e-04 2.404943184578e+01
6.725000000000e+01 -2.360085487096e-02 3.444827120118e-04 2.407605608296e+01
6.750000000000e+01 -2.363318378865e-02 3.447177420497e-04 2.410242970707e+01
6.775000000000e+01 -2.366887075577e-02 3.449423897351e-04 2.412859747733e+01
6.800000000000e+01 -2.370783734872e-02 3.451582580603e-04 2.415461077552e+01
6.825000000000e+01 -2.374996791767e-02 3.453671585804e-04 2.418052730102e+01
6.850000000000e+01 -2.379511103640e-02 3.455710841812e-04 2.420641046120e+01
6.875000000000e+01 -2.384308177360e-02 3.457721689899e-04 2.423232879899e+01
6.900000000000e+01 -2.389366440471e-02 3.459726652091e-04 2.425835521047e+01
6.925000000000e+01 -2.394661544257e-02 3.461750208845e-04 2.428456614956e+01
6.950000000000e+01 -2.400166729599e-02 3.463816753631e-04 2.431104079781e+01
6.975000000000e+01 -2.405853176105e-02 3.465950409161e-04 2.433786018392e+01
7.000000000000e+01 -2.411690431695e-02 3.468176185732e-04 2.436510634494e+01
7.025000000000e+01 -2.417646867706e-02 3.470518173797e-04 2.439286147584e+01
7.050000000000e+01 -2.423690064278e-02 3.472999088035e-04 2.442120711122e+01
7.075000000000e+01 -2.429787303093e-02 3.475642165679e-04 2.445022340775e+01
7.100000000000e+01 -2.435906036520e-02 3.478468578875e-04 2.447998835399e+01
7.125000000000e+01 -2.442014304521e-02 3.481497427362e-04 2.451057712698e+01
7.150000000000e+01 -2.448081133907e-02 3.484746101587e-04 2.454206150746e+01
7.175000000000e+01 -2.454076969887e-02 3.488229766377e-04 2.457450922255e+01
7.200000000000e+01 -2.459974001792e-02 3.491959596890e-04 2.460798346301e+01
7.225000000000e+01 -2.465746539177e-02 3.495944717630e-04 2.464254238610e+01
7.250000000000e+01 -2.471371350140e-02 3.500191642145e-04 2.467823867779e+01
7.275000000000e+01 -2.476827961180e-02 3.504704077263e-04 2.471511913842e+01
7.300000000000e+01 -2.482098927967e-02 3.509482901940e-04 2.475322432959e+01
7.325000000000e+01 -2.487170025438e-02 3.514526270960e-04 2.479258827816e+01
7.350000000000e+01 -2.492030427176e-02 3.519829799418e-04 2.483323809487e+01
7.375000000000e+01 -2.496672844045e-02 3.525386741929e-04 2.487519387416e+01
7.400000000000e+01 -2.501093648422e-02 3.531188222902e-04 2.491846840925e+01
7.425000000000e+01 -2.505292907783e-02 3.537223532877e-04 2.496306705094e+01
7.450000000000e+01 -2.509274364827e-02 3.543480445083e-04 2.500898761558e+01
7.475000000000e+01 -2.513045376534e-02 3.549945518221e-04 2.505622032567e+01
7.500000000000e+01 -2.516616814289e-02 3.556604483459e-04 2.510474783310e+01
7.525000000000e+01 -2.520002870086e-02 3.563442696686e-04 2.515454528813e+01
7.550000000000e+01 -2.523220789811e-02 3.570445296224e-04 2.520558046927e+01
7.575000000000e+01 -2.526290637645e-02 3.577597451181e-04 2.525781407422e+01
7.600000000000e+01 -2.529235008164e-02 3.584884095028e-04 2.531119983756e+01
7.625000000000e+01 -2.532078637824e-02 3.592292025388e-04 2.536568503303e+01
7.650000000000e+01 -2.534847945096e-02 3.599808903863e-04 2.542121065782e+01
7.675000000000e+01 -2.537570627170e-02 3.607423577948e-04 2.547771202005e+01
7.700000000000e+01 -2.540275203527e-02 3.615124552690e-04 2.553511894621e+01
7.725000000000e+01 -2.542990570162e-02 3.622901726385e-04 2.559335637334e+01
7.750000000000e+01 -2.545745434681e-02 3.630746186385e-04 2.565234453145e+01
7.775000000000e+01 -2.548567849224e-02 3.638649913053e-04 2.571199944867e+01
7.800000000000e+01 -2.551484669257e-02 3.646605516536e-04 2.577223302472e+01
7.825000000000e+01 -2.554521086626e-02 3.654605998352e-04 2.583295340399e+01
7.850000000000e+01 -2.557700091951e-02 3.662644574490e-04 2.589406492013e+01
7.875000000000e+01 -2.561042045718e-02 3.670714340867e-04 2.595546818071e+01
7.900000000000e+01 -2.564564258149e-02 3.678807936690e-04 2.601706009078e+01
7.925000000000e+01 -2.568280482877e-02 3.686917159991e-04 2.607873358287e+01
7.950000000000e+01 -2.572200567735e-02 3.695032704367e-04 2.614037764752e+01
7.975000000000e+01 -2.576329975435e-02 3.703143778313e-04 2.620187699849e+01
8.000000000000e+01 -2.580669487635e-02 3.711237881947e-04 2.626311209767e+01
8.025000000000e+01 -2.585214819305e-02 3.719300405257e-04 2.632395891404e+01
8.050000000000e+01 -2.589956379973e-02 3.727314550520e-04 2.638428897734e+01
8.075000000000e+01 -2.594879112561e-02 3.735261192289e-04 2.644396950557e+01
8.100000000000e+01 -2.599962334673e-02 3.743118743951e-04 2.650286352981e+01
8.125000000000e+01 -2.605179803867e-02 3.750863200757e-04 2.656083039434e+01
8.150000000000e+01 -2.610499773688e-02 3.758468156004e-04 2.661772621780e+01
8.175000000000e+01 -2.615885266448e-02 3.765904833968e-04 2.667340468328e+01
8.200000000000e+01 -2.621294478079e-02 3.773142548004e-04 2.672771798847e+01
8.225000000000e+01 -2.626681263669e-02 3.780148973871e-04 2.678051790662e+01
8.250000000000e+01 -2.631995805652e-02 3.786889779429e-04 2.683165710669e+01
8.275000000000e+01 -2.637185425560e-02 3.793330979275e-04 2.688099061623e+01
8.300000000000e+01 -2.642195495881e-02 3.799438456009e-04 2.692837737561e+01
8.325000000000e+01 -2.646970579620e-02 3.805177556891e-04 2.697368197460e+01
8.350000000000e+01 -2.651455655894e-02 3.810514228732e-04 2.701677641094e+01
8.375000000000e+01 -2.655597374644e-02 3.815416674291e-04 2.705754193723e+01
8.400000000000e+01 -2.659345389935e-02 3.819854964453e-04 2.709587090179e+01
8.425000000000e+01 -2.662653661345e-02 3.823801220623e-04 2.713166853435e+01
8.450000000000e+01 -2.665481811964e-02 3.827231867963e-04 2.716485468228e+01
8.475000000000e+01 -2.667796360939e-02 3.830127905696e-04 2.719536537905e+01
8.500000000000e+01 -2.669571877714e-02 3.832475504756e-04 2.722315425392e+01
8.525000000000e+01 -2.670791994120e-02 3.834266684535e-04 2.724819371620e+01
8.550000000000e+01 -2.671450221117e-02 3.835499858346e-04 2.727047583971e+01
8.575000000000e+01 -2.671550557925e-02 3.836180344814e-04 2.729001295325e+01
8.600000000000e+01 -2.671107869092e-02 3.836320723152e-04 2.730683790439e+01
8.625000000000e+01 -2.670147988714e-02 3.835941037721e-04 2.732100389324e+01
8.650000000000e+01 -2.668707509597e-02 3.835068835940e-04 2.733258398219e+01
8.675000000000e+01 -2.666833303624e-02 3.833738955212e-04 2.734167018643e+01
8.700000000000e+01 -2.664581761363e-02 3.831993285775e-04 2.734837220170e+01
8.725000000000e+01 -2.662017757961e-02 3.829879881780e-04 2.735281577569e+01
8.750000000000e+01 -2.659213388318e-02 3.827452019728e-04 2.735514076646e+01
8.775000000000e+01 -2.656246484503e-02 3.824767814137e-04 2.735549893702e+01
8.800000000000e+01 -2.653199101148e-02 3.821889861279e-04 2.735405153677e+01
8.825000000000e+01 -2.650155709459e-02 3.818882497539e-04 2.735096674301e+01
8.850000000000e+01 -2.647201225449e-02 3.815811157703e-04 2.734641702334e+01
8.875000000000e+01 -2.644419193741e-02 3.812741486264e-04 2.734057649846e+01
8.900000000000e+01 -2.641889970163e-02 3.809736270728e-04 2.733361836569e+01
8.925000000000e+01 -2.639688959023e-02 3.806855654940e-04 2.732571245704e+01
8.950000000000e+01 -2.637884994923e-02 3.804155756007e-04 2.731702297947e+01
8.975000000000e+01 -2.636538892828e-02 3.801687350992e-04 2.730770648963e+01
9.000000000000e+01 -2.635702195770e-02 3.799494855008e-04 2.729791014264e+01
9.025000000000e+01 -2.635416150083e-02 3.797615569470e-04 2.728777023130e+01
9.050000000000e+01 -2.635710925308e-02 3.796079067835e-04 2.727741099834e+01
9.075000000000e+01 -2.636605141732e-02 3.794906341763e-04 2.726694392903e+01
9.100000000000e+01 -2.638105541848e-02 3.794110190336e-04 2.725646698938e+01
9.125000000000e+01 -2.640207021582e-02 3.793695041633e-04 2.724606444173e+01
9.150000000000e+01 -2.642892866191e-02 3.793657069201e-04 2.723580692721e+01
9.175000000000e+01 -2.646135137003e-02 3.793984509094e-04 2.722575135254e+01
9.200000000000e+01 -2.649895328220e-02 3.794658199761e-04 2.721594155147e+01
9.225000000000e+01 -2.654125095977e-02 3.795652162613e-04 2.720640839678e+01
9.250000000000e+01 -2.658767171459e-02 3.796934325413e-04 2.719717070457e+01
9.275000000000e+01 -2.663756339385e-02 3.798467252775e-04 2.718823545032e+01
9.300000000000e+01 -2.669020490459e-02 3.800208943320e-04 2.717959876448e+01
9.325000000000e+01 -2.674481752228e-02 3.802113609998e-04 2.717124613937e+01
9.350000000000e+01 -2.680057594675e-02 3.804132423191e-04 2.716315339794e+01
9.375000000000e+01 -2.685662045261e-02 3.806214300870e-04 2.715528681896e+01
9.400000000000e+01 -2.691206787096e-02 3.808306656353e-04 2.714760404240e+01
9.425000000000e+01 -2.696602405026e-02 3.810356027555e-04 2.714005409750e+01
9.450000000000e+01 -2.701759450226e-02 3.812308715558e-04 2.713257825681e+01
9.475000000000e+01 -2.706589668858e-02 3.814111409189e-04 2.712511006854e+01
9.500000000000e+01 -2.711007082364e-02 3.815711755112e-04 2.711757594195e+01
9.525000000000e+01 -2.714929017137e-02 3.817058903158e-04 2.710989577179e+01
9.550000000000e+01 -2.718277278221e-02 3.818104071215e-04 2.710198306220e+01
9.575000000000e+01 -2.720979018928e-02 3.818801039608e-04 2.709374596441e+01
9.600000000000e+01 -2.722967837249e-02 3.819106713584e-04 2.708508758807e+01
9.625000000000e+01 -2.724184636702e-02 3.818981626284e-04 2.707590697975e+01
9.650000000000e+01 -2.724578415018e-02 3.818390463506e-04 2.706610024256e+01
9.675000000000e+01 -2.724107154213e-02 3.817302440242e-04 2.705556122250e+01
9.700000000000e+01 -2.722738395905e-02 3.815692094137e-04 2.704418317175e+01
9.725000000000e+01 -2.720450058175e-02 3.813539673936e-04 2.703185962299e+01
9.750000000000e+01 -2.717230698946e-02 3.810831458260e-04 2.701848626084e+01
9.775000000000e+01 -2.713079894679e-02 3.807560010799e-04 2.700396200634e+01
9.800000000000e+01 -2.708008405998e-02 3.803724757300e-04 2.698819068242e+01
9.825000000000e+01 -2.702038055316e-02 3.799331269391e-04 2.697108266498e+01
9.850000000000e+01 -2.695201592973e-02 3.794392302766e-04 2.695255588453e+01
9.875000000000e+01 -2.687542209498e-02 3.788928184309e-04 2.693253756738e+01
9.900000000000e+01 -2.679112900569e-02 3.782965239335e-04 2.691096495415e+01
9.925000000000e+01 -2.669975493291e-02 3.776535949709e-04 2.688778638160e+01
9.950000000000e+01 -2.660199472402e-02 3.769676493878e-04 2.686296213439e+01
9.975000000000e+01 -2.649860692984e-02 3.762427901163e-04 2.683646447087e+01
1.000000000000e+02 -2.639039928738e-02 3.754834840095e-04 2.680827823576e+01
1.002500000000e+02 -2.627821311053e-02 3.746944245362e-04 2.677840036747e+01
1.005000000000e+02 -2.616290721880e-02 3.738804151136e-04 2.674683978595e+01
1.007500000000e+02 -2.604534164095e-02 3.730462456326e-04 2.671361672238e+01
1.010000000000e+02 -2.592636244837e-02 3.721965790190e-04 2.667876221763e+01
1.012500000000e+02 -2.580678649809e-02 3.713358299688e-04 2.664231691102e+01
1.015000000000e+02 -2.568738902913e-02 3.704680666047e-04 2.660433030585e+01
1.017500000000e+02 -2.556889287298e-02 3.695969214237e-04 2.656485970906e+01
1.020000000000e+02 -2.545196016714e-02 3.687255231542e-04 2.652396921785e+01
1.022500000000e+02 -2.533718677682e-02 3.678564508559e-04 2.648172873966e+01
1.025000000000e+02 -2.522509954305e-02 3.669917077870e-04 2.643821307948e+01
1.027500000000e+02 -2.511615629937e-02 3.661327283889e-04 2.639350110576e+01
1.030000000000e+02 -2.501074809997e-02 3.652803883077e-04 2.634767502161e+01
1.032500000000e+02 -2.490920444264e-02 3.644350651702e-04 2.630081973449e+01
1.035000000000e+02 -2.481180073568e-02 3.635967350103e-04 2.625302232993e+01
1.037500000000e+02 -2.471876669254e-02 3.627649883188e-04 2.620437164188e+01
1.040000000000e+02 -2.463029577124e-02 3.619391647347e-04 2.615495789565e+01
1.042500000000e+02 -2.454655554210e-02 3.611184515537e-04 2.610487241969e+01
1.045000000000e+02 -2.446769750851e-02 3.603019867046e-04 2.605420740054e+01
1.047500000000e+02 -2.439386679130e-02 3.594889551174e-04 2.600305565071e+01
1.050000000000e+02 -2.432520956456e-02 3.586786940787e-04 2.595151033647e+01
1.052500000000e+02 -2.426187956790e-02 3.578707930957e-04 2.589966492559e+01
1.055000000000e+02 -2.420404110624e-02 3.570651505878e-04 2.584761260627e+01
1.057500000000e+02 -2.415187163803e-02 3.562620472263e-04 2.579544615091e+01
1.060000000000e+02 -2.410556082080e-02 3.554621658885e-04 2.574325741842e+01
1.062500000000e+02 -2.406530756760e-02 3.546666126208e-04 2.569113705505e+01
1.065000000000e+02 -2.403131328946e-02 3.538769018341e-04 2.563917370030e+01
1.067500000000e+02 -2.400377423230e-02 3.530949730078e-04 2.558745350689e+01
1.070000000000e+02 -2.398287178871e-02 3.523231371885e-04 2.553605959311e+01
1.072500000000e+02 -2.396876019872e-02 3.515640183135e-04 2.548507108270e+01
1.075000000000e+02 -2.396155540363e-02 3.508204704581e-04 2.543456264354e+01
1.077500000000e+02 -2.396132233036e-02 3.500954857442e-04 2.538460367489e+01
1.080000000000e+02 -2.396806252596e-02 3.493921115810e-04 2.533525756249e+01
1.082500000000e+02 -2.398170389703e-02 3.487133717772e-04 2.528658129639e+01
1.085000000000e+02 -2.400209133886e-02 3.480621362290e-04 2.523862475255e+01
1.087500000000e+02 -2.402897849638e-02 3.474410180332e-04 2.519143054183e+01
1.090000000000e+02 -2.406202229766e-02 3.468523039045e-04 2.514503358948e+01
1.092500000000e+02 -2.410078034638e-02 3.462979093950e-04 2.509946125997e+01
1.095000000000e+02 -2.414471132460e-02 3.457792639293e-04 2.505473328363e+01
1.097500000000e+02 -2.419317729907e-02 3.452972811720e-04 2.501086218937e+01
1.100000000000e+02 -2.424545008361e-02 3.448523116636e-04 2.496785355989e+01
1.102500000000e+02 -2.430071793444e-02 3.444441167822e-04 2.492570672507e+01
1.105000000000e+02 -2.435809797296e-02 3.440719085266e-04 2.488441527944e+01
1.107500000000e+02 -2.441664861651e-02 3.437343566791e-04 2.484396785178e+01
1.110000000000e+02 -2.447538344605e-02 3.434296189876e-04 2.480434887870e+01
1.112500000000e+02 -2.453328884595e-02 3.431553976279e-04 2.476553923466e+01
1.115000000000e+02 -2.458933859111e-02 3.429089912312e-04 2.472751701833e+01
1.117500000000e+02 -2.464251293185e-02 3.426873705797e-04 2.469025803724e+01
1.120000000000e+02 -2.469181284765e-02 3.424872407070e-04 2.465373639237e+01
1.122500000000e+02 -2.473627888013e-02 3.423051247876e-04 2.461792471544e+01
1.125000000000e+02 -2.477500365212e-02 3.421374251481e-04 2.458279446801e+01
1.127500000000e+02 -2.480714824042e-02 3.419805023540e-04 2.454831589353e+01
1.130000000000e+02 -2.483195342930e-02 3.418307333804e-04 2.451445795227e+01
1.132500000000e+02 -2.484874918652e-02 3.416845688497e-04 2.448118814115e+01
1.135000000000e+02 -2.485696618989e-02 3.415385812322e-04 2.444847206011e+01
1.137500000000e+02 -2.485613945496e-02 3.413894973596e-04 2.441627313810e+01
1.140000000000e+02 -2.484591591149e-02 3.412342497234e-04 2.438455210740e+01
1.142500000000e+02 -2.482605659582e-02 3.410700065440e-04 2.435326664054e+01
1.145000000000e+02 -2.479643696002e-02 3.408941568668e-04 2.432237107149e+01
1.147500000000e+02 -2.475704943819e-02 3.407043534464e-04 2.429181603750e+01
1.150000000000e+02 -2.470799902895e-02 3.404984872396e-04 2.426154854487e+01
1.152500000000e+02 -2.464950309331e-02 3.402747959817e-04 2.423151193416e+01
1.155000000000e+02 -2.458188638612e-02 3.400318564396e-04 2.420164626235e+01
1.157500000000e+02 -2.450557726750e-02 3.397685378045e-04 2.417188878536e+01
1.160000000000e+02 -2.442110155583e-02 3.394840434113e-04 2.414217478534e+01
1.162500000000e+02 -2.432907847840e-02 3.391779485123e-04 2.411243840876e+01
1.165000000000e+02 -2.423021354946e-02 3.388502268828e-04 2.408261388808e+01
1.167500000000e+02 -2.412529238433e-02 3.385013088987e-04 2.405263683733e+01
1.170000000000e+02 -2.401517384953e-02 3.381320693338e-04 2.402244566290e+01
1.172500000000e+02 -2.390078279568e-02 3.377436875435e-04 2.399198306637e+01
1.175000000000e+02 -2.378310206802e-02 3.373380420418e-04 2.396119753699e+01
1.177500000000e+02 -2.366316399739e-02 3.369176184803e-04 2.393004482888e+01
1.180000000000e+02 -2.354204172980e-02 3.364853849483e-04 2.389848929610e+01
1.182500000000e+02 -2.342084002720e-02 3.360448521978e-04 2.386650519209e+01
1.185000000000e+02 -2.330068509088e-02 3.356001608994e-04 2.383407756803e+01
1.187500000000e+02 -2.318271405385e-02 3.351559595036e-04 2.380120312635e+01
1.190000000000e+02 -2.306806373418e-02 3.347171883848e-04 2.376789069958e+01
1.192500000000e+02 -2.295785869726e-02 3.342892714970e-04 2.373416145682e+01
1.195000000000e+02 -2.285319840010e-02 3.338780224945e-04 2.370004878443e+01
1.197500000000e+02 -2.275514436475e-02 3.334895135188e-04 2.366559786167e+01
1.200000000000e+02 -2.266470678613e-02 3.331299541890e-04 2.363086491441e+01
1.202500000000e+02 -2.258283155550e-02 3.328055669027e-04 2.359591618321e+01
1.205000000000e+02 -2.251038685386e-02 3.325224490390e-04 2.356082660748e+01
1.207500000000e+02 -2.244815234333e-02 3.322864274207e-04 2.352567834996e+01
1.210000000000e+02 -2.239680575009e-02 3.321028864864e-04 2.349055901219e+01
1.212500000000e+02 -2.235691361433e-02 3.319767466584e-04 2.345555984041e+01
1.215000000000e+02 -2.232892345768e-02 3.319122399912e-04 2.342077384603e+01
1.217500000000e+02 -2.231315470382e-02 3.319127987319e-04 2.338629383361e+01
1.220000000000e+02 -2.230979480158e-02 3.319809928406e-04 2.335221057315e+01
1.222500000000e+02 -2.231889745694e-02 3.321184770664e-04 2.331861107385e+01
1.225000000000e+02 -2.234037887793e-02 3.323258105191e-04 2.328557695453e+01
1.227500000000e+02 -2.237402251597e-02 3.326025469722e-04 2.325318312739e+01
1.230000000000e+02 -2.241947921989e-02 3.329472310774e-04 2.322149663707e+01
1.232500000000e+02 -2.247627557555e-02 3.333574274320e-04 2.319057585265e+01
1.235000000000e+02 -2.254381997846e-02 3.338297691517e-04 2.316046989730e+01
1.237500000000e+02 -2.262141062755e-02 3.343600344723e-04 2.313121838942e+01
1.240000000000e+02 -2.270824851460e-02 3.349432595526e-04 2.310285146101e+01
1.242500000000e+02 -2.280344616277e-02 3.355738582109e-04 2.307539004346e+01
1.245000000000e+02 -2.290604268653e-02 3.362456864995e-04 2.304884634933e+01
1.247500000000e+02 -2.301501448813e-02 3.369522103431e-04 2.302322460155e+01
1.250000000000e+02 -2.312929094662e-02 3.376866588333e-04 2.299852181776e+01
1.252500000000e+02 -2.324776627290e-02 3.384421438232e-04 2.297472880618e+01
1.255000000000e+02 -2.336931466826e-02 3.392117865722e-04 2.295183105837e+01
1.257500000000e+02 -2.349280241943e-02 3.399888238310e-04 2.292980981826e+01
1.260000000000e+02 -2.361710212863e-02 3.407667186344e-04 2.290864289171e+01
1.262500000000e+02 -2.374110447823e-02 3.415392504289e-04 2.288830557907e+01
1.265000000000e+02 -2.386373075332e-02 3.423005936333e-04 2.286877134161e+01
1.267500000000e+02 -2.398394386605e-02 3.430453753555e-04 2.285001227899e+01
1.270000000000e+02 -2.410075954149e-02 3.437687114368e-04 2.283199966276e+01
1.272500000000e+02 -2.421325577394e-02 3.444662072090e-04 2.281470395557e+01
1.275000000000e+02 -2.432058243140e-02 3.451340560340e-04 2.279809504405e+01
1.277500000000e+02 -2.442196757947e-02 3.457690131392e-04 2.278214190287e+01
1.280000000000e+02 -2.451672519709e-02 3.463683281903e-04 2.276681251782e+01
1.282500000000e+02 -2.460426025086e-02 3.469299281157e-04 2.275207344797e+01
1.285000000000e+02 -2.468407067319e-02 3.474521977876e-04 2.273788927664e+01
1.287500000000e+02 -2.475575069647e-02 3.479339230709e-04 2.272422238309e+01
1.290000000000e+02 -2.481898918451e-02 3.483742922408e-04 2.271103222435e+01
1.292500000000e+02 -2.487356989870e-02 3.487728863236e-04 2.269827517386e+01
1.295000000000e+02 -2.491936793588e-02 3.491296923748e-04 2.268590413726e+01
1.297500000000e+02 -2.495634445608e-02 3.494448683941e-04 2.267386826355e+01
1.300000000000e+02 -2.498454381795e-02 3.497187608562e-04 2.266211317006e+01
1.302500000000e+02 -2.500408658127e-02 3.499519144561e-04 2.265058100306e+01
1.305000000000e+02 -2.501516183349e-02 3.501450618066e-04 2.263921068770e+01
1.307500000000e+02 -2.501802170806e-02 3.502990980574e-04 2.262793871468e+01
1.310000000000e+02 -2.501297260716e-02 3.504150136870e-04 2.261669971432e+01
1.312500000000e+02 -2.500036792004e-02 3.504938982396e-04 2.260542740067e+01
1.315000000000e+02 -2.498060095460e-02 3.505369307323e-04 2.259405562068e+01
1.317500000000e+02 -2.495409673632e-02 3.505453275587e-04 2.258251932187e+01
1.320000000000e+02 -2.492130717526e-02 3.505203460307e-04 2.257075596572e+01
1.322500000000e+02 -2.488270382966e-02 3.504632939189e-04 2.255870656799e+01
1.325000000000e+02 -2.483877278293e-02 3.503754311183e-04 2.254631688682e+01
1.327500000000e+02 -2.479000982244e-02 3.502580338429e-04 2.253353851968e+01
1.330000000000e+02 -2.473691591222e-02 3.501124547980e-04 2.252032987993e+01
1.332500000000e+02 -2.467999386909e-02 3.499400372587e-04 2.250665706543e+01
1.335000000000e+02 -2.461974484674e-02 3.497420895136e-04 2.249249435196e+01
1.337500000000e+02 -2.455666712290e-02 3.495199226499e-04 2.247782488709e+01
1.340000000000e+02 -2.449125327173e-02 3.492747934330e-04 2.246264077827e+01
1.342500000000e+02 -2.442398893681e-02 3.490078361405e-04 2.244694313331e+01
1.345000000000e+02 -2.435535171049e-02 3.487202833523e-04 2.243074187550e+01
1.347500000000e+02 -2.428581082611e-02 3.484133949736e-04 2.241405531645e+01
1.350000000000e+02 -2.421582698694e-02 3.480883336456e-04 2.239690957417e+01
1.352500000000e+02 -2.414585239068e-02 3.477460997314e-04 2.237933779298e+01
1.355000000000e+02 -2.407633107147e-02 3.473877328094e-04 2.236137929373e+01
1.357500000000e+02 -2.400769944930e-02 3.470143794809e-04 2.234307842711e+01
1.360000000000e+02 -2.394038725585e-02 3.466271696985e-04 2.232448374087e+01
1.362500000000e+02 -2.387481812653e-02 3.462272695944e-04 2.230564677166e+01
1.365000000000e+02 -2.381141011768e-02 3.458159483454e-04 2.228662106055e+01
1.367500000000e+02 -2.375057646769e-02 3.453944626506e-04 2.226746106618e+01
1.370000000000e+02 -2.369272489365e-02 3.449642057598e-04 2.224822149365e+01
1.372500000000e+02 -2.363825781643e-02 3.445267318276e-04 2.222895632421e+01
1.375000000000e+02 -2.358756938969e-02 3.440837514821e-04 2.220971845138e+01
1.377500000000e+02 -2.354104490730e-02 3.436371406257e-04 2.219055905332e+01
1.380000000000e+02 -2.349905593777e-02 3.431889481579e-04 2.217152757092e+01
1.382500000000e+02 -2.346195816264e-02 3.427413989972e-04 2.215267146877e+01
1.385000000000e+02 -2.343008381084e-02 3.422968744579e-04 2.213403652906e+01
1.387500000000e+02 -2.340373778520e-02 3.418579029635e-04 2.211566697161e+01
1.390000000000e+02 -2.338318820536e-02 3.414271087028e-04 2.209760601197e+01
1.392500000000e+02 -2.336866123482e-02 3.410072185427e-04 2.207989622803e+01
1.395000000000e+02 -2.336033202386e-02 3.406010122502e-04 2.206258019587e+01
1.397500000000e+02 -2.335831543106e-02 3.402112269779e-04 2.204570111509e+01
1.400000000000e+02 -2.336266061273e-02 3.398405181216e-04 2.202930329533e+01
1.402500000000e+02 -2.337334069205e-02 3.394913839455e-04 2.201343280820e+01
1.405000000000e+02 -2.339024908071e-02 3.391661115821e-04 2.199813784405e+01
1.407500000000e+02 -2.341319121831e-02 3.388666950538e-04 2.198346918317e+01
1.410000000000e+02 -2.344188339683e-02 3.385947820900e-04 2.196948034092e+01
1.412500000000e+02 -2.347594790328e-02 3.383515963848e-04 2.195622776327e+01
1.415000000000e+02 -2.351491515868e-02 3.381378885834e-04 2.194377071279e+01
1.417500000000e+02 -2.355822334972e-02 3.379539327993e-04 2.193217115890e+01
1.420000000000e+02 -2.360522354630e-02 3.377994571254e-04 2.192149345164e+01
1.422500000000e+02 -2.365518611497e-02 3.376737499295e-04 2.191180387496e+01
1.425000000000e+02 -2.370730779314e-02 3.375754610030e-04 2.190317019656e+01
1.427500000000e+02 -2.376072411329e-02 3.375026607300e-04 2.189566102335e+01
1.430000000000e+02 -2.381452113474e-02 3.374529701701e-04 2.188934524784e+01
1.432500000000e+02 -2.386775107126e-02 3.374235822765e-04 2.188429134484e+01
1.435000000000e+02 -2.391944782650e-02 3.374112912764e-04 2.188056681839e+01
1.437500000000e+02 -2.396864507308e-02 3.374125619472e-04 2.187823754183e+01
1.440000000000e+02 -2.401439434632e-02 3.374237478809e-04 2.187736727556e+01
1.442500000000e+02 -2.405578446147e-02 3.374411101400e-04 2.187801715379e+01
1.445000000000e+02 -2.409195997377e-02 3.374608629032e-04 2.188024527439e+01
1.447500000000e+02 -2.412213861150e-02 3.374792377720e-04 2.188410640447e+01
1.450000000000e+02 -2.414562787396e-02 3.374926667529e-04 2.188965167251e+01
1.452500000000e+02 -2.416184056787e-02 3.374978950740e-04 2.189692843215e+01
1.455000000000e+02 -2.417030709779e-02 3.374920726361e-04 2.190598011075e+01
1.457500000000e+02 -2.417068548409e-02 3.374727977685e-04 2.191684615369e+01
1.460000000000e+02 -2.416276783051e-02 3.374381254761e-04 2.192956196324e+01
1.462500000000e+02 -2.414648458463e-02 3.373866214134e-04 2.194415894548e+01
1.465000000000e+02 -2.412190402382e-02 3.373176351187e-04 2.196066450278e+01
1.467500000000e+02 -2.408922925555e-02 3.372310117435e-04 2.197910206127e+01
1.470000000000e+02 -2.404879144191e-02 3.371271738280e-04 2.199949105508e+01
1.472500000000e+02 -2.400104125906e-02 3.370071516282e-04 2.202184697279e+01
1.475000000000e+02 -2.394653642027e-02 3.368722810138e-04 2.204618129070e+01
1.477500000000e+02 -2.388592772906e-02 3.367242435079e-04 2.207250140945e+01
1.480000000000e+02 -2.381994289764e-02 3.365650922799e-04 2.210081054303e+01
1.482500000000e+02 -2.374936923017e-02 3.363971462686e-04 2.213110758070e+01
1.485000000000e+02 -2.367503630942e-02 3.362228677530e-04 2.216338681985e+01
1.487500000000e+02 -2.359780040450e-02 3.360447669294e-04 2.219763782507e+01
1.490000000000e+02 -2.351852762068e-02 3.358653123888e-04 2.223384509192e+01
1.492500000000e+02 -2.343807959483e-02 3.356868570892e-04 2.227198776593e+01
1.495000000000e+02 -2.335730080674e-02 3.355115746080e-04 2.231203933315e+01
1.497500000000e+02 -2.327700817439e-02 3.353414152624e-04 2.235396732788e+01
1.500000000000e+02 -2.319798333577e-02 3.351780804812e-04 2.239773305281e+01
1.502500000000e+02 -2.312096617354e-02 3.350230102071e-04 2.244329128341e+01
1.505000000000e+02 -2.304665346335e-02 3.348774397957e-04 2.249059016748e+01
1.507500000000e+02 -2.297569716632e-02 3.347423718737e-04 2.253957104703e+01
1.510000000000e+02 -2.290870588318e-02 3.346185873542e-04 2.259016843241e+01
1.512500000000e+02 -2.284624760957e-02 3.345068030018e-04 2.264231006384e+01
1.515000000000e+02 -2.278885370672e-02 3.344077235694e-04 2.269591707753e+01
1.517500000000e+02 -2.273702238554e-02 3.343221200158e-04 2.275090422839e+01
1.520000000000e+02 -2.269122438727e-02 3.342508514145e-04 2.280718033164e+01
1.522500000000e+02 -2.265190518992e-02 3.341949269107e-04 2.286464865797e+01
1.525000000000e+02 -2.261948898369e-02 3.341556403983e-04 2.292320755862e+01
1.527500000000e+02 -2.259437928829e-02 3.341346010234e-04 2.298275107869e+01
1.530000000000e+02 -2.257695846111e-02 3.341337064600e-04 2.304316966305e+01
1.532500000000e+02 -2.256758569670e-02 3.341551366841e-04 2.310435092408e+01
1.535000000000e+02 -2.256659279343e-02 3.342013370728e-04 2.316618043947e+01
1.537500000000e+02 -2.257427765528e-02 3.342749193211e-04 2.322854253066e+01
1.540000000000e+02 -2.259089636433e-02 3.343786429182e-04 2.329132107989e+01
1.542500000000e+02 -2.261665399430e-02 3.345153876035e-04 2.335440028943e+01
1.545000000000e+02 -2.265169345158e-02 3.346879822820e-04 2.341766543684e+01
1.547500000000e+02 -2.269608492344e-02 3.348990009095e-04 2.348100356087e+01
1.550000000000e+02 -2.274981400321e-02 3.351505916396e-04 2.354430409942e+01
1.552500000000e+02 -2.281277213873e-02 3.354444877615e-04 2.360745946342e+01
1.555000000000e+02 -2.288474609354e-02 3.357819200199e-04 2.367036553024e+01
1.557500000000e+02 -2.296541093880e-02 3.361633814211e-04 2.373292208342e+01
1.560000000000e+02 -2.305432275600e-02 3.365885317358e-04 2.379503313778e+01
1.562500000000e+02 -2.315091641188e-02 3.370561976384e-04 2.385660723855e+01
1.565000000000e+02 -2.325450338707e-02 3.375643557866e-04 2.391755761862e+01
1.567500000000e+02 -2.336427543935e-02 3.381100957749e-04 2.397780236262e+01
1.570000000000e+02 -2.347930863086e-02 3.386893393950e-04 2.403726440279e+01
1.572500000000e+02 -2.359857321571e-02 3.392971372125e-04 2.409587157186e+01
1.575000000000e+02 -2.372094431141e-02 3.399278168094e-04 2.415355646273e+01
1.577500000000e+02 -2.384521790406e-02 3.405749957324e-04 2.421025640612e+01
1.580000000000e+02 -2.397012703105e-02 3.412315974493e-04 2.426591323742e+01
1.582500000000e+02 -2.409436173351e-02 3.418900623788e-04 2.432047325171e+01
1.585000000000e+02 -2.421658931599e-02 3.425425600457e-04 2.437388694954e+01
1.587500000000e+02 -2.433547715841e-02 3.431811417281e-04 2.442610894566e+01
1.590000000000e+02 -2.444971581620e-02 3.437979425060e-04 2.447709790716e+01
1.592500000000e+02 -2.455804162961e-02 3.443853666112e-04 2.452681637256e+01
1.595000000000e+02 -2.465925921699e-02 3.449362806279e-04 2.457523086476e+01
1.597500000000e+02 -2.475226328577e-02 3.454442042778e-04 2.462231180848e+01
1.600000000000e+02 -2.483605883820e-02 3.459034828547e-04 2.466803366439e+01
1.602500000000e+02 -2.490977879169e-02 3.463094381293e-04 2.471237513260e+01
1.605000000000e+02 -2.497269894925e-02 3.466585072350e-04 2.475531921450e+01
1.607500000000e+02 -2.502424975244e-02 3.469483091714e-04 2.479685350245e+01
1.610000000000e+02 -2.506402447810e-02 3.471778092959e-04 2.483697036877e+01
1.612500000000e+02 -2.509178405080e-02 3.473472536803e-04 2.487566727645e+01
1.615000000000e+02 -2.510745845052e-02 3.474581726726e-04 2.491294686407e+01
1.617500000000e+02 -2.511114407680e-02 3.475133432096e-04 2.494881720929e+01
1.620000000000e+02 -2.510309768006e-02 3.475166789953e-04 2.498329191428e+01
1.622500000000e+02 -2.508372691754e-02 3.474731791846e-04 2.501639027364e+01
1.625000000000e+02 -2.505357823598e-02 3.473887876340e-04 2.504813714624e+01
1.627500000000e+02 -2.501332229469e-02 3.472701483777e-04 2.507856299257e+01
1.630000000000e+02 -2.496373761566e-02 3.471244743441e-04 2.510770371680e+01
1.632500000000e+02 -2.490569308400e-02 3.469593734671e-04 2.513560048112e+01
1.635000000000e+02 -2.484012978247e-02 3.467826437304e-04 2.516229943376e+01
1.637500000000e+02 -2.476804287615e-02 3.466020058645e-04 2.518785149822e+01
1.640000000000e+02 -2.469046464215e-02 3.464250364097e-04 2.521231191794e+01
1.642500000000e+02 -2.460844823352e-02 3.462589963296e-04 2.523573998907e+01
1.645000000000e+02 -2.452305323957e-02 3.461106780251e-04 2.525819866699e+01
1.647500000000e+02 -2.443533331607e-02 3.459862929972e-04 2.527975421192e+01
1.650000000000e+02 -2.434632588533e-02 3.458913882591e-04 2.530047582733e+01
1.652500000000e+02 -2.425704411547e-02 3.458307899441e-04 2.532043532705e+01
1.655000000000e+02 -2.416847100724e-02 3.458085730065e-04 2.533970678555e+01
1.657500000000e+02 -2.408155540853e-02 3.458280584558e-04 2.535836635649e+01
1.660000000000e+02 -2.399720990176e-02 3.458918301307e-04 2.537649183534e+01
1.662500000000e+02 -2.391630981580e-02 3.460017714190e-04 2.539416251433e+01
1.665000000000e+02 -2.383969329746e-02 3.461590966725e-04 2.541145887528e+01
1.667500000000e+02 -2.376816222804e-02 3.463644914631e-04 2.542846249924e+01
1.670000000000e+02 -2.370248333929e-02 3.466181358119e-04 2.544525562330e+01
1.672500000000e+02 -2.364338881001e-02 3.469197721139e-04 2.546192098141e+01
1.675000000000e+02 -2.359157626180e-02 3.472687941475e-04 2.547854167040e+01
1.677500000000e+02 -2.354770802465e-02 3.476643234306e-04 2.549520055848e+01
1.680000000000e+02 -2.351240894195e-02 3.481052691039e-04 2.551198030345e+01
1.682500000000e+02 -2.348626275743e-02 3.485903844566e-04 2.552896261927e+01
1.685000000000e+02 -2.346980722497e-02 3.491183155095e-04 2.554622825423e+01
1.687500000000e+02 -2.346352776360e-02 3.496876729359e-04 2.556385615000e+01
1.690000000000e+02 -2.346784998708e-02 3.502970180355e-04 2.558192338704e+01
1.692500000000e+02 -2.348313143889e-02 3.509448823784e-04 2.560050424867e+01
1.695000000000e+02 -2.350965309762e-02 3.516297733532e-04 2.561967011144e+01
1.697500000000e+02 -2.354761078114e-02 3.523501936269e-04 2.563948877026e+01
1.700000000000e+02 -2.359710648553e-02 3.531045756786e-04 2.566002374281e+01
1.702500000000e+02 -2.365814120086e-02 3.538912884316e-04 2.568133425368e+01
1.705000000000e+02 -2.373060820735e-02 3.547086407608e-04 2.570347428176e+01
1.707500000000e+02 -2.381428902199e-02 3.555548463965e-04 2.572649272337e+01
1.710000000000e+02 -2.390884956957e-02 3.564279857264e-04 2.575043253691e+01
1.712500000000e+02 -2.401383958555e-02 3.573259845336e-04 2.577533105886e+01
1.715000000000e+02 -2.412869340661e-02 3.582465758045e-04 2.580121927641e+01
1.717500000000e+02 -2.425273375865e-02 3.591873007771e-04 2.582812231096e+01
1.720000000000e+02 -2.438517655319e-02 3.601454943274e-04 2.585605882005e+01
1.722500000000e+02 -2.452513903574e-02 3.611182771346e-04 2.588504163906e+01
1.725000000000e+02 -2.467164858656e-02 3.621025405533e-04 2.591507736609e+01
1.727500000000e+02 -2.482365376317e-02 3.630949437538e-04 2.594616674069e+01
1.730000000000e+02 -2.498003679685e-02 3.640919343061e-04 2.597830505524e+01
1.732500000000e+02 -2.513962592209e-02 3.650897519344e-04 2.601148183812e+01
1.735000000000e+02 -2.530121014143e-02 3.660844675753e-04 2.604568167575e+01
1.737500000000e+02 -2.546355290205e-02 3.670720104396e-04 2.608088382584e+01
1.740000000000e+02 -2.562540760945e-02 3.680481654839e-04 2.611706303276e+01
1.742500000000e+02 -2.578553256384e-02 3.690086456728e-04 2.615418919139e+01
1.745000000000e+02 -2.594270634695e-02 3.699491486264e-04 2.619222774466e+01
1.747500000000e+02 -2.609574268677e-02 3.708654101075e-04 2.623114006005e+01
1.750000000000e+02 -2.624350447317e-02 3.717532460589e-04 2.627088311026e+01
1.752500000000e+02 -2.638491764997e-02 3.726085568493e-04 2.631140980666e+01
1.755000000000e+02 -2.651898365475e-02 3.734276529178e-04 2.635266930377e+01
1.757500000000e+02 -2.664479051118e-02 3.742071327917e-04 2.639460664409e+01
1.760000000000e+02 -2.676152339663e-02 3.749440093716e-04 2.643716310543e+01
1.762500000000e+02 -2.686847390931e-02 3.756355587920e-04 2.648027612487e+01
1.765000000000e+02 -2.696504777142e-02 3.762795929567e-04 2.652387962554e+01
1.767500000000e+02 -2.705077016189e-02 3.768745279729e-04 2.656790365746e+01
1.770000000000e+02 -2.712528971410e-02 3.774193652498e-04 2.661227473139e+01
1.772500000000e+02 -2.718838081934e-02 3.779137172802e-04 2.665691575276e+01
1.775000000000e+02 -2.723994422453e-02 3.783578454231e-04 2.670174634636e+01
1.777500000000e+02 -2.728000562172e-02 3.787526537848e-04 2.674668255276e+01
1.780000000000e+02 -2.730871305435e-02 3.790996754140e-04 2.679163717614e+01
1.782500000000e+02 -2.732633289595e-02 3.794010439350e-04 2.683651982276e+01
1.785000000000e+02 -2.733324450901e-02 3.796594530444e-04 2.688123702065e+01
1.787500000000e+02 -2.732993377552e-02 3.798781057466e-04 2.692569229133e+01
1.790000000000e+02 -2.731698585589e-02 3.800606536145e-04 2.696978650608e+01
1.792500000000e+02 -2.729507691901e-02 3.802111231972e-04 2.701341771637e+01
1.795000000000e+02 -2.726496548236e-02 3.803338424995e-04 2.705648154236e+01
1.797500000000e+02 -2.722748295380e-02 3.804333421442e-04 2.709887129855e+01
1.800000000000e+02 -2.718352407399e-02 3.805143362362e-04 2.714047819305e+01
1.802500000000e+02 -2.713403663034e-02 3.805815964452e-04 2.718119149719e+01
1.805000000000e+02 -2.708001080604e-02 3.806398728701e-04 2.722089892726e+01
1.807500000000e+02 -2.702246749647e-02 3.806938221318e-04 2.725948664598e+01
1.810000000000e+02 -2.696244671427e-02 3.807479442968e-04 2.729683968659e+01
1.812500000000e+02 -2.690099511942e-02 3.808065080985e-04 2.733284219654e+01
1.815000000000e+02 -2.683915289891e-02 3.808734701694e-04 2.736737772797e+01
1.817500000000e+02 -2.677794113526e-02 3.809524454625e-04 2.740032970791e+01
1.820000000000e+02 -2.671834767584e-02 3.810466354484e-04 2.743158163406e+01
1.822500000000e+02 -2.666131438278e-02 3.811587885813e-04 2.746101774632e+01
1.825000000000e+02 -2.660772333525e-02 3.812911486399e-04 2.748852334661e+01
1.827500000000e+02 -2.655838446382e-02 3.814454225278e-04 2.751398545258e+01
1.830000000000e+02 -2.651402414734e-02 3.816227515568e-04 2.753729348853e+01
1.832500000000e+02 -2.647527415362e-02 3.818236926414e-04 2.755833985036e+01
1.835000000000e+02 -2.644266328776e-02 3.820482256955e-04 2.757702081576e+01
1.837500000000e+02 -2.641660985390e-02 3.822957355804e-04 2.759323732498e+01
1.840000000000e+02 -2.639741673376e-02 3.825650279623e-04 2.760689584154e+01
1.842500000000e+02 -2.638526958661e-02 3.828543571300e-04 2.761790940522e+01
1.845000000000e+02 -2.638023553220e-02 3.831614512579e-04 2.762619851458e+01
1.847500000000e+02 -2.638226590347e-02 3.834835659650e-04 2.763169223687e+01
1.850000000000e+02 -2.639119966317e-02 3.838175229579e-04 2.763432912506e+01
1.852500000000e+02 -2.640677018536e-02 3.841597764544e-04 2.763405829433e+01
1.855000000000e+02 -2.642861210197e-02 3.845064626941e-04 2.763084027864e+01
1.857500000000e+02 -2.645627082913e-02 3.848534706569e-04 2.762464796466e+01
1.860000000000e+02 -2.648921231843e-02 3.851964998509e-04 2.761546732269e+01
1.862500000000e+02 -2.652683343127e-02 3.855311155525e-04 2.760329802067e+01
1.865000000000e+02 -2.656847373822e-02 3.858528149718e-04 2.758815396761e+01
1.867500000000e+02 -2.661342597889e-02 3.861570691876e-04 2.757006356882e+01
1.870000000000e+02 -2.666094745653e-02 3.864393886218e-04 2.754906987363e+01
1.872500000000e+02 -2.671027092009e-02 3.866953211288e-04 2.752523053165e+01
1.875000000000e+02 -2.676061400449e-02 3.869204660896e-04 2.749861744032e+01
1.877500000000e+02 -2.681118953497e-02 3.871106970208e-04 2.746931633345e+01
1.880000000000e+02 -2.686121383806e-02 3.872620230993e-04 2.743742599416e+01
1.882500000000e+02 -2.690991596250e-02 3.873706466154e-04 2.740305745077e+01
1.885000000000e+02 -2.695654554568e-02 3.874330067855e-04 2.736633280249e+01
1.887500000000e+02 -2.700038061878e-02 3.874458488588e-04 2.732738408720e+01
1.890000000000e+02 -2.704073371841e-02 3.874062065361e-04 2.728635181333e+01
1.892500000000e+02 -2.707695856925e-02 3.873113669613e-04 2.724338352449e+01
1.895000000000e+02 -2.710845566302e-02 3.871590261351e-04 2.719863230714e+01
1.897500000000e+02 -2.713467683214e-02 3.869472964148e-04 2.715225510670e+01
1.900000000000e+02 -2.715512990237e-02 3.866747002279e-04 2.710441119492e+01
1.902500000000e+02 -2.716938317403e-02 3.863402085887e-04 2.705526069675e+01
1.905000000000e+02 -2.717706840903e-02 3.859432637716e-04 2.700496299171e+01
1.907500000000e+02 -2.717788331027e-02 3.854837993756e-04 2.695367541480e+01
1.910000000000e+02 -2.717159338421e-02 3.849622461654e-04 2.690155210278e+01
1.912500000000e+02 -2.715803315314e-02 3.843795373682e-04 2.684874278087e+01
1.915000000000e+02 -2.713710656376e-02 3.837371081468e-04 2.679539193040e+01
1.917500000000e+02 -2.710878659173e-02 3.830368779924e-04 2.674163818335e+01
1.920000000000e+02 -2.707311414248e-02 3.822812438002e-04 2.668761362663e+01
1.922500000000e+02 -2.703019626997e-02 3.814730572459e-04 2.663344359583e+01
1.925000000000e+02 -2.698020371504e-02 3.806155985099e-04 2.657924645745e+01
1.927500000000e+02 -2.692336750779e-02 3.797124766334e-04 2.652513376065e+01
1.930000000000e+02 -2.685997560772e-02 3.787677256530e-04 2.647121018389e+01
1.932500000000e+02 -2.679036895138e-02 3.777857684404e-04 2.641757394260e+01
1.935000000000e+02 -2.671493649707e-02 3.767712737177e-04 2.636431709160e+01
1.937500000000e+02 -2.663410909079e-02 3.757290829944e-04 2.631152591119e+01
1.940000000000e+02 -2.654835376952e-02 3.746641993978e-04 2.625928145388e+01
1.942500000000e+02 -2.645816843860e-02 3.735817816228e-04 2.620765977862e+01
1.945000000000e+02 -2.636407517366e-02 3.724870763107e-04 2.615673246129e+01
1.947500000000e+02 -2.626661448629e-02 3.713852906361e-04 2.610656691477e+01
1.950000000000e+02 -2.616633824160e-02 3.702814800962e-04 2.605722663683e+01
1.952500000000e+02 -2.606380374278e-02 3.691806055135e-04 2.600877137431e+01
1.955000000000e+02 -2.595956719855e-02 3.680874351775e-04 2.596125733898e+01
1.957500000000e+02 -2.585417892425e-02 3.670064764572e-04 2.591473700806e+01
1.960000000000e+02 -2.574817746180e-02 3.659419074432e-04 2.586925915744e+01
1.962500000000e+02 -2.564208485889e-02 3.648974613891e-04 2.582486866530e+01
1.965000000000e+02 -2.553640254002e-02 3.638766000892e-04 2.578160620788e+01
1.967500000000e+02 -2.543160707211e-02 3.628823349429e-04 2.573950809659e+01
1.970000000000e+02 -2.532814814673e-02 3.619171717396e-04 2.569860569439e+01
1.972500000000e+02 -2.522644575026e-02 3.609831495233e-04 2.565892512430e+01
1.975000000000e+02 -2.512688808440e-02 3.600818225175e-04 2.562048695113e+01
1.977500000000e+02 -2.502983150114e-02 3.592143384189e-04 2.558330551251e+01
1.980000000000e+02 -2.493559919722e-02 3.583813253593e-04 2.554738876796e+01
1.982500000000e+02 -2.484448295627e-02 3.575829827528e-04 2.551273764114e+01
1.985000000000e+02 -2.475674357476e-02 3.568192178069e-04 2.547934589608e+01
1.987500000000e+02 -2.467261385486e-02 3.560896677757e-04 2.544719958805e+01
1.990000000000e+02 -2.459230017405e-02 3.553937328714e-04 2.541627699924e+01
1.992500000000e+02 -2.451598619409e-02 3.547306443188e-04 2.538654821296e+01
1.995000000000e+02 -2.444383505966e-02 3.540995463746e-04 2.535797517142e+01
1.997500000000e+02 -2.437599328485e-02 3.534995723973e-04 2.533051139339e+01
2.000000000000e+02 -2.431259288731e-02 3.529299034061e-04 2.530410213433e+01
2.002500000000e+02 -2.425375433057e-02 3.523898172083e-04 2.527868439093e+01
2.005000000000e+02 -2.419958864838e-02 3.518787415139e-04 2.525418701491e+01
2.007500000000e+02 -2.415019885338e-02 3.513962916555e-04 2.523053108777e+01
2.010000000000e+02 -2.410568082393e-02 3.509422972225e-04 2.520763013585e+01
2.012500000000e+02 -2.406612361427e-02 3.505168415645e-04 2.518539069494e+01
2.015000000000e+02 -2.403160849827e-02 3.501202349786e-04 2.516371274859e+01
2.017500000000e+02 -2.400220767624e-02 3.497529475424e-04 2.514249045592e+01
2.020000000000e+02 -2.397798131511e-02 3.494156885097e-04 2.512161281522e+01
2.022500000000e+02 -2.395897438624e-02 3.491094242820e-04 2.510096455771e+01
2.025000000000e+02 -2.394521224206e-02 3.488351723447e-04 2.508042702311e+01
2.027500000000e+02 -2.393669683172e-02 3.485940524455e-04 2.505987918267e+01
2.030000000000e+02 -2.393340103281e-02 3.483871465600e-04 2.503919869734e+01
2.032500000000e+02 -2.393526489181e-02 3.482153510533e-04 2.501826303432e+01
2.035000000000e+02 -2.394218911586e-02 3.480794846688e-04 2.499695063939e+01
2.037500000000e+02 -2.395403063967e-02 3.479801705046e-04 2.497514212247e+01
2.040000000000e+02 -2.397059853950e-02 3.479177546266e-04 2.495272139861e+01
2.042500000000e+02 -2.399164897903e-02 3.478922423161e-04 2.492957691669e+01
2.045000000000e+02 -2.401688346938e-02 3.479032433225e-04 2.490560269142e+01
2.047500000000e+02 -2.404594584476e-02 3.479499225406e-04 2.488069943755e+01
2.050000000000e+02 -2.407842200449e-02 3.480309614539e-04 2.485477550821e+01
2.052500000000e+02 -2.411384093484e-02 3.481445095083e-04 2.482774768288e+01
2.055000000000e+02 -2.415167567048e-02 3.482881958907e-04 2.479954201031e+01
2.057500000000e+02 -2.419134747023e-02 3.484591483053e-04 2.477009434764e+01
2.060000000000e+02 -2.423223128777e-02 3.486539413981e-04 2.473935071200e+01
2.062500000000e+02 -2.427366158542e-02 3.488686196062e-04 2.470726769268e+01
2.065000000000e+02 -2.431494047199e-02 3.490987365413e-04 2.467381248652e+01
2.067500000000e+02 -2.435534743353e-02 3.493393966917e-04 2.463896275191e+01
2.070000000000e+02 -2.439414962510e-02 3.495853090948e-04 2.460270654810e+01
2.072500000000e+02 -2.443061427002e-02 3.498308609851e-04 2.456504189075e+01
2.075000000000e+02 -2.446402127076e-02 3.500701762296e-04 2.452597615926e+01
2.077500000000e+02 -2.449367697783e-02 3.502971920933e-04 2.448552565865e+01
2.080000000000e+02 -2.451892803786e-02 3.505057506893e-04 2.444371479745e+01
2.082500000000e+02 -2.453917568647e-02 3.506897202384e-04 2.440057537120e+01
2.085000000000e+02 -2.455388910345e-02 3.508430930899e-04 2.435614562179e+01
2.087500000000e+02 -2.456261947169e-02 3.509600889544e-04 2.431046958873e+01
2.090000000000e+02 -2.456501202665e-02 3.510352587291e-04 2.426359615354e+01
2.092500000000e+02 -2.456081727698e-02 3.510635889733e-04 2.421557826708e+01
2.095000000000e+02 -2.454990107156e-02 3.510406060152e-04 2.416647222672e+01
2.097500000000e+02 -2.453225098556e-02 3.509624650641e-04 2.411633684695e+01
2.100000000000e+02 -2.450798333470e-02 3.508260466024e-04 2.406523303410e+01
2.102500000000e+02 -2.447734458398e-02 3.506290277087e-04 2.401322311148e+01
2.105000000000e+02 -2.444071144493e-02 3.503699483824e-04 2.396037039312e+01
2.107500000000e+02 -2.439858765808e-02 3.500482747036e-04 2.390673883620e+01
2.110000000000e+02 -2.435159629087e-02 3.496644303551e-04 2.385239260586e+01
2.112500000000e+02 -2.430047202713e-02 3.492197818660e-04 2.379739604216e+01
2.115000000000e+02 -2.424604706922e-02 3.487166622359e-04 2.374181334364e+01
2.117500000000e+02 -2.418923642410e-02 3.481583813196e-04 2.368570850460e+01
2.120000000000e+02 -2.413101856264e-02 3.475491698075e-04 2.362914507051e+01
2.122500000000e+02 -2.407241716706e-02 3.468941334117e-04 2.357218625684e+01
2.125000000000e+02 -2.401447811540e-02 3.461991735650e-04 2.351489476016e+01
2.127500000000e+02 -2.395824567770e-02 3.454708922002e-04 2.345733257752e+01
2.130000000000e+02 -2.390474013301e-02 3.447164926053e-04 2.339956113800e+01
2.132500000000e+02 -2.385493177932e-02 3.439436441960e-04 2.334164092850e+01
2.135000000000e+02 -2.380971849589e-02 3.431603522447e-04 2.328363159880e+01
2.137500000000e+02 -2.376990203551e-02 3.423748029554e-04 2.322559172927e+01
2.140000000000e+02 -2.373616648751e-02 3.415952003745e-04 2.316757863925e+01
2.142500000000e+02 -2.370905966738e-02 3.408296216935e-04 2.310964833545e+01
2.145000000000e+02 -2.368897661938e-02 3.400858499867e-04 2.305185549877e+01
2.147500000000e+02 -2.367614599977e-02 3.393712114371e-04 2.299425322787e+01
2.150000000000e+02 -2.367062017105e-02 3.386924126965e-04 2.293689326774e+01
2.152500000000e+02 -2.367226916306e-02 3.380553782384e-04 2.287982584917e+01
2.155000000000e+02 -2.368077831049e-02 3.374651629625e-04 2.282310004767e+01
2.157500000000e+02 -2.369565129985e-02 3.369259639738e-04 2.276676378935e+01
2.160000000000e+02 -2.371621557194e-02 3.364408985938e-04 2.271086436904e+01
2.162500000000e+02 -2.374163363842e-02 3.360119393847e-04 2.265544864855e+01
2.165000000000e+02 -2.377091726269e-02 3.356399202922e-04 2.260056359169e+01
2.167500000000e+02 -2.380294528744e-02 3.353244648161e-04 2.254625684508e+01
2.170000000000e+02 -2.383648578668e-02 3.350640921433e-04 2.249257710817e+01
2.172500000000e+02 -2.387021928394e-02 3.348562685757e-04 2.243957488573e+01
2.175000000000e+02 -2.390276633077e-02 3.346974754469e-04 2.238730282635e+01
2.177500000000e+02 -2.393271543595e-02 3.345831988664e-04 2.233581638745e+01
2.180000000000e+02 -2.395865267269e-02 3.345082037414e-04 2.228517417695e+01
2.182500000000e+02 -2.397919205960e-02 3.344667123518e-04 2.223543818551e+01
2.185000000000e+02 -2.399300513057e-02 3.344523640295e-04 2.218667414544e+01
2.187500000000e+02 -2.399885100947e-02 3.344584368238e-04 2.213895135249e+01
2.190000000000e+02 -2.399560418939e-02 3.344780334920e-04 2.209234272605e+01
2.192500000000e+02 -2.398228143707e-02 3.345043368899e-04 2.204692427595e+01
2.195000000000e+02 -2.395806562474e-02 3.345305816176e-04 2.200277477245e+01
2.197500000000e+02 -2.392232714821e-02 3.345502223889e-04 2.195997497142e+01
2.200000000000e+02 -2.387464185289e-02 3.345572416088e-04 2.191860667472e+01
2.202500000000e+02 -2.381480563650e-02 3.345462282863e-04 2.187875189179e+01
2.205000000000e+02 -2.374284471696e-02 3.345124774743e-04 2.184049149305e+01
2.207500000000e+02 -2.365902235569e-02 3.344520788596e-04 2.180390414932e+01
2.210000000000e+02 -2.356384084236e-02 3.343619913950e-04 2.176906496480e+01
2.212500000000e+02 -2.345803941665e-02 3.342400939369e-04 2.173604408561e+01
2.215000000000e+02 -2.334258852836e-02 3.340852146613e-04 2.170490557069e+01
2.217500000000e+02 -2.321867948636e-02 3.338971393943e-04 2.167570606777e+01
2.220000000000e+02 -2.308771035720e-02 3.336765992078e-04 2.164849375861e+01
2.222500000000e+02 -2.295126753388e-02 3.334252408595e-04 2.162330728084e+01
2.225000000000e+02 -2.281110488542e-02 3.331455850990e-04 2.160017509926e+01
2.227500000000e+02 -2.266911857706e-02 3.328409679415e-04 2.157911483945e+01
2.230000000000e+02 -2.252731926166e-02 3.325154731702e-04 2.156013282450e+01
2.232500000000e+02 -2.238780304068e-02 3.321738605180e-04 2.154322410744e+01
2.235000000000e+02 -2.225271963403e-02 3.318214828553e-04 2.152837243728e+01
2.237500000000e+02 -2.212423979561e-02 3.314642013107e-04 2.151555059716e+01
2.240000000000e+02 -2.200452229655e-02 3.311082980572e-04 2.150472094627e+01
2.242500000000e+02 -2.189567984064e-02 3.307603817791e-04 2.149583597821e+01
2.245000000000e+02 -2.179974665556e-02 3.304272996514e-04 2.148883937005e+01
2.247500000000e+02 -2.171864522207e-02 3.301160391049e-04 2.148366682487e+01
2.250000000000e+02 -2.165415512197e-02 3.298336327440e-04 2.148024720532e+01
2.252500000000e+02 -2.160788237907e-02 3.295870420749e-04 2.147850350240e+01
2.255000000000e+02 -2.158123174694e-02 3.293830726778e-04 2.147835421380e+01
2.257500000000e+02 -2.157538022377e-02 3.292283218865e-04 2.147971433430e+01
2.260000000000e+02 -2.159125395283e-02 3.291290081652e-04 2.148249650390e+01
2.262500000000e+02 -2.162950758258e-02 3.290908691805e-04 2.148661211342e+01
2.265000000000e+02 -2.169050743274e-02 3.291190826845e-04 2.149197210296e+01
2.267500000000e+02 -2.177431808436e-02 3.292180910931e-04 2.149848813519e+01
2.270000000000e+02 -2.188069353334e-02 3.293914978166e-04 2.150607321677e+01
2.272500000000e+02 -2.200907216891e-02 3.296421483931e-04 2.151464250224e+01
2.275000000000e+02 -2.215857692662e-02 3.299718820985e-04 2.152411370550e+01
2.277500000000e+02 -2.232801959582e-02 3.303814448951e-04 2.153440797453e+01
2.280000000000e+02 -2.251591071309e-02 3.308704870522e-04 2.154544993050e+01
2.282500000000e+02 -2.272047326350e-02 3.314373601239e-04 2.155716840312e+01
2.285000000000e+02 -2.293966202928e-02 3.320791112155e-04 2.156949660362e+01
2.287500000000e+02 -2.317118709102e-02 3.327916198338e-04 2.158237224127e+01
2.290000000000e+02 -2.341254098055e-02 3.335695471141e-04 2.159573816101e+01
2.292500000000e+02 -2.366103057431e-02 3.344062877999e-04 2.160954214532e+01
2.295000000000e+02 -2.391381118060e-02 3.352939610422e-04 2.162373760218e+01
2.297500000000e+02 -2.416792430051e-02 3.362235503053e-04 2.163828340001e+01
2.300000000000e+02 -2.442033692658e-02 3.371850409154e-04 2.165314428174e+01
2.302500000000e+02 -2.466798264823e-02 3.381675053162e-04 2.166829128774e+01
2.305000000000e+02 -2.490780353065e-02 3.391592558568e-04 2.168370157910e+01
2.307500000000e+02 -2.513679236984e-02 3.401479906081e-04 2.169935914175e+01
2.310000000000e+02 -2.535203409673e-02 3.411209734747e-04 2.171525451346e+01
2.312500000000e+02 -2.555074692762e-02 3.420652544832e-04 2.173138543027e+01
2.315000000000e+02 -2.573032036969e-02 3.429678734592e-04 2.174775644464e+01
2.317500000000e+02 -2.588835308686e-02 3.438160776621e-04 2.176437945533e+01
2.320000000000e+02 -2.602268543639e-02 3.445975264398e-04 2.178127315911e+01
2.322500000000e+02 -2.613143157244e-02 3.453005165455e-04 2.179846337914e+01
2.325000000000e+02 -2.621300475042e-02 3.459141751884e-04 2.181598228934e+01
2.327500000000e+02 -2.626614214531e-02 3.464286627561e-04 2.183386849213e+01
2.330000000000e+02 -2.628992157294e-02 3.468353644227e-04 2.185216597486e+01
2.332500000000e+02 -2.628377754210e-02 3.471270574905e-04 2.187092390292e+01
2.335000000000e+02 -2.624750856153e-02 3.472980278794e-04 2.189019530199e+01
2.337500000000e+02 -2.618128372406e-02 3.473441730164e-04 2.191003652445e+01
2.340000000000e+02 -2.608564151589e-02 3.472631265372e-04 2.193050599245e+01
2.342500000000e+02 -2.596148319110e-02 3.470543629671e-04 2.195166285241e+01
2.345000000000e+02 -2.581006486637e-02 3.467190384426e-04 2.197356614732e+01
2.347500000000e+02 -2.563297919000e-02 3.462603007203e-04 2.199627306748e+01
2.350000000000e+02 -2.543213788357e-02 3.456830085358e-04 2.201983807180e+01
2.352500000000e+02 -2.520974635796e-02 3.449936279571e-04 2.204431144383e+01
2.355000000000e+02 -2.496827436477e-02 3.442002418231e-04 2.206973791149e+01
2.357500000000e+02 -2.471042536264e-02 3.433124995714e-04 2.209615589828e+01
2.360000000000e+02 -2.443910045028e-02 3.423412432008e-04 2.212359636331e+01
2.362500000000e+02 -2.415735969258e-02 3.412985306626e-04 2.215208180405e+01
2.365000000000e+02 -2.386838364811e-02 3.401973006653e-04 2.218162597907e+01
2.367500000000e+02 -2.357542997061e-02 3.390512118680e-04 2.221223328513e+01
2.370000000000e+02 -2.328178981955e-02 3.378745367931e-04 2.224389836440e+01
2.372500000000e+02 -2.299074707561e-02 3.366818852339e-04 2.227660644413e+01
2.375000000000e+02 -2.270553474389e-02 3.354880551704e-04 2.231033331211e+01
2.377500000000e+02 -2.242929455965e-02 3.343076761562e-04 2.234504584078e+01
2.380000000000e+02 -2.216503688993e-02 3.331550401507e-04 2.238070233451e+01
2.382500000000e+02 -2.191560509454e-02 3.320440200092e-04 2.241725364951e+01
2.385000000000e+02 -2.168364055221e-02 3.309878778206e-04 2.245464383892e+01
2.387500000000e+02 -2.147155261623e-02 3.299990869115e-04 2.249281125130e+01
2.390000000000e+02 -2.128149092426e-02 3.290891667030e-04 2.253168931702e+01
2.392500000000e+02 -2.111532353031e-02 3.282686133854e-04 2.257120800222e+01
2.395000000000e+02 -2.097461753755e-02 3.275467889341e-04 2.261129461064e+01
2.397500000000e+02 -2.086062504551e-02 3.269318289098e-04 2.265187491912e+01
2.400000000000e+02 -2.077427260483e-02 3.264305651088e-04 2.269287384614e+01
2.402500000000e+02 -2.071615559507e-02 3.260484677450e-04 2.273421669269e+01
2.405000000000e+02 -2.068653620472e-02 3.257895970181e-04 2.277582960049e+01
2.407500000000e+02 -2.068534613563e-02 3.256565661287e-04 2.281764018960e+01
2.410000000000e+02 -2.071219217615e-02 3.256505035918e-04 2.285957810282e+01
2.412500000000e+02 -2.076636666947e-02 3.257710968030e-04 2.290157500703e+01
2.415000000000e+02 -2.084686003293e-02 3.260165212750e-04 2.294356524105e+01
2.417500000000e+02 -2.095237762484e-02 3.263835180781e-04 2.298548557143e+01
2.420000000000e+02 -2.108135868399e-02 3.268673876529e-04 2.302727533780e+01
2.422500000000e+02 -2.123199927459e-02 3.274620750449e-04 2.306887603377e+01
2.425000000000e+02 -2.140227569893e-02 3.281601517554e-04 2.311023161231e+01
2.427500000000e+02 -2.158997169815e-02 3.289529181189e-04 2.315128810194e+01
2.430000000000e+02 -2.179270761056e-02 3.298305571312e-04 2.319199318940e+01
2.432500000000e+02 -2.200796954488e-02 3.307822277745e-04 2.323229664122e+01
2.435000000000e+02 -2.223314240527e-02 3.317961917867e-04 2.327214960071e+01
2.437500000000e+02 -2.246554128169e-02 3.328599620505e-04 2.331150512115e+01
2.440000000000e+02 -2.270244554108e-02 3.339604671535e-04 2.335031803347e+01
2.442500000000e+02 -2.294113279200e-02 3.350842288036e-04 2.338854488223e+01
2.445000000000e+02 -2.317891152183e-02 3.362175595176e-04 2.342614478202e+01
2.447500000000e+02 -2.341315515482e-02 3.373467470792e-04 2.346307916965e+01
2.450000000000e+02 -2.364133302080e-02 3.384582533841e-04 2.349931290773e+01
2.452500000000e+02 -2.386104197674e-02 3.395389129787e-04 2.353481430204e+01
2.455000000000e+02 -2.407003482323e-02 3.405761286595e-04 2.356955593984e+01
2.457500000000e+02 -2.426624656447e-02 3.415580585782e-04 2.360351554589e+01
2.460000000000e+02 -2.444781891661e-02 3.424737888517e-04 2.363667608283e+01
2.462500000000e+02 -2.461312044854e-02 3.433134942892e-04 2.366902696186e+01
2.465000000000e+02 -2.476076422355e-02 3.440685457314e-04 2.370056396280e+01
2.467500000000e+02 -2.488962134488e-02 3.447316948451e-04 2.373129027061e+01
2.470000000000e+02 -2.499883062690e-02 3.452971804943e-04 2.376121620135e+01
2.472500000000e+02 -2.508780491977e-02 3.457607381825e-04 2.379035994960e+01
2.475000000000e+02 -2.515623266866e-02 3.461196554709e-04 2.381874701445e+01
2.477500000000e+02 -2.520407715731e-02 3.463728179186e-04 2.384641058625e+01
2.480000000000e+02 -2.523157025609e-02 3.465206857649e-04 2.387339063750e+01
2.482500000000e+02 -2.523920443546e-02 3.465653125223e-04 2.389973393291e+01
2.485000000000e+02 -2.522771910933e-02 3.465102587859e-04 2.392549279191e+01
2.487500000000e+02 -2.519808652090e-02 3.463605234294e-04 2.395072469072e+01
2.490000000000e+02 -2.515149204283e-02 3.461224661752e-04 2.397549109530e+01
2.492500000000e+02 -2.508931250737e-02 3.458036764153e-04 2.399985620067e+01
2.495000000000e+02 -2.501309373634e-02 3.454127762212e-04 2.402388622431e+01
2.497500000000e+02 -2.492452408255e-02 3.449595467170e-04 2.404764778172e+01
2.500000000000e+02 -2.482540895510e-02 3.444546023727e-04 2.407120714949e+01
2.502500000000e+02 -2.471764228011e-02 3.439091452772e-04 2.409462901371e+01
2.505000000000e+02 -2.460317767931e-02 3.433348370271e-04 2.411797535133e+01
2.507500000000e+02 -2.448400093723e-02 3.427436808285e-04 2.414130487725e+01
2.510000000000e+02 -2.436210137721e-02 3.421478590808e-04 2.416467219221e+01
2.512500000000e+02 -2.423944379771e-02 3.415595501252e-04 2.418812717528e+01
2.515000000000e+02 -2.411794310572e-02 3.409905680040e-04 2.421171491425e+01
2.517500000000e+02 -2.399943874158e-02 3.404524061447e-04 2.423547547883e+01
2.520000000000e+02 -2.388567128279e-02 3.399560462876e-04 2.425944394321e+01
2.522500000000e+02 -2.377826222384e-02 3.395117886927e-04 2.428365088834e+01
2.525000000000e+02 -2.367869498545e-02 3.391291249608e-04 2.430812277627e+01
2.527500000000e+02 -2.358829828408e-02 3.388166124249e-04 2.433288255565e+01
2.530000000000e+02 -2.350823393465e-02 3.385817679935e-04 2.435795057213e+01
2.532500000000e+02 -2.343948586762e-02 3.384310568831e-04 2.438334535432e+01
2.535000000000e+02 -2.338285337975e-02 3.383697998397e-04 2.440908458249e+01
2.537500000000e+02 -2.333894676012e-02 3.384021110137e-04 2.443518599988e+01
2.540000000000e+02 -2.330818700681e-02 3.385309017486e-04 2.446166842012e+01
2.542500000000e+02 -2.329080765660e-02 3.387578881676e-04 2.448855255784e+01
2.545000000000e+02 -2.328686005453e-02 3.390836121366e-04 2.451586182988e+01
2.547500000000e+02 -2.329622113861e-02 3.395074397979e-04 2.454362302300e+01
2.550000000000e+02 -2.331860367162e-02 3.400276653155e-04 2.457186681417e+01
2.552500000000e+02 -2.335356877264e-02 3.406416753261e-04 2.460062814051e+01
2.555000000000e+02 -2.340054018137e-02 3.413458793706e-04 2.462994637590e+01
2.557500000000e+02 -2.345882006756e-02 3.421358204904e-04 2.465986532983e+01
2.560000000000e+02 -2.352760641994e-02 3.430062829763e-04 2.469043310479e+01
2.562500000000e+02 -2.360601061079e-02 3.439513867260e-04 2.472170171063e+01
2.565000000000e+02 -2.369307612982e-02 3.449647479609e-04 2.475372658711e+01
2.567500000000e+02 -2.378779671920e-02 3.460395369091e-04 2.478656594910e+01
2.570000000000e+02 -2.388913452974e-02 3.471685939674e-04 2.482027999939e+01
2.572500000000e+02 -2.399603859886e-02 3.483445213644e-04 2.485493012209e+01
2.575000000000e+02 -2.410746112241e-02 3.495598108001e-04 2.489057783380e+01
2.577500000000e+02 -2.422237381264e-02 3.508069445479e-04 2.492728380978e+01
2.580000000000e+02 -2.433978248303e-02 3.520784868776e-04 2.496510691453e+01
2.582500000000e+02 -2.445873937116e-02 3.533671752530e-04 2.500410297547e+01
2.585000000000e+02 -2.457835524415e-02 3.546660296488e-04 2.504432392203e+01
2.587500000000e+02 -2.469780752171e-02 3.559684159569e-04 2.508581656713e+01
2.590000000000e+02 -2.481634802469e-02 3.572679510244e-04 2.512862166706e+01
2.592500000000e+02 -2.493330822001e-02 3.585587281588e-04 2.517277309250e+01
2.595000000000e+02 -2.504810161822e-02 3.598353178129e-04 2.521829666852e+01
2.597500000000e+02 -2.516022588379e-02 3.610927921780e-04 2.526520965335e+01
2.600000000000e+02 -2.526926032326e-02 3.623267215298e-04 2.531351963826e+01
2.602500000000e+02 -2.537486363413e-02 3.635331642906e-04 2.536322417884e+01
2.605000000000e+02 -2.547676914397e-02 3.647086413698e-04 2.541431006333e+01
2.607500000000e+02 -2.557477847990e-02 3.658500653825e-04 2.546675262400e+01
2.610000000000e+02 -2.566875403113e-02 3.669549416898e-04 2.552051571627e+01
2.612500000000e+02 -2.575860901571e-02 3.680212109891e-04 2.557555092265e+01
2.615000000000e+02 -2.584429905925e-02 3.690470152174e-04 2.563179785231e+01
2.617500000000e+02 -2.592581198762e-02 3.700308055227e-04 2.568918350847e+01
2.620000000000e+02 -2.600315736375e-02 3.709713464238e-04 2.574762287325e+01
2.622500000000e+02 -2.607635634770e-02 3.718676547939e-04 2.580701847521e+01
2.625000000000e+02 -2.614543217567e-02 3.727189519542e-04 2.586726128208e+01
2.627500000000e+02 -2.621040153714e-02 3.735246370482e-04 2.592823049371e+01
2.630000000000e+02 -2.627126728803e-02 3.742842510481e-04 2.598979474507e+01
2.632500000000e+02 -2.632801311747e-02 3.749974472815e-04 2.605181216301e+01
2.635000000000e+02 -2.638059930376e-02 3.756640217128e-04 2.611413186578e+01
2.637500000000e+02 -2.642896095809e-02 3.762839002211e-04 2.617659436673e+01
2.640000000000e+02 -2.647300841340e-02 3.768571471736e-04 2.623903294552e+01
2.642500000000e+02 -2.651262890985e-02 3.773839815327e-04 2.630127511457e+01
2.645000000000e+02 -2.654769113783e-02 3.778647976356e-04 2.636314342266e+01
2.647500000000e+02 -2.657804988435e-02 3.783001924566e-04 2.642445752163e+01
2.650000000000e+02 -2.660355349380e-02 3.786909914501e-04 2.648503516426e+01
2.652500000000e+02 -2.662405132502e-02 3.790382765875e-04 2.654469404697e+01
2.655000000000e+02 -2.663940190411e-02 3.793434148311e-04 2.660325365776e+01
2.657500000000e+02 -2.664948246223e-02 3.796080773591e-04 2.666053652973e+01
2.660000000000e+02 -2.665419782716e-02 3.798342588178e-04 2.671637014910e+01
2.662500000000e+02 -2.665348977836e-02 3.800242621801e-04 2.677058879825e+01
2.665000000000e+02 -2.664734608893e-02 3.801806590872e-04 2.682303480038e+01
2.667500000000e+02 -2.663580834449e-02 3.803065514747e-04 2.687356027369e+01
2.670000000000e+02 -2.661897961165e-02 3.804053027818e-04 2.692202875091e+01
2.672500000000e+02 -2.659703133528e-02 3.804805568330e-04 2.696831618270e+01
2.675000000000e+02 -2.657020877776e-02 3.805362678247e-04 2.701231231005e+01
2.677500000000e+02 -2.653883584800e-02 3.805765492355e-04 2.705392181813e+01
2.680000000000e+02 -2.650331770530e-02 3.806056240616e-04 2.709306486734e+01
2.682500000000e+02 -2.646414143569e-02 3.806278947836e-04 2.712967790317e+01
2.685000000000e+02 -2.642187483119e-02 3.806478298606e-04 2.716371394585e+01
2.687500000000e+02 -2.637716415664e-02 3.806698809159e-04 2.719514287803e+01
2.690000000000e+02 -2.633072851323e-02 3.806983999042e-04 2.722395110724e+01
2.692500000000e+02 -2.628335397375e-02 3.807375596795e-04 2.725014137051e+01
2.695000000000e+02 -2.623588489369e-02 3.807912554611e-04 2.727373208117e+01
2.697500000000e+02 -2.618921473416e-02 3.808630897278e-04 2.729475666025e+01
2.700000000000e+02 -2.614427277077e-02 3.809562429466e-04 2.731326233961e+01
2.702500000000e+02 -2.610201186466e-02 3.810734036222e-04 2.732930912705e+01
2.705000000000e+02 -2.606339367233e-02 3.812167147530e-04 2.734296843846e+01
2.707500000000e+02 -2.602937418728e-02 3.813877301793e-04 2.735432181864e+01
2.710000000000e+02 -2.600088644944e-02 3.815873742219e-04 2.736345926913e+01
2.712500000000e+02 -2.597882538067e-02 3.818159130724e-04 2.737047786672e+01
2.715000000000e+02 -2.596403091307e-02 3.820729467705e-04 2.737548019369e+01
2.717500000000e+02 -2.595727358636e-02 3.823574170099e-04 2.737857299254e+01
2.720000000000e+02 -2.595923775318e-02 3.826676596789e-04 2.737986555253e+01
2.722500000000e+02 -2.597050917179e-02 3.830014168089e-04 2.737946847248e+01
2.725000000000e+02 -2.599156338830e-02 3.833558803367e-04 2.737749254657e+01
2.727500000000e+02 -2.602275418932e-02 3.837277668146e-04 2.737404742866e+01
2.730000000000e+02 -2.606430572373e-02 3.841133972380e-04 2.736924074498e+01
2.732500000000e+02 -2.611630701926e-02 3.845087944079e-04 2.736317735186e+01
2.735000000000e+02 -2.617870599285e-02 3.849097296007e-04 2.735595830638e+01
2.737500000000e+02 -2.625130847130e-02 3.853118394760e-04 2.734768057584e+01
2.740000000000e+02 -2.633377723081e-02 3.857107068776e-04 2.733843622024e+01
2.742500000000e+02 -2.642563303499e-02 3.861019602272e-04 2.732831209794e+01
2.745000000000e+02 -2.652625806007e-02 3.864813379978e-04 2.731738968159e+01
2.747500000000e+02 -2.663489964371e-02 3.868447545543e-04 2.730574445812e+01
2.750000000000e+02 -2.675067665526e-02 3.871883495818e-04 2.729344612892e+01
2.752500000000e+02 -2.687258644223e-02 3.875085219781e-04 2.728055803827e+01
2.755000000000e+02 -2.699951274998e-02 3.878019863206e-04 2.726713743565e+01
2.757500000000e+02 -2.713023402229e-02 3.880657795842e-04 2.725323524020e+01
2.760000000000e+02 -2.726343320633e-02 3.882972634787e-04 2.723889579677e+01
2.762500000000e+02 -2.739770745734e-02 3.884941187912e-04 2.722415726076e+01
2.765000000000e+02 -2.753157994965e-02 3.886543239311e-04 2.720905110924e+01
2.767500000000e+02 -2.766351084145e-02 3.887760963971e-04 2.719360264305e+01
2.770000000000e+02 -2.779191130863e-02 3.888579451482e-04 2.717783052669e+01
2.772500000000e+02 -2.791515579418e-02 3.888986055629e-04 2.716174737767e+01
2.775000000000e+02 -2.803159833176e-02 3.888969449457e-04 2.714535934958e+01
2.777500000000e+02 -2.813958630071e-02 3.888519511615e-04 2.712866680673e+01
2.780000000000e+02 -2.823747992581e-02 3.887627136084e-04 2.711166398723e+01
2.782500000000e+02 -2.832366818694e-02 3.886283924184e-04 2.709433977717e+01
2.785000000000e+02 -2.839659122278e-02 3.884481968391e-04 2.707667745762e+01
2.787500000000e+02 -2.845475793467e-02 3.882213693031e-04 2.705865557903e+01
2.790000000000e+02 -2.849677014885e-02 3.879471853959e-04 2.704024788224e+01
2.792500000000e+02 -2.852134268682e-02 3.876249588478e-04 2.702142391842e+01
2.795000000000e+02 -2.852732386151e-02 3.872540793571e-04 2.700214972252e+01
2.797500000000e+02 -2.851372007293e-02 3.868340080097e-04 2.698238784559e+01
2.800000000000e+02 -2.847971267584e-02 3.863643103278e-04 2.696209841670e+01
2.802500000000e+02 -2.842467996140e-02 3.858446654814e-04 2.694123922339e+01
2.805000000000e+02 -2.834821365342e-02 3.852749134052e-04 2.691976646920e+01
2.807500000000e+02 -2.825013291194e-02 3.846550764584e-04 2.689763552550e+01
2.810000000000e+02 -2.813050022131e-02 3.839854071924e-04 2.687480110556e+01
2.812500000000e+02 -2.798962920205e-02 3.832663894585e-04 2.685121799496e+01
2.815000000000e+02 -2.782808887843e-02 3.824987538277e-04 2.682684175395e+01
2.817500000000e+02 -2.764670862042e-02 3.816834957537e-04 2.680162885088e+01
2.820000000000e+02 -2.744657380075e-02 3.808218794488e-04 2.677553730217e+01
2.822500000000e+02 -2.722901796071e-02 3.799154354946e-04 2.674852728602e+01
2.825000000000e+02 -2.699561370580e-02 3.789659634217e-04 2.672056117212e+01
2.827500000000e+02 -2.674815582652e-02 3.779755234498e-04 2.669160405937e+01
2.830000000000e+02 -2.648864104272e-02 3.769464253783e-04 2.666162426690e+01
2.832500000000e+02 -2.621924627072e-02 3.758812231432e-04 2.663059325977e+01
2.835000000000e+02 -2.594230107795e-02 3.747827026923e-04 2.659848613225e+01
2.837500000000e+02 -2.566025879075e-02 3.736538739413e-04 2.656528169973e+01
2.840000000000e+02 -2.537566527648e-02 3.724979354661e-04 2.653096292548e+01
2.842500000000e+02 -2.509112661445e-02 3.713182998241e-04 2.649551672995e+01
2.845000000000e+02 -2.480927602351e-02 3.701186976292e-04 2.645893437458e+01
2.847500000000e+02 -2.453274027781e-02 3.689029708805e-04 2.642121146953e+01
2.850000000000e+02 -2.426410768261e-02 3.676752425784e-04 2.638234833639e+01
2.852500000000e+02 -2.400589478471e-02 3.664397208537e-04 2.634234975058e+01
2.855000000000e+02 -2.376051629767e-02 3.652007566596e-04 2.630122527597e+01
2.857500000000e+02 -2.353025633501e-02 3.639629295959e-04 2.625898922641e+01
2.860000000000e+02 -2.331724402415e-02 3.627310469141e-04 2.621566098899e+01
2.862500000000e+02 -2.312342713470e-02 3.615100932911e-04 2.617126469354e+01
2.865000000000e+02 -2.295055262780e-02 3.603051551798e-04 2.612582949599e+01
2.867500000000e+02 -2.280014832920e-02 3.591214689346e-04 2.607938951814e+01
2.870000000000e+02 -2.267350595385e-02 3.579643319211e-04 2.603198375030e+01
2.872500000000e+02 -2.257167145945e-02 3.568390928862e-04 2.598365625705e+01
2.875000000000e+02 -2.249543064460e-02 3.557510942050e-04 2.593445565332e+01
2.877500000000e+02 -2.244530446262e-02 3.547056408283e-04 2.588443514619e+01
2.880000000000e+02 -2.242154760190e-02 3.537079945229e-04 2.583365253515e+01
2.882500000000e+02 -2.242414101465e-02 3.527632517702e-04 2.578216943615e+01
2.885000000000e+02 -2.245280011039e-02 3.518761667621e-04 2.573005152282e+01
2.887500000000e+02 -2.250697258170e-02 3.510512586256e-04 2.567736762454e+01
2.890000000000e+02 -2.258584818224e-02 3.502927257641e-04 2.562418948855e+01
2.892500000000e+02 -2.268837011905e-02 3.496043606557e-04 2.557059146833e+01
2.895000000000e+02 -2.281324009166e-02 3.489894430088e-04 2.551664947151e+01
2.897500000000e+02 -2.295893463569e-02 3.484506991563e-04 2.546244089222e+01
2.900000000000e+02 -2.312370398228e-02 3.479901910799e-04 2.540804342558e+01
2.902500000000e+02 -2.330559447846e-02 3.476092777309e-04 2.535353490123e+01
2.905000000000e+02 -2.350246412213e-02 3.473085145551e-04 2.529899209149e+01
2.907500000000e+02 -2.371201093975e-02 3.470876155215e-04 2.524449048309e+01
2.910000000000e+02 -2.393179161080e-02 3.469453655711e-04 2.519010313472e+01
2.912500000000e+02 -2.415925014933e-02 3.468795970137e-04 2.513590043074e+01
2.915000000000e+02 -2.439173896144e-02 3.468871161501e-04 2.508194904527e+01
2.917500000000e+02 -2.462654719477e-02 3.469636935890e-04 2.502831171821e+01
2.920000000000e+02 -2.486092390133e-02 3.471040627909e-04 2.497504638637e+01
2.922500000000e+02 -2.509210534133e-02 3.473019283577e-04 2.492220601303e+01
2.925000000000e+02 -2.531733949628e-02 3.475499381482e-04 2.486983792539e+01
2.927500000000e+02 -2.553391157455e-02 3.478397525819e-04 2.481798373670e+01
2.930000000000e+02 -2.573916961477e-02 3.481621062062e-04 2.476667891210e+01
2.932500000000e+02 -2.593054852106e-02 3.485068912452e-04 2.471595279881e+01
2.935000000000e+02 -2.610559679379e-02 3.488632699749e-04 2.466582843273e+01
2.937500000000e+02 -2.626199812779e-02 3.492197956705e-04 2.461632268956e+01
2.940000000000e+02 -2.639759790279e-02 3.495645631624e-04 2.456744631815e+01
2.942500000000e+02 -2.651042536884e-02 3.498853739346e-04 2.451920419889e+01
2.945000000000e+02 -2.659871305466e-02 3.501699064296e-04 2.447159560587e+01
2.947500000000e+02 -2.666092280535e-02 3.504059278179e-04 2.442461456886e+01
2.950000000000e+02 -2.669575921667e-02 3.505814747407e-04 2.437825026155e+01
2.952500000000e+02 -2.670219342517e-02 3.506850843572e-04 2.433248750934e+01
2.955000000000e+02 -2.667947676723e-02 3.507059958631e-04 2.428730730618e+01
2.957500000000e+02 -2.662715128601e-02 3.506343445456e-04 2.424268730092e+01
2.960000000000e+02 -2.654506696846e-02 3.504613868879e-04 2.419860247953e+01
2.962500000000e+02 -2.643338673263e-02 3.501796762779e-04 2.415502572825e+01
2.965000000000e+02 -2.629258801262e-02 3.497832186875e-04 2.411192834661e+01
2.967500000000e+02 -2.612347017233e-02 3.492676313571e-04 2.406928080266e+01
2.970000000000e+02 -2.592714863851e-02 3.486302715491e-04 2.402705325543e+01
2.972500000000e+02 -2.570504481681e-02 3.478703719004e-04 2.398521600258e+01
2.975000000000e+02 -2.545888136907e-02 3.469890531680e-04 2.394374021695e+01
2.977500000000e+02 -2.519066341297e-02 3.459893861841e-04 2.390259835018e+01
2.980000000000e+02 -2.490265678286e-02 3.448763623969e-04 2.386176444404e+01
2.982500000000e+02 -2.459737005487e-02 3.436568940098e-04 2.382121477645e+01
2.985000000000e+02 -2.427752347381e-02 3.423396393248e-04 2.378092805444e+01
2.987500000000e+02 -2.394601958256e-02 3.409349897746e-04 2.374088578675e+01
2.990000000000e+02 -2.360590734341e-02 3.394548274053e-04 2.370107234673e+01
2.992500000000e+02 -2.326034940800e-02 3.379125213136e-04 2.366147544168e+01
2.995000000000e+02 -2.291258114673e-02 3.363227732450e-04 2.362208607964e+01
2.997500000000e+02 -2.256587201381e-02 3.347012020090e-04 2.358289875823e+01
3.000000000000e+02 -2.222348467410e-02 3.330641728751e-04 2.354391133158e+01
3.002500000000e+02 -2.188863610742e-02 3.314285954042e-04 2.350512533916e+01
3.005000000000e+02 -2.156445710336e-02 3.298117426169e-04 2.346654580838e+01
3.007500000000e+02 -2.125395422450e-02 3.282307154705e-04 2.342818126968e+01
3.010000000000e+02 -2.095997332753e-02 3.267024209501e-04 2.339004376840e+01
3.012500000000e+02 -2.068516648354e-02 3.252433488862e-04 2.335214856515e+01
3.015000000000e+02 -2.043195962242e-02 3.238692697952e-04 2.331451438807e+01
3.017500000000e+02 -2.020252545305e-02 3.225950269813e-04 2.327716315858e+01
3.020000000000e+02 -1.999876199386e-02 3.214343511139e-04 2.324011968458e+01
3.022500000000e+02 -1.982226997617e-02 3.203996525212e-04 2.320341186412e+01
3.025000000000e+02 -1.967433960063e-02 3.195018878100e-04 2.316707028399e+01
3.027500000000e+02 -1.955593916058e-02 3.187504225389e-04 2.313112813975e+01
3.030000000000e+02 -1.946771182439e-02 3.181529500350e-04 2.309562076743e+01
3.032500000000e+02 -1.940996795698e-02 3.177153545621e-04 2.306058580926e+01
3.035000000000e+02 -1.938269414743e-02 3.174416886664e-04 2.302606243748e+01
3.037500000000e+02 -1.938555289954e-02 3.173341420753e-04 2.299209144573e+01
3.040000000000e+02 -1.941789496780e-02 3.173930630829e-04 2.295871471649e+01
3.042500000000e+02 -1.947877501956e-02 3.176169783999e-04 2.292597462272e+01
3.045000000000e+02 -1.956696041535e-02 3.180026013063e-04 2.289391405394e+01
3.047500000000e+02 -1.968095710071e-02 3.185449501253e-04 2.286257544033e+01
3.050000000000e+02 -1.981902170933e-02 3.192373911395e-04 2.283200080707e+01
3.052500000000e+02 -1.997919122281e-02 3.200717817354e-04 2.280223075724e+01
3.055000000000e+02 -2.015929869463e-02 3.210385440185e-04 2.277330452214e+01
3.057500000000e+02 -2.035700468971e-02 3.221268249161e-04 2.274525892626e+01
3.060000000000e+02 -2.056981569314e-02 3.233246011894e-04 2.271812848751e+01
3.062500000000e+02 -2.079511647332e-02 3.246188592423e-04 2.269194439774e+01
3.065000000000e+02 -2.103019072274e-02 3.259957245730e-04 2.266673470145e+01
3.067500000000e+02 -2.127225332938e-02 3.274406456575e-04 2.264252334420e+01
3.070000000000e+02 -2.151847300860e-02 3.289385367811e-04 2.261933046401e+01
3.072500000000e+02 -2.176600384763e-02 3.304739601759e-04 2.259717153273e+01
3.075000000000e+02 -2.201200983399e-02 3.320312780712e-04 2.257605778773e+01
3.077500000000e+02 -2.225369534481e-02 3.335947994559e-04 2.255599548730e+01
3.080000000000e+02 -2.248833114648e-02 3.351489579749e-04 2.253698649593e+01
3.082500000000e+02 -2.271328307939e-02 3.366785715014e-04 2.251902765804e+01
3.085000000000e+02 -2.292603884992e-02 3.381688853444e-04 2.250211144286e+01
3.087500000000e+02 -2.312423501076e-02 3.396057118132e-04 2.248622585175e+01
3.090000000000e+02 -2.330568137551e-02 3.409755547047e-04 2.247135436477e+01
3.092500000000e+02 -2.346838717210e-02 3.422659266152e-04 2.245747676757e+01
3.095000000000e+02 -2.361058056424e-02 3.434653144161e-04 2.244456877607e+01
3.097500000000e+02 -2.373073164995e-02 3.445633017638e-04 2.243260294960e+01
3.100000000000e+02 -2.382756919283e-02 3.455507139272e-04 2.242154878646e+01
3.102500000000e+02 -2.390009281344e-02 3.464196581397e-04 2.241137284473e+01
3.105000000000e+02 -2.394758928888e-02 3.471634765219e-04 2.240203970732e+01
3.107500000000e+02 -2.396963449610e-02 3.477771131781e-04 2.239351169515e+01
3.110000000000e+02 -2.396610250701e-02 3.482570127424e-04 2.238574983212e+01
3.112500000000e+02 -2.393716199017e-02 3.486010564700e-04 2.237871387400e+01
3.115000000000e+02 -2.388327299598e-02 3.488086113523e-04 2.237236283626e+01
3.117500000000e+02 -2.380517483634e-02 3.488805098133e-04 2.236665498096e+01
3.120000000000e+02 -2.370387934627e-02 3.488190366241e-04 2.236154862162e+01
3.122500000000e+02 -2.358065199550e-02 3.486278772834e-04 2.235700214526e+01
3.125000000000e+02 -2.343698997767e-02 3.483120638258e-04 2.235297399944e+01
3.127500000000e+02 -2.327460570817e-02 3.478778752665e-04 2.234942338508e+01
3.130000000000e+02 -2.309539954662e-02 3.473328070301e-04 2.234631018000e+01
3.132500000000e+02 -2.290143117238e-02 3.466854417178e-04 2.234359481504e+01
3.135000000000e+02 -2.269489730964e-02 3.459453201217e-04 2.234123885528e+01
3.137500000000e+02 -2.247810004803e-02 3.451228376287e-04 2.233920473831e+01
3.140000000000e+02 -2.225341992309e-02 3.442291154495e-04 2.233745595726e+01
3.142500000000e+02 -2.202328490634e-02 3.432758488107e-04 2.233595674107e+01
3.145000000000e+02 -2.179014688513e-02 3.422752298717e-04 2.233467252980e+01
3.147500000000e+02 -2.155645215737e-02 3.412398078681e-04 2.233356961332e+01
3.150000000000e+02 -2.132461671070e-02 3.401822974480e-04 2.233261525757e+01
3.152500000000e+02 -2.109700063918e-02 3.391154916316e-04 2.233177732198e+01
3.155000000000e+02 -2.087588789414e-02 3.380521575534e-04 2.233102472144e+01
3.157500000000e+02 -2.066346375540e-02 3.370048897345e-04 2.233032705482e+01
3.160000000000e+02 -2.046179579035e-02 3.359859621495e-04 2.232965465461e+01
3.162500000000e+02 -2.027281672878e-02 3.350071995156e-04 2.232897867377e+01
3.165000000000e+02 -2.009830827241e-02 3.340798448930e-04 2.232827071511e+01
3.167500000000e+02 -1.993988746737e-02 3.332144304621e-04 2.232750339061e+01
3.170000000000e+02 -1.979899352486e-02 3.324207589038e-04 2.232665008354e+01
3.172500000000e+02 -1.967687763272e-02 3.317077912001e-04 2.232568471457e+01
3.175000000000e+02 -1.957459310496e-02 3.310834640322e-04 2.232458235918e+01
3.177500000000e+02 -1.949298750909e-02 3.305547212257e-04 2.232331903781e+01
3.180000000000e+02 -1.943269775130e-02 3.301273330821e-04 2.232187151944e+01
3.182500000000e+02 -1.939414295905e-02 3.298058494688e-04 2.232021797089e+01
3.185000000000e+02 -1.937752191302e-02 3.295935933305e-04 2.231833778593e+01
3.187500000000e+02 -1.938281280327e-02 3.294926145953e-04 2.231621138724e+01
3.190000000000e+02 -1.940976988543e-02 3.295036474118e-04 2.231382091831e+01
3.192500000000e+02 -1.945792584504e-02 3.296261418401e-04 2.231115007236e+01
3.195000000000e+02 -1.952659649986e-02 3.298582526454e-04 2.230818390445e+01
3.197500000000e+02 -1.961488109218e-02 3.301966832049e-04 2.230490965358e+01
3.200000000000e+02 -1.972167346770e-02 3.306367842799e-04 2.230131607592e+01
3.202500000000e+02 -1.984566534776e-02 3.311726999079e-04 2.229739438000e+01
3.205000000000e+02 -1.998536151320e-02 3.317974029782e-04 2.229313757741e+01
3.207500000000e+02 -2.013908705651e-02 3.325027212179e-04 2.228854145957e+01
3.210000000000e+02 -2.030500712344e-02 3.332794279083e-04 2.228360393695e+01
3.212500000000e+02 -2.048113853024e-02 3.341173236421e-04 2.227832607233e+01
3.215000000000e+02 -2.066537351003e-02 3.350053542555e-04 2.227271143445e+01
3.217500000000e+02 -2.085549580579e-02 3.359317231706e-04 2.226676715204e+01
3.220000000000e+02 -2.104920830736e-02 3.368840582809e-04 2.226050327588e+01
3.222500000000e+02 -2.124415362544e-02 3.378495206908e-04 2.225393385726e+01
3.225000000000e+02 -2.143794442713e-02 3.388149835269e-04 2.224707630741e+01
3.227500000000e+02 -2.162818761867e-02 3.397671128886e-04 2.223995245881e+01
3.230000000000e+02 -2.181251587078e-02 3.406925971814e-04 2.223258792629e+01
3.232500000000e+02 -2.198861440632e-02 3.415783057770e-04 2.222501312249e+01
3.235000000000e+02 -2.215425274822e-02 3.424114394332e-04 2.221726258763e+01
3.237500000000e+02 -2.230731257380e-02 3.431796483498e-04 2.220937584081e+01
3.240000000000e+02 -2.244581709309e-02 3.438713489986e-04 2.220139716981e+01
3.242500000000e+02 -2.256795802451e-02 3.444758413247e-04 2.219337538178e+01
3.245000000000e+02 -2.267212089802e-02 3.449832590501e-04 2.218536451948e+01
3.247500000000e+02 -2.275690803528e-02 3.453848103509e-04 2.217742303290e+01
3.250000000000e+02 -2.282115930999e-02 3.456729742508e-04 2.216961438097e+01
3.252500000000e+02 -2.286396917391e-02 3.458415833256e-04 2.216200658258e+01
3.255000000000e+02 -2.288469921693e-02 3.458858838059e-04 2.215467175050e+01
3.257500000000e+02 -2.288299004508e-02 3.458026075916e-04 2.214768637852e+01
3.260000000000e+02 -2.285876723070e-02 3.455900733406e-04 2.214113073209e+01
3.262500000000e+02 -2.281224226991e-02 3.452482240235e-04 2.213508822090e+01
3.265000000000e+02 -2.274391429510e-02 3.447785886504e-04 2.212964544576e+01
3.267500000000e+02 -2.265456427108e-02 3.441843234291e-04 2.212489143365e+01
3.270000000000e+02 -2.254524546401e-02 3.434702115487e-04 2.212091684727e+01
3.272500000000e+02 -2.241727585648e-02 3.426426039858e-04 2.211781382053e+01
3.275000000000e+02 -2.227222237517e-02 3.417093510792e-04 2.211567505073e+01
3.277500000000e+02 -2.211188174707e-02 3.406795799474e-04 2.211459289742e+01
3.280000000000e+02 -2.193826478176e-02 3.395637752689e-04 2.211465905718e+01
3.282500000000e+02 -2.175357294455e-02 3.383735444233e-04 2.211596358696e+01
3.285000000000e+02 -2.156017218557e-02 3.371216791734e-04 2.211859396235e+01
3.287500000000e+02 -2.136057088376e-02 3.358220263303e-04 2.212263468591e+01
3.290000000000e+02 -2.115738991125e-02 3.344890970835e-04 2.212816629476e+01
3.292500000000e+02 -2.095333547519e-02 3.331379624167e-04 2.213526475170e+01
3.295000000000e+02 -2.075116710487e-02 3.317842384107e-04 2.214400057538e+01
3.297500000000e+02 -2.055367033642e-02 3.304436168882e-04 2.215443852886e+01
3.300000000000e+02 -2.036362300763e-02 3.291317883952e-04 2.216663686313e+01
3.302500000000e+02 -2.018376372683e-02 3.278644021599e-04 2.218064693772e+01
3.305000000000e+02 -2.001675765097e-02 3.266568001663e-04 2.219651265057e+01
3.307500000000e+02 -1.986516736579e-02 3.255238070366e-04 2.221427041687e+01
3.310000000000e+02 -1.973141917225e-02 3.244795542039e-04 2.223394877682e+01
3.312500000000e+02 -1.961777251091e-02 3.235373396026e-04 2.225556836996e+01
3.315000000000e+02 -1.952628907803e-02 3.227094298270e-04 2.227914175908e+01
3.317500000000e+02 -1.945880578775e-02 3.220068303601e-04 2.230467375219e+01
3.320000000000e+02 -1.941690768016e-02 3.214392603707e-04 2.233216142947e+01
3.322500000000e+02 -1.940190413785e-02 3.210150421928e-04 2.236159427387e+01
3.325000000000e+02 -1.941480894688e-02 3.207409743748e-04 2.239295470444e+01
3.327500000000e+02 -1.945632276403e-02 3.206222592272e-04 2.242621828942e+01
3.330000000000e+02 -1.952682028098e-02 3.206624459515e-04 2.246135423611e+01
3.332500000000e+02 -1.962634235256e-02 3.208634098297e-04 2.249832570353e+01
3.335000000000e+02 -1.975459153429e-02 3.212253296406e-04 2.253709051664e+01
3.337500000000e+02 -1.991093463526e-02 3.217467150887e-04 2.257760139729e+01
3.340000000000e+02 -2.009440832710e-02 3.224244286436e-04 2.261980668885e+01
3.342500000000e+02 -2.030373155667e-02 3.232537540408e-04 2.266365075804e+01
3.345000000000e+02 -2.053732346957e-02 3.242284741891e-04 2.270907439557e+01
3.347500000000e+02 -2.079332350012e-02 3.253408910699e-04 2.275601549784e+01
3.350000000000e+02 -2.106961999833e-02 3.265819866579e-04 2.280440929646e+01
3.352500000000e+02 -2.136387933511e-02 3.279415796913e-04 2.285418902203e+01
3.355000000000e+02 -2.167358410884e-02 3.294084035788e-04 2.290528610902e+01
3.357500000000e+02 -2.199607103563e-02 3.309702283175e-04 2.295763081133e+01
3.360000000000e+02 -2.232857678820e-02 3.326139970534e-04 2.301115238810e+01
3.362500000000e+02 -2.266828198140e-02 3.343259887225e-04 2.306577968038e+01
3.365000000000e+02 -2.301235966139e-02 3.360920702924e-04 2.312144128093e+01
3.367500000000e+02 -2.335801970334e-02 3.378977190064e-04 2.317806607730e+01
3.370000000000e+02 -2.370255499297e-02 3.397282347903e-04 2.323558341575e+01
3.372500000000e+02 -2.404338139864e-02 3.415688109198e-04 2.329392360618e+01
3.375000000000e+02 -2.437807702196e-02 3.434047272392e-04 2.335301807439e+01
3.377500000000e+02 -2.470441455304e-02 3.452215387853e-04 2.341279982979e+01
3.380000000000e+02 -2.502039027435e-02 3.470051839823e-04 2.347320358907e+01
3.382500000000e+02 -2.532424670861e-02 3.487421241833e-04 2.353416616568e+01
3.385000000000e+02 -2.561449037987e-02 3.504194673924e-04 2.359562663196e+01
3.387500000000e+02 -2.588990352165e-02 3.520250815361e-04 2.365752645857e+01
3.390000000000e+02 -2.614955011712e-02 3.535477053080e-04 2.371980975105e+01
3.392500000000e+02 -2.639277581857e-02 3.549770510782e-04 2.378242320714e+01
3.395000000000e+02 -2.661920329919e-02 3.563039922086e-04 2.384531624598e+01
3.397500000000e+02 -2.682872147285e-02 3.575205368618e-04 2.390844084075e+01
3.400000000000e+02 -2.702147136992e-02 3.586199440153e-04 2.397175148877e+01
3.402500000000e+02 -2.719782654215e-02 3.595967872922e-04 2.403520497705e+01
3.405000000000e+02 -2.735837016572e-02 3.604470449894e-04 2.409876008140e+01
3.407500000000e+02 -2.750387110711e-02 3.611681708338e-04 2.416237731130e+01
3.410000000000e+02 -2.763525678079e-02 3.617590394620e-04 2.422601848840e+01
3.412500000000e+02 -2.775358474246e-02 3.622199915547e-04 2.428964627744e+01
3.415000000000e+02 -2.786001551973e-02 3.625528835148e-04 2.435322380457e+01
3.417500000000e+02 -2.795578285728e-02 3.627611049453e-04 2.441671406579e+01
3.420000000000e+02 -2.804216772050e-02 3.628495002390e-04 2.448007952472e+01
3.422500000000e+02 -2.812047165726e-02 3.628243761405e-04 2.454328157089e+01
3.425000000000e+02 -2.819199252415e-02 3.626933578734e-04 2.460628008517e+01
3.427500000000e+02 -2.825800177608e-02 3.624654631946e-04 2.466903297148e+01
3.430000000000e+02 -2.831972665581e-02 3.621509307155e-04 2.473149587058e+01
3.432500000000e+02 -2.837833287160e-02 3.617610186287e-04 2.479362182791e+01
3.435000000000e+02 -2.843491034322e-02 3.613079249601e-04 2.485536104260e+01
3.437500000000e+02 -2.849046329010e-02 3.608046611595e-04 2.491666083023e+01
3.440000000000e+02 -2.854590187017e-02 3.602647807997e-04 2.497746556212e+01
3.442500000000e+02 -2.860203803508e-02 3.597022988875e-04 2.503771669465e+01
3.445000000000e+02 -2.865958415774e-02 3.591314920219e-04 2.509735305672e+01
3.447500000000e+02 -2.871915407510e-02 3.585667200263e-04 2.515631106858e+01
3.450000000000e+02 -2.878126829057e-02 3.580222447007e-04 2.521452517479e+01
3.452500000000e+02 -2.884636109840e-02 3.575118321748e-04 2.527192825045e+01
3.455000000000e+02 -2.891479051061e-02 3.570486919190e-04 2.532845228226e+01
3.457500000000e+02 -2.898685022344e-02 3.566453978048e-04 2.538402893565e+01
3.460000000000e+02 -2.906278366497e-02 3.563136371494e-04 2.543859029962e+01
3.462500000000e+02 -2.914279995525e-02 3.560640630811e-04 2.549206956875e+01
3.465000000000e+02 -2.922709159629e-02 3.559060970984e-04 2.554440192580e+01
3.467500000000e+02 -2.931585237752e-02 3.558478202753e-04 2.559552528377e+01
3.470000000000e+02 -2.940929531262e-02 3.558959370145e-04 2.564538103081e+01
3.472500000000e+02 -2.950766977926e-02 3.560556784486e-04 2.569391488998e+01
3.475000000000e+02 -2.961127834454e-02 3.563307602462e-04 2.574107757725e+01
3.477500000000e+02 -2.972049277937e-02 3.567233604352e-04 2.578682550027e+01
3.480000000000e+02 -2.983576846726e-02 3.572341323682e-04 2.583112130431e+01
3.482500000000e+02 -2.995765600679e-02 3.578622276292e-04 2.587393446090e+01
3.485000000000e+02 -3.008680926530e-02 3.586053567254e-04 2.591524159729e+01
3.487500000000e+02 -3.022398873548e-02 3.594598575631e-04 2.595502686990e+01
3.490000000000e+02 -3.037006017118e-02 3.604207895535e-04 2.599328213284e+01
3.492500000000e+02 -3.052598775373e-02 3.614820425042e-04 2.603000701661e+01
3.495000000000e+02 -3.069282219054e-02 3.626364557594e-04 2.606520893850e+01
3.497500000000e+02 -3.087168351048e-02 3.638759365146e-04 2.609890296096e+01
3.500000000000e+02 -3.106373910576e-02 3.651916082018e-04 2.613111157765e+01
3.502500000000e+02 -3.127017783108e-02 3.665739552777e-04 2.616186441323e+01
3.505000000000e+02 -3.149218014995e-02 3.680129650881e-04 2.619119784875e+01
3.507500000000e+02 -3.173088588365e-02 3.694982758525e-04 2.621915456590e+01
3.510000000000e+02 -3.198735952548e-02 3.710193196891e-04 2.624578308316e+01
3.512500000000e+02 -3.226255482538e-02 3.725654676195e-04 2.627113718894e+01
3.515000000000e+02 -3.255727895807e-02 3.741261636764e-04 2.629527542614e+01
3.517500000000e+02 -3.287215774560e-02 3.756910584199e-04 2.631826051390e+01
3.520000000000e+02 -3.320760230018e-02 3.772501352324e-04 2.634015875313e+01
3.522500000000e+02 -3.356377791632e-02 3.787938273387e-04 2.636103947338e+01
3.525000000000e+02 -3.394057593437e-02 3.803131192519e-04 2.638097451527e+01
3.527500000000e+02 -3.433758946622e-02 3.817996347261e-04 2.640003761230e+01
3.530000000000e+02 -3.475409347607e-02 3.832457565728e-04 2.641830396397e+01
3.532500000000e+02 -3.518903050056e-02 3.846446930901e-04 2.643584963742e+01
3.535000000000e+02 -3.564100241993e-02 3.859905021050e-04 2.645275118534e+01
3.537500000000e+02 -3.610826917318e-02 3.872781567538e-04 2.646908506105e+01
3.540000000000e+02 -3.658875521966e-02 3.885035711845e-04 2.648492728067e+01
3.542500000000e+02 -3.708006322120e-02 3.896636139781e-04 2.650035284634e+01
3.545000000000e+02 -3.757949610575e-02 3.907561199374e-04 2.651543533206e+01
3.547500000000e+02 -3.808408717856e-02 3.917798872696e-04 2.653024648456e+01
3.550000000000e+02 -3.859063642977e-02 3.927345950826e-04 2.654485561979e+01
3.552500000000e+02 -3.909575498709e-02 3.936207279089e-04 2.655932930375e+01
3.555000000000e+02 -3.959591376210e-02 3.944397502298e-04 2.657373072849e+01
3.557500000000e+02 -4.008749790469e-02 3.951938012098e-04 2.658811928624e+01
3.560000000000e+02 -4.056686700677e-02 3.958856876717e-04 2.660255016542e+01
3.562500000000e+02 -4.103041523765e-02 3.965187026937e-04 2.661707372641e+01
3.565000000000e+02 -4.147463502247e-02 3.970964639995e-04 2.663173510852e+01
3.567500000000e+02 -4.189618084025e-02 3.976229817714e-04 2.664657390250e+01
3.570000000000e+02 -4.229193120160e-02 3.981024550442e-04 2.666162357218e+01
3.572500000000e+02 -4.265904953031e-02 3.985391452013e-04 2.667691120903e+01
3.575000000000e+02 -4.299504152725e-02 3.989372742672e-04 2.669245736277e+01
3.577500000000e+02 -4.329780674018e-02 3.993009079906e-04 2.670827564582e+01
3.580000000000e+02 -4.356568582813e-02 3.996338181016e-04 2.672437272630e+01
3.582500000000e+02 -4.379750283890e-02 3.999394053786e-04 2.674074842564e+01
3.585000000000e+02 -4.399259745237e-02 4.002206372155e-04 2.675739559276e+01
3.587500000000e+02 -4.415085244852e-02 4.004799517128e-04 2.677430045056e+01
3.590000000000e+02 -4.427271193200e-02 4.007192383167e-04 2.679144280112e+01
3.592500000000e+02 -4.435919214203e-02 4.009398245535e-04 2.680879659751e+01
3.595000000000e+02 -4.441188130559e-02 4.011424614170e-04 2.682633017735e+01
3.597500000000e+02 -4.443293278383e-02 4.013273462938e-04 2.684400694204e+01
3.600000000000e+02 -4.442504949325e-02 4.014941772082e-04 2.686178611945e+01
3.602500000000e+02 -4.439145575673e-02 4.016422388376e-04 2.687962317751e+01
3.605000000000e+02 -4.433586318118e-02 4.017704753408e-04 2.689747069144e+01
3.607500000000e+02 -4.426242461478e-02 4.018775921773e-04 2.691527896346e+01
3.610000000000e+02 -4.417568126411e-02 4.019621841801e-04 2.693299690454e+01
3.612500000000e+02 -4.408049908230e-02 4.020228663302e-04 2.695057241130e+01
3.615000000000e+02 -4.398200114800e-02 4.020584221554e-04 2.696795315836e+01
3.617500000000e+02 -4.388549358765e-02 4.020679195422e-04 2.698508703635e+01
3.620000000000e+02 -4.379638850189e-02 4.020508516454e-04 2.700192280332e+01
3.622500000000e+02 -4.372012328803e-02 4.020072774864e-04 2.701841013537e+01
3.625000000000e+02 -4.366208003138e-02 4.019379384854e-04 2.703450001685e+01
3.627500000000e+02 -4.362750431607e-02 4.018443446681e-04 2.705014502678e+01
3.630000000000e+02 -4.362142421635e-02 4.017288575220e-04 2.706529905163e+01
3.632500000000e+02 -4.364857143218e-02 4.015947353250e-04 2.707991734452e+01
3.635000000000e+02 -4.371330386799e-02 4.014461472188e-04 2.709395648404e+01
3.637500000000e+02 -4.381953212421e-02 4.012881783614e-04 2.710737378451e+01
3.640000000000e+02 -4.397064932886e-02 4.011267823934e-04 2.712012708916e+01
3.642500000000e+02 -4.416946509062e-02 4.009687027000e-04 2.713217450335e+01
3.645000000000e+02 -4.441814671153e-02 4.008213836012e-04 2.714347364303e+01
3.647500000000e+02 -4.471816567308e-02 4.006928319947e-04 2.715398132901e+01
3.650000000000e+02 -4.507025131955e-02 4.005914511428e-04 2.716365328970e+01
3.652500000000e+02 -4.547435637493e-02 4.005258783122e-04 2.717244341131e+01
3.655000000000e+02 -4.592962884245e-02 4.005047691664e-04 2.718030378923e+01
3.657500000000e+02 -4.643440014250e-02 4.005366065011e-04 2.718718408122e+01
3.660000000000e+02 -4.698618153263e-02 4.006294713914e-04 2.719303169130e+01
3.662500000000e+02 -4.758167717898e-02 4.007908328103e-04 2.719779157893e+01
3.665000000000e+02 -4.821681195811e-02 4.010273370356e-04 2.720140620215e+01
3.667500000000e+02 -4.888677011510e-02 4.013445948081e-04 2.720381604469e+01
3.670000000000e+02 -4.958605448987e-02 4.017469995374e-04 2.720495962498e+01
3.672500000000e+02 -5.030855699474e-02 4.022375519702e-04 2.720477408173e+01
3.675000000000e+02 -5.104764403218e-02 4.028177192426e-04 2.720319586554e+01
3.677500000000e+02 -5.179626003138e-02 4.034873156841e-04 2.720016108083e+01
3.680000000000e+02 -5.254703783999e-02 4.042444220794e-04 2.719560656937e+01
3.682500000000e+02 -5.329242647830e-02 4.050853285556e-04 2.718947034544e+01
3.685000000000e+02 -5.402482155038e-02 4.060045238078e-04 2.718169276410e+01
3.687500000000e+02 -5.473670789345e-02 4.069947036911e-04 2.717221700040e+01
3.690000000000e+02 -5.542079982152e-02 4.080468344895e-04 2.716099021826e+01
3.692500000000e+02 -5.607018719587e-02 4.091502251150e-04 2.714796399757e+01
3.695000000000e+02 -5.667847325129e-02 4.102926697278e-04 2.713309542222e+01
3.697500000000e+02 -5.723990998149e-02 4.114605783226e-04 2.711634742484e+01
3.700000000000e+02 -5.774952025680e-02 4.126391662768e-04 2.709768949444e+01
3.702500000000e+02 -5.820320790721e-02 4.138126839183e-04 2.707709831069e+01
3.705000000000e+02 -5.859785127235e-02 4.149646213747e-04 2.705455784595e+01
3.707500000000e+02 -5.893137556758e-02 4.160779727928e-04 2.703005978678e+01
3.710000000000e+02 -5.920280551824e-02 4.171355177328e-04 2.700360389016e+01
3.712500000000e+02 -5.941229141884e-02 4.181200877875e-04 2.697519771216e+01
3.715000000000e+02 -5.956111336747e-02 4.190148176405e-04 2.694485705213e+01
3.717500000000e+02 -5.965165735587e-02 4.198036130094e-04 2.691260550346e+01
3.720000000000e+02 -5.968736777204e-02 4.204713322019e-04 2.687847449103e+01
3.722500000000e+02 -5.967267714135e-02 4.210041201589e-04 2.684250327669e+01
3.725000000000e+02 -5.961290861319e-02 4.213895626668e-04 2.680473837151e+01
3.727500000000e+02 -5.951416272123e-02 4.216169861689e-04 2.676523345661e+01
3.730000000000e+02 -5.938318955149e-02 4.216777771200e-04 2.672404930069e+01
3.732500000000e+02 -5.922724038356e-02 4.215655458652e-04 2.668125307080e+01
3.735000000000e+02 -5.905391773047e-02 4.212762821695e-04 2.663691826983e+01
3.737500000000e+02 -5.887101477130e-02 4.208084741243e-04 2.659112427906e+01
3.740000000000e+02 -5.868636129998e-02 4.201631711958e-04 2.654395629381e+01
3.742500000000e+02 -5.850765853854e-02 4.193441001475e-04 2.649550455680e+01
3.745000000000e+02 -5.834233227201e-02 4.183575799254e-04 2.644586419692e+01
3.747500000000e+02 -5.819739549573e-02 4.172124461272e-04 2.639513505282e+01
3.750000000000e+02 -5.807931121973e-02 4.159199588836e-04 2.634342084672e+01
3.752500000000e+02 -5.799388343072e-02 4.144936448583e-04 2.629082903883e+01
3.755000000000e+02 -5.794615712477e-02 4.129490965156e-04 2.623747022647e+01
3.757500000000e+02 -5.794034462418e-02 4.113037160315e-04 2.618345793722e+01
3.760000000000e+02 -5.797975801894e-02 4.095764367676e-04 2.612890772132e+01
3.762500000000e+02 -5.806677404496e-02 4.077874158375e-04 2.607393682300e+01
3.765000000000e+02 -5.820281841692e-02 4.059577041349e-04 2.601866382769e+01
3.767500000000e+02 -5.838835972647e-02 4.041088954747e-04 2.596320771928e+01
3.770000000000e+02 -5.862293432840e-02 4.022627864311e-04 2.590768751762e+01
3.772500000000e+02 -5.890518662757e-02 4.004409872913e-04 2.585222188893e+01
3.775000000000e+02 -5.923292089242e-02 3.986645715909e-04 2.579692824107e+01
3.777500000000e+02 -5.960317653273e-02 3.969537899893e-04 2.574192237417e+01
3.780000000000e+02 -6.001231545814e-02 3.953277603796e-04 2.568731813287e+01
3.782500000000e+02 -6.045611945354e-02 3.938041751658e-04 2.563322658256e+01
3.785000000000e+02 -6.092990092024e-02 3.923990861983e-04 2.557975572509e+01
3.787500000000e+02 -6.142861712642e-02 3.911267110607e-04 2.552701020415e+01
3.790000000000e+02 -6.194699430597e-02 3.899992645529e-04 2.547509058154e+01
3.792500000000e+02 -6.247965056837e-02 3.890268450419e-04 2.542409309929e+01
3.795000000000e+02 -6.302121352804e-02 3.882173557734e-04 2.537410942087e+01
3.797500000000e+02 -6.356644799908e-02 3.875764901838e-04 2.532522596745e+01
3.800000000000e+02 -6.411036752829e-02 3.871077365392e-04 2.527752366966e+01
3.802500000000e+02 -6.464833434565e-02 3.868124136228e-04 2.523107769702e+01
3.805000000000e+02 -6.517616916887e-02 3.866897327622e-04 2.518595674037e+01
3.807500000000e+02 -6.569022056354e-02 3.867368882146e-04 2.514222288006e+01
3.810000000000e+02 -6.618743997065e-02 3.869491651374e-04 2.509993101302e+01
3.812500000000e+02 -6.666544375041e-02 3.873200770391e-04 2.505912826158e+01
3.815000000000e+02 -6.712253070753e-02 3.878414592642e-04 2.501985378871e+01
3.817500000000e+02 -6.755771841778e-02 3.885036371942e-04 2.498213803798e+01
3.820000000000e+02 -6.797073374500e-02 3.892955852125e-04 2.494600238184e+01
3.822500000000e+02 -6.836198174730e-02 3.902050631104e-04 2.491145878639e+01
3.825000000000e+02 -6.873252503903e-02 3.912188002285e-04 2.487850911838e+01
3.827500000000e+02 -6.908399946307e-02 3.923226328013e-04 2.484714509021e+01
3.830000000000e+02 -6.941855927612e-02 3.935017171087e-04 2.481734764050e+01
3.832500000000e+02 -6.973876096097e-02 3.947407002289e-04 2.478908702318e+01
3.835000000000e+02 -7.004747657443e-02 3.960239462997e-04 2.476232238176e+01
3.837500000000e+02 -7.034775807704e-02 3.973357066436e-04 2.473700203825e+01
3.840000000000e+02 -7.064273037474e-02 3.986603905081e-04 2.471306331427e+01
3.842500000000e+02 -7.093544858872e-02 3.999827450115e-04 2.469043308286e+01
3.845000000000e+02 -7.122878378046e-02 4.012881298960e-04 2.466902790461e+01
3.847500000000e+02 -7.152529302908e-02 4.025627465744e-04 2.464875468108e+01
3.850000000000e+02 -7.182710335162e-02 4.037938004679e-04 2.462951144435e+01
3.852500000000e+02 -7.213580795584e-02 4.049697479524e-04 2.461118793349e+01
3.855000000000e+02 -7.245237310205e-02 4.060804275645e-04 2.459366681336e+01
3.857500000000e+02 -7.277705895208e-02 4.071172466728e-04 2.457682449951e+01
3.860000000000e+02 -7.310935793146e-02 4.080732532679e-04 2.456053242073e+01
3.862500000000e+02 -7.344796237991e-02 4.089431742367e-04 2.454465832798e+01
3.865000000000e+02 -7.379073413344e-02 4.097234343311e-04 2.452906740492e+01
3.867500000000e+02 -7.413471053102e-02 4.104120655814e-04 2.451362367445e+01
3.870000000000e+02 -7.447614023883e-02 4.110086293052e-04 2.449819138565e+01
3.872500000000e+02 -7.481051384535e-02 4.115140846357e-04 2.448263616983e+01
3.875000000000e+02 -7.513264263296e-02 4.119305036743e-04 2.446682638653e+01
3.877500000000e+02 -7.543676516101e-02 4.122608248869e-04 2.445063436539e+01
3.880000000000e+02 -7.571663889291e-02 4.125085663467e-04 2.443393742287e+01
3.882500000000e+02 -7.596568560285e-02 4.126774941766e-04 2.441661894538e+01
3.885000000000e+02 -7.617715820892e-02 4.127712806981e-04 2.439856932700e+01
3.887500000000e+02 -7.634428267178e-02 4.127931658543e-04 2.437968669570e+01
3.890000000000e+02 -7.646045272927e-02 4.127456574393e-04 2.435987761477e+01
3.892500000000e+02 -7.651943119008e-02 4.126305239469e-04 2.433905762999e+01
3.895000000000e+02 -7.651552093516e-02 4.124482520961e-04 2.431715162652e+01
3.897500000000e+02 -7.644377720508e-02 4.121979480630e-04 2.429409412936e+01
3.900000000000e+02 -7.630019431200e-02 4.118774885144e-04 2.426982943380e+01
3.902500000000e+02 -7.608190091481e-02 4.114831456627e-04 2.424431164643e+01
3.905000000000e+02 -7.578731473284e-02 4.110099767995e-04 2.421750458677e+01
3.907500000000e+02 -7.541630736446e-02 4.104521643118e-04 2.418938162702e+01
3.910000000000e+02 -7.497033248255e-02 4.098031177349e-04 2.415992542869e+01
3.912500000000e+02 -7.445253170267e-02 4.090560386235e-04 2.412912762533e+01
3.915000000000e+02 -7.386780272824e-02 4.082043282680e-04 2.409698843543e+01
3.917500000000e+02 -7.322284357716e-02 4.072421494160e-04 2.406351625013e+01
3.920000000000e+02 -7.252614615019e-02 4.061650348796e-04 2.402872720013e+01
3.922500000000e+02 -7.178796450507e-02 4.049704287764e-04 2.399264468682e+01
3.925000000000e+02 -7.102023248635e-02 4.036583071389e-04 2.395529893420e+01
3.927500000000e+02 -7.023642786179e-02 4.022317449125e-04 2.391672655235e+01
3.930000000000e+02 -6.945142502787e-02 4.006973544278e-04 2.387697009189e+01
3.932500000000e+02 -6.868128054230e-02 3.990657222014e-04 2.383607763651e+01
3.935000000000e+02 -6.794296975222e-02 3.973516851194e-04 2.379410243222e+01
3.937500000000e+02 -6.725413225995e-02 3.955744542933e-04 2.375110250197e+01
3.940000000000e+02 -6.663273881779e-02 3.937576269354e-04 2.370714031817e+01
3.942500000000e+02 -6.609675946481e-02 3.919290245832e-04 2.366228247675e+01
3.945000000000e+02 -6.566377614850e-02 3.901203433068e-04 2.361659939604e+01
3.947500000000e+02 -6.535064662140e-02 3.883666986363e-04 2.357016500759e+01
3.950000000000e+02 -6.517307135284e-02 3.867059416246e-04 2.352305647144e+01
3.952500000000e+02 -6.514525617970e-02 3.851779295564e-04 2.347535386260e+01
3.955000000000e+02 -6.527948934584e-02 3.838235638506e-04 2.342713986503e+01
3.957500000000e+02 -6.558582832851e-02 3.826838715347e-04 2.337849943610e+01
3.960000000000e+02 -6.607172496913e-02 3.817988378238e-04 2.332951945520e+01
3.962500000000e+02 -6.674176885790e-02 3.812065434403e-04 2.328028833962e+01
3.965000000000e+02 -6.759739789501e-02 3.809419169852e-04 2.323089563599e+01
3.967500000000e+02 -6.863672716195e-02 3.810357575019e-04 2.318143158569e+01
3.970000000000e+02 -6.985439270333e-02 3.815137895573e-04 2.313198666754e+01
3.972500000000e+02 -7.124147132963e-02 3.823958149882e-04 2.308265109532e+01
3.975000000000e+02 -7.278549007584e-02 3.836950010611e-04 2.303351435419e+01
3.977500000000e+02 -7.447048244179e-02 3.854172482781e-04 2.298466465547e+01
3.980000000000e+02 -7.627714157451e-02 3.875609053817e-04 2.293618848277e+01
3.982500000000e+02 -7.818303941651e-02 3.901164285291e-04 2.288817005440e+01
3.985000000000e+02 -8.016291947626e-02 3.930664163795e-04 2.284069091458e+01
3.987500000000e+02 -8.218907055435e-02 3.963856246429e-04 2.279382943819e+01
3.990000000000e+02 -8.423174505943e-02 4.000413451336e-04 2.274766051786e+01
3.992500000000e+02 -8.625966219444e-02 4.039937767167e-04 2.270225514110e+01
3.995000000000e+02 -8.824052471546e-02 4.081966505421e-04 2.265768018709e+01
3.997500000000e+02 -9.014159540887e-02 4.125978733595e-04 2.261399817619e+01
4.000000000000e+02 -9.193030370808e-02 4.171403049002e-04 2.257126706578e+01
4.002500000000e+02 -9.357482801351e-02 4.217626361189e-04 2.252954023675e+01
4.005000000000e+02 -9.504470872308e-02 4.264002223742e-04 2.248886641878e+01
4.007500000000e+02 -9.631144863836e-02 4.309860573866e-04 2.244928965757e+01
4.010000000000e+02 -9.734903938294e-02 4.354517853445e-04 2.241084949495e+01
4.012500000000e+02 -9.813451315852e-02 4.397285707853e-04 2.237358094280e+01
4.015000000000e+02 -9.864837331760e-02 4.437480273542e-04 2.233751474349e+01
4.017500000000e+02 -9.887500873216e-02 4.474430561632e-04 2.230267748386e+01
4.020000000000e+02 -9.880303258326e-02 4.507490696259e-04 2.226909171409e+01
4.022500000000e+02 -9.842550742740e-02 4.536045764733e-04 2.223677625027e+01
4.025000000000e+02 -9.774012578301e-02 4.559520188889e-04 2.220574630687e+01
4.027500000000e+02 -9.674930105062e-02 4.577386685231e-04 2.217601361766e+01
4.030000000000e+02 -9.546014768957e-02 4.589174191550e-04 2.214758673619e+01
4.032500000000e+02 -9.388441045827e-02 4.594472569279e-04 2.212047111848e+01
4.035000000000e+02 -9.203829659617e-02 4.592941604648e-04 2.209466932100e+01
4.037500000000e+02 -8.994224740936e-02 4.584318592094e-04 2.207018106164e+01
4.040000000000e+02 -8.762062669875e-02 4.568423317936e-04 2.204700348885e+01
4.042500000000e+02 -8.510136575387e-02 4.545164082930e-04 2.202513124891e+01
4.045000000000e+02 -8.241555108245e-02 4.514543546687e-04 2.200455655563e+01
4.047500000000e+02 -7.959696789331e-02 4.476662536459e-04 2.198526945767e+01
4.050000000000e+02 -7.668161561773e-02 4.431724532080e-04 2.196725792006e+01
4.052500000000e+02 -7.370718494132e-02 4.380038717679e-04 2.195050789766e+01
4.055000000000e+02 -7.071253614920e-02 4.322020751357e-04 2.193500364730e+01
4.057500000000e+02 -6.773714966195e-02 4.258193571626e-04 2.192072780784e+01
4.060000000000e+02 -6.482058566887e-02 4.189186234540e-04 2.190766164440e+01
4.062500000000e+02 -6.200192779164e-02 4.115731062076e-04 2.189578514774e+01
4.065000000000e+02 -5.931926850932e-02 4.038658028256e-04 2.188507740997e+01
4.067500000000e+02 -5.680918280299e-02 3.958887959589e-04 2.187551677636e+01
4.070000000000e+02 -5.450621511739e-02 3.877423198886e-04 2.186708099433e+01
4.072500000000e+02 -5.244242988528e-02 3.795335802748e-04 2.185974761577e+01
4.075000000000e+02 -5.064695071291e-02 3.713753882724e-04 2.185349412262e+01
4.077500000000e+02 -4.914555744757e-02 3.633845588157e-04 2.184829820996e+01
4.080000000000e+02 -4.796029514671e-02 3.556801392155e-04 2.184413788377e+01
4.082500000000e+02 -4.710916984549e-02 3.483814473008e-04 2.184099183590e+01
4.085000000000e+02 -4.660585047333e-02 3.416059821111e-04 2.183883952675e+01
4.087500000000e+02 -4.645941957709e-02 3.354672128665e-04 2.183766125400e+01
4.090000000000e+02 -4.667421724739e-02 3.300723879667e-04 2.183743844144e+01
4.092500000000e+02 -4.724970137340e-02 3.255202894816e-04 2.183815363604e+01
4.095000000000e+02 -4.818036847770e-02 3.218990121182e-04 2.183979048234e+01
4.097500000000e+02 -4.945576960924e-02 3.192839630726e-04 2.184233390252e+01
4.100000000000e+02 -5.106055483300e-02 3.177359353893e-04 2.184576999629e+01
4.102500000000e+02 -5.297458355717e-02 3.172993750649e-04 2.185008591443e+01
4.105000000000e+02 -5.517312996842e-02 3.180010733957e-04 2.185526996599e+01
4.107500000000e+02 -5.762711056890e-02 3.198489661975e-04 2.186131133245e+01
4.110000000000e+02 -6.030340749885e-02 3.228314387317e-04 2.186820002831e+01
4.112500000000e+02 -6.316524201996e-02 3.269169935493e-04 2.187592681217e+01
4.115000000000e+02 -6.617260429893e-02 3.320542501494e-04 2.188448299276e+01
4.117500000000e+02 -6.928274226515e-02 3.381723734057e-04 2.189386022414e+01
4.120000000000e+02 -7.245070708695e-02 3.451821266422e-04 2.190405052200e+01
4.122500000000e+02 -7.562993727700e-02 3.529769990024e-04 2.191504596836e+01
4.125000000000e+02 -7.877288999770e-02 3.614349609058e-04 2.192683876499e+01
4.127500000000e+02 -8.183169970690e-02 3.704203913761e-04 2.193942099246e+01
4.130000000000e+02 -8.475886315074e-02 3.797865155529e-04 2.195278469696e+01
4.132500000000e+02 -8.750793964142e-02 3.893779031532e-04 2.196692170815e+01
4.135000000000e+02 -9.003425083341e-02 3.990334005309e-04 2.198182377512e+01
4.137500000000e+02 -9.229557820093e-02 4.085890073613e-04 2.199748244467e+01
4.140000000000e+02 -9.425283446466e-02 4.178809452857e-04 2.201388924458e+01
4.142500000000e+02 -9.587070901300e-02 4.267485452024e-04 2.203103561450e+01
4.145000000000e+02 -9.711826238472e-02 4.350373819107e-04 2.204891311190e+01
4.147500000000e+02 -9.796946761147e-02 4.426020918702e-04 2.206751346126e+01
4.150000000000e+02 -9.840368225418e-02 4.493090141074e-04 2.208682861799e+01
4.152500000000e+02 -9.840603872003e-02 4.550386458444e-04 2.210685098260e+01
4.155000000000e+02 -9.796774815578e-02 4.596877615516e-04 2.212757346819e+01
4.157500000000e+02 -9.708630574185e-02 4.631712341508e-04 2.214898955788e+01
4.160000000000e+02 -9.576559296364e-02 4.654234936462e-04 2.217109350813e+01
4.162500000000e+02 -9.401587274881e-02 4.663995950278e-04 2.219388038496e+01
4.165000000000e+02 -9.185367322917e-02 4.660759201443e-04 2.221734607431e+01
4.167500000000e+02 -8.930156653876e-02 4.644504145682e-04 2.224148746250e+01
4.170000000000e+02 -8.638783954408e-02 4.615425676705e-04 2.226630231141e+01
4.172500000000e+02 -8.314606458869e-02 4.573928340277e-04 2.229178939911e+01
4.175000000000e+02 -7.961458397976e-02 4.520617429177e-04 2.231794842885e+01
4.177500000000e+02 -7.583590896863e-02 4.456289779342e-04 2.234478003782e+01
4.180000000000e+02 -7.185605015911e-02 4.381917276110e-04 2.237228564882e+01
4.182500000000e+02 -6.772379784618e-02 4.298628449054e-04 2.240046754165e+01
4.185000000000e+02 -6.348995614486e-02 4.207690052154e-04 2.242932868033e+01
4.187500000000e+02 -5.920655145360e-02 4.110483135086e-04 2.245887266704e+01
4.190000000000e+02 -5.492603373468e-02 4.008483362207e-04 2.248910353847e+01
4.192500000000e+02 -5.070047874013e-02 3.903234288513e-04 2.252002580519e+01
4.195000000000e+02 -4.658080754631e-02 3.796323671490e-04 2.255164426531e+01
4.197500000000e+02 -4.261603959068e-02 3.689359859969e-04 2.258396380254e+01
4.200000000000e+02 -3.885258923165e-02 3.583944411955e-04 2.261698941704e+01
4.202500000000e+02 -3.533361525512e-02 3.481647991016e-04 2.265072599345e+01
4.205000000000e+02 -3.209843650713e-02 3.383987707146e-04 2.268517821482e+01
4.207500000000e+02 -2.918201235372e-02 3.292405327744e-04 2.272035031906e+01
4.210000000000e+02 -2.661450816233e-02 3.208243965181e-04 2.275624610250e+01
4.212500000000e+02 -2.442093523063e-02 3.132729259312e-04 2.279286866425e+01
4.215000000000e+02 -2.262087236570e-02 3.066950738202e-04 2.283022028009e+01
4.217500000000e+02 -2.122827158762e-02 3.011846626992e-04 2.286830213334e+01
4.220000000000e+02 -2.025134736857e-02 2.968186854458e-04 2.290711426225e+01
4.222500000000e+02 -1.969254776467e-02 2.936563410881e-04 2.294665528102e+01
4.225000000000e+02 -1.954858898441e-02 2.917380660530e-04 2.298692209724e+01
4.227500000000e+02 -1.981058799055e-02 2.910847684452e-04 2.302790981455e+01
4.230000000000e+02 -2.046423926788e-02 2.916974318271e-04 2.306961141326e+01
4.232500000000e+02 -2.149006721399e-02 2.935570043601e-04 2.311201745472e+01
4.235000000000e+02 -2.286373866522e-02 2.966244940831e-04 2.315511593192e+01
4.237500000000e+02 -2.455642293836e-02 3.008414265769e-04 2.319889195515e+01
4.240000000000e+02 -2.653519537904e-02 3.061305266662e-04 2.324332745612e+01
4.242500000000e+02 -2.876349386844e-02 3.123968866007e-04 2.328840103870e+01
4.245000000000e+02 -3.120160401560e-02 3.195292826450e-04 2.333408770495e+01
4.247500000000e+02 -3.380716243263e-02 3.274016847168e-04 2.338035861931e+01
4.250000000000e+02 -3.653571264643e-02 3.358752362772e-04 2.342718101194e+01
4.252500000000e+02 -3.934126080594e-02 3.448003211368e-04 2.347451800310e+01
4.255000000000e+02 -4.217684133954e-02 3.540187669685e-04 2.352232849947e+01
4.257500000000e+02 -4.499511055524e-02 3.633667008686e-04 2.357056717256e+01
4.260000000000e+02 -4.774894472506e-02 3.726770511483e-04 2.361918448505e+01
4.262500000000e+02 -5.039201084812e-02 3.817822221725e-04 2.366812671473e+01
4.265000000000e+02 -5.287937421373e-02 3.905168002183e-04 2.371733611718e+01
4.267500000000e+02 -5.516806375933e-02 3.987204966230e-04 2.376675108835e+01
4.270000000000e+02 -5.721761995315e-02 4.062407929929e-04 2.381630639628e+01
4.272500000000e+02 -5.899065641051e-02 4.129358088740e-04 2.386593348421e+01
4.275000000000e+02 -6.045333654834e-02 4.186765057780e-04 2.391556079991e+01
4.277500000000e+02 -6.157587463316e-02 4.233490951186e-04 2.396511417283e+01
4.280000000000e+02 -6.233292843705e-02 4.268568664588e-04 2.401451724059e+01
4.282500000000e+02 -6.270401005519e-02 4.291220278837e-04 2.406369187654e+01
4.285000000000e+02 -6.267376878851e-02 4.300867980936e-04 2.411255868811e+01
4.287500000000e+02 -6.223227836234e-02 4.297146786702e-04 2.416103745673e+01
4.290000000000e+02 -6.137518919515e-02 4.279908771375e-04 2.420904769033e+01
4.292500000000e+02 -6.010387120358e-02 4.249226510593e-04 2.425650905225e+01
4.295000000000e+02 -5.842540726384e-02 4.205389821006e-04 2.430334193821e+01
4.297500000000e+02 -5.635257664232e-02 4.148901419567e-04 2.434946789416e+01
4.300000000000e+02 -5.390370324427e-02 4.080466978369e-04 2.439481012976e+01
4.302500000000e+02 -5.110242226194e-02 4.000982362158e-04 2.443929405762e+01
4.305000000000e+02 -4.797740656193e-02 3.911517983515e-04 2.448284766811e+01
4.307500000000e+02 -4.456196892222e-02 3.813300780066e-04 2.452540203992e+01
4.310000000000e+02 -4.089359164157e-02 3.707693093551e-04 2.456689188725e+01
4.312500000000e+02 -3.701342656383e-02 3.596169459423e-04 2.460725586539e+01
4.315000000000e+02 -3.296567516000e-02 3.480293179434e-04 2.464643724624e+01
4.317500000000e+02 -2.879696187312e-02 3.361690289462e-04 2.468438421149e+01
4.320000000000e+02 -2.455563588427e-02 3.242024388164e-04 2.472105042352e+01
4.322500000000e+02 -2.029103694996e-02 3.122971568634e-04 2.475639563717e+01
4.325000000000e+02 -1.605276066574e-02 3.006193857015e-04 2.479038601555e+01
4.327500000000e+02 -1.188988960517e-02 2.893314944750e-04 2.482299473955e+01
4.330000000000e+02 -7.850238696763e-03 2.785897617414e-04 2.485420266186e+01
4.332500000000e+02 -3.979619483773e-03 2.685419812691e-04 2.488399860414e+01
4.335000000000e+02 -3.211276838653e-04 2.593254799501e-04 2.491237996647e+01
4.337500000000e+02 3.085520402503e-03 2.510653380361e-04 2.493935334730e+01
4.340000000000e+02 6.204592825478e-03 2.438725452999e-04 2.496493473214e+01
4.342500000000e+02 9.004883259044e-03 2.378426299617e-04 2.498915001604e+01
4.345000000000e+02 1.146016223896e-02 2.330544886110e-04 2.501203543776e+01
4.347500000000e+02 1.354954622136e-02 2.295694121335e-04 2.503363755388e+01
4.350000000000e+02 1.525777087663e-02 2.274303372154e-04 2.505401350111e+01
4.352500000000e+02 1.657534801931e-02 2.266614947664e-04 2.507323110665e+01
4.355000000000e+02 1.749864406450e-02 2.272679251155e-04 2.509136852827e+01
4.357500000000e+02 1.802982557910e-02 2.292357468597e-04 2.510851413547e+01
4.360000000000e+02 1.817672810240e-02 2.325324102186e-04 2.512476602357e+01
4.362500000000e+02 1.795260652068e-02 2.371073363065e-04 2.514023160431e+01
4.365000000000e+02 1.737581512556e-02 2.428925434862e-04 2.515502660488e+01
4.367500000000e+02 1.646939321579e-02 2.498037897516e-04 2.516927454639e+01
4.370000000000e+02 1.526059039627e-02 2.577416814644e-04 2.518310547132e+01
4.372500000000e+02 1.378033580851e-02 2.665930923143e-04 2.519665497617e+01
4.375000000000e+02 1.206265036847e-02 2.762328334053e-04 2.521006311754e+01
4.377500000000e+02 1.014405602411e-02 2.865253066277e-04 2.522347292097e+01
4.380000000000e+02 8.062942013805e-03 2.973264414329e-04 2.523702915311e+01
4.382500000000e+02 5.858949373115e-03 3.084856369861e-04 2.525087708573e+01
4.385000000000e+02 3.572354200556e-03 3.198478551653e-04 2.526516088480e+01
4.387500000000e+02 1.243481459551e-03 3.312557654230e-04 2.528002240628e+01
4.390000000000e+02 -1.087856574238e-03 3.425519297919e-04 2.529559978802e+01
4.392500000000e+02 -3.382876101787e-03 3.535809230754e-04 2.531202631432e+01
4.395000000000e+02 -5.604298486702e-03 3.641915266923e-04 2.532942894225e+01
4.397500000000e+02 -7.716763263624e-03 3.742387561470e-04 2.534792745800e+01
4.400000000000e+02 -9.687208347657e-03 3.835860013411e-04 2.536763315623e+01
4.402500000000e+02 -1.148517775611e-02 3.921068733132e-04 2.538864799497e+01
4.405000000000e+02 -1.308307543567e-02 3.996869187582e-04 2.541106380642e+01
4.407500000000e+02 -1.445637513171e-02 4.062252581819e-04 2.543496146328e+01
4.410000000000e+02 -1.558378655096e-02 4.116360518896e-04 2.546041012654e+01
4.412500000000e+02 -1.644736022839e-02 4.158496281319e-04 2.548746675829e+01
4.415000000000e+02 -1.703253719713e-02 4.188133694271e-04 2.551617579127e+01
4.417500000000e+02 -1.732820956278e-02 4.204925900804e-04 2.554656845069e+01
4.420000000000e+02 -1.732667029212e-02 4.208707179247e-04 2.557866283785e+01
4.422500000000e+02 -1.702361491276e-02 4.199496502682e-04 2.561246337820e+01
4.425000000000e+02 -1.641801928416e-02 4.177493579707e-04 2.564796110635e+01
4.427500000000e+02 -1.551209309520e-02 4.143076640063e-04 2.568513327652e+01
4.430000000000e+02 -1.431110044698e-02 4.096793066448e-04 2.572394385066e+01
4.432500000000e+02 -1.282326243479e-02 4.039350603184e-04 2.576434325911e+01
4.435000000000e+02 -1.105953363071e-02 3.971603210180e-04 2.580626910085e+01
4.437500000000e+02 -9.033465099108e-03 3.894536986610e-04 2.584964604544e+01
4.440000000000e+02 -6.760930119078e-03 3.809251412968e-04 2.589438675220e+01
4.442500000000e+02 -4.259956594504e-03 3.716940523126e-04 2.594039191684e+01
4.445000000000e+02 -1.550415442594e-03 3.618871869186e-04 2.598755139231e+01
4.447500000000e+02 1.346195381246e-03 3.516366823650e-04 2.603574445846e+01
4.450000000000e+02 4.407050103112e-03 3.410775572126e-04 2.608484079323e+01
4.452500000000e+02 7.608308189056e-03 3.303454477360e-04 2.613470155469e+01
4.455000000000e+02 1.092537274554e-02 3.195742170348e-04 2.618517992262e+01
4.457500000000e+02 1.433320915784e-02 3.088939850725e-04 2.623612230525e+01
4.460000000000e+02 1.780666337034e-02 2.984290435200e-04 2.628736963806e+01
4.462500000000e+02 2.132071084408e-02 2.882958149598e-04 2.633875801142e+01
4.465000000000e+02 2.485078106915e-02 2.786012566648e-04 2.639012042002e+01
4.467500000000e+02 2.837298305676e-02 2.694412365865e-04 2.644128747282e+01
4.470000000000e+02 3.186436781012e-02 2.608993428565e-04 2.649208884824e+01
4.472500000000e+02 3.530316134248e-02 2.530460030157e-04 2.654235476653e+01
4.475000000000e+02 3.866893307338e-02 2.459376761408e-04 2.659191681679e+01
4.477500000000e+02 4.194277522762e-02 2.396165624065e-04 2.664060943850e+01
4.480000000000e+02 4.510743919577e-02 2.341106102555e-04 2.668827135032e+01
4.482500000000e+02 4.814741327031e-02 2.294336693203e-04 2.673474635421e+01
4.485000000000e+02 5.104898444634e-02 2.255860695840e-04 2.677988470173e+01
4.487500000000e+02 5.380025662101e-02 2.225554588796e-04 2.682354438780e+01
4.490000000000e+02 5.639111355370e-02 2.203177064727e-04 2.686559181741e+01
4.492500000000e+02 5.881316307830e-02 2.188381898928e-04 2.690590295339e+01
4.495000000000e+02 6.105963025858e-02 2.180732341869e-04 2.694436435794e+01
4.497500000000e+02 6.312522887072e-02 2.179715245930e-04 2.698087362069e+01
4.500000000000e+02 6.500601215055e-02 2.184757531516e-04 2.701534019920e+01
4.502500000000e+02 6.669918739625e-02 2.195243334670e-04 2.704768609774e+01
4.505000000000e+02 6.820295756752e-02 2.210528958602e-04 2.707784598120e+01
4.507500000000e+02 6.951633481321e-02 2.229959309546e-04 2.710576762082e+01
4.510000000000e+02 7.063897105935e-02 2.252883852786e-04 2.713141215190e+01
4.512500000000e+02 7.157103241676e-02 2.278669905514e-04 2.715475382008e+01
4.515000000000e+02 7.231307474062e-02 2.306715878633e-04 2.717577999110e+01
4.517500000000e+02 7.286595846966e-02 2.336462391039e-04 2.719449097613e+01
4.520000000000e+02 7.323083038765e-02 2.367401216993e-04 2.721089940674e+01
4.522500000000e+02 7.340912465976e-02 2.399082702458e-04 2.722502982142e+01
4.525000000000e+02 7.340259995391e-02 2.431121256829e-04 2.723691811502e+01
4.527500000000e+02 7.321346539745e-02 2.463198014154e-04 2.724661058666e+01
4.530000000000e+02 7.284450190535e-02 2.495062196395e-04 2.725416320151e+01
4.532500000000e+02 7.229922722440e-02 2.526530124478e-04 2.725964075103e+01
4.535000000000e+02 7.158211430416e-02 2.557482283142e-04 2.726311569590e+01
4.537500000000e+02 7.069879719330e-02 2.587858773949e-04 2.726466722805e+01
4.540000000000e+02 6.965628156680e-02 2.617653376635e-04 2.726438029343e+01
4.542500000000e+02 6.846318045338e-02 2.646905991210e-04 2.726234436162e+01
4.545000000000e+02 6.712989864709e-02 2.675694117365e-04 2.725865244585e+01
4.547500000000e+02 6.566879701292e-02 2.704123514190e-04 2.725340013518e+01
4.550000000000e+02 6.409432982535e-02 2.732318192816e-04 2.724668440336e+01
4.552500000000e+02 6.242311434318e-02 2.760410379829e-04 2.723860285033e+01
4.555000000000e+02 6.067395225347e-02 2.788529767693e-04 2.722925258719e+01
4.557500000000e+02 5.886779072414e-02 2.816793333041e-04 2.721872959400e+01
4.560000000000e+02 5.702760580774e-02 2.845295178207e-04 2.720712774480e+01
4.562500000000e+02 5.517824096111e-02 2.874097263907e-04 2.719453830233e+01
4.565000000000e+02 5.334615043808e-02 2.903220519589e-04 2.718104910071e+01
4.567500000000e+02 5.155912382456e-02 2.932637295868e-04 2.716674418680e+01
4.570000000000e+02 4.984591040093e-02 2.962264447328e-04 2.715170318488e+01
4.572500000000e+02 4.823582613496e-02 2.991958394988e-04 2.713600096630e+01
4.575000000000e+02 4.675834595267e-02 3.021511282016e-04 2.711970738473e+01
4.577500000000e+02 4.544259757749e-02 3.050648954538e-04 2.710288685378e+01
4.580000000000e+02 4.431694810382e-02 3.079030636755e-04 2.708559831387e+01
4.582500000000e+02 4.340846555596e-02 3.106250830330e-04 2.706789490326e+01
4.585000000000e+02 4.274252966450e-02 3.131842549439e-04 2.704982402062e+01
4.587500000000e+02 4.234230722063e-02 3.155283521462e-04 2.703142708979e+01
4.590000000000e+02 4.222842435790e-02 3.176003235775e-04 2.701273969141e+01
4.592500000000e+02 4.241850226663e-02 3.193393085023e-04 2.699379140867e+01
4.595000000000e+02 4.292691711253e-02 3.206817068500e-04 2.697460600584e+01
4.597500000000e+02 4.376442249341e-02 3.215625547179e-04 2.695520134057e+01
4.600000000000e+02 4.493802063536e-02 3.219168615985e-04 2.693558957755e+01
4.602500000000e+02 4.645069964675e-02 3.216812503365e-04 2.691577717595e+01
4.605000000000e+02 4.830135837019e-02 3.207955011741e-04 2.689576506184e+01
4.607500000000e+02 5.048478512495e-02 3.192041783313e-04 2.687554880966e+01
4.610000000000e+02 5.299157062467e-02 3.168584231040e-04 2.685511871639e+01
4.612500000000e+02 5.580826547613e-02 3.137174093427e-04 2.683446009385e+01
4.615000000000e+02 5.891740770254e-02 3.097498821689e-04 2.681355340046e+01
4.617500000000e+02 6.229773215646e-02 3.049354565215e-04 2.679237452953e+01
4.620000000000e+02 6.592442157894e-02 2.992657309897e-04 2.677089510245e+01
4.622500000000e+02 6.976931335771e-02 2.927453233020e-04 2.674908272775e+01
4.625000000000e+02 7.380129984459e-02 2.853923939727e-04 2.672690140544e+01
4.627500000000e+02 7.798664181991e-02 2.772391419334e-04 2.670431186492e+01
4.630000000000e+02 8.228941778761e-02 2.683318073135e-04 2.668127201658e+01
4.632500000000e+02 8.667199331300e-02 2.587304022390e-04 2.665773742110e+01
4.635000000000e+02 9.109548623569e-02 2.485082228190e-04 2.663366177627e+01
4.637500000000e+02 9.552031033100e-02 2.377509493251e-04 2.660899747859e+01
4.640000000000e+02 9.990671938166e-02 2.265555155894e-04 2.658369619658e+01
4.642500000000e+02 1.042153580083e-01 2.150287114501e-04 2.655770948553e+01
4.645000000000e+02 1.084078355820e-01 2.032855382437e-04 2.653098942924e+01
4.647500000000e+02 1.124472640057e-01 1.914474995753e-04 2.650348928158e+01
4.650000000000e+02 1.162988160190e-01 1.796405947219e-04 2.647516415194e+01
4.652500000000e+02 1.199302246224e-01 1.679931189296e-04 2.644597166846e+01
4.655000000000e+02 1.233122288023e-01 1.566339347028e-04 2.641587260098e+01
4.657500000000e+02 1.264190241100e-01 1.456901960561e-04 2.638483153683e+01
4.660000000000e+02 1.292285966693e-01 1.352852413756e-04 2.635281746156e+01
4.662500000000e+02 1.317229742055e-01 1.255367263273e-04 2.631980426790e+01
4.665000000000e+02 1.338884790053e-01 1.165546874508e-04 2.628577130658e+01
4.667500000000e+02 1.357158149352e-01 1.084398583218e-04 2.625070377669e+01
4.670000000000e+02 1.372000619259e-01 1.012820693025e-04 2.621459302160e+01
4.672500000000e+02 1.383406722886e-01 9.515893622802e-05 2.617743685007e+01
4.675000000000e+02 1.391412907236e-01 9.013476189348e-05 2.613923964590e+01
4.677500000000e+02 1.396094839921e-01 8.625972342218e-05 2.610001238030e+01
4.680000000000e+02 1.397564970604e-01 8.356898455838e-05 2.605977262987e+01
4.682500000000e+02 1.395968401535e-01 8.208236180017e-05 2.601854437771e+01
4.685000000000e+02 1.391478385049e-01 8.180421585613e-05 2.597635770888e+01
4.687500000000e+02 1.384292114459e-01 8.272327695850e-05 2.593324853267e+01
4.690000000000e+02 1.374625521057e-01 8.481305195406e-05 2.588925808662e+01
4.692500000000e+02 1.362708103932e-01 8.803237335647e-05 2.584443237382e+01
4.695000000000e+02 1.348778375566e-01 9.232588329743e-05 2.579882164943e+01
4.697500000000e+02 1.333078814333e-01 9.762519080441e-05 2.575247967176e+01
4.700000000000e+02 1.315851782128e-01 1.038497582041e-04 2.570546310113e+01
4.702500000000e+02 1.297335642185e-01 1.109083816808e-04 2.565783068942e+01
4.705000000000e+02 1.277761519042e-01 1.187004688738e-04 2.560964264409e+01
4.707500000000e+02 1.257351043881e-01 1.271177409253e-04 2.556095981262e+01
4.710000000000e+02 1.236314373707e-01 1.360458343695e-04 2.551184305736e+01
4.712500000000e+02 1.214849338459e-01 1.453662602841e-04 2.546235254628e+01
4.715000000000e+02 1.193141574893e-01 1.549581001078e-04 2.541254710176e+01
4.717500000000e+02 1.171364463991e-01 1.646998815409e-04 2.536248368459e+01
4.720000000000e+02 1.149681101785e-01 1.744714325731e-04 2.531221680792e+01
4.722500000000e+02 1.128245278704e-01 1.841556854755e-04 2.526179814827e+01
4.725000000000e+02 1.107203952928e-01 1.936403586423e-04 2.521127612945e+01
4.727500000000e+02 1.086699978325e-01 2.028194677860e-04 2.516069560152e+01
4.730000000000e+02 1.066874424021e-01 2.115947019981e-04 2.511009760375e+01
4.732500000000e+02 1.047868621893e-01 2.198766731801e-04 2.505951920081e+01
4.735000000000e+02 1.029827574940e-01 2.275856763711e-04 2.500899331975e+01
4.737500000000e+02 1.012900773081e-01 2.346525572738e-04 2.495854872569e+01
4.740000000000e+02 9.972449422556e-02 2.410188959968e-04 2.490820995956e+01
4.742500000000e+02 9.830238167651e-02 2.466373546594e-04 2.485799741585e+01
4.745000000000e+02 9.704094944453e-02 2.514712933662e-04 2.480792735652e+01
4.747500000000e+02 9.595809010481e-02 2.554945184277e-04 2.475801205405e+01
4.750000000000e+02 9.507228178753e-02 2.586905241593e-04 2.470825990788e+01
4.752500000000e+02 9.440238667777e-02 2.610516755659e-04 2.465867558017e+01
4.755000000000e+02 9.396726659436e-02 2.625784156787e-04 2.460926021608e+01
4.757500000000e+02 9.378547090318e-02 2.632778774457e-04 2.456001160914e+01
4.760000000000e+02 9.387471697910e-02 2.631629341397e-04 2.451092445924e+01
4.762500000000e+02 9.425141189287e-02 2.622509959987e-04 2.446199060782e+01
4.765000000000e+02 9.493011520847e-02 2.605628405387e-04 2.441319930129e+01
4.767500000000e+02 9.592294061446e-02 2.581217742072e-04 2.436453751630e+01
4.770000000000e+02 9.723901477744e-02 2.549525932906e-04 2.431599024541e+01
4.772500000000e+02 9.888391206822e-02 2.510810292845e-04 2.426754088969e+01
4.775000000000e+02 1.008591447591e-01 2.465331353570e-04 2.421917158070e+01
4.777500000000e+02 1.031617088496e-01 2.413350906851e-04 2.417086361742e+01
4.780000000000e+02 1.057837046557e-01 2.355131059229e-04 2.412259786794e+01
4.782500000000e+02 1.087120259199e-01 2.290936083102e-04 2.407435516931e+01
4.785000000000e+02 1.119281986803e-01 2.221034294446e-04 2.402611681541e+01
4.787500000000e+02 1.154083020414e-01 2.145705167225e-04 2.397786498553e+01
4.790000000000e+02 1.191230023931e-01 2.065246071912e-04 2.392958315381e+01
4.792500000000e+02 1.230377804625e-01 1.979980118246e-04 2.388125658063e+01
4.795000000000e+02 1.271132368726e-01 1.890264556016e-04 2.383287269567e+01
4.797500000000e+02 1.313055266027e-01 1.796499098066e-04 2.378442145918e+01
4.800000000000e+02 1.355669876549e-01 1.699134263312e-04 2.373589577188e+01
4.802500000000e+02 1.398468227327e-01 1.598680193302e-04 2.368729174252e+01
4.805000000000e+02 1.440918968275e-01 1.495713132868e-04 2.363860892254e+01
4.807500000000e+02 1.482476782892e-01 1.390879283995e-04 2.358985055059e+01
4.810000000000e+02 1.522591969420e-01 1.284898066853e-04 2.354102366191e+01
4.812500000000e+02 1.560720577300e-01 1.178563493990e-04 2.349213911529e+01
4.815000000000e+02 1.596335299032e-01 1.072740831490e-04 2.344321166231e+01
4.817500000000e+02 1.628935874991e-01 9.683638998259e-05 2.339425985455e+01
4.820000000000e+02 1.658059387399e-01 8.664279027329e-05 2.334530586828e+01
4.822500000000e+02 1.683290358304e-01 7.679781869161e-05 2.329637540573e+01
4.825000000000e+02 1.704269768498e-01 6.740995342389e-05 2.324749743078e+01
4.827500000000e+02 1.720703241361e-01 5.859023400719e-05 2.319870384682e+01
4.830000000000e+02 1.732368155430e-01 5.045052753402e-05 2.315002928794e+01
4.832500000000e+02 1.739119210017e-01 4.310176205010e-05 2.310151075723e+01
4.835000000000e+02 1.740892621202e-01 3.665193802600e-05 2.305318724192e+01
4.837500000000e+02 1.737708564700e-01 3.120391401676e-05 2.300509948868e+01
4.840000000000e+02 1.729671954218e-01 2.685318346529e-05 2.295728963115e+01
4.842500000000e+02 1.716971483651e-01 2.368582511759e-05 2.290980083968e+01
4.845000000000e+02 1.699876749631e-01 2.177606081040e-05 2.286267715117e+01
4.847500000000e+02 1.678733743330e-01 2.118417137786e-05 2.281596317738e+01
4.850000000000e+02 1.653958751953e-01 2.195441306732e-05 2.276970383424e+01
4.852500000000e+02 1.626030403360e-01 2.411301544059e-05 2.272394431147e+01
4.855000000000e+02 1.595480751748e-01 2.766664979848e-05 2.267872977703e+01
4.857500000000e+02 1.562884653989e-01 3.260091611428e-05 2.263410544590e+01
4.860000000000e+02 1.528848677034e-01 3.887936647416e-05 2.259011634204e+01
4.862500000000e+02 1.493998702064e-01 4.644277262735e-05 2.254680744103e+01
4.865000000000e+02 1.458967630986e-01 5.520897120780e-05 2.250422346656e+01
4.867500000000e+02 1.424382314550e-01 6.507311803967e-05 2.246240906467e+01
4.870000000000e+02 1.390850950916e-01 7.590848030594e-05 2.242140874520e+01
4.872500000000e+02 1.358950951283e-01 8.756773181967e-05 2.238126681574e+01
4.875000000000e+02 1.329217001064e-01 9.988487453368e-05 2.234202759228e+01
4.877500000000e+02 1.302130783842e-01 1.126776637431e-04 2.230373518065e+01
4.880000000000e+02 1.278111316500e-01 1.257505555294e-04 2.226643371352e+01
4.882500000000e+02 1.257507431727e-01 1.388980322564e-04 2.223016708353e+01
4.885000000000e+02 1.240591395888e-01 1.519084628575e-04 2.219497917032e+01
4.887500000000e+02 1.227555059078e-01 1.645681094301e-04 2.216091350670e+01
4.890000000000e+02 1.218507471900e-01 1.766655694320e-04 2.212801348820e+01
4.892500000000e+02 1.213475198651e-01 1.879960637944e-04 2.209632196970e+01
4.895000000000e+02 1.212404257970e-01 1.983659695325e-04 2.206588145573e+01
4.897500000000e+02 1.215164564764e-01 2.075972389566e-04 2.203673362704e+01
4.900000000000e+02 1.221555942931e-01 2.155314496748e-04 2.200891946923e+01
4.902500000000e+02 1.231316086282e-01 2.220333939498e-04 2.198247896645e+01
4.905000000000e+02 1.244129838647e-01 2.269942561241e-04 2.195745076282e+01
4.907500000000e+02 1.259639544512e-01 2.303343925007e-04 2.193387222769e+01
4.910000000000e+02 1.277456169050e-01 2.320054037706e-04 2.191177909931e+01
4.912500000000e+02 1.297170497823e-01 2.319911224977e-04 2.189120511294e+01
4.915000000000e+02 1.318364453292e-01 2.303081381265e-04 2.187218210972e+01
4.917500000000e+02 1.340621452351e-01 2.270054521623e-04 2.185473940616e+01
4.920000000000e+02 1.363536183403e-01 2.221634653560e-04 2.183890397613e+01
4.922500000000e+02 1.386722528391e-01 2.158918798902e-04 2.182469980022e+01
4.925000000000e+02 1.409820429499e-01 2.083272588058e-04 2.181214801768e+01
4.927500000000e+02 1.432500568377e-01 1.996297187882e-04 2.180126655742e+01
4.930000000000e+02 1.454466974780e-01 1.899791389957e-04 2.179206974808e+01
4.932500000000e+02 1.475458316967e-01 1.795709991781e-04 2.178456846686e+01
4.935000000000e+02 1.495246862729e-01 1.686118291828e-04 2.177876979028e+01
4.937500000000e+02 1.513635766479e-01 1.573145687977e-04 2.177467662693e+01
4.940000000000e+02 1.530455632733e-01 1.458938560211e-04 2.177228792209e+01
4.942500000000e+02 1.545559584303e-01 1.345613854621e-04 2.177159833118e+01
4.945000000000e+02 1.558817813576e-01 1.235215861411e-04 2.177259790003e+01
4.947500000000e+02 1.570112577573e-01 1.129675109728e-04 2.177527232257e+01
4.950000000000e+02 1.579333039355e-01 1.030772803176e-04 2.177960266503e+01
4.952500000000e+02 1.586371007900e-01 9.401108444234e-05 2.178556508283e+01
4.955000000000e+02 1.591118204800e-01 8.590860323446e-05 2.179313116200e+01
4.957500000000e+02 1.593464602557e-01 7.888724014692e-05 2.180226769215e+01
4.960000000000e+02 1.593298506514e-01 7.304100246842e-05 2.181293644121e+01
4.962500000000e+02 1.590508630336e-01 6.843975666804e-05 2.182509458020e+01
4.965000000000e+02 1.584987612702e-01 6.512935845479e-05 2.183869451737e+01
4.967500000000e+02 1.576637132198e-01 6.313236491384e-05 2.185368374664e+01
4.970000000000e+02 1.565374507184e-01 6.244890718135e-05 2.187000535805e+01
4.972500000000e+02 1.551139990580e-01 6.305826684043e-05 2.188759794276e+01
4.975000000000e+02 1.533904634448e-01 6.492083268395e-05 2.190639552715e+01
4.977500000000e+02 1.513678173843e-01 6.797995321313e-05 2.192632817121e+01
4.980000000000e+02 1.490516280294e-01 7.216417998967e-05 2.194732197205e+01
4.982500000000e+02 1.464526721011e-01 7.738954749286e-05 2.196929908007e+01
4.985000000000e+02 1.435874050845e-01 8.356166602388e-05 2.199217841499e+01
4.987500000000e+02 1.404782221836e-01 9.057787491015e-05 2.201587569141e+01
4.990000000000e+02 1.371534963349e-01 9.832919216336e-05 2.204030391936e+01
4.992500000000e+02 1.336473620105e-01 1.067020527269e-04 2.206537348437e+01
4.995000000000e+02 1.299992483574e-01 1.155799032661e-04 2.209099311184e+01
4.997500000000e+02 1.262531594355e-01 1.248446152962e-04 2.211706971342e+01
5.000000000000e+02 1.224567261494e-01 1.343778117444e-04 2.214350949500e+01
5.002500000000e+02 1.186600702806e-01 1.440618309683e-04 2.217021786470e+01
5.005000000000e+02 1.149145066503e-01 1.537808587210e-04 2.219710059644e+01
5.007500000000e+02 1.112711662686e-01 1.634217070309e-04 2.222406377792e+01
5.010000000000e+02 1.077795604901e-01 1.728748951653e-04 2.225101493963e+01
5.012500000000e+02 1.044861808925e-01 1.820355653305e-04 2.227786341273e+01
5.015000000000e+02 1.014331866936e-01 1.908043955068e-04 2.230452067598e+01
5.017500000000e+02 9.865720343748e-02 1.990888094687e-04 2.233090142747e+01
5.020000000000e+02 9.618832769348e-02 2.068041661863e-04 2.235692391102e+01
5.022500000000e+02 9.404935890288e-02 2.138748339328e-04 2.238251024686e+01
5.025000000000e+02 9.225524075879e-02 2.202357323941e-04 2.240758750897e+01
5.027500000000e+02 9.081281823142e-02 2.258334038438e-04 2.243208759530e+01
5.030000000000e+02 8.972079215333e-02 2.306276022920e-04 2.245594833920e+01
5.032500000000e+02 8.896998980327e-02 2.345921339885e-04 2.247911327848e+01
5.035000000000e+02 8.854378968644e-02 2.377161621686e-04 2.250153269983e+01
5.037500000000e+02 8.841880972320e-02 2.400047157565e-04 2.252316332370e+01
5.040000000000e+02 8.856568849035e-02 2.414793864680e-04 2.254396922554e+01
5.042500000000e+02 8.895003604858e-02 2.421781293609e-04 2.256392143010e+01
5.045000000000e+02 8.953340546625e-02 2.421550667423e-04 2.258299873095e+01
5.047500000000e+02 9.027434229258e-02 2.414795071554e-04 2.260118713605e+01
5.050000000000e+02 9.112937892241e-02 2.402349144388e-04 2.261848051700e+01
5.052500000000e+02 9.205401994464e-02 2.385171613520e-04 2.263488032391e+01
5.055000000000e+02 9.300364068260e-02 2.364323293223e-04 2.265039526932e+01
5.057500000000e+02 9.393429493101e-02 2.340942788870e-04 2.266504168078e+01
5.060000000000e+02 9.480342923438e-02 2.316218525372e-04 2.267884302403e+01
5.062500000000e+02 9.557046652995e-02 2.291359377859e-04 2.269182938688e+01
5.065000000000e+02 9.619732006295e-02 2.267563701174e-04 2.270403769588e+01
5.067500000000e+02 9.664875619947e-02 2.245988683040e-04 2.271551065306e+01
5.070000000000e+02 9.689273747028e-02 2.227720726024e-04 2.272629690404e+01
5.072500000000e+02 9.690061472740e-02 2.213748424044e-04 2.273644986366e+01
5.075000000000e+02 9.664735231844e-02 2.204937877379e-04 2.274602768027e+01
5.077500000000e+02 9.611166194789e-02 2.202011159480e-04 2.275509236458e+01
5.080000000000e+02 9.527610331688e-02 2.205529821729e-04 2.276370888441e+01
5.082500000000e+02 9.412726258271e-02 2.215883822831e-04 2.277194492634e+01
5.085000000000e+02 9.265585759417e-02 2.233287016304e-04 2.277986993984e+01
5.087500000000e+02 9.085685213057e-02 2.257774626619e-04 2.278755420304e+01
5.090000000000e+02 8.872966440422e-02 2.289206023440e-04 2.279506853685e+01
5.092500000000e+02 8.627829976171e-02 2.327273632763e-04 2.280248338769e+01
5.095000000000e+02 8.351147868145e-02 2.371515846280e-04 2.280986796598e+01
5.097500000000e+02 8.044283309155e-02 2.421331249265e-04 2.281729003391e+01
5.100000000000e+02 7.709098529928e-02 2.475999117353e-04 2.282481514161e+01
5.102500000000e+02 7.347957913595e-02 2.534698982285e-04 2.283250594442e+01
5.105000000000e+02 6.963731374499e-02 2.596529665939e-04 2.284042217961e+01
5.107500000000e+02 6.559780789576e-02 2.660532758024e-04 2.284862013758e+01
5.110000000000e+02 6.139937494575e-02 2.725714352321e-04 2.285715224998e+01
5.112500000000e+02 5.708472145864e-02 2.791064309723e-04 2.286606730530e+01
5.115000000000e+02 5.270046393218e-02 2.855575481245e-04 2.287541019219e+01
5.117500000000e+02 4.829652811321e-02 2.918260863003e-04 2.288522177477e+01
5.120000000000e+02 4.392543873644e-02 2.978168626181e-04 2.289553933193e+01
5.122500000000e+02 3.964145974118e-02 3.034395614965e-04 2.290639655914e+01
5.125000000000e+02 3.549963833860e-02 3.086098517544e-04 2.291782366237e+01
5.127500000000e+02 3.155476512677e-02 3.132503355078e-04 2.292984795621e+01
5.130000000000e+02 2.786025931736e-02 3.172913875234e-04 2.294249404218e+01
5.132500000000e+02 2.446703990999e-02 3.206717889450e-04 2.295578401656e+01
5.135000000000e+02 2.142237084116e-02 3.233392989475e-04 2.296973813803e+01
5.137500000000e+02 1.876875388482e-02 3.252511064996e-04 2.298437501249e+01
5.140000000000e+02 1.654288358990e-02 3.263742631209e-04 2.299971204811e+01
5.142500000000e+02 1.477470046845e-02 3.266859788201e-04 2.301576563919e+01
5.145000000000e+02 1.348655255449e-02 3.261740965109e-04 2.303255179622e+01
5.147500000000e+02 1.269254087329e-02 3.248372051117e-04 2.305008610278e+01
5.150000000000e+02 1.239799587240e-02 3.226851118157e-04 2.306838431312e+01
5.152500000000e+02 1.259917610714e-02 3.197388578232e-04 2.308746224873e+01
5.155000000000e+02 1.328313988113e-02 3.160310809282e-04 2.310733629889e+01
5.157500000000e+02 1.442782312574e-02 3.116059131517e-04 2.312802325522e+01
5.160000000000e+02 1.600231653308e-02 3.065191258102e-04 2.314954067391e+01
5.162500000000e+02 1.796732494440e-02 3.008379230149e-04 2.317190681637e+01
5.165000000000e+02 2.027579989218e-02 2.946405671947e-04 2.319514057616e+01
5.167500000000e+02 2.287373731442e-02 2.880160606833e-04 2.321926166299e+01
5.170000000000e+02 2.570110496110e-02 2.810633939112e-04 2.324429044549e+01
5.172500000000e+02 2.869286333958e-02 2.738906416639e-04 2.327024777969e+01
5.175000000000e+02 3.178011493038e-02 2.666139820685e-04 2.329715510965e+01
5.177500000000e+02 3.489125081147e-02 2.593562865581e-04 2.332503408870e+01
5.180000000000e+02 3.795319713522e-02 2.522457061910e-04 2.335390664848e+01
5.182500000000e+02 4.089259837992e-02 2.454138911984e-04 2.338379459022e+01
5.185000000000e+02 4.363705574037e-02 2.389941902580e-04 2.341471959557e+01
5.187500000000e+02 4.611625234762e-02 2.331196004959e-04 2.344670280156e+01
5.190000000000e+02 4.826310355946e-02 2.279206865856e-04 2.347976477029e+01
5.192500000000e+02 5.001474748745e-02 2.235234417355e-04 2.351392504725e+01
5.195000000000e+02 5.131354247557e-02 2.200470785954e-04 2.354920210605e+01
5.197500000000e+02 5.210787347885e-02 2.176019281595e-04 2.358561290755e+01
5.200000000000e+02 5.235294604110e-02 2.162874163739e-04 2.362317280216e+01
5.202500000000e+02 5.201140993412e-02 2.161903084742e-04 2.366189520845e+01
5.205000000000e+02 5.105386628369e-02 2.173828248354e-04 2.370179130870e+01
5.207500000000e+02 4.945931851488e-02 2.199210762596e-04 2.374286992654e+01
5.210000000000e+02 4.721544234573e-02 2.238439113207e-04 2.378513723110e+01
5.212500000000e+02 4.431874932711e-02 2.291719718115e-04 2.382859648323e+01
5.215000000000e+02 4.077468177660e-02 2.359069975259e-04 2.387324793724e+01
5.217500000000e+02 3.659750919179e-02 2.440315853265e-04 2.391908854384e+01
5.220000000000e+02 3.181020033476e-02 2.535091240145e-04 2.396611188183e+01
5.222500000000e+02 2.644411998109e-02 2.642839130215e-04 2.401430796659e+01
5.225000000000e+02 2.053863129429e-02 2.762818912784e-04 2.406366310343e+01
5.227500000000e+02 1.414063914690e-02 2.894115325874e-04 2.411415985296e+01
5.230000000000e+02 7.303965265199e-03 3.035650265263e-04 2.416577687965e+01
5.232500000000e+02 8.870611795400e-05 3.186196085962e-04 2.421848895688e+01
5.235000000000e+02 -7.439558169671e-03 3.344391409998e-04 2.427226687886e+01
5.237500000000e+02 -1.521057436921e-02 3.508758959643e-04 2.432707748810e+01
5.240000000000e+02 -2.315032896599e-02 3.677724644558e-04 2.438288366151e+01
5.242500000000e+02 -3.118199879085e-02 3.849637958906e-04 2.443964434605e+01
5.245000000000e+02 -3.922696350180e-02 4.022792957945e-04 2.449731461404e+01
5.247500000000e+02 -4.720581578873e-02 4.195449982844e-04 2.455584573487e+01
5.250000000000e+02 -5.503942601264e-02 4.365857080081e-04 2.461518526130e+01
5.252500000000e+02 -6.264999809787e-02 4.532271885848e-04 2.467527717390e+01
5.255000000000e+02 -6.996210913819e-02 4.692983702321e-04 2.473606197708e+01
5.257500000000e+02 -7.690374027809e-02 4.846334428159e-04 2.479747686054e+01
5.260000000000e+02 -8.340726549173e-02 4.990738326461e-04 2.485945592826e+01
5.262500000000e+02 -8.941038441219e-02 5.124702316238e-04 2.492193030079e+01
5.265000000000e+02 -9.485700203743e-02 5.246844219143e-04 2.498482835150e+01
5.267500000000e+02 -9.969801860986e-02 5.355909331409e-04 2.504807601372e+01
5.270000000000e+02 -1.038920440602e-01 5.450787588210e-04 2.511159683970e+01
5.272500000000e+02 -1.074059998275e-01 5.530526264229e-04 2.517531246021e+01
5.275000000000e+02 -1.102156199082e-01 5.594343688914e-04 2.523914263835e+01
5.277500000000e+02 -1.123058334160e-01 5.641639227248e-04 2.530300564760e+01
5.280000000000e+02 -1.136710162747e-01 5.672002028895e-04 2.536681846247e+01
5.282500000000e+02 -1.143151182029e-01 5.685216780723e-04 2.543049719912e+01
5.285000000000e+02 -1.142516645639e-01 5.681269039052e-04 2.549395713814e+01
5.287500000000e+02 -1.135036053862e-01 5.660346230836e-04 2.555711310199e+01
5.290000000000e+02 -1.121030548000e-01 5.622836997092e-04 2.561987986901e+01
5.292500000000e+02 -1.100908783861e-01 5.569328820772e-04 2.568217215421e+01
5.295000000000e+02 -1.075161710339e-01 5.500602399726e-04 2.574390499773e+01
5.297500000000e+02 -1.044356161411e-01 5.417623647719e-04 2.580499415680e+01
5.300000000000e+02 -1.009127126215e-01 5.321534200769e-04 2.586535600832e+01
5.302500000000e+02 -9.701694410555e-02 5.213638836064e-04 2.592490816658e+01
5.305000000000e+02 -9.282280969517e-02 5.095391625873e-04 2.598356932332e+01
5.307500000000e+02 -8.840883173556e-02 4.968379039147e-04 2.604125985181e+01
5.310000000000e+02 -8.385645667679e-02 4.834301829842e-04 2.609790169922e+01
5.312500000000e+02 -7.924893979928e-02 4.694958589660e-04 2.615341874608e+01
5.315000000000e+02 -7.467021123077e-02 4.552222279712e-04 2.620773716306e+01
5.317500000000e+02 -7.020368786272e-02 4.408018505879e-04 2.626078537495e+01
5.320000000000e+02 -6.593112659335e-02 4.264302848468e-04 2.631249442753e+01
5.322500000000e+02 -6.193151729999e-02 4.123038690175e-04 2.636279836784e+01
5.325000000000e+02 -5.827994834956e-02 3.986173271620e-04 2.641163424816e+01
5.327500000000e+02 -5.504659205705e-02 3.855613749748e-04 2.645894254279e+01
5.330000000000e+02 -5.229575988378e-02 3.733202269613e-04 2.650466754888e+01
5.332500000000e+02 -5.008498085609e-02 3.620695711996e-04 2.654875743132e+01
5.335000000000e+02 -4.846427336145e-02 3.519743034463e-04 2.659116481467e+01
5.337500000000e+02 -4.747546193249e-02 3.431863960434e-04 2.663184700847e+01
5.340000000000e+02 -4.715162287398e-02 3.358429651973e-04 2.667076623780e+01
5.342500000000e+02 -4.751671956657e-02 3.300645261106e-04 2.670789025559e+01
5.345000000000e+02 -4.858529173653e-02 3.259532413421e-04 2.674319238723e+01
5.347500000000e+02 -5.036237112017e-02 3.235917789151e-04 2.677665215420e+01
5.350000000000e+02 -5.284346750325e-02 3.230420917394e-04 2.680825532686e+01
5.352500000000e+02 -5.601475022050e-02 3.243445791544e-04 2.683799434526e+01
5.355000000000e+02 -5.985334624116e-02 3.275174998052e-04 2.686586848157e+01
5.357500000000e+02 -6.432778413602e-02 3.325566857475e-04 2.689188416747e+01
5.360000000000e+02 -6.939854364573e-02 3.394355259906e-04 2.691605490009e+01
5.362500000000e+02 -7.501874162968e-02 3.481052774834e-04 2.693840143520e+01
5.365000000000e+02 -8.113490969599e-02 3.584956599755e-04 2.695895169043e+01
5.367500000000e+02 -8.768786702432e-02 3.705157502007e-04 2.697774079303e+01
5.370000000000e+02 -9.461365154218e-02 3.840551283713e-04 2.699481061378e+01
5.372500000000e+02 -1.018445184029e-01 3.989852901017e-04 2.701020979898e+01
5.375000000000e+02 -1.093099743889e-01 4.151613402048e-04 2.702399308282e+01
5.377500000000e+02 -1.169378180277e-01 4.324237983765e-04 2.703622115888e+01
5.380000000000e+02 -1.246551985024e-01 4.506007020274e-04 2.704695985864e+01
5.382500000000e+02 -1.323896475246e-01 4.695097999113e-04 2.705627966313e+01
5.385000000000e+02 -1.400700668881e-01 4.889608054421e-04 2.706425517116e+01
5.387500000000e+02 -1.476276932193e-01 5.087578760308e-04 2.707096410316e+01
5.390000000000e+02 -1.549969754521e-01 5.287020360085e-04 2.707648670947e+01
5.392500000000e+02 -1.621163882817e-01 5.485935914669e-04 2.708090487347e+01
5.395000000000e+02 -1.689291465540e-01 5.682345288614e-04 2.708430148821e+01
5.397500000000e+02 -1.753838487494e-01 5.874309852898e-04 2.708675933451e+01
5.400000000000e+02 -1.814349934472e-01 6.059954519075e-04 2.708836045047e+01
5.402500000000e+02 -1.870434041110e-01 6.237489676232e-04 2.708918523081e+01
5.405000000000e+02 -1.921765352689e-01 6.405230674849e-04 2.708931185723e+01
5.407500000000e+02 -1.968086871757e-01 6.561617499203e-04 2.708881524473e+01
5.410000000000e+02 -2.009210926556e-01 6.705230994142e-04 2.708776651581e+01
5.412500000000e+02 -2.045019105767e-01 6.834807226703e-04 2.708623252090e+01
5.415000000000e+02 -2.075461217002e-01 6.949251351230e-04 2.708427495080e+01
5.417500000000e+02 -2.100553214061e-01 7.047647828972e-04 2.708194999139e+01
5.420000000000e+02 -2.120374393101e-01 7.129268739680e-04 2.707930805507e+01
5.422500000000e+02 -2.135063716024e-01 7.193581073921e-04 2.707639310163e+01
5.425000000000e+02 -2.144815481568e-01 7.240250544733e-04 2.707324251670e+01
5.427500000000e+02 -2.149874563529e-01 7.269143649302e-04 2.706988707404e+01
5.430000000000e+02 -2.150530941393e-01 7.280328294452e-04 2.706635048449e+01
5.432500000000e+02 -2.147114082232e-01 7.274071546571e-04 2.706264951031e+01
5.435000000000e+02 -2.139987151489e-01 7.250835411288e-04 2.705879414458e+01
5.437500000000e+02 -2.129540775747e-01 7.211271154430e-04 2.705478739401e+01
5.440000000000e+02 -2.116187103349e-01 7.156211183257e-04 2.705062560156e+01
5.442500000000e+02 -2.100353914249e-01 7.086659005077e-04 2.704629882715e+01
5.445000000000e+02 -2.082478622680e-01 7.003777597239e-04 2.704179083040e+01
5.447500000000e+02 -2.063002792240e-01 6.908875599796e-04 2.703707957012e+01
5.450000000000e+02 -2.042367015852e-01 6.803392027694e-04 2.703213773471e+01
5.452500000000e+02 -2.021005754330e-01 6.688879067494e-04 2.702693284357e+01
5.455000000000e+02 -1.999343232376e-01 6.566983819945e-04 2.702142808901e+01
5.457500000000e+02 -1.977789047541e-01 6.439427839402e-04 2.701558246789e+01
5.460000000000e+02 -1.956735072574e-01 6.307986701569e-04 2.700935165157e+01
5.462500000000e+02 -1.936552087743e-01 6.174467397201e-04 2.700268821084e+01
5.465000000000e+02 -1.917587457535e-01 6.040685924004e-04 2.699554232375e+01
5.467500000000e+02 -1.900163052457e-01 5.908444164961e-04 2.698786222543e+01
5.470000000000e+02 -1.884573876549e-01 5.779506885685e-04 2.697959488256e+01
5.472500000000e+02 -1.871086732375e-01 5.655579684413e-04 2.697068623714e+01
5.475000000000e+02 -1.859939911300e-01 5.538287014343e-04 2.696108198963e+01
5.477500000000e+02 -1.851342678690e-01 5.429150325072e-04 2.695072777238e+01
5.480000000000e+02 -1.845475680909e-01 5.329570655643e-04 2.693956986094e+01
5.482500000000e+02 -1.842491142598e-01 5.240810798497e-04 2.692755529859e+01
5.485000000000e+02 -1.842513809126e-01 5.163981246639e-04 2.691463252714e+01
5.487500000000e+02 -1.845641640675e-01 5.100027649103e-04 2.690075145117e+01
5.490000000000e+02 -1.851947061476e-01 5.049722236568e-04 2.688586398745e+01
5.492500000000e+02 -1.861477928244e-01 5.013657388642e-04 2.686992406518e+01
5.495000000000e+02 -1.874258835852e-01 4.992243094652e-04 2.685288809823e+01
5.497500000000e+02 -1.890292162591e-01 4.985706914451e-04 2.683471492160e+01
5.500000000000e+02 -1.909559234816e-01 4.994097372316e-04 2.681536620050e+01
5.502500000000e+02 -1.932021230499e-01 5.017289700280e-04 2.679480634330e+01
5.505000000000e+02 -1.957620041062e-01 5.054994289987e-04 2.677300273137e+01
5.507500000000e+02 -1.986278932743e-01 5.106767179968e-04 2.674992574497e+01
5.510000000000e+02 -2.017902963157e-01 5.172021734757e-04 2.672554896088e+01
5.512500000000e+02 -2.052379309910e-01 5.250041793537e-04 2.669984901434e+01
5.515000000000e+02 -2.089577349194e-01 5.339997056787e-04 2.667280573772e+01
5.517500000000e+02 -2.129348497044e-01 5.440955239288e-04 2.664440229861e+01
5.520000000000e+02 -2.171526099116e-01 5.551897918619e-04 2.661462499044e+01
5.522500000000e+02 -2.215924985853e-01 5.671733010075e-04 2.658346352835e+01
5.525000000000e+02 -2.262341240362e-01 5.799308415242e-04 2.655091082357e+01
5.527500000000e+02 -2.310551857390e-01 5.933423472840e-04 2.651696309616e+01
5.530000000000e+02 -2.360314499909e-01 6.072839316810e-04 2.648162000429e+01
5.532500000000e+02 -2.411367641332e-01 6.216290489022e-04 2.644488438323e+01
5.535000000000e+02 -2.463430760327e-01 6.362492981208e-04 2.640676255818e+01
5.537500000000e+02 -2.516205106024e-01 6.510151793285e-04 2.636726407110e+01
5.540000000000e+02 -2.569374746152e-01 6.657969555222e-04 2.632640183365e+01
5.542500000000e+02 -2.622608180270e-01 6.804653696807e-04 2.628419208550e+01
5.545000000000e+02 -2.675560458807e-01 6.948923637527e-04 2.624065433867e+01
5.547500000000e+02 -2.727875824765e-01 7.089517834552e-04 2.619581154757e+01
5.550000000000e+02 -2.779190965231e-01 7.225202378896e-04 2.614968982750e+01
5.552500000000e+02 -2.829138731580e-01 7.354779242621e-04 2.610231861902e+01
5.555000000000e+02 -2.877352406634e-01 7.477095994414e-04 2.605373057604e+01
5.557500000000e+02 -2.923470424628e-01 7.591055910499e-04 2.600396174530e+01
5.560000000000e+02 -2.967141467621e-01 7.695629722578e-04 2.595305126031e+01
5.562500000000e+02 -3.008029866280e-01 7.789867372222e-04 2.590104146673e+01
5.565000000000e+02 -3.045821294323e-01 7.872910569216e-04 2.584797806214e+01
5.567500000000e+02 -3.080228496826e-01 7.944005839056e-04 2.579390978462e+01
5.570000000000e+02 -3.110997074649e-01 8.002516898903e-04 2.573888855484e+01
5.572500000000e+02 -3.137911231974e-01 8.047936888567e-04 2.568296961949e+01
5.575000000000e+02 -3.160799160455e-01 8.079899540433e-04 2.562621124700e+01
5.577500000000e+02 -3.179538111523e-01 8.098188659337e-04 2.556867492726e+01
5.580000000000e+02 -3.194058914092e-01 8.102745949967e-04 2.551042526933e+01
5.582500000000e+02 -3.204349838351e-01 8.093676689552e-04 2.545153018086e+01
5.585000000000e+02 -3.210459445256e-01 8.071252689723e-04 2.539206057657e+01
5.587500000000e+02 -3.212498576737e-01 8.035912927617e-04 2.533209054571e+01
5.590000000000e+02 -3.210640989539e-01 7.988261006922e-04 2.527169722364e+01
5.592500000000e+02 -3.205122777016e-01 7.929060174469e-04 2.521096089587e+01
5.595000000000e+02 -3.196240228597e-01 7.859225495804e-04 2.514996468197e+01
5.597500000000e+02 -3.184346277197e-01 7.779813633712e-04 2.508879455387e+01
5.600000000000e+02 -3.169845287889e-01 7.692010063122e-04 2.502753926925e+01
5.602500000000e+02 -3.153186449373e-01 7.597114701161e-04 2.496628998217e+01
5.605000000000e+02 -3.134855612061e-01 7.496524507555e-04 2.490514022627e+01
5.607500000000e+02 -3.115365999189e-01 7.391716049009e-04 2.484418546145e+01
5.610000000000e+02 -3.095247798761e-01 7.284226682279e-04 2.478352283568e+01
5.612500000000e+02 -3.075037036352e-01 7.175634072429e-04 2.472325076420e+01
5.615000000000e+02 -3.055263964339e-01 7.067534934754e-04 2.466346853379e+01
5.617500000000e+02 -3.036441596377e-01 6.961523696181e-04 2.460427572749e+01
5.620000000000e+02 -3.019054448858e-01 6.859170576833e-04 2.454577172044e+01
5.622500000000e+02 -3.003548069161e-01 6.761999103712e-04 2.448805509537e+01
5.625000000000e+02 -2.990319812723e-01 6.671463302689e-04 2.443122295470e+01
5.627500000000e+02 -2.979711063872e-01 6.588926241256e-04 2.437537026838e+01
5.630000000000e+02 -2.972000848269e-01 6.515636659622e-04 2.432058916159e+01
5.632500000000e+02 -2.967401964807e-01 6.452709166969e-04 2.426696817574e+01
5.635000000000e+02 -2.966058257714e-01 6.401102030799e-04 2.421459153446e+01
5.637500000000e+02 -2.968044326680e-01 6.361598833725e-04 2.416353840343e+01
5.640000000000e+02 -2.973367031637e-01 6.334792150183e-04 2.411388217620e+01
5.642500000000e+02 -2.981967977786e-01 6.321067176774e-04 2.406568976022e+01
5.645000000000e+02 -2.993728001429e-01 6.320591551705e-04 2.401902094440e+01
5.647500000000e+02 -3.008472231209e-01 6.333306777868e-04 2.397392778097e+01
5.650000000000e+02 -3.025975860142e-01 6.358923877971e-04 2.393045402591e+01
5.652500000000e+02 -3.045970648881e-01 6.396925035184e-04 2.388863470501e+01
5.655000000000e+02 -3.068151133916e-01 6.446567768618e-04 2.384849569433e+01
5.657500000000e+02 -3.092181163088e-01 6.506895805283e-04 2.381005343719e+01
5.660000000000e+02 -3.117700020980e-01 6.576753780427e-04 2.377331470855e+01
5.662500000000e+02 -3.144328624113e-01 6.654807577611e-04 2.373827653961e+01
5.665000000000e+02 -3.171675153662e-01 6.739567790464e-04 2.370492620628e+01
5.667500000000e+02 -3.199340778464e-01 6.829417722467e-04 2.367324125899e+01
5.670000000000e+02 -3.226925180311e-01 6.922644294999e-04 2.364318979582e+01
5.672500000000e+02 -3.254032144980e-01 7.017470923433e-04 2.361473070013e+01
5.675000000000e+02 -3.280275178461e-01 7.112092175555e-04 2.358781397688e+01
5.677500000000e+02 -3.305283372553e-01 7.204708625309e-04 2.356238130994e+01
5.680000000000e+02 -3.328707328058e-01 7.293561619556e-04 2.353836646572e+01
5.682500000000e+02 -3.350225321478e-01 7.376966776519e-04 2.351569602981e+01
5.685000000000e+02 -3.369549386660e-01 7.453345687576e-04 2.349429003631e+01
5.687500000000e+02 -3.386431358842e-01 7.521255271945e-04 2.347406259264e+01
5.690000000000e+02 -3.400668532904e-01 7.579414009528e-04 2.345492281222e+01
5.692500000000e+02 -3.412108734017e-01 7.626725060456e-04 2.343677554821e+01
5.695000000000e+02 -3.420654597539e-01 7.662295902520e-04 2.341952211144e+01
5.697500000000e+02 -3.426266666502e-01 7.685453991951e-04 2.340306131824e+01
5.700000000000e+02 -3.428965322958e-01 7.695758897406e-04 2.338729019708e+01
5.702500000000e+02 -3.428831040383e-01 7.693008722568e-04 2.337210491276e+01
5.705000000000e+02 -3.426003536777e-01 7.677248703538e-04 2.335740141539e+01
5.707500000000e+02 -3.420678796365e-01 7.648769388842e-04 2.334307649345e+01
5.710000000000e+02 -3.413105122769e-01 7.608102110776e-04 2.332902838092e+01
5.712500000000e+02 -3.403577605932e-01 7.556013189899e-04 2.331515757227e+01
5.715000000000e+02 -3.392431943667e-01 7.493490834870e-04 2.330136727296e+01
5.717500000000e+02 -3.380036753873e-01 7.421729627318e-04 2.328756438069e+01
5.720000000000e+02 -3.366785867848e-01 7.342115222752e-04 2.327365989333e+01
5.722500000000e+02 -3.353090416577e-01 7.256202704453e-04 2.325956923366e+01
5.725000000000e+02 -3.339370246377e-01 7.165689550537e-04 2.324521312064e+01
5.727500000000e+02 -3.326045998564e-01 7.072388744337e-04 2.323051781124e+01
5.730000000000e+02 -3.313531474133e-01 6.978199610124e-04 2.321541525142e+01
5.732500000000e+02 -3.302225792821e-01 6.885074919052e-04 2.319984387281e+01
5.735000000000e+02 -3.292506497404e-01 6.794988235168e-04 2.318374868397e+01
5.737500000000e+02 -3.284722889782e-01 6.709899442146e-04 2.316708129500e+01
5.740000000000e+02 -3.279189499914e-01 6.631719403389e-04 2.314980065069e+01
5.742500000000e+02 -3.276180279377e-01 6.562276692049e-04 2.313187300049e+01
5.745000000000e+02 -3.275923139480e-01 6.503284309413e-04 2.311327180585e+01
5.747500000000e+02 -3.278594946522e-01 6.456306734697e-04 2.309397839318e+01
5.750000000000e+02 -3.284317335072e-01 6.422729544987e-04 2.307398177770e+01
5.752500000000e+02 -3.293153261578e-01 6.403731752565e-04 2.305327841570e+01
5.755000000000e+02 -3.305104780922e-01 6.400260006061e-04 2.303187280806e+01
5.757500000000e+02 -3.320111845628e-01 6.413007589256e-04 2.300977665439e+01
5.760000000000e+02 -3.338052840360e-01 6.442395694641e-04 2.298700932854e+01
5.762500000000e+02 -3.358746443861e-01 6.488560512589e-04 2.296359724397e+01
5.765000000000e+02 -3.381955325951e-01 6.551344563346e-04 2.293957371154e+01
5.767500000000e+02 -3.407390984527e-01 6.630292626697e-04 2.291497815061e+01
5.770000000000e+02 -3.434720737594e-01 6.724653644659e-04 2.288985619012e+01
5.772500000000e+02 -3.463575286074e-01 6.833388398859e-04 2.286425884916e+01
5.775000000000e+02 -3.493556859922e-01 6.955181529634e-04 2.283824168396e+01
5.777500000000e+02 -3.524248663903e-01 7.088460939679e-04 2.281186484059e+01
5.780000000000e+02 -3.555222707933e-01 7.231421161768e-04 2.278519167300e+01
5.782500000000e+02 -3.586048500721e-01 7.382053834648e-04 2.275828886516e+01
5.785000000000e+02 -3.616299035581e-01 7.538179971634e-04 2.273122505320e+01
5.787500000000e+02 -3.645556895836e-01 7.697490333485e-04 2.270407094775e+01
5.790000000000e+02 -3.673417100968e-01 7.857583820745e-04 2.267689800715e+01
5.792500000000e+02 -3.699489785914e-01 8.016011871927e-04 2.264977858822e+01
5.795000000000e+02 -3.723399812266e-01 8.170320960759e-04 2.262278468010e+01
5.797500000000e+02 -3.744786470108e-01 8.318098782038e-04 2.259598800675e+01
5.800000000000e+02 -3.763301459825e-01 8.457016238454e-04 2.256945926314e+01
5.802500000000e+02 -3.778606672164e-01 8.584866659628e-04 2.254326738828e+01
5.805000000000e+02 -3.790373062416e-01 8.699604086827e-04 2.251747963546e+01
5.807500000000e+02 -3.798279723625e-01 8.799374304072e-04 2.249216089046e+01
5.810000000000e+02 -3.802014604039e-01 8.882540544851e-04 2.246737304465e+01
5.812500000000e+02 -3.801277700550e-01 8.947705535238e-04 2.244317512679e+01
5.815000000000e+02 -3.795785827059e-01 8.993725059168e-04 2.241962265885e+01
5.817500000000e+02 -3.785279897559e-01 9.019715601356e-04 2.239676753850e+01
5.820000000000e+02 -3.769534028879e-01 9.025054581788e-04 2.237465750359e+01
5.822500000000e+02 -3.748366679751e-01 9.009380474040e-04 2.235333649471e+01
5.825000000000e+02 -3.721652166114e-01 8.972583749823e-04 2.233284392126e+01
5.827500000000e+02 -3.689333042622e-01 8.914796158429e-04 2.231321520059e+01
5.830000000000e+02 -3.651431325501e-01 8.836376807013e-04 2.229448113226e+01
5.832500000000e+02 -3.608058624793e-01 8.737898554521e-04 2.227666845754e+01
5.835000000000e+02 -3.559423694638e-01 8.620133473193e-04 2.225979969080e+01
5.837500000000e+02 -3.505836981651e-01 8.484039870496e-04 2.224389299962e+01
5.840000000000e+02 -3.447711616958e-01 8.330750961603e-04 2.222896276794e+01
5.842500000000e+02 -3.385560313805e-01 8.161565183262e-04 2.221501949915e+01
5.845000000000e+02 -3.319988399052e-01 7.977938871123e-04 2.220206973198e+01
5.847500000000e+02 -3.251682690414e-01 7.781479871879e-04 2.219011661542e+01
5.850000000000e+02 -3.181397072871e-01 7.573943977477e-04 2.217915974940e+01
5.852500000000e+02 -3.109935084117e-01 7.357229926712e-04 2.216919545549e+01
5.855000000000e+02 -3.038130616507e-01 7.133374925657e-04 2.216021660896e+01
5.857500000000e+02 -2.966827027138e-01 6.904546671181e-04 2.215221320511e+01
5.860000000000e+02 -2.896856406013e-01 6.673033704241e-04 2.214517226937e+01
5.862500000000e+02 -2.829019701391e-01 6.441231909561e-04 2.213907778565e+01
5.865000000000e+02 -2.764067992126e-01 6.211622752303e-04 2.213391129851e+01
5.867500000000e+02 -2.702686771429e-01 5.986750780076e-04 2.212965188160e+01
5.870000000000e+02 -2.645483363409e-01 5.769192633166e-04 2.212627612497e+01
5.872500000000e+02 -2.592977443283e-01 5.561516598832e-04 2.212375881945e+01
5.875000000000e+02 -2.545595939819e-01 5.366242039131e-04 2.212207292317e+01
5.877500000000e+02 -2.503671376954e-01 5.185791949572e-04 2.212118998890e+01
5.880000000000e+02 -2.467443954444e-01 5.022444968076e-04 2.212108014628e+01
5.882500000000e+02 -2.437066166372e-01 4.878282927093e-04 2.212171284544e+01
5.885000000000e+02 -2.412610082927e-01 4.755142998500e-04 2.212305690657e+01
5.887500000000e+02 -2.394076033415e-01 4.654573551323e-04 2.212508054293e+01
5.890000000000e+02 -2.381401779507e-01 4.577792434990e-04 2.212775212447e+01
5.892500000000e+02 -2.374471742262e-01 4.525658311699e-04 2.213103975189e+01
5.895000000000e+02 -2.373125322805e-01 4.498643920865e-04 2.213491194291e+01
5.897500000000e+02 -2.377163744445e-01 4.496826404019e-04 2.213933751722e+01
5.900000000000e+02 -2.386355003405e-01 4.519888613266e-04 2.214428543701e+01
5.902500000000e+02 -2.400436820408e-01 4.567127742023e-04 2.214972539768e+01
5.905000000000e+02 -2.419117110525e-01 4.637477567828e-04 2.215562724055e+01
5.907500000000e+02 -2.442072882592e-01 4.729536443234e-04 2.216196151395e+01
5.910000000000e+02 -2.468947035465e-01 4.841606233900e-04 2.216869920355e+01
5.912500000000e+02 -2.499344318506e-01 4.971735922440e-04 2.217581193281e+01
5.915000000000e+02 -2.532826499420e-01 5.117768399704e-04 2.218327173441e+01
5.917500000000e+02 -2.568908358826e-01 5.277388193693e-04 2.219105162841e+01
5.920000000000e+02 -2.607054446587e-01 5.448168934650e-04 2.219912554275e+01
5.922500000000e+02 -2.646677576708e-01 5.627616862184e-04 2.220746829449e+01
5.925000000000e+02 -2.687140836683e-01 5.813212036869e-04 2.221605634813e+01
5.927500000000e+02 -2.727761558324e-01 6.002440413824e-04 2.222486749146e+01
5.930000000000e+02 -2.767820103775e-01 6.192824380247e-04 2.223388172067e+01
5.932500000000e+02 -2.806570768238e-01 6.381945013279e-04 2.224308094880e+01
5.935000000000e+02 -2.843257217962e-01 6.567461426885e-04 2.225244990305e+01
5.937500000000e+02 -2.877129075018e-01 6.747122570417e-04 2.226197581521e+01
5.940000000000e+02 -2.907461542163e-01 6.918780138322e-04 2.227164926936e+01
5.942500000000e+02 -2.933574108631e-01 7.080395409425e-04 2.228146383449e+01
5.945000000000e+02 -2.954850129149e-01 7.230050702309e-04 2.229141681870e+01
5.947500000000e+02 -2.970753060322e-01 7.365956898259e-04 2.230150881284e+01
5.950000000000e+02 -2.980841283953e-01 7.486466555298e-04 2.231174425344e+01
5.952500000000e+02 -2.984778252676e-01 7.590086414521e-04 2.232213122546e+01
5.955000000000e+02 -2.982338333499e-01 7.675491884486e-04 2.233268120965e+01
5.957500000000e+02 -2.973408954357e-01 7.741545767766e-04 2.234340942022e+01
5.960000000000e+02 -2.957987379339e-01 7.787315402680e-04 2.235433447028e+01
5.962500000000e+02 -2.936173445993e-01 7.812089973157e-04 2.236547802436e+01
5.965000000000e+02 -2.908159623233e-01 7.815398830476e-04 2.237686503004e+01
5.967500000000e+02 -2.874217750085e-01 7.797024960649e-04 2.238852332496e+01
5.970000000000e+02 -2.834684426656e-01 7.757014933971e-04 2.240048326086e+01
5.972500000000e+02 -2.789946587322e-01 7.695685829962e-04 2.241277796307e+01
5.975000000000e+02 -2.740426844067e-01 7.613627112792e-04 2.242544264324e+01
5.977500000000e+02 -2.686571219699e-01 7.511692534806e-04 2.243851492790e+01
5.980000000000e+02 -2.628838384367e-01 7.390986513779e-04 2.245203421789e+01
5.982500000000e+02 -2.567692129576e-01 7.252846073473e-04 2.246604197295e+01
5.985000000000e+02 -2.503596173300e-01 7.098815515607e-04 2.248058141030e+01
5.987500000000e+02 -2.437011696129e-01 6.930617916687e-04 2.249569723723e+01
5.990000000000e+02 -2.368397083901e-01 6.750118148849e-04 2.251143590385e+01
5.992500000000e+02 -2.298208961079e-01 6.559288057549e-04 2.252784534938e+01
5.995000000000e+02 -2.226904159986e-01 6.360171236578e-04 2.254497477469e+01
5.997500000000e+02 -2.154941503130e-01 6.154844774371e-04 2.256287488722e+01
6.000000000000e+02 -2.082782966337e-01 5.945385051144e-04 2.258159764621e+01
6.002500000000e+02 -2.010893466653e-01 5.733836882327e-04 2.260119602323e+01
6.005000000000e+02 -1.939738842620e-01 5.522183813685e-04 2.262172416744e+01
6.007500000000e+02 -1.869782045684e-01 5.312324981004e-04 2.264323708691e+01
6.010000000000e+02 -1.801477367634e-01 5.106057818881e-04 2.266579032355e+01
6.012500000000e+02 -1.735262988663e-01 4.905060966742e-04 2.268943997590e+01
6.015000000000e+02 -1.671552358838e-01 4.710884347054e-04 2.271424223185e+01
6.017500000000e+02 -1.610724856453e-01 4.524941750185e-04 2.274025310779e+01
6.020000000000e+02 -1.553116467020e-01 4.348505496253e-04 2.276752790692e+01
6.022500000000e+02 -1.499011029534e-01 4.182701509662e-04 2.279612102352e+01
6.025000000000e+02 -1.448632815300e-01 4.028509383159e-04 2.282608533931e+01
6.027500000000e+02 -1.402140908703e-01 3.886760791398e-04 2.285747161205e+01
6.030000000000e+02 -1.359625818805e-01 3.758136740712e-04 2.289032817374e+01
6.032500000000e+02 -1.321108565830e-01 3.643168273302e-04 2.292470009476e+01
6.035000000000e+02 -1.286542410490e-01 3.542232545887e-04 2.296062884052e+01
6.037500000000e+02 -1.255816974555e-01 3.455552478842e-04 2.299815159009e+01
6.040000000000e+02 -1.228764494922e-01 3.383196725887e-04 2.303730059079e+01
6.042500000000e+02 -1.205168145999e-01 3.325079280551e-04 2.307810282058e+01
6.045000000000e+02 -1.184771119899e-01 3.280962624537e-04 2.312057925736e+01
6.047500000000e+02 -1.167287027098e-01 3.250461710281e-04 2.316474462041e+01
6.050000000000e+02 -1.152409942047e-01 3.233050792237e-04 2.321060688339e+01
6.052500000000e+02 -1.139824009117e-01 3.228073360618e-04 2.325816688621e+01
6.055000000000e+02 -1.129212582236e-01 3.234754720310e-04 2.330741821496e+01
6.057500000000e+02 -1.120265646022e-01 3.252217530663e-04 2.335834695086e+01
6.060000000000e+02 -1.112685566735e-01 3.279499515690e-04 2.341093150584e+01
6.062500000000e+02 -1.106191838147e-01 3.315572087127e-04 2.346514271569e+01
6.065000000000e+02 -1.100523551946e-01 3.359360610436e-04 2.352094380518e+01
6.067500000000e+02 -1.095440267805e-01 3.409764980699e-04 2.357829043027e+01
6.070000000000e+02 -1.090722315992e-01 3.465680882567e-04 2.363713092329e+01
6.072500000000e+02 -1.086169387564e-01 3.526018405381e-04 2.369740641235e+01
6.075000000000e+02 -1.081598316730e-01 3.589718297354e-04 2.375905097102e+01
6.077500000000e+02 -1.076841549143e-01 3.655768624152e-04 2.382199195921e+01
6.080000000000e+02 -1.071744152792e-01 3.723215579440e-04 2.388615011862e+01
6.082500000000e+02 -1.066162600657e-01 3.791174515324e-04 2.395143994643e+01
6.085000000000e+02 -1.059962706504e-01 3.858834400959e-04 2.401776982808e+01
6.087500000000e+02 -1.053019057085e-01 3.925465076487e-04 2.408504234363e+01
6.090000000000e+02 -1.045215142000e-01 3.990417624281e-04 2.415315459496e+01
6.092500000000e+02 -1.036443230789e-01 4.053121800566e-04 2.422199837635e+01
6.095000000000e+02 -1.026606037561e-01 4.113085220468e-04 2.429146063953e+01
6.097500000000e+02 -1.015617468698e-01 4.169887856985e-04 2.436142370743e+01
6.100000000000e+02 -1.003404635118e-01 4.223175654643e-04 2.443176580424e+01
6.102500000000e+02 -9.899090617899e-02 4.272656060569e-04 2.450236145080e+01
6.105000000000e+02 -9.750877479380e-02 4.318091589701e-04 2.457308190332e+01
6.107500000000e+02 -9.589142171066e-02 4.359293082634e-04 2.464379582447e+01
6.110000000000e+02 -9.413784904816e-02 4.396112547912e-04 2.471436980460e+01
6.112500000000e+02 -9.224867242113e-02 4.428436740701e-04 2.478466905517e+01
6.115000000000e+02 -9.022600390369e-02 4.456181202825e-04 2.485455800809e+01
6.117500000000e+02 -8.807329790481e-02 4.479283635724e-04 2.492390119572e+01
6.120000000000e+02 -8.579512037250e-02 4.497700081460e-04 2.499256382129e+01
6.122500000000e+02 -8.339690235563e-02 4.511399291367e-04 2.506041268395e+01
6.125000000000e+02 -8.088465962514e-02 4.520358088025e-04 2.512731688857e+01
6.127500000000e+02 -7.826471900195e-02 4.524558719590e-04 2.519314854604e+01
6.130000000000e+02 -7.554344524638e-02 4.523984335863e-04 2.525778370417e+01
6.132500000000e+02 -7.272701258279e-02 4.518619072859e-04 2.532110290509e+01
6.135000000000e+02 -6.982119064945e-02 4.508444851181e-04 2.538299209526e+01
6.137500000000e+02 -6.683121092923e-02 4.493442332007e-04 2.544334313122e+01
6.140000000000e+02 -6.376164694289e-02 4.473588566589e-04 2.550205461521e+01
6.142500000000e+02 -6.061639456499e-02 4.448859240562e-04 2.555903232887e+01
6.145000000000e+02 -5.739865293294e-02 4.419229121723e-04 2.561418995233e+01
6.147500000000e+02 -5.411098850294e-02 4.384675324532e-04 2.566744951422e+01
6.150000000000e+02 -5.075543255989e-02 4.345180630623e-04 2.571874180188e+01
6.152500000000e+02 -4.733358081131e-02 4.300734619512e-04 2.576800689102e+01
6.155000000000e+02 -4.384674119749e-02 4.251338464707e-04 2.581519444306e+01
6.157500000000e+02 -4.029609006137e-02 4.197010138952e-04 2.586026396460e+01
6.160000000000e+02 -3.668280456560e-02 4.137786565026e-04 2.590318515478e+01
6.162500000000e+02 -3.300821851390e-02 4.073728474784e-04 2.594393804797e+01
6.165000000000e+02 -2.927395978925e-02 4.004925537673e-04 2.598251311854e+01
6.167500000000e+02 -2.548206050558e-02 3.931499127863e-04 2.601891144326e+01
6.170000000000e+02 -2.163507011411e-02 3.853607421741e-04 2.605314468608e+01
6.172500000000e+02 -1.773613790930e-02 3.771448028929e-04 2.608523504773e+01
6.175000000000e+02 -1.378908905636e-02 3.685260993260e-04 2.611521524376e+01
6.177500000000e+02 -9.798471477839e-03 3.595332508855e-04 2.614312829603e+01
6.180000000000e+02 -5.769605197089e-03 3.501995679438e-04 2.616902737938e+01
6.182500000000e+02 -1.708607448159e-03 3.405632051315e-04 2.619297552927e+01
6.185000000000e+02 2.377611363174e-03 3.306671811522e-04 2.621504531204e+01
6.187500000000e+02 6.481318314208e-03 3.205593211665e-04 2.623531844224e+01
6.190000000000e+02 1.059401289628e-02 3.102920934146e-04 2.625388531421e+01
6.192500000000e+02 1.470641325164e-02 2.999224104221e-04 2.627084446618e+01
6.195000000000e+02 1.880855558958e-02 2.895112237694e-04 2.628630199889e+01
6.197500000000e+02 2.288980337895e-02 2.791231942617e-04 2.630037087835e+01
6.200000000000e+02 2.693899453997e-02 2.688260580524e-04 2.631317024136e+01
6.202500000000e+02 3.094449177801e-02 2.586901403345e-04 2.632482455275e+01
6.205000000000e+02 3.489433091018e-02 2.487876358455e-04 2.633546275165e+01
6.207500000000e+02 3.877639285313e-02 2.391917926913e-04 2.634521737247e+01
6.210000000000e+02 4.257851482747e-02 2.299762352196e-04 2.635422350232e+01
6.212500000000e+02 4.628870138202e-02 2.212140367509e-04 2.636261780423e+01
6.215000000000e+02 4.989529471226e-02 2.129768701329e-04 2.637053743446e+01
6.217500000000e+02 5.338720920397e-02 2.053339860088e-04 2.637811903680e+01
6.220000000000e+02 5.675406675268e-02 1.983514783125e-04 2.638549753738e+01
6.222500000000e+02 5.998642638341e-02 1.920912643535e-04 2.639280509954e+01
6.225000000000e+02 6.307598790016e-02 1.866101339619e-04 2.640017011915e+01
6.227500000000e+02 6.601570611598e-02 1.819590328299e-04 2.640771599711e+01
6.230000000000e+02 6.880000579560e-02 1.781820738050e-04 2.641556032867e+01
6.232500000000e+02 7.142484970561e-02 1.753158948519e-04 2.642381372049e+01
6.235000000000e+02 7.388789617401e-02 1.733888054224e-04 2.643257912703e+01
6.237500000000e+02 7.618852027954e-02 1.724202173395e-04 2.644195078137e+01
6.240000000000e+02 7.832790252758e-02 1.724200295548e-04 2.645201372073e+01
6.242500000000e+02 8.030900064912e-02 1.733881902035e-04 2.646284287088e+01
6.245000000000e+02 8.213657479978e-02 1.753141614815e-04 2.647450278574e+01
6.247500000000e+02 8.381710657771e-02 1.781767640643e-04 2.648704695456e+01
6.250000000000e+02 8.535875902525e-02 1.819440946123e-04 2.650051756561e+01
6.252500000000e+02 8.677128824984e-02 1.865732370929e-04 2.651494539875e+01
6.255000000000e+02 8.806592817789e-02 1.920103378751e-04 2.653034945316e+01
6.257500000000e+02 8.925528453235e-02 1.981908176033e-04 2.654673706839e+01
6.260000000000e+02 9.035320441904e-02 2.050397695349e-04 2.656410395391e+01
6.262500000000e+02 9.137464783607e-02 2.124721254808e-04 2.658243432628e+01
6.265000000000e+02 9.233555021620e-02 2.203933221855e-04 2.660170111083e+01
6.267500000000e+02 9.325267611712e-02 2.287001844197e-04 2.662186641417e+01
6.270000000000e+02 9.414349062296e-02 2.372815606493e-04 2.664288166161e+01
6.272500000000e+02 9.502601672296e-02 2.460193296324e-04 2.666468822164e+01
6.275000000000e+02 9.591869232930e-02 2.547894683711e-04 2.668721782674e+01
6.277500000000e+02 9.684021517977e-02 2.634633688285e-04 2.671039331400e+01
6.280000000000e+02 9.780943452261e-02 2.719088745214e-04 2.673412896836e+01
6.282500000000e+02 9.884515854469e-02 2.799920288362e-04 2.675833150007e+01
6.285000000000e+02 9.996604107163e-02 2.875782934082e-04 2.678290047954e+01
6.287500000000e+02 1.011904182223e-01 2.945342169992e-04 2.680772925120e+01
6.290000000000e+02 1.025361438109e-01 3.007290749847e-04 2.683270561580e+01
6.292500000000e+02 1.040204310309e-01 3.060366090211e-04 2.685771280215e+01
6.295000000000e+02 1.056597004492e-01 3.103365908605e-04 2.688263005012e+01
6.297500000000e+02 1.074694055522e-01 3.135165541818e-04 2.690733361406e+01
6.300000000000e+02 1.094638840516e-01 3.154734041624e-04 2.693169758264e+01
6.302500000000e+02 1.116561858425e-01 3.161151067971e-04 2.695559473479e+01
6.305000000000e+02 1.140579298166e-01 3.153621700502e-04 2.697889741048e+01
6.307500000000e+02 1.166791638549e-01 3.131490293806e-04 2.700147838945e+01
6.310000000000e+02 1.195282303303e-01 3.094253587510e-04 2.702321171012e+01
6.312500000000e+02 1.226116477860e-01 3.041572246275e-04 2.704397364951e+01
6.315000000000e+02 1.259340249187e-01 2.973279006997e-04 2.706364338686e+01
6.317500000000e+02 1.294979710637e-01 2.889386659828e-04 2.708210394164e+01
6.320000000000e+02 1.333040417648e-01 2.790092518506e-04 2.709924293972e+01
6.322500000000e+02 1.373506999095e-01 2.675780573791e-04 2.711495338449e+01
6.325000000000e+02 1.416342972360e-01 2.547021069839e-04 2.712913435447e+01
6.327500000000e+02 1.461490899880e-01 2.404567158601e-04 2.714169178885e+01
6.330000000000e+02 1.508872513242e-01 2.249348771983e-04 2.715253899099e+01
6.332500000000e+02 1.558389280730e-01 2.082463839735e-04 2.716159729784e+01
6.335000000000e+02 1.609922976732e-01 1.905166647776e-04 2.716879656167e+01
6.337500000000e+02 1.663336633474e-01 1.718853503629e-04 2.717407569371e+01
6.340000000000e+02 1.718475309784e-01 1.525046451125e-04 2.717738291631e+01
6.342500000000e+02 1.775167151108e-01 1.325374648922e-04 2.717867614102e+01
6.345000000000e+02 1.833224884080e-01 1.121552803365e-04 2.717792324481e+01
6.347500000000e+02 1.892446563320e-01 9.153604993078e-05 2.717510210147e+01
6.350000000000e+02 1.952617239639e-01 7.086176874219e-05 2.717020068074e+01
6.352500000000e+02 2.013510447775e-01 5.031603849964e-05 2.716321708578e+01
6.355000000000e+02 2.074889191065e-01 3.008172568348e-05 2.715415930015e+01
6.357500000000e+02 2.136507853443e-01 1.033837161368e-05 2.714304505032e+01
6.360000000000e+02 2.198113583230e-01 -8.740196715180e-06 2.712990147526e+01
6.362500000000e+02 2.259447838462e-01 -2.698823302284e-05 2.711476474287e+01
6.365000000000e+02 2.320248077499e-01 -4.425035235200e-05 2.709767956016e+01
6.367500000000e+02 2.380249163267e-01 -6.038355625780e-05 2.707869860531e+01
6.370000000000e+02 2.439185557739e-01 -7.525931648233e-05 2.705788198467e+01
6.372500000000e+02 2.496792565240e-01 -8.876519968756e-05 2.703529639775e+01
6.375000000000e+02 2.552808287225e-01 -1.008064359636e-04 2.701101445816e+01
6.377500000000e+02 2.606975954701e-01 -1.113072232871e-04 2.698511396480e+01
6.380000000000e+02 2.659045353582e-01 -1.202116691167e-04 2.695767689290e+01
6.382500000000e+02 2.708775701208e-01 -1.274846795873e-04 2.692878873420e+01
6.385000000000e+02 2.755937458405e-01 -1.331123348052e-04 2.689853740936e+01
6.387500000000e+02 2.800315455590e-01 -1.371021482093e-04 2.686701260940e+01
6.390000000000e+02 2.841711248360e-01 -1.394829206561e-04 2.683430470574e+01
6.392500000000e+02 2.879946500066e-01 -1.403043447177e-04 2.680050414136e+01
6.395000000000e+02 2.914866001405e-01 -1.396363663746e-04 2.676570039771e+01
6.397500000000e+02 2.946341095820e-01 -1.375680673930e-04 2.672998147728e+01
6.400000000000e+02 2.974273240518e-01 -1.342065367184e-04 2.669343301152e+01
6.402500000000e+02 2.998597465816e-01 -1.296752590487e-04 2.665613776231e+01
6.405000000000e+02 3.019285902284e-01 -1.241123381710e-04 2.661817505977e+01
6.407500000000e+02 3.036351001443e-01 -1.176684232343e-04 2.657962035146e+01
6.410000000000e+02 3.049848543045e-01 -1.105046655193e-04 2.654054482549e+01
6.412500000000e+02 3.059879929726e-01 -1.027899775961e-04 2.650101527230e+01
6.415000000000e+02 3.066594133037e-01 -9.469871750583e-05 2.646109374014e+01
6.417500000000e+02 3.070188527008e-01 -8.640795946311e-05 2.642083759553e+01
6.420000000000e+02 3.070908871730e-01 -7.809482371716e-05 2.638029948107e+01
6.422500000000e+02 3.069047862779e-01 -6.993358334939e-05 2.633952756135e+01
6.425000000000e+02 3.064943049949e-01 -6.209313931374e-05 2.629856552455e+01
6.427500000000e+02 3.058972902168e-01 -5.473431002289e-05 2.625745293100e+01
6.430000000000e+02 3.051551548490e-01 -4.800718226169e-05 2.621622563242e+01
6.432500000000e+02 3.043122843333e-01 -4.204894994619e-05 2.617491592780e+01
6.435000000000e+02 3.034152515401e-01 -3.698159647889e-05 2.613355319651e+01
6.437500000000e+02 3.025119975691e-01 -3.291009495594e-05 2.609216413850e+01
6.440000000000e+02 3.016509012292e-01 -2.992080744138e-05 2.605077328687e+01
6.442500000000e+02 3.008797802468e-01 -2.808006098397e-05 2.600940355049e+01
6.445000000000e+02 3.002449344816e-01 -2.743344620556e-05 2.596807645277e+01
6.447500000000e+02 2.997901228566e-01 -2.800511190629e-05 2.592681266936e+01
6.450000000000e+02 2.995556184828e-01 -2.979767745233e-05 2.588563237149e+01
6.452500000000e+02 2.995773262825e-01 -3.279251198258e-05 2.584455551286e+01
6.455000000000e+02 2.998859663136e-01 -3.695030273281e-05 2.580360224667e+01
6.457500000000e+02 3.005064087427e-01 -4.221216346053e-05 2.576279298894e+01
6.460000000000e+02 3.014571191629e-01 -4.850093333898e-05 2.572214867999e+01
6.462500000000e+02 3.027497555582e-01 -5.572287804793e-05 2.568169090252e+01
6.465000000000e+02 3.043889308221e-01 -6.376967438456e-05 2.564144188135e+01
6.467500000000e+02 3.063721428150e-01 -7.252054759094e-05 2.560142459922e+01
6.470000000000e+02 3.086898580812e-01 -8.184464982760e-05 2.556166255120e+01
6.472500000000e+02 3.113257592403e-01 -9.160347690480e-05 2.552217974816e+01
6.475000000000e+02 3.142571472448e-01 -1.016534170497e-04 2.548300049650e+01
6.477500000000e+02 3.174554868176e-01 -1.118482227309e-04 2.544414926432e+01
6.480000000000e+02 3.208870629674e-01 -1.220415347742e-04 2.540565029771e+01
6.482500000000e+02 3.245137744898e-01 -1.320892028291e-04 2.536752751576e+01
6.485000000000e+02 3.282939912815e-01 -1.418515515563e-04 2.532980406294e+01
6.487500000000e+02 3.321835124941e-01 -1.511954734043e-04 2.529250210462e+01
6.490000000000e+02 3.361365678411e-01 -1.599962905899e-04 2.525564257842e+01
6.492500000000e+02 3.401068328872e-01 -1.681394627376e-04 2.521924475269e+01
6.495000000000e+02 3.440484900262e-01 -1.755221117998e-04 2.518332616894e+01
6.497500000000e+02 3.479172217749e-01 -1.820542474979e-04 2.514790217913e+01
6.500000000000e+02 3.516712092764e-01 -1.876598936235e-04 2.511298593805e+01
6.502500000000e+02 3.552720300743e-01 -1.922779692579e-04 2.507858806247e+01
6.505000000000e+02 3.586854695401e-01 -1.958629746157e-04 2.504471656704e+01
6.507500000000e+02 3.618822239679e-01 -1.983855665467e-04 2.501137674566e+01
6.510000000000e+02 3.648384430920e-01 -1.998329158326e-04 2.497857108069e+01
6.512500000000e+02 3.675361233711e-01 -2.002089505030e-04 2.494629928045e+01
6.515000000000e+02 3.699633171993e-01 -1.995344328532e-04 2.491455817704e+01
6.517500000000e+02 3.721141688916e-01 -1.978469001921e-04 2.488334183092e+01
6.520000000000e+02 3.739887579537e-01 -1.952004036179e-04 2.485264155223e+01
6.522500000000e+02 3.755927979247e-01 -1.916651221113e-04 2.482244606520e+01
6.525000000000e+02 3.769371591949e-01 -1.873266855637e-04 2.479274147355e+01
6.527500000000e+02 3.780373018442e-01 -1.822853206620e-04 2.476351151745e+01
6.530000000000e+02 3.789126066622e-01 -1.766546723162e-04 2.473473756645e+01
6.532500000000e+02 3.795856795410e-01 -1.705603692371e-04 2.470639886288e+01
6.535000000000e+02 3.800816311290e-01 -1.641382345712e-04 2.467847253459e+01
6.537500000000e+02 3.804274131022e-01 -1.575321908392e-04 2.465093381752e+01
6.540000000000e+02 3.806511950399e-01 -1.508918331800e-04 2.462375613688e+01
6.542500000000e+02 3.807818229012e-01 -1.443697328673e-04 2.459691119189e+01
6.545000000000e+02 3.808483723884e-01 -1.381185092105e-04 2.457036909928e+01
6.547500000000e+02 3.808797940013e-01 -1.322877533155e-04 2.454409852714e+01
6.550000000000e+02 3.809046129440e-01 -1.270208346399e-04 2.451806673428e+01
6.552500000000e+02 3.809507055412e-01 -1.224517785929e-04 2.449223969765e+01
6.555000000000e+02 3.810451117928e-01 -1.187022485242e-04 2.446658224501e+01
6.557500000000e+02 3.812138424245e-01 -1.158787477664e-04 2.444105809056e+01
6.560000000000e+02 3.814816951180e-01 -1.140701612622e-04 2.441562998177e+01
6.562500000000e+02 3.818720408107e-01 -1.133457191246e-04 2.439025979344e+01
6.565000000000e+02 3.824065741167e-01 -1.137534047829e-04 2.436490863620e+01
6.567500000000e+02 3.831050414812e-01 -1.153189161476e-04 2.433953700942e+01
6.570000000000e+02 3.839849244515e-01 -1.180451353957e-04 2.431410487830e+01
6.572500000000e+02 3.850611158407e-01 -1.219121543799e-04 2.428857184340e+01
6.575000000000e+02 3.863455874375e-01 -1.268778453113e-04 2.426289729719e+01
6.577500000000e+02 3.878470403636e-01 -1.328788888015e-04 2.423704053309e+01
6.580000000000e+02 3.895705795642e-01 -1.398324109501e-04 2.421096094495e+01
6.582500000000e+02 3.915173742114e-01 -1.476376136698e-04 2.418461814873e+01
6.585000000000e+02 3.936843406830e-01 -1.561781812482e-04 2.415797217742e+01
6.587500000000e+02 3.960638188357e-01 -1.653249147315e-04 2.413098360574e+01
6.590000000000e+02 3.986432665149e-01 -1.749384555085e-04 2.410361371949e+01
6.592500000000e+02 4.014049770217e-01 -1.848721095814e-04 2.407582467405e+01
6.595000000000e+02 4.043258366538e-01 -1.949749159619e-04 2.404757959756e+01
6.597500000000e+02 4.073771627737e-01 -2.050948238213e-04 2.401884273910e+01
6.600000000000e+02 4.105246597690e-01 -2.150813375374e-04 2.398957958727e+01
6.602500000000e+02 4.137285404191e-01 -2.247882044532e-04 2.395975695942e+01
6.605000000000e+02 4.169438701425e-01 -2.340760084164e-04 2.392934311382e+01
6.607500000000e+02 4.201211716950e-01 -2.428143258421e-04 2.389830785406e+01
6.610000000000e+02 4.232073262015e-01 -2.508834824947e-04 2.386662263097e+01
6.612500000000e+02 4.261467735260e-01 -2.581758747267e-04 2.383426065222e+01
6.615000000000e+02 4.288830076339e-01 -2.645968759138e-04 2.380119702497e+01
6.617500000000e+02 4.313602894266e-01 -2.700653364515e-04 2.376740889042e+01
6.620000000000e+02 4.335255202621e-01 -2.745136621386e-04 2.373287560723e+01
6.622500000000e+02 4.353301534449e-01 -2.778874667646e-04 2.369757891393e+01
6.625000000000e+02 4.367320703335e-01 -2.801451681143e-04 2.366150317451e+01
6.627500000000e+02 4.376972395100e-01 -2.812573096138e-04 2.362463558522e+01
6.630000000000e+02 4.382010860371e-01 -2.812058012258e-04 2.358696640411e+01
6.632500000000e+02 4.382295100141e-01 -2.799834911997e-04 2.354848924761e+01
6.635000000000e+02 4.377793964703e-01 -2.775937107812e-04 2.350920127923e+01
6.637500000000e+02 4.368587116019e-01 -2.740501609271e-04 2.346910354237e+01
6.640000000000e+02 4.354860446718e-01 -2.693769925193e-04 2.342820112333e+01
6.642500000000e+02 4.336897803442e-01 -2.636093564255e-04 2.338650345467e+01
6.645000000000e+02 4.315068271875e-01 -2.567940710533e-04 2.334402449017e+01
6.647500000000e+02 4.289810555806e-01 -2.489904483795e-04 2.330078285115e+01
6.650000000000e+02 4.261615655124e-01 -2.402713170888e-04 2.325680203536e+01
6.652500000000e+02 4.231008068649e-01 -2.307238944231e-04 2.321211047952e+01
6.655000000000e+02 4.198527021396e-01 -2.204504364684e-04 2.316674155252e+01
6.657500000000e+02 4.164708932610e-01 -2.095686004364e-04 2.312073362357e+01
6.660000000000e+02 4.130071250202e-01 -1.982110893121e-04 2.307412990531e+01
6.662500000000e+02 4.095099054325e-01 -1.865246854347e-04 2.302697834845e+01
6.665000000000e+02 4.060234541756e-01 -1.746685133108e-04 2.297933133331e+01
6.667500000000e+02 4.025870245961e-01 -1.628116727101e-04 2.293124547699e+01
6.670000000000e+02 3.992345775995e-01 -1.511299577634e-04 2.288278124007e+01
6.672500000000e+02 3.959948397455e-01 -1.398019065565e-04 2.283400256285e+01
6.675000000000e+02 3.928917053299e-01 -1.290043915271e-04 2.278497640136e+01
6.677500000000e+02 3.899449563524e-01 -1.189080894548e-04 2.273577243242e+01
6.680000000000e+02 3.871712116098e-01 -1.096726934751e-04 2.268646256178e+01
6.682500000000e+02 3.845850161853e-01 -1.014424519481e-04 2.263712060188e+01
6.685000000000e+02 3.821999780962e-01 -9.434223863555e-05 2.258782205468e+01
6.687500000000e+02 3.800297972731e-01 -8.847433677980e-05 2.253864372128e+01
6.690000000000e+02 3.780890998416e-01 -8.391582137603e-05 2.248966369647e+01
6.692500000000e+02 3.763939435918e-01 -8.071757417226e-05 2.244096110172e+01
6.695000000000e+02 3.749619100776e-01 -7.890396666655e-05 2.239261616074e+01
6.697500000000e+02 3.738117647609e-01 -7.847382912546e-05 2.234471004861e+01
6.700000000000e+02 3.729626311361e-01 -7.940246551168e-05 2.229732499201e+01
6.702500000000e+02 3.724327798624e-01 -8.164413429241e-05 2.225054419266e+01
6.705000000000e+02 3.722380952988e-01 -8.513530195748e-05 2.220445183221e+01
6.707500000000e+02 3.723903848853e-01 -8.979827063203e-05 2.215913292775e+01
6.710000000000e+02 3.728956565245e-01 -9.554475201504e-05 2.211467331094e+01
6.712500000000e+02 3.737526008774e-01 -1.022793833071e-04 2.207115938363e+01
6.715000000000e+02 3.749513986929e-01 -1.099027232054e-04 2.202867789859e+01
6.717500000000e+02 3.764730401196e-01 -1.183137495579e-04 2.198731560483e+01
6.720000000000e+02 3.782891832041e-01 -1.274114725661e-04 2.194715898101e+01
6.722500000000e+02 3.803626701957e-01 -1.370959201650e-04 2.190829379705e+01
6.725000000000e+02 3.826486427110e-01 -1.472684807547e-04 2.187080465720e+01
6.727500000000e+02 3.850961300273e-01 -1.578313577886e-04 2.183477465113e+01
6.730000000000e+02 3.876500750973e-01 -1.686867933536e-04 2.180028482771e+01
6.732500000000e+02 3.902535407293e-01 -1.797357858116e-04 2.176741384442e+01
6.735000000000e+02 3.928499870256e-01 -1.908768431752e-04 2.173623753847e+01
6.737500000000e+02 3.953854282298e-01 -2.020048416951e-04 2.170682850765e+01
6.740000000000e+02 3.978102935495e-01 -2.130100372327e-04 2.167925584902e+01
6.742500000000e+02 4.000809256758e-01 -2.237778733097e-04 2.165358476082e+01
6.745000000000e+02 4.021605867316e-01 -2.341891060573e-04 2.162987632840e+01
6.747500000000e+02 4.040199848847e-01 -2.441209011056e-04 2.160818723664e+01
6.750000000000e+02 4.056372798294e-01 -2.534486072796e-04 2.158856950025e+01
6.752500000000e+02 4.069976787903e-01 -2.620482064064e-04 2.157107029422e+01
6.755000000000e+02 4.080926314536e-01 -2.697994369398e-04 2.155573168935e+01
6.757500000000e+02 4.089187879890e-01 -2.765893206887e-04 2.154259045913e+01
6.760000000000e+02 4.094767760182e-01 -2.823158570463e-04 2.153167781253e+01
6.762500000000e+02 4.097699785992e-01 -2.868915751771e-04 2.152301924201e+01
6.765000000000e+02 4.098033643255e-01 -2.902467261140e-04 2.151663428422e+01
6.767500000000e+02 4.095825027460e-01 -2.923317373939e-04 2.151253633350e+01
6.770000000000e+02 4.091127945328e-01 -2.931187031930e-04 2.151073244048e+01
6.772500000000e+02 4.083990503774e-01 -2.926018746714e-04 2.151122320943e+01
6.775000000000e+02 4.074453173970e-01 -2.907968852459e-04 2.151400266042e+01
6.777500000000e+02 4.062549866969e-01 -2.877389422248e-04 2.151905809363e+01
6.780000000000e+02 4.048311926644e-01 -2.834801760819e-04 2.152637009855e+01
6.782500000000e+02 4.031773229722e-01 -2.780862785897e-04 2.153591250335e+01
6.785000000000e+02 4.012975936103e-01 -2.716328464056e-04 2.154765233120e+01
6.787500000000e+02 3.991976924835e-01 -2.642018858741e-04 2.156154993102e+01
6.790000000000e+02 3.968851949080e-01 -2.558785093487e-04 2.157755895471e+01
6.792500000000e+02 3.943699366099e-01 -2.467484845838e-04 2.159562658167e+01
6.795000000000e+02 3.916640190493e-01 -2.368964592500e-04 2.161569357465e+01
6.797500000000e+02 3.887817044390e-01 -2.264052602073e-04 2.163769462182e+01
6.800000000000e+02 3.857389247656e-01 -2.153558445116e-04 2.166155851527e+01
6.802500000000e+02 3.825527175675e-01 -2.038280687424e-04 2.168720861857e+01
6.805000000000e+02 3.792404193478e-01 -1.919017558459e-04 2.171456325003e+01
6.807500000000e+02 3.758188400985e-01 -1.796579202762e-04 2.174353623521e+01
6.810000000000e+02 3.723034088270e-01 -1.671797689370e-04 2.177403743070e+01
6.812500000000e+02 3.687074982023e-01 -1.545532992763e-04 2.180597347581e+01
6.815000000000e+02 3.650418380538e-01 -1.418672181024e-04 2.183924841885e+01
6.817500000000e+02 3.613141956752e-01 -1.292122326393e-04 2.187376447848e+01
6.820000000000e+02 3.575292586442e-01 -1.166796779800e-04 2.190942271486e+01
6.822500000000e+02 3.536888364192e-01 -1.043594548324e-04 2.194612385070e+01
6.825000000000e+02 3.497922142668e-01 -9.233755272747e-05 2.198376893395e+01
6.827500000000e+02 3.458366933917e-01 -8.069371457514e-05 2.202225997169e+01
6.830000000000e+02 3.418182699783e-01 -6.949913189892e-05 2.206150060376e+01
6.832500000000e+02 3.377323654532e-01 -5.881443831188e-05 2.210139674481e+01
6.835000000000e+02 3.335744787362e-01 -4.868830939430e-05 2.214185702172e+01
6.837500000000e+02 3.293408491747e-01 -3.915659964680e-05 2.218279342264e+01
6.840000000000e+02 3.250289140761e-01 -3.024233326195e-05 2.222412164390e+01
6.842500000000e+02 3.206377020553e-01 -2.195614090876e-05 2.226576166138e+01
6.845000000000e+02 3.161680011225e-01 -1.429746774774e-05 2.230763800938e+01
6.847500000000e+02 3.116224497355e-01 -7.255800319410e-06 2.234968026719e+01
6.850000000000e+02 3.070054565617e-01 -8.126486051900e-07 2.239182325822e+01
6.852500000000e+02 3.023230764476e-01 5.056932644000e-06 2.243400742314e+01
6.855000000000e+02 2.975828141077e-01 1.038281726739e-05 2.247617897105e+01
6.857500000000e+02 2.927934258062e-01 1.519840677493e-05 2.251829005736e+01
6.860000000000e+02 2.879647291030e-01 1.953940738935e-05 2.256029883124e+01
6.862500000000e+02 2.831074579829e-01 2.344310415404e-05 2.260216953224e+01
6.865000000000e+02 2.782331452918e-01 2.694768566038e-05 2.264387240412e+01
6.867500000000e+02 2.733540409704e-01 3.009185732228e-05 2.268538362906e+01
6.870000000000e+02 2.684830579085e-01 3.291452244504e-05 2.272668513169e+01
6.872500000000e+02 2.636337046668e-01 3.545473285683e-05 2.276776443510e+01
6.875000000000e+02 2.588200028569e-01 3.775144254087e-05 2.280861436181e+01
6.877500000000e+02 2.540563593938e-01 3.984325037107e-05 2.284923271192e+01
6.880000000000e+02 2.493573788174e-01 4.176829613880e-05 2.288962193755e+01
6.882500000000e+02 2.447376226840e-01 4.356378288918e-05 2.292978868192e+01
6.885000000000e+02 2.402113066467e-01 4.526580231693e-05 2.296974335295e+01
6.887500000000e+02 2.357919611070e-01 4.690883449911e-05 2.300949958026e+01
6.890000000000e+02 2.314920760124e-01 4.852564043463e-05 2.304907369182e+01
6.892500000000e+02 2.273227428388e-01 5.014681467525e-05 2.308848411595e+01
6.895000000000e+02 2.232933454613e-01 5.180072978123e-05 2.312775080072e+01
6.897500000000e+02 2.194112957628e-01 5.351344525082e-05 2.316689460903e+01
6.900000000000e+02 2.156818368945e-01 5.530871618058e-05 2.320593673412e+01
6.902500000000e+02 2.121079474666e-01 5.720814630995e-05 2.324489814028e+01
6.905000000000e+02 2.086903035782e-01 5.923138280820e-05 2.328379903251e+01
6.907500000000e+02 2.054273287200e-01 6.139636823883e-05 2.332265838543e+01
6.910000000000e+02 2.023152776069e-01 6.371968773898e-05 2.336149352858e+01
6.912500000000e+02 1.993484007345e-01 6.621683632699e-05 2.340031975990e+01
6.915000000000e+02 1.965190928006e-01 6.890257140550e-05 2.343915004889e+01
6.917500000000e+02 1.938180715574e-01 7.179104707638e-05 2.347799477116e+01
6.920000000000e+02 1.912345220680e-01 7.489591509940e-05 2.351686152723e+01
6.922500000000e+02 1.887562849714e-01 7.823047155093e-05 2.355575494855e+01
6.925000000000e+02 1.863699833784e-01 8.180777186749e-05 2.359467659412e+01
6.927500000000e+02 1.840611387661e-01 8.564053183510e-05 2.363362490874e+01
6.930000000000e+02 1.818143481944e-01 8.974080452798e-05 2.367259512609e+01
6.932500000000e+02 1.796133729748e-01 9.411984745955e-05 2.371157934402e+01
6.935000000000e+02 1.774413530025e-01 9.878796874119e-05 2.375056649891e+01
6.937500000000e+02 1.752809278573e-01 1.037542472073e-04 2.378954252756e+01
6.940000000000e+02 1.731145052442e-01 1.090259136775e-04 2.382849041704e+01
6.942500000000e+02 1.709244383135e-01 1.146082128681e-04 2.386739046343e+01
6.945000000000e+02 1.686933463262e-01 1.205040086776e-04 2.390622039901e+01
6.947500000000e+02 1.664043417007e-01 1.267133327738e-04 2.394495573885e+01
6.950000000000e+02 1.640413762989e-01 1.332329459131e-04 2.398356999445e+01
6.952500000000e+02 1.615895161090e-01 1.400558960040e-04 2.402203504455e+01
6.955000000000e+02 1.590352507138e-01 1.471711806002e-04 2.406032146413e+01
6.957500000000e+02 1.563667466505e-01 1.545633793152e-04 2.409839894992e+01
6.960000000000e+02 1.535741486641e-01 1.622123714430e-04 2.413623662618e+01
6.962500000000e+02 1.506497763120e-01 1.700931110331e-04 2.417380349036e+01
6.965000000000e+02 1.475883263745e-01 1.781755113989e-04 2.421106877377e+01
6.967500000000e+02 1.443869898109e-01 1.864244097814e-04 2.424800238268e+01
6.970000000000e+02 1.410455871456e-01 1.947996941035e-04 2.428457517869e+01
6.972500000000e+02 1.375665911266e-01 2.032565093778e-04 2.432075936558e+01
6.975000000000e+02 1.339550998511e-01 2.117455774650e-04 2.435652886713e+01
6.977500000000e+02 1.302188158851e-01 2.202136929552e-04 2.439185950954e+01
6.980000000000e+02 1.263678884124e-01 2.286042449681e-04 2.442672940603e+01
6.982500000000e+02 1.224147660752e-01 2.368578927521e-04 2.446111914635e+01
6.985000000000e+02 1.183740016083e-01 2.449133224270e-04 2.449501196102e+01
6.987500000000e+02 1.142619628310e-01 2.527080042236e-04 2.452839402462e+01
6.990000000000e+02 1.100965915597e-01 2.601790965045e-04 2.456125447935e+01
6.992500000000e+02 1.058970537340e-01 2.672642767280e-04 2.459358571627e+01
6.995000000000e+02 1.016834518550e-01 2.739027026228e-04 2.462538334214e+01
6.997500000000e+02 9.747645029439e-02 2.800358709270e-04 2.465664644364e+01
7.000000000000e+02 9.329696684978e-02 2.856085755392e-04 2.468737751686e+01
7.002500000000e+02 8.916581896495e-02 2.905697864124e-04 2.471758260265e+01
7.005000000000e+02 8.510337666962e-02 2.948735041509e-04 2.474727138996e+01
7.007500000000e+02 8.112926323664e-02 2.984796414568e-04 2.477645711810e+01
7.010000000000e+02 7.726202249380e-02 3.013547924338e-04 2.480515666180e+01
7.012500000000e+02 7.351882265332e-02 3.034729887565e-04 2.483339046559e+01
7.015000000000e+02 6.991515032512e-02 3.048163450287e-04 2.486118258158e+01
7.017500000000e+02 6.646455837404e-02 3.053756905157e-04 2.488856045351e+01
7.020000000000e+02 6.317839439988e-02 3.051510499900e-04 2.491555486153e+01
7.022500000000e+02 6.006555125881e-02 3.041520199258e-04 2.494219985626e+01
7.025000000000e+02 5.713228130436e-02 3.023980858847e-04 2.496853238500e+01
7.027500000000e+02 5.438198098900e-02 2.999187337366e-04 2.499459229230e+01
7.030000000000e+02 5.181507216284e-02 2.967535051677e-04 2.502042187970e+01
7.032500000000e+02 4.942888578078e-02 2.929518660684e-04 2.504606570675e+01
7.035000000000e+02 4.721759737562e-02 2.885729159866e-04 2.507157036330e+01
7.037500000000e+02 4.517224835948e-02 2.836850477769e-04 2.509698396752e+01
7.040000000000e+02 4.328077602141e-02 2.783653336362e-04 2.512235602301e+01
7.042500000000e+02 4.152815608795e-02 2.726989214620e-04 2.514773685364e+01
7.045000000000e+02 3.989654941683e-02 2.667781608868e-04 2.517317744878e+01
7.047500000000e+02 3.836556364652e-02 2.607017330015e-04 2.519872887827e+01
7.050000000000e+02 3.691252522242e-02 2.545736032190e-04 2.522444200294e+01
7.052500000000e+02 3.551280834456e-02 2.485018557041e-04 2.525036714990e+01
7.055000000000e+02 3.414022935939e-02 2.425975280439e-04 2.527655356086e+01
7.057500000000e+02 3.276744789945e-02 2.369732897668e-04 2.530304906687e+01
7.060000000000e+02 3.136638540049e-02 2.317420496954e-04 2.532989978929e+01
7.062500000000e+02 2.990869425931e-02 2.270156556858e-04 2.535714958265e+01
7.065000000000e+02 2.836619683959e-02 2.229034210691e-04 2.538483976378e+01
7.067500000000e+02 2.671133612456e-02 2.195107083475e-04 2.541300870879e+01
7.070000000000e+02 2.491759914870e-02 2.169374341888e-04 2.544169161487e+01
7.072500000000e+02 2.295994994023e-02 2.152767817689e-04 2.547092002477e+01
7.075000000000e+02 2.081520886340e-02 2.146138112861e-04 2.550072161708e+01
7.077500000000e+02 1.846240052447e-02 2.150240931545e-04 2.553112003969e+01
7.080000000000e+02 1.588309394995e-02 2.165726280332e-04 2.556213449572e+01
7.082500000000e+02 1.306166093417e-02 2.193126232057e-04 2.559377977123e+01
7.085000000000e+02 9.985533563970e-03 2.232846259717e-04 2.562606587732e+01
7.087500000000e+02 6.645375118386e-03 2.285155604382e-04 2.565899814349e+01
7.090000000000e+02 3.035244577245e-03 2.350181509978e-04 2.569257692482e+01
7.092500000000e+02 -8.473294197848e-04 2.427902916837e-04 2.572679776553e+01
7.095000000000e+02 -5.001281579609e-03 2.518148086405e-04 2.576165115862e+01
7.097500000000e+02 -9.422034528470e-03 2.620592076568e-04 2.579712276510e+01
7.100000000000e+02 -1.410153362579e-02 2.734758062780e-04 2.583319324374e+01
7.102500000000e+02 -1.902835766367e-02 2.860019519949e-04 2.586983836878e+01
7.105000000000e+02 -2.418786990331e-02 2.995604441599e-04 2.590702918133e+01
7.107500000000e+02 -2.956240035098e-02 3.140602786245e-04 2.594473187637e+01
7.110000000000e+02 -3.513148190547e-02 3.293974469003e-04 2.598290797441e+01
7.112500000000e+02 -4.087213022472e-02 3.454559720827e-04 2.602151450639e+01
7.115000000000e+02 -4.675913714014e-02 3.621092482751e-04 2.606050393207e+01
7.117500000000e+02 -5.276540974067e-02 3.792214132027e-04 2.609982434433e+01
7.120000000000e+02 -5.886234143721e-02 3.966488965233e-04 2.613941969434e+01
7.122500000000e+02 -6.502017714757e-02 4.142421874072e-04 2.617922973611e+01
7.125000000000e+02 -7.120841688922e-02 4.318476408330e-04 2.621919026718e+01
7.127500000000e+02 -7.739622819394e-02 4.493094062087e-04 2.625923336875e+01
7.130000000000e+02 -8.355285088941e-02 4.664714560236e-04 2.629928751964e+01
7.132500000000e+02 -8.964799423526e-02 4.831797456206e-04 2.633927768781e+01
7.135000000000e+02 -9.565225984196e-02 4.992842260538e-04 2.637912576705e+01
7.137500000000e+02 -1.015375144806e-01 5.146407558169e-04 2.641875067835e+01
7.140000000000e+02 -1.072772747714e-01 5.291133076798e-04 2.645806872015e+01
7.142500000000e+02 -1.128470333936e-01 5.425759183355e-04 2.649699372097e+01
7.145000000000e+02 -1.182246144084e-01 5.549145979058e-04 2.653543763790e+01
7.147500000000e+02 -1.233904258974e-01 5.660290201438e-04 2.657331063559e+01
7.150000000000e+02 -1.283277504565e-01 5.758341660822e-04 2.661052179760e+01
7.152500000000e+02 -1.330229226458e-01 5.842616953085e-04 2.664697928929e+01
7.155000000000e+02 -1.374655360543e-01 5.912611876134e-04 2.668259114788e+01
7.157500000000e+02 -1.416485334868e-01 5.968010742699e-04 2.671726557805e+01
7.160000000000e+02 -1.455682997681e-01 6.008693800900e-04 2.675091164941e+01
7.162500000000e+02 -1.492246870418e-01 6.034741438330e-04 2.678344002969e+01
7.165000000000e+02 -1.526209703391e-01 6.046435782221e-04 2.681476345085e+01
7.167500000000e+02 -1.557637672122e-01 6.044259059525e-04 2.684479750794e+01
7.170000000000e+02 -1.586629141780e-01 6.028889146891e-04 2.687346150291e+01
7.172500000000e+02 -1.613312602774e-01 6.001191959419e-04 2.690067898564e+01
7.175000000000e+02 -1.637844324859e-01 5.962210665791e-04 2.692637860203e+01
7.177500000000e+02 -1.660405666068e-01 5.913152268173e-04 2.695049492738e+01
7.180000000000e+02 -1.681199654813e-01 5.855370936884e-04 2.697296912578e+01
7.182500000000e+02 -1.700447407755e-01 5.790349443111e-04 2.699374956478e+01
7.185000000000e+02 -1.718384330764e-01 5.719677438898e-04 2.701279269979e+01
7.187500000000e+02 -1.735255899316e-01 5.645028783796e-04 2.703006342420e+01
7.190000000000e+02 -1.751313589791e-01 5.568136032379e-04 2.704553584995e+01
7.192500000000e+02 -1.766810427362e-01 5.490764204801e-04 2.705919350051e+01
7.195000000000e+02 -1.781997019107e-01 5.414683882885e-04 2.707102989786e+01
7.197500000000e+02 -1.797117331723e-01 5.341644234739e-04 2.708104854709e+01
7.200000000000e+02 -1.812405037735e-01 5.273345036699e-04 2.708926328336e+01
7.202500000000e+02 -1.828080042451e-01 5.211410830814e-04 2.709569800466e+01
7.205000000000e+02 -1.844345438060e-01 5.157364304128e-04 2.710038675688e+01
7.207500000000e+02 -1.861385071639e-01 5.112603388436e-04 2.710337320676e+01
7.210000000000e+02 -1.879361534818e-01 5.078378233303e-04 2.710471033662e+01
7.212500000000e+02 -1.898414904867e-01 5.055772170303e-04 2.710445979896e+01
7.215000000000e+02 -1.918661965952e-01 5.045684083992e-04 2.710269131975e+01
7.217500000000e+02 -1.940196266008e-01 5.048815906377e-04 2.709948169708e+01
7.220000000000e+02 -1.963088662029e-01 5.065659887977e-04 2.709491396272e+01
7.222500000000e+02 -1.987388531561e-01 5.096494101698e-04 2.708907628566e+01
7.225000000000e+02 -2.013125344388e-01 5.141377485750e-04 2.708206096079e+01
7.227500000000e+02 -2.040311035291e-01 5.200151326577e-04 2.707396304325e+01
7.230000000000e+02 -2.068942428573e-01 5.272442936948e-04 2.706487920214e+01
7.232500000000e+02 -2.099003929702e-01 5.357673426510e-04 2.705490654360e+01
7.235000000000e+02 -2.130470704805e-01 5.455070633891e-04 2.704414115547e+01
7.237500000000e+02 -2.163311409488e-01 5.563682144791e-04 2.703267708083e+01
7.240000000000e+02 -2.197491330409e-01 5.682395545770e-04 2.702060490256e+01
7.242500000000e+02 -2.232974870921e-01 5.809957317935e-04 2.700801080543e+01
7.245000000000e+02 -2.269728129158e-01 5.944996961368e-04 2.699497531166e+01
7.247500000000e+02 -2.307720697842e-01 6.086050755773e-04 2.698157250655e+01
7.250000000000e+02 -2.346927287464e-01 6.231589304210e-04 2.696786902181e+01
7.252500000000e+02 -2.387328489023e-01 6.380043936648e-04 2.695392339892e+01
7.255000000000e+02 -2.428911101639e-01 6.529834672062e-04 2.693978547873e+01
7.257500000000e+02 -2.471667787775e-01 6.679397896222e-04 2.692549596242e+01
7.260000000000e+02 -2.515596032457e-01 6.827213028212e-04 2.691108611657e+01
7.262500000000e+02 -2.560696619908e-01 6.971828670706e-04 2.689657764173e+01
7.265000000000e+02 -2.606971439363e-01 7.111886578534e-04 2.688198268453e+01
7.267500000000e+02 -2.654420867189e-01 7.246143953150e-04 2.686730401069e+01
7.270000000000e+02 -2.703040755784e-01 7.373493332589e-04 2.685253530017e+01
7.272500000000e+02 -2.752819197397e-01 7.492979425917e-04 2.683766163270e+01
7.275000000000e+02 -2.803732916765e-01 7.603813400775e-04 2.682265998759e+01
7.277500000000e+02 -2.855743713677e-01 7.705383161011e-04 2.680749995445e+01
7.280000000000e+02 -2.908795241355e-01 7.797260720969e-04 2.679214450078e+01
7.282500000000e+02 -2.962809427008e-01 7.879205445282e-04 2.677655076903e+01
7.285000000000e+02 -3.017683966677e-01 7.951164508050e-04 2.676067099804e+01
7.287500000000e+02 -3.073289500446e-01 8.013268174543e-04 2.674445342318e+01
7.290000000000e+02 -3.129468356422e-01 8.065824440638e-04 2.672784320920e+01
7.292500000000e+02 -3.186032929701e-01 8.109305107364e-04 2.671078339962e+01
7.295000000000e+02 -3.242766066031e-01 8.144333139239e-04 2.669321578864e+01
7.297500000000e+02 -3.299421275301e-01 8.171664554288e-04 2.667508182654e+01
7.300000000000e+02 -3.355724716607e-01 8.192169433861e-04 2.665632340454e+01
7.302500000000e+02 -3.411377960822e-01 8.206809071197e-04 2.663688360502e+01
7.305000000000e+02 -3.466061672629e-01 8.216610301039e-04 2.661670735996e+01
7.307500000000e+02 -3.519440504065e-01 8.222642341213e-04 2.659574202932e+01
7.310000000000e+02 -3.571168817091e-01 8.225989040963e-04 2.657393786907e+01
7.312500000000e+02 -3.620897166332e-01 8.227722138709e-04 2.655124839977e+01
7.315000000000e+02 -3.668279402382e-01 8.228875098958e-04 2.652763074323e+01
7.317500000000e+02 -3.712980558762e-01 8.230418334467e-04 2.650304572475e+01
7.320000000000e+02 -3.754684569379e-01 8.233234851365e-04 2.647745801173e+01
7.322500000000e+02 -3.793102251076e-01 8.238098936054e-04 2.645083611919e+01
7.325000000000e+02 -3.827979070024e-01 8.245657447752e-04 2.642315233174e+01
7.327500000000e+02 -3.859102452836e-01 8.256414334295e-04 2.639438260009e+01
7.330000000000e+02 -3.886308555326e-01 8.270719120378e-04 2.636450628192e+01
7.332500000000e+02 -3.909487879136e-01 8.288758494873e-04 2.633350602088e+01
7.335000000000e+02 -3.928590247176e-01 8.310553479654e-04 2.630136743865e+01
7.337500000000e+02 -3.943628200222e-01 8.335960024544e-04 2.626807890037e+01
7.340000000000e+02 -3.954679103932e-01 8.364674311614e-04 2.623363117767e+01
7.342500000000e+02 -3.961885781809e-01 8.396242787498e-04 2.619801731676e+01
7.345000000000e+02 -3.965455590310e-01 8.430076185651e-04 2.616123233067e+01
7.347500000000e+02 -3.965657801203e-01 8.465467198756e-04 2.612327302338e+01
7.350000000000e+02 -3.962819383281e-01 8.501612345200e-04 2.608413782711e+01
7.352500000000e+02 -3.957319365600e-01 8.537637800716e-04 2.604382670033e+01
7.355000000000e+02 -3.949581557556e-01 8.572624974557e-04 2.600234104859e+01
7.357500000000e+02 -3.940066159014e-01 8.605639515807e-04 2.595968372243e+01
7.360000000000e+02 -3.929260178891e-01 8.635761231996e-04 2.591585905165e+01
7.362500000000e+02 -3.917667071198e-01 8.662113564121e-04 2.587087293104e+01
7.365000000000e+02 -3.905795786150e-01 8.683892558285e-04 2.582473294022e+01
7.367500000000e+02 -3.894149964921e-01 8.700395844295e-04 2.577744861365e+01
7.370000000000e+02 -3.883216723960e-01 8.711042849280e-04 2.572903152110e+01
7.372500000000e+02 -3.873456672210e-01 8.715399514940e-04 2.567949561160e+01
7.375000000000e+02 -3.865294730648e-01 8.713194704153e-04 2.562885749189e+01
7.377500000000e+02 -3.859111992730e-01 8.704329585477e-04 2.557713662484e+01
7.380000000000e+02 -3.855240002024e-01 8.688886506089e-04 2.552435576703e+01
7.382500000000e+02 -3.853956420583e-01 8.667128171910e-04 2.547054118423e+01
7.385000000000e+02 -3.855482873721e-01 8.639491332741e-04 2.541572288369e+01
7.387500000000e+02 -3.859985463923e-01 8.606577972942e-04 2.535993498361e+01
7.390000000000e+02 -3.867577116531e-01 8.569138483447e-04 2.530321587032e+01
7.392500000000e+02 -3.878321678155e-01 8.528049452838e-04 2.524560832778e+01
7.395000000000e+02 -3.892240594806e-01 8.484292206419e-04 2.518715975767e+01
7.397500000000e+02 -3.909320035427e-01 8.438924226416e-04 2.512792216974e+01
7.400000000000e+02 -3.929519105902e-01 8.393051084806e-04 2.506795218477e+01
7.402500000000e+02 -3.952778379390e-01 8.347798221898e-04 2.500731094758e+01
7.405000000000e+02 -3.979027752318e-01 8.304283947540e-04 2.494606396013e+01
7.407500000000e+02 -4.008193655354e-01 8.263594038318e-04 2.488428083934e+01
7.410000000000e+02 -4.040204597355e-01 8.226758607708e-04 2.482203498632e+01
7.412500000000e+02 -4.074995194477e-01 8.194733841824e-04 2.475940323895e+01
7.415000000000e+02 -4.112508010321e-01 8.168386643547e-04 2.469646535871e+01
7.417500000000e+02 -4.152693309447e-01 8.148482889271e-04 2.463330356834e+01
7.420000000000e+02 -4.195506744620e-01 8.135680155103e-04 2.457000196601e+01
7.422500000000e+02 -4.240904856058e-01 8.130525661842e-04 2.450664598471e+01
7.425000000000e+02 -4.288838797717e-01 8.133454384406e-04 2.444332174697e+01
7.427500000000e+02 -4.339246507767e-01 8.144790559727e-04 2.438011546330e+01
7.430000000000e+02 -4.392043340115e-01 8.164750455169e-04 2.431711280667e+01
7.432500000000e+02 -4.447112253065e-01 8.193448191576e-04 2.425439831116e+01
7.435000000000e+02 -4.504292925845e-01 8.230899221849e-04 2.419205477789e+01
7.437500000000e+02 -4.563371645573e-01 8.277026782125e-04 2.413016272685e+01
7.440000000000e+02 -4.624070889658e-01 8.331664251678e-04 2.406879986774e+01
7.442500000000e+02 -4.686040697202e-01 8.394558736883e-04 2.400804061849e+01
7.445000000000e+02 -4.748851761843e-01 8.465373121167e-04 2.394795571885e+01
7.447500000000e+02 -4.811990446520e-01 8.543683529367e-04 2.388861181751e+01
7.450000000000e+02 -4.874857796767e-01 8.628977669925e-04 2.383007117975e+01
7.452500000000e+02 -4.936771908699e-01 8.720648814604e-04 2.377239145170e+01
7.455000000000e+02 -4.996975300420e-01 8.817988342892e-04 2.371562544833e+01
7.457500000000e+02 -5.054646974863e-01 8.920175296477e-04 2.365982104656e+01
7.460000000000e+02 -5.108920225527e-01 9.026265156074e-04 2.360502108801e+01
7.462500000000e+02 -5.158905239489e-01 9.135177021871e-04 2.355126339096e+01
7.465000000000e+02 -5.203716523870e-01 9.245681077254e-04 2.349858070022e+01
7.467500000000e+02 -5.242504253675e-01 9.356389458840e-04 2.344700081695e+01
7.470000000000e+02 -5.274487449265e-01 9.465750287573e-04 2.339654669618e+01
7.472500000000e+02 -5.298987770172e-01 9.572047596632e-04 2.334723647449e+01
7.475000000000e+02 -5.315461741222e-01 9.673410433628e-04 2.329908365304e+01
7.477500000000e+02 -5.323529136739e-01 9.767828948203e-04 2.325209721746e+01
7.480000000000e+02 -5.322995600869e-01 9.853186352786e-04 2.320628175735e+01
7.482500000000e+02 -5.313867754854e-01 9.927301192891e-04 2.316163765448e+01
7.485000000000e+02 -5.296359484865e-01 9.987979110353e-04 2.311816117125e+01
7.487500000000e+02 -5.270889270736e-01 1.003307863410e-03 2.307584462281e+01
7.490000000000e+02 -5.238067901902e-01 1.006058298502e-03 2.303467659554e+01
7.492500000000e+02 -5.198678374673e-01 1.006867716182e-03 2.299464207429e+01
7.495000000000e+02 -5.153648460451e-01 1.005582587990e-03 2.295572271721e+01
7.497500000000e+02 -5.104018610339e-01 1.002084989924e-03 2.291789707470e+01
7.500000000000e+02 -5.050906560651e-01 9.962994177592e-04 2.288114089632e+01
7.502500000000e+02 -4.995471288691e-01 9.881986471252e-04 2.284542742048e+01
7.505000000000e+02 -4.938877757333e-01 9.778081022915e-04 2.281072772174e+01
7.507500000000e+02 -4.882264243372e-01 9.652086367029e-04 2.277701107695e+01
7.510000000000e+02 -4.826713392732e-01 9.505376094037e-04 2.274424532498e+01
7.512500000000e+02 -4.773227711233e-01 9.339881942684e-04 2.271239726308e+01
7.515000000000e+02 -4.722710178885e-01 9.158069626113e-04 2.268143304445e+01
7.517500000000e+02 -4.675949948806e-01 8.962894903082e-04 2.265131855372e+01
7.520000000000e+02 -4.633614294401e-01 8.757748330148e-04 2.262201982677e+01
7.522500000000e+02 -4.596245852531e-01 8.546381836843e-04 2.259350342797e+01
7.525000000000e+02 -4.564266254806e-01 8.332825685579e-04 2.256573685493e+01
7.527500000000e+02 -4.537985589730e-01 8.121293669886e-04 2.253868888239e+01
7.530000000000e+02 -4.517617890265e-01 7.916082614480e-04 2.251232996759e+01
7.532500000000e+02 -4.503301198776e-01 7.721464515988e-04 2.248663251192e+01
7.535000000000e+02 -4.495121674756e-01 7.541581242341e-04 2.246157120072e+01
7.537500000000e+02 -4.493139075878e-01 7.380341206809e-04 2.243712320376e+01
7.540000000000e+02 -4.497410848796e-01 7.241325343166e-04 2.241326826274e+01
7.542500000000e+02 -4.508012717792e-01 7.127708485179e-04 2.238998883703e+01
7.545000000000e+02 -4.525051217558e-01 7.042195084266e-04 2.236727000627e+01
7.547500000000e+02 -4.548666922964e-01 6.986980063905e-04 2.234509937938e+01
7.550000000000e+02 -4.579025359174e-01 6.963730667291e-04 2.232346680609e+01
7.552500000000e+02 -4.616296399822e-01 6.973592613650e-04 2.230236420914e+01
7.555000000000e+02 -4.660622254463e-01 7.017212715015e-04 2.228178520014e+01
7.557500000000e+02 -4.712077938499e-01 7.094779908401e-04 2.226172477348e+01
7.560000000000e+02 -4.770628269990e-01 7.206071279510e-04 2.224217900510e+01
7.562500000000e+02 -4.836086558113e-01 7.350494725554e-04 2.222314481552e+01
7.565000000000e+02 -4.908081134884e-01 7.527127461397e-04 2.220461980344e+01
7.567500000000e+02 -4.986034259558e-01 7.734739142650e-04 2.218660221066e+01
7.570000000000e+02 -5.069157482566e-01 7.971799346371e-04 2.216909084747e+01
7.572500000000e+02 -5.156464303259e-01 8.236464009882e-04 2.215208542469e+01
7.575000000000e+02 -5.246800716857e-01 8.526551907612e-04 2.213558654882e+01
7.577500000000e+02 -5.338889470314e-01 8.839508753040e-04 2.211959622117e+01
7.580000000000e+02 -5.431384664208e-01 9.172374490937e-04 2.210411789921e+01
7.582500000000e+02 -5.522929810955e-01 9.521755914418e-04 2.208915703147e+01
7.585000000000e+02 -5.612214573699e-01 9.883818556128e-04 2.207472104629e+01
7.587500000000e+02 -5.698023718292e-01 1.025429938589e-03 2.206081982152e+01
7.590000000000e+02 -5.779275377356e-01 1.062854848052e-03 2.204746552277e+01
7.592500000000e+02 -5.855045312747e-01 1.100159451706e-03 2.203467288301e+01
7.595000000000e+02 -5.924577726116e-01 1.136823787198e-03 2.202245904426e+01
7.597500000000e+02 -5.987283103790e-01 1.172316331986e-03 2.201084351166e+01
7.600000000000e+02 -6.042725953827e-01 1.206106414862e-03 2.199984783892e+01
7.602500000000e+02 -6.090605447697e-01 1.237677195045e-03 2.198949567081e+01
7.605000000000e+02 -6.130731620803e-01 1.266538443965e-03 2.197981232803e+01
7.607500000000e+02 -6.163000348157e-01 1.292238643988e-03 2.197082459682e+01
7.610000000000e+02 -6.187368416635e-01 1.314375769353e-03 2.196256043257e+01
7.612500000000e+02 -6.203830087146e-01 1.332606465582e-03 2.195504865024e+01
7.615000000000e+02 -6.212396400194e-01 1.346653532620e-03 2.194831861427e+01
7.617500000000e+02 -6.213077310905e-01 1.356311348631e-03 2.194239994760e+01
7.620000000000e+02 -6.205867612011e-01 1.361449049333e-03 2.193732199939e+01
7.622500000000e+02 -6.190739103074e-01 1.362011790415e-03 2.193311380518e+01
7.625000000000e+02 -6.167638941895e-01 1.358019290279e-03 2.192980362626e+01
7.627500000000e+02 -6.136496986802e-01 1.349561996095e-03 2.192741852867e+01
7.630000000000e+02 -6.097243679853e-01 1.336795053369e-03 2.192598442013e+01
7.632500000000e+02 -6.049837982210e-01 1.319929972668e-03 2.192552570733e+01
7.635000000000e+02 -5.994304138356e-01 1.299224599951e-03 2.192606496128e+01
7.637500000000e+02 -5.930775505688e-01 1.274972587602e-03 2.192762305918e+01
7.640000000000e+02 -5.859538211391e-01 1.247492607011e-03 2.193021886683e+01
7.642500000000e+02 -5.781069384818e-01 1.217118849341e-03 2.193386890257e+01
7.645000000000e+02 -5.696063122279e-01 1.184193811993e-03 2.193858738369e+01
7.647500000000e+02 -5.605436895077e-01 1.149064159121e-03 2.194438575154e+01
7.650000000000e+02 -5.510314163810e-01 1.112079770752e-03 2.195127238617e+01
7.652500000000e+02 -5.411981881421e-01 1.073596047589e-03 2.195925201637e+01
7.655000000000e+02 -5.311825456225e-01 1.033978828326e-03 2.196832557835e+01
7.657500000000e+02 -5.211246544577e-01 9.936104975212e-04 2.197848959338e+01
7.660000000000e+02 -5.111574487008e-01 9.528959491571e-04 2.198973589306e+01
7.662500000000e+02 -5.013982352834e-01 9.122663023607e-04 2.200205142756e+01
7.665000000000e+02 -4.919419792329e-01 8.721789669312e-04 2.201541797932e+01
7.667500000000e+02 -4.828573387526e-01 8.331128651340e-04 2.202981256967e+01
7.670000000000e+02 -4.741860040701e-01 7.955584722050e-04 2.204520751048e+01
7.672500000000e+02 -4.659455516659e-01 7.600030440062e-04 2.206157090285e+01
7.675000000000e+02 -4.581353632349e-01 7.269123950745e-04 2.207886696304e+01
7.677500000000e+02 -4.507446867334e-01 6.967109746955e-04 2.209705691812e+01
7.680000000000e+02 -4.437615470877e-01 6.697629130097e-04 2.211609916538e+01
7.682500000000e+02 -4.371810332963e-01 6.463555694736e-04 2.213595014438e+01
7.685000000000e+02 -4.310115903567e-01 6.266891124162e-04 2.215656435140e+01
7.687500000000e+02 -4.252782062384e-01 6.108719373450e-04 2.217789499376e+01
7.690000000000e+02 -4.200219853982e-01 5.989235956794e-04 2.219989373843e+01
7.692500000000e+02 -4.152960070072e-01 5.907836607796e-04 2.222251113234e+01
7.695000000000e+02 -4.111582351128e-01 5.863261578030e-04 2.224569637700e+01
7.697500000000e+02 -4.076624999239e-01 5.853766275667e-04 2.226939743609e+01
7.700000000000e+02 -4.048490771104e-01 5.877297880773e-04 2.229356089081e+01
7.702500000000e+02 -4.027363586232e-01 5.931649414409e-04 2.231813232522e+01
7.705000000000e+02 -4.013150230314e-01 6.014573249908e-04 2.234305640748e+01
7.707500000000e+02 -4.005456511902e-01 6.123839973219e-04 2.236827729779e+01
7.710000000000e+02 -4.003601899103e-01 6.257239196296e-04 2.239373912097e+01
7.712500000000e+02 -4.006670061647e-01 6.412527942707e-04 2.241938660898e+01
7.715000000000e+02 -4.013588162723e-01 6.587345526639e-04 2.244516552022e+01
7.717500000000e+02 -4.023221666174e-01 6.779110817912e-04 2.247102352414e+01
7.720000000000e+02 -4.034471685938e-01 6.984930660824e-04 2.249691061956e+01
7.722500000000e+02 -4.046359855456e-01 7.201537202715e-04 2.252277952034e+01
7.725000000000e+02 -4.058089721794e-01 7.425272152927e-04 2.254858606189e+01
7.727500000000e+02 -4.069077169502e-01 7.652126070864e-04 2.257428955568e+01
7.730000000000e+02 -4.078947498145e-01 7.877832519878e-04 2.259985251191e+01
7.732500000000e+02 -4.087502188366e-01 8.098007625313e-04 2.262524094353e+01
7.735000000000e+02 -4.094662522968e-01 8.308319270885e-04 2.265042383610e+01
7.737500000000e+02 -4.100401230682e-01 8.504666408888e-04 2.267537328465e+01
7.740000000000e+02 -4.104673347679e-01 8.683345276498e-04 2.270006385923e+01
7.742500000000e+02 -4.107358196865e-01 8.841186208560e-04 2.272447270774e+01
7.745000000000e+02 -4.108220742943e-01 8.975642088713e-04 2.274857918211e+01
7.747500000000e+02 -4.106897784755e-01 9.084826618017e-04 2.277236460500e+01
7.750000000000e+02 -4.102910333263e-01 9.167500965325e-04 2.279581245763e+01
7.752500000000e+02 -4.095698469943e-01 9.223014813460e-04 2.281890823579e+01
7.755000000000e+02 -4.084672632905e-01 9.251216254049e-04 2.284163955855e+01
7.757500000000e+02 -4.069272860808e-01 9.252347542065e-04 2.286399635986e+01
7.760000000000e+02 -4.049025931690e-01 9.226942178266e-04 2.288597081456e+01
7.762500000000e+02 -4.023593459328e-01 9.175740186927e-04 2.290755777081e+01
7.765000000000e+02 -3.992802695816e-01 9.099626772981e-04 2.292875463373e+01
7.767500000000e+02 -3.956657772901e-01 8.999604785049e-04 2.294956149421e+01
7.770000000000e+02 -3.915330443977e-01 8.876796954075e-04 2.296998091579e+01
7.772500000000e+02 -3.869133852082e-01 8.732472125609e-04 2.299001811314e+01
7.775000000000e+02 -3.818483396054e-01 8.568085942499e-04 2.300968065710e+01
7.777500000000e+02 -3.763851714906e-01 8.385322506297e-04 2.302897816124e+01
7.780000000000e+02 -3.705725824862e-01 8.186127857889e-04 2.304792237327e+01
7.782500000000e+02 -3.644570710095e-01 7.972724248919e-04 2.306652686848e+01
7.785000000000e+02 -3.580805114373e-01 7.747598568280e-04 2.308480681072e+01
7.787500000000e+02 -3.514792046292e-01 7.513462714266e-04 2.310277919300e+01
7.790000000000e+02 -3.446842896982e-01 7.273190800020e-04 2.312046254289e+01
7.792500000000e+02 -3.377234034275e-01 7.029736165416e-04 2.313787729980e+01
7.795000000000e+02 -3.306230799091e-01 6.786038973078e-04 2.315504584425e+01
7.797500000000e+02 -3.234114805299e-01 6.544934427006e-04 2.317199260484e+01
7.800000000000e+02 -3.161209346015e-01 6.309069960761e-04 2.318874450026e+01
7.802500000000e+02 -3.087898039261e-01 6.080839726430e-04 2.320533099070e+01
7.805000000000e+02 -3.014634321102e-01 5.862339675014e-04 2.322178434108e+01
7.807500000000e+02 -2.941939599423e-01 5.655348257634e-04 2.323813961860e+01
7.810000000000e+02 -2.870390875094e-01 5.461327863744e-04 2.325443494678e+01
7.812500000000e+02 -2.800599134377e-01 5.281446704227e-04 2.327071138865e+01
7.815000000000e+02 -2.733181638249e-01 5.116610341732e-04 2.328701293838e+01
7.817500000000e+02 -2.668731672172e-01 4.967502703597e-04 2.330338630236e+01
7.820000000000e+02 -2.607789517957e-01 4.834623187710e-04 2.331988092389e+01
7.822500000000e+02 -2.550817658899e-01 4.718319247298e-04 2.333654871900e+01
7.825000000000e+02 -2.498182894263e-01 4.618808491083e-04 2.335344383490e+01
7.827500000000e+02 -2.450146439074e-01 4.536188370722e-04 2.337062263136e+01
7.830000000000e+02 -2.406862257194e-01 4.470437345560e-04 2.338814333407e+01
7.832500000000e+02 -2.368382742512e-01 4.421404012326e-04 2.340606600108e+01
7.835000000000e+02 -2.334669675217e-01 4.388793351827e-04 2.342445221686e+01
7.837500000000e+02 -2.305608721512e-01 4.372149755616e-04 2.344336500892e+01
7.840000000000e+02 -2.281024698981e-01 4.370845105894e-04 2.346286851363e+01
7.842500000000e+02 -2.260695659235e-01 4.384070781808e-04 2.348302781705e+01
7.845000000000e+02 -2.244364343426e-01 4.410840368702e-04 2.350390860762e+01
7.847500000000e+02 -2.231745624553e-01 4.449999799697e-04 2.352557682996e+01
7.850000000000e+02 -2.222530501004e-01 4.500247475992e-04 2.354809834421e+01
7.852500000000e+02 -2.216386305530e-01 4.560161634671e-04 2.357153848675e+01
7.855000000000e+02 -2.212954895762e-01 4.628233386919e-04 2.359596162851e+01
7.857500000000e+02 -2.211849595759e-01 4.702900833763e-04 2.362143072547e+01
7.860000000000e+02 -2.212652707967e-01 4.782583959107e-04 2.364800683953e+01
7.862500000000e+02 -2.214914793573e-01 4.865714779052e-04 2.367574869295e+01
7.865000000000e+02 -2.218156574666e-01 4.950763809028e-04 2.370471220457e+01
7.867500000000e+02 -2.221873981676e-01 5.036260402900e-04 2.373495006859e+01
7.870000000000e+02 -2.225546743681e-01 5.120806259596e-04 2.376651133636e+01
7.872500000000e+02 -2.228649293931e-01 5.203084396327e-04 2.379944104675e+01
7.875000000000e+02 -2.230664302822e-01 5.281863533284e-04 2.383377985671e+01
7.877500000000e+02 -2.231096364808e-01 5.355999710605e-04 2.386956372681e+01
7.880000000000e+02 -2.229486282227e-01 5.424438586319e-04 2.390682359835e+01
7.882500000000e+02 -2.225423076191e-01 5.486216130065e-04 2.394558514252e+01
7.885000000000e+02 -2.218554639694e-01 5.540462323077e-04 2.398586846913e+01
7.887500000000e+02 -2.208594513948e-01 5.586407162791e-04 2.402768794430e+01
7.890000000000e+02 -2.195326343054e-01 5.623389885829e-04 2.407105194172e+01
7.892500000000e+02 -2.178604092166e-01 5.650869599825e-04 2.411596271347e+01
7.895000000000e+02 -2.158350246462e-01 5.668437148661e-04 2.416241621613e+01
7.897500000000e+02 -2.134550994774e-01 5.675826734506e-04 2.421040200266e+01
7.900000000000e+02 -2.107249618858e-01 5.672926731782e-04 2.425990317581e+01
7.902500000000e+02 -2.076539543475e-01 5.659787714275e-04 2.431089630081e+01
7.905000000000e+02 -2.042556506098e-01 5.636626994540e-04 2.436335142420e+01
7.907500000000e+02 -2.005471320743e-01 5.603828152068e-04 2.441723209142e+01
7.910000000000e+02 -1.965483251659e-01 5.561936947653e-04 2.447249543843e+01
7.912500000000e+02 -1.922814863825e-01 5.511650908791e-04 2.452909224832e+01
7.915000000000e+02 -1.877707610284e-01 5.453804089749e-04 2.458696710775e+01
7.917500000000e+02 -1.830418716808e-01 5.389349346838e-04 2.464605855521e+01
7.920000000000e+02 -1.781218557212e-01 5.319337318806e-04 2.470629930759e+01
7.922500000000e+02 -1.730389357227e-01 5.244892689625e-04 2.476761641445e+01
7.925000000000e+02 -1.678223452157e-01 5.167189746761e-04 2.482993151466e+01
7.927500000000e+02 -1.625021559734e-01 5.087428314848e-04 2.489316113501e+01
7.930000000000e+02 -1.571091377065e-01 5.006809790231e-04 2.495721685463e+01
7.932500000000e+02 -1.516744812841e-01 4.926515895503e-04 2.502200570287e+01
7.935000000000e+02 -1.462295487004e-01 4.847687851015e-04 2.508743033269e+01
7.937500000000e+02 -1.408055201874e-01 4.771408938946e-04 2.515338935866e+01
7.940000000000e+02 -1.354329988207e-01 4.698689488168e-04 2.521977772828e+01
7.942500000000e+02 -1.301416359137e-01 4.630452569594e-04 2.528648688002e+01
7.945000000000e+02 -1.249596800367e-01 4.567524248928e-04 2.535340525065e+01
7.947500000000e+02 -1.199136063950e-01 4.510623294694e-04 2.542041843669e+01
7.950000000000e+02 -1.150277335731e-01 4.460354124924e-04 2.548740961028e+01
7.952500000000e+02 -1.103239015915e-01 4.417201807409e-04 2.555425997949e+01
7.955000000000e+02 -1.058212318575e-01 4.381526529870e-04 2.562084900171e+01
7.957500000000e+02 -1.015359326691e-01 4.353561307370e-04 2.568705490712e+01
7.960000000000e+02 -9.748117618023e-02 4.333409920573e-04 2.575275507163e+01
7.962500000000e+02 -9.366702944173e-02 4.321048006379e-04 2.581782659585e+01
7.965000000000e+02 -9.010047953172e-02 4.316323766166e-04 2.588214661361e+01
7.967500000000e+02 -8.678544419847e-02 4.318961236403e-04 2.594559289204e+01
7.970000000000e+02 -8.372282822210e-02 4.328565480803e-04 2.600804444651e+01
7.972500000000e+02 -8.091063976661e-02 4.344629371214e-04 2.606938190674e+01
7.975000000000e+02 -7.834401710297e-02 4.366542224480e-04 2.612948830369e+01
7.977500000000e+02 -7.601535670429e-02 4.393600237307e-04 2.618824946679e+01
7.980000000000e+02 -7.391433912114e-02 4.425017772831e-04 2.624555481697e+01
7.982500000000e+02 -7.202801992423e-02 4.459939616611e-04 2.630129781239e+01
7.985000000000e+02 -7.034084527281e-02 4.497454386458e-04 2.635537674206e+01
7.987500000000e+02 -6.883472778280e-02 4.536609858731e-04 2.640769521665e+01
7.990000000000e+02 -6.748909550153e-02 4.576428285195e-04 2.645816284945e+01
7.992500000000e+02 -6.628091946496e-02 4.615919829323e-04 2.650669595210e+01
7.995000000000e+02 -6.518486299154e-02 4.654096619808e-04 2.655321800463e+01
7.997500000000e+02 -6.417337012557e-02 4.689986988613e-04 2.659766032054e+01
8.000000000000e+02 -6.321681531270e-02 4.722648040254e-04 2.663996264308e+01
8.002500000000e+02 -6.228375258809e-02 4.751177305688e-04 2.668007357054e+01
8.005000000000e+02 -6.134116471006e-02 4.774723202137e-04 2.671795107321e+01
8.007500000000e+02 -6.035474409396e-02 4.792493697355e-04 2.675356298098e+01
8.010000000000e+02 -5.928931857746e-02 4.803764739927e-04 2.678688722427e+01
8.012500000000e+02 -5.810924124058e-02 4.807886563295e-04 2.681791218063e+01
8.015000000000e+02 -5.677883055270e-02 4.804288811488e-04 2.684663691906e+01
8.017500000000e+02 -5.526291305442e-02 4.792485247234e-04 2.687307122554e+01
8.020000000000e+02 -5.352732452286e-02 4.772076710284e-04 2.689723566745e+01
8.022500000000e+02 -5.153943092271e-02 4.742753198940e-04 2.691916154864e+01
8.025000000000e+02 -4.926868473754e-02 4.704295622354e-04 2.693889070503e+01
8.027500000000e+02 -4.668719003740e-02 4.656576931571e-04 2.695647515110e+01
8.030000000000e+02 -4.377016337684e-02 4.599560222210e-04 2.697197680553e+01
8.032500000000e+02 -4.049645039386e-02 4.533299544883e-04 2.698546694957e+01
8.035000000000e+02 -3.684900054621e-02 4.457938883434e-04 2.699702556215e+01
8.037500000000e+02 -3.281521348336e-02 4.373709793830e-04 2.700674075991e+01
8.040000000000e+02 -2.838732050763e-02 4.280929705432e-04 2.701470796769e+01
8.042500000000e+02 -2.356267910425e-02 4.179998659839e-04 2.702102897842e+01
8.045000000000e+02 -1.834394724561e-02 4.071396617802e-04 2.702581120656e+01
8.047500000000e+02 -1.273927756764e-02 3.955679390699e-04 2.702916649559e+01
8.050000000000e+02 -6.762337246584e-03 3.833474984669e-04 2.703121029352e+01
8.052500000000e+02 -4.323477381910e-04 3.705478889756e-04 2.703206039973e+01
8.055000000000e+02 6.226025378381e-03 3.572448991394e-04 2.703183594295e+01
8.057500000000e+02 1.318284291654e-02 3.435200656320e-04 2.703065637475e+01
8.060000000000e+02 2.040309897398e-02 3.294600325236e-04 2.702864016310e+01
8.062500000000e+02 2.784707258207e-02 3.151560280827e-04 2.702590394948e+01
8.065000000000e+02 3.547068732424e-02 3.007031063220e-04 2.702256128580e+01
8.067500000000e+02 4.322598273505e-02 2.861994979196e-04 2.701872171059e+01
8.070000000000e+02 5.106164810451e-02 2.717459145113e-04 2.701448990728e+01
8.072500000000e+02 5.892359438359e-02 2.574446747015e-04 2.700996457137e+01
8.075000000000e+02 6.675561808504e-02 2.433990509178e-04 2.700523788010e+01
8.077500000000e+02 7.450008596126e-02 2.297123049786e-04 2.700039447281e+01
8.080000000000e+02 8.209868958311e-02 2.164869548311e-04 2.699551107453e+01
8.082500000000e+02 8.949322408336e-02 2.038238131935e-04 2.699065584715e+01
8.085000000000e+02 9.662639137465e-02 1.918210462364e-04 2.698588782164e+01
8.087500000000e+02 1.034426402074e-01 1.805733473853e-04 2.698125684727e+01
8.090000000000e+02 1.098889929960e-01 1.701708476108e-04 2.697680304020e+01
8.092500000000e+02 1.159158765078e-01 1.606982750061e-04 2.697255692579e+01
8.095000000000e+02 1.214779420533e-01 1.522338701106e-04 2.696853930996e+01
8.097500000000e+02 1.265348359024e-01 1.448483634739e-04 2.696476122105e+01
8.100000000000e+02 1.310519566782e-01 1.386039948798e-04 2.696122437609e+01
8.102500000000e+02 1.350011231845e-01 1.335535206720e-04 2.695792111718e+01
8.105000000000e+02 1.383612143344e-01 1.297392257079e-04 2.695483508540e+01
8.107500000000e+02 1.411186883926e-01 1.271918371864e-04 2.695194134586e+01
8.110000000000e+02 1.432680596372e-01 1.259296807256e-04 2.694920719429e+01
8.112500000000e+02 1.448122231244e-01 1.259577724090e-04 2.694659243523e+01
8.115000000000e+02 1.457627292866e-01 1.272670635005e-04 2.694405030764e+01
8.117500000000e+02 1.461398777141e-01 1.298336979571e-04 2.694152787121e+01
8.120000000000e+02 1.459727557195e-01 1.336184882732e-04 2.693896702461e+01
8.122500000000e+02 1.452990749630e-01 1.385664676493e-04 2.693630497217e+01
8.125000000000e+02 1.441649457184e-01 1.446066373919e-04 2.693347523636e+01
8.127500000000e+02 1.426244722209e-01 1.516518764138e-04 2.693040834804e+01
8.130000000000e+02 1.407391995749e-01 1.595990837098e-04 2.692703253000e+01
8.132500000000e+02 1.385774851948e-01 1.683295062350e-04 2.692327467688e+01
8.135000000000e+02 1.362136808381e-01 1.777093167779e-04 2.691906100987e+01
8.137500000000e+02 1.337271981277e-01 1.875904100714e-04 2.691431772503e+01
8.140000000000e+02 1.312015116729e-01 1.978114473173e-04 2.690897190030e+01
8.142500000000e+02 1.287229688834e-01 2.081991645375e-04 2.690295191616e+01
8.145000000000e+02 1.263796272819e-01 2.185698645164e-04 2.689618828218e+01
8.147500000000e+02 1.242598923462e-01 2.287312558828e-04 2.688861396795e+01
8.150000000000e+02 1.224512427763e-01 2.384844080568e-04 2.688016509387e+01
8.152500000000e+02 1.210387842106e-01 2.476259006717e-04 2.687078114644e+01
8.155000000000e+02 1.201039340413e-01 2.559502630735e-04 2.686040551896e+01
8.157500000000e+02 1.197229854379e-01 2.632526135181e-04 2.684898561635e+01
8.160000000000e+02 1.199657994826e-01 2.693313064694e-04 2.683647313324e+01
8.162500000000e+02 1.208945444467e-01 2.739907655219e-04 2.682282425445e+01
8.165000000000e+02 1.225624602377e-01 2.770444066570e-04 2.680799955842e+01
8.167500000000e+02 1.250128313985e-01 2.783175764776e-04 2.679196420389e+01
8.170000000000e+02 1.282779952032e-01 2.776505328718e-04 2.677468769550e+01
8.172500000000e+02 1.323785997643e-01 2.749013604105e-04 2.675614393116e+01
8.175000000000e+02 1.373229755252e-01 2.699488294119e-04 2.673631098252e+01
8.177500000000e+02 1.431067119832e-01 2.626950672436e-04 2.671517083938e+01
8.180000000000e+02 1.497124699651e-01 2.530682346200e-04 2.669270931970e+01
8.182500000000e+02 1.571099688117e-01 2.410245761772e-04 2.666891573816e+01
8.185000000000e+02 1.652562143902e-01 2.265505579439e-04 2.664378269434e+01
8.187500000000e+02 1.740959409221e-01 2.096644799535e-04 2.661730572631e+01
8.190000000000e+02 1.835622817948e-01 1.904177907054e-04 2.658948317759e+01
8.192500000000e+02 1.935776419844e-01 1.688959195870e-04 2.656031588756e+01
8.195000000000e+02 2.040547881604e-01 1.452186079671e-04 2.652980688939e+01
8.197500000000e+02 2.148981032952e-01 1.195399013388e-04 2.649796135202e+01
8.200000000000e+02 2.260050324745e-01 9.204740160336e-05 2.646478623817e+01
8.202500000000e+02 2.372676487142e-01 6.296111143963e-05 2.643029021783e+01
8.205000000000e+02 2.485743259578e-01 3.253175217945e-05 2.639448360126e+01
8.207500000000e+02 2.598115267054e-01 1.038404573526e-06 2.635737811736e+01
8.210000000000e+02 2.708656117527e-01 -3.121434960024e-05 2.631898692077e+01
8.212500000000e+02 2.816246709697e-01 -6.389973764271e-05 2.627932462411e+01
8.215000000000e+02 2.919803775446e-01 -9.667277013200e-05 2.623840716935e+01
8.217500000000e+02 3.018297623268e-01 -1.291744893495e-04 2.619625194994e+01
8.220000000000e+02 3.110769311254e-01 -1.610367200213e-04 2.615287781076e+01
8.222500000000e+02 3.196346559636e-01 -1.918870339954e-04 2.610830521324e+01
8.225000000000e+02 3.274258652849e-01 -2.213542656519e-04 2.606255617292e+01
8.227500000000e+02 3.343849026250e-01 -2.490738624504e-04 2.601565452521e+01
8.230000000000e+02 3.404586588517e-01 -2.746937094287e-04 2.596762588595e+01
8.232500000000e+02 3.456074364541e-01 -2.978796793880e-04 2.591849783163e+01
8.235000000000e+02 3.498055873404e-01 -3.183213324077e-04 2.586830004538e+01
8.237500000000e+02 3.530419229433e-01 -3.357374342659e-04 2.581706431233e+01
8.240000000000e+02 3.553198115066e-01 -3.498809435300e-04 2.576482473970e+01
8.242500000000e+02 3.566570559930e-01 -3.605440532365e-04 2.571161772471e+01
8.245000000000e+02 3.570854563906e-01 -3.675624160992e-04 2.565748215388e+01
8.247500000000e+02 3.566501114993e-01 -3.708191011829e-04 2.560245933750e+01
8.250000000000e+02 3.554084770215e-01 -3.702476654385e-04 2.554659319180e+01
8.252500000000e+02 3.534291573305e-01 -3.658347298566e-04 2.548993016709e+01
8.255000000000e+02 3.507904840267e-01 -3.576215470399e-04 2.543251933246e+01
8.257500000000e+02 3.475789290098e-01 -3.457049056037e-04 2.537441236021e+01
8.260000000000e+02 3.438873618431e-01 -3.302369552691e-04 2.531566356764e+01
8.262500000000e+02 3.398131694397e-01 -3.114241927448e-04 2.525632983684e+01
8.265000000000e+02 3.354563568378e-01 -2.895254342945e-04 2.519647062370e+01
8.267500000000e+02 3.309176302709e-01 -2.648488022882e-04 2.513614794497e+01
8.270000000000e+02 3.262964867498e-01 -2.377477782998e-04 2.507542625968e+01
8.272500000000e+02 3.216894251323e-01 -2.086163305659e-04 2.501437245175e+01
8.275000000000e+02 3.171883018003e-01 -1.778832756436e-04 2.495305575018e+01
8.277500000000e+02 3.128787854236e-01 -1.460057026153e-04 2.489154758940e+01
8.280000000000e+02 3.088391516611e-01 -1.134619233657e-04 2.482992153949e+01
8.282500000000e+02 3.051391968265e-01 -8.074368334838e-05 2.476825312905e+01
8.285000000000e+02 3.018394932496e-01 -4.834806550368e-05 2.470661969703e+01
8.287500000000e+02 2.989909234093e-01 -1.676915289925e-05 2.464510021066e+01
8.290000000000e+02 2.966344281700e-01 1.351052410764e-05 2.458377501917e+01
8.292500000000e+02 2.948010912312e-01 4.202831353867e-05 2.452272562815e+01
8.295000000000e+02 2.935124430097e-01 6.834959391450e-05 2.446203439794e+01
8.297500000000e+02 2.927809753046e-01 9.207547686375e-05 2.440178422750e+01
8.300000000000e+02 2.926108521256e-01 1.128499093557e-04 2.434205819605e+01
8.302500000000e+02 2.929987743982e-01 1.303658856927e-04 2.428293918441e+01
8.305000000000e+02 2.939349123880e-01 1.443709987621e-04 2.422450944464e+01
8.307500000000e+02 2.954039135412e-01 1.546716850134e-04 2.416685016284e+01
8.310000000000e+02 2.973859017539e-01 1.611364936813e-04 2.411004098504e+01
8.312500000000e+02 2.998574601830e-01 1.636979914121e-04 2.405415954269e+01
8.315000000000e+02 3.027925048279e-01 1.623535887234e-04 2.399928094919e+01
8.317500000000e+02 3.061630912216e-01 1.571649118578e-04 2.394547731342e+01
8.320000000000e+02 3.099400579270e-01 1.482560229109e-04 2.389281725073e+01
8.322500000000e+02 3.140935613879e-01 1.358103306382e-04 2.384136541430e+01
8.325000000000e+02 3.185933983811e-01 1.200664613285e-04 2.379118204345e+01
8.327500000000e+02 3.234092213441e-01 1.013129254800e-04 2.374232255380e+01
8.330000000000e+02 3.285105254997e-01 7.988201733173e-05 2.369483715082e+01
8.332500000000e+02 3.338665174161e-01 5.614279256254e-05 2.364877050728e+01
8.335000000000e+02 3.394458342370e-01 3.049337859681e-05 2.360416147459e+01
8.337500000000e+02 3.452160911059e-01 3.353020965210e-06 2.356104284598e+01
8.340000000000e+02 3.511433980569e-01 -2.484651281599e-05 2.351944120228e+01
8.342500000000e+02 3.571917453010e-01 -5.366926744297e-05 2.347937678358e+01
8.345000000000e+02 3.633224411053e-01 -8.268358477454e-05 2.344086344835e+01
8.347500000000e+02 3.694935547997e-01 -1.114701411249e-04 2.340390868951e+01
8.350000000000e+02 3.756594626756e-01 -1.396293974340e-04 2.336851367509e+01
8.352500000000e+02 3.817706085482e-01 -1.667886060427e-04 2.333467342087e+01
8.355000000000e+02 3.877734647579e-01 -1.926076534957e-04 2.330237695928e+01
8.357500000000e+02 3.936108078484e-01 -2.167839609038e-04 2.327160757698e+01
8.360000000000e+02 3.992223502826e-01 -2.390562420078e-04 2.324234310912e+01
8.362500000000e+02 4.045457314331e-01 -2.592069476616e-04 2.321455627493e+01
8.365000000000e+02 4.095179174543e-01 -2.770635371503e-04 2.318821503967e+01
8.367500000000e+02 4.140769293587e-01 -2.924984112648e-04 2.316328302569e+01
8.370000000000e+02 4.181639141183e-01 -3.054277797664e-04 2.313971987305e+01
8.372500000000e+02 4.217254191889e-01 -3.158095306906e-04 2.311748172621e+01
8.375000000000e+02 4.247158005427e-01 -3.236402235609e-04 2.309652161543e+01
8.377500000000e+02 4.270996014940e-01 -3.289514551465e-04 2.307678985774e+01
8.380000000000e+02 4.288537912109e-01 -3.318059849480e-04 2.305823447936e+01
8.382500000000e+02 4.299696605940e-01 -3.322936392886e-04 2.304080148376e+01
8.385000000000e+02 4.304542308212e-01 -3.305273701612e-04 2.302443530914e+01
8.387500000000e+02 4.303310912968e-01 -3.266396608337e-04 2.300907908217e+01
8.390000000000e+02 4.296405800525e-01 -3.207792237967e-04 2.299467480425e+01
8.392500000000e+02 4.284392031951e-01 -3.131087040474e-04 2.298116374351e+01
8.395000000000e+02 4.267983833300e-01 -3.038023116459e-04 2.296848658928e+01
8.397500000000e+02 4.248025505314e-01 -2.930444691847e-04 2.295658356312e+01
8.400000000000e+02 4.225465639456e-01 -2.810285402284e-04 2.294539477298e+01
8.402500000000e+02 4.201327353163e-01 -2.679561655929e-04 2.293486031300e+01
8.405000000000e+02 4.176674525190e-01 -2.540366961686e-04 2.292492034432e+01
8.407500000000e+02 4.152575289472e-01 -2.394865312295e-04 2.291551546513e+01
8.410000000000e+02 4.130065304972e-01 -2.245286304771e-04 2.290658677581e+01
8.412500000000e+02 4.110111150487e-01 -2.093914683955e-04 2.289807614455e+01
8.415000000000e+02 4.093576074045e-01 -1.943080220780e-04 2.288992626601e+01
8.417500000000e+02 4.081188224633e-01 -1.795140479196e-04 2.288208109332e+01
8.420000000000e+02 4.073514224008e-01 -1.652460502026e-04 2.287448594604e+01
8.422500000000e+02 4.070938209374e-01 -1.517388486555e-04 2.286708760182e+01
8.425000000000e+02 4.073647230530e-01 -1.392222027904e-04 2.285983473945e+01
8.427500000000e+02 4.081624941744e-01 -1.279171573430e-04 2.285267803037e+01
8.430000000000e+02 4.094653620510e-01 -1.180318868086e-04 2.284557019432e+01
8.432500000000e+02 4.112324768722e-01 -1.097568743723e-04 2.283846642889e+01
8.435000000000e+02 4.134059182950e-01 -1.032597998356e-04 2.283132445696e+01
8.437500000000e+02 4.159135273341e-01 -9.868029007274e-05 2.282410453497e+01
8.440000000000e+02 4.186725002192e-01 -9.612453165827e-05 2.281676984959e+01
8.442500000000e+02 4.215935625720e-01 -9.566004128478e-05 2.280928650562e+01
8.445000000000e+02 4.245855097052e-01 -9.731117780633e-05 2.280162347419e+01
8.447500000000e+02 4.275598275724e-01 -1.010554491449e-04 2.279375293672e+01
8.450000000000e+02 4.304351012750e-01 -1.068212268588e-04 2.278565013575e+01
8.452500000000e+02 4.331409198474e-01 -1.144871140702e-04 2.277729344503e+01
8.455000000000e+02 4.356209514333e-01 -1.238831412909e-04 2.276866434255e+01
8.457500000000e+02 4.378350308427e-01 -1.347941291257e-04 2.275974736535e+01
8.460000000000e+02 4.397600324848e-01 -1.469650428822e-04 2.275053007848e+01
8.462500000000e+02 4.413894975739e-01 -1.601083455588e-04 2.274100278607e+01
8.465000000000e+02 4.427321084792e-01 -1.739130802354e-04 2.273115869017e+01
8.467500000000e+02 4.438090654787e-01 -1.880550975341e-04 2.272099361804e+01
8.470000000000e+02 4.446506134037e-01 -2.022077807455e-04 2.271050575422e+01
8.472500000000e+02 4.452921424540e-01 -2.160531833604e-04 2.269969584346e+01
8.475000000000e+02 4.457699994108e-01 -2.292922271897e-04 2.268856670064e+01
8.477500000000e+02 4.461175974927e-01 -2.416539734051e-04 2.267712351857e+01
8.480000000000e+02 4.463619283897e-01 -2.529028164524e-04 2.266537342333e+01
8.482500000000e+02 4.465209722897e-01 -2.628442004048e-04 2.265332580753e+01
8.485000000000e+02 4.466019956557e-01 -2.713276955706e-04 2.264099192335e+01
8.487500000000e+02 4.466010407788e-01 -2.782482060814e-04 2.262838524248e+01
8.490000000000e+02 4.465034129809e-01 -2.835447685056e-04 2.261552104571e+01
8.492500000000e+02 4.462852496242e-01 -2.871977303658e-04 2.260241673268e+01
8.495000000000e+02 4.459158284745e-01 -2.892244050217e-04 2.258909137207e+01
8.497500000000e+02 4.453605346821e-01 -2.896741280246e-04 2.257556591757e+01
8.500000000000e+02 4.445840862479e-01 -2.886224185592e-04 2.256186286061e+01
8.502500000000e+02 4.435538353578e-01 -2.861651667671e-04 2.254800615889e+01
8.505000000000e+02 4.422428228976e-01 -2.824129756933e-04 2.253402084249e+01
8.507500000000e+02 4.406324307125e-01 -2.774860264620e-04 2.251993310835e+01
8.510000000000e+02 4.387143646336e-01 -2.715094717717e-04 2.250576993173e+01
8.512500000000e+02 4.364919226320e-01 -2.646098263862e-04 2.249155896433e+01
8.515000000000e+02 4.339804018374e-01 -2.569119536481e-04 2.247732838236e+01
8.517500000000e+02 4.312066783738e-01 -2.485368076876e-04 2.246310688482e+01
8.520000000000e+02 4.282079378708e-01 -2.396002931339e-04 2.244892349231e+01
8.522500000000e+02 4.250296256890e-01 -2.302126935002e-04 2.243480780537e+01
8.525000000000e+02 4.217227799203e-01 -2.204789918293e-04 2.242078995929e+01
8.527500000000e+02 4.183408411286e-01 -2.104996436662e-04 2.240690078666e+01
8.530000000000e+02 4.149362050491e-01 -2.003719144607e-04 2.239317183528e+01
8.532500000000e+02 4.115566840808e-01 -1.901912120349e-04 2.237963572509e+01
8.535000000000e+02 4.082422456256e-01 -1.800525779689e-04 2.236632621203e+01
8.537500000000e+02 4.050222552437e-01 -1.700516997700e-04 2.235327816338e+01
8.540000000000e+02 4.019135079814e-01 -1.602850115854e-04 2.234052794325e+01
8.542500000000e+02 3.989193581622e-01 -1.508491596793e-04 2.232811313146e+01
8.545000000000e+02 3.960299914755e-01 -1.418388577557e-04 2.231607278171e+01
8.547500000000e+02 3.932239994073e-01 -1.333438550385e-04 2.230444724208e+01
8.550000000000e+02 3.904711015093e-01 -1.254448018576e-04 2.229327790165e+01
8.552500000000e+02 3.877358225342e-01 -1.182082399865e-04 2.228260722028e+01
8.555000000000e+02 3.849818332250e-01 -1.116815393891e-04 2.227247836945e+01
8.557500000000e+02 3.821765072761e-01 -1.058882031707e-04 2.226293480005e+01
8.560000000000e+02 3.792952062318e-01 -1.008240431512e-04 2.225402010748e+01
8.562500000000e+02 3.763248453650e-01 -9.645517919249e-05 2.224577751869e+01
8.565000000000e+02 3.732662720427e-01 -9.271812679579e-05 2.223824933553e+01
8.567500000000e+02 3.701351468078e-01 -8.952222226525e-05 2.223147670069e+01
8.570000000000e+02 3.669611582804e-01 -8.675459874036e-05 2.222549901848e+01
8.572500000000e+02 3.637855798022e-01 -8.428729242166e-05 2.222035338198e+01
8.575000000000e+02 3.606573958692e-01 -8.198588970721e-05 2.221607442640e+01
8.577500000000e+02 3.576283769493e-01 -7.971899678284e-05 2.221269366166e+01
8.580000000000e+02 3.547476721992e-01 -7.736761709686e-05 2.221023945046e+01
8.582500000000e+02 3.520565184441e-01 -7.483339645362e-05 2.220873671191e+01
8.585000000000e+02 3.495837104990e-01 -7.204452669013e-05 2.220820670762e+01
8.587500000000e+02 3.473424032488e-01 -6.895927414453e-05 2.220866727549e+01
8.590000000000e+02 3.453286420568e-01 -6.556640611558e-05 2.221013279398e+01
8.592500000000e+02 3.435218134907e-01 -6.188243195659e-05 2.221261421391e+01
8.595000000000e+02 3.418870413410e-01 -5.794635681202e-05 2.221611943937e+01
8.597500000000e+02 3.403791570128e-01 -5.381235698559e-05 2.222065334301e+01
8.600000000000e+02 3.389478305716e-01 -4.954165032836e-05 2.222621791651e+01
8.602500000000e+02 3.375431729587e-01 -4.519447036608e-05 2.223281237579e+01
8.605000000000e+02 3.361211494004e-01 -4.082325572751e-05 2.224043299685e+01
8.607500000000e+02 3.346481393266e-01 -3.646781540085e-05 2.224907326210e+01
8.610000000000e+02 3.331040886504e-01 -3.215309423513e-05 2.225872358234e+01
8.612500000000e+02 3.314839354228e-01 -2.788973734257e-05 2.226937121068e+01
8.615000000000e+02 3.297971457276e-01 -2.367708268920e-05 2.228099995787e+01
8.617500000000e+02 3.280655537428e-01 -1.950807690778e-05 2.229359030515e+01
8.620000000000e+02 3.263197634709e-01 -1.537551857963e-05 2.230711929172e+01
8.622500000000e+02 3.245946648899e-01 -1.127849446265e-05 2.232156054902e+01
8.625000000000e+02 3.229246712798e-01 -7.227900890870e-06 2.233688462447e+01
8.627500000000e+02 3.213392908289e-01 -3.250287047880e-06 2.235305948137e+01
8.630000000000e+02 3.198595722814e-01 6.104531075500e-07 2.237005078192e+01
8.632500000000e+02 3.184958865537e-01 4.294104416020e-06 2.238782282773e+01
8.635000000000e+02 3.172472186155e-01 7.727474918940e-06 2.240633899551e+01
8.637500000000e+02 3.161020238126e-01 1.083002137504e-05 2.242556279981e+01
8.640000000000e+02 3.150404002912e-01 1.352065035219e-05 2.244545836653e+01
8.642500000000e+02 3.140372490279e-01 1.572529605830e-05 2.246599144297e+01
8.645000000000e+02 3.130658876197e-01 1.738392775181e-05 2.248712974677e+01
8.647500000000e+02 3.121016270186e-01 1.845622217112e-05 2.250884375099e+01
8.650000000000e+02 3.111247838845e-01 1.892556684899e-05 2.253110699514e+01
8.652500000000e+02 3.101227347431e-01 1.880075442830e-05 2.255389629396e+01
8.655000000000e+02 3.090907819981e-01 1.811531347650e-05 2.257719213747e+01
8.657500000000e+02 3.080317205974e-01 1.692454511314e-05 2.260097867741e+01
8.660000000000e+02 3.069542366263e-01 1.530098364129e-05 2.262524385307e+01
8.662500000000e+02 3.058703606599e-01 1.332877150633e-05 2.264997930081e+01
8.665000000000e+02 3.047924041130e-01 1.109785777893e-05 2.267518056709e+01
8.667500000000e+02 3.037297413978e-01 8.698508130170e-06 2.270084702320e+01
8.670000000000e+02 3.026859191605e-01 6.216928108380e-06 2.272698199151e+01
8.672500000000e+02 3.016564353482e-01 3.732299597280e-06 2.275359270633e+01
8.675000000000e+02 3.006275113462e-01 1.315543553880e-06 2.278069059254e+01
8.677500000000e+02 2.995759323981e-01 -9.703965374701e-07 2.280829123122e+01
8.680000000000e+02 2.984699975995e-01 -3.068916897730e-06 2.283641447562e+01
8.682500000000e+02 2.972713842956e-01 -4.927087771800e-06 2.286508434435e+01
8.685000000000e+02 2.959377766911e-01 -6.492701877360e-06 2.289432912004e+01
8.687500000000e+02 2.944257613707e-01 -7.711689267680e-06 2.292418095515e+01
8.690000000000e+02 2.926938518979e-01 -8.526007618380e-06 2.295467574082e+01
8.692500000000e+02 2.907051452167e-01 -8.872586657740e-06 2.298585260310e+01
8.695000000000e+02 2.884294231115e-01 -8.683559576860e-06 2.301775328691e+01
8.697500000000e+02 2.858446234091e-01 -7.887861007990e-06 2.305042166675e+01
8.700000000000e+02 2.829374030174e-01 -6.413779080420e-06 2.308390284656e+01
8.702500000000e+02 2.797031021064e-01 -4.192435998700e-06 2.311824252820e+01
8.705000000000e+02 2.761450059195e-01 -1.161769287970e-06 2.315348615761e+01
8.707500000000e+02 2.722731754535e-01 2.729618507750e-06 2.318967808324e+01
8.710000000000e+02 2.681031519384e-01 7.518972283680e-06 2.322686093168e+01
8.712500000000e+02 2.636545614923e-01 1.322656775586e-05 2.326507487079e+01
8.715000000000e+02 2.589498837791e-01 1.985400019563e-05 2.330435696412e+01
8.717500000000e+02 2.540136085336e-01 2.738339224730e-05 2.334474077720e+01
8.720000000000e+02 2.488715918975e-01 3.577774415517e-05 2.338625581289e+01
8.722500000000e+02 2.435509138831e-01 4.498215361790e-05 2.342892728723e+01
8.725000000000e+02 2.380798798941e-01 5.492583583083e-05 2.347277573015e+01
8.727500000000e+02 2.324883410892e-01 6.552463610495e-05 2.351781683938e+01
8.730000000000e+02 2.268079961283e-01 7.668384880113e-05 2.356406124109e+01
8.732500000000e+02 2.210726447493e-01 8.830072875551e-05 2.361151427763e+01
8.735000000000e+02 2.153183289830e-01 1.002666604926e-04 2.366017590656e+01
8.737500000000e+02 2.095831645310e-01 1.124693101923e-04 2.371004051126e+01
8.740000000000e+02 2.039068846416e-01 1.247943081946e-04 2.376109669693e+01
8.742500000000e+02 1.983301382497e-01 1.371263898489e-04 2.381332722726e+01
8.745000000000e+02 1.928934788299e-01 1.493502673387e-04 2.386670884562e+01
8.747500000000e+02 1.876361927408e-01 1.613512641914e-04 2.392121215342e+01
8.750000000000e+02 1.825950499506e-01 1.730160520671e-04 2.397680160818e+01
8.752500000000e+02 1.778030501646e-01 1.842333515108e-04 2.403343548414e+01
8.755000000000e+02 1.732882880140e-01 1.948949251657e-04 2.409106593273e+01
8.757500000000e+02 1.690730254814e-01 2.048968594403e-04 2.414963913797e+01
8.760000000000e+02 1.651730225107e-01 2.141410602860e-04 2.420909547126e+01
8.762500000000e+02 1.615971752394e-01 2.225372671961e-04 2.426936984922e+01
8.765000000000e+02 1.583474589788e-01 2.300050229445e-04 2.433039204343e+01
8.767500000000e+02 1.554191788757e-01 2.364757403800e-04 2.439208706394e+01
8.770000000000e+02 1.528014522878e-01 2.418950697020e-04 2.445437569050e+01
8.772500000000e+02 1.504779117849e-01 2.462245939451e-04 2.451717486455e+01
8.775000000000e+02 1.484275093122e-01 2.494436525302e-04 2.458039827527e+01
8.777500000000e+02 1.466254176970e-01 2.515502944149e-04 2.464395678097e+01
8.780000000000e+02 1.450439119181e-01 2.525619877649e-04 2.470775892275e+01
8.782500000000e+02 1.436532037130e-01 2.525157618430e-04 2.477171141744e+01
8.785000000000e+02 1.424222230088e-01 2.514674516063e-04 2.483571951515e+01
8.787500000000e+02 1.413192625134e-01 2.494907979795e-04 2.489968750169e+01
8.790000000000e+02 1.403125505931e-01 2.466756106142e-04 2.496351898187e+01
8.792500000000e+02 1.393707028977e-01 2.431259154744e-04 2.502711735816e+01
8.795000000000e+02 1.384631116151e-01 2.389573691323e-04 2.509038608543e+01
8.797500000000e+02 1.375602628400e-01 2.342947966046e-04 2.515322913035e+01
8.800000000000e+02 1.366340213608e-01 2.292693734589e-04 2.521555129424e+01
8.802500000000e+02 1.356578985582e-01 2.240157687744e-04 2.527725857815e+01
8.805000000000e+02 1.346073091247e-01 2.186694963630e-04 2.533825864817e+01
8.807500000000e+02 1.334598287770e-01 2.133642269580e-04 2.539846120682e+01
8.810000000000e+02 1.321954568096e-01 2.082292938814e-04 2.545777844439e+01
8.812500000000e+02 1.307968568937e-01 2.033873302384e-04 2.551612542530e+01
8.815000000000e+02 1.292495980186e-01 1.989522295117e-04 2.557342057273e+01
8.817500000000e+02 1.275423515100e-01 1.950271789726e-04 2.562958604926e+01
8.820000000000e+02 1.256670382160e-01 1.917030765701e-04 2.568454814668e+01
8.822500000000e+02 1.236189063428e-01 1.890570642303e-04 2.573823761750e+01
8.825000000000e+02 1.213965647640e-01 1.871513924857e-04 2.579059004702e+01
8.827500000000e+02 1.190019160303e-01 1.860324632224e-04 2.584154612198e+01
8.830000000000e+02 1.164399872051e-01 1.857302105285e-04 2.589105183701e+01
8.832500000000e+02 1.137187491986e-01 1.862577262439e-04 2.593905877916e+01
8.835000000000e+02 1.108488143705e-01 1.876111913242e-04 2.598552428523e+01
8.837500000000e+02 1.078430759075e-01 1.897701528153e-04 2.603041157899e+01
8.840000000000e+02 1.047163740043e-01 1.926980792723e-04 2.607368997559e+01
8.842500000000e+02 1.014850364389e-01 1.963432950496e-04 2.611533494449e+01
8.845000000000e+02 9.816651443833e-02 2.006401879976e-04 2.615532828541e+01
8.847500000000e+02 9.477895175831e-02 2.055107715936e-04 2.619365819256e+01
8.850000000000e+02 9.134076920042e-02 2.108665178602e-04 2.623031933081e+01
8.852500000000e+02 8.787035019047e-02 2.166103973211e-04 2.626531293963e+01
8.855000000000e+02 8.438564306935e-02 2.226391914842e-04 2.629864682304e+01
8.857500000000e+02 8.090392267181e-02 2.288458703786e-04 2.633033539396e+01
8.860000000000e+02 7.744146356083e-02 2.351221243632e-04 2.636039960745e+01
8.862500000000e+02 7.401336295342e-02 2.413608490463e-04 2.638886690660e+01
8.865000000000e+02 7.063332031770e-02 2.474586298570e-04 2.641577107361e+01
8.867500000000e+02 6.731345118430e-02 2.533180909584e-04 2.644115204308e+01
8.870000000000e+02 6.406419578089e-02 2.588500876456e-04 2.646505565807e+01
8.872500000000e+02 6.089414498233e-02 2.639756793370e-04 2.648753336552e+01
8.875000000000e+02 5.781000616830e-02 2.686278274601e-04 2.650864184934e+01
8.877500000000e+02 5.481647905051e-02 2.727528020410e-04 2.652844261194e+01
8.880000000000e+02 5.191624668960e-02 2.763112625225e-04 2.654700149978e+01
8.882500000000e+02 4.910993931965e-02 2.792789727838e-04 2.656438817838e+01
8.885000000000e+02 4.639609923328e-02 2.816472269229e-04 2.658067559828e+01
8.887500000000e+02 4.377125576936e-02 2.834228681282e-04 2.659593936300e+01
8.890000000000e+02 4.122994137111e-02 2.846280195201e-04 2.661025711937e+01
8.892500000000e+02 3.876476627782e-02 2.852994231340e-04 2.662370793955e+01
8.895000000000e+02 3.636655149227e-02 2.854875715188e-04 2.663637161665e+01
8.897500000000e+02 3.402445632280e-02 2.852554838999e-04 2.664832800098e+01
8.900000000000e+02 3.172612894936e-02 2.846772675474e-04 2.665965638114e+01
8.902500000000e+02 2.945793355473e-02 2.838364888119e-04 2.667043474319e+01
8.905000000000e+02 2.720516320586e-02 2.828243172669e-04 2.668073914417e+01
8.907500000000e+02 2.495229247915e-02 2.817375852797e-04 2.669064305206e+01
8.910000000000e+02 2.268323929340e-02 2.806767056530e-04 2.670021679714e+01
8.912500000000e+02 2.038168045111e-02 2.797435668877e-04 2.670952686104e+01
8.915000000000e+02 1.803134407436e-02 2.790393850283e-04 2.671863536948e+01
8.917500000000e+02 1.561630685769e-02 2.786625974943e-04 2.672759965326e+01
8.920000000000e+02 1.312133951721e-02 2.787068083392e-04 2.673647159999e+01
8.922500000000e+02 1.053217722441e-02 2.792588462193e-04 2.674529743187e+01
8.925000000000e+02 7.835852270180e-03 2.803969678331e-04 2.675411712687e+01
8.927500000000e+02 5.020938070208e-03 2.821892222026e-04 2.676296429473e+01
8.930000000000e+02 2.077816004422e-03 2.846919863359e-04 2.677186584770e+01
8.932500000000e+02 -1.001095544766e-03 2.879489228361e-04 2.678084172094e+01
8.935000000000e+02 -4.221182677528e-03 2.919900804054e-04 2.678990495841e+01
8.937500000000e+02 -7.585463979132e-03 2.968309824650e-04 2.679906139092e+01
8.940000000000e+02 -1.109452963557e-02 3.024725233685e-04 2.680830991962e+01
8.942500000000e+02 -1.474645811543e-02 3.089008891500e-04 2.681764228129e+01
8.945000000000e+02 -1.853685246253e-02 3.160877857916e-04 2.682704345888e+01
8.947500000000e+02 -2.245886883741e-02 3.239910039079e-04 2.683649159289e+01
8.950000000000e+02 -2.650333184576e-02 3.325552224709e-04 2.684595833059e+01
8.952500000000e+02 -3.065889370858e-02 3.417130728410e-04 2.685540918723e+01
8.955000000000e+02 -3.491220996168e-02 3.513864563248e-04 2.686480365771e+01
8.957500000000e+02 -3.924818729666e-02 3.614880564978e-04 2.687409568448e+01
8.960000000000e+02 -4.365025048793e-02 3.719229499706e-04 2.688323417546e+01
8.962500000000e+02 -4.810062658029e-02 3.825904880687e-04 2.689216320861e+01
8.965000000000e+02 -5.258066551589e-02 3.933861162014e-04 2.690082268223e+01
8.967500000000e+02 -5.707116679503e-02 4.042033470164e-04 2.690914872498e+01
8.970000000000e+02 -6.155272217255e-02 4.149356322043e-04 2.691707440866e+01
8.972500000000e+02 -6.600603995685e-02 4.254783369929e-04 2.692453008480e+01
8.975000000000e+02 -7.041228239732e-02 4.357305489314e-04 2.693144410296e+01
8.977500000000e+02 -7.475339449790e-02 4.455967667833e-04 2.693774352787e+01
8.980000000000e+02 -7.901238907563e-02 4.549885581334e-04 2.694335457554e+01
8.982500000000e+02 -8.317363646528e-02 4.638259845222e-04 2.694820336091e+01
8.985000000000e+02 -8.722311433651e-02 4.720387828373e-04 2.695221668208e+01
8.987500000000e+02 -9.114861654155e-02 4.795675424515e-04 2.695532246688e+01
8.990000000000e+02 -9.493993065559e-02 4.863645101932e-04 2.695745055026e+01
8.992500000000e+02 -9.858898860580e-02 4.923941566731e-04 2.695853344224e+01
8.995000000000e+02 -1.020899393625e-01 4.976336897531e-04 2.695850672811e+01
8.997500000000e+02 -1.054392193879e-01 5.020731142477e-04 2.695730997767e+01
9.000000000000e+02 -1.086355381351e-01 5.057153176654e-04 2.695488707033e+01
9.002500000000e+02 -1.116798623398e-01 5.085757165932e-04 2.695118703442e+01
9.005000000000e+02 -1.145753025131e-01 5.106818909154e-04 2.694616430063e+01
9.007500000000e+02 -1.173270279165e-01 5.120728805475e-04 2.693977945590e+01
9.010000000000e+02 -1.199420711191e-01 5.127984386317e-04 2.693199939867e+01
9.012500000000e+02 -1.224291654667e-01 5.129179923781e-04 2.692279796612e+01
9.015000000000e+02 -1.247984936794e-01 5.124996135800e-04 2.691215597708e+01
9.017500000000e+02 -1.270614751298e-01 5.116187503373e-04 2.690006172303e+01
9.020000000000e+02 -1.292304605671e-01 5.103569153967e-04 2.688651085530e+01
9.022500000000e+02 -1.313185026507e-01 5.088003129240e-04 2.687150673878e+01
9.025000000000e+02 -1.333390242726e-01 5.070383747237e-04 2.685506018054e+01
9.027500000000e+02 -1.353055767031e-01 5.051623133325e-04 2.683718961543e+01
9.030000000000e+02 -1.372315205840e-01 5.032636235006e-04 2.681792068260e+01
9.032500000000e+02 -1.391297959732e-01 5.014326483602e-04 2.679728625529e+01
9.035000000000e+02 -1.410126317104e-01 4.997572145993e-04 2.677532585503e+01
9.037500000000e+02 -1.428913577421e-01 4.983212872253e-04 2.675208554362e+01
9.040000000000e+02 -1.447761659761e-01 4.972036485680e-04 2.672761722249e+01
9.042500000000e+02 -1.466759654985e-01 4.964767945189e-04 2.670197822914e+01
9.045000000000e+02 -1.485982657187e-01 4.962059605366e-04 2.667523087338e+01
9.047500000000e+02 -1.505490485497e-01 4.964481609915e-04 2.664744156468e+01
9.050000000000e+02 -1.525327759166e-01 4.972515205235e-04 2.661868046527e+01
9.052500000000e+02 -1.545523404948e-01 4.986546146334e-04 2.658902052864e+01
9.055000000000e+02 -1.566091359427e-01 5.006861621652e-04 2.655853691299e+01
9.057500000000e+02 -1.587031605551e-01 5.033648235694e-04 2.652730639734e+01
9.060000000000e+02 -1.608331175975e-01 5.066990462513e-04 2.649540641371e+01
9.062500000000e+02 -1.629966090026e-01 5.106872369490e-04 2.646291446190e+01
9.065000000000e+02 -1.651903548611e-01 5.153180419560e-04 2.642990756526e+01
9.067500000000e+02 -1.674104061109e-01 5.205706980070e-04 2.639646129558e+01
9.070000000000e+02 -1.696524349553e-01 5.264156293881e-04 2.636264946941e+01
9.072500000000e+02 -1.719120017957e-01 5.328150227816e-04 2.632854343660e+01
9.075000000000e+02 -1.741848330268e-01 5.397237525912e-04 2.629421141964e+01
9.077500000000e+02 -1.764671182517e-01 5.470901004353e-04 2.625971831970e+01
9.080000000000e+02 -1.787557672210e-01 5.548566323083e-04 2.622512513129e+01
9.082500000000e+02 -1.810486562036e-01 5.629611389934e-04 2.619048869996e+01
9.085000000000e+02 -1.833448349893e-01 5.713376263324e-04 2.615586127295e+01
9.087500000000e+02 -1.856447003068e-01 5.799172163046e-04 2.612129057095e+01
9.090000000000e+02 -1.879501111084e-01 5.886291006789e-04 2.608681952142e+01
9.092500000000e+02 -1.902644428012e-01 5.974014738006e-04 2.605248607910e+01
9.095000000000e+02 -1.925925872569e-01 6.061623270602e-04 2.601832352196e+01
9.097500000000e+02 -1.949408715116e-01 6.148404064898e-04 2.598436018887e+01
9.100000000000e+02 -1.973169178782e-01 6.233656411744e-04 2.595061992522e+01
9.102500000000e+02 -1.997294209507e-01 6.316701551819e-04 2.591712193817e+01
9.105000000000e+02 -2.021878752382e-01 6.396887270711e-04 2.588388132315e+01
9.107500000000e+02 -2.047022258590e-01 6.473594820577e-04 2.585090900871e+01
9.110000000000e+02 -2.072824852247e-01 6.546241713941e-04 2.581821233381e+01
9.112500000000e+02 -2.099382967735e-01 6.614288035273e-04 2.578579508139e+01
9.115000000000e+02 -2.126784810371e-01 6.677239024876e-04 2.575365790327e+01
9.117500000000e+02 -2.155105591775e-01 6.734646715462e-04 2.572179873044e+01
9.120000000000e+02 -2.184402894565e-01 6.786114313738e-04 2.569021286121e+01
9.122500000000e+02 -2.214712120001e-01 6.831296436692e-04 2.565889336958e+01
9.125000000000e+02 -2.246042261718e-01 6.869899652477e-04 2.562783146686e+01
9.127500000000e+02 -2.278372153396e-01 6.901685179436e-04 2.559701653312e+01
9.130000000000e+02 -2.311647330169e-01 6.926466388352e-04 2.556643659142e+01
9.132500000000e+02 -2.345777510414e-01 6.944110741031e-04 2.553607829015e+01
9.135000000000e+02 -2.380634975950e-01 6.954538017026e-04 2.550592716991e+01
9.137500000000e+02 -2.416053833091e-01 6.957718545836e-04 2.547596786136e+01
9.140000000000e+02 -2.451830147263e-01 6.953673521323e-04 2.544618402156e+01
9.142500000000e+02 -2.487723153945e-01 6.942471602827e-04 2.541655860086e+01
9.145000000000e+02 -2.523457358733e-01 6.924228861948e-04 2.538707370708e+01
9.147500000000e+02 -2.558725659101e-01 6.899105591769e-04 2.535771079204e+01
9.150000000000e+02 -2.593193397771e-01 6.867305296767e-04 2.532845059718e+01
9.152500000000e+02 -2.626503250872e-01 6.829072887238e-04 2.529927308401e+01
9.155000000000e+02 -2.658280961079e-01 6.784692342902e-04 2.527015756973e+01
9.157500000000e+02 -2.688141858711e-01 6.734485501413e-04 2.524108255024e+01
9.160000000000e+02 -2.715697993512e-01 6.678810081088e-04 2.521202584757e+01
9.162500000000e+02 -2.740565848775e-01 6.618057840057e-04 2.518296444255e+01
9.165000000000e+02 -2.762374436812e-01 6.552652909449e-04 2.515387460935e+01
9.167500000000e+02 -2.780773873120e-01 6.483050354038e-04 2.512473187835e+01
9.170000000000e+02 -2.795443983543e-01 6.409733517260e-04 2.509551100851e+01
9.172500000000e+02 -2.806102887594e-01 6.333213336018e-04 2.506618615598e+01
9.175000000000e+02 -2.812515663049e-01 6.254025093236e-04 2.503673081097e+01
9.177500000000e+02 -2.814502422779e-01 6.172727917999e-04 2.500711801816e+01
9.180000000000e+02 -2.811945937953e-01 6.089901394635e-04 2.497732034597e+01
9.182500000000e+02 -2.804798667009e-01 6.006145439836e-04 2.494731015951e+01
9.185000000000e+02 -2.793088595252e-01 5.922076274393e-04 2.491705964442e+01
9.187500000000e+02 -2.776924205743e-01 5.838324899688e-04 2.488654104087e+01
9.190000000000e+02 -2.756497848166e-01 5.755537744265e-04 2.485572685332e+01
9.192500000000e+02 -2.732087729379e-01 5.674371750421e-04 2.482458997591e+01
9.195000000000e+02 -2.704058132978e-01 5.595493066040e-04 2.479310395320e+01
9.197500000000e+02 -2.672857810146e-01 5.519575798059e-04 2.476124322455e+01
9.200000000000e+02 -2.639016294375e-01 5.447299342073e-04 2.472898329049e+01
9.202500000000e+02 -2.603138341642e-01 5.379347100161e-04 2.469630098976e+01
9.205000000000e+02 -2.565896215660e-01 5.316403677593e-04 2.466317472094e+01
9.207500000000e+02 -2.528020260572e-01 5.259152902623e-04 2.462958469504e+01
9.210000000000e+02 -2.490287201151e-01 5.208273890618e-04 2.459551312396e+01
9.212500000000e+02 -2.453507173165e-01 5.164437843135e-04 2.456094445200e+01
9.215000000000e+02 -2.418509481805e-01 5.128303329718e-04 2.452586559274e+01
9.217500000000e+02 -2.386126598386e-01 5.100510424712e-04 2.449026605612e+01
9.220000000000e+02 -2.357178459828e-01 5.081674043191e-04 2.445413818010e+01
9.222500000000e+02 -2.332455200721e-01 5.072375706289e-04 2.441747722862e+01
9.225000000000e+02 -2.312701369273e-01 5.073154591023e-04 2.438028154576e+01
9.227500000000e+02 -2.298599030331e-01 5.084497117249e-04 2.434255262626e+01
9.230000000000e+02 -2.290753320762e-01 5.106824341077e-04 2.430429519758e+01
9.232500000000e+02 -2.289678257787e-01 5.140479286418e-04 2.426551723710e+01
9.235000000000e+02 -2.295784083481e-01 5.185714838031e-04 2.422622996643e+01
9.237500000000e+02 -2.309367624179e-01 5.242680019719e-04 2.418644781216e+01
9.240000000000e+02 -2.330603625939e-01 5.311406177527e-04 2.414618832778e+01
9.242500000000e+02 -2.359538632655e-01 5.391794721865e-04 2.410547207227e+01
9.245000000000e+02 -2.396088220330e-01 5.483605258057e-04 2.406432245462e+01
9.247500000000e+02 -2.440035209953e-01 5.586445851854e-04 2.402276554886e+01
9.250000000000e+02 -2.491031989787e-01 5.699765054055e-04 2.398082985387e+01
9.252500000000e+02 -2.548603719599e-01 5.822846556095e-04 2.393854605426e+01
9.255000000000e+02 -2.612155045389e-01 5.954806822108e-04 2.389594672582e+01
9.257500000000e+02 -2.680978460422e-01 6.094595890793e-04 2.385306603173e+01
9.260000000000e+02 -2.754265095877e-01 6.241001216716e-04 2.380993938180e+01
9.262500000000e+02 -2.831116900586e-01 6.392655420236e-04 2.376660311990e+01
9.265000000000e+02 -2.910561198160e-01 6.548046267961e-04 2.372309416002e+01
9.267500000000e+02 -2.991566415378e-01 6.705531101299e-04 2.367944964937e+01
9.270000000000e+02 -3.073059271129e-01 6.863353667382e-04 2.363570663604e+01
9.272500000000e+02 -3.153942970168e-01 7.019665130497e-04 2.359190171573e+01
9.275000000000e+02 -3.233116220459e-01 7.172546377144e-04 2.354807077199e+01
9.277500000000e+02 -3.309492619502e-01 7.320032365604e-04 2.350424866468e+01
9.280000000000e+02 -3.382020187096e-01 7.460139877690e-04 2.346046899141e+01
9.282500000000e+02 -3.449700495645e-01 7.590896810048e-04 2.341676387936e+01
9.285000000000e+02 -3.511606747400e-01 7.710372792167e-04 2.337316376982e+01
9.287500000000e+02 -3.566901095024e-01 7.816711914803e-04 2.332969733992e+01
9.290000000000e+02 -3.614849748422e-01 7.908165918294e-04 2.328639138385e+01
9.292500000000e+02 -3.654835741753e-01 7.983127847488e-04 2.324327071849e+01
9.295000000000e+02 -3.686369888218e-01 8.040167012800e-04 2.320035826581e+01
9.297500000000e+02 -3.709097763237e-01 8.078062050048e-04 2.315767498079e+01
9.300000000000e+02 -3.722804700259e-01 8.095834236797e-04 2.311524003747e+01
9.302500000000e+02 -3.727416507003e-01 8.092777092327e-04 2.307307082808e+01
9.305000000000e+02 -3.722998378022e-01 8.068485338939e-04 2.303118323130e+01
9.307500000000e+02 -3.709749755149e-01 8.022876868648e-04 2.298959166810e+01
9.310000000000e+02 -3.687997805334e-01 7.956211550191e-04 2.294830942428e+01
9.312500000000e+02 -3.658188251593e-01 7.869103854492e-04 2.290734883575e+01
9.315000000000e+02 -3.620874816875e-01 7.762526753161e-04 2.286672147577e+01
9.317500000000e+02 -3.576708294503e-01 7.637809615013e-04 2.282643854608e+01
9.320000000000e+02 -3.526424475321e-01 7.496625875690e-04 2.278651098284e+01
9.322500000000e+02 -3.470832888798e-01 7.340974168242e-04 2.274694985083e+01
9.325000000000e+02 -3.410805373413e-01 7.173149826302e-04 2.270776653921e+01
9.327500000000e+02 -3.347265435072e-01 6.995709197229e-04 2.266897291216e+01
9.330000000000e+02 -3.281178308911e-01 6.811428064584e-04 2.263058164676e+01
9.332500000000e+02 -3.213541229732e-01 6.623253524543e-04 2.259260635328e+01
9.335000000000e+02 -3.145374077883e-01 6.434253010594e-04 2.255506162915e+01
9.337500000000e+02 -3.077709962147e-01 6.247560663418e-04 2.251796331470e+01
9.340000000000e+02 -3.011585306310e-01 6.066322137562e-04 2.248132845368e+01
9.342500000000e+02 -2.948029318886e-01 5.893641081065e-04 2.244517535669e+01
9.345000000000e+02 -2.888052522911e-01 5.732526656770e-04 2.240952357245e+01
9.347500000000e+02 -2.832634411858e-01 5.585844458256e-04 2.237439388774e+01
9.350000000000e+02 -2.782710421876e-01 5.456270275772e-04 2.233980814943e+01
9.352500000000e+02 -2.739157891117e-01 5.346246841658e-04 2.230578930790e+01
9.355000000000e+02 -2.702782349873e-01 5.257947805257e-04 2.227236122544e+01
9.357500000000e+02 -2.674303644747e-01 5.193243491223e-04 2.223954855996e+01
9.360000000000e+02 -2.654343100029e-01 5.153670048545e-04 2.220737665469e+01
9.362500000000e+02 -2.643411571479e-01 5.140403526470e-04 2.217587142096e+01
9.365000000000e+02 -2.641899885552e-01 5.154239497619e-04 2.214505914225e+01
9.367500000000e+02 -2.650070021973e-01 5.195575313650e-04 2.211496648694e+01
9.370000000000e+02 -2.668049364309e-01 5.264398864785e-04 2.208562034916e+01
9.372500000000e+02 -2.695827067874e-01 5.360283199057e-04 2.205704770494e+01
9.375000000000e+02 -2.733251014290e-01 5.482385416484e-04 2.202927568571e+01
9.377500000000e+02 -2.780028103355e-01 5.629455240363e-04 2.200233138138e+01
9.380000000000e+02 -2.835724642097e-01 5.799849926321e-04 2.197624186848e+01
9.382500000000e+02 -2.899767817284e-01 5.991553955656e-04 2.195103424985e+01
9.385000000000e+02 -2.971449214420e-01 6.202210088215e-04 2.192673550173e+01
9.387500000000e+02 -3.049927652675e-01 6.429155485629e-04 2.190337264518e+01
9.390000000000e+02 -3.134234976584e-01 6.669464766816e-04 2.188097261414e+01
9.392500000000e+02 -3.223281722431e-01 6.919994515990e-04 2.185956243228e+01
9.395000000000e+02 -3.315866629828e-01 7.177434140225e-04 2.183916911077e+01
9.397500000000e+02 -3.410687548387e-01 7.438354545367e-04 2.181981982766e+01
9.400000000000e+02 -3.506356729418e-01 7.699258596490e-04 2.180154191733e+01
9.402500000000e+02 -3.601419755987e-01 7.956629267379e-04 2.178436288272e+01
9.405000000000e+02 -3.694378225445e-01 8.206973171029e-04 2.176831051924e+01
9.407500000000e+02 -3.783716854458e-01 8.446862560095e-04 2.175341287871e+01
9.410000000000e+02 -3.867933677419e-01 8.672972984657e-04 2.173969829458e+01
9.412500000000e+02 -3.945572832816e-01 8.882118442504e-04 2.172719534145e+01
9.415000000000e+02 -4.015258571686e-01 9.071284558930e-04 2.171593277791e+01
9.417500000000e+02 -4.075728475685e-01 9.237660781452e-04 2.170593940218e+01
9.420000000000e+02 -4.125865216790e-01 9.378672732807e-04 2.169724395956e+01
9.422500000000e+02 -4.164723859264e-01 9.492015722601e-04 2.168987491881e+01
9.425000000000e+02 -4.191554465902e-01 9.575690542728e-04 2.168386022698e+01
9.427500000000e+02 -4.205817893137e-01 9.628039511170e-04 2.167922707163e+01
9.430000000000e+02 -4.207194994002e-01 9.647784551476e-04 2.167600156380e+01
9.432500000000e+02 -4.195588299558e-01 9.634063646365e-04 2.167420847470e+01
9.435000000000e+02 -4.171116933534e-01 9.586465309496e-04 2.167387085927e+01
9.437500000000e+02 -4.134106130388e-01 9.505057473182e-04 2.167500984771e+01
9.440000000000e+02 -4.085071376261e-01 9.390408129893e-04 2.167764432836e+01
9.442500000000e+02 -4.024699455590e-01 9.243596407836e-04 2.168179066564e+01
9.445000000000e+02 -3.953828266690e-01 9.066212623999e-04 2.168746254973e+01
9.447500000000e+02 -3.873425584173e-01 8.860343338673e-04 2.169467078543e+01
9.450000000000e+02 -3.784568439743e-01 8.628542510506e-04 2.170342312054e+01
9.452500000000e+02 -3.688424869634e-01 8.373792119906e-04 2.171372420228e+01
9.455000000000e+02 -3.586236061050e-01 8.099446510756e-04 2.172557541704e+01
9.457500000000e+02 -3.479301455260e-01 7.809171145254e-04 2.173897491233e+01
9.460000000000e+02 -3.368963863398e-01 7.506870151085e-04 2.175391746599e+01
9.462500000000e+02 -3.256596242135e-01 7.196613952677e-04 2.177039454657e+01
9.465000000000e+02 -3.143587187308e-01 6.882561959858e-04 2.178839419086e+01
9.467500000000e+02 -3.031326460196e-01 6.568889268112e-04 2.180790106743e+01
9.470000000000e+02 -2.921188460407e-01 6.259716111577e-04 2.182889642334e+01
9.472500000000e+02 -2.814514223072e-01 5.959043379528e-04 2.185135804089e+01
9.475000000000e+02 -2.712592295141e-01 5.670694941473e-04 2.187526030742e+01
9.477500000000e+02 -2.616638306710e-01 5.398264921900e-04 2.190057420310e+01
9.480000000000e+02 -2.527774485189e-01 5.145071216726e-04 2.192726729399e+01
9.482500000000e+02 -2.447010288467e-01 4.914116229687e-04 2.195530389671e+01
9.485000000000e+02 -2.375224481001e-01 4.708049121285e-04 2.198464510288e+01
9.487500000000e+02 -2.313150371870e-01 4.529135636109e-04 2.201524896394e+01
9.490000000000e+02 -2.261364299842e-01 4.379230137831e-04 2.204707059331e+01
9.492500000000e+02 -2.220278211550e-01 4.259749957917e-04 2.208006247541e+01
9.495000000000e+02 -2.190135900261e-01 4.171654607204e-04 2.211417464288e+01
9.497500000000e+02 -2.171013103977e-01 4.115431465398e-04 2.214935498620e+01
9.500000000000e+02 -2.162820213610e-01 4.091086344824e-04 2.218554954093e+01
9.502500000000e+02 -2.165307430699e-01 4.098144099606e-04 2.222270283293e+01
9.505000000000e+02 -2.178071025505e-01 4.135654958961e-04 2.226075821654e+01
9.507500000000e+02 -2.200560159904e-01 4.202209558197e-04 2.229965824413e+01
9.510000000000e+02 -2.232084174487e-01 4.295968898588e-04 2.233934496668e+01
9.512500000000e+02 -2.271819281545e-01 4.414698571725e-04 2.237976039560e+01
9.515000000000e+02 -2.318815873490e-01 4.555812790657e-04 2.242084678500e+01
9.517500000000e+02 -2.372006488427e-01 4.716423697089e-04 2.246254702536e+01
9.520000000000e+02 -2.430215650061e-01 4.893397191089e-04 2.250480491197e+01
9.522500000000e+02 -2.492171820301e-01 5.083406774058e-04 2.254756557192e+01
9.525000000000e+02 -2.556523854760e-01 5.282990880794e-04 2.259077566480e+01
9.527500000000e+02 -2.621861148185e-01 5.488603676989e-04 2.263438370053e+01
9.530000000000e+02 -2.686738453697e-01 5.696662913165e-04 2.267834032779e+01
9.532500000000e+02 -2.749705578855e-01 5.903599549849e-04 2.272259844853e+01
9.535000000000e+02 -2.809339872222e-01 6.105893993033e-04 2.276711349044e+01
9.537500000000e+02 -2.864281597977e-01 6.300117751088e-04 2.281184344588e+01
9.540000000000e+02 -2.913269036835e-01 6.482965819173e-04 2.285674903159e+01
9.542500000000e+02 -2.955172353436e-01 6.651295155044e-04 2.290179364358e+01
9.545000000000e+02 -2.989023100165e-01 6.802157947481e-04 2.294694339928e+01
9.547500000000e+02 -3.014038087856e-01 6.932843530562e-04 2.299216700040e+01
9.550000000000e+02 -3.029635381906e-01 7.040917704092e-04 2.303743565075e+01
9.552500000000e+02 -3.035441766582e-01 7.124268972896e-04 2.308272284998e+01
9.555000000000e+02 -3.031290948620e-01 7.181154245668e-04 2.312800418517e+01
9.557500000000e+02 -3.017213273613e-01 7.210246457735e-04 2.317325706277e+01
9.560000000000e+02 -2.993417667620e-01 7.210676594077e-04 2.321846044535e+01
9.562500000000e+02 -2.960267816234e-01 7.182071973438e-04 2.326359454743e+01
9.565000000000e+02 -2.918254981038e-01 7.124584596904e-04 2.330864054098e+01
9.567500000000e+02 -2.867969449510e-01 7.038905659556e-04 2.335358026910e+01
9.570000000000e+02 -2.810073717765e-01 6.926266045049e-04 2.339839597328e+01
9.572500000000e+02 -2.745278930594e-01 6.788419168682e-04 2.344307007371e+01
9.575000000000e+02 -2.674326959737e-01 6.627605217969e-04 2.348758494025e+01
9.577500000000e+02 -2.597978462482e-01 6.446498043058e-04 2.353192274380e+01
9.580000000000e+02 -2.517007723121e-01 6.248136686189e-04 2.357606533188e+01
9.582500000000e+02 -2.432203362510e-01 6.035845643283e-04 2.361999413427e+01
9.585000000000e+02 -2.344373548070e-01 5.813144039562e-04 2.366369016159e+01
9.587500000000e+02 -2.254354497892e-01 5.583652565599e-04 2.370713393231e+01
9.590000000000e+02 -2.163019183005e-01 5.351004192247e-04 2.375030551571e+01
9.592500000000e+02 -2.071284250166e-01 5.118754961524e-04 2.379318461302e+01
9.595000000000e+02 -1.980113711889e-01 4.890307778259e-04 2.383575053397e+01
9.597500000000e+02 -1.890516533609e-01 4.668848338446e-04 2.387798229287e+01
9.600000000000e+02 -1.803537514555e-01 4.457295024815e-04 2.391985873194e+01
9.602500000000e+02 -1.720241813204e-01 4.258265914878e-04 2.396135847473e+01
9.605000000000e+02 -1.641691815087e-01 4.074056705877e-04 2.400246013074e+01
9.607500000000e+02 -1.568919423438e-01 3.906634892221e-04 2.404314222552e+01
9.610000000000e+02 -1.502893611443e-01 3.757642828959e-04 2.408338342184e+01
9.612500000000e+02 -1.444487323825e-01 3.628406090967e-04 2.412316244119e+01
9.615000000000e+02 -1.394444371179e-01 3.519947583960e-04 2.416245831870e+01
9.617500000000e+02 -1.353350507665e-01 3.433003841548e-04 2.420125033792e+01
9.620000000000e+02 -1.321609338978e-01 3.368035310946e-04 2.423951833426e+01
9.622500000000e+02 -1.299426262452e-01 3.325236239130e-04 2.427724269031e+01
9.625000000000e+02 -1.286800552823e-01 3.304537858545e-04 2.431440458133e+01
9.627500000000e+02 -1.283526647376e-01 3.305607641287e-04 2.435098625562e+01
9.630000000000e+02 -1.289204452290e-01 3.327845788330e-04 2.438697113482e+01
9.632500000000e+02 -1.303257488013e-01 3.370379219448e-04 2.442234414454e+01
9.635000000000e+02 -1.324957516760e-01 3.432056720071e-04 2.445709207698e+01
9.637500000000e+02 -1.353454055229e-01 3.511447580813e-04 2.449120375338e+01
9.640000000000e+02 -1.387806204460e-01 3.606846159723e-04 2.452467042703e+01
9.642500000000e+02 -1.427014829092e-01 3.716284360107e-04 2.455748608804e+01
9.645000000000e+02 -1.470053216794e-01 3.837554284215e-04 2.458964776153e+01
9.647500000000e+02 -1.515894303252e-01 3.968240944133e-04 2.462115577641e+01
9.650000000000e+02 -1.563532993361e-01 4.105765852883e-04 2.465201415293e+01
9.652500000000e+02 -1.612003758530e-01 4.247439593830e-04 2.468223065469e+01
9.655000000000e+02 -1.660391966617e-01 4.390520961309e-04 2.471181710979e+01
9.657500000000e+02 -1.707840347552e-01 4.532282393459e-04 2.474078951340e+01
9.660000000000e+02 -1.753550899632e-01 4.670076628792e-04 2.476916810753e+01
9.662500000000e+02 -1.796783251979e-01 4.801402113348e-04 2.479697752634e+01
9.665000000000e+02 -1.836851486701e-01 4.923962735896e-04 2.482424661624e+01
9.667500000000e+02 -1.873119839239e-01 5.035720762734e-04 2.485100844229e+01
9.670000000000e+02 -1.904999209815e-01 5.134940406783e-04 2.487730027387e+01
9.672500000000e+02 -1.931945770931e-01 5.220218101789e-04 2.490316319113e+01
9.675000000000e+02 -1.953461660193e-01 5.290502571913e-04 2.492864209817e+01
9.677500000000e+02 -1.969098986530e-01 5.345100781274e-04 2.495378537461e+01
9.680000000000e+02 -1.978466906680e-01 5.383672434866e-04 2.497864450738e+01
9.682500000000e+02 -1.981240868857e-01 5.406215527126e-04 2.500327401419e+01
9.685000000000e+02 -1.977174386635e-01 5.413041162912e-04 2.502773084977e+01
9.687500000000e+02 -1.966110988248e-01 5.404744647826e-04 2.505207434943e+01
9.690000000000e+02 -1.947996731545e-01 5.382170119662e-04 2.507636559549e+01
9.692500000000e+02 -1.922890421181e-01 5.346375951119e-04 2.510066735451e+01
9.695000000000e+02 -1.890972187359e-01 5.298597711972e-04 2.512504342839e+01
9.697500000000e+02 -1.852547560368e-01 5.240215286285e-04 2.514955857468e+01
9.700000000000e+02 -1.808048311415e-01 5.172720603603e-04 2.517427789322e+01
9.702500000000e+02 -1.758027944437e-01 5.097689919651e-04 2.519926655303e+01
9.705000000000e+02 -1.703152446152e-01 5.016759336961e-04 2.522458952900e+01
9.707500000000e+02 -1.644187241434e-01 4.931602509115e-04 2.525031099583e+01
9.710000000000e+02 -1.581979462492e-01 4.843911662402e-04 2.527649407267e+01
9.712500000000e+02 -1.517437534886e-01 4.755379607652e-04 2.530320034640e+01
9.715000000000e+02 -1.451508281586e-01 4.667682683955e-04 2.533048961305e+01
9.717500000000e+02 -1.385153563170e-01 4.582463376689e-04 2.535841922541e+01
9.720000000000e+02 -1.319326361406e-01 4.501311915095e-04 2.538704379614e+01
9.722500000000e+02 -1.254948340689e-01 4.425746667098e-04 2.541641474262e+01
9.725000000000e+02 -1.192889289095e-01 4.357192898211e-04 2.544657980874e+01
9.727500000000e+02 -1.133949394943e-01 4.296960569232e-04 2.547758259274e+01
9.730000000000e+02 -1.078844576848e-01 4.246221003501e-04 2.550946223680e+01
9.732500000000e+02 -1.028195612721e-01 4.205983550599e-04 2.554225273258e+01
9.735000000000e+02 -9.825205046544e-02 4.177073049875e-04 2.557598261318e+01
9.737500000000e+02 -9.422303559562e-02 4.160109294993e-04 2.561067444417e+01
9.740000000000e+02 -9.076281017216e-02 4.155489421345e-04 2.564634456023e+01
9.742500000000e+02 -8.789100861635e-02 4.163374621678e-04 2.568300234002e+01
9.745000000000e+02 -8.561692086444e-02 4.183681052955e-04 2.572065019947e+01
9.747500000000e+02 -8.393999399809e-02 4.216077467446e-04 2.575928287881e+01
9.750000000000e+02 -8.285039739514e-02 4.259988117543e-04 2.579888751552e+01
9.752500000000e+02 -8.232965780535e-02 4.314602303877e-04 2.583944304506e+01
9.755000000000e+02 -8.235128398818e-02 4.378889606271e-04 2.588092039174e+01
9.757500000000e+02 -8.288141265605e-02 4.451621181800e-04 2.592328198500e+01
9.760000000000e+02 -8.387940438369e-02 4.531396086068e-04 2.596648210214e+01
9.762500000000e+02 -8.529844509859e-02 4.616671475441e-04 2.601046653577e+01
9.765000000000e+02 -8.708610717891e-02 4.705796161851e-04 2.605517308968e+01
9.767500000000e+02 -8.918495363361e-02 4.797046100520e-04 2.610053138303e+01
9.770000000000e+02 -9.153312823765e-02 4.888660811069e-04 2.614646350361e+01
9.772500000000e+02 -9.406503348010e-02 4.978879425476e-04 2.619288399483e+01
9.775000000000e+02 -9.671205487557e-02 5.065975434861e-04 2.623970037145e+01
9.777500000000e+02 -9.940336124684e-02 5.148289126304e-04 2.628681372380e+01
9.780000000000e+02 -1.020668327289e-01 5.224259061220e-04 2.633411888878e+01
9.782500000000e+02 -1.046300528239e-01 5.292446772256e-04 2.638150512295e+01
9.785000000000e+02 -1.070213818664e-01 5.351559551584e-04 2.642885677253e+01
9.787500000000e+02 -1.091711360725e-01 5.400468930691e-04 2.647605359313e+01
9.790000000000e+02 -1.110127667044e-01 5.438225386654e-04 2.652297151603e+01
9.792500000000e+02 -1.124840829808e-01 5.464068487725e-04 2.656948319825e+01
9.795000000000e+02 -1.135284136910e-01 5.477433146375e-04 2.661545885160e+01
9.797500000000e+02 -1.140957599155e-01 5.477953111994e-04 2.666076664785e+01
9.800000000000e+02 -1.141437944251e-01 5.465460850339e-04 2.670527361832e+01
9.802500000000e+02 -1.136387519454e-01 5.439984353858e-04 2.674884634246e+01
9.805000000000e+02 -1.125561358711e-01 5.401741898602e-04 2.679135171833e+01
9.807500000000e+02 -1.108812475438e-01 5.351133765657e-04 2.683265774687e+01
9.810000000000e+02 -1.086094579430e-01 5.288732444107e-04 2.687263449611e+01
9.812500000000e+02 -1.057463207214e-01 5.215270496307e-04 2.691115474837e+01
9.815000000000e+02 -1.023074020692e-01 5.131626763569e-04 2.694809499140e+01
9.817500000000e+02 -9.831788837912e-02 5.038812580025e-04 2.698333641116e+01
9.820000000000e+02 -9.381204300387e-02 4.937954474241e-04 2.701676554074e+01
9.822500000000e+02 -8.883239285336e-02 4.830277234890e-04 2.704827538222e+01
9.825000000000e+02 -8.342881149016e-02 4.717084792781e-04 2.707776616618e+01
9.827500000000e+02 -7.765746651176e-02 4.599740130553e-04 2.710514607730e+01
9.830000000000e+02 -7.157961319236e-02 4.479645278871e-04 2.713033224729e+01
9.832500000000e+02 -6.526040574466e-02 4.358219462395e-04 2.715325123700e+01
9.835000000000e+02 -5.876758986391e-02 4.236877902574e-04 2.717383987802e+01
9.837500000000e+02 -5.217025460401e-02 4.117009964098e-04 2.719204573197e+01
9.840000000000e+02 -4.553761379402e-02 3.999957759322e-04 2.720782750210e+01
9.842500000000e+02 -3.893778621275e-02 3.886995599350e-04 2.722115556727e+01
9.845000000000e+02 -3.243674095467e-02 3.779310713119e-04 2.723201204749e+01
9.847500000000e+02 -2.609725307453e-02 3.677984982014e-04 2.724039114613e+01
9.850000000000e+02 -1.997804974573e-02 3.583978771984e-04 2.724629902775e+01
9.852500000000e+02 -1.413302033645e-02 3.498116632505e-04 2.724975384573e+01
9.855000000000e+02 -8.610584271432e-03 3.421075964165e-04 2.725078551328e+01
9.857500000000e+02 -3.453162323434e-03 3.353378283657e-04 2.724943548608e+01
9.860000000000e+02 1.303188459698e-03 3.295383717091e-04 2.724575626337e+01
9.862500000000e+02 5.629042941130e-03 3.247288481962e-04 2.723981093449e+01
9.865000000000e+02 9.501780280805e-03 3.209125003477e-04 2.723167266793e+01
9.867500000000e+02 1.290558098721e-02 3.180766260847e-04 2.722142389553e+01
9.870000000000e+02 1.583139635124e-02 3.161931904483e-04 2.720915565354e+01
9.872500000000e+02 1.827677891115e-02 3.152198041637e-04 2.719496671218e+01
9.875000000000e+02 2.024565141192e-02 3.151009025521e-04 2.717896267282e+01
9.877500000000e+02 2.174801534309e-02 3.157691430884e-04 2.716125508686e+01
9.880000000000e+02 2.279955450125e-02 3.171470281578e-04 2.714196034147e+01
9.882500000000e+02 2.342123316772e-02 3.191486045552e-04 2.712119870249e+01
9.885000000000e+02 2.363881467911e-02 3.216812989413e-04 2.709909320494e+01
9.887500000000e+02 2.348237640298e-02 3.246477633925e-04 2.707576865766e+01
9.890000000000e+02 2.298575117370e-02 3.279478332963e-04 2.705135044395e+01
9.892500000000e+02 2.218597757765e-02 3.314803203078e-04 2.702596349086e+01
9.895000000000e+02 2.112274153264e-02 3.351447606855e-04 2.699973128172e+01
9.897500000000e+02 1.983776878480e-02 3.388430953383e-04 2.697277468129e+01
9.900000000000e+02 1.837426535604e-02 3.424812338569e-04 2.694521111450e+01
9.902500000000e+02 1.677631551053e-02 3.459703722307e-04 2.691715347701e+01
9.905000000000e+02 1.508832624439e-02 3.492282257011e-04 2.688870942734e+01
9.907500000000e+02 1.335445408851e-02 3.521799631790e-04 2.685998043835e+01
9.910000000000e+02 1.161808074374e-02 3.547590806350e-04 2.683106124038e+01
9.912500000000e+02 9.921292908132e-03 3.569079739352e-04 2.680203914648e+01
9.915000000000e+02 8.304398260116e-03 3.585782912509e-04 2.677299349011e+01
9.917500000000e+02 6.805482679537e-03 3.597312638674e-04 2.674399535286e+01
9.920000000000e+02 5.459995123314e-03 3.603376399226e-04 2.671510712957e+01
9.922500000000e+02 4.300384661894e-03 3.603776157621e-04 2.668638240695e+01
9.925000000000e+02 3.355782006516e-03 3.598406486122e-04 2.665786592433e+01
9.927500000000e+02 2.651729292998e-03 3.587249389576e-04 2.662959347894e+01
9.930000000000e+02 2.209968909040e-03 3.570370892233e-04 2.660159218330e+01
9.932500000000e+02 2.048283928938e-03 3.547913754351e-04 2.657388056072e+01
9.935000000000e+02 2.180398434745e-03 3.520091866056e-04 2.654646892773e+01
9.937500000000e+02 2.615939191954e-03 3.487182536444e-04 2.651935973841e+01
9.940000000000e+02 3.360452523704e-03 3.449519735026e-04 2.649254809425e+01
9.942500000000e+02 4.415480444511e-03 3.407484813155e-04 2.646602218133e+01
9.945000000000e+02 5.778691622251e-03 3.361499269118e-04 2.643976389353e+01
9.947500000000e+02 7.444070012181e-03 3.312015935291e-04 2.641374942042e+01
9.950000000000e+02 9.402144087299e-03 3.259510461632e-04 2.638794988282e+01
9.952500000000e+02 1.164027378755e-02 3.204473518510e-04 2.636233201463e+01
9.955000000000e+02 1.414295338360e-02 3.147401425420e-04 2.633685879159e+01
9.957500000000e+02 1.689216116702e-02 3.088791029800e-04 2.631149013489e+01
9.960000000000e+02 1.986772458915e-02 3.029130337796e-04 2.628618355493e+01
9.962500000000e+02 2.304771802309e-02 2.968889329080e-04 2.626089479813e+01
9.965000000000e+02 2.640882752017e-02 2.908514993219e-04 2.623557846948e+01
9.967500000000e+02 2.992674486810e-02 2.848425636901e-04 2.621018863534e+01
9.970000000000e+02 3.357657207913e-02 2.789004527763e-04 2.618467932883e+01
9.972500000000e+02 3.733313003940e-02 2.730595740538e-04 2.615900513133e+01
9.975000000000e+02 4.117134607980e-02 2.673499588754e-04 2.613312156734e+01
9.977500000000e+02 4.506654270422e-02 2.617969782364e-04 2.610698553406e+01
9.980000000000e+02 4.899467929189e-02 2.564212128026e-04 2.608055572185e+01
9.982500000000e+02 5.293264383558e-02 2.512382500333e-04 2.605379283106e+01
9.985000000000e+02 5.685842251677e-02 2.462587418426e-04 2.602665985841e+01
9.987500000000e+02 6.075121958227e-02 2.414886096088e-04 2.599912236809e+01
9.990000000000e+02 6.459164575574e-02 2.369291117837e-04 2.597114850255e+01
9.992500000000e+02 6.836170172140e-02 2.325773826530e-04 2.594270924043e+01
9.995000000000e+02 7.204490669892e-02 2.284266603802e-04 2.591377828077e+01
9.997500000000e+02 7.562620174383e-02 2.244670429692e-04 2.588433222332e+01
1.000000000000e+03 7.909202225599e-02 2.206858647947e-04 2.585435035500e+01
1.000250000000e+03 8.243015743517e-02 2.170685709814e-04 2.582381474049e+01
1.000500000000e+03 8.562971792296e-02 2.135993472013e-04 2.579271004901e+01
1.000750000000e+03 8.868108235445e-02 2.102618368363e-04 2.576102333458e+01
1.001000000000e+03 9.157573996479e-02 2.070399552648e-04 2.572874404062e+01
1.001250000000e+03 9.430623738058e-02 2.039185310434e-04 2.569586370699e+01
1.001500000000e+03 9.686607189395e-02 2.008841248803e-04 2.566237583624e+01
1.001750000000e+03 9.924963862800e-02 1.979256016736e-04 2.562827556284e+01
1.002000000000e+03 1.014521044032e-01 1.950347986631e-04 2.559355961522e+01
1.002250000000e+03 1.034693821990e-01 1.922069494562e-04 2.555822597498e+01
1.002500000000e+03 1.052980798569e-01 1.894410834012e-04 2.552227368954e+01
1.002750000000e+03 1.069354711302e-01 1.867402946874e-04 2.548570268964e+01
1.003000000000e+03 1.083795040850e-01 1.841118898756e-04 2.544851345415e+01
1.003250000000e+03 1.096287865533e-01 1.815674160676e-04 2.541070700197e+01
1.003500000000e+03 1.106826333081e-01 1.791225462273e-04 2.537228458493e+01
1.003750000000e+03 1.115411112233e-01 1.767968345044e-04 2.533324759092e+01
1.004000000000e+03 1.122050985431e-01 1.746134005462e-04 2.529359726501e+01
1.004250000000e+03 1.126763606021e-01 1.725983329984e-04 2.525333482114e+01
1.004500000000e+03 1.129576260517e-01 1.707802784994e-04 2.521246108042e+01
1.004750000000e+03 1.130526890729e-01 1.691896088674e-04 2.517097666705e+01
1.005000000000e+03 1.129664763626e-01 1.678578495271e-04 2.512888169772e+01
1.005250000000e+03 1.127051648199e-01 1.668166626892e-04 2.508617604269e+01
1.005500000000e+03 1.122762205577e-01 1.660972237701e-04 2.504285906365e+01
1.005750000000e+03 1.116885157096e-01 1.657290780859e-04 2.499892994520e+01
1.006000000000e+03 1.109523265089e-01 1.657395300507e-04 2.495438748678e+01
1.006250000000e+03 1.100794292670e-01 1.661523961351e-04 2.490923049593e+01
1.006500000000e+03 1.090830489915e-01 1.669875945955e-04 2.486345763453e+01
1.006750000000e+03 1.079779179318e-01 1.682599941335e-04 2.481706787306e+01
1.007000000000e+03 1.067801681558e-01 1.699789142140e-04 2.477006038717e+01
1.007250000000e+03 1.055073413140e-01 1.721471407798e-04 2.472243505478e+01
1.007500000000e+03 1.041782232270e-01 1.747607725866e-04 2.467419239634e+01
1.007750000000e+03 1.028127880832e-01 1.778084777475e-04 2.462533406776e+01
1.008000000000e+03 1.014320218725e-01 1.812712787979e-04 2.457586300233e+01
1.008250000000e+03 1.000577225791e-01 1.851224700629e-04 2.452578357198e+01
1.008500000000e+03 9.871234505855e-02 1.893274193824e-04 2.447510205124e+01
1.008750000000e+03 9.741874595716e-02 1.938438415725e-04 2.442382676268e+01
1.009000000000e+03 9.619992022596e-02 1.986222132878e-04 2.437196823748e+01
1.009250000000e+03 9.507876061424e-02 2.036059015930e-04 2.431953963183e+01
1.009500000000e+03 9.407774447679e-02 2.087320444918e-04 2.426655681259e+01
1.009750000000e+03 9.321863771053e-02 2.139323353595e-04 2.421303857532e+01
1.010000000000e+03 9.252217885950e-02 2.191339439616e-04 2.415900680120e+01
1.010250000000e+03 9.200775516541e-02 2.242605995352e-04 2.410448660668e+01
1.010500000000e+03 9.169309955765e-02 2.292337895350e-04 2.404950633391e+01
1.010750000000e+03 9.159395342510e-02 2.339740728733e-04 2.399409774940e+01
1.011000000000e+03 9.172377621353e-02 2.384024772816e-04 2.393829595208e+01
1.011250000000e+03 9.209344616219e-02 2.424419696999e-04 2.388213938438e+01
1.011500000000e+03 9.271103570188e-02 2.460188565280e-04 2.382566969716e+01
1.011750000000e+03 9.358150657615e-02 2.490644062978e-04 2.376893174675e+01
1.012000000000e+03 9.470659628759e-02 2.515161135793e-04 2.371197332869e+01
1.012250000000e+03 9.608455852928e-02 2.533192968666e-04 2.365484509233e+01
1.012500000000e+03 9.771015417606e-02 2.544281324677e-04 2.359760023600e+01
1.012750000000e+03 9.957446914934e-02 2.548071201033e-04 2.354029432532e+01
1.013000000000e+03 1.016650044452e-01 2.544318302808e-04 2.348298497044e+01
1.013250000000e+03 1.039656733832e-01 2.532898079229e-04 2.342573155721e+01
1.013500000000e+03 1.064568499820e-01 2.513813041328e-04 2.336859492543e+01
1.013750000000e+03 1.091156391000e-01 2.487193660524e-04 2.331163704767e+01
1.014000000000e+03 1.119159613721e-01 2.453303378041e-04 2.325492068383e+01
1.014250000000e+03 1.148289497216e-01 2.412533265666e-04 2.319850907336e+01
1.014500000000e+03 1.178231498132e-01 2.365403076103e-04 2.314246555948e+01
1.014750000000e+03 1.208650119314e-01 2.312551110434e-04 2.308685331200e+01
1.015000000000e+03 1.239191983909e-01 2.254728206251e-04 2.303173494718e+01
1.015250000000e+03 1.269491518552e-01 2.192784345080e-04 2.297717228510e+01
1.015500000000e+03 1.299175068493e-01 2.127658065494e-04 2.292322599395e+01
1.015750000000e+03 1.327866600098e-01 2.060360839051e-04 2.286995534096e+01
1.016000000000e+03 1.355193435073e-01 1.991959818563e-04 2.281741796600e+01
1.016250000000e+03 1.380791473194e-01 1.923561547948e-04 2.276566958355e+01
1.016500000000e+03 1.404311314807e-01 1.856292062915e-04 2.271476381140e+01
1.016750000000e+03 1.425423965115e-01 1.791277730472e-04 2.266475195875e+01
1.017000000000e+03 1.443826641973e-01 1.729625013125e-04 2.261568289260e+01
1.017250000000e+03 1.459248150190e-01 1.672401170144e-04 2.256760284096e+01
1.017500000000e+03 1.471454277022e-01 1.620614112801e-04 2.252055530541e+01
1.017750000000e+03 1.480252624912e-01 1.575193547951e-04 2.247458095697e+01
1.018000000000e+03 1.485497076814e-01 1.536972620080e-04 2.242971755563e+01
1.018250000000e+03 1.487091516821e-01 1.506671106822e-04 2.238599991537e+01
1.018500000000e+03 1.484993228145e-01 1.484880072392e-04 2.234345985019e+01
1.018750000000e+03 1.479215332679e-01 1.472047849248e-04 2.230212618526e+01
1.019000000000e+03 1.469828274683e-01 1.468469475547e-04 2.226202477096e+01
1.019250000000e+03 1.456961031226e-01 1.474275418034e-04 2.222317851189e+01
1.019500000000e+03 1.440800918025e-01 1.489424859247e-04 2.218560743812e+01
1.019750000000e+03 1.421592492810e-01 1.513702553015e-04 2.214932876249e+01
1.020000000000e+03 1.399636133631e-01 1.546715596314e-04 2.211435700431e+01
1.020250000000e+03 1.375284878933e-01 1.587896285228e-04 2.208070407904e+01
1.020500000000e+03 1.348941011990e-01 1.636505740084e-04 2.204837943251e+01
1.020750000000e+03 1.321051706338e-01 1.691640628773e-04 2.201739021844e+01
1.021000000000e+03 1.292103436100e-01 1.752245077789e-04 2.198774139691e+01
1.021250000000e+03 1.262616279966e-01 1.817122316577e-04 2.195943597947e+01
1.021500000000e+03 1.233136959323e-01 1.884952470791e-04 2.193247511880e+01
1.021750000000e+03 1.204231751632e-01 1.954309810398e-04 2.190685838699e+01
1.022000000000e+03 1.176478547523e-01 2.023685306651e-04 2.188258385991e+01
1.022250000000e+03 1.150458676555e-01 2.091508416246e-04 2.185964841197e+01
1.022500000000e+03 1.126748346225e-01 2.156172894458e-04 2.183804778621e+01
1.022750000000e+03 1.105909708162e-01 2.216065034814e-04 2.181777688936e+01
1.023000000000e+03 1.088482049923e-01 2.269587753888e-04 2.179882983584e+01
1.023250000000e+03 1.074972577646e-01 2.315189037191e-04 2.178120022040e+01
1.023500000000e+03 1.065847551119e-01 2.351390491378e-04 2.176488122229e+01
1.023750000000e+03 1.061523760010e-01 2.376814332821e-04 2.174986566617e+01
1.024000000000e+03 1.062359849164e-01 2.390209384284e-04 2.173614626654e+01
1.024250000000e+03 1.068648669935e-01 2.390475967660e-04 2.172371563496e+01
1.024500000000e+03 1.080609987908e-01 2.376688614207e-04 2.171256641592e+01
1.024750000000e+03 1.098384391032e-01 2.348116174576e-04 2.170269124506e+01
1.025000000000e+03 1.122027373771e-01 2.304240571483e-04 2.169408293583e+01
1.025250000000e+03 1.151505277157e-01 2.244772401466e-04 2.168673441028e+01
1.025500000000e+03 1.186692014279e-01 2.169661783258e-04 2.168063871977e+01
1.025750000000e+03 1.227367163511e-01 2.079106296718e-04 2.167578906983e+01
1.026000000000e+03 1.273215868318e-01 1.973556588092e-04 2.167217868439e+01
1.026250000000e+03 1.323829388364e-01 1.853719263272e-04 2.166980090795e+01
1.026500000000e+03 1.378708105633e-01 1.720553117300e-04 2.166864908614e+01
1.026750000000e+03 1.437265979992e-01 1.575262882117e-04 2.166871640211e+01
1.027000000000e+03 1.498836067719e-01 1.419291000812e-04 2.166999599945e+01
1.027250000000e+03 1.562678551986e-01 1.254303669523e-04 2.167248066287e+01
1.027500000000e+03 1.627989479446e-01 1.082174582172e-04 2.167616296161e+01
1.027750000000e+03 1.693911626592e-01 9.049644246022e-05 2.168103494303e+01
1.028000000000e+03 1.759546205768e-01 7.248977370168e-05 2.168708811838e+01
1.028250000000e+03 1.823965895484e-01 5.443362377469e-05 2.169431346081e+01
1.028500000000e+03 1.886228749973e-01 3.657496018828e-05 2.170270110812e+01
1.028750000000e+03 1.945392656967e-01 1.916835187257e-05 2.171224035395e+01
1.029000000000e+03 2.000530386842e-01 2.472485049820e-06 2.172291964775e+01
1.029250000000e+03 2.050744298586e-01 -1.325336627327e-05 2.173472626273e+01
1.029500000000e+03 2.095181444921e-01 -2.775324686163e-05 2.174764646693e+01
1.029750000000e+03 2.133047325529e-01 -4.077824634658e-05 2.176166515077e+01
1.030000000000e+03 2.163619882271e-01 -5.209061829858e-05 2.177676602566e+01
1.030250000000e+03 2.186261210403e-01 -6.146753912722e-05 2.179293124137e+01
1.030500000000e+03 2.200429243393e-01 -6.870489937534e-05 2.181014157387e+01
1.030750000000e+03 2.205687107317e-01 -7.362107585686e-05 2.182837623691e+01
1.031000000000e+03 2.201710718534e-01 -7.606029851766e-05 2.184761269708e+01
1.031250000000e+03 2.188295607217e-01 -7.589595833433e-05 2.186782686291e+01
1.031500000000e+03 2.165360886098e-01 -7.303328960334e-05 2.188899287647e+01
1.031750000000e+03 2.132951888001e-01 -6.741178014789e-05 2.191108317029e+01
1.032000000000e+03 2.091240354912e-01 -5.900694465555e-05 2.193406827459e+01
1.032250000000e+03 2.040523799226e-01 -4.783187182477e-05 2.195791707184e+01
1.032500000000e+03 1.981221905641e-01 -3.393789698963e-05 2.198259664772e+01
1.032750000000e+03 1.913871746086e-01 -1.741485552312e-05 2.200807236190e+01
1.033000000000e+03 1.839121243477e-01 1.609320386890e-06 2.203430794796e+01
1.033250000000e+03 1.757720667563e-01 2.296969377042e-05 2.206126540270e+01
1.033500000000e+03 1.670513316482e-01 4.646583467335e-05 2.208890535705e+01
1.033750000000e+03 1.578424079148e-01 7.186404382856e-05 2.211718706229e+01
1.034000000000e+03 1.482447107334e-01 9.890000810197e-05 2.214606836114e+01
1.034250000000e+03 1.383632337007e-01 1.272820675880e-04 2.217550615403e+01
1.034500000000e+03 1.283070935142e-01 1.566949956040e-04 2.220545642002e+01
1.034750000000e+03 1.181880215613e-01 1.868040283868e-04 2.223587424714e+01
1.035000000000e+03 1.081187559016e-01 2.172594097234e-04 2.226671442105e+01
1.035250000000e+03 9.821146749557e-02 2.477010029147e-04 2.229793125481e+01
1.035500000000e+03 8.857613564019e-02 2.777632702731e-04 2.232947899247e+01
1.035750000000e+03 7.931892580826e-02 3.070805116486e-04 2.236131221434e+01
1.036000000000e+03 7.054073070435e-02 3.352918250854e-04 2.239338567929e+01
1.036250000000e+03 6.233563327148e-02 3.620466062546e-04 2.242565503182e+01
1.036500000000e+03 5.478968044467e-02 3.870093970302e-04 2.245807657812e+01
1.036750000000e+03 4.797958867951e-02 4.098652604292e-04 2.249060798699e+01
1.037000000000e+03 4.197185260802e-02 4.303242101627e-04 2.252320803924e+01
1.037250000000e+03 3.682179739202e-02 4.481261628418e-04 2.255583731699e+01
1.037500000000e+03 3.257309815997e-02 4.630446830175e-04 2.258845791828e+01
1.037750000000e+03 2.925724713595e-02 4.748911695013e-04 2.262103410889e+01
1.038000000000e+03 2.689351458316e-02 4.835176406766e-04 2.265353199599e+01
1.038250000000e+03 2.548885693957e-02 4.888197817502e-04 2.268592007236e+01
1.038500000000e+03 2.503820481345e-02 4.907388868059e-04 2.271816913932e+01
1.038750000000e+03 2.552492180226e-02 4.892630122819e-04 2.275025219661e+01
1.039000000000e+03 2.692127837255e-02 4.844278930036e-04 2.278214485913e+01
1.039250000000e+03 2.918921451387e-02 4.763166145199e-04 2.281382512234e+01
1.039500000000e+03 3.228112828673e-02 4.650586344835e-04 2.284527342559e+01
1.039750000000e+03 3.614073814128e-02 4.508281763124e-04 2.287647267356e+01
1.040000000000e+03 4.070404022490e-02 4.338415800013e-04 2.290740793700e+01
1.040250000000e+03 4.590018804258e-02 4.143543646341e-04 2.293806673547e+01
1.040500000000e+03 5.165247142948e-02 3.926570919062e-04 2.296843869455e+01
1.040750000000e+03 5.787922576758e-02 3.690708213228e-04 2.299851548364e+01
1.041000000000e+03 6.449472900483e-02 3.439421071082e-04 2.302829074320e+01
1.041250000000e+03 7.141006689074e-02 3.176376432059e-04 2.305775970508e+01
1.041500000000e+03 7.853395478385e-02 2.905384412372e-04 2.308691938245e+01
1.041750000000e+03 8.577355155897e-02 2.630338610853e-04 2.311576822877e+01
1.042000000000e+03 9.303523733759e-02 2.355156537100e-04 2.314430586782e+01
1.042250000000e+03 1.002253840388e-01 2.083719944835e-04 2.317253303125e+01
1.042500000000e+03 1.072511641331e-01 1.819815738458e-04 2.320045156858e+01
1.042750000000e+03 1.140213049397e-01 1.567083197773e-04 2.322806394886e+01
1.043000000000e+03 1.204469218376e-01 1.328962069934e-04 2.325537329019e+01
1.043250000000e+03 1.264424001411e-01 1.108644773958e-04 2.328238337224e+01
1.043500000000e+03 1.319262025078e-01 9.090387775518e-05 2.330909814439e+01
1.043750000000e+03 1.368218675300e-01 7.327277700369e-05 2.333552204554e+01
1.044000000000e+03 1.410588566089e-01 5.819464189796e-05 2.336165954834e+01
1.044250000000e+03 1.445735249090e-01 4.585565173559e-05 2.338751524912e+01
1.044500000000e+03 1.473100937324e-01 3.640294195238e-05 2.341309397701e+01
1.044750000000e+03 1.492214439592e-01 2.994397139548e-05 2.343840041449e+01
1.045000000000e+03 1.502700495950e-01 2.654578397774e-05 2.346343945084e+01
1.045250000000e+03 1.504286814384e-01 2.623533161831e-05 2.348821605587e+01
1.045500000000e+03 1.496809975030e-01 2.900024944564e-05 2.351273517561e+01
1.045750000000e+03 1.480221196980e-01 3.478973417249e-05 2.353700209416e+01
1.046000000000e+03 1.454589159616e-01 4.351622549315e-05 2.356102236921e+01
1.046250000000e+03 1.420101105178e-01 5.505737457713e-05 2.358480180631e+01
1.046500000000e+03 1.377063065567e-01 6.925809213678e-05 2.360834685181e+01
1.046750000000e+03 1.325896777350e-01 8.593314862278e-05 2.363166455262e+01
1.047000000000e+03 1.267135221399e-01 1.048698926044e-04 2.365476274442e+01
1.047250000000e+03 1.201416034977e-01 1.258312124366e-04 2.367765025856e+01
1.047500000000e+03 1.129472853352e-01 1.485586305609e-04 2.370033692651e+01
1.047750000000e+03 1.052125483556e-01 1.727755914329e-04 2.372283399462e+01
1.048000000000e+03 9.702679969575e-02 1.981908843565e-04 2.374515414006e+01
1.048250000000e+03 8.848559921230e-02 2.245021359781e-04 2.376731168254e+01
1.048500000000e+03 7.968927154871e-02 2.513994430913e-04 2.378932279401e+01
1.048750000000e+03 7.074148373156e-02 2.785688772410e-04 2.381120552539e+01
1.049000000000e+03 6.174773793311e-02 3.056963207025e-04 2.383298017016e+01
1.049250000000e+03 5.281388955249e-02 3.324710208490e-04 2.385466929497e+01
1.049500000000e+03 4.404469775129e-02 3.585890395175e-04 2.387629779578e+01
1.049750000000e+03 3.554232682927e-02 3.837570178667e-04 2.389789320275e+01
1.050000000000e+03 2.740503651569e-02 4.076951726571e-04 2.391948555896e+01
1.050250000000e+03 1.972578212137e-02 4.301407949563e-04 2.394110768672e+01
1.050500000000e+03 1.259107127463e-02 4.508508436519e-04 2.396279506713e+01
1.050750000000e+03 6.079802018435e-03 4.696047569345e-04 2.398458593044e+01
1.051000000000e+03 2.621950778112e-04 4.862069566938e-04 2.400652128986e+01
1.051250000000e+03 -4.800996856264e-03 5.004885196859e-04 2.402864477049e+01
1.051500000000e+03 -9.059382723800e-03 5.123092166945e-04 2.405100265546e+01
1.051750000000e+03 -1.247343722019e-02 5.215583948523e-04 2.407364365693e+01
1.052000000000e+03 -1.501510498989e-02 5.281562336104e-04 2.409661885199e+01
1.052250000000e+03 -1.666800236038e-02 5.320538998907e-04 2.411998141158e+01
1.052500000000e+03 -1.742767723518e-02 5.332339438705e-04 2.414378641649e+01
1.052750000000e+03 -1.730154203472e-02 5.317098945718e-04 2.416809054943e+01
1.053000000000e+03 -1.630863902469e-02 5.275255330470e-04 2.419295179600e+01
1.053250000000e+03 -1.447933476122e-02 5.207540677607e-04 2.421842907625e+01
1.053500000000e+03 -1.185470492056e-02 5.114970015897e-04 2.424458185376e+01
1.053750000000e+03 -8.485781603284e-03 4.998823397636e-04 2.427146973731e+01
1.054000000000e+03 -4.432689895913e-03 4.860628456822e-04 2.429915197812e+01
1.054250000000e+03 2.364564755340e-04 4.702139551426e-04 2.432768702149e+01
1.054500000000e+03 5.446725104732e-03 4.525315798840e-04 2.435713197028e+01
1.054750000000e+03 1.111768726870e-02 4.332296687294e-04 2.438754214935e+01
1.055000000000e+03 1.716476915308e-02 4.125376379910e-04 2.441897046007e+01
1.055250000000e+03 2.350069756793e-02 3.906976534372e-04 2.445146692912e+01
1.055500000000e+03 3.003692395447e-02 3.679618329529e-04 2.448507815775e+01
1.055750000000e+03 3.668502537777e-02 3.445893788953e-04 2.451984680616e+01
1.056000000000e+03 4.335807307571e-02 3.208436355507e-04 2.455581106451e+01
1.056250000000e+03 4.997184671664e-02 2.969890722187e-04 2.459300429487e+01
1.056500000000e+03 5.644601677970e-02 2.732882462287e-04 2.463145439893e+01
1.056750000000e+03 6.270512557338e-02 2.499989620403e-04 2.467118348842e+01
1.057000000000e+03 6.867936763327e-02 2.273714707883e-04 2.471220761368e+01
1.057250000000e+03 7.430533966468e-02 2.056453796949e-04 2.475453618048e+01
1.057500000000e+03 7.952642813372e-02 1.850472886911e-04 2.479817190882e+01
1.057750000000e+03 8.429315326856e-02 1.657881824883e-04 2.484311048715e+01
1.058000000000e+03 8.856335143064e-02 1.480610291844e-04 2.488934024451e+01
1.058250000000e+03 9.230207187271e-02 1.320389675193e-04 2.493684226252e+01
1.058500000000e+03 9.548147020954e-02 1.178734348223e-04 2.498559016995e+01
1.058750000000e+03 9.808058482705e-02 1.056926292811e-04 2.503554995871e+01
1.059000000000e+03 1.000848896468e-01 9.560064515725e-05 2.508668034217e+01
1.059250000000e+03 1.014859859839e-01 8.767647016595e-05 2.513893244095e+01
1.059500000000e+03 1.022810478714e-01 8.197385515168e-05 2.519225031210e+01
1.059750000000e+03 1.024724447423e-01 7.852111055787e-05 2.524657078091e+01
1.060000000000e+03 1.020672435277e-01 7.732157765149e-05 2.530182381868e+01
1.060250000000e+03 1.010767574377e-01 7.835438571857e-05 2.535793299970e+01
1.060500000000e+03 9.951621049202e-02 8.157539624337e-05 2.541481550742e+01
1.060750000000e+03 9.740436225332e-02 8.691863437919e-05 2.547238265909e+01
1.061000000000e+03 9.476322365016e-02 9.429785203113e-05 2.553054050259e+01
1.061250000000e+03 9.161785363296e-02 1.036083284015e-04 2.558918993149e+01
1.061500000000e+03 8.799615712690e-02 1.147289469008e-04 2.564822738527e+01
1.061750000000e+03 8.392876668147e-02 1.275241062908e-04 2.570754526657e+01
1.062000000000e+03 7.944892838689e-02 1.418459349235e-04 2.576703267189e+01
1.062250000000e+03 7.459242807986e-02 1.575364328211e-04 2.582657565127e+01
1.062500000000e+03 6.939749920129e-02 1.744295871090e-04 2.588605797363e+01
1.062750000000e+03 6.390473475503e-02 1.923533353221e-04 2.594536166830e+01
1.063000000000e+03 5.815697173482e-02 2.111314430768e-04 2.600436762386e+01
1.063250000000e+03 5.219911757455e-02 2.305853020848e-04 2.606295613057e+01
1.063500000000e+03 4.607797412140e-02 2.505353732219e-04 2.612100766425e+01
1.063750000000e+03 3.984193291289e-02 2.708027571057e-04 2.617840322579e+01
1.064000000000e+03 3.354067979666e-02 2.912103123645e-04 2.623502513065e+01
1.064250000000e+03 2.722479113133e-02 3.115837920402e-04 2.629075752312e+01
1.064500000000e+03 2.094532241656e-02 3.317526454548e-04 2.634548712154e+01
1.064750000000e+03 1.475326380026e-02 3.515510075404e-04 2.639910358165e+01
1.065000000000e+03 8.699059560292e-03 3.708181963737e-04 2.645150034592e+01
1.065250000000e+03 2.831988625486e-03 3.893995374823e-04 2.650257499989e+01
1.065500000000e+03 -2.800365598388e-03 4.071467859025e-04 2.655223006610e+01
1.065750000000e+03 -8.152747824816e-03 4.239188534849e-04 2.660037338469e+01
1.066000000000e+03 -1.318275684756e-02 4.395823342978e-04 2.664691882333e+01
1.066250000000e+03 -1.785140026107e-02 4.540121858598e-04 2.669178673289e+01
1.066500000000e+03 -2.212360642139e-02 4.670924126175e-04 2.673490442944e+01
1.066750000000e+03 -2.596862371453e-02 4.787168028588e-04 2.677620676758e+01
1.067000000000e+03 -2.936042881607e-02 4.887899012686e-04 2.681563646664e+01
1.067250000000e+03 -3.227798052799e-02 4.972276913991e-04 2.685314458973e+01
1.067500000000e+03 -3.470546627658e-02 5.039586641295e-04 2.688869080363e+01
1.067750000000e+03 -3.663240932750e-02 5.089247560101e-04 2.692224367337e+01
1.068000000000e+03 -3.805370993866e-02 5.120823441137e-04 2.695378087505e+01
1.068250000000e+03 -3.896962045725e-02 5.134032042240e-04 2.698328925895e+01
1.068500000000e+03 -3.938561387840e-02 5.128753918078e-04 2.701076489210e+01
1.068750000000e+03 -3.931221753189e-02 5.105041116675e-04 2.703621301999e+01
1.069000000000e+03 -3.876476354055e-02 5.063123558299e-04 2.705964785711e+01
1.069250000000e+03 -3.776309109773e-02 5.003414565120e-04 2.708109234909e+01
1.069500000000e+03 -3.633122914471e-02 4.926514661580e-04 2.710057782331e+01
1.069750000000e+03 -3.449702222093e-02 4.833211662370e-04 2.711814352577e+01
1.070000000000e+03 -3.229176656005e-02 4.724480100169e-04 2.713383609886e+01
1.070250000000e+03 -2.974980487818e-02 4.601477236654e-04 2.714770894167e+01
1.070500000000e+03 -2.690817226858e-02 4.465536760174e-04 2.715982156228e+01
1.070750000000e+03 -2.380616983807e-02 4.318157956181e-04 2.717023877118e+01
1.071000000000e+03 -2.048501605846e-02 4.160994002399e-04 2.717902991233e+01
1.071250000000e+03 -1.698747861205e-02 3.995836324226e-04 2.718626801779e+01
1.071500000000e+03 -1.335751038954e-02 3.824596248878e-04 2.719202892475e+01
1.071750000000e+03 -9.639947959268e-03 3.649284931798e-04 2.719639045236e+01
1.072000000000e+03 -5.880117107017e-03 3.471989467714e-04 2.719943144485e+01
1.072250000000e+03 -2.123582123099e-03 3.294849128074e-04 2.720123101548e+01
1.072500000000e+03 1.584250812695e-03 3.120027513283e-04 2.720186760985e+01
1.072750000000e+03 5.198387317958e-03 2.949686074446e-04 2.720141831565e+01
1.073000000000e+03 8.674598817544e-03 2.785955177405e-04 2.719995807829e+01
1.073250000000e+03 1.196978394297e-02 2.630905494488e-04 2.719755896555e+01
1.073500000000e+03 1.504224775130e-02 2.486519913306e-04 2.719428964276e+01
1.073750000000e+03 1.785208016500e-02 2.354665198339e-04 2.719021476708e+01
1.074000000000e+03 2.036154005712e-02 2.237064800791e-04 2.718539444446e+01
1.074250000000e+03 2.253535481200e-02 2.135275404844e-04 2.717988394690e+01
1.074500000000e+03 2.434115049913e-02 2.050662451690e-04 2.717373323429e+01
1.074750000000e+03 2.574978724441e-02 1.984380306672e-04 2.716698673598e+01
1.075000000000e+03 2.673570195472e-02 1.937355128938e-04 2.715968321658e+01
1.075250000000e+03 2.727729774839e-02 1.910269588748e-04 2.715185550863e+01
1.075500000000e+03 2.735724549633e-02 1.903552522436e-04 2.714353050289e+01
1.075750000000e+03 2.696277007719e-02 1.917372073712e-04 2.713472919542e+01
1.076000000000e+03 2.608594148089e-02 1.951631649003e-04 2.712546659528e+01
1.076250000000e+03 2.472387814233e-02 2.005970835852e-04 2.711575190916e+01
1.076500000000e+03 2.287892083640e-02 2.079769733724e-04 2.710558863349e+01
1.076750000000e+03 2.055872730931e-02 2.172157736399e-04 2.709497480690e+01
1.077000000000e+03 1.777634629999e-02 2.282024775773e-04 2.708390312685e+01
1.077250000000e+03 1.455017538749e-02 2.408037511730e-04 2.707236127338e+01
1.077500000000e+03 1.090387605564e-02 2.548658183987e-04 2.706033218270e+01
1.077750000000e+03 6.866208100713e-03 2.702165730701e-04 2.704779437239e+01
1.078000000000e+03 2.470786275259e-03 2.866680614591e-04 2.703472226450e+01
1.078250000000e+03 -2.244231301930e-03 3.040191563382e-04 2.702108661883e+01
1.078500000000e+03 -7.236527907424e-03 3.220583887565e-04 2.700685483735e+01
1.078750000000e+03 -1.246008038618e-02 3.405668927438e-04 2.699199143677e+01
1.079000000000e+03 -1.786567260269e-02 3.593214726785e-04 2.697645844866e+01
1.079250000000e+03 -2.340146418361e-02 3.780977023814e-04 2.696021590042e+01
1.079500000000e+03 -2.901360992350e-02 3.966731767078e-04 2.694322221005e+01
1.079750000000e+03 -3.464692062007e-02 4.148303994388e-04 2.692543468380e+01
1.080000000000e+03 -4.024554624436e-02 4.323597158731e-04 2.690680998583e+01
1.080250000000e+03 -4.575369855523e-02 4.490622367107e-04 2.688730457715e+01
1.080500000000e+03 -5.111636242067e-02 4.647524447286e-04 2.686687520859e+01
1.080750000000e+03 -5.628003343409e-02 4.792605703840e-04 2.684547935913e+01
1.081000000000e+03 -6.119342372341e-02 4.924347721926e-04 2.682307570089e+01
1.081250000000e+03 -6.580816250306e-02 5.041431395703e-04 2.679962452639e+01
1.081500000000e+03 -7.007946480988e-02 5.142753101460e-04 2.677508816986e+01
1.081750000000e+03 -7.396675098901e-02 5.227436955242e-04 2.674943140548e+01
1.082000000000e+03 -7.743423435511e-02 5.294845161049e-04 2.672262182479e+01
1.082250000000e+03 -8.045142605029e-02 5.344583299212e-04 2.669463017190e+01
1.082500000000e+03 -8.299359608075e-02 5.376503805463e-04 2.666543066735e+01
1.082750000000e+03 -8.504214784963e-02 5.390704888101e-04 2.663500128571e+01
1.083000000000e+03 -8.658490205204e-02 5.387525838368e-04 2.660332398729e+01
1.083250000000e+03 -8.761631715129e-02 5.367540002756e-04 2.657038493957e+01
1.083500000000e+03 -8.813759588482e-02 5.331543410489e-04 2.653617467195e+01
1.083750000000e+03 -8.815670752035e-02 5.280540897740e-04 2.650068820465e+01
1.084000000000e+03 -8.768830216315e-02 5.215728816669e-04 2.646392512490e+01
1.084250000000e+03 -8.675355061600e-02 5.138476068990e-04 2.642588964622e+01
1.084500000000e+03 -8.537986255932e-02 5.050301834854e-04 2.638659060483e+01
1.084750000000e+03 -8.360052615510e-02 4.952851781285e-04 2.634604143267e+01
1.085000000000e+03 -8.145425295672e-02 4.847872531846e-04 2.630426009310e+01
1.085250000000e+03 -7.898464141377e-02 4.737184781125e-04 2.626126898538e+01
1.085500000000e+03 -7.623956466932e-02 4.622655648807e-04 2.621709481724e+01
1.085750000000e+03 -7.327047895719e-02 4.506170797691e-04 2.617176846540e+01
1.086000000000e+03 -7.013169775497e-02 4.389606192220e-04 2.612532479204e+01
1.086250000000e+03 -6.687959280766e-02 4.274799975118e-04 2.607780246336e+01
1.086500000000e+03 -6.357177169373e-02 4.163525679132e-04 2.602924373543e+01
1.086750000000e+03 -6.026622552331e-02 4.057466368253e-04 2.597969426631e+01
1.087000000000e+03 -5.702047394372e-02 3.958190058119e-04 2.592920284355e+01
1.087250000000e+03 -5.389070287445e-02 3.867127347527e-04 2.587782121647e+01
1.087500000000e+03 -5.093092142598e-02 3.785551893535e-04 2.582560378906e+01
1.087750000000e+03 -4.819215055747e-02 3.714562372110e-04 2.577260745617e+01
1.088000000000e+03 -4.572165001874e-02 3.655067893027e-04 2.571889134208e+01
1.088250000000e+03 -4.356219205509e-02 3.607776408361e-04 2.566451651739e+01
1.088500000000e+03 -4.175142341544e-02 3.573185948411e-04 2.560954587390e+01
1.088750000000e+03 -4.032126397864e-02 3.551579555240e-04 2.555404376742e+01
1.089000000000e+03 -3.929744736559e-02 3.543023471373e-04 2.549807593227e+01
1.089250000000e+03 -3.869908262832e-02 3.547368443626e-04 2.544170910788e+01
1.089500000000e+03 -3.853840045598e-02 3.564254843301e-04 2.538501098141e+01
1.089750000000e+03 -3.882051276047e-02 3.593120491484e-04 2.532804979702e+01
1.090000000000e+03 -3.954338310644e-02 3.633212370363e-04 2.527089432672e+01
1.090250000000e+03 -4.069780483444e-02 3.683599874743e-04 2.521361348600e+01
1.090500000000e+03 -4.226755902404e-02 3.743191668269e-04 2.515627619276e+01
1.090750000000e+03 -4.422969241276e-02 3.810755116927e-04 2.509895124762e+01
1.091000000000e+03 -4.655481766223e-02 3.884936318829e-04 2.504170695142e+01
1.091250000000e+03 -4.920759431479e-02 3.964283006807e-04 2.498461098077e+01
1.091500000000e+03 -5.214730616061e-02 4.047268884361e-04 2.492773027411e+01
1.091750000000e+03 -5.532843862881e-02 4.132317103040e-04 2.487113063964e+01
1.092000000000e+03 -5.870142618794e-02 4.217825866656e-04 2.481487667368e+01
1.092250000000e+03 -6.221341726278e-02 4.302193329294e-04 2.475903152598e+01
1.092500000000e+03 -6.580909911005e-02 4.383842231185e-04 2.470365670027e+01
1.092750000000e+03 -6.943155532624e-02 4.461243565155e-04 2.464881181686e+01
1.093000000000e+03 -7.302318974690e-02 4.532940175705e-04 2.459455457312e+01
1.093250000000e+03 -7.652657496090e-02 4.597566771065e-04 2.454094032996e+01
1.093500000000e+03 -7.988538474641e-02 4.653870393399e-04 2.448802207930e+01
1.093750000000e+03 -8.304525666745e-02 4.700727617582e-04 2.443585019634e+01
1.094000000000e+03 -8.595466188757e-02 4.737160598603e-04 2.438447243687e+01
1.094250000000e+03 -8.856566825142e-02 4.762349118189e-04 2.433393354466e+01
1.094500000000e+03 -9.083470229313e-02 4.775641691814e-04 2.428427522820e+01
1.094750000000e+03 -9.272322623686e-02 4.776563705940e-04 2.423553616306e+01
1.095000000000e+03 -9.419830565159e-02 4.764822224199e-04 2.418775158629e+01
1.095250000000e+03 -9.523312677324e-02 4.740309235779e-04 2.414095349433e+01
1.095500000000e+03 -9.580738888277e-02 4.703101098216e-04 2.409517043592e+01
1.095750000000e+03 -9.590760730977e-02 4.653456369760e-04 2.405042732677e+01
1.096000000000e+03 -9.552730002996e-02 4.591811153055e-04 2.400674569607e+01
1.096250000000e+03 -9.466708211852e-02 4.518772224772e-04 2.396414332886e+01
1.096500000000e+03 -9.333461947218e-02 4.435107359391e-04 2.392263458880e+01
1.096750000000e+03 -9.154452032886e-02 4.341734740728e-04 2.388223010514e+01
1.097000000000e+03 -8.931806351559e-02 4.239708907435e-04 2.384293712144e+01
1.097250000000e+03 -8.668290048679e-02 4.130207668138e-04 2.380475923198e+01
1.097500000000e+03 -8.367257759107e-02 4.014514453454e-04 2.376769675126e+01
1.097750000000e+03 -8.032606605042e-02 3.894002143315e-04 2.373174653561e+01
1.098000000000e+03 -7.668715407109e-02 3.770115017099e-04 2.369690219989e+01
1.098250000000e+03 -7.280376417440e-02 3.644348783840e-04 2.366315432001e+01
1.098500000000e+03 -6.872729526776e-02 3.518232802121e-04 2.363049036596e+01
1.098750000000e+03 -6.451184931494e-02 3.393309576315e-04 2.359889494582e+01
1.099000000000e+03 -6.021342110815e-02 3.271113941669e-04 2.356835002693e+01
1.099250000000e+03 -5.588915879925e-02 3.153155365675e-04 2.353883493999e+01
1.099500000000e+03 -5.159652370208e-02 3.040897431564e-04 2.351032664728e+01
1.099750000000e+03 -4.739250727558e-02 2.935739260574e-04 2.348279989785e+01
1.100000000000e+03 -4.333286189999e-02 2.838997797265e-04 2.345622738456e+01
1.100250000000e+03 -3.947132379160e-02 2.751891992339e-04 2.343057999251e+01
1.100500000000e+03 -3.585895741885e-02 2.675526836637e-04 2.340582688639e+01
1.100750000000e+03 -3.254346934431e-02 2.610878463284e-04 2.338193576523e+01
1.101000000000e+03 -2.956861789676e-02 2.558782347522e-04 2.335887302663e+01
1.101250000000e+03 -2.697368930016e-02 2.519923108223e-04 2.333660395038e+01
1.101500000000e+03 -2.479301688014e-02 2.494824948672e-04 2.331509288547e+01
1.101750000000e+03 -2.305563438191e-02 2.483846183014e-04 2.329430341835e+01
1.102000000000e+03 -2.178493787975e-02 2.487174515635e-04 2.327419854219e+01
1.102250000000e+03 -2.099848832060e-02 2.504823575695e-04 2.325474084738e+01
1.102500000000e+03 -2.070785661721e-02 2.536633735215e-04 2.323589263798e+01
1.102750000000e+03 -2.091857196616e-02 2.582275184226e-04 2.321761615918e+01
1.103000000000e+03 -2.163013914000e-02 2.641252144459e-04 2.319987366711e+01
1.103250000000e+03 -2.283614157141e-02 2.712909760034e-04 2.318262760000e+01
1.103500000000e+03 -2.452439052703e-02 2.796441487125e-04 2.316584078891e+01
1.103750000000e+03 -2.667719039591e-02 2.890901502165e-04 2.314947643946e+01
1.104000000000e+03 -2.927159212738e-02 2.995215424499e-04 2.313349844405e+01
1.104250000000e+03 -3.227979669917e-02 3.108196099506e-04 2.311787130062e+01
1.104500000000e+03 -3.566949075468e-02 3.228556847624e-04 2.310256045679e+01
1.104750000000e+03 -3.940435970878e-02 3.354930330201e-04 2.308753217745e+01
1.105000000000e+03 -4.344448226344e-02 3.485883310131e-04 2.307275392756e+01
1.105250000000e+03 -4.774692320898e-02 3.619937474757e-04 2.305819419419e+01
1.105500000000e+03 -5.226617550202e-02 3.755585313540e-04 2.304382285990e+01
1.105750000000e+03 -5.695473334524e-02 3.891309806688e-04 2.302961120421e+01
1.106000000000e+03 -6.176368722520e-02 4.025604367383e-04 2.301553187033e+01
1.106250000000e+03 -6.664318876898e-02 4.156988495620e-04 2.300155923857e+01
1.106500000000e+03 -7.154305775844e-02 4.284027286542e-04 2.298766935437e+01
1.106750000000e+03 -7.641329155828e-02 4.405347453272e-04 2.297384013557e+01
1.107000000000e+03 -8.120465814373e-02 4.519655353645e-04 2.296005126195e+01
1.107250000000e+03 -8.586911360012e-02 4.625749374728e-04 2.294628458971e+01
1.107500000000e+03 -9.036035792946e-02 4.722535440090e-04 2.293252404212e+01
1.107750000000e+03 -9.463428502818e-02 4.809038863963e-04 2.291875575487e+01
1.108000000000e+03 -9.864942415887e-02 4.884415272974e-04 2.290496816124e+01
1.108250000000e+03 -1.023673390429e-01 4.947959283555e-04 2.289115212946e+01
1.108500000000e+03 -1.057530501245e-01 4.999112861015e-04 2.287730080180e+01
1.108750000000e+03 -1.087753053840e-01 5.037471108405e-04 2.286340999351e+01
1.109000000000e+03 -1.114069213991e-01 5.062785747304e-04 2.284947807087e+01
1.109250000000e+03 -1.136250699313e-01 5.074967272285e-04 2.283550579462e+01
1.109500000000e+03 -1.154114402066e-01 5.074084370459e-04 2.282149669153e+01
1.109750000000e+03 -1.167524490630e-01 5.060362956399e-04 2.280745686503e+01
1.110000000000e+03 -1.176393732771e-01 5.034182291844e-04 2.279339478608e+01
1.110250000000e+03 -1.180684019212e-01 4.996069544455e-04 2.277932166373e+01
1.110500000000e+03 -1.180406901077e-01 4.946692680321e-04 2.276525094842e+01
1.110750000000e+03 -1.175623255646e-01 4.886850841710e-04 2.275119840897e+01
1.111000000000e+03 -1.166442656626e-01 4.817465461080e-04 2.273718219989e+01
1.111250000000e+03 -1.153022049387e-01 4.739566788712e-04 2.272322227479e+01
1.111500000000e+03 -1.135564258401e-01 4.654281740898e-04 2.270934070886e+01
1.111750000000e+03 -1.114315464210e-01 4.562817798398e-04 2.269556100115e+01
1.112000000000e+03 -1.089562955383e-01 4.466450031731e-04 2.268190835352e+01
1.112250000000e+03 -1.061631485191e-01 4.366502411683e-04 2.266840892483e+01
1.112500000000e+03 -1.030880336381e-01 4.264334088521e-04 2.265509006500e+01
1.112750000000e+03 -9.976987041426e-02 4.161319496498e-04 2.264197954060e+01
1.113000000000e+03 -9.625020632501e-02 4.058833223010e-04 2.262910566817e+01
1.113250000000e+03 -9.257272235725e-02 3.958232738175e-04 2.261649676671e+01
1.113500000000e+03 -8.878276928709e-02 3.860841994744e-04 2.260418096512e+01
1.113750000000e+03 -8.492681788947e-02 3.767934186024e-04 2.259218564584e+01
1.114000000000e+03 -8.105201350641e-02 3.680718859925e-04 2.258053749781e+01
1.114250000000e+03 -7.720560338122e-02 3.600326101274e-04 2.256926196355e+01
1.114500000000e+03 -7.343443453535e-02 3.527794313623e-04 2.255838307102e+01
1.114750000000e+03 -6.978438316630e-02 3.464056860492e-04 2.254792290540e+01
1.115000000000e+03 -6.629991465181e-02 3.409933803303e-04 2.253790172160e+01
1.115250000000e+03 -6.302353740082e-02 3.366121530328e-04 2.252833745994e+01
1.115500000000e+03 -5.999534227925e-02 3.333185868128e-04 2.251924560456e+01
1.115750000000e+03 -5.725255177249e-02 3.311556227440e-04 2.251063900922e+01
1.116000000000e+03 -5.482910992564e-02 3.301521615534e-04 2.250252782254e+01
1.116250000000e+03 -5.275527455273e-02 3.303227509170e-04 2.249491914006e+01
1.116500000000e+03 -5.105731127125e-02 3.316675739099e-04 2.248781731562e+01
1.116750000000e+03 -4.975716712382e-02 3.341724741953e-04 2.248122376490e+01
1.117000000000e+03 -4.887221000146e-02 3.378092667391e-04 2.247513679379e+01
1.117250000000e+03 -4.841503129115e-02 3.425360906937e-04 2.246955212427e+01
1.117500000000e+03 -4.839326975156e-02 3.482979122044e-04 2.246446254943e+01
1.117750000000e+03 -4.880950680537e-02 3.550272227819e-04 2.245985828747e+01
1.118000000000e+03 -4.966118263786e-02 3.626447800328e-04 2.245572737397e+01
1.118250000000e+03 -5.094060031326e-02 3.710606127107e-04 2.245205549948e+01
1.118500000000e+03 -5.263495498818e-02 3.801750110578e-04 2.244882647189e+01
1.118750000000e+03 -5.472638936823e-02 3.898795480942e-04 2.244602271917e+01
1.119000000000e+03 -5.719217724488e-02 4.000584273804e-04 2.244362513419e+01
1.119250000000e+03 -6.000483901575e-02 4.105895833684e-04 2.244161396955e+01
1.119500000000e+03 -6.313244082962e-02 4.213462087786e-04 2.243996863457e+01
1.119750000000e+03 -6.653878824568e-02 4.321978879716e-04 2.243866862371e+01
1.120000000000e+03 -7.018382811613e-02 4.430122030819e-04 2.243769332087e+01
1.120250000000e+03 -7.402393366454e-02 4.536559493837e-04 2.243702285688e+01
1.120500000000e+03 -7.801233905531e-02 4.639966277058e-04 2.243663825541e+01
1.120750000000e+03 -8.209961519062e-02 4.739038912040e-04 2.243652155509e+01
1.121000000000e+03 -8.623408157741e-02 4.832507609781e-04 2.243665655759e+01
1.121250000000e+03 -9.036236505473e-02 4.919150817102e-04 2.243702882877e+01
1.121500000000e+03 -9.442992324572e-02 4.997807061868e-04 2.243762610934e+01
1.121750000000e+03 -9.838165658299e-02 5.067387357589e-04 2.243843825018e+01
1.122000000000e+03 -1.021624464548e-01 5.126886476985e-04 2.243945783422e+01
1.122250000000e+03 -1.057178082334e-01 5.175394120154e-04 2.244068004032e+01
1.122500000000e+03 -1.089945155608e-01 5.212104426153e-04 2.244210282215e+01
1.122750000000e+03 -1.119412272360e-01 5.236324517034e-04 2.244372705439e+01
1.123000000000e+03 -1.145091550556e-01 5.247482559363e-04 2.244555627775e+01
1.123250000000e+03 -1.166526569484e-01 5.245134018892e-04 2.244759712039e+01
1.123500000000e+03 -1.183298877071e-01 5.228967536056e-04 2.244985896600e+01
1.123750000000e+03 -1.195033884862e-01 5.198809038935e-04 2.245235395650e+01
1.124000000000e+03 -1.201406575314e-01 5.154625091478e-04 2.245509695168e+01
1.124250000000e+03 -1.202146842928e-01 5.096524902701e-04 2.245810513485e+01
1.124500000000e+03 -1.197044263939e-01 5.024760882386e-04 2.246139832336e+01
1.124750000000e+03 -1.185952358904e-01 4.939727331882e-04 2.246499827831e+01
1.125000000000e+03 -1.168792269545e-01 4.841959792830e-04 2.246892903976e+01
1.125250000000e+03 -1.145555455375e-01 4.732130978511e-04 2.247321622604e+01
1.125500000000e+03 -1.116305977206e-01 4.611046518504e-04 2.247788733812e+01
1.125750000000e+03 -1.081181323614e-01 4.479637945074e-04 2.248297107294e+01
1.126000000000e+03 -1.040393020916e-01 4.338957619218e-04 2.248849760009e+01
1.126250000000e+03 -9.942254187382e-02 4.190168435853e-04 2.249449791169e+01
1.126500000000e+03 -9.430343878519e-02 4.034534837932e-04 2.250100407950e+01
1.126750000000e+03 -8.872440816121e-02 3.873411951901e-04 2.250804869084e+01
1.127000000000e+03 -8.273433113091e-02 3.708234447509e-04 2.251566484734e+01
1.127250000000e+03 -7.638808840876e-02 3.540503512074e-04 2.252388611203e+01
1.127500000000e+03 -6.974597287420e-02 3.371771082925e-04 2.253274624091e+01
1.127750000000e+03 -6.287301192189e-02 3.203626353673e-04 2.254227891627e+01
1.128000000000e+03 -5.583826758872e-02 3.037681222826e-04 2.255251795110e+01
1.128250000000e+03 -4.871398531824e-02 2.875553034605e-04 2.256349680374e+01
1.128500000000e+03 -4.157476153403e-02 2.718848806114e-04 2.257524879078e+01
1.128750000000e+03 -3.449661225935e-02 2.569148002070e-04 2.258780681373e+01
1.129000000000e+03 -2.755603513103e-02 2.427985724674e-04 2.260120335588e+01
1.129250000000e+03 -2.082904029004e-02 2.296835773032e-04 2.261547024115e+01
1.129500000000e+03 -1.439019434022e-02 2.177094208070e-04 2.263063880280e+01
1.129750000000e+03 -8.311655606470e-03 2.070063034982e-04 2.264673964934e+01
1.130000000000e+03 -2.662244756256e-03 1.976934513331e-04 2.266380263928e+01
1.130250000000e+03 2.493454066460e-03 1.898775653143e-04 2.268185681077e+01
1.130500000000e+03 7.095939272839e-03 1.836515051988e-04 2.270093035113e+01
1.130750000000e+03 1.109157000915e-02 1.790930598700e-04 2.272105038523e+01
1.131000000000e+03 1.443329341208e-02 1.762637579011e-04 2.274224311233e+01
1.131250000000e+03 1.708127398408e-02 1.752079003923e-04 2.276453358240e+01
1.131500000000e+03 1.900344334667e-02 1.759517453202e-04 2.278794568428e+01
1.131750000000e+03 2.017593577048e-02 1.785029151805e-04 2.281250193091e+01
1.132000000000e+03 2.058347505380e-02 1.828498843584e-04 2.283822357600e+01
1.132250000000e+03 2.021958244893e-02 1.889618236481e-04 2.286513027415e+01
1.132500000000e+03 1.908676438271e-02 1.967885376052e-04 2.289324020529e+01
1.132750000000e+03 1.719650786003e-02 2.062607267466e-04 2.292256976171e+01
1.133000000000e+03 1.456922253331e-02 2.172903700110e-04 2.295313352350e+01
1.133250000000e+03 1.123408739927e-02 2.297712665719e-04 2.298494420908e+01
1.133500000000e+03 7.228721335928e-03 2.435800680816e-04 2.301801240370e+01
1.133750000000e+03 2.598822028134e-03 2.585772805174e-04 2.305234652450e+01
1.134000000000e+03 -2.602304157185e-03 2.746085206551e-04 2.308795276469e+01
1.134250000000e+03 -8.314356163725e-03 2.915060693150e-04 2.312483482700e+01
1.134500000000e+03 -1.447065974569e-02 3.090904500469e-04 2.316299399724e+01
1.134750000000e+03 -2.099894773905e-02 3.271722947716e-04 2.320242887541e+01
1.135000000000e+03 -2.782214230788e-02 3.455543473389e-04 2.324313543716e+01
1.135250000000e+03 -3.485924822240e-02 3.640335324909e-04 2.328510689562e+01
1.135500000000e+03 -4.202628234017e-02 3.824031418975e-04 2.332833358168e+01
1.135750000000e+03 -4.923723840992e-02 4.004551082142e-04 2.337280301422e+01
1.136000000000e+03 -5.640510092889e-02 4.179824604759e-04 2.341849980280e+01
1.136250000000e+03 -6.344286256397e-02 4.347815900454e-04 2.346540558001e+01
1.136500000000e+03 -7.026456759273e-02 4.506546319994e-04 2.351349909153e+01
1.136750000000e+03 -7.678634054702e-02 4.654118042655e-04 2.356275613733e+01
1.137000000000e+03 -8.292740286279e-02 4.788738675087e-04 2.361314960429e+01
1.137250000000e+03 -8.861106665957e-02 4.908743315322e-04 2.366464950347e+01
1.137500000000e+03 -9.376565796709e-02 5.012614454079e-04 2.371722294290e+01
1.137750000000e+03 -9.832544376652e-02 5.099003272286e-04 2.377083426266e+01
1.138000000000e+03 -1.022314398474e-01 5.166747620917e-04 2.382544501674e+01
1.138250000000e+03 -1.054321632461e-01 5.214888699715e-04 2.388101403018e+01
1.138500000000e+03 -1.078843003690e-01 5.242686362052e-04 2.393749745153e+01
1.138750000000e+03 -1.095532807030e-01 5.249630089364e-04 2.399484881608e+01
1.139000000000e+03 -1.104137049037e-01 5.235447730737e-04 2.405301899695e+01
1.139250000000e+03 -1.104497520938e-01 5.200115190856e-04 2.411195638489e+01
1.139500000000e+03 -1.096553840637e-01 5.143859022415e-04 2.417160685715e+01
1.139750000000e+03 -1.080344388314e-01 5.067156776044e-04 2.423191371760e+01
1.140000000000e+03 -1.056006758443e-01 4.970736718914e-04 2.429281792901e+01
1.140250000000e+03 -1.023775846229e-01 4.855570521646e-04 2.435425788958e+01
1.140500000000e+03 -9.839818426433e-02 4.722866083199e-04 2.441616972700e+01
1.140750000000e+03 -9.370460203586e-02 4.574054312804e-04 2.447848703350e+01
1.141000000000e+03 -8.834762440972e-02 4.410775759540e-04 2.454114121106e+01
1.141250000000e+03 -8.238606779074e-02 4.234861386656e-04 2.460406116859e+01
1.141500000000e+03 -7.588610325987e-02 4.048312762652e-04 2.466717374377e+01
1.141750000000e+03 -6.892045118690e-02 3.853277993502e-04 2.473040336130e+01
1.142000000000e+03 -6.156751233137e-02 3.652026789229e-04 2.479367255078e+01
1.142250000000e+03 -5.391043276576e-02 3.446922282541e-04 2.485690159365e+01
1.142500000000e+03 -4.603607869797e-02 3.240391378333e-04 2.492000912939e+01
1.142750000000e+03 -3.803402225953e-02 3.034895137505e-04 2.498291181717e+01
1.143000000000e+03 -2.999542081576e-02 2.832896453673e-04 2.504552497573e+01
1.143250000000e+03 -2.201192566748e-02 2.636828349148e-04 2.510776262080e+01
1.143500000000e+03 -1.417460994795e-02 2.449063226572e-04 2.516953749714e+01
1.143750000000e+03 -6.572805184532e-03 2.271880114415e-04 2.523076180794e+01
1.144000000000e+03 7.069391265280e-04 2.107435503800e-04 2.529134725444e+01
1.144250000000e+03 7.581928602002e-03 1.957734025167e-04 2.535120555919e+01
1.144500000000e+03 1.397426219086e-02 1.824603294102e-04 2.541024854129e+01
1.144750000000e+03 1.981186282061e-02 1.709667061809e-04 2.546838902733e+01
1.145000000000e+03 2.502928821428e-02 1.614325083044e-04 2.552554099311e+01
1.145250000000e+03 2.956853388603e-02 1.539733959985e-04 2.558162012602e+01
1.145500000000e+03 3.337973181256e-02 1.486792231158e-04 2.563654433445e+01
1.145750000000e+03 3.642174542122e-02 1.456128405682e-04 2.569023426267e+01
1.146000000000e+03 3.866267807746e-02 1.448092462431e-04 2.574261390982e+01
1.146250000000e+03 4.008018049091e-02 1.462753736620e-04 2.579361083567e+01
1.146500000000e+03 4.066180747857e-02 1.499898200940e-04 2.584315718806e+01
1.146750000000e+03 4.040509669855e-02 1.559033425305e-04 2.589118997852e+01
1.147000000000e+03 3.931753711626e-02 1.639397458459e-04 2.593765136491e+01
1.147250000000e+03 3.741654872939e-02 1.739967723286e-04 2.598248969711e+01
1.147500000000e+03 3.472913241176e-02 1.859478706997e-04 2.602565935350e+01
1.147750000000e+03 3.129160122607e-02 1.996437629917e-04 2.606712180416e+01
1.148000000000e+03 2.714901790657e-02 2.149147659229e-04 2.610684545931e+01
1.148250000000e+03 2.235463885499e-02 2.315730727993e-04 2.614480626278e+01
1.148500000000e+03 1.696922833689e-02 2.494153347889e-04 2.618098821394e+01
1.148750000000e+03 1.106022697424e-02 2.682255450215e-04 2.621538317373e+01
1.149000000000e+03 4.700904462350e-03 2.877779014133e-04 2.624799128159e+01
1.149250000000e+03 -2.030595659733e-03 3.078398689002e-04 2.627882129940e+01
1.149500000000e+03 -9.052259665571e-03 3.281752366188e-04 2.630789018044e+01
1.149750000000e+03 -1.627925769666e-02 3.485472398187e-04 2.633522356012e+01
1.150000000000e+03 -2.362502642520e-02 3.687216129276e-04 2.636085546311e+01
1.150250000000e+03 -3.100233240663e-02 3.884694701004e-04 2.638482797829e+01
1.150500000000e+03 -3.832440506182e-02 4.075702837564e-04 2.640719142507e+01
1.150750000000e+03 -4.550599810659e-02 4.258145277121e-04 2.642800386279e+01
1.151000000000e+03 -5.246439081346e-02 4.430060435730e-04 2.644733055950e+01
1.151250000000e+03 -5.912045687898e-02 4.589645179297e-04 2.646524391107e+01
1.151500000000e+03 -6.539955911384e-02 4.735273743120e-04 2.648182270380e+01
1.151750000000e+03 -7.123244623807e-02 4.865515990390e-04 2.649715165727e+01
1.152000000000e+03 -7.655597385071e-02 4.979150054762e-04 2.651132058716e+01
1.152250000000e+03 -8.131389778517e-02 5.075176574603e-04 2.652442403196e+01
1.152500000000e+03 -8.545740630073e-02 5.152825580683e-04 2.653656030489e+01
1.152750000000e+03 -8.894562633238e-02 5.211561920285e-04 2.654783076401e+01
1.153000000000e+03 -9.174600413536e-02 5.251087380341e-04 2.655833899364e+01
1.153250000000e+03 -9.383457085197e-02 5.271339740889e-04 2.656818994906e+01
1.153500000000e+03 -9.519611240106e-02 5.272489324358e-04 2.657748912445e+01
1.153750000000e+03 -9.582414390932e-02 5.254930325026e-04 2.658634152155e+01
1.154000000000e+03 -9.572093235380e-02 5.219273935549e-04 2.659485098082e+01
1.154250000000e+03 -9.489725010250e-02 5.166334469504e-04 2.660311914907e+01
1.154500000000e+03 -9.337211706952e-02 5.097115968762e-04 2.661124467317e+01
1.154750000000e+03 -9.117237849082e-02 5.012794718598e-04 2.661932226163e+01
1.155000000000e+03 -8.833230479128e-02 4.914703226043e-04 2.662744203553e+01
1.155250000000e+03 -8.489296937530e-02 4.804308888816e-04 2.663568859356e+01
1.155500000000e+03 -8.090168311047e-02 4.683194825818e-04 2.664414043483e+01
1.155750000000e+03 -7.641126782068e-02 4.553036992257e-04 2.665286918368e+01
1.156000000000e+03 -7.147934972512e-02 4.415582796693e-04 2.666193907980e+01
1.156250000000e+03 -6.616757238543e-02 4.272629293330e-04 2.667140639215e+01
1.156500000000e+03 -6.054079229633e-02 4.126002060720e-04 2.668131899938e+01
1.156750000000e+03 -5.466627451996e-02 3.977532082894e-04 2.669171600931e+01
1.157000000000e+03 -4.861283661064e-02 3.829034098371e-04 2.670262744625e+01
1.157250000000e+03 -4.245006985849e-02 3.682287988740e-04 2.671407408865e+01
1.157500000000e+03 -3.624748554300e-02 3.539018177207e-04 2.672606728506e+01
1.157750000000e+03 -3.007374717516e-02 3.400876288538e-04 2.673860892330e+01
1.158000000000e+03 -2.399595712771e-02 3.269425913445e-04 2.675169153687e+01
1.158250000000e+03 -1.807888149936e-02 3.146125708912e-04 2.676529830849e+01
1.158500000000e+03 -1.238431653546e-02 3.032317749897e-04 2.677940330299e+01
1.158750000000e+03 -6.970521908037e-03 2.929215877520e-04 2.679397181357e+01
1.159000000000e+03 -1.891592788498e-03 2.837893826143e-04 2.680896053489e+01
1.159250000000e+03 2.802977598939e-03 2.759279818344e-04 2.682431804540e+01
1.159500000000e+03 7.068734902252e-03 2.694149489136e-04 2.683998522022e+01
1.159750000000e+03 1.086662159565e-02 2.643121154614e-04 2.685589571710e+01
1.160000000000e+03 1.416326902043e-02 2.606652852207e-04 2.687197650292e+01
1.160250000000e+03 1.693122254594e-02 2.585040928593e-04 2.688814840852e+01
1.160500000000e+03 1.914910245939e-02 2.578420093334e-04 2.690432672730e+01
1.160750000000e+03 2.080171047773e-02 2.586764656903e-04 2.692042177939e+01
1.161000000000e+03 2.188002891591e-02 2.609892388025e-04 2.693633969637e+01
1.161250000000e+03 2.238125378961e-02 2.647466889630e-04 2.695198283721e+01
1.161500000000e+03 2.230867776691e-02 2.699003815454e-04 2.696725058818e+01
1.161750000000e+03 2.167157058845e-02 2.763877016206e-04 2.698203994250e+01
1.162000000000e+03 2.048497772676e-02 2.841326354475e-04 2.699624630462e+01
1.162250000000e+03 1.876951830840e-02 2.930465042445e-04 2.700976388820e+01
1.162500000000e+03 1.655107981064e-02 3.030289915057e-04 2.702248662619e+01
1.162750000000e+03 1.386051204910e-02 3.139691159575e-04 2.703430870765e+01
1.163000000000e+03 1.073325952306e-02 3.257463308270e-04 2.704512511705e+01
1.163250000000e+03 7.208962637678e-03 3.382317054609e-04 2.705483248175e+01
1.163500000000e+03 3.331027613729e-03 3.512891777189e-04 2.706332959364e+01
1.163750000000e+03 -8.538601156612e-04 3.647769405956e-04 2.707051793220e+01
1.164000000000e+03 -5.296198706397e-03 3.785486959021e-04 2.707630250893e+01
1.164250000000e+03 -9.944234445858e-03 3.924552417044e-04 2.708059220236e+01
1.164500000000e+03 -1.474445200756e-02 4.063457579196e-04 2.708330060563e+01
1.164750000000e+03 -1.964218225714e-02 4.200694719341e-04 2.708434637090e+01
1.165000000000e+03 -2.458215198781e-02 4.334770963790e-04 2.708365386091e+01
1.165250000000e+03 -2.950902970636e-02 4.464222452590e-04 2.708115376185e+01
1.165500000000e+03 -3.436805604643e-02 4.587631063707e-04 2.707678340499e+01
1.165750000000e+03 -3.910558847825e-02 4.703638234034e-04 2.707048732114e+01
1.166000000000e+03 -4.366962762110e-02 4.810958202802e-04 2.706221776337e+01
1.166250000000e+03 -4.801041909190e-02 4.908393547863e-04 2.705193490764e+01
1.166500000000e+03 -5.208092954334e-02 4.994846782316e-04 2.703960730935e+01
1.166750000000e+03 -5.583734399223e-02 5.069332653121e-04 2.702521215154e+01
1.167000000000e+03 -5.923952681103e-02 5.130989352987e-04 2.700873542612e+01
1.167250000000e+03 -6.225139454464e-02 5.179086999675e-04 2.699017222485e+01
1.167500000000e+03 -6.484133935376e-02 5.213038050010e-04 2.696952661166e+01
1.167750000000e+03 -6.698250638506e-02 5.232403117863e-04 2.694681176258e+01
1.168000000000e+03 -6.865306772605e-02 5.236896569197e-04 2.692204986322e+01
1.168250000000e+03 -6.983642889376e-02 5.226390422766e-04 2.689527195688e+01
1.168500000000e+03 -7.052138677138e-02 5.200916757024e-04 2.686651766806e+01
1.168750000000e+03 -7.070219512262e-02 5.160667468874e-04 2.683583508130e+01
1.169000000000e+03 -7.037863486757e-02 5.105993968952e-04 2.680328008746e+01
1.169250000000e+03 -6.955595956123e-02 5.037403200002e-04 2.676891610993e+01
1.169500000000e+03 -6.824481787026e-02 4.955552645014e-04 2.673281348601e+01
1.169750000000e+03 -6.646109802047e-02 4.861244289820e-04 2.669504912012e+01
1.170000000000e+03 -6.422574524502e-02 4.755415642221e-04 2.665570544369e+01
1.170250000000e+03 -6.156449072551e-02 4.639129235602e-04 2.661487022849e+01
1.170500000000e+03 -5.850755421304e-02 4.513559996414e-04 2.657263536347e+01
1.170750000000e+03 -5.508928801511e-02 4.379982923939e-04 2.652909665806e+01
1.171000000000e+03 -5.134777420406e-02 4.239757448065e-04 2.648435252874e+01
1.171250000000e+03 -4.732439739897e-02 4.094311769212e-04 2.643850382365e+01
1.171500000000e+03 -4.306335163734e-02 3.945124877491e-04 2.639165246565e+01
1.171750000000e+03 -3.861115920755e-02 3.793709787696e-04 2.634390133007e+01
1.172000000000e+03 -3.401610750123e-02 3.641593260403e-04 2.629535289052e+01
1.172250000000e+03 -2.932773420606e-02 3.490299061145e-04 2.624610918713e+01
1.172500000000e+03 -2.459622269894e-02 3.341326103299e-04 2.619627059050e+01
1.172750000000e+03 -1.987183922769e-02 3.196130548311e-04 2.614593545239e+01
1.173000000000e+03 -1.520438061226e-02 3.056108507175e-04 2.609519982455e+01
1.173250000000e+03 -1.064255391599e-02 2.922577470849e-04 2.604415644462e+01
1.173500000000e+03 -6.233443370181e-03 2.796760040252e-04 2.599289465423e+01
1.173750000000e+03 -2.021947683757e-03 2.679767904855e-04 2.594149987279e+01
1.174000000000e+03 1.949701356332e-03 2.572589861068e-04 2.589005364819e+01
1.174250000000e+03 5.642485540072e-03 2.476077715833e-04 2.583863290823e+01
1.174500000000e+03 9.021011731348e-03 2.390937986556e-04 2.578731015156e+01
1.174750000000e+03 1.205392866605e-02 2.317723846249e-04 2.573615326471e+01
1.175000000000e+03 1.471428005516e-02 2.256829891945e-04 2.568522549881e+01
1.175250000000e+03 1.697980503470e-02 2.208489205623e-04 2.563458547689e+01
1.175500000000e+03 1.883317600729e-02 2.172772913837e-04 2.558428729176e+01
1.175750000000e+03 2.026217315626e-02 2.149592132780e-04 2.553438060492e+01
1.176000000000e+03 2.125980231968e-02 2.138702396894e-04 2.548491074949e+01
1.176250000000e+03 2.182428447226e-02 2.139711450007e-04 2.543591921282e+01
1.176500000000e+03 2.195909202228e-02 2.152086312871e-04 2.538744339458e+01
1.176750000000e+03 2.167280807618e-02 2.175165413594e-04 2.533951708432e+01
1.177000000000e+03 2.097891800604e-02 2.208172076938e-04 2.529217088847e+01
1.177250000000e+03 1.989564828481e-02 2.250227274710e-04 2.524543200305e+01
1.177500000000e+03 1.844557026267e-02 2.300367249822e-04 2.519932498490e+01
1.177750000000e+03 1.665532532848e-02 2.357558857880e-04 2.515387146226e+01
1.178000000000e+03 1.455512927926e-02 2.420718572710e-04 2.510909079545e+01
1.178250000000e+03 1.217834213356e-02 2.488729543170e-04 2.506500007982e+01
1.178500000000e+03 9.560987484941e-03 2.560459902676e-04 2.502161415245e+01
1.178750000000e+03 6.741150278063e-03 2.634781631756e-04 2.497894614723e+01
1.179000000000e+03 3.758483031002e-03 2.710587634858e-04 2.493700717045e+01
1.179250000000e+03 6.535627224380e-04 2.786808953888e-04 2.489580684586e+01
1.179500000000e+03 -2.532637464745e-03 2.862430509841e-04 2.485535296061e+01
1.179750000000e+03 -5.759382304617e-03 2.936505624481e-04 2.481565194182e+01
1.180000000000e+03 -8.986704163713e-03 3.008169342156e-04 2.477670847337e+01
1.180250000000e+03 -1.217599052817e-02 3.076649280076e-04 2.473852591428e+01
1.180500000000e+03 -1.529048110098e-02 3.141275542986e-04 2.470110594563e+01
1.180750000000e+03 -1.829576960092e-02 3.201487756242e-04 2.466444874459e+01
1.181000000000e+03 -2.116024352847e-02 3.256840099596e-04 2.462855286109e+01
1.181250000000e+03 -2.385547223438e-02 3.307004011356e-04 2.459341535088e+01
1.181500000000e+03 -2.635654611314e-02 3.351769479831e-04 2.455903145960e+01
1.181750000000e+03 -2.864234789544e-02 3.391042903689e-04 2.452539475002e+01
1.182000000000e+03 -3.069576130244e-02 3.424843515963e-04 2.449249700113e+01
1.182250000000e+03 -3.250381045888e-02 3.453297354022e-04 2.446032815622e+01
1.182500000000e+03 -3.405772990639e-02 3.476629509140e-04 2.442887627173e+01
1.182750000000e+03 -3.535297197715e-02 3.495154737136e-04 2.439812743277e+01
1.183000000000e+03 -3.638910666953e-02 3.509265787342e-04 2.436806585768e+01
1.183250000000e+03 -3.716972632854e-02 3.519421964373e-04 2.433867364930e+01
1.183500000000e+03 -3.770221405788e-02 3.526135177994e-04 2.430993091013e+01
1.183750000000e+03 -3.799748419270e-02 3.529955998768e-04 2.428181569507e+01
1.184000000000e+03 -3.806967076326e-02 3.531459293520e-04 2.425430397214e+01
1.184250000000e+03 -3.793571659331e-02 3.531229154989e-04 2.422736973567e+01
1.184500000000e+03 -3.761501476955e-02 3.529845224993e-04 2.420098485450e+01
1.184750000000e+03 -3.712893157840e-02 3.527868446169e-04 2.417511918477e+01
1.185000000000e+03 -3.650029931343e-02 3.525827699435e-04 2.414974065982e+01
1.185250000000e+03 -3.575299192047e-02 3.524208834565e-04 2.412481519138e+01
1.185500000000e+03 -3.491134632882e-02 3.523441744343e-04 2.410030688113e+01
1.185750000000e+03 -3.399974102195e-02 3.523893280902e-04 2.407617795330e+01
1.186000000000e+03 -3.304203378670e-02 3.525858807207e-04 2.405238895780e+01
1.186250000000e+03 -3.206116752330e-02 3.529556272259e-04 2.402889876510e+01
1.186500000000e+03 -3.107866574870e-02 3.535121806678e-04 2.400566476181e+01
1.186750000000e+03 -3.011429833627e-02 3.542608064266e-04 2.398264291110e+01
1.187000000000e+03 -2.918566771264e-02 3.551983333099e-04 2.395978794724e+01
1.187250000000e+03 -2.830796192266e-02 3.563134078985e-04 2.393705350418e+01
1.187500000000e+03 -2.749365863670e-02 3.575867741918e-04 2.391439230856e+01
1.187750000000e+03 -2.675238246293e-02 3.589917704566e-04 2.389175637467e+01
1.188000000000e+03 -2.609076160854e-02 3.604950276155e-04 2.386909722119e+01
1.188250000000e+03 -2.551238291991e-02 3.620573072468e-04 2.384636611374e+01
1.188500000000e+03 -2.501779508911e-02 3.636344181498e-04 2.382351427388e+01
1.188750000000e+03 -2.460460565737e-02 3.651783097816e-04 2.380049320540e+01
1.189000000000e+03 -2.426761483249e-02 3.666382017228e-04 2.377725493846e+01
1.189250000000e+03 -2.399902478740e-02 3.679618002857e-04 2.375375233233e+01
1.189500000000e+03 -2.378870469968e-02 3.690965435008e-04 2.372993938025e+01
1.189750000000e+03 -2.362450610410e-02 3.699908759686e-04 2.370577152271e+01
1.190000000000e+03 -2.349262524818e-02 3.705955443667e-04 2.368120598791e+01
1.190250000000e+03 -2.337800741178e-02 3.708648151984e-04 2.365620200965e+01
1.190500000000e+03 -2.326476925877e-02 3.707577053608e-04 2.363072128993e+01
1.190750000000e+03 -2.313665517001e-02 3.702390657446e-04 2.360472820921e+01
1.191000000000e+03 -2.297749679583e-02 3.692805677569e-04 2.357819014801e+01
1.191250000000e+03 -2.277167780203e-02 3.678617037033e-04 2.355107776782e+01
1.191500000000e+03 -2.250458328740e-02 3.659704947733e-04 2.352336531302e+01
1.191750000000e+03 -2.216304766418e-02 3.636040823926e-04 2.349503070346e+01
1.192000000000e+03 -2.173574066119e-02 3.607691599194e-04 2.346605600838e+01
1.192250000000e+03 -2.121355771942e-02 3.574822087978e-04 2.343642732929e+01
1.192500000000e+03 -2.058991975162e-02 3.537696368673e-04 2.340613527343e+01
1.192750000000e+03 -1.986106179369e-02 3.496676131686e-04 2.337517473939e+01
1.193000000000e+03 -1.902621729592e-02 3.452217244762e-04 2.334354535674e+01
1.193250000000e+03 -1.808777647689e-02 3.404865011263e-04 2.331125121633e+01
1.193500000000e+03 -1.705134790476e-02 3.355247322392e-04 2.327830101518e+01
1.193750000000e+03 -1.592574667415e-02 3.304065002173e-04 2.324470819866e+01
1.194000000000e+03 -1.472293465390e-02 3.252081597851e-04 2.321049053128e+01
1.194250000000e+03 -1.345785240994e-02 3.200111147167e-04 2.317567037796e+01
1.194500000000e+03 -1.214820471294e-02 3.149004775647e-04 2.314027442748e+01
1.194750000000e+03 -1.081417668007e-02 3.099636757358e-04 2.310433334195e+01
1.195000000000e+03 -9.478067477150e-03 3.052888750380e-04 2.306788193650e+01
1.195250000000e+03 -8.163891533733e-03 3.009634121382e-04 2.303095873387e+01
1.195500000000e+03 -6.896916300151e-03 2.970721647881e-04 2.299360585684e+01
1.195750000000e+03 -5.703172674894e-03 2.936959399459e-04 2.295586850781e+01
1.196000000000e+03 -4.608917651346e-03 2.909098341376e-04 2.291779510826e+01
1.196250000000e+03 -3.640093556038e-03 2.887817977180e-04 2.287943674998e+01
1.196500000000e+03 -2.821769185973e-03 2.873711837010e-04 2.284084697413e+01
1.196750000000e+03 -2.177584409975e-03 2.867274142807e-04 2.280208147677e+01
1.197000000000e+03 -1.729206120217e-03 2.868887967362e-04 2.276319781018e+01
1.197250000000e+03 -1.495805575989e-03 2.878814925572e-04 2.272425507735e+01
1.197500000000e+03 -1.493567945624e-03 2.897186737123e-04 2.268531370926e+01
1.197750000000e+03 -1.735251132519e-03 2.923999237305e-04 2.264643487241e+01
1.198000000000e+03 -2.229781996958e-03 2.959107520426e-04 2.260768061133e+01
1.198250000000e+03 -2.981927716440e-03 3.002224375185e-04 2.256911327582e+01
1.198500000000e+03 -3.992025139344e-03 3.052920418410e-04 2.253079530763e+01
1.198750000000e+03 -5.255788817793e-03 3.110626789517e-04 2.249278897586e+01
1.199000000000e+03 -6.764195992300e-03 3.174640131957e-04 2.245515611419e+01
1.199250000000e+03 -8.503456787552e-03 3.244129918895e-04 2.241795794344e+01
1.199500000000e+03 -1.045506955324e-02 3.318148116672e-04 2.238125455714e+01
1.199750000000e+03 -1.259596432460e-02 3.395640517389e-04 2.234510512540e+01
1.200000000000e+03 -1.489873494748e-02 3.475459904647e-04 2.230956746759e+01
1.200250000000e+03 -1.733195300505e-02 3.556383816619e-04 2.227469766878e+01
1.200500000000e+03 -1.986057144455e-02 3.637130631700e-04 2.224055037342e+01
1.200750000000e+03 -2.244639509377e-02 3.716376387121e-04 2.220717809792e+01
1.201000000000e+03 -2.504863668721e-02 3.792775459637e-04 2.217463161067e+01
1.201250000000e+03 -2.762451790953e-02 3.864981309057e-04 2.214295929994e+01
1.201500000000e+03 -3.012994807426e-02 3.931665984414e-04 2.211220756106e+01
1.201750000000e+03 -3.252021859446e-02 3.991541308947e-04 2.208242022753e+01
1.202000000000e+03 -3.475075928436e-02 4.043380995973e-04 2.205363890726e+01
1.202250000000e+03 -3.677789548948e-02 4.086040551691e-04 2.202590274116e+01
1.202500000000e+03 -3.855960798038e-02 4.118476549854e-04 2.199924820699e+01
1.202750000000e+03 -4.005631020532e-02 4.139765579391e-04 2.197370940502e+01
1.203000000000e+03 -4.123158285958e-02 4.149121112774e-04 2.194931787037e+01
1.203250000000e+03 -4.205287177593e-02 4.145908634174e-04 2.192610242750e+01
1.203500000000e+03 -4.249216338255e-02 4.129659473723e-04 2.190408947527e+01
1.203750000000e+03 -4.252657012738e-02 4.100081591575e-04 2.188330280106e+01
1.204000000000e+03 -4.213885809141e-02 4.057068322857e-04 2.186376364062e+01
1.204250000000e+03 -4.131788607872e-02 4.000704370008e-04 2.184549069812e+01
1.204500000000e+03 -4.005895078625e-02 3.931268998994e-04 2.182850016663e+01
1.204750000000e+03 -3.836403023633e-02 3.849236373540e-04 2.181280575838e+01
1.205000000000e+03 -3.624191771560e-02 3.755272895989e-04 2.179841872811e+01
1.205250000000e+03 -3.370824353373e-02 3.650231617444e-04 2.178534790997e+01
1.205500000000e+03 -3.078538103268e-02 3.535143701881e-04 2.177359978531e+01
1.205750000000e+03 -2.750223496933e-02 3.411207056313e-04 2.176317839091e+01
1.206000000000e+03 -2.389392001602e-02 3.279772266360e-04 2.175408555713e+01
1.206250000000e+03 -2.000132412827e-02 3.142325945958e-04 2.174632082481e+01
1.206500000000e+03 -1.587056960914e-02 3.000471792415e-04 2.173988156055e+01
1.206750000000e+03 -1.155238571479e-02 2.855909858170e-04 2.173476290154e+01
1.207000000000e+03 -7.101378160512e-03 2.710413263075e-04 2.173095802346e+01
1.207250000000e+03 -2.575251998987e-03 2.565804447750e-04 2.172845799537e+01
1.207500000000e+03 1.966061323599e-03 2.423929378894e-04 2.172725208206e+01
1.207750000000e+03 6.461284131979e-03 2.286631989051e-04 2.172732765856e+01
1.208000000000e+03 1.084872983965e-02 2.155727697695e-04 2.172867039795e+01
1.208250000000e+03 1.506726468544e-02 2.032976838945e-04 2.173126446912e+01
1.208500000000e+03 1.905722101403e-02 1.920059542274e-04 2.173509249577e+01
1.208750000000e+03 2.276136452310e-02 1.818549765550e-04 2.174013589888e+01
1.209000000000e+03 2.612574861153e-02 1.729892580044e-04 2.174637486378e+01
1.209250000000e+03 2.910060685063e-02 1.655380955553e-04 2.175378869700e+01
1.209500000000e+03 3.164109229150e-02 1.596136767555e-04 2.176235582162e+01
1.209750000000e+03 3.370802995097e-02 1.553091945080e-04 2.177205412588e+01
1.210000000000e+03 3.526851570283e-02 1.526973778234e-04 2.178286106815e+01
1.210250000000e+03 3.629645313647e-02 1.518292218544e-04 2.179475392179e+01
1.210500000000e+03 3.677294626831e-02 1.527331246085e-04 2.180770989542e+01
1.210750000000e+03 3.668664274571e-02 1.554141868135e-04 2.182170646730e+01
1.211000000000e+03 3.603389417289e-02 1.598540140750e-04 2.183672150329e+01
1.211250000000e+03 3.481882727939e-02 1.660107860041e-04 2.185273347952e+01
1.211500000000e+03 3.305329245143e-02 1.738196692103e-04 2.186972169562e+01
1.211750000000e+03 3.075666255976e-02 1.831936498125e-04 2.188766638588e+01
1.212000000000e+03 2.795557330859e-02 1.940245575728e-04 2.190654900439e+01
1.212250000000e+03 2.468349267227e-02 2.061845536528e-04 2.192635230787e+01
1.212500000000e+03 2.098021627271e-02 2.195277736615e-04 2.194706052014e+01
1.212750000000e+03 1.689126107853e-02 2.338925128590e-04 2.196865945115e+01
1.213000000000e+03 1.246717521770e-02 2.491034180215e-04 2.199113660251e+01
1.213250000000e+03 7.762773939513e-03 2.649738643463e-04 2.201448124441e+01
1.213500000000e+03 2.836316541197e-03 2.813086296904e-04 2.203868447130e+01
1.213750000000e+03 -2.251361999248e-03 2.979067565561e-04 2.206373923408e+01
1.214000000000e+03 -7.437759591621e-03 3.145642499480e-04 2.208964032198e+01
1.214250000000e+03 -1.265961510352e-02 3.310770904342e-04 2.211638437254e+01
1.214500000000e+03 -1.785383860611e-02 3.472442141143e-04 2.214396978830e+01
1.214750000000e+03 -2.295842080082e-02 3.628703247901e-04 2.217239667793e+01
1.215000000000e+03 -2.791331821920e-02 3.777687225389e-04 2.220166673718e+01
1.215250000000e+03 -3.266130350702e-02 3.917639780741e-04 2.223178311283e+01
1.215500000000e+03 -3.714875632470e-02 4.046944012598e-04 2.226275029525e+01
1.215750000000e+03 -4.132641187162e-02 4.164144029565e-04 2.229457387383e+01
1.216000000000e+03 -4.515002971708e-02 4.267965360182e-04 2.232726035688e+01
1.216250000000e+03 -4.858096339750e-02 4.357332254355e-04 2.236081704427e+01
1.216500000000e+03 -5.158666920771e-02 4.431383691926e-04 2.239525162179e+01
1.216750000000e+03 -5.414107659962e-02 4.489483936297e-04 2.243057213494e+01
1.217000000000e+03 -5.622490273727e-02 4.531231410558e-04 2.246678652336e+01
1.217250000000e+03 -5.782583538551e-02 4.556462974996e-04 2.250390243138e+01
1.217500000000e+03 -5.893860617074e-02 4.565254767481e-04 2.254192708542e+01
1.217750000000e+03 -5.956499214871e-02 4.557920621558e-04 2.258086676453e+01
1.218000000000e+03 -5.971367663309e-02 4.535005252526e-04 2.262072669408e+01
1.218250000000e+03 -5.940002592466e-02 4.497274363150e-04 2.266151073892e+01
1.218500000000e+03 -5.864576573026e-02 4.445700890298e-04 2.270322114018e+01
1.218750000000e+03 -5.747856385365e-02 4.381449742375e-04 2.274585826633e+01
1.219000000000e+03 -5.593153122092e-02 4.305858309593e-04 2.278942037043e+01
1.219250000000e+03 -5.404264704078e-02 4.220414453119e-04 2.283390330461e+01
1.219500000000e+03 -5.185410327435e-02 4.126732382966e-04 2.287930056760e+01
1.219750000000e+03 -4.941162398905e-02 4.026527302934e-04 2.292560274332e+01
1.220000000000e+03 -4.676370865374e-02 3.921587529803e-04 2.297279759132e+01
1.220250000000e+03 -4.396085875381e-02 3.813746585705e-04 2.302086984611e+01
1.220500000000e+03 -4.105478097765e-02 3.704853701929e-04 2.306980111135e+01
1.220750000000e+03 -3.809758279018e-02 3.596745989248e-04 2.311956977518e+01
1.221000000000e+03 -3.514097370953e-02 3.491220181974e-04 2.317015096426e+01
1.221250000000e+03 -3.223548439085e-02 3.390005200890e-04 2.322151651995e+01
1.221500000000e+03 -2.942971939885e-02 3.294736035117e-04 2.327363495368e+01
1.221750000000e+03 -2.676963475190e-02 3.206930174904e-04 2.332647172359e+01
1.222000000000e+03 -2.429790521765e-02 3.127965626516e-04 2.337998888858e+01
1.222250000000e+03 -2.205330689485e-02 3.059061135434e-04 2.343414562419e+01
1.222500000000e+03 -2.007020358764e-02 3.001259814961e-04 2.348889816403e+01
1.222750000000e+03 -1.837811590689e-02 2.955415630227e-04 2.354419979885e+01
1.223000000000e+03 -1.700133679346e-02 2.922183308145e-04 2.360000137285e+01
1.223250000000e+03 -1.595867062565e-02 2.902011220518e-04 2.365625131387e+01
1.223500000000e+03 -1.526327066400e-02 2.895137334886e-04 2.371289571207e+01
1.223750000000e+03 -1.492251640182e-02 2.901591357342e-04 2.376987887530e+01
1.224000000000e+03 -1.493806189501e-02 2.921197147276e-04 2.382714321456e+01
1.224250000000e+03 -1.530588937754e-02 2.953577136424e-04 2.388462983166e+01
1.224500000000e+03 -1.601653166412e-02 2.998163423016e-04 2.394227849259e+01
1.224750000000e+03 -1.705532513861e-02 3.054211112282e-04 2.400002801815e+01
1.225000000000e+03 -1.840273296625e-02 3.120812367587e-04 2.405781663251e+01
1.225250000000e+03 -2.003479875123e-02 3.196914488820e-04 2.411558202149e+01
1.225500000000e+03 -2.192359515830e-02 3.281339330208e-04 2.417326172457e+01
1.225750000000e+03 -2.403776657509e-02 3.372804484481e-04 2.423079331839e+01
1.226000000000e+03 -2.634307323546e-02 3.469945136601e-04 2.428811475219e+01
1.226250000000e+03 -2.880303207248e-02 3.571337936858e-04 2.434516442560e+01
1.226500000000e+03 -3.137951546792e-02 3.675524229343e-04 2.440188150454e+01
1.226750000000e+03 -3.403339181545e-02 3.781033832031e-04 2.445820609623e+01
1.227000000000e+03 -3.672516071280e-02 3.886408421872e-04 2.451407943975e+01
1.227250000000e+03 -3.941558189016e-02 3.990224346842e-04 2.456944406645e+01
1.227500000000e+03 -4.206625810229e-02 4.091113516255e-04 2.462424403853e+01
1.227750000000e+03 -4.464024291329e-02 4.187784478566e-04 2.467842499696e+01
1.228000000000e+03 -4.710255495771e-02 4.279040175700e-04 2.473193438384e+01
1.228250000000e+03 -4.942067274259e-02 4.363794470599e-04 2.478472156515e+01
1.228500000000e+03 -5.156497541217e-02 4.441086426661e-04 2.483673795113e+01
1.228750000000e+03 -5.350910781872e-02 4.510091410091e-04 2.488793720492e+01
1.229000000000e+03 -5.523031694222e-02 4.570131102394e-04 2.493827526965e+01
1.229250000000e+03 -5.670968839040e-02 4.620679462028e-04 2.498771055462e+01
1.229500000000e+03 -5.793232374892e-02 4.661366146569e-04 2.503620414434e+01
1.229750000000e+03 -5.888746303548e-02 4.691978199872e-04 2.508371981767e+01
1.230000000000e+03 -5.956851784024e-02 4.712457993269e-04 2.513022425310e+01
1.230250000000e+03 -5.997304929586e-02 4.722898875518e-04 2.517568726667e+01
1.230500000000e+03 -6.010267357188e-02 4.723538936768e-04 2.522008179504e+01
1.230750000000e+03 -5.996291495678e-02 4.714751769684e-04 2.526338427404e+01
1.231000000000e+03 -5.956298284564e-02 4.697035742198e-04 2.530557458375e+01
1.231250000000e+03 -5.891552423200e-02 4.671001322055e-04 2.534663646169e+01
1.231500000000e+03 -5.803629521209e-02 4.637356795510e-04 2.538655745468e+01
1.231750000000e+03 -5.694381450034e-02 4.596892854358e-04 2.542532917803e+01
1.232000000000e+03 -5.565899400498e-02 4.550466732021e-04 2.546294759783e+01
1.232250000000e+03 -5.420469391703e-02 4.498984686013e-04 2.549941291745e+01
1.232500000000e+03 -5.260532978082e-02 4.443385775718e-04 2.553473003047e+01
1.232750000000e+03 -5.088639186777e-02 4.384623976139e-04 2.556890836136e+01
1.233000000000e+03 -4.907401779786e-02 4.323652000738e-04 2.560196212336e+01
1.233250000000e+03 -4.719453334352e-02 4.261404899077e-04 2.563391030567e+01
1.233500000000e+03 -4.527404321089e-02 4.198785679808e-04 2.566477690779e+01
1.233750000000e+03 -4.333796949825e-02 4.136650062234e-04 2.569459065897e+01
1.234000000000e+03 -4.141068111207e-02 4.075794599824e-04 2.572338517681e+01
1.234250000000e+03 -3.951511721368e-02 4.016945250927e-04 2.575119884583e+01
1.234500000000e+03 -3.767245256609e-02 3.960747740444e-04 2.577807469794e+01
1.234750000000e+03 -3.590179595153e-02 3.907759574230e-04 2.580406019073e+01
1.235000000000e+03 -3.421996433166e-02 3.858444965529e-04 2.582920720670e+01
1.235250000000e+03 -3.264123727829e-02 3.813169304701e-04 2.585357145760e+01
1.235500000000e+03 -3.117722972701e-02 3.772198122277e-04 2.587721237882e+01
1.235750000000e+03 -2.983678151857e-02 3.735696479398e-04 2.590019269649e+01
1.236000000000e+03 -2.862590702559e-02 3.703730531273e-04 2.592257801207e+01
1.236250000000e+03 -2.754779267704e-02 3.676270687412e-04 2.594443624959e+01
1.236500000000e+03 -2.660287144624e-02 3.653197263130e-04 2.596583740293e+01
1.236750000000e+03 -2.578889285838e-02 3.634305879694e-04 2.598685251681e+01
1.237000000000e+03 -2.510110852618e-02 3.619316400776e-04 2.600755354017e+01
1.237250000000e+03 -2.453245226073e-02 3.607881203545e-04 2.602801250501e+01
1.237500000000e+03 -2.407376800298e-02 3.599595959254e-04 2.604830065871e+01
1.237750000000e+03 -2.371410012120e-02 3.594010586060e-04 2.606848827191e+01
1.238000000000e+03 -2.344097041288e-02 3.590639900508e-04 2.608864339431e+01
1.238250000000e+03 -2.324071425864e-02 3.588976101905e-04 2.610883166343e+01
1.238500000000e+03 -2.309880612920e-02 3.588500505647e-04 2.612911541460e+01
1.238750000000e+03 -2.300020662099e-02 3.588695446092e-04 2.614955285841e+01
1.239000000000e+03 -2.292970934621e-02 3.589055943318e-04 2.617019758691e+01
1.239250000000e+03 -2.287227570979e-02 3.589100391397e-04 2.619109818762e+01
1.239500000000e+03 -2.281337056972e-02 3.588380928972e-04 2.621229714087e+01
1.239750000000e+03 -2.273925779210e-02 3.586492540745e-04 2.623383090881e+01
1.240000000000e+03 -2.263730074127e-02 3.583081713354e-04 2.625572891144e+01
1.240250000000e+03 -2.249621408894e-02 3.577853350696e-04 2.627801335961e+01
1.240500000000e+03 -2.230627276693e-02 3.570576000223e-04 2.630069913525e+01
1.240750000000e+03 -2.205952276384e-02 3.561086870458e-04 2.632379305318e+01
1.241000000000e+03 -2.174991268509e-02 3.549294412588e-04 2.634729395464e+01
1.241250000000e+03 -2.137340557192e-02 3.535178944529e-04 2.637119252026e+01
1.241500000000e+03 -2.092804974441e-02 3.518793947214e-04 2.639547112889e+01
1.241750000000e+03 -2.041398220429e-02 3.500263445154e-04 2.642010420022e+01
1.242000000000e+03 -1.983344447300e-02 3.479779903967e-04 2.644505783187e+01
1.242250000000e+03 -1.919070768321e-02 3.457599586638e-04 2.647029029309e+01
1.242500000000e+03 -1.849198950465e-02 3.434037480020e-04 2.649575211478e+01
1.242750000000e+03 -1.774531300529e-02 3.409460417978e-04 2.652138674164e+01
1.243000000000e+03 -1.696037736873e-02 3.384280535099e-04 2.654713045230e+01
1.243250000000e+03 -1.614835327651e-02 3.358946551055e-04 2.657291311319e+01
1.243500000000e+03 -1.532168455098e-02 3.333935296544e-04 2.659865857070e+01
1.243750000000e+03 -1.449384206809e-02 3.309741965097e-04 2.662428549531e+01
1.244000000000e+03 -1.367910362657e-02 3.286871163840e-04 2.664970757576e+01
1.244250000000e+03 -1.289228020588e-02 3.265826672032e-04 2.667483439402e+01
1.244500000000e+03 -1.214844353539e-02 3.247101725385e-04 2.669957235095e+01
1.244750000000e+03 -1.146267240881e-02 3.231169954362e-04 2.672382491133e+01
1.245000000000e+03 -1.084975957471e-02 3.218474756091e-04 2.674749392502e+01
1.245250000000e+03 -1.032395952326e-02 3.209421071228e-04 2.677047987290e+01
1.245500000000e+03 -9.898712732862e-03 3.204367415757e-04 2.679268320955e+01
1.245750000000e+03 -9.586403834865e-03 3.203618126476e-04 2.681400466209e+01
1.246000000000e+03 -9.398121123353e-03 3.207416719988e-04 2.683434656661e+01
1.246250000000e+03 -9.343439250359e-03 3.215940149373e-04 2.685361319175e+01
1.246500000000e+03 -9.430226963796e-03 3.229294484274e-04 2.687171205431e+01
1.246750000000e+03 -9.664470944518e-03 3.247511341321e-04 2.688855424137e+01
1.247000000000e+03 -1.005014396985e-02 3.270546215535e-04 2.690405567478e+01
1.247250000000e+03 -1.058908651682e-02 3.298277427454e-04 2.691813745845e+01
1.247500000000e+03 -1.128093437476e-02 3.330506904673e-04 2.693072679380e+01
1.247750000000e+03 -1.212308906838e-02 3.366962506811e-04 2.694175782358e+01
1.248000000000e+03 -1.311070209996e-02 3.407300902889e-04 2.695117193996e+01
1.248250000000e+03 -1.423671931236e-02 3.451112456259e-04 2.695891853638e+01
1.248500000000e+03 -1.549196600497e-02 3.497927405064e-04 2.696495568593e+01
1.248750000000e+03 -1.686524526862e-02 3.547222313659e-04 2.696925025880e+01
1.249000000000e+03 -1.834349848830e-02 3.598428377862e-04 2.697177851244e+01
1.249250000000e+03 -1.991198491291e-02 3.650940009681e-04 2.697252626262e+01
1.249500000000e+03 -2.155451031177e-02 3.704124652125e-04 2.697148927244e+01
1.249750000000e+03 -2.325364988463e-02 3.757332733136e-04 2.696867304510e+01
1.250000000000e+03 -2.499102556159e-02 3.809907755328e-04 2.696409301095e+01
1.250250000000e+03 -2.674758605465e-02 3.861196706877e-04 2.695777436155e+01
1.250500000000e+03 -2.850389526722e-02 3.910560294764e-04 2.694975178635e+01
1.250750000000e+03 -3.024044146426e-02 3.957383335611e-04 2.694006934299e+01
1.251000000000e+03 -3.193791896565e-02 4.001083790745e-04 2.692877972793e+01
1.251250000000e+03 -3.357752436401e-02 4.041121914135e-04 2.691594391055e+01
1.251500000000e+03 -3.514123830789e-02 4.077008512663e-04 2.690163065381e+01
1.251750000000e+03 -3.661206708237e-02 4.108311603657e-04 2.688591547363e+01
1.252000000000e+03 -3.797428807372e-02 4.134662894731e-04 2.686888024755e+01
1.252250000000e+03 -3.921364016847e-02 4.155762311880e-04 2.685061198050e+01
1.252500000000e+03 -4.031750201416e-02 4.171381841937e-04 2.683120225293e+01
1.252750000000e+03 -4.127502154155e-02 4.181367682390e-04 2.681074612379e+01
1.253000000000e+03 -4.207721505577e-02 4.185641318340e-04 2.678934102168e+01
1.253250000000e+03 -4.271702837606e-02 4.184199308333e-04 2.676708610335e+01
1.253500000000e+03 -4.318936485064e-02 4.177111881990e-04 2.674408087510e+01
1.253750000000e+03 -4.349107348716e-02 4.164520290572e-04 2.672042462228e+01
1.254000000000e+03 -4.362091328846e-02 4.146633289421e-04 2.669621504905e+01
1.254250000000e+03 -4.357948413041e-02 4.123722558040e-04 2.667154778963e+01
1.254500000000e+03 -4.336914189501e-02 4.096117600210e-04 2.664651512977e+01
1.254750000000e+03 -4.299388533624e-02 4.064199743437e-04 2.662120561646e+01
1.255000000000e+03 -4.245924410068e-02 4.028396292705e-04 2.659570297298e+01
1.255250000000e+03 -4.177214423308e-02 3.989173428974e-04 2.657008558431e+01
1.255500000000e+03 -4.094077503651e-02 3.947029673736e-04 2.654442607077e+01
1.255750000000e+03 -3.997446414103e-02 3.902489641648e-04 2.651879049718e+01
1.256000000000e+03 -3.888354921083e-02 3.856097161559e-04 2.649323817323e+01
1.256250000000e+03 -3.767925737521e-02 3.808409201329e-04 2.646782123121e+01
1.256500000000e+03 -3.637359116116e-02 3.759989745081e-04 2.644258456958e+01
1.256750000000e+03 -3.497924042669e-02 3.711404532131e-04 2.641756546924e+01
1.257000000000e+03 -3.350948527072e-02 3.663215519429e-04 2.639279365356e+01
1.257250000000e+03 -3.197811587462e-02 3.615975509480e-04 2.636829141445e+01
1.257500000000e+03 -3.039937078610e-02 3.570224485290e-04 2.634407350538e+01
1.257750000000e+03 -2.878786572878e-02 3.526486035822e-04 2.632014743194e+01
1.258000000000e+03 -2.715854207013e-02 3.485262266206e-04 2.629651364111e+01
1.258250000000e+03 -2.552660016694e-02 3.447030285246e-04 2.627316588174e+01
1.258500000000e+03 -2.390745157625e-02 3.412239602489e-04 2.625009139757e+01
1.258750000000e+03 -2.231665155979e-02 3.381307823039e-04 2.622727139972e+01
1.259000000000e+03 -2.076982728869e-02 3.354617401960e-04 2.620468146838e+01
1.259250000000e+03 -1.928260662111e-02 3.332513597696e-04 2.618229193922e+01
1.259500000000e+03 -1.787052656173e-02 3.315301255885e-04 2.616006838504e+01
1.259750000000e+03 -1.654893580586e-02 3.303241796484e-04 2.613797207189e+01
1.260000000000e+03 -1.533288432527e-02 3.296550495038e-04 2.611596044371e+01
1.260250000000e+03 -1.423700395113e-02 3.295394192650e-04 2.609398754605e+01
1.260500000000e+03 -1.327537256904e-02 3.299888712474e-04 2.607200457106e+01
1.260750000000e+03 -1.246137958378e-02 3.310097150086e-04 2.604996020818e+01
1.261000000000e+03 -1.180757156870e-02 3.326028107032e-04 2.602780120380e+01
1.261250000000e+03 -1.132550643479e-02 3.347634445523e-04 2.600547274962e+01
1.261500000000e+03 -1.102559858910e-02 3.374812576145e-04 2.598291882375e+01
1.261750000000e+03 -1.091696577599e-02 3.407402273657e-04 2.596008276399e+01
1.262000000000e+03 -1.100728213133e-02 3.445186945903e-04 2.593690743616e+01
1.262250000000e+03 -1.130263097059e-02 3.487894348908e-04 2.591333585074e+01
1.262500000000e+03 -1.180738020331e-02 3.535198418893e-04 2.588931123266e+01
1.262750000000e+03 -1.252405042693e-02 3.586721117798e-04 2.586477762412e+01
1.263000000000e+03 -1.345321175207e-02 3.642035320317e-04 2.583968009780e+01
1.263250000000e+03 -1.459339688137e-02 3.700668264300e-04 2.581396492580e+01
1.263500000000e+03 -1.594101915296e-02 3.762105233543e-04 2.578758014932e+01
1.263750000000e+03 -1.749032491155e-02 3.825794181130e-04 2.576047574176e+01
1.264000000000e+03 -1.923336200584e-02 3.891150432729e-04 2.573260373529e+01
1.264250000000e+03 -2.115997169301e-02 3.957562153860e-04 2.570391878889e+01
1.264500000000e+03 -2.325780316503e-02 4.024395706985e-04 2.567437826891e+01
1.264750000000e+03 -2.551235784325e-02 4.091002131193e-04 2.564394255225e+01
1.265000000000e+03 -2.790705893974e-02 4.156723765912e-04 2.561257533951e+01
1.265250000000e+03 -3.042334389673e-02 4.220899681466e-04 2.558024368176e+01
1.265500000000e+03 -3.304079081957e-02 4.282872714494e-04 2.554691854921e+01
1.265750000000e+03 -3.573726940425e-02 4.341996051458e-04 2.551257483619e+01
1.266000000000e+03 -3.848911911024e-02 4.397639815295e-04 2.547719169464e+01
1.266250000000e+03 -4.127135187536e-02 4.449197379543e-04 2.544075248885e+01
1.266500000000e+03 -4.405788728568e-02 4.496092210137e-04 2.540324532934e+01
1.266750000000e+03 -4.682180436426e-02 4.537783881792e-04 2.536466305587e+01
1.267000000000e+03 -4.953561553612e-02 4.573773923962e-04 2.532500323491e+01
1.267250000000e+03 -5.217156303522e-02 4.603611562535e-04 2.528426838201e+01
1.267500000000e+03 -5.470192932277e-02 4.626899079179e-04 2.524246620976e+01
1.267750000000e+03 -5.709935348149e-02 4.643296092362e-04 2.519960921695e+01
1.268000000000e+03 -5.933716397531e-02 4.652524455233e-04 2.515571517860e+01
1.268250000000e+03 -6.138970096389e-02 4.654371453066e-04 2.511080664012e+01
1.268500000000e+03 -6.323264729465e-02 4.648692913323e-04 2.506491101154e+01
1.268750000000e+03 -6.484334531282e-02 4.635415624814e-04 2.501806060965e+01
1.269000000000e+03 -6.620109548119e-02 4.614538453605e-04 2.497029201471e+01
1.269250000000e+03 -6.728744620769e-02 4.586133601403e-04 2.492164628909e+01
1.269500000000e+03 -6.808645069836e-02 4.550346290849e-04 2.487216849452e+01
1.269750000000e+03 -6.858489786994e-02 4.507393736677e-04 2.482190719563e+01
1.270000000000e+03 -6.877251331430e-02 4.457563641543e-04 2.477091446997e+01
1.270250000000e+03 -6.864211949987e-02 4.401211409977e-04 2.471924532848e+01
1.270500000000e+03 -6.818975956814e-02 4.338756729432e-04 2.466695712986e+01
1.270750000000e+03 -6.741478008339e-02 4.270679469743e-04 2.461410948454e+01
1.271000000000e+03 -6.631986739741e-02 4.197514584547e-04 2.456076355553e+01
1.271250000000e+03 -6.491104810432e-02 4.119846598339e-04 2.450698170520e+01
1.271500000000e+03 -6.319764336549e-02 4.038303490080e-04 2.445282681082e+01
1.271750000000e+03 -6.119217787253e-02 3.953549778359e-04 2.439836209170e+01
1.272000000000e+03 -5.891025677047e-02 3.866279542413e-04 2.434365043102e+01
1.272250000000e+03 -5.637039620011e-02 3.777208801784e-04 2.428875400381e+01
1.272500000000e+03 -5.359383361770e-02 3.687068265437e-04 2.423373368631e+01
1.272750000000e+03 -5.060428588818e-02 3.596595034743e-04 2.417864886652e+01
1.273000000000e+03 -4.742769646755e-02 3.506525141080e-04 2.412355689097e+01
1.273250000000e+03 -4.409195148735e-02 3.417585746005e-04 2.406851278318e+01
1.273500000000e+03 -4.062657968724e-02 3.330488004568e-04 2.401356879601e+01
1.273750000000e+03 -3.706242720451e-02 3.245919378046e-04 2.395877431351e+01
1.274000000000e+03 -3.343133077094e-02 3.164536994148e-04 2.390417548835e+01
1.274250000000e+03 -2.976577704730e-02 3.086961586055e-04 2.384981509274e+01
1.274500000000e+03 -2.609856076090e-02 3.013771913320e-04 2.379573230870e+01
1.274750000000e+03 -2.246244050129e-02 2.945498896619e-04 2.374196274407e+01
1.275000000000e+03 -1.888979889615e-02 2.882621163493e-04 2.368853826082e+01
1.275250000000e+03 -1.541231218854e-02 2.825561151955e-04 2.363548707623e+01
1.275500000000e+03 -1.206062931217e-02 2.774682163203e-04 2.358283375236e+01
1.275750000000e+03 -8.864055534863e-03 2.730285672180e-04 2.353059929316e+01
1.276000000000e+03 -5.850274485097e-03 2.692609793808e-04 2.347880130730e+01
1.276250000000e+03 -3.045057696904e-03 2.661828366627e-04 2.342745417076e+01
1.276500000000e+03 -4.720329644681e-04 2.638048943115e-04 2.337656925122e+01
1.276750000000e+03 1.847548536236e-03 2.621315149413e-04 2.332615515435e+01
1.277000000000e+03 3.895022296322e-03 2.611606773462e-04 2.327621803111e+01
1.277250000000e+03 5.654460782369e-03 2.608840920332e-04 2.322676185878e+01
1.277500000000e+03 7.112824253473e-03 2.612874504563e-04 2.317778878151e+01
1.277750000000e+03 8.260086448604e-03 2.623506082325e-04 2.312929949458e+01
1.278000000000e+03 9.089288265921e-03 2.640479462319e-04 2.308129354597e+01
1.278250000000e+03 9.596600267148e-03 2.663487029749e-04 2.303376972554e+01
1.278500000000e+03 9.781359759132e-03 2.692172416598e-04 2.298672647211e+01
1.278750000000e+03 9.646025526423e-03 2.726135243140e-04 2.294016215475e+01
1.279000000000e+03 9.196160628814e-03 2.764934993781e-04 2.289407547225e+01
1.279250000000e+03 8.440356166057e-03 2.808095457507e-04 2.284846577133e+01
1.279500000000e+03 7.390134393635e-03 2.855109225288e-04 2.280333335872e+01
1.279750000000e+03 6.059823481067e-03 2.905441991191e-04 2.275867978721e+01
1.280000000000e+03 4.466404217978e-03 2.958537415974e-04 2.271450810138e+01
1.280250000000e+03 2.629353254463e-03 3.013821570866e-04 2.267082310805e+01
1.280500000000e+03 5.704181233320e-04 3.070708628897e-04 2.262763149772e+01
1.280750000000e+03 -1.686583829037e-03 3.128605005382e-04 2.258494204496e+01
1.281000000000e+03 -4.116009031377e-03 3.186914434415e-04 2.254276570354e+01
1.281250000000e+03 -6.690636323992e-03 3.245042839114e-04 2.250111571527e+01
1.281500000000e+03 -9.381954588118e-03 3.302403002424e-04 2.246000759980e+01
1.281750000000e+03 -1.216043967367e-02 3.358419580459e-04 2.241945918485e+01
1.282000000000e+03 -1.499585403662e-02 3.412533657904e-04 2.237949057936e+01
1.282250000000e+03 -1.785755988757e-02 3.464207436780e-04 2.234012408847e+01
1.282500000000e+03 -2.071482969004e-02 3.512929212973e-04 2.230138411937e+01
1.282750000000e+03 -2.353717277320e-02 3.558217400108e-04 2.226329706537e+01
1.283000000000e+03 -2.629464342660e-02 3.599625064067e-04 2.222589115674e+01
1.283250000000e+03 -2.895817353653e-02 3.636745060486e-04 2.218919629472e+01
1.283500000000e+03 -3.149988171411e-02 3.669213865624e-04 2.215324387425e+01
1.283750000000e+03 -3.389335922923e-02 3.696714858822e-04 2.211806660580e+01
1.284000000000e+03 -3.611399501509e-02 3.718983059303e-04 2.208369830598e+01
1.284250000000e+03 -3.813921511201e-02 3.735807296764e-04 2.205017372363e+01
1.284500000000e+03 -3.994874920043e-02 3.747033496120e-04 2.201752834584e+01
1.284750000000e+03 -4.152488784910e-02 3.752567995808e-04 2.198579819487e+01
1.285000000000e+03 -4.285264506774e-02 3.752378099382e-04 2.195501968259e+01
1.285250000000e+03 -4.391995215727e-02 3.746494084116e-04 2.192522943640e+01
1.285500000000e+03 -4.471783291893e-02 3.735010946603e-04 2.189646412423e+01
1.285750000000e+03 -4.524046328968e-02 3.718086205107e-04 2.186876035324e+01
1.286000000000e+03 -4.548527891655e-02 3.695942354188e-04 2.184215452710e+01
1.286250000000e+03 -4.545300241363e-02 3.668864231056e-04 2.181668273902e+01
1.286500000000e+03 -4.514767914320e-02 3.637197701764e-04 2.179238065381e+01
1.286750000000e+03 -4.457659295401e-02 3.601345701024e-04 2.176928345436e+01
1.287000000000e+03 -4.375022790486e-02 3.561765979003e-04 2.174742574693e+01
1.287250000000e+03 -4.268215728680e-02 3.518966946305e-04 2.172684148609e+01
1.287500000000e+03 -4.138889334720e-02 3.473503584981e-04 2.170756392346e+01
1.287750000000e+03 -3.988974576890e-02 3.425972361702e-04 2.168962551260e+01
1.288000000000e+03 -3.820657315406e-02 3.377004145439e-04 2.167305788688e+01
1.288250000000e+03 -3.636357399270e-02 3.327259401077e-04 2.165789178249e+01
1.288500000000e+03 -3.438705531034e-02 3.277420262092e-04 2.164415691757e+01
1.288750000000e+03 -3.230511011107e-02 3.228183505242e-04 2.163188198145e+01
1.289000000000e+03 -3.014734254272e-02 3.180254014983e-04 2.162109452093e+01
1.289250000000e+03 -2.794456897668e-02 3.134337388132e-04 2.161182078550e+01
1.289500000000e+03 -2.572845703715e-02 3.091130539297e-04 2.160408570114e+01
1.289750000000e+03 -2.353120799052e-02 3.051314501324e-04 2.159791269304e+01
1.290000000000e+03 -2.138521037330e-02 3.015546614717e-04 2.159332351307e+01
1.290250000000e+03 -1.932267583908e-02 2.984452399799e-04 2.159033816138e+01
1.290500000000e+03 -1.737529502057e-02 2.958617837413e-04 2.158897467234e+01
1.290750000000e+03 -1.557387759802e-02 2.938581477808e-04 2.158924890057e+01
1.291000000000e+03 -1.394801008758e-02 2.924827530295e-04 2.159117442441e+01
1.291250000000e+03 -1.252569899550e-02 2.917778367912e-04 2.159476223559e+01
1.291500000000e+03 -1.133306037720e-02 2.917788998351e-04 2.160002065847e+01
1.291750000000e+03 -1.039397000624e-02 2.925140164355e-04 2.160695501976e+01
1.292000000000e+03 -9.729791178810e-03 2.940034330884e-04 2.161556756046e+01
1.292250000000e+03 -9.359085206426e-03 2.962591028229e-04 2.162585720528e+01
1.292500000000e+03 -9.297317308672e-03 2.992842342324e-04 2.163781930193e+01
1.292750000000e+03 -9.556675317504e-03 3.030732024949e-04 2.165144557876e+01
1.293000000000e+03 -1.014584582900e-02 3.076113242773e-04 2.166672394146e+01
1.293250000000e+03 -1.106980249240e-02 3.128746798194e-04 2.168363826318e+01
1.293500000000e+03 -1.232973641683e-02 3.188303511460e-04 2.170216842483e+01
1.293750000000e+03 -1.392291278869e-02 3.254365675344e-04 2.172229014812e+01
1.294000000000e+03 -1.584263695556e-02 3.326429818793e-04 2.174397500558e+01
1.294250000000e+03 -1.807818096998e-02 3.403908911425e-04 2.176719029484e+01
1.294500000000e+03 -2.061488840490e-02 3.486139825638e-04 2.179189922963e+01
1.294750000000e+03 -2.343419181069e-02 3.572387885108e-04 2.181806089009e+01
1.295000000000e+03 -2.651374055536e-02 3.661854470723e-04 2.184563034764e+01
1.295250000000e+03 -2.982755806811e-02 3.753685454200e-04 2.187455878607e+01
1.295500000000e+03 -3.334624645652e-02 3.846979537367e-04 2.190479366665e+01
1.295750000000e+03 -3.703724714142e-02 3.940798157923e-04 2.193627896386e+01
1.296000000000e+03 -4.086508034063e-02 4.034174548095e-04 2.196895523198e+01
1.296250000000e+03 -4.479174868520e-02 4.126126341341e-04 2.200276007825e+01
1.296500000000e+03 -4.877706617141e-02 4.215665592159e-04 2.203762834102e+01
1.296750000000e+03 -5.277903307328e-02 4.301809429313e-04 2.207349224208e+01
1.297000000000e+03 -5.675433657715e-02 4.383593025731e-04 2.211028201161e+01
1.297250000000e+03 -6.065874627955e-02 4.460079406850e-04 2.214792590133e+01
1.297500000000e+03 -6.444762891013e-02 4.530371325242e-04 2.218635066277e+01
1.297750000000e+03 -6.807645863251e-02 4.593622257325e-04 2.222548204921e+01
1.298000000000e+03 -7.150129506376e-02 4.649046179686e-04 2.226524481285e+01
1.298250000000e+03 -7.467933246105e-02 4.695928004512e-04 2.230556349620e+01
1.298500000000e+03 -7.756939811061e-02 4.733632330755e-04 2.234636233869e+01
1.298750000000e+03 -8.013247530448e-02 4.761611955471e-04 2.238756609655e+01
1.299000000000e+03 -8.233220372662e-02 4.779415677193e-04 2.242909992719e+01
1.299250000000e+03 -8.413535383991e-02 4.786693961768e-04 2.247089021440e+01
1.299500000000e+03 -8.551230689910e-02 4.783205831842e-04 2.251286439915e+01
1.299750000000e+03 -8.643745543087e-02 4.768822286984e-04 2.255495177185e+01
1.300000000000e+03 -8.688961466564e-02 4.743529308620e-04 2.259708350658e+01
1.300250000000e+03 -8.685235807335e-02 4.707429326711e-04 2.263919310868e+01
1.300500000000e+03 -8.631434874392e-02 4.660743791916e-04 2.268121641303e+01
1.300750000000e+03 -8.526954559772e-02 4.603810904747e-04 2.272309226755e+01
1.301000000000e+03 -8.371742270506e-02 4.537084365000e-04 2.276476250355e+01
1.301250000000e+03 -8.166307791912e-02 4.461129453212e-04 2.280617232577e+01
1.301500000000e+03 -7.911734627679e-02 4.376619444531e-04 2.284727017940e+01
1.301750000000e+03 -7.609672815943e-02 4.284327631198e-04 2.288800843090e+01
[truncated: 59,004 more chars]
