# Supplementary material for: Tracking Charge Migration with Frequency-Matched Strobo-Spectroscopy
Source: J Phys Chem A. 2024 Jan 2;128(1):20–7. doi: 10.1021/acs.jpca.3c04234 (PMC10788909; doi:10.1021/acs.jpca.3c04234)
Supplement: Supplementary file 2 — jp3c04234_si_002.zip [file jp3c04234_si_002.zip › supplemental data/Data/dipoles/pi_x-system/tau=4.1250.txt]

# pi_x-system-resolved dipole moment for tau = 4.1250 o.c.
0.000000000000e+00 -2.734162988100e-02 3.925452992685e-04 2.794314773395e+01
2.500000000000e-01 -2.733759754545e-02 3.924879122901e-04 2.794080067512e+01
5.000000000000e-01 -2.732601902361e-02 3.923259678233e-04 2.793389622417e+01
7.500000000000e-01 -2.730819699014e-02 3.920745823088e-04 2.792272091786e+01
1.000000000000e+00 -2.728561304909e-02 3.917511337425e-04 2.790752734353e+01
1.250000000000e+00 -2.725955564475e-02 3.913717111307e-04 2.788846589417e+01
1.500000000000e+00 -2.723100731373e-02 3.909497864265e-04 2.786560775128e+01
1.750000000000e+00 -2.720065197310e-02 3.904961081552e-04 2.783899637131e+01
2.000000000000e+00 -2.716892932563e-02 3.900191726476e-04 2.780869154054e+01
2.250000000000e+00 -2.713611531669e-02 3.895258292206e-04 2.777479299346e+01
2.500000000000e+00 -2.710240112069e-02 3.890216931198e-04 2.773744342202e+01
2.750000000000e+00 -2.706795200783e-02 3.885114098460e-04 2.769682348676e+01
3.000000000000e+00 -2.703292769821e-02 3.879988063322e-04 2.765314627988e+01
3.250000000000e+00 -2.699747615205e-02 3.874869495783e-04 2.760665499677e+01
3.500000000000e+00 -2.696171750276e-02 3.869781532763e-04 2.755761888981e+01
3.750000000000e+00 -2.692573253364e-02 3.864739531730e-04 2.750632571837e+01
4.000000000000e+00 -2.688955824538e-02 3.859752715956e-04 2.745307164437e+01
4.250000000000e+00 -2.685318543019e-02 3.854824085854e-04 2.739814966049e+01
4.500000000000e+00 -2.681655762096e-02 3.849951116324e-04 2.734183855121e+01
4.750000000000e+00 -2.677957216069e-02 3.845125539387e-04 2.728439500242e+01
5.000000000000e+00 -2.674208637576e-02 3.840335295366e-04 2.722604923543e+01
5.250000000000e+00 -2.670393230455e-02 3.835564618251e-04 2.716700495050e+01
5.500000000000e+00 -2.666493548174e-02 3.830794927824e-04 2.710744165191e+01
5.750000000000e+00 -2.662493082037e-02 3.826005331793e-04 2.704751900938e+01
6.000000000000e+00 -2.658376876715e-02 3.821172995209e-04 2.698738146983e+01
6.250000000000e+00 -2.654131429914e-02 3.816273594493e-04 2.692716178070e+01
6.500000000000e+00 -2.649744566417e-02 3.811281988440e-04 2.686698287399e+01
6.750000000000e+00 -2.645205857348e-02 3.806173124158e-04 2.680695858450e+01
7.000000000000e+00 -2.640507857339e-02 3.800922799787e-04 2.674719291195e+01
7.250000000000e+00 -2.635647779204e-02 3.795508884840e-04 2.668777924652e+01
7.500000000000e+00 -2.630628734523e-02 3.789912024319e-04 2.662879991190e+01
7.750000000000e+00 -2.625459952174e-02 3.784115198721e-04 2.657032676925e+01
8.000000000000e+00 -2.620155444293e-02 3.778102724269e-04 2.651242270990e+01
8.250000000000e+00 -2.614731849888e-02 3.771860859354e-04 2.645514434436e+01
8.500000000000e+00 -2.609206489900e-02 3.765378310058e-04 2.639854480698e+01
8.750000000000e+00 -2.603596453864e-02 3.758646662737e-04 2.634267645331e+01
9.000000000000e+00 -2.597919126366e-02 3.751661805138e-04 2.628759285617e+01
9.250000000000e+00 -2.592193603166e-02 3.744425406783e-04 2.623334982151e+01
9.500000000000e+00 -2.586441881643e-02 3.736945667445e-04 2.618000568657e+01
9.750000000000e+00 -2.580689287284e-02 3.729236268478e-04 2.612762134665e+01
1.000000000000e+01 -2.574963699230e-02 3.721316286705e-04 2.607625946474e+01
1.025000000000e+01 -2.569293838266e-02 3.713208353171e-04 2.602598367235e+01
1.050000000000e+01 -2.563707405194e-02 3.704937699245e-04 2.597685791490e+01
1.075000000000e+01 -2.558229712417e-02 3.696531243762e-04 2.592894524757e+01
1.100000000000e+01 -2.552883095373e-02 3.688016826055e-04 2.588230722729e+01
1.125000000000e+01 -2.547686813106e-02 3.679421763875e-04 2.583700000903e+01
1.150000000000e+01 -2.542657703837e-02 3.670775214916e-04 2.579307629631e+01
1.175000000000e+01 -2.537810608468e-02 3.662107627626e-04 2.575058247056e+01
1.200000000000e+01 -2.533158449901e-02 3.653446820167e-04 2.570955765458e+01
1.225000000000e+01 -2.528711837677e-02 3.644820038823e-04 2.567003343811e+01
1.250000000000e+01 -2.524478570043e-02 3.636254344524e-04 2.563203435577e+01
1.275000000000e+01 -2.520462648825e-02 3.627775473524e-04 2.559557709378e+01
1.300000000000e+01 -2.516663570151e-02 3.619406571759e-04 2.556067201235e+01
1.325000000000e+01 -2.513075696320e-02 3.611169499133e-04 2.552732158950e+01
1.350000000000e+01 -2.509688245057e-02 3.603083924880e-04 2.549552162885e+01
1.375000000000e+01 -2.506485352272e-02 3.595167001475e-04 2.546525920743e+01
1.400000000000e+01 -2.503446900652e-02 3.587433259258e-04 2.543651348390e+01
1.425000000000e+01 -2.500549030597e-02 3.579893965169e-04 2.540925317161e+01
1.450000000000e+01 -2.497764765037e-02 3.572556664023e-04 2.538343481648e+01
1.475000000000e+01 -2.495064550964e-02 3.565424885216e-04 2.535900190090e+01
1.500000000000e+01 -2.492416673670e-02 3.558498057718e-04 2.533588393311e+01
1.525000000000e+01 -2.489787682251e-02 3.551771095657e-04 2.531399587604e+01
1.550000000000e+01 -2.487142967430e-02 3.545234996639e-04 2.529323829153e+01
1.575000000000e+01 -2.484447585525e-02 3.538877364550e-04 2.527349799227e+01
1.600000000000e+01 -2.481667342326e-02 3.532683454837e-04 2.525464919523e+01
1.625000000000e+01 -2.478770086819e-02 3.526637587606e-04 2.523655565968e+01
1.650000000000e+01 -2.475727030095e-02 3.520723895579e-04 2.521907288322e+01
1.675000000000e+01 -2.472513959172e-02 3.514927646036e-04 2.520205096922e+01
1.700000000000e+01 -2.469112203569e-02 3.509236322348e-04 2.518533746884e+01
1.725000000000e+01 -2.465509272963e-02 3.503640388791e-04 2.516878051520e+01
1.750000000000e+01 -2.461699152316e-02 3.498133848623e-04 2.515223171761e+01
1.775000000000e+01 -2.457682303999e-02 3.492714492720e-04 2.513554855565e+01
1.800000000000e+01 -2.453465441659e-02 3.487383891693e-04 2.511859674921e+01
1.825000000000e+01 -2.449061192201e-02 3.482147179290e-04 2.510125192329e+01
1.850000000000e+01 -2.444487656331e-02 3.477012612637e-04 2.508340090406e+01
1.875000000000e+01 -2.439767994835e-02 3.471991345078e-04 2.506494269500e+01
1.900000000000e+01 -2.434929869627e-02 3.467096759782e-04 2.504578890988e+01
1.925000000000e+01 -2.430004954645e-02 3.462343832187e-04 2.502586401369e+01
1.950000000000e+01 -2.425028333380e-02 3.457748513732e-04 2.500510507497e+01
1.975000000000e+01 -2.420037918357e-02 3.453327325548e-04 2.498346152556e+01
2.000000000000e+01 -2.415073667768e-02 3.449096769044e-04 2.496089439779e+01
2.025000000000e+01 -2.410176923622e-02 3.445072860402e-04 2.493737546461e+01
2.050000000000e+01 -2.405389584352e-02 3.441270675441e-04 2.491288597045e+01
2.075000000000e+01 -2.400753423789e-02 3.437703809225e-04 2.488741544396e+01
2.100000000000e+01 -2.396309416018e-02 3.434384001473e-04 2.486095996476e+01
2.125000000000e+01 -2.392097072972e-02 3.431320792283e-04 2.483352047706e+01
2.150000000000e+01 -2.388153929868e-02 3.428521165770e-04 2.480510076365e+01
2.175000000000e+01 -2.384514832094e-02 3.425989217898e-04 2.477570567823e+01
2.200000000000e+01 -2.381211405670e-02 3.423725880167e-04 2.474533910025e+01
2.225000000000e+01 -2.378271434523e-02 3.421728755300e-04 2.471400200512e+01
2.250000000000e+01 -2.375718149688e-02 3.419991504754e-04 2.468169099318e+01
2.275000000000e+01 -2.373569779530e-02 3.418504650908e-04 2.464839684540e+01
2.300000000000e+01 -2.371838952619e-02 3.417254874166e-04 2.461410344679e+01
2.325000000000e+01 -2.370532255136e-02 3.416225445373e-04 2.457878742812e+01
2.350000000000e+01 -2.369650102357e-02 3.415395654912e-04 2.454241801057e+01
2.375000000000e+01 -2.369186460484e-02 3.414741107793e-04 2.450495734755e+01
2.400000000000e+01 -2.369128832028e-02 3.414233959118e-04 2.446636165641e+01
2.425000000000e+01 -2.369458522119e-02 3.413845502307e-04 2.442658232054e+01
2.450000000000e+01 -2.370150716526e-02 3.413545660837e-04 2.438556782151e+01
2.475000000000e+01 -2.371174791980e-02 3.413302319640e-04 2.434326564502e+01
2.500000000000e+01 -2.372494849077e-02 3.413082547792e-04 2.429962435222e+01
2.525000000000e+01 -2.374070137278e-02 3.412853807490e-04 2.425459603041e+01
2.550000000000e+01 -2.375855540307e-02 3.412581618090e-04 2.420813839818e+01
2.575000000000e+01 -2.377802317629e-02 3.412233201982e-04 2.416021697505e+01
2.600000000000e+01 -2.379858874065e-02 3.411776228485e-04 2.411080702919e+01
2.625000000000e+01 -2.381971366004e-02 3.411179890961e-04 2.405989534803e+01
2.650000000000e+01 -2.384084443527e-02 3.410414988734e-04 2.400748149688e+01
2.675000000000e+01 -2.386142270337e-02 3.409455379632e-04 2.395357931513e+01
2.700000000000e+01 -2.388089262564e-02 3.408277479947e-04 2.389821734932e+01
2.725000000000e+01 -2.389870839164e-02 3.406860308095e-04 2.384143947580e+01
2.750000000000e+01 -2.391434221647e-02 3.405185981812e-04 2.378330494801e+01
2.775000000000e+01 -2.392729265781e-02 3.403239970973e-04 2.372388805965e+01
2.800000000000e+01 -2.393709200497e-02 3.401011307018e-04 2.366327765830e+01
2.825000000000e+01 -2.394331079869e-02 3.398492836739e-04 2.360157583016e+01
2.850000000000e+01 -2.394556410603e-02 3.395681335020e-04 2.353889686351e+01
2.875000000000e+01 -2.394351689226e-02 3.392576400928e-04 2.347536540103e+01
2.900000000000e+01 -2.393688862384e-02 3.389181588063e-04 2.341111458136e+01
2.925000000000e+01 -2.392545581599e-02 3.385504122549e-04 2.334628390317e+01
2.950000000000e+01 -2.390905394150e-02 3.381554582821e-04 2.328101698339e+01
2.975000000000e+01 -2.388757943871e-02 3.377346540700e-04 2.321545919058e+01
3.000000000000e+01 -2.386099238528e-02 3.372896096746e-04 2.314975556397e+01
3.025000000000e+01 -2.382931631712e-02 3.368222870432e-04 2.308404841241e+01
3.050000000000e+01 -2.379263803727e-02 3.363348836150e-04 2.301847551799e+01
3.075000000000e+01 -2.375110753344e-02 3.358298153217e-04 2.295316857775e+01
3.100000000000e+01 -2.370493763554e-02 3.353097212681e-04 2.288825182661e+01
3.125000000000e+01 -2.365440344649e-02 3.347773835003e-04 2.282384106711e+01
3.150000000000e+01 -2.359984176132e-02 3.342357851596e-04 2.276004340410e+01
3.175000000000e+01 -2.354164791008e-02 3.336881235303e-04 2.269695695226e+01
3.200000000000e+01 -2.348027298952e-02 3.331377897864e-04 2.263467123750e+01
3.225000000000e+01 -2.341622042174e-02 3.325883578125e-04 2.257326778991e+01
3.250000000000e+01 -2.335004145648e-02 3.320435767661e-04 2.251282094462e+01
3.275000000000e+01 -2.328232936937e-02 3.315073383953e-04 2.245339891886e+01
3.300000000000e+01 -2.321371193354e-02 3.309836488982e-04 2.239506490429e+01
3.325000000000e+01 -2.314484251375e-02 3.304765868081e-04 2.233787825184e+01
3.350000000000e+01 -2.307639046381e-02 3.299902518646e-04 2.228189550738e+01
3.375000000000e+01 -2.300903074508e-02 3.295287009057e-04 2.222717145071e+01
3.400000000000e+01 -2.294343290206e-02 3.290958768492e-04 2.217375994241e+01
3.425000000000e+01 -2.288024955970e-02 3.286955228347e-04 2.212171460948e+01
3.450000000000e+01 -2.282010448585e-02 3.283310626581e-04 2.207108932547e+01
3.475000000000e+01 -2.276358078135e-02 3.280055912870e-04 2.202193851291e+01
3.500000000000e+01 -2.271121018729e-02 3.277218703874e-04 2.197431724584e+01
3.525000000000e+01 -2.266346390101e-02 3.274821387802e-04 2.192828117634e+01
3.550000000000e+01 -2.262074490376e-02 3.272880473735e-04 2.188388629759e+01
3.575000000000e+01 -2.258338142881e-02 3.271405453705e-04 2.184118855916e+01
3.600000000000e+01 -2.255162265025e-02 3.270401512337e-04 2.180024332141e+01
3.625000000000e+01 -2.252563504962e-02 3.269867388196e-04 2.176110479571e+01
3.650000000000e+01 -2.250550321035e-02 3.269794564872e-04 2.172382523515e+01
3.675000000000e+01 -2.249122999865e-02 3.270169051452e-04 2.168845424680e+01
3.700000000000e+01 -2.248274082694e-02 3.270971122659e-04 2.165503786088e+01
3.725000000000e+01 -2.247988817394e-02 3.272175394317e-04 2.162361774093e+01
3.750000000000e+01 -2.248245910021e-02 3.273752947788e-04 2.159423028140e+01
3.775000000000e+01 -2.249018270271e-02 3.275669442327e-04 2.156690576731e+01
3.800000000000e+01 -2.250273872271e-02 3.277887024841e-04 2.154166757229e+01
3.825000000000e+01 -2.251976700757e-02 3.280366165678e-04 2.151853144067e+01
3.850000000000e+01 -2.254087741789e-02 3.283066090596e-04 2.149750487474e+01
3.875000000000e+01 -2.256565977918e-02 3.285945525968e-04 2.147858665498e+01
3.900000000000e+01 -2.259369360959e-02 3.288963543390e-04 2.146176652072e+01
3.925000000000e+01 -2.262455736601e-02 3.292080409158e-04 2.144702502854e+01
3.950000000000e+01 -2.265783689617e-02 3.295258344216e-04 2.143433362045e+01
3.975000000000e+01 -2.269313317597e-02 3.298462249559e-04 2.142365478981e+01
4.000000000000e+01 -2.273006863536e-02 3.301660335887e-04 2.141494262780e+01
4.025000000000e+01 -2.276829277488e-02 3.304824668244e-04 2.140814336893e+01
4.050000000000e+01 -2.280748648805e-02 3.307931200358e-04 2.140319618342e+01
4.075000000000e+01 -2.284736525262e-02 3.310960411030e-04 2.140003411613e+01
4.100000000000e+01 -2.288768099861e-02 3.313897473230e-04 2.139858498485e+01
4.125000000000e+01 -2.292822277380e-02 3.316732060377e-04 2.139877262570e+01
4.150000000000e+01 -2.296881615821e-02 3.319458651350e-04 2.140051789461e+01
4.175000000000e+01 -2.300932195275e-02 3.322076215245e-04 2.140373980395e+01
4.200000000000e+01 -2.304963413021e-02 3.324587713303e-04 2.140835663519e+01
4.225000000000e+01 -2.308967634630e-02 3.327000558856e-04 2.141428680967e+01
4.250000000000e+01 -2.312939857166e-02 3.329325430957e-04 2.142145003368e+01
4.275000000000e+01 -2.316877314773e-02 3.331576120720e-04 2.142976798680e+01
4.300000000000e+01 -2.320779074643e-02 3.333768293262e-04 2.143916507117e+01
4.325000000000e+01 -2.324645716778e-02 3.335920501027e-04 2.144956904723e+01
4.350000000000e+01 -2.328478909120e-02 3.338051493485e-04 2.146091134731e+01
4.375000000000e+01 -2.332281045319e-02 3.340182503749e-04 2.147312765987e+01
4.400000000000e+01 -2.336054881926e-02 3.342334682949e-04 2.148615801019e+01
4.425000000000e+01 -2.339803255526e-02 3.344528739503e-04 2.149994691266e+01
4.450000000000e+01 -2.343528806742e-02 3.346785229902e-04 2.151444339377e+01
4.475000000000e+01 -2.347233755385e-02 3.349123916956e-04 2.152960091079e+01
4.500000000000e+01 -2.350919708608e-02 3.351563317872e-04 2.154537717748e+01
4.525000000000e+01 -2.354587506549e-02 3.354120321937e-04 2.156173391641e+01
4.550000000000e+01 -2.358237092047e-02 3.356809856647e-04 2.157863655112e+01
4.575000000000e+01 -2.361867407754e-02 3.359644743528e-04 2.159605383055e+01
4.600000000000e+01 -2.365476317856e-02 3.362635261917e-04 2.161395743176e+01
4.625000000000e+01 -2.369060536734e-02 3.365788964116e-04 2.163232153254e+01
4.650000000000e+01 -2.372615578780e-02 3.369110473674e-04 2.165112244608e+01
4.675000000000e+01 -2.376135678500e-02 3.372601286709e-04 2.167033799650e+01
4.700000000000e+01 -2.379613799667e-02 3.376259630040e-04 2.168994745910e+01
4.725000000000e+01 -2.383041582403e-02 3.380080256669e-04 2.170993102647e+01
4.750000000000e+01 -2.386409334320e-02 3.384054440952e-04 2.173026961308e+01
4.775000000000e+01 -2.389705997097e-02 3.388169914037e-04 2.175094467681e+01
4.800000000000e+01 -2.392919150968e-02 3.392410695929e-04 2.177193812529e+01
4.825000000000e+01 -2.396035038159e-02 3.396756809558e-04 2.179323233130e+01
4.850000000000e+01 -2.399038643432e-02 3.401184771095e-04 2.181481022392e+01
4.875000000000e+01 -2.401913792138e-02 3.405667585191e-04 2.183665554700e+01
4.900000000000e+01 -2.404643249602e-02 3.410174811500e-04 2.185875286732e+01
4.925000000000e+01 -2.407208932406e-02 3.414672804044e-04 2.188108829131e+01
4.950000000000e+01 -2.409592099196e-02 3.419124936989e-04 2.190364959965e+01
4.975000000000e+01 -2.411773628726e-02 3.423491783419e-04 2.192642678718e+01
5.000000000000e+01 -2.413734300552e-02 3.427731495588e-04 2.194941221704e+01
5.025000000000e+01 -2.415455193502e-02 3.431800965559e-04 2.197260143440e+01
5.050000000000e+01 -2.416918039186e-02 3.435657196302e-04 2.199599335004e+01
5.075000000000e+01 -2.418105563480e-02 3.439254915534e-04 2.201959032846e+01
5.100000000000e+01 -2.419002025396e-02 3.442548351440e-04 2.204339885909e+01
5.125000000000e+01 -2.419593627910e-02 3.445493309707e-04 2.206742942867e+01
5.150000000000e+01 -2.419869015091e-02 3.448047895495e-04 2.209169669026e+01
5.175000000000e+01 -2.419819719586e-02 3.450172741122e-04 2.211621907361e+01
5.200000000000e+01 -2.419440642090e-02 3.451831266334e-04 2.214101903768e+01
5.225000000000e+01 -2.418730353501e-02 3.452990822930e-04 2.216612247639e+01
5.250000000000e+01 -2.417691407524e-02 3.453623610801e-04 2.219155799958e+01
5.275000000000e+01 -2.416330666520e-02 3.453707881841e-04 2.221735678646e+01
5.300000000000e+01 -2.414659420600e-02 3.453228547262e-04 2.224355160080e+01
5.325000000000e+01 -2.412693409408e-02 3.452177723959e-04 2.227017570792e+01
5.350000000000e+01 -2.410452817478e-02 3.450555046363e-04 2.229726241319e+01
5.375000000000e+01 -2.407962077738e-02 3.448367897652e-04 2.232484375974e+01
5.400000000000e+01 -2.405249554833e-02 3.445632884970e-04 2.235294965591e+01
5.425000000000e+01 -2.402347080182e-02 3.442376336207e-04 2.238160654280e+01
5.450000000000e+01 -2.399289430214e-02 3.438632186559e-04 2.241083688186e+01
5.475000000000e+01 -2.396113727637e-02 3.434442476528e-04 2.244065800587e+01
5.500000000000e+01 -2.392858729660e-02 3.429857154362e-04 2.247108107025e+01
5.525000000000e+01 -2.389564046326e-02 3.424933037165e-04 2.250211085198e+01
5.550000000000e+01 -2.386269230769e-02 3.419733258185e-04 2.253374498644e+01
5.575000000000e+01 -2.383012909089e-02 3.414326107805e-04 2.256597342950e+01
5.600000000000e+01 -2.379831932761e-02 3.408783218922e-04 2.259877876719e+01
5.625000000000e+01 -2.376760498349e-02 3.403179470424e-04 2.263213608300e+01
5.650000000000e+01 -2.373829334538e-02 3.397590809867e-04 2.266601303097e+01
5.675000000000e+01 -2.371065054524e-02 3.392092521475e-04 2.270037078834e+01
5.700000000000e+01 -2.368489544736e-02 3.386757279132e-04 2.273516448020e+01
5.725000000000e+01 -2.366119510901e-02 3.381654615154e-04 2.277034420597e+01
5.750000000000e+01 -2.363966143374e-02 3.376849785578e-04 2.280585579038e+01
5.775000000000e+01 -2.362035024427e-02 3.372402313917e-04 2.284164236158e+01
5.800000000000e+01 -2.360326152127e-02 3.368364870607e-04 2.287764529074e+01
5.825000000000e+01 -2.358834152639e-02 3.364782416941e-04 2.291380550002e+01
5.850000000000e+01 -2.357548670908e-02 3.361691592369e-04 2.295006468919e+01
5.875000000000e+01 -2.356454919087e-02 3.359120295061e-04 2.298636641803e+01
5.900000000000e+01 -2.355534359286e-02 3.357087546956e-04 2.302265740536e+01
5.925000000000e+01 -2.354765461462e-02 3.355603541756e-04 2.305888801173e+01
5.950000000000e+01 -2.354124591403e-02 3.354669935838e-04 2.309501320681e+01
5.975000000000e+01 -2.353586920310e-02 3.354280363893e-04 2.313099299977e+01
6.000000000000e+01 -2.353127360493e-02 3.354421071445e-04 2.316679271802e+01
6.025000000000e+01 -2.352721485817e-02 3.355071659320e-04 2.320238307885e+01
6.050000000000e+01 -2.352346392752e-02 3.356205949059e-04 2.323774006359e+01
6.075000000000e+01 -2.351981483509e-02 3.357792979566e-04 2.327284459095e+01
6.100000000000e+01 -2.351609160552e-02 3.359797970632e-04 2.330768204997e+01
6.125000000000e+01 -2.351215393135e-02 3.362183267886e-04 2.334224176643e+01
6.150000000000e+01 -2.350790129581e-02 3.364909244345e-04 2.337651609445e+01
6.175000000000e+01 -2.350327620200e-02 3.367935177719e-04 2.341050002089e+01
6.200000000000e+01 -2.349826550750e-02 3.371219971248e-04 2.344419024726e+01
6.225000000000e+01 -2.349290048058e-02 3.374722858236e-04 2.347758432121e+01
6.250000000000e+01 -2.348725577680e-02 3.378404093025e-04 2.351068031496e+01
6.275000000000e+01 -2.348144666762e-02 3.382225242829e-04 2.354347585719e+01
6.300000000000e+01 -2.347562589241e-02 3.386149606542e-04 2.357596801639e+01
6.325000000000e+01 -2.346997924088e-02 3.390142502705e-04 2.360815260201e+01
6.350000000000e+01 -2.346472078751e-02 3.394171501103e-04 2.364002428750e+01
6.375000000000e+01 -2.346008736521e-02 3.398206557577e-04 2.367157623481e+01
6.400000000000e+01 -2.345633303838e-02 3.402220135143e-04 2.370280049785e+01
6.425000000000e+01 -2.345372327448e-02 3.406187265177e-04 2.373368798646e+01
6.450000000000e+01 -2.345252930637e-02 3.410085624443e-04 2.376422912761e+01
6.475000000000e+01 -2.345302255066e-02 3.413895587035e-04 2.379441429268e+01
6.500000000000e+01 -2.345546920803e-02 3.417600307219e-04 2.382423438448e+01
6.525000000000e+01 -2.346012516942e-02 3.421185763496e-04 2.385368180138e+01
6.550000000000e+01 -2.346723143274e-02 3.424640237091e-04 2.388275103297e+01
6.575000000000e+01 -2.347700980079e-02 3.427955566562e-04 2.391143970592e+01
6.600000000000e+01 -2.348965878766e-02 3.431126479999e-04 2.393974934619e+01
6.625000000000e+01 -2.350534985245e-02 3.434150358546e-04 2.396768610982e+01
6.650000000000e+01 -2.352422419266e-02 3.437027518178e-04 2.399526164707e+01
6.675000000000e+01 -2.354638993969e-02 3.439761157194e-04 2.402249362904e+01
6.700000000000e+01 -2.357191998692e-02 3.442357477780e-04 2.404940616541e+01
6.725000000000e+01 -2.360085026676e-02 3.444825276252e-04 2.407603023436e+01
6.750000000000e+01 -2.363317879344e-02 3.447175549235e-04 2.410240367559e+01
6.775000000000e+01 -2.366886523879e-02 3.449421990544e-04 2.412857125340e+01
6.800000000000e+01 -2.370783118786e-02 3.451580642832e-04 2.415458438080e+01
6.825000000000e+01 -2.374996096664e-02 3.453669602587e-04 2.418050071718e+01
6.850000000000e+01 -2.379510319444e-02 3.455708809116e-04 2.420638369847e+01
6.875000000000e+01 -2.384307294663e-02 3.457719611042e-04 2.423230186068e+01
6.900000000000e+01 -2.389365445851e-02 3.459724512169e-04 2.425832809081e+01
6.925000000000e+01 -2.394660433632e-02 3.461748007590e-04 2.428453885242e+01
6.950000000000e+01 -2.400165492246e-02 3.463814481049e-04 2.431101332175e+01
6.975000000000e+01 -2.405851801340e-02 3.465948053361e-04 2.433783253303e+01
7.000000000000e+01 -2.411688923452e-02 3.468173753257e-04 2.436507851598e+01
7.025000000000e+01 -2.417645218186e-02 3.470515654335e-04 2.439283347372e+01
7.050000000000e+01 -2.423688267930e-02 3.472996473340e-04 2.442117894999e+01
7.075000000000e+01 -2.429785368672e-02 3.475639456483e-04 2.445019507063e+01
7.100000000000e+01 -2.435903962043e-02 3.478465771076e-04 2.447995985674e+01
7.125000000000e+01 -2.442012087512e-02 3.481494512126e-04 2.451054849118e+01
7.150000000000e+01 -2.448078791044e-02 3.484743084822e-04 2.454203271034e+01
7.175000000000e+01 -2.454074502372e-02 3.488226640964e-04 2.457448028529e+01
7.200000000000e+01 -2.459971417377e-02 3.491956366372e-04 2.460795439685e+01
7.225000000000e+01 -2.465743848050e-02 3.495941380879e-04 2.464251320388e+01
7.250000000000e+01 -2.471368562863e-02 3.500188201693e-04 2.467820938804e+01
7.275000000000e+01 -2.476825090484e-02 3.504700532041e-04 2.471508975584e+01
7.300000000000e+01 -2.482095984701e-02 3.509479257194e-04 2.475319487000e+01
7.325000000000e+01 -2.487167029031e-02 3.514522533531e-04 2.479255873135e+01
7.350000000000e+01 -2.492027386294e-02 3.519825972144e-04 2.483320850220e+01
7.375000000000e+01 -2.496669771494e-02 3.525382826215e-04 2.487516425352e+01
7.400000000000e+01 -2.501090558835e-02 3.531184226264e-04 2.491843877959e+01
7.425000000000e+01 -2.505289812906e-02 3.537219459770e-04 2.496303743371e+01
7.450000000000e+01 -2.509271279724e-02 3.543476304557e-04 2.500895802723e+01
7.475000000000e+01 -2.513042312885e-02 3.549941315145e-04 2.505619079075e+01
7.500000000000e+01 -2.516613783448e-02 3.556600224994e-04 2.510471837307e+01
7.525000000000e+01 -2.519999882327e-02 3.563438390421e-04 2.515451592628e+01
7.550000000000e+01 -2.523217856958e-02 3.570440953079e-04 2.520555127666e+01
7.575000000000e+01 -2.526287766882e-02 3.577593077520e-04 2.525778502977e+01
7.600000000000e+01 -2.529232207712e-02 3.584879696455e-04 2.531117096364e+01
7.625000000000e+01 -2.532075912775e-02 3.592287607610e-04 2.536565635732e+01
7.650000000000e+01 -2.534845303279e-02 3.599804480521e-04 2.542118223205e+01
7.675000000000e+01 -2.537568069167e-02 3.607419151526e-04 2.547768384528e+01
7.700000000000e+01 -2.540272730574e-02 3.615120131354e-04 2.553509105243e+01
7.725000000000e+01 -2.542988176347e-02 3.622897313001e-04 2.559332876714e+01
7.750000000000e+01 -2.545743131743e-02 3.630741799597e-04 2.565231728671e+01
7.775000000000e+01 -2.548565621985e-02 3.638645550752e-04 2.571197254952e+01
7.800000000000e+01 -2.551482528386e-02 3.646601194724e-04 2.577220654926e+01
7.825000000000e+01 -2.554519014553e-02 3.654601717774e-04 2.583292733862e+01
7.850000000000e+01 -2.557698091234e-02 3.662640346127e-04 2.589403931863e+01
7.875000000000e+01 -2.561040111638e-02 3.670710173481e-04 2.595544307474e+01
7.900000000000e+01 -2.564562376364e-02 3.678803831253e-04 2.601703549080e+01
7.925000000000e+01 -2.568278664460e-02 3.686913140527e-04 2.607870956512e+01
7.950000000000e+01 -2.572198789468e-02 3.695028763605e-04 2.614035420164e+01
7.975000000000e+01 -2.576328248282e-02 3.703139940750e-04 2.620185419742e+01
8.000000000000e+01 -2.580667788750e-02 3.711234135990e-04 2.626308993395e+01
8.025000000000e+01 -2.585213151239e-02 3.719296769401e-04 2.632393743914e+01
8.050000000000e+01 -2.589954745540e-02 3.727311037316e-04 2.638426823593e+01
8.075000000000e+01 -2.594877491567e-02 3.735257797224e-04 2.644394949794e+01
8.100000000000e+01 -2.599960738193e-02 3.743115486714e-04 2.650284431168e+01
8.125000000000e+01 -2.605178214704e-02 3.750860070395e-04 2.656081196641e+01
8.150000000000e+01 -2.610498196819e-02 3.758465168508e-04 2.661770861769e+01
8.175000000000e+01 -2.615883707373e-02 3.765901999000e-04 2.667338794257e+01
8.200000000000e+01 -2.621292925184e-02 3.773139856434e-04 2.672770211165e+01
8.225000000000e+01 -2.626679724550e-02 3.780146440537e-04 2.678050291978e+01
8.250000000000e+01 -2.631994283621e-02 3.786887405758e-04 2.683164302702e+01
8.275000000000e+01 -2.637183925158e-02 3.793328766190e-04 2.688097745774e+01
8.300000000000e+01 -2.642194025798e-02 3.799436415259e-04 2.692836515155e+01
8.325000000000e+01 -2.646969140595e-02 3.805175680535e-04 2.697367068600e+01
8.350000000000e+01 -2.651454259374e-02 3.810512520490e-04 2.701676606691e+01
8.375000000000e+01 -2.655596029709e-02 3.815415137784e-04 2.705753253920e+01
8.400000000000e+01 -2.659344106831e-02 3.819853599310e-04 2.709586244998e+01
8.425000000000e+01 -2.662652452167e-02 3.823800030810e-04 2.713166102663e+01
8.450000000000e+01 -2.665480685020e-02 3.827230846580e-04 2.716484810743e+01
8.475000000000e+01 -2.667795329619e-02 3.830127053330e-04 2.719535972984e+01
8.500000000000e+01 -2.669570953197e-02 3.832474822447e-04 2.722314951777e+01
8.525000000000e+01 -2.670791188241e-02 3.834266171615e-04 2.724818987821e+01
8.550000000000e+01 -2.671449544314e-02 3.835499510710e-04 2.727047288224e+01
8.575000000000e+01 -2.671550020940e-02 3.836180161126e-04 2.729001085638e+01
8.600000000000e+01 -2.671107481014e-02 3.836320699391e-04 2.730683664616e+01
8.625000000000e+01 -2.670147757790e-02 3.835941170736e-04 2.732100344953e+01
8.650000000000e+01 -2.668707438193e-02 3.835069116626e-04 2.733258431805e+01
8.675000000000e+01 -2.666833400894e-02 3.833739382519e-04 2.734167128241e+01
8.700000000000e+01 -2.664582030799e-02 3.831993854945e-04 2.734837402902e+01
8.725000000000e+01 -2.662018201533e-02 3.829880586090e-04 2.735281830457e+01
8.750000000000e+01 -2.659214006320e-02 3.827452854780e-04 2.735514396610e+01
8.775000000000e+01 -2.656247275190e-02 3.824768772862e-04 2.735550277655e+01
8.800000000000e+01 -2.653200052617e-02 3.821890929268e-04 2.735405596743e+01
8.825000000000e+01 -2.650156823814e-02 3.818883674119e-04 2.735097174861e+01
8.850000000000e+01 -2.647202496191e-02 3.815812435913e-04 2.734642257311e+01
8.875000000000e+01 -2.644420612078e-02 3.812742856810e-04 2.734058256167e+01
8.900000000000e+01 -2.641891537399e-02 3.809737735073e-04 2.733362493759e+01
8.925000000000e+01 -2.639690653231e-02 3.806857196401e-04 2.732571948655e+01
8.950000000000e+01 -2.637886802231e-02 3.804157368867e-04 2.731703043853e+01
8.975000000000e+01 -2.636540800380e-02 3.801689025958e-04 2.730771435332e+01
9.000000000000e+01 -2.635704187886e-02 3.799496583545e-04 2.729791838630e+01
9.025000000000e+01 -2.635418211572e-02 3.797617344281e-04 2.728777883227e+01
9.050000000000e+01 -2.635713050701e-02 3.796080891445e-04 2.727741997314e+01
9.075000000000e+01 -2.636607303765e-02 3.794908198797e-04 2.726695322567e+01
9.100000000000e+01 -2.638107725575e-02 3.794112075796e-04 2.725647659301e+01
9.125000000000e+01 -2.640209216744e-02 3.793696952407e-04 2.724607437975e+01
9.150000000000e+01 -2.642895050560e-02 3.793658997177e-04 2.723581715011e+01
9.175000000000e+01 -2.646137299982e-02 3.793986452128e-04 2.722576189791e+01
9.200000000000e+01 -2.649897449242e-02 3.794660146799e-04 2.721595232568e+01
9.225000000000e+01 -2.654127166756e-02 3.795654117966e-04 2.720641948997e+01
9.250000000000e+01 -2.658769181545e-02 3.796936280634e-04 2.719718202186e+01
9.275000000000e+01 -2.663758279282e-02 3.798469211744e-04 2.718824704285e+01
9.300000000000e+01 -2.669022353283e-02 3.800210902150e-04 2.717961063724e+01
9.325000000000e+01 -2.674483532437e-02 3.802115570967e-04 2.717125830127e+01
9.350000000000e+01 -2.680059288933e-02 3.804134389055e-04 2.716316585977e+01
9.375000000000e+01 -2.685663652027e-02 3.806216273111e-04 2.715529959368e+01
9.400000000000e+01 -2.691208319237e-02 3.808308642151e-04 2.714761709129e+01
9.425000000000e+01 -2.696603841017e-02 3.810358028932e-04 2.714006754487e+01
9.450000000000e+01 -2.701760821969e-02 3.812310740241e-04 2.713259201366e+01
9.475000000000e+01 -2.706590969488e-02 3.814113460823e-04 2.712512421016e+01
9.500000000000e+01 -2.711008320454e-02 3.815713841522e-04 2.711759049105e+01
9.525000000000e+01 -2.714930203344e-02 3.817061031849e-04 2.710991075230e+01
9.550000000000e+01 -2.718278425038e-02 3.818106250734e-04 2.710199849998e+01
9.575000000000e+01 -2.720980139981e-02 3.818803277006e-04 2.709376188600e+01
9.600000000000e+01 -2.722968968646e-02 3.819109023848e-04 2.708510396414e+01
9.625000000000e+01 -2.724185754114e-02 3.818984008748e-04 2.707592395115e+01
9.650000000000e+01 -2.724579556468e-02 3.818392932237e-04 2.706611778153e+01
9.675000000000e+01 -2.724108337370e-02 3.817305007069e-04 2.705557935720e+01
9.700000000000e+01 -2.722739639398e-02 3.815694764940e-04 2.704420193142e+01
9.725000000000e+01 -2.720451379932e-02 3.813542459796e-04 2.703187903529e+01
9.750000000000e+01 -2.717232117932e-02 3.810834367408e-04 2.701850635407e+01
9.775000000000e+01 -2.713081443024e-02 3.807563052381e-04 2.700398274866e+01
9.800000000000e+01 -2.708010069806e-02 3.803727935574e-04 2.698821221333e+01
9.825000000000e+01 -2.702039865074e-02 3.799334592686e-04 2.697110495019e+01
9.850000000000e+01 -2.695203562391e-02 3.794395776238e-04 2.695257894736e+01
9.875000000000e+01 -2.687544350957e-02 3.788931813353e-04 2.693256142669e+01
9.900000000000e+01 -2.679115229947e-02 3.782969023563e-04 2.691098957065e+01
9.925000000000e+01 -2.669978007816e-02 3.776539895238e-04 2.688781188389e+01
9.950000000000e+01 -2.660202182821e-02 3.769680600564e-04 2.686298847840e+01
9.975000000000e+01 -2.649863603542e-02 3.762432172044e-04 2.683649166629e+01
1.000000000000e+02 -2.639043040677e-02 3.754839272196e-04 2.680830628852e+01
1.002500000000e+02 -2.627824615962e-02 3.746948830785e-04 2.677842922507e+01
1.005000000000e+02 -2.616294221111e-02 3.738808888423e-04 2.674686950506e+01
1.007500000000e+02 -2.604537864478e-02 3.730467358539e-04 2.671364735751e+01
1.010000000000e+02 -2.592640113632e-02 3.721970827021e-04 2.667879364952e+01
1.012500000000e+02 -2.580682689213e-02 3.713363478425e-04 2.664234918717e+01
1.015000000000e+02 -2.568743101458e-02 3.704685978101e-04 2.660436341572e+01
1.017500000000e+02 -2.556893630658e-02 3.695974651213e-04 2.656489363686e+01
1.020000000000e+02 -2.545200467485e-02 3.687260770985e-04 2.652400388856e+01
1.022500000000e+02 -2.533723238625e-02 3.678570154979e-04 2.648176418857e+01
1.025000000000e+02 -2.522514607391e-02 3.669922820091e-04 2.643824928328e+01
1.027500000000e+02 -2.511620355930e-02 3.661333107348e-04 2.639353803932e+01
1.030000000000e+02 -2.501079587781e-02 3.652809777707e-04 2.634771265490e+01
1.032500000000e+02 -2.490925253064e-02 3.644356605660e-04 2.630085803745e+01
1.035000000000e+02 -2.481184891236e-02 3.635973346421e-04 2.625306126866e+01
1.037500000000e+02 -2.471881474387e-02 3.627655906267e-04 2.620441118193e+01
1.040000000000e+02 -2.463034347119e-02 3.619397684732e-04 2.615499799939e+01
1.042500000000e+02 -2.454660268091e-02 3.611190550324e-04 2.610491304965e+01
1.045000000000e+02 -2.446774387476e-02 3.603025882567e-04 2.605424851590e+01
1.047500000000e+02 -2.439391216261e-02 3.594895530606e-04 2.600309720861e+01
1.050000000000e+02 -2.432525400300e-02 3.586792880259e-04 2.595155234486e+01
1.052500000000e+02 -2.426192262801e-02 3.578713801330e-04 2.589970728979e+01
1.055000000000e+02 -2.420408263829e-02 3.570657292991e-04 2.584765528524e+01
1.057500000000e+02 -2.415191148599e-02 3.562626157667e-04 2.579548909872e+01
1.060000000000e+02 -2.410559905328e-02 3.554627236782e-04 2.574330063359e+01
1.062500000000e+02 -2.406534387708e-02 3.546671572526e-04 2.569118044937e+01
1.065000000000e+02 -2.403134756687e-02 3.538774321770e-04 2.563921722739e+01
1.067500000000e+02 -2.400380657674e-02 3.530954884028e-04 2.558749715950e+01
1.070000000000e+02 -2.398290187786e-02 3.523236352548e-04 2.553610325391e+01
1.072500000000e+02 -2.396878825139e-02 3.515644990911e-04 2.548511477570e+01
1.075000000000e+02 -2.396158131814e-02 3.508209325069e-04 2.543460629187e+01
1.077500000000e+02 -2.396134609027e-02 3.500959281316e-04 2.538464720722e+01
1.080000000000e+02 -2.396808430913e-02 3.493925341535e-04 2.533530099602e+01
1.082500000000e+02 -2.398172370331e-02 3.487137737890e-04 2.528662453562e+01
1.085000000000e+02 -2.400210930785e-02 3.480625174996e-04 2.523866781133e+01
1.087500000000e+02 -2.402899478245e-02 3.474413785329e-04 2.519147333639e+01
1.090000000000e+02 -2.406203702999e-02 3.468526432889e-04 2.514507610963e+01
1.092500000000e+02 -2.410079367884e-02 3.462982279163e-04 2.509950347394e+01
1.095000000000e+02 -2.414472343067e-02 3.457795618180e-04 2.505477516380e+01
1.097500000000e+02 -2.419318835262e-02 3.452975586085e-04 2.501090370924e+01
1.100000000000e+02 -2.424546027571e-02 3.448525689937e-04 2.496789469731e+01
1.102500000000e+02 -2.430072745150e-02 3.444443545759e-04 2.492574745884e+01
1.105000000000e+02 -2.435810722768e-02 3.440721285146e-04 2.488445557954e+01
1.107500000000e+02 -2.441665734995e-02 3.437345574024e-04 2.484400773458e+01
1.110000000000e+02 -2.447539232678e-02 3.434298032809e-04 2.480438830542e+01
1.112500000000e+02 -2.453329751222e-02 3.431555642546e-04 2.476557822720e+01
1.115000000000e+02 -2.458934777618e-02 3.429091432352e-04 2.472755554649e+01
1.117500000000e+02 -2.464252215619e-02 3.426875063274e-04 2.469029612875e+01
1.120000000000e+02 -2.469182291145e-02 3.424873638466e-04 2.465377402389e+01
1.122500000000e+02 -2.473628920196e-02 3.423052335567e-04 2.461796192134e+01
1.125000000000e+02 -2.477501466192e-02 3.421375217222e-04 2.458283124520e+01
1.127500000000e+02 -2.480716037101e-02 3.419805890071e-04 2.454835224152e+01
1.130000000000e+02 -2.483196599415e-02 3.418308082241e-04 2.451449391484e+01
1.132500000000e+02 -2.484876294947e-02 3.416846357585e-04 2.448122370825e+01
1.135000000000e+02 -2.485698041701e-02 3.415386380896e-04 2.444850728170e+01
1.137500000000e+02 -2.485615483764e-02 3.413895478409e-04 2.441630800705e+01
1.140000000000e+02 -2.484593206116e-02 3.412342930712e-04 2.438458666246e+01
1.142500000000e+02 -2.482607306302e-02 3.410700419652e-04 2.435330092654e+01
1.145000000000e+02 -2.479645438140e-02 3.408941878461e-04 2.432240507992e+01
1.147500000000e+02 -2.475706700995e-02 3.407043781003e-04 2.429184983328e+01
1.150000000000e+02 -2.470801730194e-02 3.404985084560e-04 2.426158211856e+01
1.152500000000e+02 -2.464952160145e-02 3.402748128256e-04 2.423154533357e+01
1.155000000000e+02 -2.458190498469e-02 3.400318694652e-04 2.420167951614e+01
1.157500000000e+02 -2.450559579475e-02 3.397685472119e-04 2.417192192201e+01
1.160000000000e+02 -2.442111985511e-02 3.394840494543e-04 2.414220783339e+01
1.162500000000e+02 -2.432909638061e-02 3.391779514727e-04 2.411247139483e+01
1.165000000000e+02 -2.423023089306e-02 3.388502266168e-04 2.408264683888e+01
1.167500000000e+02 -2.412530915673e-02 3.385013061648e-04 2.405266975493e+01
1.170000000000e+02 -2.401518971275e-02 3.381320632374e-04 2.402247859320e+01
1.172500000000e+02 -2.390079760228e-02 3.377436786164e-04 2.399201602981e+01
1.175000000000e+02 -2.378311567691e-02 3.373380297220e-04 2.396123055439e+01
1.177500000000e+02 -2.366317628512e-02 3.369176028066e-04 2.393007791692e+01
1.180000000000e+02 -2.354205261630e-02 3.364853658139e-04 2.389852248967e+01
1.182500000000e+02 -2.342084935080e-02 3.360448291478e-04 2.386653846699e+01
1.185000000000e+02 -2.330069282194e-02 3.356001336547e-04 2.383411095436e+01
1.187500000000e+02 -2.318272009485e-02 3.351559277216e-04 2.380123663249e+01
1.190000000000e+02 -2.306806807777e-02 3.347171524331e-04 2.376792433402e+01
1.192500000000e+02 -2.295786128446e-02 3.342892307807e-04 2.373419522203e+01
1.195000000000e+02 -2.285319948106e-02 3.338779777939e-04 2.370008269967e+01
1.197500000000e+02 -2.275514371515e-02 3.334894638686e-04 2.366563191211e+01
1.200000000000e+02 -2.266470447866e-02 3.331298996109e-04 2.363089909973e+01
1.202500000000e+02 -2.258282759278e-02 3.328055069426e-04 2.359595049847e+01
1.205000000000e+02 -2.251038165574e-02 3.325223854360e-04 2.356086106095e+01
1.207500000000e+02 -2.244814564853e-02 3.322863585278e-04 2.352571292228e+01
1.210000000000e+02 -2.239679724330e-02 3.321028105448e-04 2.349059368427e+01
1.212500000000e+02 -2.235690413147e-02 3.319766667549e-04 2.345559462417e+01
1.215000000000e+02 -2.232891272269e-02 3.319121546078e-04 2.342080872015e+01
1.217500000000e+02 -2.231314280475e-02 3.319127075351e-04 2.338632878602e+01
1.220000000000e+02 -2.230978185290e-02 3.319808964514e-04 2.335224559069e+01
1.222500000000e+02 -2.231888354842e-02 3.321183748655e-04 2.331864614305e+01
1.225000000000e+02 -2.234036412009e-02 3.323257028913e-04 2.328561206070e+01
1.227500000000e+02 -2.237400699697e-02 3.326024339174e-04 2.325321825504e+01
1.230000000000e+02 -2.241946304668e-02 3.329471124473e-04 2.322153176999e+01
1.232500000000e+02 -2.247625884964e-02 3.333573032929e-04 2.319061097461e+01
1.235000000000e+02 -2.254380277347e-02 3.338296395756e-04 2.316050499111e+01
1.237500000000e+02 -2.262139302965e-02 3.343598988178e-04 2.313125343679e+01
1.240000000000e+02 -2.270823059114e-02 3.349431180224e-04 2.310288644350e+01
1.242500000000e+02 -2.280342798654e-02 3.355737106370e-04 2.307542494237e+01
1.245000000000e+02 -2.290602404741e-02 3.362455316727e-04 2.304888115197e+01
1.247500000000e+02 -2.301499594857e-02 3.369520498632e-04 2.302325927356e+01
1.250000000000e+02 -2.312927210083e-02 3.376864906469e-04 2.299855635563e+01
1.252500000000e+02 -2.324774752664e-02 3.384419689020e-04 2.297476316579e+01
1.255000000000e+02 -2.336929573975e-02 3.392116037953e-04 2.295186524289e+01
1.257500000000e+02 -2.349278356531e-02 3.399886332925e-04 2.292984377482e+01
1.260000000000e+02 -2.361708320466e-02 3.407665198524e-04 2.290867662815e+01
1.262500000000e+02 -2.374108557698e-02 3.415390431581e-04 2.288833905356e+01
1.265000000000e+02 -2.386371188369e-02 3.423003775902e-04 2.286880452627e+01
1.267500000000e+02 -2.398392503810e-02 3.430451504642e-04 2.285004514616e+01
1.270000000000e+02 -2.410074063819e-02 3.437684770958e-04 2.283203215625e+01
1.272500000000e+02 -2.421323705638e-02 3.444659645656e-04 2.281473609730e+01
1.275000000000e+02 -2.432056360815e-02 3.451338037491e-04 2.279812674757e+01
1.277500000000e+02 -2.442194901243e-02 3.457687528606e-04 2.278217318987e+01
1.280000000000e+02 -2.451670672360e-02 3.463680596116e-04 2.276684332662e+01
1.282500000000e+02 -2.460424189544e-02 3.469296512629e-04 2.275210374133e+01
1.285000000000e+02 -2.468405244978e-02 3.474519132437e-04 2.273791901874e+01
1.287500000000e+02 -2.475573265259e-02 3.479336315262e-04 2.272425153606e+01
1.290000000000e+02 -2.481897131553e-02 3.483739941472e-04 2.271106074772e+01
1.292500000000e+02 -2.487355227328e-02 3.487725826893e-04 2.269830302961e+01
1.295000000000e+02 -2.491935057433e-02 3.491293841141e-04 2.268593128500e+01
1.297500000000e+02 -2.495632741155e-02 3.494445566436e-04 2.267389466136e+01
1.300000000000e+02 -2.498452712601e-02 3.497184469538e-04 2.266213877783e+01
1.302500000000e+02 -2.500407031005e-02 3.499515992685e-04 2.265060577964e+01
1.305000000000e+02 -2.501514601893e-02 3.501447468170e-04 2.263923459076e+01
1.307500000000e+02 -2.501800641830e-02 3.502987845987e-04 2.262796170276e+01
1.310000000000e+02 -2.501295820577e-02 3.504147036013e-04 2.261672179124e+01
1.312500000000e+02 -2.500035416332e-02 3.504935926175e-04 2.260544848412e+01
1.315000000000e+02 -2.498058760452e-02 3.505366304399e-04 2.259407563040e+01
1.317500000000e+02 -2.495408415484e-02 3.505450346065e-04 2.258253826090e+01
1.320000000000e+02 -2.492129569700e-02 3.505200618742e-04 2.257077384408e+01
1.322500000000e+02 -2.488269322857e-02 3.504630196311e-04 2.255872330688e+01
1.325000000000e+02 -2.483876310410e-02 3.503751681040e-04 2.254633245222e+01
1.327500000000e+02 -2.479000111340e-02 3.502577833123e-04 2.253355288132e+01
1.330000000000e+02 -2.473690821766e-02 3.501122176789e-04 2.252034300640e+01
1.332500000000e+02 -2.467998700598e-02 3.499398144736e-04 2.250666889184e+01
1.335000000000e+02 -2.461973907369e-02 3.497418822122e-04 2.249250489313e+01
1.337500000000e+02 -2.455666245673e-02 3.495197314443e-04 2.247783412722e+01
1.340000000000e+02 -2.449124973375e-02 3.492746193039e-04 2.246264869513e+01
1.342500000000e+02 -2.442398666624e-02 3.490076800969e-04 2.244694975676e+01
1.345000000000e+02 -2.435535054757e-02 3.487201450766e-04 2.243074714861e+01
1.347500000000e+02 -2.428581074260e-02 3.484132749514e-04 2.241405923270e+01
1.350000000000e+02 -2.421582796835e-02 3.480882317952e-04 2.239691212564e+01
1.352500000000e+02 -2.414585440078e-02 3.477460159103e-04 2.237933898058e+01
1.355000000000e+02 -2.407633404987e-02 3.473876666375e-04 2.236137908546e+01
1.357500000000e+02 -2.400770339383e-02 3.470143312214e-04 2.234307686259e+01
1.360000000000e+02 -2.394039210636e-02 3.466271387224e-04 2.232448083128e+01
1.362500000000e+02 -2.387482382003e-02 3.462272554413e-04 2.230564252756e+01
1.365000000000e+02 -2.381141669239e-02 3.458159502949e-04 2.228661547048e+01
1.367500000000e+02 -2.375058376567e-02 3.453944803621e-04 2.226745418084e+01
1.370000000000e+02 -2.369273283323e-02 3.449642383413e-04 2.224821333790e+01
1.372500000000e+02 -2.363826630021e-02 3.445267784608e-04 2.222894692752e+01
1.375000000000e+02 -2.358757832309e-02 3.440838111465e-04 2.220970784153e+01
1.377500000000e+02 -2.354105418754e-02 3.436372120550e-04 2.219054726547e+01
1.380000000000e+02 -2.349906546012e-02 3.431890304863e-04 2.217151464283e+01
1.382500000000e+02 -2.346196750695e-02 3.427414900948e-04 2.215265745660e+01
1.385000000000e+02 -2.343009349798e-02 3.422969748898e-04 2.213402143535e+01
1.387500000000e+02 -2.340374704069e-02 3.418580094617e-04 2.211565087748e+01
1.390000000000e+02 -2.338319727045e-02 3.414272213043e-04 2.209758894204e+01
1.392500000000e+02 -2.336867035936e-02 3.410073373780e-04 2.207987821684e+01
1.395000000000e+02 -2.336034039416e-02 3.406011332612e-04 2.206256131900e+01
1.397500000000e+02 -2.335832368914e-02 3.402113519575e-04 2.204568139206e+01
1.400000000000e+02 -2.336266793992e-02 3.398406425686e-04 2.202928280148e+01
1.402500000000e+02 -2.337334774622e-02 3.394915104232e-04 2.201341156492e+01
1.405000000000e+02 -2.339025508219e-02 3.391662353659e-04 2.199811592479e+01
1.407500000000e+02 -2.341319677680e-02 3.388668184521e-04 2.198344661457e+01
1.410000000000e+02 -2.344188785207e-02 3.385949013066e-04 2.196945718920e+01
1.412500000000e+02 -2.347595181577e-02 3.383517135632e-04 2.195620405417e+01
1.415000000000e+02 -2.351491798710e-02 3.381380004595e-04 2.194374650808e+01
1.417500000000e+02 -2.355822537052e-02 3.379540401947e-04 2.193214649305e+01
1.420000000000e+02 -2.360522479058e-02 3.377995594154e-04 2.192146836546e+01
1.422500000000e+02 -2.365518663350e-02 3.376738473845e-04 2.191177840685e+01
1.425000000000e+02 -2.370730765070e-02 3.375755532989e-04 2.190314438351e+01
1.427500000000e+02 -2.376072339948e-02 3.375027477961e-04 2.189563489926e+01
1.430000000000e+02 -2.381451995226e-02 3.374530522737e-04 2.188931884333e+01
1.432500000000e+02 -2.386774954719e-02 3.374236601189e-04 2.188426469149e+01
1.435000000000e+02 -2.391944610010e-02 3.374113650407e-04 2.188053994091e+01
1.437500000000e+02 -2.396864330050e-02 3.374126326120e-04 2.187821046723e+01
1.440000000000e+02 -2.401439268384e-02 3.374238154377e-04 2.187734002744e+01
1.442500000000e+02 -2.405578311238e-02 3.374411764588e-04 2.187798974114e+01
1.445000000000e+02 -2.409195913312e-02 3.374609285747e-04 2.188021771791e+01
1.447500000000e+02 -2.412213844768e-02 3.374793040742e-04 2.188407871680e+01
1.450000000000e+02 -2.414562861908e-02 3.374927346002e-04 2.188962386395e+01
1.452500000000e+02 -2.416184245955e-02 3.374979653785e-04 2.189690051851e+01
1.455000000000e+02 -2.417031031538e-02 3.374921470832e-04 2.190595208910e+01
1.457500000000e+02 -2.417069010676e-02 3.374728776537e-04 2.191681801939e+01
1.460000000000e+02 -2.416277413211e-02 3.374382123642e-04 2.192953372189e+01
1.462500000000e+02 -2.414649284167e-02 3.373867156947e-04 2.194413060859e+01
1.465000000000e+02 -2.412191429901e-02 3.373177384262e-04 2.196063605330e+01
1.467500000000e+02 -2.408924154753e-02 3.372311250291e-04 2.197907348613e+01
1.470000000000e+02 -2.404880613711e-02 3.371272984293e-04 2.199946236516e+01
1.472500000000e+02 -2.400105831671e-02 3.370072881556e-04 2.202181815033e+01
1.475000000000e+02 -2.394655587985e-02 3.368724303297e-04 2.204615232452e+01
1.477500000000e+02 -2.388594965859e-02 3.367244062300e-04 2.207247228747e+01
1.480000000000e+02 -2.381996726523e-02 3.365652689988e-04 2.210078125235e+01
1.482500000000e+02 -2.374939583211e-02 3.363973365413e-04 2.213107809003e+01
1.485000000000e+02 -2.367506546692e-02 3.362230730157e-04 2.216335714608e+01
1.487500000000e+02 -2.359783181896e-02 3.360449863791e-04 2.219760793799e+01
1.490000000000e+02 -2.351856116941e-02 3.358655457569e-04 2.223381497190e+01
1.492500000000e+02 -2.343811511438e-02 3.356871037426e-04 2.227195739714e+01
1.495000000000e+02 -2.335733809806e-02 3.355118339864e-04 2.231200869798e+01
1.497500000000e+02 -2.327704701391e-02 3.353416863590e-04 2.235393640475e+01
1.500000000000e+02 -2.319802321972e-02 3.351783601779e-04 2.239770180738e+01
1.502500000000e+02 -2.312100707458e-02 3.350232987792e-04 2.244325971271e+01
1.505000000000e+02 -2.304669508362e-02 3.348777353011e-04 2.249055825129e+01
1.507500000000e+02 -2.297573918284e-02 3.347426723786e-04 2.253953876284e+01
1.510000000000e+02 -2.290874796138e-02 3.346188908834e-04 2.259013576056e+01
1.512500000000e+02 -2.284628940694e-02 3.345071072606e-04 2.264227698240e+01
1.515000000000e+02 -2.278889466018e-02 3.344080242365e-04 2.269588355449e+01
1.517500000000e+02 -2.273706254925e-02 3.343224180177e-04 2.275087026168e+01
1.520000000000e+02 -2.269126303173e-02 3.342511410270e-04 2.280714588114e+01
1.522500000000e+02 -2.265194228999e-02 3.341952084711e-04 2.286461371618e+01
1.525000000000e+02 -2.261952403542e-02 3.341559095759e-04 2.292317209532e+01
1.527500000000e+02 -2.259441187639e-02 3.341348539496e-04 2.298271506722e+01
1.530000000000e+02 -2.257698838406e-02 3.341339415868e-04 2.304313308488e+01
1.532500000000e+02 -2.256761271200e-02 3.341553526810e-04 2.310431376051e+01
1.535000000000e+02 -2.256661657494e-02 3.342015295749e-04 2.316614266224e+01
1.537500000000e+02 -2.257429794910e-02 3.342750874540e-04 2.322850412221e+01
1.540000000000e+02 -2.259091305223e-02 3.343787839010e-04 2.329128201375e+01
1.542500000000e+02 -2.261666677900e-02 3.345155000334e-04 2.335436054835e+01
1.545000000000e+02 -2.265170228064e-02 3.346880642978e-04 2.341762499944e+01
1.547500000000e+02 -2.269608968476e-02 3.348990510997e-04 2.348096240697e+01
1.550000000000e+02 -2.274981464038e-02 3.351506092962e-04 2.354426221047e+01
1.552500000000e+02 -2.281276862728e-02 3.354444720611e-04 2.360741682141e+01
1.555000000000e+02 -2.288473846019e-02 3.357818705479e-04 2.367032212042e+01
1.557500000000e+02 -2.296539923022e-02 3.361632978348e-04 2.373287789061e+01
1.560000000000e+02 -2.305430705496e-02 3.365884142471e-04 2.379498814914e+01
1.562500000000e+02 -2.315089683538e-02 3.370560465330e-04 2.385656144306e+01
1.565000000000e+02 -2.325448007680e-02 3.375641717567e-04 2.391751100727e+01
1.567500000000e+02 -2.336424857111e-02 3.381098791860e-04 2.397775492864e+01
1.570000000000e+02 -2.347927840019e-02 3.386890919669e-04 2.403721614164e+01
1.572500000000e+02 -2.359853983641e-02 3.392968598782e-04 2.409582248166e+01
1.575000000000e+02 -2.372090801585e-02 3.399275112054e-04 2.415350654417e+01
1.577500000000e+02 -2.384517893977e-02 3.405746630832e-04 2.421020566319e+01
1.580000000000e+02 -2.397008565887e-02 3.412312396327e-04 2.426586167748e+01
1.582500000000e+02 -2.409431821338e-02 3.418896809319e-04 2.432042088255e+01
1.585000000000e+02 -2.421654386044e-02 3.425421559023e-04 2.437383377027e+01
1.587500000000e+02 -2.433543015926e-02 3.431807178788e-04 2.442605500336e+01
1.590000000000e+02 -2.444966745400e-02 3.437974997388e-04 2.447704318925e+01
1.592500000000e+02 -2.455799222401e-02 3.443849070380e-04 2.452676093493e+01
1.595000000000e+02 -2.465920900809e-02 3.449358057376e-04 2.457517471910e+01
1.597500000000e+02 -2.475221250639e-02 3.454437153644e-04 2.462225496214e+01
1.600000000000e+02 -2.483600773605e-02 3.459029811398e-04 2.466797619147e+01
1.602500000000e+02 -2.490972757691e-02 3.463089249655e-04 2.471231704793e+01
1.605000000000e+02 -2.497264786938e-02 3.466579839443e-04 2.475526053540e+01
1.607500000000e+02 -2.502419896034e-02 3.469477763850e-04 2.479679429129e+01
1.610000000000e+02 -2.506397411730e-02 3.471772677760e-04 2.483691069019e+01
1.612500000000e+02 -2.509173433242e-02 3.473467048721e-04 2.487560713375e+01
1.615000000000e+02 -2.510740947685e-02 3.474576166946e-04 2.491288632525e+01
1.617500000000e+02 -2.511109593861e-02 3.475127804709e-04 2.494875632180e+01
1.620000000000e+02 -2.510305044204e-02 3.475161097203e-04 2.498323075073e+01
1.622500000000e+02 -2.508368069446e-02 3.474726042109e-04 2.501632883928e+01
1.625000000000e+02 -2.505353304739e-02 3.473882067606e-04 2.504807551542e+01
1.627500000000e+02 -2.501327813631e-02 3.472695615745e-04 2.507850121266e+01
1.630000000000e+02 -2.496369448309e-02 3.471238817411e-04 2.510764183916e+01
1.632500000000e+02 -2.490565093516e-02 3.469587750830e-04 2.513553855263e+01
1.635000000000e+02 -2.484008853280e-02 3.467820387344e-04 2.516223752353e+01
1.637500000000e+02 -2.476800248397e-02 3.466013944314e-04 2.518778963187e+01
1.640000000000e+02 -2.469042503291e-02 3.464244187162e-04 2.521225011997e+01
1.642500000000e+02 -2.460840925247e-02 3.462583714289e-04 2.523567832030e+01
1.645000000000e+02 -2.452301476714e-02 3.461100454419e-04 2.525813717059e+01
1.647500000000e+02 -2.443529518930e-02 3.459856522015e-04 2.527969292407e+01
1.650000000000e+02 -2.434628794063e-02 3.458907388630e-04 2.530041478397e+01
1.652500000000e+02 -2.425700617605e-02 3.458301310693e-04 2.532037456178e+01
1.655000000000e+02 -2.416843285718e-02 3.458079044156e-04 2.533964635558e+01
1.657500000000e+02 -2.408151686933e-02 3.458273790809e-04 2.535830626368e+01
1.660000000000e+02 -2.399717076417e-02 3.458911393388e-04 2.537643210439e+01
1.662500000000e+02 -2.391626986594e-02 3.460010684085e-04 2.539410316775e+01
1.665000000000e+02 -2.383965231749e-02 3.461583806725e-04 2.541139993210e+01
1.667500000000e+02 -2.376812000088e-02 3.463637615570e-04 2.542840397606e+01
1.670000000000e+02 -2.370243964854e-02 3.466173910417e-04 2.544519753416e+01
1.672500000000e+02 -2.364334344438e-02 3.469190118517e-04 2.546186333757e+01
1.675000000000e+02 -2.359152901695e-02 3.472680173248e-04 2.547848447926e+01
1.677500000000e+02 -2.354765869120e-02 3.476635292880e-04 2.549514387543e+01
1.680000000000e+02 -2.351235735923e-02 3.481044565617e-04 2.551192403907e+01
1.682500000000e+02 -2.348620876161e-02 3.485895528931e-04 2.552890682333e+01
1.685000000000e+02 -2.346975064811e-02 3.491174644605e-04 2.554617292898e+01
1.687500000000e+02 -2.346346849248e-02 3.496868016361e-04 2.556380129489e+01
1.690000000000e+02 -2.346778793541e-02 3.502961260129e-04 2.558186899999e+01
1.692500000000e+02 -2.348306652706e-02 3.509439693503e-04 2.560045032894e+01
1.695000000000e+02 -2.350958529245e-02 3.516288393882e-04 2.561961665699e+01
1.697500000000e+02 -2.354754006703e-02 3.523492384502e-04 2.563943577897e+01
1.700000000000e+02 -2.359703291329e-02 3.531035997974e-04 2.565997121365e+01
1.702500000000e+02 -2.365806482736e-02 3.538902921539e-04 2.568128218479e+01
1.705000000000e+02 -2.373052913605e-02 3.547076249644e-04 2.570342267242e+01
1.707500000000e+02 -2.381420739324e-02 3.555538118003e-04 2.572644157414e+01
1.710000000000e+02 -2.390876556345e-02 3.564269337342e-04 2.575038185080e+01
1.712500000000e+02 -2.401375341318e-02 3.573249165643e-04 2.577528084030e+01
1.715000000000e+02 -2.412860531070e-02 3.582454933908e-04 2.580116953120e+01
1.717500000000e+02 -2.425264401089e-02 3.591862054220e-04 2.582807304650e+01
1.720000000000e+02 -2.438508545115e-02 3.601443884090e-04 2.585601004781e+01
1.722500000000e+02 -2.452504689620e-02 3.611171625263e-04 2.588499337069e+01
1.725000000000e+02 -2.467155565099e-02 3.621014193999e-04 2.591502954372e+01
1.727500000000e+02 -2.482356056745e-02 3.630938190229e-04 2.594611953152e+01
1.730000000000e+02 -2.497994351712e-02 3.640908075540e-04 2.597825832962e+01
1.732500000000e+02 -2.513953309192e-02 3.650886267675e-04 2.601143577112e+01
1.735000000000e+02 -2.530111794668e-02 3.660833456388e-04 2.604563614336e+01
1.737500000000e+02 -2.546346185310e-02 3.670708948692e-04 2.608083900707e+01
1.740000000000e+02 -2.562531796004e-02 3.680470582504e-04 2.611701888534e+01
1.742500000000e+02 -2.578544459082e-02 3.690075490335e-04 2.615414567284e+01
1.745000000000e+02 -2.594262046487e-02 3.699480652942e-04 2.619218504066e+01
1.747500000000e+02 -2.609565912918e-02 3.708643418901e-04 2.623109813294e+01
1.750000000000e+02 -2.624342346189e-02 3.717521948003e-04 2.627084192668e+01
1.752500000000e+02 -2.638483950149e-02 3.726075249212e-04 2.631136955237e+01
1.755000000000e+02 -2.651890850777e-02 3.734266414589e-04 2.635262987861e+01
1.757500000000e+02 -2.664471859678e-02 3.742061434375e-04 2.639456816196e+01
1.760000000000e+02 -2.676145484896e-02 3.749430432884e-04 2.643712561259e+01
1.762500000000e+02 -2.686840886645e-02 3.756346176310e-04 2.648023973393e+01
1.765000000000e+02 -2.696498631693e-02 3.762786772423e-04 2.652384424155e+01
1.767500000000e+02 -2.705071237793e-02 3.768736386474e-04 2.656786939342e+01
1.770000000000e+02 -2.712523562720e-02 3.774185033418e-04 2.661224163088e+01
1.772500000000e+02 -2.718833044849e-02 3.779128834280e-04 2.665688392287e+01
1.775000000000e+02 -2.723989756416e-02 3.783570398722e-04 2.670171570222e+01
1.777500000000e+02 -2.727996264123e-02 3.787518771893e-04 2.674665319966e+01
1.780000000000e+02 -2.730867368800e-02 3.790989278539e-04 2.679160915376e+01
1.782500000000e+02 -2.732629707000e-02 3.794003256867e-04 2.683649317087e+01
1.785000000000e+02 -2.733321211695e-02 3.796587645398e-04 2.688121177735e+01
1.787500000000e+02 -2.732990472672e-02 3.798774476292e-04 2.692566854637e+01
1.790000000000e+02 -2.731695999536e-02 3.800600250912e-04 2.696976423812e+01
1.792500000000e+02 -2.729505407436e-02 3.802105239364e-04 2.701339691098e+01
1.795000000000e+02 -2.726494549997e-02 3.803332729268e-04 2.705646228297e+01
1.797500000000e+02 -2.722746566641e-02 3.804328025165e-04 2.709885361784e+01
1.800000000000e+02 -2.718350927836e-02 3.805138264440e-04 2.714046212087e+01
1.802500000000e+02 -2.713402419669e-02 3.805811171281e-04 2.718117710057e+01
1.805000000000e+02 -2.708000046232e-02 3.806394233103e-04 2.722088619345e+01
1.807500000000e+02 -2.702245901819e-02 3.806934019277e-04 2.725947560205e+01
1.810000000000e+02 -2.696243989019e-02 3.807475535350e-04 2.729683035812e+01
1.812500000000e+02 -2.690098962940e-02 3.808061450914e-04 2.733283457766e+01
1.815000000000e+02 -2.683914869501e-02 3.808731374449e-04 2.736737190394e+01
1.817500000000e+02 -2.677793790786e-02 3.809521413416e-04 2.740032567136e+01
1.820000000000e+02 -2.671834521397e-02 3.810463596029e-04 2.743157940801e+01
1.822500000000e+02 -2.666131248353e-02 3.811585412109e-04 2.746101735218e+01
1.825000000000e+02 -2.660772180698e-02 3.812909291356e-04 2.748852480442e+01
1.827500000000e+02 -2.655838314147e-02 3.814452311447e-04 2.751398878250e+01
1.830000000000e+02 -2.651402286990e-02 3.816225879726e-04 2.753729870813e+01
1.832500000000e+02 -2.647527280170e-02 3.818235566447e-04 2.755834697614e+01
1.835000000000e+02 -2.644266175664e-02 3.820481171796e-04 2.757702986302e+01
1.837500000000e+02 -2.641660807007e-02 3.822956550419e-04 2.759324830682e+01
1.840000000000e+02 -2.639741466068e-02 3.825649752535e-04 2.760690876909e+01
1.842500000000e+02 -2.638526721409e-02 3.828543326720e-04 2.761792428754e+01
1.845000000000e+02 -2.638023288021e-02 3.831614553783e-04 2.762621535796e+01
1.847500000000e+02 -2.638226293293e-02 3.834835978868e-04 2.763171103350e+01
1.850000000000e+02 -2.639119666357e-02 3.838175856579e-04 2.763434989628e+01
1.852500000000e+02 -2.640676707156e-02 3.841598681155e-04 2.763408101741e+01
1.855000000000e+02 -2.642860924163e-02 3.845065866362e-04 2.763086496525e+01
1.857500000000e+02 -2.645626830047e-02 3.848536263615e-04 2.762467459505e+01
1.860000000000e+02 -2.648921032846e-02 3.851966882171e-04 2.761549588371e+01
1.862500000000e+02 -2.652683221014e-02 3.855313378021e-04 2.760332849435e+01
1.865000000000e+02 -2.656847354547e-02 3.858530717634e-04 2.758818633313e+01
1.867500000000e+02 -2.661342698764e-02 3.861573605981e-04 2.757009779184e+01
1.870000000000e+02 -2.666095016270e-02 3.864397178253e-04 2.754910594479e+01
1.872500000000e+02 -2.671027542398e-02 3.866956873025e-04 2.752526840031e+01
1.875000000000e+02 -2.676062081174e-02 3.869208718728e-04 2.749865709282e+01
1.877500000000e+02 -2.681119876718e-02 3.871111418586e-04 2.746935771156e+01
1.880000000000e+02 -2.686122599640e-02 3.872625090601e-04 2.743746908269e+01
1.882500000000e+02 -2.690993117632e-02 3.873711734247e-04 2.740310218413e+01
1.885000000000e+02 -2.695656428072e-02 3.874335763292e-04 2.736637916635e+01
1.887500000000e+02 -2.700040307370e-02 3.874464606431e-04 2.732743202546e+01
1.890000000000e+02 -2.704076010220e-02 3.874068609880e-04 2.728640126687e+01
1.892500000000e+02 -2.707698924327e-02 3.873120643575e-04 2.724343448340e+01
1.895000000000e+02 -2.710849074730e-02 3.871597664530e-04 2.719868469350e+01
1.897500000000e+02 -2.713471656534e-02 3.869480794763e-04 2.715230889754e+01
1.900000000000e+02 -2.715517446116e-02 3.866755253699e-04 2.710446637296e+01
1.902500000000e+02 -2.716943263031e-02 3.863410751850e-04 2.705531717826e+01
1.905000000000e+02 -2.717712287398e-02 3.859441707476e-04 2.700502076477e+01
1.907500000000e+02 -2.717794280697e-02 3.854847448793e-04 2.695373446985e+01
1.910000000000e+02 -2.717165792295e-02 3.849632295389e-04 2.690161235738e+01
1.912500000000e+02 -2.715810268164e-02 3.843805564569e-04 2.684880423200e+01
1.915000000000e+02 -2.713718095954e-02 3.837381602596e-04 2.679545458113e+01
1.917500000000e+02 -2.710886577455e-02 3.830379620362e-04 2.674170195196e+01
1.920000000000e+02 -2.707319790540e-02 3.822823565924e-04 2.668767852013e+01
1.922500000000e+02 -2.703028438920e-02 3.814741961319e-04 2.663350959630e+01
1.925000000000e+02 -2.698029587536e-02 3.806167599977e-04 2.657931358042e+01
1.927500000000e+02 -2.692346352394e-02 3.797136592568e-04 2.652520192616e+01
1.930000000000e+02 -2.686007509337e-02 3.787689255574e-04 2.647127941136e+01
1.932500000000e+02 -2.679047154552e-02 3.777869827707e-04 2.641764422018e+01
1.935000000000e+02 -2.671504181602e-02 3.767724995425e-04 2.636438840783e+01
1.937500000000e+02 -2.663421664091e-02 3.757303169257e-04 2.631159829035e+01
1.940000000000e+02 -2.654846321363e-02 3.746654391545e-04 2.625935485127e+01
1.942500000000e+02 -2.645827944401e-02 3.735830244604e-04 2.620773414975e+01
1.945000000000e+02 -2.636418720999e-02 3.724883196283e-04 2.615680782922e+01
1.947500000000e+02 -2.626672711718e-02 3.713865317376e-04 2.610664326651e+01
1.950000000000e+02 -2.616645102766e-02 3.702827170900e-04 2.605730396046e+01
1.952500000000e+02 -2.606391612683e-02 3.691818364829e-04 2.600884969191e+01
1.955000000000e+02 -2.595967888540e-02 3.680886583711e-04 2.596133659887e+01
1.957500000000e+02 -2.585428950901e-02 3.670076904742e-04 2.591481719277e+01
1.960000000000e+02 -2.574828656534e-02 3.659431113324e-04 2.586934025085e+01
1.962500000000e+02 -2.564219224752e-02 3.648986542014e-04 2.582495060803e+01
1.965000000000e+02 -2.553650760266e-02 3.638777809531e-04 2.578168904847e+01
1.967500000000e+02 -2.543170963164e-02 3.628835031245e-04 2.573959177137e+01
1.970000000000e+02 -2.532824791502e-02 3.619183271290e-04 2.569869017980e+01
1.972500000000e+02 -2.522654246265e-02 3.609842919351e-04 2.565901039507e+01
1.975000000000e+02 -2.512698152063e-02 3.600829518612e-04 2.562057297107e+01
1.977500000000e+02 -2.502992145278e-02 3.592154544243e-04 2.558339225395e+01
1.980000000000e+02 -2.493568550304e-02 3.583824285756e-04 2.554747619523e+01
1.982500000000e+02 -2.484456548651e-02 3.575840735974e-04 2.551282571657e+01
1.985000000000e+02 -2.475682221419e-02 3.568202962586e-04 2.547943458772e+01
1.987500000000e+02 -2.467268854100e-02 3.560907344182e-04 2.544728885697e+01
1.990000000000e+02 -2.459237087863e-02 3.553947877111e-04 2.541636680435e+01
1.992500000000e+02 -2.451605288885e-02 3.547316875762e-04 2.538663851866e+01
1.995000000000e+02 -2.444389785495e-02 3.541005781415e-04 2.535806591440e+01
1.997500000000e+02 -2.437605209496e-02 3.535005930919e-04 2.533060257572e+01
2.000000000000e+02 -2.431264788013e-02 3.529309128563e-04 2.530419369436e+01
2.002500000000e+02 -2.425380562521e-02 3.523908152337e-04 2.527877628705e+01
2.005000000000e+02 -2.419963640468e-02 3.518797281997e-04 2.525427920698e+01
2.007500000000e+02 -2.415024324500e-02 3.513972667838e-04 2.523062353373e+01
2.010000000000e+02 -2.410572207619e-02 3.509432604043e-04 2.520772279644e+01
2.012500000000e+02 -2.406616191102e-02 3.505177926623e-04 2.518548351983e+01
2.015000000000e+02 -2.403164420167e-02 3.501211738230e-04 2.516380571929e+01
2.017500000000e+02 -2.400224098524e-02 3.497538740256e-04 2.514258351483e+01
2.020000000000e+02 -2.397801267468e-02 3.494166024532e-04 2.512170594026e+01
2.022500000000e+02 -2.395900395640e-02 3.491103250914e-04 2.510105770309e+01
2.025000000000e+02 -2.394524058333e-02 3.488360601842e-04 2.508052015816e+01
2.027500000000e+02 -2.393672410115e-02 3.485949268655e-04 2.505997227150e+01
2.030000000000e+02 -2.393342785393e-02 3.483880079942e-04 2.503929170419e+01
2.032500000000e+02 -2.393529139109e-02 3.482161991698e-04 2.501835593391e+01
2.035000000000e+02 -2.394221581919e-02 3.480803200127e-04 2.499704339796e+01
2.037500000000e+02 -2.395405809615e-02 3.479809933631e-04 2.497523470037e+01
2.040000000000e+02 -2.397062682716e-02 3.479185649601e-04 2.495281378697e+01
2.042500000000e+02 -2.399167879341e-02 3.478930412207e-04 2.492966906416e+01
2.045000000000e+02 -2.401691484503e-02 3.479040309025e-04 2.490569460001e+01
2.047500000000e+02 -2.404597928136e-02 3.479506997129e-04 2.488079106837e+01
2.050000000000e+02 -2.407845796549e-02 3.480317289621e-04 2.485486681762e+01
2.052500000000e+02 -2.411387939902e-02 3.481452679834e-04 2.482783868602e+01
2.055000000000e+02 -2.415171704142e-02 3.482889462732e-04 2.479963266611e+01
2.057500000000e+02 -2.419139206580e-02 3.484598914954e-04 2.477018460931e+01
2.060000000000e+02 -2.423227904405e-02 3.486546779627e-04 2.473944060680e+01
2.062500000000e+02 -2.427371272916e-02 3.488693505919e-04 2.470735717618e+01
2.065000000000e+02 -2.431499513920e-02 3.490994623400e-04 2.467390151058e+01
2.067500000000e+02 -2.435540550741e-02 3.493401180407e-04 2.463905135142e+01
2.070000000000e+02 -2.439421113737e-02 3.495860265207e-04 2.460279467593e+01
2.072500000000e+02 -2.443067908466e-02 3.498315747646e-04 2.456512949817e+01
2.075000000000e+02 -2.446408928184e-02 3.500708868461e-04 2.452606328648e+01
2.077500000000e+02 -2.449374795430e-02 3.502978992932e-04 2.448561225814e+01
2.080000000000e+02 -2.451900171892e-02 3.505064542356e-04 2.444380085002e+01
2.082500000000e+02 -2.453925160848e-02 3.506904186869e-04 2.440066082724e+01
2.085000000000e+02 -2.455396701526e-02 3.508437865027e-04 2.435623049519e+01
2.087500000000e+02 -2.456269915050e-02 3.509607774687e-04 2.431055389416e+01
2.090000000000e+02 -2.456509286193e-02 3.510359401429e-04 2.426367984260e+01
2.092500000000e+02 -2.456089878313e-02 3.510642618957e-04 2.421566132366e+01
2.095000000000e+02 -2.454998242625e-02 3.510412673995e-04 2.416655460231e+01
2.097500000000e+02 -2.453233191721e-02 3.509631146662e-04 2.411641855882e+01
2.100000000000e+02 -2.450806324473e-02 3.508266821889e-04 2.406531406782e+01
2.102500000000e+02 -2.447742325257e-02 3.506296487386e-04 2.401330348806e+01
2.105000000000e+02 -2.444078796378e-02 3.503705507556e-04 2.396045006691e+01
2.107500000000e+02 -2.439866116214e-02 3.500488548612e-04 2.390681776295e+01
2.110000000000e+02 -2.435166655233e-02 3.496649872347e-04 2.385247080968e+01
2.112500000000e+02 -2.430053852161e-02 3.492203132010e-04 2.379747351409e+01
2.115000000000e+02 -2.424610963057e-02 3.487171674738e-04 2.374189011116e+01
2.117500000000e+02 -2.418929396461e-02 3.481588547229e-04 2.368578449337e+01
2.120000000000e+02 -2.413107101168e-02 3.475496108821e-04 2.362922030972e+01
2.122500000000e+02 -2.407246416181e-02 3.468945404102e-04 2.357226074266e+01
2.125000000000e+02 -2.401451939151e-02 3.461995446121e-04 2.351496849216e+01
2.127500000000e+02 -2.395828103203e-02 3.454712256645e-04 2.345740555624e+01
2.130000000000e+02 -2.390476941219e-02 3.447167876448e-04 2.339963336403e+01
2.132500000000e+02 -2.385495493960e-02 3.439438998117e-04 2.334171240501e+01
2.135000000000e+02 -2.380973564943e-02 3.431605687955e-04 2.328370235994e+01
2.137500000000e+02 -2.376991306967e-02 3.423749786558e-04 2.322566171798e+01
2.140000000000e+02 -2.373617167756e-02 3.415953364796e-04 2.316764789291e+01
2.142500000000e+02 -2.370905925571e-02 3.408297185862e-04 2.310971686044e+01
2.145000000000e+02 -2.368897092309e-02 3.400859090646e-04 2.305192330227e+01
2.147500000000e+02 -2.367613536299e-02 3.393712340248e-04 2.299432034497e+01
2.150000000000e+02 -2.367060512516e-02 3.386924003015e-04 2.293695965156e+01
2.152500000000e+02 -2.367225007655e-02 3.380553332976e-04 2.287989156049e+01
2.155000000000e+02 -2.368075588691e-02 3.374650878651e-04 2.282316504120e+01
2.157500000000e+02 -2.369562591746e-02 3.369258605600e-04 2.276682812418e+01
2.160000000000e+02 -2.371618808594e-02 3.364407707800e-04 2.271092799870e+01
2.162500000000e+02 -2.374160454076e-02 3.360117897840e-04 2.265551160373e+01
2.165000000000e+02 -2.377088719882e-02 3.356397517890e-04 2.260062587494e+01
2.167500000000e+02 -2.380291485904e-02 3.353242807278e-04 2.254631845868e+01
2.170000000000e+02 -2.383645563534e-02 3.350638958804e-04 2.249263805120e+01
2.172500000000e+02 -2.387019000577e-02 3.348560633102e-04 2.243963515630e+01
2.175000000000e+02 -2.390273851276e-02 3.346972644869e-04 2.238736241956e+01
2.177500000000e+02 -2.393268948835e-02 3.345829849163e-04 2.233587532203e+01
2.180000000000e+02 -2.395862925672e-02 3.345079907986e-04 2.228523239226e+01
2.182500000000e+02 -2.397917144735e-02 3.344665019952e-04 2.223549572061e+01
2.185000000000e+02 -2.399298784234e-02 3.344521599157e-04 2.218673093481e+01
2.187500000000e+02 -2.399883725408e-02 3.344582410973e-04 2.213900743054e+01
2.190000000000e+02 -2.399559424087e-02 3.344778484867e-04 2.209239802109e+01
2.192500000000e+02 -2.398227542878e-02 3.345041638376e-04 2.204697881802e+01
2.195000000000e+02 -2.395806369926e-02 3.345304231990e-04 2.200282851065e+01
2.197500000000e+02 -2.392232927593e-02 3.345500801070e-04 2.196002785361e+01
2.200000000000e+02 -2.387464802524e-02 3.345571165387e-04 2.191865872327e+01
2.202500000000e+02 -2.381481564961e-02 3.345461215440e-04 2.187880302397e+01
2.205000000000e+02 -2.374285850145e-02 3.345123894855e-04 2.184054172694e+01
2.207500000000e+02 -2.365903956933e-02 3.344520101675e-04 2.180395342480e+01
2.210000000000e+02 -2.356386109871e-02 3.343619419158e-04 2.176911322054e+01
2.212500000000e+02 -2.345806241660e-02 3.342400638121e-04 2.173609130975e+01
2.215000000000e+02 -2.334261397166e-02 3.340852037638e-04 2.170495175124e+01
2.217500000000e+02 -2.321870680641e-02 3.338971468194e-04 2.167575113930e+01
2.220000000000e+02 -2.308773893487e-02 3.336766240798e-04 2.164853765415e+01
2.222500000000e+02 -2.295129711952e-02 3.334252832361e-04 2.162335001448e+01
2.225000000000e+02 -2.281113479865e-02 3.331456431028e-04 2.160021660415e+01
2.227500000000e+02 -2.266914815952e-02 3.328410399184e-04 2.157915504589e+01
2.230000000000e+02 -2.252734808791e-02 3.325155583931e-04 2.156017172237e+01
2.232500000000e+02 -2.238783074704e-02 3.321739579945e-04 2.154326168788e+01
2.235000000000e+02 -2.225274556815e-02 3.318215905533e-04 2.152840863273e+01
2.237500000000e+02 -2.212426347781e-02 3.314643174817e-04 2.151558537091e+01
2.240000000000e+02 -2.200454317346e-02 3.311084204591e-04 2.150475422859e+01
2.242500000000e+02 -2.189569771866e-02 3.307605099915e-04 2.149586780289e+01
2.245000000000e+02 -2.179976108069e-02 3.304274312404e-04 2.148886967154e+01
2.247500000000e+02 -2.171865590745e-02 3.301161726554e-04 2.148369557287e+01
2.250000000000e+02 -2.165416174878e-02 3.298337659605e-04 2.148027433134e+01
2.252500000000e+02 -2.160788486122e-02 3.295871740580e-04 2.147852901971e+01
2.255000000000e+02 -2.158122998025e-02 3.293832020323e-04 2.147837809774e+01
2.257500000000e+02 -2.157537418945e-02 3.292284471868e-04 2.147973660732e+01
2.260000000000e+02 -2.159124365860e-02 3.291291281774e-04 2.148251710569e+01
2.262500000000e+02 -2.162949315205e-02 3.290909822172e-04 2.148663098343e+01
2.265000000000e+02 -2.169048904303e-02 3.291191879510e-04 2.149198927330e+01
2.267500000000e+02 -2.177429600946e-02 3.292181880038e-04 2.149850359509e+01
2.270000000000e+02 -2.188066796240e-02 3.293915853933e-04 2.150608700983e+01
2.272500000000e+02 -2.200904362937e-02 3.296422263201e-04 2.151465452457e+01
2.275000000000e+02 -2.215854580205e-02 3.299719501683e-04 2.152412400444e+01
2.277500000000e+02 -2.232798639528e-02 3.303815030312e-04 2.153441655124e+01
2.280000000000e+02 -2.251587594815e-02 3.308705357880e-04 2.154545678855e+01
2.282500000000e+02 -2.272043744944e-02 3.314373997638e-04 2.155717360211e+01
2.285000000000e+02 -2.293962588209e-02 3.320791425412e-04 2.156950004469e+01
2.287500000000e+02 -2.317115114095e-02 3.327916442224e-04 2.158237404176e+01
2.290000000000e+02 -2.341250600623e-02 3.335695658303e-04 2.159573822002e+01
2.292500000000e+02 -2.366099712278e-02 3.344063025019e-04 2.160954059116e+01
2.295000000000e+02 -2.391377997872e-02 3.352939738160e-04 2.162373433058e+01
2.297500000000e+02 -2.416789596079e-02 3.362235637364e-04 2.163827848434e+01
2.300000000000e+02 -2.442031208721e-02 3.371850572405e-04 2.165313773794e+01
2.302500000000e+02 -2.466796188759e-02 3.381675272611e-04 2.166828312970e+01
2.305000000000e+02 -2.490778743839e-02 3.391592870435e-04 2.168369188207e+01
2.307500000000e+02 -2.513678135703e-02 3.401480329251e-04 2.169934780172e+01
2.310000000000e+02 -2.535202879295e-02 3.411210318387e-04 2.171524166770e+01
2.312500000000e+02 -2.555074749683e-02 3.420653300110e-04 2.173137097093e+01
2.315000000000e+02 -2.573032741419e-02 3.429679718653e-04 2.174774050827e+01
2.317500000000e+02 -2.588836651727e-02 3.438161993951e-04 2.176436193140e+01
2.320000000000e+02 -2.602270580497e-02 3.445976773032e-04 2.178125418253e+01
2.322500000000e+02 -2.613145850843e-02 3.453006964249e-04 2.179844283712e+01
2.325000000000e+02 -2.621303873200e-02 3.459143897407e-04 2.181596031376e+01
2.327500000000e+02 -2.626618257786e-02 3.464289107890e-04 2.183384496778e+01
2.330000000000e+02 -2.628996884158e-02 3.468356516387e-04 2.185214102964e+01
2.332500000000e+02 -2.628383072829e-02 3.471273811659e-04 2.187089741731e+01
2.335000000000e+02 -2.624756794335e-02 3.472983932726e-04 2.189016739827e+01
2.337500000000e+02 -2.618134854510e-02 3.473445785148e-04 2.191000714237e+01
2.340000000000e+02 -2.608571093923e-02 3.472635691711e-04 2.193047507358e+01
2.342500000000e+02 -2.596155724529e-02 3.470548467910e-04 2.195163050805e+01
2.345000000000e+02 -2.581014220557e-02 3.467195575731e-04 2.197353225564e+01
2.347500000000e+02 -2.563305981807e-02 3.462608574592e-04 2.199623774089e+01
2.350000000000e+02 -2.543222063827e-02 3.456835977359e-04 2.201980124148e+01
2.352500000000e+02 -2.520983006675e-02 3.449942439982e-04 2.204427304207e+01
2.355000000000e+02 -2.496835887875e-02 3.442008852988e-04 2.206969804556e+01
2.357500000000e+02 -2.471050945939e-02 3.433131640258e-04 2.209611450010e+01
2.360000000000e+02 -2.443918292247e-02 3.423419216665e-04 2.212355336173e+01
2.362500000000e+02 -2.415744029778e-02 3.412992217096e-04 2.215203730499e+01
2.365000000000e+02 -2.386846119665e-02 3.401979966530e-04 2.218157991235e+01
2.367500000000e+02 -2.357550334553e-02 3.390519051918e-04 2.221218557842e+01
2.370000000000e+02 -2.328185875334e-02 3.378752245600e-04 2.224384912889e+01
2.372500000000e+02 -2.299081054517e-02 3.366825594474e-04 2.227655560909e+01
2.375000000000e+02 -2.270559204468e-02 3.354887095989e-04 2.231028087061e+01
2.377500000000e+02 -2.242934484889e-02 3.343083031686e-04 2.234499172382e+01
2.380000000000e+02 -2.216508001607e-02 3.331556362460e-04 2.238064666051e+01
2.382500000000e+02 -2.191564032278e-02 3.320445776716e-04 2.241719635513e+01
2.385000000000e+02 -2.168366759005e-02 3.309883917140e-04 2.245458491880e+01
2.387500000000e+02 -2.147157100282e-02 3.299995506454e-04 2.249275064332e+01
2.390000000000e+02 -2.128150065924e-02 3.290895771489e-04 2.253162715470e+01
2.392500000000e+02 -2.111532438871e-02 3.282689651227e-04 2.257114422815e+01
2.395000000000e+02 -2.097460961377e-02 3.275470784688e-04 2.261122922921e+01
2.397500000000e+02 -2.086060833754e-02 3.269320521049e-04 2.265180787372e+01
2.400000000000e+02 -2.077424740523e-02 3.264307200271e-04 2.269280521442e+01
2.402500000000e+02 -2.071612216036e-02 3.260485522352e-04 2.273414649160e+01
2.405000000000e+02 -2.068649483569e-02 3.257896095740e-04 2.277575791854e+01
2.407500000000e+02 -2.068529736436e-02 3.256565056053e-04 2.281756697353e+01
2.410000000000e+02 -2.071213665990e-02 3.256503703545e-04 2.285950329852e+01
2.412500000000e+02 -2.076630492244e-02 3.257708913550e-04 2.290149870982e+01
2.415000000000e+02 -2.084679270114e-02 3.260162444836e-04 2.294348747280e+01
2.417500000000e+02 -2.095230529562e-02 3.263831717375e-04 2.298540643550e+01
2.420000000000e+02 -2.108128245580e-02 3.268669747004e-04 2.302719470551e+01
2.422500000000e+02 -2.123191975446e-02 3.274615981870e-04 2.306879400900e+01
2.425000000000e+02 -2.140219369650e-02 3.281596148014e-04 2.311014822212e+01
2.427500000000e+02 -2.158988800842e-02 3.289523244922e-04 2.315120337281e+01
2.430000000000e+02 -2.179262307895e-02 3.298299117623e-04 2.319190715287e+01
2.432500000000e+02 -2.200788496860e-02 3.307815353771e-04 2.323220932351e+01
2.435000000000e+02 -2.223305852964e-02 3.317954574863e-04 2.327206102848e+01
2.437500000000e+02 -2.246545872971e-02 3.328591912773e-04 2.331141540350e+01
2.440000000000e+02 -2.270236528126e-02 3.339596653178e-04 2.335022703653e+01
2.442500000000e+02 -2.294105519675e-02 3.350834020100e-04 2.338845279383e+01
2.445000000000e+02 -2.317883747972e-02 3.362167133811e-04 2.342605147285e+01
2.447500000000e+02 -2.341308489534e-02 3.373458874874e-04 2.346298481844e+01
2.450000000000e+02 -2.364126713790e-02 3.384573854972e-04 2.349921746376e+01
2.452500000000e+02 -2.386098094343e-02 3.395380420443e-04 2.353471771214e+01
2.455000000000e+02 -2.406997877804e-02 3.405752606360e-04 2.356945838297e+01
2.457500000000e+02 -2.426619584285e-02 3.415571975380e-04 2.360341689055e+01
2.460000000000e+02 -2.444777360413e-02 3.424729402485e-04 2.363657650576e+01
2.462500000000e+02 -2.461308062358e-02 3.433126603857e-04 2.366892633360e+01
2.465000000000e+02 -2.476072989416e-02 3.440677322726e-04 2.370046245297e+01
2.467500000000e+02 -2.488959234494e-02 3.447309022910e-04 2.373118775067e+01
2.470000000000e+02 -2.499880689492e-02 3.452964137480e-04 2.376111283836e+01
2.472500000000e+02 -2.508778605984e-02 3.457599963566e-04 2.379025561847e+01
2.475000000000e+02 -2.515621854588e-02 3.461189421496e-04 2.381864187464e+01
2.477500000000e+02 -2.520406717431e-02 3.463721308475e-04 2.384630451758e+01
2.480000000000e+02 -2.523156424366e-02 3.465200275472e-04 2.387328379780e+01
2.482500000000e+02 -2.523920159948e-02 3.465646796647e-04 2.389962620492e+01
2.485000000000e+02 -2.522771924065e-02 3.465096519521e-04 2.392538432359e+01
2.487500000000e+02 -2.519808887548e-02 3.463599389836e-04 2.395061543898e+01
2.490000000000e+02 -2.515149599579e-02 3.461219013982e-04 2.397538108192e+01
2.492500000000e+02 -2.508931743435e-02 3.458031280154e-04 2.399974544529e+01
2.495000000000e+02 -2.501309879651e-02 3.454122389734e-04 2.402377469366e+01
2.497500000000e+02 -2.492452900221e-02 3.449590186641e-04 2.404753560845e+01
2.500000000000e+02 -2.482541285436e-02 3.444540774619e-04 2.407109430488e+01
2.502500000000e+02 -2.471764432827e-02 3.439086171885e-04 2.409451547688e+01
2.505000000000e+02 -2.460317762613e-02 3.433343024494e-04 2.411786124319e+01
2.507500000000e+02 -2.448399795679e-02 3.427431333559e-04 2.414119018179e+01
2.510000000000e+02 -2.436209473048e-02 3.421472919067e-04 2.416455690249e+01
2.512500000000e+02 -2.423943328874e-02 3.415589596323e-04 2.418801140034e+01
2.515000000000e+02 -2.411792805559e-02 3.409899476630e-04 2.421159865185e+01
2.517500000000e+02 -2.399941853557e-02 3.404517497198e-04 2.423535873506e+01
2.520000000000e+02 -2.388564583542e-02 3.399553501192e-04 2.425932681727e+01
2.522500000000e+02 -2.377823107283e-02 3.395110474356e-04 2.428353338736e+01
2.525000000000e+02 -2.367865766920e-02 3.391283332447e-04 2.430800492294e+01
2.527500000000e+02 -2.358825489468e-02 3.388157673705e-04 2.433276443418e+01
2.530000000000e+02 -2.350818412948e-02 3.385808653206e-04 2.435783220427e+01
2.532500000000e+02 -2.343942957929e-02 3.384300931996e-04 2.438322678300e+01
2.535000000000e+02 -2.338279045268e-02 3.383687719789e-04 2.440896584029e+01
2.537500000000e+02 -2.333887731792e-02 3.384010167866e-04 2.443506714309e+01
2.540000000000e+02 -2.330811115652e-02 3.385297403970e-04 2.446154949969e+01
2.542500000000e+02 -2.329072544066e-02 3.387566577351e-04 2.448843360471e+01
2.545000000000e+02 -2.328677161792e-02 3.390823119487e-04 2.451574288454e+01
2.547500000000e+02 -2.329612665728e-02 3.395060689162e-04 2.454350412306e+01
2.550000000000e+02 -2.331850338969e-02 3.400262246804e-04 2.457174799911e+01
2.552500000000e+02 -2.335346292544e-02 3.406401656886e-04 2.460050944137e+01
2.555000000000e+02 -2.340042903077e-02 3.413443016246e-04 2.462982782538e+01
2.557500000000e+02 -2.345870391798e-02 3.421341751534e-04 2.465974696413e+01
2.560000000000e+02 -2.352748554335e-02 3.430045726106e-04 2.469031494554e+01
2.562500000000e+02 -2.360588530981e-02 3.439496132783e-04 2.472158378194e+01
2.565000000000e+02 -2.369294660202e-02 3.449629141857e-04 2.475360889690e+01
2.567500000000e+02 -2.378766329868e-02 3.460376449568e-04 2.478644852636e+01
2.570000000000e+02 -2.388899759489e-02 3.471666461734e-04 2.482016287778e+01
2.572500000000e+02 -2.399589832048e-02 3.483425210902e-04 2.485481330115e+01
2.575000000000e+02 -2.410731761991e-02 3.495577612655e-04 2.489046130445e+01
2.577500000000e+02 -2.422222749882e-02 3.508048483257e-04 2.492716762542e+01
2.580000000000e+02 -2.433963352170e-02 3.520763479168e-04 2.496499106340e+01
2.582500000000e+02 -2.445858790159e-02 3.533649964624e-04 2.500398746789e+01
2.585000000000e+02 -2.457820138365e-02 3.546638143081e-04 2.504420876829e+01
2.587500000000e+02 -2.469765135407e-02 3.559661676919e-04 2.508570174322e+01
2.590000000000e+02 -2.481618988678e-02 3.572656730027e-04 2.512850725405e+01
2.592500000000e+02 -2.493314796368e-02 3.585564237693e-04 2.517265903041e+01
2.595000000000e+02 -2.504793952201e-02 3.598329908126e-04 2.521818301023e+01
2.597500000000e+02 -2.516006199670e-02 3.610904456421e-04 2.526509641785e+01
2.600000000000e+02 -2.526909469843e-02 3.623243587074e-04 2.531340685211e+01
2.602500000000e+02 -2.537469650529e-02 3.635307893521e-04 2.536311192231e+01
2.605000000000e+02 -2.547660031464e-02 3.647062566862e-04 2.541419826226e+01
2.607500000000e+02 -2.557460824000e-02 3.658476752835e-04 2.546664143346e+01
2.610000000000e+02 -2.566858229533e-02 3.669525485202e-04 2.552040505766e+01
2.612500000000e+02 -2.575843600690e-02 3.680188188544e-04 2.557544097912e+01
2.615000000000e+02 -2.584412478572e-02 3.690446266529e-04 2.563168854586e+01
2.617500000000e+02 -2.592563663932e-02 3.700284254022e-04 2.568907504921e+01
2.620000000000e+02 -2.600298106060e-02 3.709689769334e-04 2.574751518613e+01
2.622500000000e+02 -2.607617927070e-02 3.718653004531e-04 2.580691179692e+01
2.625000000000e+02 -2.614525454042e-02 3.727166152687e-04 2.586715554152e+01
2.627500000000e+02 -2.621022351994e-02 3.735223229479e-04 2.592812594899e+01
2.630000000000e+02 -2.627108926443e-02 3.742819620107e-04 2.598969133644e+01
2.632500000000e+02 -2.632783528663e-02 3.749951880371e-04 2.605171016492e+01
2.635000000000e+02 -2.638042214240e-02 3.756617952636e-04 2.611403122904e+01
2.637500000000e+02 -2.642878473602e-02 3.762817107265e-04 2.617649529605e+01
2.640000000000e+02 -2.647283357508e-02 3.768549985055e-04 2.623893556642e+01
2.642500000000e+02 -2.651245593479e-02 3.773818777522e-04 2.630117955835e+01
2.645000000000e+02 -2.654752035563e-02 3.778627425929e-04 2.636304989632e+01
2.647500000000e+02 -2.657788202311e-02 3.782981896143e-04 2.642436600888e+01
2.650000000000e+02 -2.660338902636e-02 3.786890447899e-04 2.648494587542e+01
2.652500000000e+02 -2.662389075588e-02 3.790363897444e-04 2.654460711442e+01
2.655000000000e+02 -2.663924583067e-02 3.793415914232e-04 2.660316921096e+01
2.657500000000e+02 -2.664933144067e-02 3.796063204130e-04 2.666045469604e+01
2.660000000000e+02 -2.665405249407e-02 3.798325720315e-04 2.671629105261e+01
2.662500000000e+02 -2.665335065587e-02 3.800226481271e-04 2.677051255505e+01
2.665000000000e+02 -2.664721378529e-02 3.801791207346e-04 2.682296151960e+01
2.667500000000e+02 -2.663568335133e-02 3.803050907196e-04 2.687349005659e+01
2.670000000000e+02 -2.661886242942e-02 3.804039218440e-04 2.692196168756e+01
2.672500000000e+02 -2.659692247209e-02 3.804792574544e-04 2.696825235552e+01
2.675000000000e+02 -2.657010870762e-02 3.805350517367e-04 2.701225183321e+01
2.677500000000e+02 -2.653874473730e-02 3.805754156402e-04 2.705386465330e+01
2.680000000000e+02 -2.650323591019e-02 3.806045741119e-04 2.709301110483e+01
2.682500000000e+02 -2.646406918188e-02 3.806269287824e-04 2.712962757447e+01
2.685000000000e+02 -2.642181240497e-02 3.806469480937e-04 2.716366710534e+01
2.687500000000e+02 -2.637711122716e-02 3.806690806181e-04 2.719509945125e+01
2.690000000000e+02 -2.633068519953e-02 3.806976805768e-04 2.722391112149e+01
2.692500000000e+02 -2.628332010893e-02 3.807369196053e-04 2.725010480221e+01
2.695000000000e+02 -2.623586048063e-02 3.807906940775e-04 2.727369892708e+01
2.697500000000e+02 -2.618919892992e-02 3.808626023389e-04 2.729472680604e+01
2.700000000000e+02 -2.614426538372e-02 3.809558281399e-04 2.731323575823e+01
2.702500000000e+02 -2.610201238051e-02 3.810730587621e-04 2.732928575012e+01
2.705000000000e+02 -2.606340175317e-02 3.812164383320e-04 2.734294822004e+01
2.707500000000e+02 -2.602938862950e-02 3.813875164134e-04 2.735430460844e+01
2.710000000000e+02 -2.600090681727e-02 3.815872216801e-04 2.736344500636e+01
2.712500000000e+02 -2.597885083335e-02 3.818158187661e-04 2.737046645623e+01
2.715000000000e+02 -2.596406097534e-02 3.820729088121e-04 2.737547156864e+01
2.717500000000e+02 -2.595730707620e-02 3.823574313839e-04 2.737856701858e+01
2.720000000000e+02 -2.595927360664e-02 3.826677225097e-04 2.737986209195e+01
2.722500000000e+02 -2.597054707461e-02 3.830015280519e-04 2.737946749564e+01
2.725000000000e+02 -2.599160227348e-02 3.833560363437e-04 2.737749391959e+01
2.727500000000e+02 -2.602279305524e-02 3.837279643962e-04 2.737405101654e+01
2.730000000000e+02 -2.606434430758e-02 3.841136365284e-04 2.736924653658e+01
2.732500000000e+02 -2.611634443895e-02 3.845090727971e-04 2.736318522305e+01
2.735000000000e+02 -2.617874167009e-02 3.849100454327e-04 2.735596817870e+01
2.737500000000e+02 -2.625134191779e-02 3.853121917182e-04 2.734769237972e+01
2.740000000000e+02 -2.633380788872e-02 3.857110937653e-04 2.733844984655e+01
2.742500000000e+02 -2.642566094106e-02 3.861023827408e-04 2.732832758641e+01
2.745000000000e+02 -2.652628279048e-02 3.864817943559e-04 2.731740688923e+01
2.747500000000e+02 -2.663492120288e-02 3.868452449879e-04 2.730576339829e+01
2.750000000000e+02 -2.675069514653e-02 3.871888742474e-04 2.729346677199e+01
2.752500000000e+02 -2.687260198344e-02 3.875090811365e-04 2.728058036756e+01
2.755000000000e+02 -2.699952554872e-02 3.878025805767e-04 2.726716150032e+01
2.757500000000e+02 -2.713024455010e-02 3.880664089261e-04 2.725326092141e+01
2.760000000000e+02 -2.726344179230e-02 3.882979293939e-04 2.723892321924e+01
2.762500000000e+02 -2.739771485762e-02 3.884948216552e-04 2.722418631777e+01
2.765000000000e+02 -2.753158652981e-02 3.886550649878e-04 2.720908194454e+01
2.767500000000e+02 -2.766351767226e-02 3.887768767280e-04 2.719363515657e+01
2.770000000000e+02 -2.779191874092e-02 3.888587658259e-04 2.717786487960e+01
2.772500000000e+02 -2.791516513926e-02 3.888994681270e-04 2.716178347667e+01
2.775000000000e+02 -2.803160989044e-02 3.888978503251e-04 2.714539736615e+01
2.777500000000e+02 -2.813960157661e-02 3.888529013611e-04 2.712870665262e+01
2.780000000000e+02 -2.823749913219e-02 3.887637090041e-04 2.711170584284e+01
2.782500000000e+02 -2.832369291417e-02 3.886294355947e-04 2.709438355445e+01
2.785000000000e+02 -2.839662153340e-02 3.884492872894e-04 2.707672334013e+01
2.787500000000e+02 -2.845479553135e-02 3.882225100116e-04 2.705870348356e+01
2.790000000000e+02 -2.849681532567e-02 3.879483763955e-04 2.704029792290e+01
2.792500000000e+02 -2.852139560075e-02 3.876261994720e-04 2.702147620831e+01
2.795000000000e+02 -2.852738616019e-02 3.872553727525e-04 2.700220417404e+01
2.797500000000e+02 -2.851379127982e-02 3.868353521002e-04 2.698244463504e+01
2.800000000000e+02 -2.847979419119e-02 3.863657073698e-04 2.696215745085e+01
2.802500000000e+02 -2.842477161183e-02 3.858461145308e-04 2.694130060352e+01
2.805000000000e+02 -2.834831505667e-02 3.852764122252e-04 2.691983029111e+01
2.807500000000e+02 -2.825024525749e-02 3.846566275796e-04 2.689770169347e+01
2.810000000000e+02 -2.813062285887e-02 3.839870078360e-04 2.687486970408e+01
2.812500000000e+02 -2.798976150998e-02 3.832680375553e-04 2.685128910417e+01
2.815000000000e+02 -2.782823150894e-02 3.825004497750e-04 2.682691526688e+01
2.817500000000e+02 -2.764686067584e-02 3.816852369987e-04 2.680170483586e+01
2.820000000000e+02 -2.744673435881e-02 3.808236629210e-04 2.677561582161e+01
2.822500000000e+02 -2.722918714127e-02 3.799172605784e-04 2.674860821914e+01
2.825000000000e+02 -2.699579035169e-02 3.789678270341e-04 2.672064456998e+01
2.827500000000e+02 -2.674833888415e-02 3.779774224237e-04 2.669168996972e+01
2.830000000000e+02 -2.648883005273e-02 3.769483581331e-04 2.666171255539e+01
2.832500000000e+02 -2.621944001961e-02 3.758831861542e-04 2.663068396266e+01
2.835000000000e+02 -2.594249852056e-02 3.747846931790e-04 2.659857922192e+01
2.837500000000e+02 -2.566045884159e-02 3.736558889869e-04 2.656537720268e+01
2.840000000000e+02 -2.537586687273e-02 3.724999723673e-04 2.653106068907e+01
2.842500000000e+02 -2.509132863259e-02 3.713203555821e-04 2.649561677125e+01
2.845000000000e+02 -2.480947736287e-02 3.701207686775e-04 2.645903664882e+01
2.847500000000e+02 -2.453294010484e-02 3.689050555697e-04 2.642131598954e+01
2.850000000000e+02 -2.426430447522e-02 3.676773350187e-04 2.638245492978e+01
2.852500000000e+02 -2.400608778352e-02 3.664418199245e-04 2.634245842174e+01
2.855000000000e+02 -2.376070457487e-02 3.652028596424e-04 2.630133596842e+01
2.857500000000e+02 -2.353043949939e-02 3.639650358046e-04 2.625910194366e+01
2.860000000000e+02 -2.331742090938e-02 3.627331520951e-04 2.621577560543e+01
2.862500000000e+02 -2.312359639136e-02 3.615121918894e-04 2.617138107909e+01
2.865000000000e+02 -2.295071424758e-02 3.603072473560e-04 2.612594764768e+01
2.867500000000e+02 -2.280030176242e-02 3.591235522588e-04 2.607950936819e+01
2.870000000000e+02 -2.267365160558e-02 3.579664076107e-04 2.603210529805e+01
2.872500000000e+02 -2.257180747513e-02 3.568411520670e-04 2.598377929128e+01
2.875000000000e+02 -2.249555760805e-02 3.557531381119e-04 2.593458017031e+01
2.877500000000e+02 -2.244542317495e-02 3.547076720106e-04 2.588456114392e+01
2.880000000000e+02 -2.242165718649e-02 3.537100071091e-04 2.583377986688e+01
2.882500000000e+02 -2.242424166320e-02 3.527652444935e-04 2.578229802791e+01
2.885000000000e+02 -2.245289198016e-02 3.518781384907e-04 2.573018129594e+01
2.887500000000e+02 -2.250705512391e-02 3.510532038535e-04 2.567749843001e+01
2.890000000000e+02 -2.258592354497e-02 3.502946519054e-04 2.562432138641e+01
2.892500000000e+02 -2.268843701385e-02 3.496062581443e-04 2.557072424067e+01
2.895000000000e+02 -2.281330084142e-02 3.489913199408e-04 2.551678317236e+01
2.897500000000e+02 -2.295899245241e-02 3.484525474608e-04 2.546257530736e+01
2.900000000000e+02 -2.312378305807e-02 3.479920230851e-04 2.540817859874e+01
2.902500000000e+02 -2.330574833373e-02 3.476110961291e-04 2.535367062604e+01
2.905000000000e+02 -2.350279304446e-02 3.473103442248e-04 2.529912839909e+01
2.907500000000e+02 -2.371266547276e-02 3.470894746526e-04 2.524462717828e+01
2.910000000000e+02 -2.393298305050e-02 3.469472927673e-04 2.519024023313e+01
2.912500000000e+02 -2.416124964762e-02 3.468816257288e-04 2.513603775016e+01
2.915000000000e+02 -2.439488190911e-02 3.468892969118e-04 2.508208654613e+01
2.917500000000e+02 -2.463123075353e-02 3.469660838901e-04 2.502844931250e+01
2.920000000000e+02 -2.486760550526e-02 3.471067341186e-04 2.497518398646e+01
2.922500000000e+02 -2.510129976503e-02 3.473049707519e-04 2.492234353160e+01
2.925000000000e+02 -2.532961515281e-02 3.475534676061e-04 2.486997529939e+01
2.927500000000e+02 -2.554988699262e-02 3.478439171853e-04 2.481812083602e+01
2.930000000000e+02 -2.575950846182e-02 3.481670969888e-04 2.476681569157e+01
2.932500000000e+02 -2.595595714777e-02 3.485129519386e-04 2.471608914625e+01
2.935000000000e+02 -2.613681809613e-02 3.488707055944e-04 2.466596429463e+01
2.937500000000e+02 -2.629981123434e-02 3.492289886297e-04 2.461645797123e+01
2.940000000000e+02 -2.644281188333e-02 3.495759772888e-04 2.456758095739e+01
2.942500000000e+02 -2.656387857613e-02 3.498995707817e-04 2.451933812739e+01
2.945000000000e+02 -2.666127036670e-02 3.501875541562e-04 2.447172876054e+01
2.947500000000e+02 -2.673347297430e-02 3.504278087518e-04 2.442474688347e+01
2.950000000000e+02 -2.677921691306e-02 3.506085083944e-04 2.437838169776e+01
2.952500000000e+02 -2.679749253277e-02 3.507183136616e-04 2.433261801263e+01
2.955000000000e+02 -2.678757168175e-02 3.507466039037e-04 2.428743681763e+01
2.957500000000e+02 -2.674901899977e-02 3.506836726574e-04 2.424281582133e+01
2.960000000000e+02 -2.668169936646e-02 3.505209115505e-04 2.419872996327e+01
2.962500000000e+02 -2.658579217694e-02 3.502510215907e-04 2.415515212509e+01
2.965000000000e+02 -2.646179257310e-02 3.498681696061e-04 2.411205369771e+01
2.967500000000e+02 -2.631050897917e-02 3.493681010143e-04 2.406940507135e+01
2.970000000000e+02 -2.613306618367e-02 3.487483088389e-04 2.402717640568e+01
2.972500000000e+02 -2.593089479023e-02 3.480081676576e-04 2.398533811032e+01
2.975000000000e+02 -2.570571649973e-02 3.471489001073e-04 2.394386125901e+01
2.977500000000e+02 -2.545953425174e-02 3.461736816939e-04 2.390271829914e+01
2.980000000000e+02 -2.519460908501e-02 3.450876047310e-04 2.386188340734e+01
2.982500000000e+02 -2.491343385392e-02 3.438976414827e-04 2.382133273987e+01
2.985000000000e+02 -2.461871032558e-02 3.426125074311e-04 2.378104504779e+01
2.987500000000e+02 -2.431331455371e-02 3.412426253306e-04 2.374100179782e+01
2.990000000000e+02 -2.400026410951e-02 3.397998979650e-04 2.370118751096e+01
2.992500000000e+02 -2.368267961558e-02 3.382976762027e-04 2.366158975141e+01
2.995000000000e+02 -2.336374917649e-02 3.367506316088e-04 2.362219957612e+01
2.997500000000e+02 -2.304668676565e-02 3.351743250237e-04 2.358301143136e+01
3.000000000000e+02 -2.273469296215e-02 3.335850437516e-04 2.354402333035e+01
3.002500000000e+02 -2.243091457409e-02 3.319995886907e-04 2.350523665430e+01
3.005000000000e+02 -2.213840640545e-02 3.304351038856e-04 2.346665647962e+01
3.007500000000e+02 -2.186009312119e-02 3.289085374635e-04 2.342829133628e+01
3.010000000000e+02 -2.159873404970e-02 3.274366204612e-04 2.339015320999e+01
3.012500000000e+02 -2.135688780947e-02 3.260356388901e-04 2.335225752561e+01
3.015000000000e+02 -2.113687498114e-02 3.247211453760e-04 2.331462284070e+01
3.017500000000e+02 -2.094074624555e-02 3.235077418997e-04 2.327727106879e+01
3.020000000000e+02 -2.077026421670e-02 3.224088936615e-04 2.324022712835e+01
3.022500000000e+02 -2.062688775067e-02 3.214367350477e-04 2.320351891442e+01
3.025000000000e+02 -2.051176435388e-02 3.206019447788e-04 2.316717689081e+01
3.027500000000e+02 -2.042572056397e-02 3.199135973945e-04 2.313123424448e+01
3.030000000000e+02 -2.036926166588e-02 3.193790786108e-04 2.309572649001e+01
3.032500000000e+02 -2.034257648706e-02 3.190039929378e-04 2.306069102010e+01
3.035000000000e+02 -2.034553797811e-02 3.187920866487e-04 2.302616718073e+01
3.037500000000e+02 -2.037771448319e-02 3.187452593730e-04 2.299219576898e+01
3.040000000000e+02 -2.043838489248e-02 3.188635904243e-04 2.295881846673e+01
3.042500000000e+02 -2.052654658055e-02 3.191453174923e-04 2.292607790144e+01
3.045000000000e+02 -2.064094019487e-02 3.195869136711e-04 2.289401669715e+01
3.047500000000e+02 -2.078006047082e-02 3.201831372159e-04 2.286267754308e+01
3.050000000000e+02 -2.094218455352e-02 3.209271496939e-04 2.283210219464e+01
3.052500000000e+02 -2.112538563535e-02 3.218105904741e-04 2.280233152256e+01
3.055000000000e+02 -2.132756279695e-02 3.228237219677e-04 2.277340447880e+01
3.057500000000e+02 -2.154645664764e-02 3.239555258978e-04 2.274535816856e+01
3.060000000000e+02 -2.177967930733e-02 3.251938703700e-04 2.271822681846e+01
3.062500000000e+02 -2.202473136340e-02 3.265256339788e-04 2.269204191254e+01
3.065000000000e+02 -2.227903140044e-02 3.279368880164e-04 2.266683119602e+01
3.067500000000e+02 -2.253993411975e-02 3.294130343675e-04 2.264261891583e+01
3.070000000000e+02 -2.280475873028e-02 3.309389875943e-04 2.261942490166e+01
3.072500000000e+02 -2.307080830476e-02 3.324993250220e-04 2.259726493543e+01
3.075000000000e+02 -2.333539682847e-02 3.340784615607e-04 2.257614994007e+01
3.077500000000e+02 -2.359587016175e-02 3.356607807962e-04 2.255608649266e+01
3.080000000000e+02 -2.384963138841e-02 3.372308169217e-04 2.253707613391e+01
3.082500000000e+02 -2.409416298710e-02 3.387735151251e-04 2.251911603203e+01
3.085000000000e+02 -2.432705028749e-02 3.402742683093e-04 2.250219841279e+01
3.087500000000e+02 -2.454600448671e-02 3.417190591424e-04 2.248631135894e+01
3.090000000000e+02 -2.474888356033e-02 3.430945815501e-04 2.247143834702e+01
3.092500000000e+02 -2.493371460355e-02 3.443885529156e-04 2.245755908066e+01
3.095000000000e+02 -2.509871317627e-02 3.455896900031e-04 2.244464952557e+01
3.097500000000e+02 -2.524229942268e-02 3.466878025364e-04 2.243268198915e+01
3.100000000000e+02 -2.536311830216e-02 3.476739622065e-04 2.242162605077e+01
3.102500000000e+02 -2.546004837078e-02 3.485405275140e-04 2.241144826995e+01
3.105000000000e+02 -2.553221767517e-02 3.492810890348e-04 2.240211314405e+01
3.107500000000e+02 -2.557901076353e-02 3.498908566443e-04 2.239358324138e+01
3.110000000000e+02 -2.560007067838e-02 3.503665049833e-04 2.238581933517e+01
3.112500000000e+02 -2.559530592430e-02 3.507061520671e-04 2.237878126480e+01
3.115000000000e+02 -2.556488597548e-02 3.509093797782e-04 2.237242804491e+01
3.117500000000e+02 -2.550923361172e-02 3.509772119779e-04 2.236671793484e+01
3.120000000000e+02 -2.542902233919e-02 3.509120933428e-04 2.236160925079e+01
3.122500000000e+02 -2.532516158168e-02 3.507178315507e-04 2.235706029210e+01
3.125000000000e+02 -2.519878468282e-02 3.503995555507e-04 2.235302975368e+01
3.127500000000e+02 -2.505122889758e-02 3.499635650845e-04 2.234947659038e+01
3.130000000000e+02 -2.488402295666e-02 3.494173387931e-04 2.234636068133e+01
3.132500000000e+02 -2.469886428549e-02 3.487693954007e-04 2.234364269891e+01
3.135000000000e+02 -2.449759592125e-02 3.480291254741e-04 2.234128396813e+01
3.137500000000e+02 -2.428219019142e-02 3.472067265948e-04 2.233924700302e+01
3.140000000000e+02 -2.405472348126e-02 3.463130543803e-04 2.233749521978e+01
3.142500000000e+02 -2.381735603194e-02 3.453594861001e-04 2.233599309379e+01
3.145000000000e+02 -2.357230833284e-02 3.443578141405e-04 2.233470581907e+01
3.147500000000e+02 -2.332184403184e-02 3.433201448677e-04 2.233359976940e+01
3.150000000000e+02 -2.306824743536e-02 3.422586967365e-04 2.233264213026e+01
3.152500000000e+02 -2.281380500116e-02 3.411857277608e-04 2.233180092976e+01
3.155000000000e+02 -2.256078739601e-02 3.401134344239e-04 2.233104509100e+01
3.157500000000e+02 -2.231143108748e-02 3.390538170875e-04 2.233034404209e+01
3.160000000000e+02 -2.206792345046e-02 3.380185525163e-04 2.232966820866e+01
3.162500000000e+02 -2.183238611620e-02 3.370188727141e-04 2.232898865444e+01
3.165000000000e+02 -2.160685998634e-02 3.360654506953e-04 2.232827725633e+01
3.167500000000e+02 -2.139329100949e-02 3.351682835273e-04 2.232750636528e+01
3.170000000000e+02 -2.119351562272e-02 3.343366950983e-04 2.232664936418e+01
3.172500000000e+02 -2.100924737382e-02 3.335792329164e-04 2.232568036446e+01
3.175000000000e+02 -2.084206316410e-02 3.329035035368e-04 2.232457445174e+01
3.177500000000e+02 -2.069339149068e-02 3.323162241034e-04 2.232330736975e+01
3.180000000000e+02 -2.056449763120e-02 3.318230419815e-04 2.232185617687e+01
3.182500000000e+02 -2.045647142903e-02 3.314285069298e-04 2.232019905063e+01
3.185000000000e+02 -2.037021684563e-02 3.311360790540e-04 2.231831509933e+01
3.187500000000e+02 -2.030643690187e-02 3.309480698884e-04 2.231618504666e+01
3.190000000000e+02 -2.026562373100e-02 3.308656198054e-04 2.231379104593e+01
3.192500000000e+02 -2.024805029055e-02 3.308887326654e-04 2.231111649833e+01
3.195000000000e+02 -2.025375625645e-02 3.310162380807e-04 2.230814686920e+01
3.197500000000e+02 -2.028254581725e-02 3.312456660947e-04 2.230486900239e+01
3.200000000000e+02 -2.033397583234e-02 3.315732955910e-04 2.230127206101e+01
3.202500000000e+02 -2.040735793416e-02 3.319943303651e-04 2.229734685969e+01
3.205000000000e+02 -2.050175095012e-02 3.325028819064e-04 2.229308682759e+01
3.207500000000e+02 -2.061596855313e-02 3.330920145756e-04 2.228848734363e+01
3.210000000000e+02 -2.074857754622e-02 3.337537834983e-04 2.228354674634e+01
3.212500000000e+02 -2.089791183477e-02 3.344793271577e-04 2.227826568310e+01
3.215000000000e+02 -2.106207760255e-02 3.352589332722e-04 2.227264815148e+01
3.217500000000e+02 -2.123897316641e-02 3.360821528190e-04 2.226670096215e+01
3.220000000000e+02 -2.142630498248e-02 3.369379267975e-04 2.226043428118e+01
3.222500000000e+02 -2.162160868401e-02 3.378146760301e-04 2.225386205206e+01
3.225000000000e+02 -2.182227579220e-02 3.387004531356e-04 2.224700200987e+01
3.227500000000e+02 -2.202558351114e-02 3.395830062598e-04 2.223987556438e+01
3.230000000000e+02 -2.222872253306e-02 3.404499800792e-04 2.223250875085e+01
3.232500000000e+02 -2.242883433331e-02 3.412890545907e-04 2.222493156706e+01
3.235000000000e+02 -2.262304436801e-02 3.420880813518e-04 2.221717896282e+01
3.237500000000e+02 -2.280850153836e-02 3.428351778920e-04 2.220929015248e+01
3.240000000000e+02 -2.298241510127e-02 3.435190380296e-04 2.220130952100e+01
3.242500000000e+02 -2.314209344445e-02 3.441290334484e-04 2.219328587430e+01
3.245000000000e+02 -2.328498169537e-02 3.446551569429e-04 2.218527315667e+01
3.247500000000e+02 -2.340869881857e-02 3.450882672313e-04 2.217733010702e+01
3.250000000000e+02 -2.351107121772e-02 3.454202631173e-04 2.216951988773e+01
3.252500000000e+02 -2.359016614530e-02 3.456441892848e-04 2.216191052004e+01
3.255000000000e+02 -2.364432044752e-02 3.457543076028e-04 2.215457438495e+01
3.257500000000e+02 -2.367216442969e-02 3.457461497484e-04 2.214758770308e+01
3.260000000000e+02 -2.367264699155e-02 3.456166631140e-04 2.214103082416e+01
3.262500000000e+02 -2.364504878208e-02 3.453642482547e-04 2.213498715301e+01
3.265000000000e+02 -2.358899915341e-02 3.449887439935e-04 2.212954328736e+01
3.267500000000e+02 -2.350448225139e-02 3.444914861670e-04 2.212478817277e+01
3.270000000000e+02 -2.339184260233e-02 3.438753503795e-04 2.212081269121e+01
3.272500000000e+02 -2.325178135719e-02 3.431446803770e-04 2.211770875010e+01
3.275000000000e+02 -2.308535575615e-02 3.423052829167e-04 2.211556904964e+01
3.277500000000e+02 -2.289396707154e-02 3.413642307641e-04 2.211448614757e+01
3.280000000000e+02 -2.267934388791e-02 3.403299402347e-04 2.211455153292e+01
3.282500000000e+02 -2.244352936852e-02 3.392120005979e-04 2.211585526500e+01
3.285000000000e+02 -2.218885645280e-02 3.380212577765e-04 2.211848499673e+01
3.287500000000e+02 -2.191791956563e-02 3.367696920431e-04 2.212252504801e+01
3.290000000000e+02 -2.163355035546e-02 3.354700831597e-04 2.212805600862e+01
3.292500000000e+02 -2.133878298023e-02 3.341359154193e-04 2.213515379142e+01
3.295000000000e+02 -2.103682061365e-02 3.327814003959e-04 2.214388906365e+01
3.297500000000e+02 -2.073099581295e-02 3.314210108887e-04 2.215432643120e+01
3.300000000000e+02 -2.042473525194e-02 3.300694465185e-04 2.216652419243e+01
3.302500000000e+02 -2.012151551493e-02 3.287415978425e-04 2.218053366161e+01
3.305000000000e+02 -1.982482156554e-02 3.274523035888e-04 2.219639886946e+01
3.307500000000e+02 -1.953810247215e-02 3.262161440006e-04 2.221415609263e+01
3.310000000000e+02 -1.926472999176e-02 3.250472811571e-04 2.223383391322e+01
3.312500000000e+02 -1.900795348967e-02 3.239593186779e-04 2.225545293101e+01
3.315000000000e+02 -1.877085729490e-02 3.229651015011e-04 2.227902578971e+01
3.317500000000e+02 -1.855631916493e-02 3.220764843958e-04 2.230455728986e+01
3.320000000000e+02 -1.836697060122e-02 3.213043044049e-04 2.233204439765e+01
3.322500000000e+02 -1.820515996763e-02 3.206582424962e-04 2.236147670863e+01
3.325000000000e+02 -1.807291843602e-02 3.201466940395e-04 2.239283660296e+01
3.327500000000e+02 -1.797192955456e-02 3.197766653953e-04 2.242609968213e+01
3.330000000000e+02 -1.790350472850e-02 3.195537047095e-04 2.246123504845e+01
3.332500000000e+02 -1.786856066375e-02 3.194818301168e-04 2.249820599561e+01
3.335000000000e+02 -1.786760651949e-02 3.195635081716e-04 2.253697021532e+01
3.337500000000e+02 -1.790073194253e-02 3.197996169761e-04 2.257748052495e+01
3.340000000000e+02 -1.796760461250e-02 3.201894532579e-04 2.261968526491e+01
3.342500000000e+02 -1.806747483773e-02 3.207307674749e-04 2.266352870877e+01
3.345000000000e+02 -1.819918123914e-02 3.214197838677e-04 2.270895176467e+01
3.347500000000e+02 -1.836117005600e-02 3.222512195378e-04 2.275589221100e+01
3.350000000000e+02 -1.855151258288e-02 3.232183770210e-04 2.280428538932e+01
3.352500000000e+02 -1.876793672583e-02 3.243132995975e-04 2.285406441864e+01
3.355000000000e+02 -1.900785664814e-02 3.255267909319e-04 2.290516083585e+01
3.357500000000e+02 -1.926841640878e-02 3.268485364453e-04 2.295750478992e+01
3.360000000000e+02 -1.954653060666e-02 3.282671941194e-04 2.301102563756e+01
3.362500000000e+02 -1.983893717776e-02 3.297705486222e-04 2.306565211849e+01
3.365000000000e+02 -2.014224581033e-02 3.313457390167e-04 2.312131291644e+01
3.367500000000e+02 -2.045299483645e-02 3.329792734649e-04 2.317793682656e+01
3.370000000000e+02 -2.076770280782e-02 3.346572278857e-04 2.323545327866e+01
3.372500000000e+02 -2.108292473009e-02 3.363653092165e-04 2.329379249603e+01
3.375000000000e+02 -2.139530267024e-02 3.380890566135e-04 2.335288598336e+01
3.377500000000e+02 -2.170161715553e-02 3.398140205229e-04 2.341266667109e+01
3.380000000000e+02 -2.199883262365e-02 3.415258931574e-04 2.347306934823e+01
3.382500000000e+02 -2.228414071085e-02 3.432106408683e-04 2.353403077368e+01
3.385000000000e+02 -2.255499824680e-02 3.448546544695e-04 2.359549003777e+01
3.387500000000e+02 -2.280915972197e-02 3.464448747373e-04 2.365738861126e+01
3.390000000000e+02 -2.304470494705e-02 3.479689179128e-04 2.371967058791e+01
3.392500000000e+02 -2.326005997915e-02 3.494152106297e-04 2.378228270992e+01
3.395000000000e+02 -2.345401080355e-02 3.507731744230e-04 2.384517434318e+01
3.397500000000e+02 -2.362571384006e-02 3.520332589947e-04 2.390829751930e+01
3.400000000000e+02 -2.377469537956e-02 3.531870408531e-04 2.397160670226e+01
3.402500000000e+02 -2.390084916305e-02 3.542273391937e-04 2.403505868404e+01
3.405000000000e+02 -2.400442485612e-02 3.551483285477e-04 2.409861228618e+01
3.407500000000e+02 -2.408601081948e-02 3.559456026246e-04 2.416222798721e+01
3.410000000000e+02 -2.414651580553e-02 3.566161749107e-04 2.422586763043e+01
3.412500000000e+02 -2.418713985400e-02 3.571585319719e-04 2.428949388969e+01
3.415000000000e+02 -2.420934729257e-02 3.575727061294e-04 2.435306988753e+01
3.417500000000e+02 -2.421483132709e-02 3.578603160471e-04 2.441655865755e+01
3.420000000000e+02 -2.420547903272e-02 3.580244919480e-04 2.447992267269e+01
3.422500000000e+02 -2.418333128961e-02 3.580699060348e-04 2.454312330773e+01
3.425000000000e+02 -2.415054510554e-02 3.580026619948e-04 2.460612045466e+01
3.427500000000e+02 -2.410935164559e-02 3.578303665070e-04 2.466887207049e+01
3.430000000000e+02 -2.406201570384e-02 3.575619769286e-04 2.473133376268e+01
3.432500000000e+02 -2.401079728540e-02 3.572076178103e-04 2.479345859053e+01
3.435000000000e+02 -2.395791206698e-02 3.567785131540e-04 2.485519680603e+01
3.437500000000e+02 -2.390549374448e-02 3.562868542721e-04 2.491649569003e+01
3.440000000000e+02 -2.385556119568e-02 3.557455575256e-04 2.497729962195e+01
3.442500000000e+02 -2.380998636118e-02 3.551681804689e-04 2.503755011703e+01
3.445000000000e+02 -2.377046653358e-02 3.545687258989e-04 2.509718596000e+01
3.447500000000e+02 -2.373850035421e-02 3.539614685935e-04 2.515614359884e+01
3.450000000000e+02 -2.371536911713e-02 3.533607651426e-04 2.521435746192e+01
3.452500000000e+02 -2.370212187705e-02 3.527806550780e-04 2.527176046778e+01
3.455000000000e+02 -2.369956594717e-02 3.522347965079e-04 2.532828460470e+01
3.457500000000e+02 -2.370826255807e-02 3.517363747276e-04 2.538386150728e+01
3.460000000000e+02 -2.372852696364e-02 3.512978283228e-04 2.543842326628e+01
3.462500000000e+02 -2.376043545072e-02 3.509306854933e-04 2.549190311004e+01
3.465000000000e+02 -2.380383620318e-02 3.506453549486e-04 2.554423622056e+01
3.467500000000e+02 -2.385836617597e-02 3.504509834890e-04 2.559536046001e+01
3.470000000000e+02 -2.392346954798e-02 3.503553878684e-04 2.564521726197e+01
3.472500000000e+02 -2.399842158140e-02 3.503649378449e-04 2.569375234124e+01
3.475000000000e+02 -2.408235631641e-02 3.504844836076e-04 2.574091638295e+01
3.477500000000e+02 -2.417429774467e-02 3.507172995354e-04 2.578666579005e+01
3.480000000000e+02 -2.427319543948e-02 3.510650681704e-04 2.583096323334e+01
3.482500000000e+02 -2.437796220915e-02 3.515278893592e-04 2.587377813580e+01
3.485000000000e+02 -2.448751105949e-02 3.521043025170e-04 2.591508714315e+01
3.487500000000e+02 -2.460079197472e-02 3.527913450515e-04 2.595487439841e+01
3.490000000000e+02 -2.471682577165e-02 3.535846293363e-04 2.599313172872e+01
3.492500000000e+02 -2.483473399550e-02 3.544784310358e-04 2.602985877183e+01
3.495000000000e+02 -2.495376478728e-02 3.554658100777e-04 2.606506292102e+01
3.497500000000e+02 -2.507331386568e-02 3.565387158991e-04 2.609875923095e+01
3.500000000000e+02 -2.519293980712e-02 3.576881454104e-04 2.613097018250e+01
3.502500000000e+02 -2.531237523560e-02 3.589042884894e-04 2.616172538952e+01
3.505000000000e+02 -2.543153257077e-02 3.601766875794e-04 2.619106121316e+01
3.507500000000e+02 -2.555050455222e-02 3.614944004810e-04 2.621902033040e+01
3.510000000000e+02 -2.566956100398e-02 3.628461688423e-04 2.624565124242e+01
3.512500000000e+02 -2.578914198357e-02 3.642205894244e-04 2.627100772679e+01
3.515000000000e+02 -2.590984449491e-02 3.656062788770e-04 2.629514832246e+01
3.517500000000e+02 -2.603240921798e-02 3.669920429086e-04 2.631813571126e+01
3.520000000000e+02 -2.615770023470e-02 3.683670278262e-04 2.634003620716e+01
3.522500000000e+02 -2.628668605249e-02 3.697208791606e-04 2.636091912296e+01
3.525000000000e+02 -2.642041390593e-02 3.710438717491e-04 2.638085628742e+01
3.527500000000e+02 -2.655998615389e-02 3.723270297733e-04 2.639992143873e+01
3.530000000000e+02 -2.670653217639e-02 3.735622751151e-04 2.641818973126e+01
3.532500000000e+02 -2.686117917628e-02 3.747425165278e-04 2.643573727754e+01
3.535000000000e+02 -2.702502416290e-02 3.758617096585e-04 2.645264056777e+01
3.537500000000e+02 -2.719910261807e-02 3.769149227642e-04 2.646897611297e+01
3.540000000000e+02 -2.738436028578e-02 3.778983948829e-04 2.648481986149e+01
3.542500000000e+02 -2.758162312084e-02 3.788095408827e-04 2.650024686443e+01
3.545000000000e+02 -2.779157109167e-02 3.796469868273e-04 2.651533068023e+01
3.547500000000e+02 -2.801471293266e-02 3.804105530187e-04 2.653014305800e+01
3.550000000000e+02 -2.825136423972e-02 3.811011754081e-04 2.654475334041e+01
3.552500000000e+02 -2.850162863655e-02 3.817208271016e-04 2.655922803153e+01
3.555000000000e+02 -2.876538320359e-02 3.822726798286e-04 2.657363039821e+01
3.557500000000e+02 -2.904226700043e-02 3.827607903751e-04 2.658801984637e+01
3.560000000000e+02 -2.933167644048e-02 3.831900781579e-04 2.660245149827e+01
3.562500000000e+02 -2.963276451014e-02 3.835661384077e-04 2.661697580249e+01
3.565000000000e+02 -2.994444329822e-02 3.838950513406e-04 2.663163792234e+01
3.567500000000e+02 -3.026539340933e-02 3.841834318340e-04 2.664647736814e+01
3.570000000000e+02 -3.059407843178e-02 3.844382132551e-04 2.666152771691e+01
3.572500000000e+02 -3.092876140903e-02 3.846664846102e-04 2.667681607782e+01
3.575000000000e+02 -3.126752753280e-02 3.848753565674e-04 2.669236292064e+01
3.577500000000e+02 -3.160831201411e-02 3.850718257447e-04 2.670818197638e+01
3.580000000000e+02 -3.194892705908e-02 3.852625816107e-04 2.672427993639e+01
3.582500000000e+02 -3.228709674237e-02 3.854538842935e-04 2.674065652893e+01
3.585000000000e+02 -3.262049382801e-02 3.856514717031e-04 2.675730473592e+01
3.587500000000e+02 -3.294677566882e-02 3.858603914518e-04 2.677421075262e+01
3.590000000000e+02 -3.326362545394e-02 3.860849233949e-04 2.679135444582e+01
3.592500000000e+02 -3.356879241895e-02 3.863284960007e-04 2.680870965266e+01
3.595000000000e+02 -3.386013438334e-02 3.865936225369e-04 2.682624484955e+01
3.597500000000e+02 -3.413565670480e-02 3.868818252956e-04 2.684392344786e+01
3.600000000000e+02 -3.439355401149e-02 3.871936474731e-04 2.686170459587e+01
3.602500000000e+02 -3.463224861898e-02 3.875286445181e-04 2.687954375969e+01
3.605000000000e+02 -3.485042793368e-02 3.878853951077e-04 2.689739360847e+01
3.607500000000e+02 -3.504707597074e-02 3.882615376397e-04 2.691520444256e+01
3.610000000000e+02 -3.522150310483e-02 3.886538488543e-04 2.693292507441e+01
3.612500000000e+02 -3.537336886269e-02 3.890583322331e-04 2.695050338882e+01
3.615000000000e+02 -3.550269963496e-02 3.894703405893e-04 2.696788714545e+01
3.617500000000e+02 -3.560989816986e-02 3.898846808001e-04 2.698502422622e+01
3.620000000000e+02 -3.569574757589e-02 3.902957510532e-04 2.700186327214e+01
3.622500000000e+02 -3.576140710070e-02 3.906977078338e-04 2.701835393999e+01
3.625000000000e+02 -3.580840054627e-02 3.910846257184e-04 2.703444734531e+01
3.627500000000e+02 -3.583859895824e-02 3.914506569079e-04 2.705009589895e+01
3.630000000000e+02 -3.585419592484e-02 3.917901903989e-04 2.706525346575e+01
3.632500000000e+02 -3.585767549083e-02 3.920980036185e-04 2.707987542961e+01
3.635000000000e+02 -3.585177749942e-02 3.923694196475e-04 2.709391820199e+01
3.637500000000e+02 -3.583945560455e-02 3.926004405982e-04 2.710733907879e+01
3.640000000000e+02 -3.582382972418e-02 3.927878588441e-04 2.712009603667e+01
3.642500000000e+02 -3.580813987856e-02 3.929293765585e-04 2.713214696718e+01
3.645000000000e+02 -3.579568968768e-02 3.930236630266e-04 2.714344962431e+01
3.647500000000e+02 -3.578979593521e-02 3.930704337122e-04 2.715396077111e+01
3.650000000000e+02 -3.579372808049e-02 3.930704550198e-04 2.716363612744e+01
3.652500000000e+02 -3.581065635245e-02 3.930255744387e-04 2.717242957361e+01
3.655000000000e+02 -3.584359126000e-02 3.929386728193e-04 2.718029320229e+01
3.657500000000e+02 -3.589533366413e-02 3.928136425028e-04 2.718717667065e+01
3.660000000000e+02 -3.596841851842e-02 3.926552918903e-04 2.719302742883e+01
3.662500000000e+02 -3.606507075566e-02 3.924692747078e-04 2.719779029700e+01
3.665000000000e+02 -3.618715699355e-02 3.922619507045e-04 2.720140792062e+01
3.667500000000e+02 -3.633615056375e-02 3.920402713250e-04 2.720382060381e+01
3.670000000000e+02 -3.651309543772e-02 3.918116091530e-04 2.720496700385e+01
3.672500000000e+02 -3.671858390070e-02 3.915836106386e-04 2.720478421748e+01
3.675000000000e+02 -3.695273634198e-02 3.913640099115e-04 2.720320869765e+01
3.677500000000e+02 -3.721519483861e-02 3.911604606186e-04 2.720017659548e+01
3.680000000000e+02 -3.750512272037e-02 3.909803514641e-04 2.719562462219e+01
3.682500000000e+02 -3.782121484211e-02 3.908306303831e-04 2.718949096673e+01
3.685000000000e+02 -3.816171841200e-02 3.907176327109e-04 2.718171580875e+01
3.687500000000e+02 -3.852446264670e-02 3.906469235156e-04 2.717224249600e+01
3.690000000000e+02 -3.890689777513e-02 3.906231431031e-04 2.716101801193e+01
3.692500000000e+02 -3.930614409040e-02 3.906498835991e-04 2.714799410803e+01
3.695000000000e+02 -3.971904652986e-02 3.907295729746e-04 2.713312767937e+01
3.697500000000e+02 -4.014223920588e-02 3.908633958252e-04 2.711638178488e+01
3.700000000000e+02 -4.057221152886e-02 3.910512114751e-04 2.709772590499e+01
3.702500000000e+02 -4.100538082077e-02 3.912915445371e-04 2.707713656139e+01
3.705000000000e+02 -4.143816816635e-02 3.915815705608e-04 2.705459785707e+01
3.707500000000e+02 -4.186706870757e-02 3.919171177672e-04 2.703010141332e+01
3.710000000000e+02 -4.228872889943e-02 3.922927517665e-04 2.700364697182e+01
3.712500000000e+02 -4.270001077317e-02 3.927018262400e-04 2.697524212787e+01
3.715000000000e+02 -4.309805726480e-02 3.931365464183e-04 2.694490249153e+01
3.717500000000e+02 -4.348035150950e-02 3.935882951665e-04 2.691265181203e+01
3.720000000000e+02 -4.384475972159e-02 3.940476420977e-04 2.687852150099e+01
3.722500000000e+02 -4.418957157713e-02 3.945045825156e-04 2.684255061989e+01
3.725000000000e+02 -4.451352952804e-02 3.949486299862e-04 2.680478585214e+01
3.727500000000e+02 -4.481583916607e-02 3.953690315417e-04 2.676528087154e+01
3.730000000000e+02 -4.509617567915e-02 3.957550839674e-04 2.672409624198e+01
3.732500000000e+02 -4.535468003902e-02 3.960963249791e-04 2.668129932082e+01
3.735000000000e+02 -4.559193471078e-02 3.963827155142e-04 2.663696354883e+01
3.737500000000e+02 -4.580893955280e-02 3.966048429832e-04 2.659116837892e+01
3.740000000000e+02 -4.600707232643e-02 3.967541352982e-04 2.654399880782e+01
3.742500000000e+02 -4.618804815503e-02 3.968230957106e-04 2.649554529969e+01
3.745000000000e+02 -4.635386225325e-02 3.968053703334e-04 2.644590300179e+01
3.747500000000e+02 -4.650673834194e-02 3.966959124732e-04 2.639517156803e+01
3.750000000000e+02 -4.664907209562e-02 3.964911090196e-04 2.634345495626e+01
3.752500000000e+02 -4.678336747497e-02 3.961888594845e-04 2.629086058666e+01
3.755000000000e+02 -4.691218064681e-02 3.957886392525e-04 2.623749916098e+01
3.757500000000e+02 -4.703806210020e-02 3.952915167615e-04 2.618348404472e+01
3.760000000000e+02 -4.716350486245e-02 3.947001418078e-04 2.612893102626e+01
3.762500000000e+02 -4.729089218693e-02 3.940187127088e-04 2.607395738881e+01
3.765000000000e+02 -4.742245568961e-02 3.932529117164e-04 2.601868163303e+01
3.767500000000e+02 -4.756023752494e-02 3.924098095098e-04 2.596322278670e+01
3.770000000000e+02 -4.770606071946e-02 3.914977402654e-04 2.590770009176e+01
3.772500000000e+02 -4.786150421661e-02 3.905261960288e-04 2.585223207184e+01
3.775000000000e+02 -4.802788799251e-02 3.895055892411e-04 2.579693617142e+01
3.777500000000e+02 -4.820626397784e-02 3.884471292563e-04 2.574192839336e+01
3.780000000000e+02 -4.839741585456e-02 3.873626574995e-04 2.568732244017e+01
3.782500000000e+02 -4.860186567598e-02 3.862644301898e-04 2.563322941030e+01
3.785000000000e+02 -4.881988414248e-02 3.851649390359e-04 2.557975748359e+01
3.787500000000e+02 -4.905151227807e-02 3.840767349742e-04 2.552701117074e+01
3.790000000000e+02 -4.929658429509e-02 3.830122334382e-04 2.547509106464e+01
3.792500000000e+02 -4.955475116780e-02 3.819835085562e-04 2.542409357475e+01
3.795000000000e+02 -4.982551671509e-02 3.810021633081e-04 2.537411020514e+01
3.797500000000e+02 -5.010826313902e-02 3.800791700843e-04 2.532522755226e+01
3.800000000000e+02 -5.040229229599e-02 3.792247433734e-04 2.527752654029e+01
3.802500000000e+02 -5.070685013511e-02 3.784481969463e-04 2.523108238780e+01
3.805000000000e+02 -5.102116880405e-02 3.777578542344e-04 2.518596384150e+01
3.807500000000e+02 -5.134448624817e-02 3.771609353079e-04 2.514223309027e+01
3.810000000000e+02 -5.167608482488e-02 3.766634961755e-04 2.509994497559e+01
3.812500000000e+02 -5.201530346405e-02 3.762703489684e-04 2.505914686577e+01
3.815000000000e+02 -5.236156881491e-02 3.759850378651e-04 2.501987784634e+01
3.817500000000e+02 -5.271439743666e-02 3.758097478034e-04 2.498216856634e+01
3.820000000000e+02 -5.307341682629e-02 3.757453358548e-04 2.494604044117e+01
3.822500000000e+02 -5.343835529672e-02 3.757913056121e-04 2.491150551778e+01
3.825000000000e+02 -5.380904886210e-02 3.759458292767e-04 2.487856577157e+01
3.827500000000e+02 -5.418542574766e-02 3.762057702282e-04 2.484721285274e+01
3.830000000000e+02 -5.456748561506e-02 3.765667166268e-04 2.481742789074e+01
3.832500000000e+02 -5.495528638256e-02 3.770230802527e-04 2.478918099886e+01
3.835000000000e+02 -5.534890631498e-02 3.775681719010e-04 2.476243145416e+01
3.837500000000e+02 -5.574842174131e-02 3.781943215435e-04 2.473712737933e+01
3.840000000000e+02 -5.615386406282e-02 3.788929924040e-04 2.471320616397e+01
3.842500000000e+02 -5.656519117697e-02 3.796549546159e-04 2.469059441259e+01
3.845000000000e+02 -5.698224539707e-02 3.804704359503e-04 2.466920863967e+01
3.847500000000e+02 -5.740472237043e-02 3.813293314515e-04 2.464895555394e+01
3.850000000000e+02 -5.783213521038e-02 3.822213518791e-04 2.462973285739e+01
3.852500000000e+02 -5.826378683214e-02 3.831362204738e-04 2.461143016935e+01
3.855000000000e+02 -5.869874261001e-02 3.840638835792e-04 2.459392974232e+01
3.857500000000e+02 -5.913581361104e-02 3.849946677274e-04 2.457710779189e+01
3.860000000000e+02 -5.957353808007e-02 3.859194562168e-04 2.456083543259e+01
3.862500000000e+02 -6.001017550184e-02 3.868298301115e-04 2.454498001547e+01
3.865000000000e+02 -6.044371059468e-02 3.877181619145e-04 2.452940650428e+01
3.867500000000e+02 -6.087185299307e-02 3.885776985676e-04 2.451397862381e+01
3.870000000000e+02 -6.129205479658e-02 3.894026563899e-04 2.449856028763e+01
3.872500000000e+02 -6.170154085644e-02 3.901882441448e-04 2.448301696196e+01
3.875000000000e+02 -6.209732837132e-02 3.909306012513e-04 2.446721680682e+01
3.877500000000e+02 -6.247627141391e-02 3.916267538774e-04 2.445103195982e+01
3.880000000000e+02 -6.283511751845e-02 3.922745378570e-04 2.443433969546e+01
3.882500000000e+02 -6.317054819581e-02 3.928724782013e-04 2.441702336220e+01
3.885000000000e+02 -6.347924994733e-02 3.934196319646e-04 2.439897335240e+01
3.887500000000e+02 -6.375799246533e-02 3.939154521194e-04 2.438008791197e+01
3.890000000000e+02 -6.400369049357e-02 3.943595895361e-04 2.436027374885e+01
3.892500000000e+02 -6.421349598815e-02 3.947519916088e-04 2.433944659719e+01
3.895000000000e+02 -6.438487949018e-02 3.950924801296e-04 2.431753160094e+01
3.897500000000e+02 -6.451572766639e-02 3.953806636867e-04 2.429446358897e+01
3.900000000000e+02 -6.460441958621e-02 3.956160308750e-04 2.427018718822e+01
3.902500000000e+02 -6.464992320928e-02 3.957974738259e-04 2.424465685554e+01
3.905000000000e+02 -6.465188329679e-02 3.959236006319e-04 2.421783679478e+01
3.907500000000e+02 -6.461069177677e-02 3.959928365642e-04 2.418970075250e+01
3.910000000000e+02 -6.452756521971e-02 3.960033292360e-04 2.416023176576e+01
3.912500000000e+02 -6.440460367819e-02 3.959531871073e-04 2.412942181653e+01
3.915000000000e+02 -6.424483776371e-02 3.958406700739e-04 2.409727145497e+01
3.917500000000e+02 -6.405226128191e-02 3.956643692912e-04 2.406378935801e+01
3.920000000000e+02 -6.383184681947e-02 3.954234783809e-04 2.402899188686e+01
3.922500000000e+02 -6.358954248245e-02 3.951180584780e-04 2.399290262269e+01
3.925000000000e+02 -6.333223913443e-02 3.947493338557e-04 2.395555190830e+01
3.927500000000e+02 -6.306773116234e-02 3.943199474787e-04 2.391697639014e+01
3.930000000000e+02 -6.280464110847e-02 3.938342226686e-04 2.387721858413e+01
3.932500000000e+02 -6.255231241489e-02 3.932983936253e-04 2.383632647598e+01
3.935000000000e+02 -6.232070498994e-02 3.927207610816e-04 2.379435311272e+01
3.937500000000e+02 -6.212024333296e-02 3.921117974821e-04 2.375135625472e+01
3.940000000000e+02 -6.196163674139e-02 3.914841706587e-04 2.370739804397e+01
3.942500000000e+02 -6.185571367885e-02 3.908527046692e-04 2.366254467140e+01
3.945000000000e+02 -6.181320587020e-02 3.902342367517e-04 2.361686608937e+01
3.947500000000e+02 -6.184451529413e-02 3.896473768449e-04 2.357043572319e+01
3.950000000000e+02 -6.195951188998e-02 3.891122298176e-04 2.352333017793e+01
3.952500000000e+02 -6.216726350069e-02 3.886499625091e-04 2.347562896118e+01
3.955000000000e+02 -6.247582916932e-02 3.882823852541e-04 2.342741417291e+01
3.957500000000e+02 -6.289199210488e-02 3.880313758428e-04 2.337877019715e+01
3.960000000000e+02 -6.342106349383e-02 3.879183355949e-04 2.332978336374e+01
3.962500000000e+02 -6.406664289733e-02 3.879636566591e-04 2.328054157947e+01
3.965000000000e+02 -6.483045338008e-02 3.881861250077e-04 2.323113394601e+01
3.967500000000e+02 -6.571215389494e-02 3.886022375423e-04 2.318165032733e+01
3.970000000000e+02 -6.670922666036e-02 3.892257469047e-04 2.313218091359e+01
3.972500000000e+02 -6.781687312111e-02 3.900671817359e-04 2.308281575408e+01
3.975000000000e+02 -6.902795990591e-02 3.911333266207e-04 2.303364424865e+01
3.977500000000e+02 -7.033302150460e-02 3.924270226275e-04 2.298475469346e+01
3.980000000000e+02 -7.172029676410e-02 3.939468230814e-04 2.293623373755e+01
3.982500000000e+02 -7.317582656244e-02 3.956869280574e-04 2.288816595236e+01
3.985000000000e+02 -7.468360024533e-02 3.976370789526e-04 2.284063330824e+01
3.987500000000e+02 -7.622574917203e-02 3.997826606364e-04 2.279371480512e+01
3.990000000000e+02 -7.778280034900e-02 4.021048242339e-04 2.274748600300e+01
3.992500000000e+02 -7.933395770385e-02 4.045808072954e-04 2.270201875631e+01
3.995000000000e+02 -8.085744897940e-02 4.071841964536e-04 2.265738082861e+01
3.997500000000e+02 -8.233087988029e-02 4.098853807513e-04 2.261363573798e+01
4.000000000000e+02 -8.373163518514e-02 4.126519861254e-04 2.257084254786e+01
4.002500000000e+02 -8.503730478019e-02 4.154493522688e-04 2.252905570312e+01
4.005000000000e+02 -8.622609330600e-02 4.182410573625e-04 2.248832505708e+01
4.007500000000e+02 -8.727725690069e-02 4.209894075263e-04 2.244869582718e+01
4.010000000000e+02 -8.817153473768e-02 4.236560752274e-04 2.241020858436e+01
4.012500000000e+02 -8.889152953963e-02 4.262025751982e-04 2.237289945516e+01
4.015000000000e+02 -8.942211105126e-02 4.285907183239e-04 2.233680010147e+01
4.017500000000e+02 -8.975073354624e-02 4.307830528136e-04 2.230193798278e+01
4.020000000000e+02 -8.986774452282e-02 4.327436048367e-04 2.226833646693e+01
4.022500000000e+02 -8.976663952240e-02 4.344380782943e-04 2.223601493390e+01
4.025000000000e+02 -8.944423459036e-02 4.358342456178e-04 2.220498906906e+01
4.027500000000e+02 -8.890080657333e-02 4.369023930076e-04 2.217527097176e+01
4.030000000000e+02 -8.814016726579e-02 4.376158233913e-04 2.214686926357e+01
4.032500000000e+02 -8.716965153517e-02 4.379508345084e-04 2.211978936720e+01
4.035000000000e+02 -8.600006587562e-02 4.378873432157e-04 2.209403357686e+01
4.037500000000e+02 -8.464556300347e-02 4.374092218019e-04 2.206960125184e+01
4.040000000000e+02 -8.312346326710e-02 4.365046341794e-04 2.204648886735e+01
4.042500000000e+02 -8.145401262834e-02 4.351662783365e-04 2.202469029253e+01
4.045000000000e+02 -7.966010350130e-02 4.333917843813e-04 2.200419687792e+01
4.047500000000e+02 -7.776694396701e-02 4.311840558413e-04 2.198499752645e+01
4.050000000000e+02 -7.580169577682e-02 4.285515248935e-04 2.196707900697e+01
4.052500000000e+02 -7.379308003588e-02 4.255084724186e-04 2.195042602984e+01
4.055000000000e+02 -7.177096442382e-02 4.220752503299e-04 2.193502148966e+01
4.057500000000e+02 -6.976592415703e-02 4.182785084152e-04 2.192084656283e+01
4.060000000000e+02 -6.780881141772e-02 4.141513109828e-04 2.190788108229e+01
4.062500000000e+02 -6.593030595388e-02 4.097332106010e-04 2.189610366806e+01
4.065000000000e+02 -6.416047787897e-02 4.050701696198e-04 2.188549202051e+01
4.067500000000e+02 -6.252834280690e-02 4.002143938690e-04 2.187602306489e+01
4.070000000000e+02 -6.106145867237e-02 3.952239951014e-04 2.186767336755e+01
4.072500000000e+02 -5.978551121775e-02 3.901625401870e-04 2.186041928528e+01
4.075000000000e+02 -5.872393814031e-02 3.850984207142e-04 2.185423726554e+01
4.077500000000e+02 -5.789755674896e-02 3.801040633116e-04 2.184910397384e+01
4.080000000000e+02 -5.732425987704e-02 3.752550010540e-04 2.184499668842e+01
4.082500000000e+02 -5.701871034867e-02 3.706287529589e-04 2.184189341665e+01
4.085000000000e+02 -5.699207046799e-02 3.663035597247e-04 2.183977298679e+01
4.087500000000e+02 -5.725180942497e-02 3.623570590590e-04 2.183861537417e+01
4.090000000000e+02 -5.780151668360e-02 3.588648033840e-04 2.183840173136e+01
4.092500000000e+02 -5.864076380151e-02 3.558987040810e-04 2.183911438574e+01
4.095000000000e+02 -5.976505365437e-02 3.535255452435e-04 2.184073709347e+01
4.097500000000e+02 -6.116576365628e-02 3.518053544564e-04 2.184325482329e+01
4.100000000000e+02 -6.283019780469e-02 3.507899683211e-04 2.184665394138e+01
4.102500000000e+02 -6.474165674364e-02 3.505215927594e-04 2.185092206586e+01
4.105000000000e+02 -6.687956742924e-02 3.510314846611e-04 2.185604794085e+01
4.107500000000e+02 -6.921968136819e-02 3.523388592852e-04 2.186202138525e+01
4.110000000000e+02 -7.173432569116e-02 3.544500178475e-04 2.186883324233e+01
4.112500000000e+02 -7.439268626115e-02 3.573575674675e-04 2.187647506482e+01
4.115000000000e+02 -7.716117275661e-02 3.610400704101e-04 2.188493914190e+01
4.117500000000e+02 -8.000381247391e-02 3.654618889287e-04 2.189421826850e+01
4.120000000000e+02 -8.288269494171e-02 3.705733694271e-04 2.190430554603e+01
4.122500000000e+02 -8.575846839716e-02 3.763113250970e-04 2.191519438928e+01
4.125000000000e+02 -8.859086160039e-02 3.825996714730e-04 2.192687824268e+01
4.127500000000e+02 -9.133924830186e-02 3.893506027332e-04 2.193935063718e+01
4.130000000000e+02 -9.396323009361e-02 3.964657956718e-04 2.195260495845e+01
4.132500000000e+02 -9.642324054135e-02 4.038380715636e-04 2.196663453954e+01
4.135000000000e+02 -9.868115918729e-02 4.113531345222e-04 2.198143249131e+01
4.137500000000e+02 -1.007009200052e-01 4.188916428132e-04 2.199699183761e+01
4.140000000000e+02 -1.024491167929e-01 4.263311732006e-04 2.201330540541e+01
4.142500000000e+02 -1.038955775293e-01 4.335484535927e-04 2.203036598324e+01
4.145000000000e+02 -1.050139113029e-01 4.404216685541e-04 2.204816633721e+01
4.147500000000e+02 -1.057820125596e-01 4.468326760100e-04 2.206669924404e+01
4.150000000000e+02 -1.061824999499e-01 4.526692183820e-04 2.208595767994e+01
4.152500000000e+02 -1.062030959502e-01 4.578269938242e-04 2.210593486723e+01
4.155000000000e+02 -1.058369326171e-01 4.622116201285e-04 2.212662432909e+01
4.157500000000e+02 -1.050827583536e-01 4.657404190370e-04 2.214802010119e+01
4.160000000000e+02 -1.039450702883e-01 4.683439875164e-04 2.217011668657e+01
4.162500000000e+02 -1.024341289601e-01 4.699675129430e-04 2.219290925790e+01
4.165000000000e+02 -1.005658866771e-01 4.705718356431e-04 2.221639367607e+01
4.167500000000e+02 -9.836180828070e-02 4.701342407723e-04 2.224056647761e+01
4.170000000000e+02 -9.584858446294e-02 4.686489502029e-04 2.226542502712e+01
4.172500000000e+02 -9.305775438408e-02 4.661272722671e-04 2.229096748123e+01
4.175000000000e+02 -9.002523655791e-02 4.625974554992e-04 2.231719271257e+01
4.177500000000e+02 -8.679076868225e-02 4.581045313837e-04 2.234410042997e+01
4.180000000000e+02 -8.339727972278e-02 4.527093900279e-04 2.237169105392e+01
4.182500000000e+02 -7.989020162977e-02 4.464878535974e-04 2.239996571918e+01
4.185000000000e+02 -7.631673178346e-02 4.395297006048e-04 2.242892611528e+01
4.187500000000e+02 -7.272505819012e-02 4.319367948864e-04 2.245857456812e+01
4.190000000000e+02 -6.916357067438e-02 4.238218083310e-04 2.248891388924e+01
4.192500000000e+02 -6.568007561807e-02 4.153064547567e-04 2.251994720966e+01
4.195000000000e+02 -6.232101056411e-02 4.065194411909e-04 2.255167804375e+01
4.197500000000e+02 -5.913070114152e-02 3.975945663463e-04 2.258411009445e+01
4.200000000000e+02 -5.615065496967e-02 3.886684834197e-04 2.261724719186e+01
4.202500000000e+02 -5.341891413812e-02 3.798786371169e-04 2.265109308067e+01
4.205000000000e+02 -5.096947541455e-02 3.713609942862e-04 2.268565145855e+01
4.207500000000e+02 -4.883178934972e-02 3.632480298796e-04 2.272092573963e+01
4.210000000000e+02 -4.703034623912e-02 3.556665382269e-04 2.275691896706e+01
4.212500000000e+02 -4.558434966198e-02 3.487356730939e-04 2.279363355888e+01
4.215000000000e+02 -4.450749235813e-02 3.425648904978e-04 2.283107129476e+01
4.217500000000e+02 -4.380782406390e-02 3.372522262522e-04 2.286923303406e+01
4.220000000000e+02 -4.348771345932e-02 3.328824961224e-04 2.290811854279e+01
4.222500000000e+02 -4.354391325674e-02 3.295259553837e-04 2.294772630489e+01
4.225000000000e+02 -4.396769197774e-02 3.272370305489e-04 2.298805320504e+01
4.227500000000e+02 -4.474508289722e-02 3.260532107103e-04 2.302909441781e+01
4.230000000000e+02 -4.585717855735e-02 3.259942888150e-04 2.307084307962e+01
4.232500000000e+02 -4.728049382556e-02 3.270618583286e-04 2.311328997070e+01
4.235000000000e+02 -4.898741729112e-02 3.292390505447e-04 2.315642335996e+01
4.237500000000e+02 -5.094667609637e-02 3.324905824423e-04 2.320022866313e+01
4.240000000000e+02 -5.312384227453e-02 3.367630673524e-04 2.324468813501e+01
4.242500000000e+02 -5.548190188452e-02 3.419857332699e-04 2.328978070708e+01
4.245000000000e+02 -5.798180342297e-02 3.480714516343e-04 2.333548169040e+01
4.247500000000e+02 -6.058301978136e-02 3.549178517284e-04 2.338176253064e+01
4.250000000000e+02 -6.324415168766e-02 3.624089872717e-04 2.342859070917e+01
4.252500000000e+02 -6.592345721994e-02 3.704169939057e-04 2.347592950463e+01
4.255000000000e+02 -6.857944148911e-02 3.788041630281e-04 2.352373798485e+01
4.257500000000e+02 -7.117135156536e-02 3.874252681223e-04 2.357197087618e+01
4.260000000000e+02 -7.365971848727e-02 3.961300076719e-04 2.362057864443e+01
4.262500000000e+02 -7.600680150380e-02 4.047653794378e-04 2.366950750251e+01
4.265000000000e+02 -7.817706115835e-02 4.131782339202e-04 2.371869958679e+01
4.267500000000e+02 -8.013753532160e-02 4.212179325087e-04 2.376809310422e+01
4.270000000000e+02 -8.185823781026e-02 4.287391863227e-04 2.381762261255e+01
4.272500000000e+02 -8.331245558740e-02 4.356044466286e-04 2.386721929487e+01
4.275000000000e+02 -8.447706352143e-02 4.416865111296e-04 2.391681132640e+01
4.277500000000e+02 -8.533273830411e-02 4.468705106058e-04 2.396632426668e+01
4.280000000000e+02 -8.586418280760e-02 4.510562158977e-04 2.401568148630e+01
4.282500000000e+02 -8.606025469395e-02 4.541596397682e-04 2.406480464818e+01
4.285000000000e+02 -8.591409950819e-02 4.561146001171e-04 2.411361416683e+01
4.287500000000e+02 -8.542318806651e-02 4.568737771116e-04 2.416202974957e+01
4.290000000000e+02 -8.458936023022e-02 4.564097581645e-04 2.420997085561e+01
4.292500000000e+02 -8.341877343699e-02 4.547153042512e-04 2.425735727790e+01
4.295000000000e+02 -8.192184759910e-02 4.518035650736e-04 2.430410958317e+01
4.297500000000e+02 -8.011314186460e-02 4.477077620425e-04 2.435014964233e+01
4.300000000000e+02 -7.801118333077e-02 4.424805477841e-04 2.439540117802e+01
4.302500000000e+02 -7.563827366168e-02 4.361931214611e-04 2.443979015548e+01
4.305000000000e+02 -7.302022807653e-02 4.289338824892e-04 2.448324529129e+01
4.307500000000e+02 -7.018608073610e-02 4.208070062473e-04 2.452569859878e+01
4.310000000000e+02 -6.716775813540e-02 4.119306053403e-04 2.456708568669e+01
4.312500000000e+02 -6.399968988946e-02 4.024347258466e-04 2.460734640624e+01
4.315000000000e+02 -6.071840758452e-02 3.924591877356e-04 2.464642513387e+01
4.317500000000e+02 -5.736208798934e-02 3.821512924475e-04 2.468427130416e+01
4.320000000000e+02 -5.397006820809e-02 3.716635082948e-04 2.472083997647e+01
4.322500000000e+02 -5.058233977273e-02 3.611509831660e-04 2.475609213289e+01
4.325000000000e+02 -4.723900618410e-02 3.507691472078e-04 2.478999523864e+01
4.327500000000e+02 -4.397973139588e-02 3.406714292792e-04 2.482252387367e+01
4.330000000000e+02 -4.084317017909e-02 3.310067804159e-04 2.485365999622e+01
4.332500000000e+02 -3.786639515971e-02 3.219175263966e-04 2.488339354330e+01
4.335000000000e+02 -3.508433534338e-02 3.135373851192e-04 2.491172305063e+01
4.337500000000e+02 -3.252921787155e-02 3.059893446214e-04 2.493865585639e+01
4.340000000000e+02 -3.023004465566e-02 2.993839958879e-04 2.496420865378e+01
4.342500000000e+02 -2.821210950937e-02 2.938180666516e-04 2.498840797974e+01
4.345000000000e+02 -2.649655047069e-02 2.893728360079e-04 2.501129027459e+01
4.347500000000e+02 -2.509997720923e-02 2.861132940718e-04 2.503290221339e+01
4.350000000000e+02 -2.403416936901e-02 2.840872160117e-04 2.505330095684e+01
4.352500000000e+02 -2.330584006147e-02 2.833243725377e-04 2.507255389705e+01
4.355000000000e+02 -2.291650444371e-02 2.838362093111e-04 2.509073865671e+01
4.357500000000e+02 -2.286244091100e-02 2.856158359207e-04 2.510794294802e+01
4.360000000000e+02 -2.313473191356e-02 2.886380480329e-04 2.512426391800e+01
4.362500000000e+02 -2.371942181580e-02 2.928598598937e-04 2.513980775546e+01
4.365000000000e+02 -2.459775202032e-02 2.982210838360e-04 2.515468892514e+01
4.367500000000e+02 -2.574649963537e-02 3.046452743479e-04 2.516902948205e+01
4.370000000000e+02 -2.713838108621e-02 3.120406979805e-04 2.518295788092e+01
4.372500000000e+02 -2.874254481700e-02 3.203017847741e-04 2.519660802071e+01
4.375000000000e+02 -3.052510803026e-02 3.293106089018e-04 2.521011819987e+01
4.377500000000e+02 -3.244975358041e-02 3.389385185046e-04 2.522362963919e+01
4.380000000000e+02 -3.447835928986e-02 3.490479965591e-04 2.523728530162e+01
4.382500000000e+02 -3.657163176665e-02 3.594945467056e-04 2.525122868791e+01
4.385000000000e+02 -3.868977357370e-02 3.701287493460e-04 2.526560226096e+01
4.387500000000e+02 -4.079311925760e-02 3.807983326018e-04 2.528054624219e+01
4.390000000000e+02 -4.284275093165e-02 3.913502863521e-04 2.529619742841e+01
4.392500000000e+02 -4.480110602452e-02 4.016330509760e-04 2.531268770914e+01
4.395000000000e+02 -4.663251701238e-02 4.114985491500e-04 2.533014299705e+01
4.397500000000e+02 -4.830369758967e-02 4.208042177397e-04 2.534868223079e+01
4.400000000000e+02 -4.978421160749e-02 4.294151672593e-04 2.536841606393e+01
4.402500000000e+02 -5.104681495969e-02 4.372058534405e-04 2.538944624059e+01
4.405000000000e+02 -5.206780647530e-02 4.440620645743e-04 2.541186441544e+01
4.407500000000e+02 -5.282723369258e-02 4.498822903872e-04 2.543575172561e+01
4.410000000000e+02 -5.330911371792e-02 4.545794206590e-04 2.546117778630e+01
4.412500000000e+02 -5.350150525690e-02 4.580817143931e-04 2.548820045758e+01
4.415000000000e+02 -5.339660421695e-02 4.603341501143e-04 2.551686501465e+01
4.417500000000e+02 -5.299069067818e-02 4.612989238298e-04 2.554720411415e+01
4.420000000000e+02 -5.228410645772e-02 4.609562624901e-04 2.557923717006e+01
4.422500000000e+02 -5.128112261554e-02 4.593046224494e-04 2.561297026963e+01
4.425000000000e+02 -4.998976369277e-02 4.563606385452e-04 2.564839620279e+01
4.427500000000e+02 -4.842164616470e-02 4.521591522500e-04 2.568549405516e+01
4.430000000000e+02 -4.659169112525e-02 4.467524662287e-04 2.572422967880e+01
4.432500000000e+02 -4.451790142413e-02 4.402098252815e-04 2.576455537737e+01
4.435000000000e+02 -4.222101456289e-02 4.326162023967e-04 2.580641058509e+01
4.437500000000e+02 -3.972421941836e-02 4.240712219012e-04 2.584972170121e+01
4.440000000000e+02 -3.705277035882e-02 4.146875368746e-04 2.589440298511e+01
4.442500000000e+02 -3.423366305930e-02 4.045891931219e-04 2.594035653433e+01
4.445000000000e+02 -3.129521303750e-02 3.939097052439e-04 2.598747340609e+01
4.447500000000e+02 -2.826670840578e-02 3.827903034891e-04 2.603563374094e+01
4.450000000000e+02 -2.517797297209e-02 3.713775161298e-04 2.608470809670e+01
4.452500000000e+02 -2.205899362690e-02 3.598208661523e-04 2.613455779877e+01
4.455000000000e+02 -1.893950644008e-02 3.482705271732e-04 2.618503608659e+01
4.457500000000e+02 -1.584858509005e-02 3.368752291402e-04 2.623598935875e+01
4.460000000000e+02 -1.281426945578e-02 3.257798193930e-04 2.628725780124e+01
4.462500000000e+02 -9.863174623666e-03 3.151230303918e-04 2.633867675491e+01
4.465000000000e+02 -7.020125449918e-03 3.050354513375e-04 2.639007815434e+01
4.467500000000e+02 -4.307840767094e-03 2.956373425097e-04 2.644129122137e+01
4.470000000000e+02 -1.746611614157e-03 2.870370760275e-04 2.649214436629e+01
4.472500000000e+02 6.459463985466e-04 2.793293325251e-04 2.654246593501e+01
4.475000000000e+02 2.855123004741e-03 2.725938493190e-04 2.659208575811e+01
4.477500000000e+02 4.869283880312e-03 2.668945020006e-04 2.664083666477e+01
4.480000000000e+02 6.679983856495e-03 2.622782997056e-04 2.668855532636e+01
4.482500000000e+02 8.282031417688e-03 2.587750377838e-04 2.673508373960e+01
4.485000000000e+02 9.673485419904e-03 2.563973431697e-04 2.678027063618e+01
4.487500000000e+02 1.085559268801e-02 2.551406066452e-04 2.682397222972e+01
4.490000000000e+02 1.183266307406e-02 2.549836223592e-04 2.686605356328e+01
4.492500000000e+02 1.261188188392e-02 2.558893428082e-04 2.690638939514e+01
4.495000000000e+02 1.320305991968e-02 2.578061013429e-04 2.694486533183e+01
4.497500000000e+02 1.361834271685e-02 2.606687045655e-04 2.698137826595e+01
4.500000000000e+02 1.387185869712e-02 2.644001795730e-04 2.701583725490e+01
4.502500000000e+02 1.397933539280e-02 2.689135457062e-04 2.704816420764e+01
4.505000000000e+02 1.395769558338e-02 2.741134756656e-04 2.707829399655e+01
4.507500000000e+02 1.382462372112e-02 2.798984440305e-04 2.710617490340e+01
4.510000000000e+02 1.359813442431e-02 2.861627566876e-04 2.713176887057e+01
4.512500000000e+02 1.329615431429e-02 2.927984733553e-04 2.715505122456e+01
4.515000000000e+02 1.293611930804e-02 2.996974448587e-04 2.717601069528e+01
4.517500000000e+02 1.253460260433e-02 3.067531981792e-04 2.719464902607e+01
4.520000000000e+02 1.210699083268e-02 3.138626950810e-04 2.721098068537e+01
4.522500000000e+02 1.166721488040e-02 3.209279282023e-04 2.722503207095e+01
4.525000000000e+02 1.122754163583e-02 3.278573332657e-04 2.723684093271e+01
4.527500000000e+02 1.079842275260e-02 3.345669753509e-04 2.724645567260e+01
4.530000000000e+02 1.038843458324e-02 3.409815192233e-04 2.725393424992e+01
4.532500000000e+02 1.000426731625e-02 3.470349547431e-04 2.725934331402e+01
4.535000000000e+02 9.650797882544e-03 3.526710098486e-04 2.726275726148e+01
4.537500000000e+02 9.331223032187e-03 3.578434608022e-04 2.726425695209e+01
4.540000000000e+02 9.047249145297e-03 3.625160192797e-04 2.726392884006e+01
4.542500000000e+02 8.799335894779e-03 3.666621916124e-04 2.726186366801e+01
4.545000000000e+02 8.586973674278e-03 3.702648159596e-04 2.725815545276e+01
4.547500000000e+02 8.408995261870e-03 3.733153958514e-04 2.725290049401e+01
4.550000000000e+02 8.263890241516e-03 3.758134339672e-04 2.724619614767e+01
4.552500000000e+02 8.150139793052e-03 3.777654570176e-04 2.723814006500e+01
4.555000000000e+02 8.066513284547e-03 3.791841620485e-04 2.722882905864e+01
4.557500000000e+02 8.012376489777e-03 3.800872629741e-04 2.721835847241e+01
4.560000000000e+02 7.987923253054e-03 3.804965624099e-04 2.720682120692e+01
4.562500000000e+02 7.994414197225e-03 3.804367816690e-04 2.719430724505e+01
4.565000000000e+02 8.034307448496e-03 3.799346448359e-04 2.718090285258e+01
4.567500000000e+02 8.111396675754e-03 3.790177927610e-04 2.716669026940e+01
4.570000000000e+02 8.230824690929e-03 3.777139947018e-04 2.715174710693e+01
4.572500000000e+02 8.399081412029e-03 3.760502956164e-04 2.713614607880e+01
4.575000000000e+02 8.623950562600e-03 3.740523061503e-04 2.711995479382e+01
4.577500000000e+02 8.914335092014e-03 3.717436957583e-04 2.710323538821e+01
4.580000000000e+02 9.280132997100e-03 3.691456804751e-04 2.708604456383e+01
4.582500000000e+02 9.731956806994e-03 3.662767761797e-04 2.706843331709e+01
4.585000000000e+02 1.028093821904e-02 3.631525696664e-04 2.705044706415e+01
4.587500000000e+02 1.093837686471e-02 3.597857244880e-04 2.703212546299e+01
4.590000000000e+02 1.171551369872e-02 3.561860056760e-04 2.701350260004e+01
4.592500000000e+02 1.262314527104e-02 3.523605288473e-04 2.699460687163e+01
4.595000000000e+02 1.367139521634e-02 3.483140242147e-04 2.697546120595e+01
4.597500000000e+02 1.486933768651e-02 3.440492629061e-04 2.695608299249e+01
4.600000000000e+02 1.622479329526e-02 3.395675268148e-04 2.693648431432e+01
4.602500000000e+02 1.774399967220e-02 3.348691745002e-04 2.691667192999e+01
4.605000000000e+02 1.943140908435e-02 3.299542353901e-04 2.689664744093e+01
4.607500000000e+02 2.128951223449e-02 3.248230174490e-04 2.687640744965e+01
4.610000000000e+02 2.331860220728e-02 3.194767861263e-04 2.685594359922e+01
4.612500000000e+02 2.551671692692e-02 3.139185477563e-04 2.683524282988e+01
4.615000000000e+02 2.787947564138e-02 3.081535301140e-04 2.681428745698e+01
4.617500000000e+02 3.040005214890e-02 3.021897772243e-04 2.679305540700e+01
4.620000000000e+02 3.306917564896e-02 2.960387035805e-04 2.677152045254e+01
4.622500000000e+02 3.587510129067e-02 2.897155188527e-04 2.674965240787e+01
4.625000000000e+02 3.880372679716e-02 2.832396163770e-04 2.672741746793e+01
4.627500000000e+02 4.183865026186e-02 2.766347665876e-04 2.670477849208e+01
4.630000000000e+02 4.496133649897e-02 2.699292191278e-04 2.668169538629e+01
4.632500000000e+02 4.815130875895e-02 2.631557225375e-04 2.665812551956e+01
4.635000000000e+02 5.138634863006e-02 2.563513357091e-04 2.663402416564e+01
4.637500000000e+02 5.464277285542e-02 2.495571468762e-04 2.660934500984e+01
4.640000000000e+02 5.789572735648e-02 2.428178844080e-04 2.658404068910e+01
4.642500000000e+02 6.111951051476e-02 2.361813443511e-04 2.655806337942e+01
4.645000000000e+02 6.428794077629e-02 2.296977271951e-04 2.653136541024e+01
4.647500000000e+02 6.737472475331e-02 2.234189738595e-04 2.650389989309e+01
4.650000000000e+02 7.035387333134e-02 2.173978106907e-04 2.647562141053e+01
4.652500000000e+02 7.320010843449e-02 2.116868100845e-04 2.644648667664e+01
4.655000000000e+02 7.588926366758e-02 2.063377809214e-04 2.641645518152e+01
4.657500000000e+02 7.839872250180e-02 2.014006235749e-04 2.638548989079e+01
4.660000000000e+02 8.070780385274e-02 1.969223748136e-04 2.635355786080e+01
4.662500000000e+02 8.279811560880e-02 1.929463949341e-04 2.632063079260e+01
4.665000000000e+02 8.465393331344e-02 1.895114355148e-04 2.628668563745e+01
4.667500000000e+02 8.626248415830e-02 1.866509676490e-04 2.625170504500e+01
4.670000000000e+02 8.761416711030e-02 1.843924418105e-04 2.621567772815e+01
4.672500000000e+02 8.870279521749e-02 1.827565406646e-04 2.617859885517e+01
4.675000000000e+02 8.952568738472e-02 1.817569434597e-04 2.614047022845e+01
4.677500000000e+02 9.008374818364e-02 1.813998690229e-04 2.610130043618e+01
4.680000000000e+02 9.038142563282e-02 1.816839087777e-04 2.606110482102e+01
4.682500000000e+02 9.042668330482e-02 1.825997840494e-04 2.601990549359e+01
4.685000000000e+02 9.023080045302e-02 1.841304927013e-04 2.597773102922e+01
4.687500000000e+02 8.980819956454e-02 1.862513363818e-04 2.593461627905e+01
4.690000000000e+02 8.917615763971e-02 1.889302003870e-04 2.589060192700e+01
4.692500000000e+02 8.835447864275e-02 1.921279343731e-04 2.584573396630e+01
4.695000000000e+02 8.736514350354e-02 1.957987765167e-04 2.580006321998e+01
4.697500000000e+02 8.623190123431e-02 1.998908794391e-04 2.575364465158e+01
4.700000000000e+02 8.497985367828e-02 2.043469482634e-04 2.570653663702e+01
4.702500000000e+02 8.363501481036e-02 2.091048909051e-04 2.565880030734e+01
4.705000000000e+02 8.222389504020e-02 2.140985899669e-04 2.561049868204e+01
4.707500000000e+02 8.077304598549e-02 2.192586899215e-04 2.556169597758e+01
4.710000000000e+02 7.930869801403e-02 2.245133676541e-04 2.551245673130e+01
4.712500000000e+02 7.785632862169e-02 2.297893967197e-04 2.546284512473e+01
4.715000000000e+02 7.644038383305e-02 2.350128959673e-04 2.541292415776e+01
4.717500000000e+02 7.508390548514e-02 2.401102679372e-04 2.536275503210e+01
4.720000000000e+02 7.380835580480e-02 2.450091025525e-04 2.531239643753e+01
4.722500000000e+02 7.263333762681e-02 2.496391562948e-04 2.526190402701e+01
4.725000000000e+02 7.157646817097e-02 2.539332524574e-04 2.521132987767e+01
4.727500000000e+02 7.065331881458e-02 2.578281294445e-04 2.516072203126e+01
4.730000000000e+02 6.987726212237e-02 2.612653841505e-04 2.511012418818e+01
4.732500000000e+02 6.925955793125e-02 2.641921926641e-04 2.505957536786e+01
4.735000000000e+02 6.880934133676e-02 2.665620914552e-04 2.500910973137e+01
4.737500000000e+02 6.853364852770e-02 2.683356974707e-04 2.495875647492e+01
4.740000000000e+02 6.843761515484e-02 2.694812237803e-04 2.490853972534e+01
4.742500000000e+02 6.852449277426e-02 2.699749792993e-04 2.485847860817e+01
4.745000000000e+02 6.879590777023e-02 2.698016113065e-04 2.480858728170e+01
4.747500000000e+02 6.925193276667e-02 2.689544912110e-04 2.475887510924e+01
4.750000000000e+02 6.989130714551e-02 2.674357449663e-04 2.470934683349e+01
4.752500000000e+02 7.071165094370e-02 2.652561553950e-04 2.466000280194e+01
4.755000000000e+02 7.170957890642e-02 2.624350316527e-04 2.461083927484e+01
4.757500000000e+02 7.288091321962e-02 2.589997680902e-04 2.456184872749e+01
4.760000000000e+02 7.422086531736e-02 2.549853182513e-04 2.451302018770e+01
4.762500000000e+02 7.572412495862e-02 2.504336255352e-04 2.446433964951e+01
4.765000000000e+02 7.738503404275e-02 2.453927029010e-04 2.441579043330e+01
4.767500000000e+02 7.919764021823e-02 2.399157936389e-04 2.436735366931e+01
4.770000000000e+02 8.115579262381e-02 2.340603580231e-04 2.431900868588e+01
4.772500000000e+02 8.325315790141e-02 2.278870268692e-04 2.427073352771e+01
4.775000000000e+02 8.548324036009e-02 2.214584729274e-04 2.422250541818e+01
4.777500000000e+02 8.783934588764e-02 2.148382927196e-04 2.417430123111e+01
4.780000000000e+02 9.031454091677e-02 2.080899014706e-04 2.412609803998e+01
4.782500000000e+02 9.290154832415e-02 2.012755100146e-04 2.407787357042e+01
4.785000000000e+02 9.559265831660e-02 1.944548685372e-04 2.402960674555e+01
4.787500000000e+02 9.837958221427e-02 1.876845669311e-04 2.398127816336e+01
4.790000000000e+02 1.012533053930e-01 1.810171898914e-04 2.393287057703e+01
4.792500000000e+02 1.042038893534e-01 1.745006936304e-04 2.388436932621e+01
4.795000000000e+02 1.072203302448e-01 1.681778674371e-04 2.383576279494e+01
4.797500000000e+02 1.102903556413e-01 1.620857591136e-04 2.378704278097e+01
4.800000000000e+02 1.134002194594e-01 1.562556931605e-04 2.373820477895e+01
4.802500000000e+02 1.165345842432e-01 1.507131793276e-04 2.368924831967e+01
4.805000000000e+02 1.196763570226e-01 1.454780160706e-04 2.364017713443e+01
4.807500000000e+02 1.228065661627e-01 1.405645726319e-04 2.359099925820e+01
4.810000000000e+02 1.259043479080e-01 1.359820775299e-04 2.354172715077e+01
4.812500000000e+02 1.289469262595e-01 1.317351486426e-04 2.349237763131e+01
4.815000000000e+02 1.319096739752e-01 1.278244160337e-04 2.344297175904e+01
4.817500000000e+02 1.347662948522e-01 1.242470552729e-04 2.339353470847e+01
4.820000000000e+02 1.374890395831e-01 1.209976584117e-04 2.334409550363e+01
4.822500000000e+02 1.400490321754e-01 1.180688632767e-04 2.329468665903e+01
4.825000000000e+02 1.424166967146e-01 1.154520464158e-04 2.324534390382e+01
4.827500000000e+02 1.445622540605e-01 1.131381512855e-04 2.319610573388e+01
4.830000000000e+02 1.464563144892e-01 1.111184148845e-04 2.314701294681e+01
4.832500000000e+02 1.480705321253e-01 1.093850897768e-04 2.309810826840e+01
4.835000000000e+02 1.493783237446e-01 1.079320038211e-04 2.304943586069e+01
4.837500000000e+02 1.503556229501e-01 1.067550049383e-04 2.300104091373e+01
4.840000000000e+02 1.509816797726e-01 1.058524216856e-04 2.295296917313e+01
4.842500000000e+02 1.512397969423e-01 1.052253530879e-04 2.290526668884e+01
4.845000000000e+02 1.511181273550e-01 1.048779104791e-04 2.285797935335e+01
4.847500000000e+02 1.506103136819e-01 1.048171045266e-04 2.281115277815e+01
4.850000000000e+02 1.497161573833e-01 1.050527505977e-04 2.276483193759e+01
4.852500000000e+02 1.484420686064e-01 1.055970177025e-04 2.271906117896e+01
4.855000000000e+02 1.468015049934e-01 1.064639889901e-04 2.267388397421e+01
4.857500000000e+02 1.448151406741e-01 1.076689461999e-04 2.262934306701e+01
4.860000000000e+02 1.425109942678e-01 1.092274823650e-04 2.258548031861e+01
4.862500000000e+02 1.399242525310e-01 1.111544538791e-04 2.254233694475e+01
4.865000000000e+02 1.370969895620e-01 1.134627821584e-04 2.249995356243e+01
4.867500000000e+02 1.340776839371e-01 1.161621693424e-04 2.245837023455e+01
4.870000000000e+02 1.309204809912e-01 1.192576748266e-04 2.241762679107e+01
4.872500000000e+02 1.276843433035e-01 1.227483191617e-04 2.237776290852e+01
4.875000000000e+02 1.244320324683e-01 1.266257620015e-04 2.233881815976e+01
4.877500000000e+02 1.212288949933e-01 1.308730895645e-04 2.230083237043e+01
4.880000000000e+02 1.181416258111e-01 1.354637272558e-04 2.226384546906e+01
4.882500000000e+02 1.152368677916e-01 1.403606196466e-04 2.222789782818e+01
4.885000000000e+02 1.125798471042e-01 1.455156730041e-04 2.219303006265e+01
4.887500000000e+02 1.102329504449e-01 1.508695545996e-04 2.215928312177e+01
4.890000000000e+02 1.082543408058e-01 1.563518603784e-04 2.212669835867e+01
4.892500000000e+02 1.066966689679e-01 1.618816481620e-04 2.209531716187e+01
4.895000000000e+02 1.056058391765e-01 1.673683449619e-04 2.206518113469e+01
4.897500000000e+02 1.050199421841e-01 1.727131738300e-04 2.203633158263e+01
4.900000000000e+02 1.049683162609e-01 1.778110336682e-04 2.200880959037e+01
4.902500000000e+02 1.054708067731e-01 1.825523355400e-04 2.198265564598e+01
4.905000000000e+02 1.065372152418e-01 1.868253536078e-04 2.195790922640e+01
4.907500000000e+02 1.081669648123e-01 1.905189909945e-04 2.193460877205e+01
4.910000000000e+02 1.103489910506e-01 1.935255380230e-04 2.191279124116e+01
4.912500000000e+02 1.130618507146e-01 1.957434924082e-04 2.189249165358e+01
4.915000000000e+02 1.162740714356e-01 1.970802283957e-04 2.187374310449e+01
4.917500000000e+02 1.199446986523e-01 1.974547186827e-04 2.185657606548e+01
4.920000000000e+02 1.240240694853e-01 1.968003568701e-04 2.184101842642e+01
4.922500000000e+02 1.284547603029e-01 1.950671981969e-04 2.182709507074e+01
4.925000000000e+02 1.331726967976e-01 1.922238762119e-04 2.181482743040e+01
4.927500000000e+02 1.381084261764e-01 1.882592411867e-04 2.180423361987e+01
4.930000000000e+02 1.431884640687e-01 1.831834313719e-04 2.179532776445e+01
4.932500000000e+02 1.483367606306e-01 1.770285873593e-04 2.178812017945e+01
4.935000000000e+02 1.534761808008e-01 1.698489428125e-04 2.178261702571e+01
4.937500000000e+02 1.585299969477e-01 1.617204142115e-04 2.177881995158e+01
4.940000000000e+02 1.634233835727e-01 1.527397847118e-04 2.177672630990e+01
4.942500000000e+02 1.680848258392e-01 1.430232755883e-04 2.177632879707e+01
4.945000000000e+02 1.724474512118e-01 1.327046996265e-04 2.177761546944e+01
4.947500000000e+02 1.764502225180e-01 1.219331590376e-04 2.178056940074e+01
4.950000000000e+02 1.800390158616e-01 1.108704095928e-04 2.178516900496e+01
4.952500000000e+02 1.831674960310e-01 9.968786091451e-05 2.179138779970e+01
4.955000000000e+02 1.857977966421e-01 8.856337023993e-05 2.179919419366e+01
4.957500000000e+02 1.879010370146e-01 7.767779864130e-05 2.180855188067e+01
4.960000000000e+02 1.894575881066e-01 6.721147594301e-05 2.181941968289e+01
4.962500000000e+02 1.904571319777e-01 5.734068719152e-05 2.183175139585e+01
4.965000000000e+02 1.908985431333e-01 4.823409977670e-05 2.184549630526e+01
4.967500000000e+02 1.907895387101e-01 4.004941978589e-05 2.186059909454e+01
4.970000000000e+02 1.901461499301e-01 3.293016990831e-05 2.187699980440e+01
4.972500000000e+02 1.889920518506e-01 2.700261362552e-05 2.189463443751e+01
4.975000000000e+02 1.873577292699e-01 2.237316118586e-05 2.191343499141e+01
4.977500000000e+02 1.852795311048e-01 1.912620992023e-05 2.193332948598e+01
4.980000000000e+02 1.827986609650e-01 1.732221084729e-05 2.195424270712e+01
4.982500000000e+02 1.799600926544e-01 1.699645887243e-05 2.197609622496e+01
4.985000000000e+02 1.768114849799e-01 1.815826174835e-05 2.199880891225e+01
4.987500000000e+02 1.734021042514e-01 2.079083022252e-05 2.202229700595e+01
4.990000000000e+02 1.697817971493e-01 2.485149840790e-05 2.204647495942e+01
4.992500000000e+02 1.660000392340e-01 3.027274175485e-05 2.207125563677e+01
4.995000000000e+02 1.621050933301e-01 3.696376575063e-05 2.209655050297e+01
4.997500000000e+02 1.581432772220e-01 4.481239499186e-05 2.212227060774e+01
5.000000000000e+02 1.541583992335e-01 5.368775949963e-05 2.214832640817e+01
5.002500000000e+02 1.501913022839e-01 6.344317527690e-05 2.217462883287e+01
5.005000000000e+02 1.462796111357e-01 7.391961076933e-05 2.220108911184e+01
5.007500000000e+02 1.424575659230e-01 8.494919494723e-05 2.222761983908e+01
5.010000000000e+02 1.387560522907e-01 9.635904155567e-05 2.225413479349e+01
5.012500000000e+02 1.352026833975e-01 1.079751006919e-04 2.228054990800e+01
5.015000000000e+02 1.318220142135e-01 1.196259203843e-04 2.230678346578e+01
5.017500000000e+02 1.286358195903e-01 1.311463479646e-04 2.233275627767e+01
5.020000000000e+02 1.256633594246e-01 1.423810385902e-04 2.235839264118e+01
5.022500000000e+02 1.229217121484e-01 1.531872649360e-04 2.238362009585e+01
5.025000000000e+02 1.204260127814e-01 1.634376458221e-04 2.240837037979e+01
5.027500000000e+02 1.181896833464e-01 1.730223168607e-04 2.243257955545e+01
5.030000000000e+02 1.162245830643e-01 1.818503717365e-04 2.245618813378e+01
5.032500000000e+02 1.145410258507e-01 1.898510185829e-04 2.247914199782e+01
5.035000000000e+02 1.131477544125e-01 1.969737013876e-04 2.250139215271e+01
5.037500000000e+02 1.120517682943e-01 2.031879808556e-04 2.252289528933e+01
5.040000000000e+02 1.112580507697e-01 2.084829150013e-04 2.254361432169e+01
5.042500000000e+02 1.107692503481e-01 2.128655886847e-04 2.256351807120e+01
5.045000000000e+02 1.105852422305e-01 2.163597304542e-04 2.258258214567e+01
5.047500000000e+02 1.107027004827e-01 2.190034856756e-04 2.260078848243e+01
5.050000000000e+02 1.111146173152e-01 2.208474273793e-04 2.261812606274e+01
5.052500000000e+02 1.118098800397e-01 2.219520716468e-04 2.263459076404e+01
5.055000000000e+02 1.127728992747e-01 2.223854640556e-04 2.265018515812e+01
5.057500000000e+02 1.139833164966e-01 2.222210262233e-04 2.266491899073e+01
5.060000000000e+02 1.154158567321e-01 2.215350678602e-04 2.267880885800e+01
5.062500000000e+02 1.170403250640e-01 2.204046567113e-04 2.269187780927e+01
5.065000000000e+02 1.188217661601e-01 2.189059690688e-04 2.270415564948e+01
5.067500000000e+02 1.207208194483e-01 2.171126507702e-04 2.271567840923e+01
5.070000000000e+02 1.226942532530e-01 2.150945416564e-04 2.272648775149e+01
5.072500000000e+02 1.246956853976e-01 2.129167762012e-04 2.273663116613e+01
5.075000000000e+02 1.266764655454e-01 2.106390669802e-04 2.274616084886e+01
5.077500000000e+02 1.285867116801e-01 2.083153337248e-04 2.275513375986e+01
5.080000000000e+02 1.303764570337e-01 2.059934842368e-04 2.276361084483e+01
5.082500000000e+02 1.319968650830e-01 2.037153618820e-04 2.277165620337e+01
5.085000000000e+02 1.334015038022e-01 2.015169376895e-04 2.277933695229e+01
5.087500000000e+02 1.345475959629e-01 1.994287048916e-04 2.278672236847e+01
5.090000000000e+02 1.353972018927e-01 1.974758465429e-04 2.279388301874e+01
5.092500000000e+02 1.359183456662e-01 1.956784205339e-04 2.280089058914e+01
5.095000000000e+02 1.360859637481e-01 1.940515800904e-04 2.280781703370e+01
5.097500000000e+02 1.358826783777e-01 1.926058010842e-04 2.281473377107e+01
5.100000000000e+02 1.352993999894e-01 1.913469631972e-04 2.282171152687e+01
5.102500000000e+02 1.343356612211e-01 1.902764441567e-04 2.282881953424e+01
5.105000000000e+02 1.329997319148e-01 1.893909106685e-04 2.283612516591e+01
5.107500000000e+02 1.313084570049e-01 1.886824657541e-04 2.284369322696e+01
5.110000000000e+02 1.292869139413e-01 1.881385806616e-04 2.285158602631e+01
5.112500000000e+02 1.269677625074e-01 1.877421639293e-04 2.285986252853e+01
5.115000000000e+02 1.243904656959e-01 1.874715638323e-04 2.286857850574e+01
5.117500000000e+02 1.216002860282e-01 1.873008037887e-04 2.287778613899e+01
5.120000000000e+02 1.186471428792e-01 1.871999480767e-04 2.288753369157e+01
5.122500000000e+02 1.155844047337e-01 1.871355750549e-04 2.289786575338e+01
5.125000000000e+02 1.124675784860e-01 1.870716002720e-04 2.290882297845e+01
5.127500000000e+02 1.093529994540e-01 1.869700778782e-04 2.292044221916e+01
5.130000000000e+02 1.062965259512e-01 1.867922905654e-04 2.293275639589e+01
5.132500000000e+02 1.033523091364e-01 1.865000013190e-04 2.294579495034e+01
5.135000000000e+02 1.005716274248e-01 1.860567948977e-04 2.295958386385e+01
5.137500000000e+02 9.800183634767e-02 1.854294747240e-04 2.297414575938e+01
5.140000000000e+02 9.568545517268e-02 1.845895250960e-04 2.298950045591e+01
5.142500000000e+02 9.365938757649e-02 1.835144716340e-04 2.300566513036e+01
5.145000000000e+02 9.195429287406e-02 1.821891293090e-04 2.302265452873e+01
5.147500000000e+02 9.059409932895e-02 1.806067773262e-04 2.304048162708e+01
5.150000000000e+02 8.959568099617e-02 1.787699449623e-04 2.305915765360e+01
5.152500000000e+02 8.896863850391e-02 1.766911437640e-04 2.307869280291e+01
5.155000000000e+02 8.871524613918e-02 1.743930778950e-04 2.309909626888e+01
5.157500000000e+02 8.883048175091e-02 1.719087191761e-04 2.312037688117e+01
5.160000000000e+02 8.930217413239e-02 1.692809613240e-04 2.314254331418e+01
5.162500000000e+02 9.011125938415e-02 1.665618955529e-04 2.316560427232e+01
5.165000000000e+02 9.123207645473e-02 1.638119701395e-04 2.318956901727e+01
5.167500000000e+02 9.263279032491e-02 1.610986331509e-04 2.321444728951e+01
5.170000000000e+02 9.427583120048e-02 1.584949831996e-04 2.324024973387e+01
5.172500000000e+02 9.611843038269e-02 1.560780879816e-04 2.326698790460e+01
5.175000000000e+02 9.811320512911e-02 1.539271980856e-04 2.329467423469e+01
5.177500000000e+02 1.002087886802e-01 1.521220243135e-04 2.332332227407e+01
5.180000000000e+02 1.023505283922e-01 1.507408504777e-04 2.335294638413e+01
5.182500000000e+02 1.044812385561e-01 1.498588623198e-04 2.338356189383e+01
5.185000000000e+02 1.065419911671e-01 1.495464510727e-04 2.341518469786e+01
5.187500000000e+02 1.084729825936e-01 1.498678360233e-04 2.344783130716e+01
5.190000000000e+02 1.102144047295e-01 1.508797518890e-04 2.348151837160e+01
5.192500000000e+02 1.117074113659e-01 1.526304296283e-04 2.351626263706e+01
5.195000000000e+02 1.128950387470e-01 1.551588041775e-04 2.355208042022e+01
5.197500000000e+02 1.137232287469e-01 1.584940142114e-04 2.358898749078e+01
5.200000000000e+02 1.141417525040e-01 1.626549625738e-04 2.362699852848e+01
5.202500000000e+02 1.141052157116e-01 1.676504656043e-04 2.366612694296e+01
5.205000000000e+02 1.135739593324e-01 1.734791224618e-04 2.370638443847e+01
5.207500000000e+02 1.125148868143e-01 1.801296421637e-04 2.374778061214e+01
5.210000000000e+02 1.109022983899e-01 1.875812143279e-04 2.379032273602e+01
5.212500000000e+02 1.087185401804e-01 1.958040037536e-04 2.383401537191e+01
5.215000000000e+02 1.059545312059e-01 2.047597116148e-04 2.387886002852e+01
5.217500000000e+02 1.026102378585e-01 2.144021059902e-04 2.392485499499e+01
5.220000000000e+02 9.869490728950e-02 2.246775940639e-04 2.397199504509e+01
5.222500000000e+02 9.422714814567e-02 2.355257832611e-04 2.402027120326e+01
5.225000000000e+02 8.923490646088e-02 2.468799565413e-04 2.406967067165e+01
5.227500000000e+02 8.375516847519e-02 2.586673327618e-04 2.412017660989e+01
5.230000000000e+02 7.783358447383e-02 2.708095591474e-04 2.417176814245e+01
5.232500000000e+02 7.152383123975e-02 2.832231472551e-04 2.422442024025e+01
5.235000000000e+02 6.488689706562e-02 2.958196938424e-04 2.427810378456e+01
5.237500000000e+02 5.799015582717e-02 3.085062845840e-04 2.433278557399e+01
5.240000000000e+02 5.090634357318e-02 3.211857984288e-04 2.438842840926e+01
5.242500000000e+02 4.371240435970e-02 3.337573477343e-04 2.444499119818e+01
5.245000000000e+02 3.648826690091e-02 3.461168234063e-04 2.450242911104e+01
5.247500000000e+02 2.931553215789e-02 3.581575106359e-04 2.456069373108e+01
5.250000000000e+02 2.227614357729e-02 3.697708567932e-04 2.461973326286e+01
5.252500000000e+02 1.545102836434e-02 3.808475065226e-04 2.467949271545e+01
5.255000000000e+02 8.918762390903e-03 3.912783888075e-04 2.473991413121e+01
5.257500000000e+02 2.754271329613e-03 4.009560570687e-04 2.480093678989e+01
5.260000000000e+02 -2.972387720271e-03 4.097760325136e-04 2.486249750209e+01
5.262500000000e+02 -8.197182993780e-03 4.176385306191e-04 2.492453074027e+01
5.265000000000e+02 -1.286313081648e-02 4.244501248586e-04 2.498696889003e+01
5.267500000000e+02 -1.692118515509e-02 4.301254403090e-04 2.504974255354e+01
5.270000000000e+02 -2.033101332427e-02 4.345891025960e-04 2.511278059872e+01
5.272500000000e+02 -2.306158729627e-02 4.377774478308e-04 2.517601039848e+01
5.275000000000e+02 -2.509162015581e-02 4.396401441146e-04 2.523935813491e+01
5.277500000000e+02 -2.640985196634e-02 4.401419085783e-04 2.530274873131e+01
5.280000000000e+02 -2.701515510852e-02 4.392638157880e-04 2.536610608775e+01
5.282500000000e+02 -2.691647715317e-02 4.370043493454e-04 2.542935335245e+01
5.285000000000e+02 -2.613265002978e-02 4.333804267478e-04 2.549241276318e+01
5.287500000000e+02 -2.469202991029e-02 4.284278113095e-04 2.555520591402e+01
5.290000000000e+02 -2.263202558816e-02 4.222013562730e-04 2.561765375628e+01
5.292500000000e+02 -1.999849844662e-02 4.147747262322e-04 2.567967688161e+01
5.295000000000e+02 -1.684505989240e-02 4.062399789219e-04 2.574119524332e+01
5.297500000000e+02 -1.323229494233e-02 3.967064882295e-04 2.580212865918e+01
5.300000000000e+02 -9.226878992138e-03 3.862997435157e-04 2.586239648096e+01
5.302500000000e+02 -4.900689119220e-03 3.751596528645e-04 2.592191813288e+01
5.305000000000e+02 -3.298072314220e-04 3.634386504595e-04 2.598061281895e+01
5.307500000000e+02 4.406442860504e-03 3.512994416845e-04 2.603840010339e+01
5.310000000000e+02 9.226539828850e-03 3.389126925431e-04 2.609519974423e+01
5.312500000000e+02 1.404778513900e-02 3.264544072991e-04 2.615093209039e+01
5.315000000000e+02 1.878730335753e-02 3.141034269225e-04 2.620551849967e+01
5.317500000000e+02 2.336310729105e-02 3.020385211315e-04 2.625888137735e+01
5.320000000000e+02 2.769508141899e-02 2.904357560348e-04 2.631094470227e+01
5.322500000000e+02 3.170594314603e-02 2.794660099523e-04 2.636163457473e+01
5.325000000000e+02 3.532224894396e-02 2.692923744565e-04 2.641087937887e+01
5.327500000000e+02 3.847524567672e-02 2.600679372222e-04 2.645861063167e+01
5.330000000000e+02 4.110180671483e-02 2.519335362656e-04 2.650476318245e+01
5.332500000000e+02 4.314517387785e-02 2.450161229097e-04 2.654927610757e+01
5.335000000000e+02 4.455577754423e-02 2.394269062023e-04 2.659209295443e+01
5.337500000000e+02 4.529183696063e-02 2.352602645328e-04 2.663316263498e+01
5.340000000000e+02 4.532002093578e-02 2.325925179220e-04 2.667243966761e+01
5.342500000000e+02 4.461586877932e-02 2.314814625996e-04 2.670988501462e+01
5.345000000000e+02 4.316424859981e-02 2.319656903993e-04 2.674546626744e+01
5.347500000000e+02 4.095956166669e-02 2.340645507792e-04 2.677915838035e+01
5.350000000000e+02 3.800595348615e-02 2.377782615592e-04 2.681094377345e+01
5.352500000000e+02 3.431730641810e-02 2.430883096872e-04 2.684081273535e+01
5.355000000000e+02 2.991710808927e-02 2.499580714961e-04 2.686876373747e+01
5.357500000000e+02 2.483824342913e-02 2.583335380992e-04 2.689480331723e+01
5.360000000000e+02 1.912257846309e-02 2.681443605728e-04 2.691894620509e+01
5.362500000000e+02 1.282042321290e-02 2.793049970427e-04 2.694121535437e+01
5.365000000000e+02 5.989905681692e-03 2.917159486347e-04 2.696164149037e+01
5.367500000000e+02 -1.303844569093e-03 3.052651664495e-04 2.698026314272e+01
5.370000000000e+02 -8.989564723600e-03 3.198294845833e-04 2.699712600285e+01
5.372500000000e+02 -1.699087030086e-02 3.352761553957e-04 2.701228259096e+01
5.375000000000e+02 -2.522734044894e-02 3.514643883000e-04 2.702579186621e+01
5.377500000000e+02 -3.361565459301e-02 3.682469426631e-04 2.703771833647e+01
5.380000000000e+02 -4.207079800739e-02 3.854716593445e-04 2.704813176665e+01
5.382500000000e+02 -5.050729040395e-02 4.029831127000e-04 2.705710613704e+01
5.385000000000e+02 -5.884040739137e-02 4.206240417092e-04 2.706471928451e+01
5.387500000000e+02 -6.698741276201e-02 4.382369810782e-04 2.707105183486e+01
5.390000000000e+02 -7.486873175295e-02 4.556656635129e-04 2.707618662639e+01
5.392500000000e+02 -8.240908535227e-02 4.727564517140e-04 2.708020784416e+01
5.395000000000e+02 -8.953852269013e-02 4.893596282468e-04 2.708320045572e+01
5.397500000000e+02 -9.619340319220e-02 5.053308252732e-04 2.708524914576e+01
5.400000000000e+02 -1.023172331682e-01 5.205321753916e-04 2.708643771588e+01
5.402500000000e+02 -1.078613772098e-01 5.348333802733e-04 2.708684851991e+01
5.405000000000e+02 -1.127856779394e-01 5.481129412208e-04 2.708656143753e+01
5.407500000000e+02 -1.170588923598e-01 5.602590741100e-04 2.708565335490e+01
5.410000000000e+02 -1.206589850266e-01 5.711705508179e-04 2.708419768963e+01
5.412500000000e+02 -1.235733099245e-01 5.807576967175e-04 2.708226345020e+01
5.415000000000e+02 -1.257986049001e-01 5.889430714091e-04 2.707991483549e+01
5.417500000000e+02 -1.273408488688e-01 5.956620793353e-04 2.707721088884e+01
5.420000000000e+02 -1.282150086989e-01 6.008637324962e-04 2.707420468857e+01
5.422500000000e+02 -1.284446217248e-01 6.045110708934e-04 2.707094310987e+01
5.425000000000e+02 -1.280612811172e-01 6.065815699102e-04 2.706746664402e+01
5.427500000000e+02 -1.271040101156e-01 6.070676138406e-04 2.706380877687e+01
5.430000000000e+02 -1.256185459073e-01 6.059766943339e-04 2.705999600168e+01
5.432500000000e+02 -1.236565404416e-01 6.033316034285e-04 2.705604757279e+01
5.435000000000e+02 -1.212747237234e-01 5.991704818531e-04 2.705197566404e+01
5.437500000000e+02 -1.185339870772e-01 5.935468411587e-04 2.704778506028e+01
5.440000000000e+02 -1.154984748404e-01 5.865293892512e-04 2.704347347929e+01
5.442500000000e+02 -1.122346356575e-01 5.782017579453e-04 2.703903164618e+01
5.445000000000e+02 -1.088103207781e-01 5.686621113613e-04 2.703444376186e+01
5.447500000000e+02 -1.052938265297e-01 5.580225893245e-04 2.702968747673e+01
5.450000000000e+02 -1.017530641800e-01 5.464086194906e-04 2.702473470079e+01
5.452500000000e+02 -9.825466054338e-02 5.339580085921e-04 2.701955167271e+01
5.455000000000e+02 -9.486323476648e-02 5.208199768581e-04 2.701409986647e+01
5.457500000000e+02 -9.164061041553e-02 5.071538809690e-04 2.700833622409e+01
5.460000000000e+02 -8.864517447220e-02 4.931278467984e-04 2.700221390040e+01
5.462500000000e+02 -8.593131631297e-02 4.789172782405e-04 2.699568300673e+01
5.465000000000e+02 -8.354885192493e-02 4.647030327854e-04 2.698869098266e+01
5.467500000000e+02 -8.154261091098e-02 4.506695915029e-04 2.698118336154e+01
5.470000000000e+02 -7.995209428517e-02 4.370030429723e-04 2.697310450353e+01
5.472500000000e+02 -7.881113138583e-02 4.238889607356e-04 2.696439794668e+01
5.475000000000e+02 -7.814769088450e-02 4.115101690671e-04 2.695500709841e+01
5.477500000000e+02 -7.798375875374e-02 4.000444883046e-04 2.694487585974e+01
5.480000000000e+02 -7.833520746772e-02 3.896621301794e-04 2.693394884339e+01
5.482500000000e+02 -7.921184797569e-02 3.805236392050e-04 2.692217208194e+01
5.485000000000e+02 -8.061742659007e-02 3.727774417443e-04 2.690949311262e+01
5.487500000000e+02 -8.254979332553e-02 3.665577447662e-04 2.689586155772e+01
5.490000000000e+02 -8.500102204066e-02 3.619823037887e-04 2.688122910588e+01
5.492500000000e+02 -8.795767526430e-02 3.591506049453e-04 2.686554994103e+01
5.495000000000e+02 -9.140105744825e-02 3.581420807676e-04 2.684878078835e+01
5.497500000000e+02 -9.530752713860e-02 3.590145979527e-04 2.683088094905e+01
5.500000000000e+02 -9.964886917044e-02 3.618032887119e-04 2.681181242652e+01
5.502500000000e+02 -1.043927015736e-01 3.665196744165e-04 2.679154005199e+01
5.505000000000e+02 -1.095028943150e-01 3.731510421994e-04 2.677003129480e+01
5.507500000000e+02 -1.149400481117e-01 3.816602720642e-04 2.674725637896e+01
5.510000000000e+02 -1.206619881749e-01 3.919859919370e-04 2.672318819793e+01
5.512500000000e+02 -1.266242765606e-01 4.040430701303e-04 2.669780242515e+01
5.515000000000e+02 -1.327807475699e-01 4.177234855089e-04 2.667107729743e+01
5.517500000000e+02 -1.390840539700e-01 4.328976484346e-04 2.664299370463e+01
5.520000000000e+02 -1.454862064990e-01 4.494158465107e-04 2.661353530828e+01
5.522500000000e+02 -1.519391311928e-01 4.671103113049e-04 2.658268832148e+01
5.525000000000e+02 -1.583951916266e-01 4.857971717333e-04 2.655044184443e+01
5.527500000000e+02 -1.648077230663e-01 5.052789264479e-04 2.651678764442e+01
5.530000000000e+02 -1.711315102375e-01 5.253469660365e-04 2.648172054529e+01
5.532500000000e+02 -1.773232718977e-01 5.457843852710e-04 2.644523827894e+01
5.535000000000e+02 -1.833420815612e-01 5.663687554532e-04 2.640734172230e+01
5.537500000000e+02 -1.891497464629e-01 5.868748850547e-04 2.636803516933e+01
5.540000000000e+02 -1.947111664045e-01 6.070779479572e-04 2.632732624000e+01
5.542500000000e+02 -1.999946159590e-01 6.267563098723e-04 2.628522615315e+01
5.545000000000e+02 -2.049719732396e-01 6.456942600071e-04 2.624175001951e+01
5.547500000000e+02 -2.096189200879e-01 6.636848552460e-04 2.619691673312e+01
5.550000000000e+02 -2.139150601980e-01 6.805324533332e-04 2.615074923802e+01
5.552500000000e+02 -2.178439873714e-01 6.960551044536e-04 2.610327479261e+01
5.555000000000e+02 -2.213933181233e-01 7.100869262312e-04 2.605452480339e+01
5.557500000000e+02 -2.245546600981e-01 7.224801239199e-04 2.600453504322e+01
5.560000000000e+02 -2.273235346906e-01 7.331067901080e-04 2.595334584916e+01
5.562500000000e+02 -2.296992804268e-01 7.418606465167e-04 2.590100187336e+01
5.565000000000e+02 -2.316849026376e-01 7.486583693854e-04 2.584755221710e+01
5.567500000000e+02 -2.332869063443e-01 7.534406827933e-04 2.579305055582e+01
5.570000000000e+02 -2.345151131618e-01 7.561733204174e-04 2.573755477864e+01
5.572500000000e+02 -2.353824532779e-01 7.568475489087e-04 2.568112704826e+01
5.575000000000e+02 -2.359047696587e-01 7.554804752310e-04 2.562383383189e+01
5.577500000000e+02 -2.361005940674e-01 7.521150678671e-04 2.556574545445e+01
5.580000000000e+02 -2.359909464842e-01 7.468198332972e-04 2.550693607758e+01
5.582500000000e+02 -2.355991435875e-01 7.396881880863e-04 2.544748364260e+01
5.585000000000e+02 -2.349505879439e-01 7.308375136377e-04 2.538746935980e+01
5.587500000000e+02 -2.340725997935e-01 7.204078947698e-04 2.532697765767e+01
5.590000000000e+02 -2.329942314513e-01 7.085605035932e-04 2.526609582862e+01
5.592500000000e+02 -2.317461191948e-01 6.954757183874e-04 2.520491390597e+01
5.595000000000e+02 -2.303602958082e-01 6.813508834900e-04 2.514352407902e+01
5.597500000000e+02 -2.288700563324e-01 6.663978593851e-04 2.508202067768e+01
5.600000000000e+02 -2.273097639763e-01 6.508402128181e-04 2.502049954622e+01
5.602500000000e+02 -2.257147038368e-01 6.349102942086e-04 2.495905794928e+01
5.605000000000e+02 -2.241208659164e-01 6.188460360960e-04 2.489779397868e+01
5.607500000000e+02 -2.225647414126e-01 6.028876687217e-04 2.483680627336e+01
5.610000000000e+02 -2.210830911700e-01 5.872743685367e-04 2.477619364635e+01
5.612500000000e+02 -2.197126521207e-01 5.722407454032e-04 2.471605455440e+01
5.615000000000e+02 -2.184898346518e-01 5.580134216226e-04 2.465648672842e+01
5.617500000000e+02 -2.174503775589e-01 5.448077782033e-04 2.459758674103e+01
5.620000000000e+02 -2.166289387410e-01 5.328247287954e-04 2.453944948078e+01
5.622500000000e+02 -2.160586697975e-01 5.222477357266e-04 2.448216772017e+01
5.625000000000e+02 -2.157707535367e-01 5.132400679061e-04 2.442583162939e+01
5.627500000000e+02 -2.157938899150e-01 5.059422774226e-04 2.437052826606e+01
5.630000000000e+02 -2.161537951509e-01 5.004701770747e-04 2.431634109333e+01
5.632500000000e+02 -2.168726614809e-01 4.969130700519e-04 2.426334948082e+01
5.635000000000e+02 -2.179686496807e-01 4.953324274362e-04 2.421162820278e+01
5.637500000000e+02 -2.194553879823e-01 4.957609748141e-04 2.416124694887e+01
5.640000000000e+02 -2.213415088372e-01 4.982022167620e-04 2.411226986270e+01
5.642500000000e+02 -2.236302501067e-01 5.026303857154e-04 2.406475504218e+01
5.645000000000e+02 -2.263191127595e-01 5.089908526170e-04 2.401875413865e+01
5.647500000000e+02 -2.293996140391e-01 5.172009147788e-04 2.397431188500e+01
5.650000000000e+02 -2.328571258711e-01 5.271510319207e-04 2.393146575034e+01
5.652500000000e+02 -2.366708288141e-01 5.387064127381e-04 2.389024555728e+01
5.655000000000e+02 -2.408137777062e-01 5.517089776722e-04 2.385067318131e+01
5.657500000000e+02 -2.452530863566e-01 5.659796072307e-04 2.381276224065e+01
5.660000000000e+02 -2.499502377624e-01 5.813207912509e-04 2.377651793457e+01
5.662500000000e+02 -2.548615164098e-01 5.975194422716e-04 2.374193685677e+01
5.665000000000e+02 -2.599385568733e-01 6.143499120373e-04 2.370900685025e+01
5.667500000000e+02 -2.651290106870e-01 6.315772921668e-04 2.367770704702e+01
5.670000000000e+02 -2.703773143233e-01 6.489607923767e-04 2.364800786770e+01
5.672500000000e+02 -2.756255471066e-01 6.662572150422e-04 2.361987107797e+01
5.675000000000e+02 -2.808143759750e-01 6.832245744128e-04 2.359325007928e+01
5.677500000000e+02 -2.858840513524e-01 6.996255901443e-04 2.356809003555e+01
5.680000000000e+02 -2.907754594859e-01 7.152312716776e-04 2.354432832900e+01
5.682500000000e+02 -2.954311941574e-01 7.298243782490e-04 2.352189492625e+01
5.685000000000e+02 -2.997966344787e-01 7.432027356564e-04 2.350071279063e+01
5.687500000000e+02 -3.038210149244e-01 7.551824140139e-04 2.348069857891e+01
5.690000000000e+02 -3.074584567367e-01 7.656006307945e-04 2.346176321282e+01
5.692500000000e+02 -3.106689386787e-01 7.743183674517e-04 2.344381247495e+01
5.695000000000e+02 -3.134192026326e-01 7.812227121135e-04 2.342674793627e+01
5.697500000000e+02 -3.156835469204e-01 7.862287589499e-04 2.341046764642e+01
5.700000000000e+02 -3.174445110596e-01 7.892810320560e-04 2.339486700614e+01
5.702500000000e+02 -3.186934155996e-01 7.903547356688e-04 2.337983969711e+01
5.705000000000e+02 -3.194307498059e-01 7.894563394643e-04 2.336527840687e+01
5.707500000000e+02 -3.196663886913e-01 7.866235803083e-04 2.335107600947e+01
5.710000000000e+02 -3.194196249616e-01 7.819251296939e-04 2.333712637167e+01
5.712500000000e+02 -3.187190203412e-01 7.754594083973e-04 2.332332509010e+01
5.715000000000e+02 -3.176020480761e-01 7.673531947112e-04 2.330957070045e+01
5.717500000000e+02 -3.161145535162e-01 7.577599620057e-04 2.329576532451e+01
5.720000000000e+02 -3.143100123345e-01 7.468573777539e-04 2.328181560806e+01
5.722500000000e+02 -3.122486291036e-01 7.348447118763e-04 2.326763321487e+01
5.725000000000e+02 -3.099962288738e-01 7.219395430421e-04 2.325313591046e+01
5.727500000000e+02 -3.076230287469e-01 7.083743654747e-04 2.323824799923e+01
5.730000000000e+02 -3.052022827823e-01 6.943930079429e-04 2.322290063816e+01
5.732500000000e+02 -3.028087834945e-01 6.802467382763e-04 2.320703271873e+01
5.735000000000e+02 -3.005173328020e-01 6.661904307128e-04 2.319059094313e+01
5.737500000000e+02 -2.984011486283e-01 6.524786400908e-04 2.317353023944e+01
5.740000000000e+02 -2.965303042978e-01 6.393617109767e-04 2.315581360430e+01
5.742500000000e+02 -2.949701554352e-01 6.270819345461e-04 2.313741267145e+01
5.745000000000e+02 -2.937799026765e-01 6.158700701406e-04 2.311830745411e+01
5.747500000000e+02 -2.930112810183e-01 6.059419782189e-04 2.309848598618e+01
5.750000000000e+02 -2.927073615132e-01 5.974953625643e-04 2.307794475424e+01
5.752500000000e+02 -2.929016362294e-01 5.907070542485e-04 2.305668774438e+01
5.755000000000e+02 -2.936172519671e-01 5.857303529792e-04 2.303472675746e+01
5.757500000000e+02 -2.948665507988e-01 5.826928641844e-04 2.301208078862e+01
5.760000000000e+02 -2.966508637833e-01 5.816946380794e-04 2.298877533976e+01
5.762500000000e+02 -2.989605426954e-01 5.828065674228e-04 2.296484254309e+01
5.765000000000e+02 -3.017752840926e-01 5.860692498709e-04 2.294032033142e+01
5.767500000000e+02 -3.050646841710e-01 5.914921220098e-04 2.291525214931e+01
5.770000000000e+02 -3.087890217979e-01 5.990529902809e-04 2.288968610708e+01
5.772500000000e+02 -3.129002249903e-01 6.086978574003e-04 2.286367504039e+01
5.775000000000e+02 -3.173430135916e-01 6.203412322792e-04 2.283727574820e+01
5.777500000000e+02 -3.220561351531e-01 6.338666570084e-04 2.281054824540e+01
5.780000000000e+02 -3.269737170807e-01 6.491277728890e-04 2.278355590536e+01
5.782500000000e+02 -3.320266084572e-01 6.659497269203e-04 2.275636427394e+01
5.785000000000e+02 -3.371437857906e-01 6.841311658915e-04 2.272904130046e+01
5.787500000000e+02 -3.422536491994e-01 7.034464384925e-04 2.270165625301e+01
5.790000000000e+02 -3.472853063006e-01 7.236483407437e-04 2.267427951351e+01
5.792500000000e+02 -3.521697688067e-01 7.444712763391e-04 2.264698227635e+01
5.795000000000e+02 -3.568410131649e-01 7.656348324573e-04 2.261983590219e+01
5.797500000000e+02 -3.612369030797e-01 7.868476561489e-04 2.259291121013e+01
5.800000000000e+02 -3.653000674000e-01 8.078118504261e-04 2.256627850685e+01
5.802500000000e+02 -3.689785721822e-01 8.282274396466e-04 2.254000687868e+01
5.805000000000e+02 -3.722264666215e-01 8.477969819431e-04 2.251416351376e+01
5.807500000000e+02 -3.750042889106e-01 8.662305082688e-04 2.248881373614e+01
5.810000000000e+02 -3.772793718616e-01 8.832502266789e-04 2.246402027752e+01
5.812500000000e+02 -3.790260950637e-01 8.985951071431e-04 2.243984303868e+01
5.815000000000e+02 -3.802259940579e-01 9.120252621534e-04 2.241633843084e+01
5.817500000000e+02 -3.808678588513e-01 9.233262945778e-04 2.239355948099e+01
5.820000000000e+02 -3.809476723434e-01 9.323129666780e-04 2.237155531224e+01
5.822500000000e+02 -3.804684831729e-01 9.388322598383e-04 2.235037067982e+01
5.825000000000e+02 -3.794402555661e-01 9.427663063040e-04 2.233004623914e+01
5.827500000000e+02 -3.778795666172e-01 9.440342893100e-04 2.231061781184e+01
5.830000000000e+02 -3.758093008546e-01 9.425940857880e-04 2.229211673115e+01
5.832500000000e+02 -3.732582296857e-01 9.384429830507e-04 2.227456953475e+01
5.835000000000e+02 -3.702605439413e-01 9.316178309447e-04 2.225799770503e+01
5.837500000000e+02 -3.668553299699e-01 9.221946798379e-04 2.224241805345e+01
5.840000000000e+02 -3.630859857504e-01 9.102876474708e-04 2.222784253854e+01
5.842500000000e+02 -3.589996089725e-01 8.960472398355e-04 2.221427811519e+01
5.845000000000e+02 -3.546463414420e-01 8.796581651737e-04 2.220172724059e+01
5.847500000000e+02 -3.500787193524e-01 8.613365479439e-04 2.219018773907e+01
5.850000000000e+02 -3.453510099600e-01 8.413268346482e-04 2.217965312210e+01
5.852500000000e+02 -3.405185967105e-01 8.198981268098e-04 2.217011253602e+01
5.855000000000e+02 -3.356373446780e-01 7.973400611676e-04 2.216155144444e+01
5.857500000000e+02 -3.307630503668e-01 7.739584486387e-04 2.215395166685e+01
5.860000000000e+02 -3.259509107401e-01 7.500706875976e-04 2.214729187273e+01
5.862500000000e+02 -3.212550677655e-01 7.260010903165e-04 2.214154769253e+01
5.865000000000e+02 -3.167281327975e-01 7.020755687046e-04 2.213669256045e+01
5.867500000000e+02 -3.124207948261e-01 6.786166060487e-04 2.213269794539e+01
5.870000000000e+02 -3.083814485689e-01 6.559383168882e-04 2.212953358630e+01
5.872500000000e+02 -3.046557697983e-01 6.343412484545e-04 2.212716836334e+01
5.875000000000e+02 -3.012863413966e-01 6.141077620189e-04 2.212557052084e+01
5.877500000000e+02 -2.983122591027e-01 5.954977210068e-04 2.212470783789e+01
5.880000000000e+02 -2.957686645165e-01 5.787442754665e-04 2.212454842241e+01
5.882500000000e+02 -2.936863152882e-01 5.640505462666e-04 2.212506072587e+01
5.885000000000e+02 -2.920911082394e-01 5.515867133251e-04 2.212621393945e+01
5.887500000000e+02 -2.910036270535e-01 5.414879827300e-04 2.212797788809e+01
5.890000000000e+02 -2.904386678417e-01 5.338530423919e-04 2.213032360560e+01
5.892500000000e+02 -2.904048442296e-01 5.287433526438e-04 2.213322319826e+01
5.895000000000e+02 -2.909042421438e-01 5.261832220112e-04 2.213664965858e+01
5.897500000000e+02 -2.919321379367e-01 5.261605021149e-04 2.214057739125e+01
5.900000000000e+02 -2.934768491121e-01 5.286281951277e-04 2.214498161019e+01
5.902500000000e+02 -2.955196685123e-01 5.335062280752e-04 2.214983882633e+01
5.905000000000e+02 -2.980349397525e-01 5.406839191039e-04 2.215512660664e+01
5.907500000000e+02 -3.009902397003e-01 5.500227502816e-04 2.216082334154e+01
5.910000000000e+02 -3.043466912507e-01 5.613595177282e-04 2.216690867865e+01
5.912500000000e+02 -3.080593787687e-01 5.745096557646e-04 2.217336332095e+01
5.915000000000e+02 -3.120778562936e-01 5.892706154113e-04 2.218016883818e+01
5.917500000000e+02 -3.163467684553e-01 6.054252080365e-04 2.218730813605e+01
5.920000000000e+02 -3.208065301924e-01 6.227449816832e-04 2.219476528775e+01
5.922500000000e+02 -3.253940586479e-01 6.409934265711e-04 2.220252535827e+01
5.925000000000e+02 -3.300436105652e-01 6.599291117292e-04 2.221057486974e+01
5.927500000000e+02 -3.346876304179e-01 6.793086140235e-04 2.221890160789e+01
5.930000000000e+02 -3.392576242466e-01 6.988890753383e-04 2.222749442973e+01
5.932500000000e+02 -3.436851524480e-01 7.184307983304e-04 2.223634375105e+01
5.935000000000e+02 -3.479027426190e-01 7.376994175813e-04 2.224544105628e+01
5.937500000000e+02 -3.518449008129e-01 7.564680069520e-04 2.225477910241e+01
5.940000000000e+02 -3.554491412056e-01 7.745190054256e-04 2.226435213039e+01
5.942500000000e+02 -3.586569157591e-01 7.916456608630e-04 2.227415540743e+01
5.945000000000e+02 -3.614146631034e-01 8.076537811343e-04 2.228418581951e+01
5.947500000000e+02 -3.636746642553e-01 8.223629073426e-04 2.229444141643e+01
5.950000000000e+02 -3.653959746581e-01 8.356078086964e-04 2.230492199875e+01
5.952500000000e+02 -3.665451573992e-01 8.472396837730e-04 2.231562901476e+01
5.955000000000e+02 -3.670969531348e-01 8.571274604717e-04 2.232656588135e+01
5.957500000000e+02 -3.670347467195e-01 8.651589216673e-04 2.233773795344e+01
5.960000000000e+02 -3.663509417030e-01 8.712421054738e-04 2.234915315695e+01
5.962500000000e+02 -3.650470532274e-01 8.753064024563e-04 2.236082197899e+01
5.965000000000e+02 -3.631336322680e-01 8.773037461940e-04 2.237275784777e+01
5.967500000000e+02 -3.606299349000e-01 8.772095501478e-04 2.238497711253e+01
5.970000000000e+02 -3.575634395284e-01 8.750235904231e-04 2.239749966810e+01
5.972500000000e+02 -3.539690868571e-01 8.707706403877e-04 2.241034862192e+01
5.975000000000e+02 -3.498884259840e-01 8.645008774736e-04 2.242355081578e+01
5.977500000000e+02 -3.453685765134e-01 8.562894196426e-04 2.243713667863e+01
5.980000000000e+02 -3.404611348587e-01 8.462357506994e-04 2.245114003865e+01
5.982500000000e+02 -3.352210405117e-01 8.344625669256e-04 2.246559843833e+01
5.985000000000e+02 -3.297054595702e-01 8.211141033550e-04 2.248055253726e+01
5.987500000000e+02 -3.239727192867e-01 8.063539771297e-04 2.249604631264e+01
5.990000000000e+02 -3.180813454660e-01 7.903621641126e-04 2.251212664961e+01
5.992500000000e+02 -3.120892257668e-01 7.733321820184e-04 2.252884290913e+01
5.995000000000e+02 -3.060528872931e-01 7.554676373608e-04 2.254624694552e+01
5.997500000000e+02 -3.000269177431e-01 7.369785596826e-04 2.256439262006e+01
6.000000000000e+02 -2.940635201966e-01 7.180777929412e-04 2.258333532054e+01
6.002500000000e+02 -2.882121204721e-01 6.989772058126e-04 2.260313191475e+01
6.005000000000e+02 -2.825190819951e-01 6.798842390567e-04 2.262384019925e+01
6.007500000000e+02 -2.770274266656e-01 6.609987872186e-04 2.264551863940e+01
6.010000000000e+02 -2.717765816902e-01 6.425104113506e-04 2.266822582686e+01
6.012500000000e+02 -2.668020657016e-01 6.245958454020e-04 2.269202038374e+01
6.015000000000e+02 -2.621351715079e-01 6.074171064595e-04 2.271696044838e+01
6.017500000000e+02 -2.578026033297e-01 5.911201440514e-04 2.274310317262e+01
6.020000000000e+02 -2.538260593804e-01 5.758337443545e-04 2.277050458170e+01
6.022500000000e+02 -2.502218362579e-01 5.616691455800e-04 2.279921900296e+01
6.025000000000e+02 -2.470004474013e-01 5.487197485547e-04 2.282929873995e+01
6.027500000000e+02 -2.441663106482e-01 5.370612391045e-04 2.286079350664e+01
6.030000000000e+02 -2.417175424549e-01 5.267516197815e-04 2.289375022765e+01
6.032500000000e+02 -2.396459055747e-01 5.178316667406e-04 2.292821249617e+01
6.035000000000e+02 -2.379369226891e-01 5.103252337681e-04 2.296422006076e+01
6.037500000000e+02 -2.365702082217e-01 5.042393134758e-04 2.300180862379e+01
6.040000000000e+02 -2.355199614332e-01 4.995644245254e-04 2.304100917592e+01
6.042500000000e+02 -2.347556983411e-01 4.962746847762e-04 2.308184780101e+01
6.045000000000e+02 -2.342431073091e-01 4.943280148860e-04 2.312434518280e+01
6.047500000000e+02 -2.339450152849e-01 4.936664099728e-04 2.316851614919e+01
6.050000000000e+02 -2.338224975205e-01 4.942163494948e-04 2.321436949142e+01
6.052500000000e+02 -2.338358929835e-01 4.958895255455e-04 2.326190742435e+01
6.055000000000e+02 -2.339458991322e-01 4.985838532984e-04 2.331112544615e+01
6.057500000000e+02 -2.341144985841e-01 5.021849027874e-04 2.336201199168e+01
6.060000000000e+02 -2.343057261153e-01 5.065677967463e-04 2.341454814633e+01
6.062500000000e+02 -2.344863646152e-01 5.115995159298e-04 2.346870759126e+01
6.065000000000e+02 -2.346263557264e-01 5.171415813959e-04 2.352445642329e+01
6.067500000000e+02 -2.346989912037e-01 5.230529312599e-04 2.358175304140e+01
6.070000000000e+02 -2.346810344719e-01 5.291932098252e-04 2.364054827290e+01
6.072500000000e+02 -2.345525544990e-01 5.354258608943e-04 2.370078539138e+01
6.075000000000e+02 -2.342966363709e-01 5.416210507804e-04 2.376240021202e+01
6.077500000000e+02 -2.338991160789e-01 5.476585467150e-04 2.382532141001e+01
6.080000000000e+02 -2.333481010363e-01 5.534297484843e-04 2.388947063763e+01
6.082500000000e+02 -2.326336826355e-01 5.588395684004e-04 2.395476294758e+01
6.085000000000e+02 -2.317475230712e-01 5.638075694567e-04 2.402110697961e+01
6.087500000000e+02 -2.306827029584e-01 5.682684906312e-04 2.408840542984e+01
6.090000000000e+02 -2.294335235990e-01 5.721719383004e-04 2.415655527834e+01
6.092500000000e+02 -2.279955392097e-01 5.754819067676e-04 2.422544818557e+01
6.095000000000e+02 -2.263656890288e-01 5.781759101380e-04 2.429497088181e+01
6.097500000000e+02 -2.245424964307e-01 5.802434258249e-04 2.436500549309e+01
6.100000000000e+02 -2.225263357860e-01 5.816846033244e-04 2.443542984916e+01
6.102500000000e+02 -2.203197952577e-01 5.825089608768e-04 2.450611799912e+01
6.105000000000e+02 -2.179279517703e-01 5.827338427536e-04 2.457694058635e+01
6.107500000000e+02 -2.153586050186e-01 5.823833022139e-04 2.464776526605e+01
6.110000000000e+02 -2.126224394830e-01 5.814871730200e-04 2.471845737910e+01
6.112500000000e+02 -2.097330068621e-01 5.800802087540e-04 2.478888050505e+01
6.115000000000e+02 -2.067065700638e-01 5.782014748862e-04 2.485889707936e+01
6.117500000000e+02 -2.035617862974e-01 5.758939735505e-04 2.492836929608e+01
6.120000000000e+02 -2.003192199037e-01 5.732041117421e-04 2.499715986419e+01
6.122500000000e+02 -1.970007357731e-01 5.701813182940e-04 2.506513281089e+01
6.125000000000e+02 -1.936287760091e-01 5.668774363584e-04 2.513215456360e+01
6.127500000000e+02 -1.902256167195e-01 5.633462294988e-04 2.519809467568e+01
6.130000000000e+02 -1.868125814076e-01 5.596423692632e-04 2.526282694006e+01
6.132500000000e+02 -1.834093606532e-01 5.558206131023e-04 2.532623006230e+01
6.135000000000e+02 -1.800333696423e-01 5.519345295139e-04 2.538818866606e+01
6.137500000000e+02 -1.766992880652e-01 5.480352439078e-04 2.544859397003e+01
6.140000000000e+02 -1.734187634810e-01 5.441701501667e-04 2.550734438485e+01
6.142500000000e+02 -1.702002516412e-01 5.403812843735e-04 2.556434624914e+01
6.145000000000e+02 -1.670490701389e-01 5.367042212616e-04 2.561951424565e+01
6.147500000000e+02 -1.639676234017e-01 5.331670670656e-04 2.567277174446e+01
6.150000000000e+02 -1.609557003671e-01 5.297893040616e-04 2.572405127545e+01
6.152500000000e+02 -1.580109290803e-01 5.265813149387e-04 2.577329472530e+01
6.155000000000e+02 -1.551292792321e-01 5.235442092841e-04 2.582045349058e+01
6.157500000000e+02 -1.523055382378e-01 5.206696903879e-04 2.586548878358e+01
6.160000000000e+02 -1.495338108846e-01 5.179406094238e-04 2.590837170655e+01
6.162500000000e+02 -1.468079561106e-01 5.153318367619e-04 2.594908332505e+01
6.165000000000e+02 -1.441219122760e-01 5.128111487359e-04 2.598761488280e+01
6.167500000000e+02 -1.414699695850e-01 5.103407218224e-04 2.602396781415e+01
6.170000000000e+02 -1.388469232194e-01 5.078785722599e-04 2.605815383799e+01
6.172500000000e+02 -1.362481457791e-01 5.053802221568e-04 2.609019494611e+01
6.175000000000e+02 -1.336695735196e-01 5.028003610596e-04 2.612012347420e+01
6.177500000000e+02 -1.311076491170e-01 5.000945941958e-04 2.614798200362e+01
6.180000000000e+02 -1.285592081394e-01 4.972210428315e-04 2.617382322328e+01
6.182500000000e+02 -1.260213847751e-01 4.941417457021e-04 2.619770979195e+01
6.185000000000e+02 -1.234914830601e-01 4.908240040520e-04 2.621971399995e+01
6.187500000000e+02 -1.209669242846e-01 4.872414364327e-04 2.623991743883e+01
6.190000000000e+02 -1.184452021502e-01 4.833748677284e-04 2.625841049889e+01
6.192500000000e+02 -1.159238620993e-01 4.792128984762e-04 2.627529179903e+01
6.195000000000e+02 -1.134006047396e-01 4.747523850787e-04 2.629066750993e+01
6.197500000000e+02 -1.108733137905e-01 4.699984938482e-04 2.630465059216e+01
6.200000000000e+02 -1.083402467739e-01 4.649648149040e-04 2.631735992202e+01
6.202500000000e+02 -1.058000997806e-01 4.596729730739e-04 2.632891940027e+01
6.205000000000e+02 -1.032522189894e-01 4.541524227156e-04 2.633945693298e+01
6.207500000000e+02 -1.006966863767e-01 4.484398168302e-04 2.634910343457e+01
6.210000000000e+02 -9.813444689481e-02 4.425784330347e-04 2.635799176065e+01
6.212500000000e+02 -9.556732828146e-02 4.366172982082e-04 2.636625571922e+01
6.215000000000e+02 -9.299812677402e-02 4.306105410014e-04 2.637402894572e+01
6.217500000000e+02 -9.043054475326e-02 4.246163787127e-04 2.638144391883e+01
6.220000000000e+02 -8.786907606617e-02 4.186960442747e-04 2.638863105506e+01
6.222500000000e+02 -8.531895632304e-02 4.129129806451e-04 2.639571762701e+01
6.225000000000e+02 -8.278590582390e-02 4.073314913098e-04 2.640282706377e+01
6.227500000000e+02 -8.027601277672e-02 4.020159016999e-04 2.641007793432e+01
6.230000000000e+02 -7.779542434534e-02 3.970291191573e-04 2.641758340152e+01
6.232500000000e+02 -7.535019402402e-02 3.924317191403e-04 2.642545028624e+01
6.235000000000e+02 -7.294596428798e-02 3.882805545879e-04 2.643377867660e+01
6.237500000000e+02 -7.058781563440e-02 3.846278276099e-04 2.644266106979e+01
6.240000000000e+02 -6.827999266332e-02 3.815197874542e-04 2.645218207655e+01
6.242500000000e+02 -6.602575270568e-02 3.789957883814e-04 2.646241783131e+01
6.245000000000e+02 -6.382722612329e-02 3.770872709043e-04 2.647343541303e+01
6.247500000000e+02 -6.168525324594e-02 3.758171464042e-04 2.648529272432e+01
6.250000000000e+02 -5.959933965839e-02 3.751988810152e-04 2.649803783498e+01
6.252500000000e+02 -5.756758251027e-02 3.752358790064e-04 2.651170877186e+01
6.255000000000e+02 -5.558664650124e-02 3.759211416842e-04 2.652633337509e+01
6.257500000000e+02 -5.365178800324e-02 3.772369872802e-04 2.654192879138e+01
6.260000000000e+02 -5.175687717954e-02 3.791550420128e-04 2.655850146232e+01
6.262500000000e+02 -4.989445516149e-02 3.816362700694e-04 2.657604690678e+01
6.265000000000e+02 -4.805581386289e-02 3.846311582111e-04 2.659454984491e+01
6.267500000000e+02 -4.623107731925e-02 3.880802613695e-04 2.661398387428e+01
6.270000000000e+02 -4.440932055517e-02 3.919149294525e-04 2.663431193927e+01
6.272500000000e+02 -4.257867034954e-02 3.960578711875e-04 2.665548616690e+01
6.275000000000e+02 -4.072643871913e-02 4.004241021475e-04 2.667744826667e+01
6.277500000000e+02 -3.883927966424e-02 4.049220816592e-04 2.670013002703e+01
6.280000000000e+02 -3.690330931603e-02 4.094546148025e-04 2.672345342254e+01
6.282500000000e+02 -3.490430890045e-02 4.139203576179e-04 2.674733152257e+01
6.285000000000e+02 -3.282786379974e-02 4.182148516883e-04 2.677166873562e+01
6.287500000000e+02 -3.065959477028e-02 4.222321994331e-04 2.679636187530e+01
6.290000000000e+02 -2.838532034358e-02 4.258662345317e-04 2.682130057140e+01
6.292500000000e+02 -2.599131233285e-02 4.290123257158e-04 2.684636845639e+01
6.295000000000e+02 -2.346448105689e-02 4.315685856526e-04 2.687144371418e+01
6.297500000000e+02 -2.079264556019e-02 4.334376899066e-04 2.689640034615e+01
6.300000000000e+02 -1.796473286092e-02 4.345281027914e-04 2.692110885109e+01
6.302500000000e+02 -1.497103274651e-02 4.347557502270e-04 2.694543737843e+01
6.305000000000e+02 -1.180341407635e-02 4.340453622461e-04 2.696925264727e+01
6.307500000000e+02 -8.455550109533e-03 4.323319197419e-04 2.699242109137e+01
6.310000000000e+02 -4.923096211916e-03 4.295617301816e-04 2.701480963495e+01
6.312500000000e+02 -1.203871802015e-03 4.256936121746e-04 2.703628678128e+01
6.315000000000e+02 2.701997753038e-03 4.206998805360e-04 2.705672365137e+01
6.317500000000e+02 6.791981423578e-03 4.145669841414e-04 2.707599471285e+01
6.320000000000e+02 1.106106785178e-02 4.072961350767e-04 2.709397876290e+01
6.322500000000e+02 1.550174516786e-02 3.989036681286e-04 2.711055984578e+01
6.325000000000e+02 2.010401249852e-02 3.894210668001e-04 2.712562787778e+01
6.327500000000e+02 2.485544121644e-02 3.788948734908e-04 2.713907947750e+01
6.330000000000e+02 2.974129220373e-02 3.673862944325e-04 2.715081872258e+01
6.332500000000e+02 3.474464024239e-02 3.549705546915e-04 2.716075760514e+01
6.335000000000e+02 3.984658953218e-02 3.417360253552e-04 2.716881679342e+01
6.337500000000e+02 4.502646640309e-02 3.277831513246e-04 2.717492596345e+01
6.340000000000e+02 5.026208159807e-02 3.132231496685e-04 2.717902430709e+01
6.342500000000e+02 5.553002905063e-02 2.981764770040e-04 2.718106095501e+01
6.345000000000e+02 6.080594102087e-02 2.827712752260e-04 2.718099510571e+01
6.347500000000e+02 6.606485217042e-02 2.671414915205e-04 2.717879640824e+01
6.350000000000e+02 7.128146777641e-02 2.514251347523e-04 2.717444490824e+01
6.352500000000e+02 7.643054873135e-02 2.357621992175e-04 2.716793126414e+01
6.355000000000e+02 8.148718772897e-02 2.202928293900e-04 2.715925654262e+01
6.357500000000e+02 8.642716068766e-02 2.051552798222e-04 2.714843217151e+01
6.360000000000e+02 9.122722748625e-02 1.904840219540e-04 2.713547966623e+01
6.362500000000e+02 9.586546538107e-02 1.764077704942e-04 2.712043041219e+01
6.365000000000e+02 1.003215122063e-01 1.630478146501e-04 2.710332511971e+01
6.367500000000e+02 1.045768680366e-01 1.505162674143e-04 2.708421343436e+01
6.370000000000e+02 1.086151358331e-01 1.389145522901e-04 2.706315332145e+01
6.372500000000e+02 1.124222778641e-01 1.283319318700e-04 2.704021053381e+01
6.375000000000e+02 1.159867897953e-01 1.188443857648e-04 2.701545775043e+01
6.377500000000e+02 1.192999050541e-01 1.105134942177e-04 2.698897389002e+01
6.380000000000e+02 1.223557688678e-01 1.033855365318e-04 2.696084336526e+01
6.382500000000e+02 1.251515552226e-01 9.749088269848e-05 2.693115518318e+01
6.385000000000e+02 1.276875644131e-01 9.284352853494e-05 2.690000198715e+01
6.387500000000e+02 1.299673216734e-01 8.944077502651e-05 2.686747939229e+01
6.390000000000e+02 1.319975894565e-01 8.726322999205e-05 2.683368486201e+01
6.392500000000e+02 1.337883952713e-01 8.627493245459e-05 2.679871710500e+01
6.395000000000e+02 1.353529758342e-01 8.642374356772e-05 2.676267501457e+01
6.397500000000e+02 1.367077126753e-01 8.764184866161e-05 2.672565697407e+01
6.400000000000e+02 1.378720118683e-01 8.984662257544e-05 2.668776022004e+01
6.402500000000e+02 1.388681341829e-01 9.294156173282e-05 2.664907995025e+01
6.405000000000e+02 1.397209926158e-01 9.681742332287e-05 2.660970884725e+01
6.407500000000e+02 1.404578966341e-01 1.013534640306e-04 2.656973649968e+01
6.410000000000e+02 1.411082558329e-01 1.064190711731e-04 2.652924889859e+01
6.412500000000e+02 1.417032380630e-01 1.118754166004e-04 2.648832819118e+01
6.415000000000e+02 1.422753973710e-01 1.175771894282e-04 2.644705215858e+01
6.417500000000e+02 1.428582609521e-01 1.233745610343e-04 2.640549412583e+01
6.420000000000e+02 1.434858884342e-01 1.291152083374e-04 2.636372276956e+01
6.422500000000e+02 1.441924198398e-01 1.346463646352e-04 2.632180198539e+01
6.425000000000e+02 1.450115816101e-01 1.398171760217e-04 2.627979102318e+01
6.427500000000e+02 1.459762270467e-01 1.444806447126e-04 2.623774428312e+01
6.430000000000e+02 1.471178325000e-01 1.484959899255e-04 2.619571152244e+01
6.432500000000e+02 1.484660226384e-01 1.517308832282e-04 2.615373807897e+01
6.435000000000e+02 1.500481233132e-01 1.540632892309e-04 2.611186477058e+01
6.437500000000e+02 1.518886947143e-01 1.553838142903e-04 2.607012838022e+01
6.440000000000e+02 1.540091437140e-01 1.555972455060e-04 2.602856158906e+01
6.442500000000e+02 1.564273208764e-01 1.546244899781e-04 2.598719335659e+01
6.445000000000e+02 1.591572008948e-01 1.524039023963e-04 2.594604904891e+01
6.447500000000e+02 1.622085702055e-01 1.488927740061e-04 2.590515082450e+01
6.450000000000e+02 1.655868015614e-01 1.440680539688e-04 2.586451762868e+01
6.452500000000e+02 1.692926500093e-01 1.379272746875e-04 2.582416557274e+01
6.455000000000e+02 1.733221330339e-01 1.304888440777e-04 2.578410810295e+01
6.457500000000e+02 1.776664610833e-01 1.217921457890e-04 2.574435621710e+01
6.460000000000e+02 1.823120412324e-01 1.118972399558e-04 2.570491865673e+01
6.462500000000e+02 1.872405368832e-01 1.008842462836e-04 2.566580210234e+01
6.465000000000e+02 1.924290176205e-01 8.885240533561e-05 2.562701147611e+01
6.467500000000e+02 1.978501604351e-01 7.591864091970e-05 2.558854997551e+01
6.470000000000e+02 2.034725379830e-01 6.221600580434e-05 2.555041937424e+01
6.472500000000e+02 2.092609716946e-01 4.789166324298e-05 2.551262023148e+01
6.475000000000e+02 2.151769517200e-01 3.310460784520e-05 2.547515203948e+01
6.477500000000e+02 2.211791328723e-01 1.802317265420e-05 2.543801358809e+01
6.480000000000e+02 2.272238727740e-01 2.822286947480e-06 2.540120298594e+01
6.482500000000e+02 2.332658393606e-01 -1.231937745310e-05 2.536471798453e+01
6.485000000000e+02 2.392586608900e-01 -2.722238819592e-05 2.532855629645e+01
6.487500000000e+02 2.451555968949e-01 -4.170959982285e-05 2.529271562865e+01
6.490000000000e+02 2.509102547381e-01 -5.560918818266e-05 2.525719400763e+01
6.492500000000e+02 2.564772936926e-01 -6.875757321496e-05 2.522199003586e+01
6.495000000000e+02 2.618131546158e-01 -8.100225157627e-05 2.518710294956e+01
6.497500000000e+02 2.668767642003e-01 -9.220439250107e-05 2.515253284064e+01
6.500000000000e+02 2.716302061281e-01 -1.022411921620e-04 2.511828086218e+01
6.502500000000e+02 2.760393884354e-01 -1.110079670776e-04 2.508434918785e+01
6.505000000000e+02 2.800746323332e-01 -1.184198589365e-04 2.505074113977e+01
6.507500000000e+02 2.837112152517e-01 -1.244132259951e-04 2.501746125670e+01
6.510000000000e+02 2.869298460309e-01 -1.289465442557e-04 2.498451511129e+01
6.512500000000e+02 2.897170678691e-01 -1.320010294218e-04 2.495190931801e+01
6.515000000000e+02 2.920655593499e-01 -1.335807317909e-04 2.491965135491e+01
6.517500000000e+02 2.939743605986e-01 -1.337122963443e-04 2.488774935894e+01
6.520000000000e+02 2.954489825219e-01 -1.324442560822e-04 2.485621184542e+01
6.522500000000e+02 2.965014341081e-01 -1.298460664410e-04 2.482504750248e+01
6.525000000000e+02 2.971501339530e-01 -1.260066661799e-04 2.479426469181e+01
6.527500000000e+02 2.974197235275e-01 -1.210328654632e-04 2.476387124307e+01
6.530000000000e+02 2.973407727831e-01 -1.150473551424e-04 2.473387388522e+01
6.532500000000e+02 2.969493953844e-01 -1.081866020275e-04 2.470427798486e+01
6.535000000000e+02 2.962867557050e-01 -1.005985103388e-04 2.467508696716e+01
6.537500000000e+02 2.953985017901e-01 -9.243998466721e-05 2.464630202056e+01
6.540000000000e+02 2.943340996134e-01 -8.387439314118e-05 2.461792163087e+01
6.542500000000e+02 2.931460877112e-01 -7.506903500410e-05 2.458994115130e+01
6.545000000000e+02 2.918892832397e-01 -6.619258023586e-05 2.456235256058e+01
6.547500000000e+02 2.906198970354e-01 -5.741258377068e-05 2.453514405589e+01
6.550000000000e+02 2.893946242290e-01 -4.889307279440e-05 2.450829985280e+01
6.552500000000e+02 2.882696853923e-01 -4.079222526597e-05 2.448179997459e+01
6.555000000000e+02 2.872998742027e-01 -3.326019888186e-05 2.445562017225e+01
6.557500000000e+02 2.865375555541e-01 -2.643713353952e-05 2.442973180265e+01
6.560000000000e+02 2.860317244236e-01 -2.045130111894e-05 2.440410190139e+01
6.562500000000e+02 2.858270812949e-01 -1.541750422890e-05 2.437869326231e+01
6.565000000000e+02 2.859631543610e-01 -1.143561260158e-05 2.435346462226e+01
6.567500000000e+02 2.864735361749e-01 -8.589386611054e-06 2.432837093189e+01
6.570000000000e+02 2.873851466254e-01 -6.945509936996e-06 2.430336363876e+01
6.572500000000e+02 2.887176712395e-01 -6.552889545120e-06 2.427839108745e+01
6.575000000000e+02 2.904831271779e-01 -7.442111971788e-06 2.425339899849e+01
6.577500000000e+02 2.926855241992e-01 -9.625217759960e-06 2.422833092184e+01
6.580000000000e+02 2.953207537418e-01 -1.309573186037e-05 2.420312878224e+01
6.582500000000e+02 2.983766442308e-01 -1.782893170555e-05 2.417773347555e+01
6.585000000000e+02 3.018331379142e-01 -2.378203748962e-05 2.415208541575e+01
6.587500000000e+02 3.056627287208e-01 -3.089505481158e-05 2.412612515766e+01
6.590000000000e+02 3.098309774835e-01 -3.909164330884e-05 2.409979398219e+01
6.592500000000e+02 3.142972422487e-01 -4.828015743747e-05 2.407303446133e+01
6.595000000000e+02 3.190155392392e-01 -5.835477368099e-05 2.404579105244e+01
6.597500000000e+02 3.239354815086e-01 -6.919707558151e-05 2.401801057077e+01
6.600000000000e+02 3.290033630358e-01 -8.067749985675e-05 2.398964271138e+01
6.602500000000e+02 3.341632824762e-01 -9.265703526152e-05 2.396064046370e+01
6.605000000000e+02 3.393583139843e-01 -1.049890352674e-04 2.393096046471e+01
6.607500000000e+02 3.445316767446e-01 -1.175212090535e-04 2.390056334738e+01
6.610000000000e+02 3.496278863981e-01 -1.300977255650e-04 2.386941394986e+01
6.612500000000e+02 3.545938404618e-01 -1.425613818010e-04 2.383748152870e+01
6.615000000000e+02 3.593798222229e-01 -1.547558565590e-04 2.380473985326e+01
6.617500000000e+02 3.639403772611e-01 -1.665281627969e-04 2.377116727654e+01
6.620000000000e+02 3.682350541299e-01 -1.777309160049e-04 2.373674673292e+01
6.622500000000e+02 3.722289959980e-01 -1.882246752207e-04 2.370146571643e+01
6.625000000000e+02 3.758933421452e-01 -1.978801124135e-04 2.366531618004e+01
6.627500000000e+02 3.792054633374e-01 -2.065803580764e-04 2.362829440776e+01
6.630000000000e+02 3.821490365054e-01 -2.142229991729e-04 2.359040096083e+01
6.632500000000e+02 3.847139104942e-01 -2.207218779289e-04 2.355164043868e+01
6.635000000000e+02 3.868958698052e-01 -2.260087353602e-04 2.351202144846e+01
6.637500000000e+02 3.886962236282e-01 -2.300345176430e-04 2.347155642034e+01
6.640000000000e+02 3.901212769863e-01 -2.327703264139e-04 2.343026149019e+01
6.642500000000e+02 3.911817669230e-01 -2.342081415500e-04 2.338815649153e+01
6.645000000000e+02 3.918921807483e-01 -2.343609886420e-04 2.334526477222e+01
6.647500000000e+02 3.922701285658e-01 -2.332628729185e-04 2.330161330155e+01
6.650000000000e+02 3.923356713231e-01 -2.309682032519e-04 2.325723251767e+01
6.652500000000e+02 3.921107652335e-01 -2.275509259413e-04 2.321215643320e+01
6.655000000000e+02 3.916187612153e-01 -2.231030581989e-04 2.316642260929e+01
6.657500000000e+02 3.908840432964e-01 -2.177329352421e-04 2.312007219523e+01
6.660000000000e+02 3.899317926055e-01 -2.115630530640e-04 2.307314988433e+01
6.662500000000e+02 3.887879435401e-01 -2.047277530784e-04 2.302570399956e+01
6.665000000000e+02 3.874792542905e-01 -1.973703605215e-04 2.297778643829e+01
6.667500000000e+02 3.860335230050e-01 -1.896402651187e-04 2.292945262007e+01
6.670000000000e+02 3.844799029895e-01 -1.816899632952e-04 2.288076141931e+01
6.672500000000e+02 3.828492671709e-01 -1.736719111239e-04 2.283177499763e+01
6.675000000000e+02 3.811745944351e-01 -1.657354730319e-04 2.278255874345e+01
6.677500000000e+02 3.794912852989e-01 -1.580240549814e-04 2.273318095453e+01
6.680000000000e+02 3.778373923731e-01 -1.506726345589e-04 2.268371273293e+01
6.682500000000e+02 3.762536716653e-01 -1.438053824114e-04 2.263422759339e+01
6.685000000000e+02 3.747834530315e-01 -1.375339876555e-04 2.258480123369e+01
6.687500000000e+02 3.734722462909e-01 -1.319564602219e-04 2.253551126759e+01
6.690000000000e+02 3.723671119827e-01 -1.271560769933e-04 2.248643679523e+01
6.692500000000e+02 3.715157316142e-01 -1.232015438991e-04 2.243765821713e+01
6.695000000000e+02 3.709652671527e-01 -1.201472599365e-04 2.238925679454e+01
6.697500000000e+02 3.707609461346e-01 -1.180344328108e-04 2.234131447791e+01
6.700000000000e+02 3.709445015220e-01 -1.168922488856e-04 2.229391358257e+01
6.702500000000e+02 3.715525071404e-01 -1.167393037886e-04 2.224713650372e+01
6.705000000000e+02 3.726146196234e-01 -1.175852326231e-04 2.220106560594e+01
6.707500000000e+02 3.741519236785e-01 -1.194323304149e-04 2.215578297751e+01
6.710000000000e+02 3.761753921734e-01 -1.222770001803e-04 2.211137030743e+01
6.712500000000e+02 3.786845813505e-01 -1.261108343577e-04 2.206790877959e+01
6.715000000000e+02 3.816666992737e-01 -1.309213327170e-04 2.202547892634e+01
6.717500000000e+02 3.850960247738e-01 -1.366920219508e-04 2.198416065330e+01
6.720000000000e+02 3.889338902710e-01 -1.434021194337e-04 2.194403313922e+01
6.722500000000e+02 3.931292128453e-01 -1.510257017869e-04 2.190517474277e+01
6.725000000000e+02 3.976195520922e-01 -1.595303206163e-04 2.186766304051e+01
6.727500000000e+02 4.023328024150e-01 -1.688753681711e-04 2.183157470802e+01
6.730000000000e+02 4.071894085254e-01 -1.790103556692e-04 2.179698539647e+01
6.732500000000e+02 4.121049915531e-01 -1.898729429315e-04 2.176396968947e+01
6.735000000000e+02 4.169933709246e-01 -2.013873781955e-04 2.173260082247e+01
6.737500000000e+02 4.217697238370e-01 -2.134630177151e-04 2.170295056496e+01
6.740000000000e+02 4.263538104998e-01 -2.259937119892e-04 2.167508883172e+01
6.742500000000e+02 4.306730228150e-01 -2.388575431107e-04 2.164908343051e+01
6.745000000000e+02 4.346651168386e-01 -2.519174420815e-04 2.162499963927e+01
6.747500000000e+02 4.382804624907e-01 -2.650226649126e-04 2.160289971755e+01
6.750000000000e+02 4.414836459146e-01 -2.780108443771e-04 2.158284250085e+01
6.752500000000e+02 4.442543579337e-01 -2.907110824612e-04 2.156488284067e+01
6.755000000000e+02 4.465874716961e-01 -3.029475825216e-04 2.154907111399e+01
6.757500000000e+02 4.484923023517e-01 -3.145439562214e-04 2.153545265064e+01
6.760000000000e+02 4.499911224535e-01 -3.253278340777e-04 2.152406731032e+01
6.762500000000e+02 4.511169693531e-01 -3.351358281984e-04 2.151494897446e+01
6.765000000000e+02 4.519109260878e-01 -3.438184508671e-04 2.150812515407e+01
6.767500000000e+02 4.524190462848e-01 -3.512448551856e-04 2.150361663323e+01
6.770000000000e+02 4.526891090046e-01 -3.573071105834e-04 2.150143715241e+01
6.772500000000e+02 4.527674853623e-01 -3.619238475314e-04 2.150159324025e+01
6.775000000000e+02 4.526962635169e-01 -3.650429995857e-04 2.150408403396e+01
6.777500000000e+02 4.525108916248e-01 -3.666435168024e-04 2.150890120070e+01
6.780000000000e+02 4.522384604196e-01 -3.667358416429e-04 2.151602888162e+01
6.782500000000e+02 4.518967866545e-01 -3.653612569470e-04 2.152544379605e+01
6.785000000000e+02 4.514942642250e-01 -3.625898029602e-04 2.153711523210e+01
6.787500000000e+02 4.510305611225e-01 -3.585172215478e-04 2.155100528533e+01
6.790000000000e+02 4.504979788390e-01 -3.532606771845e-04 2.156706891260e+01
6.792500000000e+02 4.498834334258e-01 -3.469539191889e-04 2.158525425910e+01
6.795000000000e+02 4.491707642211e-01 -3.397416984125e-04 2.160550278960e+01
6.797500000000e+02 4.483432617116e-01 -3.317741940786e-04 2.162774967723e+01
6.800000000000e+02 4.473861016879e-01 -3.232015046277e-04 2.165192406615e+01
6.802500000000e+02 4.462884853351e-01 -3.141686163735e-04 2.167794938493e+01
6.805000000000e+02 4.450453546866e-01 -3.048113178867e-04 2.170574382729e+01
6.807500000000e+02 4.436584323879e-01 -2.952529469314e-04 2.173522071924e+01
6.810000000000e+02 4.421365741973e-01 -2.856023897934e-04 2.176628902344e+01
6.812500000000e+02 4.404953356074e-01 -2.759531531107e-04 2.179885378643e+01
6.815000000000e+02 4.387558751145e-01 -2.663836911392e-04 2.183281680790e+01
6.817500000000e+02 4.369431884976e-01 -2.569585465424e-04 2.186807717646e+01
6.820000000000e+02 4.350839070560e-01 -2.477303033873e-04 2.190453196785e+01
6.822500000000e+02 4.332038046973e-01 -2.387418756795e-04 2.194207688147e+01
6.825000000000e+02 4.313253166921e-01 -2.300290309117e-04 2.198060710837e+01
6.827500000000e+02 4.294652136478e-01 -2.216225240845e-04 2.202001797458e+01
6.830000000000e+02 4.276327583872e-01 -2.135500578630e-04 2.206020589838e+01
6.832500000000e+02 4.258284546249e-01 -2.058376282823e-04 2.210106906130e+01
6.835000000000e+02 4.240435858783e-01 -1.985100373075e-04 2.214250837561e+01
6.837500000000e+02 4.222605524130e-01 -1.915907346944e-04 2.218442812740e+01
6.840000000000e+02 4.204540374074e-01 -1.851009270462e-04 2.222673687120e+01
6.842500000000e+02 4.185928681703e-01 -1.790582371093e-04 2.226934796303e+01
6.845000000000e+02 4.166424528437e-01 -1.734748789313e-04 2.231218029690e+01
6.847500000000e+02 4.145675427208e-01 -1.683560567724e-04 2.235515865291e+01
6.850000000000e+02 4.123350950911e-01 -1.636983423513e-04 2.239821418804e+01
6.852500000000e+02 4.099169732659e-01 -1.594881227437e-04 2.244128463761e+01
6.855000000000e+02 4.072922275698e-01 -1.557008736999e-04 2.248431439666e+01
6.857500000000e+02 4.044487702927e-01 -1.523009460923e-04 2.252725463512e+01
6.860000000000e+02 4.013842858659e-01 -1.492422201927e-04 2.257006315418e+01
6.862500000000e+02 3.981063093739e-01 -1.464694108139e-04 2.261270426439e+01
6.865000000000e+02 3.946315010524e-01 -1.439201728461e-04 2.265514851271e+01
6.867500000000e+02 3.909841933842e-01 -1.415276194786e-04 2.269737252402e+01
6.870000000000e+02 3.871943896519e-01 -1.392234068948e-04 2.273935867624e+01
6.872500000000e+02 3.832954289645e-01 -1.369408625945e-04 2.278109484209e+01
6.875000000000e+02 3.793215712022e-01 -1.346182024031e-04 2.282257406834e+01
6.877500000000e+02 3.753057296617e-01 -1.322012631123e-04 2.286379435718e+01
6.880000000000e+02 3.712776131696e-01 -1.296460070541e-04 2.290475825930e+01
6.882500000000e+02 3.672623851174e-01 -1.269200816062e-04 2.294547261108e+01
6.885000000000e+02 3.632800109371e-01 -1.240038725853e-04 2.298594805625e+01
6.887500000000e+02 3.593452400649e-01 -1.208905115406e-04 2.302619866032e+01
6.890000000000e+02 3.554682387940e-01 -1.175852675700e-04 2.306624134558e+01
6.892500000000e+02 3.516557137250e-01 -1.141041420300e-04 2.310609532497e+01
6.895000000000e+02 3.479123639468e-01 -1.104718197644e-04 2.314578147161e+01
6.897500000000e+02 3.442424779687e-01 -1.067193963903e-04 2.318532164750e+01
6.900000000000e+02 3.406514391425e-01 -1.028816746164e-04 2.322473802776e+01
6.902500000000e+02 3.371469593174e-01 -9.899492564741e-05 2.326405243680e+01
6.905000000000e+02 3.337398661829e-01 -9.509425940222e-05 2.330328573178e+01
6.907500000000e+02 3.304443306742e-01 -9.121173899916e-05 2.334245726672e+01
6.910000000000e+02 3.272775062720e-01 -8.737496074694e-05 2.338158443417e+01
6.912500000000e+02 3.242585872906e-01 -8.360613114146e-05 2.342068232606e+01
6.915000000000e+02 3.214073982896e-01 -7.992173120181e-05 2.345976348546e+01
6.917500000000e+02 3.187426542197e-01 -7.633287282832e-05 2.349883779637e+01
6.920000000000e+02 3.162801107428e-01 -7.284584052287e-05 2.353791238626e+01
6.922500000000e+02 3.140307768793e-01 -6.946294298754e-05 2.357699163704e+01
6.925000000000e+02 3.119994284665e-01 -6.618348490666e-05 2.361607720485e+01
6.927500000000e+02 3.101835460526e-01 -6.300466512730e-05 2.365516805809e+01
6.930000000000e+02 3.085728703739e-01 -5.992237032593e-05 2.369426045314e+01
6.932500000000e+02 3.071495429873e-01 -5.693144268775e-05 2.373334791191e+01
6.935000000000e+02 3.058888680024e-01 -5.402594654539e-05 2.377242120529e+01
6.937500000000e+02 3.047606289945e-01 -5.119880010809e-05 2.381146819858e+01
6.940000000000e+02 3.037307411671e-01 -4.844106949157e-05 2.385047384039e+01
6.942500000000e+02 3.027631728667e-01 -4.574118165920e-05 2.388942002297e+01
6.945000000000e+02 3.018217982815e-01 -4.308412578938e-05 2.392828565028e+01
6.947500000000e+02 3.008721463508e-01 -4.045065280725e-05 2.396704661331e+01
6.950000000000e+02 2.998827190386e-01 -3.781683160076e-05 2.400567606210e+01
6.952500000000e+02 2.988259297343e-01 -3.515387336340e-05 2.404414461080e+01
6.955000000000e+02 2.976784754993e-01 -3.242852026472e-05 2.408242080031e+01
6.957500000000e+02 2.964212538289e-01 -2.960389571170e-05 2.412047159644e+01
6.960000000000e+02 2.950388290749e-01 -2.664087310482e-05 2.415826306242e+01
6.962500000000e+02 2.935186794472e-01 -2.349976303137e-05 2.419576093693e+01
6.965000000000e+02 2.918502572128e-01 -2.014233289668e-05 2.423293138080e+01
6.967500000000e+02 2.900241165317e-01 -1.653386085707e-05 2.426974158633e+01
6.970000000000e+02 2.880311941874e-01 -1.264513310321e-05 2.430616042854e+01
6.972500000000e+02 2.858624465372e-01 -8.454112291380e-06 2.434215884516e+01
6.975000000000e+02 2.835088050176e-01 -3.947265595050e-06 2.437771025286e+01
6.977500000000e+02 2.809615116138e-01 8.796402704500e-07 2.441279080556e+01
6.980000000000e+02 2.782128223598e-01 6.021282435280e-06 2.444737949789e+01
6.982500000000e+02 2.752569666129e-01 1.146303732678e-05 2.448145814027e+01
6.985000000000e+02 2.720911849233e-01 1.718165933245e-05 2.451501146148e+01
6.987500000000e+02 2.687168465735e-01 2.314631763329e-05 2.454802691516e+01
6.990000000000e+02 2.651403388129e-01 2.931978647918e-05 2.458049480385e+01
6.992500000000e+02 2.613737863319e-01 3.565971367659e-05 2.461240813029e+01
6.995000000000e+02 2.574353335904e-01 4.211977986268e-05 2.464376284267e+01
6.997500000000e+02 2.533491209253e-01 4.865069551948e-05 2.467455781334e+01
7.000000000000e+02 2.491447611062e-01 5.520096694603e-05 2.470479520976e+01
7.002500000000e+02 2.448565391049e-01 6.171740373675e-05 2.473448061475e+01
7.005000000000e+02 2.405222465202e-01 6.814543141273e-05 2.476362334736e+01
7.007500000000e+02 2.361818144452e-01 7.442927043633e-05 2.479223678839e+01
7.010000000000e+02 2.318758981935e-01 8.051205466392e-05 2.482033843390e+01
7.012500000000e+02 2.276444214293e-01 8.633599806432e-05 2.484795011567e+01
7.015000000000e+02 2.235252610832e-01 9.184273179205e-05 2.487509798015e+01
7.017500000000e+02 2.195531301424e-01 9.697385653062e-05 2.490181236495e+01
7.020000000000e+02 2.157586852402e-01 1.016717837195e-04 2.492812768731e+01
7.022500000000e+02 2.121679630311e-01 1.058807994002e-04 2.495408197047e+01
7.025000000000e+02 2.088020438890e-01 1.095484283651e-04 2.497971653990e+01
7.027500000000e+02 2.056769587735e-01 1.126269803493e-04 2.500507565109e+01
7.030000000000e+02 2.028038335265e-01 1.150751663689e-04 2.503020582911e+01
7.032500000000e+02 2.001890918816e-01 1.168597606899e-04 2.505515563030e+01
7.035000000000e+02 1.978347894740e-01 1.179571286240e-04 2.507997497207e+01
7.037500000000e+02 1.957388805015e-01 1.183545483282e-04 2.510471493574e+01
7.040000000000e+02 1.938954953233e-01 1.180512814981e-04 2.512942718974e+01
7.042500000000e+02 1.922950783950e-01 1.170592374693e-04 2.515416386273e+01
7.045000000000e+02 1.909244877159e-01 1.154033354371e-04 2.517897705466e+01
7.047500000000e+02 1.897669803280e-01 1.131214323483e-04 2.520391861465e+01
7.050000000000e+02 1.888021412469e-01 1.102639062708e-04 2.522903994860e+01
7.052500000000e+02 1.880058402424e-01 1.068929805181e-04 2.525439152810e+01
7.055000000000e+02 1.873501892294e-01 1.030817698754e-04 2.528002265815e+01
7.057500000000e+02 1.868035928529e-01 9.891311425747e-05 2.530598120301e+01
7.060000000000e+02 1.863309565993e-01 9.447840517496e-05 2.533231302957e+01
7.062500000000e+02 1.858940179139e-01 8.987625919455e-05 2.535906172513e+01
7.065000000000e+02 1.854518704482e-01 8.521126091563e-05 2.538626815164e+01
7.067500000000e+02 1.849616525824e-01 8.059270375524e-05 2.541397001191e+01
7.070000000000e+02 1.843793671907e-01 7.613320417452e-05 2.544220157024e+01
7.072500000000e+02 1.836608374539e-01 7.194760341108e-05 2.547099312179e+01
7.075000000000e+02 1.827627011215e-01 6.815168148990e-05 2.550037076144e+01
7.077500000000e+02 1.816434135356e-01 6.486079940346e-05 2.553035620365e+01
7.080000000000e+02 1.802642361390e-01 6.218867994714e-05 2.556096636626e+01
7.082500000000e+02 1.785900939837e-01 6.024581876251e-05 2.559221344741e+01
7.085000000000e+02 1.765903499516e-01 5.913807767463e-05 2.562410462200e+01
7.087500000000e+02 1.742393954677e-01 5.896500157284e-05 2.565664206811e+01
7.090000000000e+02 1.715170786260e-01 5.981803626392e-05 2.568982305194e+01
7.092500000000e+02 1.684089936779e-01 6.177891914798e-05 2.572363973572e+01
7.095000000000e+02 1.649065764818e-01 6.491775211248e-05 2.575807947541e+01
7.097500000000e+02 1.610071054076e-01 6.929148121553e-05 2.579312464814e+01
7.100000000000e+02 1.567135546829e-01 7.494215423268e-05 2.582875299373e+01
7.102500000000e+02 1.520343973969e-01 8.189568674451e-05 2.586493750205e+01
7.105000000000e+02 1.469833296776e-01 9.016064864181e-05 2.590164662513e+01
7.107500000000e+02 1.415789489435e-01 9.972740069153e-05 2.593884450998e+01
7.110000000000e+02 1.358444399898e-01 1.105676941427e-04 2.597649094105e+01
7.112500000000e+02 1.298072204719e-01 1.226344324305e-04 2.601454162412e+01
7.115000000000e+02 1.234985902678e-01 1.358619261654e-04 2.605294827710e+01
7.117500000000e+02 1.169533506143e-01 1.501664190126e-04 2.609165894375e+01
7.120000000000e+02 1.102094388848e-01 1.654470628418e-04 2.613061795769e+01
7.122500000000e+02 1.033075120775e-01 1.815871429189e-04 2.616976622776e+01
7.125000000000e+02 9.629048960467e-02 1.984555390092e-04 2.620904154213e+01
7.127500000000e+02 8.920309738408e-02 2.159084526292e-04 2.624837849979e+01
7.130000000000e+02 8.209131562944e-02 2.337912556359e-04 2.628770900347e+01
7.132500000000e+02 7.500184187861e-02 2.519407180298e-04 2.632696215772e+01
7.135000000000e+02 6.798146290105e-02 2.701870429362e-04 2.636606473512e+01
7.137500000000e+02 6.107643226532e-02 2.883561495111e-04 2.640494128050e+01
7.140000000000e+02 5.433183492593e-02 3.062720372942e-04 2.644351419715e+01
7.142500000000e+02 4.779090796312e-02 3.237591676836e-04 2.648170427215e+01
7.145000000000e+02 4.149443707054e-02 3.406447939620e-04 2.651943059687e+01
7.147500000000e+02 3.548011759409e-02 3.567613447145e-04 2.655661117101e+01
7.150000000000e+02 2.978202551320e-02 3.719487361285e-04 2.659316287843e+01
7.152500000000e+02 2.443007991281e-02 3.860566966493e-04 2.662900215300e+01
7.155000000000e+02 1.944964844951e-02 3.989469145195e-04 2.666404506425e+01
7.157500000000e+02 1.486116862098e-02 4.104951932876e-04 2.669820789819e+01
7.160000000000e+02 1.067989282398e-02 4.205933808864e-04 2.673140753431e+01
7.162500000000e+02 6.915681773242e-03 4.291511915879e-04 2.676356210631e+01
7.165000000000e+02 3.572942119506e-03 4.360977233861e-04 2.679459129652e+01
7.167500000000e+02 6.505771891240e-04 4.413828560104e-04 2.682441707919e+01
7.170000000000e+02 -1.857938796746e-03 4.449782637355e-04 2.685296424947e+01
7.172500000000e+02 -3.964453952984e-03 4.468781635277e-04 2.688016120797e+01
7.175000000000e+02 -5.685916521668e-03 4.470996812916e-04 2.690594038590e+01
7.177500000000e+02 -7.044148163863e-03 4.456829142244e-04 2.693023900643e+01
7.180000000000e+02 -8.065558585855e-03 4.426905757958e-04 2.695299985577e+01
7.182500000000e+02 -8.780767546837e-03 4.382072676257e-04 2.697417165216e+01
7.185000000000e+02 -9.224269453616e-03 4.323384157969e-04 2.699370994214e+01
7.187500000000e+02 -9.433971809415e-03 4.252088323013e-04 2.701157737073e+01
7.190000000000e+02 -9.450791586579e-03 4.169609706746e-04 2.702774447115e+01
7.192500000000e+02 -9.318134934186e-03 4.077528750907e-04 2.704218981421e+01
7.195000000000e+02 -9.081435435922e-03 3.977558977271e-04 2.705490064210e+01
7.197500000000e+02 -8.787591138800e-03 3.871522253667e-04 2.706587288614e+01
7.200000000000e+02 -8.484437346569e-03 3.761322818845e-04 2.707511142995e+01
7.202500000000e+02 -8.220188203924e-03 3.648919826195e-04 2.708263026091e+01
7.205000000000e+02 -8.042840003532e-03 3.536300491098e-04 2.708845220441e+01
7.207500000000e+02 -7.999603669332e-03 3.425452724397e-04 2.709260884598e+01
7.210000000000e+02 -8.136325582784e-03 3.318337960163e-04 2.709514032885e+01
7.212500000000e+02 -8.496894684610e-03 3.216866110992e-04 2.709609474567e+01
7.215000000000e+02 -9.122691909621e-03 3.122870877985e-04 2.709552774316e+01
7.217500000000e+02 -1.005204457446e-02 3.038087572991e-04 2.709350182486e+01
7.220000000000e+02 -1.131972125072e-02 2.964131417971e-04 2.709008575591e+01
7.222500000000e+02 -1.295645280103e-02 2.902480494525e-04 2.708535355987e+01
7.225000000000e+02 -1.498851161268e-02 2.854459735405e-04 2.707938372632e+01
7.227500000000e+02 -1.743734310995e-02 2.821225412195e-04 2.707225836057e+01
7.230000000000e+02 -2.031924781300e-02 2.803754518347e-04 2.706406197553e+01
7.232500000000e+02 -2.364514656650e-02 2.802833851805e-04 2.705488071009e+01
7.235000000000e+02 -2.742039480594e-02 2.819055150648e-04 2.704480105454e+01
7.237500000000e+02 -3.164469344801e-02 2.852809349513e-04 2.703390903903e+01
7.240000000000e+02 -3.631205655089e-02 2.904285020653e-04 2.702228898510e+01
7.242500000000e+02 -4.141086794021e-02 2.973466676482e-04 2.701002272418e+01
7.245000000000e+02 -4.692401220080e-02 3.060138034792e-04 2.699718843396e+01
7.247500000000e+02 -5.282907965680e-02 3.163884376457e-04 2.698385992242e+01
7.250000000000e+02 -5.909865208703e-02 3.284099123781e-04 2.697010572205e+01
7.252500000000e+02 -6.570064396336e-02 3.419991178597e-04 2.695598829666e+01
7.255000000000e+02 -7.259872572668e-02 3.570594420130e-04 2.694156344187e+01
7.257500000000e+02 -7.975279621097e-02 3.734778171375e-04 2.692687978845e+01
7.260000000000e+02 -8.711951034741e-02 3.911260666916e-04 2.691197822921e+01
7.262500000000e+02 -9.465285084112e-02 4.098622539147e-04 2.689689164922e+01
7.265000000000e+02 -1.023047514483e-01 4.295322400693e-04 2.688164475427e+01
7.267500000000e+02 -1.100257322491e-01 4.499713767771e-04 2.686625385877e+01
7.270000000000e+02 -1.177655711418e-01 4.710062438996e-04 2.685072695138e+01
7.272500000000e+02 -1.254739961964e-01 4.924565243381e-04 2.683506384782e+01
7.275000000000e+02 -1.331013570912e-01 5.141369381759e-04 2.681925632364e+01
7.277500000000e+02 -1.405993278597e-01 5.358592236599e-04 2.680328852173e+01
7.280000000000e+02 -1.479215682892e-01 5.574341741158e-04 2.678713732513e+01
7.282500000000e+02 -1.550243598973e-01 5.786736568934e-04 2.677077283306e+01
7.285000000000e+02 -1.618672418858e-01 5.993927046100e-04 2.675415896742e+01
7.287500000000e+02 -1.684135694966e-01 6.194115175009e-04 2.673725406972e+01
7.290000000000e+02 -1.746310247279e-01 6.385573727391e-04 2.672001157001e+01
7.292500000000e+02 -1.804920965394e-01 6.566668584098e-04 2.670238071098e+01
7.295000000000e+02 -1.859744691798e-01 6.735875694675e-04 2.668430726561e+01
7.297500000000e+02 -1.910613159890e-01 6.891798583414e-04 2.666573430326e+01
7.300000000000e+02 -1.957415727688e-01 7.033186417419e-04 2.664660291642e+01
7.302500000000e+02 -2.000100474280e-01 7.158947941695e-04 2.662685300394e+01
7.305000000000e+02 -2.038675081287e-01 7.268167754530e-04 2.660642394901e+01
7.307500000000e+02 -2.073206117603e-01 7.360118466059e-04 2.658525538084e+01
7.310000000000e+02 -2.103817828562e-01 7.434271758339e-04 2.656328782599e+01
7.312500000000e+02 -2.130689936660e-01 7.490307265449e-04 2.654046330169e+01
7.315000000000e+02 -2.154054186624e-01 7.528119299832e-04 2.651672598200e+01
7.317500000000e+02 -2.174190384516e-01 7.547820914555e-04 2.649202268454e+01
7.320000000000e+02 -2.191421499244e-01 7.549745760790e-04 2.646630339242e+01
7.322500000000e+02 -2.206108236652e-01 7.534446764731e-04 2.643952161537e+01
7.325000000000e+02 -2.218642362706e-01 7.502691760589e-04 2.641163487741e+01
7.327500000000e+02 -2.229440424022e-01 7.455456695140e-04 2.638260489694e+01
7.330000000000e+02 -2.238936125958e-01 7.393915439819e-04 2.635239795913e+01
7.332500000000e+02 -2.247572896448e-01 7.319426593370e-04 2.632098505506e+01
7.335000000000e+02 -2.255796313102e-01 7.233517561203e-04 2.628834198138e+01
7.337500000000e+02 -2.264046086038e-01 7.137865416570e-04 2.625444944495e+01
7.340000000000e+02 -2.272748284401e-01 7.034276016255e-04 2.621929314546e+01
7.342500000000e+02 -2.282307981288e-01 6.924659768787e-04 2.618286361163e+01
7.345000000000e+02 -2.293101747442e-01 6.811006107381e-04 2.614515624863e+01
7.347500000000e+02 -2.305471014149e-01 6.695356295123e-04 2.610617116447e+01
7.350000000000e+02 -2.319715773316e-01 6.579774184371e-04 2.606591294033e+01
7.352500000000e+02 -2.336089017328e-01 6.466317806377e-04 2.602439055298e+01
7.355000000000e+02 -2.354792076193e-01 6.357009245983e-04 2.598161708729e+01
7.357500000000e+02 -2.375970792022e-01 6.253804653638e-04 2.593760942363e+01
7.360000000000e+02 -2.399712867840e-01 6.158566157932e-04 2.589238808646e+01
7.362500000000e+02 -2.426046297398e-01 6.073033279643e-04 2.584597688089e+01
7.365000000000e+02 -2.454939080701e-01 5.998796734237e-04 2.579840262126e+01
7.367500000000e+02 -2.486300198680e-01 5.937273804103e-04 2.574969484019e+01
7.370000000000e+02 -2.519981925395e-01 5.889685866089e-04 2.569988550371e+01
7.372500000000e+02 -2.555783448417e-01 5.857038573188e-04 2.564900873018e+01
7.375000000000e+02 -2.593455718457e-01 5.840106592757e-04 2.559710053793e+01
7.377500000000e+02 -2.632707559423e-01 5.839420115393e-04 2.554419862008e+01
7.380000000000e+02 -2.673212673945e-01 5.855255095715e-04 2.549034206177e+01
7.382500000000e+02 -2.714618012609e-01 5.887628829717e-04 2.543557127067e+01
7.385000000000e+02 -2.756552549945e-01 5.936297949629e-04 2.537992777204e+01
7.387500000000e+02 -2.798636725655e-01 6.000761220551e-04 2.532345404810e+01
7.390000000000e+02 -2.840492674748e-01 6.080267625571e-04 2.526619357173e+01
7.392500000000e+02 -2.881754141508e-01 6.173827131044e-04 2.520819072510e+01
7.395000000000e+02 -2.922076394072e-01 6.280226403768e-04 2.514949075568e+01
7.397500000000e+02 -2.961146143320e-01 6.398049542992e-04 2.509013993068e+01
7.400000000000e+02 -2.998690327456e-01 6.525700990696e-04 2.503018555087e+01
7.402500000000e+02 -3.034484360940e-01 6.661433530542e-04 2.496967608846e+01
7.405000000000e+02 -3.068359049415e-01 6.803378398230e-04 2.490866133468e+01
7.407500000000e+02 -3.100206290678e-01 6.949578714131e-04 2.484719256411e+01
7.410000000000e+02 -3.129983243403e-01 7.098024891410e-04 2.478532272301e+01
7.412500000000e+02 -3.157714841743e-01 7.246691025180e-04 2.472310661287e+01
7.415000000000e+02 -3.183494716934e-01 7.393572244090e-04 2.466060107653e+01
7.417500000000e+02 -3.207484250190e-01 7.536721653302e-04 2.459786517093e+01
7.420000000000e+02 -3.229909797279e-01 7.674287599520e-04 2.453496031357e+01
7.422500000000e+02 -3.251057862609e-01 7.804547915351e-04 2.447195039163e+01
7.425000000000e+02 -3.271268414831e-01 7.925942288762e-04 2.440890183635e+01
7.427500000000e+02 -3.290926367753e-01 8.037102073551e-04 2.434588361589e+01
7.430000000000e+02 -3.310451442553e-01 8.136876943241e-04 2.428296721365e+01
7.432500000000e+02 -3.330286747986e-01 8.224354574159e-04 2.422022646594e+01
7.435000000000e+02 -3.350886141322e-01 8.298879622451e-04 2.415773737868e+01
7.437500000000e+02 -3.372701149515e-01 8.360062235861e-04 2.409557782131e+01
7.440000000000e+02 -3.396167094709e-01 8.407782971391e-04 2.403382715695e+01
7.442500000000e+02 -3.421689451206e-01 8.442191777537e-04 2.397256576250e+01
7.445000000000e+02 -3.449630468601e-01 8.463700424187e-04 2.391187453102e+01
7.447500000000e+02 -3.480296112630e-01 8.472970004014e-04 2.385183420693e+01
7.450000000000e+02 -3.513924259510e-01 8.470891429653e-04 2.379252475465e+01
7.452500000000e+02 -3.550674156403e-01 8.458561616839e-04 2.373402461676e+01
7.455000000000e+02 -3.590617432245e-01 8.437253817506e-04 2.367640997960e+01
7.457500000000e+02 -3.633731295639e-01 8.408384397890e-04 2.361975398883e+01
7.460000000000e+02 -3.679893995040e-01 8.373475398071e-04 2.356412600552e+01
7.462500000000e+02 -3.728882680964e-01 8.334114152091e-04 2.350959079992e+01
7.465000000000e+02 -3.780374656472e-01 8.291911694771e-04 2.345620792436e+01
7.467500000000e+02 -3.833951075575e-01 8.248459732678e-04 2.340403099992e+01
7.470000000000e+02 -3.889103843367e-01 8.205287750730e-04 2.335310715940e+01
7.472500000000e+02 -3.945245671188e-01 8.163822907939e-04 2.330347652793e+01
7.475000000000e+02 -4.001722722728e-01 8.125351646277e-04 2.325517183800e+01
7.477500000000e+02 -4.057829909853e-01 8.090983277757e-04 2.320821813196e+01
7.480000000000e+02 -4.112828324602e-01 8.061622715694e-04 2.316263258137e+01
7.482500000000e+02 -4.165964348554e-01 8.037946197642e-04 2.311842440954e+01
7.485000000000e+02 -4.216489820068e-01 8.020386027618e-04 2.307559501979e+01
7.487500000000e+02 -4.263682862550e-01 8.009121163547e-04 2.303413805912e+01
7.490000000000e+02 -4.306868496274e-01 8.004077904189e-04 2.299403977729e+01
7.492500000000e+02 -4.345438459553e-01 8.004937159092e-04 2.295527940450e+01
7.495000000000e+02 -4.378869961751e-01 8.011150676688e-04 2.291782961353e+01
7.497500000000e+02 -4.406742162358e-01 8.021965233202e-04 2.288165714251e+01
7.500000000000e+02 -4.428750834154e-01 8.036453682798e-04 2.284672335794e+01
7.502500000000e+02 -4.444719817271e-01 8.053552527594e-04 2.281298501528e+01
7.505000000000e+02 -4.454609718071e-01 8.072104635302e-04 2.278039496929e+01
7.507500000000e+02 -4.458523238003e-01 8.090905286956e-04 2.274890294647e+01
7.510000000000e+02 -4.456706661127e-01 8.108750260518e-04 2.271845634781e+01
7.512500000000e+02 -4.449548136770e-01 8.124485515213e-04 2.268900101142e+01
7.515000000000e+02 -4.437572016173e-01 8.137054432843e-04 2.266048199794e+01
7.517500000000e+02 -4.421429657679e-01 8.145544498492e-04 2.263284433031e+01
7.520000000000e+02 -4.401886749144e-01 8.149230163256e-04 2.260603371065e+01
7.522500000000e+02 -4.379807322294e-01 8.147610416161e-04 2.257999717622e+01
7.525000000000e+02 -4.356134827118e-01 8.140440200018e-04 2.255468371053e+01
7.527500000000e+02 -4.331870542850e-01 8.127754369967e-04 2.253004477318e+01
7.530000000000e+02 -4.308050048586e-01 8.109884367134e-04 2.250603479990e+01
7.532500000000e+02 -4.285717995764e-01 8.087464553513e-04 2.248261153445e+01
7.535000000000e+02 -4.265902658751e-01 8.061431382470e-04 2.245973644832e+01
7.537500000000e+02 -4.249590368223e-01 8.033012430078e-04 2.243737494929e+01
7.540000000000e+02 -4.237700861633e-01 8.003702799742e-04 2.241549650736e+01
7.542500000000e+02 -4.231065440793e-01 7.975235616255e-04 2.239407487114e+01
7.545000000000e+02 -4.230407399717e-01 7.949539569650e-04 2.237308803212e+01
7.547500000000e+02 -4.236326580949e-01 7.928689458049e-04 2.235251822868e+01
7.550000000000e+02 -4.249288376140e-01 7.914849251600e-04 2.233235185819e+01
7.552500000000e+02 -4.269617596053e-01 7.910208814432e-04 2.231257933593e+01
7.555000000000e+02 -4.297496988433e-01 7.916917087290e-04 2.229319491310e+01
7.557500000000e+02 -4.332970614649e-01 7.937016569801e-04 2.227419644183e+01
7.560000000000e+02 -4.375951239886e-01 7.972374233970e-04 2.225558509970e+01
7.562500000000e+02 -4.426230607975e-01 8.024619179012e-04 2.223736510016e+01
7.565000000000e+02 -4.483492010700e-01 8.095087979564e-04 2.221954336923e+01
7.567500000000e+02 -4.547323631057e-01 8.184778860041e-04 2.220212924574e+01
7.570000000000e+02 -4.617231639562e-01 8.294316256454e-04 2.218513403201e+01
7.572500000000e+02 -4.692652528339e-01 8.423928623105e-04 2.216857085814e+01
7.575000000000e+02 -4.772963671330e-01 8.573437814951e-04 2.215245430101e+01
7.577500000000e+02 -4.857492268163e-01 8.742260535589e-04 2.213680002914e+01
7.580000000000e+02 -4.945522846564e-01 8.929421005561e-04 2.212162480809e+01
7.582500000000e+02 -5.036303339699e-01 9.133572032732e-04 2.210694607673e+01
7.585000000000e+02 -5.129050826026e-01 9.353023261948e-04 2.209278211480e+01
7.587500000000e+02 -5.222957074818e-01 9.585773007168e-04 2.207915167983e+01
7.590000000000e+02 -5.317194570140e-01 9.829544410424e-04 2.206607428425e+01
7.592500000000e+02 -5.410923172682e-01 1.008182486216e-03 2.205357009498e+01
7.595000000000e+02 -5.503297524805e-01 1.033990462547e-03 2.204165989345e+01
7.597500000000e+02 -5.593474682590e-01 1.060091555115e-03 2.203036537567e+01
7.600000000000e+02 -5.680621907148e-01 1.086187159008e-03 2.201970908933e+01
7.602500000000e+02 -5.763923837386e-01 1.111970979282e-03 2.200971452653e+01
7.605000000000e+02 -5.842588738636e-01 1.137133178832e-03 2.200040614271e+01
7.607500000000e+02 -5.915854032786e-01 1.161364657934e-03 2.199180937004e+01
7.610000000000e+02 -5.982990895031e-01 1.184361332796e-03 2.198395054932e+01
7.612500000000e+02 -6.043308895982e-01 1.205828354257e-03 2.197685682674e+01
7.615000000000e+02 -6.096161470112e-01 1.225484109418e-03 2.197055600125e+01
7.617500000000e+02 -6.140953312413e-01 1.243063881532e-03 2.196507633283e+01
7.620000000000e+02 -6.177150384566e-01 1.258322983760e-03 2.196044629943e+01
7.622500000000e+02 -6.204293624541e-01 1.271039452609e-03 2.195669435221e+01
7.625000000000e+02 -6.222015532039e-01 1.281016133267e-03 2.195384866530e+01
7.627500000000e+02 -6.230059151630e-01 1.288082386723e-03 2.195193663113e+01
7.630000000000e+02 -6.228297847780e-01 1.292095609360e-03 2.195098482905e+01
7.632500000000e+02 -6.216753353902e-01 1.292942807497e-03 2.195101853625e+01
7.635000000000e+02 -6.195609286428e-01 1.290542407294e-03 2.195206120318e+01
7.637500000000e+02 -6.165218580992e-01 1.284846733552e-03 2.195413440499e+01
7.640000000000e+02 -6.126101620105e-01 1.275844985426e-03 2.195725725882e+01
7.642500000000e+02 -6.078934867228e-01 1.263566880370e-03 2.196144614934e+01
7.645000000000e+02 -6.024530378907e-01 1.248086511993e-03 2.196671419373e+01
7.647500000000e+02 -5.963807722779e-01 1.229525950115e-03 2.197307123498e+01
7.650000000000e+02 -5.897760705319e-01 1.208058171592e-03 2.198052336855e+01
7.652500000000e+02 -5.827423318222e-01 1.183908788087e-03 2.198907282654e+01
7.655000000000e+02 -5.753837592962e-01 1.157355691006e-03 2.199871786151e+01
7.657500000000e+02 -5.678026999930e-01 1.128726573985e-03 2.200945271194e+01
7.660000000000e+02 -5.600977699799e-01 1.098394003329e-03 2.202126768085e+01
7.662500000000e+02 -5.523628095056e-01 1.066768036548e-03 2.203414930057e+01
7.665000000000e+02 -5.446866160069e-01 1.034286849223e-03 2.204808029937e+01
7.667500000000e+02 -5.371533073088e-01 1.001406116080e-03 2.206304010084e+01
7.670000000000e+02 -5.298429477824e-01 9.685877127296e-04 2.207900482782e+01
7.672500000000e+02 -5.228321629677e-01 9.362887026867e-04 2.209594751187e+01
7.675000000000e+02 -5.161944298404e-01 9.049511848509e-04 2.211383827307e+01
7.677500000000e+02 -5.099998203380e-01 8.749937727853e-04 2.213264420455e+01
7.680000000000e+02 -5.043141525811e-01 8.468052173719e-04 2.215232974278e+01
7.682500000000e+02 -4.991975374631e-01 8.207392936544e-04 2.217285628354e+01
7.685000000000e+02 -4.947026008905e-01 7.971118246405e-04 2.219418248836e+01
7.687500000000e+02 -4.908725537391e-01 7.761988943565e-04 2.221626414097e+01
7.690000000000e+02 -4.877394996372e-01 7.582358083610e-04 2.223905397991e+01
7.692500000000e+02 -4.853231471604e-01 7.434161068525e-04 2.226250209465e+01
7.695000000000e+02 -4.836301688029e-01 7.318906957677e-04 2.228655585994e+01
7.697500000000e+02 -4.826541787957e-01 7.237665015178e-04 2.231116003948e+01
7.700000000000e+02 -4.823762870343e-01 7.191050132286e-04 2.233625733004e+01
7.702500000000e+02 -4.827660033743e-01 7.179206782450e-04 2.236178856125e+01
7.705000000000e+02 -4.837823030678e-01 7.201797009005e-04 2.238769316496e+01
7.707500000000e+02 -4.853746265460e-01 7.257995323706e-04 2.241390964957e+01
7.710000000000e+02 -4.874836564003e-01 7.346491279120e-04 2.244037615755e+01
7.712500000000e+02 -4.900419070931e-01 7.465503407318e-04 2.246703102900e+01
7.715000000000e+02 -4.929742329648e-01 7.612803267963e-04 2.249381316729e+01
7.717500000000e+02 -4.961984119232e-01 7.785746190527e-04 2.252066284465e+01
7.720000000000e+02 -4.996261543435e-01 7.981306791736e-04 2.254752204184e+01
7.722500000000e+02 -5.031647375488e-01 8.196115860752e-04 2.257433470760e+01
7.725000000000e+02 -5.067193327692e-01 8.426493473175e-04 2.260104748476e+01
7.727500000000e+02 -5.101961278585e-01 8.668483794902e-04 2.262760955975e+01
7.730000000000e+02 -5.135058864266e-01 8.917887554026e-04 2.265397326756e+01
7.732500000000e+02 -5.165676745380e-01 9.170301492888e-04 2.268009376968e+01
7.735000000000e+02 -5.193121434685e-01 9.421166043979e-04 2.270592949850e+01
7.737500000000e+02 -5.216839531880e-01 9.665830394875e-04 2.273144172848e+01
7.740000000000e+02 -5.236427932360e-01 9.899635990164e-04 2.275659486439e+01
7.742500000000e+02 -5.251628381699e-01 1.011802147436e-03 2.278135600145e+01
7.745000000000e+02 -5.262305599317e-01 1.031664410220e-03 2.280569515141e+01
7.747500000000e+02 -5.268412511981e-01 1.049151528917e-03 2.282958502427e+01
7.750000000000e+02 -5.269947483292e-01 1.063913431089e-03 2.285300112120e+01
7.752500000000e+02 -5.266911112506e-01 1.075661078558e-03 2.287592163951e+01
7.755000000000e+02 -5.259270141806e-01 1.084176051433e-03 2.289832793518e+01
7.757500000000e+02 -5.246935035525e-01 1.089316354750e-03 2.292020455256e+01
7.760000000000e+02 -5.229756429742e-01 1.091017955279e-03 2.294153960617e+01
7.762500000000e+02 -5.207541294347e-01 1.089291709509e-03 2.296232512205e+01
7.765000000000e+02 -5.180087152400e-01 1.084215948895e-03 2.298255739903e+01
7.767500000000e+02 -5.147228613021e-01 1.075926018263e-03 2.300223737515e+01
7.770000000000e+02 -5.108888533217e-01 1.064602186019e-03 2.302137072837e+01
7.772500000000e+02 -5.065124706172e-01 1.050457458269e-03 2.303996833591e+01
7.775000000000e+02 -5.016163033605e-01 1.033726967755e-03 2.305804621196e+01
7.777500000000e+02 -4.962410595848e-01 1.014660168580e-03 2.307562528505e+01
7.780000000000e+02 -4.904445916374e-01 9.935164368858e-04 2.309273151549e+01
7.782500000000e+02 -4.842985612885e-01 9.705642076300e-04 2.310939539291e+01
7.785000000000e+02 -4.778833043073e-01 9.460832235666e-04 2.312565140225e+01
7.787500000000e+02 -4.712816633987e-01 9.203683060524e-04 2.314153781346e+01
7.790000000000e+02 -4.645726499270e-01 8.937332403807e-04 2.315709575454e+01
7.792500000000e+02 -4.578261331623e-01 8.665134031011e-04 2.317236899077e+01
7.795000000000e+02 -4.510991742408e-01 8.390653546511e-04 2.318740324132e+01
7.797500000000e+02 -4.444346879560e-01 8.117630218186e-04 2.320224563821e+01
7.800000000000e+02 -4.378625394127e-01 7.849898272587e-04 2.321694461737e+01
7.802500000000e+02 -4.314027344586e-01 7.591274659865e-04 2.323154950925e+01
7.805000000000e+02 -4.250701365654e-01 7.345424953646e-04 2.324611047617e+01
7.807500000000e+02 -4.188797654372e-01 7.115721436145e-04 2.326067850605e+01
7.810000000000e+02 -4.128517019782e-01 6.905111923517e-04 2.327530531987e+01
7.812500000000e+02 -4.070147464897e-01 6.716013657252e-04 2.329004367747e+01
7.815000000000e+02 -4.014080981965e-01 6.550246313255e-04 2.330494732840e+01
7.817500000000e+02 -3.960807992509e-01 6.409008275357e-04 2.332007114982e+01
7.820000000000e+02 -3.910889949415e-01 6.292900846933e-04 2.333547105542e+01
7.822500000000e+02 -3.864914749183e-01 6.201987653969e-04 2.335120411989e+01
7.825000000000e+02 -3.823442082596e-01 6.135882627098e-04 2.336732836105e+01
7.827500000000e+02 -3.786947708274e-01 6.093849938382e-04 2.338390248607e+01
7.830000000000e+02 -3.755775237008e-01 6.074898306144e-04 2.340098579398e+01
7.832500000000e+02 -3.730102719320e-01 6.077862871330e-04 2.341863773218e+01
7.835000000000e+02 -3.709928525652e-01 6.101458812049e-04 2.343691773218e+01
7.837500000000e+02 -3.695077664151e-01 6.144307317761e-04 2.345588479820e+01
7.840000000000e+02 -3.685226196872e-01 6.204932478218e-04 2.347559735088e+01
7.842500000000e+02 -3.679939287932e-01 6.281739891414e-04 2.349611292530e+01
7.845000000000e+02 -3.678715305800e-01 6.372984099154e-04 2.351748796883e+01
7.847500000000e+02 -3.681029333890e-01 6.476738174210e-04 2.353977771502e+01
7.850000000000e+02 -3.686368847284e-01 6.590874097484e-04 2.356303601092e+01
7.852500000000e+02 -3.694257185975e-01 6.713065513346e-04 2.358731518514e+01
7.855000000000e+02 -3.704261862423e-01 6.840814129747e-04 2.361266591560e+01
7.857500000000e+02 -3.715988763151e-01 6.971501163708e-04 2.363913709534e+01
7.860000000000e+02 -3.729064567133e-01 7.102458760574e-04 2.366677565417e+01
7.862500000000e+02 -3.743112517432e-01 7.231053636514e-04 2.369562636045e+01
7.865000000000e+02 -3.757727044504e-01 7.354772544735e-04 2.372573159905e+01
7.867500000000e+02 -3.772452971655e-01 7.471300793027e-04 2.375713110852e+01
7.870000000000e+02 -3.786774042469e-01 7.578584006918e-04 2.378986169929e+01
7.872500000000e+02 -3.800113069171e-01 7.674868632293e-04 2.382395695065e+01
7.875000000000e+02 -3.811845003287e-01 7.758717692438e-04 2.385944689918e+01
7.877500000000e+02 -3.821320540093e-01 7.829004784352e-04 2.389635774492e+01
7.880000000000e+02 -3.827897968618e-01 7.884890250375e-04 2.393471154509e+01
7.882500000000e+02 -3.830977646811e-01 7.925784743595e-04 2.397452595575e+01
7.885000000000e+02 -3.830035753604e-01 7.951311513475e-04 2.401581397645e+01
7.887500000000e+02 -3.824651320400e-01 7.961270400551e-04 2.405858375590e+01
7.890000000000e+02 -3.814525174166e-01 7.955611286252e-04 2.410283838861e+01
7.892500000000e+02 -3.799486967178e-01 7.934420736158e-04 2.414857580453e+01
7.895000000000e+02 -3.779492376574e-01 7.897921364344e-04 2.419578860443e+01
7.897500000000e+02 -3.754610156960e-01 7.846483223786e-04 2.424446397730e+01
7.900000000000e+02 -3.725002330131e-01 7.780641973363e-04 2.429458360805e+01
7.902500000000e+02 -3.690901784882e-01 7.701119800695e-04 2.434612355404e+01
7.905000000000e+02 -3.652588902779e-01 7.608842101491e-04 2.439905417253e+01
7.907500000000e+02 -3.610371904087e-01 7.504946650463e-04 2.445334000576e+01
7.910000000000e+02 -3.564572167455e-01 7.390780501943e-04 2.450893968376e+01
7.912500000000e+02 -3.515515500377e-01 7.267883961815e-04 2.456580587148e+01
7.915000000000e+02 -3.463530462146e-01 7.137959324909e-04 2.462388516306e+01
7.917500000000e+02 -3.408950897933e-01 7.002830361550e-04 2.468311809425e+01
7.920000000000e+02 -3.352122041887e-01 6.864394369621e-04 2.474343914726e+01
7.922500000000e+02 -3.293407509275e-01 6.724571218288e-04 2.480477688401e+01
7.925000000000e+02 -3.233195336917e-01 6.585252381337e-04 2.486705403388e+01
7.927500000000e+02 -3.171900601445e-01 6.448256183588e-04 2.493018772996e+01
7.930000000000e+02 -3.109963739463e-01 6.315291425623e-04 2.499408984786e+01
7.932500000000e+02 -3.047844838737e-01 6.187930277418e-04 2.505866720850e+01
7.935000000000e+02 -2.986012852237e-01 6.067592183298e-04 2.512382208793e+01
7.937500000000e+02 -2.924932334322e-01 5.955534472449e-04 2.518945248356e+01
7.940000000000e+02 -2.865048237863e-01 5.852851280482e-04 2.525545256332e+01
7.942500000000e+02 -2.806770750918e-01 5.760476736236e-04 2.532171316515e+01
7.945000000000e+02 -2.750462396241e-01 5.679188479248e-04 2.538812206961e+01
7.947500000000e+02 -2.696427945720e-01 5.609611244351e-04 2.545456446602e+01
7.950000000000e+02 -2.644908594176e-01 5.552218687600e-04 2.552092347250e+01
7.952500000000e+02 -2.596080738536e-01 5.507330522721e-04 2.558708037696e+01
7.955000000000e+02 -2.550058773125e-01 5.475108503523e-04 2.565291516222e+01
7.957500000000e+02 -2.506901359690e-01 5.455550765376e-04 2.571830705315e+01
7.960000000000e+02 -2.466620295682e-01 5.448484627765e-04 2.578313482672e+01
7.962500000000e+02 -2.429190261979e-01 5.453562838901e-04 2.584727744603e+01
7.965000000000e+02 -2.394558643883e-01 5.470262724251e-04 2.591061455446e+01
7.967500000000e+02 -2.362653912025e-01 5.497890687875e-04 2.597302716019e+01
7.970000000000e+02 -2.333392398942e-01 5.535592933334e-04 2.603439806999e+01
7.972500000000e+02 -2.306682474906e-01 5.582371714022e-04 2.609461258841e+01
7.975000000000e+02 -2.282426186924e-01 5.637107354706e-04 2.615355919949e+01
7.977500000000e+02 -2.260519247499e-01 5.698584635361e-04 2.621113000445e+01
7.980000000000e+02 -2.240848921187e-01 5.765525188716e-04 2.626722149776e+01
7.982500000000e+02 -2.223291553516e-01 5.836615124509e-04 2.632173495556e+01
7.985000000000e+02 -2.207709474855e-01 5.910535823572e-04 2.637457713961e+01
7.987500000000e+02 -2.193948924213e-01 5.985990800417e-04 2.642566064093e+01
7.990000000000e+02 -2.181838370914e-01 6.061729434977e-04 2.647490450553e+01
7.992500000000e+02 -2.171188799698e-01 6.136565088490e-04 2.652223454782e+01
7.995000000000e+02 -2.161794708993e-01 6.209388080339e-04 2.656758381489e+01
7.997500000000e+02 -2.153436536428e-01 6.279174316411e-04 2.661089302833e+01
8.000000000000e+02 -2.145884194036e-01 6.344988784625e-04 2.665211084043e+01
8.002500000000e+02 -2.138900731006e-01 6.405986245910e-04 2.669119423234e+01
8.005000000000e+02 -2.132246205746e-01 6.461408858776e-04 2.672810879582e+01
8.007500000000e+02 -2.125680843543e-01 6.510582751996e-04 2.676282906327e+01
8.010000000000e+02 -2.118968145638e-01 6.552914235842e-04 2.679533864738e+01
8.012500000000e+02 -2.111876337194e-01 6.587886033477e-04 2.682563049479e+01
8.015000000000e+02 -2.104179284520e-01 6.615054580083e-04 2.685370698024e+01
8.017500000000e+02 -2.095656030081e-01 6.634048109606e-04 2.687958003576e+01
8.020000000000e+02 -2.086090482216e-01 6.644566261266e-04 2.690327102523e+01
8.022500000000e+02 -2.075269548991e-01 6.646379433790e-04 2.692481078629e+01
8.025000000000e+02 -2.062982500190e-01 6.639328237569e-04 2.694423931119e+01
8.027500000000e+02 -2.049019300981e-01 6.623324426150e-04 2.696160562051e+01
8.030000000000e+02 -2.033170943452e-01 6.598350418479e-04 2.697696725725e+01
8.032500000000e+02 -2.015229331231e-01 6.564457446649e-04 2.699038997107e+01
8.035000000000e+02 -1.994988957103e-01 6.521762870617e-04 2.700194713913e+01
8.037500000000e+02 -1.972249692020e-01 6.470446663101e-04 2.701171908882e+01
8.040000000000e+02 -1.946819636376e-01 6.410746653863e-04 2.701979258560e+01
8.042500000000e+02 -1.918519725464e-01 6.342952495491e-04 2.702625993878e+01
8.045000000000e+02 -1.887188374228e-01 6.267400479855e-04 2.703121828190e+01
8.047500000000e+02 -1.852685971063e-01 6.184466950791e-04 2.703476883914e+01
8.050000000000e+02 -1.814900346940e-01 6.094563156092e-04 2.703701589751e+01
8.052500000000e+02 -1.773750818536e-01 5.998129795679e-04 2.703806599865e+01
8.055000000000e+02 -1.729192037197e-01 5.895634101754e-04 2.703802713866e+01
8.057500000000e+02 -1.681217241219e-01 5.787566144057e-04 2.703700766137e+01
8.060000000000e+02 -1.629860270958e-01 5.674438230278e-04 2.703511546552e+01
8.062500000000e+02 -1.575196654649e-01 5.556783899594e-04 2.703245703778e+01
8.065000000000e+02 -1.517343609607e-01 5.435159130756e-04 2.702913668197e+01
8.067500000000e+02 -1.456459605865e-01 5.310142953208e-04 2.702525544614e+01
8.070000000000e+02 -1.392742580609e-01 5.182339195226e-04 2.702091041311e+01
8.072500000000e+02 -1.326427811535e-01 5.052377537945e-04 2.701619384234e+01
8.075000000000e+02 -1.257785064702e-01 4.920914928433e-04 2.701119256383e+01
8.077500000000e+02 -1.187115885319e-01 4.788634815583e-04 2.700598703751e+01
8.080000000000e+02 -1.114749893242e-01 4.656246929134e-04 2.700065104532e+01
8.082500000000e+02 -1.041041741739e-01 4.524484305771e-04 2.699525088548e+01
8.085000000000e+02 -9.663674491630e-02 4.394099908885e-04 2.698984503903e+01
8.087500000000e+02 -8.911207720349e-02 4.265862175310e-04 2.698448393547e+01
8.090000000000e+02 -8.157098635292e-02 4.140547689392e-04 2.697920939695e+01
8.092500000000e+02 -7.405532733902e-02 4.018934839270e-04 2.697405479168e+01
8.095000000000e+02 -6.660764721341e-02 3.901794687557e-04 2.696904466732e+01
8.097500000000e+02 -5.927076545786e-02 3.789881818778e-04 2.696419486811e+01
8.100000000000e+02 -5.208735590595e-02 3.683925366802e-04 2.695951277304e+01
8.102500000000e+02 -4.509951218907e-02 3.584617519919e-04 2.695499721467e+01
8.105000000000e+02 -3.834827672005e-02 3.492604756850e-04 2.695063884725e+01
8.107500000000e+02 -3.187314387801e-02 3.408477820376e-04 2.694642061526e+01
8.110000000000e+02 -2.571155579763e-02 3.332760254131e-04 2.694231788662e+01
8.112500000000e+02 -1.989837609042e-02 3.265899927462e-04 2.693829902241e+01
8.115000000000e+02 -1.446535534066e-02 3.208260721926e-04 2.693432600962e+01
8.117500000000e+02 -9.440612180752e-03 3.160113182514e-04 2.693035476331e+01
8.120000000000e+02 -4.848124005516e-03 3.121627714313e-04 2.692633582912e+01
8.122500000000e+02 -7.072423945360e-04 3.092868528145e-04 2.692221512312e+01
8.125000000000e+02 2.967731997552e-03 3.073787166947e-04 2.691793430432e+01
8.127500000000e+02 6.167957399541e-03 3.064218817089e-04 2.691343173156e+01
8.130000000000e+02 8.890330868456e-03 3.063878860187e-04 2.690864283982e+01
8.132500000000e+02 1.113778612100e-02 3.072361288128e-04 2.690350109827e+01
8.135000000000e+02 1.291940676128e-02 3.089138299023e-04 2.689793839482e+01
8.137500000000e+02 1.425055262367e-02 3.113561927815e-04 2.689188596159e+01
8.140000000000e+02 1.515281417505e-02 3.144866627394e-04 2.688527474313e+01
8.142500000000e+02 1.565394311870e-02 3.182174834613e-04 2.687803625693e+01
8.145000000000e+02 1.578762211383e-02 3.224503258259e-04 2.687010291791e+01
8.147500000000e+02 1.559322508324e-02 3.270771776938e-04 2.686140881541e+01
8.150000000000e+02 1.511539674766e-02 3.319813986417e-04 2.685188999309e+01
8.152500000000e+02 1.440361700227e-02 3.370389803867e-04 2.684148498391e+01
8.155000000000e+02 1.351167333871e-02 3.421199986924e-04 2.683013528619e+01
8.157500000000e+02 1.249702006611e-02 3.470901365082e-04 2.681778553275e+01
8.160000000000e+02 1.142011088439e-02 3.518124585461e-04 2.680438387154e+01
8.162500000000e+02 1.034368673849e-02 3.561492400632e-04 2.678988226701e+01
8.165000000000e+02 9.331944106708e-03 3.599638881374e-04 2.677423650967e+01
8.167500000000e+02 8.449753399576e-03 3.631229691498e-04 2.675740654078e+01
8.170000000000e+02 7.761760912350e-03 3.654980929540e-04 2.673935633509e+01
8.172500000000e+02 7.331541025896e-03 3.669682010645e-04 2.672005409682e+01
8.175000000000e+02 7.220705297486e-03 3.674212852988e-04 2.669947216824e+01
8.177500000000e+02 7.487990028310e-03 3.667562637957e-04 2.667758690543e+01
8.180000000000e+02 8.188438475264e-03 3.648848277099e-04 2.665437871805e+01
8.182500000000e+02 9.372544477766e-03 3.617327988619e-04 2.662983184537e+01
8.185000000000e+02 1.108546693806e-02 3.572416669188e-04 2.660393424920e+01
8.187500000000e+02 1.336627611987e-02 3.513697457922e-04 2.657667734239e+01
8.190000000000e+02 1.624731479684e-02 3.440931391093e-04 2.654805592739e+01
8.192500000000e+02 1.975357026543e-02 3.354064070355e-04 2.651806791938e+01
8.195000000000e+02 2.390215166718e-02 3.253228862724e-04 2.648671407523e+01
8.197500000000e+02 2.870188862754e-02 3.138749136253e-04 2.645399792561e+01
8.200000000000e+02 3.415296899957e-02 3.011135279509e-04 2.641992540346e+01
8.202500000000e+02 4.024675854549e-02 2.871080905109e-04 2.638450481397e+01
8.205000000000e+02 4.696565717083e-02 2.719454521676e-04 2.634774649350e+01
8.207500000000e+02 5.428315713358e-02 2.557289785410e-04 2.630966281361e+01
8.210000000000e+02 6.216395536544e-02 2.385772745133e-04 2.627026788721e+01
8.212500000000e+02 7.056425824760e-02 2.206227202140e-04 2.622957762221e+01
8.215000000000e+02 7.943214890389e-02 2.020096536523e-04 2.618760948704e+01
8.217500000000e+02 8.870814144423e-02 1.828925572282e-04 2.614438262171e+01
8.220000000000e+02 9.832578996326e-02 1.634339772673e-04 2.609991766763e+01
8.222500000000e+02 1.082124754538e-01 1.438023455250e-04 2.605423693898e+01
8.225000000000e+02 1.182902340900e-01 1.241696653714e-04 2.600736431426e+01
8.227500000000e+02 1.284767500681e-01 1.047093144094e-04 2.595932546244e+01
8.230000000000e+02 1.386863688075e-01 8.559365572827e-05 2.591014778992e+01
8.232500000000e+02 1.488312525730e-01 6.699173798010e-05 2.585986070868e+01
8.235000000000e+02 1.588225265119e-01 4.906704172809e-05 2.580849562299e+01
8.237500000000e+02 1.685715340679e-01 3.197530395253e-05 2.575608621057e+01
8.240000000000e+02 1.779910631035e-01 1.586249829690e-05 2.570266851938e+01
8.242500000000e+02 1.869966037722e-01 8.628805646460e-07 2.564828108411e+01
8.245000000000e+02 1.955075984878e-01 -1.290271794245e-05 2.559296519624e+01
8.247500000000e+02 2.034486489781e-01 -2.532845723375e-05 2.553676492818e+01
8.250000000000e+02 2.107506935443e-01 -3.632475492746e-05 2.547972739870e+01
8.252500000000e+02 2.173521070196e-01 -4.581939484527e-05 2.542190276884e+01
8.255000000000e+02 2.231997324923e-01 -5.375830392411e-05 2.536334445796e+01
8.257500000000e+02 2.282498020036e-01 -6.010613569901e-05 2.530410910293e+01
8.260000000000e+02 2.324687512774e-01 -6.484653418601e-05 2.524425669598e+01
8.262500000000e+02 2.358338936906e-01 -6.798218624196e-05 2.518385049650e+01
8.265000000000e+02 2.383339572803e-01 -6.953455907743e-05 2.512295707105e+01
8.267500000000e+02 2.399694598960e-01 -6.954343440082e-05 2.506164614977e+01
8.270000000000e+02 2.407529425337e-01 -6.806617138172e-05 2.499999055930e+01
8.272500000000e+02 2.407089956500e-01 -6.517669638525e-05 2.493806601468e+01
8.275000000000e+02 2.398741808465e-01 -6.096436298088e-05 2.487595094372e+01
8.277500000000e+02 2.382967179012e-01 -5.553249555095e-05 2.481372621752e+01
8.280000000000e+02 2.360360355405e-01 -4.899689233918e-05 2.475147485226e+01
8.282500000000e+02 2.331621417330e-01 -4.148409427102e-05 2.468928169058e+01
8.285000000000e+02 2.297548160853e-01 -3.312963588052e-05 2.462723301193e+01
8.287500000000e+02 2.259026656430e-01 -2.407606383659e-05 2.456541614500e+01
8.290000000000e+02 2.217019934518e-01 -1.447116621325e-05 2.450391902449e+01
8.292500000000e+02 2.172555690525e-01 -4.466018976282e-06 2.444282973640e+01
8.295000000000e+02 2.126712015415e-01 5.786850104502e-06 2.438223605216e+01
8.297500000000e+02 2.080602472201e-01 1.613533709963e-05 2.432222493954e+01
8.300000000000e+02 2.035359424938e-01 2.642945434378e-05 2.426288207859e+01
8.302500000000e+02 1.992117093151e-01 3.652300495116e-05 2.420429137517e+01
8.305000000000e+02 1.951993304886e-01 4.627498869614e-05 2.414653448568e+01
8.307500000000e+02 1.916071410937e-01 5.555103202997e-05 2.408969035842e+01
8.310000000000e+02 1.885381862588e-01 6.422463978954e-05 2.403383477829e+01
8.312500000000e+02 1.860884129712e-01 7.217806452519e-05 2.397903997388e+01
8.315000000000e+02 1.843449251456e-01 7.930328623806e-05 2.392537421559e+01
8.317500000000e+02 1.833843561204e-01 8.550276876368e-05 2.387290147050e+01
8.320000000000e+02 1.832713434782e-01 9.068994219814e-05 2.382168110617e+01
8.322500000000e+02 1.840572177163e-01 9.478978576279e-05 2.377176760823e+01
8.325000000000e+02 1.857788287063e-01 9.773910831014e-05 2.372321038786e+01
8.327500000000e+02 1.884576480042e-01 9.948693253888e-05 2.367605357433e+01
8.330000000000e+02 1.920990871046e-01 9.999465959490e-05 2.363033590801e+01
8.332500000000e+02 1.966920900819e-01 9.923623899771e-05 2.358609064204e+01
8.335000000000e+02 2.022090274336e-01 9.719813670204e-05 2.354334553915e+01
8.337500000000e+02 2.086058564127e-01 9.387966522689e-05 2.350212281693e+01
8.340000000000e+02 2.158226187751e-01 8.929291949164e-05 2.346243921409e+01
8.342500000000e+02 2.237842510502e-01 8.346273744190e-05 2.342430608026e+01
8.345000000000e+02 2.324016688058e-01 7.642687063946e-05 2.338772943836e+01
8.347500000000e+02 2.415731938351e-01 6.823577949272e-05 2.335271015708e+01
8.350000000000e+02 2.511862075107e-01 5.895270882110e-05 2.331924404218e+01
8.352500000000e+02 2.611191055933e-01 4.865339753018e-05 2.328732206395e+01
8.355000000000e+02 2.712434352603e-01 3.742591157484e-05 2.325693051321e+01
8.357500000000e+02 2.814262381261e-01 2.537024739466e-05 2.322805119431e+01
8.360000000000e+02 2.915325152685e-01 1.259786449538e-05 2.320066157988e+01
8.362500000000e+02 3.014278216175e-01 -7.690366972800e-07 2.317473509013e+01
8.365000000000e+02 3.109808706604e-01 -1.459832519995e-05 2.315024123975e+01
8.367500000000e+02 3.200661583209e-01 -2.874902062687e-05 2.312714584943e+01
8.370000000000e+02 3.285665172931e-01 -4.307257834153e-05 2.310541127604e+01
8.372500000000e+02 3.363755463132e-01 -5.741440945830e-05 2.308499650997e+01
8.375000000000e+02 3.433998832386e-01 -7.161562596761e-05 2.306585750030e+01
8.377500000000e+02 3.495612506312e-01 -8.551508616558e-05 2.304794728779e+01
8.380000000000e+02 3.547982061078e-01 -9.895164579352e-05 2.303121612743e+01
8.382500000000e+02 3.590675980614e-01 -1.117664957818e-04 2.301561180896e+01
8.385000000000e+02 3.623456362751e-01 -1.238058543062e-04 2.300107980325e+01
8.387500000000e+02 3.646285727195e-01 -1.349237129944e-04 2.298756336379e+01
8.390000000000e+02 3.659329508154e-01 -1.449848541629e-04 2.297500393183e+01
8.392500000000e+02 3.662953807900e-01 -1.538677145635e-04 2.296334112547e+01
8.395000000000e+02 3.657718750473e-01 -1.614672515573e-04 2.295251316900e+01
8.397500000000e+02 3.644366753559e-01 -1.676978080986e-04 2.294245705414e+01
8.400000000000e+02 3.623806548798e-01 -1.724958292521e-04 2.293310868178e+01
8.402500000000e+02 3.597092537862e-01 -1.758222904400e-04 2.292440334259e+01
8.405000000000e+02 3.565400353492e-01 -1.776647560785e-04 2.291627591098e+01
8.407500000000e+02 3.529999645460e-01 -1.780391195440e-04 2.290866102075e+01
8.410000000000e+02 3.492223296993e-01 -1.769906565594e-04 2.290149362457e+01
8.412500000000e+02 3.453435649338e-01 -1.745946176519e-04 2.289470917362e+01
8.415000000000e+02 3.414999420358e-01 -1.709559542844e-04 2.288824404800e+01
8.417500000000e+02 3.378243196550e-01 -1.662084510321e-04 2.288203573642e+01
8.420000000000e+02 3.344429054771e-01 -1.605130644852e-04 2.287602346776e+01
8.422500000000e+02 3.314723176803e-01 -1.540554286541e-04 2.287014844662e+01
8.425000000000e+02 3.290169296699e-01 -1.470424904968e-04 2.286435406613e+01
8.427500000000e+02 3.271665286993e-01 -1.396985516860e-04 2.285858654152e+01
8.430000000000e+02 3.259945063683e-01 -1.322604081894e-04 2.285279510047e+01
8.432500000000e+02 3.255565602263e-01 -1.249718594803e-04 2.284693213602e+01
8.435000000000e+02 3.258898577779e-01 -1.180779016406e-04 2.284095377696e+01
8.437500000000e+02 3.270128365170e-01 -1.118185313353e-04 2.283481997217e+01
8.440000000000e+02 3.289255274791e-01 -1.064223842390e-04 2.282849452748e+01
8.442500000000e+02 3.316103531158e-01 -1.021004353498e-04 2.282194555208e+01
8.445000000000e+02 3.350334246328e-01 -9.903981535613e-05 2.281514534225e+01
8.447500000000e+02 3.391462269906e-01 -9.739831461044e-05 2.280807046940e+01
8.450000000000e+02 3.438875873625e-01 -9.729946670775e-05 2.280070181432e+01
8.452500000000e+02 3.491859028870e-01 -9.882852761153e-05 2.279302428607e+01
8.455000000000e+02 3.549614631680e-01 -1.020292879009e-04 2.278502701666e+01
8.457500000000e+02 3.611288584259e-01 -1.069021771518e-04 2.277670299107e+01
8.460000000000e+02 3.675993571107e-01 -1.134036241247e-04 2.276804888965e+01
8.462500000000e+02 3.742831698186e-01 -1.214465875914e-04 2.275906485350e+01
8.465000000000e+02 3.810915909516e-01 -1.309022951119e-04 2.274975426297e+01
8.467500000000e+02 3.879388978818e-01 -1.416032414901e-04 2.274012324634e+01
8.470000000000e+02 3.947440505919e-01 -1.533474421195e-04 2.273018068432e+01
8.472500000000e+02 4.014320601494e-01 -1.659036156424e-04 2.271993774751e+01
8.475000000000e+02 4.079350223292e-01 -1.790172195669e-04 2.270940743394e+01
8.477500000000e+02 4.141928610130e-01 -1.924173407233e-04 2.269860462493e+01
8.480000000000e+02 4.201536057463e-01 -2.058240587869e-04 2.268754544196e+01
8.482500000000e+02 4.257733460300e-01 -2.189562470276e-04 2.267624713137e+01
8.485000000000e+02 4.310158050164e-01 -2.315395401091e-04 2.266472797702e+01
8.487500000000e+02 4.358514915383e-01 -2.433140333594e-04 2.265300671768e+01
8.490000000000e+02 4.402566531513e-01 -2.540419179950e-04 2.264110278577e+01
8.492500000000e+02 4.442119001693e-01 -2.635142119879e-04 2.262903575578e+01
8.495000000000e+02 4.477008119030e-01 -2.715568855072e-04 2.261682557538e+01
8.497500000000e+02 4.507084931408e-01 -2.780356861105e-04 2.260449233558e+01
8.500000000000e+02 4.532203053064e-01 -2.828594250279e-04 2.259205609408e+01
8.502500000000e+02 4.552209166416e-01 -2.859819231847e-04 2.257953711566e+01
8.505000000000e+02 4.566937616952e-01 -2.874022182267e-04 2.256695572667e+01
8.507500000000e+02 4.576210310321e-01 -2.871629157095e-04 2.255433236748e+01
8.510000000000e+02 4.579842330209e-01 -2.853468044870e-04 2.254168763541e+01
8.512500000000e+02 4.577653527824e-01 -2.820719858402e-04 2.252904235133e+01
8.515000000000e+02 4.569485035379e-01 -2.774854830107e-04 2.251641762162e+01
8.517500000000e+02 4.555219837925e-01 -2.717561889330e-04 2.250383495609e+01
8.520000000000e+02 4.534805426887e-01 -2.650670992017e-04 2.249131615839e+01
8.522500000000e+02 4.508276831555e-01 -2.576074649437e-04 2.247888367693e+01
8.525000000000e+02 4.475777423320e-01 -2.495651759879e-04 2.246656051709e+01
8.527500000000e+02 4.437575726438e-01 -2.411200968486e-04 2.245437036159e+01
8.530000000000e+02 4.394076400221e-01 -2.324384605076e-04 2.244233769116e+01
8.532500000000e+02 4.345824478926e-01 -2.236686647172e-04 2.243048771747e+01
8.535000000000e+02 4.293501874569e-01 -2.149384567601e-04 2.241884671468e+01
8.537500000000e+02 4.237916735159e-01 -2.063536272251e-04 2.240744198611e+01
8.540000000000e+02 4.179986648665e-01 -1.979981870676e-04 2.239630180171e+01
8.542500000000e+02 4.120715707530e-01 -1.899355455132e-04 2.238545573872e+01
8.545000000000e+02 4.061168097162e-01 -1.822107859977e-04 2.237493458427e+01
8.547500000000e+02 4.002439106355e-01 -1.748535614043e-04 2.236477025560e+01
8.550000000000e+02 3.945624267814e-01 -1.678813410482e-04 2.235499606176e+01
8.552500000000e+02 3.891788608372e-01 -1.613029560599e-04 2.234564654359e+01
8.555000000000e+02 3.841936547114e-01 -1.551221646011e-04 2.233675732273e+01
8.557500000000e+02 3.796981967640e-01 -1.493408935104e-04 2.232836526455e+01
8.560000000000e+02 3.757720462218e-01 -1.439623277972e-04 2.232050820561e+01
8.562500000000e+02 3.724803113235e-01 -1.389934888639e-04 2.231322489370e+01
8.565000000000e+02 3.698713409535e-01 -1.344473037170e-04 2.230655464241e+01
8.567500000000e+02 3.679747332503e-01 -1.303438659255e-04 2.230053737270e+01
8.570000000000e+02 3.667999378114e-01 -1.267109270087e-04 2.229521322460e+01
8.572500000000e+02 3.663355544257e-01 -1.235835334659e-04 2.229062213929e+01
8.575000000000e+02 3.665494490541e-01 -1.210022678968e-04 2.228680375372e+01
8.577500000000e+02 3.673899462355e-01 -1.190104588398e-04 2.228379687658e+01
8.580000000000e+02 3.687880918660e-01 -1.176502541369e-04 2.228163892755e+01
8.582500000000e+02 3.706609642433e-01 -1.169579303690e-04 2.228036567081e+01
8.585000000000e+02 3.729159671576e-01 -1.169585514004e-04 2.228001055840e+01
8.587500000000e+02 3.754557738631e-01 -1.176603993817e-04 2.228060405039e+01
8.590000000000e+02 3.781835898153e-01 -1.190499575981e-04 2.228217326283e+01
8.592500000000e+02 3.810082678166e-01 -1.210877616971e-04 2.228474125289e+01
8.595000000000e+02 3.838488267570e-01 -1.237060336631e-04 2.228832656078e+01
8.597500000000e+02 3.866378865395e-01 -1.268083281243e-04 2.229294260207e+01
8.600000000000e+02 3.893237161277e-01 -1.302715662550e-04 2.229859753532e+01
8.602500000000e+02 3.918706716367e-01 -1.339505522636e-04 2.230529386635e+01
8.605000000000e+02 3.942580205416e-01 -1.376847569611e-04 2.231302838560e+01
8.607500000000e+02 3.964773161437e-01 -1.413068282636e-04 2.232179222496e+01
8.610000000000e+02 3.985287121451e-01 -1.446522537945e-04 2.233157110397e+01
8.612500000000e+02 4.004166692068e-01 -1.475692043238e-04 2.234234552284e+01
8.615000000000e+02 4.021456882500e-01 -1.499278112281e-04 2.235409146670e+01
8.617500000000e+02 4.037165365993e-01 -1.516275117258e-04 2.236678087169e+01
8.620000000000e+02 4.051234987517e-01 -1.526024929042e-04 2.238038215145e+01
8.622500000000e+02 4.063530003832e-01 -1.528244636296e-04 2.239486114817e+01
8.625000000000e+02 4.073836370063e-01 -1.523023376544e-04 2.241018151837e+01
8.627500000000e+02 4.081876483271e-01 -1.510793482731e-04 2.242630572229e+01
8.630000000000e+02 4.087334641915e-01 -1.492278557755e-04 2.244319536208e+01
8.632500000000e+02 4.089890300980e-01 -1.468426276056e-04 2.246081210869e+01
8.635000000000e+02 4.089253591790e-01 -1.440332665536e-04 2.247911796872e+01
8.637500000000e+02 4.085199558978e-01 -1.409165422894e-04 2.249807614187e+01
8.640000000000e+02 4.077596482130e-01 -1.376094041603e-04 2.251765123331e+01
8.642500000000e+02 4.066426484809e-01 -1.342232516968e-04 2.253781005264e+01
8.645000000000e+02 4.051796520026e-01 -1.308591640926e-04 2.255852179123e+01
8.647500000000e+02 4.033940430223e-01 -1.276048477571e-04 2.257975875288e+01
8.650000000000e+02 4.013212617995e-01 -1.245330015585e-04 2.260149663403e+01
8.652500000000e+02 3.990075384795e-01 -1.217008671289e-04 2.262371500723e+01
8.655000000000e+02 3.965081380114e-01 -1.191507762291e-04 2.264639754559e+01
8.657500000000e+02 3.938852490341e-01 -1.169112732729e-04 2.266953255048e+01
8.660000000000e+02 3.912056303742e-01 -1.149989149118e-04 2.269311307511e+01
8.662500000000e+02 3.885379923779e-01 -1.134203313021e-04 2.271713716177e+01
8.665000000000e+02 3.859501420793e-01 -1.121746288964e-04 2.274160802084e+01
8.667500000000e+02 3.835058621685e-01 -1.112560529161e-04 2.276653398579e+01
8.670000000000e+02 3.812615349975e-01 -1.106566258497e-04 2.279192873464e+01
8.672500000000e+02 3.792626738535e-01 -1.103688871298e-04 2.281781113112e+01
8.675000000000e+02 3.775405605681e-01 -1.103882596789e-04 2.284420518040e+01
8.677500000000e+02 3.761093324781e-01 -1.107148313078e-04 2.287113975203e+01
8.680000000000e+02 3.749638936431e-01 -1.113539472937e-04 2.289864848201e+01
8.682500000000e+02 3.740791143511e-01 -1.123156428048e-04 2.292676932729e+01
8.685000000000e+02 3.734106405230e-01 -1.136120791617e-04 2.295554401075e+01
8.687500000000e+02 3.728974743888e-01 -1.152533544960e-04 2.298501756941e+01
8.690000000000e+02 3.724663499188e-01 -1.172418677959e-04 2.301523754538e+01
8.692500000000e+02 3.720375927493e-01 -1.195655578537e-04 2.304625310003e+01
8.695000000000e+02 3.715319647176e-01 -1.221907854367e-04 2.307811421406e+01
8.697500000000e+02 3.708777740129e-01 -1.250559676502e-04 2.311087066003e+01
8.700000000000e+02 3.700174100551e-01 -1.280668208788e-04 2.314457098240e+01
8.702500000000e+02 3.689124889024e-01 -1.310943349369e-04 2.317926168988e+01
8.705000000000e+02 3.675468553937e-01 -1.339763333693e-04 2.321498635343e+01
8.707500000000e+02 3.659269405860e-01 -1.365223037540e-04 2.325178486517e+01
8.710000000000e+02 3.640793567607e-01 -1.385223553612e-04 2.328969297910e+01
8.712500000000e+02 3.620458542484e-01 -1.397594459242e-04 2.332874187442e+01
8.715000000000e+02 3.598762375224e-01 -1.400235685598e-04 2.336895790467e+01
8.717500000000e+02 3.576201957772e-01 -1.391268370330e-04 2.341036258059e+01
8.720000000000e+02 3.553190469471e-01 -1.369175975250e-04 2.345297256116e+01
8.722500000000e+02 3.529985917014e-01 -1.332916770211e-04 2.349679970558e+01
8.725000000000e+02 3.506642042382e-01 -1.282004184225e-04 2.354185127916e+01
8.727500000000e+02 3.482987446768e-01 -1.216531448305e-04 2.358812994325e+01
8.730000000000e+02 3.458638820416e-01 -1.137149448872e-04 2.363563388780e+01
8.732500000000e+02 3.433045557424e-01 -1.044992941386e-04 2.368435678093e+01
8.735000000000e+02 3.405560827960e-01 -9.415636870059e-05 2.373428761952e+01
8.737500000000e+02 3.375530690740e-01 -8.285929525976e-05 2.378541063691e+01
8.740000000000e+02 3.342387721800e-01 -7.078950581591e-05 2.383770503061e+01
8.742500000000e+02 3.305737215071e-01 -5.812317378703e-05 2.389114470304e+01
8.745000000000e+02 3.265424730154e-01 -4.502049421251e-05 2.394569808653e+01
8.747500000000e+02 3.221574137609e-01 -3.161877340999e-05 2.400132791520e+01
8.750000000000e+02 3.174592148773e-01 -1.803028220883e-05 2.405799115354e+01
8.752500000000e+02 3.125137556281e-01 -4.344679245520e-06 2.411563894065e+01
8.755000000000e+02 3.074060388091e-01 9.364443856620e-06 2.417421677302e+01
8.757500000000e+02 3.022317643315e-01 2.303033941295e-05 2.423366467741e+01
8.760000000000e+02 2.970877953972e-01 3.658261377811e-05 2.429391756442e+01
8.762500000000e+02 2.920627119803e-01 4.993731079733e-05 2.435490560391e+01
8.765000000000e+02 2.872287440223e-01 6.298924693733e-05 2.441655476292e+01
8.767500000000e+02 2.826360315815e-01 7.560795170230e-05 2.447878727559e+01
8.770000000000e+02 2.783099357914e-01 8.763793311158e-05 2.454152212107e+01
8.772500000000e+02 2.742516228392e-01 9.890367228566e-05 2.460467558799e+01
8.775000000000e+02 2.704416719924e-01 1.092184786448e-04 2.466816163610e+01
8.777500000000e+02 2.668460961992e-01 1.183966986506e-04 2.473189237523e+01
8.780000000000e+02 2.634238478225e-01 1.262671490777e-04 2.479577833012e+01
8.782500000000e+02 2.601347184131e-01 1.326866990462e-04 2.485972877070e+01
8.785000000000e+02 2.569465371733e-01 1.375522947910e-04 2.492365199027e+01
8.787500000000e+02 2.538407732936e-01 1.408095115238e-04 2.498745545033e+01
8.790000000000e+02 2.508157886691e-01 1.424575805463e-04 2.505104607035e+01
8.792500000000e+02 2.478875035366e-01 1.425494012806e-04 2.511433035470e+01
8.795000000000e+02 2.450873855564e-01 1.411876790239e-04 2.517721469246e+01
8.797500000000e+02 2.424582341815e-01 1.385169104650e-04 2.523960559020e+01
8.800000000000e+02 2.400483750599e-01 1.347126192973e-04 2.530140993475e+01
8.802500000000e+02 2.379050452301e-01 1.299694369673e-04 2.536253543585e+01
8.805000000000e+02 2.360679415639e-01 1.244887517899e-04 2.542289098652e+01
8.807500000000e+02 2.345636832663e-01 1.184677652190e-04 2.548238716559e+01
8.810000000000e+02 2.334018930413e-01 1.120906677311e-04 2.554093671466e+01
8.812500000000e+02 2.325732293249e-01 1.055229647042e-04 2.559845515788e+01
8.815000000000e+02 2.320496235519e-01 9.890868044404e-05 2.565486135622e+01
8.817500000000e+02 2.317864766027e-01 9.237077095365e-05 2.571007810562e+01
8.820000000000e+02 2.317265124687e-01 8.601376108275e-05 2.576403268122e+01
8.822500000000e+02 2.318046574681e-01 7.992824759037e-05 2.581665743679e+01
8.825000000000e+02 2.319533832760e-01 7.419588267051e-05 2.586789025332e+01
8.827500000000e+02 2.321078125240e-01 6.889414148688e-05 2.591767497660e+01
8.830000000000e+02 2.322100380295e-01 6.409994384794e-05 2.596596171798e+01
8.832500000000e+02 2.322122235384e-01 5.989171232409e-05 2.601270715702e+01
8.835000000000e+02 2.320782595688e-01 5.634927097724e-05 2.605787463606e+01
8.837500000000e+02 2.317839341337e-01 5.355188964073e-05 2.610143429982e+01
8.840000000000e+02 2.313157476876e-01 5.157457925902e-05 2.614336306588e+01
8.842500000000e+02 2.306686810489e-01 5.048320886458e-05 2.618364457425e+01
8.845000000000e+02 2.298433494726e-01 5.032911124844e-05 2.622226914899e+01
8.847500000000e+02 2.288429346284e-01 5.114389803558e-05 2.625923368119e+01
8.850000000000e+02 2.276703383430e-01 5.293520503962e-05 2.629454151810e+01
8.852500000000e+02 2.263260078803e-01 5.568373984985e-05 2.632820241732e+01
8.855000000000e+02 2.248065049835e-01 5.934232356824e-05 2.636023241900e+01
8.857500000000e+02 2.231041637375e-01 6.383668708829e-05 2.639065380101e+01
8.860000000000e+02 2.212076273922e-01 6.906827256718e-05 2.641949496501e+01
8.862500000000e+02 2.191031998933e-01 7.491862258458e-05 2.644679032367e+01
8.865000000000e+02 2.167768807326e-01 8.125478174443e-05 2.647258014215e+01
8.867500000000e+02 2.142165482210e-01 8.793555985915e-05 2.649691030472e+01
8.870000000000e+02 2.114142838683e-01 9.481765195590e-05 2.651983200521e+01
8.872500000000e+02 2.083682858981e-01 1.017615249294e-04 2.654140135102e+01
8.875000000000e+02 2.050842442639e-01 1.086364348437e-04 2.656167888746e+01
8.877500000000e+02 2.015761343607e-01 1.153241960998e-04 2.658072900320e+01
8.880000000000e+02 1.978660674136e-01 1.217219541936e-04 2.659861932465e+01
8.882500000000e+02 1.939835782265e-01 1.277434440806e-04 2.661541998821e+01
8.885000000000e+02 1.899641450888e-01 1.333193105720e-04 2.663120294137e+01
8.887500000000e+02 1.858472459960e-01 1.383964628133e-04 2.664604124459e+01
8.890000000000e+02 1.816742220697e-01 1.429367638614e-04 2.666000833121e+01
8.892500000000e+02 1.774859939591e-01 1.469155277420e-04 2.667317735613e+01
8.895000000000e+02 1.733209193500e-01 1.503199258108e-04 2.668562063249e+01
8.897500000000e+02 1.692130496992e-01 1.531475835747e-04 2.669740900718e+01
8.900000000000e+02 1.651907375660e-01 1.554055723062e-04 2.670861139910e+01
8.902500000000e+02 1.612757914979e-01 1.571098576387e-04 2.671929432646e+01
8.905000000000e+02 1.574831213343e-01 1.582851228407e-04 2.672952156952e+01
8.907500000000e+02 1.538209159797e-01 1.589650033717e-04 2.673935367828e+01
8.910000000000e+02 1.502911569617e-01 1.591924904797e-04 2.674884768055e+01
8.912500000000e+02 1.468904648313e-01 1.590203804615e-04 2.675805668934e+01
8.915000000000e+02 1.436110638478e-01 1.585116023126e-04 2.676702963805e+01
8.917500000000e+02 1.404418745310e-01 1.577392604379e-04 2.677581076867e+01
8.920000000000e+02 1.373694627957e-01 1.567862010989e-04 2.678443948995e+01
8.922500000000e+02 1.343789433330e-01 1.557441603603e-04 2.679294982754e+01
8.925000000000e+02 1.314546193061e-01 1.547122943678e-04 2.680137034143e+01
8.927500000000e+02 1.285804964873e-01 1.537953092161e-04 2.680972362549e+01
8.930000000000e+02 1.257405429404e-01 1.531010672542e-04 2.681802629102e+01
8.932500000000e+02 1.229188311592e-01 1.527379817258e-04 2.682628869962e+01
8.935000000000e+02 1.200995580303e-01 1.528122150446e-04 2.683451477596e+01
8.937500000000e+02 1.172669891097e-01 1.534245917984e-04 2.684270220237e+01
8.940000000000e+02 1.144054412448e-01 1.546683151817e-04 2.685084218871e+01
8.942500000000e+02 1.114992759678e-01 1.566262103695e-04 2.685891985443e+01
8.945000000000e+02 1.085330143841e-01 1.593686739767e-04 2.686691417428e+01
8.947500000000e+02 1.054915349004e-01 1.629519952502e-04 2.687479831333e+01
8.950000000000e+02 1.023603977083e-01 1.674170570610e-04 2.688254001322e+01
8.952500000000e+02 9.912626992368e-02 1.727886476777e-04 2.689010171556e+01
8.955000000000e+02 9.577742571496e-02 1.790750530516e-04 2.689744103395e+01
8.957500000000e+02 9.230427688307e-02 1.862681074745e-04 2.690451124665e+01
8.960000000000e+02 8.869992338381e-02 1.943435992211e-04 2.691126152070e+01
8.962500000000e+02 8.496064798035e-02 2.032618938617e-04 2.691763744452e+01
8.965000000000e+02 8.108631792978e-02 2.129687868156e-04 2.692358160390e+01
8.967500000000e+02 7.708069929829e-02 2.233965224686e-04 2.692903386053e+01
8.970000000000e+02 7.295159629545e-02 2.344649378299e-04 2.693393199788e+01
8.972500000000e+02 6.871086864018e-02 2.460826075455e-04 2.693821217710e+01
8.975000000000e+02 6.437425497911e-02 2.581481273426e-04 2.694180962743e+01
8.977500000000e+02 5.996109012009e-02 2.705514372688e-04 2.694465900062e+01
8.980000000000e+02 5.549385240069e-02 2.831751942897e-04 2.694669506773e+01
8.982500000000e+02 5.099760584747e-02 2.958962186162e-04 2.694785339953e+01
8.985000000000e+02 4.649938576215e-02 3.085870406942e-04 2.694807077434e+01
8.987500000000e+02 4.202750709652e-02 3.211175006403e-04 2.694728587182e+01
8.990000000000e+02 3.761084799046e-02 3.333564307145e-04 2.694543995489e+01
8.992500000000e+02 3.327818163664e-02 3.451735133620e-04 2.694247721697e+01
8.995000000000e+02 2.905748221207e-02 3.564410969260e-04 2.693834558720e+01
8.997500000000e+02 2.497534362814e-02 3.670361493357e-04 2.693299701397e+01
9.000000000000e+02 2.105642803181e-02 3.768421811355e-04 2.692638804913e+01
9.002500000000e+02 1.732298269383e-02 3.857511658493e-04 2.691848037374e+01
9.005000000000e+02 1.379448733086e-02 3.936654740660e-04 2.690924096382e+01
9.007500000000e+02 1.048730892062e-02 4.004995553382e-04 2.689864268728e+01
9.010000000000e+02 7.414502532216e-03 4.061816987718e-04 2.688666433322e+01
9.012500000000e+02 4.585599197001e-03 4.106554379013e-04 2.687329110781e+01
9.015000000000e+02 2.006533047689e-03 4.138807882543e-04 2.685851458230e+01
9.017500000000e+02 -3.204297914270e-04 4.158352085712e-04 2.684233291352e+01
9.020000000000e+02 -2.396744749164e-03 4.165143328703e-04 2.682475101831e+01
9.022500000000e+02 -4.227514462577e-03 4.159323964013e-04 2.680578034542e+01
9.025000000000e+02 -5.821490780587e-03 4.141222900244e-04 2.678543910183e+01
9.027500000000e+02 -7.190938932034e-03 4.111354082609e-04 2.676375187835e+01
9.030000000000e+02 -8.351572368074e-03 4.070410742299e-04 2.674074976592e+01
9.032500000000e+02 -9.322357939785e-03 4.019257780685e-04 2.671646990102e+01
9.035000000000e+02 -1.012533400482e-02 3.958920300963e-04 2.669095528906e+01
9.037500000000e+02 -1.078542910260e-02 3.890570711637e-04 2.666425460815e+01
9.040000000000e+02 -1.133012270763e-02 3.815511577529e-04 2.663642160152e+01
9.042500000000e+02 -1.178916765294e-02 3.735158485157e-04 2.660751477177e+01
9.045000000000e+02 -1.219426692814e-02 3.651020582122e-04 2.657759703758e+01
9.047500000000e+02 -1.257861186595e-02 3.564678970983e-04 2.654673499226e+01
9.050000000000e+02 -1.297650076788e-02 3.477765003409e-04 2.651499853321e+01
9.052500000000e+02 -1.342284482920e-02 3.391937066565e-04 2.648246021111e+01
9.055000000000e+02 -1.395273023592e-02 3.308858074892e-04 2.644919482481e+01
9.057500000000e+02 -1.460085091969e-02 3.230171786564e-04 2.641527857646e+01
9.060000000000e+02 -1.540103778787e-02 3.157480465306e-04 2.638078859702e+01
9.062500000000e+02 -1.638577153980e-02 3.092322932783e-04 2.634580247707e+01
9.065000000000e+02 -1.758564550996e-02 3.036153397559e-04 2.631039743219e+01
9.067500000000e+02 -1.902892059816e-02 2.990321994544e-04 2.627464984850e+01
9.070000000000e+02 -2.074111152947e-02 2.956056664979e-04 2.623863487160e+01
9.072500000000e+02 -2.274453194171e-02 2.934446166729e-04 2.620242557057e+01
9.075000000000e+02 -2.505800729003e-02 2.926427746815e-04 2.616609280129e+01
9.077500000000e+02 -2.769651100005e-02 2.932772764968e-04 2.612970439702e+01
9.080000000000e+02 -3.067097060822e-02 2.954077167823e-04 2.609332505990e+01
9.082500000000e+02 -3.398805675072e-02 2.990753688172e-04 2.605701584843e+01
9.085000000000e+02 -3.765003767527e-02 3.043025983575e-04 2.602083372140e+01
9.087500000000e+02 -4.165474768607e-02 3.110925632243e-04 2.598483155750e+01
9.090000000000e+02 -4.599553083162e-02 3.194290715878e-04 2.594905757280e+01
9.092500000000e+02 -5.066132576958e-02 3.292767658260e-04 2.591355547152e+01
9.095000000000e+02 -5.563671720524e-02 3.405813921388e-04 2.587836397572e+01
9.097500000000e+02 -6.090212045588e-02 3.532702305505e-04 2.584351706214e+01
9.100000000000e+02 -6.643393929318e-02 3.672529509247e-04 2.580904359791e+01
9.102500000000e+02 -7.220483667352e-02 3.824225232310e-04 2.577496766000e+01
9.105000000000e+02 -7.818398956624e-02 3.986562569314e-04 2.574130831155e+01
9.107500000000e+02 -8.433743097121e-02 4.158170867465e-04 2.570807980567e+01
9.110000000000e+02 -9.062840156084e-02 4.337548947138e-04 2.567529183707e+01
9.112500000000e+02 -9.701774930793e-02 4.523081257132e-04 2.564294946737e+01
9.115000000000e+02 -1.034643532248e-01 4.713053932409e-04 2.561105348759e+01
9.117500000000e+02 -1.099255884311e-01 4.905672994822e-04 2.557960056193e+01
9.120000000000e+02 -1.163577972136e-01 5.099082176731e-04 2.554858362127e+01
9.122500000000e+02 -1.227168005609e-01 5.291383566869e-04 2.551799192414e+01
9.125000000000e+02 -1.289584143391e-01 5.480657492645e-04 2.548781144108e+01
9.127500000000e+02 -1.350389733182e-01 5.664982810751e-04 2.545802524281e+01
9.130000000000e+02 -1.409158739521e-01 5.842459352699e-04 2.542861356887e+01
9.132500000000e+02 -1.465480981656e-01 6.011227428742e-04 2.539955436984e+01
9.135000000000e+02 -1.518967509441e-01 6.169491279550e-04 2.537082337851e+01
9.137500000000e+02 -1.569255666205e-01 6.315539561423e-04 2.534239448413e+01
9.140000000000e+02 -1.616014000115e-01 6.447765505763e-04 2.531424006443e+01
9.142500000000e+02 -1.658946923220e-01 6.564688628066e-04 2.528633104568e+01
9.145000000000e+02 -1.697798913872e-01 6.664972247373e-04 2.525863733868e+01
9.147500000000e+02 -1.732358319152e-01 6.747443399460e-04 2.523112783625e+01
9.150000000000e+02 -1.762460656724e-01 6.811107842707e-04 2.520377079331e+01
9.152500000000e+02 -1.787991304061e-01 6.855167011972e-04 2.517653379756e+01
9.155000000000e+02 -1.808887658133e-01 6.879029540478e-04 2.514938408844e+01
9.157500000000e+02 -1.825140462470e-01 6.882324210747e-04 2.512228849633e+01
9.160000000000e+02 -1.836794742677e-01 6.864907693231e-04 2.509521370012e+01
9.162500000000e+02 -1.843949805301e-01 6.826871746973e-04 2.506812624306e+01
9.165000000000e+02 -1.846758436053e-01 6.768547555306e-04 2.504099254780e+01
9.167500000000e+02 -1.845425841244e-01 6.690506184365e-04 2.501377912405e+01
9.170000000000e+02 -1.840207151094e-01 6.593558097315e-04 2.498645247115e+01
9.172500000000e+02 -1.831405045289e-01 6.478747718961e-04 2.495897929095e+01
9.175000000000e+02 -1.819365862562e-01 6.347347048002e-04 2.493132640915e+01
9.177500000000e+02 -1.804475800087e-01 6.200844103483e-04 2.490346097541e+01
9.180000000000e+02 -1.787155836572e-01 6.040930786536e-04 2.487535042198e+01
9.182500000000e+02 -1.767856765208e-01 5.869485578858e-04 2.484696267098e+01
9.185000000000e+02 -1.747052949336e-01 5.688554571359e-04 2.481826612450e+01
9.187500000000e+02 -1.725236638399e-01 5.500331996567e-04 2.478922990119e+01
9.190000000000e+02 -1.702910840928e-01 5.307134696878e-04 2.475982386004e+01
9.192500000000e+02 -1.680583171711e-01 5.111375842381e-04 2.473001885884e+01
9.195000000000e+02 -1.658758527936e-01 4.915537197013e-04 2.469978683620e+01
9.197500000000e+02 -1.637932521330e-01 4.722139653948e-04 2.466910103744e+01
9.200000000000e+02 -1.618584976653e-01 4.533712547614e-04 2.463793623120e+01
9.202500000000e+02 -1.601173110503e-01 4.352761643139e-04 2.460626885248e+01
9.205000000000e+02 -1.586126041060e-01 4.181737470948e-04 2.457407729008e+01
9.207500000000e+02 -1.573838799713e-01 4.023002824107e-04 2.454134203759e+01
9.210000000000e+02 -1.564667590032e-01 3.878801542441e-04 2.450804594312e+01
9.212500000000e+02 -1.558925698463e-01 3.751226101218e-04 2.447417442784e+01
9.215000000000e+02 -1.556879514996e-01 3.642188692093e-04 2.443971565166e+01
9.217500000000e+02 -1.558746266935e-01 3.553394771017e-04 2.440466073568e+01
9.220000000000e+02 -1.564691588486e-01 3.486315812435e-04 2.436900389747e+01
9.222500000000e+02 -1.574828814297e-01 3.442167731739e-04 2.433274261749e+01
9.225000000000e+02 -1.589218466681e-01 3.421890447820e-04 2.429587774472e+01
9.227500000000e+02 -1.607868634286e-01 3.426131081733e-04 2.425841357755e+01
9.230000000000e+02 -1.630736516590e-01 3.455232510041e-04 2.422035792145e+01
9.232500000000e+02 -1.657730157801e-01 3.509223883854e-04 2.418172209920e+01
9.235000000000e+02 -1.688711176872e-01 3.587816695382e-04 2.414252092327e+01
9.237500000000e+02 -1.723497877956e-01 3.690404230391e-04 2.410277263408e+01
9.240000000000e+02 -1.761869167328e-01 3.816066689061e-04 2.406249878974e+01
9.242500000000e+02 -1.803568672871e-01 3.963579660144e-04 2.402172411810e+01
9.245000000000e+02 -1.848309209589e-01 4.131427098341e-04 2.398047634216e+01
9.247500000000e+02 -1.895777777534e-01 4.317819554575e-04 2.393878593594e+01
9.250000000000e+02 -1.945640421685e-01 4.520714978446e-04 2.389668589606e+01
9.252500000000e+02 -1.997547663721e-01 4.737844576242e-04 2.385421142065e+01
9.255000000000e+02 -2.051139542532e-01 4.966741329794e-04 2.381139963514e+01
9.257500000000e+02 -2.106051038531e-01 5.204772729070e-04 2.376828921332e+01
9.260000000000e+02 -2.161916742584e-01 5.449174675551e-04 2.372492006925e+01
9.262500000000e+02 -2.218375454775e-01 5.697089370651e-04 2.368133298188e+01
9.265000000000e+02 -2.275074348780e-01 5.945604284055e-04 2.363756920367e+01
9.267500000000e+02 -2.331672255290e-01 6.191792491649e-04 2.359367015300e+01
9.270000000000e+02 -2.387842676528e-01 6.432753558589e-04 2.354967704125e+01
9.272500000000e+02 -2.443276382656e-01 6.665654416974e-04 2.350563050694e+01
9.275000000000e+02 -2.497682862056e-01 6.887769803903e-04 2.346157036205e+01
9.277500000000e+02 -2.550791757674e-01 7.096521851791e-04 2.341753528047e+01
9.280000000000e+02 -2.602353819988e-01 7.289518085167e-04 2.337356250242e+01
9.282500000000e+02 -2.652140704379e-01 7.464586142859e-04 2.332968770264e+01
9.285000000000e+02 -2.699945391151e-01 7.619805397261e-04 2.328594471502e+01
9.287500000000e+02 -2.745581049504e-01 7.753536840603e-04 2.324236550267e+01
9.290000000000e+02 -2.788880824217e-01 7.864446821603e-04 2.319897996419e+01
9.292500000000e+02 -2.829696163077e-01 7.951527968682e-04 2.315581600975e+01
9.295000000000e+02 -2.867896213695e-01 8.014113233890e-04 2.311289945100e+01
9.297500000000e+02 -2.903366020799e-01 8.051886857456e-04 2.307025418026e+01
9.300000000000e+02 -2.936005806841e-01 8.064887884037e-04 2.302790214250e+01
9.302500000000e+02 -2.965729494793e-01 8.053509695813e-04 2.298586360503e+01
9.305000000000e+02 -2.992464347876e-01 8.018491168309e-04 2.294415719347e+01
9.307500000000e+02 -3.016150104364e-01 7.960905876591e-04 2.290280023752e+01
9.310000000000e+02 -3.036739317264e-01 7.882142651287e-04 2.286180885284e+01
9.312500000000e+02 -3.054197550378e-01 7.783884265077e-04 2.282119833128e+01
9.315000000000e+02 -3.068504639894e-01 7.668077800320e-04 2.278098324094e+01
9.317500000000e+02 -3.079656003840e-01 7.536903329414e-04 2.274117784165e+01
9.320000000000e+02 -3.087664843923e-01 7.392737147727e-04 2.270179617631e+01
9.322500000000e+02 -3.092564607595e-01 7.238113690866e-04 2.266285247327e+01
9.325000000000e+02 -3.094411848827e-01 7.075684866991e-04 2.262436120881e+01
9.327500000000e+02 -3.093289427374e-01 6.908177101697e-04 2.258633747409e+01
9.330000000000e+02 -3.089309654783e-01 6.738347727247e-04 2.254879697916e+01
9.332500000000e+02 -3.082617563843e-01 6.568942251940e-04 2.251175637884e+01
9.335000000000e+02 -3.073393688889e-01 6.402651579224e-04 2.247523319781e+01
9.337500000000e+02 -3.061856674116e-01 6.242072334222e-04 2.243924606413e+01
9.340000000000e+02 -3.048265027980e-01 6.089668768989e-04 2.240381468899e+01
9.342500000000e+02 -3.032918006813e-01 5.947737603099e-04 2.236895979508e+01
9.345000000000e+02 -3.016155847303e-01 5.818376520723e-04 2.233470322576e+01
9.347500000000e+02 -2.998358523013e-01 5.703456688778e-04 2.230106779924e+01
9.350000000000e+02 -2.979943334134e-01 5.604599428332e-04 2.226807724089e+01
9.352500000000e+02 -2.961361048552e-01 5.523160269967e-04 2.223575608746e+01
9.355000000000e+02 -2.943090483445e-01 5.460214717127e-04 2.220412947607e+01
9.357500000000e+02 -2.925631910377e-01 5.416549761606e-04 2.217322312940e+01
9.360000000000e+02 -2.909498698229e-01 5.392661030733e-04 2.214306311027e+01
9.362500000000e+02 -2.895208074833e-01 5.388755201683e-04 2.211367571864e+01
9.365000000000e+02 -2.883270547041e-01 5.404755922178e-04 2.208508723621e+01
9.367500000000e+02 -2.874178913028e-01 5.440314847346e-04 2.205732393705e+01
9.370000000000e+02 -2.868396518733e-01 5.494825896796e-04 2.203041177367e+01
9.372500000000e+02 -2.866345399783e-01 5.567443097271e-04 2.200437641450e+01
9.375000000000e+02 -2.868394625811e-01 5.657101175961e-04 2.197924296906e+01
9.377500000000e+02 -2.874848944225e-01 5.762538917779e-04 2.195503605809e+01
9.380000000000e+02 -2.885938427558e-01 5.882323854648e-04 2.193177960518e+01
9.382500000000e+02 -2.901809062873e-01 6.014878466915e-04 2.190949684311e+01
9.385000000000e+02 -2.922514701885e-01 6.158507762608e-04 2.188821034725e+01
9.387500000000e+02 -2.948011100911e-01 6.311424842340e-04 2.186794191787e+01
9.390000000000e+02 -2.978151767039e-01 6.471776828968e-04 2.184871265375e+01
9.392500000000e+02 -3.012685967768e-01 6.637671526943e-04 2.183054304690e+01
9.395000000000e+02 -3.051259931030e-01 6.807200900951e-04 2.181345290419e+01
9.397500000000e+02 -3.093419935772e-01 6.978462761748e-04 2.179746155626e+01
9.400000000000e+02 -3.138619261663e-01 7.149580057788e-04 2.178258780277e+01
9.402500000000e+02 -3.186227054822e-01 7.318718111524e-04 2.176885010186e+01
9.405000000000e+02 -3.235540811642e-01 7.484099419492e-04 2.175626659105e+01
9.407500000000e+02 -3.285801096000e-01 7.644015345522e-04 2.174485518599e+01
9.410000000000e+02 -3.336208972320e-01 7.796835957899e-04 2.173463359598e+01
9.412500000000e+02 -3.385944795020e-01 7.941018133395e-04 2.172561945071e+01
9.415000000000e+02 -3.434188928564e-01 8.075112102754e-04 2.171783028577e+01
9.417500000000e+02 -3.480143077447e-01 8.197767586849e-04 2.171128354694e+01
9.420000000000e+02 -3.523051467610e-01 8.307739284946e-04 2.170599658344e+01
9.422500000000e+02 -3.562221381629e-01 8.403893179766e-04 2.170198660882e+01
9.425000000000e+02 -3.597042150781e-01 8.485213483731e-04 2.169927057329e+01
9.427500000000e+02 -3.627001398594e-01 8.550810465364e-04 2.169786514136e+01
9.430000000000e+02 -3.651698655416e-01 8.599930454649e-04 2.169778650572e+01
9.432500000000e+02 -3.670855045617e-01 8.631967123793e-04 2.169905027510e+01
9.435000000000e+02 -3.684319457969e-01 8.646474893924e-04 2.170167125038e+01
9.437500000000e+02 -3.692069872101e-01 8.643181831821e-04 2.170566332169e+01
9.440000000000e+02 -3.694211186814e-01 8.622004450935e-04 2.171103924829e+01
9.442500000000e+02 -3.690968842196e-01 8.583061323279e-04 2.171781043040e+01
9.445000000000e+02 -3.682678515107e-01 8.526685347812e-04 2.172598680001e+01
9.447500000000e+02 -3.669772869362e-01 8.453434045669e-04 2.173557660328e+01
9.450000000000e+02 -3.652765745969e-01 8.364097117883e-04 2.174658620338e+01
9.452500000000e+02 -3.632233838148e-01 8.259699291484e-04 2.175902000331e+01
9.455000000000e+02 -3.608797555931e-01 8.141498789613e-04 2.177288022361e+01
9.457500000000e+02 -3.583100716532e-01 8.010981031391e-04 2.178816687076e+01
9.460000000000e+02 -3.555790659802e-01 7.869846332193e-04 2.180487755196e+01
9.462500000000e+02 -3.527498659941e-01 7.719992082666e-04 2.182300746538e+01
9.465000000000e+02 -3.498821919355e-01 7.563489307662e-04 2.184254929831e+01
9.467500000000e+02 -3.470307290275e-01 7.402553047686e-04 2.186349314580e+01
9.470000000000e+02 -3.442437419331e-01 7.239507880495e-04 2.188582655057e+01
9.472500000000e+02 -3.415619740729e-01 7.076749814266e-04 2.190953439261e+01
9.475000000000e+02 -3.390178766767e-01 6.916704142308e-04 2.193459895880e+01
9.477500000000e+02 -3.366351891652e-01 6.761778728152e-04 2.196099991972e+01
9.480000000000e+02 -3.344288700762e-01 6.614317223389e-04 2.198871431595e+01
9.482500000000e+02 -3.324054419504e-01 6.476550972945e-04 2.201771666270e+01
9.485000000000e+02 -3.305636564201e-01 6.350547580141e-04 2.204797895177e+01
9.487500000000e+02 -3.288955255877e-01 6.238163891464e-04 2.207947074822e+01
9.490000000000e+02 -3.273875929108e-01 6.141000145139e-04 2.211215921324e+01
9.492500000000e+02 -3.260224973525e-01 6.060359456658e-04 2.214600927516e+01
9.495000000000e+02 -3.247806140411e-01 5.997212689413e-04 2.218098367466e+01
9.497500000000e+02 -3.236417603395e-01 5.952167145810e-04 2.221704308620e+01
9.500000000000e+02 -3.225868406787e-01 5.925449306311e-04 2.225414624925e+01
9.502500000000e+02 -3.215992949226e-01 5.916894429075e-04 2.229225007874e+01
9.505000000000e+02 -3.206662832114e-01 5.925947520502e-04 2.233130981525e+01
9.507500000000e+02 -3.197794917415e-01 5.951676205228e-04 2.237127916918e+01
9.510000000000e+02 -3.189355115998e-01 5.992794634574e-04 2.241211044630e+01
9.512500000000e+02 -3.181357920228e-01 6.047698967023e-04 2.245375476447e+01
9.515000000000e+02 -3.173861094316e-01 6.114511999077e-04 2.249616219282e+01
9.517500000000e+02 -3.166956343261e-01 6.191136601265e-04 2.253928195976e+01
9.520000000000e+02 -3.160756428025e-01 6.275314997560e-04 2.258306263300e+01
9.522500000000e+02 -3.155379628214e-01 6.364691846786e-04 2.262745239123e+01
9.525000000000e+02 -3.150932734101e-01 6.456880096692e-04 2.267239921134e+01
9.527500000000e+02 -3.147493588124e-01 6.549523252419e-04 2.271785118424e+01
9.530000000000e+02 -3.145094875740e-01 6.640353590591e-04 2.276375674267e+01
9.532500000000e+02 -3.143709969330e-01 6.727245356948e-04 2.281006496804e+01
9.535000000000e+02 -3.143241948743e-01 6.808258385748e-04 2.285672589149e+01
9.537500000000e+02 -3.143517403765e-01 6.881673289813e-04 2.290369074001e+01
9.540000000000e+02 -3.144284225316e-01 6.946016297693e-04 2.295091223763e+01
9.542500000000e+02 -3.145215434660e-01 7.000073497831e-04 2.299834481323e+01
9.545000000000e+02 -3.145916949379e-01 7.042894828508e-04 2.304594483051e+01
9.547500000000e+02 -3.145941061135e-01 7.073790550261e-04 2.309367072305e+01
9.550000000000e+02 -3.144802733837e-01 7.092318977197e-04 2.314148311815e+01
9.552500000000e+02 -3.141999602089e-01 7.098269534000e-04 2.318934488034e+01
9.555000000000e+02 -3.137033368847e-01 7.091641050466e-04 2.323722110857e+01
9.557500000000e+02 -3.129432318863e-01 7.072618990170e-04 2.328507908030e+01
9.560000000000e+02 -3.118772697634e-01 7.041549942263e-04 2.333288812866e+01
9.562500000000e+02 -3.104699051585e-01 6.998918408665e-04 2.338061948825e+01
9.565000000000e+02 -3.086941881020e-01 6.945324803373e-04 2.342824609178e+01
9.567500000000e+02 -3.065331832823e-01 6.881465453485e-04 2.347574233724e+01
9.570000000000e+02 -3.039810140555e-01 6.808115216698e-04 2.352308382943e+01
9.572500000000e+02 -3.010434788999e-01 6.726115002511e-04 2.357024714035e+01
9.575000000000e+02 -2.977381834096e-01 6.636359383952e-04 2.361720950329e+01
9.577500000000e+02 -2.940942643259e-01 6.539789978690e-04 2.366394857690e+01
9.580000000000e+02 -2.901516484562e-01 6.437389657597e-04 2.371044219897e+01
9.582500000000e+02 -2.859599098811e-01 6.330178043204e-04 2.375666816098e+01
9.585000000000e+02 -2.815767689671e-01 6.219210431952e-04 2.380260400627e+01
9.587500000000e+02 -2.770662966286e-01 6.105579503456e-04 2.384822691747e+01
9.590000000000e+02 -2.724968523718e-01 5.990411328343e-04 2.389351352070e+01
9.592500000000e+02 -2.679389052578e-01 5.874866805183e-04 2.393843983390e+01
9.595000000000e+02 -2.634627853413e-01 5.760140098571e-04 2.398298126425e+01
9.597500000000e+02 -2.591364403583e-01 5.647454665967e-04 2.402711250212e+01
9.600000000000e+02 -2.550233723576e-01 5.538058633835e-04 2.407080766967e+01
9.602500000000e+02 -2.511807574727e-01 5.433215464713e-04 2.411404029126e+01
9.605000000000e+02 -2.476579162355e-01 5.334192304666e-04 2.415678344212e+01
9.607500000000e+02 -2.444951661680e-01 5.242243677468e-04 2.419900995720e+01
9.610000000000e+02 -2.417230933521e-01 5.158588704296e-04 2.424069249919e+01
9.612500000000e+02 -2.393623194451e-01 5.084387338733e-04 2.428180392199e+01
9.615000000000e+02 -2.374237016066e-01 5.020713302951e-04 2.432231739368e+01
9.617500000000e+02 -2.359089788647e-01 4.968522926814e-04 2.436220683584e+01
9.620000000000e+02 -2.348117694149e-01 4.928622919992e-04 2.440144712200e+01
9.622500000000e+02 -2.341188515301e-01 4.901638920490e-04 2.444001448227e+01
9.625000000000e+02 -2.338116110347e-01 4.887986454272e-04 2.447788692417e+01
9.627500000000e+02 -2.338675408415e-01 4.887845599876e-04 2.451504450026e+01
9.630000000000e+02 -2.342616756997e-01 4.901142095073e-04 2.455146973597e+01
9.632500000000e+02 -2.349678409245e-01 4.927535933623e-04 2.458714805077e+01
9.635000000000e+02 -2.359596399096e-01 4.966418590180e-04 2.462206798709e+01
9.637500000000e+02 -2.372110948882e-01 5.016920226233e-04 2.465622158846e+01
9.640000000000e+02 -2.386969060483e-01 5.077926137543e-04 2.468960464027e+01
9.642500000000e+02 -2.403923310875e-01 5.148102768685e-04 2.472221696878e+01
9.645000000000e+02 -2.422727376647e-01 5.225931899224e-04 2.475406248188e+01
9.647500000000e+02 -2.443128511699e-01 5.309751092420e-04 2.478514937648e+01
9.650000000000e+02 -2.464858390492e-01 5.397799216922e-04 2.481549016922e+01
9.652500000000e+02 -2.487623158662e-01 5.488262987940e-04 2.484510171926e+01
9.655000000000e+02 -2.511094123831e-01 5.579324388491e-04 2.487400518395e+01
9.657500000000e+02 -2.534900202615e-01 5.669205852831e-04 2.490222593925e+01
9.660000000000e+02 -2.558623202046e-01 5.756210234707e-04 2.492979356866e+01
9.662500000000e+02 -2.581797141413e-01 5.838755424636e-04 2.495674160704e+01
9.665000000000e+02 -2.603911752692e-01 5.915401522175e-04 2.498310750016e+01
9.667500000000e+02 -2.624420760147e-01 5.984870781381e-04 2.500893240700e+01
9.670000000000e+02 -2.642754335518e-01 6.046059805406e-04 2.503426117775e+01
9.672500000000e+02 -2.658336088100e-01 6.098045767688e-04 2.505914199215e+01
9.675000000000e+02 -2.670602221253e-01 6.140085872187e-04 2.508362640451e+01
9.677500000000e+02 -2.679022957372e-01 6.171612932255e-04 2.510776908500e+01
9.680000000000e+02 -2.683124541250e-01 6.192228219558e-04 2.513162754193e+01
9.682500000000e+02 -2.682509248164e-01 6.201692003865e-04 2.515526212153e+01
9.685000000000e+02 -2.676874151039e-01 6.199914743040e-04 2.517873551198e+01
9.687500000000e+02 -2.666024842343e-01 6.186948406916e-04 2.520211271723e+01
9.690000000000e+02 -2.649885869746e-01 6.162979944180e-04 2.522546046469e+01
9.692500000000e+02 -2.628504535644e-01 6.128326169474e-04 2.524884709555e+01
9.695000000000e+02 -2.602050560875e-01 6.083430944478e-04 2.527234185716e+01
9.697500000000e+02 -2.570809070350e-01 6.028863449441e-04 2.529601471932e+01
9.700000000000e+02 -2.535169999942e-01 5.965317730885e-04 2.531993560408e+01
9.702500000000e+02 -2.495612641035e-01 5.893612273862e-04 2.534417394653e+01
9.705000000000e+02 -2.452687295278e-01 5.814688525210e-04 2.536879823346e+01
9.707500000000e+02 -2.406995764489e-01 5.729608021730e-04 2.539387521724e+01
9.710000000000e+02 -2.359170564938e-01 5.639546717552e-04 2.541946947120e+01
9.712500000000e+02 -2.309855155669e-01 5.545786461869e-04 2.544564276841e+01
9.715000000000e+02 -2.259685506863e-01 5.449702570552e-04 2.547245368788e+01
9.717500000000e+02 -2.209274563987e-01 5.352748019610e-04 2.549995689001e+01
9.720000000000e+02 -2.159199299199e-01 5.256433498091e-04 2.552820278405e+01
9.722500000000e+02 -2.109991286786e-01 5.162304219917e-04 2.555723707138e+01
9.725000000000e+02 -2.062130580825e-01 5.071913826501e-04 2.558710034090e+01
9.727500000000e+02 -2.016042641996e-01 4.986795849669e-04 2.561782766635e+01
9.730000000000e+02 -1.972097855201e-01 4.908434210594e-04 2.564944844259e+01
9.732500000000e+02 -1.930613208603e-01 4.838232462686e-04 2.568198583277e+01
9.735000000000e+02 -1.891855130187e-01 4.777483955338e-04 2.571545664689e+01
9.737500000000e+02 -1.856043134606e-01 4.727343147046e-04 2.574987099667e+01
9.740000000000e+02 -1.823353310524e-01 4.688799318632e-04 2.578523223361e+01
9.742500000000e+02 -1.793921522376e-01 4.662652392846e-04 2.582153646741e+01
9.745000000000e+02 -1.767845581660e-01 4.649493142517e-04 2.585877249092e+01
9.747500000000e+02 -1.745186405775e-01 4.649687446047e-04 2.589692176687e+01
9.750000000000e+02 -1.725968097254e-01 4.663364028293e-04 2.593595796836e+01
9.752500000000e+02 -1.710177107539e-01 4.690409213635e-04 2.597584725881e+01
9.755000000000e+02 -1.697760643378e-01 4.730463811646e-04 2.601654787515e+01
9.757500000000e+02 -1.688624928467e-01 4.782927986477e-04 2.605801049371e+01
9.760000000000e+02 -1.682633390074e-01 4.846968101312e-04 2.610017792541e+01
9.762500000000e+02 -1.679605631587e-01 4.921531311737e-04 2.614298558634e+01
9.765000000000e+02 -1.679317097400e-01 5.005362103283e-04 2.618636128143e+01
9.767500000000e+02 -1.681500205401e-01 5.097025159982e-04 2.623022578959e+01
9.770000000000e+02 -1.685846716916e-01 5.194931743860e-04 2.627449279156e+01
9.772500000000e+02 -1.692011804626e-01 5.297368157573e-04 2.631906930175e+01
9.775000000000e+02 -1.699619486695e-01 5.402527559940e-04 2.636385616723e+01
9.777500000000e+02 -1.708269422232e-01 5.508543199320e-04 2.640874811912e+01
9.780000000000e+02 -1.717544821732e-01 5.613524574225e-04 2.645363456482e+01
9.782500000000e+02 -1.727021020623e-01 5.715592050769e-04 2.649839975219e+01
9.785000000000e+02 -1.736274471930e-01 5.812912556770e-04 2.654292345934e+01
9.787500000000e+02 -1.744891692186e-01 5.903733328076e-04 2.658708148996e+01
9.790000000000e+02 -1.752477715398e-01 5.986412629472e-04 2.663074645621e+01
9.792500000000e+02 -1.758663974013e-01 6.059449941512e-04 2.667378821909e+01
9.795000000000e+02 -1.763114992992e-01 6.121511605054e-04 2.671607479009e+01
9.797500000000e+02 -1.765533915669e-01 6.171452250276e-04 2.675747308600e+01
9.800000000000e+02 -1.765666764089e-01 6.208332563686e-04 2.679784975709e+01
9.802500000000e+02 -1.763305051075e-01 6.231432173162e-04 2.683707221744e+01
9.805000000000e+02 -1.758287525412e-01 6.240258704168e-04 2.687500936240e+01
9.807500000000e+02 -1.750500212279e-01 6.234552295196e-04 2.691153265682e+01
9.810000000000e+02 -1.739875704217e-01 6.214285738088e-04 2.694651707871e+01
9.812500000000e+02 -1.726391408946e-01 6.179660524289e-04 2.697984201144e+01
9.815000000000e+02 -1.710067054448e-01 6.131099487554e-04 2.701139233144e+01
9.817500000000e+02 -1.690962032560e-01 6.069237263827e-04 2.704105904642e+01
9.820000000000e+02 -1.669171821346e-01 5.994907145905e-04 2.706874040586e+01
9.822500000000e+02 -1.644824962188e-01 5.909126022541e-04 2.709434243134e+01
9.825000000000e+02 -1.618079126442e-01 5.813076697261e-04 2.711777987348e+01
9.827500000000e+02 -1.589118040819e-01 5.708089094643e-04 2.713897662336e+01
9.830000000000e+02 -1.558147641391e-01 5.595619318835e-04 2.715786649761e+01
9.832500000000e+02 -1.525392755347e-01 5.477227316114e-04 2.717439363805e+01
9.835000000000e+02 -1.491093903060e-01 5.354553872786e-04 2.718851287976e+01
9.837500000000e+02 -1.455503427796e-01 5.229295637072e-04 2.720019028182e+01
9.840000000000e+02 -1.418882575661e-01 5.103179639618e-04 2.720940320706e+01
9.842500000000e+02 -1.381497503449e-01 4.977936346201e-04 2.721614073520e+01
9.845000000000e+02 -1.343616303793e-01 4.855272440137e-04 2.722040359225e+01
9.847500000000e+02 -1.305504929069e-01 4.736843150337e-04 2.722220437952e+01
9.850000000000e+02 -1.267424156865e-01 4.624225032343e-04 2.722156737085e+01
9.852500000000e+02 -1.229625937868e-01 4.518889039629e-04 2.721852842782e+01
9.855000000000e+02 -1.192349866045e-01 4.422174821092e-04 2.721313481091e+01
9.857500000000e+02 -1.155820480875e-01 4.335266741088e-04 2.720544469010e+01
9.860000000000e+02 -1.120244201371e-01 4.259172267064e-04 2.719552674010e+01
9.862500000000e+02 -1.085806953562e-01 4.194703085063e-04 2.718345951090e+01
9.865000000000e+02 -1.052671933398e-01 4.142460049704e-04 2.716933077537e+01
9.867500000000e+02 -1.020978385179e-01 4.102821600232e-04 2.715323660643e+01
9.870000000000e+02 -9.908403340671e-02 4.075936983731e-04 2.713528051673e+01
9.872500000000e+02 -9.623460919113e-02 4.061723604424e-04 2.711557241561e+01
9.875000000000e+02 -9.355579404500e-02 4.059869475078e-04 2.709422760151e+01
9.877500000000e+02 -9.105128102046e-02 4.069839853931e-04 2.707136552010e+01
9.880000000000e+02 -8.872227822465e-02 4.090888652003e-04 2.704710867033e+01
9.882500000000e+02 -8.656760689964e-02 4.122074346520e-04 2.702158142431e+01
9.885000000000e+02 -8.458383758977e-02 4.162279439593e-04 2.699490884071e+01
9.887500000000e+02 -8.276541020421e-02 4.210232907711e-04 2.696721561299e+01
9.890000000000e+02 -8.110481282425e-02 4.264535450343e-04 2.693862488591e+01
9.892500000000e+02 -7.959272645665e-02 4.323687216548e-04 2.690925729432e+01
9.895000000000e+02 -7.821817366973e-02 4.386116908261e-04 2.687923008727e+01
9.897500000000e+02 -7.696870286410e-02 4.450211088419e-04 2.684865615782e+01
9.900000000000e+02 -7.583052509315e-02 4.514344512356e-04 2.681764343241e+01
9.902500000000e+02 -7.478869628471e-02 4.576908901550e-04 2.678629407458e+01
9.905000000000e+02 -7.382725973818e-02 4.636341571284e-04 2.675470407445e+01
9.907500000000e+02 -7.292943102378e-02 4.691151623653e-04 2.672296264728e+01
9.910000000000e+02 -7.207776110826e-02 4.739945129928e-04 2.669115200484e+01
9.912500000000e+02 -7.125433446676e-02 4.781446521929e-04 2.665934694484e+01
9.915000000000e+02 -7.044096261771e-02 4.814518569465e-04 2.662761478577e+01
9.917500000000e+02 -6.961940613029e-02 4.838178156549e-04 2.659601512840e+01
9.920000000000e+02 -6.877160374784e-02 4.851610082188e-04 2.656459993368e+01
9.922500000000e+02 -6.787992410382e-02 4.854176424925e-04 2.653341342890e+01
9.925000000000e+02 -6.692742450600e-02 4.845424088889e-04 2.650249231237e+01
9.927500000000e+02 -6.589812151931e-02 4.825087437925e-04 2.647186579552e+01
9.930000000000e+02 -6.477726705493e-02 4.793089042974e-04 2.644155585628e+01
9.932500000000e+02 -6.355161847934e-02 4.749537313075e-04 2.641157751189e+01
9.935000000000e+02 -6.220969883386e-02 4.694720221337e-04 2.638193905349e+01
9.937500000000e+02 -6.074204164758e-02 4.629097603460e-04 2.635264241866e+01
9.940000000000e+02 -5.914140604684e-02 4.553290226042e-04 2.632368358948e+01
9.942500000000e+02 -5.740295683722e-02 4.468068191079e-04 2.629505295589e+01
9.945000000000e+02 -5.552440912809e-02 4.374336512172e-04 2.626673578263e+01
9.947500000000e+02 -5.350611278079e-02 4.273117748193e-04 2.623871266473e+01
9.950000000000e+02 -5.135109327235e-02 4.165536165962e-04 2.621095999647e+01
9.952500000000e+02 -4.906503369975e-02 4.052797220904e-04 2.618345047206e+01
9.955000000000e+02 -4.665618212065e-02 3.936169917997e-04 2.615615355405e+01
9.957500000000e+02 -4.413523095229e-02 3.816967709768e-04 2.612903598225e+01
9.960000000000e+02 -4.151510930283e-02 3.696528643403e-04 2.610206223315e+01
9.962500000000e+02 -3.881074391975e-02 3.576195746085e-04 2.607519499969e+01
9.965000000000e+02 -3.603874187647e-02 3.457297850580e-04 2.604839560098e+01
9.967500000000e+02 -3.321708178456e-02 3.341130832337e-04 2.602162443635e+01
9.970000000000e+02 -3.036473182027e-02 3.228939823871e-04 2.599484136532e+01
9.972500000000e+02 -2.750124355025e-02 3.121902318604e-04 2.596800602463e+01
9.975000000000e+02 -2.464635559599e-02 3.021112393441e-04 2.594107817883e+01
9.977500000000e+02 -2.181960321594e-02 2.927566394743e-04 2.591401804449e+01
9.980000000000e+02 -1.903987522779e-02 2.842149982211e-04 2.588678646507e+01
9.982500000000e+02 -1.632504380501e-02 2.765626919573e-04 2.585934516571e+01
9.985000000000e+02 -1.369162398618e-02 2.698629819384e-04 2.583165699856e+01
9.987500000000e+02 -1.115438817519e-02 2.641652252372e-04 2.580368597497e+01
9.990000000000e+02 -8.726138465510e-03 2.595043656139e-04 2.577539754622e+01
9.992500000000e+02 -6.417392469245e-03 2.559005241171e-04 2.574675855444e+01
9.995000000000e+02 -4.236257635106e-03 2.533589267850e-04 2.571773747759e+01
9.997500000000e+02 -2.188214202754e-03 2.518698852997e-04 2.568830433050e+01
1.000000000000e+03 -2.761040443860e-04 2.514091582102e-04 2.565843089540e+01
1.000250000000e+03 1.499974228228e-03 2.519383336934e-04 2.562809057532e+01
1.000500000000e+03 3.142568075395e-03 2.534055914734e-04 2.559725859049e+01
1.000750000000e+03 4.656831947812e-03 2.557464957928e-04 2.556591191147e+01
1.001000000000e+03 6.050368839296e-03 2.588850695878e-04 2.553402931860e+01
1.001250000000e+03 7.333096308282e-03 2.627348968377e-04 2.550159131073e+01
1.001500000000e+03 8.516960512668e-03 2.672005382870e-04 2.546858026789e+01
1.001750000000e+03 9.615725755602e-03 2.721789067297e-04 2.543498035008e+01
1.002000000000e+03 1.064466523016e-02 2.775608375751e-04 2.540077754243e+01
1.002250000000e+03 1.162029017015e-02 2.832326391646e-04 2.536595953053e+01
1.002500000000e+03 1.255997375321e-02 2.890778241384e-04 2.533051585708e+01
1.002750000000e+03 1.348164797129e-02 2.949787051426e-04 2.529443778030e+01
1.003000000000e+03 1.440345380611e-02 3.008180772309e-04 2.525771826591e+01
1.003250000000e+03 1.534339969131e-02 3.064808554319e-04 2.522035197752e+01
1.003500000000e+03 1.631905296211e-02 3.118556247601e-04 2.518233509548e+01
1.003750000000e+03 1.734718352639e-02 3.168361749721e-04 2.514366543997e+01
1.004000000000e+03 1.844347983487e-02 3.213228684824e-04 2.510434230347e+01
1.004250000000e+03 1.962228952715e-02 3.252238920491e-04 2.506436627276e+01
1.004500000000e+03 2.089632397099e-02 3.284564347862e-04 2.502373935952e+01
1.004750000000e+03 2.227647603192e-02 3.309476300747e-04 2.498246464502e+01
1.005000000000e+03 2.377159344219e-02 3.326354161359e-04 2.494054643981e+01
1.005250000000e+03 2.538835386759e-02 3.334692091922e-04 2.489798991924e+01
1.005500000000e+03 2.713111976238e-02 3.334104072151e-04 2.485480128479e+01
1.005750000000e+03 2.900188096966e-02 3.324327607129e-04 2.481098740640e+01
1.006000000000e+03 3.100019879725e-02 3.305224681557e-04 2.476655599461e+01
1.006250000000e+03 3.312321792317e-02 3.276782832124e-04 2.472151526736e+01
1.006500000000e+03 3.536570100598e-02 3.239112936330e-04 2.467587414560e+01
1.006750000000e+03 3.772010926010e-02 3.192447240530e-04 2.462964195085e+01
1.007000000000e+03 4.017672539398e-02 3.137134158701e-04 2.458282863860e+01
1.007250000000e+03 4.272379836747e-02 3.073634523542e-04 2.453544453597e+01
1.007500000000e+03 4.534774608283e-02 3.002512879208e-04 2.448750058336e+01
1.007750000000e+03 4.803337073314e-02 2.924430442422e-04 2.443900827822e+01
1.008000000000e+03 5.076409704637e-02 2.840136718173e-04 2.438997964446e+01
1.008250000000e+03 5.352226818678e-02 2.750458960089e-04 2.434042749705e+01
1.008500000000e+03 5.628942905778e-02 2.656290583749e-04 2.429036544851e+01
1.008750000000e+03 5.904662449138e-02 2.558581942432e-04 2.423980793783e+01
1.009000000000e+03 6.177474387643e-02 2.458327198874e-04 2.418877053142e+01
1.009250000000e+03 6.445483221887e-02 2.356552752894e-04 2.413726994227e+01
1.009500000000e+03 6.706842207598e-02 2.254304223668e-04 2.408532422320e+01
1.009750000000e+03 6.959783053140e-02 2.152634944774e-04 2.403295280755e+01
1.010000000000e+03 7.202649570677e-02 2.052591573066e-04 2.398017680010e+01
1.010250000000e+03 7.433923909477e-02 1.955202875379e-04 2.392701900178e+01
1.010500000000e+03 7.652253227676e-02 1.861467262339e-04 2.387350405630e+01
1.010750000000e+03 7.856472447220e-02 1.772341176996e-04 2.381965855383e+01
1.011000000000e+03 8.045623749605e-02 1.688727866275e-04 2.376551113379e+01
1.011250000000e+03 8.218970824931e-02 1.611467949130e-04 2.371109248699e+01
1.011500000000e+03 8.376011362975e-02 1.541328718757e-04 2.365643550325e+01
1.011750000000e+03 8.516482036060e-02 1.478996407902e-04 2.360157523664e+01
1.012000000000e+03 8.640359919406e-02 1.425069576531e-04 2.354654887579e+01
1.012250000000e+03 8.747859136597e-02 1.380051968849e-04 2.349139580485e+01
1.012500000000e+03 8.839422083742e-02 1.344348808933e-04 2.343615747563e+01
1.012750000000e+03 8.915706386314e-02 1.318262623125e-04 2.338087737963e+01
1.013000000000e+03 8.977565610756e-02 1.301991036784e-04 2.332560097223e+01
1.013250000000e+03 9.026028731376e-02 1.295625753475e-04 2.327037552554e+01
1.013500000000e+03 9.062273817194e-02 1.299153385166e-04 2.321525002683e+01
1.013750000000e+03 9.087597212705e-02 1.312456937514e-04 2.316027503625e+01
1.014000000000e+03 9.103386630578e-02 1.335319335342e-04 2.310550252326e+01
1.014250000000e+03 9.111083705128e-02 1.367427229636e-04 2.305098569927e+01
1.014500000000e+03 9.112157242817e-02 1.408375421387e-04 2.299677884823e+01
1.014750000000e+03 9.108064088636e-02 1.457672314662e-04 2.294293712566e+01
1.015000000000e+03 9.100225428833e-02 1.514745926277e-04 2.288951639056e+01
1.015250000000e+03 9.089990546165e-02 1.578952367510e-04 2.283657298862e+01
1.015500000000e+03 9.078613429329e-02 1.649582900222e-04 2.278416355950e+01
1.015750000000e+03 9.067232737591e-02 1.725871011857e-04 2.273234486585e+01
1.016000000000e+03 9.056846006769e-02 1.807001677622e-04 2.268117355499e+01
1.016250000000e+03 9.048298669817e-02 1.892118953041e-04 2.263070599188e+01
1.016500000000e+03 9.042272018140e-02 1.980334694566e-04 2.258099804800e+01
1.016750000000e+03 9.039282154754e-02 2.070736064769e-04 2.253210494196e+01
1.017000000000e+03 9.039673350003e-02 2.162395239216e-04 2.248408100432e+01
1.017250000000e+03 9.043627533899e-02 2.254376709004e-04 2.243697952376e+01
1.017500000000e+03 9.051174042297e-02 2.345745378353e-04 2.239085255234e+01
1.017750000000e+03 9.062203637816e-02 2.435574462209e-04 2.234575072441e+01
1.018000000000e+03 9.076493058644e-02 2.522951869026e-04 2.230172309341e+01
1.018250000000e+03 9.093722578777e-02 2.606989461883e-04 2.225881693354e+01
1.018500000000e+03 9.113508455773e-02 2.686828649279e-04 2.221707758365e+01
1.018750000000e+03 9.135431331802e-02 2.761646269368e-04 2.217654828126e+01
1.019000000000e+03 9.159072432147e-02 2.830659908782e-04 2.213726999951e+01
1.019250000000e+03 9.184042381813e-02 2.893134340047e-04 2.209928129172e+01
1.019500000000e+03 9.210018380387e-02 2.948385262572e-04 2.206261814984e+01
1.019750000000e+03 9.236778938891e-02 2.995783557862e-04 2.202731385758e+01
1.020000000000e+03 9.264232159503e-02 3.034759773817e-04 2.199339888310e+01
1.020250000000e+03 9.292448881370e-02 3.064806040539e-04 2.196090074509e+01
1.020500000000e+03 9.321685545375e-02 3.085479501150e-04 2.192984394647e+01
1.020750000000e+03 9.352408238227e-02 3.096403519128e-04 2.190024986366e+01
1.021000000000e+03 9.385307970484e-02 3.097269565059e-04 2.187213670093e+01
1.021250000000e+03 9.421311421665e-02 3.087838100297e-04 2.184551948254e+01
1.021500000000e+03 9.461586177349e-02 3.067938508247e-04 2.182040997879e+01
1.021750000000e+03 9.507537582700e-02 3.037471596277e-04 2.179681679102e+01
1.022000000000e+03 9.560799298668e-02 2.996408230263e-04 2.177474530225e+01
1.022250000000e+03 9.623216396204e-02 2.944788879192e-04 2.175419782102e+01
1.022500000000e+03 9.696820896516e-02 2.882723370774e-04 2.173517363866e+01
1.022750000000e+03 9.783799251047e-02 2.810389189777e-04 2.171766908725e+01
1.023000000000e+03 9.886454936420e-02 2.728031606165e-04 2.170167779883e+01
1.023250000000e+03 1.000716079283e-01 2.635963730275e-04 2.168719072009e+01
1.023500000000e+03 1.014830960905e-01 2.534564453553e-04 2.167419643406e+01
1.023750000000e+03 1.031225546616e-01 2.424278113882e-04 2.166268127867e+01
1.024000000000e+03 1.050125378527e-01 2.305612904712e-04 2.165262961733e+01
1.024250000000e+03 1.071739586073e-01 2.179140299037e-04 2.164402398320e+01
1.024500000000e+03 1.096254323450e-01 2.045493312687e-04 2.163684544731e+01
1.024750000000e+03 1.123826124215e-01 1.905366128912e-04 2.163107379684e+01
1.025000000000e+03 1.154575339838e-01 1.759512825737e-04 2.162668780316e+01
1.025250000000e+03 1.188579861531e-01 1.608745544721e-04 2.162366547300e+01
1.025500000000e+03 1.225869401384e-01 1.453931464262e-04 2.162198433122e+01
1.025750000000e+03 1.266420207949e-01 1.295992613563e-04 2.162162154398e+01
1.026000000000e+03 1.310150736328e-01 1.135902571133e-04 2.162255430948e+01
1.026250000000e+03 1.356918024793e-01 9.746840405767e-05 2.162475995291e+01
1.026500000000e+03 1.406515225299e-01 8.134046402314e-05 2.162821617768e+01
1.026750000000e+03 1.458670171298e-01 6.531743856549e-05 2.163290110287e+01
1.027000000000e+03 1.513045180327e-01 4.951394261411e-05 2.163879361297e+01
1.027250000000e+03 1.569238137734e-01 3.404779131818e-05 2.164587322287e+01
1.027500000000e+03 1.626784827677e-01 1.903926803694e-05 2.165412040093e+01
1.027750000000e+03 1.685162702754e-01 4.610537896020e-06 2.166351640166e+01
1.028000000000e+03 1.743795875197e-01 -9.115176510480e-06 2.167404336573e+01
1.028250000000e+03 1.802061414199e-01 -2.201451853366e-05 2.168568440675e+01
1.028500000000e+03 1.859296934581e-01 -3.396481687562e-05 2.169842336352e+01
1.028750000000e+03 1.914809239155e-01 -4.484515571239e-05 2.171224481841e+01
1.029000000000e+03 1.967884006925e-01 -5.453752248156e-05 2.172713409140e+01
1.029250000000e+03 2.017796368566e-01 -6.292782204528e-05 2.174307686451e+01
1.029500000000e+03 2.063822140900e-01 -6.990725392018e-05 2.176005930351e+01
1.029750000000e+03 2.105249569502e-01 -7.537342467125e-05 2.177806759155e+01
1.030000000000e+03 2.141391359090e-01 -7.923180345124e-05 2.179708798647e+01
1.030250000000e+03 2.171596754437e-01 -8.139701828014e-05 2.181710650080e+01
1.030500000000e+03 2.195263332282e-01 -8.179418181898e-05 2.183810856493e+01
1.030750000000e+03 2.211848503574e-01 -8.036044312321e-05 2.186007903078e+01
1.031000000000e+03 2.220880227581e-01 -7.704610147826e-05 2.188300183030e+01
1.031250000000e+03 2.221966707874e-01 -7.181598855680e-05 2.190685962913e+01
1.031500000000e+03 2.214805236019e-01 -6.465092489854e-05 2.193163385147e+01
1.031750000000e+03 2.199189454549e-01 -5.554878510765e-05 2.195730432005e+01
1.032000000000e+03 2.175015325373e-01 -4.452560697180e-05 2.198384915739e+01
1.032250000000e+03 2.142285277545e-01 -3.161645842948e-05 2.201124444603e+01
1.032500000000e+03 2.101111111015e-01 -1.687624104006e-05 2.203946436523e+01
1.032750000000e+03 2.051714799040e-01 -3.802016220200e-07 2.206848091238e+01
1.033000000000e+03 1.994427795563e-01 1.777562319496e-05 2.209826388764e+01
1.033250000000e+03 1.929688663641e-01 3.747449458917e-05 2.212878091829e+01
1.033500000000e+03 1.858038957137e-01 5.857925167257e-05 2.215999727628e+01
1.033750000000e+03 1.780117925692e-01 8.093280349192e-05 2.219187623995e+01
1.034000000000e+03 1.696655482396e-01 1.043590456971e-04 2.222437905823e+01
1.034250000000e+03 1.608464026865e-01 1.286640635512e-04 2.225746493198e+01
1.034500000000e+03 1.516429224728e-01 1.536376834375e-04 2.229109158621e+01
1.034750000000e+03 1.421499589139e-01 1.790553141501e-04 2.232521506322e+01
1.035000000000e+03 1.324675314799e-01 2.046801778131e-04 2.235979044258e+01
1.035250000000e+03 1.226996343055e-01 2.302656994563e-04 2.239477167958e+01
1.035500000000e+03 1.129529663716e-01 2.555583236665e-04 2.243011240466e+01
1.035750000000e+03 1.033356404892e-01 2.803003323438e-04 2.246576578770e+01
1.036000000000e+03 9.395581009081e-02 3.042330952640e-04 2.250168538213e+01
1.036250000000e+03 8.492032870985e-02 3.271001561446e-04 2.253782499330e+01
1.036500000000e+03 7.633332371269e-02 3.486507363699e-04 2.257413953753e+01
1.036750000000e+03 6.829485406326e-02 3.686429187001e-04 2.261058494157e+01
1.037000000000e+03 6.089953260255e-02 3.868470431290e-04 2.264711865453e+01
1.037250000000e+03 5.423517617952e-02 4.030490422753e-04 2.268370007407e+01
1.037500000000e+03 4.838154734664e-02 4.170535384747e-04 2.272029067684e+01
1.037750000000e+03 4.340919562312e-02 4.286866373989e-04 2.275685403577e+01
1.038000000000e+03 3.937828251123e-02 4.377989486675e-04 2.279335644632e+01
1.038250000000e+03 3.633769778712e-02 4.442678975965e-04 2.282976652523e+01
1.038500000000e+03 3.432414112386e-02 4.480000996696e-04 2.286605572979e+01
1.038750000000e+03 3.336149042952e-02 4.489330728804e-04 2.290219817681e+01
1.039000000000e+03 3.346035934184e-02 4.470367871124e-04 2.293817039795e+01
1.039250000000e+03 3.461772856253e-02 4.423149128161e-04 2.297395164739e+01
1.039500000000e+03 3.681692497456e-02 4.348054021079e-04 2.300952350088e+01
1.039750000000e+03 4.002774784090e-02 4.245807912121e-04 2.304486973987e+01
1.040000000000e+03 4.420681681322e-02 4.117480713809e-04 2.307997620562e+01
1.040250000000e+03 4.929819243408e-02 3.964478313369e-04 2.311483030595e+01
1.040500000000e+03 5.523407022269e-02 3.788533753998e-04 2.314942113333e+01
1.040750000000e+03 6.193579305515e-02 3.591689773170e-04 2.318373894915e+01
1.041000000000e+03 6.931495983047e-02 3.376277853958e-04 2.321777496903e+01
1.041250000000e+03 7.727467569121e-02 3.144892540939e-04 2.325152116484e+01
1.041500000000e+03 8.571096300772e-02 2.900360445162e-04 2.328496976848e+01
1.041750000000e+03 9.451415421410e-02 2.645706474655e-04 2.331811347114e+01
1.042000000000e+03 1.035704621977e-01 2.384114553555e-04 2.335094473547e+01
1.042250000000e+03 1.127634598470e-01 2.118886175324e-04 2.338345611181e+01
1.042500000000e+03 1.219756458990e-01 1.853395653848e-04 2.341563968417e+01
1.042750000000e+03 1.310899280165e-01 1.591043619313e-04 2.344748716690e+01
1.043000000000e+03 1.399910810269e-01 1.335208608443e-04 2.347899002934e+01
1.043250000000e+03 1.485671424310e-01 1.089199482081e-04 2.351013913716e+01
1.043500000000e+03 1.567107236344e-01 8.562073609429e-05 2.354092497228e+01
1.043750000000e+03 1.643202605669e-01 6.392582927183e-05 2.357133788539e+01
1.044000000000e+03 1.713011267499e-01 4.411708081240e-05 2.360136780988e+01
1.044250000000e+03 1.775667286522e-01 2.645125627349e-05 2.363100488286e+01
1.044500000000e+03 1.830394095651e-01 1.115656571412e-05 2.366023917488e+01
1.044750000000e+03 1.876513713549e-01 -1.570861799040e-06 2.368906136307e+01
1.045000000000e+03 1.913453679975e-01 -1.156944785614e-05 2.371746252185e+01
1.045250000000e+03 1.940754423820e-01 -1.871464725526e-05 2.374543482463e+01
1.045500000000e+03 1.958073951836e-01 -2.292024884132e-05 2.377297137829e+01
1.045750000000e+03 1.965192986503e-01 -2.413958755282e-05 2.380006688083e+01
1.046000000000e+03 1.962017785830e-01 -2.236584851717e-05 2.382671772923e+01
1.046250000000e+03 1.948581466353e-01 -1.763170934780e-05 2.385292214419e+01
1.046500000000e+03 1.925045065262e-01 -1.000878643382e-05 2.387868073596e+01
1.046750000000e+03 1.891695637335e-01 3.938931683100e-07 2.390399654331e+01
1.047000000000e+03 1.848943456262e-01 1.343166602987e-05 2.392887535572e+01
1.047250000000e+03 1.797316632206e-01 2.892669640066e-05 2.395332572456e+01
1.047500000000e+03 1.737455082912e-01 4.667051676051e-05 2.397735941618e+01
1.047750000000e+03 1.670101500006e-01 6.642726355306e-05 2.400099135438e+01
1.048000000000e+03 1.596091063016e-01 8.793708283773e-05 2.402423977951e+01
1.048250000000e+03 1.516339556356e-01 1.109197966357e-04 2.404712634809e+01
1.048500000000e+03 1.431829606486e-01 1.350788820753e-04 2.406967601686e+01
1.048750000000e+03 1.343596521347e-01 1.601054599376e-04 2.409191726209e+01
1.049000000000e+03 1.252712473422e-01 1.856825837280e-04 2.411388192440e+01
1.049250000000e+03 1.160270517211e-01 2.114894917040e-04 2.413560503492e+01
1.049500000000e+03 1.067368565447e-01 2.372059537323e-04 2.415712493527e+01
1.049750000000e+03 9.750933719933e-02 2.625165362337e-04 2.417848289884e+01
1.050000000000e+03 8.845052453134e-02 2.871149120493e-04 2.419972318604e+01
1.050250000000e+03 7.966238393310e-02 3.107078583587e-04 2.422089265054e+01
1.050500000000e+03 7.124147461537e-02 3.330193537122e-04 2.424204071849e+01
1.050750000000e+03 6.327782789020e-02 3.537940771587e-04 2.426321898946e+01
1.051000000000e+03 5.585388751398e-02 3.728010460201e-04 2.428448114185e+01
1.051250000000e+03 4.904373987079e-02 3.898364002702e-04 2.430588255604e+01
1.051500000000e+03 4.291237237174e-02 4.047263334701e-04 2.432748014862e+01
1.051750000000e+03 3.751524231330e-02 4.173290034940e-04 2.434933203069e+01
1.052000000000e+03 3.289790193443e-02 4.275363029165e-04 2.437149727008e+01
1.052250000000e+03 2.909575643321e-02 4.352750317009e-04 2.439403560650e+01
1.052500000000e+03 2.613400054868e-02 4.405073126367e-04 2.441700714960e+01
1.052750000000e+03 2.402767872010e-02 4.432306384875e-04 2.444047211639e+01
1.053000000000e+03 2.278169386762e-02 4.434773268737e-04 2.446449050489e+01
1.053250000000e+03 2.239109642267e-02 4.413129748934e-04 2.448912184618e+01
1.053500000000e+03 2.284122996011e-02 4.368350014481e-04 2.451442484061e+01
1.053750000000e+03 2.410808335590e-02 4.301702096005e-04 2.454045706433e+01
1.054000000000e+03 2.615868165691e-02 4.214719710785e-04 2.456727471184e+01
1.054250000000e+03 2.895142813918e-02 4.109173234758e-04 2.459493215609e+01
1.054500000000e+03 3.243663608233e-02 3.987033790957e-04 2.462348167657e+01
1.054750000000e+03 3.655705930272e-02 3.850436818124e-04 2.465297308456e+01
1.055000000000e+03 4.124852664996e-02 3.701644001797e-04 2.468345336035e+01
1.055250000000e+03 4.644064246403e-02 3.543004657173e-04 2.471496623943e+01
1.055500000000e+03 5.205761695554e-02 3.376915565507e-04 2.474755196456e+01
1.055750000000e+03 5.801911641028e-02 3.205785239884e-04 2.478124669251e+01
1.056000000000e+03 6.424127563000e-02 3.031997711166e-04 2.481608223043e+01
1.056250000000e+03 7.063774711227e-02 2.857878932594e-04 2.485208556347e+01
1.056500000000e+03 7.712084780670e-02 2.685666334192e-04 2.488927863793e+01
1.056750000000e+03 8.360271515886e-02 2.517481004472e-04 2.492767772809e+01
1.057000000000e+03 8.999653613815e-02 2.355303719137e-04 2.496729318782e+01
1.057250000000e+03 9.621774240478e-02 2.200955351925e-04 2.500812921066e+01
1.057500000000e+03 1.021851902166e-01 2.056079996343e-04 2.505018342779e+01
1.057750000000e+03 1.078223120047e-01 1.922131080079e-04 2.509344645602e+01
1.058000000000e+03 1.130581255958e-01 1.800363873745e-04 2.513790196844e+01
1.058250000000e+03 1.178281815551e-01 1.691828747232e-04 2.518352633911e+01
1.058500000000e+03 1.220754031001e-01 1.597367402003e-04 2.523028830400e+01
1.058750000000e+03 1.257506717532e-01 1.517615711398e-04 2.527814926717e+01
1.059000000000e+03 1.288134112174e-01 1.453003913957e-04 2.532706277119e+01
1.059250000000e+03 1.312318247536e-01 1.403764848058e-04 2.537697499383e+01
1.059500000000e+03 1.329831635142e-01 1.369939711026e-04 2.542782430975e+01
1.059750000000e+03 1.340536258013e-01 1.351390413923e-04 2.547954193316e+01
1.060000000000e+03 1.344383290806e-01 1.347807705422e-04 2.553205158695e+01
1.060250000000e+03 1.341409181372e-01 1.358727922134e-04 2.558527028199e+01
1.060500000000e+03 1.331732768555e-01 1.383545091596e-04 2.563910816839e+01
1.060750000000e+03 1.315549991458e-01 1.421527533670e-04 2.569346912409e+01
1.061000000000e+03 1.293127821635e-01 1.471835088216e-04 2.574825139615e+01
1.061250000000e+03 1.264798921091e-01 1.533534726658e-04 2.580334770547e+01
1.061500000000e+03 1.230954539093e-01 1.605618787052e-04 2.585864609529e+01
1.061750000000e+03 1.192037905880e-01 1.687022286166e-04 2.591403041716e+01
1.062000000000e+03 1.148536912609e-01 1.776640454092e-04 2.596938126836e+01
1.062250000000e+03 1.100977922782e-01 1.873344522577e-04 2.602457635408e+01
1.062500000000e+03 1.049918367622e-01 1.975998347395e-04 2.607949150916e+01
1.062750000000e+03 9.959401823416e-02 2.083472642787e-04 2.613400146488e+01
1.063000000000e+03 9.396430278744e-02 2.194658614357e-04 2.618798069003e+01
1.063250000000e+03 8.816377928203e-02 2.308479568545e-04 2.624130422322e+01
1.063500000000e+03 8.225398776893e-02 2.423900637399e-04 2.629384874995e+01
1.063750000000e+03 7.629629058611e-02 2.539937278358e-04 2.634549320465e+01
1.064000000000e+03 7.035120421678e-02 2.655661267514e-04 2.639611984388e+01
1.064250000000e+03 6.447775821122e-02 2.770204924935e-04 2.644561503210e+01
1.064500000000e+03 5.873286665620e-02 2.882762663525e-04 2.649387022066e+01
1.064750000000e+03 5.317066553487e-02 2.992592912457e-04 2.654078247582e+01
1.065000000000e+03 4.784194545587e-02 3.099015210679e-04 2.658625550817e+01
1.065250000000e+03 4.279350021658e-02 3.201409864387e-04 2.663020006537e+01
1.065500000000e+03 3.806765623183e-02 3.299212224942e-04 2.667253480115e+01
1.065750000000e+03 3.370168897345e-02 3.391910581121e-04 2.671318654724e+01
1.066000000000e+03 2.972748840124e-02 3.479039819320e-04 2.675209097268e+01
1.066250000000e+03 2.617110659415e-02 3.560178904100e-04 2.678919271642e+01
1.066500000000e+03 2.305259520526e-02 3.634944109676e-04 2.682444581095e+01
1.066750000000e+03 2.038581178626e-02 3.702986248475e-04 2.685781375217e+01
1.067000000000e+03 1.817834207127e-02 3.763988172152e-04 2.688926951935e+01
1.067250000000e+03 1.643160365338e-02 3.817661923897e-04 2.691879558044e+01
1.067500000000e+03 1.514107089509e-02 3.863748063839e-04 2.694638381986e+01
1.067750000000e+03 1.429646772398e-02 3.902017489196e-04 2.697203519517e+01
1.068000000000e+03 1.388227553727e-02 3.932270148636e-04 2.699575958460e+01
1.068250000000e+03 1.387811800611e-02 3.954340339545e-04 2.701757530317e+01
1.068500000000e+03 1.425937687826e-02 3.968099358883e-04 2.703750873245e+01
1.068750000000e+03 1.499777369355e-02 3.973460757558e-04 2.705559380192e+01
1.069000000000e+03 1.606205815024e-02 3.970384880941e-04 2.707187149589e+01
1.069250000000e+03 1.741860505259e-02 3.958885685635e-04 2.708638917778e+01
1.069500000000e+03 1.903211370122e-02 3.939035675746e-04 2.709920001627e+01
1.069750000000e+03 2.086622366731e-02 3.910971691175e-04 2.711036230780e+01
1.070000000000e+03 2.288410203738e-02 3.874900026262e-04 2.711993879202e+01
1.070250000000e+03 2.504898125521e-02 3.831100451383e-04 2.712799592059e+01
1.070500000000e+03 2.732461808309e-02 3.779929613801e-04 2.713460320352e+01
1.070750000000e+03 2.967569288032e-02 3.721822539323e-04 2.713983238029e+01
1.071000000000e+03 3.206813018612e-02 3.657293408728e-04 2.714375674436e+01
1.071250000000e+03 3.446933831033e-02 3.586934566985e-04 2.714645040050e+01
1.071500000000e+03 3.684839519311e-02 3.511413482187e-04 2.714798751481e+01
1.071750000000e+03 3.917611430334e-02 3.431469133273e-04 2.714844168869e+01
1.072000000000e+03 4.142515428384e-02 3.347904930946e-04 2.714788514341e+01
1.072250000000e+03 4.356999996770e-02 3.261582000390e-04 2.714638811715e+01
1.072500000000e+03 4.558690714805e-02 3.173410899575e-04 2.714401827228e+01
1.072750000000e+03 4.745387246195e-02 3.084340993645e-04 2.714084006373e+01
1.073000000000e+03 4.915061926975e-02 2.995348076979e-04 2.713691411729e+01
1.073250000000e+03 5.065845262090e-02 2.907424493656e-04 2.713229686036e+01
1.073500000000e+03 5.196024945762e-02 2.821565362957e-04 2.712704001264e+01
1.073750000000e+03 5.304047271248e-02 2.738754106225e-04 2.712119012761e+01
1.074000000000e+03 5.388505758946e-02 2.659951974331e-04 2.711478842669e+01
1.074250000000e+03 5.448155189250e-02 2.586081410958e-04 2.710787035639e+01
1.074500000000e+03 5.481904498268e-02 2.518016333673e-04 2.710046557676e+01
1.074750000000e+03 5.488836502024e-02 2.456566444066e-04 2.709259765856e+01
1.075000000000e+03 5.468206830585e-02 2.402467878140e-04 2.708428419370e+01
1.075250000000e+03 5.419466734078e-02 2.356370660745e-04 2.707553665720e+01
1.075500000000e+03 5.342272903497e-02 2.318831238842e-04 2.706636053649e+01
1.075750000000e+03 5.236499578661e-02 2.290304008161e-04 2.705675551449e+01
1.076000000000e+03 5.102261389651e-02 2.271132801783e-04 2.704671554366e+01
1.076250000000e+03 4.939923065765e-02 2.261545926016e-04 2.703622914768e+01
1.076500000000e+03 4.750114890103e-02 2.261654548352e-04 2.702527968001e+01
1.076750000000e+03 4.533739608332e-02 2.271451748065e-04 2.701384567951e+01
1.077000000000e+03 4.291985272141e-02 2.290811646105e-04 2.700190116401e+01
1.077250000000e+03 4.026324510186e-02 2.319492655019e-04 2.698941605480e+01
1.077500000000e+03 3.738514147653e-02 2.357141398220e-04 2.697635658382e+01
1.077750000000e+03 3.430588266214e-02 2.403298643195e-04 2.696268571483e+01
1.078000000000e+03 3.104845910374e-02 2.457406787552e-04 2.694836359385e+01
1.078250000000e+03 2.763833297664e-02 2.518818911195e-04 2.693334800797e+01
1.078500000000e+03 2.410319951629e-02 2.586807995686e-04 2.691759484073e+01
1.078750000000e+03 2.047270165485e-02 2.660579113802e-04 2.690105854889e+01
1.079000000000e+03 1.677808691167e-02 2.739280850561e-04 2.688369262413e+01
1.079250000000e+03 1.305181898670e-02 2.822018159418e-04 2.686545007040e+01
1.079500000000e+03 9.327178054021e-03 2.907864098611e-04 2.684628383038e+01
1.079750000000e+03 5.637772657458e-03 2.995874726110e-04 2.682614728835e+01
1.080000000000e+03 2.017118162447e-03 3.085099745979e-04 2.680499464448e+01
1.080250000000e+03 -1.501905284137e-03 3.174597565224e-04 2.678278141842e+01
1.080500000000e+03 -4.887465886646e-03 3.263444907789e-04 2.675946476774e+01
1.080750000000e+03 -8.109338162557e-03 3.350751095022e-04 2.673500398388e+01
1.081000000000e+03 -1.113927558465e-02 3.435666111245e-04 2.670936075314e+01
1.081250000000e+03 -1.395154018508e-02 3.517393585761e-04 2.668249962421e+01
1.081500000000e+03 -1.652320968661e-02 3.595197065870e-04 2.665438821402e+01
1.081750000000e+03 -1.883464743656e-02 3.668410753678e-04 2.662499763867e+01
1.082000000000e+03 -2.086971655393e-02 3.736443994471e-04 2.659430265722e+01
1.082250000000e+03 -2.261616307585e-02 3.798789782399e-04 2.656228205914e+01
1.082500000000e+03 -2.406572525259e-02 3.855027237797e-04 2.652891874754e+01
1.082750000000e+03 -2.521439005685e-02 3.904827342581e-04 2.649420005531e+01
1.083000000000e+03 -2.606245429352e-02 3.947954587560e-04 2.645811785894e+01
1.083250000000e+03 -2.661452935203e-02 3.984267811971e-04 2.642066866327e+01
1.083500000000e+03 -2.687959119102e-02 4.013721767958e-04 2.638185381296e+01
1.083750000000e+03 -2.687084171140e-02 4.036365288928e-04 2.634167950211e+01
1.084000000000e+03 -2.660557885093e-02 4.052339534405e-04 2.630015685713e+01
1.084250000000e+03 -2.610495044054e-02 4.061874298410e-04 2.625730190152e+01
1.084500000000e+03 -2.539372367754e-02 4.065284344136e-04 2.621313563871e+01
1.084750000000e+03 -2.449991485815e-02 4.062963411020e-04 2.616768395968e+01
1.085000000000e+03 -2.345440576738e-02 4.055377569855e-04 2.612097760002e+01
1.085250000000e+03 -2.229049803151e-02 4.043058052864e-04 2.607305205172e+01
1.085500000000e+03 -2.104342191568e-02 4.026592678238e-04 2.602394745375e+01
1.085750000000e+03 -1.974980431178e-02 4.006616109834e-04 2.597370845218e+01
1.086000000000e+03 -1.844709731975e-02 3.983799670718e-04 2.592238404121e+01
1.086250000000e+03 -1.717301168630e-02 3.958840984177e-04 2.587002736059e+01
1.086500000000e+03 -1.596487894943e-02 3.932452108810e-04 2.581669550675e+01
1.086750000000e+03 -1.485905106677e-02 3.905348404115e-04 2.576244927702e+01
1.087000000000e+03 -1.389032701765e-02 3.878236354697e-04 2.570735292272e+01
1.087250000000e+03 -1.309129666391e-02 3.851801374568e-04 2.565147385421e+01
1.087500000000e+03 -1.249185859770e-02 3.826697552425e-04 2.559488236645e+01
1.087750000000e+03 -1.211860664446e-02 3.803535007177e-04 2.553765127441e+01
1.088000000000e+03 -1.199443731725e-02 3.782870769927e-04 2.547985562604e+01
1.088250000000e+03 -1.213809663831e-02 3.765198511047e-04 2.542157233429e+01
1.088500000000e+03 -1.256378888657e-02 3.750939149010e-04 2.536287976350e+01
1.088750000000e+03 -1.328099540801e-02 3.740435100723e-04 2.530385746065e+01
1.089000000000e+03 -1.429417072066e-02 3.733942168464e-04 2.524458564619e+01
1.089250000000e+03 -1.560274252361e-02 3.731627359764e-04 2.518514497682e+01
1.089500000000e+03 -1.720098189553e-02 3.733563717727e-04 2.512561600371e+01
1.089750000000e+03 -1.907817508486e-02 3.739731152343e-04 2.506607897485e+01
1.090000000000e+03 -2.121867708935e-02 3.750015154531e-04 2.500661326849e+01
1.090250000000e+03 -2.360224637989e-02 3.764211042854e-04 2.494729724706e+01
1.090500000000e+03 -2.620428362456e-02 3.782026603098e-04 2.488820772039e+01
1.090750000000e+03 -2.899626163370e-02 3.803088697915e-04 2.482941969622e+01
1.091000000000e+03 -3.194620690617e-02 3.826951317457e-04 2.477100618515e+01
1.091250000000e+03 -3.501916474007e-02 3.853103460171e-04 2.471303771134e+01
1.091500000000e+03 -3.817779637119e-02 3.880980152860e-04 2.465558219284e+01
1.091750000000e+03 -4.138296849155e-02 3.909973614349e-04 2.459870462952e+01
1.092000000000e+03 -4.459439472575e-02 3.939445677354e-04 2.454246705992e+01
1.092250000000e+03 -4.777124707893e-02 3.968740128559e-04 2.448692814589e+01
1.092500000000e+03 -5.087281391857e-02 3.997196188116e-04 2.443214318131e+01
1.092750000000e+03 -5.385913137644e-02 4.024161618256e-04 2.437816392495e+01
1.093000000000e+03 -5.669158920095e-02 4.049005408422e-04 2.432503851082e+01
1.093250000000e+03 -5.933351834670e-02 4.071130240442e-04 2.427281132838e+01
1.093500000000e+03 -6.175072937737e-02 4.089983785181e-04 2.422152315354e+01
1.093750000000e+03 -6.391200710072e-02 4.105069190879e-04 2.417121086104e+01
1.094000000000e+03 -6.578955797547e-02 4.115954468065e-04 2.412190755132e+01
1.094250000000e+03 -6.735938246118e-02 4.122279547794e-04 2.407364268937e+01
1.094500000000e+03 -6.860160026445e-02 4.123762610376e-04 2.402644188255e+01
1.094750000000e+03 -6.950070346110e-02 4.120204539016e-04 2.398032704290e+01
1.095000000000e+03 -7.004572267940e-02 4.111491276163e-04 2.393531657563e+01
1.095250000000e+03 -7.023036721549e-02 4.097595448697e-04 2.389142514173e+01
1.095500000000e+03 -7.005304476387e-02 4.078574622693e-04 2.384866402514e+01
1.095750000000e+03 -6.951684900060e-02 4.054569044238e-04 2.380704107704e+01
1.096000000000e+03 -6.862949190847e-02 4.025798312284e-04 2.376656069112e+01
1.096250000000e+03 -6.740312242846e-02 3.992554935222e-04 2.372722415369e+01
1.096500000000e+03 -6.585416975936e-02 3.955198923055e-04 2.368902943548e+01
1.096750000000e+03 -6.400304185826e-02 3.914148636877e-04 2.365197157526e+01
1.097000000000e+03 -6.187387661081e-02 3.869874047862e-04 2.361604250439e+01
1.097250000000e+03 -5.949414724611e-02 3.822885977342e-04 2.358123141026e+01
1.097500000000e+03 -5.689433474914e-02 3.773728339876e-04 2.354752462396e+01
1.097750000000e+03 -5.410749997576e-02 3.722966962747e-04 2.351490583909e+01
1.098000000000e+03 -5.116882767093e-02 3.671179926380e-04 2.348335630237e+01
1.098250000000e+03 -4.811522240501e-02 3.618949416552e-04 2.345285479490e+01
1.098500000000e+03 -4.498482428586e-02 3.566851721927e-04 2.342337786180e+01
1.098750000000e+03 -4.181651163343e-02 3.515447261330e-04 2.339490000677e+01
1.099000000000e+03 -3.864947725774e-02 3.465276234712e-04 2.336739374853e+01
1.099250000000e+03 -3.552273007359e-02 3.416849410917e-04 2.334082987832e+01
1.099500000000e+03 -3.247464731639e-02 3.370641313969e-04 2.331517761206e+01
1.099750000000e+03 -2.954250377949e-02 3.327084656428e-04 2.329040482997e+01
1.100000000000e+03 -2.676209090154e-02 3.286567590354e-04 2.326647823414e+01
1.100250000000e+03 -2.416728235188e-02 3.249429977177e-04 2.324336359919e+01
1.100500000000e+03 -2.178967372361e-02 3.215960959094e-04 2.322102600044e+01
1.100750000000e+03 -1.965823976716e-02 3.186396910017e-04 2.319943003961e+01
1.101000000000e+03 -1.779903482847e-02 3.160923400822e-04 2.317854009513e+01
1.101250000000e+03 -1.623491217727e-02 3.139675156524e-04 2.315832052960e+01
1.101500000000e+03 -1.498532870909e-02 3.122739088833e-04 2.313873596790e+01
1.101750000000e+03 -1.406615219606e-02 3.110155809616e-04 2.311975152013e+01
1.102000000000e+03 -1.348952493661e-02 3.101923145166e-04 2.310133295244e+01
1.102250000000e+03 -1.326379542255e-02 3.098001362427e-04 2.308344700765e+01
1.102500000000e+03 -1.339346707084e-02 3.098316877909e-04 2.306606149335e+01
1.102750000000e+03 -1.387921718429e-02 3.102767573099e-04 2.304914550583e+01
1.103000000000e+03 -1.471794358399e-02 3.111227562896e-04 2.303266967907e+01
1.103250000000e+03 -1.590287455491e-02 3.123551913138e-04 2.301660615068e+01
1.103500000000e+03 -1.742369023677e-02 3.139582276974e-04 2.300092889626e+01
1.103750000000e+03 -1.926672305666e-02 3.159151384476e-04 2.298561362949e+01
1.104000000000e+03 -2.141516324969e-02 3.182086301401e-04 2.297063794383e+01
1.104250000000e+03 -2.384928065436e-02 3.208212046942e-04 2.295598147590e+01
1.104500000000e+03 -2.654674331374e-02 3.237355485360e-04 2.294162566673e+01
1.104750000000e+03 -2.948286302771e-02 3.269346322631e-04 2.292755401129e+01
1.105000000000e+03 -3.263092533610e-02 3.304018772873e-04 2.291375192078e+01
1.105250000000e+03 -3.596255261425e-02 3.341213113621e-04 2.290020652930e+01
1.105500000000e+03 -3.944796837695e-02 3.380773531116e-04 2.288690692294e+01
1.105750000000e+03 -4.305642590630e-02 3.422549498316e-04 2.287384369557e+01
1.106000000000e+03 -4.675647635202e-02 3.466392095103e-04 2.286100915329e+01
1.106250000000e+03 -5.051635615143e-02 3.512153073694e-04 2.284839702436e+01
1.106500000000e+03 -5.430429988600e-02 3.559681537117e-04 2.283600242740e+01
1.106750000000e+03 -5.808892605869e-02 3.608822659871e-04 2.282382154159e+01
1.107000000000e+03 -6.183947038037e-02 3.659411421059e-04 2.281185179122e+01
1.107250000000e+03 -6.552614503250e-02 3.711273451442e-04 2.280009152286e+01
1.107500000000e+03 -6.912040859970e-02 3.764220326732e-04 2.278853994415e+01
1.107750000000e+03 -7.259522140564e-02 3.818046058724e-04 2.277719707612e+01
1.108000000000e+03 -7.592533717064e-02 3.872526810236e-04 2.276606345273e+01
1.108250000000e+03 -7.908744741783e-02 3.927416936071e-04 2.275514037181e+01
1.108500000000e+03 -8.206042448402e-02 3.982449544121e-04 2.274442962192e+01
1.108750000000e+03 -8.482547682875e-02 4.037335856245e-04 2.273393349541e+01
1.109000000000e+03 -8.736627245927e-02 4.091765280702e-04 2.272365482903e+01
1.109250000000e+03 -8.966908923223e-02 4.145408076313e-04 2.271359675170e+01
1.109500000000e+03 -9.172281760189e-02 4.197915031518e-04 2.270376310955e+01
1.109750000000e+03 -9.351908167607e-02 4.248923057450e-04 2.269415800025e+01
1.110000000000e+03 -9.505218284969e-02 4.298056307466e-04 2.268478628242e+01
1.110250000000e+03 -9.631913947870e-02 4.344933336556e-04 2.267565312235e+01
1.110500000000e+03 -9.731958886778e-02 4.389169989077e-04 2.266676451295e+01
1.110750000000e+03 -9.805574410264e-02 4.430385632998e-04 2.265812681654e+01
1.111000000000e+03 -9.853226189582e-02 4.468208659476e-04 2.264974729084e+01
1.111250000000e+03 -9.875612498245e-02 4.502283115629e-04 2.264163360401e+01
1.111500000000e+03 -9.873648348621e-02 4.532275187268e-04 2.263379435121e+01
1.111750000000e+03 -9.848447088255e-02 4.557878892408e-04 2.262623854324e+01
1.112000000000e+03 -9.801303545584e-02 4.578823622062e-04 2.261897608951e+01
1.112250000000e+03 -9.733670705216e-02 4.594878883656e-04 2.261201724947e+01
1.112500000000e+03 -9.647142607581e-02 4.605860881746e-04 2.260537307982e+01
1.112750000000e+03 -9.543428227940e-02 4.611636374277e-04 2.259905483706e+01
1.113000000000e+03 -9.424334855145e-02 4.612129374745e-04 2.259307431870e+01
1.113250000000e+03 -9.291744366386e-02 4.607323777104e-04 2.258744347895e+01
1.113500000000e+03 -9.147594849762e-02 4.597267143426e-04 2.258217440545e+01
1.113750000000e+03 -8.993857074616e-02 4.582071095799e-04 2.257727889324e+01
1.114000000000e+03 -8.832523307400e-02 4.561915321121e-04 2.257276864129e+01
1.114250000000e+03 -8.665586634263e-02 4.537046036612e-04 2.256865479211e+01
1.114500000000e+03 -8.495028650451e-02 4.507776220124e-04 2.256494785136e+01
1.114750000000e+03 -8.322801653211e-02 4.474481700616e-04 2.256165720722e+01
1.115000000000e+03 -8.150824600341e-02 4.437601270274e-04 2.255879129980e+01
1.115250000000e+03 -7.980968409827e-02 4.397631097747e-04 2.255635714091e+01
1.115500000000e+03 -7.815048846185e-02 4.355120154194e-04 2.255436016609e+01
1.115750000000e+03 -7.654819370136e-02 4.310664456076e-04 2.255280404009e+01
1.116000000000e+03 -7.501965642781e-02 4.264900246524e-04 2.255169053612e+01
1.116250000000e+03 -7.358096140725e-02 4.218494665971e-04 2.255101911859e+01
1.116500000000e+03 -7.224742558277e-02 4.172140098383e-04 2.255078720016e+01
1.116750000000e+03 -7.103351231758e-02 4.126544106594e-04 2.255098984767e+01
1.117000000000e+03 -6.995275508144e-02 4.082418542078e-04 2.255161951340e+01
1.117250000000e+03 -6.901774459864e-02 4.040471223156e-04 2.255266647954e+01
1.117500000000e+03 -6.824000689252e-02 4.001393723508e-04 2.255411832504e+01
1.117750000000e+03 -6.762996488994e-02 3.965852477045e-04 2.255596052758e+01
1.118000000000e+03 -6.719681555369e-02 3.934477045454e-04 2.255817608172e+01
1.118250000000e+03 -6.694844687108e-02 3.907850453540e-04 2.256074584137e+01
1.118500000000e+03 -6.689131988341e-02 3.886498796193e-04 2.256364892101e+01
1.118750000000e+03 -6.703034802240e-02 3.870881251398e-04 2.256686249042e+01
1.119000000000e+03 -6.736877668837e-02 3.861381503463e-04 2.257036224903e+01
1.119250000000e+03 -6.790803729610e-02 3.858298778874e-04 2.257412294513e+01
1.119500000000e+03 -6.864764601215e-02 3.861841502297e-04 2.257811818962e+01
1.119750000000e+03 -6.958504929835e-02 3.872119850005e-04 2.258232132620e+01
1.120000000000e+03 -7.071551721737e-02 3.889141051220e-04 2.258670558480e+01
1.120250000000e+03 -7.203207166012e-02 3.912806907065e-04 2.259124424609e+01
1.120500000000e+03 -7.352534550930e-02 3.942908870192e-04 2.259591156502e+01
1.120750000000e+03 -7.518359468201e-02 3.979129631050e-04 2.260068257120e+01
1.121000000000e+03 -7.699260280258e-02 4.021042321224e-04 2.260553399233e+01
1.121250000000e+03 -7.893572012300e-02 4.068114323610e-04 2.261044434389e+01
1.121500000000e+03 -8.099388365950e-02 4.119710683185e-04 2.261539444563e+01
1.121750000000e+03 -8.314574208794e-02 4.175101753387e-04 2.262036746878e+01
1.122000000000e+03 -8.536770354940e-02 4.233468610215e-04 2.262534971529e+01
1.122250000000e+03 -8.763414776980e-02 4.293913821890e-04 2.263033060080e+01
1.122500000000e+03 -8.991761796768e-02 4.355471853524e-04 2.263530298603e+01
1.122750000000e+03 -9.218906011377e-02 4.417121054854e-04 2.264026345472e+01
1.123000000000e+03 -9.441815552723e-02 4.477799150764e-04 2.264521220145e+01
1.123250000000e+03 -9.657357974144e-02 4.536416443345e-04 2.265015358778e+01
1.123500000000e+03 -9.862341075579e-02 4.591872282564e-04 2.265509593030e+01
1.123750000000e+03 -1.005355043123e-01 4.643071205680e-04 2.266005160950e+01
1.124000000000e+03 -1.022779071549e-01 4.688939943693e-04 2.266503712239e+01
1.124250000000e+03 -1.038193135762e-01 4.728445513218e-04 2.267007275300e+01
1.124500000000e+03 -1.051294673082e-01 4.760611954110e-04 2.267518294548e+01
1.124750000000e+03 -1.061796601874e-01 4.784537463609e-04 2.268039562532e+01
1.125000000000e+03 -1.069431426281e-01 4.799408867212e-04 2.268574254869e+01
1.125250000000e+03 -1.073955967147e-01 4.804518051026e-04 2.269125857060e+01
1.125500000000e+03 -1.075155403018e-01 4.799276536118e-04 2.269698190712e+01
1.125750000000e+03 -1.072847469431e-01 4.783227020240e-04 2.270295336644e+01
1.126000000000e+03 -1.066886151540e-01 4.756053895672e-04 2.270921654130e+01
1.126250000000e+03 -1.057165068174e-01 4.717592407111e-04 2.271581702406e+01
1.126500000000e+03 -1.043620621275e-01 4.667836035669e-04 2.272280254126e+01
1.126750000000e+03 -1.026234323470e-01 4.606939293149e-04 2.273022217402e+01
1.127000000000e+03 -1.005035141445e-01 4.535221245111e-04 2.273812644356e+01
1.127250000000e+03 -9.801006103293e-02 4.453163041877e-04 2.274656655917e+01
1.127500000000e+03 -9.515581778265e-02 4.361406968558e-04 2.275559447903e+01
1.127750000000e+03 -9.195849704643e-02 4.260748863163e-04 2.276526218672e+01
1.128000000000e+03 -8.844078841921e-02 4.152132407853e-04 2.277562169908e+01
1.128250000000e+03 -8.463023287062e-02 4.036638185976e-04 2.278672459948e+01
1.128500000000e+03 -8.055902033053e-02 3.915469419160e-04 2.279862162834e+01
1.128750000000e+03 -7.626379511977e-02 3.789939969790e-04 2.281136263943e+01
1.129000000000e+03 -7.178530552586e-02 3.661457568597e-04 2.282499616321e+01
1.129250000000e+03 -6.716803599065e-02 3.531506794837e-04 2.283956923204e+01
1.129500000000e+03 -6.245972113107e-02 3.401628614483e-04 2.285512700757e+01
1.129750000000e+03 -5.771087947334e-02 3.273402077359e-04 2.287171277961e+01
1.130000000000e+03 -5.297420313446e-02 3.148422948560e-04 2.288936762410e+01
1.130250000000e+03 -4.830393487784e-02 3.028282782492e-04 2.290813026907e+01
1.130500000000e+03 -4.375518525753e-02 2.914547452338e-04 2.292803693489e+01
1.130750000000e+03 -3.938322129512e-02 2.808736132037e-04 2.294912122975e+01
1.131000000000e+03 -3.524268943399e-02 2.712299491221e-04 2.297141391919e+01
1.131250000000e+03 -3.138687482824e-02 2.626601153769e-04 2.299494299951e+01
1.131500000000e+03 -2.786689651592e-02 2.552897040786e-04 2.301973350268e+01
1.131750000000e+03 -2.473092794276e-02 2.492317018811e-04 2.304580749126e+01
1.132000000000e+03 -2.202342314893e-02 2.445847511587e-04 2.307318391266e+01
1.132250000000e+03 -1.978438394407e-02 2.414317667675e-04 2.310187874305e+01
1.132500000000e+03 -1.804865003189e-02 2.398384430561e-04 2.313190480157e+01
1.132750000000e+03 -1.684525465721e-02 2.398520967390e-04 2.316327182977e+01
1.133000000000e+03 -1.619683759578e-02 2.415006766429e-04 2.319598655282e+01
1.133250000000e+03 -1.611914720871e-02 2.447920423795e-04 2.323005258265e+01
1.133500000000e+03 -1.662062669052e-02 2.497134437942e-04 2.326547050698e+01
1.133750000000e+03 -1.770208601316e-02 2.562311396998e-04 2.330223797803e+01
1.134000000000e+03 -1.935652321121e-02 2.642905612735e-04 2.334034962867e+01
1.134250000000e+03 -2.156899697581e-02 2.738164980973e-04 2.337979725450e+01
1.134500000000e+03 -2.431669938959e-02 2.847136043902e-04 2.342056972058e+01
1.134750000000e+03 -2.756905854320e-02 2.968670328069e-04 2.346265314397e+01
1.135000000000e+03 -3.128806365906e-02 3.101436810038e-04 2.350603080471e+01
1.135250000000e+03 -3.542861432605e-02 3.243933417507e-04 2.355068329824e+01
1.135500000000e+03 -3.993905142786e-02 3.394502824262e-04 2.359658852323e+01
1.135750000000e+03 -4.476180159229e-02 3.551351645975e-04 2.364372167886e+01
1.136000000000e+03 -4.983405821233e-02 3.712568933043e-04 2.369205537758e+01
1.136250000000e+03 -5.508861964541e-02 3.876148881794e-04 2.374155962655e+01
1.136500000000e+03 -6.045480144533e-02 4.040016686477e-04 2.379220180986e+01
1.136750000000e+03 -6.585936012523e-02 4.202052334714e-04 2.384394678843e+01
1.137000000000e+03 -7.122753056512e-02 4.360119018121e-04 2.389675686130e+01
1.137250000000e+03 -7.648406550433e-02 4.512090861895e-04 2.395059178701e+01
1.137500000000e+03 -8.155430050751e-02 4.655881504429e-04 2.400540881696e+01
1.137750000000e+03 -8.636523378488e-02 4.789473433599e-04 2.406116263836e+01
1.138000000000e+03 -9.084655855875e-02 4.910945766707e-04 2.411780547686e+01
1.138250000000e+03 -9.493170391804e-02 5.018502844375e-04 2.417528705191e+01
1.138500000000e+03 -9.855880331493e-02 5.110500822535e-04 2.423355460122e+01
1.138750000000e+03 -1.016716150543e-01 5.185473053617e-04 2.429255292604e+01
1.139000000000e+03 -1.042203547534e-01 5.242153021869e-04 2.435222432264e+01
1.139250000000e+03 -1.061624529798e-01 5.279495650016e-04 2.441250874001e+01
1.139500000000e+03 -1.074632109433e-01 5.296695636265e-04 2.447334376291e+01
1.139750000000e+03 -1.080963255413e-01 5.293201648321e-04 2.453466455966e+01
1.140000000000e+03 -1.080443457000e-01 5.268728859024e-04 2.459640413745e+01
1.140250000000e+03 -1.072989382527e-01 5.223265487473e-04 2.465849316421e+01
1.140500000000e+03 -1.058611018467e-01 5.157078560180e-04 2.472086030218e+01
1.140750000000e+03 -1.037411656849e-01 5.070712166013e-04 2.478343201520e+01
1.141000000000e+03 -1.009587505226e-01 4.964985833509e-04 2.484613298043e+01
1.141250000000e+03 -9.754249104606e-02 4.840984056516e-04 2.490888586570e+01
1.141500000000e+03 -9.352974621954e-02 4.700047040947e-04 2.497161183239e+01
1.141750000000e+03 -8.896606460329e-02 4.543752565274e-04 2.503423029595e+01
1.142000000000e+03 -8.390464971693e-02 4.373899470798e-04 2.509665950939e+01
1.142250000000e+03 -7.840559963343e-02 4.192482655730e-04 2.515881632082e+01
1.142500000000e+03 -7.253514930819e-02 4.001669695018e-04 2.522061677812e+01
1.142750000000e+03 -6.636474978422e-02 3.803772030477e-04 2.528197620045e+01
1.143000000000e+03 -5.997007847093e-02 3.601214021062e-04 2.534280922502e+01
1.143250000000e+03 -5.343002816368e-02 3.396502667633e-04 2.540303047261e+01
1.143500000000e+03 -4.682559389638e-02 3.192193297602e-04 2.546255466178e+01
1.143750000000e+03 -4.023874319183e-02 2.990855094297e-04 2.552129669533e+01
1.144000000000e+03 -3.375128123171e-02 2.795037771649e-04 2.557917243287e+01
1.144250000000e+03 -2.744369377322e-02 2.607236455524e-04 2.563609875809e+01
1.144500000000e+03 -2.139401773285e-02 2.429858233519e-04 2.569199402482e+01
1.144750000000e+03 -1.567674313921e-02 2.265189481695e-04 2.574677844165e+01
1.145000000000e+03 -1.036176477609e-02 2.115364706847e-04 2.580037448572e+01
1.145250000000e+03 -5.513396662655e-03 1.982337802851e-04 2.585270737834e+01
1.145500000000e+03 -1.189504702492e-03 1.867855443321e-04 2.590370522484e+01
1.145750000000e+03 2.559333961488e-03 1.773432194839e-04 2.595329988191e+01
1.146000000000e+03 5.690489541844e-03 1.700330367655e-04 2.600142709886e+01
1.146250000000e+03 8.169851725950e-03 1.649541730305e-04 2.604802702594e+01
1.146500000000e+03 9.972274312530e-03 1.621773310314e-04 2.609304471079e+01
1.146750000000e+03 1.108182180068e-02 1.617438777225e-04 2.613643024281e+01
1.147000000000e+03 1.149199682544e-02 1.636649605472e-04 2.617813958231e+01
1.147250000000e+03 1.120571489991e-02 1.679213673082e-04 2.621813474157e+01
1.147500000000e+03 1.023514406850e-02 1.744637940295e-04 2.625638402430e+01
1.147750000000e+03 8.601459218116e-03 1.832133263440e-04 2.629286251272e+01
1.148000000000e+03 6.334477133801e-03 1.940622570191e-04 2.632755256369e+01
1.148250000000e+03 3.472048180408e-03 2.068757392671e-04 2.636044370902e+01
1.148500000000e+03 5.945532203800e-05 2.214933687144e-04 2.639153308675e+01
1.148750000000e+03 -3.851300705474e-03 2.377311362308e-04 2.642082580473e+01
1.149000000000e+03 -8.202412059428e-03 2.553841670847e-04 2.644833466255e+01
1.149250000000e+03 -1.293108647446e-02 2.742290796760e-04 2.647408070293e+01
1.149500000000e+03 -1.797058536827e-02 2.940273008960e-04 2.649809277188e+01
1.149750000000e+03 -2.325116117289e-02 3.145279630414e-04 2.652040792537e+01
1.150000000000e+03 -2.870113803353e-02 3.354715649281e-04 2.654107087685e+01
1.150250000000e+03 -3.424790102261e-02 3.565932743133e-04 2.656013419023e+01
1.150500000000e+03 -3.981894014740e-02 3.776266507353e-04 2.657765786248e+01
1.150750000000e+03 -4.534284133162e-02 3.983073021112e-04 2.659370884677e+01
1.151000000000e+03 -5.075023157576e-02 4.183764298345e-04 2.660836095074e+01
1.151250000000e+03 -5.597468289182e-02 4.375844481342e-04 2.662169415717e+01
1.151500000000e+03 -6.095354608519e-02 4.556944073692e-04 2.663379417552e+01
1.151750000000e+03 -6.562868123132e-02 4.724851979578e-04 2.664475164839e+01
1.152000000000e+03 -6.994715292994e-02 4.877546382271e-04 2.665466174408e+01
1.152250000000e+03 -7.386178242490e-02 5.013221897053e-04 2.666362324190e+01
1.152500000000e+03 -7.733162646710e-02 5.130314016068e-04 2.667173779144e+01
1.152750000000e+03 -8.032234632116e-02 5.227519887178e-04 2.667910908158e+01
1.153000000000e+03 -8.280647602087e-02 5.303815373048e-04 2.668584197483e+01
1.153250000000e+03 -8.476358787233e-02 5.358467839751e-04 2.669204161137e+01
1.153500000000e+03 -8.618036842550e-02 5.391045253643e-04 2.669781252932e+01
1.153750000000e+03 -8.705053454900e-02 5.401418215560e-04 2.670325761808e+01
1.154000000000e+03 -8.737478300014e-02 5.389762799123e-04 2.670847738901e+01
1.154250000000e+03 -8.716053070215e-02 5.356553420766e-04 2.671356894212e+01
1.154500000000e+03 -8.642164540285e-02 5.302555411761e-04 2.671862512782e+01
1.154750000000e+03 -8.517803950390e-02 5.228810574081e-04 2.672373362249e+01
1.155000000000e+03 -8.345532468661e-02 5.136622380912e-04 2.672897624587e+01
1.155250000000e+03 -8.128424470328e-02 5.027531621688e-04 2.673442807007e+01
1.155500000000e+03 -7.870023542191e-02 4.903296975380e-04 2.674015682845e+01
1.155750000000e+03 -7.574278661354e-02 4.765864477127e-04 2.674622219862e+01
1.156000000000e+03 -7.245492694104e-02 4.617342374448e-04 2.675267530622e+01
1.156250000000e+03 -6.888255619745e-02 4.459966959336e-04 2.675955821418e+01
1.156500000000e+03 -6.507388414227e-02 4.296073509057e-04 2.676690353918e+01
1.156750000000e+03 -6.107877073034e-02 4.128060751968e-04 2.677473417066e+01
1.157000000000e+03 -5.694814718440e-02 3.958359688827e-04 2.678306301511e+01
1.157250000000e+03 -5.273339391822e-02 3.789398793644e-04 2.679189294993e+01
1.157500000000e+03 -4.848577132400e-02 3.623572641055e-04 2.680121672823e+01
1.157750000000e+03 -4.425584849792e-02 3.463209668449e-04 2.681101707483e+01
1.158000000000e+03 -4.009298299721e-02 3.310543212522e-04 2.682126691280e+01
1.158250000000e+03 -3.604479943308e-02 3.167681831843e-04 2.683192950384e+01
1.158500000000e+03 -3.215672219346e-02 3.036582895425e-04 2.684295882990e+01
1.158750000000e+03 -2.847156056138e-02 2.919031232219e-04 2.685430008459e+01
1.159000000000e+03 -2.502907522164e-02 2.816616491007e-04 2.686589002199e+01
1.159250000000e+03 -2.186564241589e-02 2.730715717806e-04 2.687765760197e+01
1.159500000000e+03 -1.901392821919e-02 2.662478003450e-04 2.688952458297e+01
1.159750000000e+03 -1.650261023488e-02 2.612812457699e-04 2.690140619336e+01
1.160000000000e+03 -1.435614051614e-02 2.582379248398e-04 2.691321184418e+01
1.160250000000e+03 -1.259454727405e-02 2.571583787643e-04 2.692484588438e+01
1.160500000000e+03 -1.123327811976e-02 2.580573849242e-04 2.693620838833e+01
1.160750000000e+03 -1.028307657613e-02 2.609240028069e-04 2.694719593249e+01
1.161000000000e+03 -9.749945459462e-03 2.657220705124e-04 2.695770252932e+01
1.161250000000e+03 -9.635057267680e-03 2.723905475668e-04 2.696762030137e+01
1.161500000000e+03 -9.934803705900e-03 2.808446179184e-04 2.697684042399e+01
1.161750000000e+03 -1.064082979570e-02 2.909767930225e-04 2.698525390770e+01
1.162000000000e+03 -1.174016594710e-02 3.026585000311e-04 2.699275251134e+01
1.162250000000e+03 -1.321531044511e-02 3.157414822682e-04 2.699922938674e+01
1.162500000000e+03 -1.504447446579e-02 3.300599792355e-04 2.700458002372e+01
1.162750000000e+03 -1.720178511399e-02 3.454326830418e-04 2.700870294012e+01
1.163000000000e+03 -1.965755244258e-02 3.616649582719e-04 2.701150033898e+01
1.163250000000e+03 -2.237861891200e-02 3.785514242798e-04 2.701287893798e+01
1.163500000000e+03 -2.532870205378e-02 3.958784167534e-04 2.701275054760e+01
1.163750000000e+03 -2.846879391015e-02 4.134266347341e-04 2.701103261408e+01
1.164000000000e+03 -3.175760865470e-02 4.309739351155e-04 2.700764893137e+01
1.164250000000e+03 -3.515204518804e-02 4.482980595963e-04 2.700252996686e+01
1.164500000000e+03 -3.860767871120e-02 4.651794064390e-04 2.699561349406e+01
1.164750000000e+03 -4.207929034494e-02 4.814038292043e-04 2.698684479275e+01
1.165000000000e+03 -4.552137614674e-02 4.967652269059e-04 2.697617717481e+01
1.165250000000e+03 -4.888871103257e-02 5.110682394023e-04 2.696357206976e+01
1.165500000000e+03 -5.213688121715e-02 5.241306731029e-04 2.694899929082e+01
1.165750000000e+03 -5.522279468098e-02 5.357856766439e-04 2.693243725547e+01
1.166000000000e+03 -5.810524222392e-02 5.458840257514e-04 2.691387286793e+01
1.166250000000e+03 -6.074537165880e-02 5.542958677172e-04 2.689330162240e+01
1.166500000000e+03 -6.310717732899e-02 5.609124181994e-04 2.687072745273e+01
1.166750000000e+03 -6.515789886936e-02 5.656471064910e-04 2.684616272704e+01
1.167000000000e+03 -6.686848285418e-02 5.684369072100e-04 2.681962781986e+01
1.167250000000e+03 -6.821389909890e-02 5.692428865285e-04 2.679115097045e+01
1.167500000000e+03 -6.917345866391e-02 5.680506656610e-04 2.676076791192e+01
1.167750000000e+03 -6.973107002004e-02 5.648705094860e-04 2.672852147915e+01
1.168000000000e+03 -6.987545467929e-02 5.597371444884e-04 2.669446112038e+01
1.168250000000e+03 -6.960023848891e-02 5.527089685276e-04 2.665864260503e+01
1.168500000000e+03 -6.890411782556e-02 5.438674811462e-04 2.662112722787e+01
1.168750000000e+03 -6.779083455661e-02 5.333159712191e-04 2.658198144761e+01
1.169000000000e+03 -6.626917146981e-02 5.211781064045e-04 2.654127621833e+01
1.169250000000e+03 -6.435281155752e-02 5.075960530009e-04 2.649908664505e+01
1.169500000000e+03 -6.206026620500e-02 4.927287114210e-04 2.645549105927e+01
1.169750000000e+03 -5.941463128952e-02 4.767494505009e-04 2.641057060317e+01
1.170000000000e+03 -5.644329917529e-02 4.598436841405e-04 2.636440885543e+01
1.170250000000e+03 -5.317772208211e-02 4.422066214511e-04 2.631709083612e+01
1.170500000000e+03 -4.965297307519e-02 4.240404112154e-04 2.626870299700e+01
1.170750000000e+03 -4.590740946320e-02 4.055516838521e-04 2.621933218432e+01
1.171000000000e+03 -4.198216372034e-02 3.869487133376e-04 2.616906573007e+01
1.171250000000e+03 -3.792070424024e-02 3.684387871450e-04 2.611799044535e+01
1.171500000000e+03 -3.376827620045e-02 3.502254488847e-04 2.606619282489e+01
1.171750000000e+03 -2.957137421601e-02 3.325059432617e-04 2.601375810214e+01
1.172000000000e+03 -2.537715735277e-02 3.154688348529e-04 2.596077055295e+01
1.172250000000e+03 -2.123285957144e-02 2.992915724628e-04 2.590731270841e+01
1.172500000000e+03 -1.718517930639e-02 2.841382732686e-04 2.585346536824e+01
1.172750000000e+03 -1.327970364549e-02 2.701579251188e-04 2.579930766977e+01
1.173000000000e+03 -9.560271088669e-03 2.574824079090e-04 2.574491648941e+01
1.173250000000e+03 -6.068395204858e-03 2.462250577490e-04 2.569036658314e+01
1.173500000000e+03 -2.842749015702e-03 2.364796994976e-04 2.563573076404e+01
1.173750000000e+03 8.143929090300e-05 2.283193689174e-04 2.558107940359e+01
1.174000000000e+03 2.672831081557e-03 2.217958121178e-04 2.552648072804e+01
1.174250000000e+03 4.904447720245e-03 2.169390134436e-04 2.547200069172e+01
1.174500000000e+03 6.753979559899e-03 2.137574383606e-04 2.541770328545e+01
1.174750000000e+03 8.204219028795e-03 2.122378300180e-04 2.536365012068e+01
1.175000000000e+03 9.243233919067e-03 2.123460315774e-04 2.530990077420e+01
1.175250000000e+03 9.864560782860e-03 2.140277004953e-04 2.525651272398e+01
1.175500000000e+03 1.006729235589e-02 2.172093823821e-04 2.520354139405e+01
1.175750000000e+03 9.856089294576e-03 2.217997992617e-04 2.515104014743e+01
1.176000000000e+03 9.241099740630e-03 2.276913828937e-04 2.509906030021e+01
1.176250000000e+03 8.237822366108e-03 2.347619186119e-04 2.504765103374e+01
1.176500000000e+03 6.866768719158e-03 2.428767019878e-04 2.499685961172e+01
1.176750000000e+03 5.153279417115e-03 2.518901481717e-04 2.494673095018e+01
1.177000000000e+03 3.127053651558e-03 2.616481549475e-04 2.489730773860e+01
1.177250000000e+03 8.216416244380e-04 2.719904152981e-04 2.484863046760e+01
1.177500000000e+03 -1.726032205282e-03 2.827525477057e-04 2.480073719716e+01
1.177750000000e+03 -4.476195102973e-03 2.937682579106e-04 2.475366328044e+01
1.178000000000e+03 -7.386955809312e-03 3.048718760130e-04 2.470744157077e+01
1.178250000000e+03 -1.041488790843e-02 3.159004542590e-04 2.466210211447e+01
1.178500000000e+03 -1.351566552288e-02 3.266957994532e-04 2.461767186810e+01
1.178750000000e+03 -1.664482328478e-02 3.371067118795e-04 2.457417491789e+01
1.179000000000e+03 -1.975833882376e-02 3.469908251906e-04 2.453163195743e+01
1.179250000000e+03 -2.281335568712e-02 3.562164446955e-04 2.449006054661e+01
1.179500000000e+03 -2.576875871280e-02 3.646642039844e-04 2.444947464104e+01
1.179750000000e+03 -2.858579600018e-02 3.722284235115e-04 2.440988485661e+01
1.180000000000e+03 -3.122860704639e-02 3.788184612715e-04 2.437129805868e+01
1.180250000000e+03 -3.366470263892e-02 3.843596078539e-04 2.433371764471e+01
1.180500000000e+03 -3.586540320426e-02 3.887940843249e-04 2.429714323995e+01
1.180750000000e+03 -3.780618102012e-02 3.920814557679e-04 2.426157086318e+01
1.181000000000e+03 -3.946695285701e-02 3.941990667164e-04 2.422699288029e+01
1.181250000000e+03 -4.083223273537e-02 3.951419228356e-04 2.419339818731e+01
1.181500000000e+03 -4.189132284303e-02 3.949228591506e-04 2.416077210325e+01
1.181750000000e+03 -4.263831340896e-02 3.935719268720e-04 2.412909659960e+01
1.182000000000e+03 -4.307207614388e-02 3.911358404341e-04 2.409835037539e+01
1.182250000000e+03 -4.319608139610e-02 3.876768668759e-04 2.406850909993e+01
1.182500000000e+03 -4.301832235044e-02 3.832721235160e-04 2.403954543331e+01
1.182750000000e+03 -4.255099536187e-02 3.780120302073e-04 2.401142930952e+01
1.183000000000e+03 -4.181020936160e-02 3.719988942566e-04 2.398412810233e+01
1.183250000000e+03 -4.081563814995e-02 3.653453591933e-04 2.395760681925e+01
1.183500000000e+03 -3.959002904608e-02 3.581722284258e-04 2.393182836334e+01
1.183750000000e+03 -3.815887643156e-02 3.506069577905e-04 2.390675366704e+01
1.184000000000e+03 -3.654986089523e-02 3.427814472258e-04 2.388234196722e+01
1.184250000000e+03 -3.479238757879e-02 3.348300317492e-04 2.385855099892e+01
1.184500000000e+03 -3.291699810839e-02 3.268871644562e-04 2.383533722635e+01
1.184750000000e+03 -3.095497188797e-02 3.190855798379e-04 2.381265602198e+01
1.185000000000e+03 -2.893775536438e-02 3.115540334472e-04 2.379046189329e+01
1.185250000000e+03 -2.689642158596e-02 3.044151988617e-04 2.376870865512e+01
1.185500000000e+03 -2.486130950889e-02 2.977839474561e-04 2.374734963973e+01
1.185750000000e+03 -2.286146007481e-02 2.917653411069e-04 2.372633783403e+01
1.186000000000e+03 -2.092431419792e-02 2.864531582595e-04 2.370562609838e+01
1.186250000000e+03 -1.907525280128e-02 2.819282837179e-04 2.368516725756e+01
1.186500000000e+03 -1.733735207034e-02 2.782575703677e-04 2.366491433064e+01
1.186750000000e+03 -1.573104871747e-02 2.754928310747e-04 2.364482057331e+01
1.187000000000e+03 -1.427396526202e-02 2.736699878026e-04 2.362483972681e+01
1.187250000000e+03 -1.298071553525e-02 2.728088122489e-04 2.360492601748e+01
1.187500000000e+03 -1.186280430862e-02 2.729125479998e-04 2.358503442708e+01
1.187750000000e+03 -1.092857854999e-02 2.739681504165e-04 2.356512065448e+01
1.188000000000e+03 -1.018321063337e-02 2.759464870356e-04 2.354514138677e+01
1.188250000000e+03 -9.628749848256e-03 2.788030982176e-04 2.352505436579e+01
1.188500000000e+03 -9.264260236110e-03 2.824792771311e-04 2.350481842040e+01
1.188750000000e+03 -9.085916217532e-03 2.869030369609e-04 2.348439376115e+01
1.189000000000e+03 -9.087227723684e-03 2.919907109140e-04 2.346374200526e+01
1.189250000000e+03 -9.259261851418e-03 2.976485327175e-04 2.344282634243e+01
1.189500000000e+03 -9.590908251862e-03 3.037744810796e-04 2.342161167669e+01
1.189750000000e+03 -1.006915107387e-02 3.102601986989e-04 2.340006481660e+01
1.190000000000e+03 -1.067945169841e-02 3.169932971672e-04 2.337815447878e+01
1.190250000000e+03 -1.140597306634e-02 3.238591109917e-04 2.335585167288e+01
1.190500000000e+03 -1.223198210095e-02 3.307432127235e-04 2.333312972267e+01
1.190750000000e+03 -1.314017597366e-02 3.375334181909e-04 2.330996446168e+01
1.191000000000e+03 -1.411301152575e-02 3.441218934892e-04 2.328633441158e+01
1.191250000000e+03 -1.513303453401e-02 3.504070722918e-04 2.326222093991e+01
1.191500000000e+03 -1.618316612735e-02 3.562954778523e-04 2.323760848080e+01
1.191750000000e+03 -1.724706763170e-02 3.617036267747e-04 2.321248448735e+01
1.192000000000e+03 -1.830926794163e-02 3.665591104708e-04 2.318683993257e+01
1.192250000000e+03 -1.935553864932e-02 3.708020705620e-04 2.316066903662e+01
1.192500000000e+03 -2.037294951201e-02 3.743858938420e-04 2.313396980896e+01
1.192750000000e+03 -2.135014420524e-02 3.772780393345e-04 2.310674377772e+01
1.193000000000e+03 -2.227740199525e-02 3.794602872517e-04 2.307899622862e+01
1.193250000000e+03 -2.314668847058e-02 3.809287974799e-04 2.305073644429e+01
1.193500000000e+03 -2.395177022584e-02 3.816938545373e-04 2.302197733728e+01
1.193750000000e+03 -2.468813586076e-02 3.817793957574e-04 2.299273592805e+01
1.194000000000e+03 -2.535301787812e-02 3.812221238381e-04 2.296303284797e+01
1.194250000000e+03 -2.594527162386e-02 3.800705215977e-04 2.293289278363e+01
1.194500000000e+03 -2.646529372273e-02 3.783834620823e-04 2.290234390597e+01
1.194750000000e+03 -2.691486715131e-02 3.762287934486e-04 2.287141820266e+01
1.195000000000e+03 -2.729701163734e-02 3.736817057988e-04 2.284015116649e+01
1.195250000000e+03 -2.761576731693e-02 3.708227952653e-04 2.280858143759e+01
1.195500000000e+03 -2.787602633705e-02 3.677363753049e-04 2.277675101147e+01
1.195750000000e+03 -2.808330822439e-02 3.645084870622e-04 2.274470483643e+01
1.196000000000e+03 -2.824349193864e-02 3.612248444965e-04 2.271249039423e+01
1.196250000000e+03 -2.836266381744e-02 3.579691878644e-04 2.268015783914e+01
1.196500000000e+03 -2.844684990557e-02 3.548212636973e-04 2.264775947985e+01
1.196750000000e+03 -2.850181143671e-02 3.518551434791e-04 2.261534956030e+01
1.197000000000e+03 -2.853286717080e-02 3.491376949906e-04 2.258298404157e+01
1.197250000000e+03 -2.854462005699e-02 3.467269359465e-04 2.255072004591e+01
1.197500000000e+03 -2.854091725346e-02 3.446711337507e-04 2.251861593310e+01
1.197750000000e+03 -2.852462574193e-02 3.430075841678e-04 2.248673074196e+01
1.198000000000e+03 -2.849753265307e-02 3.417618939811e-04 2.245512394316e+01
1.198250000000e+03 -2.846025448190e-02 3.409474500590e-04 2.242385512975e+01
1.198500000000e+03 -2.841217463469e-02 3.405651533172e-04 2.239298371351e+01
1.198750000000e+03 -2.835143539281e-02 3.406034618561e-04 2.236256868091e+01
1.199000000000e+03 -2.827483730183e-02 3.410384434590e-04 2.233266807070e+01
1.199250000000e+03 -2.817801315798e-02 3.418345784817e-04 2.230333903163e+01
1.199500000000e+03 -2.805541110186e-02 3.429453087564e-04 2.227463737551e+01
1.199750000000e+03 -2.790031660832e-02 3.443139296724e-04 2.224661715349e+01
1.200000000000e+03 -2.770510141263e-02 3.458751210803e-04 2.221933073059e+01
1.200250000000e+03 -2.746129417659e-02 3.475560537450e-04 2.219282838588e+01
1.200500000000e+03 -2.715970047738e-02 3.492778932706e-04 2.216715795302e+01
1.200750000000e+03 -2.679071509845e-02 3.509575817751e-04 2.214236496348e+01
1.201000000000e+03 -2.634440696327e-02 3.525094550500e-04 2.211849208176e+01
1.201250000000e+03 -2.581086373745e-02 3.538472874638e-04 2.209557932271e+01
1.201500000000e+03 -2.518034042624e-02 3.548859704298e-04 2.207366354681e+01
1.201750000000e+03 -2.444360019857e-02 3.555435371197e-04 2.205277870092e+01
1.202000000000e+03 -2.359211528344e-02 3.557429239116e-04 2.203295538569e+01
1.202250000000e+03 -2.261838472976e-02 3.554136234769e-04 2.201422108125e+01
1.202500000000e+03 -2.151617359678e-02 3.544934284707e-04 2.199659997503e+01
1.202750000000e+03 -2.028078927974e-02 3.529300201226e-04 2.198011284131e+01
1.203000000000e+03 -1.890932531489e-02 3.506822090201e-04 2.196477727353e+01
1.203250000000e+03 -1.740088715255e-02 3.477210977336e-04 2.195060759825e+01
1.203500000000e+03 -1.575683385094e-02 3.440311102054e-04 2.193761484119e+01
1.203750000000e+03 -1.398091285556e-02 3.396104995943e-04 2.192580700666e+01
1.204000000000e+03 -1.207943470821e-02 3.344718854282e-04 2.191518904752e+01
1.204250000000e+03 -1.006137033142e-02 3.286423756664e-04 2.190576302104e+01
1.204500000000e+03 -7.938412821760e-03 3.221634462078e-04 2.189752823210e+01
1.204750000000e+03 -5.724989694777e-03 3.150905480616e-04 2.189048138982e+01
1.205000000000e+03 -3.438201061504e-03 3.074923892359e-04 2.188461680729e+01
1.205250000000e+03 -1.097798801444e-03 2.994502316348e-04 2.187992648597e+01
1.205500000000e+03 1.274076773660e-03 2.910563638789e-04 2.187640045822e+01
1.205750000000e+03 3.653036976827e-03 2.824129024048e-04 2.187402688920e+01
1.206000000000e+03 6.012727910991e-03 2.736301996847e-04 2.187279230629e+01
1.206250000000e+03 8.325155244745e-03 2.648250687894e-04 2.187268180600e+01
1.206500000000e+03 1.056107666049e-02 2.561188190959e-04 2.187367928143e+01
1.206750000000e+03 1.269033991808e-02 2.476354531921e-04 2.187576754618e+01
1.207000000000e+03 1.468248887947e-02 2.394992043711e-04 2.187892867396e+01
1.207250000000e+03 1.650709241807e-02 2.318328490642e-04 2.188314403777e+01
1.207500000000e+03 1.813442792755e-02 2.247551732704e-04 2.188839464676e+01
1.207750000000e+03 1.953587414319e-02 2.183792644299e-04 2.189466119810e+01
1.208000000000e+03 2.068451632503e-02 2.128103537163e-04 2.190192430517e+01
1.208250000000e+03 2.155573388528e-02 2.081438223309e-04 2.191016470198e+01
1.208500000000e+03 2.212759558313e-02 2.044637638813e-04 2.191936328710e+01
1.208750000000e+03 2.238149229369e-02 2.018411156899e-04 2.192950138609e+01
1.209000000000e+03 2.230246434875e-02 2.003325967941e-04 2.194056077112e+01
1.209250000000e+03 2.187973014706e-02 1.999793398706e-04 2.195252389270e+01
1.209500000000e+03 2.110692963282e-02 2.008062414734e-04 2.196537389396e+01
1.209750000000e+03 1.998250824614e-02 2.028211403990e-04 2.197909481613e+01
1.210000000000e+03 1.850984353605e-02 2.060146554246e-04 2.199367160809e+01
1.210250000000e+03 1.669744627170e-02 2.103600295054e-04 2.200909029603e+01
1.210500000000e+03 1.455897026752e-02 2.158134066715e-04 2.202533802831e+01
1.210750000000e+03 1.211318396275e-02 2.223142738427e-04 2.204240317149e+01
1.211000000000e+03 9.383835011101e-03 2.297862770552e-04 2.206027536324e+01
1.211250000000e+03 6.399443705388e-03 2.381383913221e-04 2.207894561378e+01
1.211500000000e+03 3.192987071923e-03 2.472659925564e-04 2.209840634083e+01
1.211750000000e+03 -1.984882022899e-04 2.570524574870e-04 2.211865142858e+01
1.212000000000e+03 -3.734334823210e-03 2.673707346087e-04 2.213967626948e+01
1.212250000000e+03 -7.370857659656e-03 2.780852268810e-04 2.216147779102e+01
1.212500000000e+03 -1.106187584028e-02 2.890537626161e-04 2.218405450097e+01
1.212750000000e+03 -1.475944349892e-02 3.001298737336e-04 2.220740646375e+01
1.213000000000e+03 -1.841451472418e-02 3.111648169071e-04 2.223153531556e+01
1.213250000000e+03 -2.197769047122e-02 3.220098189531e-04 2.225644423993e+01
1.213500000000e+03 -2.539997623992e-02 3.325182941617e-04 2.228213793403e+01
1.213750000000e+03 -2.863354817557e-02 3.425480364129e-04 2.230862255521e+01
1.214000000000e+03 -3.163253837029e-02 3.519634047951e-04 2.233590562613e+01
1.214250000000e+03 -3.435368992216e-02 3.606371342041e-04 2.236399604791e+01
1.214500000000e+03 -3.675720566608e-02 3.684525715615e-04 2.239290384644e+01
1.214750000000e+03 -3.880736137134e-02 3.753052663594e-04 2.242264010558e+01
1.215000000000e+03 -4.047304822718e-02 3.811044639599e-04 2.245321694430e+01
1.215250000000e+03 -4.172848082349e-02 3.857747610468e-04 2.248464714832e+01
1.215500000000e+03 -4.255360993509e-02 3.892570856519e-04 2.251694407617e+01
1.215750000000e+03 -4.293444780367e-02 3.915094842394e-04 2.255012163032e+01
1.216000000000e+03 -4.286355886052e-02 3.925081722582e-04 2.258419371201e+01
1.216250000000e+03 -4.234008377049e-02 3.922475988676e-04 2.261917440409e+01
1.216500000000e+03 -4.137004454961e-02 3.907409106578e-04 2.265507731997e+01
1.216750000000e+03 -3.996618673700e-02 3.880194115140e-04 2.269191581385e+01
1.217000000000e+03 -3.814803936783e-02 3.841326081975e-04 2.272970233313e+01
1.217250000000e+03 -3.594165242213e-02 3.791473999937e-04 2.276844834310e+01
1.217500000000e+03 -3.337926816703e-02 3.731471219283e-04 2.280816428644e+01
1.217750000000e+03 -3.049901585598e-02 3.662305318010e-04 2.284885894280e+01
1.218000000000e+03 -2.734436844541e-02 3.585103626527e-04 2.289053938434e+01
1.218250000000e+03 -2.396355971757e-02 3.501117454941e-04 2.293321095123e+01
1.218500000000e+03 -2.040896564597e-02 3.411705180420e-04 2.297687661018e+01
1.218750000000e+03 -1.673634821237e-02 3.318312854129e-04 2.302153701605e+01
1.219000000000e+03 -1.300407474049e-02 3.222453818248e-04 2.306719024376e+01
1.219250000000e+03 -9.272277818812e-03 3.125686377667e-04 2.311383159593e+01
1.219500000000e+03 -5.601979928784e-03 3.029592019251e-04 2.316145344046e+01
1.219750000000e+03 -2.054178703528e-03 2.935753201903e-04 2.321004498345e+01
1.220000000000e+03 1.311007872936e-03 2.845731652299e-04 2.325959242257e+01
1.220250000000e+03 4.435327226428e-03 2.761043517831e-04 2.331007841899e+01
1.220500000000e+03 7.263230934588e-03 2.683139105564e-04 2.336148228820e+01
1.220750000000e+03 9.742739707642e-03 2.613381708012e-04 2.341377987932e+01
1.221000000000e+03 1.182625658674e-02 2.553027400000e-04 2.346694352619e+01
1.221250000000e+03 1.347131395216e-02 2.503207595313e-04 2.352094204894e+01
1.221500000000e+03 1.464127972268e-02 2.464912767604e-04 2.357574070831e+01
1.221750000000e+03 1.530585758340e-02 2.438979052402e-04 2.363130147417e+01
1.222000000000e+03 1.544176091319e-02 2.426072385288e-04 2.368758270169e+01
1.222250000000e+03 1.503295025465e-02 2.426683423254e-04 2.374453960841e+01
1.222500000000e+03 1.407100737461e-02 2.441117845082e-04 2.380212421643e+01
1.222750000000e+03 1.255539175426e-02 2.469489858660e-04 2.386028536354e+01
1.223000000000e+03 1.049335282518e-02 2.511725005371e-04 2.391896917778e+01
1.223250000000e+03 7.900066228514e-03 2.567556693236e-04 2.397811891315e+01
1.223500000000e+03 4.798321981226e-03 2.636533323544e-04 2.403767543204e+01
1.223750000000e+03 1.218324001698e-03 2.718023139355e-04 2.409757728721e+01
1.224000000000e+03 -2.802649653826e-03 2.811221714665e-04 2.415776086094e+01
1.224250000000e+03 -7.220845945100e-03 2.915165642178e-04 2.421816082091e+01
1.224500000000e+03 -1.198651362238e-02 3.028743736871e-04 2.427871015275e+01
1.224750000000e+03 -1.704463158578e-02 3.150713056600e-04 2.433934051581e+01
1.225000000000e+03 -2.233567467209e-02 3.279717133473e-04 2.439998254854e+01
1.225250000000e+03 -2.779639010523e-02 3.414303658300e-04 2.446056600714e+01
1.225500000000e+03 -3.336071036691e-02 3.552945202621e-04 2.452102010152e+01
1.225750000000e+03 -3.896066307224e-02 3.694059913719e-04 2.458127378992e+01
1.226000000000e+03 -4.452732633914e-02 3.836033453526e-04 2.464125596030e+01
1.226250000000e+03 -4.999179894399e-02 3.977240964859e-04 2.470089574990e+01
1.226500000000e+03 -5.528617004728e-02 4.116069169767e-04 2.476012279004e+01
1.226750000000e+03 -6.034449174595e-02 4.250938535437e-04 2.481886745878e+01
1.227000000000e+03 -6.510365472928e-02 4.380323050412e-04 2.487706115991e+01
1.227250000000e+03 -6.950436185089e-02 4.502772438131e-04 2.493463654051e+01
1.227500000000e+03 -7.349192242214e-02 4.616929894848e-04 2.499152776840e+01
1.227750000000e+03 -7.701703246199e-02 4.721549873508e-04 2.504767077457e+01
1.228000000000e+03 -8.003646058106e-02 4.815513819971e-04 2.510300350496e+01
1.228250000000e+03 -8.251366814247e-02 4.897844507452e-04 2.515746616222e+01
1.228500000000e+03 -8.441920658453e-02 4.967715449011e-04 2.521100147841e+01
1.228750000000e+03 -8.573125447058e-02 5.024463577549e-04 2.526355493170e+01
1.229000000000e+03 -8.643582631269e-02 5.067594503217e-04 2.531507500848e+01
1.229250000000e+03 -8.652684948908e-02 5.096784967504e-04 2.536551348045e+01
1.229500000000e+03 -8.600637131602e-02 5.111888654297e-04 2.541482560711e+01
1.229750000000e+03 -8.488440067752e-02 5.112933623484e-04 2.546297039993e+01
1.230000000000e+03 -8.317863909640e-02 5.100117499847e-04 2.550991091062e+01
1.230250000000e+03 -8.091435948307e-02 5.073806452159e-04 2.555561438379e+01
1.230500000000e+03 -7.812378820622e-02 5.034522790659e-04 2.560005259887e+01
1.230750000000e+03 -7.484576957030e-02 4.982939516983e-04 2.564320199377e+01
1.231000000000e+03 -7.112508121481e-02 4.919867029741e-04 2.568504391443e+01
1.231250000000e+03 -6.701169450599e-02 4.846238823294e-04 2.572556487901e+01
1.231500000000e+03 -6.256015936213e-02 4.763100249946e-04 2.576475660876e+01
1.231750000000e+03 -5.782864747828e-02 4.671589687314e-04 2.580261635715e+01
1.232000000000e+03 -5.287822639198e-02 4.572924897257e-04 2.583914684248e+01
1.232250000000e+03 -4.777186875295e-02 4.468383721725e-04 2.587435654636e+01
1.232500000000e+03 -4.257363660614e-02 4.359288582459e-04 2.590825958273e+01
1.232750000000e+03 -3.734773765257e-02 4.246988052090e-04 2.594087578314e+01
1.233000000000e+03 -3.215764081733e-02 4.132839750148e-04 2.597223077499e+01
1.233250000000e+03 -2.706523313426e-02 4.018193681805e-04 2.600235570697e+01
1.233500000000e+03 -2.212997508200e-02 3.904375372639e-04 2.603128720724e+01
1.233750000000e+03 -1.740815680470e-02 3.792670909374e-04 2.605906731952e+01
1.234000000000e+03 -1.295215332547e-02 3.684312585560e-04 2.608574303819e+01
1.234250000000e+03 -8.809800824108e-03 3.580464838783e-04 2.611136616068e+01
1.234500000000e+03 -5.023827049672e-03 3.482211752608e-04 2.613599289670e+01
1.234750000000e+03 -1.631372339012e-03 3.390546217687e-04 2.615968345676e+01
1.235000000000e+03 1.336402662700e-03 3.306360228016e-04 2.618250159052e+01
1.235250000000e+03 3.854636690608e-03 3.230436060134e-04 2.620451402401e+01
1.235500000000e+03 5.904885317604e-03 3.163441761859e-04 2.622579007634e+01
1.235750000000e+03 7.475353533856e-03 3.105922541730e-04 2.624640078487e+01
1.236000000000e+03 8.560825299370e-03 3.058299187966e-04 2.626641843457e+01
1.236250000000e+03 9.162627343670e-03 3.020864631328e-04 2.628591578939e+01
1.236500000000e+03 9.288359210726e-03 2.993785778143e-04 2.630496558951e+01
1.236750000000e+03 8.951785758875e-03 2.977100356468e-04 2.632363953165e+01
1.237000000000e+03 8.172431311621e-03 2.970720944940e-04 2.634200768744e+01
1.237250000000e+03 6.975118307134e-03 2.974439859522e-04 2.636013787748e+01
1.237500000000e+03 5.389550635510e-03 2.987932587451e-04 2.637809485520e+01
1.237750000000e+03 3.449856165533e-03 3.010762066703e-04 2.639593943007e+01
1.238000000000e+03 1.193867989323e-03 3.042389617605e-04 2.641372811733e+01
1.238250000000e+03 -1.337411291546e-03 3.082181137265e-04 2.643151232771e+01
1.238500000000e+03 -4.100389978751e-03 3.129415154237e-04 2.644933759932e+01
1.238750000000e+03 -7.049688561163e-03 3.183296505496e-04 2.646724343247e+01
1.239000000000e+03 -1.013865025913e-02 3.242963115707e-04 2.648526234426e+01
1.239250000000e+03 -1.332014472653e-02 3.307501580910e-04 2.650341989761e+01
1.239500000000e+03 -1.654710529330e-02 3.375953781315e-04 2.652173392381e+01
1.239750000000e+03 -1.977321968631e-02 3.447332690408e-04 2.654021441797e+01
1.240000000000e+03 -2.295354741861e-02 3.520636140903e-04 2.655886350555e+01
1.240250000000e+03 -2.604503326485e-02 3.594855597268e-04 2.657767494929e+01
1.240500000000e+03 -2.900706870088e-02 3.668990209474e-04 2.659663429446e+01
1.240750000000e+03 -3.180195727602e-02 3.742058684174e-04 2.661571907042e+01
1.241000000000e+03 -3.439532620502e-02 3.813110859310e-04 2.663489856377e+01
1.241250000000e+03 -3.675650011507e-02 3.881239048564e-04 2.665413419624e+01
1.241500000000e+03 -3.885877632912e-02 3.945587870964e-04 2.667337998487e+01
1.241750000000e+03 -4.067968567043e-02 4.005364730086e-04 2.669258253660e+01
1.242000000000e+03 -4.220114956861e-02 4.059848172546e-04 2.671168172861e+01
1.242250000000e+03 -4.340959737723e-02 4.108396141312e-04 2.673061108970e+01
1.242500000000e+03 -4.429596006396e-02 4.150451459288e-04 2.674929858155e+01
1.242750000000e+03 -4.485572166625e-02 4.185549218045e-04 2.676766688870e+01
1.243000000000e+03 -4.508879171679e-02 4.213320081836e-04 2.678563431452e+01
1.243250000000e+03 -4.499939390604e-02 4.233494028239e-04 2.680311537931e+01
1.243500000000e+03 -4.459581723074e-02 4.245900460069e-04 2.682002181290e+01
1.243750000000e+03 -4.389026738953e-02 4.250471182826e-04 2.683626299090e+01
1.244000000000e+03 -4.289854422555e-02 4.247238423868e-04 2.685174693397e+01
1.244250000000e+03 -4.163966990792e-02 4.236331345595e-04 2.686638127965e+01
1.244500000000e+03 -4.013563720262e-02 4.217975445190e-04 2.688007382028e+01
1.244750000000e+03 -3.841098134019e-02 4.192486514413e-04 2.689273349234e+01
1.245000000000e+03 -3.649233630080e-02 4.160263794597e-04 2.690427139207e+01
1.245250000000e+03 -3.440812755912e-02 4.121786121955e-04 2.691460123510e+01
1.245500000000e+03 -3.218803473121e-02 4.077601220705e-04 2.692364058611e+01
1.245750000000e+03 -2.986267572368e-02 4.028320131021e-04 2.693131125897e+01
1.246000000000e+03 -2.746308496181e-02 3.974605503403e-04 2.693754046497e+01
1.246250000000e+03 -2.502039275201e-02 3.917164358677e-04 2.694226116116e+01
1.246500000000e+03 -2.256534356485e-02 3.856735956196e-04 2.694541311533e+01
1.246750000000e+03 -2.012798932823e-02 3.794083481423e-04 2.694694315967e+01
1.247000000000e+03 -1.773727119157e-02 3.729982164892e-04 2.694680614640e+01
1.247250000000e+03 -1.542073965468e-02 3.665210347512e-04 2.694496512960e+01
1.247500000000e+03 -1.320423168359e-02 3.600539227615e-04 2.694139195466e+01
1.247750000000e+03 -1.111161081781e-02 3.536722728374e-04 2.693606775284e+01
1.248000000000e+03 -9.164550545322e-03 3.474488406050e-04 2.692898291243e+01
1.248250000000e+03 -7.382349179060e-03 3.414530011097e-04 2.692013762786e+01
1.248500000000e+03 -5.781777035799e-03 3.357499259597e-04 2.690954169384e+01
1.248750000000e+03 -4.376977744170e-03 3.303999126530e-04 2.689721468461e+01
1.249000000000e+03 -3.179395853738e-03 3.254577601112e-04 2.688318577743e+01
1.249250000000e+03 -2.197782798118e-03 3.209723525943e-04 2.686749372858e+01
1.249500000000e+03 -1.438166135889e-03 3.169861234843e-04 2.685018632075e+01
1.249750000000e+03 -9.039253966174e-04 3.135348197500e-04 2.683132014232e+01
1.250000000000e+03 -5.958653706090e-04 3.106472579196e-04 2.681096005557e+01
1.250250000000e+03 -5.123228572860e-04 3.083451868391e-04 2.678917861490e+01
1.250500000000e+03 -6.492855722230e-04 3.066431983592e-04 2.676605535548e+01
1.250750000000e+03 -1.000595251284e-03 3.055488976572e-04 2.674167623261e+01
1.251000000000e+03 -1.558036184096e-03 3.050627828976e-04 2.671613253778e+01
1.251250000000e+03 -2.311549958015e-03 3.051785165741e-04 2.668952015975e+01
1.251500000000e+03 -3.249460541220e-03 3.058832553787e-04 2.666193881352e+01
1.251750000000e+03 -4.358579355289e-03 3.071576954496e-04 2.663349080632e+01
1.252000000000e+03 -5.624434422451e-03 3.089765089124e-04 2.660428020159e+01
1.252250000000e+03 -7.031479554888e-03 3.113087749468e-04 2.657441193929e+01
1.252500000000e+03 -8.563246280840e-03 3.141183036732e-04 2.654399076162e+01
1.252750000000e+03 -1.020248441828e-02 3.173639842537e-04 2.651312010790e+01
1.253000000000e+03 -1.193140143963e-02 3.210004538517e-04 2.648190148056e+01
1.253250000000e+03 -1.373178452885e-02 3.249784990169e-04 2.645043341525e+01
1.253500000000e+03 -1.558513297503e-02 3.292455368549e-04 2.641881049794e+01
1.253750000000e+03 -1.747287057722e-02 3.337463619593e-04 2.638712294795e+01
1.254000000000e+03 -1.937642867462e-02 3.384235936792e-04 2.635545552854e+01
1.254250000000e+03 -2.127744397682e-02 3.432184545934e-04 2.632388731789e+01
1.254500000000e+03 -2.315785746296e-02 3.480713419283e-04 2.629249080327e+01
1.254750000000e+03 -2.500008879394e-02 3.529226194409e-04 2.626133180797e+01
1.255000000000e+03 -2.678715376473e-02 3.577132892691e-04 2.623046882836e+01
1.255250000000e+03 -2.850281928456e-02 3.623857733095e-04 2.619995291789e+01
1.255500000000e+03 -3.013173623532e-02 3.668845909824e-04 2.616982763981e+01
1.255750000000e+03 -3.165958314838e-02 3.711572376443e-04 2.614012875197e+01
1.256000000000e+03 -3.307320230203e-02 3.751548504685e-04 2.611088434624e+01
1.256250000000e+03 -3.436071734974e-02 3.788328440590e-04 2.608211504702e+01
1.256500000000e+03 -3.551167866657e-02 3.821516560419e-04 2.605383396559e+01
1.256750000000e+03 -3.651717341954e-02 3.850773557130e-04 2.602604705732e+01
1.257000000000e+03 -3.736990483044e-02 3.875820246318e-04 2.599875348875e+01
1.257250000000e+03 -3.806432182393e-02 3.896442989022e-04 2.597194582769e+01
1.257500000000e+03 -3.859666689836e-02 3.912497130408e-04 2.594561054703e+01
1.257750000000e+03 -3.896504323468e-02 3.923909329650e-04 2.591972840379e+01
1.258000000000e+03 -3.916941570365e-02 3.930677626923e-04 2.589427495999e+01
1.258250000000e+03 -3.921167069046e-02 3.932872608334e-04 2.586922095138e+01
1.258500000000e+03 -3.909556850968e-02 3.930635171495e-04 2.584453282325e+01
1.258750000000e+03 -3.882672315794e-02 3.924174362621e-04 2.582017320213e+01
1.259000000000e+03 -3.841250247281e-02 3.913762317192e-04 2.579610135537e+01
1.259250000000e+03 -3.786199809358e-02 3.899730783223e-04 2.577227365073e+01
1.259500000000e+03 -3.718588813015e-02 3.882464378328e-04 2.574864400420e+01
1.259750000000e+03 -3.639628255106e-02 3.862392982861e-04 2.572516427464e+01
1.260000000000e+03 -3.550663595901e-02 3.839985673233e-04 2.570178471360e+01
1.260250000000e+03 -3.453151685768e-02 3.815740702143e-04 2.567845425869e+01
1.260500000000e+03 -3.348649225585e-02 3.790178477276e-04 2.565512099040e+01
1.260750000000e+03 -3.238788031453e-02 3.763831113873e-04 2.563173232222e+01
1.261000000000e+03 -3.125260590096e-02 3.737234817098e-04 2.560823546338e+01
1.261250000000e+03 -3.009794915876e-02 3.710919746549e-04 2.558457751443e+01
1.261500000000e+03 -2.894138024139e-02 3.685402472965e-04 2.556070593842e+01
1.261750000000e+03 -2.780031501915e-02 3.661176510409e-04 2.553656857974e+01
1.262000000000e+03 -2.669193571540e-02 3.638705444543e-04 2.551211410929e+01
1.262250000000e+03 -2.563296737384e-02 3.618415262193e-04 2.548729217169e+01
1.262500000000e+03 -2.463948185596e-02 3.600688098938e-04 2.546205347204e+01
1.262750000000e+03 -2.372670641980e-02 3.585856507642e-04 2.543635026293e+01
1.263000000000e+03 -2.290883328845e-02 3.574198527022e-04 2.541013623772e+01
1.263250000000e+03 -2.219884009046e-02 3.565933699908e-04 2.538336703044e+01
1.263500000000e+03 -2.160832188156e-02 3.561220014731e-04 2.535600030500e+01
1.263750000000e+03 -2.114734676783e-02 3.560152080286e-04 2.532799582001e+01
1.264000000000e+03 -2.082430333420e-02 3.562759663551e-04 2.529931591659e+01
1.264250000000e+03 -2.064578376220e-02 3.569007722744e-04 2.526992555046e+01
1.264500000000e+03 -2.061647672918e-02 3.578797140198e-04 2.523979259447e+01
1.264750000000e+03 -2.073910009735e-02 3.591966882005e-04 2.520888784175e+01
1.265000000000e+03 -2.101432074888e-02 3.608296205452e-04 2.517718550239e+01
1.265250000000e+03 -2.144073313210e-02 3.627508520823e-04 2.514466320076e+01
1.265500000000e+03 -2.201485333077e-02 3.649275548105e-04 2.511130219717e+01
1.265750000000e+03 -2.273113819814e-02 3.673223797872e-04 2.507708755336e+01
1.266000000000e+03 -2.358203656658e-02 3.698939649160e-04 2.504200832514e+01
1.266250000000e+03 -2.455808586115e-02 3.725976255118e-04 2.500605747681e+01
1.266500000000e+03 -2.564799621512e-02 3.753860300809e-04 2.496923234149e+01
1.266750000000e+03 -2.683882301040e-02 3.782100469880e-04 2.493153426814e+01
1.267000000000e+03 -2.811610377019e-02 3.810194728805e-04 2.489296907785e+01
1.267250000000e+03 -2.946407894757e-02 3.837639200623e-04 2.485354664057e+01
1.267500000000e+03 -3.086587835807e-02 3.863935704632e-04 2.481328126568e+01
1.267750000000e+03 -3.230377693252e-02 3.888600462626e-04 2.477219120350e+01
1.268000000000e+03 -3.375941578224e-02 3.911171557249e-04 2.473029895709e+01
1.268250000000e+03 -3.521407396166e-02 3.931216570440e-04 2.468763076255e+01
1.268500000000e+03 -3.664891612592e-02 3.948339476407e-04 2.464421655964e+01
1.268750000000e+03 -3.804524284644e-02 3.962186816051e-04 2.460008992226e+01
1.269000000000e+03 -3.938475261548e-02 3.972453426649e-04 2.455528743178e+01
1.269250000000e+03 -4.064976796126e-02 3.978886748305e-04 2.450984879497e+01
1.269500000000e+03 -4.182346916790e-02 3.981290653409e-04 2.446381611230e+01
1.269750000000e+03 -4.289009581844e-02 3.979527972636e-04 2.441723388341e+01
1.270000000000e+03 -4.383513225721e-02 3.973522039465e-04 2.437014847046e+01
1.270250000000e+03 -4.464547145066e-02 3.963257236955e-04 2.432260757844e+01
1.270500000000e+03 -4.530955113658e-02 3.948778351866e-04 2.427466012447e+01
1.270750000000e+03 -4.581746927365e-02 3.930189127324e-04 2.422635568834e+01
1.271000000000e+03 -4.616106379965e-02 3.907649561603e-04 2.417774396642e+01
1.271250000000e+03 -4.633398024970e-02 3.881372609553e-04 2.412887462026e+01
1.271500000000e+03 -4.633170802749e-02 3.851619937124e-04 2.407979670334e+01
1.271750000000e+03 -4.615159540293e-02 3.818696999246e-04 2.403055835006e+01
1.272000000000e+03 -4.579283754771e-02 3.782947446322e-04 2.398120626407e+01
1.272250000000e+03 -4.525645910567e-02 3.744747308149e-04 2.393178559296e+01
1.272500000000e+03 -4.454526707497e-02 3.704498628637e-04 2.388233946994e+01
1.272750000000e+03 -4.366379173340e-02 3.662622928302e-04 2.383290876900e+01
1.273000000000e+03 -4.261821654599e-02 3.619554645252e-04 2.378353188939e+01
1.273250000000e+03 -4.141628710375e-02 3.575734401976e-04 2.373424444848e+01
1.273500000000e+03 -4.006722712746e-02 3.531602688986e-04 2.368507929104e+01
1.273750000000e+03 -3.858162960701e-02 3.487593409542e-04 2.363606628619e+01
1.274000000000e+03 -3.697134242914e-02 3.444128718874e-04 2.358723220377e+01
1.274250000000e+03 -3.524935920603e-02 3.401613269413e-04 2.353860083672e+01
1.274500000000e+03 -3.342969243916e-02 3.360429515607e-04 2.349019295319e+01
1.274750000000e+03 -3.152723823034e-02 3.320931283012e-04 2.344202633339e+01
1.275000000000e+03 -2.955765421654e-02 3.283442072459e-04 2.339411599840e+01
1.275250000000e+03 -2.753721419460e-02 3.248251713338e-04 2.334647431771e+01
1.275500000000e+03 -2.548265971441e-02 3.215613414919e-04 2.329911118342e+01
1.275750000000e+03 -2.341106634649e-02 3.185743027608e-04 2.325203434310e+01
1.276000000000e+03 -2.133967899729e-02 3.158815944550e-04 2.320524958023e+01
1.276250000000e+03 -1.928577428607e-02 3.134967715461e-04 2.315876109554e+01
1.276500000000e+03 -1.726650163338e-02 3.114293925424e-04 2.311257179683e+01
1.276750000000e+03 -1.529872445529e-02 3.096850166114e-04 2.306668362063e+01
1.277000000000e+03 -1.339888481793e-02 3.082654476759e-04 2.302109793990e+01
1.277250000000e+03 -1.158283552811e-02 3.071687816817e-04 2.297581586376e+01
1.277500000000e+03 -9.865714976764e-03 3.063896568179e-04 2.293083864098e+01
1.277750000000e+03 -8.261799642839e-03 3.059194727863e-04 2.288616798939e+01
1.278000000000e+03 -6.784362537025e-03 3.057466294674e-04 2.284180641769e+01
1.278250000000e+03 -5.445567480996e-03 3.058568796248e-04 2.279775757544e+01
1.278500000000e+03 -4.256342666021e-03 3.062335967789e-04 2.275402653201e+01
1.278750000000e+03 -3.226264483022e-03 3.068580321882e-04 2.271062002653e+01
1.279000000000e+03 -2.363481551136e-03 3.077097461680e-04 2.266754673367e+01
1.279250000000e+03 -1.674615853150e-03 3.087669101087e-04 2.262481744090e+01
1.279500000000e+03 -1.164694600893e-03 3.100065450683e-04 2.258244521447e+01
1.279750000000e+03 -8.370910615122e-04 3.114048386990e-04 2.254044552560e+01
1.280000000000e+03 -6.934659714366e-04 3.129373833168e-04 2.249883630020e+01
1.280250000000e+03 -7.337544801790e-04 3.145795090033e-04 2.245763799975e+01
1.280500000000e+03 -9.561329216390e-04 3.163064576972e-04 2.241687358812e+01
1.280750000000e+03 -1.357019715743e-03 3.180936330411e-04 2.237656849609e+01
1.281000000000e+03 -1.931086962304e-03 3.199167827861e-04 2.233675054296e+01
1.281250000000e+03 -2.671289865818e-03 3.217521968146e-04 2.229744982902e+01
1.281500000000e+03 -3.568905009404e-03 3.235768304215e-04 2.225869855509e+01
1.281750000000e+03 -4.613603403130e-03 3.253684522240e-04 2.222053091806e+01
1.282000000000e+03 -5.793517759512e-03 3.271057380632e-04 2.218298283904e+01
1.282250000000e+03 -7.095347848140e-03 3.287684176847e-04 2.214609183614e+01
1.282500000000e+03 -8.504469741534e-03 3.303373579001e-04 2.210989672822e+01
1.282750000000e+03 -1.000507142390e-02 3.317946692077e-04 2.207443744166e+01
1.283000000000e+03 -1.158029798195e-02 3.331237842340e-04 2.203975480753e+01
1.283250000000e+03 -1.321242627649e-02 3.343095766672e-04 2.200589026372e+01
1.283500000000e+03 -1.488303476785e-02 3.353384104004e-04 2.197288571908e+01
1.283750000000e+03 -1.657321942850e-02 3.361982993831e-04 2.194078325950e+01
1.284000000000e+03 -1.826378211479e-02 3.368789304549e-04 2.190962503865e+01
1.284250000000e+03 -1.993548137482e-02 3.373718219522e-04 2.187945301805e+01
1.284500000000e+03 -2.156923255954e-02 3.376703582525e-04 2.185030889041e+01
1.284750000000e+03 -2.314638353884e-02 3.377701447496e-04 2.182223386462e+01
1.285000000000e+03 -2.464892627881e-02 3.376688465301e-04 2.179526861477e+01
1.285250000000e+03 -2.605975553470e-02 3.373663767591e-04 2.176945315739e+01
1.285500000000e+03 -2.736293437038e-02 3.368650955052e-04 2.174482675071e+01
1.285750000000e+03 -2.854389452963e-02 3.361697957230e-04 2.172142788598e+01
1.286000000000e+03 -2.958968054191e-02 3.352878597837e-04 2.169929422022e+01
1.286250000000e+03 -3.048918521421e-02 3.342294203633e-04 2.167846252339e+01
1.286500000000e+03 -3.123330358482e-02 3.330073228364e-04 2.165896870164e+01
1.286750000000e+03 -3.181513365350e-02 3.316372681869e-04 2.164084775271e+01
1.287000000000e+03 -3.223011412614e-02 3.301376622505e-04 2.162413376265e+01
1.287250000000e+03 -3.247617371599e-02 3.285298720443e-04 2.160885986858e+01
1.287500000000e+03 -3.255378307010e-02 3.268379560627e-04 2.159505827159e+01
1.287750000000e+03 -3.246604323106e-02 3.250887204388e-04 2.158276017994e+01
1.288000000000e+03 -3.221869903417e-02 3.233115961665e-04 2.157199577664e+01
1.288250000000e+03 -3.182014857133e-02 3.215385395836e-04 2.156279414482e+01
1.288500000000e+03 -3.128136198920e-02 3.198037260304e-04 2.155518321169e+01
1.288750000000e+03 -3.061581477012e-02 3.181433358733e-04 2.154918963614e+01
1.289000000000e+03 -2.983935175593e-02 3.165952304291e-04 2.154483870404e+01
1.289250000000e+03 -2.897003339492e-02 3.151986269532e-04 2.154215416780e+01
1.289500000000e+03 -2.802790943903e-02 3.139936238545e-04 2.154115811985e+01
1.289750000000e+03 -2.703479978292e-02 3.130207920119e-04 2.154187077938e+01
1.290000000000e+03 -2.601400561719e-02 3.123206239560e-04 2.154431032724e+01
1.290250000000e+03 -2.499001273402e-02 3.119329956987e-04 2.154849267029e+01
1.290500000000e+03 -2.398815956010e-02 3.118965697988e-04 2.155443122921e+01
1.290750000000e+03 -2.303428374718e-02 3.122481730133e-04 2.156213669920e+01
1.291000000000e+03 -2.215434828543e-02 3.130221370209e-04 2.157161681637e+01
1.291250000000e+03 -2.137406411319e-02 3.142496586297e-04 2.158287611185e+01
1.291500000000e+03 -2.071850331854e-02 3.159581474068e-04 2.159591569079e+01
1.291750000000e+03 -2.021168949730e-02 3.181705194660e-04 2.161073298472e+01
1.292000000000e+03 -1.987624462576e-02 3.209046689738e-04 2.162732156900e+01
1.292250000000e+03 -1.973297378632e-02 3.241727600014e-04 2.164567093912e+01
1.292500000000e+03 -1.980054558331e-02 3.279808186985e-04 2.166576636996e+01
1.292750000000e+03 -2.009513721099e-02 3.323281393878e-04 2.168758875798e+01
1.293000000000e+03 -2.063010691862e-02 3.372068214993e-04 2.171111450351e+01
1.293250000000e+03 -2.141575423238e-02 3.426017016900e-04 2.173631545081e+01
1.293500000000e+03 -2.245906451477e-02 3.484900240248e-04 2.176315884772e+01
1.293750000000e+03 -2.376348164966e-02 3.548412220572e-04 2.179160731423e+01
1.294000000000e+03 -2.532880062813e-02 3.616170283124e-04 2.182161892056e+01
1.294250000000e+03 -2.715102825953e-02 3.687715284834e-04 2.185314724199e+01
1.294500000000e+03 -2.922233436977e-02 3.762514391774e-04 2.188614149194e+01
1.294750000000e+03 -3.153104731147e-02 3.839964876732e-04 2.192054668329e+01
1.295000000000e+03 -3.406167018246e-02 3.919398133610e-04 2.195630379113e+01
1.295250000000e+03 -3.679502278823e-02 4.000087305396e-04 2.199335005823e+01
1.295500000000e+03 -3.970835514706e-02 4.081253547900e-04 2.203161921931e+01
1.295750000000e+03 -4.277555535433e-02 4.162074368974e-04 2.207104182110e+01
1.296000000000e+03 -4.596739721306e-02 4.241692932700e-04 2.211154556517e+01
1.296250000000e+03 -4.925183640362e-02 4.319228301317e-04 2.215305568024e+01
1.296500000000e+03 -5.259433065970e-02 4.393785705640e-04 2.219549524058e+01
1.296750000000e+03 -5.595825045428e-02 4.464468941421e-04 2.223878570130e+01
1.297000000000e+03 -5.930525906261e-02 4.530391122916e-04 2.228284715708e+01
1.297250000000e+03 -6.259578831706e-02 4.590687753596e-04 2.232759895021e+01
1.297500000000e+03 -6.578948709596e-02 4.644528125744e-04 2.237295991428e+01
1.297750000000e+03 -6.884573675020e-02 4.691128199221e-04 2.241884902081e+01
1.298000000000e+03 -7.172414516795e-02 4.729761896114e-04 2.246518562586e+01
1.298250000000e+03 -7.438507870685e-02 4.759773365744e-04 2.251188996515e+01
1.298500000000e+03 -7.679018305561e-02 4.780586707623e-04 2.255888370404e+01
1.298750000000e+03 -7.890290818436e-02 4.791715700211e-04 2.260609006957e+01
1.299000000000e+03 -8.068902044487e-02 4.792774210064e-04 2.265343454350e+01
1.299250000000e+03 -8.211710388083e-02 4.783484143602e-04 2.270084491395e+01
1.299500000000e+03 -8.315903563245e-02 4.763681762043e-04 2.274825188045e+01
1.299750000000e+03 -8.379042998068e-02 4.733323192755e-04 2.279558926553e+01
1.300000000000e+03 -8.399105980293e-02 4.692488503111e-04 2.284279412669e+01
1.300250000000e+03 -8.374521522224e-02 4.641383098353e-04 2.288980728820e+01
1.300500000000e+03 -8.304202586067e-02 4.580339183727e-04 2.293657342389e+01
1.300750000000e+03 -8.187573710041e-02 4.509814892179e-04 2.298304105966e+01
1.301000000000e+03 -8.024590585259e-02 4.430391145553e-04 2.302916302242e+01
1.301250000000e+03 -7.815754686848e-02 4.342767164162e-04 2.307489634466e+01
1.301500000000e+03 -7.562121258200e-02 4.247754490156e-04 2.312020241995e+01
[truncated: 62,480 more chars]
