# Supplementary material for: Tracking Charge Migration with Frequency-Matched Strobo-Spectroscopy
Source: J Phys Chem A. 2024 Jan 2;128(1):20–7. doi: 10.1021/acs.jpca.3c04234 (PMC10788909; doi:10.1021/acs.jpca.3c04234)
Supplement: Supplementary file 2 — jp3c04234_si_002.zip [file jp3c04234_si_002.zip › supplemental data/Data/dipoles/pi_x-system/tau=4.1875.txt]

# pi_x-system-resolved dipole moment for tau = 4.1875 o.c.
0.000000000000e+00 -2.734161457674e-02 3.925451152663e-04 2.794313746110e+01
2.500000000000e-01 -2.733758221558e-02 3.924877278096e-04 2.794079038413e+01
5.000000000000e-01 -2.732600356566e-02 3.923257818979e-04 2.793388588144e+01
7.500000000000e-01 -2.730818132558e-02 3.920743939143e-04 2.792271051624e+01
1.000000000000e+00 -2.728559713108e-02 3.917509423763e-04 2.790751688712e+01
1.250000000000e+00 -2.725953945316e-02 3.913715167800e-04 2.788845539254e+01
1.500000000000e+00 -2.723099084488e-02 3.909495894691e-04 2.786559721560e+01
1.750000000000e+00 -2.720063523556e-02 3.904959092124e-04 2.783898581279e+01
2.000000000000e+00 -2.716891235654e-02 3.900189725449e-04 2.780868097392e+01
2.250000000000e+00 -2.713609817242e-02 3.895256286204e-04 2.777478242677e+01
2.500000000000e+00 -2.710238381351e-02 3.890214923751e-04 2.773743286330e+01
2.750000000000e+00 -2.706793439441e-02 3.885112065939e-04 2.769681280162e+01
3.000000000000e+00 -2.703291036346e-02 3.879986082538e-04 2.765313581082e+01
3.250000000000e+00 -2.699745894890e-02 3.874867544623e-04 2.760664462281e+01
3.500000000000e+00 -2.696170044851e-02 3.869779608838e-04 2.755760860651e+01
3.750000000000e+00 -2.692571568224e-02 3.864737639742e-04 2.750631554340e+01
4.000000000000e+00 -2.688954169588e-02 3.859750868447e-04 2.745306166560e+01
4.250000000000e+00 -2.685316911793e-02 3.854822268410e-04 2.739813980811e+01
4.500000000000e+00 -2.681654160466e-02 3.849949340120e-04 2.734182889843e+01
4.750000000000e+00 -2.677955639828e-02 3.845123793788e-04 2.728438551628e+01
5.000000000000e+00 -2.674207093014e-02 3.840333590382e-04 2.722603996031e+01
5.250000000000e+00 -2.670391716254e-02 3.835562945124e-04 2.716699584059e+01
5.500000000000e+00 -2.666492067505e-02 3.830793291899e-04 2.710743271649e+01
5.750000000000e+00 -2.662491644412e-02 3.826003740670e-04 2.704751028746e+01
6.000000000000e+00 -2.658375482702e-02 3.821171444141e-04 2.698737291419e+01
6.250000000000e+00 -2.654130081444e-02 3.816272086902e-04 2.692715339286e+01
6.500000000000e+00 -2.649743272017e-02 3.811280531205e-04 2.686697468572e+01
6.750000000000e+00 -2.645204617426e-02 3.806171715815e-04 2.680695056077e+01
7.000000000000e+00 -2.640506675092e-02 3.800921438604e-04 2.674718504243e+01
7.250000000000e+00 -2.635646655558e-02 3.795507571181e-04 2.668777149891e+01
7.500000000000e+00 -2.630627676389e-02 3.789910765373e-04 2.662879231489e+01
7.750000000000e+00 -2.625458960097e-02 3.784113994036e-04 2.657031928873e+01
8.000000000000e+00 -2.620154520513e-02 3.778101574215e-04 2.651241533115e+01
8.250000000000e+00 -2.614730996411e-02 3.771859764723e-04 2.645513705241e+01
8.500000000000e+00 -2.609205708014e-02 3.765377271138e-04 2.639853758508e+01
8.750000000000e+00 -2.603595744297e-02 3.758645684251e-04 2.634266928498e+01
9.000000000000e+00 -2.597918489279e-02 3.751660885872e-04 2.628758572460e+01
9.250000000000e+00 -2.592193038281e-02 3.744424548219e-04 2.623334270845e+01
9.500000000000e+00 -2.586441388508e-02 3.736944871615e-04 2.617999858623e+01
9.750000000000e+00 -2.580688864041e-02 3.729235533432e-04 2.612761423152e+01
1.000000000000e+01 -2.574963337865e-02 3.721315607563e-04 2.607625226309e+01
1.025000000000e+01 -2.569293540586e-02 3.713207733572e-04 2.602597641579e+01
1.050000000000e+01 -2.563707170598e-02 3.704937142189e-04 2.597685060056e+01
1.075000000000e+01 -2.558229546111e-02 3.696530759723e-04 2.592893800406e+01
1.100000000000e+01 -2.552882986438e-02 3.688016402237e-04 2.588229992354e+01
1.125000000000e+01 -2.547686745953e-02 3.679421388262e-04 2.583699250730e+01
1.150000000000e+01 -2.542657678213e-02 3.670774890479e-04 2.579306867847e+01
1.175000000000e+01 -2.537810606760e-02 3.662107342215e-04 2.575057465943e+01
1.200000000000e+01 -2.533158466079e-02 3.653446564161e-04 2.570954967918e+01
1.225000000000e+01 -2.528711884663e-02 3.644819833590e-04 2.567002541484e+01
1.250000000000e+01 -2.524478615862e-02 3.636254153408e-04 2.563202609110e+01
1.275000000000e+01 -2.520462717517e-02 3.627775328520e-04 2.559556882298e+01
1.300000000000e+01 -2.516663634217e-02 3.619406443640e-04 2.556066358672e+01
1.325000000000e+01 -2.513075752197e-02 3.611169384090e-04 2.552731305915e+01
1.350000000000e+01 -2.509688283168e-02 3.603083817688e-04 2.549551301204e+01
1.375000000000e+01 -2.506485388360e-02 3.595166915909e-04 2.546525061937e+01
1.400000000000e+01 -2.503446906261e-02 3.587433167034e-04 2.543650480617e+01
1.425000000000e+01 -2.500549001425e-02 3.579893854748e-04 2.540924437683e+01
1.450000000000e+01 -2.497764694573e-02 3.572556529604e-04 2.538342592347e+01
1.475000000000e+01 -2.495064434902e-02 3.565424717574e-04 2.535899291314e+01
1.500000000000e+01 -2.492416508721e-02 3.558497850527e-04 2.533587485715e+01
1.525000000000e+01 -2.489787466060e-02 3.551770842573e-04 2.531398671806e+01
1.550000000000e+01 -2.487142698533e-02 3.545234694107e-04 2.529322905795e+01
1.575000000000e+01 -2.484447265274e-02 3.538877015483e-04 2.527348870249e+01
1.600000000000e+01 -2.481666969030e-02 3.532683048966e-04 2.525463984111e+01
1.625000000000e+01 -2.478769660009e-02 3.526637124063e-04 2.523654624144e+01
1.650000000000e+01 -2.475726553672e-02 3.520723371081e-04 2.521906341318e+01
1.675000000000e+01 -2.472513435912e-02 3.514927064772e-04 2.520204145042e+01
1.700000000000e+01 -2.469111636967e-02 3.509235682858e-04 2.518532790724e+01
1.725000000000e+01 -2.465508665995e-02 3.503639696737e-04 2.516877093740e+01
1.750000000000e+01 -2.461698510002e-02 3.498133106563e-04 2.515222209383e+01
1.775000000000e+01 -2.457681631697e-02 3.492713701772e-04 2.513553892584e+01
1.800000000000e+01 -2.453464744680e-02 3.487383056532e-04 2.511858710022e+01
1.825000000000e+01 -2.449060474931e-02 3.482146309941e-04 2.510124225344e+01
1.850000000000e+01 -2.444486923482e-02 3.477011709604e-04 2.508339124346e+01
1.875000000000e+01 -2.439767251802e-02 3.471990411552e-04 2.506493306965e+01
1.900000000000e+01 -2.434929121558e-02 3.467095802134e-04 2.504577930947e+01
1.925000000000e+01 -2.430004209011e-02 3.462342862248e-04 2.502585441589e+01
1.950000000000e+01 -2.425027592618e-02 3.457747530506e-04 2.500509554042e+01
1.975000000000e+01 -2.420037189947e-02 3.453326339765e-04 2.498345203184e+01
2.000000000000e+01 -2.415072956319e-02 3.449095786378e-04 2.496088494443e+01
2.025000000000e+01 -2.410176236696e-02 3.445071889470e-04 2.493736605997e+01
2.050000000000e+01 -2.405388928792e-02 3.441269726315e-04 2.491287662090e+01
2.075000000000e+01 -2.400752800987e-02 3.437702885726e-04 2.488740617842e+01
2.100000000000e+01 -2.396308835614e-02 3.434383115170e-04 2.486095075360e+01
2.125000000000e+01 -2.392096545136e-02 3.431319951544e-04 2.483351128914e+01
2.150000000000e+01 -2.388153451093e-02 3.428520378538e-04 2.480509165847e+01
2.175000000000e+01 -2.384514412617e-02 3.425988493418e-04 2.477569662764e+01
2.200000000000e+01 -2.381211050710e-02 3.423725229429e-04 2.474533010564e+01
2.225000000000e+01 -2.378271147208e-02 3.421728182908e-04 2.471399306188e+01
2.250000000000e+01 -2.375717929621e-02 3.419991018126e-04 2.468168213528e+01
2.275000000000e+01 -2.373569637843e-02 3.418504261533e-04 2.464838801266e+01
2.300000000000e+01 -2.371838882988e-02 3.417254584785e-04 2.461409470219e+01
2.325000000000e+01 -2.370532262588e-02 3.416225262300e-04 2.457877874193e+01
2.350000000000e+01 -2.369650187056e-02 3.415395581958e-04 2.454240939081e+01
2.375000000000e+01 -2.369186621826e-02 3.414741150365e-04 2.450494879756e+01
2.400000000000e+01 -2.369129068485e-02 3.414234119258e-04 2.446635318221e+01
2.425000000000e+01 -2.369458831447e-02 3.413845779198e-04 2.442657393146e+01
2.450000000000e+01 -2.370151095243e-02 3.413546058241e-04 2.438555955743e+01
2.475000000000e+01 -2.371175238035e-02 3.413302830054e-04 2.434325745350e+01
2.500000000000e+01 -2.372495357734e-02 3.413083174085e-04 2.429961627808e+01
2.525000000000e+01 -2.374070705681e-02 3.412854551942e-04 2.425458812177e+01
2.550000000000e+01 -2.375856163146e-02 3.412582471483e-04 2.420813063647e+01
2.575000000000e+01 -2.377802990013e-02 3.412234158189e-04 2.416020937284e+01
2.600000000000e+01 -2.379859595143e-02 3.411777291554e-04 2.411079963860e+01
2.625000000000e+01 -2.381972122164e-02 3.411181041272e-04 2.405988811607e+01
2.650000000000e+01 -2.384085240368e-02 3.410416232131e-04 2.400747451174e+01
2.675000000000e+01 -2.386143097552e-02 3.409456698116e-04 2.395357255616e+01
2.700000000000e+01 -2.388090115466e-02 3.408278870121e-04 2.389821083299e+01
2.725000000000e+01 -2.389871713471e-02 3.406861760427e-04 2.384143321603e+01
2.750000000000e+01 -2.391435112257e-02 3.405187485358e-04 2.378329895359e+01
2.775000000000e+01 -2.392730179509e-02 3.403241527071e-04 2.372388238805e+01
2.800000000000e+01 -2.393710124204e-02 3.401012898155e-04 2.366327227811e+01
2.825000000000e+01 -2.394332011902e-02 3.398494455160e-04 2.360157075711e+01
2.850000000000e+01 -2.394557359217e-02 3.395682979571e-04 2.353889214422e+01
2.875000000000e+01 -2.394352641421e-02 3.392578053530e-04 2.347536100039e+01
2.900000000000e+01 -2.393689828392e-02 3.389183251030e-04 2.341111054441e+01
2.925000000000e+01 -2.392546548639e-02 3.385505780403e-04 2.334628019196e+01
2.950000000000e+01 -2.390906360597e-02 3.381556227425e-04 2.328101359479e+01
2.975000000000e+01 -2.388758923355e-02 3.377348177187e-04 2.321545617071e+01
3.000000000000e+01 -2.386100217568e-02 3.372897711852e-04 2.314975286723e+01
3.025000000000e+01 -2.382932599586e-02 3.368224452198e-04 2.308404599932e+01
3.050000000000e+01 -2.379264784336e-02 3.363350397169e-04 2.301847345724e+01
3.075000000000e+01 -2.375111744899e-02 3.358299690601e-04 2.295316685539e+01
3.100000000000e+01 -2.370494746574e-02 3.353098713155e-04 2.288825036700e+01
3.125000000000e+01 -2.365441331200e-02 3.347775307085e-04 2.282383989837e+01
3.150000000000e+01 -2.359985167236e-02 3.342359295531e-04 2.276004251343e+01
3.175000000000e+01 -2.354165783208e-02 3.336882652910e-04 2.269695630886e+01
3.200000000000e+01 -2.348028299734e-02 3.331379291086e-04 2.263467085473e+01
3.225000000000e+01 -2.341623050620e-02 3.325884955426e-04 2.257326764426e+01
3.250000000000e+01 -2.335005164715e-02 3.320437132507e-04 2.251282103004e+01
3.275000000000e+01 -2.328233968789e-02 3.315074740628e-04 2.245339924469e+01
3.300000000000e+01 -2.321372236269e-02 3.309837840576e-04 2.239506547341e+01
3.325000000000e+01 -2.314485304856e-02 3.304767220251e-04 2.233787904830e+01
3.350000000000e+01 -2.307640109397e-02 3.299903876524e-04 2.228189652462e+01
3.375000000000e+01 -2.300904145258e-02 3.295288377237e-04 2.222717268499e+01
3.400000000000e+01 -2.294344366083e-02 3.290960149229e-04 2.217376139234e+01
3.425000000000e+01 -2.288026034550e-02 3.286956629890e-04 2.212171627121e+01
3.450000000000e+01 -2.282011533513e-02 3.283312055351e-04 2.207109118986e+01
3.475000000000e+01 -2.276359159377e-02 3.280057365715e-04 2.202194058676e+01
3.500000000000e+01 -2.271122091729e-02 3.277220183388e-04 2.197431952919e+01
3.525000000000e+01 -2.266347450296e-02 3.274822895221e-04 2.192828366901e+01
3.550000000000e+01 -2.262075533284e-02 3.272882012690e-04 2.188388899829e+01
3.575000000000e+01 -2.258339172758e-02 3.271407025518e-04 2.184119146219e+01
3.600000000000e+01 -2.255163249228e-02 3.270403096970e-04 2.180024644620e+01
3.625000000000e+01 -2.252564475751e-02 3.269869014164e-04 2.176110811720e+01
3.650000000000e+01 -2.250551245807e-02 3.269796204923e-04 2.172382877305e+01
3.675000000000e+01 -2.249123892806e-02 3.270170721074e-04 2.168845798775e+01
3.700000000000e+01 -2.248274930759e-02 3.270972807246e-04 2.165504181122e+01
3.725000000000e+01 -2.247989616603e-02 3.272177090259e-04 2.162362190134e+01
3.750000000000e+01 -2.248246657536e-02 3.273754650285e-04 2.159423465204e+01
3.775000000000e+01 -2.249018964047e-02 3.275671147266e-04 2.156691034703e+01
3.800000000000e+01 -2.250274510579e-02 3.277888725832e-04 2.154167236160e+01
3.825000000000e+01 -2.251977283260e-02 3.280367856397e-04 2.151853643793e+01
3.850000000000e+01 -2.254088268596e-02 3.283067767735e-04 2.149751007865e+01
3.875000000000e+01 -2.256566450159e-02 3.285947182186e-04 2.147859206408e+01
3.900000000000e+01 -2.259369775768e-02 3.288965172313e-04 2.146177214902e+01
3.925000000000e+01 -2.262456102077e-02 3.292082007822e-04 2.144703086051e+01
3.950000000000e+01 -2.265784012155e-02 3.295259909026e-04 2.143433963327e+01
3.975000000000e+01 -2.269313597353e-02 3.298463772953e-04 2.142366099876e+01
4.000000000000e+01 -2.273007105106e-02 3.301661814531e-04 2.141494903044e+01
4.025000000000e+01 -2.276829485980e-02 3.304826098936e-04 2.140814996244e+01
4.050000000000e+01 -2.280748829664e-02 3.307932574875e-04 2.140320296425e+01
4.075000000000e+01 -2.284736684321e-02 3.310961728784e-04 2.140004108092e+01
4.100000000000e+01 -2.288768243188e-02 3.313898730732e-04 2.139859212991e+01
4.125000000000e+01 -2.292822411407e-02 3.316733255226e-04 2.139877994735e+01
4.150000000000e+01 -2.296881746795e-02 3.319459780242e-04 2.140052538982e+01
4.175000000000e+01 -2.300932329660e-02 3.322077278964e-04 2.140374746866e+01
4.200000000000e+01 -2.304963557091e-02 3.324588711126e-04 2.140836446540e+01
4.225000000000e+01 -2.308967794856e-02 3.327001486516e-04 2.141429480259e+01
4.250000000000e+01 -2.312940039508e-02 3.329326295010e-04 2.142145818574e+01
4.275000000000e+01 -2.316877525056e-02 3.331576920015e-04 2.142977629241e+01
4.300000000000e+01 -2.320779318260e-02 3.333769028490e-04 2.143917352727e+01
4.325000000000e+01 -2.324645998914e-02 3.335921176640e-04 2.144957765079e+01
4.350000000000e+01 -2.328479234451e-02 3.338052113273e-04 2.146092009279e+01
4.375000000000e+01 -2.332281417978e-02 3.340183070552e-04 2.147313654393e+01
4.400000000000e+01 -2.336055305257e-02 3.342335202721e-04 2.148616702743e+01
4.425000000000e+01 -2.339803732584e-02 3.344529215790e-04 2.149995605807e+01
4.450000000000e+01 -2.343529340042e-02 3.346785671438e-04 2.151445266429e+01
4.475000000000e+01 -2.347234346525e-02 3.349124327996e-04 2.152961030226e+01
4.500000000000e+01 -2.350920358433e-02 3.351563705521e-04 2.154538668397e+01
4.525000000000e+01 -2.354588215221e-02 3.354120691850e-04 2.156174353410e+01
4.550000000000e+01 -2.358237858472e-02 3.356810219583e-04 2.157864627264e+01
4.575000000000e+01 -2.361868230420e-02 3.359645101042e-04 2.159606365234e+01
4.600000000000e+01 -2.365477194153e-02 3.362635626195e-04 2.161396734704e+01
4.625000000000e+01 -2.369061470848e-02 3.365789343296e-04 2.163233158830e+01
4.650000000000e+01 -2.372616550885e-02 3.369110863526e-04 2.165113253500e+01
4.675000000000e+01 -2.376136691015e-02 3.372601700319e-04 2.167034816445e+01
4.700000000000e+01 -2.379614846294e-02 3.376260070300e-04 2.168995770009e+01
4.725000000000e+01 -2.383042656144e-02 3.380080727451e-04 2.170994133779e+01
4.750000000000e+01 -2.386410427027e-02 3.384054946579e-04 2.173027998795e+01
4.775000000000e+01 -2.389707100237e-02 3.388170457897e-04 2.175095511244e+01
4.800000000000e+01 -2.392920255063e-02 3.392411274897e-04 2.177194861674e+01
4.825000000000e+01 -2.396036133580e-02 3.396757425716e-04 2.179324287697e+01
4.850000000000e+01 -2.399039719449e-02 3.401185421163e-04 2.181482081851e+01
4.875000000000e+01 -2.401914831844e-02 3.405668262172e-04 2.183666612356e+01
4.900000000000e+01 -2.404644255170e-02 3.410175524630e-04 2.185876355456e+01
4.925000000000e+01 -2.407209886792e-02 3.414673539751e-04 2.188109902402e+01
4.950000000000e+01 -2.409592991875e-02 3.419125692396e-04 2.190366037652e+01
4.975000000000e+01 -2.411774449848e-02 3.423492551251e-04 2.192643761059e+01
5.000000000000e+01 -2.413735040499e-02 3.427732264431e-04 2.194942308565e+01
5.025000000000e+01 -2.415455844099e-02 3.431801733232e-04 2.197261235647e+01
5.050000000000e+01 -2.416918584753e-02 3.435657941687e-04 2.199600425357e+01
5.075000000000e+01 -2.418106013866e-02 3.439255649023e-04 2.201960136537e+01
5.100000000000e+01 -2.419002367708e-02 3.442549055313e-04 2.204340996431e+01
5.125000000000e+01 -2.419593858852e-02 3.445493971737e-04 2.206744061109e+01
5.150000000000e+01 -2.419869132208e-02 3.448048510159e-04 2.209170795338e+01
5.175000000000e+01 -2.419819723012e-02 3.450173298306e-04 2.211623042752e+01
5.200000000000e+01 -2.419440532421e-02 3.451831758800e-04 2.214103048923e+01
5.225000000000e+01 -2.418730134536e-02 3.452991245416e-04 2.216613403454e+01
5.250000000000e+01 -2.417691084271e-02 3.453623957173e-04 2.219156967719e+01
5.275000000000e+01 -2.416330245803e-02 3.453708147057e-04 2.221736859507e+01
5.300000000000e+01 -2.414658901342e-02 3.453228716495e-04 2.224356346720e+01
5.325000000000e+01 -2.412692819378e-02 3.452177820617e-04 2.227018780087e+01
5.350000000000e+01 -2.410452159338e-02 3.450555057094e-04 2.229727466738e+01
5.375000000000e+01 -2.407961363927e-02 3.448367820797e-04 2.232485618282e+01
5.400000000000e+01 -2.405248799030e-02 3.445632727460e-04 2.235296226090e+01
5.425000000000e+01 -2.402346296536e-02 3.442376099584e-04 2.238161933896e+01
5.450000000000e+01 -2.399288634331e-02 3.438631876608e-04 2.241084987840e+01
5.475000000000e+01 -2.396112934273e-02 3.434442103198e-04 2.244067121249e+01
5.500000000000e+01 -2.392857954932e-02 3.429856725622e-04 2.247109449584e+01
5.525000000000e+01 -2.389563304684e-02 3.424932561350e-04 2.250212450286e+01
5.550000000000e+01 -2.386268537502e-02 3.419732744602e-04 2.253375887134e+01
5.575000000000e+01 -2.383012278387e-02 3.414325567540e-04 2.256598755438e+01
5.600000000000e+01 -2.379831377963e-02 3.408782663881e-04 2.259879314225e+01
5.625000000000e+01 -2.376760031568e-02 3.403178913868e-04 2.263215071238e+01
5.650000000000e+01 -2.373828966596e-02 3.397590262406e-04 2.266602791944e+01
5.675000000000e+01 -2.371064794798e-02 3.392091994737e-04 2.270038594072e+01
5.700000000000e+01 -2.368489404841e-02 3.386756789326e-04 2.273517997481e+01
5.725000000000e+01 -2.366119489358e-02 3.381654160956e-04 2.277035990104e+01
5.750000000000e+01 -2.363966248093e-02 3.376849385159e-04 2.280587176208e+01
5.775000000000e+01 -2.362035257659e-02 3.372401975843e-04 2.284165861296e+01
5.800000000000e+01 -2.360326514367e-02 3.368364601320e-04 2.287766182385e+01
5.825000000000e+01 -2.358834642622e-02 3.364782228736e-04 2.291382231926e+01
5.850000000000e+01 -2.357549285605e-02 3.361691489732e-04 2.295008179922e+01
5.875000000000e+01 -2.356455658807e-02 3.359120287399e-04 2.298638388709e+01
5.900000000000e+01 -2.355535207101e-02 3.357087632545e-04 2.302267510054e+01
5.925000000000e+01 -2.354766414667e-02 3.355603725929e-04 2.305890600162e+01
5.950000000000e+01 -2.354125641089e-02 3.354670221639e-04 2.309503149049e+01
5.975000000000e+01 -2.353588054693e-02 3.354280753019e-04 2.313101157453e+01
6.000000000000e+01 -2.353128568675e-02 3.354421562463e-04 2.316681158396e+01
6.025000000000e+01 -2.352722756653e-02 3.355072252550e-04 2.320240223842e+01
6.050000000000e+01 -2.352347711418e-02 3.356206639679e-04 2.323775951349e+01
6.075000000000e+01 -2.351982842776e-02 3.357793770497e-04 2.327286438659e+01
6.100000000000e+01 -2.351610542469e-02 3.359798856068e-04 2.330770213266e+01
6.125000000000e+01 -2.351216778457e-02 3.362184237870e-04 2.334226207805e+01
6.150000000000e+01 -2.350791515109e-02 3.364910299198e-04 2.337653674030e+01
6.175000000000e+01 -2.350328989617e-02 3.367936312249e-04 2.341052094398e+01
6.200000000000e+01 -2.349827890449e-02 3.371221177306e-04 2.344421144333e+01
6.225000000000e+01 -2.349291347898e-02 3.374724129211e-04 2.347760578435e+01
6.250000000000e+01 -2.348726825159e-02 3.378405422396e-04 2.351070199724e+01
6.275000000000e+01 -2.348145857930e-02 3.382226629228e-04 2.354349784320e+01
6.300000000000e+01 -2.347563711935e-02 3.386151037398e-04 2.357599021484e+01
6.325000000000e+01 -2.346998976530e-02 3.390143977841e-04 2.360817508969e+01
6.350000000000e+01 -2.346473052420e-02 3.394173011706e-04 2.364004698124e+01
6.375000000000e+01 -2.346009629817e-02 3.398208098627e-04 2.367159916720e+01
6.400000000000e+01 -2.345634115124e-02 3.402221703100e-04 2.370282366222e+01
6.425000000000e+01 -2.345373056513e-02 3.406188854896e-04 2.373371137693e+01
6.450000000000e+01 -2.345253579376e-02 3.410087237824e-04 2.376425276950e+01
6.475000000000e+01 -2.345302825918e-02 3.413897211296e-04 2.379443811758e+01
6.500000000000e+01 -2.345547418896e-02 3.417601945083e-04 2.382425841701e+01
6.525000000000e+01 -2.346012948501e-02 3.421187412117e-04 2.385370603747e+01
6.550000000000e+01 -2.346723516079e-02 3.424641893812e-04 2.388277546795e+01
6.575000000000e+01 -2.347701303020e-02 3.427957233937e-04 2.391146433596e+01
6.600000000000e+01 -2.348966162357e-02 3.431128157764e-04 2.393977416650e+01
6.625000000000e+01 -2.350535241144e-02 3.434152044956e-04 2.396771111651e+01
6.650000000000e+01 -2.352422659370e-02 3.437029216283e-04 2.399528683783e+01
6.675000000000e+01 -2.354639231454e-02 3.439762869378e-04 2.402251900162e+01
6.700000000000e+01 -2.357192247387e-02 3.442359210045e-04 2.404943171799e+01
6.725000000000e+01 -2.360085302024e-02 3.444827028253e-04 2.407605596614e+01
6.750000000000e+01 -2.363318194424e-02 3.447177327991e-04 2.410242958446e+01
6.775000000000e+01 -2.366886892055e-02 3.449423799601e-04 2.412859733792e+01
6.800000000000e+01 -2.370783556710e-02 3.451582491247e-04 2.415461064268e+01
6.825000000000e+01 -2.374996617012e-02 3.453671491582e-04 2.418052715528e+01
6.850000000000e+01 -2.379510935400e-02 3.455710747847e-04 2.420641031249e+01
6.875000000000e+01 -2.384308019475e-02 3.457721606054e-04 2.423232865160e+01
6.900000000000e+01 -2.389366289189e-02 3.459726566478e-04 2.425835505635e+01
6.925000000000e+01 -2.394661406422e-02 3.461750132014e-04 2.428456599326e+01
6.950000000000e+01 -2.400166603330e-02 3.463816681309e-04 2.431104063717e+01
6.975000000000e+01 -2.405853058673e-02 3.465950337183e-04 2.433786002335e+01
7.000000000000e+01 -2.411690331314e-02 3.468176124630e-04 2.436510617666e+01
7.025000000000e+01 -2.417646781270e-02 3.470518119312e-04 2.439286130416e+01
7.050000000000e+01 -2.423689987957e-02 3.472999034782e-04 2.442120694673e+01
7.075000000000e+01 -2.429787246376e-02 3.475642121896e-04 2.445022323014e+01
7.100000000000e+01 -2.435905995077e-02 3.478468542737e-04 2.447998817373e+01
7.125000000000e+01 -2.442014273285e-02 3.481497394361e-04 2.451057696015e+01
7.150000000000e+01 -2.448081123338e-02 3.484746076782e-04 2.454206132282e+01
7.175000000000e+01 -2.454076974539e-02 3.488229747860e-04 2.457450903601e+01
7.200000000000e+01 -2.459974021398e-02 3.491959584534e-04 2.460798327557e+01
7.225000000000e+01 -2.465746573323e-02 3.495944711494e-04 2.464254219799e+01
7.250000000000e+01 -2.471371398398e-02 3.500191642932e-04 2.467823848899e+01
7.275000000000e+01 -2.476828022989e-02 3.504704080856e-04 2.471511894928e+01
7.300000000000e+01 -2.482098997895e-02 3.509482910067e-04 2.475322416216e+01
7.325000000000e+01 -2.487170112214e-02 3.514526285388e-04 2.479258808750e+01
7.350000000000e+01 -2.492030525113e-02 3.519829819694e-04 2.483323790401e+01
7.375000000000e+01 -2.496672948547e-02 3.525386763973e-04 2.487519370680e+01
7.400000000000e+01 -2.501093762628e-02 3.531188247909e-04 2.491846824217e+01
7.425000000000e+01 -2.505293029844e-02 3.537223560539e-04 2.496306688592e+01
7.450000000000e+01 -2.509274495255e-02 3.543480475617e-04 2.500898744874e+01
7.475000000000e+01 -2.513045513412e-02 3.549945549690e-04 2.505622015961e+01
7.500000000000e+01 -2.516616957579e-02 3.556604514328e-04 2.510474764211e+01
7.525000000000e+01 -2.520003015977e-02 3.563442729389e-04 2.515454509937e+01
7.550000000000e+01 -2.523220938763e-02 3.570445329876e-04 2.520558030500e+01
7.575000000000e+01 -2.526290786385e-02 3.577597483188e-04 2.525781388665e+01
7.600000000000e+01 -2.529235158987e-02 3.584884129093e-04 2.531119967403e+01
7.625000000000e+01 -2.532078784465e-02 3.592292054655e-04 2.536568484663e+01
7.650000000000e+01 -2.534848092905e-02 3.599808934414e-04 2.542121049590e+01
7.675000000000e+01 -2.537570766893e-02 3.607423601070e-04 2.547771183476e+01
7.700000000000e+01 -2.540275343489e-02 3.615124576559e-04 2.553511878525e+01
7.725000000000e+01 -2.542990697994e-02 3.622901742036e-04 2.559335619024e+01
7.750000000000e+01 -2.545745562258e-02 3.630746203810e-04 2.565234437151e+01
7.775000000000e+01 -2.548567961828e-02 3.638649921811e-04 2.571199926450e+01
7.800000000000e+01 -2.551484780023e-02 3.646605525497e-04 2.577223286387e+01
7.825000000000e+01 -2.554521179779e-02 3.654605997426e-04 2.583295321923e+01
7.850000000000e+01 -2.557700173998e-02 3.662644567958e-04 2.589406473471e+01
7.875000000000e+01 -2.561042124517e-02 3.670714336367e-04 2.595546801682e+01
7.900000000000e+01 -2.564564316301e-02 3.678807919208e-04 2.601705990347e+01
7.925000000000e+01 -2.568280536806e-02 3.686917146429e-04 2.607873341569e+01
7.950000000000e+01 -2.572200599606e-02 3.695032675820e-04 2.614037745687e+01
7.975000000000e+01 -2.576330002249e-02 3.703143751462e-04 2.620187682509e+01
8.000000000000e+01 -2.580669500607e-02 3.711237851567e-04 2.626311192076e+01
8.025000000000e+01 -2.585214809841e-02 3.719300359391e-04 2.632395871702e+01
8.050000000000e+01 -2.589956364560e-02 3.727314506663e-04 2.638428879381e+01
8.075000000000e+01 -2.594879075561e-02 3.735261137168e-04 2.644396930307e+01
8.100000000000e+01 -2.599962291456e-02 3.743118692608e-04 2.650286333658e+01
8.125000000000e+01 -2.605179740375e-02 3.750863137130e-04 2.656083018445e+01
8.150000000000e+01 -2.610499697434e-02 3.758468088466e-04 2.661772600358e+01
8.175000000000e+01 -2.615885184043e-02 3.765904767619e-04 2.667340447312e+01
8.200000000000e+01 -2.621294378300e-02 3.773142471283e-04 2.672771776505e+01
8.225000000000e+01 -2.626681153185e-02 3.780148894125e-04 2.678051767785e+01
8.250000000000e+01 -2.631995689670e-02 3.786889705616e-04 2.683165687751e+01
8.275000000000e+01 -2.637185296517e-02 3.793330896270e-04 2.688099037613e+01
8.300000000000e+01 -2.642195362046e-02 3.799438376985e-04 2.692837713325e+01
8.325000000000e+01 -2.646970435835e-02 3.805177472023e-04 2.697368172224e+01
8.350000000000e+01 -2.651455506430e-02 3.810514141980e-04 2.701677615261e+01
8.375000000000e+01 -2.655597222585e-02 3.815416592552e-04 2.705754167520e+01
8.400000000000e+01 -2.659345232556e-02 3.819854876937e-04 2.709587063067e+01
8.425000000000e+01 -2.662653503255e-02 3.823801138639e-04 2.713166825962e+01
8.450000000000e+01 -2.665481651529e-02 3.827231783550e-04 2.716485439856e+01
8.475000000000e+01 -2.667796200705e-02 3.830127819552e-04 2.719536508912e+01
8.500000000000e+01 -2.669571720437e-02 3.832475427325e-04 2.722315396183e+01
8.525000000000e+01 -2.670791837998e-02 3.834266603670e-04 2.724819341465e+01
8.550000000000e+01 -2.671450068680e-02 3.835499779555e-04 2.727047553254e+01
8.575000000000e+01 -2.671550412720e-02 3.836180273307e-04 2.729001264685e+01
8.600000000000e+01 -2.671107727575e-02 3.836320652127e-04 2.730683758738e+01
8.625000000000e+01 -2.670147853925e-02 3.835940968103e-04 2.732100357219e+01
8.650000000000e+01 -2.668707382446e-02 3.835068770541e-04 2.733258365684e+01
8.675000000000e+01 -2.666833185000e-02 3.833738893581e-04 2.734166985751e+01
8.700000000000e+01 -2.664581651856e-02 3.831993228161e-04 2.734837186947e+01
8.725000000000e+01 -2.662017658378e-02 3.829879827634e-04 2.735281544074e+01
8.750000000000e+01 -2.659213299184e-02 3.827451970726e-04 2.735514042928e+01
8.775000000000e+01 -2.656246406341e-02 3.824767768463e-04 2.735549859810e+01
8.800000000000e+01 -2.653199043018e-02 3.821889824958e-04 2.735405121364e+01
8.825000000000e+01 -2.650155663452e-02 3.818882465024e-04 2.735096642035e+01
8.850000000000e+01 -2.647201191848e-02 3.815811131356e-04 2.734641670205e+01
8.875000000000e+01 -2.644419172277e-02 3.812741461482e-04 2.734057617860e+01
8.900000000000e+01 -2.641889961271e-02 3.809736251849e-04 2.733361804879e+01
8.925000000000e+01 -2.639688962002e-02 3.806855638938e-04 2.732571214276e+01
8.950000000000e+01 -2.637885009484e-02 3.804155742410e-04 2.731702266826e+01
8.975000000000e+01 -2.636538919030e-02 3.801687339987e-04 2.730770618235e+01
9.000000000000e+01 -2.635702221492e-02 3.799494839204e-04 2.729790980765e+01
9.025000000000e+01 -2.635416186165e-02 3.797615556683e-04 2.728776989855e+01
9.050000000000e+01 -2.635710980628e-02 3.796079063139e-04 2.727741070359e+01
9.075000000000e+01 -2.636605205401e-02 3.794906338268e-04 2.726694363918e+01
9.100000000000e+01 -2.638105605759e-02 3.794110182883e-04 2.725646666626e+01
9.125000000000e+01 -2.640207099540e-02 3.793695039546e-04 2.724606416264e+01
9.150000000000e+01 -2.642892945092e-02 3.793657061926e-04 2.723580661149e+01
9.175000000000e+01 -2.646135225590e-02 3.793984505713e-04 2.722575108572e+01
9.200000000000e+01 -2.649895418901e-02 3.794658193319e-04 2.721594124462e+01
9.225000000000e+01 -2.654125191187e-02 3.795652158944e-04 2.720640814224e+01
9.250000000000e+01 -2.658767270246e-02 3.796934318194e-04 2.719717040663e+01
9.275000000000e+01 -2.663756437265e-02 3.798467246332e-04 2.718823520816e+01
9.300000000000e+01 -2.669020593577e-02 3.800208933281e-04 2.717959847874e+01
9.325000000000e+01 -2.674481849008e-02 3.802113598651e-04 2.717124591016e+01
9.350000000000e+01 -2.680057698432e-02 3.804132409607e-04 2.716315312259e+01
9.375000000000e+01 -2.685662137268e-02 3.806214283760e-04 2.715528660226e+01
9.400000000000e+01 -2.691206887674e-02 3.808306637791e-04 2.714760377846e+01
9.425000000000e+01 -2.696602488607e-02 3.810356004581e-04 2.714005389466e+01
9.450000000000e+01 -2.701759543806e-02 3.812308694448e-04 2.713257800484e+01
9.475000000000e+01 -2.706589757749e-02 3.814111384428e-04 2.712510982263e+01
9.500000000000e+01 -2.711007148153e-02 3.815711724134e-04 2.711757575721e+01
9.525000000000e+01 -2.714929093802e-02 3.817058872862e-04 2.710989553846e+01
9.550000000000e+01 -2.718277328843e-02 3.818104034398e-04 2.710198289007e+01
9.575000000000e+01 -2.720979080618e-02 3.818801004565e-04 2.709374574339e+01
9.600000000000e+01 -2.722967890701e-02 3.819106674472e-04 2.708508737234e+01
9.625000000000e+01 -2.724184681312e-02 3.818981584704e-04 2.707590676989e+01
9.650000000000e+01 -2.724578450512e-02 3.818390417719e-04 2.706610003747e+01
9.675000000000e+01 -2.724107160213e-02 3.817302388644e-04 2.705556107896e+01
9.700000000000e+01 -2.722738412078e-02 3.815692042710e-04 2.704418297606e+01
9.725000000000e+01 -2.720450045786e-02 3.813539617146e-04 2.703185948893e+01
9.750000000000e+01 -2.717230694878e-02 3.810831403785e-04 2.701848607435e+01
9.775000000000e+01 -2.713079880806e-02 3.807559954605e-04 2.700396182267e+01
9.800000000000e+01 -2.708008367879e-02 3.803724696414e-04 2.698819055951e+01
9.825000000000e+01 -2.702038021402e-02 3.799331209178e-04 2.697108248801e+01
9.850000000000e+01 -2.695201538947e-02 3.794392240246e-04 2.695255576752e+01
9.875000000000e+01 -2.687542156389e-02 3.788928119887e-04 2.693253739618e+01
9.900000000000e+01 -2.679112838455e-02 3.782965174637e-04 2.691096478387e+01
9.925000000000e+01 -2.669975419207e-02 3.776535887977e-04 2.688778626988e+01
9.950000000000e+01 -2.660199393067e-02 3.769676426575e-04 2.686296196817e+01
9.975000000000e+01 -2.649860607876e-02 3.762427842169e-04 2.683646436185e+01
1.000000000000e+02 -2.639039838884e-02 3.754834781384e-04 2.680827812748e+01
1.002500000000e+02 -2.627821209491e-02 3.746944179056e-04 2.677840020328e+01
1.005000000000e+02 -2.616290613770e-02 3.738804083295e-04 2.674683962091e+01
1.007500000000e+02 -2.604534062637e-02 3.730462400061e-04 2.671361661394e+01
1.010000000000e+02 -2.592636140487e-02 3.721965734075e-04 2.667876210907e+01
1.012500000000e+02 -2.580678526162e-02 3.713358233217e-04 2.664231674498e+01
1.015000000000e+02 -2.568738775232e-02 3.704680598963e-04 2.660433013847e+01
1.017500000000e+02 -2.556889156169e-02 3.695969146106e-04 2.656485954005e+01
1.020000000000e+02 -2.545195882766e-02 3.687255163832e-04 2.652396904691e+01
1.022500000000e+02 -2.533718541477e-02 3.678564440468e-04 2.648172856643e+01
1.025000000000e+02 -2.522509816369e-02 3.669917010059e-04 2.643821290352e+01
1.027500000000e+02 -2.511615490770e-02 3.661327213549e-04 2.639350092657e+01
1.030000000000e+02 -2.501074670217e-02 3.652803814869e-04 2.634767483886e+01
1.032500000000e+02 -2.490920303997e-02 3.644350581668e-04 2.630081954712e+01
1.035000000000e+02 -2.481179933388e-02 3.635967279001e-04 2.625302213761e+01
1.037500000000e+02 -2.471876529711e-02 3.627649811617e-04 2.620437144408e+01
1.040000000000e+02 -2.463029438595e-02 3.619391575284e-04 2.615495769192e+01
1.042500000000e+02 -2.454655417988e-02 3.611184441480e-04 2.610487221104e+01
1.045000000000e+02 -2.446769616965e-02 3.603019792799e-04 2.605420718561e+01
1.047500000000e+02 -2.439386548856e-02 3.594889474842e-04 2.600305543048e+01
1.050000000000e+02 -2.432520854011e-02 3.586786877202e-04 2.595151015909e+01
1.052500000000e+02 -2.426187858124e-02 3.578707864319e-04 2.589966474015e+01
1.055000000000e+02 -2.420403994802e-02 3.570651428594e-04 2.584761236831e+01
1.057500000000e+02 -2.415187053772e-02 3.562620395004e-04 2.579544590575e+01
1.060000000000e+02 -2.410555998582e-02 3.554621590557e-04 2.574325720947e+01
1.062500000000e+02 -2.406530661650e-02 3.546666049356e-04 2.569113679814e+01
1.065000000000e+02 -2.403131242232e-02 3.538768942763e-04 2.563917343761e+01
1.067500000000e+02 -2.400377360448e-02 3.530949661833e-04 2.558745327467e+01
1.070000000000e+02 -2.398287111189e-02 3.523231299642e-04 2.553605931833e+01
1.072500000000e+02 -2.396875973704e-02 3.515640117168e-04 2.548507083581e+01
1.075000000000e+02 -2.396155503167e-02 3.508204640442e-04 2.543456238990e+01
1.077500000000e+02 -2.396132198783e-02 3.500954791924e-04 2.538460338425e+01
1.080000000000e+02 -2.396806234363e-02 3.493921055294e-04 2.533525729502e+01
1.082500000000e+02 -2.398170379994e-02 3.487133661388e-04 2.528658099628e+01
1.085000000000e+02 -2.400209135297e-02 3.480621307337e-04 2.523862447149e+01
1.087500000000e+02 -2.402897864626e-02 3.474410133495e-04 2.519143023140e+01
1.090000000000e+02 -2.406202250995e-02 3.468522991868e-04 2.514503329634e+01
1.092500000000e+02 -2.410078074845e-02 3.462979055965e-04 2.509946094091e+01
1.095000000000e+02 -2.414471172539e-02 3.457792601207e-04 2.505473297915e+01
1.097500000000e+02 -2.419317793307e-02 3.452972786612e-04 2.501086186262e+01
1.100000000000e+02 -2.424545065499e-02 3.448523086403e-04 2.496785324584e+01
1.102500000000e+02 -2.430071877772e-02 3.444441152322e-04 2.492570639080e+01
1.105000000000e+02 -2.435809890576e-02 3.440719076130e-04 2.488441494226e+01
1.107500000000e+02 -2.441664963066e-02 3.437343564480e-04 2.484396751126e+01
1.110000000000e+02 -2.447538452756e-02 3.434296190345e-04 2.480434853565e+01
1.112500000000e+02 -2.453328969752e-02 3.431553971534e-04 2.476553890258e+01
1.115000000000e+02 -2.458933977747e-02 3.429089922864e-04 2.472751667008e+01
1.117500000000e+02 -2.464251383163e-02 3.426873706953e-04 2.469025769982e+01
1.120000000000e+02 -2.469181408890e-02 3.424872424737e-04 2.465373603968e+01
1.122500000000e+02 -2.473627976889e-02 3.423051255531e-04 2.461792437470e+01
1.125000000000e+02 -2.477500487919e-02 3.421374274613e-04 2.458279411241e+01
1.127500000000e+02 -2.480714943555e-02 3.419805048777e-04 2.454831553683e+01
1.130000000000e+02 -2.483195420595e-02 3.418307345466e-04 2.451445760902e+01
1.132500000000e+02 -2.484875027610e-02 3.416845713795e-04 2.448118778279e+01
1.135000000000e+02 -2.485696682790e-02 3.415385824456e-04 2.444847171662e+01
1.137500000000e+02 -2.485614037936e-02 3.413894999918e-04 2.441627277862e+01
1.140000000000e+02 -2.484591673727e-02 3.412342520527e-04 2.438455174735e+01
1.142500000000e+02 -2.482605693978e-02 3.410700072818e-04 2.435326629834e+01
1.145000000000e+02 -2.479643753539e-02 3.408941586598e-04 2.432237071155e+01
1.147500000000e+02 -2.475704954114e-02 3.407043535969e-04 2.429181569650e+01
1.150000000000e+02 -2.470799899216e-02 3.404984871916e-04 2.426154820523e+01
1.152500000000e+02 -2.464950321809e-02 3.402747964332e-04 2.423151157508e+01
1.155000000000e+02 -2.458188634726e-02 3.400318562887e-04 2.420164590368e+01
1.157500000000e+02 -2.450557680703e-02 3.397685361827e-04 2.417188844813e+01
1.160000000000e+02 -2.442110095308e-02 3.394840412205e-04 2.414217444870e+01
1.162500000000e+02 -2.432907794027e-02 3.391779465293e-04 2.411243805105e+01
1.165000000000e+02 -2.423021284445e-02 3.388502239563e-04 2.408261353086e+01
1.167500000000e+02 -2.412529151653e-02 3.385013054933e-04 2.405263648065e+01
1.170000000000e+02 -2.401517282490e-02 3.381320648644e-04 2.402244530682e+01
1.172500000000e+02 -2.390078162256e-02 3.377436825168e-04 2.399198271090e+01
1.175000000000e+02 -2.378310075651e-02 3.373380362220e-04 2.396119718215e+01
1.177500000000e+02 -2.366316255885e-02 3.369176118182e-04 2.393004447470e+01
1.180000000000e+02 -2.354204019876e-02 3.364853779034e-04 2.389848896157e+01
1.182500000000e+02 -2.342083843134e-02 3.360448445396e-04 2.386650485776e+01
1.185000000000e+02 -2.330068344711e-02 3.356001529185e-04 2.383407723405e+01
1.187500000000e+02 -2.318271237640e-02 3.351559509538e-04 2.380120279231e+01
1.190000000000e+02 -2.306806204183e-02 3.347171797764e-04 2.376789036610e+01
1.192500000000e+02 -2.295785681263e-02 3.342892617278e-04 2.373416110879e+01
1.195000000000e+02 -2.285319649731e-02 3.338780124233e-04 2.370004843746e+01
1.197500000000e+02 -2.275514246628e-02 3.334895031537e-04 2.366559751619e+01
1.200000000000e+02 -2.266470491101e-02 3.331299436079e-04 2.363086457053e+01
1.202500000000e+02 -2.258282972089e-02 3.328055562333e-04 2.359591584109e+01
1.205000000000e+02 -2.251038541196e-02 3.325224400383e-04 2.356082627910e+01
1.207500000000e+02 -2.244815100458e-02 3.322864184952e-04 2.352567802304e+01
1.210000000000e+02 -2.239680414118e-02 3.321028764874e-04 2.349055867612e+01
1.212500000000e+02 -2.235691249591e-02 3.319767385222e-04 2.345555951651e+01
1.215000000000e+02 -2.232892249015e-02 3.319122322750e-04 2.342077352412e+01
1.217500000000e+02 -2.231315345162e-02 3.319127897340e-04 2.338629350517e+01
1.220000000000e+02 -2.230979409843e-02 3.319809862453e-04 2.335221025492e+01
1.222500000000e+02 -2.231889649480e-02 3.321184692520e-04 2.331861075177e+01
1.225000000000e+02 -2.234037848354e-02 3.323258050139e-04 2.328557664113e+01
1.227500000000e+02 -2.237402186700e-02 3.326025404438e-04 2.325318281256e+01
1.230000000000e+02 -2.241947872711e-02 3.329472252731e-04 2.322149632573e+01
1.232500000000e+02 -2.247627562206e-02 3.333574237101e-04 2.319057554707e+01
1.235000000000e+02 -2.254381980159e-02 3.338297649273e-04 2.316046959467e+01
1.237500000000e+02 -2.262141093793e-02 3.343600321164e-04 2.313121808960e+01
1.240000000000e+02 -2.270824863403e-02 3.349432566421e-04 2.310285116819e+01
1.242500000000e+02 -2.280344670869e-02 3.355738571734e-04 2.307538975060e+01
1.245000000000e+02 -2.290604307066e-02 3.362456849591e-04 2.304884606729e+01
1.247500000000e+02 -2.301501521155e-02 3.369522103709e-04 2.302322431651e+01
1.250000000000e+02 -2.312929154626e-02 3.376866586122e-04 2.299852154790e+01
1.252500000000e+02 -2.324776710931e-02 3.384421446736e-04 2.297472852943e+01
1.255000000000e+02 -2.336931543046e-02 3.392117875322e-04 2.295183080199e+01
1.257500000000e+02 -2.349280331892e-02 3.399888253094e-04 2.292980955274e+01
1.260000000000e+02 -2.361710298995e-02 3.407667203612e-04 2.290864265000e+01
1.262500000000e+02 -2.374110536435e-02 3.415392525079e-04 2.288830534558e+01
1.265000000000e+02 -2.386373164811e-02 3.423005958608e-04 2.286877111609e+01
1.267500000000e+02 -2.398394475484e-02 3.430453777663e-04 2.285001206239e+01
1.270000000000e+02 -2.410076030272e-02 3.437687133407e-04 2.283199943016e+01
1.272500000000e+02 -2.421325660728e-02 3.444662100297e-04 2.281470375743e+01
1.275000000000e+02 -2.432058304711e-02 3.451340580581e-04 2.279809482778e+01
1.277500000000e+02 -2.442196830642e-02 3.457690157439e-04 2.278214172447e+01
1.280000000000e+02 -2.451672585755e-02 3.463683308765e-04 2.276681235002e+01
1.282500000000e+02 -2.460426083068e-02 3.469299305174e-04 2.275207329028e+01
1.285000000000e+02 -2.468407116620e-02 3.474522000501e-04 2.273788912964e+01
1.287500000000e+02 -2.475575081225e-02 3.479339243463e-04 2.272422221237e+01
1.290000000000e+02 -2.481898948713e-02 3.483742938557e-04 2.271103209848e+01
1.292500000000e+02 -2.487357010280e-02 3.487728875031e-04 2.269827505882e+01
1.295000000000e+02 -2.491936772919e-02 3.491296928519e-04 2.268590399573e+01
1.297500000000e+02 -2.495634447020e-02 3.494448691081e-04 2.267386817034e+01
1.300000000000e+02 -2.498454374151e-02 3.497187613350e-04 2.266211308778e+01
1.302500000000e+02 -2.500408610682e-02 3.499519139889e-04 2.265058089234e+01
1.305000000000e+02 -2.501516160543e-02 3.501450616683e-04 2.263921062785e+01
1.307500000000e+02 -2.501802141032e-02 3.502990977769e-04 2.262793866442e+01
1.310000000000e+02 -2.501297226013e-02 3.504150129600e-04 2.261669967650e+01
1.312500000000e+02 -2.500036753089e-02 3.504938975817e-04 2.260542737376e+01
1.315000000000e+02 -2.498060024567e-02 3.505369295350e-04 2.259405556169e+01
1.317500000000e+02 -2.495409602099e-02 3.505453263101e-04 2.258251927333e+01
1.320000000000e+02 -2.492130673815e-02 3.505203448784e-04 2.257075597116e+01
1.322500000000e+02 -2.488270340492e-02 3.504632927058e-04 2.255870658504e+01
1.325000000000e+02 -2.483877238191e-02 3.503754301861e-04 2.254631691359e+01
1.327500000000e+02 -2.479000945356e-02 3.502580327739e-04 2.253353855626e+01
1.330000000000e+02 -2.473691559047e-02 3.501124538063e-04 2.252032992658e+01
1.332500000000e+02 -2.467999339341e-02 3.499400361722e-04 2.250665707864e+01
1.335000000000e+02 -2.461974445006e-02 3.497420886151e-04 2.249249437458e+01
1.337500000000e+02 -2.455666682110e-02 3.495199217986e-04 2.247782492049e+01
1.340000000000e+02 -2.449125306534e-02 3.492747929464e-04 2.246264082080e+01
1.342500000000e+02 -2.442398898098e-02 3.490078364916e-04 2.244694322707e+01
1.345000000000e+02 -2.435535184041e-02 3.487202840095e-04 2.243074197734e+01
1.347500000000e+02 -2.428581104365e-02 3.484133960262e-04 2.241405542675e+01
1.350000000000e+02 -2.421582728881e-02 3.480883351467e-04 2.239690969178e+01
1.352500000000e+02 -2.414585277382e-02 3.477461011618e-04 2.237933791826e+01
1.355000000000e+02 -2.407633150767e-02 3.473877340603e-04 2.236137938930e+01
1.357500000000e+02 -2.400769998280e-02 3.470143811292e-04 2.234307853096e+01
1.360000000000e+02 -2.394038783476e-02 3.466271718820e-04 2.232448388564e+01
1.362500000000e+02 -2.387481875277e-02 3.462272718736e-04 2.230564692042e+01
1.365000000000e+02 -2.381141088542e-02 3.458159504516e-04 2.228662118335e+01
1.367500000000e+02 -2.375057714312e-02 3.453944651254e-04 2.226746122351e+01
1.370000000000e+02 -2.369272574831e-02 3.449642082773e-04 2.224822162707e+01
1.372500000000e+02 -2.363825848069e-02 3.445267341908e-04 2.222895648768e+01
1.375000000000e+02 -2.358757026103e-02 3.440837542226e-04 2.220971859297e+01
1.377500000000e+02 -2.354104549330e-02 3.436371426526e-04 2.219055922050e+01
1.380000000000e+02 -2.349905675040e-02 3.431889506949e-04 2.217152771800e+01
1.382500000000e+02 -2.346195860230e-02 3.427414004087e-04 2.215267163731e+01
1.385000000000e+02 -2.343008415117e-02 3.422968755460e-04 2.213403669767e+01
1.387500000000e+02 -2.340373800647e-02 3.418579036369e-04 2.211566713997e+01
1.390000000000e+02 -2.338318829864e-02 3.414271088171e-04 2.209760617961e+01
1.392500000000e+02 -2.336866155870e-02 3.410072196424e-04 2.207989637886e+01
1.395000000000e+02 -2.336033183225e-02 3.406010112304e-04 2.206258036010e+01
1.397500000000e+02 -2.335831544868e-02 3.402112271592e-04 2.204570126382e+01
1.400000000000e+02 -2.336266010266e-02 3.398405159914e-04 2.202930345491e+01
1.402500000000e+02 -2.337334036519e-02 3.394913829103e-04 2.201343295324e+01
1.405000000000e+02 -2.339024823407e-02 3.391661082780e-04 2.199813799818e+01
1.407500000000e+02 -2.341319051379e-02 3.388666923870e-04 2.198346932390e+01
1.410000000000e+02 -2.344188221413e-02 3.385947774864e-04 2.196948048890e+01
1.412500000000e+02 -2.347594682760e-02 3.383515926397e-04 2.195622789869e+01
1.415000000000e+02 -2.351491366302e-02 3.381378828550e-04 2.194377085327e+01
1.417500000000e+02 -2.355822171404e-02 3.379539266011e-04 2.193217129710e+01
1.420000000000e+02 -2.360522178401e-02 3.377994503626e-04 2.192149358688e+01
1.422500000000e+02 -2.365518424567e-02 3.376737428094e-04 2.191180400680e+01
1.425000000000e+02 -2.370730583376e-02 3.375754535356e-04 2.190317032547e+01
1.427500000000e+02 -2.376072208711e-02 3.375026531235e-04 2.189566114906e+01
1.430000000000e+02 -2.381451915794e-02 3.374529630579e-04 2.188934536343e+01
1.432500000000e+02 -2.386774898475e-02 3.374235743174e-04 2.188429146462e+01
1.435000000000e+02 -2.391944579684e-02 3.374112838019e-04 2.188056692867e+01
1.437500000000e+02 -2.396864303182e-02 3.374125540237e-04 2.187823765677e+01
1.440000000000e+02 -2.401439236924e-02 3.374237400785e-04 2.187736738833e+01
1.442500000000e+02 -2.405578257068e-02 3.374411030411e-04 2.187801725799e+01
1.445000000000e+02 -2.409195821378e-02 3.374608556856e-04 2.188024538393e+01
1.447500000000e+02 -2.412213696272e-02 3.374792314790e-04 2.188410650527e+01
1.450000000000e+02 -2.414562638823e-02 3.374926609601e-04 2.188965177204e+01
1.452500000000e+02 -2.416183933682e-02 3.374978895807e-04 2.189692853848e+01
1.455000000000e+02 -2.417030609172e-02 3.374920678792e-04 2.190598021675e+01
1.457500000000e+02 -2.417068463464e-02 3.374727939465e-04 2.191684625099e+01
1.460000000000e+02 -2.416276732772e-02 3.374381226465e-04 2.192956206905e+01
1.462500000000e+02 -2.414648436679e-02 3.373866192957e-04 2.194415905284e+01
1.465000000000e+02 -2.412190409658e-02 3.373176340273e-04 2.196066461141e+01
1.467500000000e+02 -2.408922949139e-02 3.372310115493e-04 2.197910216003e+01
1.470000000000e+02 -2.404879196512e-02 3.371271747879e-04 2.199949115493e+01
1.472500000000e+02 -2.400104222560e-02 3.370071538545e-04 2.202184708708e+01
1.475000000000e+02 -2.394653768129e-02 3.368722840683e-04 2.204618140781e+01
1.477500000000e+02 -2.388592927614e-02 3.367242477459e-04 2.207250152975e+01
1.480000000000e+02 -2.381994471700e-02 3.365650975551e-04 2.210081066696e+01
1.482500000000e+02 -2.374937110428e-02 3.363971516137e-04 2.213110769287e+01
1.485000000000e+02 -2.367503840605e-02 3.362228739160e-04 2.216338693580e+01
1.487500000000e+02 -2.359780292052e-02 3.360447747223e-04 2.219763796202e+01
1.490000000000e+02 -2.351853031413e-02 3.358653207348e-04 2.223384523369e+01
1.492500000000e+02 -2.343808243834e-02 3.356868658981e-04 2.227198791310e+01
1.495000000000e+02 -2.335730376534e-02 3.355115838580e-04 2.231203948596e+01
1.497500000000e+02 -2.327701120697e-02 3.353414247118e-04 2.235396748585e+01
1.500000000000e+02 -2.319798616083e-02 3.351780885221e-04 2.239773320083e+01
1.502500000000e+02 -2.312096898964e-02 3.350230181516e-04 2.244329143728e+01
1.505000000000e+02 -2.304665623378e-02 3.348774472854e-04 2.249059032794e+01
1.507500000000e+02 -2.297570009564e-02 3.347423806811e-04 2.253957122731e+01
1.510000000000e+02 -2.290870868080e-02 3.346185957160e-04 2.259016861854e+01
1.512500000000e+02 -2.284625024303e-02 3.345068107177e-04 2.264231025598e+01
1.515000000000e+02 -2.278885592827e-02 3.344077286884e-04 2.269591726566e+01
1.517500000000e+02 -2.273702457102e-02 3.343221258701e-04 2.275090443268e+01
1.520000000000e+02 -2.269122612752e-02 3.342508548512e-04 2.280718053400e+01
1.522500000000e+02 -2.265190678587e-02 3.341949307339e-04 2.286464887395e+01
1.525000000000e+02 -2.261949024320e-02 3.341556430050e-04 2.292320778027e+01
1.527500000000e+02 -2.259438009566e-02 3.341346011915e-04 2.298275130146e+01
1.530000000000e+02 -2.257695890510e-02 3.341337052673e-04 2.304316989202e+01
1.532500000000e+02 -2.256758581672e-02 3.341551352580e-04 2.310435116304e+01
1.535000000000e+02 -2.256659251558e-02 3.342013336479e-04 2.316618068231e+01
1.537500000000e+02 -2.257427696094e-02 3.342749150103e-04 2.322854278109e+01
1.540000000000e+02 -2.259089532105e-02 3.343786369803e-04 2.329132133447e+01
1.542500000000e+02 -2.261665248453e-02 3.345153805544e-04 2.335440055111e+01
1.545000000000e+02 -2.265169166315e-02 3.346879741262e-04 2.341766570342e+01
1.547500000000e+02 -2.269608264729e-02 3.348989912854e-04 2.348100383326e+01
1.550000000000e+02 -2.274981137348e-02 3.351505808946e-04 2.354430437702e+01
1.552500000000e+02 -2.281276918047e-02 3.354444762366e-04 2.360745974606e+01
1.555000000000e+02 -2.288474284432e-02 3.357819073807e-04 2.367036581839e+01
1.557500000000e+02 -2.296540742546e-02 3.361633679301e-04 2.373292237583e+01
1.560000000000e+02 -2.305431901833e-02 3.365885178140e-04 2.379503343493e+01
1.562500000000e+02 -2.315091249211e-02 3.370561829988e-04 2.385660754014e+01
1.565000000000e+02 -2.325449932846e-02 3.375643409329e-04 2.391755792470e+01
1.567500000000e+02 -2.336427129198e-02 3.381100808097e-04 2.397780267269e+01
1.570000000000e+02 -2.347930459805e-02 3.386893254899e-04 2.403726472625e+01
1.572500000000e+02 -2.359856903243e-02 3.392971223973e-04 2.409587188985e+01
1.575000000000e+02 -2.372094031359e-02 3.399278032420e-04 2.415355679621e+01
1.577500000000e+02 -2.384521388119e-02 3.405749818331e-04 2.421025673099e+01
1.580000000000e+02 -2.397012326226e-02 3.412315849556e-04 2.426591357990e+01
1.582500000000e+02 -2.409435806680e-02 3.418900501649e-04 2.432047358287e+01
1.585000000000e+02 -2.421658589609e-02 3.425425485258e-04 2.437388728331e+01
1.587500000000e+02 -2.433547407765e-02 3.431811316826e-04 2.442610929922e+01
1.590000000000e+02 -2.444971301507e-02 3.437979333555e-04 2.447709824535e+01
1.592500000000e+02 -2.455803921523e-02 3.443853590738e-04 2.452681673104e+01
1.595000000000e+02 -2.465925718009e-02 3.449362744488e-04 2.457523120542e+01
1.597500000000e+02 -2.475226167389e-02 3.454441996041e-04 2.462231215008e+01
1.600000000000e+02 -2.483605766256e-02 3.459034796790e-04 2.466803402646e+01
1.602500000000e+02 -2.490977807362e-02 3.463094366101e-04 2.471237549521e+01
1.605000000000e+02 -2.497269873141e-02 3.466585074695e-04 2.475531955580e+01
1.607500000000e+02 -2.502425001956e-02 3.469483111197e-04 2.479685384272e+01
1.610000000000e+02 -2.506402519494e-02 3.471778125199e-04 2.483697072862e+01
1.612500000000e+02 -2.509178528681e-02 3.473472592914e-04 2.487566761317e+01
1.615000000000e+02 -2.510746015815e-02 3.474581798564e-04 2.491294719829e+01
1.617500000000e+02 -2.511114624063e-02 3.475133519701e-04 2.494881754044e+01
1.620000000000e+02 -2.510310023778e-02 3.475166890338e-04 2.498329226240e+01
1.622500000000e+02 -2.508372988473e-02 3.474731905479e-04 2.501639061764e+01
1.625000000000e+02 -2.505358161850e-02 3.473888006729e-04 2.504813746534e+01
1.627500000000e+02 -2.501332602453e-02 3.472701626046e-04 2.507856330747e+01
1.630000000000e+02 -2.496374163728e-02 3.471244897035e-04 2.510770402567e+01
1.632500000000e+02 -2.490569736084e-02 3.469593898170e-04 2.513560078394e+01
1.635000000000e+02 -2.484013423918e-02 3.467826605657e-04 2.516229975061e+01
1.637500000000e+02 -2.476804749358e-02 3.466020232475e-04 2.518785180890e+01
1.640000000000e+02 -2.469046939307e-02 3.464250546577e-04 2.521231220106e+01
1.642500000000e+02 -2.460845303842e-02 3.462590147306e-04 2.523574026479e+01
1.645000000000e+02 -2.452305804506e-02 3.461106964341e-04 2.525819893511e+01
1.647500000000e+02 -2.443533806796e-02 3.459863112881e-04 2.527975447271e+01
1.650000000000e+02 -2.434633053052e-02 3.458914063210e-04 2.530047608021e+01
1.652500000000e+02 -2.425704860544e-02 3.458308073369e-04 2.532043557242e+01
1.655000000000e+02 -2.416847526759e-02 3.458085899246e-04 2.533970705026e+01
1.657500000000e+02 -2.408155943355e-02 3.458280745356e-04 2.535836658576e+01
1.660000000000e+02 -2.399721362736e-02 3.458918453049e-04 2.537649205637e+01
1.662500000000e+02 -2.391631320195e-02 3.460017853135e-04 2.539416272695e+01
1.665000000000e+02 -2.383969628854e-02 3.461591095695e-04 2.541145911473e+01
1.667500000000e+02 -2.376816482961e-02 3.463645029969e-04 2.542846269574e+01
1.670000000000e+02 -2.370248550511e-02 3.466181458872e-04 2.544525581138e+01
1.672500000000e+02 -2.364339050328e-02 3.469197807970e-04 2.546192120337e+01
1.675000000000e+02 -2.359157749643e-02 3.472688011497e-04 2.547854184250e+01
1.677500000000e+02 -2.354770876475e-02 3.476643290642e-04 2.549520077004e+01
1.680000000000e+02 -2.351240920228e-02 3.481052729803e-04 2.551198046099e+01
1.682500000000e+02 -2.348626252697e-02 3.485903867228e-04 2.552896282168e+01
1.685000000000e+02 -2.346980651488e-02 3.491183163802e-04 2.554622839866e+01
1.687500000000e+02 -2.346352658273e-02 3.496876721878e-04 2.556385628846e+01
1.690000000000e+02 -2.346784835714e-02 3.502970159894e-04 2.558192351896e+01
1.692500000000e+02 -2.348312937556e-02 3.509448789035e-04 2.560050437463e+01
1.695000000000e+02 -2.350965066282e-02 3.516297686242e-04 2.561967029448e+01
1.697500000000e+02 -2.354760794593e-02 3.523501877264e-04 2.563948888578e+01
1.700000000000e+02 -2.359710336415e-02 3.531045687618e-04 2.566002391932e+01
1.702500000000e+02 -2.365813773921e-02 3.538912805610e-04 2.568133435945e+01
1.705000000000e+02 -2.373060455977e-02 3.547086322080e-04 2.570347445191e+01
1.707500000000e+02 -2.381428510747e-02 3.555548369559e-04 2.572649282092e+01
1.710000000000e+02 -2.390884557825e-02 3.564279761121e-04 2.575043270141e+01
1.712500000000e+02 -2.401383541055e-02 3.573259742724e-04 2.577533114879e+01
1.715000000000e+02 -2.412868926597e-02 3.582465655871e-04 2.580121943553e+01
1.717500000000e+02 -2.425272952430e-02 3.591872902566e-04 2.582812239310e+01
1.720000000000e+02 -2.438517245936e-02 3.601454843081e-04 2.585605897213e+01
1.722500000000e+02 -2.452513494377e-02 3.611182670388e-04 2.588504171341e+01
1.725000000000e+02 -2.467164463989e-02 3.621025308080e-04 2.591507743653e+01
1.727500000000e+02 -2.482365000726e-02 3.630949345459e-04 2.594616680710e+01
1.730000000000e+02 -2.498003327479e-02 3.640919256631e-04 2.597830511661e+01
1.732500000000e+02 -2.513962275846e-02 3.650897446745e-04 2.601148197003e+01
1.735000000000e+02 -2.530120720800e-02 3.660844607031e-04 2.604568172714e+01
1.737500000000e+02 -2.546355038742e-02 3.670720049587e-04 2.608088394641e+01
1.740000000000e+02 -2.562540540155e-02 3.680481606270e-04 2.611706307303e+01
1.742500000000e+02 -2.578553075979e-02 3.690086421194e-04 2.615418922553e+01
1.745000000000e+02 -2.594270501580e-02 3.699491466831e-04 2.619222784676e+01
1.747500000000e+02 -2.609574175036e-02 3.708654089415e-04 2.623114008156e+01
1.750000000000e+02 -2.624350399135e-02 3.717532464262e-04 2.627088312509e+01
1.752500000000e+02 -2.638491765248e-02 3.726085587865e-04 2.631140988724e+01
1.755000000000e+02 -2.651898409588e-02 3.734276560415e-04 2.635266930504e+01
1.757500000000e+02 -2.664479141156e-02 3.742071373219e-04 2.639460663829e+01
1.760000000000e+02 -2.676152474907e-02 3.749440151364e-04 2.643716309240e+01
1.762500000000e+02 -2.686847569968e-02 3.756355662821e-04 2.648027617387e+01
1.765000000000e+02 -2.696504998538e-02 3.762796015901e-04 2.652387959734e+01
1.767500000000e+02 -2.705077277705e-02 3.768745375689e-04 2.656790362149e+01
1.770000000000e+02 -2.712529270588e-02 3.774193760099e-04 2.661227468642e+01
1.772500000000e+02 -2.718838414924e-02 3.779137294424e-04 2.665691576373e+01
1.775000000000e+02 -2.723994787100e-02 3.783578584539e-04 2.670174634783e+01
1.777500000000e+02 -2.728000955473e-02 3.787526675898e-04 2.674668248392e+01
1.780000000000e+02 -2.730871722846e-02 3.790996899119e-04 2.679163709896e+01
1.782500000000e+02 -2.732633727013e-02 3.794010590016e-04 2.683651973846e+01
1.785000000000e+02 -2.733324903958e-02 3.796594688144e-04 2.688123692867e+01
1.787500000000e+02 -2.732993843735e-02 3.798781225639e-04 2.692569224450e+01
1.790000000000e+02 -2.731699059305e-02 3.800606706337e-04 2.696978644927e+01
1.792500000000e+02 -2.729508165388e-02 3.802111397653e-04 2.701341760083e+01
1.795000000000e+02 -2.726497019286e-02 3.803338587934e-04 2.705648141994e+01
1.797500000000e+02 -2.722748759531e-02 3.804333583292e-04 2.709887116929e+01
1.800000000000e+02 -2.718352860086e-02 3.805143521895e-04 2.714047805758e+01
1.802500000000e+02 -2.713404106100e-02 3.805816129384e-04 2.718119139365e+01
1.805000000000e+02 -2.708001497487e-02 3.806398875679e-04 2.722089877852e+01
1.807500000000e+02 -2.702247142324e-02 3.806938360972e-04 2.725948649154e+01
1.810000000000e+02 -2.696245035970e-02 3.807479573248e-04 2.729683952637e+01
1.812500000000e+02 -2.690099845220e-02 3.808065200212e-04 2.733284203079e+01
1.815000000000e+02 -2.683915588430e-02 3.808734810170e-04 2.736737755638e+01
1.817500000000e+02 -2.677794374326e-02 3.809524548043e-04 2.740032953081e+01
1.820000000000e+02 -2.671834997955e-02 3.810466448209e-04 2.743158147629e+01
1.822500000000e+02 -2.666131617062e-02 3.811587950079e-04 2.746101755923e+01
1.825000000000e+02 -2.660772468425e-02 3.812911534792e-04 2.748852315448e+01
1.827500000000e+02 -2.655838536560e-02 3.814454258891e-04 2.751398525569e+01
1.830000000000e+02 -2.651402459047e-02 3.816227532374e-04 2.753729328668e+01
1.832500000000e+02 -2.647527413778e-02 3.818236925539e-04 2.755833964356e+01
1.835000000000e+02 -2.644266291506e-02 3.820482250011e-04 2.757702061898e+01
1.837500000000e+02 -2.641660892529e-02 3.822957319625e-04 2.759323710761e+01
1.840000000000e+02 -2.639741546470e-02 3.825650238334e-04 2.760689563171e+01
1.842500000000e+02 -2.638526778359e-02 3.828543500290e-04 2.761790917672e+01
1.845000000000e+02 -2.638023342486e-02 3.831614439167e-04 2.762619829099e+01
1.847500000000e+02 -2.638226331008e-02 3.834835555426e-04 2.763169199571e+01
1.850000000000e+02 -2.639119670808e-02 3.838175109762e-04 2.763432887693e+01
1.852500000000e+02 -2.640676690138e-02 3.841597630858e-04 2.763405803903e+01
1.855000000000e+02 -2.642860851966e-02 3.845064478924e-04 2.763084001569e+01
1.857500000000e+02 -2.645626708777e-02 3.848534558029e-04 2.762464770232e+01
1.860000000000e+02 -2.648920825014e-02 3.851964823819e-04 2.761546704319e+01
1.862500000000e+02 -2.652682927649e-02 3.855310984308e-04 2.760329774110e+01
1.865000000000e+02 -2.656846934247e-02 3.858527957753e-04 2.758815366989e+01
1.867500000000e+02 -2.661342148135e-02 3.861570491656e-04 2.757006326124e+01
1.870000000000e+02 -2.666094290022e-02 3.864393678487e-04 2.754906955597e+01
1.872500000000e+02 -2.671026634996e-02 3.866952999328e-04 2.752523020349e+01
1.875000000000e+02 -2.676060945581e-02 3.869204446230e-04 2.749861710177e+01
1.877500000000e+02 -2.681118505823e-02 3.871106753372e-04 2.746931598321e+01
1.880000000000e+02 -2.686120955783e-02 3.872620020227e-04 2.743742564485e+01
1.882500000000e+02 -2.690991174588e-02 3.873706249675e-04 2.740305707753e+01
1.885000000000e+02 -2.695654159127e-02 3.874329859292e-04 2.736633243184e+01
1.887500000000e+02 -2.700037681113e-02 3.874458277844e-04 2.732738369026e+01
1.890000000000e+02 -2.704073016456e-02 3.874061860525e-04 2.728635140423e+01
1.892500000000e+02 -2.707695534855e-02 3.873113471502e-04 2.724338312163e+01
1.895000000000e+02 -2.710845270391e-02 3.871590068129e-04 2.719863187379e+01
1.897500000000e+02 -2.713467420724e-02 3.869472781041e-04 2.715225466128e+01
1.900000000000e+02 -2.715512765175e-02 3.866746827494e-04 2.710441075968e+01
1.902500000000e+02 -2.716938127029e-02 3.863401921732e-04 2.705526022713e+01
1.905000000000e+02 -2.717706688677e-02 3.859432484302e-04 2.700496250977e+01
1.907500000000e+02 -2.717788217140e-02 3.854837848747e-04 2.695367494717e+01
1.910000000000e+02 -2.717159264334e-02 3.849622331367e-04 2.690155159747e+01
1.912500000000e+02 -2.715803280623e-02 3.843795255001e-04 2.684874226378e+01
1.915000000000e+02 -2.713710657861e-02 3.837370969331e-04 2.679539143088e+01
1.917500000000e+02 -2.710878698141e-02 3.830368681591e-04 2.674163767398e+01
1.920000000000e+02 -2.707311494132e-02 3.822812356061e-04 2.668761307587e+01
1.922500000000e+02 -2.703019742765e-02 3.814730504135e-04 2.663344303412e+01
1.925000000000e+02 -2.698020515774e-02 3.806155920764e-04 2.657924591746e+01
1.927500000000e+02 -2.692336926589e-02 3.797124716843e-04 2.652513321058e+01
1.930000000000e+02 -2.685997772488e-02 3.787677221802e-04 2.647120959085e+01
1.932500000000e+02 -2.679037133684e-02 3.777857660379e-04 2.641757333990e+01
1.935000000000e+02 -2.671493912331e-02 3.767712723423e-04 2.636431647905e+01
1.937500000000e+02 -2.663411183944e-02 3.757290819774e-04 2.631152532359e+01
1.940000000000e+02 -2.654835668829e-02 3.746641994415e-04 2.625928085744e+01
1.942500000000e+02 -2.645817159615e-02 3.735817825780e-04 2.620765913822e+01
1.945000000000e+02 -2.636407843506e-02 3.724870779378e-04 2.615673181210e+01
1.947500000000e+02 -2.626661781722e-02 3.713852928948e-04 2.610656625674e+01
1.950000000000e+02 -2.616634160419e-02 3.702814827545e-04 2.605722596966e+01
1.952500000000e+02 -2.606380697271e-02 3.691806085225e-04 2.600877073355e+01
1.955000000000e+02 -2.595957037599e-02 3.680874385653e-04 2.596125669009e+01
1.957500000000e+02 -2.585418214437e-02 3.670064795067e-04 2.591473631707e+01
1.960000000000e+02 -2.574818055957e-02 3.659419104712e-04 2.586925845881e+01
1.962500000000e+02 -2.564208779806e-02 3.648974643798e-04 2.582486795920e+01
1.965000000000e+02 -2.553640514275e-02 3.638766026410e-04 2.578160552799e+01
1.967500000000e+02 -2.543160959565e-02 3.628823368734e-04 2.573950737598e+01
1.970000000000e+02 -2.532815041951e-02 3.619171733025e-04 2.569860496520e+01
1.972500000000e+02 -2.522644759690e-02 3.609831503470e-04 2.565892442049e+01
1.975000000000e+02 -2.512688976334e-02 3.600818225106e-04 2.562048620932e+01
1.977500000000e+02 -2.502983271153e-02 3.592143373366e-04 2.558330479457e+01
1.980000000000e+02 -2.493560019437e-02 3.583813231195e-04 2.554738801328e+01
1.982500000000e+02 -2.484448346268e-02 3.575829795322e-04 2.551273690870e+01
1.985000000000e+02 -2.475674382376e-02 3.568192131934e-04 2.547934513014e+01
1.987500000000e+02 -2.467261361168e-02 3.560896619330e-04 2.544719884222e+01
1.990000000000e+02 -2.459229964268e-02 3.553937256732e-04 2.541627622212e+01
1.992500000000e+02 -2.451598526564e-02 3.547306357133e-04 2.538654743006e+01
1.995000000000e+02 -2.444383374153e-02 3.540995364449e-04 2.535797438453e+01
1.997500000000e+02 -2.437599158118e-02 3.534995609445e-04 2.533051060216e+01
2.000000000000e+02 -2.431259076675e-02 3.529298907070e-04 2.530410135835e+01
2.002500000000e+02 -2.425375189129e-02 3.523898029243e-04 2.527868359258e+01
2.005000000000e+02 -2.419958585528e-02 3.518787259436e-04 2.525418622963e+01
2.007500000000e+02 -2.415019575298e-02 3.513962748028e-04 2.523053028449e+01
2.010000000000e+02 -2.410567744799e-02 3.509422793093e-04 2.520762934311e+01
2.012500000000e+02 -2.406611995396e-02 3.505168223911e-04 2.518538988855e+01
2.015000000000e+02 -2.403160465154e-02 3.501202149113e-04 2.516371194978e+01
2.017500000000e+02 -2.400220358081e-02 3.497529266236e-04 2.514248964827e+01
2.020000000000e+02 -2.397797713187e-02 3.494156668805e-04 2.512161201239e+01
2.022500000000e+02 -2.395896999911e-02 3.491094019006e-04 2.510096375106e+01
2.025000000000e+02 -2.394520786864e-02 3.488351497056e-04 2.508042621823e+01
2.027500000000e+02 -2.393669231073e-02 3.485940293866e-04 2.505987837938e+01
2.030000000000e+02 -2.393339663803e-02 3.483871234215e-04 2.503919789332e+01
2.032500000000e+02 -2.393526040058e-02 3.482153277435e-04 2.501826223691e+01
2.035000000000e+02 -2.394218470293e-02 3.480794618412e-04 2.499694984598e+01
2.037500000000e+02 -2.395402634540e-02 3.479801478361e-04 2.497514133358e+01
2.040000000000e+02 -2.397059440673e-02 3.479177325512e-04 2.495272061496e+01
2.042500000000e+02 -2.399164520507e-02 3.478922211332e-04 2.492957612503e+01
2.045000000000e+02 -2.401687977221e-02 3.479032227864e-04 2.490560191988e+01
2.047500000000e+02 -2.404594242153e-02 3.479499030995e-04 2.488069867283e+01
2.050000000000e+02 -2.407841888614e-02 3.480309431105e-04 2.485477475086e+01
2.052500000000e+02 -2.411383815063e-02 3.481444924285e-04 2.482774693364e+01
2.055000000000e+02 -2.415167324669e-02 3.482881802161e-04 2.479954126985e+01
2.057500000000e+02 -2.419134554617e-02 3.484591342615e-04 2.477009359256e+01
2.060000000000e+02 -2.423222964835e-02 3.486539288227e-04 2.473934999070e+01
2.062500000000e+02 -2.427366036396e-02 3.488686088830e-04 2.470726698158e+01
2.065000000000e+02 -2.431493973653e-02 3.490987272512e-04 2.467381175859e+01
2.067500000000e+02 -2.435534707374e-02 3.493393891702e-04 2.463896206245e+01
2.070000000000e+02 -2.439414970137e-02 3.495853034343e-04 2.460270586998e+01
2.072500000000e+02 -2.443061475870e-02 3.498308567398e-04 2.456504119448e+01
2.075000000000e+02 -2.446402220222e-02 3.500701742272e-04 2.452597550458e+01
2.077500000000e+02 -2.449367832374e-02 3.502971918079e-04 2.448552501698e+01
2.080000000000e+02 -2.451892977780e-02 3.505057521026e-04 2.444371416804e+01
2.082500000000e+02 -2.453917766263e-02 3.506897225186e-04 2.440057472319e+01
2.085000000000e+02 -2.455389139644e-02 3.508430966221e-04 2.435614498624e+01
2.087500000000e+02 -2.456262226382e-02 3.509600948560e-04 2.431046899799e+01
2.090000000000e+02 -2.456501508142e-02 3.510352658136e-04 2.426359557541e+01
2.092500000000e+02 -2.456082059166e-02 3.510635971516e-04 2.421557770264e+01
2.095000000000e+02 -2.454990431526e-02 3.510406137226e-04 2.416647164256e+01
2.097500000000e+02 -2.453225465272e-02 3.509624750538e-04 2.411633630850e+01
2.100000000000e+02 -2.450798712031e-02 3.508260571872e-04 2.406523250906e+01
2.102500000000e+02 -2.447734845351e-02 3.506290386172e-04 2.401322260014e+01
2.105000000000e+02 -2.444071533376e-02 3.503699595222e-04 2.396036989502e+01
2.107500000000e+02 -2.439859120943e-02 3.500482843714e-04 2.390673831790e+01
2.110000000000e+02 -2.435160009442e-02 3.496644416762e-04 2.385239213445e+01
2.112500000000e+02 -2.430047571198e-02 3.492197927802e-04 2.379739558350e+01
2.115000000000e+02 -2.424605059391e-02 3.487166726871e-04 2.374181289779e+01
2.117500000000e+02 -2.418923945296e-02 3.481583894662e-04 2.368570803737e+01
2.120000000000e+02 -2.413102162282e-02 3.475491788849e-04 2.362914464895e+01
2.122500000000e+02 -2.407241993164e-02 3.468941415662e-04 2.357218584586e+01
2.125000000000e+02 -2.401448032263e-02 3.461991790771e-04 2.351489432698e+01
2.127500000000e+02 -2.395824774971e-02 3.454708978496e-04 2.345733218822e+01
2.130000000000e+02 -2.390474164368e-02 3.447164957677e-04 2.339956072690e+01
2.132500000000e+02 -2.385493304277e-02 3.439436470862e-04 2.334164055934e+01
2.135000000000e+02 -2.380971931421e-02 3.431603537499e-04 2.328363123976e+01
2.137500000000e+02 -2.376990241210e-02 3.423748029450e-04 2.322559137905e+01
2.140000000000e+02 -2.373616636263e-02 3.415951980270e-04 2.316757826845e+01
2.142500000000e+02 -2.370905910729e-02 3.408296183659e-04 2.310964800202e+01
2.145000000000e+02 -2.368897561996e-02 3.400858446999e-04 2.305185514433e+01
2.147500000000e+02 -2.367614453245e-02 3.393712048854e-04 2.299425290838e+01
2.150000000000e+02 -2.367061826313e-02 3.386924046181e-04 2.293689295449e+01
2.152500000000e+02 -2.367226683328e-02 3.380553687413e-04 2.287982554154e+01
2.155000000000e+02 -2.368077558609e-02 3.374651522488e-04 2.282309974467e+01
2.157500000000e+02 -2.369564820833e-02 3.369259518884e-04 2.276676349113e+01
2.160000000000e+02 -2.371621214949e-02 3.364408854931e-04 2.271086407477e+01
2.162500000000e+02 -2.374163004995e-02 3.360119257333e-04 2.265544833262e+01
2.165000000000e+02 -2.377091330181e-02 3.356399055546e-04 2.260056330390e+01
2.167500000000e+02 -2.380294125628e-02 3.353244500855e-04 2.254625653473e+01
2.170000000000e+02 -2.383648147620e-02 3.350640765597e-04 2.249257682505e+01
2.172500000000e+02 -2.387021499822e-02 3.348562531992e-04 2.243957457939e+01
2.175000000000e+02 -2.390276188578e-02 3.346974596978e-04 2.238730254663e+01
2.177500000000e+02 -2.393271100772e-02 3.345831832233e-04 2.233581610898e+01
2.180000000000e+02 -2.395864831861e-02 3.345081887287e-04 2.228517389952e+01
2.182500000000e+02 -2.397918783749e-02 3.344666979442e-04 2.223543790885e+01
2.185000000000e+02 -2.399300115659e-02 3.344523509074e-04 2.218667384366e+01
2.187500000000e+02 -2.399884721627e-02 3.344584246342e-04 2.213895107717e+01
2.190000000000e+02 -2.399560071714e-02 3.344780227711e-04 2.209234242545e+01
2.192500000000e+02 -2.398227827530e-02 3.345043273808e-04 2.204692400218e+01
2.195000000000e+02 -2.395806284822e-02 3.345305738396e-04 2.200277449946e+01
2.197500000000e+02 -2.392232477366e-02 3.345502165615e-04 2.195997467359e+01
2.200000000000e+02 -2.387463996137e-02 3.345572374414e-04 2.191860640440e+01
2.202500000000e+02 -2.381480417952e-02 3.345462265345e-04 2.187875159812e+01
2.205000000000e+02 -2.374284375764e-02 3.345124774457e-04 2.184049120133e+01
2.207500000000e+02 -2.365902199614e-02 3.344520812687e-04 2.180390388637e+01
2.210000000000e+02 -2.356384092832e-02 3.343619958267e-04 2.176906467944e+01
2.212500000000e+02 -2.345804003743e-02 3.342401005369e-04 2.173604380418e+01
2.215000000000e+02 -2.334258979613e-02 3.340852235294e-04 2.170490531973e+01
2.217500000000e+02 -2.321868128815e-02 3.338971502498e-04 2.167570582236e+01
2.220000000000e+02 -2.308771254567e-02 3.336766116835e-04 2.164849349204e+01
2.222500000000e+02 -2.295127034246e-02 3.334252556346e-04 2.162330704814e+01
2.225000000000e+02 -2.281110815677e-02 3.331456015301e-04 2.160017487419e+01
2.227500000000e+02 -2.266912213905e-02 3.328409855308e-04 2.157911459324e+01
2.230000000000e+02 -2.252732334333e-02 3.325154927545e-04 2.156013261659e+01
2.232500000000e+02 -2.238780746076e-02 3.321738811974e-04 2.154322390935e+01
2.235000000000e+02 -2.225272434273e-02 3.318215047033e-04 2.152837225030e+01
2.237500000000e+02 -2.212424473820e-02 3.314642237655e-04 2.151555042221e+01
2.240000000000e+02 -2.200452730533e-02 3.311083204059e-04 2.150472074964e+01
2.242500000000e+02 -2.189568507003e-02 3.307604050496e-04 2.149583582909e+01
2.245000000000e+02 -2.179975192605e-02 3.304273228736e-04 2.148883923512e+01
2.247500000000e+02 -2.171865048786e-02 3.301160618712e-04 2.148366670489e+01
2.250000000000e+02 -2.165416025317e-02 3.298336546295e-04 2.148024706203e+01
2.252500000000e+02 -2.160788742779e-02 3.295870637792e-04 2.147850341515e+01
2.255000000000e+02 -2.158123659282e-02 3.293830934710e-04 2.147835414346e+01
2.257500000000e+02 -2.157538478860e-02 3.292283412093e-04 2.147971428116e+01
2.260000000000e+02 -2.159125821614e-02 3.291290260945e-04 2.148249646939e+01
2.262500000000e+02 -2.162951148782e-02 3.290908851783e-04 2.148661205197e+01
2.265000000000e+02 -2.169051090229e-02 3.291190972074e-04 2.149197210695e+01
2.267500000000e+02 -2.177432111445e-02 3.292181038220e-04 2.149848815877e+01
2.270000000000e+02 -2.188069603617e-02 3.293915081876e-04 2.150607326155e+01
2.272500000000e+02 -2.200907419863e-02 3.296421565927e-04 2.151464251604e+01
2.275000000000e+02 -2.215857831546e-02 3.299718880322e-04 2.152411379063e+01
2.277500000000e+02 -2.232802050085e-02 3.303814485134e-04 2.153440802892e+01
2.280000000000e+02 -2.251591095906e-02 3.308704885885e-04 2.154545005866e+01
2.282500000000e+02 -2.272047291973e-02 3.314373592655e-04 2.155716855319e+01
2.285000000000e+02 -2.293966109990e-02 3.320791080900e-04 2.156949677545e+01
2.287500000000e+02 -2.317118558000e-02 3.327916146157e-04 2.158237243472e+01
2.290000000000e+02 -2.341253892732e-02 3.335695397331e-04 2.159573837600e+01
2.292500000000e+02 -2.366102799665e-02 3.344062782600e-04 2.160954238103e+01
2.295000000000e+02 -2.391380810919e-02 3.352939496549e-04 2.162373785863e+01
2.297500000000e+02 -2.416792079159e-02 3.362235370510e-04 2.163828361694e+01
2.300000000000e+02 -2.442033300653e-02 3.371850265965e-04 2.165314457687e+01
2.302500000000e+02 -2.466797834409e-02 3.381674890775e-04 2.166829154233e+01
2.305000000000e+02 -2.490779896405e-02 3.391592389728e-04 2.168370191244e+01
2.307500000000e+02 -2.513678749164e-02 3.401479721226e-04 2.169935943388e+01
2.310000000000e+02 -2.535202912709e-02 3.411209552780e-04 2.171525488430e+01
2.312500000000e+02 -2.555074185383e-02 3.420652357900e-04 2.173138581879e+01
2.315000000000e+02 -2.573031525663e-02 3.429678548978e-04 2.174775685033e+01
2.317500000000e+02 -2.588834800265e-02 3.438160591555e-04 2.176437987752e+01
2.320000000000e+02 -2.602268044526e-02 3.445975083591e-04 2.178127359723e+01
2.322500000000e+02 -2.613142676277e-02 3.453004993193e-04 2.179846383330e+01
2.325000000000e+02 -2.621300014668e-02 3.459141585343e-04 2.181598275900e+01
2.327500000000e+02 -2.626613755148e-02 3.464286452747e-04 2.183386891515e+01
2.330000000000e+02 -2.628991758372e-02 3.468353501668e-04 2.185216647230e+01
2.332500000000e+02 -2.628377359918e-02 3.471270421696e-04 2.187092435211e+01
2.335000000000e+02 -2.624750538896e-02 3.472980166244e-04 2.189019582546e+01
2.337500000000e+02 -2.618128101888e-02 3.473441634919e-04 2.191003705976e+01
2.340000000000e+02 -2.608563931720e-02 3.472631187472e-04 2.193050654043e+01
2.342500000000e+02 -2.596148149781e-02 3.470543571386e-04 2.195166341109e+01
2.345000000000e+02 -2.581006339078e-02 3.467190323201e-04 2.197356666066e+01
2.347500000000e+02 -2.563297863186e-02 3.462602989480e-04 2.199627365141e+01
2.350000000000e+02 -2.543213788515e-02 3.456830087883e-04 2.201983866663e+01
2.352500000000e+02 -2.520974656643e-02 3.449936278005e-04 2.204431199160e+01
2.355000000000e+02 -2.496827547018e-02 3.442002458007e-04 2.206973852867e+01
2.357500000000e+02 -2.471042699165e-02 3.433125057121e-04 2.209615652612e+01
2.360000000000e+02 -2.443910225876e-02 3.423412490285e-04 2.212359694335e+01
2.362500000000e+02 -2.415736228117e-02 3.412985401967e-04 2.215208245272e+01
2.365000000000e+02 -2.386838666036e-02 3.401973114174e-04 2.218162663810e+01
2.367500000000e+02 -2.357543308618e-02 3.390512223852e-04 2.221223389303e+01
2.370000000000e+02 -2.328179354637e-02 3.378745500904e-04 2.224389904060e+01
2.372500000000e+02 -2.299075105657e-02 3.366818996232e-04 2.227660713076e+01
2.375000000000e+02 -2.270553896223e-02 3.354880701651e-04 2.231033400722e+01
2.377500000000e+02 -2.242929872557e-02 3.343076906871e-04 2.234504648259e+01
2.380000000000e+02 -2.216504132525e-02 3.331550563224e-04 2.238070304855e+01
2.382500000000e+02 -2.191560955653e-02 3.320440360497e-04 2.241725437279e+01
2.385000000000e+02 -2.168364497700e-02 3.309878937640e-04 2.245464457151e+01
2.387500000000e+02 -2.147155686023e-02 3.299991019248e-04 2.249281192596e+01
2.390000000000e+02 -2.128149508665e-02 3.290891818367e-04 2.253169006761e+01
2.392500000000e+02 -2.111532744664e-02 3.282686277221e-04 2.257120876042e+01
2.395000000000e+02 -2.097462120701e-02 3.275468024424e-04 2.261129537748e+01
2.397500000000e+02 -2.086062841051e-02 3.269318412342e-04 2.265187562321e+01
2.400000000000e+02 -2.077427558428e-02 3.264305761929e-04 2.269287462807e+01
2.402500000000e+02 -2.071615813447e-02 3.260484774893e-04 2.273421748245e+01
2.405000000000e+02 -2.068653833201e-02 3.257896054079e-04 2.277583039679e+01
2.407500000000e+02 -2.068534779391e-02 3.256565729489e-04 2.281764099293e+01
2.410000000000e+02 -2.071219346092e-02 3.256505091379e-04 2.285957883836e+01
2.412500000000e+02 -2.076636733382e-02 3.257711003753e-04 2.290157582284e+01
2.415000000000e+02 -2.084686019112e-02 3.260165232129e-04 2.294356606238e+01
2.417500000000e+02 -2.095237725168e-02 3.263835182258e-04 2.298548639763e+01
2.420000000000e+02 -2.108135799860e-02 3.268673866144e-04 2.302727609253e+01
2.422500000000e+02 -2.123199794399e-02 3.274620719210e-04 2.306887686894e+01
2.425000000000e+02 -2.140227391176e-02 3.281601473851e-04 2.311023244996e+01
2.427500000000e+02 -2.158996965290e-02 3.289529124479e-04 2.315128886669e+01
2.430000000000e+02 -2.179270499911e-02 3.298305498116e-04 2.319199403528e+01
2.432500000000e+02 -2.200796675110e-02 3.307822196102e-04 2.323229741127e+01
2.435000000000e+02 -2.223313913608e-02 3.317961824150e-04 2.327215045163e+01
2.437500000000e+02 -2.246553775993e-02 3.328599517691e-04 2.331150597409e+01
2.440000000000e+02 -2.270244182220e-02 3.339604561972e-04 2.335031888791e+01
2.442500000000e+02 -2.294112893192e-02 3.350842173089e-04 2.338854573804e+01
2.445000000000e+02 -2.317890758051e-02 3.362175477932e-04 2.342614563933e+01
2.447500000000e+02 -2.341315119522e-02 3.373467355403e-04 2.346308002681e+01
2.450000000000e+02 -2.364132910351e-02 3.384582417845e-04 2.349931376448e+01
2.452500000000e+02 -2.386103823046e-02 3.395389011235e-04 2.353481508216e+01
2.455000000000e+02 -2.407003114004e-02 3.405761177449e-04 2.356955679568e+01
2.457500000000e+02 -2.426624315436e-02 3.415580481295e-04 2.360351632717e+01
2.460000000000e+02 -2.444781574573e-02 3.424737802011e-04 2.363667694090e+01
2.462500000000e+02 -2.461311759528e-02 3.433134865759e-04 2.366902782056e+01
2.465000000000e+02 -2.476076174959e-02 3.440685394876e-04 2.370056482100e+01
2.467500000000e+02 -2.488961924676e-02 3.447316897227e-04 2.373129112886e+01
2.470000000000e+02 -2.499882895613e-02 3.452971773638e-04 2.376121705989e+01
2.472500000000e+02 -2.508780370273e-02 3.457607364436e-04 2.379036080883e+01
2.475000000000e+02 -2.515623192100e-02 3.461196555657e-04 2.381874787429e+01
2.477500000000e+02 -2.520407675705e-02 3.463728182328e-04 2.384641137801e+01
2.480000000000e+02 -2.523157047182e-02 3.465206893822e-04 2.387339149921e+01
2.482500000000e+02 -2.523920497131e-02 3.465653170169e-04 2.389973473196e+01
2.485000000000e+02 -2.522772027316e-02 3.465102661669e-04 2.392549365764e+01
2.487500000000e+02 -2.519808813618e-02 3.463605326450e-04 2.395072556008e+01
2.490000000000e+02 -2.515149408125e-02 3.461224772262e-04 2.397549196755e+01
2.492500000000e+02 -2.508931493475e-02 3.458036889922e-04 2.399985707553e+01
2.495000000000e+02 -2.501309631374e-02 3.454127888758e-04 2.402388704990e+01
2.497500000000e+02 -2.492452718855e-02 3.449595621118e-04 2.404764866392e+01
2.500000000000e+02 -2.482541230408e-02 3.444546190968e-04 2.407120803639e+01
2.502500000000e+02 -2.471764564274e-02 3.439091618750e-04 2.409462985844e+01
2.505000000000e+02 -2.460318138886e-02 3.433348556601e-04 2.411797624718e+01
2.507500000000e+02 -2.448400474202e-02 3.427437001328e-04 2.414130577781e+01
2.510000000000e+02 -2.436210502405e-02 3.421478777949e-04 2.416467306048e+01
2.512500000000e+02 -2.423944761859e-02 3.415595701518e-04 2.418812808599e+01
2.515000000000e+02 -2.411794684639e-02 3.409905881565e-04 2.421171583000e+01
2.517500000000e+02 -2.399944217587e-02 3.404524252736e-04 2.423547637050e+01
2.520000000000e+02 -2.388567469734e-02 3.399560659754e-04 2.425944486901e+01
2.522500000000e+02 -2.377826539653e-02 3.395118079768e-04 2.428365181865e+01
2.525000000000e+02 -2.367869773704e-02 3.391291429164e-04 2.430812369042e+01
2.527500000000e+02 -2.358830084251e-02 3.388166302162e-04 2.433288349595e+01
2.530000000000e+02 -2.350823612866e-02 3.385817848103e-04 2.435795151686e+01
2.532500000000e+02 -2.343948766129e-02 3.384310725644e-04 2.438334630290e+01
2.535000000000e+02 -2.338285468027e-02 3.383698138650e-04 2.440908552387e+01
2.537500000000e+02 -2.333894771055e-02 3.384021242158e-04 2.443518695710e+01
2.540000000000e+02 -2.330818751408e-02 3.385309137192e-04 2.446166938036e+01
2.542500000000e+02 -2.329080771679e-02 3.387578988763e-04 2.448855352064e+01
2.545000000000e+02 -2.328685967395e-02 3.390836214553e-04 2.451586279482e+01
2.547500000000e+02 -2.329622032872e-02 3.395074476355e-04 2.454362398948e+01
2.550000000000e+02 -2.331860244974e-02 3.400276720691e-04 2.457186778147e+01
2.552500000000e+02 -2.335356716653e-02 3.406416807540e-04 2.460062910800e+01
2.555000000000e+02 -2.340053822194e-02 3.413458838011e-04 2.462994734278e+01
2.557500000000e+02 -2.345881783102e-02 3.421358233529e-04 2.465986630289e+01
2.560000000000e+02 -2.352760384254e-02 3.430062853730e-04 2.469043406869e+01
2.562500000000e+02 -2.360600784009e-02 3.439513884056e-04 2.472170267222e+01
2.565000000000e+02 -2.369307318649e-02 3.449647491358e-04 2.475372754576e+01
2.567500000000e+02 -2.378779365749e-02 3.460395378197e-04 2.478656690367e+01
2.570000000000e+02 -2.388913140551e-02 3.471685946967e-04 2.482028094931e+01
2.572500000000e+02 -2.399603547355e-02 3.483445222489e-04 2.485493106667e+01
2.575000000000e+02 -2.410745804646e-02 3.495598118443e-04 2.489057877229e+01
2.577500000000e+02 -2.422237098579e-02 3.508069458016e-04 2.492728476525e+01
2.580000000000e+02 -2.433977970098e-02 3.520784892182e-04 2.496510783906e+01
2.582500000000e+02 -2.445873695503e-02 3.533671782438e-04 2.500410391948e+01
2.585000000000e+02 -2.457835296882e-02 3.546660336900e-04 2.504432482930e+01
2.587500000000e+02 -2.469780557557e-02 3.559684210780e-04 2.508581746467e+01
2.590000000000e+02 -2.481634641653e-02 3.572679574313e-04 2.512862255571e+01
2.592500000000e+02 -2.493330706868e-02 3.585587363345e-04 2.517277397067e+01
2.595000000000e+02 -2.504810092094e-02 3.598353274934e-04 2.521829753620e+01
2.597500000000e+02 -2.516022569813e-02 3.610928038421e-04 2.526521050928e+01
2.600000000000e+02 -2.526926061968e-02 3.623267349871e-04 2.531352048418e+01
2.602500000000e+02 -2.537486457471e-02 3.635331802906e-04 2.536322506790e+01
2.605000000000e+02 -2.547677049155e-02 3.647086586606e-04 2.541431088685e+01
2.607500000000e+02 -2.557478046796e-02 3.658500853581e-04 2.546675349653e+01
2.610000000000e+02 -2.566875646862e-02 3.669549631306e-04 2.552051651439e+01
2.612500000000e+02 -2.575861203014e-02 3.680212348634e-04 2.557555177783e+01
2.615000000000e+02 -2.584430252862e-02 3.690470403092e-04 2.563179862430e+01
2.617500000000e+02 -2.592581595271e-02 3.700308331465e-04 2.568918434255e+01
2.620000000000e+02 -2.600316176622e-02 3.709713752442e-04 2.574762361906e+01
2.622500000000e+02 -2.607636113875e-02 3.718676855961e-04 2.580701928824e+01
2.625000000000e+02 -2.614543736164e-02 3.727189837127e-04 2.586726200252e+01
2.627500000000e+02 -2.621040699274e-02 3.735246706240e-04 2.592823128331e+01
2.630000000000e+02 -2.627127306693e-02 3.742842852292e-04 2.598979543889e+01
2.632500000000e+02 -2.632801903250e-02 3.749974826877e-04 2.605181292493e+01
2.635000000000e+02 -2.638060545254e-02 3.756640572846e-04 2.611413252998e+01
2.637500000000e+02 -2.642896719802e-02 3.762839362829e-04 2.617659501676e+01
2.640000000000e+02 -2.647301468513e-02 3.768571833654e-04 2.623903357913e+01
2.642500000000e+02 -2.651263514547e-02 3.773840175503e-04 2.630127573260e+01
2.645000000000e+02 -2.654769718302e-02 3.778648336048e-04 2.636314410112e+01
2.647500000000e+02 -2.657805585999e-02 3.783002276255e-04 2.642445810610e+01
2.650000000000e+02 -2.660355924648e-02 3.786910257004e-04 2.648503573094e+01
2.652500000000e+02 -2.662405673334e-02 3.790383101343e-04 2.654469466426e+01
2.655000000000e+02 -2.663940703916e-02 3.793434466650e-04 2.660325418569e+01
2.657500000000e+02 -2.664948717894e-02 3.796081074875e-04 2.666053703658e+01
2.660000000000e+02 -2.665420211968e-02 3.798342877899e-04 2.671637069739e+01
2.662500000000e+02 -2.665349360815e-02 3.800242887003e-04 2.677058926154e+01
2.665000000000e+02 -2.664734940185e-02 3.801806835850e-04 2.682303524073e+01
2.667500000000e+02 -2.663581115087e-02 3.803065743254e-04 2.687356074367e+01
2.670000000000e+02 -2.661898180461e-02 3.804053226375e-04 2.692202914211e+01
2.672500000000e+02 -2.659703293537e-02 3.804805742626e-04 2.696831654868e+01
2.675000000000e+02 -2.657020988279e-02 3.805362834735e-04 2.701231269740e+01
2.677500000000e+02 -2.653883623662e-02 3.805765614003e-04 2.705392213043e+01
2.680000000000e+02 -2.650331748492e-02 3.806056334067e-04 2.709306515139e+01
2.682500000000e+02 -2.646414062140e-02 3.806279017304e-04 2.712967816049e+01
2.685000000000e+02 -2.642187342889e-02 3.806478341425e-04 2.716371417399e+01
2.687500000000e+02 -2.637716218974e-02 3.806698826500e-04 2.719514307722e+01
2.690000000000e+02 -2.633072600950e-02 3.806983992662e-04 2.722395127733e+01
2.692500000000e+02 -2.628335096175e-02 3.807375566383e-04 2.725014151063e+01
2.695000000000e+02 -2.623588141247e-02 3.807912500287e-04 2.727373219171e+01
2.697500000000e+02 -2.618921083117e-02 3.808630822223e-04 2.729475674192e+01
2.700000000000e+02 -2.614426848784e-02 3.809562334248e-04 2.731326239174e+01
2.702500000000e+02 -2.610200725302e-02 3.810733924077e-04 2.732930914997e+01
2.705000000000e+02 -2.606338905748e-02 3.812167030767e-04 2.734296846525e+01
2.707500000000e+02 -2.602936909212e-02 3.813877157896e-04 2.735432178571e+01
2.710000000000e+02 -2.600088119498e-02 3.815873587135e-04 2.736345920799e+01
2.712500000000e+02 -2.597882003304e-02 3.818158968785e-04 2.737047777890e+01
2.715000000000e+02 -2.596402580228e-02 3.820729308234e-04 2.737548011389e+01
2.717500000000e+02 -2.595726823248e-02 3.823573993882e-04 2.737857285333e+01
2.720000000000e+02 -2.595923248352e-02 3.826676417350e-04 2.737986538863e+01
2.722500000000e+02 -2.597050430098e-02 3.830014000475e-04 2.737946832116e+01
2.725000000000e+02 -2.599155847144e-02 3.833558627058e-04 2.737749233554e+01
2.727500000000e+02 -2.602274953091e-02 3.837277494884e-04 2.737404719520e+01
2.730000000000e+02 -2.606430158530e-02 3.841133815673e-04 2.736924053108e+01
2.732500000000e+02 -2.611630302827e-02 3.845087786058e-04 2.736317707602e+01
2.735000000000e+02 -2.617870258020e-02 3.849097154241e-04 2.735595805456e+01
2.737500000000e+02 -2.625130532296e-02 3.853118255333e-04 2.734768026105e+01
2.740000000000e+02 -2.633377455271e-02 3.857106941891e-04 2.733843588672e+01
2.742500000000e+02 -2.642563086375e-02 3.861019488303e-04 2.732831174636e+01
2.745000000000e+02 -2.652625641558e-02 3.864813279491e-04 2.731738931341e+01
2.747500000000e+02 -2.663489853876e-02 3.868447461760e-04 2.730574407338e+01
2.750000000000e+02 -2.675067610929e-02 3.871883426162e-04 2.729344572777e+01
2.752500000000e+02 -2.687258645400e-02 3.875085165558e-04 2.728055762186e+01
2.755000000000e+02 -2.699951327391e-02 3.878019827506e-04 2.726713706188e+01
2.757500000000e+02 -2.713023513870e-02 3.880657771545e-04 2.725323479307e+01
2.760000000000e+02 -2.726343474252e-02 3.882972629582e-04 2.723889539622e+01
2.762500000000e+02 -2.739770961318e-02 3.884941193735e-04 2.722415678494e+01
2.765000000000e+02 -2.753158240621e-02 3.886543259163e-04 2.720905068259e+01
2.767500000000e+02 -2.766351393253e-02 3.887760995679e-04 2.719360213812e+01
2.770000000000e+02 -2.779191456361e-02 3.888579491175e-04 2.717783007343e+01
2.772500000000e+02 -2.791515966599e-02 3.888986107515e-04 2.716174684484e+01
2.775000000000e+02 -2.803160221348e-02 3.888969505518e-04 2.714535886935e+01
2.777500000000e+02 -2.813959076824e-02 3.888519578580e-04 2.712866624539e+01
2.780000000000e+02 -2.823748423502e-02 3.887627200932e-04 2.711166347874e+01
2.782500000000e+02 -2.832367303254e-02 3.886284000133e-04 2.709433918699e+01
2.785000000000e+02 -2.839659574004e-02 3.884482035590e-04 2.707667691923e+01
2.787500000000e+02 -2.845476296039e-02 3.882213769174e-04 2.705865495901e+01
2.790000000000e+02 -2.849677513077e-02 3.879471926217e-04 2.704024724494e+01
2.792500000000e+02 -2.852134709223e-02 3.876249645259e-04 2.702142333141e+01
2.795000000000e+02 -2.852732862268e-02 3.872540855344e-04 2.700214905295e+01
2.797500000000e+02 -2.851372411602e-02 3.868340119256e-04 2.698238722400e+01
2.800000000000e+02 -2.847971698478e-02 3.863643145464e-04 2.696209771326e+01
2.802500000000e+02 -2.842468396193e-02 3.858446685300e-04 2.694123850229e+01
2.805000000000e+02 -2.834821677304e-02 3.852749137303e-04 2.691976579281e+01
2.807500000000e+02 -2.825013614754e-02 3.846550767251e-04 2.689763476820e+01
2.810000000000e+02 -2.813050299680e-02 3.839854058005e-04 2.687480033063e+01
2.812500000000e+02 -2.798963100352e-02 3.832663852462e-04 2.685121726233e+01
2.815000000000e+02 -2.782809062763e-02 3.824987488605e-04 2.682684094264e+01
2.817500000000e+02 -2.764670981531e-02 3.816834890251e-04 2.680162802050e+01
2.820000000000e+02 -2.744657406509e-02 3.808218698684e-04 2.677553651195e+01
2.822500000000e+02 -2.722901798145e-02 3.799154245226e-04 2.674852641724e+01
2.825000000000e+02 -2.699561312000e-02 3.789659506131e-04 2.672056028338e+01
2.827500000000e+02 -2.674815436871e-02 3.779755079727e-04 2.669160321091e+01
2.830000000000e+02 -2.648863921259e-02 3.769464083292e-04 2.666162334281e+01
2.832500000000e+02 -2.621924383055e-02 3.758812039832e-04 2.663059231859e+01
2.835000000000e+02 -2.594229803808e-02 3.747826815703e-04 2.659848517326e+01
2.837500000000e+02 -2.566025515792e-02 3.736538510328e-04 2.656528078264e+01
2.840000000000e+02 -2.537566111811e-02 3.724979104143e-04 2.653096193314e+01
2.842500000000e+02 -2.509112194140e-02 3.713182729533e-04 2.649551572077e+01
2.845000000000e+02 -2.480927087558e-02 3.701186690260e-04 2.645893334888e+01
2.847500000000e+02 -2.453273493616e-02 3.689029420085e-04 2.642121048806e+01
2.850000000000e+02 -2.426410172134e-02 3.676752109274e-04 2.638234727890e+01
2.852500000000e+02 -2.400588848488e-02 3.664396878910e-04 2.634234867631e+01
2.855000000000e+02 -2.376050972377e-02 3.652007225834e-04 2.630122418666e+01
2.857500000000e+02 -2.353025003616e-02 3.639628967122e-04 2.625898818641e+01
2.860000000000e+02 -2.331723709042e-02 3.627310113050e-04 2.621565987171e+01
2.862500000000e+02 -2.312342011069e-02 3.615100571285e-04 2.617126356237e+01
2.865000000000e+02 -2.295054558800e-02 3.603051187053e-04 2.612582835236e+01
2.867500000000e+02 -2.280014133660e-02 3.591214322877e-04 2.607938836222e+01
2.870000000000e+02 -2.267349906978e-02 3.579642953913e-04 2.603198258233e+01
2.872500000000e+02 -2.257166475065e-02 3.568390565559e-04 2.598365507773e+01
2.875000000000e+02 -2.249542417748e-02 3.557510581169e-04 2.593445446364e+01
2.877500000000e+02 -2.244529913848e-02 3.547056094376e-04 2.588443401744e+01
2.880000000000e+02 -2.242154177501e-02 3.537079601626e-04 2.583365132477e+01
2.882500000000e+02 -2.242413647809e-02 3.527632224273e-04 2.578216828965e+01
2.885000000000e+02 -2.245279516619e-02 3.518761347598e-04 2.573005029681e+01
2.887500000000e+02 -2.250696814718e-02 3.510512278255e-04 2.567736639171e+01
2.890000000000e+02 -2.258584514523e-02 3.502927008188e-04 2.562418831710e+01
2.892500000000e+02 -2.268836679033e-02 3.496043329071e-04 2.557059022169e+01
2.895000000000e+02 -2.281323825695e-02 3.489894211934e-04 2.551664828378e+01
2.897500000000e+02 -2.295893692301e-02 3.484506759676e-04 2.546243963400e+01
2.900000000000e+02 -2.312373393156e-02 3.479901794506e-04 2.540804222434e+01
2.902500000000e+02 -2.330570490913e-02 3.476092804562e-04 2.535353363517e+01
2.905000000000e+02 -2.350275459092e-02 3.473085567963e-04 2.529899087642e+01
2.907500000000e+02 -2.371263118067e-02 3.470877152766e-04 2.524448921137e+01
2.910000000000e+02 -2.393295213198e-02 3.469455614777e-04 2.519010190912e+01
2.912500000000e+02 -2.416122128320e-02 3.468799223756e-04 2.513589915785e+01
2.915000000000e+02 -2.439485526336e-02 3.468876209694e-04 2.508194777249e+01
2.917500000000e+02 -2.463120499097e-02 3.469644348617e-04 2.502831044574e+01
2.920000000000e+02 -2.486757980003e-02 3.471051114457e-04 2.497504511505e+01
2.922500000000e+02 -2.510127330269e-02 3.473033733730e-04 2.492220474293e+01
2.925000000000e+02 -2.532958725945e-02 3.475518945502e-04 2.486983665742e+01
2.927500000000e+02 -2.554985671414e-02 3.478423683243e-04 2.481798247186e+01
2.930000000000e+02 -2.575947516437e-02 3.481655708013e-04 2.476667766742e+01
2.932500000000e+02 -2.595592016542e-02 3.485114474884e-04 2.471595154206e+01
2.935000000000e+02 -2.613677683420e-02 3.488692214724e-04 2.466582719043e+01
2.937500000000e+02 -2.629976510989e-02 3.492275237786e-04 2.461632144251e+01
2.940000000000e+02 -2.644276040672e-02 3.495745306284e-04 2.456744507756e+01
2.942500000000e+02 -2.656382132308e-02 3.498981410255e-04 2.451920296502e+01
2.945000000000e+02 -2.666120699358e-02 3.501861404913e-04 2.447159437979e+01
2.947500000000e+02 -2.673340322917e-02 3.504264100436e-04 2.442461334324e+01
2.950000000000e+02 -2.677914053747e-02 3.506071233134e-04 2.437824905272e+01
2.952500000000e+02 -2.679740943665e-02 3.507169415714e-04 2.433248631098e+01
2.955000000000e+02 -2.678748188695e-02 3.507452442976e-04 2.428730609969e+01
2.957500000000e+02 -2.674892252199e-02 3.506823247690e-04 2.424268612317e+01
2.960000000000e+02 -2.668159636741e-02 3.505195748626e-04 2.419860131440e+01
2.962500000000e+02 -2.658568290936e-02 3.502496961869e-04 2.415502454831e+01
2.965000000000e+02 -2.646167734358e-02 3.498668552887e-04 2.411192720727e+01
2.967500000000e+02 -2.631038817799e-02 3.493667981410e-04 2.406927967813e+01
2.970000000000e+02 -2.613294030755e-02 3.487470176197e-04 2.402705211014e+01
2.972500000000e+02 -2.593076436850e-02 3.480068887771e-04 2.398521490930e+01
2.975000000000e+02 -2.570558215908e-02 3.471476348769e-04 2.394373913956e+01
2.977500000000e+02 -2.545939671365e-02 3.461724312787e-04 2.390259724711e+01
2.980000000000e+02 -2.519446908649e-02 3.450863705647e-04 2.386176340038e+01
2.982500000000e+02 -2.491329219757e-02 3.438964255354e-04 2.382121375088e+01
2.985000000000e+02 -2.461856789024e-02 3.426113116307e-04 2.378092704760e+01
2.987500000000e+02 -2.431317219728e-02 3.412414518153e-04 2.374088475077e+01
2.990000000000e+02 -2.400012275898e-02 3.397987489121e-04 2.370107138026e+01
2.992500000000e+02 -2.368254019225e-02 3.382965545808e-04 2.366147449588e+01
2.995000000000e+02 -2.336361262154e-02 3.367495400793e-04 2.362208515527e+01
2.997500000000e+02 -2.304655400649e-02 3.351732668246e-04 2.358289780359e+01
3.000000000000e+02 -2.273456490926e-02 3.335840220194e-04 2.354391045232e+01
3.002500000000e+02 -2.243079213846e-02 3.319986066198e-04 2.350512448344e+01
3.005000000000e+02 -2.213829047430e-02 3.304341648357e-04 2.346654497879e+01
3.007500000000e+02 -2.185998452597e-02 3.289076444807e-04 2.342818046613e+01
3.010000000000e+02 -2.159863328097e-02 3.274357753119e-04 2.339004299054e+01
3.012500000000e+02 -2.135679812805e-02 3.260348478919e-04 2.335214781424e+01
3.015000000000e+02 -2.113681181014e-02 3.247204136029e-04 2.331451366582e+01
3.017500000000e+02 -2.094075341391e-02 3.235070797205e-04 2.327716240632e+01
3.020000000000e+02 -2.077042562820e-02 3.224083146009e-04 2.324011901753e+01
3.022500000000e+02 -2.062733971365e-02 3.214362676218e-04 2.320341122617e+01
3.025000000000e+02 -2.051269850569e-02 3.206016144128e-04 2.316706967564e+01
3.027500000000e+02 -2.042739065806e-02 3.199134387107e-04 2.313112750097e+01
3.030000000000e+02 -2.037198464170e-02 3.193791318140e-04 2.309562021908e+01
3.032500000000e+02 -2.034673264013e-02 3.190043080005e-04 2.306058523018e+01
3.035000000000e+02 -2.035156834228e-02 3.187927212629e-04 2.302606195102e+01
3.037500000000e+02 -2.038612210909e-02 3.187463025092e-04 2.299209098860e+01
3.040000000000e+02 -2.044972578573e-02 3.188651425901e-04 2.295871422674e+01
3.042500000000e+02 -2.054142959211e-02 3.191475171607e-04 2.292597422992e+01
3.045000000000e+02 -2.066002214184e-02 3.195899423551e-04 2.289391362722e+01
3.047500000000e+02 -2.080404222899e-02 3.201872312626e-04 2.286257511218e+01
3.050000000000e+02 -2.097180715109e-02 3.209326106019e-04 2.283200044384e+01
3.052500000000e+02 -2.116142692638e-02 3.218177981925e-04 2.280223049627e+01
3.055000000000e+02 -2.137083457158e-02 3.228331473107e-04 2.277330422460e+01
3.057500000000e+02 -2.159780204693e-02 3.239677422793e-04 2.274525873660e+01
3.060000000000e+02 -2.183997100154e-02 3.252095668833e-04 2.271812826045e+01
3.062500000000e+02 -2.209487006789e-02 3.265456260670e-04 2.269194428256e+01
3.065000000000e+02 -2.235994497910e-02 3.279621286267e-04 2.266673454814e+01
3.067500000000e+02 -2.263257691580e-02 3.294446231783e-04 2.264252330739e+01
3.070000000000e+02 -2.291011130913e-02 3.309781784870e-04 2.261933038972e+01
3.072500000000e+02 -2.318987721705e-02 3.325475319379e-04 2.259717158164e+01
3.075000000000e+02 -2.346921454226e-02 3.341372629462e-04 2.257605780267e+01
3.077500000000e+02 -2.374549469519e-02 3.357319198175e-04 2.255599563230e+01
3.080000000000e+02 -2.401614589382e-02 3.373162014887e-04 2.253698661314e+01
3.082500000000e+02 -2.427867487168e-02 3.388752130486e-04 2.251902791483e+01
3.085000000000e+02 -2.453068998924e-02 3.403945020981e-04 2.250211176141e+01
3.087500000000e+02 -2.476992357597e-02 3.418601961149e-04 2.248622623807e+01
3.090000000000e+02 -2.499425209742e-02 3.432591220093e-04 2.247135482382e+01
3.092500000000e+02 -2.520171789568e-02 3.445791169789e-04 2.245747722321e+01
3.095000000000e+02 -2.539054760733e-02 3.458089997211e-04 2.244456940068e+01
3.097500000000e+02 -2.555916741715e-02 3.469386638382e-04 2.243260366712e+01
3.100000000000e+02 -2.570622148054e-02 3.479592390754e-04 2.242154952052e+01
3.102500000000e+02 -2.583058354479e-02 3.488631345700e-04 2.241137377131e+01
3.105000000000e+02 -2.593136484047e-02 3.496439453444e-04 2.240204066515e+01
3.107500000000e+02 -2.600792707074e-02 3.502968757717e-04 2.239351286119e+01
3.110000000000e+02 -2.605988032038e-02 3.508185636299e-04 2.238575113210e+01
3.112500000000e+02 -2.608708988632e-02 3.512070636768e-04 2.237871531832e+01
3.115000000000e+02 -2.608967127261e-02 3.514618683452e-04 2.237236443386e+01
3.117500000000e+02 -2.606798204016e-02 3.515838836778e-04 2.236665674400e+01
3.120000000000e+02 -2.602261906635e-02 3.515754116431e-04 2.236155055921e+01
3.122500000000e+02 -2.595440358377e-02 3.514400915742e-04 2.235700418296e+01
3.125000000000e+02 -2.586436939763e-02 3.511828594192e-04 2.235297631390e+01
3.127500000000e+02 -2.575374250246e-02 3.508097979975e-04 2.234942590292e+01
3.130000000000e+02 -2.562392187477e-02 3.503281463522e-04 2.234631282858e+01
3.132500000000e+02 -2.547645065825e-02 3.497461608327e-04 2.234359776949e+01
3.135000000000e+02 -2.531299565704e-02 3.490729489028e-04 2.234124204353e+01
3.137500000000e+02 -2.513533530804e-02 3.483184097883e-04 2.233920816684e+01
3.140000000000e+02 -2.494533887214e-02 3.474930862269e-04 2.233745955034e+01
3.142500000000e+02 -2.474495099697e-02 3.466080321839e-04 2.233596067352e+01
3.145000000000e+02 -2.453617233490e-02 3.456747047732e-04 2.233467672196e+01
3.147500000000e+02 -2.432104715378e-02 3.447048690015e-04 2.233357407157e+01
3.150000000000e+02 -2.410164454635e-02 3.437103945435e-04 2.233261989844e+01
3.152500000000e+02 -2.388004447225e-02 3.427031866412e-04 2.233178232126e+01
3.155000000000e+02 -2.365832147682e-02 3.416950779170e-04 2.233102999271e+01
3.157500000000e+02 -2.343853323925e-02 3.406977129035e-04 2.233033259799e+01
3.160000000000e+02 -2.322270542881e-02 3.397224061262e-04 2.232966046776e+01
3.162500000000e+02 -2.301281960356e-02 3.387800321148e-04 2.232898475274e+01
3.165000000000e+02 -2.281080039444e-02 3.378809111796e-04 2.232827705570e+01
3.167500000000e+02 -2.261850368471e-02 3.370346978419e-04 2.232750998594e+01
3.170000000000e+02 -2.243770400442e-02 3.362503869813e-04 2.232665683498e+01
3.172500000000e+02 -2.227008224679e-02 3.355362113895e-04 2.232569179748e+01
3.175000000000e+02 -2.211721484355e-02 3.348994879144e-04 2.232458967139e+01
3.177500000000e+02 -2.198055971467e-02 3.343466661564e-04 2.232332647262e+01
3.180000000000e+02 -2.186144428483e-02 3.338831574448e-04 2.232187925508e+01
3.182500000000e+02 -2.176105414012e-02 3.335133156115e-04 2.232022590078e+01
3.185000000000e+02 -2.168041733255e-02 3.332404346384e-04 2.231834579809e+01
3.187500000000e+02 -2.162039248710e-02 3.330667088066e-04 2.231621966438e+01
3.190000000000e+02 -2.158165790965e-02 3.329932166420e-04 2.231382934937e+01
3.192500000000e+02 -2.156469444136e-02 3.330199359839e-04 2.231115864410e+01
3.195000000000e+02 -2.156977873309e-02 3.331457447756e-04 2.230819260420e+01
3.197500000000e+02 -2.159696644814e-02 3.333682615896e-04 2.230491847005e+01
3.200000000000e+02 -2.164608847668e-02 3.336839308061e-04 2.230132499597e+01
3.202500000000e+02 -2.171673761263e-02 3.340881635000e-04 2.229740329150e+01
3.205000000000e+02 -2.180826478633e-02 3.345753492611e-04 2.229314667887e+01
3.207500000000e+02 -2.191977807051e-02 3.351388865256e-04 2.228855053281e+01
3.210000000000e+02 -2.205013672143e-02 3.357712220412e-04 2.228361318426e+01
3.212500000000e+02 -2.219795914736e-02 3.364639366889e-04 2.227833538452e+01
3.215000000000e+02 -2.236162642472e-02 3.372078179734e-04 2.227272080749e+01
3.217500000000e+02 -2.253928958764e-02 3.379929498376e-04 2.226677658210e+01
3.220000000000e+02 -2.272888795472e-02 3.388088517822e-04 2.226051276193e+01
3.222500000000e+02 -2.292816072353e-02 3.396445512074e-04 2.225394339693e+01
3.225000000000e+02 -2.313467267415e-02 3.404887343852e-04 2.224708590155e+01
3.227500000000e+02 -2.334583433457e-02 3.413297925190e-04 2.223996200406e+01
3.230000000000e+02 -2.355893131634e-02 3.421560229455e-04 2.223259763279e+01
3.232500000000e+02 -2.377115592250e-02 3.429557539765e-04 2.222502278434e+01
3.235000000000e+02 -2.397963812696e-02 3.437174704649e-04 2.221727241502e+01
3.237500000000e+02 -2.418148356197e-02 3.444299011224e-04 2.220938573594e+01
3.240000000000e+02 -2.437380893804e-02 3.450823183915e-04 2.220140713563e+01
3.242500000000e+02 -2.455378098466e-02 3.456646270483e-04 2.219338542206e+01
3.245000000000e+02 -2.471865437851e-02 3.461673013793e-04 2.218537454315e+01
3.247500000000e+02 -2.486581052454e-02 3.465816188223e-04 2.217743323771e+01
3.250000000000e+02 -2.499279322207e-02 3.468998254124e-04 2.216962467739e+01
3.252500000000e+02 -2.509734542845e-02 3.471152350250e-04 2.216201688477e+01
3.255000000000e+02 -2.517744183687e-02 3.472222939410e-04 2.215468224104e+01
3.257500000000e+02 -2.523131721664e-02 3.472166264100e-04 2.214769697158e+01
3.260000000000e+02 -2.525749712762e-02 3.470951809435e-04 2.214114143071e+01
3.262500000000e+02 -2.525481648144e-02 3.468562580028e-04 2.213509902662e+01
3.265000000000e+02 -2.522244307327e-02 3.464994946854e-04 2.212965636156e+01
3.267500000000e+02 -2.515988998266e-02 3.460259292441e-04 2.212490238216e+01
3.270000000000e+02 -2.506702821098e-02 3.454380368839e-04 2.212092797799e+01
3.272500000000e+02 -2.494408942933e-02 3.447396629408e-04 2.211782505347e+01
3.275000000000e+02 -2.479167287666e-02 3.439360244983e-04 2.211568631424e+01
3.277500000000e+02 -2.461073989021e-02 3.430335166018e-04 2.211460432176e+01
3.280000000000e+02 -2.440260367948e-02 3.420397957155e-04 2.211467056623e+01
3.282500000000e+02 -2.416892330625e-02 3.409636189443e-04 2.211597511018e+01
3.285000000000e+02 -2.391168468183e-02 3.398149387584e-04 2.211860560813e+01
3.287500000000e+02 -2.363317776973e-02 3.386047875996e-04 2.212264638126e+01
3.290000000000e+02 -2.333597769472e-02 3.373449577342e-04 2.212817802060e+01
3.292500000000e+02 -2.302291424724e-02 3.360479192931e-04 2.213527643957e+01
3.295000000000e+02 -2.269704262905e-02 3.347268583076e-04 2.214401230773e+01
3.297500000000e+02 -2.236160688508e-02 3.333952230450e-04 2.215445023124e+01
3.300000000000e+02 -2.202000745278e-02 3.320667081334e-04 2.216664850992e+01
3.302500000000e+02 -2.167575893548e-02 3.307552331188e-04 2.218065845804e+01
3.305000000000e+02 -2.133244980079e-02 3.294747169919e-04 2.219652410875e+01
3.307500000000e+02 -2.099369875739e-02 3.282388879712e-04 2.221428173974e+01
3.310000000000e+02 -2.066311318530e-02 3.270611378034e-04 2.223395993373e+01
3.312500000000e+02 -2.034424300420e-02 3.259544007779e-04 2.225557929077e+01
3.315000000000e+02 -2.004053662450e-02 3.249309614400e-04 2.227915249712e+01
3.317500000000e+02 -1.975529668132e-02 3.240022410813e-04 2.230468423790e+01
3.320000000000e+02 -1.949163769507e-02 3.231787787227e-04 2.233217159666e+01
3.322500000000e+02 -1.925244444224e-02 3.224701041623e-04 2.236160416993e+01
3.325000000000e+02 -1.904033440527e-02 3.218846181070e-04 2.239296426659e+01
3.327500000000e+02 -1.885762084488e-02 3.214294872586e-04 2.242622749527e+01
3.330000000000e+02 -1.870628172568e-02 3.211105761111e-04 2.246136303032e+01
3.332500000000e+02 -1.858793136795e-02 3.209323857476e-04 2.249833413351e+01
3.335000000000e+02 -1.850379940455e-02 3.208980202350e-04 2.253709850075e+01
3.337500000000e+02 -1.845470931855e-02 3.210091438699e-04 2.257760898360e+01
3.340000000000e+02 -1.844107020394e-02 3.212659939462e-04 2.261981383593e+01
3.342500000000e+02 -1.846286558472e-02 3.216673763896e-04 2.266365745702e+01
3.345000000000e+02 -1.851965732989e-02 3.222107118591e-04 2.270908063945e+01
3.347500000000e+02 -1.861058634182e-02 3.228919980063e-04 2.275602125459e+01
3.350000000000e+02 -1.873438527002e-02 3.237059184897e-04 2.280441462027e+01
3.352500000000e+02 -1.888939735051e-02 3.246459676656e-04 2.285419385887e+01
3.355000000000e+02 -1.907359458353e-02 3.257044533693e-04 2.290529051285e+01
3.357500000000e+02 -1.928461099025e-02 3.268725958671e-04 2.295763473415e+01
3.360000000000e+02 -1.951977141803e-02 3.281405941301e-04 2.301115588266e+01
3.362500000000e+02 -1.977613466902e-02 3.294977648928e-04 2.306578270238e+01
3.365000000000e+02 -2.005053122917e-02 3.309327394113e-04 2.312144388113e+01
3.367500000000e+02 -2.033961260203e-02 3.324334614276e-04 2.317806821421e+01
3.370000000000e+02 -2.063989577794e-02 3.339873616328e-04 2.323558513538e+01
3.372500000000e+02 -2.094781521877e-02 3.355814023039e-04 2.329392486933e+01
3.375000000000e+02 -2.125977055054e-02 3.372022578597e-04 2.335301892151e+01
3.377500000000e+02 -2.157217824972e-02 3.388364779310e-04 2.341280022283e+01
3.380000000000e+02 -2.188151890487e-02 3.404706020562e-04 2.347320356250e+01
3.382500000000e+02 -2.218438518667e-02 3.420912796557e-04 2.353416569866e+01
3.385000000000e+02 -2.247752654251e-02 3.436854082977e-04 2.359562572072e+01
3.387500000000e+02 -2.275789047371e-02 3.452402530316e-04 2.365752509802e+01
3.390000000000e+02 -2.302266166763e-02 3.467435640707e-04 2.371980793606e+01
3.392500000000e+02 -2.326929410712e-02 3.481837018920e-04 2.378242093134e+01
3.395000000000e+02 -2.349554230753e-02 3.495498385010e-04 2.384531349086e+01
3.397500000000e+02 -2.369948499574e-02 3.508319692610e-04 2.390843762752e+01
3.400000000000e+02 -2.387954258107e-02 3.520210282876e-04 2.397174780016e+01
3.402500000000e+02 -2.403449294483e-02 3.531090051631e-04 2.403520079792e+01
3.405000000000e+02 -2.416347801565e-02 3.540890675273e-04 2.409875543597e+01
3.407500000000e+02 -2.426600423235e-02 3.549556312705e-04 2.416237218983e+01
3.410000000000e+02 -2.434194289835e-02 3.557043709053e-04 2.422601288313e+01
3.412500000000e+02 -2.439152020445e-02 3.563323007305e-04 2.428964022089e+01
3.415000000000e+02 -2.441530171413e-02 3.568378322834e-04 2.435321728491e+01
3.417500000000e+02 -2.441417815974e-02 3.572208641048e-04 2.441670712498e+01
3.420000000000e+02 -2.438933830709e-02 3.574826939596e-04 2.448007217204e+01
3.422500000000e+02 -2.434224639615e-02 3.576261006445e-04 2.454327383062e+01
3.425000000000e+02 -2.427460995044e-02 3.576552321848e-04 2.460627198810e+01
3.427500000000e+02 -2.418834548155e-02 3.575756926196e-04 2.466902455334e+01
3.430000000000e+02 -2.408554672326e-02 3.573944444758e-04 2.473148716952e+01
3.432500000000e+02 -2.396844572787e-02 3.571196224986e-04 2.479361287351e+01
3.435000000000e+02 -2.383937525521e-02 3.567605004757e-04 2.485535191375e+01
3.437500000000e+02 -2.370072911947e-02 3.563273820470e-04 2.491665156189e+01
3.440000000000e+02 -2.355492518652e-02 3.558313867484e-04 2.497745619316e+01
3.442500000000e+02 -2.340436706244e-02 3.552843945170e-04 2.503770731611e+01
3.445000000000e+02 -2.325140706047e-02 3.546988698453e-04 2.509734371002e+01
3.447500000000e+02 -2.309831248412e-02 3.540877235536e-04 2.515630181494e+01
3.450000000000e+02 -2.294723367074e-02 3.534641263294e-04 2.521451605732e+01
3.452500000000e+02 -2.280017539592e-02 3.528411466392e-04 2.527191936613e+01
3.455000000000e+02 -2.265897171792e-02 3.522317121808e-04 2.532844367207e+01
3.457500000000e+02 -2.252526428061e-02 3.516485193387e-04 2.538402065806e+01
3.460000000000e+02 -2.240048530180e-02 3.511037798764e-04 2.543858239287e+01
3.462500000000e+02 -2.228584507595e-02 3.506090618402e-04 2.549206211900e+01
3.465000000000e+02 -2.218232546303e-02 3.501750963561e-04 2.554439496263e+01
3.467500000000e+02 -2.209067561466e-02 3.498116192558e-04 2.559551883506e+01
3.470000000000e+02 -2.201141363766e-02 3.495273113979e-04 2.564537516322e+01
3.472500000000e+02 -2.194483270211e-02 3.493296772843e-04 2.569390961820e+01
3.475000000000e+02 -2.189100962261e-02 3.492249432248e-04 2.574107292463e+01
3.477500000000e+02 -2.184982119086e-02 3.492179989094e-04 2.578682147173e+01
3.480000000000e+02 -2.182096369639e-02 3.493123517842e-04 2.583111792865e+01
3.482500000000e+02 -2.180397770559e-02 3.495101137385e-04 2.587393171874e+01
3.485000000000e+02 -2.179827269317e-02 3.498119883528e-04 2.591523949462e+01
3.487500000000e+02 -2.180315665473e-02 3.502173077402e-04 2.595502538020e+01
3.490000000000e+02 -2.181786305497e-02 3.507240600405e-04 2.599328122453e+01
3.492500000000e+02 -2.184157938013e-02 3.513289573075e-04 2.603000666059e+01
3.495000000000e+02 -2.187347408373e-02 3.520275145451e-04 2.606520908460e+01
3.497500000000e+02 -2.191272099741e-02 3.528141189805e-04 2.609890355432e+01
3.500000000000e+02 -2.195852255151e-02 3.536821563056e-04 2.613111255457e+01
3.502500000000e+02 -2.201013042155e-02 3.546241198832e-04 2.616186570168e+01
3.505000000000e+02 -2.206686330715e-02 3.556317406739e-04 2.619119936857e+01
3.507500000000e+02 -2.212812312582e-02 3.566961184544e-04 2.621915622962e+01
3.510000000000e+02 -2.219340723338e-02 3.578078662805e-04 2.624578479589e+01
3.512500000000e+02 -2.226231968151e-02 3.589572548285e-04 2.627113884979e+01
3.515000000000e+02 -2.233457736042e-02 3.601343600193e-04 2.629527693678e+01
3.517500000000e+02 -2.241001664918e-02 3.613292136270e-04 2.631826174668e+01
3.520000000000e+02 -2.248859317327e-02 3.625319429634e-04 2.634015960044e+01
3.522500000000e+02 -2.257038344931e-02 3.637329197511e-04 2.636103981638e+01
3.525000000000e+02 -2.265557910656e-02 3.649228858812e-04 2.638097423292e+01
3.527500000000e+02 -2.274448302032e-02 3.660930718602e-04 2.640003658239e+01
3.530000000000e+02 -2.283749783229e-02 3.672353407224e-04 2.641830206354e+01
3.532500000000e+02 -2.293511697924e-02 3.683422974420e-04 2.643584674510e+01
3.535000000000e+02 -2.303790746055e-02 3.694073354513e-04 2.645274718113e+01
3.537500000000e+02 -2.314649518857e-02 3.704247326304e-04 2.646907984582e+01
3.540000000000e+02 -2.326154467574e-02 3.713897090075e-04 2.648492070817e+01
3.542500000000e+02 -2.338373670637e-02 3.722984515778e-04 2.650034482753e+01
3.545000000000e+02 -2.351374701262e-02 3.731481702607e-04 2.651542578752e+01
3.547500000000e+02 -2.365222141789e-02 3.739370987251e-04 2.653023528363e+01
3.550000000000e+02 -2.379975089025e-02 3.746644321193e-04 2.654484272343e+01
3.552500000000e+02 -2.395684759117e-02 3.753302801903e-04 2.655931459634e+01
3.555000000000e+02 -2.412391984754e-02 3.759358496528e-04 2.657371417473e+01
3.557500000000e+02 -2.430124915350e-02 3.764831608328e-04 2.658810086385e+01
3.560000000000e+02 -2.448896958453e-02 3.769750538565e-04 2.660252979225e+01
3.562500000000e+02 -2.468704894386e-02 3.774150263126e-04 2.661705141035e+01
3.565000000000e+02 -2.489527179181e-02 3.778070811226e-04 2.663171084843e+01
3.567500000000e+02 -2.511322787249e-02 3.781558080736e-04 2.664654771160e+01
3.570000000000e+02 -2.534030142140e-02 3.784661909621e-04 2.666159548045e+01
3.572500000000e+02 -2.557566689333e-02 3.787434862857e-04 2.667688129676e+01
3.575000000000e+02 -2.581828665159e-02 3.789931153424e-04 2.669242562452e+01
3.577500000000e+02 -2.606691566121e-02 3.792205564609e-04 2.670824219221e+01
3.580000000000e+02 -2.632010660925e-02 3.794311790568e-04 2.672433768388e+01
3.582500000000e+02 -2.657622319173e-02 3.796301439608e-04 2.674071182494e+01
3.585000000000e+02 -2.683345822014e-02 3.798223292883e-04 2.675735758722e+01
3.587500000000e+02 -2.708985205531e-02 3.800121780510e-04 2.677426116463e+01
3.590000000000e+02 -2.734331955165e-02 3.802036218932e-04 2.679140236897e+01
3.592500000000e+02 -2.759168027914e-02 3.804000161865e-04 2.680875516063e+01
3.595000000000e+02 -2.783268912210e-02 3.806040454757e-04 2.682628787627e+01
3.597500000000e+02 -2.806407396508e-02 3.808176631826e-04 2.684396396594e+01
3.600000000000e+02 -2.828357430102e-02 3.810420770241e-04 2.686174252063e+01
3.602500000000e+02 -2.848898369159e-02 3.812777219109e-04 2.687957913868e+01
3.605000000000e+02 -2.867819120735e-02 3.815242223818e-04 2.689742634059e+01
3.607500000000e+02 -2.884922613809e-02 3.817804172794e-04 2.691523446762e+01
3.610000000000e+02 -2.900030097629e-02 3.820443870293e-04 2.693295227325e+01
3.612500000000e+02 -2.912985304260e-02 3.823135083940e-04 2.695052778199e+01
3.615000000000e+02 -2.923658212984e-02 3.825845148270e-04 2.696790860352e+01
3.617500000000e+02 -2.931948526095e-02 3.828535802473e-04 2.698504265736e+01
3.620000000000e+02 -2.937788556359e-02 3.831163920965e-04 2.700187853250e+01
3.622500000000e+02 -2.941145510152e-02 3.833682802106e-04 2.701836602846e+01
3.625000000000e+02 -2.942023232912e-02 3.836043369810e-04 2.703445611003e+01
3.627500000000e+02 -2.940463260374e-02 3.838195409673e-04 2.705010117767e+01
3.630000000000e+02 -2.936545075629e-02 3.840088847456e-04 2.706525524824e+01
3.632500000000e+02 -2.930386021982e-02 3.841675115011e-04 2.707987354900e+01
3.635000000000e+02 -2.922140313880e-02 3.842908508135e-04 2.709391248846e+01
3.637500000000e+02 -2.911997389080e-02 3.843747419147e-04 2.710732951274e+01
3.640000000000e+02 -2.900180109393e-02 3.844155698750e-04 2.712008239483e+01
3.642500000000e+02 -2.886941764427e-02 3.844103660965e-04 2.713212922704e+01
3.645000000000e+02 -2.872563260404e-02 3.843569221460e-04 2.714342761259e+01
3.647500000000e+02 -2.857349393817e-02 3.842538725533e-04 2.715393436279e+01
3.650000000000e+02 -2.841624632813e-02 3.841007534882e-04 2.716360519961e+01
3.652500000000e+02 -2.825729143618e-02 3.838980714984e-04 2.717239400444e+01
3.655000000000e+02 -2.810013627756e-02 3.836473103795e-04 2.718025287174e+01
3.657500000000e+02 -2.794834788303e-02 3.833509605642e-04 2.718713145934e+01
3.660000000000e+02 -2.780549719859e-02 3.830124804153e-04 2.719297722267e+01
3.662500000000e+02 -2.767510979227e-02 3.826362787585e-04 2.719773498398e+01
3.665000000000e+02 -2.756060773053e-02 3.822276326090e-04 2.720134739412e+01
3.667500000000e+02 -2.746525887052e-02 3.817926213280e-04 2.720375476050e+01
3.670000000000e+02 -2.739212007600e-02 3.813380028134e-04 2.720489574566e+01
3.672500000000e+02 -2.734398793777e-02 3.808711054859e-04 2.720470745161e+01
3.675000000000e+02 -2.732334725293e-02 3.803996721318e-04 2.720312633836e+01
3.677500000000e+02 -2.733232708593e-02 3.799317164169e-04 2.720008851921e+01
3.680000000000e+02 -2.737265845425e-02 3.794753471777e-04 2.719553084465e+01
3.682500000000e+02 -2.744563989326e-02 3.790385996251e-04 2.718939133614e+01
3.685000000000e+02 -2.755210845162e-02 3.786292557394e-04 2.718161035588e+01
3.687500000000e+02 -2.769241852652e-02 3.782546660521e-04 2.717213113021e+01
3.690000000000e+02 -2.786642883485e-02 3.779215757603e-04 2.716090069369e+01
3.692500000000e+02 -2.807349970826e-02 3.776359629318e-04 2.714787080902e+01
3.695000000000e+02 -2.831249639257e-02 3.774028872566e-04 2.713299838040e+01
3.697500000000e+02 -2.858180662017e-02 3.772263587254e-04 2.711624647789e+01
3.700000000000e+02 -2.887936221836e-02 3.771092086294e-04 2.709758459282e+01
3.702500000000e+02 -2.920267382914e-02 3.770530232823e-04 2.707698925602e+01
3.705000000000e+02 -2.954887536264e-02 3.770580729910e-04 2.705444458251e+01
3.707500000000e+02 -2.991476989166e-02 3.771232561282e-04 2.702994220561e+01
3.710000000000e+02 -3.029689204053e-02 3.772461232284e-04 2.700348187753e+01
3.712500000000e+02 -3.069156599583e-02 3.774228730476e-04 2.697507120469e+01
3.715000000000e+02 -3.109497447329e-02 3.776483560717e-04 2.694472580996e+01
3.717500000000e+02 -3.150323161830e-02 3.779163454022e-04 2.691246945246e+01
3.720000000000e+02 -3.191244930656e-02 3.782195055132e-04 2.687833355635e+01
3.722500000000e+02 -3.231880950801e-02 3.785495771135e-04 2.684235719471e+01
3.725000000000e+02 -3.271863503305e-02 3.788974257253e-04 2.680458706372e+01
3.727500000000e+02 -3.310844809194e-02 3.792532332904e-04 2.676507685010e+01
3.730000000000e+02 -3.348503176485e-02 3.796067804430e-04 2.672388712801e+01
3.732500000000e+02 -3.384548479928e-02 3.799476216993e-04 2.668108526828e+01
3.735000000000e+02 -3.418726138908e-02 3.802652496189e-04 2.663674472298e+01
3.737500000000e+02 -3.450820937812e-02 3.805492860579e-04 2.659094488890e+01
3.740000000000e+02 -3.480659981005e-02 3.807897666293e-04 2.654377098453e+01
3.742500000000e+02 -3.508114016069e-02 3.809772896297e-04 2.649531327914e+01
3.745000000000e+02 -3.533098585071e-02 3.811031702726e-04 2.644566693262e+01
3.747500000000e+02 -3.555574129625e-02 3.811596333572e-04 2.639493181939e+01
3.750000000000e+02 -3.575544893287e-02 3.811399614609e-04 2.634321170649e+01
3.752500000000e+02 -3.593057498388e-02 3.810386385103e-04 2.629061409389e+01
3.755000000000e+02 -3.608198652816e-02 3.808514612229e-04 2.623724963157e+01
3.757500000000e+02 -3.621092341962e-02 3.805756227870e-04 2.618323189682e+01
3.760000000000e+02 -3.631896318784e-02 3.802097595160e-04 2.612867649178e+01
3.762500000000e+02 -3.640798415039e-02 3.797539870848e-04 2.607370077533e+01
3.765000000000e+02 -3.648012389718e-02 3.792099051328e-04 2.601842319669e+01
3.767500000000e+02 -3.653773677525e-02 3.785805682240e-04 2.596296297997e+01
3.770000000000e+02 -3.658334917716e-02 3.778704320679e-04 2.590743918897e+01
3.772500000000e+02 -3.661961518780e-02 3.770852972337e-04 2.585197035478e+01
3.775000000000e+02 -3.664927107465e-02 3.762321900419e-04 2.579667410152e+01
3.777500000000e+02 -3.667509251988e-02 3.753192112619e-04 2.574166625762e+01
3.780000000000e+02 -3.669985259785e-02 3.743554456014e-04 2.568706053094e+01
3.782500000000e+02 -3.672628097045e-02 3.733507813910e-04 2.563296817362e+01
3.785000000000e+02 -3.675702841468e-02 3.723157697179e-04 2.557949720152e+01
3.787500000000e+02 -3.679463259913e-02 3.712614521385e-04 2.552675211883e+01
3.790000000000e+02 -3.684148626959e-02 3.701991637577e-04 2.547483365245e+01
3.792500000000e+02 -3.689981229614e-02 3.691403495317e-04 2.542383805294e+01
3.795000000000e+02 -3.697163908005e-02 3.680964137979e-04 2.537385685704e+01
3.797500000000e+02 -3.705877974543e-02 3.670785460398e-04 2.532497664270e+01
3.800000000000e+02 -3.716282047267e-02 3.660975802962e-04 2.527727831481e+01
3.802500000000e+02 -3.728510398450e-02 3.651638222332e-04 2.523083707334e+01
3.805000000000e+02 -3.742672684062e-02 3.642869400643e-04 2.518572164454e+01
3.807500000000e+02 -3.758852958425e-02 3.634758191538e-04 2.514199419631e+01
3.810000000000e+02 -3.777110143818e-02 3.627384790165e-04 2.509970955461e+01
3.812500000000e+02 -3.797477708827e-02 3.620819569305e-04 2.505891506684e+01
3.815000000000e+02 -3.819964757303e-02 3.615122635624e-04 2.501964980242e+01
3.817500000000e+02 -3.844556302159e-02 3.610342822466e-04 2.498194439303e+01
3.820000000000e+02 -3.871214838299e-02 3.606517341496e-04 2.494582024284e+01
3.822500000000e+02 -3.899881073840e-02 3.603671524718e-04 2.491128938513e+01
3.825000000000e+02 -3.930475771328e-02 3.601818735219e-04 2.487835378406e+01
3.827500000000e+02 -3.962901073514e-02 3.600960264049e-04 2.484700508252e+01
3.830000000000e+02 -3.997042025326e-02 3.601085403246e-04 2.481722436118e+01
3.832500000000e+02 -4.032768374805e-02 3.602171791573e-04 2.478898183985e+01
3.835000000000e+02 -4.069936388208e-02 3.604186081504e-04 2.476223663731e+01
3.837500000000e+02 -4.108390320177e-02 3.607084358719e-04 2.473693701989e+01
3.840000000000e+02 -4.147964425923e-02 3.610812956870e-04 2.471302025354e+01
3.842500000000e+02 -4.188484534724e-02 3.615309488738e-04 2.469041297251e+01
3.845000000000e+02 -4.229769804336e-02 3.620503923415e-04 2.466903168140e+01
3.847500000000e+02 -4.271634484801e-02 3.626319699458e-04 2.464878307512e+01
3.850000000000e+02 -4.313889512661e-02 3.632675012269e-04 2.462956484208e+01
3.852500000000e+02 -4.356344205799e-02 3.639484340605e-04 2.461126658851e+01
3.855000000000e+02 -4.398807780809e-02 3.646659934521e-04 2.459377054685e+01
3.857500000000e+02 -4.441091043623e-02 3.654113298311e-04 2.457695291658e+01
3.860000000000e+02 -4.483007696996e-02 3.661756679209e-04 2.456068478992e+01
3.862500000000e+02 -4.524375780594e-02 3.669504556335e-04 2.454483350142e+01
3.865000000000e+02 -4.565019324401e-02 3.677274884131e-04 2.452926399381e+01
3.867500000000e+02 -4.604769169319e-02 3.684990126474e-04 2.451383995115e+01
3.870000000000e+02 -4.643464741686e-02 3.692579231714e-04 2.449842534029e+01
3.872500000000e+02 -4.680954766521e-02 3.699978125720e-04 2.448288554539e+01
3.875000000000e+02 -4.717098709099e-02 3.707130295353e-04 2.446708874046e+01
3.877500000000e+02 -4.751767679165e-02 3.713987447293e-04 2.445090705852e+01
3.880000000000e+02 -4.784846047136e-02 3.720509902892e-04 2.443421777452e+01
3.882500000000e+02 -4.816231867650e-02 3.726666626756e-04 2.441690424375e+01
3.885000000000e+02 -4.845838319236e-02 3.732434915207e-04 2.439885687036e+01
3.887500000000e+02 -4.873595288910e-02 3.737800185077e-04 2.437997391908e+01
3.890000000000e+02 -4.899449915963e-02 3.742755139555e-04 2.436016212104e+01
3.892500000000e+02 -4.923368262409e-02 3.747301332568e-04 2.433933723408e+01
3.895000000000e+02 -4.945337049567e-02 3.751446109084e-04 2.431742444834e+01
3.897500000000e+02 -4.965364478563e-02 3.755201846749e-04 2.429435861368e+01
3.900000000000e+02 -4.983482196653e-02 3.758586873692e-04 2.427008439497e+01
3.902500000000e+02 -4.999747163924e-02 3.761620443199e-04 2.424455629220e+01
3.905000000000e+02 -5.014242763156e-02 3.764325252085e-04 2.421773853494e+01
3.907500000000e+02 -5.027080685798e-02 3.766727468215e-04 2.418960490176e+01
3.910000000000e+02 -5.038402359678e-02 3.768854227551e-04 2.416013845100e+01
3.912500000000e+02 -5.048380270720e-02 3.770734395855e-04 2.412933118194e+01
3.915000000000e+02 -5.057218833947e-02 3.772398262526e-04 2.409718364342e+01
3.917500000000e+02 -5.065155289456e-02 3.773877407705e-04 2.406370450370e+01
3.920000000000e+02 -5.072459987863e-02 3.775204833252e-04 2.402891009988e+01
3.922500000000e+02 -5.079435943036e-02 3.776415275755e-04 2.399282397483e+01
3.925000000000e+02 -5.086418244141e-02 3.777545633385e-04 2.395547641103e+01
3.927500000000e+02 -5.093772435842e-02 3.778635477650e-04 2.391690397756e+01
3.930000000000e+02 -5.101891663199e-02 3.779727450957e-04 2.387714910375e+01
3.932500000000e+02 -5.111194116126e-02 3.780867963816e-04 2.383625965454e+01
3.935000000000e+02 -5.122118565274e-02 3.782107479866e-04 2.379428854871e+01
3.937500000000e+02 -5.135118579026e-02 3.783500608679e-04 2.375129340734e+01
3.940000000000e+02 -5.150657443336e-02 3.785106285846e-04 2.370733620314e+01
3.942500000000e+02 -5.169200578274e-02 3.786987517297e-04 2.366248295245e+01
3.945000000000e+02 -5.191206908746e-02 3.789210709111e-04 2.361680342919e+01
3.947500000000e+02 -5.217121336173e-02 3.791845095380e-04 2.357037086361e+01
3.950000000000e+02 -5.247364627978e-02 3.794961539524e-04 2.352326167037e+01
3.952500000000e+02 -5.282322719132e-02 3.798630984501e-04 2.347555516598e+01
3.955000000000e+02 -5.322337805935e-02 3.802923016814e-04 2.342733326947e+01
3.957500000000e+02 -5.367696065031e-02 3.807903584792e-04 2.337868019679e+01
3.960000000000e+02 -5.418618788283e-02 3.813632830003e-04 2.332968212961e+01
3.962500000000e+02 -5.475250576206e-02 3.820163541300e-04 2.328042685229e+01
3.965000000000e+02 -5.537651218115e-02 3.827538847501e-04 2.323100337594e+01
3.967500000000e+02 -5.605785486091e-02 3.835789103044e-04 2.318150150992e+01
3.970000000000e+02 -5.679516770932e-02 3.844930587773e-04 2.313201143577e+01
3.972500000000e+02 -5.758600348615e-02 3.854963514531e-04 2.308262323758e+01
3.975000000000e+02 -5.842678829915e-02 3.865869895403e-04 2.303342640513e+01
3.977500000000e+02 -5.931280530654e-02 3.877613781768e-04 2.298450937598e+01
3.980000000000e+02 -6.023818773451e-02 3.890139976046e-04 2.293595899585e+01
3.982500000000e+02 -6.119594710224e-02 3.903374001974e-04 2.288786009296e+01
3.985000000000e+02 -6.217802117003e-02 3.917222269862e-04 2.284029494545e+01
3.987500000000e+02 -6.317535107068e-02 3.931573337217e-04 2.279334291700e+01
3.990000000000e+02 -6.417798641173e-02 3.946299095393e-04 2.274707998151e+01
3.992500000000e+02 -6.517521237433e-02 3.961256958389e-04 2.270157845060e+01
3.995000000000e+02 -6.615571004819e-02 3.976291776903e-04 2.265690658536e+01
3.997500000000e+02 -6.710772843761e-02 3.991238831835e-04 2.261312843248e+01
4.000000000000e+02 -6.801928510078e-02 4.005926634344e-04 2.257030360736e+01
4.002500000000e+02 -6.887838599844e-02 4.020179673363e-04 2.252848712171e+01
4.005000000000e+02 -6.967324337106e-02 4.033821582996e-04 2.248772940027e+01
4.007500000000e+02 -7.039251483933e-02 4.046677828538e-04 2.244807622655e+01
4.010000000000e+02 -7.102554570667e-02 4.058579129440e-04 2.240956872362e+01
4.012500000000e+02 -7.156259036612e-02 4.069364454466e-04 2.237224354321e+01
4.015000000000e+02 -7.199505190059e-02 4.078882311122e-04 2.233613283670e+01
4.017500000000e+02 -7.231568014869e-02 4.086992656375e-04 2.230126450864e+01
4.020000000000e+02 -7.251876823992e-02 4.093571353608e-04 2.226766231517e+01
4.022500000000e+02 -7.260032347469e-02 4.098509035430e-04 2.223534596271e+01
4.025000000000e+02 -7.255819335169e-02 4.101712289842e-04 2.220433138847e+01
4.027500000000e+02 -7.239217585715e-02 4.103104871084e-04 2.217463086837e+01
4.030000000000e+02 -7.210409270736e-02 4.102629285609e-04 2.214625311187e+01
4.032500000000e+02 -7.169781088501e-02 4.100243609570e-04 2.211920354215e+01
4.035000000000e+02 -7.117924074430e-02 4.095924107903e-04 2.209348438444e+01
4.037500000000e+02 -7.055629250336e-02 4.089665592676e-04 2.206909474275e+01
4.040000000000e+02 -6.983878581024e-02 4.081480706202e-04 2.204603087837e+01
4.042500000000e+02 -6.903833436596e-02 4.071399851824e-04 2.202428626371e+01
4.045000000000e+02 -6.816819204825e-02 4.059471534443e-04 2.200385178665e+01
4.047500000000e+02 -6.724307059544e-02 4.045762942788e-04 2.198471580237e+01
4.050000000000e+02 -6.627892913764e-02 4.030359964124e-04 2.196686445706e+01
4.052500000000e+02 -6.529274537374e-02 4.013368130563e-04 2.195028179556e+01
4.055000000000e+02 -6.430226571994e-02 3.994913333667e-04 2.193494988646e+01
4.057500000000e+02 -6.332574793423e-02 3.975142377991e-04 2.192084918981e+01
4.060000000000e+02 -6.238169117192e-02 3.954224449015e-04 2.190795868418e+01
4.062500000000e+02 -6.148856641873e-02 3.932351844630e-04 2.189625617059e+01
4.065000000000e+02 -6.066453869519e-02 3.909740631873e-04 2.188571841120e+01
4.067500000000e+02 -5.992720893971e-02 3.886630823679e-04 2.187632156375e+01
4.070000000000e+02 -5.929334799069e-02 3.863286410451e-04 2.186804133598e+01
4.072500000000e+02 -5.877865033588e-02 3.839994678841e-04 2.186085331186e+01
4.075000000000e+02 -5.839748683538e-02 3.817064787842e-04 2.185473308726e+01
4.077500000000e+02 -5.816269669537e-02 3.794825904615e-04 2.184965669969e+01
4.080000000000e+02 -5.808537540337e-02 3.773624169956e-04 2.184560076690e+01
4.082500000000e+02 -5.817467856755e-02 3.753818691648e-04 2.184254260966e+01
4.085000000000e+02 -5.843767376119e-02 3.735776918476e-04 2.184046061150e+01
4.087500000000e+02 -5.887918961235e-02 3.719869003506e-04 2.183933428237e+01
4.090000000000e+02 -5.950168876466e-02 3.706461255516e-04 2.183914429388e+01
4.092500000000e+02 -6.030519534728e-02 3.695909379513e-04 2.183987274314e+01
4.095000000000e+02 -6.128722345986e-02 3.688550750641e-04 2.184150311468e+01
4.097500000000e+02 -6.244273583359e-02 3.684696194579e-04 2.184402021342e+01
4.100000000000e+02 -6.376416232958e-02 3.684622468485e-04 2.184741034552e+01
4.102500000000e+02 -6.524140707167e-02 3.688563519718e-04 2.185166104627e+01
4.105000000000e+02 -6.686193147672e-02 3.696703324694e-04 2.185676122429e+01
4.107500000000e+02 -6.861082914521e-02 3.709168047500e-04 2.186270083786e+01
4.110000000000e+02 -7.047097037121e-02 3.726020267734e-04 2.186947099029e+01
4.112500000000e+02 -7.242314581920e-02 3.747252832585e-04 2.187706358137e+01
4.115000000000e+02 -7.444627152621e-02 3.772785010646e-04 2.188547134152e+01
4.117500000000e+02 -7.651760647132e-02 3.802459362508e-04 2.189468760389e+01
4.120000000000e+02 -7.861300599580e-02 3.836041023995e-04 2.190470609310e+01
4.122500000000e+02 -8.070721375275e-02 3.873217967146e-04 2.191552094336e+01
4.125000000000e+02 -8.277416868805e-02 3.913602013529e-04 2.192712640412e+01
4.127500000000e+02 -8.478734961115e-02 3.956733512797e-04 2.193951689354e+01
4.130000000000e+02 -8.672013435221e-02 4.002085893355e-04 2.195268676062e+01
4.132500000000e+02 -8.854618263502e-02 4.049073481095e-04 2.196663036930e+01
4.135000000000e+02 -9.023983306317e-02 4.097059916350e-04 2.198134191775e+01
4.137500000000e+02 -9.177650563675e-02 4.145368727833e-04 2.199681556227e+01
4.140000000000e+02 -9.313311435196e-02 4.193292957793e-04 2.201304529471e+01
4.142500000000e+02 -9.428846678391e-02 4.240108046501e-04 2.203002508359e+01
4.145000000000e+02 -9.522365842990e-02 4.285084854188e-04 2.204774887776e+01
4.147500000000e+02 -9.592244993952e-02 4.327502412836e-04 2.206621061989e+01
4.150000000000e+02 -9.637160500342e-02 4.366661273220e-04 2.208540441439e+01
4.152500000000e+02 -9.656120256969e-02 4.401896389636e-04 2.210532456562e+01
4.155000000000e+02 -9.648490555721e-02 4.432589669851e-04 2.212596560531e+01
4.157500000000e+02 -9.614016400542e-02 4.458181993180e-04 2.214732247483e+01
4.160000000000e+02 -9.552837057655e-02 4.478184025794e-04 2.216939055234e+01
4.162500000000e+02 -9.465495413907e-02 4.492186153359e-04 2.219216566336e+01
4.165000000000e+02 -9.352938410557e-02 4.499866764757e-04 2.221564426545e+01
4.167500000000e+02 -9.216512742732e-02 4.500999319080e-04 2.223982333416e+01
4.170000000000e+02 -9.057950653535e-02 4.495457805732e-04 2.226470053092e+01
4.172500000000e+02 -8.879349860337e-02 4.483219995406e-04 2.229027415517e+01
4.175000000000e+02 -8.683146163985e-02 4.464369102209e-04 2.231654307008e+01
4.177500000000e+02 -8.472077746329e-02 4.439096195800e-04 2.234350682139e+01
4.180000000000e+02 -8.249144541015e-02 4.407695788172e-04 2.237116553916e+01
4.182500000000e+02 -8.017561730954e-02 4.370563777158e-04 2.239951982004e+01
4.185000000000e+02 -7.780707249370e-02 4.328193213432e-04 2.242857082273e+01
4.187500000000e+02 -7.542066670224e-02 4.281164136597e-04 2.245832011194e+01
4.190000000000e+02 -7.305174457836e-02 4.230138132739e-04 2.248876963489e+01
4.192500000000e+02 -7.073554584841e-02 4.175849511515e-04 2.251992154749e+01
4.195000000000e+02 -6.850659118606e-02 4.119093544380e-04 2.255177829037e+01
4.197500000000e+02 -6.639809375610e-02 4.060715617938e-04 2.258434242888e+01
4.200000000000e+02 -6.444138480912e-02 4.001598257242e-04 2.261761647438e+01
4.202500000000e+02 -6.266537175277e-02 3.942647307810e-04 2.265160295752e+01
4.205000000000e+02 -6.109604633179e-02 3.884778825907e-04 2.268630420976e+01
4.207500000000e+02 -5.975604525508e-02 3.828905408553e-04 2.272172227793e+01
4.210000000000e+02 -5.866427732005e-02 3.775921439410e-04 2.275785882931e+01
4.212500000000e+02 -5.783561705931e-02 3.726689379492e-04 2.279471490764e+01
4.215000000000e+02 -5.728068427006e-02 3.682024990083e-04 2.283229094894e+01
4.217500000000e+02 -5.700569584387e-02 3.642683836033e-04 2.287058650469e+01
4.220000000000e+02 -5.701240716259e-02 3.609347425795e-04 2.290960011520e+01
4.222500000000e+02 -5.729812045627e-02 3.582612466219e-04 2.294932901997e+01
4.225000000000e+02 -5.785580044599e-02 3.562978761341e-04 2.298976908494e+01
4.227500000000e+02 -5.867424194514e-02 3.550839529848e-04 2.303091449747e+01
4.230000000000e+02 -5.973830681782e-02 3.546473097849e-04 2.307275746351e+01
4.232500000000e+02 -6.102925169942e-02 3.550035751288e-04 2.311528807520e+01
4.235000000000e+02 -6.252508735992e-02 3.561557119334e-04 2.315849397826e+01
4.237500000000e+02 -6.420097536418e-02 3.580936609149e-04 2.320236005515e+01
4.240000000000e+02 -6.602970270574e-02 3.607942557464e-04 2.324686826167e+01
4.242500000000e+02 -6.798214765388e-02 3.642213356628e-04 2.329199730915e+01
4.245000000000e+02 -7.002775725675e-02 3.683261623575e-04 2.333772238131e+01
4.247500000000e+02 -7.213508013789e-02 3.730479517130e-04 2.338401500899e+01
4.250000000000e+02 -7.427222810539e-02 3.783146119281e-04 2.343084277138e+01
4.252500000000e+02 -7.640739683906e-02 3.840438751942e-04 2.347816923655e+01
4.255000000000e+02 -7.850930067110e-02 3.901442999342e-04 2.352595376480e+01
4.257500000000e+02 -8.054764341056e-02 3.965170222281e-04 2.357415152525e+01
4.260000000000e+02 -8.249349753353e-02 4.030571195287e-04 2.362271342070e+01
4.262500000000e+02 -8.431969921113e-02 4.096554665793e-04 2.367158619469e+01
4.265000000000e+02 -8.600116712344e-02 4.162003616756e-04 2.372071252351e+01
4.267500000000e+02 -8.751517709339e-02 4.225794266023e-04 2.377003117756e+01
4.270000000000e+02 -8.884162483517e-02 4.286818636848e-04 2.381947729052e+01
4.272500000000e+02 -8.996319670548e-02 4.344003051064e-04 2.386898262467e+01
4.275000000000e+02 -9.086553734204e-02 4.396328313004e-04 2.391847593437e+01
4.277500000000e+02 -9.153734537290e-02 4.442847476771e-04 2.396788335047e+01
4.280000000000e+02 -9.197043145101e-02 4.482703177282e-04 2.401712882048e+01
4.282500000000e+02 -9.215974536587e-02 4.515144670422e-04 2.406613458008e+01
4.285000000000e+02 -9.210336520399e-02 4.539541804754e-04 2.411482162762e+01
4.287500000000e+02 -9.180243881685e-02 4.555395342028e-04 2.416311027075e+01
4.290000000000e+02 -9.126111349300e-02 4.562348994196e-04 2.421092060673e+01
4.292500000000e+02 -9.048642831082e-02 4.560195597141e-04 2.425817306025e+01
4.295000000000e+02 -8.948818129875e-02 4.548880730689e-04 2.430478894559e+01
4.297500000000e+02 -8.827878702100e-02 4.528505103686e-04 2.435069091443e+01
4.300000000000e+02 -8.687310481314e-02 4.499322616316e-04 2.439580348417e+01
4.302500000000e+02 -8.528825301099e-02 4.461735964690e-04 2.444005359025e+01
4.305000000000e+02 -8.354341541602e-02 4.416290071898e-04 2.448337093932e+01
4.307500000000e+02 -8.165962714339e-02 4.363663312322e-04 2.452568863312e+01
4.310000000000e+02 -7.965955248813e-02 4.304655310474e-04 2.456694347688e+01
4.312500000000e+02 -7.756724680851e-02 4.240172981170e-04 2.460707648252e+01
4.315000000000e+02 -7.540791316535e-02 4.171215765786e-04 2.464603341531e+01
4.317500000000e+02 -7.320763613125e-02 4.098858165186e-04 2.468376503053e+01
4.320000000000e+02 -7.099310887344e-02 4.024232432517e-04 2.472022776652e+01
4.322500000000e+02 -6.879134094001e-02 3.948509287659e-04 2.475538397813e+01
4.325000000000e+02 -6.662935187969e-02 3.872878987550e-04 2.478920248664e+01
4.327500000000e+02 -6.453385169471e-02 3.798532762609e-04 2.482165916253e+01
4.330000000000e+02 -6.253090175673e-02 3.726642624889e-04 2.485273717205e+01
4.332500000000e+02 -6.064556850238e-02 3.658343392587e-04 2.488242754539e+01
4.335000000000e+02 -5.890156845177e-02 3.594715727539e-04 2.491072976091e+01
4.337500000000e+02 -5.732090318286e-02 3.536768026613e-04 2.493765193213e+01
4.340000000000e+02 -5.592350194110e-02 3.485421665854e-04 2.496321132387e+01
4.342500000000e+02 -5.472687652517e-02 3.441497825941e-04 2.498743482987e+01
4.345000000000e+02 -5.374578294554e-02 3.405703173927e-04 2.501035900976e+01
4.347500000000e+02 -5.299192166796e-02 3.378621977624e-04 2.503203040932e+01
4.350000000000e+02 -5.247367398966e-02 3.360706946695e-04 2.505250581882e+01
4.352500000000e+02 -5.219587597641e-02 3.352271456656e-04 2.507185198865e+01
4.355000000000e+02 -5.215965688199e-02 3.353485804262e-04 2.509014565709e+01
4.357500000000e+02 -5.236234101330e-02 3.364375477925e-04 2.510747340925e+01
4.360000000000e+02 -5.279740835709e-02 3.384820586326e-04 2.512393102680e+01
4.362500000000e+02 -5.345453578929e-02 3.414559007672e-04 2.513962312441e+01
4.365000000000e+02 -5.431971099078e-02 3.453189969476e-04 2.515466237941e+01
4.367500000000e+02 -5.537541286431e-02 3.500180591635e-04 2.516916890055e+01
4.370000000000e+02 -5.660087143681e-02 3.554873707750e-04 2.518326902737e+01
4.372500000000e+02 -5.797238476714e-02 3.616498044742e-04 2.519709442332e+01
4.375000000000e+02 -5.946369792079e-02 3.684179922889e-04 2.521078105219e+01
4.377500000000e+02 -6.104643325245e-02 3.756955485719e-04 2.522446772982e+01
4.380000000000e+02 -6.269056353686e-02 3.833785183385e-04 2.523829498082e+01
4.382500000000e+02 -6.436489986291e-02 3.913568313861e-04 2.525240386957e+01
4.385000000000e+02 -6.603762869999e-02 3.995158952267e-04 2.526693445727e+01
4.387500000000e+02 -6.767683192794e-02 4.077381854419e-04 2.528202463851e+01
4.390000000000e+02 -6.925100543542e-02 4.159048854712e-04 2.529780899728e+01
4.392500000000e+02 -7.072959312763e-02 4.238975999342e-04 2.531441732547e+01
4.395000000000e+02 -7.208345002790e-02 4.315998072466e-04 2.533197379001e+01
4.397500000000e+02 -7.328533249382e-02 4.388986168671e-04 2.535059557783e+01
4.400000000000e+02 -7.431030673099e-02 4.456862531936e-04 2.537039201842e+01
4.402500000000e+02 -7.513611061004e-02 4.518614207853e-04 2.539146379521e+01
4.405000000000e+02 -7.574351881711e-02 4.573308597168e-04 2.541390183383e+01
4.407500000000e+02 -7.611657248553e-02 4.620103778540e-04 2.543778689984e+01
4.410000000000e+02 -7.624284415613e-02 4.658262353682e-04 2.546318861180e+01
4.412500000000e+02 -7.611355363600e-02 4.687159170255e-04 2.549016522439e+01
4.415000000000e+02 -7.572371274883e-02 4.706292497973e-04 2.551876284460e+01
4.417500000000e+02 -7.507215548297e-02 4.715290128578e-04 2.554901516082e+01
4.420000000000e+02 -7.416151350373e-02 4.713914028631e-04 2.558094327865e+01
4.422500000000e+02 -7.299819259313e-02 4.702066731704e-04 2.561455514022e+01
4.425000000000e+02 -7.159221820138e-02 4.679790957720e-04 2.564984576093e+01
4.427500000000e+02 -6.995711373438e-02 4.647272933708e-04 2.568679673315e+01
4.430000000000e+02 -6.810965481148e-02 4.604838613516e-04 2.572537665396e+01
4.432500000000e+02 -6.606965672285e-02 4.552952954181e-04 2.576554074620e+01
4.435000000000e+02 -6.385965217176e-02 4.492212917347e-04 2.580723148787e+01
4.437500000000e+02 -6.150459601489e-02 4.423342764437e-04 2.585037836759e+01
4.440000000000e+02 -5.903148423532e-02 4.347183951807e-04 2.589489872468e+01
4.442500000000e+02 -5.646899313367e-02 4.264685551167e-04 2.594069764164e+01
4.445000000000e+02 -5.384704771930e-02 4.176892785309e-04 2.598766901653e+01
4.447500000000e+02 -5.119641329103e-02 4.084935090472e-04 2.603569567241e+01
4.450000000000e+02 -4.854823852841e-02 3.990009184321e-04 2.608465027493e+01
4.452500000000e+02 -4.593360318362e-02 3.893362713071e-04 2.613439636560e+01
4.455000000000e+02 -4.338306238979e-02 3.796276611542e-04 2.618478878635e+01
4.457500000000e+02 -4.092617895794e-02 3.700048263293e-04 2.623567488681e+01
4.460000000000e+02 -3.859107280571e-02 3.605972906890e-04 2.628689582300e+01
4.462500000000e+02 -3.640397364267e-02 3.515322791903e-04 2.633828711724e+01
4.465000000000e+02 -3.438880044663e-02 3.429329566560e-04 2.638968051618e+01
4.467500000000e+02 -3.256676130959e-02 3.349163402861e-04 2.644090465844e+01
4.470000000000e+02 -3.095599308014e-02 3.275914979915e-04 2.649178662060e+01
4.472500000000e+02 -2.957124847799e-02 3.210579200511e-04 2.654215349579e+01
4.475000000000e+02 -2.842362308765e-02 3.154036015596e-04 2.659183317031e+01
4.477500000000e+02 -2.752036261989e-02 3.107039018363e-04 2.664065631737e+01
4.480000000000e+02 -2.686471494448e-02 3.070199644572e-04 2.668845719237e+01
4.482500000000e+02 -2.645587174325e-02 3.043978548269e-04 2.673507526149e+01
4.485000000000e+02 -2.628897524747e-02 3.028676542711e-04 2.678035633925e+01
4.487500000000e+02 -2.635521373538e-02 3.024431963433e-04 2.682415409846e+01
4.490000000000e+02 -2.664197767436e-02 3.031215549780e-04 2.686633079179e+01
4.492500000000e+02 -2.713310681830e-02 3.048832565805e-04 2.690675855771e+01
4.495000000000e+02 -2.780920967042e-02 3.076928434445e-04 2.694532055991e+01
4.497500000000e+02 -2.864803816017e-02 3.114992763225e-04 2.698191146945e+01
4.500000000000e+02 -2.962493651376e-02 3.162371081454e-04 2.701643840772e+01
4.502500000000e+02 -3.071333241790e-02 3.218277780650e-04 2.704882168103e+01
4.505000000000e+02 -3.188527091771e-02 3.281809453810e-04 2.707899492291e+01
4.507500000000e+02 -3.311197355048e-02 3.351963107658e-04 2.710690555951e+01
4.510000000000e+02 -3.436441373084e-02 3.427655404025e-04 2.713251508798e+01
4.512500000000e+02 -3.561388962044e-02 3.507740910740e-04 2.715579878593e+01
4.515000000000e+02 -3.683258288435e-02 3.591033752143e-04 2.717674572493e+01
4.517500000000e+02 -3.799409242798e-02 3.676328269117e-04 2.719535836742e+01
4.520000000000e+02 -3.907391035056e-02 3.762419601190e-04 2.721165223733e+01
4.522500000000e+02 -4.004986802244e-02 3.848123581750e-04 2.722565508833e+01
4.525000000000e+02 -4.090249247898e-02 3.932295738102e-04 2.723740627983e+01
4.527500000000e+02 -4.161529433848e-02 4.013848274017e-04 2.724695602370e+01
4.530000000000e+02 -4.217498366828e-02 4.091765999517e-04 2.725436422722e+01
4.532500000000e+02 -4.257159149926e-02 4.165119718169e-04 2.725969957498e+01
4.535000000000e+02 -4.279849222552e-02 4.233076350040e-04 2.726303852182e+01
4.537500000000e+02 -4.285237404043e-02 4.294909045762e-04 2.726446394468e+01
4.540000000000e+02 -4.273308168669e-02 4.350001305162e-04 2.726406423130e+01
4.542500000000e+02 -4.244342935845e-02 4.397852170354e-04 2.726193191064e+01
4.545000000000e+02 -4.198891549497e-02 4.438076404926e-04 2.725816259495e+01
4.547500000000e+02 -4.137738358517e-02 4.470402209782e-04 2.725285395306e+01
4.550000000000e+02 -4.061866998239e-02 4.494669769463e-04 2.724610444510e+01
4.552500000000e+02 -3.972417379863e-02 4.510823192086e-04 2.723801253886e+01
4.555000000000e+02 -3.870646372806e-02 4.518906028447e-04 2.722867555298e+01
4.557500000000e+02 -3.757883077045e-02 4.519050431281e-04 2.721818902614e+01
4.560000000000e+02 -3.635490635013e-02 4.511470153897e-04 2.720664572768e+01
4.562500000000e+02 -3.504824931419e-02 4.496448239954e-04 2.719413520340e+01
4.565000000000e+02 -3.367202262644e-02 4.474328476300e-04 2.718074300223e+01
4.567500000000e+02 -3.223867795087e-02 4.445504177736e-04 2.716655027344e+01
4.570000000000e+02 -3.075968882501e-02 4.410407532413e-04 2.715163344082e+01
4.572500000000e+02 -2.924538321314e-02 4.369501442209e-04 2.713606371305e+01
4.575000000000e+02 -2.770476675591e-02 4.323268928308e-04 2.711990705411e+01
4.577500000000e+02 -2.614547949958e-02 4.272206604704e-04 2.710322382438e+01
4.580000000000e+02 -2.457372824472e-02 4.216816302341e-04 2.708606887776e+01
4.582500000000e+02 -2.299435146457e-02 4.157600122511e-04 2.706849133614e+01
4.585000000000e+02 -2.141084535891e-02 4.095054656414e-04 2.705053477533e+01
4.587500000000e+02 -1.982551600757e-02 4.029667789798e-04 2.703223709154e+01
4.590000000000e+02 -1.823956812345e-02 3.961915328733e-04 2.701363074849e+01
4.592500000000e+02 -1.665331540071e-02 3.892259424679e-04 2.699474270214e+01
4.595000000000e+02 -1.506630498135e-02 3.821147419531e-04 2.697559466934e+01
4.597500000000e+02 -1.347754221135e-02 3.749011395678e-04 2.695620311097e+01
4.600000000000e+02 -1.188565819178e-02 3.676268453432e-04 2.693657941253e+01
4.602500000000e+02 -1.028906647466e-02 3.603321727688e-04 2.691673005607e+01
4.605000000000e+02 -8.686171635866e-03 3.530560896102e-04 2.689665664406e+01
4.607500000000e+02 -7.075505453461e-03 3.458363475158e-04 2.687635608260e+01
4.610000000000e+02 -5.455850640990e-03 3.387096247500e-04 2.685582074387e+01
4.612500000000e+02 -3.826405245812e-03 3.317115491431e-04 2.683503851262e+01
4.615000000000e+02 -2.186845445534e-03 3.248770376252e-04 2.681399302484e+01
4.617500000000e+02 -5.374554080659e-04 3.182400731389e-04 2.679266374671e+01
4.620000000000e+02 1.120838143810e-03 3.118338702875e-04 2.677102622416e+01
4.622500000000e+02 2.786375195994e-03 3.056907342246e-04 2.674905222580e+01
4.625000000000e+02 4.456755279738e-03 2.998421301773e-04 2.672671003372e+01
4.627500000000e+02 6.128788492007e-03 2.943184160025e-04 2.670396467440e+01
4.630000000000e+02 7.798501266689e-03 2.891487170162e-04 2.668077825032e+01
4.632500000000e+02 9.461151501763e-03 2.843607546088e-04 2.665711030483e+01
4.635000000000e+02 1.111124245643e-02 2.799804723647e-04 2.663291820830e+01
4.637500000000e+02 1.274257665862e-02 2.760318038522e-04 2.660815761817e+01
4.640000000000e+02 1.434831690716e-02 2.725363153879e-04 2.658278298302e+01
4.642500000000e+02 1.592106931712e-02 2.695128761886e-04 2.655674806408e+01
4.645000000000e+02 1.745298635666e-02 2.669772403133e-04 2.653000653307e+01
4.647500000000e+02 1.893588883206e-02 2.649417081019e-04 2.650251258752e+01
4.650000000000e+02 2.036140357833e-02 2.634146833526e-04 2.647422155332e+01
4.652500000000e+02 2.172112963238e-02 2.624004289750e-04 2.644509059690e+01
4.655000000000e+02 2.300680016643e-02 2.618988976474e-04 2.641507931211e+01
4.657500000000e+02 2.421048070824e-02 2.619052457844e-04 2.638415043755e+01
4.660000000000e+02 2.532475778792e-02 2.624096897096e-04 2.635227045067e+01
4.662500000000e+02 2.634294183363e-02 2.633973567174e-04 2.631941019333e+01
4.665000000000e+02 2.725924878535e-02 2.648482473873e-04 2.628554537379e+01
4.667500000000e+02 2.806901543575e-02 2.667371784031e-04 2.625065714375e+01
4.670000000000e+02 2.876886140832e-02 2.690339714267e-04 2.621473249696e+01
4.672500000000e+02 2.935684012831e-02 2.717033788876e-04 2.617776457328e+01
4.675000000000e+02 2.983259017783e-02 2.747054845930e-04 2.613975301707e+01
4.677500000000e+02 3.019742957141e-02 2.779960725101e-04 2.610070410395e+01
4.680000000000e+02 3.045441057624e-02 2.815270052945e-04 2.606063076479e+01
4.682500000000e+02 3.060837214211e-02 2.852467040210e-04 2.601955265290e+01
4.685000000000e+02 3.066591286916e-02 2.891007276136e-04 2.597749596095e+01
4.687500000000e+02 3.063534012722e-02 2.930323546676e-04 2.593449313516e+01
4.690000000000e+02 3.052658295003e-02 2.969833085114e-04 2.589058263688e+01
4.692500000000e+02 3.035105086438e-02 3.008944541622e-04 2.584580846447e+01
4.695000000000e+02 3.012147233665e-02 3.047064910613e-04 2.580021959050e+01
4.697500000000e+02 2.985168248085e-02 3.083608529067e-04 2.575386948202e+01
4.700000000000e+02 2.955640948838e-02 3.118003081794e-04 2.570681532310e+01
4.702500000000e+02 2.925100309376e-02 3.149698407577e-04 2.565911742321e+01
4.705000000000e+02 2.895119612443e-02 3.178172588645e-04 2.561083836481e+01
4.707500000000e+02 2.867279759550e-02 3.202939999928e-04 2.556204233677e+01
4.710000000000e+02 2.843145803840e-02 3.223555995624e-04 2.551279425962e+01
4.712500000000e+02 2.824236053515e-02 3.239625397046e-04 2.546315909210e+01
4.715000000000e+02 2.811997734925e-02 3.250805839717e-04 2.541320104008e+01
4.717500000000e+02 2.807785742351e-02 3.256811678691e-04 2.536298280670e+01
4.720000000000e+02 2.812835999138e-02 3.257418432983e-04 2.531256496259e+01
4.722500000000e+02 2.828248635995e-02 3.252464947853e-04 2.526200528942e+01
4.725000000000e+02 2.854975418105e-02 3.241854840692e-04 2.521135817889e+01
4.727500000000e+02 2.893800122102e-02 3.225557897007e-04 2.516067418797e+01
4.730000000000e+02 2.945336683323e-02 3.203609318334e-04 2.510999955380e+01
4.732500000000e+02 3.010020670472e-02 3.176109019682e-04 2.505937585341e+01
4.735000000000e+02 3.088104268775e-02 3.143220023632e-04 2.500883974443e+01
4.737500000000e+02 3.179665236537e-02 3.105165740795e-04 2.495842272057e+01
4.740000000000e+02 3.284603254386e-02 3.062225317800e-04 2.490815102899e+01
4.742500000000e+02 3.402656023927e-02 3.014730588415e-04 2.485804557202e+01
4.745000000000e+02 3.533402478489e-02 2.963061863823e-04 2.480812197020e+01
4.747500000000e+02 3.676278532564e-02 2.907642531701e-04 2.475839063929e+01
4.750000000000e+02 3.830593916958e-02 2.848933836525e-04 2.470885691363e+01
4.752500000000e+02 3.995542337166e-02 2.787428501922e-04 2.465952132026e+01
4.755000000000e+02 4.170224714076e-02 2.723646400415e-04 2.461037978384e+01
4.757500000000e+02 4.353662060896e-02 2.658126645310e-04 2.456142400236e+01
4.760000000000e+02 4.544816383937e-02 2.591421770701e-04 2.451264180106e+01
4.762500000000e+02 4.742609865096e-02 2.524093534189e-04 2.446401750846e+01
4.765000000000e+02 4.945940380387e-02 2.456705163579e-04 2.441553246342e+01
4.767500000000e+02 5.153702017763e-02 2.389816042913e-04 2.436716543609e+01
4.770000000000e+02 5.364799907043e-02 2.323974790170e-04 2.431889319116e+01
4.772500000000e+02 5.578167432164e-02 2.259714955320e-04 2.427069095656e+01
4.775000000000e+02 5.792780081553e-02 2.197548142056e-04 2.422253303027e+01
4.777500000000e+02 6.007668977498e-02 2.137959010457e-04 2.417439332148e+01
4.780000000000e+02 6.221931037643e-02 2.081401729305e-04 2.412624588094e+01
4.782500000000e+02 6.434739066789e-02 2.028291365700e-04 2.407806553238e+01
4.785000000000e+02 6.645348194081e-02 1.979001331225e-04 2.402982841364e+01
4.787500000000e+02 6.853098657833e-02 1.933859812035e-04 2.398151249092e+01
4.790000000000e+02 7.057419637635e-02 1.893144930993e-04 2.393309814773e+01
4.792500000000e+02 7.257827330451e-02 1.857082204109e-04 2.388456866726e+01
4.795000000000e+02 7.453919232784e-02 1.825842220007e-04 2.383591065288e+01
4.797500000000e+02 7.645370654045e-02 1.799536956358e-04 2.378711451421e+01
4.800000000000e+02 7.831924045898e-02 1.778219512727e-04 2.373817479051e+01
4.802500000000e+02 8.013375863778e-02 1.761884092063e-04 2.368909041753e+01
4.805000000000e+02 8.189565943852e-02 1.750466029014e-04 2.363986502034e+01
4.807500000000e+02 8.360360492225e-02 1.743842763216e-04 2.359050702000e+01
4.810000000000e+02 8.525633947831e-02 1.741835528858e-04 2.354102968149e+01
4.812500000000e+02 8.685254371908e-02 1.744211807322e-04 2.349145114824e+01
4.815000000000e+02 8.839064282308e-02 1.750688597422e-04 2.344179432028e+01
4.817500000000e+02 8.986863188445e-02 1.760935873714e-04 2.339208664134e+01
4.820000000000e+02 9.128393977206e-02 1.774581569312e-04 2.334235990117e+01
4.822500000000e+02 9.263328364701e-02 1.791217009945e-04 2.329264987946e+01
4.825000000000e+02 9.391257160331e-02 1.810400208946e-04 2.324299592904e+01
4.827500000000e+02 9.511683766384e-02 1.831664378724e-04 2.319344060417e+01
4.830000000000e+02 9.624022270397e-02 1.854523144720e-04 2.314402913932e+01
4.832500000000e+02 9.727599544807e-02 1.878477392114e-04 2.309480898257e+01
4.835000000000e+02 9.821665684815e-02 1.903021612491e-04 2.304582923206e+01
4.837500000000e+02 9.905404451686e-02 1.927651495620e-04 2.299714022946e+01
4.840000000000e+02 9.977957098371e-02 1.951871288032e-04 2.294879296239e+01
4.842500000000e+02 1.003844349994e-01 1.975201082681e-04 2.290083871006e+01
4.845000000000e+02 1.008599372005e-01 1.997185078420e-04 2.285332859287e+01
4.847500000000e+02 1.011978599070e-01 2.017397938175e-04 2.280631314949e+01
4.850000000000e+02 1.013907930317e-01 2.035451927033e-04 2.275984215768e+01
4.852500000000e+02 1.014326216907e-01 2.051002822728e-04 2.271396423990e+01
4.855000000000e+02 1.013188841249e-01 2.063756109925e-04 2.266872684236e+01
4.857500000000e+02 1.010472822056e-01 2.073472438905e-04 2.262417595014e+01
4.860000000000e+02 1.006180414431e-01 2.079971684531e-04 2.258035618315e+01
4.862500000000e+02 1.000343368275e-01 2.083135918519e-04 2.253731073725e+01
4.865000000000e+02 9.930268067056e-02 2.082911383773e-04 2.249508134744e+01
4.867500000000e+02 9.843316513843e-02 2.079308862146e-04 2.245370853812e+01
4.870000000000e+02 9.743972491345e-02 2.072402319892e-04 2.241323167366e+01
4.872500000000e+02 9.634030844009e-02 2.062326532738e-04 2.237368900397e+01
4.875000000000e+02 9.515687308666e-02 2.049272194323e-04 2.233511804078e+01
4.877500000000e+02 9.391539159232e-02 2.033480658182e-04 2.229755545901e+01
4.880000000000e+02 9.264562063253e-02 2.015235492709e-04 2.226103751890e+01
4.882500000000e+02 9.138085300954e-02 1.994853956033e-04 2.222559991466e+01
4.885000000000e+02 9.015744751010e-02 1.972675867619e-04 2.219127818303e+01
4.887500000000e+02 8.901432218318e-02 1.949053230144e-04 2.215810746993e+01
4.890000000000e+02 8.799225878067e-02 1.924337757828e-04 2.212612289677e+01
4.892500000000e+02 8.713317061224e-02 1.898869936117e-04 2.209535923318e+01
4.895000000000e+02 8.647923436229e-02 1.872966633923e-04 2.206585120307e+01
4.897500000000e+02 8.607199591198e-02 1.846910255162e-04 2.203763306456e+01
4.900000000000e+02 8.595140523309e-02 1.820940110206e-04 2.201073881066e+01
4.902500000000e+02 8.615484621029e-02 1.795243807718e-04 2.198520189784e+01
4.905000000000e+02 8.671615871612e-02 1.769949480681e-04 2.196105492849e+01
4.907500000000e+02 8.766469746084e-02 1.745121781839e-04 2.193832979218e+01
4.910000000000e+02 8.902442498061e-02 1.720758650952e-04 2.191705706415e+01
4.912500000000e+02 9.081310061206e-02 1.696790830484e-04 2.189726611873e+01
4.915000000000e+02 9.304155028224e-02 1.673083976021e-04 2.187898475400e+01
4.917500000000e+02 9.571305012337e-02 1.649442461079e-04 2.186223878151e+01
4.920000000000e+02 9.882287522135e-02 1.625615236181e-04 2.184705215812e+01
4.922500000000e+02 1.023579621859e-01 1.601307057062e-04 2.183344632303e+01
4.925000000000e+02 1.062967846071e-01 1.576188582082e-04 2.182144039186e+01
4.927500000000e+02 1.106093607459e-01 1.549909175717e-04 2.181105050535e+01
4.930000000000e+02 1.152574899876e-01 1.522110893015e-04 2.180228999593e+01
4.932500000000e+02 1.201951463444e-01 1.492443629956e-04 2.179516902770e+01
4.935000000000e+02 1.253690578247e-01 1.460580366726e-04 2.178969423183e+01
4.937500000000e+02 1.307194863570e-01 1.426233415513e-04 2.178586887206e+01
4.940000000000e+02 1.361811484582e-01 1.389169827221e-04 2.178369251404e+01
4.942500000000e+02 1.416842872525e-01 1.349225656132e-04 2.178316068276e+01
4.945000000000e+02 1.471558913658e-01 1.306319237702e-04 2.178426507694e+01
4.947500000000e+02 1.525209955432e-01 1.260462375929e-04 2.178699319871e+01
4.950000000000e+02 1.577040709224e-01 1.211769491300e-04 2.179132834581e+01
4.952500000000e+02 1.626304534700e-01 1.160463944005e-04 2.179724924855e+01
4.955000000000e+02 1.672277998436e-01 1.106882016709e-04 2.180473041192e+01
4.957500000000e+02 1.714275120358e-01 1.051473093409e-04 2.181374150529e+01
4.960000000000e+02 1.751661232875e-01 9.947974570529e-05 2.182424775668e+01
4.962500000000e+02 1.783865937828e-01 9.375207979552e-05 2.183620969769e+01
4.965000000000e+02 1.810394937286e-01 8.804043708169e-05 2.184958293280e+01
4.967500000000e+02 1.830840432897e-01 8.242935484817e-05 2.186431854644e+01
4.970000000000e+02 1.844889802948e-01 7.701028487997e-05 2.188036292067e+01
4.972500000000e+02 1.852332400684e-01 7.187978780472e-05 2.189765759982e+01
4.975000000000e+02 1.853064237576e-01 6.713755710341e-05 2.191613980189e+01
4.977500000000e+02 1.847090528721e-01 6.288426087395e-05 2.193574229832e+01
4.980000000000e+02 1.834525976670e-01 5.921920523578e-05 2.195639373801e+01
4.982500000000e+02 1.815592891012e-01 5.623803319314e-05 2.197801860549e+01
4.985000000000e+02 1.790617040837e-01 5.403030360158e-05 2.200053794091e+01
4.987500000000e+02 1.760021533012e-01 5.267715616255e-05 2.202386946900e+01
4.990000000000e+02 1.724318778907e-01 5.224911387020e-05 2.204792775303e+01
4.992500000000e+02 1.684100654311e-01 5.280390658693e-05 2.207262515602e+01
4.995000000000e+02 1.640027309513e-01 5.438469200863e-05 2.209787170008e+01
4.997500000000e+02 1.592814586612e-01 5.701834774666e-05 2.212357618716e+01
5.000000000000e+02 1.543220693596e-01 6.071432020458e-05 2.214964612302e+01
5.002500000000e+02 1.492031965640e-01 6.546361854663e-05 2.217598879884e+01
5.005000000000e+02 1.440048494681e-01 7.123832804165e-05 2.220251165604e+01
5.007500000000e+02 1.388069729312e-01 7.799146845678e-05 2.222912262303e+01
5.010000000000e+02 1.336880054585e-01 8.565722918660e-05 2.225573123860e+01
5.012500000000e+02 1.287235420574e-01 9.415170913754e-05 2.228224862046e+01
5.015000000000e+02 1.239850289367e-01 1.033740320646e-04 2.230858856786e+01
5.017500000000e+02 1.195386044506e-01 1.132079132680e-04 2.233466788377e+01
5.020000000000e+02 1.154440738663e-01 1.235236362779e-04 2.236040665541e+01
5.022500000000e+02 1.117540015817e-01 1.341801508248e-04 2.238572923724e+01
5.025000000000e+02 1.085130030982e-01 1.450276128057e-04 2.241056447430e+01
5.027500000000e+02 1.057572249870e-01 1.559102434689e-04 2.243484589558e+01
5.030000000000e+02 1.035139576213e-01 1.666693517390e-04 2.245851267542e+01
5.032500000000e+02 1.018015090660e-01 1.771464596125e-04 2.248150943765e+01
5.035000000000e+02 1.006292156999e-01 1.871864055052e-04 2.250378679421e+01
5.037500000000e+02 9.999762983349e-02 1.966405043196e-04 2.252530189098e+01
5.040000000000e+02 9.989893274757e-02 2.053694770561e-04 2.254601807393e+01
5.042500000000e+02 1.003174208482e-01 2.132463890833e-04 2.256590571815e+01
5.045000000000e+02 1.012302104341e-01 2.201591342331e-04 2.258494174872e+01
5.047500000000e+02 1.026079778388e-01 2.260128342172e-04 2.260311030504e+01
5.050000000000e+02 1.044158445392e-01 2.307316774241e-04 2.262040254144e+01
5.052500000000e+02 1.066143143136e-01 2.342602648718e-04 2.263681640985e+01
5.055000000000e+02 1.091602083934e-01 2.365645750549e-04 2.265235708956e+01
5.057500000000e+02 1.120076467352e-01 2.376325029065e-04 2.266703662799e+01
5.060000000000e+02 1.151089929157e-01 2.374738211428e-04 2.268087356550e+01
5.062500000000e+02 1.184157272406e-01 2.361195769901e-04 2.269389317878e+01
5.065000000000e+02 1.218792756253e-01 2.336209397324e-04 2.270612698634e+01
5.067500000000e+02 1.254517466730e-01 2.300475755444e-04 2.271761216153e+01
5.070000000000e+02 1.290865540279e-01 2.254858233596e-04 2.272839171527e+01
5.072500000000e+02 1.327389533778e-01 2.200361568826e-04 2.273851342254e+01
5.075000000000e+02 1.363664566408e-01 2.138107533642e-04 2.274802997669e+01
5.077500000000e+02 1.399291489572e-01 2.069303857224e-04 2.275699783306e+01
5.080000000000e+02 1.433899010442e-01 1.995213923033e-04 2.276547720059e+01
5.082500000000e+02 1.467144934408e-01 1.917127953965e-04 2.277353123640e+01
5.085000000000e+02 1.498716559023e-01 1.836331947433e-04 2.278122522620e+01
5.087500000000e+02 1.528330539218e-01 1.754079609711e-04 2.278862643107e+01
5.090000000000e+02 1.555732222253e-01 1.671567413866e-04 2.279580328316e+01
5.092500000000e+02 1.580694603906e-01 1.589910128658e-04 2.280282458451e+01
5.095000000000e+02 1.603017426449e-01 1.510118712647e-04 2.280975940225e+01
5.097500000000e+02 1.622526095298e-01 1.433086531359e-04 2.281667624768e+01
5.100000000000e+02 1.639071026493e-01 1.359577969602e-04 2.282364275082e+01
5.102500000000e+02 1.652527154077e-01 1.290221909310e-04 2.283072495458e+01
5.105000000000e+02 1.662794223220e-01 1.225508446705e-04 2.283798734089e+01
5.107500000000e+02 1.669797362970e-01 1.165792182822e-04 2.284549228610e+01
5.110000000000e+02 1.673488236615e-01 1.111299874201e-04 2.285329961457e+01
5.112500000000e+02 1.673846946437e-01 1.062139427944e-04 2.286146680390e+01
5.115000000000e+02 1.670884067557e-01 1.018314548055e-04 2.287004833848e+01
5.117500000000e+02 1.664643221894e-01 9.797398307760e-05 2.287909599612e+01
5.120000000000e+02 1.655203696352e-01 9.462585481259e-05 2.288865860476e+01
5.122500000000e+02 1.642682934181e-01 9.176624051804e-05 2.289878184478e+01
5.125000000000e+02 1.627238853439e-01 8.937093529510e-05 2.290950859167e+01
5.127500000000e+02 1.609071455665e-01 8.741417380509e-05 2.292087872780e+01
5.130000000000e+02 1.588423716176e-01 8.587029353727e-05 2.293292932044e+01
5.132500000000e+02 1.565581394331e-01 8.471524774636e-05 2.294569450814e+01
5.135000000000e+02 1.540871613471e-01 8.392775808762e-05 2.295920591163e+01
5.137500000000e+02 1.514660051934e-01 8.349027222818e-05 2.297349259655e+01
5.140000000000e+02 1.487346726513e-01 8.338956737984e-05 2.298858107870e+01
5.142500000000e+02 1.459360181760e-01 8.361701135728e-05 2.300449573717e+01
5.145000000000e+02 1.431150340486e-01 8.416854255278e-05 2.302125882322e+01
5.147500000000e+02 1.403180089137e-01 8.504431800536e-05 2.303889048352e+01
5.150000000000e+02 1.375915571611e-01 8.624813526954e-05 2.305740921437e+01
5.152500000000e+02 1.349815872609e-01 8.778659021368e-05 2.307683168343e+01
5.155000000000e+02 1.325321934500e-01 8.966811505632e-05 2.309717320416e+01
5.157500000000e+02 1.302845463536e-01 9.190185902081e-05 2.311844757856e+01
5.160000000000e+02 1.282757836089e-01 9.449658221994e-05 2.314066751748e+01
5.162500000000e+02 1.265379732722e-01 9.745950866431e-05 2.316384466630e+01
5.165000000000e+02 1.250971639286e-01 1.007952711431e-04 2.318798964409e+01
5.167500000000e+02 1.239725632557e-01 1.045050111055e-04 2.321311238652e+01
5.170000000000e+02 1.231758801089e-01 1.085856273690e-04 2.323922216379e+01
5.172500000000e+02 1.227108637186e-01 1.130291869753e-04 2.326632758956e+01
5.175000000000e+02 1.225730351211e-01 1.178226677655e-04 2.329443692056e+01
5.177500000000e+02 1.227496549465e-01 1.229478395589e-04 2.332355803905e+01
5.180000000000e+02 1.232199145371e-01 1.283814061726e-04 2.335369844733e+01
5.182500000000e+02 1.239553429322e-01 1.340954202677e-04 2.338486538966e+01
5.185000000000e+02 1.249204380738e-01 1.400578469552e-04 2.341706595725e+01
5.187500000000e+02 1.260734817078e-01 1.462332571847e-04 2.345030688383e+01
5.190000000000e+02 1.273675320350e-01 1.525836867788e-04 2.348459476245e+01
5.192500000000e+02 1.287515410490e-01 1.590695905427e-04 2.351993577352e+01
5.195000000000e+02 1.301715953304e-01 1.656508244853e-04 2.355633583971e+01
5.197500000000e+02 1.315721952063e-01 1.722874794687e-04 2.359380032458e+01
5.200000000000e+02 1.328975905540e-01 1.789406511193e-04 2.363233410869e+01
5.202500000000e+02 1.340930840340e-01 1.855732020036e-04 2.367194137691e+01
5.205000000000e+02 1.351062832491e-01 1.921505467945e-04 2.371262540523e+01
5.207500000000e+02 1.358882991651e-01 1.986409208748e-04 2.375438853845e+01
5.210000000000e+02 1.363948093750e-01 2.050155392005e-04 2.379723193507e+01
5.212500000000e+02 1.365869841385e-01 2.112486824612e-04 2.384115532872e+01
5.215000000000e+02 1.364322898873e-01 2.173175731368e-04 2.388615694320e+01
5.217500000000e+02 1.359051016926e-01 2.232020777417e-04 2.393223323256e+01
5.220000000000e+02 1.349871377652e-01 2.288842892153e-04 2.397937862568e+01
5.222500000000e+02 1.336677585246e-01 2.343480413139e-04 2.402758543494e+01
5.225000000000e+02 1.319440468347e-01 2.395784079312e-04 2.407684353331e+01
5.227500000000e+02 1.298207818261e-01 2.445609800876e-04 2.412714026597e+01
5.230000000000e+02 1.273102066546e-01 2.492813950502e-04 2.417846016696e+01
5.232500000000e+02 1.244317247757e-01 2.537250174842e-04 2.423078485894e+01
5.235000000000e+02 1.212114384963e-01 2.578765770306e-04 2.428409285193e+01
5.237500000000e+02 1.176815936922e-01 2.617199933531e-04 2.433835938696e+01
5.240000000000e+02 1.138799791717e-01 2.652383899968e-04 2.439355634055e+01
5.242500000000e+02 1.098492285355e-01 2.684142430852e-04 2.444965209253e+01
5.245000000000e+02 1.056360854369e-01 2.712296268751e-04 2.450661144812e+01
5.247500000000e+02 1.012906568995e-01 2.736667894350e-04 2.456439557713e+01
5.250000000000e+02 9.686561870134e-02 2.757087417060e-04 2.462296197546e+01
5.252500000000e+02 9.241542891450e-02 2.773399369927e-04 2.468226444639e+01
5.255000000000e+02 8.799553005627e-02 2.785470075078e-04 2.474225316319e+01
5.257500000000e+02 8.366155361630e-02 2.793195901523e-04 2.480287465516e+01
5.260000000000e+02 7.946852676848e-02 2.796510083589e-04 2.486407189885e+01
5.262500000000e+02 7.547010258006e-02 2.795388930047e-04 2.492578449885e+01
5.265000000000e+02 7.171777210063e-02 2.789858362368e-04 2.498794869388e+01
5.267500000000e+02 6.826011316442e-02 2.779997597072e-04 2.505049755708e+01
5.270000000000e+02 6.514207020139e-02 2.765940994511e-04 2.511336129005e+01
5.272500000000e+02 6.240421050728e-02 2.747880073027e-04 2.517646722692e+01
5.275000000000e+02 6.008205603302e-02 2.726061992029e-04 2.523974013615e+01
5.277500000000e+02 5.820545856411e-02 2.700786234160e-04 2.530310260081e+01
5.280000000000e+02 5.679797531904e-02 2.672401443483e-04 2.536647500651e+01
5.282500000000e+02 5.587635628860e-02 2.641299310015e-04 2.542977591795e+01
5.285000000000e+02 5.545011403216e-02 2.607907316027e-04 2.549292251172e+01
5.287500000000e+02 5.552112352068e-02 2.572682703950e-04 2.555583054195e+01
5.290000000000e+02 5.608339302560e-02 2.536103976867e-04 2.561841476054e+01
5.292500000000e+02 5.712292852535e-02 2.498663016115e-04 2.568058937830e+01
5.295000000000e+02 5.861771036915e-02 2.460858483701e-04 2.574226800446e+01
5.297500000000e+02 6.053783516578e-02 2.423188775865e-04 2.580336409530e+01
5.300000000000e+02 6.284579961155e-02 2.386145700934e-04 2.586379141581e+01
5.302500000000e+02 6.549692224026e-02 2.350210490990e-04 2.592346391847e+01
5.305000000000e+02 6.843992191045e-02 2.315849020916e-04 2.598229648753e+01
5.307500000000e+02 7.161765890544e-02 2.283510840067e-04 2.604020477689e+01
5.310000000000e+02 7.496796406429e-02 2.253626531115e-04 2.609710594498e+01
5.312500000000e+02 7.842465254088e-02 2.226606359869e-04 2.615291856645e+01
5.315000000000e+02 8.191859332457e-02 2.202841088418e-04 2.620756310115e+01
5.317500000000e+02 8.537885115956e-02 2.182703296494e-04 2.626096234912e+01
5.320000000000e+02 8.873394711325e-02 2.166546266238e-04 2.631304146178e+01
5.322500000000e+02 9.191309579320e-02 2.154704596179e-04 2.636372841124e+01
5.325000000000e+02 9.484741526250e-02 2.147494523233e-04 2.641295446420e+01
5.327500000000e+02 9.747121592384e-02 2.145211720902e-04 2.646065422957e+01
5.330000000000e+02 9.972313558954e-02 2.148130701404e-04 2.650676614834e+01
5.332500000000e+02 1.015472004474e-01 2.156500733757e-04 2.655123292747e+01
5.335000000000e+02 1.028938217943e-01 2.170543002461e-04 2.659400180686e+01
5.337500000000e+02 1.037206821072e-01 2.190444884591e-04 2.663502479529e+01
5.340000000000e+02 1.039933557933e-01 2.216355084169e-04 2.667425932559e+01
5.342500000000e+02 1.036859442900e-01 2.248375905732e-04 2.671166828330e+01
5.345000000000e+02 1.027813616115e-01 2.286556833204e-04 2.674722069150e+01
5.347500000000e+02 1.012716237649e-01 2.330886100430e-04 2.678089172919e+01
5.350000000000e+02 9.915779743721e-02 2.381286582985e-04 2.681266338487e+01
5.352500000000e+02 9.644993493406e-02 2.437607704905e-04 2.684252447660e+01
5.355000000000e+02 9.316673760620e-02 2.499621495973e-04 2.687047108552e+01
5.357500000000e+02 8.933513432585e-02 2.567018544062e-04 2.689650670355e+01
5.360000000000e+02 8.498968129563e-02 2.639407122882e-04 2.692064257534e+01
5.362500000000e+02 8.017191975101e-02 2.716312314681e-04 2.694289752905e+01
5.365000000000e+02 7.492955140509e-02 2.797179726626e-04 2.696329835002e+01
5.367500000000e+02 6.931561584760e-02 2.881379511311e-04 2.698187945664e+01
5.370000000000e+02 6.338756700574e-02 2.968213982204e-04 2.699868289211e+01
5.372500000000e+02 5.720632491155e-02 3.056927199033e-04 2.701375824669e+01
5.375000000000e+02 5.083533094888e-02 3.146715884117e-04 2.702716202111e+01
5.377500000000e+02 4.433958642310e-02 3.236742734129e-04 2.703895756516e+01
5.380000000000e+02 3.778472353158e-02 3.326151421931e-04 2.704921418313e+01
5.382500000000e+02 3.123610419334e-02 3.414081616173e-04 2.705800688575e+01
5.385000000000e+02 2.475796989182e-02 3.499685409543e-04 2.706541533544e+01
5.387500000000e+02 1.841263951805e-02 3.582143590118e-04 2.707152318225e+01
5.390000000000e+02 1.225978912941e-02 3.660680059470e-04 2.707641735031e+01
5.392500000000e+02 6.355770275744e-03 3.734577542897e-04 2.708018679067e+01
5.395000000000e+02 7.530231019442e-04 3.803190236341e-04 2.708292171195e+01
5.397500000000e+02 -4.500451656258e-03 3.865955307006e-04 2.708471246736e+01
5.400000000000e+02 -9.361533859237e-03 3.922400819563e-04 2.708564877469e+01
5.402500000000e+02 -1.379238880523e-02 3.972153978503e-04 2.708581837760e+01
5.405000000000e+02 -1.776077156152e-02 4.014943922875e-04 2.708530630847e+01
5.407500000000e+02 -2.124028947526e-02 4.050603596746e-04 2.708419385251e+01
5.410000000000e+02 -2.421058276879e-02 4.079067073879e-04 2.708255793166e+01
5.412500000000e+02 -2.665748563853e-02 4.100367712224e-04 2.708046992196e+01
5.415000000000e+02 -2.857308083193e-02 4.114629905689e-04 2.707799544130e+01
5.417500000000e+02 -2.995575113607e-02 4.122062945545e-04 2.707519335743e+01
5.420000000000e+02 -3.081014050378e-02 4.122950150848e-04 2.707211549564e+01
5.422500000000e+02 -3.114707537202e-02 4.117637602243e-04 2.706880645672e+01
5.425000000000e+02 -3.098344397479e-02 4.106524052864e-04 2.706530302122e+01
5.427500000000e+02 -3.034200374925e-02 4.090048456049e-04 2.706163420124e+01
5.430000000000e+02 -2.925114560688e-02 4.068678212089e-04 2.705782139194e+01
5.432500000000e+02 -2.774460473737e-02 4.042899495623e-04 2.705387811591e+01
5.435000000000e+02 -2.586110757669e-02 4.013206970024e-04 2.704981043519e+01
5.437500000000e+02 -2.364397052988e-02 3.980095941687e-04 2.704561711813e+01
5.440000000000e+02 -2.114065168858e-02 3.944055607001e-04 2.704129020425e+01
5.442500000000e+02 -1.840222450846e-02 3.905564639600e-04 2.703681504813e+01
5.445000000000e+02 -1.548284328738e-02 3.865088194500e-04 2.703217122122e+01
5.447500000000e+02 -1.243911596899e-02 3.823076777810e-04 2.702733265808e+01
5.450000000000e+02 -9.329462434237e-03 3.779966439996e-04 2.702226837265e+01
5.452500000000e+02 -6.213464511555e-03 3.736181583417e-04 2.701694316024e+01
5.455000000000e+02 -3.151106461270e-03 3.692137243903e-04 2.701131784358e+01
5.457500000000e+02 -2.021057483370e-04 3.648243964937e-04 2.700535022007e+01
5.460000000000e+02 2.574876703893e-03 3.604911345527e-04 2.699899530190e+01
5.462500000000e+02 5.122955924461e-03 3.562552779483e-04 2.699220600001e+01
5.465000000000e+02 7.387722941188e-03 3.521590093138e-04 2.698493376194e+01
5.467500000000e+02 9.318011868190e-03 3.482455687875e-04 2.697712879638e+01
5.470000000000e+02 1.086655597559e-02 3.445596691201e-04 2.696874065722e+01
5.472500000000e+02 1.199059232125e-02 3.411475829905e-04 2.695971875118e+01
5.475000000000e+02 1.265251751325e-02 3.380569902129e-04 2.695001247655e+01
5.477500000000e+02 1.282038289213e-02 3.353368841923e-04 2.693957165781e+01
5.480000000000e+02 1.246832200398e-02 3.330373445396e-04 2.692834693339e+01
5.482500000000e+02 1.157700452356e-02 3.312087616653e-04 2.691628974327e+01
5.485000000000e+02 1.013385614191e-02 3.299013829078e-04 2.690335278376e+01
5.487500000000e+02 8.133293064189e-03 3.291645251618e-04 2.688949006900e+01
5.490000000000e+02 5.576853817418e-03 3.290455951695e-04 2.687465697236e+01
5.492500000000e+02 2.473138101841e-03 3.295892438854e-04 2.685881057913e+01
5.495000000000e+02 -1.162219754528e-03 3.308362074774e-04 2.684190951260e+01
5.497500000000e+02 -5.306814908683e-03 3.328223576394e-04 2.682391428486e+01
5.500000000000e+02 -9.931714607801e-03 3.355775560830e-04 2.680478713305e+01
5.502500000000e+02 -1.500187807479e-02 3.391246904247e-04 2.678449218428e+01
5.505000000000e+02 -2.047664874979e-02 3.434787265751e-04 2.676299562094e+01
5.507500000000e+02 -2.631028482044e-02 3.486458079366e-04 2.674026554382e+01
5.510000000000e+02 -3.245261625387e-02 3.546225491436e-04 2.671627214188e+01
5.512500000000e+02 -3.884974360174e-02 3.613954206372e-04 2.669098787983e+01
5.515000000000e+02 -4.544477038870e-02 3.689403920073e-04 2.666438738046e+01
5.517500000000e+02 -5.217860070360e-02 3.772226196138e-04 2.663644762721e+01
5.520000000000e+02 -5.899074663500e-02 3.861963452345e-04 2.660714819140e+01
5.522500000000e+02 -6.582014765786e-02 3.958050709318e-04 2.657647110932e+01
5.525000000000e+02 -7.260599250646e-02 4.059819492573e-04 2.654440131450e+01
5.527500000000e+02 -7.928852668182e-02 4.166502241430e-04 2.651092649436e+01
5.530000000000e+02 -8.580982115608e-02 4.277238763520e-04 2.647603755594e+01
5.532500000000e+02 -9.211452588822e-02 4.391086770413e-04 2.643972848652e+01
5.535000000000e+02 -9.815053921165e-02 4.507028216855e-04 2.640199684215e+01
5.537500000000e+02 -1.038696558854e-01 4.623984482575e-04 2.636284364588e+01
5.540000000000e+02 -1.092281257010e-01 4.740828772345e-04 2.632227367744e+01
5.542500000000e+02 -1.141871362536e-01 4.856399134789e-04 2.628029577032e+01
5.545000000000e+02 -1.187132454797e-01 4.969514586789e-04 2.623692272309e+01
5.547500000000e+02 -1.227787082257e-01 5.078989942843e-04 2.619217161319e+01
5.550000000000e+02 -1.263617356663e-01 5.183652168974e-04 2.614606385119e+01
5.552500000000e+02 -1.294466613146e-01 5.282355861169e-04 2.609862547086e+01
5.555000000000e+02 -1.320240520031e-01 5.374000756842e-04 2.604988696842e+01
5.557500000000e+02 -1.340907158628e-01 5.457546924790e-04 2.599988355373e+01
5.560000000000e+02 -1.356496488594e-01 5.532030746236e-04 2.594865511541e+01
5.562500000000e+02 -1.367099124412e-01 5.596579229799e-04 2.589624643442e+01
5.565000000000e+02 -1.372864448843e-01 5.650425260594e-04 2.584270686444e+01
5.567500000000e+02 -1.373998093215e-01 5.692919367219e-04 2.578809067578e+01
5.570000000000e+02 -1.370758917529e-01 5.723542701559e-04 2.573245668104e+01
5.572500000000e+02 -1.363455452332e-01 5.741916781773e-04 2.567586833973e+01
5.575000000000e+02 -1.352441832128e-01 5.747812441419e-04 2.561839355481e+01
5.577500000000e+02 -1.338113615417e-01 5.741157007001e-04 2.556010471968e+01
5.580000000000e+02 -1.320902766326e-01 5.722039658372e-04 2.550107827838e+01
5.582500000000e+02 -1.301272707230e-01 5.690714583118e-04 2.544139467315e+01
5.585000000000e+02 -1.279713250011e-01 5.647602540997e-04 2.538113824412e+01
5.587500000000e+02 -1.256734671236e-01 5.593289534322e-04 2.532039672002e+01
5.590000000000e+02 -1.232862257393e-01 5.528524048854e-04 2.525926107542e+01
5.592500000000e+02 -1.208630662461e-01 5.454211819277e-04 2.519782532692e+01
5.595000000000e+02 -1.184577685714e-01 5.371407892561e-04 2.513618597513e+01
5.597500000000e+02 -1.161238529921e-01 5.281306979595e-04 2.507444175630e+01
5.600000000000e+02 -1.139140166357e-01 5.185231789192e-04 2.501269333137e+01
5.602500000000e+02 -1.118795032508e-01 5.084618084095e-04 2.495104266186e+01
5.605000000000e+02 -1.100695960334e-01 4.980999452419e-04 2.488959277730e+01
5.607500000000e+02 -1.085310156353e-01 4.875988250241e-04 2.482844712827e+01
5.610000000000e+02 -1.073074177672e-01 4.771255886090e-04 2.476770917162e+01
5.612500000000e+02 -1.064389237783e-01 4.668512110178e-04 2.470748187843e+01
5.615000000000e+02 -1.059616126219e-01 4.569481354221e-04 2.464786711062e+01
5.617500000000e+02 -1.059071338041e-01 4.475879647673e-04 2.458896512392e+01
5.620000000000e+02 -1.063023192332e-01 4.389389878581e-04 2.453087398317e+01
5.622500000000e+02 -1.071688849368e-01 4.311636988172e-04 2.447368899234e+01
5.625000000000e+02 -1.085231179390e-01 4.244162855492e-04 2.441750210187e+01
5.627500000000e+02 -1.103757131188e-01 4.188401740372e-04 2.436240133739e+01
5.630000000000e+02 -1.127315771157e-01 4.145655985344e-04 2.430847023944e+01
5.632500000000e+02 -1.155897844787e-01 4.117074218280e-04 2.425578728626e+01
5.635000000000e+02 -1.189435129585e-01 4.103629210580e-04 2.420442539361e+01
5.637500000000e+02 -1.227801202158e-01 4.106099104396e-04 2.415445137116e+01
5.640000000000e+02 -1.270812306614e-01 4.125049958082e-04 2.410592545966e+01
5.642500000000e+02 -1.318229005593e-01 4.160821556156e-04 2.405890092815e+01
5.645000000000e+02 -1.369758701788e-01 4.213516038834e-04 2.401342361727e+01
5.647500000000e+02 -1.425058400865e-01 4.282989867350e-04 2.396953166609e+01
5.650000000000e+02 -1.483738274554e-01 4.368849671232e-04 2.392725519713e+01
5.652500000000e+02 -1.545365779609e-01 4.470451798670e-04 2.388661604954e+01
5.655000000000e+02 -1.609470106801e-01 4.586905520341e-04 2.384762768252e+01
5.657500000000e+02 -1.675547316851e-01 4.717080759645e-04 2.381029503789e+01
5.660000000000e+02 -1.743065799143e-01 4.859619316319e-04 2.377461445366e+01
5.662500000000e+02 -1.811472118928e-01 5.012951302537e-04 2.374057379116e+01
5.665000000000e+02 -1.880197283332e-01 5.175313986625e-04 2.370815240191e+01
5.667500000000e+02 -1.948663166798e-01 5.344775597130e-04 2.367732139437e+01
5.670000000000e+02 -2.016289230360e-01 5.519261703616e-04 2.364804380067e+01
5.672500000000e+02 -2.082499283988e-01 5.696584227862e-04 2.362027479918e+01
5.675000000000e+02 -2.146728347236e-01 5.874474382157e-04 2.359396217690e+01
5.677500000000e+02 -2.208429412633e-01 6.050615691990e-04 2.356904655866e+01
5.680000000000e+02 -2.267080134617e-01 6.222680556821e-04 2.354546202052e+01
5.682500000000e+02 -2.322189265652e-01 6.388365793737e-04 2.352313639149e+01
5.685000000000e+02 -2.373302866358e-01 6.545429923172e-04 2.350199197904e+01
5.687500000000e+02 -2.420010099878e-01 6.691728639488e-04 2.348194593682e+01
5.690000000000e+02 -2.461948686758e-01 6.825251491776e-04 2.346291105916e+01
5.692500000000e+02 -2.498809771899e-01 6.944155077900e-04 2.344479635000e+01
5.695000000000e+02 -2.530342353463e-01 7.046794523403e-04 2.342750757954e+01
5.697500000000e+02 -2.556357038008e-01 7.131752880218e-04 2.341094817712e+01
5.700000000000e+02 -2.576729222997e-01 7.197865825154e-04 2.339501985054e+01
5.702500000000e+02 -2.591401521224e-01 7.244243639163e-04 2.337962318335e+01
5.705000000000e+02 -2.600385505170e-01 7.270291530418e-04 2.336465859997e+01
5.707500000000e+02 -2.603762725418e-01 7.275720709930e-04 2.335002699408e+01
5.710000000000e+02 -2.601684924051e-01 7.260556463232e-04 2.333563030511e+01
5.712500000000e+02 -2.594373443202e-01 7.225138049145e-04 2.332137251733e+01
5.715000000000e+02 -2.582117872140e-01 7.170121113922e-04 2.330716023953e+01
5.717500000000e+02 -2.565273910279e-01 7.096469852366e-04 2.329290319840e+01
5.720000000000e+02 -2.544260251565e-01 7.005444130603e-04 2.327851522312e+01
5.722500000000e+02 -2.519554843806e-01 6.898583897139e-04 2.326391470510e+01
5.725000000000e+02 -2.491690283016e-01 6.777686364573e-04 2.324902496665e+01
5.727500000000e+02 -2.461248307425e-01 6.644780053415e-04 2.323377515910e+01
5.730000000000e+02 -2.428853592406e-01 6.502095543570e-04 2.321810055427e+01
5.732500000000e+02 -2.395166933821e-01 6.352032576864e-04 2.320194273823e+01
5.735000000000e+02 -2.360877317715e-01 6.197123136248e-04 2.318525045163e+01
5.737500000000e+02 -2.326693865811e-01 6.039993955391e-04 2.316797930418e+01
5.740000000000e+02 -2.293336626408e-01 5.883326035622e-04 2.315009250377e+01
5.742500000000e+02 -2.261527191407e-01 5.729813832227e-04 2.313156079769e+01
5.745000000000e+02 -2.231978972597e-01 5.582123742627e-04 2.311236231821e+01
5.747500000000e+02 -2.205386565027e-01 5.442852698697e-04 2.309248315088e+01
5.750000000000e+02 -2.182415717919e-01 5.314489366374e-04 2.307191665588e+01
5.752500000000e+02 -2.163692396757e-01 5.199375003123e-04 2.305066391871e+01
5.755000000000e+02 -2.149792523868e-01 5.099667631145e-04 2.302873335027e+01
5.757500000000e+02 -2.141232026520e-01 5.017309255878e-04 2.300614021125e+01
5.760000000000e+02 -2.138456895151e-01 4.953995293127e-04 2.298290683943e+01
5.762500000000e+02 -2.141834594724e-01 4.911149692938e-04 2.295906199712e+01
5.765000000000e+02 -2.151646136664e-01 4.889903232715e-04 2.293464068437e+01
5.767500000000e+02 -2.168079663360e-01 4.891076810195e-04 2.290968340309e+01
5.770000000000e+02 -2.191224969869e-01 4.915168909649e-04 2.288423623352e+01
5.772500000000e+02 -2.221070043907e-01 4.962348807109e-04 2.285835012867e+01
5.775000000000e+02 -2.257499352892e-01 5.032454462365e-04 2.283208018756e+01
5.777500000000e+02 -2.300293478376e-01 5.124994458112e-04 2.280548565908e+01
5.780000000000e+02 -2.349131125495e-01 5.239156676429e-04 2.277862917657e+01
5.782500000000e+02 -2.403592771570e-01 5.373820041258e-04 2.275157608518e+01
5.785000000000e+02 -2.463166113356e-01 5.527572685686e-04 2.272439407451e+01
5.787500000000e+02 -2.527253195830e-01 5.698732373397e-04 2.269715289143e+01
5.790000000000e+02 -2.595179308144e-01 5.885369590131e-04 2.266992325250e+01
5.792500000000e+02 -2.666203132769e-01 6.085336146222e-04 2.264277695149e+01
5.795000000000e+02 -2.739528157316e-01 6.296295150172e-04 2.261578571945e+01
5.797500000000e+02 -2.814315150450e-01 6.515754736613e-04 2.258902125557e+01
5.800000000000e+02 -2.889695378009e-01 6.741101675737e-04 2.256255449190e+01
5.802500000000e+02 -2.964784225346e-01 6.969636573478e-04 2.253645490366e+01
5.805000000000e+02 -3.038695361200e-01 7.198611031051e-04 2.251079047785e+01
5.807500000000e+02 -3.110554730691e-01 7.425264054134e-04 2.248562704588e+01
5.810000000000e+02 -3.179514232925e-01 7.646856286809e-04 2.246102766680e+01
5.812500000000e+02 -3.244765413596e-01 7.860706765685e-04 2.243705263738e+01
5.815000000000e+02 -3.305552119979e-01 8.064226599328e-04 2.241375892665e+01
5.817500000000e+02 -3.361182329828e-01 8.254950757405e-04 2.239119964792e+01
5.820000000000e+02 -3.411039439575e-01 8.430569302779e-04 2.236942415017e+01
5.822500000000e+02 -3.454592003649e-01 8.588954115076e-04 2.234847756436e+01
5.825000000000e+02 -3.491402169646e-01 8.728184316435e-04 2.232840039734e+01
5.827500000000e+02 -3.521133316321e-01 8.846570272899e-04 2.230922879117e+01
5.830000000000e+02 -3.543555381141e-01 8.942671980571e-04 2.229099389315e+01
5.832500000000e+02 -3.558549445634e-01 9.015317541728e-04 2.227372225624e+01
5.835000000000e+02 -3.566109867116e-01 9.063615653076e-04 2.225743531005e+01
5.837500000000e+02 -3.566345279711e-01 9.086968035276e-04 2.224214977834e+01
5.840000000000e+02 -3.559477292640e-01 9.085077054542e-04 2.222787749017e+01
5.842500000000e+02 -3.545837446118e-01 9.057950811161e-04 2.221462558095e+01
5.845000000000e+02 -3.525862060858e-01 9.005904930232e-04 2.220239638237e+01
5.847500000000e+02 -3.500085265402e-01 8.929562569451e-04 2.219118795184e+01
5.850000000000e+02 -3.469129813647e-01 8.829850359342e-04 2.218099403207e+01
5.852500000000e+02 -3.433696081276e-01 8.707991807001e-04 2.217180440966e+01
5.855000000000e+02 -3.394549306611e-01 8.565496968988e-04 2.216360493330e+01
5.857500000000e+02 -3.352505113607e-01 8.404150971455e-04 2.215637816180e+01
5.860000000000e+02 -3.308413829837e-01 8.225998581802e-04 2.215010342408e+01
5.862500000000e+02 -3.263143725437e-01 8.033323251259e-04 2.214475725582e+01
5.865000000000e+02 -3.217563942712e-01 7.828624586476e-04 2.214031347223e+01
5.867500000000e+02 -3.172526878175e-01 7.614591986731e-04 2.213674386559e+01
5.870000000000e+02 -3.128851381211e-01 7.394075200595e-04 2.213401834601e+01
5.872500000000e+02 -3.087306973107e-01 7.170051242307e-04 2.213210506822e+01
5.875000000000e+02 -3.048598997385e-01 6.945587023955e-04 2.213097113319e+01
5.877500000000e+02 -3.013356247283e-01 6.723800312948e-04 2.213058270997e+01
5.880000000000e+02 -2.982120977275e-01 6.507817732584e-04 2.213090514419e+01
5.882500000000e+02 -2.955341019214e-01 6.300728919437e-04 2.213190364682e+01
5.885000000000e+02 -2.933365413038e-01 6.105540989599e-04 2.213354333322e+01
5.887500000000e+02 -2.916442625651e-01 5.925131658885e-04 2.213578963452e+01
5.890000000000e+02 -2.904721990476e-01 5.762202053253e-04 2.213860831498e+01
5.892500000000e+02 -2.898257188694e-01 5.619228894615e-04 2.214196620305e+01
5.895000000000e+02 -2.897012911026e-01 5.498422406975e-04 2.214583092102e+01
5.897500000000e+02 -2.900872633133e-01 5.401683201831e-04 2.215017158707e+01
5.900000000000e+02 -2.909648348824e-01 5.330565573308e-04 2.215495884139e+01
5.902500000000e+02 -2.923091079204e-01 5.286246638087e-04 2.216016483806e+01
5.905000000000e+02 -2.940901490654e-01 5.269499745947e-04 2.216576380831e+01
5.907500000000e+02 -2.962740675316e-01 5.280677282719e-04 2.217173199572e+01
5.910000000000e+02 -2.988240290216e-01 5.319700342252e-04 2.217804754730e+01
5.912500000000e+02 -3.017011723465e-01 5.386055120598e-04 2.218469095328e+01
5.915000000000e+02 -3.048654305090e-01 5.478799454065e-04 2.219164479500e+01
5.917500000000e+02 -3.082762201567e-01 5.596576847942e-04 2.219889377421e+01
5.920000000000e+02 -3.118930137917e-01 5.737638435142e-04 2.220642469841e+01
5.922500000000e+02 -3.156757869758e-01 5.899873176795e-04 2.221422612173e+01
5.925000000000e+02 -3.195853758319e-01 6.080844398593e-04 2.222228865458e+01
5.927500000000e+02 -3.235837236533e-01 6.277832502575e-04 2.223060431079e+01
5.930000000000e+02 -3.276340806245e-01 6.487883489379e-04 2.223916684904e+01
5.932500000000e+02 -3.317011124730e-01 6.707861311370e-04 2.224797112878e+01
5.935000000000e+02 -3.357509962280e-01 6.934504614597e-04 2.225701346532e+01
5.937500000000e+02 -3.397514320696e-01 7.164484270603e-04 2.226629102636e+01
5.940000000000e+02 -3.436716642907e-01 7.394463268598e-04 2.227580224205e+01
5.942500000000e+02 -3.474824131783e-01 7.621154910154e-04 2.228554628267e+01
5.945000000000e+02 -3.511558214050e-01 7.841382498120e-04 2.229552353558e+01
5.947500000000e+02 -3.546653150977e-01 8.052133904040e-04 2.230573518826e+01
5.950000000000e+02 -3.579854825693e-01 8.250615004561e-04 2.231618372579e+01
5.952500000000e+02 -3.610919034533e-01 8.434296599274e-04 2.232687289473e+01
5.955000000000e+02 -3.639609765450e-01 8.600955378402e-04 2.233780770673e+01
5.957500000000e+02 -3.665698017912e-01 8.748709360151e-04 2.234899498195e+01
5.960000000000e+02 -3.688960801316e-01 8.876042652703e-04 2.236044335377e+01
5.962500000000e+02 -3.709181178357e-01 8.981822409080e-04 2.237216362031e+01
5.965000000000e+02 -3.726149268656e-01 9.065304712320e-04 2.238416877895e+01
5.967500000000e+02 -3.739664959557e-01 9.126132378959e-04 2.239647459570e+01
5.970000000000e+02 -3.749541905057e-01 9.164320030498e-04 2.240909966663e+01
5.972500000000e+02 -3.755613132636e-01 9.180233804048e-04 2.242206547527e+01
5.975000000000e+02 -3.757738421038e-01 9.174561526764e-04 2.243539693313e+01
5.977500000000e+02 -3.755812385187e-01 9.148272562647e-04 2.244912209770e+01
5.980000000000e+02 -3.749773740454e-01 9.102577277247e-04 2.246327267486e+01
5.982500000000e+02 -3.739614179151e-01 9.038881288892e-04 2.247788364761e+01
5.985000000000e+02 -3.725386925432e-01 8.958740306298e-04 2.249299361314e+01
5.987500000000e+02 -3.707213619844e-01 8.863816569099e-04 2.250864455045e+01
5.990000000000e+02 -3.685288965053e-01 8.755834169056e-04 2.252488153946e+01
5.992500000000e+02 -3.659882737009e-01 8.636544202486e-04 2.254175285549e+01
5.995000000000e+02 -3.631338236494e-01 8.507694015415e-04 2.255930956788e+01
5.997500000000e+02 -3.600067382279e-01 8.371002295985e-04 2.257760508958e+01
6.000000000000e+02 -3.566542275291e-01 8.228139639289e-04 2.259669510452e+01
6.002500000000e+02 -3.531283542538e-01 8.080715449808e-04 2.261663697959e+01
6.005000000000e+02 -3.494846136785e-01 7.930271611214e-04 2.263748942302e+01
6.007500000000e+02 -3.457803290368e-01 7.778279405066e-04 2.265931185228e+01
6.010000000000e+02 -3.420729351137e-01 7.626138447402e-04 2.268216418194e+01
6.012500000000e+02 -3.384182767220e-01 7.475177770217e-04 2.270610616858e+01
6.015000000000e+02 -3.348689816441e-01 7.326659027337e-04 2.273119701132e+01
6.017500000000e+02 -3.314730204758e-01 7.181778298934e-04 2.275749472505e+01
6.020000000000e+02 -3.282724703298e-01 7.041665541970e-04 2.278505592099e+01
6.022500000000e+02 -3.253025854518e-01 6.907384470874e-04 2.281393524238e+01
6.025000000000e+02 -3.225911627609e-01 6.779929535993e-04 2.284418484193e+01
6.027500000000e+02 -3.201581844048e-01 6.660220098268e-04 2.287585420011e+01
6.030000000000e+02 -3.180157632631e-01 6.549094106935e-04 2.290898962679e+01
6.032500000000e+02 -3.161683316793e-01 6.447300388206e-04 2.294363380007e+01
6.035000000000e+02 -3.146130104320e-01 6.355489833888e-04 2.297982560662e+01
6.037500000000e+02 -3.133401572351e-01 6.274207399931e-04 2.301759968677e+01
6.040000000000e+02 -3.123340150254e-01 6.203882576483e-04 2.305698600072e+01
6.042500000000e+02 -3.115734361478e-01 6.144820709958e-04 2.309800968689e+01
6.045000000000e+02 -3.110326520560e-01 6.097196655335e-04 2.314069048209e+01
6.047500000000e+02 -3.106820835626e-01 6.061048234838e-04 2.318504257010e+01
6.050000000000e+02 -3.104891659101e-01 6.036271169157e-04 2.323107413889e+01
6.052500000000e+02 -3.104191846554e-01 6.022615492166e-04 2.327878698391e+01
6.055000000000e+02 -3.104361619920e-01 6.019682217375e-04 2.332817631111e+01
6.057500000000e+02 -3.105037382262e-01 6.026923647839e-04 2.337923035754e+01
6.060000000000e+02 -3.105860463576e-01 6.043644512052e-04 2.343193005672e+01
6.062500000000e+02 -3.106486409036e-01 6.069005741750e-04 2.348624891723e+01
6.065000000000e+02 -3.106593311789e-01 6.102031684809e-04 2.354215274913e+01
6.067500000000e+02 -3.105889954016e-01 6.141621261592e-04 2.359959956353e+01
6.070000000000e+02 -3.104122351668e-01 6.186563719361e-04 2.365853943557e+01
6.072500000000e+02 -3.101079789344e-01 6.235559597198e-04 2.371891460535e+01
6.075000000000e+02 -3.096598254082e-01 6.287245985899e-04 2.378065950012e+01
6.077500000000e+02 -3.090561908768e-01 6.340226531931e-04 2.384370084504e+01
6.080000000000e+02 -3.082903177428e-01 6.393105571826e-04 2.390795800276e+01
6.082500000000e+02 -3.073599496247e-01 6.444526367833e-04 2.397334316315e+01
6.085000000000e+02 -3.062669527995e-01 6.493210480567e-04 2.403976184272e+01
6.087500000000e+02 -3.050166475291e-01 6.537993274949e-04 2.410711322481e+01
6.090000000000e+02 -3.036171322707e-01 6.577859529083e-04 2.417529070335e+01
6.092500000000e+02 -3.020785528862e-01 6.611975046642e-04 2.424418247140e+01
6.095000000000e+02 -3.004123076864e-01 6.639705668356e-04 2.431367198828e+01
6.097500000000e+02 -2.986304383139e-01 6.660634175924e-04 2.438363867958e+01
6.100000000000e+02 -2.967450611708e-01 6.674565490518e-04 2.445395849202e+01
6.102500000000e+02 -2.947679627030e-01 6.681520699809e-04 2.452450443832e+01
6.105000000000e+02 -2.927104276228e-01 6.681722611623e-04 2.459514727998e+01
6.107500000000e+02 -2.905831751212e-01 6.675572205412e-04 2.466575603101e+01
6.110000000000e+02 -2.883964865077e-01 6.663618368887e-04 2.473619854348e+01
6.112500000000e+02 -2.861604274478e-01 6.646524219266e-04 2.480634197284e+01
6.115000000000e+02 -2.838851818527e-01 6.625031703312e-04 2.487605341385e+01
6.117500000000e+02 -2.815813655076e-01 6.599926991521e-04 2.494520037790e+01
6.120000000000e+02 -2.792603119807e-01 6.572007279575e-04 2.501365127030e+01
6.122500000000e+02 -2.769342923086e-01 6.542053910784e-04 2.508127608506e+01
6.125000000000e+02 -2.746165737522e-01 6.510811488509e-04 2.514794683391e+01
6.127500000000e+02 -2.723213570922e-01 6.478973430268e-04 2.521353833330e+01
6.130000000000e+02 -2.700635262891e-01 6.447174528979e-04 2.527792870151e+01
6.132500000000e+02 -2.678582668257e-01 6.415988295532e-04 2.534100022696e+01
6.135000000000e+02 -2.657205453234e-01 6.385929761478e-04 2.540263993690e+01
6.137500000000e+02 -2.636645118939e-01 6.357461266302e-04 2.546274049766e+01
6.140000000000e+02 -2.617028621751e-01 6.330997388964e-04 2.552120091525e+01
6.142500000000e+02 -2.598462318648e-01 6.306910786300e-04 2.557792723249e+01
6.145000000000e+02 -2.581026467821e-01 6.285535159087e-04 2.563283336395e+01
6.147500000000e+02 -2.564771106652e-01 6.267166000068e-04 2.568584170244e+01
6.150000000000e+02 -2.549713433241e-01 6.252057903310e-04 2.573688366190e+01
6.152500000000e+02 -2.535836912880e-01 6.240416668731e-04 2.578590028831e+01
6.155000000000e+02 -2.523092294260e-01 6.232390711858e-04 2.583284258903e+01
6.157500000000e+02 -2.511400247784e-01 6.228059297593e-04 2.587767185728e+01
6.160000000000e+02 -2.500655551429e-01 6.227421945135e-04 2.592035979843e+01
6.162500000000e+02 -2.490732146539e-01 6.230385995332e-04 2.596088869060e+01
6.165000000000e+02 -2.481488966887e-01 6.236759105107e-04 2.599925131715e+01
6.167500000000e+02 -2.472775781756e-01 6.246245362507e-04 2.603545083740e+01
6.170000000000e+02 -2.464438681679e-01 6.258442905796e-04 2.606950068520e+01
6.172500000000e+02 -2.456324942766e-01 6.272849378311e-04 2.610142431766e+01
6.175000000000e+02 -2.448286741501e-01 6.288873078349e-04 2.613125495432e+01
6.177500000000e+02 -2.440183898534e-01 6.305846518286e-04 2.615903536142e+01
6.180000000000e+02 -2.431885372693e-01 6.323045944385e-04 2.618481755687e+01
6.182500000000e+02 -2.423269636575e-01 6.339713756367e-04 2.620866253950e+01
6.185000000000e+02 -2.414224564890e-01 6.355081720915e-04 2.623064003957e+01
6.187500000000e+02 -2.404646329416e-01 6.368396276650e-04 2.625082822504e+01
6.190000000000e+02 -2.394438704262e-01 6.378941625378e-04 2.626931340745e+01
6.192500000000e+02 -2.383511809306e-01 6.386061790287e-04 2.628618971815e+01
6.195000000000e+02 -2.371781951440e-01 6.389178928551e-04 2.630155870458e+01
6.197500000000e+02 -2.359171556348e-01 6.387808325669e-04 2.631552886960e+01
6.200000000000e+02 -2.345609658776e-01 6.381568732719e-04 2.632821515039e+01
6.202500000000e+02 -2.331033640144e-01 6.370188945932e-04 2.633973821034e+01
6.205000000000e+02 -2.315390928989e-01 6.353510121886e-04 2.635022368108e+01
6.207500000000e+02 -2.298640865180e-01 6.331483800161e-04 2.635980131184e+01
6.210000000000e+02 -2.280757455091e-01 6.304168440918e-04 2.636860388449e+01
6.212500000000e+02 -2.261731099973e-01 6.271722459601e-04 2.637676614833e+01
6.215000000000e+02 -2.241570300544e-01 6.234396404442e-04 2.638442359686e+01
6.217500000000e+02 -2.220302170417e-01 6.192523380550e-04 2.639171130062e+01
6.220000000000e+02 -2.197973081620e-01 6.146511393606e-04 2.639876251816e+01
6.222500000000e+02 -2.174647449713e-01 6.096833472264e-04 2.640570748865e+01
6.225000000000e+02 -2.150405688996e-01 6.044018504646e-04 2.641267231140e+01
6.227500000000e+02 -2.125342277352e-01 5.988644780345e-04 2.641977763012e+01
6.230000000000e+02 -2.099561639335e-01 5.931330104749e-04 2.642713783786e+01
6.232500000000e+02 -2.073175249624e-01 5.872725412319e-04 2.643485995250e+01
6.235000000000e+02 -2.046296940715e-01 5.813504735675e-04 2.644304308889e+01
6.237500000000e+02 -2.019039225416e-01 5.754356757917e-04 2.645177777933e+01
6.240000000000e+02 -1.991509912258e-01 5.695975278677e-04 2.646114539988e+01
6.242500000000e+02 -1.963808114193e-01 5.639045849755e-04 2.647121811392e+01
6.245000000000e+02 -1.936022265126e-01 5.584236678865e-04 2.648205834843e+01
6.247500000000e+02 -1.908227312476e-01 5.532184681929e-04 2.649371899755e+01
6.250000000000e+02 -1.880483966897e-01 5.483480746144e-04 2.650624306287e+01
6.252500000000e+02 -1.852837678102e-01 5.438656064095e-04 2.651966375531e+01
6.255000000000e+02 -1.825318397291e-01 5.398168958727e-04 2.653400461822e+01
6.257500000000e+02 -1.797941470467e-01 5.362392694964e-04 2.654927925070e+01
6.260000000000e+02 -1.770708303206e-01 5.331604401128e-04 2.656549146418e+01
6.262500000000e+02 -1.743607811045e-01 5.305976890734e-04 2.658263515954e+01
6.265000000000e+02 -1.716617818301e-01 5.285571224455e-04 2.660069447693e+01
6.267500000000e+02 -1.689707162717e-01 5.270332233464e-04 2.661964343491e+01
6.270000000000e+02 -1.662837241743e-01 5.260090090866e-04 2.663944629948e+01
6.272500000000e+02 -1.635964174909e-01 5.254561506573e-04 2.666005727842e+01
6.275000000000e+02 -1.609040553831e-01 5.253354577192e-04 2.668142076208e+01
6.277500000000e+02 -1.582017214527e-01 5.255976745163e-04 2.670347163979e+01
6.280000000000e+02 -1.554845012947e-01 5.261843569033e-04 2.672613524023e+01
6.282500000000e+02 -1.527476261392e-01 5.270291543813e-04 2.674932809163e+01
6.285000000000e+02 -1.499866127452e-01 5.280589859756e-04 2.677295804501e+01
6.287500000000e+02 -1.471973754247e-01 5.291955634420e-04 2.679692525761e+01
6.290000000000e+02 -1.443763166378e-01 5.303568046998e-04 2.682112254953e+01
6.292500000000e+02 -1.415204002595e-01 5.314585205528e-04 2.684543658975e+01
6.295000000000e+02 -1.386271918455e-01 5.324158340977e-04 2.686974848151e+01
6.297500000000e+02 -1.356948831011e-01 5.331448248884e-04 2.689393487345e+01
6.300000000000e+02 -1.327223057102e-01 5.335641888034e-04 2.691786909377e+01
6.302500000000e+02 -1.297089043854e-01 5.335966260485e-04 2.694142193375e+01
6.305000000000e+02 -1.266547226247e-01 5.331704480813e-04 2.696446285956e+01
6.307500000000e+02 -1.235603642371e-01 5.322209528473e-04 2.698686095919e+01
6.310000000000e+02 -1.204269690828e-01 5.306918814316e-04 2.700848609058e+01
6.312500000000e+02 -1.172561688293e-01 5.285365426507e-04 2.702920961671e+01
6.315000000000e+02 -1.140500716305e-01 5.257189823908e-04 2.704890543946e+01
6.317500000000e+02 -1.108112559706e-01 5.222150008733e-04 2.706745095719e+01
6.320000000000e+02 -1.075427671979e-01 5.180128123366e-04 2.708472767147e+01
6.322500000000e+02 -1.042481450561e-01 5.131136540011e-04 2.710062205280e+01
6.325000000000e+02 -1.009314650785e-01 5.075321448681e-04 2.711502633343e+01
6.327500000000e+02 -9.759738483742e-02 5.012962200427e-04 2.712783898902e+01
6.330000000000e+02 -9.425121117421e-02 4.944469451089e-04 2.713896545422e+01
6.332500000000e+02 -9.089896185478e-02 4.870380105576e-04 2.714831877636e+01
6.335000000000e+02 -8.754743289575e-02 4.791348292960e-04 2.715581996721e+01
6.337500000000e+02 -8.420424072680e-02 4.708135123785e-04 2.716139871735e+01
6.340000000000e+02 -8.087786580280e-02 4.621594281610e-04 2.716499364516e+01
6.342500000000e+02 -7.757763747050e-02 4.532656722231e-04 2.716655291269e+01
6.345000000000e+02 -7.431372414139e-02 4.442312368671e-04 2.716603438382e+01
6.347500000000e+02 -7.109703204715e-02 4.351591124677e-04 2.716340612011e+01
6.350000000000e+02 -6.793911210296e-02 4.261542373212e-04 2.715864643559e+01
6.352500000000e+02 -6.485198249416e-02 4.173214398658e-04 2.715174411406e+01
6.355000000000e+02 -6.184789524822e-02 4.087633635450e-04 2.714269853705e+01
6.357500000000e+02 -5.893910745545e-02 4.005784633847e-04 2.713151948921e+01
6.360000000000e+02 -5.613755789986e-02 3.928590894852e-04 2.711822710228e+01
6.362500000000e+02 -5.345454439766e-02 3.856897209899e-04 2.710285153343e+01
6.365000000000e+02 -5.090033444811e-02 3.791453360914e-04 2.708543268824e+01
6.367500000000e+02 -4.848383185810e-02 3.732900359479e-04 2.706601956575e+01
6.370000000000e+02 -4.621217850962e-02 3.681758372935e-04 2.704466973250e+01
6.372500000000e+02 -4.409036293591e-02 3.638416249944e-04 2.702144870324e+01
6.375000000000e+02 -4.212091934892e-02 3.603124604755e-04 2.699642899127e+01
6.377500000000e+02 -4.030359719563e-02 3.575990446676e-04 2.696968933132e+01
6.380000000000e+02 -3.863507666597e-02 3.556973496659e-04 2.694131383977e+01
6.382500000000e+02 -3.710878327565e-02 3.545885450276e-04 2.691139102438e+01
6.385000000000e+02 -3.571477321916e-02 3.542391435456e-04 2.688001274681e+01
6.387500000000e+02 -3.443962106323e-02 3.546012351716e-04 2.684727347838e+01
6.390000000000e+02 -3.326646022196e-02 3.556130291620e-04 2.681326931007e+01
6.392500000000e+02 -3.217511095467e-02 3.571996022051e-04 2.677809699295e+01
6.395000000000e+02 -3.114220274185e-02 3.592736993043e-04 2.674185337689e+01
6.397500000000e+02 -3.014151114080e-02 3.617369415112e-04 2.670463441182e+01
6.400000000000e+02 -2.914423505896e-02 3.644809353525e-04 2.666653477165e+01
6.402500000000e+02 -2.811947154078e-02 3.673888080258e-04 2.662764703899e+01
6.405000000000e+02 -2.703467383050e-02 3.703369319501e-04 2.658806131366e+01
6.407500000000e+02 -2.585616505581e-02 3.731965528513e-04 2.654786490712e+01
6.410000000000e+02 -2.454976258165e-02 3.758356185850e-04 2.650714178574e+01
6.412500000000e+02 -2.308136611430e-02 3.781208170494e-04 2.646597239894e+01
6.415000000000e+02 -2.141756946472e-02 3.799197911535e-04 2.642443357997e+01
6.417500000000e+02 -1.952633480418e-02 3.811033033627e-04 2.638259817062e+01
6.420000000000e+02 -1.737760045810e-02 3.815473170336e-04 2.634053501879e+01
6.422500000000e+02 -1.494387339319e-02 3.811351686360e-04 2.629830902303e+01
6.425000000000e+02 -1.220084314043e-02 3.797597014888e-04 2.625598084949e+01
6.427500000000e+02 -9.127877725512e-03 3.773252456370e-04 2.621360719101e+01
6.430000000000e+02 -5.708519231434e-03 3.737494931522e-04 2.617124068806e+01
6.432500000000e+02 -1.930910133838e-03 3.689651740614e-04 2.612892988113e+01
6.435000000000e+02 2.211885072590e-03 3.629215768237e-04 2.608671954179e+01
6.437500000000e+02 6.721585324290e-03 3.555857029144e-04 2.604465048096e+01
6.440000000000e+02 1.159452548898e-02 3.469433089036e-04 2.600275995123e+01
6.442500000000e+02 1.682153603304e-02 3.369995249385e-04 2.596108148800e+01
6.445000000000e+02 2.238794090996e-02 3.257793667434e-04 2.591964532837e+01
6.447500000000e+02 2.827362082810e-02 3.133277108550e-04 2.587847831181e+01
6.450000000000e+02 3.445317759663e-02 2.997091328137e-04 2.583760416947e+01
6.452500000000e+02 4.089618154919e-02 2.850073314439e-04 2.579704360694e+01
6.455000000000e+02 4.756749936612e-02 2.693244180265e-04 2.575681458861e+01
6.457500000000e+02 5.442770379607e-02 2.527796936979e-04 2.571693229203e+01
6.460000000000e+02 6.143355799354e-02 2.355083282769e-04 2.567740935911e+01
6.462500000000e+02 6.853856374470e-02 2.176597963187e-04 2.563825612692e+01
6.465000000000e+02 7.569357683384e-02 1.993958958475e-04 2.559948058805e+01
6.467500000000e+02 8.284746921513e-02 1.808887830463e-04 2.556108865329e+01
6.470000000000e+02 8.994783964672e-02 1.623186975741e-04 2.552308422697e+01
6.472500000000e+02 9.694174809760e-02 1.438717323707e-04 2.548546945960e+01
6.475000000000e+02 1.037764928917e-01 1.257371036275e-04 2.544824468831e+01
6.477500000000e+02 1.104003724253e-01 1.081048102090e-04 2.541140880379e+01
6.480000000000e+02 1.167634756416e-01 9.116278827952e-05 2.537495919914e+01
6.482500000000e+02 1.228184441439e-01 7.509433730512e-05 2.533889201367e+01
6.485000000000e+02 1.285212071770e-01 6.007553030096e-05 2.530320236793e+01
6.487500000000e+02 1.338317079391e-01 4.627242703237e-05 2.526788435112e+01
6.490000000000e+02 1.387145450526e-01 3.383876534191e-05 2.523293140379e+01
6.492500000000e+02 1.431395927394e-01 2.291332677873e-05 2.519833629601e+01
6.495000000000e+02 1.470825198276e-01 1.361787170132e-05 2.516409151738e+01
6.497500000000e+02 1.505252539368e-01 6.054896747220e-06 2.513018928962e+01
6.500000000000e+02 1.534563448006e-01 3.058599024600e-07 2.509662183490e+01
6.502500000000e+02 1.558712308892e-01 -3.570404466430e-06 2.506338162345e+01
6.505000000000e+02 1.577724137941e-01 -5.539134255990e-06 2.503046140867e+01
6.507500000000e+02 1.591695174873e-01 -5.590605421630e-06 2.499785448181e+01
6.510000000000e+02 1.600792386605e-01 -3.740866000490e-06 2.496555476603e+01
6.512500000000e+02 1.605251882852e-01 -3.205544455001e-08 2.493355701288e+01
6.515000000000e+02 1.605376159190e-01 5.467551056430e-06 2.490185676513e+01
6.517500000000e+02 1.601530334105e-01 1.266396999314e-05 2.487045049195e+01
6.520000000000e+02 1.594137258936e-01 2.143829817275e-05 2.483933558195e+01
6.522500000000e+02 1.583671675266e-01 3.164789358791e-05 2.480851030303e+01
6.525000000000e+02 1.570653512202e-01 4.312797034356e-05 2.477797380184e+01
6.527500000000e+02 1.555640208375e-01 5.569354078722e-05 2.474772588373e+01
6.530000000000e+02 1.539218577736e-01 6.914176119805e-05 2.471776699127e+01
6.532500000000e+02 1.521995777944e-01 8.325458268678e-05 2.468809789741e+01
6.535000000000e+02 1.504590226772e-01 9.780169019790e-05 2.465871959777e+01
6.537500000000e+02 1.487621770082e-01 1.125437785929e-04 2.462963294716e+01
6.540000000000e+02 1.471702230319e-01 1.272359393728e-04 2.460083846754e+01
6.542500000000e+02 1.457425681875e-01 1.416312613986e-04 2.457233600690e+01
6.545000000000e+02 1.445358870961e-01 1.554845699290e-04 2.454412438705e+01
6.547500000000e+02 1.436032333208e-01 1.685561353186e-04 2.451620110715e+01
6.550000000000e+02 1.429932189940e-01 1.806153188170e-04 2.448856203349e+01
6.552500000000e+02 1.427492054321e-01 1.914443156006e-04 2.446120100420e+01
6.555000000000e+02 1.429086573392e-01 2.008415471056e-04 2.443410955522e+01
6.557500000000e+02 1.435025548671e-01 2.086249789971e-04 2.440727659643e+01
6.560000000000e+02 1.445549750618e-01 2.146349528560e-04 2.438068816204e+01
6.562500000000e+02 1.460827128282e-01 2.187370370241e-04 2.435432711764e+01
6.565000000000e+02 1.480951199285e-01 2.208241922555e-04 2.432817296976e+01
6.567500000000e+02 1.505940399286e-01 2.208186553490e-04 2.430220169586e+01
6.570000000000e+02 1.535738781061e-01 2.186733544051e-04 2.427638559398e+01
6.572500000000e+02 1.570218556321e-01 2.143727186871e-04 2.425069324592e+01
6.575000000000e+02 1.609182929822e-01 2.079332578044e-04 2.422508942432e+01
6.577500000000e+02 1.652371422959e-01 1.994032167803e-04 2.419953519113e+01
6.580000000000e+02 1.699465156536e-01 1.888621841237e-04 2.417398790973e+01
6.582500000000e+02 1.750094071923e-01 1.764199642021e-04 2.414840145863e+01
6.585000000000e+02 1.803844134912e-01 1.622147956258e-04 2.412272637200e+01
6.587500000000e+02 1.860265819847e-01 1.464112671381e-04 2.409691013910e+01
6.590000000000e+02 1.918882914298e-01 1.291978365380e-04 2.407089753220e+01
6.592500000000e+02 1.979201224066e-01 1.107839685562e-04 2.404463095135e+01
6.595000000000e+02 2.040717730947e-01 9.139675806792e-05 2.401805089705e+01
6.597500000000e+02 2.102929597002e-01 7.127729792880e-05 2.399109645502e+01
6.600000000000e+02 2.165342405317e-01 5.067704146072e-05 2.396370582794e+01
6.602500000000e+02 2.227478338362e-01 2.985389585665e-05 2.393581693577e+01
6.605000000000e+02 2.288883383245e-01 9.068102302650e-06 2.390736802819e+01
6.607500000000e+02 2.349133959911e-01 -1.142202970974e-05 2.387829836147e+01
6.610000000000e+02 2.407842299772e-01 -3.136411553906e-05 2.384854886998e+01
6.612500000000e+02 2.464661127666e-01 -5.051567484779e-05 2.381806285731e+01
6.615000000000e+02 2.519287107012e-01 -6.864801052609e-05 2.378678671451e+01
6.617500000000e+02 2.571463308631e-01 -8.554993881973e-05 2.375467059507e+01
6.620000000000e+02 2.620980539804e-01 -1.010311081481e-04 2.372166911868e+01
6.622500000000e+02 2.667677664018e-01 -1.149249101166e-04 2.368774198178e+01
6.625000000000e+02 2.711440953074e-01 -1.270911702979e-04 2.365285461460e+01
6.627500000000e+02 2.752202451086e-01 -1.374182045156e-04 2.361697871233e+01
6.630000000000e+02 2.789937776270e-01 -1.458245791161e-04 2.358009272595e+01
6.632500000000e+02 2.824662933057e-01 -1.522603152049e-04 2.354218232778e+01
6.635000000000e+02 2.856430895465e-01 -1.567074882406e-04 2.350324073386e+01
6.637500000000e+02 2.885327406530e-01 -1.591801513782e-04 2.346326895445e+01
6.640000000000e+02 2.911466943216e-01 -1.597240814859e-04 2.342227602246e+01
6.642500000000e+02 2.934987984198e-01 -1.584154630660e-04 2.338027899439e+01
6.645000000000e+02 2.956048872124e-01 -1.553595211522e-04 2.333730301475e+01
6.647500000000e+02 2.974823147237e-01 -1.506882555255e-04 2.329338111457e+01
6.650000000000e+02 2.991495709360e-01 -1.445580074679e-04 2.324855405788e+01
6.652500000000e+02 3.006258855077e-01 -1.371463674881e-04 2.320287002712e+01
6.655000000000e+02 3.019309066545e-01 -1.286488867697e-04 2.315638423238e+01
6.657500000000e+02 3.030843999498e-01 -1.192753195540e-04 2.310915839600e+01
6.660000000000e+02 3.041060380930e-01 -1.092458367553e-04 2.306126028700e+01
6.662500000000e+02 3.050152237274e-01 -9.878698268884e-05 2.301276310923e+01
6.665000000000e+02 3.058309865151e-01 -8.812750240343e-05 2.296374484591e+01
6.667500000000e+02 3.065719310290e-01 -7.749420951322e-05 2.291428758645e+01
6.670000000000e+02 3.072562489782e-01 -6.710787738272e-05 2.286447688673e+01
6.672500000000e+02 3.079017543268e-01 -5.717952003521e-05 2.281440096267e+01
6.675000000000e+02 3.085259925721e-01 -4.790681245293e-05 2.276415015898e+01
6.677500000000e+02 3.091463277412e-01 -3.947074514519e-05 2.271381617823e+01
6.680000000000e+02 3.097800584503e-01 -3.203292866699e-05 2.266349144953e+01
6.682500000000e+02 3.104445105390e-01 -2.573322585784e-05 2.261326855523e+01
6.685000000000e+02 3.111571189571e-01 -2.068798230297e-05 2.256323975160e+01
6.687500000000e+02 3.119354284303e-01 -1.698841064793e-05 2.251349637527e+01
6.690000000000e+02 3.127970791766e-01 -1.470021282255e-05 2.246412848761e+01
6.692500000000e+02 3.137596874293e-01 -1.386338506862e-05 2.241522457010e+01
6.695000000000e+02 3.148406881883e-01 -1.449266947213e-05 2.236687112893e+01
6.697500000000e+02 3.160570799948e-01 -1.657847543495e-05 2.231915260662e+01
6.700000000000e+02 3.174251108938e-01 -2.008829503556e-05 2.227215117362e+01
6.702500000000e+02 3.189599260547e-01 -2.496871248902e-05 2.222594660777e+01
6.705000000000e+02 3.206751479791e-01 -3.114748632132e-05 2.218061637233e+01
6.707500000000e+02 3.225824452712e-01 -3.853585416203e-05 2.213623557089e+01
6.710000000000e+02 3.246910964692e-01 -4.703123024497e-05 2.209287705928e+01
6.712500000000e+02 3.270075973438e-01 -5.651992975938e-05 2.205061150860e+01
6.715000000000e+02 3.295352526777e-01 -6.687985499034e-05 2.200950762286e+01
6.717500000000e+02 3.322738891145e-01 -7.798317994760e-05 2.196963225701e+01
6.720000000000e+02 3.352196152198e-01 -8.969887773148e-05 2.193105061344e+01
6.722500000000e+02 3.383647149415e-01 -1.018950810841e-04 2.189382637191e+01
6.725000000000e+02 3.416975836114e-01 -1.144412361233e-04 2.185802193217e+01
6.727500000000e+02 3.452028754459e-01 -1.272100024413e-04 2.182369846972e+01
6.730000000000e+02 3.488616639298e-01 -1.400789259235e-04 2.179091613751e+01
6.732500000000e+02 3.526518364973e-01 -1.529317949752e-04 2.175973403536e+01
6.735000000000e+02 3.565484802039e-01 -1.656596939523e-04 2.173021032989e+01
6.737500000000e+02 3.605244827325e-01 -1.781619502826e-04 2.170240210869e+01
6.740000000000e+02 3.645511246046e-01 -1.903467532561e-04 2.167636536699e+01
6.742500000000e+02 3.685987832798e-01 -2.021314720926e-04 2.165215478343e+01
6.745000000000e+02 3.726376979653e-01 -2.134428999028e-04 2.162982345382e+01
6.747500000000e+02 3.766386759831e-01 -2.242171634883e-04 2.160942264710e+01
6.750000000000e+02 3.805738553024e-01 -2.343995967140e-04 2.159100138894e+01
6.752500000000e+02 3.844174135596e-01 -2.439444660780e-04 2.157460601139e+01
6.755000000000e+02 3.881461527287e-01 -2.528144734810e-04 2.156027974805e+01
6.757500000000e+02 3.917400531278e-01 -2.609803171716e-04 2.154806218316e+01
6.760000000000e+02 3.951826495083e-01 -2.684200779104e-04 2.153798875712e+01
6.762500000000e+02 3.984613044099e-01 -2.751187064121e-04 2.153009022215e+01
6.765000000000e+02 4.015672806255e-01 -2.810673830983e-04 2.152439218503e+01
6.767500000000e+02 4.044956904510e-01 -2.862630414805e-04 2.152091462493e+01
6.770000000000e+02 4.072452623509e-01 -2.907078880767e-04 2.151967146579e+01
6.772500000000e+02 4.098179600861e-01 -2.944090010145e-04 2.152067024797e+01
6.775000000000e+02 4.122184893195e-01 -2.973780833411e-04 2.152391179758e+01
6.777500000000e+02 4.144536915137e-01 -2.996312138939e-04 2.152939009023e+01
6.780000000000e+02 4.165318927127e-01 -3.011887685570e-04 2.153709206014e+01
6.782500000000e+02 4.184622307166e-01 -3.020753182954e-04 2.154699762627e+01
6.785000000000e+02 4.202540170383e-01 -3.023195995049e-04 2.155907971471e+01
6.787500000000e+02 4.219161653113e-01 -3.019544271771e-04 2.157330435073e+01
6.790000000000e+02 4.234567484410e-01 -3.010165628065e-04 2.158963093148e+01
6.792500000000e+02 4.248826773107e-01 -2.995464678557e-04 2.160801238760e+01
6.795000000000e+02 4.261995653531e-01 -2.975879299226e-04 2.162839559638e+01
6.797500000000e+02 4.274117348214e-01 -2.951874990617e-04 2.165072162711e+01
6.800000000000e+02 4.285223995732e-01 -2.923938092056e-04 2.167492622940e+01
6.802500000000e+02 4.295339676500e-01 -2.892567866828e-04 2.170094018854e+01
6.805000000000e+02 4.304484317895e-01 -2.858266947795e-04 2.172868971928e+01
6.807500000000e+02 4.312678271904e-01 -2.821531716709e-04 2.175809698348e+01
6.810000000000e+02 4.319946715842e-01 -2.782842900349e-04 2.178908047021e+01
6.812500000000e+02 4.326323590623e-01 -2.742657085991e-04 2.182155545010e+01
6.815000000000e+02 4.331854565475e-01 -2.701399879388e-04 2.185543441454e+01
6.817500000000e+02 4.336598715383e-01 -2.659461370637e-04 2.189062750753e+01
6.820000000000e+02 4.340628414738e-01 -2.617194104149e-04 2.192704290500e+01
6.822500000000e+02 4.344027748918e-01 -2.574913859669e-04 2.196458730877e+01
6.825000000000e+02 4.346888958761e-01 -2.532901522713e-04 2.200316632474e+01
6.827500000000e+02 4.349307353402e-01 -2.491409545045e-04 2.204268483403e+01
6.830000000000e+02 4.351374931247e-01 -2.450670573912e-04 2.208304751785e+01
6.832500000000e+02 4.353172943004e-01 -2.410905211086e-04 2.212415919437e+01
6.835000000000e+02 4.354764058652e-01 -2.372330501116e-04 2.216592531633e+01
6.837500000000e+02 4.356184472562e-01 -2.335167661365e-04 2.220825249867e+01
6.840000000000e+02 4.357436873990e-01 -2.299647548559e-04 2.225104893747e+01
6.842500000000e+02 4.358484538169e-01 -2.266013464346e-04 2.229422507244e+01
6.845000000000e+02 4.359247701039e-01 -2.234520238875e-04 2.233769407127e+01
6.847500000000e+02 4.359602179887e-01 -2.205432863425e-04 2.238137255522e+01
6.850000000000e+02 4.359381478842e-01 -2.179016788259e-04 2.242518114542e+01
6.852500000000e+02 4.358381798849e-01 -2.155526573792e-04 2.246904520287e+01
6.855000000000e+02 4.356370855011e-01 -2.135192063197e-04 2.251289541788e+01
6.857500000000e+02 4.353099667797e-01 -2.118202508286e-04 2.255666844248e+01
6.860000000000e+02 4.348317345281e-01 -2.104690068856e-04 2.260030739376e+01
6.862500000000e+02 4.341787339675e-01 -2.094713641157e-04 2.264376236626e+01
6.865000000000e+02 4.333304900037e-01 -2.088244801350e-04 2.268699074664e+01
6.867500000000e+02 4.322713918526e-01 -2.085156853589e-04 2.272995744342e+01
6.870000000000e+02 4.309922085025e-01 -2.085220098892e-04 2.277263493282e+01
6.872500000000e+02 4.294912591222e-01 -2.088099105429e-04 2.281500323542e+01
6.875000000000e+02 4.277751723499e-01 -2.093358461040e-04 2.285704968347e+01
6.877500000000e+02 4.258591232054e-01 -2.100474823630e-04 2.289876855014e+01
6.880000000000e+02 4.237664581711e-01 -2.108853415917e-04 2.294016063662e+01
6.882500000000e+02 4.215277820093e-01 -2.117851085723e-04 2.298123266510e+01
6.885000000000e+02 4.191794689401e-01 -2.126801933387e-04 2.302199669080e+01
6.887500000000e+02 4.167617799143e-01 -2.135046843508e-04 2.306246937745e+01
6.890000000000e+02 4.143166406109e-01 -2.141962239745e-04 2.310267131386e+01
6.892500000000e+02 4.118853286236e-01 -2.146989097362e-04 2.314262625616e+01
6.895000000000e+02 4.095061821250e-01 -2.149656565814e-04 2.318236040437e+01
6.897500000000e+02 4.072125667311e-01 -2.149602869228e-04 2.322190166557e+01
6.900000000000e+02 4.050312290863e-01 -2.146589635458e-04 2.326127894728e+01
6.902500000000e+02 4.029811735553e-01 -2.140507579055e-04 2.330052145082e+01
6.905000000000e+02 4.010731481798e-01 -2.131373566727e-04 2.333965801263e+01
6.907500000000e+02 3.993097625354e-01 -2.119322589959e-04 2.337871645065e+01
6.910000000000e+02 3.976862039801e-01 -2.104590178285e-04 2.341772299052e+01
6.912500000000e+02 3.961914804433e-01 -2.087486184719e-04 2.345670168724e+01
6.915000000000e+02 3.948100594961e-01 -2.068369385541e-04 2.349567392910e+01
6.917500000000e+02 3.935237578720e-01 -2.047617017908e-04 2.353465800385e+01
6.920000000000e+02 3.923137158732e-01 -2.025593450781e-04 2.357366870813e+01
6.922500000000e+02 3.911622830232e-01 -2.002620727299e-04 2.361271706510e+01
6.925000000000e+02 3.900546842705e-01 -1.978951625368e-04 2.365181004527e+01
6.927500000000e+02 3.889803117466e-01 -1.954751841543e-04 2.369095040075e+01
6.930000000000e+02 3.879335525286e-01 -1.930087245627e-04 2.373013658257e+01
6.932500000000e+02 3.869141209196e-01 -1.904918146155e-04 2.376936260887e+01
6.935000000000e+02 3.859268076061e-01 -1.879105971991e-04 2.380861812105e+01
6.937500000000e+02 3.849807378660e-01 -1.852424430818e-04 2.384788833945e+01
6.940000000000e+02 3.840881032476e-01 -1.824579461505e-04 2.388715419776e+01
6.942500000000e+02 3.832625326119e-01 -1.795237424075e-04 2.392639239793e+01
6.945000000000e+02 3.825171398677e-01 -1.764057275746e-04 2.396557565624e+01
6.947500000000e+02 3.818624516588e-01 -1.730725720572e-04 2.400467288206e+01
6.950000000000e+02 3.813043407514e-01 -1.694992086655e-04 2.404364953983e+01
6.952500000000e+02 3.808421619606e-01 -1.656700191437e-04 2.408246811555e+01
6.955000000000e+02 3.804672846855e-01 -1.615814318455e-04 2.412108859443e+01
6.957500000000e+02 3.801621880511e-01 -1.572436228026e-04 2.415946916350e+01
6.960000000000e+02 3.799002748400e-01 -1.526811013201e-04 2.419756695554e+01
6.962500000000e+02 3.796465186793e-01 -1.479320507561e-04 2.423533889824e+01
6.965000000000e+02 3.793589529482e-01 -1.430463775221e-04 2.427274266518e+01
6.967500000000e+02 3.789909664634e-01 -1.380825155964e-04 2.430973753094e+01
6.970000000000e+02 3.784942567789e-01 -1.331032986881e-04 2.434628530872e+01
6.972500000000e+02 3.778222354815e-01 -1.281712030795e-04 2.438235114961e+01
6.975000000000e+02 3.769335640929e-01 -1.233434463657e-04 2.441790428374e+01
6.977500000000e+02 3.757955074968e-01 -1.186673188282e-04 2.445291846281e+01
6.980000000000e+02 3.743867458331e-01 -1.141765590762e-04 2.448737241745e+01
6.982500000000e+02 3.726993116650e-01 -1.098888035564e-04 2.452124990343e+01
6.985000000000e+02 3.707394240498e-01 -1.058049477023e-04 2.455453977858e+01
6.987500000000e+02 3.685270505285e-01 -1.019101726913e-04 2.458723578716e+01
6.990000000000e+02 3.660942042415e-01 -9.817681030992e-05 2.461933620896e+01
6.992500000000e+02 3.634821147941e-01 -9.456891710443e-05 2.465084361534e+01
6.995000000000e+02 3.607375505268e-01 -9.104776173560e-05 2.468176433755e+01
6.997500000000e+02 3.579087157132e-01 -8.757803467178e-05 2.471210823711e+01
7.000000000000e+02 3.550411771335e-01 -8.413365043678e-05 2.474188826809e+01
7.002500000000e+02 3.521743197061e-01 -8.070273656625e-05 2.477112026764e+01
7.005000000000e+02 3.493387692716e-01 -7.729104501450e-05 2.479982286904e+01
7.007500000000e+02 3.465550596345e-01 -7.392322976060e-05 2.482801727271e+01
7.010000000000e+02 3.438337338109e-01 -7.064197958230e-05 2.485572730239e+01
7.012500000000e+02 3.411768083229e-01 -6.750489216945e-05 2.488297935140e+01
7.015000000000e+02 3.385803864798e-01 -6.457952587911e-05 2.490980246341e+01
7.017500000000e+02 3.360380414245e-01 -6.193710815901e-05 2.493622818719e+01
7.020000000000e+02 3.335444723246e-01 -5.964574343150e-05 2.496229058922e+01
7.022500000000e+02 3.310989091950e-01 -5.776384598583e-05 2.498802609174e+01
7.025000000000e+02 3.287077517424e-01 -5.633459752543e-05 2.501347338190e+01
7.027500000000e+02 3.263860823597e-01 -5.538210182216e-05 2.503867303506e+01
7.030000000000e+02 3.241577406351e-01 -5.490958512064e-05 2.506366744245e+01
7.032500000000e+02 3.220539922800e-01 -5.489993004509e-05 2.508850033871e+01
7.035000000000e+02 3.201108335060e-01 -5.531820773125e-05 2.511321673547e+01
7.037500000000e+02 3.183653614394e-01 -5.611606265526e-05 2.513786245886e+01
7.040000000000e+02 3.168515565990e-01 -5.723704203886e-05 2.516248410038e+01
7.042500000000e+02 3.155961158687e-01 -5.862240578818e-05 2.518712862904e+01
7.045000000000e+02 3.146147907304e-01 -6.021642893432e-05 2.521184323627e+01
7.047500000000e+02 3.139097192670e-01 -6.197054039614e-05 2.523667521066e+01
7.050000000000e+02 3.134681249753e-01 -6.384591365118e-05 2.526167153204e+01
7.052500000000e+02 3.132624672684e-01 -6.581399960951e-05 2.528687869643e+01
7.055000000000e+02 3.132520359919e-01 -6.785510770275e-05 2.531234248393e+01
7.057500000000e+02 3.133858127426e-01 -6.995538680984e-05 2.533810747815e+01
7.060000000000e+02 3.136061471847e-01 -7.210247659112e-05 2.536421678524e+01
7.062500000000e+02 3.138528596258e-01 -7.428068551478e-05 2.539071160197e+01
7.065000000000e+02 3.140672232822e-01 -7.646624379371e-05 2.541763091915e+01
7.067500000000e+02 3.141954679351e-01 -7.862338308946e-05 2.544501096620e+01
7.070000000000e+02 3.141913252896e-01 -8.070172183516e-05 2.547288496042e+01
7.072500000000e+02 3.140174896645e-01 -8.263542597856e-05 2.550128272477e+01
7.075000000000e+02 3.136458493482e-01 -8.434410358161e-05 2.553023051193e+01
7.077500000000e+02 3.130566832352e-01 -8.573549308347e-05 2.555975060192e+01
7.080000000000e+02 3.122368878553e-01 -8.670954462614e-05 2.558986133298e+01
7.082500000000e+02 3.111777345968e-01 -8.716345319840e-05 2.562057678564e+01
7.085000000000e+02 3.098723906927e-01 -8.699706737477e-05 2.565190675609e+01
7.087500000000e+02 3.083136301019e-01 -8.611809753875e-05 2.568385676115e+01
7.090000000000e+02 3.064921121105e-01 -8.444657068808e-05 2.571642775910e+01
7.092500000000e+02 3.043953314743e-01 -8.191819538814e-05 2.574961629428e+01
7.095000000000e+02 3.020075079834e-01 -7.848628348326e-05 2.578341417451e+01
7.097500000000e+02 2.993102705678e-01 -7.412234337152e-05 2.581780860120e+01
7.100000000000e+02 2.962841362046e-01 -6.881524746350e-05 2.585278185557e+01
7.102500000000e+02 2.929104892514e-01 -6.256947751589e-05 2.588831127611e+01
7.105000000000e+02 2.891738152905e-01 -5.540271591737e-05 2.592436926717e+01
7.107500000000e+02 2.850639225654e-01 -4.734306808444e-05 2.596092304570e+01
7.110000000000e+02 2.805778386616e-01 -3.842658862532e-05 2.599793473826e+01
7.112500000000e+02 2.757211810283e-01 -2.869521199392e-05 2.603536134244e+01
7.115000000000e+02 2.705088519465e-01 -1.819550220589e-05 2.607315493794e+01
7.117500000000e+02 2.649650140844e-01 -6.978023382365e-06 2.611126261876e+01
7.120000000000e+02 2.591223549022e-01 4.902338305076e-06 2.614962681549e+01
7.122500000000e+02 2.530207680719e-01 1.738554682698e-05 2.618818547192e+01
7.125000000000e+02 2.467056366971e-01 3.040517673094e-05 2.622687246476e+01
7.127500000000e+02 2.402258875212e-01 4.388716491468e-05 2.626561766911e+01
7.130000000000e+02 2.336320612528e-01 5.774852825768e-05 2.630434758754e+01
7.132500000000e+02 2.269745555811e-01 7.189673812560e-05 2.634298541523e+01
7.135000000000e+02 2.203022110730e-01 8.622968717200e-05 2.638145169511e+01
7.137500000000e+02 2.136613005614e-01 1.006364421203e-04 2.641966440262e+01
7.140000000000e+02 2.070949733772e-01 1.149985730331e-04 2.645753958075e+01
7.142500000000e+02 2.006431012320e-01 1.291923184182e-04 2.649499163300e+01
7.145000000000e+02 1.943424518222e-01 1.430912132978e-04 2.653193360945e+01
7.147500000000e+02 1.882270779682e-01 1.565689038441e-04 2.656827790750e+01
7.150000000000e+02 1.823287863819e-01 1.695022162448e-04 2.660393646504e+01
7.152500000000e+02 1.766775688971e-01 1.817739664032e-04 2.663882135601e+01
7.155000000000e+02 1.713018855989e-01 1.932754561405e-04 2.667284542886e+01
7.157500000000e+02 1.662287383657e-01 2.039086017729e-04 2.670592262263e+01
7.160000000000e+02 1.614834891165e-01 2.135874381349e-04 2.673796870102e+01
7.162500000000e+02 1.570894440190e-01 2.222391213560e-04 2.676890178042e+01
7.165000000000e+02 1.530672213673e-01 2.298044204172e-04 2.679864308656e+01
7.167500000000e+02 1.494340122966e-01 2.362378058727e-04 2.682711736311e+01
7.170000000000e+02 1.462027785362e-01 2.415071786205e-04 2.685425363659e+01
7.172500000000e+02 1.433814991157e-01 2.455934596548e-04 2.687998575101e+01
7.175000000000e+02 1.409725341832e-01 2.484900554522e-04 2.690425309459e+01
7.177500000000e+02 1.389722147466e-01 2.502023371422e-04 2.692700090063e+01
7.180000000000e+02 1.373706224528e-01 2.507472247177e-04 2.694818105281e+01
7.182500000000e+02 1.361516791711e-01 2.501528424086e-04 2.696775225132e+01
7.185000000000e+02 1.352934251606e-01 2.484583387832e-04 2.698568071728e+01
7.187500000000e+02 1.347685823204e-01 2.457137230937e-04 2.700194024602e+01
7.190000000000e+02 1.345452145338e-01 2.419798133940e-04 2.701651277486e+01
7.192500000000e+02 1.345875697263e-01 2.373280993724e-04 2.702938829765e+01
7.195000000000e+02 1.348568974918e-01 2.318405465345e-04 2.704056526387e+01
7.197500000000e+02 1.353123234800e-01 2.256092277695e-04 2.705005037170e+01
7.200000000000e+02 1.359116193579e-01 2.187357163883e-04 2.705785861594e+01
7.202500000000e+02 1.366118651331e-01 2.113302928931e-04 2.706401322926e+01
7.205000000000e+02 1.373700511967e-01 2.035108440280e-04 2.706854523554e+01
7.207500000000e+02 1.381435018255e-01 1.954015526854e-04 2.707149320697e+01
7.210000000000e+02 1.388901886276e-01 1.871313412105e-04 2.707290291715e+01
7.212500000000e+02 1.395690014354e-01 1.788321615108e-04 2.707282662396e+01
7.215000000000e+02 1.401398955538e-01 1.706371864098e-04 2.707132257742e+01
7.217500000000e+02 1.405640432633e-01 1.626789340080e-04 2.706845428074e+01
7.220000000000e+02 1.408039451795e-01 1.550874068355e-04 2.706428985536e+01
7.222500000000e+02 1.408236184536e-01 1.479885086407e-04 2.705890105766e+01
7.225000000000e+02 1.405887720042e-01 1.415023245871e-04 2.705236252486e+01
7.227500000000e+02 1.400670374737e-01 1.357416870596e-04 2.704475099530e+01
7.230000000000e+02 1.392282814771e-01 1.308110599599e-04 2.703614424007e+01
7.232500000000e+02 1.380449231243e-01 1.268055168900e-04 2.702662026579e+01
7.235000000000e+02 1.364922699469e-01 1.238099581885e-04 2.701625651164e+01
7.237500000000e+02 1.345489039888e-01 1.218986207257e-04 2.700512879626e+01
7.240000000000e+02 1.321969892382e-01 1.211346208290e-04 2.699331070047e+01
7.242500000000e+02 1.294225998072e-01 1.215697191363e-04 2.698087255678e+01
7.245000000000e+02 1.262159376871e-01 1.232441174332e-04 2.696788091631e+01
7.247500000000e+02 1.225715378132e-01 1.261865320891e-04 2.695439764464e+01
7.250000000000e+02 1.184883350985e-01 1.304140333096e-04 2.694047950077e+01
7.252500000000e+02 1.139697106432e-01 1.359322007118e-04 2.692617740075e+01
7.255000000000e+02 1.090234182735e-01 1.427351383989e-04 2.691153602354e+01
7.257500000000e+02 1.036614548636e-01 1.508055245894e-04 2.689659347316e+01
7.260000000000e+02 9.789989147730e-02 1.601148073725e-04 2.688138085030e+01
7.262500000000e+02 9.175863304609e-02 1.706233256417e-04 2.686592213428e+01
7.265000000000e+02 8.526116633211e-02 1.822805499397e-04 2.685023405120e+01
7.267500000000e+02 7.843428511366e-02 1.950254028921e-04 2.683432605304e+01
7.270000000000e+02 7.130779598966e-02 2.087866263363e-04 2.681820047437e+01
7.272500000000e+02 6.391425082249e-02 2.234833260197e-04 2.680185262036e+01
7.275000000000e+02 5.628865919621e-02 2.390255709902e-04 2.678527110549e+01
7.277500000000e+02 4.846820642448e-02 2.553151236557e-04 2.676843824014e+01
7.280000000000e+02 4.049199310668e-02 2.722463567300e-04 2.675133039559e+01
7.282500000000e+02 3.240074597649e-02 2.897071716731e-04 2.673391857716e+01
7.285000000000e+02 2.423653434271e-02 3.075801143340e-04 2.671616894135e+01
7.287500000000e+02 1.604247737654e-02 3.257434478691e-04 2.669804339422e+01
7.290000000000e+02 7.862400054489e-03 3.440725094566e-04 2.667950023480e+01
7.292500000000e+02 -2.594970356200e-04 3.624409872946e-04 2.666049478876e+01
7.295000000000e+02 -8.279044183887e-03 3.807220992580e-04 2.664098005835e+01
7.297500000000e+02 -1.615249195300e-02 3.987897815120e-04 2.662090738000e+01
7.300000000000e+02 -2.383697311540e-02 4.165198195481e-04 2.660022704396e+01
7.302500000000e+02 -3.129095364269e-02 4.337913188672e-04 2.657888891966e+01
7.305000000000e+02 -3.847471481308e-02 4.504876717594e-04 2.655684304088e+01
7.307500000000e+02 -4.535085749335e-02 4.664975693797e-04 2.653404011662e+01
7.310000000000e+02 -5.188476458208e-02 4.817159281611e-04 2.651043208477e+01
7.312500000000e+02 -5.804507584108e-02 4.960447641118e-04 2.648597254567e+01
7.315000000000e+02 -6.380414672940e-02 5.093940017873e-04 2.646061713020e+01
7.317500000000e+02 -6.913842939307e-02 5.216821297397e-04 2.643432392346e+01
7.320000000000e+02 -7.402883896265e-02 5.328368318070e-04 2.640705371643e+01
7.322500000000e+02 -7.846105562961e-02 5.427955562724e-04 2.637877028614e+01
7.325000000000e+02 -8.242577259057e-02 5.515060055481e-04 2.634944052813e+01
7.327500000000e+02 -8.591884494306e-02 5.589265574974e-04 2.631903471758e+01
7.330000000000e+02 -8.894141152618e-02 5.650266422566e-04 2.628752649180e+01
7.332500000000e+02 -9.149990583567e-02 5.697870914461e-04 2.625489304586e+01
7.335000000000e+02 -9.360603366903e-02 5.732003900485e-04 2.622111504044e+01
7.337500000000e+02 -9.527662486759e-02 5.752708724893e-04 2.618617674020e+01
7.340000000000e+02 -9.653348497124e-02 5.760148679522e-04 2.615006586388e+01
7.342500000000e+02 -9.740311105767e-02 5.754607631167e-04 2.611277368943e+01
7.345000000000e+02 -9.791640311354e-02 5.736488980277e-04 2.607429486054e+01
7.347500000000e+02 -9.810827879653e-02 5.706315065503e-04 2.603462748239e+01
7.350000000000e+02 -9.801727362992e-02 5.664723560880e-04 2.599377290204e+01
7.352500000000e+02 -9.768506611769e-02 5.612464837767e-04 2.595173579714e+01
7.355000000000e+02 -9.715600064074e-02 5.550395625002e-04 2.590852395354e+01
7.357500000000e+02 -9.647655155853e-02 5.479473834516e-04 2.586414832844e+01
7.360000000000e+02 -9.569478383177e-02 5.400750305330e-04 2.581862290300e+01
7.362500000000e+02 -9.485979178323e-02 5.315360553423e-04 2.577196465159e+01
7.365000000000e+02 -9.402113486357e-02 5.224513538113e-04 2.572419339697e+01
7.367500000000e+02 -9.322824773766e-02 5.129482490334e-04 2.567533184878e+01
7.370000000000e+02 -9.252987599128e-02 5.031592291616e-04 2.562540548230e+01
7.372500000000e+02 -9.197351530463e-02 4.932205872265e-04 2.557444240842e+01
7.375000000000e+02 -9.160484553195e-02 4.832711135509e-04 2.552247343347e+01
7.377500000000e+02 -9.146721088699e-02 4.734506419070e-04 2.546953184649e+01
7.380000000000e+02 -9.160110071159e-02 4.638988429320e-04 2.541565348718e+01
7.382500000000e+02 -9.204367840046e-02 4.547535640219e-04 2.536087654222e+01
7.385000000000e+02 -9.282832990753e-02 4.461495986992e-04 2.530524160551e+01
7.387500000000e+02 -9.398427014421e-02 4.382171045470e-04 2.524879148169e+01
7.390000000000e+02 -9.553618070906e-02 4.310804220634e-04 2.519157123666e+01
7.392500000000e+02 -9.750390654301e-02 4.248565858480e-04 2.513362802061e+01
7.395000000000e+02 -9.990221432135e-02 4.196541753641e-04 2.507501104035e+01
7.397500000000e+02 -1.027405997051e-01 4.155721517498e-04 2.501577152190e+01
7.400000000000e+02 -1.060231763023e-01 4.126986543725e-04 2.495596253898e+01
7.402500000000e+02 -1.097486233103e-01 4.111101108521e-04 2.489563902450e+01
7.405000000000e+02 -1.139102044227e-01 4.108702468150e-04 2.483485764309e+01
7.407500000000e+02 -1.184958668051e-01 4.120292825737e-04 2.477367668374e+01
7.410000000000e+02 -1.234884028315e-01 4.146232911882e-04 2.471215602381e+01
7.412500000000e+02 -1.288656921313e-01 4.186736259937e-04 2.465035700751e+01
7.415000000000e+02 -1.346009970851e-01 4.241864578891e-04 2.458834232378e+01
7.417500000000e+02 -1.406633355716e-01 4.311525431645e-04 2.452617594794e+01
7.420000000000e+02 -1.470179060116e-01 4.395470591151e-04 2.446392299816e+01
7.422500000000e+02 -1.536265581840e-01 4.493296417153e-04 2.440164962166e+01
7.425000000000e+02 -1.604483157956e-01 4.604446268335e-04 2.433942284776e+01
7.427500000000e+02 -1.674399356751e-01 4.728213669733e-04 2.427731047073e+01
7.430000000000e+02 -1.745564884645e-01 4.863747527654e-04 2.421538086026e+01
7.432500000000e+02 -1.817519703369e-01 5.010058898970e-04 2.415370280664e+01
7.435000000000e+02 -1.889799189162e-01 5.166029693949e-04 2.409234531589e+01
7.437500000000e+02 -1.961940413025e-01 5.330423171207e-04 2.403137740338e+01
7.440000000000e+02 -2.033488363524e-01 5.501895229465e-04 2.397086786989e+01
7.442500000000e+02 -2.104001999552e-01 5.679006898090e-04 2.391088503591e+01
7.445000000000e+02 -2.173060225621e-01 5.860239183279e-04 2.385149648692e+01
7.447500000000e+02 -2.240267467927e-01 6.044007636858e-04 2.379276878836e+01
7.450000000000e+02 -2.305258900399e-01 6.228677898459e-04 2.373476715323e+01
7.452500000000e+02 -2.367705513379e-01 6.412583408819e-04 2.367755515709e+01
7.455000000000e+02 -2.427318366540e-01 6.594042530832e-04 2.362119436576e+01
7.457500000000e+02 -2.483852498629e-01 6.771376680097e-04 2.356574399759e+01
7.460000000000e+02 -2.537110185319e-01 6.942928393736e-04 2.351126058878e+01
7.462500000000e+02 -2.586942996870e-01 7.107078905069e-04 2.345779759120e+01
7.465000000000e+02 -2.633253410130e-01 7.262266667934e-04 2.340540503088e+01
7.467500000000e+02 -2.675995209481e-01 7.407004740701e-04 2.335412915725e+01
7.470000000000e+02 -2.715173167634e-01 7.539898456615e-04 2.330401208853e+01
7.472500000000e+02 -2.750841694835e-01 7.659662369908e-04 2.325509148004e+01
7.475000000000e+02 -2.783102849505e-01 7.765136606035e-04 2.320740026761e+01
7.477500000000e+02 -2.812103258049e-01 7.855302919839e-04 2.316096632364e+01
7.480000000000e+02 -2.838030533846e-01 7.929298508306e-04 2.311581225457e+01
7.482500000000e+02 -2.861109117634e-01 7.986430441235e-04 2.307195522774e+01
7.485000000000e+02 -2.881595024282e-01 8.026189264620e-04 2.302940675849e+01
7.487500000000e+02 -2.899770845331e-01 8.048258567074e-04 2.298817267080e+01
7.490000000000e+02 -2.915939591635e-01 8.052524788136e-04 2.294825298470e+01
7.492500000000e+02 -2.930418829350e-01 8.039083600317e-04 2.290964200273e+01
7.495000000000e+02 -2.943534230522e-01 8.008246952840e-04 2.287232830919e+01
7.497500000000e+02 -2.955613454904e-01 7.960543219943e-04 2.283629497203e+01
7.500000000000e+02 -2.966979718918e-01 7.896718546838e-04 2.280151970221e+01
7.502500000000e+02 -2.977946057078e-01 7.817733328265e-04 2.276797513150e+01
7.505000000000e+02 -2.988809675765e-01 7.724756941912e-04 2.273562914512e+01
7.507500000000e+02 -2.999847069539e-01 7.619159533469e-04 2.270444524575e+01
7.510000000000e+02 -3.011309676988e-01 7.502499741400e-04 2.267438300374e+01
7.512500000000e+02 -3.023420455908e-01 7.376509831798e-04 2.264539852172e+01
7.515000000000e+02 -3.036371222605e-01 7.243078522977e-04 2.261744496708e+01
7.517500000000e+02 -3.050320993531e-01 7.104231224981e-04 2.259047311143e+01
7.520000000000e+02 -3.065395234195e-01 6.962107148721e-04 2.256443191898e+01
7.522500000000e+02 -3.081686074956e-01 6.818934418138e-04 2.253926913588e+01
7.525000000000e+02 -3.099253483079e-01 6.677002545474e-04 2.251493189502e+01
7.527500000000e+02 -3.118127385170e-01 6.538635664800e-04 2.249136732557e+01
7.530000000000e+02 -3.138310417312e-01 6.406161089073e-04 2.246852311372e+01
7.532500000000e+02 -3.159781991288e-01 6.281879629633e-04 2.244634812896e+01
7.535000000000e+02 -3.182502533105e-01 6.168033165003e-04 2.242479294725e+01
7.537500000000e+02 -3.206418671078e-01 6.066773955322e-04 2.240381039046e+01
7.540000000000e+02 -3.231468552166e-01 5.980133332599e-04 2.238335594686e+01
7.542500000000e+02 -3.257588009450e-01 5.909992492447e-04 2.236338830268e+01
7.545000000000e+02 -3.284716353686e-01 5.858053834664e-04 2.234386966861e+01
7.547500000000e+02 -3.312802302253e-01 5.825813669946e-04 2.232476615827e+01
7.550000000000e+02 -3.341809546353e-01 5.814538009623e-04 2.230604796657e+01
7.552500000000e+02 -3.371722545946e-01 5.825240800113e-04 2.228768974224e+01
7.555000000000e+02 -3.402551138579e-01 5.858664600710e-04 2.226967061836e+01
7.557500000000e+02 -3.434334703889e-01 5.915267826783e-04 2.225197446910e+01
7.560000000000e+02 -3.467144336121e-01 5.995214018491e-04 2.223458978129e+01
7.562500000000e+02 -3.501084180499e-01 6.098364691523e-04 2.221750975567e+01
7.565000000000e+02 -3.536290485356e-01 6.224277794428e-04 2.220073223885e+01
7.567500000000e+02 -3.572929068233e-01 6.372210779188e-04 2.218425961640e+01
7.570000000000e+02 -3.611190902217e-01 6.541129254600e-04 2.216809868090e+01
7.572500000000e+02 -3.651286091048e-01 6.729720419484e-04 2.215226044462e+01
7.575000000000e+02 -3.693436147456e-01 6.936410332270e-04 2.213675994310e+01
7.577500000000e+02 -3.737865091863e-01 7.159386725637e-04 2.212161598795e+01
7.580000000000e+02 -3.784789353092e-01 7.396625090571e-04 2.210685094151e+01
7.582500000000e+02 -3.834406791664e-01 7.645917217076e-04 2.209249031686e+01
7.585000000000e+02 -3.886885342058e-01 7.904904307970e-04 2.207856253997e+01
7.587500000000e+02 -3.942351355227e-01 8.171112793431e-04 2.206509878968e+01
7.590000000000e+02 -4.000878183146e-01 8.441989922189e-04 2.205213237996e+01
7.592500000000e+02 -4.062475422553e-01 8.714940894976e-04 2.203969872793e+01
7.595000000000e+02 -4.127079212786e-01 8.987365470538e-04 2.202783493419e+01
7.597500000000e+02 -4.194544180795e-01 9.256693196624e-04 2.201657931104e+01
7.600000000000e+02 -4.264637231515e-01 9.520417436764e-04 2.200597134534e+01
7.602500000000e+02 -4.337033948475e-01 9.776126071451e-04 2.199605121916e+01
7.605000000000e+02 -4.411317669868e-01 1.002152969130e-03 2.198685952952e+01
7.607500000000e+02 -4.486981710929e-01 1.025448694061e-03 2.197843698976e+01
7.610000000000e+02 -4.563434905367e-01 1.047302525972e-03 2.197082409015e+01
7.612500000000e+02 -4.640010171199e-01 1.067535782941e-03 2.196406095066e+01
7.615000000000e+02 -4.715976854511e-01 1.085989676912e-03 2.195818676615e+01
7.617500000000e+02 -4.790555594418e-01 1.102526272425e-03 2.195323967015e+01
7.620000000000e+02 -4.862936001068e-01 1.117029038388e-03 2.194925637472e+01
7.622500000000e+02 -4.932296670762e-01 1.129403131327e-03 2.194627187850e+01
7.625000000000e+02 -4.997826539489e-01 1.139575397796e-03 2.194431914764e+01
7.627500000000e+02 -5.058747309447e-01 1.147494136804e-03 2.194342881755e+01
7.630000000000e+02 -5.114336038370e-01 1.153128683454e-03 2.194362894262e+01
7.632500000000e+02 -5.163947249241e-01 1.156468809254e-03 2.194494451380e+01
7.635000000000e+02 -5.207033540896e-01 1.157524120762e-03 2.194739747664e+01
7.637500000000e+02 -5.243164008960e-01 1.156323260324e-03 2.195100632555e+01
7.640000000000e+02 -5.272039574342e-01 1.152913198380e-03 2.195578572650e+01
7.642500000000e+02 -5.293504503146e-01 1.147358550986e-03 2.196174659365e+01
7.645000000000e+02 -5.307553637270e-01 1.139740936543e-03 2.196889571325e+01
7.647500000000e+02 -5.314335222042e-01 1.130158410756e-03 2.197723567118e+01
7.650000000000e+02 -5.314148526480e-01 1.118724878301e-03 2.198676477482e+01
7.652500000000e+02 -5.307436867422e-01 1.105569704919e-03 2.199747681566e+01
7.655000000000e+02 -5.294775673657e-01 1.090837318647e-03 2.200936133423e+01
7.657500000000e+02 -5.276855813070e-01 1.074686851203e-03 2.202240338023e+01
7.660000000000e+02 -5.254463085454e-01 1.057291835749e-03 2.203658384770e+01
7.662500000000e+02 -5.228453501661e-01 1.038839754114e-03 2.205187924626e+01
7.665000000000e+02 -5.199726177520e-01 1.019531595121e-03 2.206826206670e+01
7.667500000000e+02 -5.169193969868e-01 9.995811831136e-04 2.208570090504e+01
7.670000000000e+02 -5.137753345952e-01 9.792142860240e-04 2.210416066181e+01
7.672500000000e+02 -5.106254912482e-01 9.586673623438e-04 2.212360287639e+01
7.675000000000e+02 -5.075475485257e-01 9.381857844356e-04 2.214398578459e+01
7.677500000000e+02 -5.046093965979e-01 9.180213332404e-04 2.216526493420e+01
7.680000000000e+02 -5.018671477172e-01 8.984295041584e-04 2.218739328897e+01
7.682500000000e+02 -4.993637597013e-01 8.796660775644e-04 2.221032167884e+01
7.685000000000e+02 -4.971283036406e-01 8.619828751968e-04 2.223399891329e+01
7.687500000000e+02 -4.951760000790e-01 8.456232208980e-04 2.225837238297e+01
7.690000000000e+02 -4.935089303283e-01 8.308169059981e-04 2.228338819102e+01
7.692500000000e+02 -4.921174612134e-01 8.177750788579e-04 2.230899148045e+01
7.695000000000e+02 -4.909822282887e-01 8.066849979570e-04 2.233512650953e+01
7.697500000000e+02 -4.900766417574e-01 7.977052276583e-04 2.236173711050e+01
7.700000000000e+02 -4.893696413572e-01 7.909611073366e-04 2.238876670588e+01
7.702500000000e+02 -4.888286095717e-01 7.865411028354e-04 2.241615844481e+01
7.705000000000e+02 -4.884221917218e-01 7.844939129935e-04 2.244385535786e+01
7.707500000000e+02 -4.881228803479e-01 7.848266868668e-04 2.247180044093e+01
7.710000000000e+02 -4.879091996540e-01 7.875043742144e-04 2.249993673560e+01
7.712500000000e+02 -4.877673544936e-01 7.924501122628e-04 2.252820746898e+01
7.715000000000e+02 -4.876922971013e-01 7.995468173651e-04 2.255655615316e+01
7.717500000000e+02 -4.876881407886e-01 8.086397993041e-04 2.258492674278e+01
7.720000000000e+02 -4.877679311254e-01 8.195404017325e-04 2.261326378725e+01
7.722500000000e+02 -4.879527627819e-01 8.320304264997e-04 2.264151271839e+01
7.725000000000e+02 -4.882703246952e-01 8.458673006798e-04 2.266961987642e+01
7.727500000000e+02 -4.887528930303e-01 8.607898277726e-04 2.269753311690e+01
7.730000000000e+02 -4.894348960782e-01 8.765243176051e-04 2.272520174124e+01
7.732500000000e+02 -4.903501047871e-01 8.927910379945e-04 2.275257719310e+01
7.735000000000e+02 -4.915286383191e-01 9.093107081205e-04 2.277961303663e+01
7.737500000000e+02 -4.929938694082e-01 9.258109514220e-04 2.280626565915e+01
7.740000000000e+02 -4.947594769188e-01 9.420323283344e-04 2.283249428860e+01
7.742500000000e+02 -4.968267743412e-01 9.577337460333e-04 2.285826169838e+01
7.745000000000e+02 -4.991826070300e-01 9.726972817587e-04 2.288353413675e+01
7.747500000000e+02 -5.017979332304e-01 9.867317590358e-04 2.290828200911e+01
7.750000000000e+02 -5.046273538121e-01 9.996751701759e-04 2.293247988667e+01
7.752500000000e+02 -5.076096861895e-01 1.011395665441e-03 2.295610682862e+01
7.755000000000e+02 -5.106696590451e-01 1.021791015393e-03 2.297914648294e+01
7.757500000000e+02 -5.137207299996e-01 1.030786935192e-03 2.300158722662e+01
7.760000000000e+02 -5.166688901280e-01 1.038333999497e-03 2.302342214277e+01
7.762500000000e+02 -5.194172714238e-01 1.044403676188e-03 2.304464902510e+01
7.765000000000e+02 -5.218712140762e-01 1.048983872679e-03 2.306527026738e+01
7.767500000000e+02 -5.239434757625e-01 1.052074505515e-03 2.308529256302e+01
7.770000000000e+02 -5.255591309943e-01 1.053683298720e-03 2.310472696784e+01
7.772500000000e+02 -5.266598177796e-01 1.053822529874e-03 2.312358849376e+01
7.775000000000e+02 -5.272069739073e-01 1.052506863848e-03 2.314189594868e+01
7.777500000000e+02 -5.271838014014e-01 1.049752440940e-03 2.315967174058e+01
7.780000000000e+02 -5.265958446534e-01 1.045577276037e-03 2.317694154013e+01
7.782500000000e+02 -5.254701253088e-01 1.040003153926e-03 2.319373436799e+01
7.785000000000e+02 -5.238529488619e-01 1.033058498458e-03 2.321008233189e+01
7.787500000000e+02 -5.218065765493e-01 1.024781930310e-03 2.322602039389e+01
7.790000000000e+02 -5.194050871352e-01 1.015226105355e-03 2.324158661304e+01
7.792500000000e+02 -5.167296992769e-01 1.004461531050e-03 2.325682171931e+01
7.795000000000e+02 -5.138640336022e-01 9.925798629598e-04 2.327176939239e+01
7.797500000000e+02 -5.108895466686e-01 9.796961653915e-04 2.328647601821e+01
7.800000000000e+02 -5.078815362842e-01 9.659501235767e-04 2.330099069965e+01
7.802500000000e+02 -5.049058968594e-01 9.515058940857e-04 2.331536499945e+01
7.805000000000e+02 -5.020168854519e-01 9.365506202303e-04 2.332965305653e+01
7.807500000000e+02 -4.992558654303e-01 9.212914943332e-04 2.334391126137e+01
7.810000000000e+02 -4.966511115138e-01 9.059516119850e-04 2.335819809506e+01
7.812500000000e+02 -4.942185929515e-01 8.907647277849e-04 2.337257394003e+01
7.815000000000e+02 -4.919635853247e-01 8.759690835600e-04 2.338710084354e+01
7.817500000000e+02 -4.898829553671e-01 8.618008523787e-04 2.340184229718e+01
7.820000000000e+02 -4.879678870481e-01 8.484871394735e-04 2.341686291925e+01
7.822500000000e+02 -4.862068585141e-01 8.362390893091e-04 2.343222835632e+01
7.825000000000e+02 -4.845885480737e-01 8.252453103749e-04 2.344800496701e+01
7.827500000000e+02 -4.831044578238e-01 8.156659339938e-04 2.346425950300e+01
7.830000000000e+02 -4.817510281761e-01 8.076279026252e-04 2.348105901141e+01
7.832500000000e+02 -4.805309713403e-01 8.012214716198e-04 2.349847048898e+01
7.835000000000e+02 -4.794536844147e-01 7.964982923604e-04 2.351656057106e+01
7.837500000000e+02 -4.785346606549e-01 7.934713260285e-04 2.353539538834e+01
7.840000000000e+02 -4.777938393685e-01 7.921163145644e-04 2.355504016974e+01
7.842500000000e+02 -4.772530580990e-01 7.923750348588e-04 2.357555906000e+01
7.845000000000e+02 -4.769327608631e-01 7.941597613972e-04 2.359701482801e+01
7.847500000000e+02 -4.768483377503e-01 7.973587932710e-04 2.361946860608e+01
7.850000000000e+02 -4.770064584255e-01 8.018422227430e-04 2.364297964273e+01
7.852500000000e+02 -4.774019068722e-01 8.074677174531e-04 2.366760505457e+01
7.855000000000e+02 -4.780153028841e-01 8.140854083605e-04 2.369339954772e+01
7.857500000000e+02 -4.788121434927e-01 8.215417744000e-04 2.372041508761e+01
7.860000000000e+02 -4.797433671490e-01 8.296819488184e-04 2.374870056080e+01
7.862500000000e+02 -4.807475342961e-01 8.383505864692e-04 2.377830135404e+01
7.865000000000e+02 -4.817544744404e-01 8.473913678334e-04 2.380925888403e+01
7.867500000000e+02 -4.826900555396e-01 8.566454598149e-04 2.384161012868e+01
7.870000000000e+02 -4.834816006419e-01 8.659495888664e-04 2.387538709677e+01
7.872500000000e+02 -4.840633218839e-01 8.751342594955e-04 2.391061635126e+01
7.875000000000e+02 -4.843811513000e-01 8.840227906727e-04 2.394731859992e+01
7.877500000000e+02 -4.843963918230e-01 8.924316421515e-04 2.398550832434e+01
7.880000000000e+02 -4.840877370338e-01 9.001723946840e-04 2.402519360337e+01
7.882500000000e+02 -4.834514179168e-01 9.070556620990e-04 2.406637602864e+01
7.885000000000e+02 -4.824994744103e-01 9.128965846956e-04 2.410905075291e+01
7.887500000000e+02 -4.812563718953e-01 9.175214832951e-04 2.415320673930e+01
7.890000000000e+02 -4.797544257088e-01 9.207751787809e-04 2.419882702445e+01
7.892500000000e+02 -4.780286360236e-01 9.225284453396e-04 2.424588916654e+01
7.895000000000e+02 -4.761116047600e-01 9.226844707287e-04 2.429436561077e+01
7.897500000000e+02 -4.740292185100e-01 9.211840039566e-04 2.434422413620e+01
7.900000000000e+02 -4.717976093421e-01 9.180082981285e-04 2.439542818388e+01
7.902500000000e+02 -4.694217974289e-01 9.131800119322e-04 2.444793717061e+01
7.905000000000e+02 -4.668961021003e-01 9.067616436813e-04 2.450170663223e+01
7.907500000000e+02 -4.642062230884e-01 8.988519524183e-04 2.455668833352e+01
7.910000000000e+02 -4.613325911696e-01 8.895805332030e-04 2.461283027403e+01
7.912500000000e+02 -4.582545266918e-01 8.791017473440e-04 2.467007662075e+01
7.915000000000e+02 -4.549544950889e-01 8.675880466110e-04 2.472836767280e+01
7.917500000000e+02 -4.514219677804e-01 8.552235119417e-04 2.478763969518e+01
7.920000000000e+02 -4.476562296806e-01 8.421981282985e-04 2.484782488788e+01
7.922500000000e+02 -4.436678968387e-01 8.287032052055e-04 2.490885132248e+01
7.925000000000e+02 -4.394789132409e-01 8.149278852768e-04 2.497064291060e+01
7.927500000000e+02 -4.351211277205e-01 8.010569480049e-04 2.503311951404e+01
7.930000000000e+02 -4.306337479008e-01 7.872693716779e-04 2.509619688817e+01
7.932500000000e+02 -4.260600356030e-01 7.737377805316e-04 2.515978695698e+01
7.935000000000e+02 -4.214438055404e-01 7.606279275489e-04 2.522379782695e+01
7.937500000000e+02 -4.168261690611e-01 7.480982357282e-04 2.528813404811e+01
7.940000000000e+02 -4.122429659442e-01 7.362989942809e-04 2.535269697470e+01
7.942500000000e+02 -4.077232350200e-01 7.253709593807e-04 2.541738484915e+01
7.945000000000e+02 -4.032887425450e-01 7.154435120317e-04 2.548209340965e+01
7.947500000000e+02 -3.989546454493e-01 7.066322305727e-04 2.554671606789e+01
7.950000000000e+02 -3.947310061099e-01 6.990362932541e-04 2.561114444416e+01
7.952500000000e+02 -3.906248909034e-01 6.927358406929e-04 2.567526891286e+01
7.955000000000e+02 -3.866426940312e-01 6.877895815630e-04 2.573897888655e+01
7.957500000000e+02 -3.827922738515e-01 6.842329967545e-04 2.580216338558e+01
7.960000000000e+02 -3.790846185565e-01 6.820773485552e-04 2.586471140952e+01
7.962500000000e+02 -3.755347898884e-01 6.813096622499e-04 2.592651247249e+01
7.965000000000e+02 -3.721620593795e-01 6.818933645081e-04 2.598745677137e+01
7.967500000000e+02 -3.689892190504e-01 6.837700867705e-04 2.604743567811e+01
7.970000000000e+02 -3.660412150222e-01 6.868621632674e-04 2.610634203428e+01
7.972500000000e+02 -3.633432855780e-01 6.910756370701e-04 2.616407064953e+01
7.975000000000e+02 -3.609188893750e-01 6.963035977604e-04 2.622051852016e+01
7.977500000000e+02 -3.587876469877e-01 7.024296891185e-04 2.627558555589e+01
7.980000000000e+02 -3.569635627289e-01 7.093312472721e-04 2.632917494604e+01
7.982500000000e+02 -3.554536793138e-01 7.168823529506e-04 2.638119388001e+01
7.985000000000e+02 -3.542572985317e-01 7.249566453781e-04 2.643155432996e+01
7.987500000000e+02 -3.533657634334e-01 7.334292683970e-04 2.648017358606e+01
7.990000000000e+02 -3.527627955006e-01 7.421785361058e-04 2.652697519631e+01
7.992500000000e+02 -3.524252517026e-01 7.510870767474e-04 2.657188947088e+01
7.995000000000e+02 -3.523242052106e-01 7.600427350388e-04 2.661485421322e+01
7.997500000000e+02 -3.524261565247e-01 7.689390046442e-04 2.665581518149e+01
8.000000000000e+02 -3.526942714937e-01 7.776753797805e-04 2.669472658306e+01
8.002500000000e+02 -3.530895318711e-01 7.861573169552e-04 2.673155123028e+01
8.005000000000e+02 -3.535717087366e-01 7.942963306414e-04 2.676626081234e+01
8.007500000000e+02 -3.541001292684e-01 8.020099783962e-04 2.679883592584e+01
8.010000000000e+02 -3.546342294523e-01 8.092217480467e-04 2.682926616225e+01
8.012500000000e+02 -3.551339855738e-01 8.158609324244e-04 2.685754995045e+01
8.015000000000e+02 -3.555601872238e-01 8.218625324333e-04 2.688369455239e+01
8.017500000000e+02 -3.558746890038e-01 8.271671560981e-04 2.690771591618e+01
8.020000000000e+02 -3.560406256086e-01 8.317208896753e-04 2.692963862550e+01
8.022500000000e+02 -3.560227568762e-01 8.354752727642e-04 2.694949559932e+01
8.025000000000e+02 -3.557877648999e-01 8.383870929023e-04 2.696732803000e+01
8.027500000000e+02 -3.553047520340e-01 8.404183404244e-04 2.698318495364e+01
8.030000000000e+02 -3.545456519574e-01 8.415362250977e-04 2.699712304491e+01
8.032500000000e+02 -3.534858149847e-01 8.417131671606e-04 2.700920599543e+01
8.035000000000e+02 -3.521044223372e-01 8.409267983364e-04 2.701950412498e+01
8.037500000000e+02 -3.503849974110e-01 8.391600984170e-04 2.702809355265e+01
8.040000000000e+02 -3.483156601646e-01 8.364014595219e-04 2.703505564582e+01
8.042500000000e+02 -3.458894391291e-01 8.326449640684e-04 2.704047603808e+01
8.045000000000e+02 -3.431042472602e-01 8.278905015736e-04 2.704444399978e+01
8.047500000000e+02 -3.399629024509e-01 8.221441587575e-04 2.704705143723e+01
8.050000000000e+02 -3.364728625057e-01 8.154184351489e-04 2.704839215328e+01
8.052500000000e+02 -3.326458798149e-01 8.077326670175e-04 2.704856116702e+01
8.055000000000e+02 -3.284975948176e-01 7.991133396985e-04 2.704765384253e+01
8.057500000000e+02 -3.240469960624e-01 7.895945080032e-04 2.704576531913e+01
8.060000000000e+02 -3.193158462018e-01 7.792180811248e-04 2.704298985257e+01
8.062500000000e+02 -3.143280794945e-01 7.680342058590e-04 2.703942036938e+01
8.065000000000e+02 -3.091092375004e-01 7.561014055600e-04 2.703514771627e+01
8.067500000000e+02 -3.036858938293e-01 7.434867334345e-04 2.703026024269e+01
8.070000000000e+02 -2.980851278762e-01 7.302656809048e-04 2.702484321022e+01
8.072500000000e+02 -2.923340535243e-01 7.165220137279e-04 2.701897835924e+01
8.075000000000e+02 -2.864594525536e-01 7.023472787761e-04 2.701274315624e+01
8.077500000000e+02 -2.804874363024e-01 6.878401663001e-04 2.700621031373e+01
8.080000000000e+02 -2.744431851463e-01 6.731056833859e-04 2.699944739341e+01
8.082500000000e+02 -2.683508221107e-01 6.582539304321e-04 2.699251596359e+01
8.085000000000e+02 -2.622332786040e-01 6.433988937673e-04 2.698547147467e+01
8.087500000000e+02 -2.561122972310e-01 6.286569682452e-04 2.697836251374e+01
8.090000000000e+02 -2.500084470226e-01 6.141453660831e-04 2.697123060725e+01
8.092500000000e+02 -2.439411999620e-01 5.999804990087e-04 2.696411004695e+01
8.095000000000e+02 -2.379290543969e-01 5.862762491275e-04 2.695702743419e+01
8.097500000000e+02 -2.319896565169e-01 5.731423470349e-04 2.695000191337e+01
8.100000000000e+02 -2.261399492473e-01 5.606826084774e-04 2.694304486376e+01
8.102500000000e+02 -2.203962990675e-01 5.489934694237e-04 2.693616009862e+01
8.105000000000e+02 -2.147746054119e-01 5.381626496301e-04 2.692934415625e+01
8.107500000000e+02 -2.092903834496e-01 5.282677530698e-04 2.692258621663e+01
8.110000000000e+02 -2.039587953322e-01 5.193752341061e-04 2.691586851960e+01
8.112500000000e+02 -1.987946386625e-01 5.115395670955e-04 2.690916680663e+01
8.115000000000e+02 -1.938122729051e-01 5.048023497391e-04 2.690245044043e+01
8.117500000000e+02 -1.890255007221e-01 4.991918272065e-04 2.689568293046e+01
8.120000000000e+02 -1.844473878737e-01 4.947226224293e-04 2.688882253544e+01
8.122500000000e+02 -1.800900348032e-01 4.913953838236e-04 2.688182252667e+01
8.125000000000e+02 -1.759643149834e-01 4.891968686069e-04 2.687463185052e+01
8.127500000000e+02 -1.720795735105e-01 4.881001656082e-04 2.686719585360e+01
8.130000000000e+02 -1.684433151197e-01 4.880648371197e-04 2.685945664802e+01
8.132500000000e+02 -1.650608795213e-01 4.890375747243e-04 2.685135406625e+01
8.135000000000e+02 -1.619351341597e-01 4.909526335285e-04 2.684282610279e+01
8.137500000000e+02 -1.590661853931e-01 4.937326381468e-04 2.683380970564e+01
8.140000000000e+02 -1.564511102239e-01 4.972894733859e-04 2.682424159150e+01
8.142500000000e+02 -1.540837696935e-01 5.015251252724e-04 2.681405865639e+01
8.145000000000e+02 -1.519546295993e-01 5.063328655112e-04 2.680319891003e+01
8.147500000000e+02 -1.500506969495e-01 5.115983006789e-04 2.679160182211e+01
8.150000000000e+02 -1.483554925785e-01 5.172006800021e-04 2.677920900517e+01
8.152500000000e+02 -1.468491116023e-01 5.230141608347e-04 2.676596462943e+01
8.155000000000e+02 -1.455083378086e-01 5.289091536866e-04 2.675181592987e+01
8.157500000000e+02 -1.443068884961e-01 5.347538895943e-04 2.673671336224e+01
8.160000000000e+02 -1.432156762572e-01 5.404158084634e-04 2.672061096733e+01
8.162500000000e+02 -1.422031752824e-01 5.457629841069e-04 2.670346648340e+01
8.165000000000e+02 -1.412358092434e-01 5.506656666361e-04 2.668524155689e+01
8.167500000000e+02 -1.402784694280e-01 5.549977600376e-04 2.666590161047e+01
8.170000000000e+02 -1.392950132459e-01 5.586382920120e-04 2.664541590448e+01
8.172500000000e+02 -1.382487996211e-01 5.614728783864e-04 2.662375753424e+01
8.175000000000e+02 -1.371033184367e-01 5.633950843953e-04 2.660090313880e+01
8.177500000000e+02 -1.358227406437e-01 5.643075825839e-04 2.657683292123e+01
8.180000000000e+02 -1.343725335333e-01 5.641235350858e-04 2.655153039914e+01
8.182500000000e+02 -1.327200686292e-01 5.627676913445e-04 2.652498213793e+01
8.185000000000e+02 -1.308351205806e-01 5.601773794587e-04 2.649717771242e+01
8.187500000000e+02 -1.286904631147e-01 5.563034073347e-04 2.646810931202e+01
8.190000000000e+02 -1.262622808239e-01 5.511108531653e-04 2.643777172047e+01
8.192500000000e+02 -1.235306340314e-01 5.445795944208e-04 2.640616194164e+01
8.195000000000e+02 -1.204797748536e-01 5.367049219785e-04 2.637327920396e+01
8.197500000000e+02 -1.170984699204e-01 5.274977768164e-04 2.633912464063e+01
8.200000000000e+02 -1.133801738469e-01 5.169849116686e-04 2.630370123508e+01
8.202500000000e+02 -1.093231401248e-01 5.052089431968e-04 2.626701377435e+01
8.205000000000e+02 -1.049305066207e-01 4.922281147452e-04 2.622906865713e+01
8.207500000000e+02 -1.002102070855e-01 4.781159474254e-04 2.618987392285e+01
8.210000000000e+02 -9.517484384387e-02 4.629608057553e-04 2.614943931029e+01
8.212500000000e+02 -8.984149172449e-02 4.468648823180e-04 2.610777617549e+01
8.215000000000e+02 -8.423140333893e-02 4.299434537367e-04 2.606489764449e+01
8.217500000000e+02 -7.836964690450e-02 4.123236503874e-04 2.602081866410e+01
8.220000000000e+02 -7.228467274542e-02 3.941432246063e-04 2.597555622142e+01
8.222500000000e+02 -6.600786803696e-02 3.755489604259e-04 2.592912936185e+01
8.225000000000e+02 -5.957303015220e-02 3.566950378754e-04 2.588155941099e+01
8.227500000000e+02 -5.301579251594e-02 3.377412281270e-04 2.583287019865e+01
8.230000000000e+02 -4.637309879409e-02 3.188508884162e-04 2.578308811901e+01
8.232500000000e+02 -3.968260740175e-02 3.001889110562e-04 2.573224233956e+01
8.235000000000e+02 -3.298209099921e-02 2.819195859905e-04 2.568036501131e+01
8.237500000000e+02 -2.630893305874e-02 2.642043396754e-04 2.562749126322e+01
8.240000000000e+02 -1.969952139487e-02 2.471995118739e-04 2.557365945628e+01
8.242500000000e+02 -1.318880526043e-02 2.310540798906e-04 2.551891112021e+01
8.245000000000e+02 -6.809769185880e-03 2.159075315618e-04 2.546329112960e+01
8.247500000000e+02 -5.930652495600e-04 2.018876592087e-04 2.540684759729e+01
8.250000000000e+02 5.433420322120e-03 1.891086184225e-04 2.534963196955e+01
8.252500000000e+02 1.124480837079e-02 1.776691032636e-04 2.529169887568e+01
8.255000000000e+02 1.681956236436e-02 1.676506462900e-04 2.523310612702e+01
8.257500000000e+02 2.213961924466e-02 1.591162237054e-04 2.517391454886e+01
8.260000000000e+02 2.719053848958e-02 1.521091129680e-04 2.511418786981e+01
8.262500000000e+02 3.196161752399e-02 1.466519310846e-04 2.505399256932e+01
8.265000000000e+02 3.644582379742e-02 1.427461384375e-04 2.499339766718e+01
8.267500000000e+02 4.063983823353e-02 1.403716893674e-04 2.493247455523e+01
8.270000000000e+02 4.454386704613e-02 1.394872116160e-04 2.487129674754e+01
8.272500000000e+02 4.816157783034e-02 1.400303224392e-04 2.480993967860e+01
8.275000000000e+02 5.149982744938e-02 1.419184641412e-04 2.474848043861e+01
8.277500000000e+02 5.456847617084e-02 1.450499928169e-04 2.468699753366e+01
8.280000000000e+02 5.738010013171e-02 1.493055875035e-04 2.462557060575e+01
8.282500000000e+02 5.994965202909e-02 1.545500489145e-04 2.456428018572e+01
8.285000000000e+02 6.229418646285e-02 1.606343022101e-04 2.450320738055e+01
8.287500000000e+02 6.443246271267e-02 1.673977181689e-04 2.444243362137e+01
8.290000000000e+02 6.638463333637e-02 1.746706603051e-04 2.438204033384e+01
8.292500000000e+02 6.817184793427e-02 1.822772117633e-04 2.432210867542e+01
8.295000000000e+02 6.981594312626e-02 1.900380694364e-04 2.426271918620e+01
8.297500000000e+02 7.133906599652e-02 1.977734832564e-04 2.420395152738e+01
8.300000000000e+02 7.276339685678e-02 2.053063715378e-04 2.414588410779e+01
8.302500000000e+02 7.411081765377e-02 2.124652863077e-04 2.408859382068e+01
8.305000000000e+02 7.540266399603e-02 2.190873406475e-04 2.403215569748e+01
8.307500000000e+02 7.665949516012e-02 2.250210866119e-04 2.397664256273e+01
8.310000000000e+02 7.790087738715e-02 2.301290967641e-04 2.392212477337e+01
8.312500000000e+02 7.914524357192e-02 2.342904746200e-04 2.386866983189e+01
8.315000000000e+02 8.040976261627e-02 2.374028929699e-04 2.381634215279e+01
8.317500000000e+02 8.171027730837e-02 2.393845356169e-04 2.376520267905e+01
8.320000000000e+02 8.306126896420e-02 2.401754232198e-04 2.371530867211e+01
8.322500000000e+02 8.447587156365e-02 2.397386102179e-04 2.366671336663e+01
8.325000000000e+02 8.596592771382e-02 2.380607457581e-04 2.361946572963e+01
8.327500000000e+02 8.754206359427e-02 2.351522578873e-04 2.357361026155e+01
8.330000000000e+02 8.921381222595e-02 2.310471639926e-04 2.352918669909e+01
8.332500000000e+02 9.098975580599e-02 2.258022505925e-04 2.348622987191e+01
8.335000000000e+02 9.287767252266e-02 2.194960015238e-04 2.344476949643e+01
8.337500000000e+02 9.488470153919e-02 2.122268506409e-04 2.340483010106e+01
8.340000000000e+02 9.701750528694e-02 2.041112787102e-04 2.336643082344e+01
8.342500000000e+02 9.928239350510e-02 1.952814892436e-04 2.332958540434e+01
8.345000000000e+02 1.016854483385e-01 1.858827067244e-04 2.329430210398e+01
8.347500000000e+02 1.042325846167e-01 1.760701806625e-04 2.326058378068e+01
8.350000000000e+02 1.069296009470e-01 1.660060782253e-04 2.322842779695e+01
8.352500000000e+02 1.097821629078e-01 1.558559561812e-04 2.319782623820e+01
8.355000000000e+02 1.127957605228e-01 1.457854031087e-04 2.316876587800e+01
8.357500000000e+02 1.159756190633e-01 1.359562986044e-04 2.314122846015e+01
8.360000000000e+02 1.193265810929e-01 1.265234145265e-04 2.311519073597e+01
8.362500000000e+02 1.228529370229e-01 1.176308343488e-04 2.309062481845e+01
8.365000000000e+02 1.265582514060e-01 1.094088125516e-04 2.306749826171e+01
8.367500000000e+02 1.304451387941e-01 1.019706563950e-04 2.304577447028e+01
8.370000000000e+02 1.345150371741e-01 9.541010521188e-05 2.302541291897e+01
8.372500000000e+02 1.387679824733e-01 8.979906318416e-05 2.300636938848e+01
8.375000000000e+02 1.432023440014e-01 8.518569060409e-05 2.298859645256e+01
8.377500000000e+02 1.478146250942e-01 8.159308852542e-05 2.297204360595e+01
8.380000000000e+02 1.525992152341e-01 7.901878112304e-05 2.295665781791e+01
8.382500000000e+02 1.575482394296e-01 7.743418754572e-05 2.294238365321e+01
8.385000000000e+02 1.626513582607e-01 7.678487649474e-05 2.292916383828e+01
8.387500000000e+02 1.678956837455e-01 7.699153600265e-05 2.291693939779e+01
8.390000000000e+02 1.732656818425e-01 7.795153378361e-05 2.290565006516e+01
8.392500000000e+02 1.787431149682e-01 7.954086226883e-05 2.289523470391e+01
8.395000000000e+02 1.843071007415e-01 8.161659069949e-05 2.288563138441e+01
8.397500000000e+02 1.899341399385e-01 8.401975070441e-05 2.287677794951e+01
8.400000000000e+02 1.955982876534e-01 8.657860237179e-05 2.286861204499e+01
8.402500000000e+02 2.012713550263e-01 8.911226027253e-05 2.286107148932e+01
8.405000000000e+02 2.069231700563e-01 9.143465806611e-05 2.285409463877e+01
8.407500000000e+02 2.125219772059e-01 9.335851413703e-05 2.284762034700e+01
8.410000000000e+02 2.180348193213e-01 9.469978313695e-05 2.284158850488e+01
8.412500000000e+02 2.234280926867e-01 9.528169889681e-05 2.283593992332e+01
8.415000000000e+02 2.286680715612e-01 9.493898149437e-05 2.283061682251e+01
8.417500000000e+02 2.337215462342e-01 9.352185969493e-05 2.282556289882e+01
8.420000000000e+02 2.385565226922e-01 9.089980012543e-05 2.282072337093e+01
8.422500000000e+02 2.431428955556e-01 8.696504807745e-05 2.281604547077e+01
8.425000000000e+02 2.474532388802e-01 8.163571505252e-05 2.281147825169e+01
8.427500000000e+02 2.514635262592e-01 7.485843774169e-05 2.280697312859e+01
8.430000000000e+02 2.551539088631e-01 6.661034741697e-05 2.280248366077e+01
8.432500000000e+02 2.585094142365e-01 5.690064455046e-05 2.279796610510e+01
8.435000000000e+02 2.615206368135e-01 4.577137504360e-05 2.279337917904e+01
8.437500000000e+02 2.641843169180e-01 3.329746994569e-05 2.278868461989e+01
8.440000000000e+02 2.665038572478e-01 1.958614443640e-05 2.278384692909e+01
8.442500000000e+02 2.684896776209e-01 4.775761043296e-06 2.277883387799e+01
8.445000000000e+02 2.701594346107e-01 -1.096635340914e-05 2.277361648511e+01
8.447500000000e+02 2.715380616460e-01 -2.744669771806e-05 2.276816899883e+01
8.450000000000e+02 2.726575894127e-01 -4.444906528938e-05 2.276246930809e+01
8.452500000000e+02 2.735567768989e-01 -6.173857335447e-05 2.275649889642e+01
8.455000000000e+02 2.742805313177e-01 -7.906629277505e-05 2.275024275663e+01
8.457500000000e+02 2.748791031424e-01 -9.617445090795e-05 2.274368976466e+01
8.460000000000e+02 2.754071148254e-01 -1.128017905588e-04 2.273683249381e+01
8.462500000000e+02 2.759223986287e-01 -1.286892548657e-04 2.272966732563e+01
8.465000000000e+02 2.764847036837e-01 -1.435857545976e-04 2.272219421228e+01
8.467500000000e+02 2.771542820341e-01 -1.572541312274e-04 2.271441691821e+01
8.470000000000e+02 2.779903939121e-01 -1.694764614887e-04 2.270634277540e+01
8.472500000000e+02 2.790497819469e-01 -1.800592575959e-04 2.269798239855e+01
8.475000000000e+02 2.803851257661e-01 -1.888383462706e-04 2.268934987438e+01
8.477500000000e+02 2.820435474298e-01 -1.956827943762e-04 2.268046216929e+01
8.480000000000e+02 2.840651750884e-01 -2.004984792234e-04 2.267133929890e+01
8.482500000000e+02 2.864818348332e-01 -2.032304912172e-04 2.266200373354e+01
8.485000000000e+02 2.893158842799e-01 -2.038648730017e-04 2.265248026722e+01
8.487500000000e+02 2.925792394469e-01 -2.024293913649e-04 2.264279587493e+01
8.490000000000e+02 2.962726363578e-01 -1.989931342292e-04 2.263297910804e+01
8.492500000000e+02 3.003851439959e-01 -1.936653206867e-04 2.262305991504e+01
8.495000000000e+02 3.048939744721e-01 -1.865931562243e-04 2.261306946115e+01
8.497500000000e+02 3.097646020199e-01 -1.779585332769e-04 2.260303947527e+01
8.500000000000e+02 3.149512071261e-01 -1.679740589086e-04 2.259300224422e+01
8.502500000000e+02 3.203974635088e-01 -1.568782185374e-04 2.258299012100e+01
8.505000000000e+02 3.260376434820e-01 -1.449298672122e-04 2.257303532853e+01
8.507500000000e+02 3.317980504223e-01 -1.324023085516e-04 2.256316948707e+01
8.510000000000e+02 3.375987315967e-01 -1.195770022730e-04 2.255342363806e+01
8.512500000000e+02 3.433554599920e-01 -1.067369128250e-04 2.254382784215e+01
8.515000000000e+02 3.489819292540e-01 -9.415994553011e-05 2.253441103086e+01
8.517500000000e+02 3.543920978096e-01 -8.211250528684e-05 2.252520083336e+01
8.520000000000e+02 3.595026226634e-01 -7.084329421864e-05 2.251622344973e+01
8.522500000000e+02 3.642352777388e-01 -6.057769620624e-05 2.250750360425e+01
8.525000000000e+02 3.685192971330e-01 -5.151292946818e-05 2.249906431461e+01
8.527500000000e+02 3.722935183350e-01 -4.381376369995e-05 2.249092711323e+01
8.530000000000e+02 3.755082780354e-01 -3.760936536057e-05 2.248311191207e+01
8.532500000000e+02 3.781269630279e-01 -3.299121807954e-05 2.247563711176e+01
8.535000000000e+02 3.801271749088e-01 -3.001215803105e-05 2.246851953191e+01
8.537500000000e+02 3.815014238376e-01 -2.868634369068e-05 2.246177475936e+01
8.540000000000e+02 3.822573775181e-01 -2.899055252729e-05 2.245541719395e+01
8.542500000000e+02 3.824176015484e-01 -3.086653163383e-05 2.244946004980e+01
8.545000000000e+02 3.820188046710e-01 -3.422417940890e-05 2.244391588032e+01
8.547500000000e+02 3.811106441635e-01 -3.894572567262e-05 2.243879641379e+01
8.550000000000e+02 3.797540758775e-01 -4.489045088524e-05 2.243411309471e+01
8.552500000000e+02 3.780193544447e-01 -5.190005720596e-05 2.242987717599e+01
8.555000000000e+02 3.759837356867e-01 -5.980430031613e-05 2.242609980964e+01
8.557500000000e+02 3.737289384022e-01 -6.842668318057e-05 2.242279254338e+01
8.560000000000e+02 3.713385017259e-01 -7.759008693660e-05 2.241996739067e+01
8.562500000000e+02 3.688951132867e-01 -8.712205576747e-05 2.241763688099e+01
8.565000000000e+02 3.664779845291e-01 -9.685951921386e-05 2.241581449070e+01
8.567500000000e+02 3.641604195110e-01 -1.066527508393e-04 2.241451458084e+01
8.570000000000e+02 3.620076321619e-01 -1.163688465401e-04 2.241375256930e+01
8.572500000000e+02 3.600749213590e-01 -1.258939081666e-04 2.241354477203e+01
8.575000000000e+02 3.584062587561e-01 -1.351342691470e-04 2.241390866177e+01
8.577500000000e+02 3.570333745165e-01 -1.440167727800e-04 2.241486265123e+01
8.580000000000e+02 3.559753756946e-01 -1.524879895598e-04 2.241642582766e+01
8.582500000000e+02 3.552389169593e-01 -1.605126056145e-04 2.241861803017e+01
8.585000000000e+02 3.548189493526e-01 -1.680708064910e-04 2.242145944005e+01
8.587500000000e+02 3.547000094860e-01 -1.751550691441e-04 2.242497037391e+01
8.590000000000e+02 3.548580269257e-01 -1.817663298433e-04 2.242917079000e+01
8.592500000000e+02 3.552625715962e-01 -1.879100378478e-04 2.243408017916e+01
8.595000000000e+02 3.558794510736e-01 -1.935919539197e-04 2.243971701197e+01
8.597500000000e+02 3.566735165734e-01 -1.988142662984e-04 2.244609837106e+01
8.600000000000e+02 3.576115070028e-01 -2.035721159024e-04 2.245323955243e+01
8.602500000000e+02 3.586647699258e-01 -2.078508941925e-04 2.246115370191e+01
8.605000000000e+02 3.598116670706e-01 -2.116243751756e-04 2.246985127960e+01
8.607500000000e+02 3.610395235625e-01 -2.148541849189e-04 2.247933996138e+01
8.610000000000e+02 3.623459522139e-01 -2.174901691572e-04 2.248962419635e+01
8.612500000000e+02 3.637394654553e-01 -2.194721518876e-04 2.250070502359e+01
8.615000000000e+02 3.652392825650e-01 -2.207331094340e-04 2.251257993442e+01
8.617500000000e+02 3.668743122811e-01 -2.212033769376e-04 2.252524285463e+01
8.620000000000e+02 3.686813219546e-01 -2.208156858888e-04 2.253868403983e+01
8.622500000000e+02 3.707023733341e-01 -2.195109744455e-04 2.255289045378e+01
8.625000000000e+02 3.729816562600e-01 -2.172444387182e-04 2.256784590468e+01
8.627500000000e+02 3.755619028621e-01 -2.139914787178e-04 2.258353128774e+01
8.630000000000e+02 3.784805727634e-01 -2.097533566481e-04 2.259992530492e+01
8.632500000000e+02 3.817660999172e-01 -2.045618345665e-04 2.261700474051e+01
8.635000000000e+02 3.854344106509e-01 -1.984822940911e-04 2.263474517622e+01
8.637500000000e+02 3.894859639512e-01 -1.916153906316e-04 2.265312176790e+01
8.640000000000e+02 3.939035642403e-01 -1.840969278186e-04 2.267210966890e+01
8.642500000000e+02 3.986510450836e-01 -1.760956068433e-04 2.269168502491e+01
8.645000000000e+02 4.036730196438e-01 -1.678089656785e-04 2.271182535647e+01
8.647500000000e+02 4.088956629461e-01 -1.594573108690e-04 2.273251046576e+01
8.650000000000e+02 4.142285847255e-01 -1.512762210301e-04 2.275372287725e+01
8.652500000000e+02 4.195676665750e-01 -1.435077628475e-04 2.277544843579e+01
8.655000000000e+02 4.247987687802e-01 -1.363910010845e-04 2.279767661913e+01
8.657500000000e+02 4.298021076109e-01 -1.301520090747e-04 2.282040110148e+01
8.660000000000e+02 4.344571409600e-01 -1.249942508317e-04 2.284361988955e+01
8.662500000000e+02 4.386477041126e-01 -1.210895159340e-04 2.286733552114e+01
8.665000000000e+02 4.422671779785e-01 -1.185699947107e-04 2.289155514796e+01
8.667500000000e+02 4.452234138368e-01 -1.175218625314e-04 2.291629051074e+01
8.670000000000e+02 4.474431825506e-01 -1.179807445601e-04 2.294155782534e+01
8.672500000000e+02 4.488758740926e-01 -1.199292960357e-04 2.296737759940e+01
8.675000000000e+02 4.494962356111e-01 -1.232971037225e-04 2.299377422837e+01
8.677500000000e+02 4.493059577840e-01 -1.279627928702e-04 2.302077578803e+01
8.680000000000e+02 4.483339384809e-01 -1.337587671859e-04 2.304841348320e+01
8.682500000000e+02 4.466351476764e-01 -1.404780604182e-04 2.307672121136e+01
8.685000000000e+02 4.442880681869e-01 -1.478830877848e-04 2.310573493448e+01
8.687500000000e+02 4.413907884535e-01 -1.557159663501e-04 2.313549228374e+01
8.690000000000e+02 4.380558809800e-01 -1.637100549534e-04 2.316603194239e+01
8.692500000000e+02 4.344043387729e-01 -1.716019481507e-04 2.319739307200e+01
8.695000000000e+02 4.305589563276e-01 -1.791434842215e-04 2.322961498450e+01
8.697500000000e+02 4.266375336854e-01 -1.861125964734e-04 2.326273655179e+01
8.700000000000e+02 4.227464677032e-01 -1.923226826571e-04 2.329679598777e+01
8.702500000000e+02 4.189751830948e-01 -1.976295577288e-04 2.333183046093e+01
8.705000000000e+02 4.153918694924e-01 -2.019354852615e-04 2.336787578471e+01
8.707500000000e+02 4.120409323562e-01 -2.051902351809e-04 2.340496627403e+01
8.710000000000e+02 4.089423254802e-01 -2.073884316912e-04 2.344313445335e+01
8.712500000000e+02 4.060928394409e-01 -2.085639873507e-04 2.348241076238e+01
8.715000000000e+02 4.034692459419e-01 -2.087823303670e-04 2.352282335922e+01
8.717500000000e+02 4.010329235278e-01 -2.081303976438e-04 2.356439773815e+01
8.720000000000e+02 3.987355288089e-01 -2.067057024417e-04 2.360715632219e+01
8.722500000000e+02 3.965251973666e-01 -2.046062360645e-04 2.365111809278e+01
8.725000000000e+02 3.943526042584e-01 -2.019206076687e-04 2.369629809129e+01
8.727500000000e+02 3.921763583859e-01 -1.987204436620e-04 2.374270689405e+01
8.730000000000e+02 3.899672914104e-01 -1.950555997838e-04 2.379035020308e+01
8.732500000000e+02 3.877112319049e-01 -1.909521167586e-04 2.383922832876e+01
8.735000000000e+02 3.854101319688e-01 -1.864131035522e-04 2.388933576896e+01
8.737500000000e+02 3.830815679263e-01 -1.814224305806e-04 2.394066089856e+01
8.740000000000e+02 3.807567051161e-01 -1.759504910365e-04 2.399318566469e+01
8.742500000000e+02 3.784770584441e-01 -1.699614266033e-04 2.404688541856e+01
8.745000000000e+02 3.762903873782e-01 -1.634209857703e-04 2.410172881807e+01
8.747500000000e+02 3.742461246857e-01 -1.563042085687e-04 2.415767777202e+01
8.750000000000e+02 3.723907606047e-01 -1.486022712482e-04 2.421468756869e+01
8.752500000000e+02 3.707635098986e-01 -1.403278265208e-04 2.427270694756e+01
8.755000000000e+02 3.693926014822e-01 -1.315185324858e-04 2.433167830491e+01
8.757500000000e+02 3.682924159608e-01 -1.222385139099e-04 2.439153790072e+01
8.760000000000e+02 3.674616523686e-01 -1.125777367513e-04 2.445221612451e+01
8.762500000000e+02 3.668826394024e-01 -1.026494892510e-04 2.451363776204e+01
8.765000000000e+02 3.665218069119e-01 -9.258603698624e-05 2.457572233281e+01
8.767500000000e+02 3.663313362597e-01 -8.253296139286e-05 2.463838441259e+01
8.770000000000e+02 3.662519045016e-01 -7.264247790179e-05 2.470153397243e+01
8.772500000000e+02 3.662163728218e-01 -6.306596670646e-05 2.476507681527e+01
8.775000000000e+02 3.661542557019e-01 -5.394636156702e-05 2.482891498378e+01
8.777500000000e+02 3.659966820721e-01 -4.541079636392e-05 2.489294721442e+01
8.780000000000e+02 3.656815038110e-01 -3.756385442573e-05 2.495706946632e+01
8.782500000000e+02 3.651581565783e-01 -3.048196085167e-05 2.502117549827e+01
8.785000000000e+02 3.643918581125e-01 -2.420965631741e-05 2.508515743299e+01
8.787500000000e+02 3.633666630396e-01 -1.875765898736e-05 2.514890646782e+01
8.790000000000e+02 3.620870456673e-01 -1.410365941432e-05 2.521231351537e+01
8.792500000000e+02 3.605776789295e-01 -1.019538611761e-05 2.527526999569e+01
8.795000000000e+02 3.588813374407e-01 -6.956439434380e-06 2.533766854228e+01
8.797500000000e+02 3.570549486071e-01 -4.293961870940e-06 2.539940382105e+01
8.800000000000e+02 3.551641123768e-01 -2.108058636160e-06 2.546037326833e+01
8.802500000000e+02 3.532765655736e-01 -3.018789328300e-07 2.552047779194e+01
8.805000000000e+02 3.514552391060e-01 1.208854105370e-06 2.557962249746e+01
8.807500000000e+02 3.497516830880e-01 2.487507143700e-06 2.563771725561e+01
8.810000000000e+02 3.482006051239e-01 3.570735462690e-06 2.569467722538e+01
8.812500000000e+02 3.468162123884e-01 4.465863600140e-06 2.575042323113e+01
8.815000000000e+02 3.455908412157e-01 5.152022484010e-06 2.580488210269e+01
8.817500000000e+02 3.444960937916e-01 5.584871065180e-06 2.585798682988e+01
8.820000000000e+02 3.434863839383e-01 5.704590680080e-06 2.590967666071e+01
8.822500000000e+02 3.425045086513e-01 5.446171162250e-06 2.595989711319e+01
8.825000000000e+02 3.414885414991e-01 4.750805208200e-06 2.600859989278e+01
8.827500000000e+02 3.403792771985e-01 3.576972288920e-06 2.605574284027e+01
8.830000000000e+02 3.391272317006e-01 1.909787647320e-06 2.610128979369e+01
8.832500000000e+02 3.376984005470e-01 -2.325262592200e-07 2.614521049493e+01
8.835000000000e+02 3.360780271962e-01 -2.795952082100e-06 2.618748048927e+01
8.837500000000e+02 3.342720124434e-01 -5.692194500270e-06 2.622808109692e+01
8.840000000000e+02 3.323057097437e-01 -8.804208621930e-06 2.626699936887e+01
8.842500000000e+02 3.302204491088e-01 -1.199519449760e-05 2.630422813677e+01
8.845000000000e+02 3.280681645622e-01 -1.511991547440e-05 2.633976607665e+01
8.847500000000e+02 3.259048933163e-01 -1.803696412218e-05 2.637361781997e+01
8.850000000000e+02 3.237840736139e-01 -2.062059782034e-05 2.640579411091e+01
8.852500000000e+02 3.217503729717e-01 -2.277054621397e-05 2.643631197102e+01
8.855000000000e+02 3.198349849227e-01 -2.441887150161e-05 2.646519486989e+01
8.857500000000e+02 3.180527918599e-01 -2.553294062302e-05 2.649247288170e+01
8.860000000000e+02 3.164018290157e-01 -2.611452629478e-05 2.651818277415e+01
8.862500000000e+02 3.148649004317e-01 -2.619517614605e-05 2.654236802109e+01
8.865000000000e+02 3.134130749786e-01 -2.582871290536e-05 2.656507871396e+01
8.867500000000e+02 3.120105484323e-01 -2.508205784812e-05 2.658637129010e+01
8.870000000000e+02 3.106200684440e-01 -2.402552741309e-05 2.660630812559e+01
8.872500000000e+02 3.092082071779e-01 -2.272396866727e-05 2.662495696329e+01
8.875000000000e+02 3.077498221663e-01 -2.122986688702e-05 2.664239010366e+01
8.877500000000e+02 3.062310324794e-01 -1.957912569817e-05 2.665868354086e+01
8.880000000000e+02 3.046505032600e-01 -1.778993562251e-05 2.667391586786e+01
8.882500000000e+02 3.030188360604e-01 -1.586462358580e-05 2.668816718924e+01
8.885000000000e+02 3.013562735973e-01 -1.379405207353e-05 2.670151802342e+01
8.887500000000e+02 2.996891200986e-01 -1.156376681715e-05 2.671404816028e+01
8.890000000000e+02 2.980453439869e-01 -9.160841024459e-06 2.672583571892e+01
8.892500000000e+02 2.964500277632e-01 -6.580369013930e-06 2.673695626996e+01
8.895000000000e+02 2.949212310332e-01 -3.830695282865e-06 2.674748222386e+01
8.897500000000e+02 2.934668376488e-01 -9.365368893340e-07 2.675748223046e+01
8.900000000000e+02 2.920826828203e-01 2.060356362741e-06 2.676702088838e+01
8.902500000000e+02 2.907522034025e-01 5.103109740308e-06 2.677615849172e+01
8.905000000000e+02 2.894475337132e-01 8.123909813996e-06 2.678495094582e+01
8.907500000000e+02 2.881319102644e-01 1.104993056654e-05 2.679344954573e+01
8.910000000000e+02 2.867629468081e-01 1.381015919149e-05 2.680170090204e+01
8.912500000000e+02 2.852964081812e-01 1.634230924690e-05 2.680974670577e+01
8.915000000000e+02 2.836899650519e-01 1.859893571502e-05 2.681762351801e+01
8.917500000000e+02 2.819065562691e-01 2.055221428395e-05 2.682536227485e+01
8.920000000000e+02 2.799169522358e-01 2.219670848055e-05 2.683298789763e+01
8.922500000000e+02 2.777013307433e-01 2.355001438206e-05 2.684051889389e+01
8.925000000000e+02 2.752498195131e-01 2.465145675123e-05 2.684796670549e+01
8.927500000000e+02 2.725619827868e-01 2.555887757973e-05 2.685533548243e+01
8.930000000000e+02 2.696455103817e-01 2.634422146205e-05 2.686262173701e+01
8.932500000000e+02 2.665143282197e-01 2.708840522912e-05 2.686981413492e+01
8.935000000000e+02 2.631863881462e-01 2.787606896426e-05 2.687689378247e+01
8.937500000000e+02 2.596815375739e-01 2.879056360078e-05 2.688383430037e+01
8.940000000000e+02 2.560195983640e-01 2.990998659415e-05 2.689060256521e+01
8.942500000000e+02 2.522189869560e-01 3.130465361812e-05 2.689715914328e+01
8.945000000000e+02 2.482958459857e-01 3.303517250210e-05 2.690345934042e+01
8.947500000000e+02 2.442638455501e-01 3.515204337800e-05 2.690945383985e+01
8.950000000000e+02 2.401344513081e-01 3.769612807595e-05 2.691508985229e+01
8.952500000000e+02 2.359176665089e-01 4.069979685203e-05 2.692031174992e+01
8.955000000000e+02 2.316229667787e-01 4.418831326996e-05 2.692506197957e+01
8.957500000000e+02 2.272603086191e-01 4.818120733735e-05 2.692928168413e+01
8.960000000000e+02 2.228409957798e-01 5.269332091115e-05 2.693291138370e+01
8.962500000000e+02 2.183783260602e-01 5.773529808772e-05 2.693589125194e+01
8.965000000000e+02 2.138878422325e-01 6.331348534129e-05 2.693816162117e+01
8.967500000000e+02 2.093872193542e-01 6.942926865904e-05 2.693966322444e+01
8.970000000000e+02 2.048957563489e-01 7.607792998721e-05 2.694033762996e+01
8.972500000000e+02 2.004336172827e-01 8.324722150373e-05 2.694012734348e+01
8.975000000000e+02 1.960208305000e-01 9.091590495849e-05 2.693897628236e+01
8.977500000000e+02 1.916762482840e-01 9.905248399736e-05 2.693683008133e+01
8.980000000000e+02 1.874165346097e-01 1.076143314682e-04 2.693363665714e+01
8.982500000000e+02 1.832553793680e-01 1.165473331470e-04 2.692934648202e+01
8.985000000000e+02 1.792029200892e-01 1.257862607279e-04 2.692391317121e+01
8.987500000000e+02 1.752654869388e-01 1.352557305468e-04 2.691729405520e+01
8.990000000000e+02 1.714457189854e-01 1.448717470129e-04 2.690945042272e+01
8.992500000000e+02 1.677429144375e-01 1.545437625817e-04 2.690034816155e+01
8.995000000000e+02 1.641537146871e-01 1.641770099962e-04 2.688995787178e+01
8.997500000000e+02 1.606729123213e-01 1.736750086395e-04 2.687825519850e+01
9.000000000000e+02 1.572943562725e-01 1.829419749094e-04 2.686522108199e+01
9.002500000000e+02 1.540119128387e-01 1.918851214204e-04 2.685084160876e+01
9.005000000000e+02 1.508202689330e-01 2.004165734358e-04 2.683510827443e+01
9.007500000000e+02 1.477156777672e-01 2.084548849718e-04 2.681801768207e+01
9.010000000000e+02 1.446964262086e-01 2.159261707286e-04 2.679957172650e+01
9.012500000000e+02 1.417631658452e-01 2.227648616024e-04 2.677977728224e+01
9.015000000000e+02 1.389189708028e-01 2.289141063912e-04 2.675864621600e+01
9.017500000000e+02 1.361691852901e-01 2.343259183180e-04 2.673619542014e+01
9.020000000000e+02 1.335211497361e-01 2.389611892690e-04 2.671244652821e+01
9.022500000000e+02 1.309837126159e-01 2.427895775213e-04 2.668742614637e+01
9.025000000000e+02 1.285667342712e-01 2.457894573126e-04 2.666116555519e+01
9.027500000000e+02 1.262804571764e-01 2.479477672149e-04 2.663370095047e+01
9.030000000000e+02 1.241349493086e-01 2.492601564558e-04 2.660507314894e+01
9.032500000000e+02 1.221395275546e-01 2.497310664323e-04 2.657532760802e+01
9.035000000000e+02 1.203022205792e-01 2.493738974230e-04 2.654451440032e+01
9.037500000000e+02 1.186293548385e-01 2.482112165121e-04 2.651268781193e+01
9.040000000000e+02 1.171251496183e-01 2.462749372734e-04 2.647990619573e+01
9.042500000000e+02 1.157914024143e-01 2.436063376187e-04 2.644623176929e+01
9.045000000000e+02 1.146272556494e-01 2.402561021091e-04 2.641173001345e+01
9.047500000000e+02 1.136289930615e-01 2.362840426374e-04 2.637646938769e+01
9.050000000000e+02 1.127898913558e-01 2.317587220680e-04 2.634052081115e+01
9.052500000000e+02 1.121001087121e-01 2.267568853986e-04 2.630395711136e+01
9.055000000000e+02 1.115465980376e-01 2.213626156146e-04 2.626685264718e+01
9.057500000000e+02 1.111130869538e-01 2.156664801632e-04 2.622928252261e+01
9.060000000000e+02 1.107800644685e-01 2.097644253653e-04 2.619132220531e+01
9.062500000000e+02 1.105248308838e-01 2.037566829150e-04 2.615304690160e+01
9.065000000000e+02 1.103215856593e-01 1.977465416010e-04 2.611453120442e+01
9.067500000000e+02 1.101416304191e-01 1.918392097019e-04 2.607584830426e+01
9.070000000000e+02 1.099535722492e-01 1.861407760938e-04 2.603706984086e+01
9.072500000000e+02 1.097237023036e-01 1.807570247943e-04 2.599826511873e+01
9.075000000000e+02 1.094163628075e-01 1.757923757695e-04 2.595950101362e+01
9.077500000000e+02 1.089945010567e-01 1.713489612841e-04 2.592084123511e+01
9.080000000000e+02 1.084201988139e-01 1.675256552808e-04 2.588234628725e+01
9.082500000000e+02 1.076553794843e-01 1.644172071868e-04 2.584407278707e+01
9.085000000000e+02 1.066624625565e-01 1.621133470593e-04 2.580607344235e+01
9.087500000000e+02 1.054051228698e-01 1.606977320744e-04 2.576839664629e+01
9.090000000000e+02 1.038490709480e-01 1.602471404803e-04 2.573108610736e+01
9.092500000000e+02 1.019627382350e-01 1.608304948993e-04 2.569418094439e+01
9.095000000000e+02 9.971805417407e-02 1.625078393040e-04 2.565771520367e+01
9.097500000000e+02 9.709103474764e-02 1.653293379959e-04 2.562171808851e+01
9.100000000000e+02 9.406243007990e-02 1.693342418384e-04 2.558621363092e+01
9.102500000000e+02 9.061819352974e-02 1.745499129467e-04 2.555122082930e+01
9.105000000000e+02 8.674984915786e-02 1.809909298822e-04 2.551675382917e+01
9.107500000000e+02 8.245483560590e-02 1.886582213730e-04 2.548282181899e+01
9.110000000000e+02 7.773664762231e-02 1.975384259143e-04 2.544942932066e+01
9.112500000000e+02 7.260487968440e-02 2.076033633445e-04 2.541657651329e+01
9.115000000000e+02 6.707522775252e-02 2.188096932591e-04 2.538425927428e+01
9.117500000000e+02 6.116929910479e-02 2.310988783746e-04 2.535246960804e+01
9.120000000000e+02 5.491439007201e-02 2.443972819053e-04 2.532119588048e+01
9.122500000000e+02 4.834311821661e-02 2.586166105778e-04 2.529042326069e+01
9.125000000000e+02 4.149306102477e-02 2.736545289560e-04 2.526013384800e+01
9.127500000000e+02 3.440624656536e-02 2.893955972831e-04 2.523030710861e+01
9.130000000000e+02 2.712863993692e-02 3.057123785611e-04 2.520092011864e+01
9.132500000000e+02 1.970954092385e-02 3.224667950428e-04 2.517194795497e+01
9.135000000000e+02 1.220099970295e-02 3.395117010155e-04 2.514336376799e+01
9.137500000000e+02 4.657134388230e-03 3.566925562478e-04 2.511513924065e+01
9.140000000000e+02 -2.866513392462e-03 3.738493332474e-04 2.508724462489e+01
9.142500000000e+02 -1.031367950721e-02 3.908184758397e-04 2.505964902904e+01
9.145000000000e+02 -1.762808803277e-02 4.074349169738e-04 2.503232066396e+01
9.147500000000e+02 -2.475413143396e-02 4.235342779762e-04 2.500522685475e+01
9.150000000000e+02 -3.163759720856e-02 4.389548913338e-04 2.497833437025e+01
9.152500000000e+02 -3.822633852373e-02 4.535400304827e-04 2.495160939934e+01
9.155000000000e+02 -4.447097213451e-02 4.671399446131e-04 2.492501784764e+01
9.157500000000e+02 -5.032550992803e-02 4.796139885104e-04 2.489852530551e+01
9.160000000000e+02 -5.574800057296e-02 4.908324838741e-04 2.487209732159e+01
9.162500000000e+02 -6.070108562188e-02 5.006786637331e-04 2.484569936437e+01
9.165000000000e+02 -6.515255725323e-02 5.090503014901e-04 2.481929707581e+01
9.167500000000e+02 -6.907581181484e-02 5.158613750132e-04 2.479285623319e+01
9.170000000000e+02 -7.245028178541e-02 5.210433319016e-04 2.476634297285e+01
9.172500000000e+02 -7.526176600482e-02 5.245463795178e-04 2.473972376848e+01
9.175000000000e+02 -7.750269770337e-02 5.263403072107e-04 2.471296556093e+01
9.177500000000e+02 -7.917235105605e-02 5.264153286815e-04 2.468603587483e+01
9.180000000000e+02 -8.027692314315e-02 5.247826486196e-04 2.465890280011e+01
9.182500000000e+02 -8.082957029588e-02 5.214743857862e-04 2.463153516054e+01
9.185000000000e+02 -8.085033198783e-02 5.165436906014e-04 2.460390250715e+01
9.187500000000e+02 -8.036597381058e-02 5.100642987933e-04 2.457597523382e+01
9.190000000000e+02 -7.940975231669e-02 5.021299634327e-04 2.454772464208e+01
9.192500000000e+02 -7.802109488071e-02 4.928535199398e-04 2.451912305535e+01
9.195000000000e+02 -7.624518383205e-02 4.823656629366e-04 2.449014386900e+01
9.197500000000e+02 -7.413248287663e-02 4.708134295228e-04 2.446076168581e+01
9.200000000000e+02 -7.173818357073e-02 4.583586620313e-04 2.443095242284e+01
9.202500000000e+02 -6.912161597178e-02 4.451760013333e-04 2.440069346093e+01
9.205000000000e+02 -6.634553898549e-02 4.314508070190e-04 2.436996374808e+01
9.207500000000e+02 -6.347544316379e-02 4.173768372962e-04 2.433874397445e+01
9.210000000000e+02 -6.057876314245e-02 4.031538276506e-04 2.430701671575e+01
9.212500000000e+02 -5.772410194277e-02 3.889849445600e-04 2.427476660494e+01
9.215000000000e+02 -5.498034923280e-02 3.750742315852e-04 2.424198047694e+01
9.217500000000e+02 -5.241584455458e-02 3.616239651266e-04 2.420864754065e+01
9.220000000000e+02 -5.009753274491e-02 3.488320401437e-04 2.417475952443e+01
9.222500000000e+02 -4.809004197646e-02 3.368894322224e-04 2.414031082567e+01
9.225000000000e+02 -4.645488584179e-02 3.259777056291e-04 2.410529863230e+01
9.227500000000e+02 -4.524960836959e-02 3.162666635956e-04 2.406972304020e+01
9.230000000000e+02 -4.452696003197e-02 3.079121475545e-04 2.403358715958e+01
9.232500000000e+02 -4.433420344810e-02 3.010540227454e-04 2.399689716758e+01
9.235000000000e+02 -4.471239765158e-02 2.958143950443e-04 2.395966236365e+01
9.237500000000e+02 -4.569574161114e-02 2.922960192139e-04 2.392189521756e+01
9.240000000000e+02 -4.731108988147e-02 2.905810310761e-04 2.388361132839e+01
9.242500000000e+02 -4.957746519918e-02 2.907299336797e-04 2.384482941028e+01
9.245000000000e+02 -5.250566856869e-02 2.927808012431e-04 2.380557125909e+01
9.247500000000e+02 -5.609808671799e-02 2.967488599189e-04 2.376586160738e+01
9.250000000000e+02 -6.034847303162e-02 3.026263624059e-04 2.372572806777e+01
9.252500000000e+02 -6.524194374894e-02 3.103827330832e-04 2.368520096444e+01
9.255000000000e+02 -7.075508311380e-02 3.199649841078e-04 2.364431312626e+01
9.257500000000e+02 -7.685607665843e-02 3.312983989861e-04 2.360309976797e+01
9.260000000000e+02 -8.350510136598e-02 3.442875376382e-04 2.356159817706e+01
9.262500000000e+02 -9.065469571757e-02 3.588174131135e-04 2.351984755575e+01
9.265000000000e+02 -9.825033324251e-02 3.747549336374e-04 2.347788872447e+01
9.267500000000e+02 -1.062311031393e-01 3.919505563236e-04 2.343576380015e+01
9.270000000000e+02 -1.145304156154e-01 4.102400532526e-04 2.339351598890e+01
9.272500000000e+02 -1.230768779688e-01 4.294464886503e-04 2.335118924619e+01
9.275000000000e+02 -1.317952479584e-01 4.493823163228e-04 2.330882792171e+01
9.277500000000e+02 -1.406073883629e-01 4.698514897248e-04 2.326647654461e+01
9.280000000000e+02 -1.494333481442e-01 4.906518046461e-04 2.322417947364e+01
9.282500000000e+02 -1.581924788254e-01 5.115772822571e-04 2.318198054688e+01
9.285000000000e+02 -1.668045110664e-01 5.324203595251e-04 2.313992291212e+01
9.287500000000e+02 -1.751907393247e-01 5.529743018846e-04 2.309804861784e+01
9.290000000000e+02 -1.832751011444e-01 5.730355129015e-04 2.305639849927e+01
9.292500000000e+02 -1.909853231208e-01 5.924058208274e-04 2.301501180647e+01
9.295000000000e+02 -1.982539484417e-01 6.108946878167e-04 2.297392614653e+01
9.297500000000e+02 -2.050193749593e-01 6.283213315865e-04 2.293317718283e+01
9.300000000000e+02 -2.112267789108e-01 6.445168181346e-04 2.289279854768e+01
9.302500000000e+02 -2.168289527614e-01 6.593259330725e-04 2.285282180007e+01
9.305000000000e+02 -2.217870685123e-01 6.726088629520e-04 2.281327624443e+01
9.307500000000e+02 -2.260712951781e-01 6.842428693503e-04 2.277418895735e+01
9.310000000000e+02 -2.296612860909e-01 6.941237774346e-04 2.273558486276e+01
9.312500000000e+02 -2.325465526402e-01 7.021671295160e-04 2.269748664448e+01
9.315000000000e+02 -2.347266528621e-01 7.083094057682e-04 2.265991499143e+01
9.317500000000e+02 -2.362112623314e-01 7.125087303035e-04 2.262288858099e+01
9.320000000000e+02 -2.370200589630e-01 7.147454140567e-04 2.258642429934e+01
9.322500000000e+02 -2.371824578921e-01 7.150225756497e-04 2.255053748246e+01
9.325000000000e+02 -2.367372101184e-01 7.133661528923e-04 2.251524198808e+01
9.327500000000e+02 -2.357318072409e-01 7.098248358962e-04 2.248055058788e+01
9.330000000000e+02 -2.342217988923e-01 7.044696607912e-04 2.244647505027e+01
9.332500000000e+02 -2.322699119491e-01 6.973935513261e-04 2.241302655986e+01
9.335000000000e+02 -2.299451160696e-01 6.887103416237e-04 2.238021581211e+01
9.337500000000e+02 -2.273215115638e-01 6.785537928387e-04 2.234805343644e+01
9.340000000000e+02 -2.244771952046e-01 6.670761418712e-04 2.231655008707e+01
9.342500000000e+02 -2.214929953550e-01 6.544466690353e-04 2.228571681397e+01
9.345000000000e+02 -2.184511840221e-01 6.408497692737e-04 2.225556523480e+01
9.347500000000e+02 -2.154341679512e-01 6.264828274092e-04 2.222610766930e+01
9.350000000000e+02 -2.125231244616e-01 6.115543504529e-04 2.219735743252e+01
9.352500000000e+02 -2.097966887163e-01 5.962812729068e-04 2.216932891341e+01
9.355000000000e+02 -2.073296807714e-01 5.808863753133e-04 2.214203763824e+01
9.357500000000e+02 -2.051918465860e-01 5.655957171029e-04 2.211550045316e+01
9.360000000000e+02 -2.034467259728e-01 5.506357987092e-04 2.208973550763e+01
9.362500000000e+02 -2.021506238731e-01 5.362306527332e-04 2.206476219573e+01
9.365000000000e+02 -2.013516600923e-01 5.225990650134e-04 2.204060125716e+01
9.367500000000e+02 -2.010890296851e-01 5.099515448140e-04 2.201727454562e+01
9.370000000000e+02 -2.013923474045e-01 4.984875845546e-04 2.199480507665e+01
9.372500000000e+02 -2.022812316624e-01 4.883927713725e-04 2.197321673409e+01
9.375000000000e+02 -2.037649970227e-01 4.798362222971e-04 2.195253425170e+01
9.377500000000e+02 -2.058425935186e-01 4.729680143705e-04 2.193278289029e+01
9.380000000000e+02 -2.085026863152e-01 4.679169292467e-04 2.191398829756e+01
9.382500000000e+02 -2.117239497061e-01 4.647884076040e-04 2.189617626690e+01
9.385000000000e+02 -2.154755326690e-01 4.636626417740e-04 2.187937247634e+01
9.387500000000e+02 -2.197176904928e-01 4.645930324454e-04 2.186360231580e+01
9.390000000000e+02 -2.244026202000e-01 4.676051214491e-04 2.184889054959e+01
9.392500000000e+02 -2.294754122949e-01 4.726958336889e-04 2.183526114032e+01
9.395000000000e+02 -2.348751238364e-01 4.798329457092e-04 2.182273706256e+01
9.397500000000e+02 -2.405360094282e-01 4.889551308280e-04 2.181134000579e+01
9.400000000000e+02 -2.463887806835e-01 4.999722728129e-04 2.180109031211e+01
9.402500000000e+02 -2.523619730749e-01 5.127663934680e-04 2.179200670456e+01
9.405000000000e+02 -2.583832945923e-01 5.271928779441e-04 2.178410628209e+01
9.407500000000e+02 -2.643810315594e-01 5.430822251480e-04 2.177740430800e+01
9.410000000000e+02 -2.702853739955e-01 5.602420657233e-04 2.177191425317e+01
9.412500000000e+02 -2.760297284653e-01 5.784597850800e-04 2.176764771227e+01
9.415000000000e+02 -2.815519374841e-01 5.975055208842e-04 2.176461438538e+01
9.417500000000e+02 -2.867953752140e-01 6.171353725967e-04 2.176282216925e+01
9.420000000000e+02 -2.917099265728e-01 6.370950101336e-04 2.176227719139e+01
9.422500000000e+02 -2.962528243531e-01 6.571236101986e-04 2.176298384886e+01
9.425000000000e+02 -3.003892704842e-01 6.769579222361e-04 2.176494499698e+01
9.427500000000e+02 -3.040929118763e-01 6.963365755431e-04 2.176816202135e+01
9.430000000000e+02 -3.073461011537e-01 7.150044374848e-04 2.177263499123e+01
9.432500000000e+02 -3.101399634383e-01 7.327169438131e-04 2.177836278136e+01
9.435000000000e+02 -3.124742419479e-01 7.492444082743e-04 2.178534328739e+01
9.437500000000e+02 -3.143569871452e-01 7.643760697181e-04 2.179357349990e+01
9.440000000000e+02 -3.158040170825e-01 7.779239981732e-04 2.180304974536e+01
9.442500000000e+02 -3.168382628438e-01 7.897264908074e-04 2.181376774456e+01
9.445000000000e+02 -3.174889150815e-01 7.996512103017e-04 2.182572283703e+01
9.447500000000e+02 -3.177905162920e-01 8.075976167492e-04 2.183891001492e+01
9.450000000000e+02 -3.177818832260e-01 8.134989895028e-04 2.185332412085e+01
9.452500000000e+02 -3.175050663608e-01 8.173236226992e-04 2.186895984179e+01
9.455000000000e+02 -3.170041858392e-01 8.190755109501e-04 2.188581185627e+01
9.457500000000e+02 -3.163243633694e-01 8.187940724364e-04 2.190387480294e+01
9.460000000000e+02 -3.155106332894e-01 8.165532561625e-04 2.192314332058e+01
9.462500000000e+02 -3.146069319010e-01 8.124599886897e-04 2.194361206054e+01
9.465000000000e+02 -3.136552274707e-01 8.066517743023e-04 2.196527557015e+01
9.467500000000e+02 -3.126946893365e-01 7.992938671013e-04 2.198812829827e+01
9.470000000000e+02 -3.117610760775e-01 7.905754570144e-04 2.201216442064e+01
9.472500000000e+02 -3.108861819627e-01 7.807055786652e-04 2.203737779114e+01
9.475000000000e+02 -3.100975190416e-01 7.699084755752e-04 2.206376172097e+01
9.477500000000e+02 -3.094180718991e-01 7.584188153796e-04 2.209130887820e+01
9.480000000000e+02 -3.088662496117e-01 7.464765706659e-04 2.212001108690e+01
9.482500000000e+02 -3.084559716691e-01 7.343218545850e-04 2.214985911422e+01
9.485000000000e+02 -3.081968429290e-01 7.221899220947e-04 2.218084252379e+01
9.487500000000e+02 -3.080944733672e-01 7.103062003501e-04 2.221294947339e+01
9.490000000000e+02 -3.081508724580e-01 6.988814356754e-04 2.224616649693e+01
9.492500000000e+02 -3.083648877529e-01 6.881079001353e-04 2.228047838621e+01
9.495000000000e+02 -3.087326961159e-01 6.781555426869e-04 2.231586800238e+01
9.497500000000e+02 -3.092483045793e-01 6.691689234678e-04 2.235231614907e+01
9.500000000000e+02 -3.099040311109e-01 6.612649030748e-04 2.238980146672e+01
9.502500000000e+02 -3.106909548560e-01 6.545309884705e-04 2.242830032986e+01
9.505000000000e+02 -3.115993134671e-01 6.490244922336e-04 2.246778681975e+01
9.507500000000e+02 -3.126188289291e-01 6.447724439399e-04 2.250823268018e+01
9.510000000000e+02 -3.137389429331e-01 6.417722716271e-04 2.254960732404e+01
9.512500000000e+02 -3.149489641801e-01 6.399932689702e-04 2.259187788199e+01
9.515000000000e+02 -3.162381016790e-01 6.393787041043e-04 2.263500925292e+01
9.517500000000e+02 -3.175953945583e-01 6.398484322539e-04 2.267896422676e+01
9.520000000000e+02 -3.190095279556e-01 6.413022706558e-04 2.272370359732e+01
9.522500000000e+02 -3.204685625255e-01 6.436237529981e-04 2.276918632740e+01
9.525000000000e+02 -3.219595615862e-01 6.466839589412e-04 2.281536972767e+01
9.527500000000e+02 -3.234681803674e-01 6.503457263548e-04 2.286220966749e+01
9.530000000000e+02 -3.249782057610e-01 6.544678293432e-04 2.290966079040e+01
9.532500000000e+02 -3.264711077617e-01 6.589089801346e-04 2.295767674283e+01
9.535000000000e+02 -3.279256594767e-01 6.635317461773e-04 2.300621042836e+01
9.537500000000e+02 -3.293176344519e-01 6.682060578830e-04 2.305521424709e+01
9.540000000000e+02 -3.306196478931e-01 6.728121748430e-04 2.310464032170e+01
9.542500000000e+02 -3.318012155669e-01 6.772430788568e-04 2.315444075646e+01
9.545000000000e+02 -3.328289920682e-01 6.814062094604e-04 2.320456781726e+01
9.547500000000e+02 -3.336673111310e-01 6.852245124035e-04 2.325497416629e+01
9.550000000000e+02 -3.342789349717e-01 6.886367394852e-04 2.330561298829e+01
9.552500000000e+02 -3.346261151705e-01 6.915970877622e-04 2.335643818079e+01
9.555000000000e+02 -3.346718321466e-01 6.940741687312e-04 2.340740441712e+01
9.557500000000e+02 -3.343812606817e-01 6.960494558007e-04 2.345846725622e+01
9.560000000000e+02 -3.337233521853e-01 6.975152919646e-04 2.350958316710e+01
9.562500000000e+02 -3.326724774272e-01 6.984726116007e-04 2.356070958352e+01
9.565000000000e+02 -3.312100235147e-01 6.989285395286e-04 2.361180483377e+01
9.567500000000e+02 -3.293258872715e-01 6.988941330402e-04 2.366282814558e+01
9.570000000000e+02 -3.270197543854e-01 6.983821739741e-04 2.371373957269e+01
9.572500000000e+02 -3.243020694035e-01 6.974053057330e-04 2.376449992724e+01
9.575000000000e+02 -3.211946522755e-01 6.959746100075e-04 2.381507070096e+01
9.577500000000e+02 -3.177308941682e-01 6.940989611096e-04 2.386541396443e+01
9.580000000000e+02 -3.139555236070e-01 6.917847632575e-04 2.391549232682e+01
9.582500000000e+02 -3.099239058228e-01 6.890361017094e-04 2.396526879797e+01
9.585000000000e+02 -3.057009484440e-01 6.858556244877e-04 2.401470675601e+01
9.587500000000e+02 -3.013596023998e-01 6.822458489749e-04 2.406376987628e+01
9.590000000000e+02 -2.969790746104e-01 6.782109568691e-04 2.411242214296e+01
9.592500000000e+02 -2.926427183380e-01 6.737585615405e-04 2.416062777203e+01
9.595000000000e+02 -2.884357821017e-01 6.689017207346e-04 2.420835125110e+01
9.597500000000e+02 -2.844430536959e-01 6.636609724420e-04 2.425555743498e+01
9.600000000000e+02 -2.807463934281e-01 6.580661592931e-04 2.430221152058e+01
9.602500000000e+02 -2.774223978227e-01 6.521577894610e-04 2.434827925832e+01
9.605000000000e+02 -2.745400567126e-01 6.459883487979e-04 2.439372697865e+01
9.607500000000e+02 -2.721586876201e-01 6.396229784551e-04 2.443852185452e+01
9.610000000000e+02 -2.703259883052e-01 6.331396116451e-04 2.448263198822e+01
9.612500000000e+02 -2.690764976489e-01 6.266284208583e-04 2.452602672867e+01
9.615000000000e+02 -2.684302986556e-01 6.201907287840e-04 2.456867678529e+01
9.617500000000e+02 -2.683922445430e-01 6.139371858468e-04 2.461055459557e+01
9.620000000000e+02 -2.689515446262e-01 6.079853827427e-04 2.465163445980e+01
9.622500000000e+02 -2.700819603113e-01 6.024567973051e-04 2.469189293361e+01
9.625000000000e+02 -2.717424508828e-01 5.974732560173e-04 2.473130898300e+01
9.627500000000e+02 -2.738784311768e-01 5.931529223702e-04 2.476986429590e+01
9.630000000000e+02 -2.764235535653e-01 5.896059838145e-04 2.480754359556e+01
9.632500000000e+02 -2.793019588076e-01 5.869301784065e-04 2.484433476790e+01
9.635000000000e+02 -2.824309712593e-01 5.852063293138e-04 2.488022917471e+01
9.637500000000e+02 -2.857240927705e-01 5.844941523630e-04 2.491522183217e+01
9.640000000000e+02 -2.890941694965e-01 5.848285254025e-04 2.494931156435e+01
9.642500000000e+02 -2.924565649206e-01 5.862165082778e-04 2.498250124241e+01
9.645000000000e+02 -2.957321748519e-01 5.886351527618e-04 2.501479779684e+01
9.647500000000e+02 -2.988501221466e-01 5.920305105655e-04 2.504621237220e+01
9.650000000000e+02 -3.017499584202e-01 5.963179320394e-04 2.507676038973e+01
9.652500000000e+02 -3.043832659996e-01 6.013836489775e-04 2.510646155733e+01
9.655000000000e+02 -3.067145597133e-01 6.070876795067e-04 2.513533987558e+01
9.657500000000e+02 -3.087214450040e-01 6.132680033844e-04 2.516342360709e+01
9.660000000000e+02 -3.103940502584e-01 6.197458826415e-04 2.519074517170e+01
9.662500000000e+02 -3.117337680482e-01 6.263320865579e-04 2.521734116019e+01
9.665000000000e+02 -3.127514387717e-01 6.328336808719e-04 2.524325206282e+01
9.667500000000e+02 -3.134650920640e-01 6.390611746354e-04 2.526852222810e+01
9.670000000000e+02 -3.138974333827e-01 6.448355464271e-04 2.529319964416e+01
9.672500000000e+02 -3.140732608450e-01 6.499948332796e-04 2.531733586128e+01
9.675000000000e+02 -3.140170025677e-01 6.543999266075e-04 2.534098560415e+01
9.677500000000e+02 -3.137505521336e-01 6.579392662921e-04 2.536420674148e+01
9.680000000000e+02 -3.132915439505e-01 6.605321848495e-04 2.538705996358e+01
9.682500000000e+02 -3.126521735174e-01 6.621307650744e-04 2.540960844852e+01
9.685000000000e+02 -3.118386485414e-01 6.627201400149e-04 2.543191773135e+01
9.687500000000e+02 -3.108512459539e-01 6.623172217496e-04 2.545405532516e+01
9.690000000000e+02 -3.096849563944e-01 6.609680674871e-04 2.547609030058e+01
9.692500000000e+02 -3.083306455278e-01 6.587440082005e-04 2.549809311720e+01
9.695000000000e+02 -3.067765809120e-01 6.557369024826e-04 2.552013502608e+01
9.697500000000e+02 -3.050102262761e-01 6.520537619741e-04 2.554228772970e+01
9.700000000000e+02 -3.030201244066e-01 6.478110971216e-04 2.556462299889e+01
9.702500000000e+02 -3.007977330420e-01 6.431293591775e-04 2.558721200280e+01
9.705000000000e+02 -2.983390910042e-01 6.381277240803e-04 2.561012485238e+01
9.707500000000e+02 -2.956461876480e-01 6.329194921085e-04 2.563343013105e+01
9.710000000000e+02 -2.927279794343e-01 6.276083412588e-04 2.565719412759e+01
9.712500000000e+02 -2.896009800267e-01 6.222854973760e-04 2.568148035065e+01
9.715000000000e+02 -2.862894196370e-01 6.170279360007e-04 2.570634886962e+01
9.717500000000e+02 -2.828249733009e-01 6.118976056362e-04 2.573185567637e+01
9.720000000000e+02 -2.792460804572e-01 6.069415796311e-04 2.575805219804e+01
9.722500000000e+02 -2.755969097047e-01 6.021931087501e-04 2.578498451151e+01
9.725000000000e+02 -2.719260047820e-01 5.976733403408e-04 2.581269290513e+01
9.727500000000e+02 -2.682846835353e-01 5.933936146947e-04 2.584121132031e+01
9.730000000000e+02 -2.647252488236e-01 5.893581028855e-04 2.587056685921e+01
9.732500000000e+02 -2.612990816361e-01 5.855666421109e-04 2.590077935040e+01
9.735000000000e+02 -2.580546830380e-01 5.820175677600e-04 2.593186092109e+01
9.737500000000e+02 -2.550357555240e-01 5.787103355390e-04 2.596381581689e+01
9.740000000000e+02 -2.522793837490e-01 5.756478690334e-04 2.599663990757e+01
9.742500000000e+02 -2.498144304217e-01 5.728383572197e-04 2.603032058846e+01
9.745000000000e+02 -2.476602252914e-01 5.702964245102e-04 2.606483674116e+01
9.747500000000e+02 -2.458256214343e-01 5.680437338928e-04 2.610015837772e+01
9.750000000000e+02 -2.443085283833e-01 5.661086733036e-04 2.613624694174e+01
9.752500000000e+02 -2.430959390410e-01 5.645253724834e-04 2.617305502699e+01
9.755000000000e+02 -2.421645291031e-01 5.633322000768e-04 2.621052682096e+01
9.757500000000e+02 -2.414817918820e-01 5.625692724655e-04 2.624859795876e+01
9.760000000000e+02 -2.410076997785e-01 5.622755800463e-04 2.628719611626e+01
9.762500000000e+02 -2.406968012694e-01 5.624858653119e-04 2.632624099486e+01
9.765000000000e+02 -2.405006433137e-01 5.632273372170e-04 2.636564505026e+01
9.767500000000e+02 -2.403703782800e-01 5.645164650377e-04 2.640531361613e+01
9.770000000000e+02 -2.402593619134e-01 5.663561735321e-04 2.644514575194e+01
9.772500000000e+02 -2.401255981679e-01 5.687336382471e-04 2.648503452520e+01
9.775000000000e+02 -2.399338189914e-01 5.716187457538e-04 2.652486775821e+01
9.777500000000e+02 -2.396570557429e-01 5.749635556270e-04 2.656452880161e+01
9.780000000000e+02 -2.392776089236e-01 5.787029060281e-04 2.660389699353e+01
9.782500000000e+02 -2.387873044710e-01 5.827560248745e-04 2.664284849604e+01
9.785000000000e+02 -2.381870407100e-01 5.870291848770e-04 2.668125715010e+01
9.787500000000e+02 -2.374856925475e-01 5.914191788559e-04 2.671899498111e+01
9.790000000000e+02 -2.366984297441e-01 5.958176232659e-04 2.675593312603e+01
9.792500000000e+02 -2.358446325210e-01 6.001156001100e-04 2.679194254008e+01
9.795000000000e+02 -2.349455795600e-01 6.042084825260e-04 2.682689473421e+01
9.797500000000e+02 -2.340221141467e-01 6.080006280664e-04 2.686066267722e+01
9.800000000000e+02 -2.330924916291e-01 6.114094736951e-04 2.689312135278e+01
9.802500000000e+02 -2.321705963184e-01 6.143689655842e-04 2.692414866569e+01
9.805000000000e+02 -2.312646850386e-01 6.168319567261e-04 2.695362619399e+01
9.807500000000e+02 -2.303767475672e-01 6.187714237043e-04 2.698143995961e+01
9.810000000000e+02 -2.295025368518e-01 6.201805274766e-04 2.700748121593e+01
9.812500000000e+02 -2.286322360712e-01 6.210714125146e-04 2.703164721315e+01
9.815000000000e+02 -2.277516975655e-01 6.214729901530e-04 2.705384209788e+01
9.817500000000e+02 -2.268440872046e-01 6.214277747534e-04 2.707397752906e+01
9.820000000000e+02 -2.258918101918e-01 6.209881551321e-04 2.709197352833e+01
9.822500000000e+02 -2.248785045984e-01 6.202123471659e-04 2.710775930579e+01
9.825000000000e+02 -2.237909046544e-01 6.191603103906e-04 2.712127376372e+01
9.827500000000e+02 -2.226204328864e-01 6.178899645900e-04 2.713246631596e+01
9.830000000000e+02 -2.213643450377e-01 6.164538368811e-04 2.714129737053e+01
9.832500000000e+02 -2.200263484789e-01 6.148965071927e-04 2.714773871569e+01
9.835000000000e+02 -2.186166317394e-01 6.132530434968e-04 2.715177400460e+01
9.837500000000e+02 -2.171513209203e-01 6.115482386139e-04 2.715339888946e+01
9.840000000000e+02 -2.156514149772e-01 6.097967728026e-04 2.715262103448e+01
9.842500000000e+02 -2.141412904088e-01 6.080042921638e-04 2.714946017278e+01
9.845000000000e+02 -2.126469381945e-01 6.061690052410e-04 2.714394770005e+01
9.847500000000e+02 -2.111940576057e-01 6.042838651179e-04 2.713612644852e+01
9.850000000000e+02 -2.098062034064e-01 6.023388881169e-04 2.712605000615e+01
9.852500000000e+02 -2.085031154875e-01 6.003235441392e-04 2.711378212594e+01
9.855000000000e+02 -2.072993709775e-01 5.982288890627e-04 2.709939600516e+01
9.857500000000e+02 -2.062034667255e-01 5.960493209981e-04 2.708297331694e+01
9.860000000000e+02 -2.052173671852e-01 5.937838925128e-04 2.706460335387e+01
9.862500000000e+02 -2.043365437050e-01 5.914369870983e-04 2.704438204027e+01
9.865000000000e+02 -2.035504565380e-01 5.890182302074e-04 2.702241100777e+01
9.867500000000e+02 -2.028434309887e-01 5.865421402165e-04 2.699879650362e+01
9.870000000000e+02 -2.021957990315e-01 5.840271425450e-04 2.697364849580e+01
9.872500000000e+02 -2.015852021429e-01 5.814942495132e-04 2.694707970584e+01
9.875000000000e+02 -2.009879397427e-01 5.789655399300e-04 2.691920468141e+01
9.877500000000e+02 -2.003802057835e-01 5.764625215783e-04 2.689013899480e+01
9.880000000000e+02 -1.997391894179e-01 5.740047322747e-04 2.685999829769e+01
9.882500000000e+02 -1.990438786200e-01 5.716084122826e-04 2.682889758887e+01
9.885000000000e+02 -1.982755790849e-01 5.692854874736e-04 2.679695041955e+01
9.887500000000e+02 -1.974181337299e-01 5.670429197452e-04 2.676426812951e+01
9.890000000000e+02 -1.964578148758e-01 5.648823572547e-04 2.673095918170e+01
9.892500000000e+02 -1.953830549253e-01 5.628002446802e-04 2.669712836080e+01
9.895000000000e+02 -1.941839548517e-01 5.607881618165e-04 2.666287613288e+01
9.897500000000e+02 -1.928517051214e-01 5.588333977651e-04 2.662829804351e+01
9.900000000000e+02 -1.913781004822e-01 5.569197954700e-04 2.659348398590e+01
9.902500000000e+02 -1.897550430011e-01 5.550285671815e-04 2.655851774222e+01
9.905000000000e+02 -1.879742777438e-01 5.531391893324e-04 2.652347643241e+01
9.907500000000e+02 -1.860273394678e-01 5.512302347509e-04 2.648843004421e+01
9.910000000000e+02 -1.839056609558e-01 5.492800479897e-04 2.645344119957e+01
9.912500000000e+02 -1.816010057414e-01 5.472673211128e-04 2.641856481497e+01
9.915000000000e+02 -1.791059980867e-01 5.451714841421e-04 2.638384810126e+01
9.917500000000e+02 -1.764148892991e-01 5.429729366161e-04 2.634933046933e+01
9.920000000000e+02 -1.735243134219e-01 5.406531319158e-04 2.631504377122e+01
9.922500000000e+02 -1.704341199120e-01 5.381946314361e-04 2.628101247817e+01
9.925000000000e+02 -1.671480782582e-01 5.355812114847e-04 2.624725409718e+01
9.927500000000e+02 -1.636744416377e-01 5.327977035120e-04 2.621377967350e+01
9.930000000000e+02 -1.600263325081e-01 5.298300273427e-04 2.618059430391e+01
9.932500000000e+02 -1.562218475464e-01 5.266654045286e-04 2.614769778985e+01
9.935000000000e+02 -1.522839080590e-01 5.232923701627e-04 2.611508532432e+01
9.937500000000e+02 -1.482398602737e-01 5.197012251857e-04 2.608274813999e+01
9.940000000000e+02 -1.441208154643e-01 5.158845355443e-04 2.605067420174e+01
9.942500000000e+02 -1.399608055338e-01 5.118375695086e-04 2.601884884469e+01
9.945000000000e+02 -1.357957899559e-01 5.075588754636e-04 2.598725537302e+01
9.947500000000e+02 -1.316625838293e-01 5.030507091583e-04 2.595587556094e+01
9.950000000000e+02 -1.275977735282e-01 4.983196145036e-04 2.592469011436e+01
9.952500000000e+02 -1.236366770142e-01 4.933767964390e-04 2.589367901292e+01
9.955000000000e+02 -1.198124137584e-01 4.882383920382e-04 2.586282179358e+01
9.957500000000e+02 -1.161551145714e-01 4.829255419097e-04 2.583209773346e+01
9.960000000000e+02 -1.126913276055e-01 4.774643757550e-04 2.580148596350e+01
9.962500000000e+02 -1.094435850528e-01 4.718855991608e-04 2.577096554485e+01
9.965000000000e+02 -1.064301917522e-01 4.662240849815e-04 2.574051547618e+01
9.967500000000e+02 -1.036651689434e-01 4.605181563630e-04 2.571011470051e+01
9.970000000000e+02 -1.011583729842e-01 4.548088225810e-04 2.567974204400e+01
9.972500000000e+02 -9.891568961976e-02 4.491387102346e-04 2.564937626934e+01
9.975000000000e+02 -9.693935805322e-02 4.435511664096e-04 2.561899599376e+01
9.977500000000e+02 -9.522828223832e-02 4.380891177473e-04 2.558857979414e+01
9.980000000000e+02 -9.377838700206e-02 4.327940891926e-04 2.555810618667e+01
9.982500000000e+02 -9.258291657932e-02 4.277051948977e-04 2.552755372342e+01
9.985000000000e+02 -9.163268604726e-02 4.228582616432e-04 2.549690114096e+01
9.987500000000e+02 -9.091627557520e-02 4.182850748754e-04 2.546612739501e+01
9.990000000000e+02 -9.042013737332e-02 4.140127467008e-04 2.543521182520e+01
9.992500000000e+02 -9.012864837141e-02 4.100632728223e-04 2.540413431881e+01
9.995000000000e+02 -9.002409382481e-02 4.064531998323e-04 2.537287531428e+01
9.997500000000e+02 -9.008663727886e-02 4.031934857063e-04 2.534141601303e+01
1.000000000000e+03 -9.029424903444e-02 4.002894191176e-04 2.530973830125e+01
1.000250000000e+03 -9.062268545264e-02 3.977407195103e-04 2.527782488663e+01
1.000500000000e+03 -9.104548753309e-02 3.955416742713e-04 2.524565923296e+01
1.000750000000e+03 -9.153402375630e-02 3.936813058467e-04 2.521322543830e+01
1.001000000000e+03 -9.205767743213e-02 3.921437038562e-04 2.518050825887e+01
1.001250000000e+03 -9.258406416945e-02 3.909082415196e-04 2.514749292190e+01
1.001500000000e+03 -9.307939652231e-02 3.899499104692e-04 2.511416502219e+01
1.001750000000e+03 -9.350888739795e-02 3.892395391229e-04 2.508051030439e+01
1.002000000000e+03 -9.383734747836e-02 3.887442280297e-04 2.504651464841e+01
1.002250000000e+03 -9.402975635422e-02 3.884276088950e-04 2.501216386710e+01
1.002500000000e+03 -9.405194437714e-02 3.882502399125e-04 2.497744362877e+01
1.002750000000e+03 -9.387128806439e-02 3.881699721061e-04 2.494233940050e+01
1.003000000000e+03 -9.345742828719e-02 3.881424200115e-04 2.490683644540e+01
1.003250000000e+03 -9.278290230184e-02 3.881214039842e-04 2.487091975771e+01
1.003500000000e+03 -9.182384081760e-02 3.880596214069e-04 2.483457426352e+01
1.003750000000e+03 -9.056047907209e-02 3.879092021602e-04 2.479778484192e+01
1.004000000000e+03 -8.897763918614e-02 3.876224610336e-04 2.476053651812e+01
1.004250000000e+03 -8.706503055315e-02 3.871526231596e-04 2.472281454984e+01
1.004500000000e+03 -8.481755788767e-02 3.864547536859e-04 2.468460479637e+01
1.004750000000e+03 -8.223532930080e-02 3.854865207932e-04 2.464589374634e+01
1.005000000000e+03 -7.932371356181e-02 3.842091490984e-04 2.460666893236e+01
1.005250000000e+03 -7.609310837184e-02 3.825881998523e-04 2.456691895794e+01
1.005500000000e+03 -7.255875524506e-02 3.805944232621e-04 2.452663389573e+01
1.005750000000e+03 -6.874031146109e-02 3.782044328975e-04 2.448580530508e+01
1.006000000000e+03 -6.466143934587e-02 3.754013283559e-04 2.444442646310e+01
1.006250000000e+03 -6.034931142832e-02 3.721751361343e-04 2.440249256515e+01
1.006500000000e+03 -5.583401992994e-02 3.685232274798e-04 2.436000065300e+01
1.006750000000e+03 -5.114803596600e-02 3.644503358091e-04 2.431694986862e+01
1.007000000000e+03 -4.632559439800e-02 3.599686116980e-04 2.427334129702e+01
1.007250000000e+03 -4.140213694040e-02 3.550974021384e-04 2.422917813539e+01
1.007500000000e+03 -3.641374425954e-02 3.498626214511e-04 2.418446560145e+01
1.007750000000e+03 -3.139662228233e-02 3.442964832020e-04 2.413921083695e+01
1.008000000000e+03 -2.638661251158e-02 3.384366710704e-04 2.409342301168e+01
1.008250000000e+03 -2.141877676460e-02 3.323256606012e-04 2.404711310368e+01
1.008500000000e+03 -1.652699249752e-02 3.260096508581e-04 2.400029399916e+01
1.008750000000e+03 -1.174363330321e-02 3.195377017771e-04 2.395298036832e+01
1.009000000000e+03 -7.099273022650e-03 3.129606905893e-04 2.390518867028e+01
1.009250000000e+03 -2.622473509110e-03 3.063304468959e-04 2.385693707569e+01
1.009500000000e+03 1.660457875330e-03 2.996986307749e-04 2.380824556483e+01
1.009750000000e+03 5.725607296290e-03 2.931159553481e-04 2.375913587931e+01
1.010000000000e+03 9.551597094896e-03 2.866313747165e-04 2.370963156324e+01
1.010250000000e+03 1.311969493393e-02 2.802913504302e-04 2.365975800617e+01
1.010500000000e+03 1.641391563516e-02 2.741392019970e-04 2.360954249866e+01
1.010750000000e+03 1.942105242911e-02 2.682148296831e-04 2.355901423478e+01
1.011000000000e+03 2.213079136493e-02 2.625541730928e-04 2.350820442483e+01
1.011250000000e+03 2.453571509518e-02 2.571891147500e-04 2.345714627893e+01
1.011500000000e+03 2.663134720060e-02 2.521473259934e-04 2.340587504897e+01
1.011750000000e+03 2.841613178255e-02 2.474524133370e-04 2.335442799063e+01
1.012000000000e+03 2.989148768952e-02 2.431238802377e-04 2.330284439825e+01
1.012250000000e+03 3.106172335250e-02 2.391775146375e-04 2.325116549100e+01
1.012500000000e+03 3.193405300415e-02 2.356254606497e-04 2.319943438687e+01
1.012750000000e+03 3.251848036405e-02 2.324767185936e-04 2.314769595079e+01
1.013000000000e+03 3.282775276645e-02 2.297373588163e-04 2.309599669785e+01
1.013250000000e+03 3.287721153053e-02 2.274110388257e-04 2.304438460312e+01
1.013500000000e+03 3.268466684842e-02 2.254993719994e-04 2.299290893586e+01
1.013750000000e+03 3.227022216470e-02 2.240022196454e-04 2.294162006157e+01
1.014000000000e+03 3.165607208090e-02 2.229180835645e-04 2.289056921919e+01
1.014250000000e+03 3.086626961896e-02 2.222444003263e-04 2.283980830896e+01
1.014500000000e+03 2.992648973147e-02 2.219776837357e-04 2.278938966589e+01
1.014750000000e+03 2.886372499200e-02 2.221138559397e-04 2.273936583999e+01
1.015000000000e+03 2.770603000595e-02 2.226482399423e-04 2.268978938605e+01
1.015250000000e+03 2.648215917467e-02 2.235756871436e-04 2.264071265430e+01
1.015500000000e+03 2.522130160318e-02 2.248904568102e-04 2.259218761998e+01
1.015750000000e+03 2.395269271859e-02 2.265862236283e-04 2.254426570199e+01
1.016000000000e+03 2.270530888166e-02 2.286558290827e-04 2.249699762900e+01
1.016250000000e+03 2.150751823986e-02 2.310910631830e-04 2.245043330567e+01
1.016500000000e+03 2.038680226626e-02 2.338822618870e-04 2.240462172958e+01
1.016750000000e+03 1.936937234229e-02 2.370180970687e-04 2.235961088940e+01
1.017000000000e+03 1.847992140892e-02 2.404851163690e-04 2.231544772199e+01
1.017250000000e+03 1.774134323524e-02 2.442673126474e-04 2.227217806704e+01
1.017500000000e+03 1.717447827582e-02 2.483457621387e-04 2.222984663897e+01
1.017750000000e+03 1.679795653786e-02 2.526980892083e-04 2.218849702728e+01
1.018000000000e+03 1.662794032582e-02 2.572981737367e-04 2.214817167733e+01
1.018250000000e+03 1.667803813570e-02 2.621157312668e-04 2.210891190859e+01
1.018500000000e+03 1.695919648416e-02 2.671160471415e-04 2.207075791465e+01
1.018750000000e+03 1.747962140969e-02 2.722597348868e-04 2.203374877644e+01
1.019000000000e+03 1.824481515705e-02 2.775025189355e-04 2.199792245960e+01
1.019250000000e+03 1.925751150816e-02 2.827953106386e-04 2.196331581725e+01
1.019500000000e+03 2.051777846523e-02 2.880841230080e-04 2.192996457613e+01
1.019750000000e+03 2.202313632334e-02 2.933104689318e-04 2.189790330851e+01
1.020000000000e+03 2.376860940193e-02 2.984115260798e-04 2.186716540967e+01
1.020250000000e+03 2.574695370525e-02 3.033204471105e-04 2.183778302944e+01
1.020500000000e+03 2.794880221813e-02 3.079669474792e-04 2.180978701296e+01
1.020750000000e+03 3.036285629481e-02 3.122779457256e-04 2.178320683485e+01
1.021000000000e+03 3.297615005610e-02 3.161783708020e-04 2.175807046860e+01
1.021250000000e+03 3.577424811881e-02 3.195917821177e-04 2.173440431869e+01
1.021500000000e+03 3.874152281611e-02 3.224414438108e-04 2.171223305015e+01
1.021750000000e+03 4.186138906595e-02 3.246513502626e-04 2.169157950914e+01
1.022000000000e+03 4.511656804598e-02 3.261473387169e-04 2.167246452289e+01
1.022250000000e+03 4.848934130305e-02 3.268581630563e-04 2.165490681621e+01
1.022500000000e+03 5.196178557354e-02 3.267167307186e-04 2.163892279436e+01
1.022750000000e+03 5.551602194123e-02 3.256611862020e-04 2.162452645999e+01
1.023000000000e+03 5.913443351748e-02 3.236361527216e-04 2.161172924517e+01
1.023250000000e+03 6.279984969077e-02 3.205939426556e-04 2.160053983673e+01
1.023500000000e+03 6.649576137004e-02 3.164955924594e-04 2.159096412793e+01
1.023750000000e+03 7.020646841243e-02 3.113120637903e-04 2.158300506948e+01
1.024000000000e+03 7.391719498004e-02 3.050252695815e-04 2.157666254081e+01
1.024250000000e+03 7.761424088160e-02 2.976288138562e-04 2.157193335699e+01
1.024500000000e+03 8.128504024182e-02 2.891288443932e-04 2.156881116805e+01
1.024750000000e+03 8.491822309370e-02 2.795447126811e-04 2.156728644626e+01
1.025000000000e+03 8.850364628642e-02 2.689094646980e-04 2.156734648984e+01
1.025250000000e+03 9.203240113770e-02 2.572701078698e-04 2.156897547023e+01
1.025500000000e+03 9.549675678615e-02 2.446877602491e-04 2.157215441469e+01
1.025750000000e+03 9.889015624731e-02 2.312375422028e-04 2.157686140279e+01
1.026000000000e+03 1.022071073919e-01 2.170083370847e-04 2.158307160431e+01
1.026250000000e+03 1.054430936656e-01 2.021021976351e-04 2.159075744135e+01
1.026500000000e+03 1.085944582719e-01 1.866336532894e-04 2.159988877189e+01
1.026750000000e+03 1.116582475890e-01 1.707287854985e-04 2.161043299767e+01
1.027000000000e+03 1.146320906642e-01 1.545240214304e-04 2.162235540091e+01
1.027250000000e+03 1.175140172728e-01 1.381647652812e-04 2.163561931988e+01
1.027500000000e+03 1.203022813310e-01 1.218038442601e-04 2.165018634530e+01
1.027750000000e+03 1.229951964350e-01 1.055997523665e-04 2.166601662925e+01
1.028000000000e+03 1.255909610534e-01 8.971476108608e-05 2.168306923864e+01
1.028250000000e+03 1.280874777819e-01 7.431291599714e-05 2.170130228678e+01
1.028500000000e+03 1.304821993189e-01 5.955792301601e-05 2.172067329197e+01
1.028750000000e+03 1.327719750691e-01 4.561097131653e-05 2.174113955420e+01
1.029000000000e+03 1.349529280134e-01 3.262856455775e-05 2.176265824363e+01
1.029250000000e+03 1.370203369049e-01 2.076031638143e-05 2.178518691113e+01
1.029500000000e+03 1.389685756034e-01 1.014685953048e-05 2.180868352272e+01
1.029750000000e+03 1.407910440364e-01 9.177674123520e-07 2.183310696401e+01
1.030000000000e+03 1.424801816554e-01 -6.810340297160e-06 2.185841703259e+01
1.030250000000e+03 1.440274674313e-01 -1.293558145993e-05 2.188457488592e+01
1.030500000000e+03 1.454234914266e-01 -1.737222861539e-05 2.191154315329e+01
1.030750000000e+03 1.466580723427e-01 -2.005213978678e-05 2.193928600497e+01
1.031000000000e+03 1.477203613629e-01 -2.092596215369e-05 2.196776951417e+01
1.031250000000e+03 1.485990390019e-01 -1.996390382151e-05 2.199696163785e+01
1.031500000000e+03 1.492825062290e-01 -1.715633992127e-05 2.202683237890e+01
1.031750000000e+03 1.497591322053e-01 -1.251417423665e-05 2.205735368528e+01
1.032000000000e+03 1.500174843293e-01 -6.068924152580e-06 2.208849969949e+01
1.032250000000e+03 1.500466180417e-01 2.127642017670e-06 2.212024658478e+01
1.032500000000e+03 1.498363553540e-01 1.200396942140e-05 2.215257250686e+01
1.032750000000e+03 1.493775825662e-01 2.346945769909e-05 2.218545754028e+01
1.033000000000e+03 1.486625353093e-01 3.641546669887e-05 2.221888357786e+01
1.033250000000e+03 1.476851060438e-01 5.071662796788e-05 2.225283399672e+01
1.033500000000e+03 1.464411044602e-01 6.623218950799e-05 2.228729371418e+01
1.033750000000e+03 1.449285431922e-01 8.280773772459e-05 2.232224878924e+01
1.034000000000e+03 1.431478809871e-01 1.002769829713e-04 2.235768625974e+01
1.034250000000e+03 1.411022580891e-01 1.184637918210e-04 2.239359368117e+01
1.034500000000e+03 1.387976939995e-01 1.371841353609e-04 2.242995916140e+01
1.034750000000e+03 1.362432642073e-01 1.562483990781e-04 2.246677068691e+01
1.035000000000e+03 1.334512443659e-01 1.754634703555e-04 2.250401619704e+01
1.035250000000e+03 1.304372036219e-01 1.946351234332e-04 2.254168289975e+01
1.035500000000e+03 1.272200817105e-01 2.135701543720e-04 2.257975736889e+01
1.035750000000e+03 1.238221897148e-01 2.320786999690e-04 2.261822487088e+01
1.036000000000e+03 1.202691959603e-01 2.499763179409e-04 2.265706951208e+01
1.036250000000e+03 1.165900245117e-01 2.670861076830e-04 2.269627360420e+01
1.036500000000e+03 1.128167358158e-01 2.832406224794e-04 2.273581788592e+01
1.036750000000e+03 1.089843085000e-01 2.982836981897e-04 2.277568094591e+01
1.037000000000e+03 1.051304023068e-01 3.120720135339e-04 2.281583953374e+01
1.037250000000e+03 1.012950201508e-01 3.244766107047e-04 2.285626806258e+01
1.037500000000e+03 9.752014336966e-02 3.353841437969e-04 2.289693901990e+01
1.037750000000e+03 9.384927750960e-02 3.446977672764e-04 2.293782255880e+01
1.038000000000e+03 9.032696471172e-02 3.523380622800e-04 2.297888695312e+01
1.038250000000e+03 8.699822459267e-02 3.582435820113e-04 2.302009855666e+01
1.038500000000e+03 8.390795826977e-02 3.623711168030e-04 2.306142179754e+01
1.038750000000e+03 8.110030670573e-02 3.646958385184e-04 2.310281972064e+01
1.039000000000e+03 7.861798005294e-02 3.652112216445e-04 2.314425400277e+01
1.039250000000e+03 7.650156366351e-02 3.639287473462e-04 2.318568534014e+01
1.039500000000e+03 7.478882857828e-02 3.608774634183e-04 2.322707352427e+01
1.039750000000e+03 7.351401910341e-02 3.561033088800e-04 2.326837809309e+01
1.040000000000e+03 7.270718407820e-02 3.496682490799e-04 2.330955844018e+01
1.040250000000e+03 7.239353232984e-02 3.416494352753e-04 2.335057420393e+01
1.040500000000e+03 7.259283506515e-02 3.321381709559e-04 2.339138560788e+01
1.040750000000e+03 7.331889277669e-02 3.212387934885e-04 2.343195378654e+01
1.041000000000e+03 7.457907464746e-02 3.090675077610e-04 2.347224115770e+01
1.041250000000e+03 7.637398556722e-02 2.957510630980e-04 2.351221149001e+01
1.041500000000e+03 7.869716286210e-02 2.814256222260e-04 2.355183051586e+01
1.041750000000e+03 8.153495126041e-02 2.662354015902e-04 2.359106600688e+01
1.042000000000e+03 8.486651225425e-02 2.503313138248e-04 2.362988781174e+01
1.042250000000e+03 8.866386452336e-02 2.338697971077e-04 2.366826843326e+01
1.042500000000e+03 9.289219466879e-02 2.170113439264e-04 2.370618271240e+01
1.042750000000e+03 9.751014515706e-02 1.999193915613e-04 2.374360839193e+01
1.043000000000e+03 1.024703709594e-01 1.827588782726e-04 2.378052578156e+01
1.043250000000e+03 1.077201040083e-01 1.656950356147e-04 2.381691802083e+01
1.043500000000e+03 1.132018827444e-01 1.488920889290e-04 2.385277096181e+01
1.043750000000e+03 1.188543243290e-01 1.325119823442e-04 2.388807336174e+01
1.044000000000e+03 1.246130541643e-01 1.167131186565e-04 2.392281642477e+01
1.044250000000e+03 1.304115869763e-01 1.016490565545e-04 2.395699416517e+01
1.044500000000e+03 1.361823540899e-01 8.746727210534e-05 2.399060284890e+01
1.044750000000e+03 1.418576546240e-01 7.430780401122e-05 2.402364130930e+01
1.045000000000e+03 1.473706870655e-01 6.230206705779e-05 2.405611037292e+01
1.045250000000e+03 1.526564970213e-01 5.157145577933e-05 2.408801314048e+01
1.045500000000e+03 1.576529326341e-01 4.222623098141e-05 2.411935441777e+01
1.045750000000e+03 1.623015162907e-01 3.436415190425e-05 2.415014092730e+01
1.046000000000e+03 1.665482671012e-01 2.806934378250e-05 2.418038101107e+01
1.046250000000e+03 1.703444187454e-01 2.341127644789e-05 2.421008436404e+01
1.046500000000e+03 1.736470742695e-01 2.044355842146e-05 2.423926220299e+01
1.046750000000e+03 1.764197315347e-01 1.920313250672e-05 2.426792698205e+01
1.047000000000e+03 1.786327291529e-01 1.970940332752e-05 2.429609240653e+01
1.047250000000e+03 1.802635329772e-01 2.196374283059e-05 2.432377322932e+01
1.047500000000e+03 1.812969846137e-01 2.594883164710e-05 2.435098547177e+01
1.047750000000e+03 1.817253740158e-01 3.162850731386e-05 2.437774626696e+01
1.048000000000e+03 1.815484180773e-01 3.894771694995e-05 2.440407394401e+01
1.048250000000e+03 1.807731435345e-01 4.783267726384e-05 2.442998811596e+01
1.048500000000e+03 1.794136164923e-01 5.819142012570e-05 2.445550965448e+01
1.048750000000e+03 1.774906498504e-01 6.991437396430e-05 2.448066098660e+01
1.049000000000e+03 1.750313581698e-01 8.287539454235e-05 2.450546612474e+01
1.049250000000e+03 1.720685842845e-01 9.693313645808e-05 2.452995076003e+01
1.049500000000e+03 1.686403819805e-01 1.119323889633e-04 2.455414255612e+01
1.049750000000e+03 1.647893115050e-01 1.277059582503e-04 2.457807123395e+01
1.050000000000e+03 1.605616936890e-01 1.440767372338e-04 2.460176870768e+01
1.050250000000e+03 1.560068935750e-01 1.608598570831e-04 2.462526927489e+01
1.050500000000e+03 1.511765440112e-01 1.778651632584e-04 2.464860976988e+01
1.050750000000e+03 1.461237199856e-01 1.948998363270e-04 2.467182960330e+01
1.051000000000e+03 1.409022168710e-01 2.117710752535e-04 2.469497089232e+01
1.051250000000e+03 1.355657464469e-01 2.282889051141e-04 2.471807846190e+01
1.051500000000e+03 1.301672929429e-01 2.442690061376e-04 2.474119983399e+01
1.051750000000e+03 1.247584320883e-01 2.595355083734e-04 2.476438516977e+01
1.052000000000e+03 1.193887858164e-01 2.739236631178e-04 2.478768715082e+01
1.052250000000e+03 1.141055334113e-01 2.872824917427e-04 2.481116074165e+01
1.052500000000e+03 1.089530241258e-01 2.994771981695e-04 2.483486302723e+01
1.052750000000e+03 1.039724668688e-01 3.103912434649e-04 2.485885280275e+01
1.053000000000e+03 9.920173085766e-02 3.199281326951e-04 2.488319022012e+01
1.053250000000e+03 9.467524453864e-02 3.280128888539e-04 2.490793643637e+01
1.053500000000e+03 9.042392525623e-02 3.345932170650e-04 2.493315296536e+01
1.053750000000e+03 8.647521917204e-02 3.396400946905e-04 2.495890118803e+01
1.054000000000e+03 8.285321987347e-02 3.431479084338e-04 2.498524187291e+01
1.054250000000e+03 7.957873738316e-02 3.451343743574e-04 2.501223434368e+01
1.054500000000e+03 7.666947957908e-02 3.456397846453e-04 2.503993595355e+01
1.054750000000e+03 7.414019162655e-02 3.447258264087e-04 2.506840133619e+01
1.055000000000e+03 7.200284750363e-02 3.424738821188e-04 2.509768191129e+01
1.055250000000e+03 7.026671302235e-02 3.389833898476e-04 2.512782494225e+01
1.055500000000e+03 6.893849007710e-02 3.343694325051e-04 2.515887306230e+01
1.055750000000e+03 6.802236188305e-02 3.287602354242e-04 2.519086360505e+01
1.056000000000e+03 6.752001798236e-02 3.222943963887e-04 2.522382801591e+01
1.056250000000e+03 6.743061499213e-02 3.151179901658e-04 2.525779125338e+01
1.056500000000e+03 6.775074971742e-02 3.073815713438e-04 2.529277153822e+01
1.056750000000e+03 6.847429959552e-02 2.992372659157e-04 2.532877958456e+01
1.057000000000e+03 6.959231774107e-02 2.908358245000e-04 2.536581840910e+01
1.057250000000e+03 7.109291085457e-02 2.823237876691e-04 2.540388318831e+01
1.057500000000e+03 7.296105171606e-02 2.738409752381e-04 2.544296093510e+01
1.057750000000e+03 7.517842429775e-02 2.655180808254e-04 2.548303016668e+01
1.058000000000e+03 7.772332664310e-02 2.574745766215e-04 2.552406126366e+01
1.058250000000e+03 8.057055905843e-02 2.498171473535e-04 2.556601631191e+01
1.058500000000e+03 8.369136120327e-02 2.426382377706e-04 2.560884900335e+01
1.058750000000e+03 8.705344240878e-02 2.360151258558e-04 2.565250525275e+01
1.059000000000e+03 9.062103769309e-02 2.300093719168e-04 2.569692325584e+01
1.059250000000e+03 9.435506678769e-02 2.246665998905e-04 2.574203360286e+01
1.059500000000e+03 9.821335112710e-02 2.200168513843e-04 2.578776019122e+01
1.059750000000e+03 1.021509449317e-01 2.160750417585e-04 2.583402009596e+01
1.060000000000e+03 1.061205100138e-01 2.128420538942e-04 2.588072467083e+01
1.060250000000e+03 1.100728289201e-01 2.103058366599e-04 2.592777958206e+01
1.060500000000e+03 1.139573592962e-01 2.084429745298e-04 2.597508563340e+01
1.060750000000e+03 1.177228507339e-01 2.072204490623e-04 2.602253959566e+01
1.061000000000e+03 1.213180932793e-01 2.065973839472e-04 2.607003443244e+01
1.061250000000e+03 1.246926580572e-01 2.065270606825e-04 2.611746019114e+01
1.061500000000e+03 1.277976677934e-01 2.069589428756e-04 2.616470488055e+01
1.061750000000e+03 1.305866723705e-01 2.078404962201e-04 2.621165476812e+01
1.062000000000e+03 1.330164441209e-01 2.091191191751e-04 2.625819535031e+01
1.062250000000e+03 1.350477961619e-01 2.107438317032e-04 2.630421199322e+01
1.062500000000e+03 1.366463714513e-01 2.126667481014e-04 2.634959058407e+01
1.062750000000e+03 1.377833289965e-01 2.148443692743e-04 2.639421846316e+01
1.063000000000e+03 1.384360387582e-01 2.172384692967e-04 2.643798478228e+01
1.063250000000e+03 1.385885974966e-01 2.198167841697e-04 2.648078143776e+01
1.063500000000e+03 1.382322624113e-01 2.225533531223e-04 2.652250369766e+01
1.063750000000e+03 1.373657610244e-01 2.254285205468e-04 2.656305084386e+01
1.064000000000e+03 1.359954268644e-01 2.284286442067e-04 2.660232701302e+01
1.064250000000e+03 1.341352335368e-01 2.315455406309e-04 2.664024157980e+01
1.064500000000e+03 1.318066265553e-01 2.347756559244e-04 2.667670993319e+01
1.064750000000e+03 1.290381860015e-01 2.381190557650e-04 2.671165418886e+01
1.065000000000e+03 1.258651904859e-01 2.415782666498e-04 2.674500349888e+01
1.065250000000e+03 1.223289638983e-01 2.451569361893e-04 2.677669488887e+01
1.065500000000e+03 1.184761309853e-01 2.488586317247e-04 2.680667346760e+01
1.065750000000e+03 1.143577388451e-01 2.526854703073e-04 2.683489311373e+01
1.066000000000e+03 1.100282895478e-01 2.566368750823e-04 2.686131675119e+01
1.066250000000e+03 1.055446863887e-01 2.607085714853e-04 2.688591657524e+01
1.066500000000e+03 1.009651731113e-01 2.648914940330e-04 2.690867449645e+01
1.066750000000e+03 9.634821574236e-02 2.691712591523e-04 2.692958205295e+01
1.067000000000e+03 9.175145199260e-02 2.735274994950e-04 2.694864068860e+01
1.067250000000e+03 8.723063525768e-02 2.779338295615e-04 2.696586148300e+01
1.067500000000e+03 8.283871789399e-02 2.823576939579e-04 2.698126521024e+01
1.067750000000e+03 7.862494840546e-02 2.867608832356e-04 2.699488185680e+01
1.068000000000e+03 7.463418660848e-02 2.910998862548e-04 2.700675045381e+01
1.068250000000e+03 7.090624714828e-02 2.953268627413e-04 2.701691840193e+01
1.068500000000e+03 6.747546210924e-02 2.993905349820e-04 2.702544097421e+01
1.068750000000e+03 6.437034807028e-02 3.032374069784e-04 2.703238056129e+01
1.069000000000e+03 6.161346700142e-02 3.068129210555e-04 2.703780597757e+01
1.069250000000e+03 5.922133667405e-02 3.100629761131e-04 2.704179141865e+01
1.069500000000e+03 5.720456181259e-02 3.129352549786e-04 2.704441561230e+01
1.069750000000e+03 5.556803491727e-02 3.153806275356e-04 2.704576077262e+01
1.070000000000e+03 5.431123715544e-02 3.173545021077e-04 2.704591151920e+01
1.070250000000e+03 5.342866345192e-02 3.188180373505e-04 2.704495390049e+01
1.070500000000e+03 5.291022562110e-02 3.197393027748e-04 2.704297414039e+01
1.070750000000e+03 5.274178206963e-02 3.200941959155e-04 2.704005766727e+01
1.071000000000e+03 5.290565663216e-02 3.198671932280e-04 2.703628803290e+01
1.071250000000e+03 5.338116750459e-02 3.190519146753e-04 2.703174590894e+01
1.071500000000e+03 5.414515574267e-02 3.176513791809e-04 2.702650811243e+01
1.071750000000e+03 5.517250088764e-02 3.156781224041e-04 2.702064684702e+01
1.072000000000e+03 5.643658126288e-02 3.131539712185e-04 2.701422876184e+01
1.072250000000e+03 5.790973193461e-02 3.101096269526e-04 2.700731435287e+01
1.072500000000e+03 5.956362759914e-02 3.065840718989e-04 2.699995744984e+01
1.072750000000e+03 6.136962873568e-02 3.026236579250e-04 2.699220470354e+01
1.073000000000e+03 6.329908998157e-02 2.982809762339e-04 2.698409517951e+01
1.073250000000e+03 6.532357770836e-02 2.936137904171e-04 2.697566029645e+01
1.073500000000e+03 6.741507068163e-02 2.886836215030e-04 2.696692365032e+01
1.073750000000e+03 6.954613019940e-02 2.835542361879e-04 2.695790097788e+01
1.074000000000e+03 7.168994303747e-02 2.782903201944e-04 2.694860044414e+01
1.074250000000e+03 7.382046343339e-02 2.729559301707e-04 2.693902271075e+01
1.074500000000e+03 7.591236323478e-02 2.676133408344e-04 2.692916142851e+01
1.074750000000e+03 7.794114148681e-02 2.623211204472e-04 2.691900350856e+01
1.075000000000e+03 7.988303690002e-02 2.571334643969e-04 2.690852974077e+01
1.075250000000e+03 8.171513373330e-02 2.520988913719e-04 2.689771522356e+01
1.075500000000e+03 8.341528084397e-02 2.472596243405e-04 2.688653005248e+01
1.075750000000e+03 8.496221716478e-02 2.426508479191e-04 2.687493986269e+01
1.076000000000e+03 8.633559046580e-02 2.383004499783e-04 2.686290650633e+01
1.076250000000e+03 8.751608541472e-02 2.342289124518e-04 2.685038867892e+01
1.076500000000e+03 8.848552672221e-02 2.304495760704e-04 2.683734254760e+01
1.076750000000e+03 8.922713977920e-02 2.269689829938e-04 2.682372235011e+01
1.077000000000e+03 8.972574143142e-02 2.237876408358e-04 2.680948097424e+01
1.077250000000e+03 8.996803113771e-02 2.209009015125e-04 2.679457049529e+01
1.077500000000e+03 8.994290934439e-02 2.183000064838e-04 2.677894267169e+01
1.077750000000e+03 8.964179085392e-02 2.159732591491e-04 2.676254935604e+01
1.078000000000e+03 8.905898833192e-02 2.139073044886e-04 2.674534293644e+01
1.078250000000e+03 8.819202538097e-02 2.120883960965e-04 2.672727665076e+01
1.078500000000e+03 8.704196024897e-02 2.105036101573e-04 2.670830489322e+01
1.078750000000e+03 8.561365030438e-02 2.091420007972e-04 2.668838346489e+01
1.079000000000e+03 8.391595711076e-02 2.079955892848e-04 2.666746981778e+01
1.079250000000e+03 8.196187084152e-02 2.070601040362e-04 2.664552315256e+01
1.079500000000e+03 7.976851873640e-02 2.063356573648e-04 2.662250470764e+01
1.079750000000e+03 7.735706307519e-02 2.058270473012e-04 2.659837784448e+01
1.080000000000e+03 7.475251003325e-02 2.055436994042e-04 2.657310810210e+01
1.080250000000e+03 7.198330421442e-02 2.054996961565e-04 2.654666350130e+01
1.080500000000e+03 6.908090529640e-02 2.057130925770e-04 2.651901449447e+01
1.080750000000e+03 6.607916615096e-02 2.062053258005e-04 2.649013417408e+01
1.081000000000e+03 6.301358792207e-02 2.070004374183e-04 2.645999850448e+01
1.081250000000e+03 5.992059955755e-02 2.081238001676e-04 2.642858627093e+01
1.081500000000e+03 5.683660555263e-02 2.096012257924e-04 2.639587948070e+01
1.081750000000e+03 5.379717526465e-02 2.114574965126e-04 2.636186329406e+01
1.082000000000e+03 5.083604546264e-02 2.137154126847e-04 2.632652644870e+01
1.082250000000e+03 4.798433322020e-02 2.163943895187e-04 2.628986120449e+01
1.082500000000e+03 4.526962954661e-02 2.195096338750e-04 2.625186377691e+01
1.082750000000e+03 4.271535915444e-02 2.230710341705e-04 2.621253427877e+01
1.083000000000e+03 4.034011213361e-02 2.270826098515e-04 2.617187711222e+01
1.083250000000e+03 3.815723017285e-02 2.315419246986e-04 2.612990104110e+01
1.083500000000e+03 3.617454433531e-02 2.364397879574e-04 2.608661925613e+01
1.083750000000e+03 3.439424496204e-02 2.417602959758e-04 2.604204967205e+01
1.084000000000e+03 3.281300649693e-02 2.474809691484e-04 2.599621490885e+01
1.084250000000e+03 3.142226303914e-02 2.535731747666e-04 2.594914241072e+01
1.084500000000e+03 3.020867824769e-02 2.600026930905e-04 2.590086437964e+01
1.084750000000e+03 2.915475014265e-02 2.667305291990e-04 2.585141791200e+01
1.085000000000e+03 2.823957108962e-02 2.737137224537e-04 2.580084484891e+01
1.085250000000e+03 2.743967631407e-02 2.809062636782e-04 2.574919171122e+01
1.085500000000e+03 2.672995897253e-02 2.882600453302e-04 2.569650956134e+01
1.085750000000e+03 2.608461325298e-02 2.957257754423e-04 2.564285382703e+01
1.086000000000e+03 2.547806268208e-02 3.032538336014e-04 2.558828408280e+01
1.086250000000e+03 2.488584935681e-02 3.107950161105e-04 2.553286379919e+01
1.086500000000e+03 2.428539461514e-02 3.183011863743e-04 2.547666001683e+01
1.086750000000e+03 2.365672510475e-02 3.257256321339e-04 2.541974307538e+01
1.087000000000e+03 2.298299010289e-02 3.330234590920e-04 2.536218622325e+01
1.087250000000e+03 2.225080707195e-02 3.401518362405e-04 2.530406524129e+01
1.087500000000e+03 2.145054507976e-02 3.470697923722e-04 2.524545805988e+01
1.087750000000e+03 2.057629245893e-02 3.537383118864e-04 2.518644434089e+01
1.088000000000e+03 1.962576578157e-02 3.601200359105e-04 2.512710507241e+01
1.088250000000e+03 1.860007114181e-02 3.661788951550e-04 2.506752210753e+01
1.088500000000e+03 1.750322055682e-02 3.718800317441e-04 2.500777780492e+01
1.088750000000e+03 1.634171378917e-02 3.771892936528e-04 2.494795452292e+01
1.089000000000e+03 1.512387476040e-02 3.820732586834e-04 2.488813429856e+01
1.089250000000e+03 1.385926023642e-02 3.864989956081e-04 2.482839841795e+01
1.089500000000e+03 1.255805158360e-02 3.904340454828e-04 2.476882694907e+01
1.089750000000e+03 1.123037505592e-02 3.938467179427e-04 2.470949853964e+01
1.090000000000e+03 9.885807429308e-03 3.967063196501e-04 2.465048989395e+01
1.090250000000e+03 8.532866086034e-03 3.989837278730e-04 2.459187550664e+01
1.090500000000e+03 7.178607568056e-03 4.006520803723e-04 2.453372746227e+01
1.090750000000e+03 5.828411050396e-03 4.016875613883e-04 2.447611495160e+01
1.091000000000e+03 4.485814878686e-03 4.020703770135e-04 2.441910409940e+01
1.091250000000e+03 3.152489411045e-03 4.017857700664e-04 2.436275784514e+01
1.091500000000e+03 1.828389175348e-03 4.008250803530e-04 2.430713550120e+01
1.091750000000e+03 5.119584045530e-04 3.991867850136e-04 2.425229271360e+01
1.092000000000e+03 -7.995327962210e-04 3.968774850386e-04 2.419828121812e+01
1.092250000000e+03 -2.109592014735e-03 3.939127021516e-04 2.414514887499e+01
1.092500000000e+03 -3.422025138577e-03 3.903176061791e-04 2.409293930287e+01
1.092750000000e+03 -4.740459736029e-03 3.861274154996e-04 2.404169196155e+01
1.093000000000e+03 -6.067851837577e-03 3.813875845977e-04 2.399144205266e+01
1.093250000000e+03 -7.406017848936e-03 3.761536974822e-04 2.394222048936e+01
1.093500000000e+03 -8.755220765591e-03 3.704910309014e-04 2.389405384191e+01
1.093750000000e+03 -1.011381487539e-02 3.644737416477e-04 2.384696453883e+01
1.094000000000e+03 -1.147799660988e-02 3.581839160114e-04 2.380097063525e+01
1.094250000000e+03 -1.284164306521e-02 3.517102164336e-04 2.375608602162e+01
1.094500000000e+03 -1.419624895799e-02 3.451462370372e-04 2.371232063533e+01
1.094750000000e+03 -1.553101009769e-02 3.385887955253e-04 2.366968031409e+01
1.095000000000e+03 -1.683298702077e-02 3.321359086211e-04 2.362816705827e+01
1.095250000000e+03 -1.808737051021e-02 3.258847440250e-04 2.358777926395e+01
1.095500000000e+03 -1.927785866544e-02 3.199295479605e-04 2.354851180237e+01
1.095750000000e+03 -2.038712599034e-02 3.143595858322e-04 2.351035609865e+01
1.096000000000e+03 -2.139729148559e-02 3.092570805439e-04 2.347330059984e+01
1.096250000000e+03 -2.229051783512e-02 3.046954449816e-04 2.343733070023e+01
1.096500000000e+03 -2.304953526015e-02 3.007376469561e-04 2.340242925315e+01
1.096750000000e+03 -2.365826097410e-02 2.974347737594e-04 2.336857655314e+01
1.097000000000e+03 -2.410229727233e-02 2.948251123307e-04 2.333575084247e+01
1.097250000000e+03 -2.436948431605e-02 2.929332270165e-04 2.330392834404e+01
1.097500000000e+03 -2.445029733932e-02 2.917694469202e-04 2.327308374708e+01
1.097750000000e+03 -2.433825954761e-02 2.913299408510e-04 2.324319029075e+01
1.098000000000e+03 -2.403017755887e-02 2.915969695394e-04 2.321422021647e+01
1.098250000000e+03 -2.352636112953e-02 2.925393803970e-04 2.318614490103e+01
1.098500000000e+03 -2.283068900909e-02 2.941133937317e-04 2.315893520038e+01
1.098750000000e+03 -2.195057712685e-02 2.962638490320e-04 2.313256173522e+01
1.099000000000e+03 -2.089688714176e-02 2.989257085022e-04 2.310699506915e+01
1.099250000000e+03 -1.968370037127e-02 3.020255858546e-04 2.308220599650e+01
1.099500000000e+03 -1.832803711541e-02 3.054835138798e-04 2.305816574929e+01
1.099750000000e+03 -1.684949095826e-02 3.092147309970e-04 2.303484619509e+01
1.100000000000e+03 -1.526983621712e-02 3.131316435249e-04 2.301222000750e+01
1.100250000000e+03 -1.361257181589e-02 3.171456829457e-04 2.299026082568e+01
1.100500000000e+03 -1.190246061718e-02 3.211691860235e-04 2.296894338553e+01
1.100750000000e+03 -1.016505901270e-02 3.251171404977e-04 2.294824361842e+01
1.101000000000e+03 -8.426263178943e-03 3.289088926325e-04 2.292813874350e+01
1.101250000000e+03 -6.711877034777e-03 3.324696755448e-04 2.290860734207e+01
1.101500000000e+03 -5.047219099020e-03 3.357318212497e-04 2.288962933716e+01
1.101750000000e+03 -3.456778407114e-03 3.386360171682e-04 2.287118611664e+01
1.102000000000e+03 -1.963920526946e-03 3.411321951640e-04 2.285326050788e+01
1.102250000000e+03 -5.906505823150e-04 3.431802152415e-04 2.283583670494e+01
1.102500000000e+03 6.425639698300e-04 3.447504768759e-04 2.281890042418e+01
1.102750000000e+03 1.716918815775e-03 3.458241385644e-04 2.280243872812e+01
1.103000000000e+03 2.615343987762e-03 3.463932851487e-04 2.278644007779e+01
1.103250000000e+03 3.322535829669e-03 3.464608250193e-04 2.277089441560e+01
1.103500000000e+03 3.824947663505e-03 3.460401928861e-04 2.275579294038e+01
1.103750000000e+03 4.110760432227e-03 3.451550281159e-04 2.274112834652e+01
1.104000000000e+03 4.169829047593e-03 3.438385473499e-04 2.272689458471e+01
1.104250000000e+03 3.993628223581e-03 3.421328878106e-04 2.271308694760e+01
1.104500000000e+03 3.575201646401e-03 3.400883151010e-04 2.269970218014e+01
1.104750000000e+03 2.909110297530e-03 3.377623083514e-04 2.268673820052e+01
1.105000000000e+03 1.991416710168e-03 3.352186022818e-04 2.267419436243e+01
1.105250000000e+03 8.196798651050e-04 3.325260905710e-04 2.266207132007e+01
1.105500000000e+03 -6.070309846710e-04 3.297577552552e-04 2.265037087054e+01
1.105750000000e+03 -2.288070924695e-03 3.269896899187e-04 2.263909617651e+01
1.106000000000e+03 -4.221150083742e-03 3.242997228356e-04 2.262825159349e+01
1.106250000000e+03 -6.402250391031e-03 3.217662888803e-04 2.261784246941e+01
1.106500000000e+03 -8.825487592298e-03 3.194671818924e-04 2.260787534351e+01
1.106750000000e+03 -1.148300290719e-02 3.174784008008e-04 2.259835766716e+01
1.107000000000e+03 -1.436482432016e-02 3.158729211039e-04 2.258929779511e+01
1.107250000000e+03 -1.745877500891e-02 3.147196121850e-04 2.258070466220e+01
1.107500000000e+03 -2.075032668138e-02 3.140819695628e-04 2.257258793407e+01
1.107750000000e+03 -2.422254607320e-02 3.140171060988e-04 2.256495765809e+01
1.108000000000e+03 -2.785603829861e-02 3.145746918794e-04 2.255782414766e+01
1.108250000000e+03 -3.162894254616e-02 3.157959981250e-04 2.255119780175e+01
1.108500000000e+03 -3.551695933003e-02 3.177129808527e-04 2.254508897953e+01
1.108750000000e+03 -3.949348448288e-02 3.203476284000e-04 2.253950761181e+01
1.109000000000e+03 -4.352970142301e-02 3.237110804006e-04 2.253446332211e+01
1.109250000000e+03 -4.759482651030e-02 3.278033252045e-04 2.252996505370e+01
1.109500000000e+03 -5.165636083534e-02 3.326127100190e-04 2.252602100167e+01
1.109750000000e+03 -5.568045284037e-02 3.381157791014e-04 2.252263824699e+01
1.110000000000e+03 -5.963221065577e-02 3.442770628897e-04 2.251982299635e+01
1.110250000000e+03 -6.347620730391e-02 3.510494132712e-04 2.251758003126e+01
1.110500000000e+03 -6.717687483616e-02 3.583740824290e-04 2.251591304768e+01
1.110750000000e+03 -7.069908114757e-02 3.661814689058e-04 2.251482414133e+01
1.111000000000e+03 -7.400858747559e-02 3.743915979076e-04 2.251431420453e+01
1.111250000000e+03 -7.707264719895e-02 3.829152159114e-04 2.251438250074e+01
1.111500000000e+03 -7.986052088168e-02 3.916547082471e-04 2.251502682947e+01
1.111750000000e+03 -8.234399350799e-02 4.005053741631e-04 2.251624372535e+01
1.112000000000e+03 -8.449792719163e-02 4.093569782897e-04 2.251802807107e+01
1.112250000000e+03 -8.630069860826e-02 4.180952076311e-04 2.252037363503e+01
1.112500000000e+03 -8.773466699809e-02 4.266034742958e-04 2.252327264588e+01
1.112750000000e+03 -8.878653181508e-02 4.347646838702e-04 2.252671630230e+01
1.113000000000e+03 -8.944766608605e-02 4.424631722237e-04 2.253069466723e+01
1.113250000000e+03 -8.971435720735e-02 4.495866106485e-04 2.253519656371e+01
1.113500000000e+03 -8.958798212808e-02 4.560280291732e-04 2.254021004124e+01
1.113750000000e+03 -8.907510136606e-02 4.616877505313e-04 2.254572226654e+01
1.114000000000e+03 -8.818744890492e-02 4.664752033304e-04 2.255171940442e+01
1.114250000000e+03 -8.694187767738e-02 4.703108556620e-04 2.255818707170e+01
1.114500000000e+03 -8.536018223483e-02 4.731278165632e-04 2.256511013970e+01
1.114750000000e+03 -8.346885656918e-02 4.748733422834e-04 2.257247283715e+01
1.115000000000e+03 -8.129877937514e-02 4.755102056964e-04 2.258025885808e+01
1.115250000000e+03 -7.888478370651e-02 4.750176751441e-04 2.258845111106e+01
1.115500000000e+03 -7.626524261538e-02 4.733924823319e-04 2.259703213071e+01
1.115750000000e+03 -7.348151613462e-02 4.706491644473e-04 2.260598381277e+01
1.116000000000e+03 -7.057738882563e-02 4.668203997047e-04 2.261528747379e+01
1.116250000000e+03 -6.759846059109e-02 4.619569344141e-04 2.262492383658e+01
1.116500000000e+03 -6.459151883777e-02 4.561271998678e-04 2.263487308197e+01
1.116750000000e+03 -6.160384453137e-02 4.494164021410e-04 2.264511455993e+01
1.117000000000e+03 -5.868260972404e-02 4.419257251814e-04 2.265562719307e+01
1.117250000000e+03 -5.587418663790e-02 4.337708223419e-04 2.266638926196e+01
1.117500000000e+03 -5.322348568464e-02 4.250800940992e-04 2.267737827278e+01
1.117750000000e+03 -5.077335112253e-02 4.159928563295e-04 2.268857111508e+01
1.118000000000e+03 -4.856399112165e-02 4.066572760835e-04 2.269994431475e+01
1.118250000000e+03 -4.663237387111e-02 3.972277883172e-04 2.271147366230e+01
1.118500000000e+03 -4.501174671111e-02 3.878627256558e-04 2.272313450607e+01
1.118750000000e+03 -4.373119066301e-02 3.787217313907e-04 2.273490206811e+01
1.119000000000e+03 -4.281518199809e-02 3.699629038857e-04 2.274675106690e+01
1.119250000000e+03 -4.228328925665e-02 3.617402241709e-04 2.275865644569e+01
1.119500000000e+03 -4.214986670033e-02 3.542007405787e-04 2.277059296255e+01
1.119750000000e+03 -4.242386712577e-02 3.474820316860e-04 2.278253597156e+01
1.120000000000e+03 -4.310868948436e-02 3.417096689912e-04 2.279446105085e+01
1.120250000000e+03 -4.420211397968e-02 3.369949038374e-04 2.280634481984e+01
1.120500000000e+03 -4.569630923686e-02 3.334325902863e-04 2.281816460748e+01
1.120750000000e+03 -4.757789723526e-02 3.310992977953e-04 2.282989921164e+01
1.121000000000e+03 -4.982810437591e-02 3.300517792923e-04 2.284152887576e+01
1.121250000000e+03 -5.242296788021e-02 3.303256977948e-04 2.285303570411e+01
1.121500000000e+03 -5.533364336235e-02 3.319349099376e-04 2.286440364023e+01
1.121750000000e+03 -5.852671631990e-02 3.348707913594e-04 2.287561915030e+01
1.122000000000e+03 -6.196463386438e-02 3.391021963879e-04 2.288667119661e+01
1.122250000000e+03 -6.560615684437e-02 3.445756966372e-04 2.289755160849e+01
1.122500000000e+03 -6.940691552343e-02 3.512163681246e-04 2.290825503330e+01
1.122750000000e+03 -7.331992186373e-02 3.589285974904e-04 2.291877954222e+01
1.123000000000e+03 -7.729621195372e-02 3.675976330076e-04 2.292912653882e+01
1.123250000000e+03 -8.128547710791e-02 3.770912973533e-04 2.293930097379e+01
1.123500000000e+03 -8.523671833973e-02 3.872620949766e-04 2.294931153130e+01
1.123750000000e+03 -8.909896978597e-02 3.979496129341e-04 2.295917047231e+01
1.124000000000e+03 -9.282192767596e-02 4.089829259674e-04 2.296889406797e+01
1.124250000000e+03 -9.635667142734e-02 4.201834435376e-04 2.297850244161e+01
1.124500000000e+03 -9.965636636291e-02 4.313679328246e-04 2.298801938499e+01
1.124750000000e+03 -1.026768694919e-01 4.423512386777e-04 2.299747267539e+01
1.125000000000e+03 -1.053773826783e-01 4.529495136219e-04 2.300689382448e+01
1.125250000000e+03 -1.077210622514e-01 4.629833589439e-04 2.301631780901e+01
1.125500000000e+03 -1.096755035163e-01 4.722806018752e-04 2.302578331579e+01
1.125750000000e+03 -1.112132752991e-01 4.806792467225e-04 2.303533214058e+01
1.126000000000e+03 -1.123122846886e-01 4.880301808067e-04 2.304500941045e+01
1.126250000000e+03 -1.129561532502e-01 4.941997216666e-04 2.305486298898e+01
1.126500000000e+03 -1.131344622174e-01 4.990718407085e-04 2.306494337978e+01
1.126750000000e+03 -1.128429268823e-01 5.025501762869e-04 2.307530358508e+01
1.127000000000e+03 -1.120835023351e-01 5.045596674067e-04 2.308599847001e+01
1.127250000000e+03 -1.108643773403e-01 5.050479607857e-04 2.309708480431e+01
1.127500000000e+03 -1.091998929166e-01 5.039862930064e-04 2.310862056965e+01
1.127750000000e+03 -1.071103726923e-01 5.013701905683e-04 2.312066490206e+01
1.128000000000e+03 -1.046218672321e-01 4.972196627005e-04 2.313327759023e+01
1.128250000000e+03 -1.017657979170e-01 4.915789796049e-04 2.314651858933e+01
1.128500000000e+03 -9.857856206952e-02 4.845162537035e-04 2.316044786729e+01
1.128750000000e+03 -9.510103789983e-02 4.761224425809e-04 2.317512489635e+01
1.129000000000e+03 -9.137800834066e-02 4.665099335966e-04 2.319060817695e+01
1.129250000000e+03 -8.745758981153e-02 4.558111251907e-04 2.320695505889e+01
1.129500000000e+03 -8.339055301801e-02 4.441764372317e-04 2.322422123465e+01
1.129750000000e+03 -7.922964359376e-02 4.317720336762e-04 2.324246043972e+01
1.130000000000e+03 -7.502883090974e-02 4.187771750029e-04 2.326172400173e+01
1.130250000000e+03 -7.084262046090e-02 4.053818753623e-04 2.328206067686e+01
1.130500000000e+03 -6.672528149356e-02 3.917837460281e-04 2.330351623674e+01
1.130750000000e+03 -6.273012033812e-02 3.781850089859e-04 2.332613321221e+01
1.131000000000e+03 -5.890875973094e-02 3.647893927429e-04 2.334995064234e+01
1.131250000000e+03 -5.531045525573e-02 3.517990304816e-04 2.337500386912e+01
1.131500000000e+03 -5.198140790733e-02 3.394112711200e-04 2.340132425455e+01
1.131750000000e+03 -4.896419321152e-02 3.278155115626e-04 2.342893914893e+01
1.132000000000e+03 -4.629717841798e-02 3.171903323601e-04 2.345787168449e+01
1.132250000000e+03 -4.401400236968e-02 3.077006361709e-04 2.348814063060e+01
1.132500000000e+03 -4.214317762732e-02 2.994951121815e-04 2.351976044360e+01
1.132750000000e+03 -4.070767815767e-02 2.927037479581e-04 2.355274109743e+01
1.133000000000e+03 -3.972467824209e-02 2.874358215747e-04 2.358708820090e+01
1.133250000000e+03 -3.920530014684e-02 2.837780741549e-04 2.362280291285e+01
1.133500000000e+03 -3.915448145592e-02 2.817933190451e-04 2.365988203463e+01
1.133750000000e+03 -3.957090539155e-02 2.815193686178e-04 2.369831812010e+01
1.134000000000e+03 -4.044699810899e-02 2.829684068019e-04 2.373809947860e+01
1.134250000000e+03 -4.176901433729e-02 2.861266840087e-04 2.377921038796e+01
1.134500000000e+03 -4.351719252500e-02 2.909546585830e-04 2.382163113779e+01
1.134750000000e+03 -4.566598665728e-02 2.973875835420e-04 2.386533821242e+01
1.135000000000e+03 -4.818435509670e-02 3.053363991155e-04 2.391030446814e+01
1.135250000000e+03 -5.103613313154e-02 3.146890531075e-04 2.395649927482e+01
1.135500000000e+03 -5.418047715263e-02 3.253122799747e-04 2.400388865051e+01
1.135750000000e+03 -5.757233469237e-02 3.370534728720e-04 2.405243550647e+01
1.136000000000e+03 -6.116300558763e-02 3.497430060976e-04 2.410209978854e+01
1.136250000000e+03 -6.490076542259e-02 3.631968572668e-04 2.415283860903e+01
1.136500000000e+03 -6.873148221600e-02 3.772192188803e-04 2.420460649510e+01
1.136750000000e+03 -7.259932712908e-02 3.916055167699e-04 2.425735551392e+01
1.137000000000e+03 -7.644751845127e-02 4.061455032075e-04 2.431103538194e+01
1.137250000000e+03 -8.021904107390e-02 4.206262252014e-04 2.436559369823e+01
1.137500000000e+03 -8.385744224500e-02 4.348352369925e-04 2.442097602076e+01
1.137750000000e+03 -8.730760477758e-02 4.485636581112e-04 2.447712600169e+01
1.138000000000e+03 -9.051652640819e-02 4.616091798104e-04 2.453398549672e+01
1.138250000000e+03 -9.343408214922e-02 4.737789273801e-04 2.459149468379e+01
1.138500000000e+03 -9.601377790408e-02 4.848921866583e-04 2.464959205626e+01
1.138750000000e+03 -9.821343420667e-02 4.947828586151e-04 2.470821462197e+01
1.139000000000e+03 -9.999585621719e-02 5.033017718467e-04 2.476729787778e+01
1.139250000000e+03 -1.013294232966e-01 5.103186034901e-04 2.482677590542e+01
1.139500000000e+03 -1.021886206719e-01 5.157235686895e-04 2.488658129928e+01
1.139750000000e+03 -1.025544658527e-01 5.194287795140e-04 2.494664536411e+01
1.140000000000e+03 -1.024148681999e-01 5.213693095456e-04 2.500689807662e+01
1.140250000000e+03 -1.017648659138e-01 5.215038496675e-04 2.506726799522e+01
1.140500000000e+03 -1.006067714487e-01 5.198151747923e-04 2.512768254401e+01
1.140750000000e+03 -9.895018576251e-02 5.163100789514e-04 2.518806775529e+01
1.141000000000e+03 -9.681191477730e-02 5.110192148476e-04 2.524834862759e+01
1.141250000000e+03 -9.421574799749e-02 5.039963815284e-04 2.530844886033e+01
1.141500000000e+03 -9.119214342909e-02 4.953178130119e-04 2.536829126996e+01
1.141750000000e+03 -8.777777696036e-02 4.850808795098e-04 2.542779757992e+01
1.142000000000e+03 -8.401500137815e-02 4.734027613131e-04 2.548688866450e+01
1.142250000000e+03 -7.995121112304e-02 4.604188930514e-04 2.554548479160e+01
1.142500000000e+03 -7.563810712835e-02 4.462811018764e-04 2.560350570179e+01
1.142750000000e+03 -7.113089205551e-02 4.311555329132e-04 2.566087064555e+01
1.143000000000e+03 -6.648742582715e-02 4.152206936438e-04 2.571749896756e+01
1.143250000000e+03 -6.176730801061e-02 3.986649931014e-04 2.577330995031e+01
1.143500000000e+03 -5.703096421326e-02 3.816845694688e-04 2.582822346309e+01
1.143750000000e+03 -5.233870616639e-02 3.644807767680e-04 2.588216007331e+01
1.144000000000e+03 -4.774980856032e-02 3.472577680376e-04 2.593504148836e+01
1.144250000000e+03 -4.332161218872e-02 3.302199331334e-04 2.598679071751e+01
1.144500000000e+03 -3.910867251375e-02 3.135696082311e-04 2.603733278177e+01
1.144750000000e+03 -3.516196492915e-02 2.975045478708e-04 2.608659491676e+01
1.145000000000e+03 -3.152816469722e-02 2.822155698748e-04 2.613450705839e+01
1.145250000000e+03 -2.824901022090e-02 2.678842970158e-04 2.618100228372e+01
1.145500000000e+03 -2.536076249154e-02 2.546809957818e-04 2.622601727043e+01
1.145750000000e+03 -2.289376202547e-02 2.427624854961e-04 2.626949279286e+01
1.146000000000e+03 -2.087210597310e-02 2.322703352866e-04 2.631137399786e+01
1.146250000000e+03 -1.931340966594e-02 2.233291214269e-04 2.635161112635e+01
1.146500000000e+03 -1.822870031474e-02 2.160449216437e-04 2.639015976715e+01
1.146750000000e+03 -1.762240366054e-02 2.105039937226e-04 2.642698135493e+01
1.147000000000e+03 -1.749245293753e-02 2.067717854250e-04 2.646204339841e+01
1.147250000000e+03 -1.783045889038e-02 2.048919968115e-04 2.649532008956e+01
1.147500000000e+03 -1.862200303684e-02 2.048860640078e-04 2.652679249708e+01
1.147750000000e+03 -1.984700332035e-02 2.067529204569e-04 2.655644877504e+01
1.148000000000e+03 -2.148014297779e-02 2.104689433608e-04 2.658428447568e+01
1.148250000000e+03 -2.349135300307e-02 2.159881158426e-04 2.661030283460e+01
1.148500000000e+03 -2.584637652333e-02 2.232427545526e-04 2.663451467826e+01
1.148750000000e+03 -2.850734532981e-02 2.321442556140e-04 2.665693859475e+01
1.149000000000e+03 -3.143338548735e-02 2.425840910845e-04 2.667760103001e+01
1.149250000000e+03 -3.458127244917e-02 2.544354043118e-04 2.669653598400e+01
1.149500000000e+03 -3.790605618048e-02 2.675543530064e-04 2.671378513164e+01
1.149750000000e+03 -4.136172577679e-02 2.817822053125e-04 2.672939735842e+01
1.150000000000e+03 -4.490183549917e-02 2.969471497278e-04 2.674342869694e+01
1.150250000000e+03 -4.848013682784e-02 3.128666085934e-04 2.675594187826e+01
1.150500000000e+03 -5.205117997249e-02 3.293496609097e-04 2.676700583537e+01
1.150750000000e+03 -5.557088589433e-02 3.461993542667e-04 2.677669538275e+01
1.151000000000e+03 -5.899708623537e-02 3.632153290958e-04 2.678509058172e+01
1.151250000000e+03 -6.229001780953e-02 3.801964314474e-04 2.679227606920e+01
1.151500000000e+03 -6.541277890901e-02 3.969432037532e-04 2.679834054327e+01
1.151750000000e+03 -6.833172989490e-02 4.132604933074e-04 2.680337596373e+01
1.152000000000e+03 -7.101684333882e-02 4.289598843633e-04 2.680747685069e+01
1.152250000000e+03 -7.344198807694e-02 4.438620227371e-04 2.681073943769e+01
1.152500000000e+03 -7.558517249228e-02 4.577990570281e-04 2.681326097882e+01
1.152750000000e+03 -7.742870534593e-02 4.706165153609e-04 2.681513885951e+01
1.153000000000e+03 -7.895930546096e-02 4.821751893280e-04 2.681646978584e+01
1.153250000000e+03 -8.016814277853e-02 4.923528142585e-04 2.681734896068e+01
1.153500000000e+03 -8.105081767616e-02 5.010454831699e-04 2.681786926180e+01
1.153750000000e+03 -8.160727891790e-02 5.081688458514e-04 2.681812044237e+01
1.154000000000e+03 -8.184167651442e-02 5.136589204130e-04 2.681818833905e+01
1.154250000000e+03 -8.176216628922e-02 5.174728738063e-04 2.681815414489e+01
1.154500000000e+03 -8.138065291893e-02 5.195893032520e-04 2.681809368428e+01
1.154750000000e+03 -8.071248831643e-02 5.200083731620e-04 2.681807674481e+01
1.155000000000e+03 -7.977613244563e-02 5.187515339224e-04 2.681816649491e+01
1.155250000000e+03 -7.859276842812e-02 5.158613229097e-04 2.681841888046e+01
1.155500000000e+03 -7.718590638237e-02 5.114004526290e-04 2.681888220379e+01
1.155750000000e+03 -7.558094652004e-02 5.054511396405e-04 2.681959661488e+01
1.156000000000e+03 -7.380475503550e-02 4.981137731470e-04 2.682059384877e+01
1.156250000000e+03 -7.188522007999e-02 4.895056810044e-04 2.682189691909e+01
1.156500000000e+03 -6.985081328329e-02 4.797597448798e-04 2.682351985878e+01
1.156750000000e+03 -6.773018528261e-02 4.690223886245e-04 2.682546773724e+01
1.157000000000e+03 -6.555175173265e-02 4.574519662060e-04 2.682773646039e+01
1.157250000000e+03 -6.334334228175e-02 4.452167516560e-04 2.683031298993e+01
1.157500000000e+03 -6.113185117908e-02 4.324929468449e-04 2.683317530644e+01
1.157750000000e+03 -5.894294947111e-02 4.194624550944e-04 2.683629267782e+01
1.158000000000e+03 -5.680083485873e-02 4.063106644520e-04 2.683962601469e+01
1.158250000000e+03 -5.472801578280e-02 3.932242262891e-04 2.684312806797e+01
1.158500000000e+03 -5.274515420547e-02 3.803887400715e-04 2.684674392263e+01
1.158750000000e+03 -5.087094598090e-02 3.679865190141e-04 2.685041156254e+01
1.159000000000e+03 -4.912204517353e-02 3.561943589323e-04 2.685406225324e+01
1.159250000000e+03 -4.751303179163e-02 3.451813369768e-04 2.685762124709e+01
1.159500000000e+03 -4.605641580027e-02 3.351066749244e-04 2.686100838076e+01
1.159750000000e+03 -4.476266804520e-02 3.261178170531e-04 2.686413885794e+01
1.160000000000e+03 -4.364029134723e-02 3.183484457906e-04 2.686692383132e+01
1.160250000000e+03 -4.269590205730e-02 3.119168402305e-04 2.686927125659e+01
1.160500000000e+03 -4.193433262881e-02 3.069242905125e-04 2.687108664028e+01
1.160750000000e+03 -4.135874406700e-02 3.034537587520e-04 2.687227384099e+01
1.161000000000e+03 -4.097074257203e-02 3.015687432629e-04 2.687273586424e+01
1.161250000000e+03 -4.077049701155e-02 3.013123436344e-04 2.687237565277e+01
1.161500000000e+03 -4.075684010594e-02 3.027067229615e-04 2.687109695965e+01
1.161750000000e+03 -4.092738066039e-02 3.057525447569e-04 2.686880501839e+01
1.162000000000e+03 -4.127858353725e-02 3.104289403857e-04 2.686540736979e+01
1.162250000000e+03 -4.180583730531e-02 3.166937432126e-04 2.686081465981e+01
1.162500000000e+03 -4.250351803763e-02 3.244837335508e-04 2.685494121826e+01
1.162750000000e+03 -4.336501770690e-02 3.337155468490e-04 2.684770588167e+01
1.163000000000e+03 -4.438277327471e-02 3.442864589502e-04 2.683903246803e+01
1.163250000000e+03 -4.554826569463e-02 3.560757680086e-04 2.682885049207e+01
1.163500000000e+03 -4.685201746501e-02 3.689461932664e-04 2.681709563094e+01
1.163750000000e+03 -4.828357126960e-02 3.827455350633e-04 2.680371012902e+01
1.164000000000e+03 -4.983146879891e-02 3.973086501419e-04 2.678864334360e+01
1.164250000000e+03 -5.148321771736e-02 4.124594470987e-04 2.677185191095e+01
1.164500000000e+03 -5.322527038072e-02 4.280131484361e-04 2.675330018949e+01
1.164750000000e+03 -5.504299610529e-02 4.437786140727e-04 2.673296027234e+01
1.165000000000e+03 -5.692067283747e-02 4.595607415762e-04 2.671081230138e+01
1.165250000000e+03 -5.884148647844e-02 4.751630002439e-04 2.668684431720e+01
1.165500000000e+03 -6.078754908445e-02 4.903898330799e-04 2.666105245285e+01
1.165750000000e+03 -6.273994214839e-02 5.050492424118e-04 2.663344064958e+01
1.166000000000e+03 -6.467878358382e-02 5.189551938659e-04 2.660402057525e+01
1.166250000000e+03 -6.658331138060e-02 5.319298635913e-04 2.657281151045e+01
1.166500000000e+03 -6.843201885998e-02 5.438060504681e-04 2.653983986728e+01
1.166750000000e+03 -7.020280096518e-02 5.544291335194e-04 2.650513898319e+01
1.167000000000e+03 -7.187314369569e-02 5.636591235822e-04 2.646874866534e+01
1.167250000000e+03 -7.342031593780e-02 5.713722102268e-04 2.643071491576e+01
1.167500000000e+03 -7.482164402988e-02 5.774624968973e-04 2.639108923222e+01
1.167750000000e+03 -7.605475660097e-02 5.818430941407e-04 2.634992826788e+01
1.168000000000e+03 -7.709787954772e-02 5.844471326473e-04 2.630729327212e+01
1.168250000000e+03 -7.793015246634e-02 5.852286191307e-04 2.626324950924e+01
1.168500000000e+03 -7.853190630264e-02 5.841626900384e-04 2.621786590362e+01
1.168750000000e+03 -7.888504910101e-02 5.812460932832e-04 2.617121421546e+01
1.169000000000e+03 -7.897335090435e-02 5.764969158533e-04 2.612336868633e+01
1.169250000000e+03 -7.878278444313e-02 5.699543946472e-04 2.607440541053e+01
1.169500000000e+03 -7.830177799122e-02 5.616780248090e-04 2.602440204170e+01
1.169750000000e+03 -7.752157405362e-02 5.517469012144e-04 2.597343698689e+01
1.170000000000e+03 -7.643644878245e-02 5.402586030225e-04 2.592158911092e+01
1.170250000000e+03 -7.504389273112e-02 5.273277453753e-04 2.586893747128e+01
1.170500000000e+03 -7.334488487361e-02 5.130847203143e-04 2.581556055753e+01
1.170750000000e+03 -7.134392634025e-02 4.976737388061e-04 2.576153637679e+01
1.171000000000e+03 -6.904922778225e-02 4.812512901165e-04 2.570694171383e+01
1.171250000000e+03 -6.647265006247e-02 4.639839886821e-04 2.565185231311e+01
1.171500000000e+03 -6.362977275544e-02 4.460467434562e-04 2.559634221400e+01
1.171750000000e+03 -6.053974726591e-02 4.276205464448e-04 2.554048397970e+01
1.172000000000e+03 -5.722520083157e-02 4.088904326862e-04 2.548434839144e+01
1.172250000000e+03 -5.371206141755e-02 3.900433228182e-04 2.542800419743e+01
1.172500000000e+03 -5.002928787733e-02 3.712659543557e-04 2.537151845691e+01
1.172750000000e+03 -4.620860739943e-02 3.527427371595e-04 2.531495612512e+01
1.173000000000e+03 -4.228416653962e-02 3.346537458538e-04 2.525838024405e+01
1.173250000000e+03 -3.829217387595e-02 3.171729043358e-04 2.520185214461e+01
1.173500000000e+03 -3.427047271213e-02 3.004659471100e-04 2.514543117001e+01
1.173750000000e+03 -3.025810115039e-02 2.846887593143e-04 2.508917492476e+01
1.174000000000e+03 -2.629486589266e-02 2.699859506988e-04 2.503313950514e+01
1.174250000000e+03 -2.242080527994e-02 2.564890927758e-04 2.497737927261e+01
1.174500000000e+03 -1.867573326291e-02 2.443156106714e-04 2.492194714857e+01
1.174750000000e+03 -1.509873152089e-02 2.335675844977e-04 2.486689463526e+01
1.175000000000e+03 -1.172763696427e-02 2.243307124395e-04 2.481227183671e+01
1.175250000000e+03 -8.598633772425e-03 2.166738022274e-04 2.475812769895e+01
1.175500000000e+03 -5.745660105874e-03 2.106477214241e-04 2.470450974734e+01
1.175750000000e+03 -3.200035922184e-03 2.062852944370e-04 2.465146429653e+01
1.176000000000e+03 -9.900142757130e-04 2.036009815642e-04 2.459903638161e+01
1.176250000000e+03 8.596118539670e-04 2.025908490187e-04 2.454726972333e+01
1.176500000000e+03 2.327895680247e-03 2.032326551830e-04 2.449620662116e+01
1.176750000000e+03 3.397953105286e-03 2.054865231354e-04 2.444588803370e+01
1.177000000000e+03 4.057385236703e-03 2.092950193522e-04 2.439635321743e+01
1.177250000000e+03 4.298426211225e-03 2.145841176297e-04 2.434763972420e+01
1.177500000000e+03 4.118064525660e-03 2.212642373152e-04 2.429978332443e+01
1.177750000000e+03 3.518208190310e-03 2.292311753982e-04 2.425281776183e+01
1.178000000000e+03 2.505802056145e-03 2.383671592035e-04 2.420677447131e+01
1.178250000000e+03 1.092688699752e-03 2.485425660196e-04 2.416168261230e+01
1.178500000000e+03 -7.043857830514e-04 2.596172735161e-04 2.411756876789e+01
1.178750000000e+03 -2.863863720837e-03 2.714423087642e-04 2.407445666777e+01
1.179000000000e+03 -5.359678275990e-03 2.838617329001e-04 2.403236722753e+01
1.179250000000e+03 -8.161396261416e-03 2.967141480572e-04 2.399131813738e+01
1.179500000000e+03 -1.123463185771e-02 3.098348436682e-04 2.395132393771e+01
1.179750000000e+03 -1.454134281485e-02 3.230576549987e-04 2.391239566390e+01
1.180000000000e+03 -1.804031746070e-02 3.362168863217e-04 2.387454093866e+01
1.180250000000e+03 -2.168762183483e-02 3.491493205860e-04 2.383776368959e+01
1.180500000000e+03 -2.543713898480e-02 3.616960003894e-04 2.380206426456e+01
1.180750000000e+03 -2.924114040864e-02 3.737042546826e-04 2.376743925346e+01
1.181000000000e+03 -3.305089722278e-02 3.850294537851e-04 2.373388155610e+01
1.181250000000e+03 -3.681725997707e-02 3.955365232447e-04 2.370138044278e+01
1.181500000000e+03 -4.049136296488e-02 4.051018084278e-04 2.366992152457e+01
1.181750000000e+03 -4.402523248399e-02 4.136143201275e-04 2.363948690142e+01
1.182000000000e+03 -4.737246273650e-02 4.209771267308e-04 2.361005525822e+01
1.182250000000e+03 -5.048876553244e-02 4.271081733716e-04 2.358160202013e+01
1.182500000000e+03 -5.333269429855e-02 4.319415897507e-04 2.355409948809e+01
1.182750000000e+03 -5.586614778651e-02 4.354281403417e-04 2.352751704576e+01
1.183000000000e+03 -5.805492020809e-02 4.375357829379e-04 2.350182135548e+01
1.183250000000e+03 -5.986921469713e-02 4.382500338115e-04 2.347697658388e+01
1.183500000000e+03 -6.128396507144e-02 4.375737532265e-04 2.345294460903e+01
1.183750000000e+03 -6.227935161755e-02 4.355273932862e-04 2.342968529473e+01
1.184000000000e+03 -6.284098985372e-02 4.321483761431e-04 2.340715671520e+01
1.184250000000e+03 -6.296019288788e-02 4.274906587269e-04 2.338531543238e+01
1.184500000000e+03 -6.263400108405e-02 4.216236924592e-04 2.336411669204e+01
1.184750000000e+03 -6.186540629557e-02 4.146319011918e-04 2.334351477670e+01
1.185000000000e+03 -6.066311707418e-02 4.066130464322e-04 2.332346314489e+01
1.185250000000e+03 -5.904160291848e-02 3.976773292433e-04 2.330391478802e+01
1.185500000000e+03 -5.702081008656e-02 3.879456951309e-04 2.328482244626e+01
1.185750000000e+03 -5.462582232256e-02 3.775482135217e-04 2.326613876884e+01
1.186000000000e+03 -5.188662654743e-02 3.666226222935e-04 2.324781671502e+01
1.186250000000e+03 -4.883755451104e-02 3.553122472610e-04 2.322980962576e+01
1.186500000000e+03 -4.551685090575e-02 3.437643019428e-04 2.321207150785e+01
1.186750000000e+03 -4.196614331353e-02 3.321279976906e-04 2.319455734908e+01
1.187000000000e+03 -3.822978748907e-02 3.205525877790e-04 2.317722312607e+01
1.187250000000e+03 -3.435430004701e-02 3.091854534448e-04 2.316002624626e+01
1.187500000000e+03 -3.038767765657e-02 2.981703132815e-04 2.314292549373e+01
1.187750000000e+03 -2.637875503461e-02 2.876453152393e-04 2.312588144309e+01
1.188000000000e+03 -2.237652884300e-02 2.777413849817e-04 2.310885655014e+01
1.188250000000e+03 -1.842954745787e-02 2.685807725466e-04 2.309181519814e+01
1.188500000000e+03 -1.458523842745e-02 2.602752948122e-04 2.307472408297e+01
1.188750000000e+03 -1.088932307658e-02 2.529250983634e-04 2.305755225479e+01
1.189000000000e+03 -7.385315426870e-03 2.466176927008e-04 2.304027112448e+01
1.189250000000e+03 -4.113918443246e-03 2.414265867207e-04 2.302285483331e+01
1.189500000000e+03 -1.112623186730e-03 2.374109500328e-04 2.300528019384e+01
1.189750000000e+03 1.584733095838e-03 2.346147597099e-04 2.298752686757e+01
1.190000000000e+03 3.948219739524e-03 2.330666835338e-04 2.296957726012e+01
1.190250000000e+03 5.952231407336e-03 2.327795747880e-04 2.295141684939e+01
1.190500000000e+03 7.575616135718e-03 2.337508004086e-04 2.293303403779e+01
1.190750000000e+03 8.801857795178e-03 2.359624076644e-04 2.291442022698e+01
1.191000000000e+03 9.619168965558e-03 2.393816539274e-04 2.289556980898e+01
1.191250000000e+03 1.002055572146e-02 2.439616147814e-04 2.287648020761e+01
1.191500000000e+03 1.000369606322e-02 2.496422788677e-04 2.285715163835e+01
1.191750000000e+03 9.571025322888e-03 2.563511345513e-04 2.283758736145e+01
1.192000000000e+03 8.729538279383e-03 2.640045503258e-04 2.281779346581e+01
1.192250000000e+03 7.490556801588e-03 2.725091562833e-04 2.279777863127e+01
1.192500000000e+03 5.869693617170e-03 2.817628473186e-04 2.277755440079e+01
1.192750000000e+03 3.886434063818e-03 2.916566285866e-04 2.275713465873e+01
1.193000000000e+03 1.564033455232e-03 3.020757592711e-04 2.273653594593e+01
1.193250000000e+03 -1.070918790304e-03 3.129015565818e-04 2.271577696445e+01
1.193500000000e+03 -3.988753277788e-03 3.240127889611e-04 2.269487862243e+01
1.193750000000e+03 -7.157029769846e-03 3.352871710312e-04 2.267386406529e+01
1.194000000000e+03 -1.054097961541e-02 3.466029463132e-04 2.265275817706e+01
1.194250000000e+03 -1.410378758891e-02 3.578402304153e-04 2.263158788453e+01
1.194500000000e+03 -1.780703350359e-02 3.688823791936e-04 2.261038159709e+01
1.194750000000e+03 -2.161103328074e-02 3.796172785614e-04 2.258916951699e+01
1.195000000000e+03 -2.547524668760e-02 3.899383995550e-04 2.256798308035e+01
1.195250000000e+03 -2.935866124634e-02 3.997459677823e-04 2.254685521462e+01
1.195500000000e+03 -3.322019212174e-02 4.089478159337e-04 2.252582004803e+01
1.195750000000e+03 -3.701903428792e-02 4.174600623448e-04 2.250491263387e+01
1.196000000000e+03 -4.071509437531e-02 4.252079686150e-04 2.248416913925e+01
1.196250000000e+03 -4.426935463135e-02 4.321263955907e-04 2.246362655696e+01
1.196500000000e+03 -4.764418373652e-02 4.381600122627e-04 2.244332242602e+01
1.196750000000e+03 -5.080378964453e-02 4.432638798280e-04 2.242329499760e+01
1.197000000000e+03 -5.371450294976e-02 4.474033582283e-04 2.240358289096e+01
1.197250000000e+03 -5.634514433089e-02 4.505542338262e-04 2.238422503975e+01
1.197500000000e+03 -5.866723635718e-02 4.527023292985e-04 2.236526034993e+01
1.197750000000e+03 -6.065543114320e-02 4.538436910272e-04 2.234672781730e+01
1.198000000000e+03 -6.228767676979e-02 4.539839847820e-04 2.232866616505e+01
1.198250000000e+03 -6.354546820284e-02 4.531381354871e-04 2.231111371212e+01
1.198500000000e+03 -6.441404686449e-02 4.513298241489e-04 2.229410818881e+01
1.198750000000e+03 -6.488258694767e-02 4.485909572666e-04 2.227768658360e+01
1.199000000000e+03 -6.494420180598e-02 4.449607317248e-04 2.226188478173e+01
1.199250000000e+03 -6.459620126644e-02 4.404854131338e-04 2.224673762195e+01
1.199500000000e+03 -6.384000948680e-02 4.352172691561e-04 2.223227852553e+01
1.199750000000e+03 -6.268121613881e-02 4.292139067145e-04 2.221853938665e+01
1.200000000000e+03 -6.112941267530e-02 4.225372476795e-04 2.220555022738e+01
1.200250000000e+03 -5.919828480690e-02 4.152532627216e-04 2.219333928291e+01
1.200500000000e+03 -5.690525850780e-02 4.074307097204e-04 2.218193253182e+01
1.200750000000e+03 -5.427151155874e-02 3.991406573973e-04 2.217135382930e+01
1.201000000000e+03 -5.132156117381e-02 3.904555181973e-04 2.216162448418e+01
1.201250000000e+03 -4.808316474564e-02 3.814486509608e-04 2.215276341039e+01
1.201500000000e+03 -4.458686518440e-02 3.721934045912e-04 2.214478675636e+01
1.201750000000e+03 -4.086579108378e-02 3.627627566754e-04 2.213770808936e+01
1.202000000000e+03 -3.695518155656e-02 3.532286716087e-04 2.213153808538e+01
1.202250000000e+03 -3.289209475040e-02 3.436616597888e-04 2.212628474621e+01
1.202500000000e+03 -2.871493859688e-02 3.341302865398e-04 2.212195316104e+01
1.202750000000e+03 -2.446310316701e-02 3.247008181430e-04 2.211854575990e+01
1.203000000000e+03 -2.017651680435e-02 3.154369480909e-04 2.211606214261e+01
1.203250000000e+03 -1.589523233093e-02 3.063994563141e-04 2.211449935031e+01
1.203500000000e+03 -1.165899283884e-02 2.976459903315e-04 2.211385188231e+01
1.203750000000e+03 -7.506858737727e-03 2.892309927704e-04 2.211411175758e+01
1.204000000000e+03 -3.476758785090e-03 2.812053685191e-04 2.211526881317e+01
1.204250000000e+03 3.948602156380e-04 2.736164866670e-04 2.211731077757e+01
1.204500000000e+03 4.073418966670e-03 2.665079820873e-04 2.212022351066e+01
1.204750000000e+03 7.526471422333e-03 2.599198380892e-04 2.212399112879e+01
1.205000000000e+03 1.072411855322e-02 2.538880236602e-04 2.212859635344e+01
1.205250000000e+03 1.363922313460e-02 2.484445832017e-04 2.213402066242e+01
1.205500000000e+03 1.624767538258e-02 2.436175057992e-04 2.214024455365e+01
1.205750000000e+03 1.852861474685e-02 2.394306301671e-04 2.214724779331e+01
1.206000000000e+03 2.046461443326e-02 2.359035504946e-04 2.215500966718e+01
1.206250000000e+03 2.204186187296e-02 2.330514081783e-04 2.216350924836e+01
1.206500000000e+03 2.325017467587e-02 2.308850155589e-04 2.217272558102e+01
1.206750000000e+03 2.408323667456e-02 2.294103111252e-04 2.218263801970e+01
1.207000000000e+03 2.453857121276e-02 2.286284020032e-04 2.219322641376e+01
1.207250000000e+03 2.461747668386e-02 2.285356044394e-04 2.220447129200e+01
1.207500000000e+03 2.432518090657e-02 2.291228353785e-04 2.221635417214e+01
1.207750000000e+03 2.367058498561e-02 2.303759527485e-04 2.222885765537e+01
1.208000000000e+03 2.266636132166e-02 2.322752204655e-04 2.224196570563e+01
1.208250000000e+03 2.132864116720e-02 2.347957542389e-04 2.225566372859e+01
1.208500000000e+03 1.967703052105e-02 2.379069665999e-04 2.226993880077e+01
1.208750000000e+03 1.773426381080e-02 2.415728202872e-04 2.228477973449e+01
1.209000000000e+03 1.552604962215e-02 2.457517901641e-04 2.230017722297e+01
1.209250000000e+03 1.308085492431e-02 2.503969770488e-04 2.231612393954e+01
1.209500000000e+03 1.042951237217e-02 2.554565167963e-04 2.233261458259e+01
1.209750000000e+03 7.605023941031e-03 2.608735806759e-04 2.234964595169e+01
1.210000000000e+03 4.642127095876e-03 2.665869854210e-04 2.236721697108e+01
1.210250000000e+03 1.577016764268e-03 2.725314582466e-04 2.238532870524e+01
1.210500000000e+03 -1.553069494005e-03 2.786382579885e-04 2.240398434588e+01
1.210750000000e+03 -4.710243510514e-03 2.848357732080e-04 2.242318921820e+01
1.211000000000e+03 -7.856342239431e-03 2.910501879708e-04 2.244295070037e+01
1.211250000000e+03 -1.095335537579e-02 2.972062733244e-04 2.246327818846e+01
1.211500000000e+03 -1.396383765593e-02 3.032282289044e-04 2.248418299855e+01
1.211750000000e+03 -1.685129966796e-02 3.090404771272e-04 2.250567834552e+01
1.212000000000e+03 -1.958064315679e-02 3.145687138655e-04 2.252777913573e+01
1.212250000000e+03 -2.211854123306e-02 3.197407825170e-04 2.255050191197e+01
1.212500000000e+03 -2.443382526842e-02 3.244876586170e-04 2.257386470274e+01
1.212750000000e+03 -2.649786498438e-02 3.287444643668e-04 2.259788684137e+01
1.213000000000e+03 -2.828484971418e-02 3.324512140002e-04 2.262258894169e+01
1.213250000000e+03 -2.977218871696e-02 3.355540433427e-04 2.264799253507e+01
1.213500000000e+03 -3.094073633003e-02 3.380058058119e-04 2.267412001921e+01
1.213750000000e+03 -3.177505133401e-02 3.397669008424e-04 2.270099444161e+01
1.214000000000e+03 -3.226362389743e-02 3.408061066837e-04 2.272863925852e+01
1.214250000000e+03 -3.239895764173e-02 3.411009121832e-04 2.275707832900e+01
1.214500000000e+03 -3.217780994900e-02 3.406383800243e-04 2.278633542889e+01
1.214750000000e+03 -3.160120516372e-02 3.394153250801e-04 2.281643417679e+01
1.215000000000e+03 -3.067439164518e-02 3.374383542896e-04 2.284739800074e+01
1.215250000000e+03 -2.940694447671e-02 3.347244153284e-04 2.287924960640e+01
1.215500000000e+03 -2.781262532216e-02 3.313005610274e-04 2.291201091595e+01
1.215750000000e+03 -2.590919599340e-02 3.272036374406e-04 2.294570306896e+01
1.216000000000e+03 -2.371838969188e-02 3.224802848014e-04 2.298034577014e+01
1.216250000000e+03 -2.126553183508e-02 3.171861153805e-04 2.301595761272e+01
1.216500000000e+03 -1.857942955067e-02 3.113854986537e-04 2.305255534802e+01
1.216750000000e+03 -1.569192315850e-02 3.051505420597e-04 2.309015424073e+01
1.217000000000e+03 -1.263767653048e-02 2.985606421064e-04 2.312876733965e+01
1.217250000000e+03 -9.453678392346e-03 2.917012117924e-04 2.316840585378e+01
1.217500000000e+03 -6.178942473602e-03 2.846628873735e-04 2.320907842761e+01
1.217750000000e+03 -2.853982578146e-03 2.775402758413e-04 2.325079154782e+01
1.218000000000e+03 4.795692637920e-04 2.704309118242e-04 2.329354890260e+01
1.218250000000e+03 3.779469366788e-03 2.634339698016e-04 2.333735145608e+01
1.218500000000e+03 7.003342106515e-03 2.566490603867e-04 2.338219753456e+01
1.218750000000e+03 1.010914377608e-02 2.501749102292e-04 2.342808229379e+01
1.219000000000e+03 1.305566423089e-02 2.441081219999e-04 2.347499783918e+01
1.219250000000e+03 1.580298387313e-02 2.385421537389e-04 2.352293333161e+01
1.219500000000e+03 1.831295557833e-02 2.335658389280e-04 2.357187452573e+01
1.219750000000e+03 2.054964183877e-02 2.292623455972e-04 2.362180398145e+01
1.220000000000e+03 2.247974090694e-02 2.257081063357e-04 2.367270095929e+01
1.220250000000e+03 2.407298372536e-02 2.229718407736e-04 2.372454140343e+01
1.220500000000e+03 2.530251359858e-02 2.211136210661e-04 2.377729788644e+01
1.220750000000e+03 2.614515536744e-02 2.201842914357e-04 2.383093983939e+01
1.221000000000e+03 2.658179266845e-02 2.202245409113e-04 2.388543325318e+01
1.221250000000e+03 2.659755580964e-02 2.212645969936e-04 2.394074094825e+01
1.221500000000e+03 2.618203537072e-02 2.233235907960e-04 2.399682258418e+01
1.221750000000e+03 2.532945477018e-02 2.264093815712e-04 2.405363469203e+01
1.222000000000e+03 2.403868357251e-02 2.305187142939e-04 2.411113094746e+01
1.222250000000e+03 2.231343679508e-02 2.356367900059e-04 2.416926196764e+01
1.222500000000e+03 2.016209572928e-02 2.417378752783e-04 2.422797576949e+01
1.222750000000e+03 1.759782848419e-02 2.487851301913e-04 2.428721758088e+01
1.223000000000e+03 1.463830140035e-02 2.567314672652e-04 2.434693027636e+01
1.223250000000e+03 1.130569680842e-02 2.655196524326e-04 2.440705424909e+01
1.223500000000e+03 7.626345242629e-03 2.750833552205e-04 2.446752779731e+01
1.223750000000e+03 3.630536399162e-03 2.853477004149e-04 2.452828717796e+01
1.224000000000e+03 -6.477265297180e-04 2.962299815039e-04 2.458926671042e+01
1.224250000000e+03 -5.171213789878e-03 3.076409134099e-04 2.465039911794e+01
1.224500000000e+03 -9.899701038392e-03 3.194852591318e-04 2.471161552187e+01
1.224750000000e+03 -1.479053029550e-02 3.316631724087e-04 2.477284578879e+01
1.225000000000e+03 -1.979894367258e-02 3.440710906522e-04 2.483401858042e+01
1.225250000000e+03 -2.487861515899e-02 3.566029576044e-04 2.489506160975e+01
1.225500000000e+03 -2.998216757542e-02 3.691513796129e-04 2.495590187006e+01
1.225750000000e+03 -3.506162362820e-02 3.816086826420e-04 2.501646575735e+01
1.226000000000e+03 -4.006896744632e-02 3.938681193400e-04 2.507667933195e+01
1.226250000000e+03 -4.495666186334e-02 4.058249383919e-04 2.513646856153e+01
1.226500000000e+03 -4.967815655775e-02 4.173775015542e-04 2.519575949806e+01
1.226750000000e+03 -5.418841279966e-02 4.284283072680e-04 2.525447856342e+01
1.227000000000e+03 -5.844439698932e-02 4.388849733979e-04 2.531255279589e+01
1.227250000000e+03 -6.240557130969e-02 4.486611956084e-04 2.536991012000e+01
1.227500000000e+03 -6.603429617905e-02 4.576774426556e-04 2.542647966529e+01
1.227750000000e+03 -6.929631769399e-02 4.658619271097e-04 2.548219202353e+01
1.228000000000e+03 -7.216110591737e-02 4.731511255339e-04 2.553697960411e+01
1.228250000000e+03 -7.460220600820e-02 4.794904157542e-04 2.559077695963e+01
1.228500000000e+03 -7.659755205605e-02 4.848345766395e-04 2.564352112543e+01
1.228750000000e+03 -7.812962120213e-02 4.891479226309e-04 2.569515202106e+01
1.229000000000e+03 -7.918575406018e-02 4.924049048021e-04 2.574561275958e+01
1.229250000000e+03 -7.975820183174e-02 4.945900348012e-04 2.579485006200e+01
1.229500000000e+03 -7.984424665180e-02 4.956980418969e-04 2.584281461210e+01
1.229750000000e+03 -7.944611060561e-02 4.957335471043e-04 2.588946147921e+01
1.230000000000e+03 -7.857107120839e-02 4.947112877280e-04 2.593475041189e+01
1.230250000000e+03 -7.723128081844e-02 4.926556628455e-04 2.597864621833e+01
1.230500000000e+03 -7.544352512054e-02 4.896001748131e-04 2.602111915569e+01
1.230750000000e+03 -7.322919749150e-02 4.855874452189e-04 2.606214511885e+01
1.231000000000e+03 -7.061382538543e-02 4.806682038719e-04 2.610170605189e+01
1.231250000000e+03 -6.762696081330e-02 4.749011368165e-04 2.613979003783e+01
1.231500000000e+03 -6.430163425602e-02 4.683519303031e-04 2.617639163996e+01
1.231750000000e+03 -6.067414571566e-02 4.610929195429e-04 2.621151187976e+01
1.232000000000e+03 -5.678347341446e-02 4.532019376465e-04 2.624515848548e+01
1.232250000000e+03 -5.267098069874e-02 4.447619202232e-04 2.627734573644e+01
1.232500000000e+03 -4.837981021699e-02 4.358598013612e-04 2.630809459555e+01
1.232750000000e+03 -4.395452440380e-02 4.265859597122e-04 2.633743240478e+01
1.233000000000e+03 -3.944051313543e-02 4.170331621043e-04 2.636539289437e+01
1.233250000000e+03 -3.488358386894e-02 4.072958874459e-04 2.639201574063e+01
1.233500000000e+03 -3.032943112040e-02 3.974693773908e-04 2.641734630737e+01
1.233750000000e+03 -2.582316352010e-02 3.876488131363e-04 2.644143533098e+01
1.234000000000e+03 -2.140885569281e-02 3.779284809522e-04 2.646433827084e+01
1.234250000000e+03 -1.712909195536e-02 3.684009274117e-04 2.648611488160e+01
1.234500000000e+03 -1.302453672032e-02 3.591561122417e-04 2.650682855584e+01
1.234750000000e+03 -9.133575996202e-03 3.502807208108e-04 2.652654579954e+01
1.235000000000e+03 -5.491902444262e-03 3.418572395439e-04 2.654533533288e+01
1.235250000000e+03 -2.132214270182e-03 3.339633111716e-04 2.656326747647e+01
1.235500000000e+03 9.160902191350e-04 3.266710253351e-04 2.658041335495e+01
1.235750000000e+03 3.627171058360e-03 3.200462296233e-04 2.659684409465e+01
1.236000000000e+03 5.978989140982e-03 3.141478226669e-04 2.661262998771e+01
1.236250000000e+03 7.953400000064e-03 3.090274987654e-04 2.662783983927e+01
1.236500000000e+03 9.536418257827e-03 3.047288902877e-04 2.664253993439e+01
1.236750000000e+03 1.071825671678e-02 3.012872922459e-04 2.665679338015e+01
1.237000000000e+03 1.149329952009e-02 2.987295101815e-04 2.667065947486e+01
1.237250000000e+03 1.186026195228e-02 2.970732162929e-04 2.668419276115e+01
1.237500000000e+03 1.182208919318e-02 2.963269296108e-04 2.669744247074e+01
1.237750000000e+03 1.138582791767e-02 2.964900442730e-04 2.671045201924e+01
1.238000000000e+03 1.056256885164e-02 2.975526869815e-04 2.672325836896e+01
1.238250000000e+03 9.367371860130e-03 2.994955966024e-04 2.673589143173e+01
1.238500000000e+03 7.818900894877e-03 3.022907714793e-04 2.674837398159e+01
1.238750000000e+03 5.939399891193e-03 3.059012017702e-04 2.676072098237e+01
1.239000000000e+03 3.754256948461e-03 3.102816847769e-04 2.677293968397e+01
1.239250000000e+03 1.291795222066e-03 3.153790622613e-04 2.678502934081e+01
1.239500000000e+03 -1.417002376574e-03 3.211326684378e-04 2.679698108518e+01
1.239750000000e+03 -4.338874042630e-03 3.274750596497e-04 2.680877805236e+01
1.240000000000e+03 -7.438674700389e-03 3.343328331442e-04 2.682039565952e+01
1.240250000000e+03 -1.067964069284e-02 3.416271240049e-04 2.683180151458e+01
1.240500000000e+03 -1.402388707602e-02 3.492746761166e-04 2.684295607895e+01
1.240750000000e+03 -1.743271881953e-02 3.571885180965e-04 2.685381276009e+01
1.241000000000e+03 -2.086707963118e-02 3.652789902366e-04 2.686431851127e+01
1.241250000000e+03 -2.428796621425e-02 3.734547016291e-04 2.687441450835e+01
1.241500000000e+03 -2.765680482779e-02 3.816234345740e-04 2.688403650367e+01
1.241750000000e+03 -3.093587370323e-02 3.896931708298e-04 2.689311566544e+01
1.242000000000e+03 -3.408869620342e-02 3.975730540850e-04 2.690157922575e+01
1.242250000000e+03 -3.708039843736e-02 4.051742337388e-04 2.690935139676e+01
1.242500000000e+03 -3.987809547370e-02 4.124109639776e-04 2.691635394514e+01
1.242750000000e+03 -4.245121507835e-02 4.192014428270e-04 2.692250717415e+01
1.243000000000e+03 -4.477182411073e-02 4.254686289865e-04 2.692773069175e+01
1.243250000000e+03 -4.681486671809e-02 4.311409081376e-04 2.693194441983e+01
1.243500000000e+03 -4.855848052301e-02 4.361530061285e-04 2.693506922283e+01
1.243750000000e+03 -4.998416604172e-02 4.404465002885e-04 2.693702790014e+01
1.244000000000e+03 -5.107699063977e-02 4.439704525151e-04 2.693774594443e+01
1.244250000000e+03 -5.182565567664e-02 4.466816994687e-04 2.693715247703e+01
1.244500000000e+03 -5.222268389785e-02 4.485455060289e-04 2.693518080657e+01
1.244750000000e+03 -5.226442158788e-02 4.495357226844e-04 2.693176926147e+01
1.245000000000e+03 -5.195098742120e-02 4.496348464516e-04 2.692686195552e+01
1.245250000000e+03 -5.128635261199e-02 4.488344453905e-04 2.692040918217e+01
1.245500000000e+03 -5.027811982698e-02 4.471347962417e-04 2.691236822843e+01
1.245750000000e+03 -4.893753544631e-02 4.445451803040e-04 2.690270360801e+01
1.246000000000e+03 -4.727918747071e-02 4.410833527348e-04 2.689138774053e+01
1.246250000000e+03 -4.532093674468e-02 4.367756534452e-04 2.687840103766e+01
1.246500000000e+03 -4.308355375640e-02 4.316563505788e-04 2.686373242731e+01
1.246750000000e+03 -4.059057182860e-02 4.257675666636e-04 2.684737928676e+01
1.247000000000e+03 -3.786788393960e-02 4.191585384426e-04 2.682934780183e+01
1.247250000000e+03 -3.494353096409e-02 4.118853744740e-04 2.680965273556e+01
1.247500000000e+03 -3.184727777864e-02 4.040102984939e-04 2.678831762767e+01
1.247750000000e+03 -2.861034772099e-02 3.956011828466e-04 2.676537442115e+01
1.248000000000e+03 -2.526503375167e-02 3.867308063502e-04 2.674086334134e+01
1.248250000000e+03 -2.184433636938e-02 3.774762551298e-04 2.671483269622e+01
1.248500000000e+03 -1.838165201361e-02 3.679183074373e-04 2.668733829360e+01
1.248750000000e+03 -1.491040514544e-02 3.581406696524e-04 2.665844309461e+01
1.249000000000e+03 -1.146372406419e-02 3.482292921047e-04 2.662821680875e+01
1.249250000000e+03 -8.074130855685e-03 3.382716583565e-04 2.659673509714e+01
1.249500000000e+03 -4.773234383992e-03 3.283560481290e-04 2.656407904755e+01
1.249750000000e+03 -1.591470929946e-03 3.185708682690e-04 2.653033460932e+01
1.250000000000e+03 1.442176048105e-03 3.090038483262e-04 2.649559164577e+01
1.250250000000e+03 4.300394789510e-03 2.997413596787e-04 2.645994332958e+01
1.250500000000e+03 6.957760577509e-03 2.908676644230e-04 2.642348533389e+01
1.250750000000e+03 9.390935277518e-03 2.824641518046e-04 2.638631499702e+01
1.251000000000e+03 1.157878795963e-02 2.746087265207e-04 2.634853069861e+01
1.251250000000e+03 1.350260510026e-02 2.673748816059e-04 2.631023082500e+01
1.251500000000e+03 1.514616960816e-02 2.608310900376e-04 2.627151316106e+01
1.251750000000e+03 1.649588931954e-02 2.550400112566e-04 2.623247405799e+01
1.252000000000e+03 1.754082290407e-02 2.500579406280e-04 2.619320789076e+01
1.252250000000e+03 1.827284036819e-02 2.459338556178e-04 2.615380608194e+01
1.252500000000e+03 1.868655673614e-02 2.427090822662e-04 2.611435682050e+01
1.252750000000e+03 1.877947415957e-02 2.404163736082e-04 2.607494413642e+01
1.253000000000e+03 1.855187289453e-02 2.390796917671e-04 2.603564773683e+01
1.253250000000e+03 1.800691747815e-02 2.387133767724e-04 2.599654220192e+01
1.253500000000e+03 1.715052446616e-02 2.393221521285e-04 2.595769689903e+01
1.253750000000e+03 1.599135985600e-02 2.409006412186e-04 2.591917552534e+01
1.254000000000e+03 1.454080496777e-02 2.434330989922e-04 2.588103573576e+01
1.254250000000e+03 1.281277750423e-02 2.468936384826e-04 2.584332923334e+01
1.254500000000e+03 1.082371546681e-02 2.512460603172e-04 2.580610133060e+01
1.254750000000e+03 8.592353068732e-03 2.564442461285e-04 2.576939119239e+01
1.255000000000e+03 6.139647026072e-03 2.624324246556e-04 2.573323154293e+01
1.255250000000e+03 3.488523367136e-03 2.691458743067e-04 2.569764899471e+01
1.255500000000e+03 6.637393481660e-04 2.765114330721e-04 2.566266392231e+01
1.255750000000e+03 -2.308364639951e-03 2.844483865870e-04 2.562829071580e+01
1.256000000000e+03 -5.400114559653e-03 2.928694292581e-04 2.559453805151e+01
1.256250000000e+03 -8.582723460796e-03 3.016816398109e-04 2.556140895127e+01
1.256500000000e+03 -1.182658151412e-02 3.107876923613e-04 2.552890113584e+01
1.256750000000e+03 -1.510153513758e-02 3.200870796125e-04 2.549700735552e+01
1.257000000000e+03 -1.837716469927e-02 3.294773805467e-04 2.546571556800e+01
1.257250000000e+03 -2.162308808252e-02 3.388556072584e-04 2.543500933966e+01
1.257500000000e+03 -2.480925759908e-02 3.481195399055e-04 2.540486813679e+01
1.257750000000e+03 -2.790624321690e-02 3.571690179264e-04 2.537526769015e+01
1.258000000000e+03 -3.088554368914e-02 3.659072950586e-04 2.534618026759e+01
1.258250000000e+03 -3.371986126422e-02 3.742422370760e-04 2.531757504196e+01
1.258500000000e+03 -3.638338739286e-02 3.820875092088e-04 2.528941839978e+01
1.258750000000e+03 -3.885203834097e-02 3.893635804153e-04 2.526167426101e+01
1.259000000000e+03 -4.110374477298e-02 3.959988091296e-04 2.523430437761e+01
1.259250000000e+03 -4.311866514383e-02 4.019302143293e-04 2.520726865047e+01
1.259500000000e+03 -4.487936849075e-02 4.071040874373e-04 2.518052537701e+01
1.259750000000e+03 -4.637107517683e-02 4.114767219997e-04 2.515403158183e+01
1.260000000000e+03 -4.758179770380e-02 4.150147541567e-04 2.512774326925e+01
1.260250000000e+03 -4.850244941741e-02 4.176953364470e-04 2.510161564238e+01
1.260500000000e+03 -4.912701380031e-02 4.195064098319e-04 2.507560343648e+01
1.260750000000e+03 -4.945259944983e-02 4.204465866313e-04 2.504966114272e+01
1.261000000000e+03 -4.947945888817e-02 4.205248804312e-04 2.502374319113e+01
1.261250000000e+03 -4.921107814438e-02 4.197605760504e-04 2.499780432929e+01
1.261500000000e+03 -4.865408269899e-02 4.181825621379e-04 2.497179970444e+01
1.261750000000e+03 -4.781826505154e-02 4.158289626876e-04 2.494568528081e+01
1.262000000000e+03 -4.671642462927e-02 4.127462511593e-04 2.491941789042e+01
1.262250000000e+03 -4.536431748972e-02 4.089886554009e-04 2.489295567704e+01
1.262500000000e+03 -4.378043374038e-02 4.046171143150e-04 2.486625811346e+01
1.262750000000e+03 -4.198586594730e-02 3.996984992209e-04 2.483928646965e+01
1.263000000000e+03 -4.000402607810e-02 3.943044705984e-04 2.481200380362e+01
1.263250000000e+03 -3.786043894874e-02 3.885105818648e-04 2.478437543097e+01
1.263500000000e+03 -3.558240616004e-02 3.823950980399e-04 2.475636889412e+01
1.263750000000e+03 -3.319872709835e-02 3.760380291070e-04 2.472795439493e+01
1.264000000000e+03 -3.073934054149e-02 3.695200229736e-04 2.469910489723e+01
1.264250000000e+03 -2.823496280697e-02 3.629213233870e-04 2.466979620210e+01
1.264500000000e+03 -2.571672848580e-02 3.563208142474e-04 2.464000731910e+01
1.264750000000e+03 -2.321579707401e-02 3.497950454635e-04 2.460972047815e+01
1.265000000000e+03 -2.076297004848e-02 3.434173724159e-04 2.457892128182e+01
1.265250000000e+03 -1.838830365925e-02 3.372571269478e-04 2.454759884350e+01
1.265500000000e+03 -1.612074310984e-02 3.313789219701e-04 2.451574570380e+01
1.265750000000e+03 -1.398774543164e-02 3.258420065727e-04 2.448335809668e+01
1.266000000000e+03 -1.201494487858e-02 3.206997465425e-04 2.445043580746e+01
1.266250000000e+03 -1.022583126217e-02 3.159991820673e-04 2.441698218658e+01
1.266500000000e+03 -8.641453447244e-03 3.117806444031e-04 2.438300412634e+01
1.266750000000e+03 -7.280188808586e-03 3.080776949126e-04 2.434851180971e+01
1.267000000000e+03 -6.157476990418e-03 3.049168429705e-04 2.431351885864e+01
1.267250000000e+03 -5.285695228390e-03 3.023175797977e-04 2.427804184985e+01
1.267500000000e+03 -4.673960482538e-03 3.002923220190e-04 2.424210044019e+01
1.267750000000e+03 -4.328097436976e-03 2.988466882603e-04 2.420571681631e+01
1.268000000000e+03 -4.250521200598e-03 2.979795589040e-04 2.416891575793e+01
1.268250000000e+03 -4.440300555438e-03 2.976834948999e-04 2.413172403541e+01
1.268500000000e+03 -4.893121627175e-03 2.979449158827e-04 2.409417042082e+01
1.268750000000e+03 -5.601440559726e-03 2.987446532938e-04 2.405628504763e+01
1.269000000000e+03 -6.554528397229e-03 3.000581843349e-04 2.401809938738e+01
1.269250000000e+03 -7.738701343018e-03 3.018562574463e-04 2.397964558448e+01
1.269500000000e+03 -9.137442825973e-03 3.041052098964e-04 2.394095641660e+01
1.269750000000e+03 -1.073169694071e-02 3.067676249430e-04 2.390206463400e+01
1.270000000000e+03 -1.250005705338e-02 3.098026890086e-04 2.386300291360e+01
1.270250000000e+03 -1.441910710892e-02 3.131668592340e-04 2.382380322577e+01
1.270500000000e+03 -1.646367048194e-02 3.168142592774e-04 2.378449676986e+01
1.270750000000e+03 -1.860715388113e-02 3.206972606434e-04 2.374511356382e+01
1.271000000000e+03 -2.082189004098e-02 3.247670745449e-04 2.370568206193e+01
1.271250000000e+03 -2.307944811432e-02 3.289741124765e-04 2.366622912258e+01
1.271500000000e+03 -2.535100133904e-02 3.332684771588e-04 2.362677965255e+01
1.271750000000e+03 -2.760766546758e-02 3.376005487980e-04 2.358735649600e+01
1.272000000000e+03 -2.982084612561e-02 3.419214416882e-04 2.354798016787e+01
1.272250000000e+03 -3.196256565887e-02 3.461833975810e-04 2.350866895003e+01
1.272500000000e+03 -3.400579206843e-02 3.503402311261e-04 2.346943870406e+01
1.272750000000e+03 -3.592474965679e-02 3.543477125262e-04 2.343030292186e+01
1.273000000000e+03 -3.769519665986e-02 3.581639379702e-04 2.339127263272e+01
1.273250000000e+03 -3.929470967388e-02 3.617497294097e-04 2.335235665783e+01
1.273500000000e+03 -4.070291645320e-02 3.650688854801e-04 2.331356159899e+01
1.273750000000e+03 -4.190172249320e-02 3.680884716017e-04 2.327489204845e+01
1.274000000000e+03 -4.287547303034e-02 3.707789731041e-04 2.323635066226e+01
1.274250000000e+03 -4.361114792267e-02 3.731146784718e-04 2.319793854876e+01
1.274500000000e+03 -4.409847135428e-02 3.750737988617e-04 2.315965542988e+01
1.274750000000e+03 -4.432998051820e-02 3.766385560314e-04 2.312149983326e+01
1.275000000000e+03 -4.430113346149e-02 3.777953637159e-04 2.308346954699e+01
1.275250000000e+03 -4.401031889231e-02 3.785348577828e-04 2.304556184579e+01
1.275500000000e+03 -4.345882221037e-02 3.788518175099e-04 2.300777372837e+01
1.275750000000e+03 -4.265084961106e-02 3.787453667652e-04 2.297010239778e+01
1.276000000000e+03 -4.159343628025e-02 3.782188428315e-04 2.293254550310e+01
1.276250000000e+03 -4.029632554456e-02 3.772795807707e-04 2.289510137427e+01
1.276500000000e+03 -3.877191645023e-02 3.759389459121e-04 2.285776951120e+01
1.276750000000e+03 -3.703504101070e-02 3.742120814182e-04 2.282055065886e+01
1.277000000000e+03 -3.510287157697e-02 3.721179037847e-04 2.278344728839e+01
1.277250000000e+03 -3.299465300744e-02 3.696786023405e-04 2.274646362721e+01
1.277500000000e+03 -3.073156251250e-02 3.669195769061e-04 2.270960608961e+01
1.277750000000e+03 -2.833640926875e-02 3.638689917511e-04 2.267288324890e+01
1.278000000000e+03 -2.583344455095e-02 3.605576350633e-04 2.263630617985e+01
1.278250000000e+03 -2.324807156732e-02 3.570184852439e-04 2.259988849850e+01
1.278500000000e+03 -2.060655368535e-02 3.532862678359e-04 2.256364636257e+01
1.278750000000e+03 -1.793576874294e-02 3.493971997493e-04 2.252759868872e+01
1.279000000000e+03 -1.526289300774e-02 3.453885011347e-04 2.249176708156e+01
1.279250000000e+03 -1.261509443057e-02 3.412979121584e-04 2.245617572786e+01
1.279500000000e+03 -1.001925827647e-02 3.371633728006e-04 2.242085150963e+01
1.279750000000e+03 -7.501669834023e-03 3.330224930463e-04 2.238582380508e+01
1.280000000000e+03 -5.087723045154e-03 3.289121527699e-04 2.235112439675e+01
1.280250000000e+03 -2.801630286321e-03 3.248680767463e-04 2.231678735432e+01
1.280500000000e+03 -6.661447516700e-04 3.209243739929e-04 2.228284875245e+01
1.280750000000e+03 1.297708577575e-03 3.171131940583e-04 2.224934664544e+01
1.281000000000e+03 3.070882681445e-03 3.134643519167e-04 2.221632074320e+01
1.281250000000e+03 4.636539162201e-03 3.100049946234e-04 2.218381221363e+01
1.281500000000e+03 5.980261111402e-03 3.067592808002e-04 2.215186347071e+01
1.281750000000e+03 7.090216290743e-03 3.037481464542e-04 2.212051782954e+01
1.282000000000e+03 7.957335027697e-03 3.009891234309e-04 2.208981941182e+01
1.282250000000e+03 8.575420268118e-03 2.984961925302e-04 2.205981282250e+01
1.282500000000e+03 8.941209457888e-03 2.962797306813e-04 2.203054283794e+01
1.282750000000e+03 9.054468795231e-03 2.943464465998e-04 2.200205434341e+01
1.283000000000e+03 8.917953045417e-03 2.926994122739e-04 2.197439194451e+01
1.283250000000e+03 8.537393236890e-03 2.913383178033e-04 2.194759983845e+01
1.283500000000e+03 7.921448997893e-03 2.902594912608e-04 2.192172168786e+01
1.283750000000e+03 7.081535916849e-03 2.894561683737e-04 2.189680030618e+01
1.284000000000e+03 6.031736546530e-03 2.889186618048e-04 2.187287767865e+01
1.284250000000e+03 4.788535502754e-03 2.886348405911e-04 2.184999467925e+01
1.284500000000e+03 3.370654129208e-03 2.885903050680e-04 2.182819112563e+01
1.284750000000e+03 1.798711566963e-03 2.887689127493e-04 2.180750555321e+01
1.285000000000e+03 9.499146203700e-05 2.891530672924e-04 2.178797530184e+01
1.285250000000e+03 -1.716954074782e-03 2.897243236499e-04 2.176963634408e+01
1.285500000000e+03 -3.612600308884e-03 2.904636786217e-04 2.175252338225e+01
1.285750000000e+03 -5.566852455757e-03 2.913521247430e-04 2.173666978061e+01
1.286000000000e+03 -7.554415582130e-03 2.923709004576e-04 2.172210760286e+01
1.286250000000e+03 -9.550207576353e-03 2.935021011974e-04 2.170886758236e+01
1.286500000000e+03 -1.152971484624e-02 2.947289666390e-04 2.169697921843e+01
1.286750000000e+03 -1.346939703546e-02 2.960362933328e-04 2.168647076026e+01
1.287000000000e+03 -1.534706779443e-02 2.974108120865e-04 2.167736920593e+01
1.287250000000e+03 -1.714222410318e-02 2.988413435221e-04 2.166970037520e+01
1.287500000000e+03 -1.883638913232e-02 3.003191060239e-04 2.166348888024e+01
1.287750000000e+03 -2.041340284849e-02 3.018378833898e-04 2.165875813460e+01
1.288000000000e+03 -2.185968219861e-02 3.033941892452e-04 2.165553031642e+01
1.288250000000e+03 -2.316443142773e-02 3.049872295328e-04 2.165382636269e+01
1.288500000000e+03 -2.431981480820e-02 3.066189695556e-04 2.165366589418e+01
1.288750000000e+03 -2.532107735273e-02 3.082940522562e-04 2.165506715237e+01
1.289000000000e+03 -2.616660115872e-02 3.100197030231e-04 2.165804689552e+01
1.289250000000e+03 -2.685793188434e-02 3.118055032765e-04 2.166262030484e+01
1.289500000000e+03 -2.739973247038e-02 3.136631854587e-04 2.166880084329e+01
1.289750000000e+03 -2.779967399652e-02 3.156063399839e-04 2.167660011502e+01
1.290000000000e+03 -2.806831066827e-02 3.176500662366e-04 2.168602770797e+01
1.290250000000e+03 -2.821887175025e-02 3.198106037044e-04 2.169709102093e+01
1.290500000000e+03 -2.826700197738e-02 3.221048954340e-04 2.170979509857e+01
1.290750000000e+03 -2.823050218600e-02 3.245501560449e-04 2.172414243804e+01
1.291000000000e+03 -2.812899114425e-02 3.271634098461e-04 2.174013281711e+01
1.291250000000e+03 -2.798353098157e-02 3.299609370091e-04 2.175776312916e+01
1.291500000000e+03 -2.781627883569e-02 3.329577691855e-04 2.177702719590e+01
1.291750000000e+03 -2.765004072939e-02 3.361672100057e-04 2.179791564461e+01
1.292000000000e+03 -2.750789157683e-02 3.396004934972e-04 2.182041573936e+01
1.292250000000e+03 -2.741271000564e-02 3.432661410396e-04 2.184451130005e+01
1.292500000000e+03 -2.738678506664e-02 3.471695265274e-04 2.187018257597e+01
1.292750000000e+03 -2.745136250334e-02 3.513124014481e-04 2.189740621672e+01
1.293000000000e+03 -2.762626043214e-02 3.556926304644e-04 2.192615520200e+01
1.293250000000e+03 -2.792946471806e-02 3.603037281920e-04 2.195639885134e+01
1.293500000000e+03 -2.837676026730e-02 3.651346110125e-04 2.198810286319e+01
1.293750000000e+03 -2.898140619993e-02 3.701694834498e-04 2.202122934423e+01
1.294000000000e+03 -2.975382772775e-02 3.753876347908e-04 2.205573691721e+01
1.294250000000e+03 -3.070136168677e-02 3.807633420973e-04 2.209158085385e+01
1.294500000000e+03 -3.182804298687e-02 3.862659480224e-04 2.212871320683e+01
1.294750000000e+03 -3.313444069665e-02 3.918599180270e-04 2.216708300923e+01
1.295000000000e+03 -3.461754343487e-02 3.975050436942e-04 2.220663648228e+01
1.295250000000e+03 -3.627071709526e-02 4.031567062947e-04 2.224731728220e+01
1.295500000000e+03 -3.808368782426e-02 4.087663370611e-04 2.228906674826e+01
1.295750000000e+03 -4.004261251710e-02 4.142817277511e-04 2.233182419364e+01
1.296000000000e+03 -4.213019339893e-02 4.196475819840e-04 2.237552720367e+01
1.296250000000e+03 -4.432585473614e-02 4.248062536849e-04 2.242011194943e+01
1.296500000000e+03 -4.660596830885e-02 4.296984173376e-04 2.246551351170e+01
1.296750000000e+03 -4.894416337394e-02 4.342638417298e-04 2.251166621181e+01
1.297000000000e+03 -5.131162522221e-02 4.384422107049e-04 2.255850395330e+01
1.297250000000e+03 -5.367752711200e-02 4.421740319210e-04 2.260596054865e+01
1.297500000000e+03 -5.600941895061e-02 4.454015404314e-04 2.265397006734e+01
1.297750000000e+03 -5.827371274165e-02 4.480696566690e-04 2.270246716338e+01
1.298000000000e+03 -6.043618773531e-02 4.501269685321e-04 2.275138738724e+01
1.298250000000e+03 -6.246250138569e-02 4.515266471034e-04 2.280066749761e+01
1.298500000000e+03 -6.431871812539e-02 4.522274899096e-04 2.285024578459e+01
1.298750000000e+03 -6.597187788067e-02 4.521947583112e-04 2.290006230211e+01
1.299000000000e+03 -6.739052214347e-02 4.514009440690e-04 2.295005918524e+01
1.299250000000e+03 -6.854524422321e-02 4.498265494610e-04 2.300018082201e+01
1.299500000000e+03 -6.940920183209e-02 4.474607962783e-04 2.305037414632e+01
1.299750000000e+03 -6.995860817673e-02 4.443021948217e-04 2.310058873762e+01
1.300000000000e+03 -7.017319641142e-02 4.403589155137e-04 2.315077705888e+01
1.300250000000e+03 -7.003663287301e-02 4.356491342895e-04 2.320089456012e+01
1.300500000000e+03 -6.953686066813e-02 4.302011860919e-04 2.325089972286e+01
1.300750000000e+03 -6.866643423641e-02 4.240535787184e-04 2.330075421315e+01
1.301000000000e+03 -6.742274733047e-02 4.172547920408e-04 2.335042287746e+01
1.301250000000e+03 -6.580817467616e-02 4.098629772443e-04 2.339987367998e+01
1.301500000000e+03 -6.383021740692e-02 4.019455269050e-04 2.344907777459e+01
1.301750000000e+03 -6.150149340407e-02 3.935783987613e-04 2.349800936389e+01
[truncated: 66,084 more chars]
