# Supplementary material for: Tracking Charge Migration with Frequency-Matched Strobo-Spectroscopy
Source: J Phys Chem A. 2024 Jan 2;128(1):20–7. doi: 10.1021/acs.jpca.3c04234 (PMC10788909; doi:10.1021/acs.jpca.3c04234)
Supplement: Supplementary file 2 — jp3c04234_si_002.zip [file jp3c04234_si_002.zip › supplemental data/Data/dipoles/pi_x-system/tau=4.2500.txt]

# pi_x-system-resolved dipole moment for tau = 4.2500 o.c.
0.000000000000e+00 -2.734161457674e-02 3.925451152663e-04 2.794313746110e+01
2.500000000000e-01 -2.733758221558e-02 3.924877278110e-04 2.794079038413e+01
5.000000000000e-01 -2.732600356578e-02 3.923257818979e-04 2.793388588144e+01
7.500000000000e-01 -2.730818132558e-02 3.920743939143e-04 2.792271051624e+01
1.000000000000e+00 -2.728559713108e-02 3.917509423875e-04 2.790751688712e+01
1.250000000000e+00 -2.725953945315e-02 3.913715168120e-04 2.788845539254e+01
1.500000000000e+00 -2.723099084488e-02 3.909495894698e-04 2.786559721560e+01
1.750000000000e+00 -2.720063523557e-02 3.904959092046e-04 2.783898581279e+01
2.000000000000e+00 -2.716891235663e-02 3.900189725369e-04 2.780868097392e+01
2.250000000000e+00 -2.713609817242e-02 3.895256286253e-04 2.777478242677e+01
2.500000000000e+00 -2.710238381349e-02 3.890214923802e-04 2.773743286330e+01
2.750000000000e+00 -2.706793439436e-02 3.885112065165e-04 2.769681280162e+01
3.000000000000e+00 -2.703291036332e-02 3.879986082953e-04 2.765313581082e+01
3.250000000000e+00 -2.699745894911e-02 3.874867544844e-04 2.760664462281e+01
3.500000000000e+00 -2.696170044871e-02 3.869779609497e-04 2.755760860651e+01
3.750000000000e+00 -2.692571568238e-02 3.864737639252e-04 2.750631554340e+01
4.000000000000e+00 -2.688954169596e-02 3.859750868545e-04 2.745306166561e+01
4.250000000000e+00 -2.685316911800e-02 3.854822269193e-04 2.739813980815e+01
4.500000000000e+00 -2.681654160500e-02 3.849949339185e-04 2.734182889838e+01
4.750000000000e+00 -2.677955639810e-02 3.845123794962e-04 2.728438551621e+01
5.000000000000e+00 -2.674207092995e-02 3.840333590263e-04 2.722603996023e+01
5.250000000000e+00 -2.670391716258e-02 3.835562946524e-04 2.716699584050e+01
5.500000000000e+00 -2.666492067475e-02 3.830793292495e-04 2.710743271638e+01
5.750000000000e+00 -2.662491644440e-02 3.826003740666e-04 2.704751028732e+01
6.000000000000e+00 -2.658375482684e-02 3.821171443740e-04 2.698737291403e+01
6.250000000000e+00 -2.654130081465e-02 3.816272087890e-04 2.692715339269e+01
6.500000000000e+00 -2.649743272033e-02 3.811280531138e-04 2.686697468553e+01
6.750000000000e+00 -2.645204617424e-02 3.806171715373e-04 2.680695056056e+01
7.000000000000e+00 -2.640506675086e-02 3.800921439003e-04 2.674718504220e+01
7.250000000000e+00 -2.635646655533e-02 3.795507571385e-04 2.668777149854e+01
7.500000000000e+00 -2.630627676391e-02 3.789910766996e-04 2.662879231451e+01
7.750000000000e+00 -2.625458960062e-02 3.784113994360e-04 2.657031928835e+01
8.000000000000e+00 -2.620154520472e-02 3.778101574530e-04 2.651241533076e+01
8.250000000000e+00 -2.614730996387e-02 3.771859765967e-04 2.645513705201e+01
8.500000000000e+00 -2.609205707985e-02 3.765377271980e-04 2.639853758468e+01
8.750000000000e+00 -2.603595744254e-02 3.758645682667e-04 2.634266928445e+01
9.000000000000e+00 -2.597918489261e-02 3.751660885200e-04 2.628758572397e+01
9.250000000000e+00 -2.592193038237e-02 3.744424549083e-04 2.623334270773e+01
9.500000000000e+00 -2.586441388495e-02 3.736944871225e-04 2.617999858542e+01
9.750000000000e+00 -2.580688863988e-02 3.729235533519e-04 2.612761423070e+01
1.000000000000e+01 -2.574963337807e-02 3.721315607962e-04 2.607625226227e+01
1.025000000000e+01 -2.569293540571e-02 3.713207732859e-04 2.602597641496e+01
1.050000000000e+01 -2.563707170559e-02 3.704937141682e-04 2.597685059974e+01
1.075000000000e+01 -2.558229546040e-02 3.696530758546e-04 2.592893800320e+01
1.100000000000e+01 -2.552882986363e-02 3.688016402256e-04 2.588229992274e+01
1.125000000000e+01 -2.547686745987e-02 3.679421386677e-04 2.583699250786e+01
1.150000000000e+01 -2.542657678543e-02 3.670774890285e-04 2.579306868233e+01
1.175000000000e+01 -2.537810613489e-02 3.662107348493e-04 2.575057474413e+01
1.200000000000e+01 -2.533158466573e-02 3.653446564382e-04 2.570954968570e+01
1.225000000000e+01 -2.528711885634e-02 3.644819834214e-04 2.567002542436e+01
1.250000000000e+01 -2.524478617168e-02 3.636254153206e-04 2.563202610397e+01
1.275000000000e+01 -2.520462724206e-02 3.627775335425e-04 2.559556889402e+01
1.300000000000e+01 -2.516663640719e-02 3.619406450901e-04 2.556066365258e+01
1.325000000000e+01 -2.513075758493e-02 3.611169392081e-04 2.552731312080e+01
1.350000000000e+01 -2.509688289154e-02 3.603083825129e-04 2.549551307036e+01
1.375000000000e+01 -2.506485394018e-02 3.595166924211e-04 2.546525067524e+01
1.400000000000e+01 -2.503446911562e-02 3.587433175548e-04 2.543650486029e+01
1.425000000000e+01 -2.500549006410e-02 3.579893862949e-04 2.540924442973e+01
1.450000000000e+01 -2.497764696929e-02 3.572556530562e-04 2.538342595509e+01
1.475000000000e+01 -2.495064437170e-02 3.565424721107e-04 2.535899294605e+01
1.500000000000e+01 -2.492416511069e-02 3.558497852995e-04 2.533587489248e+01
1.525000000000e+01 -2.489787468376e-02 3.551770845213e-04 2.531398675469e+01
1.550000000000e+01 -2.487142701610e-02 3.545234703670e-04 2.529322910313e+01
1.575000000000e+01 -2.484447267240e-02 3.538877013495e-04 2.527348873539e+01
1.600000000000e+01 -2.481666971507e-02 3.532683054160e-04 2.525463987642e+01
1.625000000000e+01 -2.478769662735e-02 3.526637123492e-04 2.523654627597e+01
1.650000000000e+01 -2.475726556701e-02 3.520723371239e-04 2.521906344919e+01
1.675000000000e+01 -2.472513438794e-02 3.514927069644e-04 2.520204148006e+01
1.700000000000e+01 -2.469111640013e-02 3.509235688639e-04 2.518532793482e+01
1.725000000000e+01 -2.465508669615e-02 3.503639697291e-04 2.516877097602e+01
1.750000000000e+01 -2.461698513709e-02 3.498133108889e-04 2.515222213346e+01
1.775000000000e+01 -2.457681635239e-02 3.492713705735e-04 2.513553894892e+01
1.800000000000e+01 -2.453464748406e-02 3.487383059718e-04 2.511858714138e+01
1.825000000000e+01 -2.449060478594e-02 3.482146312003e-04 2.510124229526e+01
1.850000000000e+01 -2.444486926999e-02 3.477011711793e-04 2.508339128573e+01
1.875000000000e+01 -2.439767256094e-02 3.471990414880e-04 2.506493308718e+01
1.900000000000e+01 -2.434929124667e-02 3.467095805504e-04 2.504577935190e+01
1.925000000000e+01 -2.430004211890e-02 3.462342863974e-04 2.502585445828e+01
1.950000000000e+01 -2.425027597240e-02 3.457747535359e-04 2.500509555416e+01
1.975000000000e+01 -2.420037192224e-02 3.453326342024e-04 2.498345207357e+01
2.000000000000e+01 -2.415072958237e-02 3.449095789198e-04 2.496088498570e+01
2.025000000000e+01 -2.410176241384e-02 3.445071893124e-04 2.493736607024e+01
2.050000000000e+01 -2.405388929984e-02 3.441269727433e-04 2.491287666076e+01
2.075000000000e+01 -2.400752805594e-02 3.437702889280e-04 2.488740618651e+01
2.100000000000e+01 -2.396308836039e-02 3.434383115440e-04 2.486095079163e+01
2.125000000000e+01 -2.392096545198e-02 3.431319952716e-04 2.483351132631e+01
2.150000000000e+01 -2.388153450718e-02 3.428520378823e-04 2.480509169474e+01
2.175000000000e+01 -2.384514411907e-02 3.425988493532e-04 2.477569666298e+01
2.200000000000e+01 -2.381211049568e-02 3.423725231131e-04 2.474533014004e+01
2.225000000000e+01 -2.378271145777e-02 3.421728184476e-04 2.471399309525e+01
2.250000000000e+01 -2.375717927795e-02 3.419991019838e-04 2.468168216767e+01
2.275000000000e+01 -2.373569635729e-02 3.418504262371e-04 2.464838804427e+01
2.300000000000e+01 -2.371838880508e-02 3.417254584611e-04 2.461409473319e+01
2.325000000000e+01 -2.370532259814e-02 3.416225262663e-04 2.457877877204e+01
2.350000000000e+01 -2.369650184138e-02 3.415395583043e-04 2.454240941804e+01
2.375000000000e+01 -2.369186618553e-02 3.414741151030e-04 2.450494882632e+01
2.400000000000e+01 -2.369129064967e-02 3.414234119330e-04 2.446635321019e+01
2.425000000000e+01 -2.369458827740e-02 3.413845779945e-04 2.442657395888e+01
2.450000000000e+01 -2.370151091272e-02 3.413546060082e-04 2.438555958428e+01
2.475000000000e+01 -2.371175233901e-02 3.413302831461e-04 2.434325747992e+01
2.500000000000e+01 -2.372495353387e-02 3.413083175022e-04 2.429961630421e+01
2.525000000000e+01 -2.374070701140e-02 3.412854551946e-04 2.425458814694e+01
2.550000000000e+01 -2.375856158369e-02 3.412582470723e-04 2.420813066021e+01
2.575000000000e+01 -2.377802985088e-02 3.412234158028e-04 2.416020939566e+01
2.600000000000e+01 -2.379859589978e-02 3.411777290814e-04 2.411079966005e+01
2.625000000000e+01 -2.381972116749e-02 3.411181039230e-04 2.405988813578e+01
2.650000000000e+01 -2.384085234878e-02 3.410416230499e-04 2.400747453020e+01
2.675000000000e+01 -2.386143092097e-02 3.409456698198e-04 2.395357257361e+01
2.700000000000e+01 -2.388090117513e-02 3.408278874344e-04 2.389821088669e+01
2.725000000000e+01 -2.389871715970e-02 3.406861765750e-04 2.384143326724e+01
2.750000000000e+01 -2.391435116140e-02 3.405187490812e-04 2.378329900741e+01
2.775000000000e+01 -2.392730174256e-02 3.403241524655e-04 2.372388240035e+01
2.800000000000e+01 -2.393710119096e-02 3.401012893346e-04 2.366327228897e+01
2.825000000000e+01 -2.394332017703e-02 3.398494459569e-04 2.360157080738e+01
2.850000000000e+01 -2.394557365557e-02 3.395682982297e-04 2.353889219234e+01
2.875000000000e+01 -2.394352648803e-02 3.392578057782e-04 2.347536104938e+01
2.900000000000e+01 -2.393689824243e-02 3.389183245915e-04 2.341111055122e+01
2.925000000000e+01 -2.392546557728e-02 3.385505784263e-04 2.334628024136e+01
2.950000000000e+01 -2.390906370415e-02 3.381556230255e-04 2.328101364511e+01
2.975000000000e+01 -2.388758933449e-02 3.377348178771e-04 2.321545621917e+01
3.000000000000e+01 -2.386100228797e-02 3.372897715778e-04 2.314975291877e+01
3.025000000000e+01 -2.382932611273e-02 3.368224454183e-04 2.308404605161e+01
3.050000000000e+01 -2.379264796192e-02 3.363350399134e-04 2.301847350827e+01
3.075000000000e+01 -2.375111756626e-02 3.358299691088e-04 2.295316690460e+01
3.100000000000e+01 -2.370494758718e-02 3.353098713579e-04 2.288825041798e+01
3.125000000000e+01 -2.365441351121e-02 3.347775312047e-04 2.282383997586e+01
3.150000000000e+01 -2.359985179460e-02 3.342359296522e-04 2.276004256378e+01
3.175000000000e+01 -2.354165795375e-02 3.336882654359e-04 2.269695635786e+01
3.200000000000e+01 -2.348028308251e-02 3.331379292317e-04 2.263467088254e+01
3.225000000000e+01 -2.341623060523e-02 3.325884956316e-04 2.257326767257e+01
3.250000000000e+01 -2.335005175769e-02 3.320437133008e-04 2.251282105752e+01
3.275000000000e+01 -2.328233980861e-02 3.315074743802e-04 2.245339927106e+01
3.300000000000e+01 -2.321372249232e-02 3.309837844443e-04 2.239506550006e+01
3.325000000000e+01 -2.314485321147e-02 3.304767228236e-04 2.233787906522e+01
3.350000000000e+01 -2.307640127021e-02 3.299903883056e-04 2.228189654289e+01
3.375000000000e+01 -2.300904164172e-02 3.295288385577e-04 2.222717270294e+01
3.400000000000e+01 -2.294344385989e-02 3.290960159271e-04 2.217376141034e+01
3.425000000000e+01 -2.288026055227e-02 3.286956640108e-04 2.212171628932e+01
3.450000000000e+01 -2.282011547613e-02 3.283312061476e-04 2.207109121514e+01
3.475000000000e+01 -2.276359172877e-02 3.280057371849e-04 2.202194061212e+01
3.500000000000e+01 -2.271122104539e-02 3.277220188952e-04 2.197431955425e+01
3.525000000000e+01 -2.266347461998e-02 3.274822899275e-04 2.192828369401e+01
3.550000000000e+01 -2.262075544002e-02 3.272882015830e-04 2.188388902265e+01
3.575000000000e+01 -2.258339182157e-02 3.271407029992e-04 2.184119148617e+01
3.600000000000e+01 -2.255163266488e-02 3.270403106835e-04 2.180024646368e+01
3.625000000000e+01 -2.252564482167e-02 3.269869015760e-04 2.176110814052e+01
3.650000000000e+01 -2.250551250638e-02 3.269796206147e-04 2.172382879599e+01
3.675000000000e+01 -2.249123895993e-02 3.270170721230e-04 2.168845801036e+01
3.700000000000e+01 -2.248274932333e-02 3.270972809314e-04 2.165504183354e+01
3.725000000000e+01 -2.247989616599e-02 3.272177090427e-04 2.162362192342e+01
3.750000000000e+01 -2.248246656095e-02 3.273754650144e-04 2.159423467384e+01
3.775000000000e+01 -2.249018961135e-02 3.275671145738e-04 2.156691036872e+01
3.800000000000e+01 -2.250274506368e-02 3.277888723480e-04 2.154167238300e+01
3.825000000000e+01 -2.251977277695e-02 3.280367855478e-04 2.151853645970e+01
3.850000000000e+01 -2.254088261829e-02 3.283067766452e-04 2.149751010073e+01
3.875000000000e+01 -2.256566442279e-02 3.285947181604e-04 2.147859208683e+01
3.900000000000e+01 -2.259369771606e-02 3.288965174955e-04 2.146177215601e+01
3.925000000000e+01 -2.262456096291e-02 3.292082008146e-04 2.144703086653e+01
3.950000000000e+01 -2.265784004867e-02 3.295259909494e-04 2.143433963864e+01
3.975000000000e+01 -2.269313588666e-02 3.298463773707e-04 2.142366100350e+01
4.000000000000e+01 -2.273007093770e-02 3.301661813376e-04 2.141494905756e+01
4.025000000000e+01 -2.276829474326e-02 3.304826096683e-04 2.140814999062e+01
4.050000000000e+01 -2.280748817912e-02 3.307932574575e-04 2.140320299397e+01
4.075000000000e+01 -2.284736671336e-02 3.310961727479e-04 2.140004108374e+01
4.100000000000e+01 -2.288768229692e-02 3.313898726653e-04 2.139859213249e+01
4.125000000000e+01 -2.292822400271e-02 3.316733256207e-04 2.139877998165e+01
4.150000000000e+01 -2.296881736238e-02 3.319459780403e-04 2.140052542540e+01
4.175000000000e+01 -2.300932319826e-02 3.322077281601e-04 2.140374750636e+01
4.200000000000e+01 -2.304963543123e-02 3.324588708001e-04 2.140836446954e+01
4.225000000000e+01 -2.308967781272e-02 3.327001484523e-04 2.141429480779e+01
4.250000000000e+01 -2.312940032656e-02 3.329326297642e-04 2.142145822870e+01
4.275000000000e+01 -2.316877519567e-02 3.331576922603e-04 2.142977633781e+01
4.300000000000e+01 -2.320779314194e-02 3.333769032413e-04 2.143917357459e+01
4.325000000000e+01 -2.324645988722e-02 3.335921175142e-04 2.144957765915e+01
4.350000000000e+01 -2.328479225481e-02 3.338052109919e-04 2.146092010236e+01
4.375000000000e+01 -2.332281410368e-02 3.340183068464e-04 2.147313655409e+01
4.400000000000e+01 -2.336055307713e-02 3.342335208366e-04 2.148616708209e+01
4.425000000000e+01 -2.339803736955e-02 3.344529222309e-04 2.149995611527e+01
4.450000000000e+01 -2.343529346149e-02 3.346785677220e-04 2.151445272213e+01
4.475000000000e+01 -2.347234354419e-02 3.349124335809e-04 2.152961036158e+01
4.500000000000e+01 -2.350920368132e-02 3.351563711701e-04 2.154538674462e+01
4.525000000000e+01 -2.354588226608e-02 3.354120699075e-04 2.156174359585e+01
4.550000000000e+01 -2.358237871915e-02 3.356810227211e-04 2.157864633793e+01
4.575000000000e+01 -2.361868245688e-02 3.359645110145e-04 2.159606372029e+01
4.600000000000e+01 -2.365477211275e-02 3.362635637621e-04 2.161396741790e+01
4.625000000000e+01 -2.369061481984e-02 3.365789348083e-04 2.163233161124e+01
4.650000000000e+01 -2.372616563639e-02 3.369110868939e-04 2.165113255790e+01
4.675000000000e+01 -2.376136705283e-02 3.372601705142e-04 2.167034818727e+01
4.700000000000e+01 -2.379614861834e-02 3.376260077070e-04 2.168995772165e+01
4.725000000000e+01 -2.383042672830e-02 3.380080734551e-04 2.170994135853e+01
4.750000000000e+01 -2.386410445086e-02 3.384054954740e-04 2.173028001138e+01
4.775000000000e+01 -2.389707119185e-02 3.388170465579e-04 2.175095513505e+01
4.800000000000e+01 -2.392920281105e-02 3.392411290303e-04 2.177194869932e+01
4.825000000000e+01 -2.396036160230e-02 3.396757440674e-04 2.179324296180e+01
4.850000000000e+01 -2.399039746573e-02 3.401185436817e-04 2.181482090512e+01
4.875000000000e+01 -2.401914859082e-02 3.405668278915e-04 2.183666621145e+01
4.900000000000e+01 -2.404644276049e-02 3.410175535929e-04 2.185876357830e+01
4.925000000000e+01 -2.407209914189e-02 3.414673557351e-04 2.188109911648e+01
4.950000000000e+01 -2.409593019259e-02 3.419125711086e-04 2.190366047261e+01
4.975000000000e+01 -2.411774469752e-02 3.423492563097e-04 2.192643763894e+01
5.000000000000e+01 -2.413735067135e-02 3.427732286030e-04 2.194942318616e+01
5.025000000000e+01 -2.415455870142e-02 3.431801753507e-04 2.197261245788e+01
5.050000000000e+01 -2.416918610118e-02 3.435657962015e-04 2.199600435919e+01
5.075000000000e+01 -2.418106030098e-02 3.439255661257e-04 2.201960139851e+01
5.100000000000e+01 -2.419002391218e-02 3.442549077807e-04 2.204341007382e+01
5.125000000000e+01 -2.419593881160e-02 3.445493993399e-04 2.206744072008e+01
5.150000000000e+01 -2.419869144116e-02 3.448048524141e-04 2.209170798683e+01
5.175000000000e+01 -2.419819742861e-02 3.450173323143e-04 2.211623054140e+01
5.200000000000e+01 -2.419440551177e-02 3.451831784332e-04 2.214103060690e+01
5.225000000000e+01 -2.418730142322e-02 3.452991259576e-04 2.216613407297e+01
5.250000000000e+01 -2.417691100102e-02 3.453623981839e-04 2.219156979507e+01
5.275000000000e+01 -2.416330259731e-02 3.453708171947e-04 2.221736871355e+01
5.300000000000e+01 -2.414658913761e-02 3.453228741385e-04 2.224356358718e+01
5.325000000000e+01 -2.412692821725e-02 3.452177832976e-04 2.227018784268e+01
5.350000000000e+01 -2.410452169031e-02 3.450555082466e-04 2.229727479091e+01
5.375000000000e+01 -2.407961372252e-02 3.448367845067e-04 2.232485630783e+01
5.400000000000e+01 -2.405248798439e-02 3.445632740656e-04 2.235296230831e+01
5.425000000000e+01 -2.402346302567e-02 3.442376122732e-04 2.238161946437e+01
5.450000000000e+01 -2.399288638848e-02 3.438631901153e-04 2.241085000654e+01
5.475000000000e+01 -2.396112931374e-02 3.434442115805e-04 2.244067126231e+01
5.500000000000e+01 -2.392857957003e-02 3.429856747801e-04 2.247109462150e+01
5.525000000000e+01 -2.389563305777e-02 3.424932581722e-04 2.250212462691e+01
5.550000000000e+01 -2.386268533236e-02 3.419732755601e-04 2.253375891867e+01
5.575000000000e+01 -2.383012278406e-02 3.414325585867e-04 2.256598767969e+01
5.600000000000e+01 -2.379831377784e-02 3.408782679476e-04 2.259879326738e+01
5.625000000000e+01 -2.376760027216e-02 3.403178924651e-04 2.263215076479e+01
5.650000000000e+01 -2.373828966405e-02 3.397590277123e-04 2.266602804761e+01
5.675000000000e+01 -2.371064794946e-02 3.392092009521e-04 2.270038607251e+01
5.700000000000e+01 -2.368489401518e-02 3.386756798381e-04 2.273518003386e+01
5.725000000000e+01 -2.366119486609e-02 3.381654170808e-04 2.277035996212e+01
5.750000000000e+01 -2.363966249697e-02 3.376849396995e-04 2.280587189452e+01
5.775000000000e+01 -2.362035260229e-02 3.372401988491e-04 2.284165874624e+01
5.800000000000e+01 -2.360326517879e-02 3.368364614080e-04 2.287766195777e+01
5.825000000000e+01 -2.358834647170e-02 3.364782241089e-04 2.291382245358e+01
5.850000000000e+01 -2.357549286620e-02 3.361691497919e-04 2.295008186556e+01
5.875000000000e+01 -2.356455660392e-02 3.359120296365e-04 2.298638395361e+01
5.900000000000e+01 -2.355535215198e-02 3.357087643454e-04 2.302267523574e+01
5.925000000000e+01 -2.354766424102e-02 3.355603738147e-04 2.305890613717e+01
5.950000000000e+01 -2.354125651798e-02 3.354670234534e-04 2.309503162648e+01
5.975000000000e+01 -2.353588066704e-02 3.354280765138e-04 2.313101171116e+01
6.000000000000e+01 -2.353128582085e-02 3.354421574707e-04 2.316681172172e+01
6.025000000000e+01 -2.352722770906e-02 3.355072263697e-04 2.320240237605e+01
6.050000000000e+01 -2.352347727340e-02 3.356206652719e-04 2.323775965283e+01
6.075000000000e+01 -2.351982854717e-02 3.357793779923e-04 2.327286446778e+01
6.100000000000e+01 -2.351610555591e-02 3.359798866651e-04 2.330770221481e+01
6.125000000000e+01 -2.351216797494e-02 3.362184250330e-04 2.334226221503e+01
6.150000000000e+01 -2.350791530615e-02 3.364910311923e-04 2.337653682334e+01
6.175000000000e+01 -2.350329010044e-02 3.367936328600e-04 2.341052107847e+01
6.200000000000e+01 -2.349827908150e-02 3.371221189688e-04 2.344421152648e+01
6.225000000000e+01 -2.349291369888e-02 3.374724146415e-04 2.347760591679e+01
6.250000000000e+01 -2.348726847590e-02 3.378405440579e-04 2.351070212750e+01
6.275000000000e+01 -2.348145878201e-02 3.382226644451e-04 2.354349792863e+01
6.300000000000e+01 -2.347563734884e-02 3.386151057631e-04 2.357599034197e+01
6.325000000000e+01 -2.346998998067e-02 3.390143995516e-04 2.360817517660e+01
6.350000000000e+01 -2.346473075659e-02 3.394173032722e-04 2.364004710595e+01
6.375000000000e+01 -2.346009653030e-02 3.398208122499e-04 2.367159928982e+01
6.400000000000e+01 -2.345634137284e-02 3.402221723772e-04 2.370282374851e+01
6.425000000000e+01 -2.345373079183e-02 3.406188879629e-04 2.373371149731e+01
6.450000000000e+01 -2.345253601378e-02 3.410087257880e-04 2.376425285752e+01
6.475000000000e+01 -2.345302847619e-02 3.413897233496e-04 2.379443820635e+01
6.500000000000e+01 -2.345547440229e-02 3.417601972072e-04 2.382425853496e+01
6.525000000000e+01 -2.346012969180e-02 3.421187434458e-04 2.385370612692e+01
6.550000000000e+01 -2.346723536580e-02 3.424641921750e-04 2.388277558287e+01
6.575000000000e+01 -2.347701322376e-02 3.427957260071e-04 2.391146444982e+01
6.600000000000e+01 -2.348966181163e-02 3.431128178924e-04 2.393977425627e+01
6.625000000000e+01 -2.350535258856e-02 3.434152074146e-04 2.396771122787e+01
6.650000000000e+01 -2.352422676162e-02 3.437029244721e-04 2.399528694720e+01
6.675000000000e+01 -2.354639246883e-02 3.439762891419e-04 2.402251909139e+01
6.700000000000e+01 -2.357192262509e-02 3.442359236679e-04 2.404943182403e+01
6.725000000000e+01 -2.360085315820e-02 3.444827048912e-04 2.407605605512e+01
6.750000000000e+01 -2.363318206756e-02 3.447177349283e-04 2.410242967346e+01
6.775000000000e+01 -2.366886905239e-02 3.449423825828e-04 2.412859743759e+01
6.800000000000e+01 -2.370783567084e-02 3.451582507745e-04 2.415461073017e+01
6.825000000000e+01 -2.374996628719e-02 3.453671516642e-04 2.418052724966e+01
6.850000000000e+01 -2.379510946270e-02 3.455710770806e-04 2.420641040421e+01
6.875000000000e+01 -2.384308027498e-02 3.457721622558e-04 2.423232873594e+01
6.900000000000e+01 -2.389366299199e-02 3.459726586306e-04 2.425835514180e+01
6.925000000000e+01 -2.394661413666e-02 3.461750147441e-04 2.428456607600e+01
6.950000000000e+01 -2.400166609333e-02 3.463816695332e-04 2.431104071774e+01
6.975000000000e+01 -2.405853067869e-02 3.465950354000e-04 2.433786009821e+01
7.000000000000e+01 -2.411690336604e-02 3.468176135392e-04 2.436510625427e+01
7.025000000000e+01 -2.417646790571e-02 3.470518135402e-04 2.439286137175e+01
7.050000000000e+01 -2.423689997695e-02 3.472999050087e-04 2.442120701047e+01
7.075000000000e+01 -2.429787251360e-02 3.475642131302e-04 2.445022330201e+01
7.100000000000e+01 -2.435906005655e-02 3.478468554089e-04 2.447998822980e+01
7.125000000000e+01 -2.442014283956e-02 3.481497405242e-04 2.451057701205e+01
7.150000000000e+01 -2.448081129604e-02 3.484746086345e-04 2.454206138846e+01
7.175000000000e+01 -2.454076981267e-02 3.488229755604e-04 2.457450909950e+01
7.200000000000e+01 -2.459974028772e-02 3.491959592843e-04 2.460798333610e+01
7.225000000000e+01 -2.465746581346e-02 3.495944718426e-04 2.464254225561e+01
7.250000000000e+01 -2.471371406538e-02 3.500191651064e-04 2.467823854373e+01
7.275000000000e+01 -2.476828032211e-02 3.504704089866e-04 2.471511900143e+01
7.300000000000e+01 -2.482099011968e-02 3.509482917927e-04 2.475322418947e+01
7.325000000000e+01 -2.487170127017e-02 3.514526294066e-04 2.479258811219e+01
7.350000000000e+01 -2.492030536053e-02 3.519829828374e-04 2.483323794879e+01
7.375000000000e+01 -2.496672963612e-02 3.525386773107e-04 2.487519372541e+01
7.400000000000e+01 -2.501093777630e-02 3.531188257733e-04 2.491846825799e+01
7.425000000000e+01 -2.505293045197e-02 3.537223569866e-04 2.496306689642e+01
7.450000000000e+01 -2.509274509849e-02 3.543480484599e-04 2.500898745859e+01
7.475000000000e+01 -2.513045527618e-02 3.549945559532e-04 2.505622016619e+01
7.500000000000e+01 -2.516616970752e-02 3.556604527145e-04 2.510474766959e+01
7.525000000000e+01 -2.520003029148e-02 3.563442740258e-04 2.515454512381e+01
7.550000000000e+01 -2.523220951015e-02 3.570445338573e-04 2.520558030288e+01
7.575000000000e+01 -2.526290799647e-02 3.577597496243e-04 2.525781390617e+01
7.600000000000e+01 -2.529235169639e-02 3.584884137119e-04 2.531119966775e+01
7.625000000000e+01 -2.532078797574e-02 3.592292066911e-04 2.536568486202e+01
7.650000000000e+01 -2.534848101544e-02 3.599808943668e-04 2.542121048537e+01
7.675000000000e+01 -2.537570779214e-02 3.607423613719e-04 2.547771184617e+01
7.700000000000e+01 -2.540275350335e-02 3.615124586114e-04 2.553511877110e+01
7.725000000000e+01 -2.542990709913e-02 3.622901756064e-04 2.559335619910e+01
7.750000000000e+01 -2.545745566777e-02 3.630746213339e-04 2.565234435472e+01
7.775000000000e+01 -2.548567972907e-02 3.638649936434e-04 2.571199927107e+01
7.800000000000e+01 -2.551484782881e-02 3.646605533555e-04 2.577223284610e+01
7.825000000000e+01 -2.554521189749e-02 3.654606012508e-04 2.583295322491e+01
7.850000000000e+01 -2.557700183709e-02 3.662644581651e-04 2.589406474039e+01
7.875000000000e+01 -2.561042125704e-02 3.670714344378e-04 2.595546800011e+01
7.900000000000e+01 -2.564564325129e-02 3.678807933492e-04 2.601705990937e+01
7.925000000000e+01 -2.568280537030e-02 3.686917152856e-04 2.607873340054e+01
7.950000000000e+01 -2.572200607907e-02 3.695032691177e-04 2.614037746425e+01
7.975000000000e+01 -2.576330001706e-02 3.703143759467e-04 2.620187681421e+01
8.000000000000e+01 -2.580669499804e-02 3.711237856872e-04 2.626311191233e+01
8.025000000000e+01 -2.585214817302e-02 3.719300375455e-04 2.632395872763e+01
8.050000000000e+01 -2.589956363824e-02 3.727314515536e-04 2.638428878984e+01
8.075000000000e+01 -2.594879082470e-02 3.735261152805e-04 2.644396931702e+01
8.100000000000e+01 -2.599962290883e-02 3.743118699895e-04 2.650286334016e+01
8.125000000000e+01 -2.605179746807e-02 3.750863151359e-04 2.656083020369e+01
8.150000000000e+01 -2.610499703930e-02 3.758468104012e-04 2.661772602623e+01
8.175000000000e+01 -2.615885184504e-02 3.765904776041e-04 2.667340449003e+01
8.200000000000e+01 -2.621294384706e-02 3.773142487266e-04 2.672771779435e+01
8.225000000000e+01 -2.626681154691e-02 3.780148904518e-04 2.678051770488e+01
8.250000000000e+01 -2.631995691805e-02 3.786889713356e-04 2.683165691015e+01
8.275000000000e+01 -2.637185302864e-02 3.793330910130e-04 2.688099041857e+01
8.300000000000e+01 -2.642195365453e-02 3.799438385058e-04 2.692837717693e+01
8.325000000000e+01 -2.646970442623e-02 3.805177486650e-04 2.697368177492e+01
8.350000000000e+01 -2.651455513478e-02 3.810514156795e-04 2.701677621046e+01
8.375000000000e+01 -2.655597228055e-02 3.815416602022e-04 2.705754173602e+01
8.400000000000e+01 -2.659345240120e-02 3.819854891339e-04 2.709587069988e+01
8.425000000000e+01 -2.662653510151e-02 3.823801149394e-04 2.713166833211e+01
8.450000000000e+01 -2.665481660155e-02 3.827231797907e-04 2.716485447968e+01
8.475000000000e+01 -2.667796210363e-02 3.830127834614e-04 2.719536517641e+01
8.500000000000e+01 -2.669571728998e-02 3.832475438573e-04 2.722315405131e+01
8.525000000000e+01 -2.670791849108e-02 3.834266618989e-04 2.724819351389e+01
8.550000000000e+01 -2.671450080401e-02 3.835499796203e-04 2.727047563783e+01
8.575000000000e+01 -2.671550423147e-02 3.836180286482e-04 2.729001275200e+01
8.600000000000e+01 -2.671107741151e-02 3.836320669135e-04 2.730683770402e+01
8.625000000000e+01 -2.670147868643e-02 3.835940986566e-04 2.732100369430e+01
8.650000000000e+01 -2.668707398189e-02 3.835068791214e-04 2.733258378424e+01
8.675000000000e+01 -2.666833201721e-02 3.833738914194e-04 2.734166999003e+01
8.700000000000e+01 -2.664581669570e-02 3.831993249286e-04 2.734837200678e+01
8.725000000000e+01 -2.662017676966e-02 3.829879849871e-04 2.735281558280e+01
8.750000000000e+01 -2.659213318729e-02 3.827451993865e-04 2.735514057528e+01
8.775000000000e+01 -2.656246426687e-02 3.824767792103e-04 2.735549874816e+01
8.800000000000e+01 -2.653199055364e-02 3.821889843868e-04 2.735405134990e+01
8.825000000000e+01 -2.650155675963e-02 3.818882484118e-04 2.735096655844e+01
8.850000000000e+01 -2.647201204520e-02 3.815811151543e-04 2.734641684173e+01
8.875000000000e+01 -2.644419185205e-02 3.812741484178e-04 2.734057631957e+01
8.900000000000e+01 -2.641889974095e-02 3.809736272710e-04 2.733361819002e+01
8.925000000000e+01 -2.639688974782e-02 3.806855661156e-04 2.732571228385e+01
8.950000000000e+01 -2.637885022336e-02 3.804155766799e-04 2.731702280911e+01
8.975000000000e+01 -2.636538932210e-02 3.801687364144e-04 2.730770632294e+01
9.000000000000e+01 -2.635702245590e-02 3.799494870690e-04 2.729790997906e+01
9.025000000000e+01 -2.635416210169e-02 3.797615588893e-04 2.728777007116e+01
9.050000000000e+01 -2.635711004270e-02 3.796079095731e-04 2.727741087688e+01
9.075000000000e+01 -2.636605220354e-02 3.794906365629e-04 2.726694377631e+01
9.100000000000e+01 -2.638105628846e-02 3.794110215855e-04 2.725646684110e+01
9.125000000000e+01 -2.640207115892e-02 3.793695067844e-04 2.724606429697e+01
9.150000000000e+01 -2.642892966975e-02 3.793657095932e-04 2.723580678635e+01
9.175000000000e+01 -2.646135243265e-02 3.793984534820e-04 2.722575121572e+01
9.200000000000e+01 -2.649895439124e-02 3.794658225173e-04 2.721594141877e+01
9.225000000000e+01 -2.654125210690e-02 3.795652189282e-04 2.720640826930e+01
9.250000000000e+01 -2.658767288844e-02 3.796934350212e-04 2.719717058041e+01
9.275000000000e+01 -2.663756458604e-02 3.798467277181e-04 2.718823533003e+01
9.300000000000e+01 -2.669020610411e-02 3.800208965540e-04 2.717959864939e+01
9.325000000000e+01 -2.674481872105e-02 3.802113628734e-04 2.717124602846e+01
9.350000000000e+01 -2.680057713453e-02 3.804132438084e-04 2.716315329190e+01
9.375000000000e+01 -2.685662162129e-02 3.806214312626e-04 2.715528671718e+01
9.400000000000e+01 -2.691206901064e-02 3.808306665615e-04 2.714760394559e+01
9.425000000000e+01 -2.696602515086e-02 3.810356036095e-04 2.714005400618e+01
9.450000000000e+01 -2.701759555759e-02 3.812308721283e-04 2.713257817055e+01
9.475000000000e+01 -2.706589769176e-02 3.814111409130e-04 2.712510998664e+01
9.500000000000e+01 -2.711007176335e-02 3.815711752915e-04 2.711757586636e+01
9.525000000000e+01 -2.714929104162e-02 3.817058896848e-04 2.710989570157e+01
9.550000000000e+01 -2.718277358191e-02 3.818104060877e-04 2.710198299648e+01
9.575000000000e+01 -2.720979090945e-02 3.818801026779e-04 2.709374590418e+01
9.600000000000e+01 -2.722967921150e-02 3.819106701785e-04 2.708508747691e+01
9.625000000000e+01 -2.724184691995e-02 3.818981605668e-04 2.707590692943e+01
9.650000000000e+01 -2.724578461455e-02 3.818390439381e-04 2.706610019769e+01
9.675000000000e+01 -2.724107191202e-02 3.817302413817e-04 2.705556118271e+01
9.700000000000e+01 -2.722738423620e-02 3.815692063546e-04 2.704418313741e+01
9.725000000000e+01 -2.720450075887e-02 3.813539642953e-04 2.703185959489e+01
9.750000000000e+01 -2.717230707069e-02 3.810831424254e-04 2.701848623894e+01
9.775000000000e+01 -2.713079893212e-02 3.807559974454e-04 2.700396198924e+01
9.800000000000e+01 -2.708008395190e-02 3.803724719532e-04 2.698819067096e+01
9.825000000000e+01 -2.702038034873e-02 3.799331228990e-04 2.697108265867e+01
9.850000000000e+01 -2.695201563142e-02 3.794392260775e-04 2.695255588473e+01
9.875000000000e+01 -2.687542170592e-02 3.788928141317e-04 2.693253757358e+01
9.900000000000e+01 -2.679112853043e-02 3.782965194855e-04 2.691096496530e+01
9.925000000000e+01 -2.669975437358e-02 3.776535905064e-04 2.688778639806e+01
9.950000000000e+01 -2.660199408478e-02 3.769676449094e-04 2.686296215595e+01
9.975000000000e+01 -2.649860623691e-02 3.762427862833e-04 2.683646455437e+01
1.000000000000e+02 -2.639039849981e-02 3.754834795764e-04 2.680827826738e+01
1.002500000000e+02 -2.627821225785e-02 3.746944200882e-04 2.677840040490e+01
1.005000000000e+02 -2.616290630297e-02 3.738804104615e-04 2.674683982839e+01
1.007500000000e+02 -2.604534066925e-02 3.730462411883e-04 2.671361676927e+01
1.010000000000e+02 -2.592636142478e-02 3.721965745280e-04 2.667876226913e+01
1.012500000000e+02 -2.580678542924e-02 3.713358255216e-04 2.664231696680e+01
1.015000000000e+02 -2.568738792121e-02 3.704680622070e-04 2.660433036567e+01
1.017500000000e+02 -2.556889173229e-02 3.695969169727e-04 2.656485977263e+01
1.020000000000e+02 -2.545195899940e-02 3.687255187487e-04 2.652396928482e+01
1.022500000000e+02 -2.533718558791e-02 3.678564466932e-04 2.648172880961e+01
1.025000000000e+02 -2.522509833761e-02 3.669917036831e-04 2.643821315173e+01
1.027500000000e+02 -2.511615508522e-02 3.661327239941e-04 2.639350118028e+01
1.030000000000e+02 -2.501074688223e-02 3.652803839917e-04 2.634767509766e+01
1.032500000000e+02 -2.490920322690e-02 3.644350609084e-04 2.630081981159e+01
1.035000000000e+02 -2.481179952775e-02 3.635967307348e-04 2.625302240755e+01
1.037500000000e+02 -2.471876549661e-02 3.627649839276e-04 2.620437171917e+01
1.040000000000e+02 -2.463029459678e-02 3.619391604256e-04 2.615495797265e+01
1.042500000000e+02 -2.454655439344e-02 3.611184472039e-04 2.610487249547e+01
1.045000000000e+02 -2.446769639051e-02 3.603019822889e-04 2.605420747445e+01
1.047500000000e+02 -2.439386571302e-02 3.594889507276e-04 2.600305572292e+01
1.050000000000e+02 -2.432520877004e-02 3.586786908374e-04 2.595151045504e+01
1.052500000000e+02 -2.426187859318e-02 3.578707885965e-04 2.589966499342e+01
1.055000000000e+02 -2.420404019631e-02 3.570651462714e-04 2.584761267263e+01
1.057500000000e+02 -2.415187079211e-02 3.562620429071e-04 2.579544621307e+01
1.060000000000e+02 -2.410556005166e-02 3.554621617666e-04 2.574325747756e+01
1.062500000000e+02 -2.406530687893e-02 3.546666083722e-04 2.569113711095e+01
1.065000000000e+02 -2.403131269102e-02 3.538768977790e-04 2.563917375343e+01
1.067500000000e+02 -2.400377373318e-02 3.530949691858e-04 2.558745355703e+01
1.070000000000e+02 -2.398287138858e-02 3.523231335371e-04 2.553605963917e+01
1.072500000000e+02 -2.396875990294e-02 3.515640148409e-04 2.548507112462e+01
1.075000000000e+02 -2.396155530036e-02 3.508204673681e-04 2.543456271227e+01
1.077500000000e+02 -2.396132225383e-02 3.500954825591e-04 2.538460370804e+01
1.080000000000e+02 -2.396806256478e-02 3.493921088216e-04 2.533525759123e+01
1.082500000000e+02 -2.398170405224e-02 3.487133691709e-04 2.528658132071e+01
1.085000000000e+02 -2.400209161307e-02 3.480621339419e-04 2.523862477258e+01
1.087500000000e+02 -2.402897888571e-02 3.474410161392e-04 2.519143055764e+01
1.090000000000e+02 -2.406202280102e-02 3.468523023180e-04 2.514503360029e+01
1.092500000000e+02 -2.410078095750e-02 3.462979082013e-04 2.509946126515e+01
1.095000000000e+02 -2.414471204273e-02 3.457792631218e-04 2.505473328460e+01
1.097500000000e+02 -2.419317811427e-02 3.452972806318e-04 2.501086218612e+01
1.100000000000e+02 -2.424545099337e-02 3.448523113360e-04 2.496785355152e+01
1.102500000000e+02 -2.430071892495e-02 3.444441167911e-04 2.492570671242e+01
1.105000000000e+02 -2.435809925906e-02 3.440719100219e-04 2.488441524698e+01
1.107500000000e+02 -2.441664974533e-02 3.437343574857e-04 2.484396782973e+01
1.110000000000e+02 -2.447538462605e-02 3.434296200899e-04 2.480434885215e+01
1.112500000000e+02 -2.453329006466e-02 3.431553989681e-04 2.476553920374e+01
1.115000000000e+02 -2.458933984230e-02 3.429089928919e-04 2.472751698283e+01
1.117500000000e+02 -2.464251419704e-02 3.426873723230e-04 2.469025799750e+01
1.120000000000e+02 -2.469181411393e-02 3.424872426880e-04 2.465373634849e+01
1.122500000000e+02 -2.473628012827e-02 3.423051269695e-04 2.461792466748e+01
1.125000000000e+02 -2.477500486640e-02 3.421374273572e-04 2.458279441687e+01
1.127500000000e+02 -2.480714941163e-02 3.419805044867e-04 2.454831583851e+01
1.130000000000e+02 -2.483195451889e-02 3.418307355078e-04 2.451445789492e+01
1.132500000000e+02 -2.484875021958e-02 3.416845709533e-04 2.448118807998e+01
1.135000000000e+02 -2.485696712886e-02 3.415385830887e-04 2.444847199649e+01
1.137500000000e+02 -2.485614029387e-02 3.413894989649e-04 2.441627307159e+01
1.140000000000e+02 -2.484591663126e-02 3.412342512323e-04 2.438455203870e+01
1.142500000000e+02 -2.482605719148e-02 3.410700078337e-04 2.435326656951e+01
1.145000000000e+02 -2.479643741481e-02 3.408941576418e-04 2.432237099853e+01
1.147500000000e+02 -2.475704974958e-02 3.407043539046e-04 2.429181596270e+01
1.150000000000e+02 -2.470799917733e-02 3.404984872523e-04 2.426154846873e+01
1.152500000000e+02 -2.464950308313e-02 3.402747955061e-04 2.423151185671e+01
1.155000000000e+02 -2.458188620571e-02 3.400318554660e-04 2.420164618368e+01
1.157500000000e+02 -2.450557691675e-02 3.397685363445e-04 2.417188870571e+01
1.160000000000e+02 -2.442110103451e-02 3.394840412063e-04 2.414217470486e+01
1.162500000000e+02 -2.432907778786e-02 3.391779458813e-04 2.411243832768e+01
1.165000000000e+02 -2.423021269306e-02 3.388502235445e-04 2.408261380648e+01
1.167500000000e+02 -2.412529136785e-02 3.385013050458e-04 2.405263675537e+01
1.170000000000e+02 -2.401517267946e-02 3.381320646469e-04 2.402244558102e+01
1.172500000000e+02 -2.390078148078e-02 3.377436824472e-04 2.399198298388e+01
1.175000000000e+02 -2.378310061903e-02 3.373380363108e-04 2.396119745486e+01
1.177500000000e+02 -2.366316242762e-02 3.369176120963e-04 2.393004474627e+01
1.180000000000e+02 -2.354204007414e-02 3.364853780708e-04 2.389848923251e+01
1.182500000000e+02 -2.342083825766e-02 3.360448448695e-04 2.386650511013e+01
1.185000000000e+02 -2.330068324537e-02 3.356001530084e-04 2.383407748641e+01
1.187500000000e+02 -2.318271214610e-02 3.351559511437e-04 2.380120304566e+01
1.190000000000e+02 -2.306806178506e-02 3.347171798338e-04 2.376789061931e+01
1.192500000000e+02 -2.295785672874e-02 3.342892626384e-04 2.373416137650e+01
1.195000000000e+02 -2.285319642466e-02 3.338780132673e-04 2.370004870458e+01
1.197500000000e+02 -2.275514239400e-02 3.334895040908e-04 2.366559778284e+01
1.200000000000e+02 -2.266470484887e-02 3.331299447198e-04 2.363086483656e+01
1.202500000000e+02 -2.258282966910e-02 3.328055572132e-04 2.359591610643e+01
1.205000000000e+02 -2.251038537721e-02 3.325224410697e-04 2.356082654308e+01
1.207500000000e+02 -2.244815061996e-02 3.322864181599e-04 2.352567827494e+01
1.210000000000e+02 -2.239680411978e-02 3.321028773230e-04 2.349055893819e+01
1.212500000000e+02 -2.235691247446e-02 3.319767392581e-04 2.345555977791e+01
1.215000000000e+02 -2.232892207728e-02 3.319122314903e-04 2.342077377554e+01
1.217500000000e+02 -2.231315344458e-02 3.319127902644e-04 2.338629376450e+01
1.220000000000e+02 -2.230979370006e-02 3.319809848770e-04 2.335221050569e+01
1.222500000000e+02 -2.231889651697e-02 3.321184697114e-04 2.331861100879e+01
1.225000000000e+02 -2.234037810497e-02 3.323258036360e-04 2.328557689177e+01
1.227500000000e+02 -2.237402190408e-02 3.326025405101e-04 2.325318306707e+01
1.230000000000e+02 -2.241947877276e-02 3.329472251843e-04 2.322149657947e+01
1.232500000000e+02 -2.247627529904e-02 3.333574221413e-04 2.319057579813e+01
1.235000000000e+02 -2.254381985718e-02 3.338297644969e-04 2.316046984638e+01
1.237500000000e+02 -2.262141067472e-02 3.343600302587e-04 2.313121834185e+01
1.240000000000e+02 -2.270824871724e-02 3.349432560779e-04 2.310285141796e+01
1.242500000000e+02 -2.280344651563e-02 3.355738554487e-04 2.307539000449e+01
1.245000000000e+02 -2.290604317283e-02 3.362456842036e-04 2.304884631506e+01
1.247500000000e+02 -2.301501509795e-02 3.369522086021e-04 2.302322457252e+01
1.250000000000e+02 -2.312929166854e-02 3.376866576335e-04 2.299852179408e+01
1.252500000000e+02 -2.324776708524e-02 3.384421432465e-04 2.297472878761e+01
1.255000000000e+02 -2.336931557026e-02 3.392117865703e-04 2.295183104678e+01
1.257500000000e+02 -2.349280338879e-02 3.399888241411e-04 2.292980981327e+01
1.260000000000e+02 -2.361710314649e-02 3.407667191931e-04 2.290864289381e+01
1.262500000000e+02 -2.374110553137e-02 3.415392513564e-04 2.288830558836e+01
1.265000000000e+02 -2.386373181987e-02 3.423005948550e-04 2.286877135883e+01
1.267500000000e+02 -2.398394493608e-02 3.430453768737e-04 2.285001230413e+01
1.270000000000e+02 -2.410076059226e-02 3.437687132341e-04 2.283199969674e+01
1.272500000000e+02 -2.421325679917e-02 3.444662092103e-04 2.281470399825e+01
1.275000000000e+02 -2.432058340847e-02 3.451340582740e-04 2.279809509637e+01
1.277500000000e+02 -2.442196850384e-02 3.457690151960e-04 2.278214196442e+01
1.280000000000e+02 -2.451672604853e-02 3.463683305257e-04 2.276681258968e+01
1.282500000000e+02 -2.460426102849e-02 3.469299303525e-04 2.275207352957e+01
1.285000000000e+02 -2.468407135448e-02 3.474521999029e-04 2.273788936883e+01
1.287500000000e+02 -2.475575128694e-02 3.479339253143e-04 2.272422248518e+01
1.290000000000e+02 -2.481898966571e-02 3.483742942157e-04 2.271103233746e+01
1.292500000000e+02 -2.487357027650e-02 3.487728881572e-04 2.269827529675e+01
1.295000000000e+02 -2.491936820681e-02 3.491296943371e-04 2.268590427214e+01
1.297500000000e+02 -2.495634462437e-02 3.494448701016e-04 2.267386840858e+01
1.300000000000e+02 -2.498454387610e-02 3.497187625056e-04 2.266211332665e+01
1.302500000000e+02 -2.500408654392e-02 3.499519157846e-04 2.265058116987e+01
1.305000000000e+02 -2.501516170303e-02 3.501450630098e-04 2.263921086670e+01
1.307500000000e+02 -2.501802148934e-02 3.502990991679e-04 2.262793890228e+01
1.310000000000e+02 -2.501297231375e-02 3.504150146688e-04 2.261669991505e+01
1.312500000000e+02 -2.500036756184e-02 3.504938992529e-04 2.260542761121e+01
1.315000000000e+02 -2.498060054065e-02 3.505369315488e-04 2.259405584278e+01
1.317500000000e+02 -2.495409627955e-02 3.505453281835e-04 2.258251955346e+01
1.320000000000e+02 -2.492130669407e-02 3.505203464101e-04 2.257075620909e+01
1.322500000000e+02 -2.488270333416e-02 3.504632943386e-04 2.255870682176e+01
1.325000000000e+02 -2.483877228752e-02 3.503754315378e-04 2.254631715077e+01
1.327500000000e+02 -2.479000933463e-02 3.502580343193e-04 2.253353879288e+01
1.330000000000e+02 -2.473691544603e-02 3.501124552400e-04 2.252033016151e+01
1.332500000000e+02 -2.467999344273e-02 3.499400379118e-04 2.250665735702e+01
1.335000000000e+02 -2.461974446503e-02 3.497420902369e-04 2.249249465128e+01
1.337500000000e+02 -2.455666680047e-02 3.495199232836e-04 2.247782519481e+01
1.340000000000e+02 -2.449125302291e-02 3.492747943625e-04 2.246264109509e+01
1.342500000000e+02 -2.442398876196e-02 3.490078372495e-04 2.244694345711e+01
1.345000000000e+02 -2.435535160954e-02 3.487202845539e-04 2.243074220452e+01
1.347500000000e+02 -2.428581081626e-02 3.484133965022e-04 2.241405565230e+01
1.350000000000e+02 -2.421582707055e-02 3.480883354509e-04 2.239690991472e+01
1.352500000000e+02 -2.414585255936e-02 3.477461016178e-04 2.237933814054e+01
1.355000000000e+02 -2.407633130596e-02 3.473877343814e-04 2.236137960960e+01
1.357500000000e+02 -2.400769978806e-02 3.470143817037e-04 2.234307878363e+01
1.360000000000e+02 -2.394038767119e-02 3.466271720763e-04 2.232448410087e+01
1.362500000000e+02 -2.387481861409e-02 3.462272720476e-04 2.230564713366e+01
1.365000000000e+02 -2.381141066751e-02 3.458159509273e-04 2.228662142436e+01
1.367500000000e+02 -2.375057706594e-02 3.453944653455e-04 2.226746143214e+01
1.370000000000e+02 -2.369272553186e-02 3.449642085295e-04 2.224822186059e+01
1.372500000000e+02 -2.363825847911e-02 3.445267346510e-04 2.222895669164e+01
1.375000000000e+02 -2.358757006547e-02 3.440837542707e-04 2.220971881858e+01
1.377500000000e+02 -2.354104558060e-02 3.436371432554e-04 2.219055941985e+01
1.380000000000e+02 -2.349905659044e-02 3.431889506676e-04 2.217152793650e+01
1.382500000000e+02 -2.346195878256e-02 3.427414014788e-04 2.215267183248e+01
1.385000000000e+02 -2.343008438170e-02 3.422968765298e-04 2.213403689027e+01
1.387500000000e+02 -2.340373828621e-02 3.418579048954e-04 2.211566733088e+01
1.390000000000e+02 -2.338318863077e-02 3.414271104524e-04 2.209760636661e+01
1.392500000000e+02 -2.336866155837e-02 3.410072201736e-04 2.207989658102e+01
1.395000000000e+02 -2.336033223918e-02 3.406010134032e-04 2.206258054511e+01
1.397500000000e+02 -2.335831553220e-02 3.402112279768e-04 2.204570145988e+01
1.400000000000e+02 -2.336266058823e-02 3.398405185323e-04 2.202930363551e+01
1.402500000000e+02 -2.337334054066e-02 3.394913840786e-04 2.201343314328e+01
1.405000000000e+02 -2.339024878352e-02 3.391661112092e-04 2.199813817407e+01
1.407500000000e+02 -2.341319078192e-02 3.388666942618e-04 2.198346950790e+01
1.410000000000e+02 -2.344188280818e-02 3.385947808771e-04 2.196948066006e+01
1.412500000000e+02 -2.347594718102e-02 3.383515949104e-04 2.195622807682e+01
1.415000000000e+02 -2.351491429283e-02 3.381378867736e-04 2.194377101897e+01
1.417500000000e+02 -2.355822235914e-02 3.379539306565e-04 2.193217146070e+01
1.420000000000e+02 -2.360522242964e-02 3.377994545647e-04 2.192149374697e+01
1.422500000000e+02 -2.365518490068e-02 3.376737473381e-04 2.191180416443e+01
1.425000000000e+02 -2.370730648274e-02 3.375754581960e-04 2.190317047920e+01
1.427500000000e+02 -2.376072273514e-02 3.375026577152e-04 2.189566130033e+01
1.430000000000e+02 -2.381451970114e-02 3.374529671071e-04 2.188934551789e+01
1.432500000000e+02 -2.386774960547e-02 3.374235791060e-04 2.188429160949e+01
1.435000000000e+02 -2.391944635126e-02 3.374112880172e-04 2.188056707618e+01
1.437500000000e+02 -2.396864360789e-02 3.374125590444e-04 2.187823779503e+01
1.440000000000e+02 -2.401439292205e-02 3.374237450602e-04 2.187736752224e+01
1.442500000000e+02 -2.405578309405e-02 3.374411074684e-04 2.187801739614e+01
1.445000000000e+02 -2.409195869953e-02 3.374608606344e-04 2.188024551069e+01
1.447500000000e+02 -2.412213740261e-02 3.374792363130e-04 2.188410662971e+01
1.450000000000e+02 -2.414562684611e-02 3.374926654156e-04 2.188965189950e+01
1.452500000000e+02 -2.416183968841e-02 3.374978942664e-04 2.189692865603e+01
1.455000000000e+02 -2.417030640488e-02 3.374920724100e-04 2.190598032985e+01
1.457500000000e+02 -2.417068497831e-02 3.374727980504e-04 2.191684637042e+01
1.460000000000e+02 -2.416276754040e-02 3.374381266460e-04 2.192956217507e+01
1.462500000000e+02 -2.414648451742e-02 3.373866231415e-04 2.194415915644e+01
1.465000000000e+02 -2.412190420553e-02 3.373176374413e-04 2.196066471039e+01
1.467500000000e+02 -2.408922967064e-02 3.372310148593e-04 2.197910226773e+01
1.470000000000e+02 -2.404879211750e-02 3.371271779076e-04 2.199949125888e+01
1.472500000000e+02 -2.400104218670e-02 3.370071565056e-04 2.202184717544e+01
1.475000000000e+02 -2.394653759365e-02 3.368722865179e-04 2.204618149228e+01
1.477500000000e+02 -2.388592914412e-02 3.367242496909e-04 2.207250161054e+01
1.480000000000e+02 -2.381994453563e-02 3.365650992551e-04 2.210081074519e+01
1.482500000000e+02 -2.374937109609e-02 3.363971536925e-04 2.213110778196e+01
1.485000000000e+02 -2.367503837828e-02 3.362228758584e-04 2.216338702177e+01
1.487500000000e+02 -2.359780264875e-02 3.360447754149e-04 2.219763802910e+01
1.490000000000e+02 -2.351853003176e-02 3.358653214380e-04 2.223384529634e+01
1.492500000000e+02 -2.343808213665e-02 3.356868662666e-04 2.227198797168e+01
1.495000000000e+02 -2.335730345033e-02 3.355115840625e-04 2.231203954194e+01
1.497500000000e+02 -2.327701088928e-02 3.353414249248e-04 2.235396753846e+01
1.500000000000e+02 -2.319798584409e-02 3.351780885935e-04 2.239773324871e+01
1.502500000000e+02 -2.312096893156e-02 3.350230196457e-04 2.244329149762e+01
1.505000000000e+02 -2.304665618788e-02 3.348774489029e-04 2.249059038425e+01
1.507500000000e+02 -2.297569982256e-02 3.347423806156e-04 2.253957126610e+01
1.510000000000e+02 -2.290870843083e-02 3.346185956277e-04 2.259016865460e+01
1.512500000000e+02 -2.284625001844e-02 3.345068106221e-04 2.264231028929e+01
1.515000000000e+02 -2.278885593505e-02 3.344077304249e-04 2.269591730585e+01
1.517500000000e+02 -2.273702440585e-02 3.343221259921e-04 2.275090446029e+01
1.520000000000e+02 -2.269122599579e-02 3.342508550621e-04 2.280718055914e+01
1.522500000000e+02 -2.265190669030e-02 3.341949311158e-04 2.286464889657e+01
1.525000000000e+02 -2.261949018467e-02 3.341556433488e-04 2.292320780073e+01
1.527500000000e+02 -2.259438016586e-02 3.341346029983e-04 2.298275132441e+01
1.530000000000e+02 -2.257695893594e-02 3.341337060203e-04 2.304316990853e+01
1.532500000000e+02 -2.256758588668e-02 3.341551362045e-04 2.310435117746e+01
1.535000000000e+02 -2.256659260436e-02 3.342013350576e-04 2.316618069665e+01
1.537500000000e+02 -2.257427709376e-02 3.342749162340e-04 2.322854279195e+01
1.540000000000e+02 -2.259089544035e-02 3.343786385312e-04 2.329132134525e+01
1.542500000000e+02 -2.261665268815e-02 3.345153820370e-04 2.335440055906e+01
1.545000000000e+02 -2.265169178299e-02 3.346879754848e-04 2.341766571059e+01
1.547500000000e+02 -2.269608291664e-02 3.348989929289e-04 2.348100383862e+01
1.550000000000e+02 -2.274981165445e-02 3.351505827020e-04 2.354430438167e+01
1.552500000000e+02 -2.281276949013e-02 3.354444778557e-04 2.360745974954e+01
1.555000000000e+02 -2.288474315411e-02 3.357819091895e-04 2.367036582087e+01
1.557500000000e+02 -2.296540775950e-02 3.361633700563e-04 2.373292237774e+01
1.560000000000e+02 -2.305431935387e-02 3.365885196881e-04 2.379503343664e+01
1.562500000000e+02 -2.315091283873e-02 3.370561852111e-04 2.385660754077e+01
1.565000000000e+02 -2.325449967248e-02 3.375643429655e-04 2.391755792533e+01
1.567500000000e+02 -2.336427163961e-02 3.381100828040e-04 2.397780267228e+01
1.570000000000e+02 -2.347930478166e-02 3.386893264981e-04 2.403726471666e+01
1.572500000000e+02 -2.359856937049e-02 3.392971243383e-04 2.409587188856e+01
1.575000000000e+02 -2.372094051404e-02 3.399278043592e-04 2.415355678336e+01
1.577500000000e+02 -2.384521420258e-02 3.405749837647e-04 2.421025672897e+01
1.580000000000e+02 -2.397012347395e-02 3.412315861290e-04 2.426591356384e+01
1.582500000000e+02 -2.409435836267e-02 3.418900519438e-04 2.432047357985e+01
1.585000000000e+02 -2.421658618266e-02 3.425425501733e-04 2.437388728086e+01
1.587500000000e+02 -2.433547429467e-02 3.431811329576e-04 2.442610927798e+01
1.590000000000e+02 -2.444971327235e-02 3.437979350507e-04 2.447709824191e+01
1.592500000000e+02 -2.455803942870e-02 3.443853604147e-04 2.452681670746e+01
1.595000000000e+02 -2.465925740360e-02 3.449362759891e-04 2.457523120105e+01
1.597500000000e+02 -2.475226187275e-02 3.454442010421e-04 2.462231214403e+01
1.600000000000e+02 -2.483605786413e-02 3.459034811812e-04 2.466803400063e+01
1.602500000000e+02 -2.490977826558e-02 3.463094380594e-04 2.471237546813e+01
1.605000000000e+02 -2.497269888300e-02 3.466585086031e-04 2.475531954882e+01
1.607500000000e+02 -2.502425014352e-02 3.469483120206e-04 2.479685383413e+01
1.610000000000e+02 -2.506402534469e-02 3.471778139791e-04 2.483697069957e+01
1.612500000000e+02 -2.509178537056e-02 3.473472598724e-04 2.487566760383e+01
1.615000000000e+02 -2.510746023039e-02 3.474581806221e-04 2.491294718969e+01
1.617500000000e+02 -2.511114628278e-02 3.475133522986e-04 2.494881753066e+01
1.620000000000e+02 -2.510310026852e-02 3.475166893428e-04 2.498329225347e+01
1.622500000000e+02 -2.508372992512e-02 3.474731910773e-04 2.501639058733e+01
1.625000000000e+02 -2.505358160778e-02 3.473888006744e-04 2.504813745605e+01
1.627500000000e+02 -2.501332598608e-02 3.472701623438e-04 2.507856329728e+01
1.630000000000e+02 -2.496374158600e-02 3.471244894021e-04 2.510770401647e+01
1.632500000000e+02 -2.490569728996e-02 3.469593892427e-04 2.513560077511e+01
1.635000000000e+02 -2.484013417129e-02 3.467826600415e-04 2.516229972116e+01
1.637500000000e+02 -2.476804741188e-02 3.466020225398e-04 2.518785177991e+01
1.640000000000e+02 -2.469046926698e-02 3.464250535432e-04 2.521231219338e+01
1.642500000000e+02 -2.460845289163e-02 3.462590134299e-04 2.523574025752e+01
1.645000000000e+02 -2.452305788377e-02 3.461106948666e-04 2.525819892861e+01
1.647500000000e+02 -2.443533789752e-02 3.459863098078e-04 2.527975446739e+01
1.650000000000e+02 -2.434633034829e-02 3.458914045727e-04 2.530047607608e+01
1.652500000000e+02 -2.425704840976e-02 3.458308055399e-04 2.532043556870e+01
1.655000000000e+02 -2.416847508230e-02 3.458085880532e-04 2.533970702026e+01
1.657500000000e+02 -2.408155922130e-02 3.458280723039e-04 2.535836658477e+01
1.660000000000e+02 -2.399721340909e-02 3.458918431172e-04 2.537649205753e+01
1.662500000000e+02 -2.391631297792e-02 3.460017830036e-04 2.539416272961e+01
1.665000000000e+02 -2.383969606020e-02 3.461591071113e-04 2.541145911918e+01
1.667500000000e+02 -2.376816459819e-02 3.463645005225e-04 2.542846270233e+01
1.670000000000e+02 -2.370248527181e-02 3.466181433067e-04 2.544525581969e+01
1.672500000000e+02 -2.364339028388e-02 3.469197784055e-04 2.546192117156e+01
1.675000000000e+02 -2.359157726129e-02 3.472687986370e-04 2.547854185471e+01
1.677500000000e+02 -2.354770854057e-02 3.476643265933e-04 2.549520073694e+01
1.680000000000e+02 -2.351240896916e-02 3.481052704381e-04 2.551198047726e+01
1.682500000000e+02 -2.348626230881e-02 3.485903843384e-04 2.552896278752e+01
1.685000000000e+02 -2.346980629520e-02 3.491183139406e-04 2.554622841888e+01
1.687500000000e+02 -2.346352636039e-02 3.496876696691e-04 2.556385630999e+01
1.690000000000e+02 -2.346784814773e-02 3.502970134577e-04 2.558192354231e+01
1.692500000000e+02 -2.348312916421e-02 3.509448765087e-04 2.560050439933e+01
1.695000000000e+02 -2.350965043449e-02 3.516297662244e-04 2.561967025762e+01
1.697500000000e+02 -2.354760774750e-02 3.523501853471e-04 2.563948891154e+01
1.700000000000e+02 -2.359710313314e-02 3.531045663391e-04 2.566002387955e+01
1.702500000000e+02 -2.365813755844e-02 3.538912782551e-04 2.568133438631e+01
1.705000000000e+02 -2.373060433102e-02 3.547086299869e-04 2.570347440997e+01
1.707500000000e+02 -2.381428494658e-02 3.555548348763e-04 2.572649284729e+01
1.710000000000e+02 -2.390884535679e-02 3.564279739830e-04 2.575043265674e+01
1.712500000000e+02 -2.401383527385e-02 3.573259722510e-04 2.577533117421e+01
1.715000000000e+02 -2.412868905742e-02 3.582465635266e-04 2.580121938721e+01
1.717500000000e+02 -2.425272941317e-02 3.591872884862e-04 2.582812241532e+01
1.720000000000e+02 -2.438517227263e-02 3.601454823711e-04 2.585605892013e+01
1.722500000000e+02 -2.452513486242e-02 3.611182653420e-04 2.588504173248e+01
1.725000000000e+02 -2.467164457519e-02 3.621025293825e-04 2.591507745335e+01
1.727500000000e+02 -2.482364995810e-02 3.630949332625e-04 2.594616682103e+01
1.730000000000e+02 -2.498003324397e-02 3.640919244887e-04 2.597830512884e+01
1.732500000000e+02 -2.513962266293e-02 3.650897428636e-04 2.601148190410e+01
1.735000000000e+02 -2.530120721151e-02 3.660844595909e-04 2.604568173438e+01
1.737500000000e+02 -2.546355034041e-02 3.670720036759e-04 2.608088387597e+01
1.740000000000e+02 -2.562540543962e-02 3.680481597495e-04 2.611706307480e+01
1.742500000000e+02 -2.578553081772e-02 3.690086413903e-04 2.615418922404e+01
1.745000000000e+02 -2.594270503849e-02 3.699491456197e-04 2.619222776852e+01
1.747500000000e+02 -2.609574184004e-02 3.708654083411e-04 2.623114007366e+01
1.750000000000e+02 -2.624350408966e-02 3.717532457763e-04 2.627088311399e+01
1.752500000000e+02 -2.638491774617e-02 3.726085580396e-04 2.631140979968e+01
1.755000000000e+02 -2.651898421773e-02 3.734276555209e-04 2.635266928746e+01
1.757500000000e+02 -2.664479154988e-02 3.742071368923e-04 2.639460661796e+01
1.760000000000e+02 -2.676152488680e-02 3.749440146636e-04 2.643716306913e+01
1.762500000000e+02 -2.686847585129e-02 3.756355655272e-04 2.648027607859e+01
1.765000000000e+02 -2.696505013111e-02 3.762796010119e-04 2.652387956907e+01
1.767500000000e+02 -2.705077293044e-02 3.768745371508e-04 2.656790358960e+01
1.770000000000e+02 -2.712529284939e-02 3.774193754178e-04 2.661227465283e+01
1.772500000000e+02 -2.718838429422e-02 3.779137286826e-04 2.665691572774e+01
1.775000000000e+02 -2.723994800860e-02 3.783578575353e-04 2.670174624720e+01
1.777500000000e+02 -2.728000967973e-02 3.787526667677e-04 2.674668244251e+01
1.780000000000e+02 -2.730871733863e-02 3.790996889302e-04 2.679163705665e+01
1.782500000000e+02 -2.732633735889e-02 3.794010577625e-04 2.683651969498e+01
1.785000000000e+02 -2.733324911315e-02 3.796594674714e-04 2.688123688444e+01
1.787500000000e+02 -2.732993847031e-02 3.798781204616e-04 2.692569214630e+01
1.790000000000e+02 -2.731699059109e-02 3.800606682726e-04 2.696978635255e+01
1.792500000000e+02 -2.729508165032e-02 3.802111379138e-04 2.701341755436e+01
1.795000000000e+02 -2.726497015963e-02 3.803338568859e-04 2.705648137230e+01
1.797500000000e+02 -2.722748752949e-02 3.804333560900e-04 2.709887112210e+01
1.800000000000e+02 -2.718352850242e-02 3.805143498316e-04 2.714047801044e+01
1.802500000000e+02 -2.713404086412e-02 3.805816092393e-04 2.718119130842e+01
1.805000000000e+02 -2.708001480395e-02 3.806398848520e-04 2.722089873330e+01
1.807500000000e+02 -2.702247121607e-02 3.806938331691e-04 2.725948644767e+01
1.810000000000e+02 -2.696245011709e-02 3.807479541759e-04 2.729683948355e+01
1.812500000000e+02 -2.690099817450e-02 3.808065168406e-04 2.733284198975e+01
1.815000000000e+02 -2.683915557163e-02 3.808734776378e-04 2.736737751769e+01
1.817500000000e+02 -2.677794339635e-02 3.809524513329e-04 2.740032949434e+01
1.820000000000e+02 -2.671834960255e-02 3.810466411731e-04 2.743158144336e+01
1.822500000000e+02 -2.666131575821e-02 3.811587915530e-04 2.746101752927e+01
1.825000000000e+02 -2.660772424352e-02 3.812911499900e-04 2.748852312799e+01
1.827500000000e+02 -2.655838489860e-02 3.814454221741e-04 2.751398523322e+01
1.830000000000e+02 -2.651402410050e-02 3.816227496848e-04 2.753729326835e+01
1.832500000000e+02 -2.647527362905e-02 3.818236889937e-04 2.755833962949e+01
1.835000000000e+02 -2.644266228389e-02 3.820482202814e-04 2.757702059486e+01
1.837500000000e+02 -2.641660838316e-02 3.822957285991e-04 2.759323710405e+01
1.840000000000e+02 -2.639741481322e-02 3.825650193044e-04 2.760689562046e+01
1.842500000000e+02 -2.638526722838e-02 3.828543469476e-04 2.761790918495e+01
1.845000000000e+02 -2.638023276867e-02 3.831614396527e-04 2.762619829449e+01
1.847500000000e+02 -2.638226276079e-02 3.834835529632e-04 2.763169201721e+01
1.850000000000e+02 -2.639119617037e-02 3.838175086390e-04 2.763432890562e+01
1.852500000000e+02 -2.640676637922e-02 3.841597609806e-04 2.763405807517e+01
1.855000000000e+02 -2.642860801757e-02 3.845064461109e-04 2.763084005947e+01
1.857500000000e+02 -2.645626650672e-02 3.848534529531e-04 2.762464774526e+01
1.860000000000e+02 -2.648920779983e-02 3.851964812195e-04 2.761546710285e+01
1.862500000000e+02 -2.652682875571e-02 3.855310963676e-04 2.760329780046e+01
1.865000000000e+02 -2.656846896096e-02 3.858527951674e-04 2.758815374606e+01
1.867500000000e+02 -2.661342103738e-02 3.861570477001e-04 2.757006333696e+01
1.870000000000e+02 -2.666094260114e-02 3.864393679924e-04 2.754906964896e+01
1.872500000000e+02 -2.671026609606e-02 3.866953002120e-04 2.752523030496e+01
1.875000000000e+02 -2.676060925120e-02 3.869204451834e-04 2.749861721158e+01
1.877500000000e+02 -2.681118490647e-02 3.871106763138e-04 2.746931610142e+01
1.880000000000e+02 -2.686120937311e-02 3.872620025948e-04 2.743742575898e+01
1.882500000000e+02 -2.690991170421e-02 3.873706265003e-04 2.740305721200e+01
1.885000000000e+02 -2.695654153271e-02 3.874329873001e-04 2.736633256023e+01
1.887500000000e+02 -2.700037688680e-02 3.874458299896e-04 2.732738384090e+01
1.890000000000e+02 -2.704073029914e-02 3.874061885072e-04 2.728635156259e+01
1.892500000000e+02 -2.707695549415e-02 3.873113497985e-04 2.724338326893e+01
1.895000000000e+02 -2.710845295903e-02 3.871590099171e-04 2.719863204645e+01
1.897500000000e+02 -2.713467452175e-02 3.869472815796e-04 2.715225484059e+01
1.900000000000e+02 -2.715512800499e-02 3.866746865057e-04 2.710441092314e+01
1.902500000000e+02 -2.716938170446e-02 3.863401960843e-04 2.705526041899e+01
1.905000000000e+02 -2.717706737826e-02 3.859432526402e-04 2.700496270764e+01
1.907500000000e+02 -2.717788272402e-02 3.854837895187e-04 2.695367512431e+01
1.910000000000e+02 -2.717159324554e-02 3.849622377419e-04 2.690155180580e+01
1.912500000000e+02 -2.715803345864e-02 3.843795304919e-04 2.684874247722e+01
1.915000000000e+02 -2.713710730679e-02 3.837371026500e-04 2.679539162001e+01
1.917500000000e+02 -2.710878775981e-02 3.830368740093e-04 2.674163786652e+01
1.920000000000e+02 -2.707311572348e-02 3.822812412029e-04 2.668761330269e+01
1.922500000000e+02 -2.703019824310e-02 3.814730559126e-04 2.663344326481e+01
1.925000000000e+02 -2.698020600377e-02 3.806155979152e-04 2.657924615166e+01
1.927500000000e+02 -2.692337019565e-02 3.797124779179e-04 2.652513341555e+01
1.930000000000e+02 -2.685997861100e-02 3.787677280176e-04 2.647120983146e+01
1.932500000000e+02 -2.679037223556e-02 3.777857721054e-04 2.641757358336e+01
1.935000000000e+02 -2.671494002341e-02 3.767712783927e-04 2.636431672593e+01
1.937500000000e+02 -2.663411273773e-02 3.757290882451e-04 2.631152557265e+01
1.940000000000e+02 -2.654835767077e-02 3.746642057828e-04 2.625928107416e+01
1.942500000000e+02 -2.645817246404e-02 3.735817886963e-04 2.620765939258e+01
1.945000000000e+02 -2.636407928239e-02 3.724870840958e-04 2.615673206821e+01
1.947500000000e+02 -2.626661863393e-02 3.713852987259e-04 2.610656651465e+01
1.950000000000e+02 -2.616634238480e-02 3.702814885954e-04 2.605722622957e+01
1.952500000000e+02 -2.606380783470e-02 3.691806141114e-04 2.600877096101e+01
1.955000000000e+02 -2.595957119933e-02 3.680874437818e-04 2.596125691849e+01
1.957500000000e+02 -2.585418278664e-02 3.670064847898e-04 2.591473658050e+01
1.960000000000e+02 -2.574818114560e-02 3.659419154379e-04 2.586925872335e+01
1.962500000000e+02 -2.564208832334e-02 3.648974691482e-04 2.582486822480e+01
1.965000000000e+02 -2.553640574628e-02 3.638766071177e-04 2.578160576141e+01
1.967500000000e+02 -2.543160998832e-02 3.628823411402e-04 2.573950764356e+01
1.970000000000e+02 -2.532815074011e-02 3.619171771524e-04 2.569860523493e+01
1.972500000000e+02 -2.522644798792e-02 3.609831540490e-04 2.565892466015e+01
1.975000000000e+02 -2.512688994412e-02 3.600818258786e-04 2.562048648100e+01
1.977500000000e+02 -2.502983296090e-02 3.592143406988e-04 2.558330503654e+01
1.980000000000e+02 -2.493560023983e-02 3.583813262362e-04 2.554738828525e+01
1.982500000000e+02 -2.484448356666e-02 3.575829823124e-04 2.551273715275e+01
1.985000000000e+02 -2.475674374167e-02 3.568192157791e-04 2.547934540303e+01
1.987500000000e+02 -2.467261357595e-02 3.560896643895e-04 2.544719909070e+01
1.990000000000e+02 -2.459229944611e-02 3.553937278345e-04 2.541627649616e+01
1.992500000000e+02 -2.451598502164e-02 3.547306377799e-04 2.538654770538e+01
1.995000000000e+02 -2.444383344992e-02 3.540995383373e-04 2.535797465951e+01
1.997500000000e+02 -2.437599124999e-02 3.534995627536e-04 2.533051087815e+01
2.000000000000e+02 -2.431259044851e-02 3.529298923181e-04 2.530410161657e+01
2.002500000000e+02 -2.425375149989e-02 3.523898046388e-04 2.527868386973e+01
2.005000000000e+02 -2.419958546092e-02 3.518787275870e-04 2.525418649239e+01
2.007500000000e+02 -2.415019532761e-02 3.513962763735e-04 2.523053056334e+01
2.010000000000e+02 -2.410567700227e-02 3.509422806941e-04 2.520762961108e+01
2.012500000000e+02 -2.406611952145e-02 3.505168238229e-04 2.518539016944e+01
2.015000000000e+02 -2.403160418210e-02 3.501202162463e-04 2.516371222358e+01
2.017500000000e+02 -2.400220316778e-02 3.497529280644e-04 2.514248993144e+01
2.020000000000e+02 -2.397797666586e-02 3.494156683226e-04 2.512161229249e+01
2.022500000000e+02 -2.395896963096e-02 3.491094035373e-04 2.510096403683e+01
2.025000000000e+02 -2.394520743258e-02 3.488351512517e-04 2.508042650514e+01
2.027500000000e+02 -2.393669201048e-02 3.485940310917e-04 2.505987866810e+01
2.030000000000e+02 -2.393339624939e-02 3.483871252883e-04 2.503919818706e+01
2.032500000000e+02 -2.393526019312e-02 3.482153298383e-04 2.501826252897e+01
2.035000000000e+02 -2.394218454545e-02 3.480794639837e-04 2.499695013970e+01
2.037500000000e+02 -2.395402624472e-02 3.479801502229e-04 2.497514162907e+01
2.040000000000e+02 -2.397059436245e-02 3.479177351450e-04 2.495272091220e+01
2.042500000000e+02 -2.399164506043e-02 3.478922235694e-04 2.492957643790e+01
2.045000000000e+02 -2.401687985207e-02 3.479032256977e-04 2.490560222075e+01
2.047500000000e+02 -2.404594256248e-02 3.479499062182e-04 2.488069897561e+01
2.050000000000e+02 -2.407841908940e-02 3.480309462529e-04 2.485477505560e+01
2.052500000000e+02 -2.411383841637e-02 3.481444956725e-04 2.482774724018e+01
2.055000000000e+02 -2.415167357385e-02 3.482881836986e-04 2.479954157815e+01
2.057500000000e+02 -2.419134581748e-02 3.484591377921e-04 2.477009392647e+01
2.060000000000e+02 -2.423223009391e-02 3.486539325286e-04 2.473935030255e+01
2.062500000000e+02 -2.427366086459e-02 3.488686127399e-04 2.470726729555e+01
2.065000000000e+02 -2.431494023107e-02 3.490987316113e-04 2.467381210194e+01
2.067500000000e+02 -2.435534767739e-02 3.493393934932e-04 2.463896238030e+01
2.070000000000e+02 -2.439415035058e-02 3.495853078326e-04 2.460270618914e+01
2.072500000000e+02 -2.443061545965e-02 3.498308617673e-04 2.456504154503e+01
2.075000000000e+02 -2.446402293031e-02 3.500701788186e-04 2.452597582705e+01
2.077500000000e+02 -2.449367908121e-02 3.502971965077e-04 2.448552534043e+01
2.080000000000e+02 -2.451893056179e-02 3.505057569485e-04 2.444371449294e+01
2.082500000000e+02 -2.453917846456e-02 3.506897272568e-04 2.440057504889e+01
2.085000000000e+02 -2.455389236620e-02 3.508431025374e-04 2.435614534467e+01
2.087500000000e+02 -2.456262308750e-02 3.509600999424e-04 2.431046932564e+01
2.090000000000e+02 -2.456501591002e-02 3.510352710320e-04 2.426359590421e+01
2.092500000000e+02 -2.456082140248e-02 3.510636022690e-04 2.421557803173e+01
2.095000000000e+02 -2.454990539298e-02 3.510406205674e-04 2.416647200530e+01
2.097500000000e+02 -2.453225545053e-02 3.509624802190e-04 2.411633663881e+01
2.100000000000e+02 -2.450798789639e-02 3.508260626131e-04 2.406523283956e+01
2.102500000000e+02 -2.447734920759e-02 3.506290439476e-04 2.401322293013e+01
2.105000000000e+02 -2.444071603643e-02 3.503699649278e-04 2.396037022445e+01
2.107500000000e+02 -2.439859220046e-02 3.500482911387e-04 2.390673868095e+01
2.110000000000e+02 -2.435160072676e-02 3.496644467460e-04 2.385239246362e+01
2.112500000000e+02 -2.430047629952e-02 3.492197978971e-04 2.379739591211e+01
2.115000000000e+02 -2.424605113374e-02 3.487166776473e-04 2.374181322579e+01
2.117500000000e+02 -2.418923994115e-02 3.481583943489e-04 2.368570836435e+01
2.120000000000e+02 -2.413102206026e-02 3.475491836493e-04 2.362914497423e+01
2.122500000000e+02 -2.407242032274e-02 3.468941461846e-04 2.357218617057e+01
2.125000000000e+02 -2.401448089244e-02 3.461991850492e-04 2.351489468387e+01
2.127500000000e+02 -2.395824803366e-02 3.454709022185e-04 2.345733251056e+01
2.130000000000e+02 -2.390474204744e-02 3.447165012973e-04 2.339956108000e+01
2.132500000000e+02 -2.385493323977e-02 3.439436513032e-04 2.334164087939e+01
2.135000000000e+02 -2.380971946724e-02 3.431603576010e-04 2.328363155759e+01
2.137500000000e+02 -2.376990252307e-02 3.423748067283e-04 2.322559169522e+01
2.140000000000e+02 -2.373616646968e-02 3.415952023724e-04 2.316757861278e+01
2.142500000000e+02 -2.370905914436e-02 3.408296218534e-04 2.310964831470e+01
2.145000000000e+02 -2.368897560211e-02 3.400858485353e-04 2.305185548350e+01
2.147500000000e+02 -2.367614450003e-02 3.393712081786e-04 2.299425321740e+01
2.150000000000e+02 -2.367061821894e-02 3.386924079269e-04 2.293689326114e+01
2.152500000000e+02 -2.367226676036e-02 3.380553719093e-04 2.287982584629e+01
2.155000000000e+02 -2.368077550921e-02 3.374651553824e-04 2.282310004700e+01
2.157500000000e+02 -2.369564811334e-02 3.369259547024e-04 2.276676379153e+01
2.160000000000e+02 -2.371621205821e-02 3.364408883792e-04 2.271086437270e+01
2.162500000000e+02 -2.374162982629e-02 3.360119280969e-04 2.265544865358e+01
2.165000000000e+02 -2.377091321502e-02 3.356399080881e-04 2.260056359734e+01
2.167500000000e+02 -2.380294104358e-02 3.353244520681e-04 2.254625685108e+01
2.170000000000e+02 -2.383648140739e-02 3.350640789344e-04 2.249257711394e+01
2.172500000000e+02 -2.387021482252e-02 3.348562552123e-04 2.243957489115e+01
2.175000000000e+02 -2.390276184720e-02 3.346974621140e-04 2.238730283090e+01
2.177500000000e+02 -2.393271099056e-02 3.345831855477e-04 2.233581639085e+01
2.180000000000e+02 -2.395864832222e-02 3.345081910355e-04 2.228517417900e+01
2.182500000000e+02 -2.397918786385e-02 3.344667001585e-04 2.223543818603e+01
2.185000000000e+02 -2.399300114387e-02 3.344523527159e-04 2.218667414434e+01
2.187500000000e+02 -2.399884728894e-02 3.344584267426e-04 2.213895134971e+01
2.190000000000e+02 -2.399560078412e-02 3.344780246242e-04 2.209234272155e+01
2.192500000000e+02 -2.398227839513e-02 3.345043292328e-04 2.204692426981e+01
2.195000000000e+02 -2.395806298924e-02 3.345305757371e-04 2.200277476482e+01
2.197500000000e+02 -2.392232495961e-02 3.345502182107e-04 2.195997496242e+01
2.200000000000e+02 -2.387464014301e-02 3.345572393530e-04 2.191860666468e+01
2.202500000000e+02 -2.381480437802e-02 3.345462280637e-04 2.187875185503e+01
2.205000000000e+02 -2.374284404116e-02 3.345124792802e-04 2.184049148080e+01
2.207500000000e+02 -2.365902220575e-02 3.344520828044e-04 2.180390413701e+01
2.210000000000e+02 -2.356384116261e-02 3.343619972521e-04 2.176906492613e+01
2.212500000000e+02 -2.345804036906e-02 3.342401020755e-04 2.173604407354e+01
2.215000000000e+02 -2.334259003975e-02 3.340852249192e-04 2.170490555875e+01
2.217500000000e+02 -2.321868151950e-02 3.338971514184e-04 2.167570605743e+01
2.220000000000e+02 -2.308771291754e-02 3.336766133399e-04 2.164849375000e+01
2.222500000000e+02 -2.295127058327e-02 3.334252567819e-04 2.162330727485e+01
2.225000000000e+02 -2.281110838905e-02 3.331456027172e-04 2.160017509584e+01
2.227500000000e+02 -2.266912249935e-02 3.328409871098e-04 2.157911483971e+01
2.230000000000e+02 -2.252732355544e-02 3.325154937295e-04 2.156013282946e+01
2.232500000000e+02 -2.238780766600e-02 3.321738822178e-04 2.154322411713e+01
2.235000000000e+02 -2.225272453371e-02 3.318215055119e-04 2.152837245276e+01
2.237500000000e+02 -2.212424491687e-02 3.314642247536e-04 2.151555061947e+01
2.240000000000e+02 -2.200452757314e-02 3.311083218927e-04 2.150472097527e+01
2.242500000000e+02 -2.189568521181e-02 3.307604060407e-04 2.149583601437e+01
2.245000000000e+02 -2.179975206036e-02 3.304273238941e-04 2.148883941463e+01
2.247500000000e+02 -2.171865060580e-02 3.301160631067e-04 2.148366687815e+01
2.250000000000e+02 -2.165416034166e-02 3.298336556667e-04 2.148024722804e+01
2.252500000000e+02 -2.160788750025e-02 3.295870648913e-04 2.147850357443e+01
2.255000000000e+02 -2.158123664953e-02 3.293830946289e-04 2.147835429600e+01
2.257500000000e+02 -2.157538484963e-02 3.292283424038e-04 2.147971442711e+01
2.260000000000e+02 -2.159125826580e-02 3.291290274555e-04 2.148249660776e+01
2.262500000000e+02 -2.162951149225e-02 3.290908870020e-04 2.148661222911e+01
2.265000000000e+02 -2.169051091337e-02 3.291190987730e-04 2.149197223119e+01
2.267500000000e+02 -2.177432111829e-02 3.292181053075e-04 2.149848827588e+01
2.270000000000e+02 -2.188069603733e-02 3.293915097983e-04 2.150607337026e+01
2.272500000000e+02 -2.200907413906e-02 3.296421583188e-04 2.151464266881e+01
2.275000000000e+02 -2.215857834035e-02 3.299718898072e-04 2.152411388558e+01
2.277500000000e+02 -2.232802053211e-02 3.303814503411e-04 2.153440811501e+01
2.280000000000e+02 -2.251591097827e-02 3.308704904164e-04 2.154545013733e+01
2.282500000000e+02 -2.272047295114e-02 3.314373611675e-04 2.155716862354e+01
2.285000000000e+02 -2.293966114554e-02 3.320791100994e-04 2.156949683802e+01
2.287500000000e+02 -2.317118565418e-02 3.327916166375e-04 2.158237248863e+01
2.290000000000e+02 -2.341253901691e-02 3.335695417828e-04 2.159573842226e+01
2.292500000000e+02 -2.366102809547e-02 3.344062803353e-04 2.160954242067e+01
2.295000000000e+02 -2.391380822315e-02 3.352939518539e-04 2.162373788991e+01
2.297500000000e+02 -2.416792092415e-02 3.362235395656e-04 2.163828370131e+01
2.300000000000e+02 -2.442033316838e-02 3.371850286488e-04 2.165314459628e+01
2.302500000000e+02 -2.466797855394e-02 3.381674916819e-04 2.166829161322e+01
2.305000000000e+02 -2.490779916516e-02 3.391592409477e-04 2.168370191684e+01
2.307500000000e+02 -2.513678777932e-02 3.401479747901e-04 2.169935949026e+01
2.310000000000e+02 -2.535202935907e-02 3.411209572170e-04 2.171525487300e+01
2.312500000000e+02 -2.555074208524e-02 3.420652375391e-04 2.173138579954e+01
2.315000000000e+02 -2.573031551111e-02 3.429678564668e-04 2.174775682439e+01
2.317500000000e+02 -2.588834824722e-02 3.438160607321e-04 2.176437984395e+01
2.320000000000e+02 -2.602268071297e-02 3.445975098633e-04 2.178127355770e+01
2.322500000000e+02 -2.613142701067e-02 3.453005005748e-04 2.179846378656e+01
2.325000000000e+02 -2.621300040764e-02 3.459141596983e-04 2.181598270512e+01
2.327500000000e+02 -2.626613807738e-02 3.464286482102e-04 2.183386891592e+01
2.330000000000e+02 -2.628991783210e-02 3.468353509736e-04 2.185216640638e+01
2.332500000000e+02 -2.628377414175e-02 3.471270451636e-04 2.187092434043e+01
2.335000000000e+02 -2.624750560485e-02 3.472980172951e-04 2.189019574697e+01
2.337500000000e+02 -2.618128121695e-02 3.473441640215e-04 2.191003697571e+01
2.340000000000e+02 -2.608563948568e-02 3.472631189539e-04 2.193050644965e+01
2.342500000000e+02 -2.596148163665e-02 3.470543571942e-04 2.195166331386e+01
2.345000000000e+02 -2.581006385186e-02 3.467190347487e-04 2.197356661560e+01
2.347500000000e+02 -2.563297869996e-02 3.462602987966e-04 2.199627354123e+01
2.350000000000e+02 -2.543213791417e-02 3.456830083306e-04 2.201983855008e+01
2.352500000000e+02 -2.520974689998e-02 3.449936296448e-04 2.204431192589e+01
2.355000000000e+02 -2.496827539163e-02 3.442002451428e-04 2.206973839670e+01
2.357500000000e+02 -2.471042687800e-02 3.433125046452e-04 2.209615638708e+01
2.360000000000e+02 -2.443910241067e-02 3.423412497941e-04 2.212359685561e+01
2.362500000000e+02 -2.415736208168e-02 3.412985389279e-04 2.215208230055e+01
2.365000000000e+02 -2.386838642281e-02 3.401973101807e-04 2.218162647690e+01
2.367500000000e+02 -2.357543307420e-02 3.390512226038e-04 2.221223378834e+01
2.370000000000e+02 -2.328179322934e-02 3.378745485676e-04 2.224389886962e+01
2.372500000000e+02 -2.299075070454e-02 3.366818976598e-04 2.227660695403e+01
2.375000000000e+02 -2.270553857579e-02 3.354880682355e-04 2.231033382390e+01
2.377500000000e+02 -2.242929850753e-02 3.343076897661e-04 2.234504635782e+01
2.380000000000e+02 -2.216504088763e-02 3.331550541589e-04 2.238070285431e+01
2.382500000000e+02 -2.191560909964e-02 3.320440337687e-04 2.241725417286e+01
2.385000000000e+02 -2.168364452682e-02 3.309878915845e-04 2.245464436592e+01
2.387500000000e+02 -2.147155645784e-02 3.299991001712e-04 2.249281178196e+01
2.390000000000e+02 -2.128149459844e-02 3.290891793889e-04 2.253168985175e+01
2.392500000000e+02 -2.111532698567e-02 3.282686252126e-04 2.257120853980e+01
2.395000000000e+02 -2.097462072539e-02 3.275467997637e-04 2.261129515250e+01
2.397500000000e+02 -2.086062794068e-02 3.269318385959e-04 2.265187539428e+01
2.400000000000e+02 -2.077427513418e-02 3.264305735989e-04 2.269287439522e+01
2.402500000000e+02 -2.071615774024e-02 3.260484749579e-04 2.273421724504e+01
2.405000000000e+02 -2.068653796708e-02 3.257896027603e-04 2.277583015648e+01
2.407500000000e+02 -2.068534743759e-02 3.256565702860e-04 2.281764074897e+01
2.410000000000e+02 -2.071219314523e-02 3.256505063765e-04 2.285957859119e+01
2.412500000000e+02 -2.076636706611e-02 3.257710979563e-04 2.290157557338e+01
2.415000000000e+02 -2.084685997309e-02 3.260165209463e-04 2.294356581023e+01
2.417500000000e+02 -2.095237711102e-02 3.263835159038e-04 2.298548614430e+01
2.420000000000e+02 -2.108135775177e-02 3.268673841405e-04 2.302727591419e+01
2.422500000000e+02 -2.123199790174e-02 3.274620698434e-04 2.306887661208e+01
2.425000000000e+02 -2.140227392787e-02 3.281601454080e-04 2.311023219386e+01
2.427500000000e+02 -2.158996956085e-02 3.289529105564e-04 2.315128868665e+01
2.430000000000e+02 -2.179270514720e-02 3.298305483401e-04 2.319199377494e+01
2.432500000000e+02 -2.200796696885e-02 3.307822181627e-04 2.323229715101e+01
2.435000000000e+02 -2.223313940579e-02 3.317961810542e-04 2.327215019108e+01
2.437500000000e+02 -2.246553808617e-02 3.328599506833e-04 2.331150571281e+01
2.440000000000e+02 -2.270244219920e-02 3.339604552458e-04 2.335031862737e+01
2.442500000000e+02 -2.294112935157e-02 3.350842164619e-04 2.338854547832e+01
2.445000000000e+02 -2.317890804440e-02 3.362175473112e-04 2.342614537934e+01
2.447500000000e+02 -2.341315158580e-02 3.373467353069e-04 2.346307984673e+01
2.450000000000e+02 -2.364132962367e-02 3.384582413538e-04 2.349931350862e+01
2.452500000000e+02 -2.386103869784e-02 3.395389013481e-04 2.353481490558e+01
2.455000000000e+02 -2.407003166889e-02 3.405761176703e-04 2.356955654387e+01
2.457500000000e+02 -2.426624366626e-02 3.415580488800e-04 2.360351615301e+01
2.460000000000e+02 -2.444781625684e-02 3.424737798578e-04 2.363667669232e+01
2.462500000000e+02 -2.461311810116e-02 3.433134863671e-04 2.366902757287e+01
2.465000000000e+02 -2.476076220434e-02 3.440685389965e-04 2.370056457598e+01
2.467500000000e+02 -2.488961968066e-02 3.447316893407e-04 2.373129088488e+01
2.470000000000e+02 -2.499882934003e-02 3.452971766933e-04 2.376121681748e+01
2.472500000000e+02 -2.508780402678e-02 3.457607357097e-04 2.379036056799e+01
2.475000000000e+02 -2.515623217776e-02 3.461196546394e-04 2.381874763537e+01
2.477500000000e+02 -2.520407707139e-02 3.463728183818e-04 2.384641121009e+01
2.480000000000e+02 -2.523157057358e-02 3.465206879361e-04 2.387339126465e+01
2.482500000000e+02 -2.523920514555e-02 3.465653164519e-04 2.389973456350e+01
2.485000000000e+02 -2.522772019284e-02 3.465102639767e-04 2.392549342515e+01
2.487500000000e+02 -2.519808793470e-02 3.463605299067e-04 2.395072532872e+01
2.490000000000e+02 -2.515149380389e-02 3.461224741081e-04 2.397549173666e+01
2.492500000000e+02 -2.508931454280e-02 3.458036855203e-04 2.399985684752e+01
2.495000000000e+02 -2.501309604656e-02 3.454127865472e-04 2.402388687510e+01
2.497500000000e+02 -2.492452659932e-02 3.449595577774e-04 2.404764843582e+01
2.500000000000e+02 -2.482541163644e-02 3.444546145329e-04 2.407120780753e+01
2.502500000000e+02 -2.471764508016e-02 3.439091580093e-04 2.409462967657e+01
2.505000000000e+02 -2.460318054993e-02 3.433348502377e-04 2.411797601953e+01
2.507500000000e+02 -2.448400382904e-02 3.427436942764e-04 2.414130555117e+01
2.510000000000e+02 -2.436210423417e-02 3.421478727614e-04 2.416467287079e+01
2.512500000000e+02 -2.423944657229e-02 3.415595637290e-04 2.418812785878e+01
2.515000000000e+02 -2.411794574770e-02 3.409905813732e-04 2.421171560253e+01
2.517500000000e+02 -2.399944120519e-02 3.404524190289e-04 2.423547617186e+01
2.520000000000e+02 -2.388567352167e-02 3.399560585423e-04 2.425944464055e+01
2.522500000000e+02 -2.377826419623e-02 3.395118000774e-04 2.428365158795e+01
2.525000000000e+02 -2.367869665863e-02 3.391291356566e-04 2.430812347944e+01
2.527500000000e+02 -2.358829962728e-02 3.388166220780e-04 2.433288326214e+01
2.530000000000e+02 -2.350823492214e-02 3.385817765201e-04 2.435795128141e+01
2.532500000000e+02 -2.343948648166e-02 3.384310642633e-04 2.438334606614e+01
2.535000000000e+02 -2.338285360575e-02 3.383698058900e-04 2.440908529622e+01
2.537500000000e+02 -2.333894659089e-02 3.384021155090e-04 2.443518671479e+01
2.540000000000e+02 -2.330818644179e-02 3.385309050860e-04 2.446166913574e+01
2.542500000000e+02 -2.329080670176e-02 3.387578900861e-04 2.448855327325e+01
2.545000000000e+02 -2.328685872316e-02 3.390836129298e-04 2.451586254466e+01
2.547500000000e+02 -2.329621944992e-02 3.395074391771e-04 2.454362373642e+01
2.550000000000e+02 -2.331860166192e-02 3.400276636605e-04 2.457186752566e+01
2.552500000000e+02 -2.335356644942e-02 3.406416724561e-04 2.460062884875e+01
2.555000000000e+02 -2.340053759107e-02 3.413458758211e-04 2.462994708028e+01
2.557500000000e+02 -2.345881729109e-02 3.421358153739e-04 2.465986603700e+01
2.560000000000e+02 -2.352760342463e-02 3.430062775615e-04 2.469043379958e+01
2.562500000000e+02 -2.360600749776e-02 3.439513810098e-04 2.472170239971e+01
2.565000000000e+02 -2.369307292686e-02 3.449647417677e-04 2.475372726942e+01
2.567500000000e+02 -2.378779348868e-02 3.460395307479e-04 2.478656662404e+01
2.570000000000e+02 -2.388913132760e-02 3.471685878653e-04 2.482028066631e+01
2.572500000000e+02 -2.399603548137e-02 3.483445155367e-04 2.485493078040e+01
2.575000000000e+02 -2.410745814214e-02 3.495598055927e-04 2.489057848283e+01
2.577500000000e+02 -2.422237102260e-02 3.508069398608e-04 2.492728444889e+01
2.580000000000e+02 -2.433977993351e-02 3.520784831811e-04 2.496510754292e+01
2.582500000000e+02 -2.445873711160e-02 3.533671725966e-04 2.500410359319e+01
2.585000000000e+02 -2.457835331842e-02 3.546660281592e-04 2.504432452785e+01
2.587500000000e+02 -2.469780597372e-02 3.559684159687e-04 2.508581716086e+01
2.590000000000e+02 -2.481634684889e-02 3.572679524960e-04 2.512862224964e+01
2.592500000000e+02 -2.493330752641e-02 3.585587314736e-04 2.517277366246e+01
2.595000000000e+02 -2.504810139188e-02 3.598353230048e-04 2.521829722547e+01
2.597500000000e+02 -2.516022614673e-02 3.610927991363e-04 2.526521019802e+01
2.600000000000e+02 -2.526926108762e-02 3.623267304908e-04 2.531352017051e+01
2.602500000000e+02 -2.537486490547e-02 3.635331752132e-04 2.536322469868e+01
2.605000000000e+02 -2.547677092229e-02 3.647086543993e-04 2.541431057105e+01
2.607500000000e+02 -2.557478075710e-02 3.658500804266e-04 2.546675311922e+01
2.610000000000e+02 -2.566875679406e-02 3.669549587251e-04 2.552051619917e+01
2.612500000000e+02 -2.575861224347e-02 3.680212296887e-04 2.557555139298e+01
2.615000000000e+02 -2.584430272456e-02 3.690470358514e-04 2.563179831008e+01
2.617500000000e+02 -2.592581605442e-02 3.700308279528e-04 2.568918395342e+01
2.620000000000e+02 -2.600316180131e-02 3.709713703580e-04 2.574762330545e+01
2.622500000000e+02 -2.607636110450e-02 3.718676800213e-04 2.580701889529e+01
2.625000000000e+02 -2.614543721255e-02 3.727189783445e-04 2.586726168997e+01
2.627500000000e+02 -2.621040680038e-02 3.735246646176e-04 2.592823088910e+01
2.630000000000e+02 -2.627127271988e-02 3.742842794266e-04 2.598979512902e+01
2.632500000000e+02 -2.632801866284e-02 3.749974761455e-04 2.605181253455e+01
2.635000000000e+02 -2.638060490426e-02 3.756640510813e-04 2.611413222468e+01
2.637500000000e+02 -2.642896655419e-02 3.762839296523e-04 2.617659471246e+01
2.640000000000e+02 -2.647301394492e-02 3.768571765568e-04 2.623903327803e+01
2.642500000000e+02 -2.651263431550e-02 3.773840105018e-04 2.630127543450e+01
2.645000000000e+02 -2.654769635920e-02 3.778648259589e-04 2.636314372882e+01
2.647500000000e+02 -2.657805486323e-02 3.783002201066e-04 2.642445781425e+01
2.650000000000e+02 -2.660355817303e-02 3.786910180482e-04 2.648503544483e+01
2.652500000000e+02 -2.662405565851e-02 3.790383019358e-04 2.654469431307e+01
2.655000000000e+02 -2.663940584443e-02 3.793434387927e-04 2.660325390833e+01
2.657500000000e+02 -2.664948596648e-02 3.796080997910e-04 2.666053676379e+01
2.660000000000e+02 -2.665420085634e-02 3.798342794210e-04 2.671637036680e+01
2.662500000000e+02 -2.665349229888e-02 3.800242806721e-04 2.677058900029e+01
2.665000000000e+02 -2.664734807334e-02 3.801806755724e-04 2.682303498456e+01
2.667500000000e+02 -2.663580977259e-02 3.803065656782e-04 2.687356044161e+01
2.670000000000e+02 -2.661898046786e-02 3.804053147298e-04 2.692202890177e+01
2.672500000000e+02 -2.659703161385e-02 3.804805666576e-04 2.696831631759e+01
2.675000000000e+02 -2.657020847703e-02 3.805362750742e-04 2.701231242809e+01
2.677500000000e+02 -2.653883497235e-02 3.805765540770e-04 2.705392191790e+01
2.680000000000e+02 -2.650331626580e-02 3.806056265185e-04 2.709306494848e+01
2.682500000000e+02 -2.646413945339e-02 3.806278949702e-04 2.712967796633e+01
2.685000000000e+02 -2.642187232672e-02 3.806478278381e-04 2.716371399011e+01
2.687500000000e+02 -2.637716115840e-02 3.806698767104e-04 2.719514290313e+01
2.690000000000e+02 -2.633072505469e-02 3.806983936435e-04 2.722395111299e+01
2.692500000000e+02 -2.628335009200e-02 3.807375513516e-04 2.725014135673e+01
2.695000000000e+02 -2.623588063411e-02 3.807912452536e-04 2.727373204801e+01
2.697500000000e+02 -2.618921014720e-02 3.808630778662e-04 2.729475660820e+01
2.700000000000e+02 -2.614426790171e-02 3.809562294751e-04 2.731326226804e+01
2.702500000000e+02 -2.610200677096e-02 3.810733889345e-04 2.732930903666e+01
2.705000000000e+02 -2.606338841475e-02 3.812166989138e-04 2.734296833006e+01
2.707500000000e+02 -2.602936882266e-02 3.813877132284e-04 2.735432169238e+01
2.710000000000e+02 -2.600088103702e-02 3.815873566764e-04 2.736345912545e+01
2.712500000000e+02 -2.597881998146e-02 3.818158952031e-04 2.737047770622e+01
2.715000000000e+02 -2.596402558943e-02 3.820729286064e-04 2.737548001729e+01
2.717500000000e+02 -2.595726839142e-02 3.823573988966e-04 2.737857280030e+01
2.720000000000e+02 -2.595923274456e-02 3.826676415385e-04 2.737986534502e+01
2.722500000000e+02 -2.597050440399e-02 3.830013992195e-04 2.737946825024e+01
2.725000000000e+02 -2.599155891191e-02 3.833558632560e-04 2.737749231005e+01
2.727500000000e+02 -2.602275005147e-02 3.837277505189e-04 2.737404717809e+01
2.730000000000e+02 -2.606430197412e-02 3.841133819200e-04 2.736924048186e+01
2.732500000000e+02 -2.611630369760e-02 3.845087802417e-04 2.736317707647e+01
2.735000000000e+02 -2.617870330983e-02 3.849097176955e-04 2.735595806316e+01
2.737500000000e+02 -2.625130610692e-02 3.853118280021e-04 2.734768027760e+01
2.740000000000e+02 -2.633377538888e-02 3.857106969532e-04 2.733843591183e+01
2.742500000000e+02 -2.642563173484e-02 3.861019519371e-04 2.732831177996e+01
2.745000000000e+02 -2.652625731702e-02 3.864813313578e-04 2.731738935489e+01
2.747500000000e+02 -2.663489946315e-02 3.868447497927e-04 2.730574412227e+01
2.750000000000e+02 -2.675067704206e-02 3.871883465111e-04 2.729344578508e+01
2.752500000000e+02 -2.687258739117e-02 3.875085206877e-04 2.728055768676e+01
2.755000000000e+02 -2.699951425062e-02 3.878019867721e-04 2.726713707669e+01
2.757500000000e+02 -2.713023605855e-02 3.880657817836e-04 2.725323487376e+01
2.760000000000e+02 -2.726343576018e-02 3.882972674235e-04 2.723889542317e+01
2.762500000000e+02 -2.739771049087e-02 3.884941243180e-04 2.722415688115e+01
2.765000000000e+02 -2.753158343219e-02 3.886543310771e-04 2.720905072372e+01
2.767500000000e+02 -2.766351473699e-02 3.887761048579e-04 2.719360225114e+01
2.770000000000e+02 -2.779191557476e-02 3.888579546020e-04 2.717783012831e+01
2.772500000000e+02 -2.791516038395e-02 3.888986161694e-04 2.716174697255e+01
2.775000000000e+02 -2.803160319552e-02 3.888969564233e-04 2.714535893768e+01
2.777500000000e+02 -2.813959137676e-02 3.888519634528e-04 2.712866638872e+01
2.780000000000e+02 -2.823748516272e-02 3.887627261417e-04 2.711166356226e+01
2.782500000000e+02 -2.832367352566e-02 3.886284055988e-04 2.709433934479e+01
2.785000000000e+02 -2.839659616867e-02 3.884482091320e-04 2.707667708524e+01
2.787500000000e+02 -2.845476332196e-02 3.882213825337e-04 2.705865513311e+01
2.790000000000e+02 -2.849677542723e-02 3.879471980835e-04 2.704024742672e+01
2.792500000000e+02 -2.852134782634e-02 3.876249709548e-04 2.702142345406e+01
2.795000000000e+02 -2.852732880701e-02 3.872540908673e-04 2.700214924821e+01
2.797500000000e+02 -2.851372423235e-02 3.868340172043e-04 2.698238742759e+01
2.800000000000e+02 -2.847971704679e-02 3.863643196525e-04 2.696209792366e+01
2.802500000000e+02 -2.842468397661e-02 3.858446734598e-04 2.694123871891e+01
2.805000000000e+02 -2.834821725139e-02 3.852749198697e-04 2.691976595429e+01
2.807500000000e+02 -2.825013604201e-02 3.846550814139e-04 2.689763500031e+01
2.810000000000e+02 -2.813050283652e-02 3.839854102839e-04 2.687480057031e+01
2.812500000000e+02 -2.798963128123e-02 3.832663906697e-04 2.685121744793e+01
2.815000000000e+02 -2.782809038653e-02 3.824987528381e-04 2.682684119587e+01
2.817500000000e+02 -2.764670953396e-02 3.816834928302e-04 2.680162828155e+01
2.820000000000e+02 -2.744657413437e-02 3.808218745835e-04 2.677553672141e+01
2.822500000000e+02 -2.722901765812e-02 3.799154282071e-04 2.674852669083e+01
2.825000000000e+02 -2.699561278181e-02 3.789659540704e-04 2.672056056379e+01
2.827500000000e+02 -2.674815428100e-02 3.779755118106e-04 2.669160343793e+01
2.830000000000e+02 -2.648863888403e-02 3.769464115267e-04 2.666162363199e+01
2.832500000000e+02 -2.621924351070e-02 3.758812072289e-04 2.663059261246e+01
2.835000000000e+02 -2.594229773929e-02 3.747826848783e-04 2.659848547168e+01
2.837500000000e+02 -2.566025490020e-02 3.736538539549e-04 2.656528102705e+01
2.840000000000e+02 -2.537566086767e-02 3.724979136252e-04 2.653096223986e+01
2.842500000000e+02 -2.509112172474e-02 3.713182763909e-04 2.649551603126e+01
2.845000000000e+02 -2.480927069422e-02 3.701186724826e-04 2.645893366269e+01
2.847500000000e+02 -2.453273456451e-02 3.689029444224e-04 2.642121074593e+01
2.850000000000e+02 -2.426410163774e-02 3.676752147077e-04 2.638234760100e+01
2.852500000000e+02 -2.400588845872e-02 3.664396919848e-04 2.634234900264e+01
2.855000000000e+02 -2.376050975743e-02 3.652007269566e-04 2.630122451685e+01
2.857500000000e+02 -2.353025013168e-02 3.639629012512e-04 2.625898852007e+01
2.860000000000e+02 -2.331723724746e-02 3.627310160696e-04 2.621566020837e+01
2.862500000000e+02 -2.312342034656e-02 3.615100624079e-04 2.617126390361e+01
2.865000000000e+02 -2.295054588824e-02 3.603051241813e-04 2.612582869628e+01
2.867500000000e+02 -2.280014172139e-02 3.591214381662e-04 2.607938871051e+01
2.870000000000e+02 -2.267349953409e-02 3.579643016593e-04 2.603198293425e+01
2.872500000000e+02 -2.257166528890e-02 3.568390633546e-04 2.598365543275e+01
2.875000000000e+02 -2.249542477946e-02 3.557510653414e-04 2.593445482070e+01
2.877500000000e+02 -2.244529896523e-02 3.547056132052e-04 2.588443430610e+01
2.880000000000e+02 -2.242154252548e-02 3.537079681918e-04 2.583365168807e+01
2.882500000000e+02 -2.242413729646e-02 3.527632308801e-04 2.578216865463e+01
2.885000000000e+02 -2.245279606084e-02 3.518761434811e-04 2.573005066616e+01
2.887500000000e+02 -2.250696910898e-02 3.510512371396e-04 2.567736676405e+01
2.890000000000e+02 -2.258584531420e-02 3.502927061671e-04 2.562418862430e+01
2.892500000000e+02 -2.268836788822e-02 3.496043430393e-04 2.557059060119e+01
2.895000000000e+02 -2.281323860271e-02 3.489894275447e-04 2.551664860229e+01
2.897500000000e+02 -2.295893812888e-02 3.484506869005e-04 2.546244002195e+01
2.900000000000e+02 -2.312373445605e-02 3.479901865993e-04 2.540804255458e+01
2.902500000000e+02 -2.330570619561e-02 3.476092918455e-04 2.535353403026e+01
2.905000000000e+02 -2.350275530827e-02 3.473085649502e-04 2.529899122077e+01
2.907500000000e+02 -2.371263251425e-02 3.470877271852e-04 2.524448961295e+01
2.910000000000e+02 -2.393295302010e-02 3.469455706215e-04 2.519010226567e+01
2.912500000000e+02 -2.416122262461e-02 3.468799343629e-04 2.513589956414e+01
2.915000000000e+02 -2.439485659404e-02 3.468876329031e-04 2.508194818150e+01
2.917500000000e+02 -2.463120630573e-02 3.469644469129e-04 2.502831085722e+01
2.920000000000e+02 -2.486758109002e-02 3.471051232219e-04 2.497504552928e+01
2.922500000000e+02 -2.510127455975e-02 3.473033852308e-04 2.492220515998e+01
2.925000000000e+02 -2.532958847599e-02 3.475519060860e-04 2.486983707693e+01
2.927500000000e+02 -2.554985788164e-02 3.478423795593e-04 2.481798289330e+01
2.930000000000e+02 -2.575947657443e-02 3.481655822199e-04 2.476667807498e+01
2.932500000000e+02 -2.595592121841e-02 3.485114580793e-04 2.471595196784e+01
2.935000000000e+02 -2.613677829531e-02 3.488692330873e-04 2.466582760838e+01
2.937500000000e+02 -2.629976601759e-02 3.492275336737e-04 2.461632187270e+01
2.940000000000e+02 -2.644276124854e-02 3.495745401766e-04 2.456744550882e+01
2.942500000000e+02 -2.656382208234e-02 3.498981501399e-04 2.451920339750e+01
2.945000000000e+02 -2.666120765811e-02 3.501861489009e-04 2.447159481273e+01
2.947500000000e+02 -2.673340468402e-02 3.504264216007e-04 2.442461378449e+01
2.950000000000e+02 -2.677914104347e-02 3.506071309009e-04 2.437824948643e+01
2.952500000000e+02 -2.679740986721e-02 3.507169487318e-04 2.433248674408e+01
2.955000000000e+02 -2.678748323944e-02 3.507452550863e-04 2.428730655101e+01
2.957500000000e+02 -2.674892275896e-02 3.506823308734e-04 2.424268655569e+01
2.960000000000e+02 -2.668159649280e-02 3.505195804225e-04 2.419860174530e+01
2.962500000000e+02 -2.658568399373e-02 3.502497059568e-04 2.415502500464e+01
2.965000000000e+02 -2.646167729118e-02 3.498668597937e-04 2.411192763420e+01
2.967500000000e+02 -2.631038802651e-02 3.493668018174e-04 2.406928010192e+01
2.970000000000e+02 -2.613294110064e-02 3.487470257559e-04 2.402705256665e+01
2.972500000000e+02 -2.593076406678e-02 3.480068917676e-04 2.398521532632e+01
2.975000000000e+02 -2.570558181734e-02 3.471476376142e-04 2.394373955365e+01
2.977500000000e+02 -2.545939632310e-02 3.461724337214e-04 2.390259765705e+01
2.980000000000e+02 -2.519446864701e-02 3.450863727088e-04 2.386176380583e+01
2.982500000000e+02 -2.491329172562e-02 3.438964274305e-04 2.382121415169e+01
2.985000000000e+02 -2.461856738345e-02 3.426113132202e-04 2.378092744253e+01
2.987500000000e+02 -2.431317223273e-02 3.412414560586e-04 2.374088518891e+01
2.990000000000e+02 -2.400012221739e-02 3.397987504213e-04 2.370107176345e+01
2.992500000000e+02 -2.368253965096e-02 3.382965558356e-04 2.366147487364e+01
2.995000000000e+02 -2.336361207959e-02 3.367495413995e-04 2.362208552635e+01
2.997500000000e+02 -2.304655365684e-02 3.351732691795e-04 2.358289822099e+01
3.000000000000e+02 -2.273456440293e-02 3.335840230116e-04 2.354391081027e+01
3.002500000000e+02 -2.243079164141e-02 3.319986078705e-04 2.350512483385e+01
3.005000000000e+02 -2.213829000627e-02 3.304341660313e-04 2.346654532065e+01
3.007500000000e+02 -2.185998409067e-02 3.289076456027e-04 2.342818080016e+01
3.010000000000e+02 -2.159863288518e-02 3.274357765687e-04 2.339004331731e+01
3.012500000000e+02 -2.135679777663e-02 3.260348492351e-04 2.335214813329e+01
3.015000000000e+02 -2.113681151111e-02 3.247204148567e-04 2.331451397604e+01
3.017500000000e+02 -2.094075316845e-02 3.235070811729e-04 2.327716270856e+01
3.020000000000e+02 -2.077042544704e-02 3.224083163411e-04 2.324011931127e+01
3.022500000000e+02 -2.062733960928e-02 3.214362695805e-04 2.320341151199e+01
3.025000000000e+02 -2.051269847028e-02 3.206016164228e-04 2.316706995285e+01
3.027500000000e+02 -2.042738982947e-02 3.199134367867e-04 2.313112782953e+01
3.030000000000e+02 -2.037198472904e-02 3.193791340531e-04 2.309562047930e+01
3.032500000000e+02 -2.034673279528e-02 3.190043103457e-04 2.306058548216e+01
3.035000000000e+02 -2.035156857547e-02 3.187927237154e-04 2.302606219356e+01
3.037500000000e+02 -2.038612241738e-02 3.187463052821e-04 2.299209122261e+01
3.040000000000e+02 -2.044972515294e-02 3.188651406682e-04 2.295871451588e+01
3.042500000000e+02 -2.054143004110e-02 3.191475199149e-04 2.292597444440e+01
3.045000000000e+02 -2.066002165615e-02 3.195899405997e-04 2.289391389955e+01
3.047500000000e+02 -2.080404277744e-02 3.201872339768e-04 2.286257531021e+01
3.050000000000e+02 -2.097180682097e-02 3.209326092665e-04 2.283200070113e+01
3.052500000000e+02 -2.116142758775e-02 3.218178010844e-04 2.280223067529e+01
3.055000000000e+02 -2.137083442798e-02 3.228331462476e-04 2.277330446583e+01
3.057500000000e+02 -2.159780278998e-02 3.239677450421e-04 2.274525889734e+01
3.060000000000e+02 -2.183997104066e-02 3.252095664082e-04 2.271812848696e+01
3.062500000000e+02 -2.209487084585e-02 3.265456283076e-04 2.269194442721e+01
3.065000000000e+02 -2.235994519207e-02 3.279621286345e-04 2.266673476148e+01
3.067500000000e+02 -2.263257769368e-02 3.294446249677e-04 2.264252343690e+01
3.070000000000e+02 -2.291011168289e-02 3.309781788136e-04 2.261933059110e+01
3.072500000000e+02 -2.318987795751e-02 3.325475333837e-04 2.259717169794e+01
3.075000000000e+02 -2.346921505829e-02 3.341372635450e-04 2.257605799224e+01
3.077500000000e+02 -2.374549536583e-02 3.357319204102e-04 2.255599573628e+01
3.080000000000e+02 -2.401614651662e-02 3.373162023161e-04 2.253698679293e+01
3.082500000000e+02 -2.427867544149e-02 3.388752130958e-04 2.251902800761e+01
3.085000000000e+02 -2.453069050070e-02 3.403945015832e-04 2.250211185019e+01
3.087500000000e+02 -2.476992401927e-02 3.418601950063e-04 2.248622632199e+01
3.090000000000e+02 -2.499425246666e-02 3.432591206870e-04 2.247135490299e+01
3.092500000000e+02 -2.520171866174e-02 3.445791178724e-04 2.245747738091e+01
3.095000000000e+02 -2.539054780953e-02 3.458089975409e-04 2.244456947130e+01
3.097500000000e+02 -2.555916751796e-02 3.469386608583e-04 2.243260373253e+01
3.100000000000e+02 -2.570622219547e-02 3.479592394413e-04 2.242154966615e+01
3.102500000000e+02 -2.583058346308e-02 3.488631307526e-04 2.241137383054e+01
3.105000000000e+02 -2.593136467425e-02 3.496439412553e-04 2.240204072252e+01
3.107500000000e+02 -2.600792680454e-02 3.502968711814e-04 2.239351291504e+01
3.110000000000e+02 -2.605987994915e-02 3.508185587403e-04 2.238575118182e+01
3.112500000000e+02 -2.608708940642e-02 3.512070582559e-04 2.237871536360e+01
3.115000000000e+02 -2.608967069326e-02 3.514618625470e-04 2.237236447552e+01
3.117500000000e+02 -2.606798135355e-02 3.515838772581e-04 2.236665678096e+01
3.120000000000e+02 -2.602261829293e-02 3.515754049498e-04 2.236155059303e+01
3.122500000000e+02 -2.595440370579e-02 3.514400894129e-04 2.235700429809e+01
3.125000000000e+02 -2.586436849446e-02 3.511828523257e-04 2.235297634417e+01
3.127500000000e+02 -2.575374222042e-02 3.508097910304e-04 2.234942593233e+01
3.130000000000e+02 -2.562393259144e-02 3.503281454183e-04 2.234631293900e+01
3.132500000000e+02 -2.547650397280e-02 3.497461631455e-04 2.234359779573e+01
3.135000000000e+02 -2.531316319861e-02 3.490729709104e-04 2.234124206740e+01
3.137500000000e+02 -2.513573591419e-02 3.483184692514e-04 2.233920818953e+01
3.140000000000e+02 -2.494614793061e-02 3.474932100586e-04 2.233745965425e+01
3.142500000000e+02 -2.474640278692e-02 3.466082435565e-04 2.233596069202e+01
3.145000000000e+02 -2.453856670471e-02 3.456750430532e-04 2.233467673915e+01
3.147500000000e+02 -2.432474740751e-02 3.447053793164e-04 2.233357408734e+01
3.150000000000e+02 -2.410707741859e-02 3.437111349014e-04 2.233261999962e+01
3.152500000000e+02 -2.388769611822e-02 3.427042261664e-04 2.233178233486e+01
3.155000000000e+02 -2.366873662071e-02 3.416965148155e-04 2.233103000485e+01
3.157500000000e+02 -2.345230958430e-02 3.406996745781e-04 2.233033260740e+01
3.160000000000e+02 -2.324048966717e-02 3.397250603867e-04 2.232966047561e+01
3.162500000000e+02 -2.303530289913e-02 3.387835981659e-04 2.232898475966e+01
3.165000000000e+02 -2.283871391894e-02 3.378856704417e-04 2.232827706215e+01
3.167500000000e+02 -2.265261434188e-02 3.370410057875e-04 2.232750998984e+01
3.170000000000e+02 -2.247881026331e-02 3.362586842537e-04 2.232665692938e+01
3.172500000000e+02 -2.231901145811e-02 3.355470392838e-04 2.232569179957e+01
3.175000000000e+02 -2.217481889581e-02 3.349134955173e-04 2.232458967086e+01
3.177500000000e+02 -2.204771329262e-02 3.343646240576e-04 2.232332646977e+01
3.180000000000e+02 -2.193904261422e-02 3.339059676290e-04 2.232187925121e+01
3.182500000000e+02 -2.185001136510e-02 3.335420201943e-04 2.232022589528e+01
3.185000000000e+02 -2.178166472507e-02 3.332762216437e-04 2.231834589113e+01
3.187500000000e+02 -2.173488006168e-02 3.331109256911e-04 2.231621966082e+01
3.190000000000e+02 -2.171035024853e-02 3.330473627032e-04 2.231382934687e+01
3.192500000000e+02 -2.170857271895e-02 3.330856699605e-04 2.231115864265e+01
3.195000000000e+02 -2.172983993181e-02 3.332248831788e-04 2.230819260413e+01
3.197500000000e+02 -2.177422318100e-02 3.334627758903e-04 2.230491847085e+01
3.200000000000e+02 -2.184156884127e-02 3.337959405180e-04 2.230132499859e+01
3.202500000000e+02 -2.193148405175e-02 3.342199249202e-04 2.229740339932e+01
3.205000000000e+02 -2.204333685291e-02 3.347292542791e-04 2.229314668536e+01
3.207500000000e+02 -2.217624614594e-02 3.353174333189e-04 2.228855064528e+01
3.210000000000e+02 -2.232908714498e-02 3.359770159859e-04 2.228361319549e+01
3.212500000000e+02 -2.250048732210e-02 3.366996588361e-04 2.227833539895e+01
3.215000000000e+02 -2.268883789685e-02 3.374762128418e-04 2.227272082586e+01
3.217500000000e+02 -2.289229669487e-02 3.382968015516e-04 2.226677660521e+01
3.220000000000e+02 -2.310880668576e-02 3.391509621345e-04 2.226051279038e+01
3.222500000000e+02 -2.333610688200e-02 3.400277146759e-04 2.225394343061e+01
3.225000000000e+02 -2.357175741410e-02 3.409157138553e-04 2.224708594095e+01
3.227500000000e+02 -2.381315855337e-02 3.418032939325e-04 2.223996215584e+01
3.230000000000e+02 -2.405758141476e-02 3.426786710515e-04 2.223259768953e+01
3.232500000000e+02 -2.430219457886e-02 3.435300666700e-04 2.222502295508e+01
3.235000000000e+02 -2.454409967724e-02 3.443458334204e-04 2.221727249611e+01
3.237500000000e+02 -2.478036431037e-02 3.451145471917e-04 2.220938583184e+01
3.240000000000e+02 -2.500805975373e-02 3.458253056986e-04 2.220140724850e+01
3.242500000000e+02 -2.522429809126e-02 3.464678170384e-04 2.219338555543e+01
3.245000000000e+02 -2.542626529860e-02 3.470323434659e-04 2.218537479734e+01
3.247500000000e+02 -2.561124965014e-02 3.475099218936e-04 2.217743342416e+01
3.250000000000e+02 -2.577667920216e-02 3.478925564489e-04 2.216962489335e+01
3.252500000000e+02 -2.592015974849e-02 3.481733013018e-04 2.216201722218e+01
3.255000000000e+02 -2.603950913677e-02 3.483463243947e-04 2.215468252603e+01
3.257500000000e+02 -2.613279324175e-02 3.484069847993e-04 2.214769730009e+01
3.260000000000e+02 -2.619835502504e-02 3.483519500070e-04 2.214114180672e+01
3.262500000000e+02 -2.623483828726e-02 3.481792408746e-04 2.213509945524e+01
3.265000000000e+02 -2.624121336544e-02 3.478882136134e-04 2.212965684677e+01
3.267500000000e+02 -2.621679281206e-02 3.474796315021e-04 2.212490300529e+01
3.270000000000e+02 -2.616124200856e-02 3.469556785239e-04 2.212092859081e+01
3.272500000000e+02 -2.607459252168e-02 3.463199338470e-04 2.211782573706e+01
3.275000000000e+02 -2.595724348670e-02 3.455773393017e-04 2.211568714136e+01
3.277500000000e+02 -2.580995770220e-02 3.447340054242e-04 2.211460516164e+01
3.280000000000e+02 -2.563386138281e-02 3.437973297676e-04 2.211467149133e+01
3.282500000000e+02 -2.543043183949e-02 3.427758027153e-04 2.211597618526e+01
3.285000000000e+02 -2.520148028246e-02 3.416791056156e-04 2.211860671621e+01
3.287500000000e+02 -2.494913849990e-02 3.405180239725e-04 2.212264758435e+01
3.290000000000e+02 -2.467583311329e-02 3.393040963254e-04 2.212817932414e+01
3.292500000000e+02 -2.438426158959e-02 3.380495511893e-04 2.213527789550e+01
3.295000000000e+02 -2.407736037502e-02 3.367673316746e-04 2.214401381443e+01
3.297500000000e+02 -2.375827692726e-02 3.354706693593e-04 2.215445184121e+01
3.300000000000e+02 -2.343033195150e-02 3.341730418688e-04 2.216665022321e+01
3.302500000000e+02 -2.309698265221e-02 3.328881701698e-04 2.218066031808e+01
3.305000000000e+02 -2.276178123607e-02 3.316297869383e-04 2.219652602393e+01
3.307500000000e+02 -2.242833689159e-02 3.304114578403e-04 2.221428375111e+01
3.310000000000e+02 -2.210027153422e-02 3.292464321920e-04 2.223396203902e+01
3.312500000000e+02 -2.178117698730e-02 3.281475265796e-04 2.225558152432e+01
3.315000000000e+02 -2.147457113658e-02 3.271269379674e-04 2.227915477265e+01
3.317500000000e+02 -2.118385547094e-02 3.261960272758e-04 2.230468658929e+01
3.320000000000e+02 -2.091227239199e-02 3.253653132118e-04 2.233217401657e+01
3.322500000000e+02 -2.066286436348e-02 3.246443418119e-04 2.236160665003e+01
3.325000000000e+02 -2.043843630376e-02 3.240415713676e-04 2.239296679904e+01
3.327500000000e+02 -2.024151826749e-02 3.235642703303e-04 2.242623007036e+01
3.330000000000e+02 -2.007433312760e-02 3.232184500019e-04 2.246136567177e+01
3.332500000000e+02 -1.993876937149e-02 3.230088146105e-04 2.249833676475e+01
3.335000000000e+02 -1.983635370319e-02 3.229387077897e-04 2.253710114447e+01
3.337500000000e+02 -1.976823190843e-02 3.230100934894e-04 2.257761163008e+01
3.340000000000e+02 -1.973515572889e-02 3.232235553572e-04 2.261981647423e+01
3.342500000000e+02 -1.973746858784e-02 3.235782954335e-04 2.266366007742e+01
3.345000000000e+02 -1.977510592817e-02 3.240721783845e-04 2.270908323333e+01
3.347500000000e+02 -1.984759068100e-02 3.247016852665e-04 2.275602384152e+01
3.350000000000e+02 -1.995404473009e-02 3.254620357840e-04 2.280441713609e+01
3.352500000000e+02 -2.009319477911e-02 3.263472817636e-04 2.285419635131e+01
3.355000000000e+02 -2.026339469875e-02 3.273503401585e-04 2.290529292338e+01
3.357500000000e+02 -2.046264160468e-02 3.284630484461e-04 2.295763710899e+01
3.360000000000e+02 -2.068860775851e-02 3.296762582892e-04 2.301115816913e+01
3.362500000000e+02 -2.093866664422e-02 3.309799357667e-04 2.306578494698e+01
3.365000000000e+02 -2.120993212327e-02 3.323633771915e-04 2.312144603646e+01
3.367500000000e+02 -2.149929223222e-02 3.338151747742e-04 2.317807032629e+01
3.370000000000e+02 -2.180345378009e-02 3.353233983445e-04 2.323558716364e+01
3.372500000000e+02 -2.211898166306e-02 3.368756221655e-04 2.329392685878e+01
3.375000000000e+02 -2.244234584424e-02 3.384590970793e-04 2.335302083830e+01
3.377500000000e+02 -2.276996429346e-02 3.400609080239e-04 2.341280211180e+01
3.380000000000e+02 -2.309824900012e-02 3.416680719388e-04 2.347320539607e+01
3.382500000000e+02 -2.342364969228e-02 3.432676595255e-04 2.353416750473e+01
3.385000000000e+02 -2.374269760795e-02 3.448469172958e-04 2.359562751039e+01
3.387500000000e+02 -2.405204626986e-02 3.463933820849e-04 2.365752688307e+01
3.390000000000e+02 -2.434851174993e-02 3.478949925901e-04 2.371980972973e+01
3.392500000000e+02 -2.462910712023e-02 3.493402092206e-04 2.378242274806e+01
3.395000000000e+02 -2.489107773938e-02 3.507182085172e-04 2.384531534481e+01
3.397500000000e+02 -2.513193010685e-02 3.520188920568e-04 2.390843953386e+01
3.400000000000e+02 -2.534945581975e-02 3.532330002664e-04 2.397174977442e+01
3.402500000000e+02 -2.554175606139e-02 3.543522279569e-04 2.403520286818e+01
3.405000000000e+02 -2.570725405241e-02 3.553693344062e-04 2.409875759282e+01
3.407500000000e+02 -2.584471154602e-02 3.562782449184e-04 2.416237446029e+01
3.410000000000e+02 -2.595323496053e-02 3.570740322155e-04 2.422601529557e+01
3.412500000000e+02 -2.603227660220e-02 3.577530043012e-04 2.428964276378e+01
3.415000000000e+02 -2.608163716754e-02 3.583127907978e-04 2.435321998367e+01
3.417500000000e+02 -2.610145780769e-02 3.587524114413e-04 2.441670999228e+01
3.420000000000e+02 -2.609220841834e-02 3.590722090293e-04 2.448007521692e+01
3.422500000000e+02 -2.605467725160e-02 3.592739382586e-04 2.454327706311e+01
3.425000000000e+02 -2.598995085721e-02 3.593606607506e-04 2.460627541573e+01
3.427500000000e+02 -2.589939115793e-02 3.593368424711e-04 2.466902818089e+01
3.430000000000e+02 -2.578461512129e-02 3.592082724509e-04 2.473149100181e+01
3.432500000000e+02 -2.564746590684e-02 3.589818892800e-04 2.479361692659e+01
3.435000000000e+02 -2.548998254478e-02 3.586657539932e-04 2.485535615674e+01
3.437500000000e+02 -2.531437130679e-02 3.582689724790e-04 2.491665600724e+01
3.440000000000e+02 -2.512297182673e-02 3.578014837517e-04 2.497746085232e+01
3.442500000000e+02 -2.491822416520e-02 3.572740246053e-04 2.503771214803e+01
3.445000000000e+02 -2.470263611395e-02 3.566979793037e-04 2.509734872302e+01
3.447500000000e+02 -2.447874899923e-02 3.560852520045e-04 2.515630699637e+01
3.450000000000e+02 -2.424910587555e-02 3.554480973761e-04 2.521452139365e+01
3.452500000000e+02 -2.401622011524e-02 3.547987797004e-04 2.527192484078e+01
3.455000000000e+02 -2.378254584624e-02 3.541495557462e-04 2.532844926872e+01
3.457500000000e+02 -2.355044960922e-02 3.535125947752e-04 2.538402635696e+01
3.460000000000e+02 -2.332218481587e-02 3.528997406637e-04 2.543858819051e+01
3.462500000000e+02 -2.309987024351e-02 3.523223729107e-04 2.549206795967e+01
3.465000000000e+02 -2.288546921916e-02 3.517912108807e-04 2.554440084070e+01
3.467500000000e+02 -2.268077444425e-02 3.513161787198e-04 2.559552472712e+01
3.470000000000e+02 -2.248739405020e-02 3.509063459707e-04 2.564538104509e+01
3.472500000000e+02 -2.230674272758e-02 3.505698111897e-04 2.569391546658e+01
3.475000000000e+02 -2.214003286217e-02 3.503135994569e-04 2.574107871565e+01
3.477500000000e+02 -2.198827269796e-02 3.501435991175e-04 2.578682719222e+01
3.480000000000e+02 -2.185226818256e-02 3.500645184999e-04 2.583112353453e+01
3.482500000000e+02 -2.173262489747e-02 3.500798384462e-04 2.587393719807e+01
3.485000000000e+02 -2.162975603395e-02 3.501918062248e-04 2.591524482584e+01
3.487500000000e+02 -2.154389249269e-02 3.504014426199e-04 2.595503054296e+01
3.490000000000e+02 -2.147509207487e-02 3.507085488194e-04 2.599328620342e+01
3.492500000000e+02 -2.142325430010e-02 3.511117581229e-04 2.603001142980e+01
3.495000000000e+02 -2.138813239907e-02 3.516085739034e-04 2.606521363168e+01
3.497500000000e+02 -2.136934866366e-02 3.521954264881e-04 2.609890786397e+01
3.500000000000e+02 -2.136640922491e-02 3.528677639140e-04 2.613111661291e+01
3.502500000000e+02 -2.137871851937e-02 3.536201304062e-04 2.616186949647e+01
3.505000000000e+02 -2.140559464566e-02 3.544462691055e-04 2.619120288887e+01
3.507500000000e+02 -2.144628410417e-02 3.553392186692e-04 2.621915946620e+01
3.510000000000e+02 -2.149997636252e-02 3.562914309598e-04 2.624578774104e+01
3.512500000000e+02 -2.156581854765e-02 3.572948817950e-04 2.627114149713e+01
3.515000000000e+02 -2.164292855258e-02 3.583411945189e-04 2.629527928144e+01
3.517500000000e+02 -2.173040986638e-02 3.594217614699e-04 2.631826378522e+01
3.520000000000e+02 -2.182736235099e-02 3.605278635405e-04 2.634016133125e+01
3.522500000000e+02 -2.193289607028e-02 3.616507965389e-04 2.636104123933e+01
3.525000000000e+02 -2.204613992818e-02 3.627819822556e-04 2.638097534946e+01
3.527500000000e+02 -2.216625328974e-02 3.639130712215e-04 2.640003739554e+01
3.530000000000e+02 -2.229243167005e-02 3.650360799147e-04 2.641830257848e+01
3.532500000000e+02 -2.242391622903e-02 3.661434894846e-04 2.643584696809e+01
3.535000000000e+02 -2.255999582479e-02 3.672282920876e-04 2.645274712086e+01
3.537500000000e+02 -2.270001323367e-02 3.682840886369e-04 2.646907949528e+01
3.540000000000e+02 -2.284336410540e-02 3.693051450364e-04 2.648492011399e+01
3.542500000000e+02 -2.298949857096e-02 3.702864379604e-04 2.650034398660e+01
3.545000000000e+02 -2.313791812936e-02 3.712237131437e-04 2.651542469591e+01
3.547500000000e+02 -2.328817106338e-02 3.721134998392e-04 2.653023400072e+01
3.550000000000e+02 -2.343984803605e-02 3.729530797441e-04 2.654484124966e+01
3.552500000000e+02 -2.359257360807e-02 3.737404485131e-04 2.655931295350e+01
3.555000000000e+02 -2.374599679090e-02 3.744745287293e-04 2.657371238712e+01
3.557500000000e+02 -2.389978146659e-02 3.751549139816e-04 2.658809893170e+01
3.560000000000e+02 -2.405359575180e-02 3.757819017895e-04 2.660252779556e+01
3.562500000000e+02 -2.420710046600e-02 3.763563616789e-04 2.661704935193e+01
3.565000000000e+02 -2.435993750120e-02 3.768796191346e-04 2.663170875758e+01
3.567500000000e+02 -2.451171908003e-02 3.773535691114e-04 2.664654561939e+01
3.570000000000e+02 -2.466201645049e-02 3.777805201049e-04 2.666159341774e+01
3.572500000000e+02 -2.481035056035e-02 3.781631077698e-04 2.667687926104e+01
3.575000000000e+02 -2.495618406539e-02 3.785042309818e-04 2.669242371407e+01
3.577500000000e+02 -2.509891297865e-02 3.788069672061e-04 2.670824040166e+01
3.580000000000e+02 -2.523786204196e-02 3.790744548786e-04 2.672433600547e+01
3.582500000000e+02 -2.537228356875e-02 3.793098342118e-04 2.674071035816e+01
3.585000000000e+02 -2.550135500083e-02 3.795161860085e-04 2.675735631780e+01
3.587500000000e+02 -2.562418294787e-02 3.796964343583e-04 2.677426011416e+01
3.590000000000e+02 -2.573980824084e-02 3.798532870687e-04 2.679140155377e+01
3.592500000000e+02 -2.584721570027e-02 3.799892001760e-04 2.680875459157e+01
3.595000000000e+02 -2.594534361319e-02 3.801063043433e-04 2.682628756428e+01
3.597500000000e+02 -2.603309961739e-02 3.802063625595e-04 2.684396391436e+01
3.600000000000e+02 -2.610937790396e-02 3.802907671277e-04 2.686174272921e+01
3.602500000000e+02 -2.617308065032e-02 3.803605179311e-04 2.687957959993e+01
3.605000000000e+02 -2.622313930949e-02 3.804161857500e-04 2.689742704486e+01
3.607500000000e+02 -2.625854032916e-02 3.804579261905e-04 2.691523535071e+01
3.610000000000e+02 -2.627835200095e-02 3.804855029006e-04 2.693295341035e+01
3.612500000000e+02 -2.628174964090e-02 3.804983014396e-04 2.695052909978e+01
3.615000000000e+02 -2.626804273039e-02 3.804953787626e-04 2.696791007099e+01
3.617500000000e+02 -2.623669973126e-02 3.804755073357e-04 2.698504419119e+01
3.620000000000e+02 -2.618737081397e-02 3.804372097440e-04 2.700188019421e+01
3.622500000000e+02 -2.611990811698e-02 3.803788321724e-04 2.701836772623e+01
3.625000000000e+02 -2.603438285160e-02 3.802986251567e-04 2.703445774668e+01
3.627500000000e+02 -2.593109805632e-02 3.801948098886e-04 2.705010280641e+01
3.630000000000e+02 -2.581059891854e-02 3.800656499886e-04 2.706525676843e+01
3.632500000000e+02 -2.567367803086e-02 3.799095317195e-04 2.707987486078e+01
3.635000000000e+02 -2.552137550280e-02 3.797250390270e-04 2.709391364194e+01
3.637500000000e+02 -2.535497817368e-02 3.795110300981e-04 2.710733040568e+01
3.640000000000e+02 -2.517601200444e-02 3.792667092501e-04 2.712008297597e+01
3.642500000000e+02 -2.498623005022e-02 3.789916861497e-04 2.713212944647e+01
3.645000000000e+02 -2.478760042957e-02 3.786860402073e-04 2.714342742222e+01
3.647500000000e+02 -2.458228725361e-02 3.783503657150e-04 2.715393371755e+01
3.650000000000e+02 -2.437262731727e-02 3.779858023585e-04 2.716360405750e+01
3.652500000000e+02 -2.416110894225e-02 3.775940722170e-04 2.717239232587e+01
3.655000000000e+02 -2.395034007590e-02 3.771774764604e-04 2.718025062144e+01
3.657500000000e+02 -2.374302138110e-02 3.767389094571e-04 2.718712860635e+01
3.660000000000e+02 -2.354190896514e-02 3.762818239031e-04 2.719297373920e+01
3.662500000000e+02 -2.334978199618e-02 3.758102146636e-04 2.719773084853e+01
3.665000000000e+02 -2.316940108893e-02 3.753285546042e-04 2.720134258809e+01
3.667500000000e+02 -2.300347174157e-02 3.748417450764e-04 2.720374927043e+01
3.670000000000e+02 -2.285460030716e-02 3.743550238315e-04 2.720488956295e+01
3.672500000000e+02 -2.272525479643e-02 3.738738849867e-04 2.720470057195e+01
3.675000000000e+02 -2.261772104730e-02 3.734039654151e-04 2.720311876164e+01
3.677500000000e+02 -2.253406348451e-02 3.729509393460e-04 2.720008024758e+01
3.680000000000e+02 -2.247608435994e-02 3.725203882815e-04 2.719552188467e+01
3.682500000000e+02 -2.244528778426e-02 3.721176797981e-04 2.718938169657e+01
3.685000000000e+02 -2.244284549973e-02 3.717478331904e-04 2.718160004838e+01
3.687500000000e+02 -2.246956746594e-02 3.714153905605e-04 2.717212012413e+01
3.690000000000e+02 -2.252587813083e-02 3.711242940998e-04 2.716088909275e+01
3.692500000000e+02 -2.261179705204e-02 3.708777609029e-04 2.714785853911e+01
3.695000000000e+02 -2.272692877506e-02 3.706781932855e-04 2.713298554853e+01
3.697500000000e+02 -2.287045665329e-02 3.705270685872e-04 2.711623305442e+01
3.700000000000e+02 -2.304114674964e-02 3.704248659527e-04 2.709757054502e+01
3.702500000000e+02 -2.323736102502e-02 3.703710420216e-04 2.707697469818e+01
3.705000000000e+02 -2.345707423733e-02 3.703639644784e-04 2.705442948056e+01
3.707500000000e+02 -2.369790280981e-02 3.704009152229e-04 2.702992657326e+01
3.710000000000e+02 -2.395714220219e-02 3.704781219949e-04 2.700346572871e+01
3.712500000000e+02 -2.423180490298e-02 3.705907749376e-04 2.697505449391e+01
3.715000000000e+02 -2.451867441902e-02 3.707330622554e-04 2.694470866192e+01
3.717500000000e+02 -2.481435511358e-02 3.708984026594e-04 2.691245182091e+01
3.720000000000e+02 -2.511533278059e-02 3.710794670190e-04 2.687831538918e+01
3.722500000000e+02 -2.541803790025e-02 3.712683560686e-04 2.684233862385e+01
3.725000000000e+02 -2.571890416634e-02 3.714565827320e-04 2.680456803620e+01
3.727500000000e+02 -2.601443372586e-02 3.716353247221e-04 2.676505737487e+01
3.730000000000e+02 -2.630125747024e-02 3.717956471848e-04 2.672386721367e+01
3.732500000000e+02 -2.657619663101e-02 3.719286598217e-04 2.668106492539e+01
3.735000000000e+02 -2.683631346202e-02 3.720256507171e-04 2.663672396123e+01
3.737500000000e+02 -2.707896252736e-02 3.720782495414e-04 2.659092371968e+01
3.740000000000e+02 -2.730183579692e-02 3.720786915348e-04 2.654374942071e+01
3.742500000000e+02 -2.750299505720e-02 3.720198894546e-04 2.649529133516e+01
3.745000000000e+02 -2.768090278849e-02 3.718955749361e-04 2.644564462678e+01
3.747500000000e+02 -2.783444369711e-02 3.717004444273e-04 2.639490917154e+01
3.750000000000e+02 -2.796293557202e-02 3.714302594173e-04 2.634318873571e+01
3.752500000000e+02 -2.806613550818e-02 3.710819511228e-04 2.629059082574e+01
3.755000000000e+02 -2.814423693777e-02 3.706536883734e-04 2.623722609003e+01
3.757500000000e+02 -2.819785966489e-02 3.701449272315e-04 2.618320811018e+01
3.760000000000e+02 -2.822803166311e-02 3.695564132631e-04 2.612865248825e+01
3.762500000000e+02 -2.823616595798e-02 3.688901846035e-04 2.607367652351e+01
3.765000000000e+02 -2.822403025647e-02 3.681495436934e-04 2.601839885488e+01
3.767500000000e+02 -2.819371274144e-02 3.673390043949e-04 2.596293851843e+01
3.770000000000e+02 -2.814758276548e-02 3.664642107578e-04 2.590741464179e+01
3.772500000000e+02 -2.808824824621e-02 3.655318566370e-04 2.585194575568e+01
3.775000000000e+02 -2.801850901782e-02 3.645495713448e-04 2.579664948456e+01
3.777500000000e+02 -2.794130948805e-02 3.635257672134e-04 2.574164165553e+01
3.780000000000e+02 -2.785968914049e-02 3.624694940369e-04 2.568703597363e+01
3.782500000000e+02 -2.777673169450e-02 3.613903010586e-04 2.563294369041e+01
3.785000000000e+02 -2.769551701924e-02 3.602980912587e-04 2.557947276726e+01
3.787500000000e+02 -2.761907092011e-02 3.592029513602e-04 2.552672785924e+01
3.790000000000e+02 -2.755032096872e-02 3.581149874464e-04 2.547480953660e+01
3.792500000000e+02 -2.749205082907e-02 3.570441422804e-04 2.542381404899e+01
3.795000000000e+02 -2.744685828007e-02 3.560000646456e-04 2.537383306916e+01
3.797500000000e+02 -2.741712070525e-02 3.549919896173e-04 2.532495302899e+01
3.800000000000e+02 -2.740496109595e-02 3.540285988365e-04 2.527725487455e+01
3.802500000000e+02 -2.741221925869e-02 3.531178989799e-04 2.523081379752e+01
3.805000000000e+02 -2.744043140393e-02 3.522671479144e-04 2.518569851872e+01
3.807500000000e+02 -2.749080988902e-02 3.514827511204e-04 2.514197119868e+01
3.810000000000e+02 -2.756423414696e-02 3.507702227101e-04 2.509968665511e+01
3.812500000000e+02 -2.766124181780e-02 3.501341147160e-04 2.505889222773e+01
3.815000000000e+02 -2.778203070190e-02 3.495780134174e-04 2.501962697780e+01
3.817500000000e+02 -2.792646155666e-02 3.491045049746e-04 2.498192153022e+01
3.820000000000e+02 -2.809407062182e-02 3.487151604521e-04 2.494579728192e+01
3.822500000000e+02 -2.828408317596e-02 3.484105627137e-04 2.491126625893e+01
3.825000000000e+02 -2.849543551524e-02 3.481903399379e-04 2.487833038190e+01
3.827500000000e+02 -2.872679786796e-02 3.480531790572e-04 2.484698140220e+01
3.830000000000e+02 -2.897660401612e-02 3.479968772512e-04 2.481720028270e+01
3.832500000000e+02 -2.924308133595e-02 3.480183781271e-04 2.478895727884e+01
3.835000000000e+02 -2.952428586095e-02 3.481138533781e-04 2.476221150881e+01
3.837500000000e+02 -2.981813706858e-02 3.482787490981e-04 2.473691123864e+01
3.840000000000e+02 -3.012245559956e-02 3.485078722618e-04 2.471299370047e+01
3.842500000000e+02 -3.043499989696e-02 3.487954565890e-04 2.469038564439e+01
3.845000000000e+02 -3.075350405350e-02 3.491352446501e-04 2.466900346978e+01
3.847500000000e+02 -3.107571384204e-02 3.495205777547e-04 2.464875388092e+01
3.850000000000e+02 -3.139942195997e-02 3.499444927732e-04 2.462953468180e+01
3.852500000000e+02 -3.172250084918e-02 3.503998186828e-04 2.461123538631e+01
3.855000000000e+02 -3.204293378083e-02 3.508792928221e-04 2.459373827590e+01
3.857500000000e+02 -3.235884314406e-02 3.513756695341e-04 2.457691956552e+01
3.860000000000e+02 -3.266851475849e-02 3.518818231065e-04 2.456065033549e+01
3.862500000000e+02 -3.297042034063e-02 3.523908721400e-04 2.454479802437e+01
3.865000000000e+02 -3.326323493404e-02 3.528962557117e-04 2.452922750575e+01
3.867500000000e+02 -3.354585140962e-02 3.533918459131e-04 2.451380251224e+01
3.870000000000e+02 -3.381739155497e-02 3.538721312589e-04 2.449838702881e+01
3.872500000000e+02 -3.407721199731e-02 3.543322296030e-04 2.448284645820e+01
3.875000000000e+02 -3.432490755291e-02 3.547679846733e-04 2.446704897665e+01
3.877500000000e+02 -3.456031135166e-02 3.551760505567e-04 2.445086678188e+01
3.880000000000e+02 -3.478348916140e-02 3.555539431034e-04 2.443417711527e+01
3.882500000000e+02 -3.499473239447e-02 3.559000852182e-04 2.441686335190e+01
3.885000000000e+02 -3.519454839120e-02 3.562138179136e-04 2.439881593830e+01
3.887500000000e+02 -3.538364479612e-02 3.564953949327e-04 2.437993311813e+01
3.890000000000e+02 -3.556291528894e-02 3.567459618126e-04 2.436012163929e+01
3.892500000000e+02 -3.573342072634e-02 3.569677227708e-04 2.433929726410e+01
3.895000000000e+02 -3.589637114330e-02 3.571636821110e-04 2.431738518351e+01
3.897500000000e+02 -3.605310299999e-02 3.573375726004e-04 2.429432024538e+01
3.900000000000e+02 -3.620505967425e-02 3.574939340113e-04 2.427004710908e+01
3.902500000000e+02 -3.635377170356e-02 3.576375946973e-04 2.424452026559e+01
3.905000000000e+02 -3.650083390546e-02 3.577739244199e-04 2.421770393158e+01
3.907500000000e+02 -3.664788619657e-02 3.579087608684e-04 2.418957186903e+01
3.910000000000e+02 -3.679659451132e-02 3.580480943152e-04 2.416010711545e+01
3.912500000000e+02 -3.694863279779e-02 3.581980451599e-04 2.412930164507e+01
3.915000000000e+02 -3.710566517462e-02 3.583647475693e-04 2.409715597778e+01
3.917500000000e+02 -3.726933218949e-02 3.585542129281e-04 2.406367874846e+01
3.920000000000e+02 -3.744123696163e-02 3.587722199511e-04 2.402888625646e+01
3.922500000000e+02 -3.762293322250e-02 3.590242111430e-04 2.399280200285e+01
3.925000000000e+02 -3.781591470173e-02 3.593152119148e-04 2.395545622418e+01
3.927500000000e+02 -3.802160612388e-02 3.596497532382e-04 2.391688543900e+01
3.930000000000e+02 -3.824135313912e-02 3.600317953583e-04 2.387713202567e+01
3.932500000000e+02 -3.847641614517e-02 3.604647009338e-04 2.383624379040e+01
3.935000000000e+02 -3.872796208657e-02 3.609511897757e-04 2.379427359354e+01
3.937500000000e+02 -3.899705421061e-02 3.614932942940e-04 2.375127899499e+01
3.940000000000e+02 -3.928464722426e-02 3.620923577435e-04 2.370732190385e+01
3.942500000000e+02 -3.959157653128e-02 3.627490210892e-04 2.366246827575e+01
3.945000000000e+02 -3.991854587550e-02 3.634632018981e-04 2.361678781914e+01
3.947500000000e+02 -4.026612061617e-02 3.642341179874e-04 2.357035370385e+01
3.950000000000e+02 -4.063471285831e-02 3.650602808622e-04 2.352324228581e+01
3.952500000000e+02 -4.102456471274e-02 3.659394924537e-04 2.347553282656e+01
3.955000000000e+02 -4.143573864819e-02 3.668688665127e-04 2.342730719590e+01
3.957500000000e+02 -4.186809366492e-02 3.678448113758e-04 2.337864956678e+01
3.960000000000e+02 -4.232127436449e-02 3.688630163690e-04 2.332964608955e+01
3.962500000000e+02 -4.279468523047e-02 3.699185231296e-04 2.328038452308e+01
3.965000000000e+02 -4.328747841351e-02 3.710057387158e-04 2.323095386880e+01
3.967500000000e+02 -4.379852809644e-02 3.721183550066e-04 2.318144393781e+01
3.970000000000e+02 -4.432641975662e-02 3.732494289118e-04 2.313194493332e+01
3.972500000000e+02 -4.486942808846e-02 3.743913862221e-04 2.308254695856e+01
3.975000000000e+02 -4.542551047530e-02 3.755359943639e-04 2.303333957403e+01
3.977500000000e+02 -4.599229390328e-02 3.766745037525e-04 2.298441126126e+01
3.980000000000e+02 -4.656707646067e-02 3.777977378825e-04 2.293584897873e+01
3.982500000000e+02 -4.714682653726e-02 3.788961086868e-04 2.288773762776e+01
3.985000000000e+02 -4.772819752933e-02 3.799597186542e-04 2.284015964179e+01
3.987500000000e+02 -4.830754438524e-02 3.809784939231e-04 2.279319448483e+01
3.990000000000e+02 -4.888095369477e-02 3.819423531319e-04 2.274691831357e+01
3.992500000000e+02 -4.944428127501e-02 3.828413351136e-04 2.270140359802e+01
3.995000000000e+02 -4.999320068650e-02 3.836657621035e-04 2.265671877835e+01
3.997500000000e+02 -5.052326030900e-02 3.844064432226e-04 2.261292810446e+01
4.000000000000e+02 -5.102995268427e-02 3.850548591493e-04 2.257009134732e+01
4.002500000000e+02 -5.150878893223e-02 3.856033307858e-04 2.252826376106e+01
4.005000000000e+02 -5.195538295028e-02 3.860451981077e-04 2.248749597596e+01
4.007500000000e+02 -5.236554260981e-02 3.863749540947e-04 2.244783392919e+01
4.010000000000e+02 -5.273536054916e-02 3.865884457913e-04 2.240931898885e+01
4.012500000000e+02 -5.306131061757e-02 3.866830308924e-04 2.237198798081e+01
4.015000000000e+02 -5.334034490160e-02 3.866575399727e-04 2.233587323539e+01
4.017500000000e+02 -5.356998060527e-02 3.865123168304e-04 2.230100284131e+01
4.020000000000e+02 -5.374839118326e-02 3.862495246619e-04 2.226740064722e+01
4.022500000000e+02 -5.387447628207e-02 3.858728623307e-04 2.223508654516e+01
4.025000000000e+02 -5.394793067092e-02 3.853875345727e-04 2.220407656006e+01
4.027500000000e+02 -5.396929408523e-02 3.848002066048e-04 2.217438305065e+01
4.030000000000e+02 -5.393999111480e-02 3.841189745429e-04 2.214601478134e+01
4.032500000000e+02 -5.386234573609e-02 3.833528915725e-04 2.211897720120e+01
4.035000000000e+02 -5.373958540748e-02 3.825120291592e-04 2.209327253013e+01
4.037500000000e+02 -5.357582616069e-02 3.816073179647e-04 2.206889983398e+01
4.040000000000e+02 -5.337603249204e-02 3.806502942565e-04 2.204585530437e+01
4.042500000000e+02 -5.314596641453e-02 3.796528765489e-04 2.202413233236e+01
4.045000000000e+02 -5.289211819575e-02 3.786271956605e-04 2.200372159467e+01
4.047500000000e+02 -5.262161704058e-02 3.775854076928e-04 2.198461134509e+01
4.050000000000e+02 -5.234213333893e-02 3.765395372819e-04 2.196678750066e+01
4.052500000000e+02 -5.206176706523e-02 3.755013551426e-04 2.195023387035e+01
4.055000000000e+02 -5.178892808393e-02 3.744822765664e-04 2.193493225702e+01
4.057500000000e+02 -5.153220907431e-02 3.734932632806e-04 2.192086282954e+01
4.060000000000e+02 -5.130025601337e-02 3.725448334806e-04 2.190800425242e+01
4.062500000000e+02 -5.110163719612e-02 3.716470485950e-04 2.189633399440e+01
4.065000000000e+02 -5.094471114911e-02 3.708095352676e-04 2.188582847070e+01
4.067500000000e+02 -5.083750254261e-02 3.700415221929e-04 2.187646348289e+01
4.070000000000e+02 -5.078757980112e-02 3.693519056117e-04 2.186821440604e+01
4.072500000000e+02 -5.080193637463e-02 3.687493157296e-04 2.186105637271e+01
4.075000000000e+02 -5.088688900827e-02 3.682421748187e-04 2.185496470928e+01
4.077500000000e+02 -5.104797709923e-02 3.678387854470e-04 2.184991510315e+01
4.080000000000e+02 -5.128986908663e-02 3.675473425571e-04 2.184588374563e+01
4.082500000000e+02 -5.161629171638e-02 3.673759380926e-04 2.184284772262e+01
4.085000000000e+02 -5.202995808125e-02 3.673325512883e-04 2.184078511672e+01
4.087500000000e+02 -5.253250502076e-02 3.674249912340e-04 2.183967506594e+01
4.090000000000e+02 -5.312445770298e-02 3.676608118949e-04 2.183949807417e+01
4.092500000000e+02 -5.380518942675e-02 3.680471733405e-04 2.184023597821e+01
4.095000000000e+02 -5.457290398876e-02 3.685906742821e-04 2.184187206032e+01
4.097500000000e+02 -5.542461925782e-02 3.692971337841e-04 2.184439095451e+01
4.100000000000e+02 -5.635618414303e-02 3.701713821649e-04 2.184777882817e+01
4.102500000000e+02 -5.736228032936e-02 3.712169851753e-04 2.185202311385e+01
4.105000000000e+02 -5.843646541521e-02 3.724360008734e-04 2.185711265490e+01
4.107500000000e+02 -5.957120074763e-02 3.738286666057e-04 2.186303738526e+01
4.110000000000e+02 -6.075791883492e-02 3.753931733911e-04 2.186978842533e+01
4.112500000000e+02 -6.198707781360e-02 3.771253888266e-04 2.187735773918e+01
4.115000000000e+02 -6.324825327607e-02 3.790186693476e-04 2.188573818968e+01
4.117500000000e+02 -6.453022114781e-02 3.810636189580e-04 2.189492320391e+01
4.120000000000e+02 -6.582107346016e-02 3.832481021900e-04 2.190490678462e+01
4.122500000000e+02 -6.710833481931e-02 3.855571349037e-04 2.191568330766e+01
4.125000000000e+02 -6.837909597474e-02 3.879728143556e-04 2.192724734018e+01
4.127500000000e+02 -6.962016600656e-02 3.904744372722e-04 2.193959366883e+01
4.130000000000e+02 -7.081822992203e-02 3.930385988389e-04 2.195271706633e+01
4.132500000000e+02 -7.196002438554e-02 3.956394862850e-04 2.196661236912e+01
4.135000000000e+02 -7.303252114330e-02 3.982491760991e-04 2.198127429768e+01
4.137500000000e+02 -7.402311962828e-02 4.008380011387e-04 2.199669757517e+01
4.140000000000e+02 -7.491984890288e-02 4.033748693128e-04 2.201287680260e+01
4.142500000000e+02 -7.571156782858e-02 4.058278622484e-04 2.202980660805e+01
4.145000000000e+02 -7.638817358148e-02 4.081647432209e-04 2.204748156814e+01
4.147500000000e+02 -7.694079714167e-02 4.103535207035e-04 2.206589637000e+01
4.150000000000e+02 -7.736199723559e-02 4.123630064794e-04 2.208504583247e+01
4.152500000000e+02 -7.764594393720e-02 4.141633914228e-04 2.210492492760e+01
4.155000000000e+02 -7.778857455178e-02 4.157268370076e-04 2.212552895183e+01
4.157500000000e+02 -7.778773659774e-02 4.170280193461e-04 2.214685354993e+01
4.160000000000e+02 -7.764330558481e-02 4.180446495559e-04 2.216889472514e+01
4.162500000000e+02 -7.735725903289e-02 4.187579627761e-04 2.219164900113e+01
4.165000000000e+02 -7.693372741195e-02 4.191531363253e-04 2.221511341886e+01
4.167500000000e+02 -7.637900909497e-02 4.192196478877e-04 2.223928550060e+01
4.170000000000e+02 -7.570152877238e-02 4.189515735091e-04 2.226416341100e+01
4.172500000000e+02 -7.491177912947e-02 4.183478020262e-04 2.228974579659e+01
4.175000000000e+02 -7.402219643608e-02 4.174121575928e-04 2.231603191594e+01
4.177500000000e+02 -7.304701254998e-02 4.161536601886e-04 2.234302152865e+01
4.180000000000e+02 -7.200205892614e-02 4.145862212973e-04 2.237071490999e+01
4.182500000000e+02 -7.090454291064e-02 4.127287005981e-04 2.239911269938e+01
4.185000000000e+02 -6.977277309445e-02 4.106048083868e-04 2.242821598758e+01
4.187500000000e+02 -6.862587402910e-02 4.082424947010e-04 2.245802616042e+01
4.190000000000e+02 -6.748346498448e-02 4.056738343007e-04 2.248854487555e+01
4.192500000000e+02 -6.636533199776e-02 4.029347426580e-04 2.251977388263e+01
4.195000000000e+02 -6.529107434018e-02 4.000644314490e-04 2.255171510047e+01
4.197500000000e+02 -6.427976004983e-02 3.971049368366e-04 2.258437046006e+01
4.200000000000e+02 -6.334958451935e-02 3.941005064373e-04 2.261774173177e+01
4.202500000000e+02 -6.251753394629e-02 3.910969795947e-04 2.265183059546e+01
4.205000000000e+02 -6.179907752004e-02 3.881412072318e-04 2.268663844114e+01
4.207500000000e+02 -6.120788264721e-02 3.852804176176e-04 2.272216631085e+01
4.210000000000e+02 -6.075556253478e-02 3.825615466958e-04 2.275841468421e+01
4.212500000000e+02 -6.045146730537e-02 3.800304666361e-04 2.279538351697e+01
4.215000000000e+02 -6.030251468152e-02 3.777313580026e-04 2.283307199874e+01
4.217500000000e+02 -6.031307209587e-02 3.757059152326e-04 2.287147845662e+01
4.220000000000e+02 -6.048487940578e-02 3.739926564066e-04 2.291060010016e+01
4.222500000000e+02 -6.081704002381e-02 3.726262986447e-04 2.295043298393e+01
4.225000000000e+02 -6.130604662515e-02 3.716371183262e-04 2.299097172051e+01
4.227500000000e+02 -6.194586680451e-02 3.710503356274e-04 2.303220931049e+01
4.230000000000e+02 -6.272806111078e-02 3.708855885064e-04 2.307413683792e+01
4.232500000000e+02 -6.364197229918e-02 3.711564436969e-04 2.311674335284e+01
4.235000000000e+02 -6.467493111538e-02 3.718700291956e-04 2.316001555660e+01
4.237500000000e+02 -6.581249014844e-02 3.730266853036e-04 2.320393749827e+01
4.240000000000e+02 -6.703871881106e-02 3.746197599442e-04 2.324849042226e+01
4.242500000000e+02 -6.833648891350e-02 3.766354865102e-04 2.329365246166e+01
4.245000000000e+02 -6.968777308718e-02 3.790530807606e-04 2.333939836194e+01
4.247500000000e+02 -7.107398322459e-02 3.818447950139e-04 2.338569934567e+01
4.250000000000e+02 -7.247627869652e-02 3.849761802564e-04 2.343252287438e+01
4.252500000000e+02 -7.387587009921e-02 3.884064551723e-04 2.347983247137e+01
4.255000000000e+02 -7.525432831928e-02 3.920889325217e-04 2.352758763610e+01
4.257500000000e+02 -7.659387485244e-02 3.959718517884e-04 2.357574379425e+01
4.260000000000e+02 -7.787762303186e-02 3.999990113407e-04 2.362425223125e+01
4.262500000000e+02 -7.908983170965e-02 4.041106073261e-04 2.367306018418e+01
4.265000000000e+02 -8.021610042150e-02 4.082441794251e-04 2.372211092283e+01
4.267500000000e+02 -8.124353713494e-02 4.123353584241e-04 2.377134390197e+01
4.270000000000e+02 -8.216091136500e-02 4.163193242651e-04 2.382069501349e+01
4.272500000000e+02 -8.295874613176e-02 4.201318655778e-04 2.387009684417e+01
4.275000000000e+02 -8.362940365732e-02 4.237105387134e-04 2.391947902496e+01
4.277500000000e+02 -8.416711486409e-02 4.269956706896e-04 2.396876860828e+01
4.280000000000e+02 -8.456799793932e-02 4.299316355609e-04 2.401789049253e+01
4.282500000000e+02 -8.483003465793e-02 4.324678249699e-04 2.406676789390e+01
4.285000000000e+02 -8.495303166562e-02 4.345597425148e-04 2.411532281122e+01
4.287500000000e+02 -8.493855497225e-02 4.361696776724e-04 2.416347656895e+01
4.290000000000e+02 -8.478984818042e-02 4.372677263940e-04 2.421115028415e+01
4.292500000000e+02 -8.451173873621e-02 4.378323191825e-04 2.425826545662e+01
4.295000000000e+02 -8.411053065153e-02 4.378507778372e-04 2.430474442454e+01
4.297500000000e+02 -8.359389028603e-02 4.373195968564e-04 2.435051089772e+01
4.300000000000e+02 -8.297073212836e-02 4.362445968003e-04 2.439549052001e+01
4.302500000000e+02 -8.225109229571e-02 4.346409399779e-04 2.443961126527e+01
4.305000000000e+02 -8.144600817632e-02 4.325329152811e-04 2.448280394975e+01
4.307500000000e+02 -8.056740100369e-02 4.299536667401e-04 2.452500277460e+01
4.310000000000e+02 -7.962794743122e-02 4.269445925213e-04 2.456614561794e+01
4.312500000000e+02 -7.864096685028e-02 4.235546922564e-04 2.460617466570e+01
4.315000000000e+02 -7.762029436303e-02 4.198397674103e-04 2.464503667586e+01
4.317500000000e+02 -7.658016101334e-02 4.158614942916e-04 2.468268347857e+01
4.320000000000e+02 -7.553507005287e-02 4.116864192489e-04 2.471907251313e+01
4.322500000000e+02 -7.449965846129e-02 4.073847972161e-04 2.475416704102e+01
4.325000000000e+02 -7.348856534800e-02 4.030294453131e-04 2.478793686262e+01
4.327500000000e+02 -7.251627407022e-02 3.986944946633e-04 2.482035850512e+01
4.330000000000e+02 -7.159695801977e-02 3.944541957325e-04 2.485141582709e+01
4.332500000000e+02 -7.074430663744e-02 3.903816290903e-04 2.488110038226e+01
4.335000000000e+02 -6.997134516106e-02 3.865475775015e-04 2.490941202410e+01
4.337500000000e+02 -6.929023868997e-02 3.830192773850e-04 2.493635907622e+01
4.340000000000e+02 -6.871209388120e-02 3.798593069361e-04 2.496195883769e+01
4.342500000000e+02 -6.824675669304e-02 3.771246194069e-04 2.498623805930e+01
4.345000000000e+02 -6.790260646951e-02 3.748654483108e-04 2.500923296652e+01
4.347500000000e+02 -6.768636176324e-02 3.731247146111e-04 2.503098957808e+01
4.350000000000e+02 -6.760289925834e-02 3.719372641700e-04 2.505156397868e+01
4.352500000000e+02 -6.765508960000e-02 3.713291974157e-04 2.507102202671e+01
4.355000000000e+02 -6.784366622411e-02 3.713175057967e-04 2.508943939448e+01
4.357500000000e+02 -6.816712506914e-02 3.719098030652e-04 2.510690144939e+01
4.360000000000e+02 -6.862166519431e-02 3.731042364577e-04 2.512350259610e+01
4.362500000000e+02 -6.920117179556e-02 3.748895465266e-04 2.513934594583e+01
4.365000000000e+02 -6.989724773950e-02 3.772452304130e-04 2.515454255398e+01
4.367500000000e+02 -7.069928717805e-02 3.801419383668e-04 2.516921080843e+01
4.370000000000e+02 -7.159460537224e-02 3.835419027061e-04 2.518347524108e+01
4.372500000000e+02 -7.256860558041e-02 3.873995794417e-04 2.519746564300e+01
4.375000000000e+02 -7.360498733995e-02 3.916623873431e-04 2.521131605852e+01
4.377500000000e+02 -7.468600102593e-02 3.962715045992e-04 2.522516335080e+01
4.380000000000e+02 -7.579272767329e-02 4.011628105057e-04 2.523914607824e+01
4.382500000000e+02 -7.690537598052e-02 4.062678383297e-04 2.525340335024e+01
4.385000000000e+02 -7.800362204808e-02 4.115148261384e-04 2.526807329745e+01
4.387500000000e+02 -7.906694075586e-02 4.168297563363e-04 2.528329193610e+01
4.390000000000e+02 -8.007493944920e-02 4.221374199648e-04 2.529919205089e+01
4.392500000000e+02 -8.100772073450e-02 4.273625607433e-04 2.531590173152e+01
4.395000000000e+02 -8.184618855621e-02 4.324307638749e-04 2.533354357717e+01
4.397500000000e+02 -8.257239351948e-02 4.372695919046e-04 2.535223336912e+01
4.400000000000e+02 -8.316982530908e-02 4.418095333483e-04 2.537207922103e+01
4.402500000000e+02 -8.362367466849e-02 4.459848221383e-04 2.539318082496e+01
4.405000000000e+02 -8.392111595274e-02 4.497344224658e-04 2.541562837272e+01
4.407500000000e+02 -8.405149172527e-02 4.530026176743e-04 2.543950217716e+01
4.410000000000e+02 -8.400653721192e-02 4.557398693517e-04 2.546487171864e+01
4.412500000000e+02 -8.378049997258e-02 4.579032558393e-04 2.549179544599e+01
4.415000000000e+02 -8.337029413705e-02 4.594571876694e-04 2.552031996493e+01
4.417500000000e+02 -8.277554866550e-02 4.603736264196e-04 2.555048001799e+01
4.420000000000e+02 -8.199868550974e-02 4.606326328055e-04 2.558229784526e+01
4.422500000000e+02 -8.104491521902e-02 4.602225464385e-04 2.561578307475e+01
4.425000000000e+02 -7.992220100937e-02 4.591401109957e-04 2.565093271339e+01
4.427500000000e+02 -7.864122077037e-02 4.573907809620e-04 2.568773066864e+01
4.430000000000e+02 -7.721523893999e-02 4.549885471809e-04 2.572614814810e+01
4.432500000000e+02 -7.565999601492e-02 4.519560866294e-04 2.576614323578e+01
4.435000000000e+02 -7.399351270656e-02 4.483244633866e-04 2.580766147298e+01
4.437500000000e+02 -7.223590018295e-02 4.441330977608e-04 2.585063555198e+01
4.440000000000e+02 -7.040910113801e-02 4.394293275927e-04 2.589498609590e+01
4.442500000000e+02 -6.853662386318e-02 4.342680664378e-04 2.594062147114e+01
4.445000000000e+02 -6.664322233290e-02 4.287115047370e-04 2.598743879495e+01
4.447500000000e+02 -6.475456187437e-02 4.228284990237e-04 2.603532396089e+01
4.450000000000e+02 -6.289684691204e-02 4.166938412365e-04 2.608415247844e+01
4.452500000000e+02 -6.109643406551e-02 4.103873980714e-04 2.613379044923e+01
4.455000000000e+02 -5.937941721969e-02 4.039932773087e-04 2.618409490352e+01
4.457500000000e+02 -5.777120245159e-02 3.975989584747e-04 2.623491495031e+01
4.460000000000e+02 -5.629608175909e-02 3.912942067918e-04 2.628609304121e+01
4.462500000000e+02 -5.497678239549e-02 3.851698064242e-04 2.633746546900e+01
4.465000000000e+02 -5.383405639117e-02 3.793164207185e-04 2.638886420786e+01
4.467500000000e+02 -5.288624491098e-02 3.738231318085e-04 2.644011756795e+01
4.470000000000e+02 -5.214889519679e-02 3.687760976588e-04 2.649105173469e+01
4.472500000000e+02 -5.163441359603e-02 3.642572558056e-04 2.654149237409e+01
4.475000000000e+02 -5.135172667621e-02 3.603426741645e-04 2.659126542924e+01
4.477500000000e+02 -5.130605215242e-02 3.571014446459e-04 2.664019917177e+01
4.480000000000e+02 -5.149867694686e-02 3.545940908917e-04 2.668812503651e+01
4.482500000000e+02 -5.192684641358e-02 3.528714901378e-04 2.673487933983e+01
4.485000000000e+02 -5.258371130761e-02 3.519736857102e-04 2.678030448340e+01
4.487500000000e+02 -5.345837182176e-02 3.519291113100e-04 2.682425056303e+01
4.490000000000e+02 -5.453597664331e-02 3.527536025364e-04 2.686657616857e+01
4.492500000000e+02 -5.579793544659e-02 3.544499852041e-04 2.690714978638e+01
4.495000000000e+02 -5.722220193203e-02 3.570078859287e-04 2.694585105241e+01
4.497500000000e+02 -5.878362853047e-02 3.604034300485e-04 2.698257130399e+01
4.500000000000e+02 -6.045440729763e-02 3.645996223546e-04 2.701721461220e+01
4.502500000000e+02 -6.220456353589e-02 3.695468267527e-04 2.704969861020e+01
4.505000000000e+02 -6.400251336127e-02 3.751833578332e-04 2.707995467815e+01
4.507500000000e+02 -6.581565604742e-02 3.814366003618e-04 2.710792852732e+01
4.510000000000e+02 -6.761100358815e-02 3.882241328962e-04 2.713358028223e+01
4.512500000000e+02 -6.935580502616e-02 3.954551881926e-04 2.715688467200e+01
4.515000000000e+02 -7.101820117863e-02 4.030320745563e-04 2.717783059608e+01
4.517500000000e+02 -7.256783753076e-02 4.108519385677e-04 2.719642094487e+01
4.520000000000e+02 -7.397643287043e-02 4.188085095219e-04 2.721267220433e+01
4.522500000000e+02 -7.521834283107e-02 4.267938779412e-04 2.722661358117e+01
4.525000000000e+02 -7.627101899353e-02 4.347003319521e-04 2.723828632918e+01
4.527500000000e+02 -7.711539297098e-02 4.424220794976e-04 2.724774294237e+01
4.530000000000e+02 -7.773622065655e-02 4.498570153422e-04 2.725504588816e+01
4.532500000000e+02 -7.812226376724e-02 4.569081884454e-04 2.726026676820e+01
4.535000000000e+02 -7.826644337036e-02 4.634853529141e-04 2.726348491752e+01
4.537500000000e+02 -7.816584332881e-02 4.695061676124e-04 2.726478631723e+01
4.540000000000e+02 -7.782163989279e-02 4.748973092506e-04 2.726426228490e+01
4.542500000000e+02 -7.723891467952e-02 4.795952105244e-04 2.726200836127e+01
4.545000000000e+02 -7.642642501116e-02 4.835469236554e-04 2.725812287509e+01
4.547500000000e+02 -7.539623467602e-02 4.867102835412e-04 2.725270599321e+01
4.550000000000e+02 -7.416334752025e-02 4.890543936112e-04 2.724585836649e+01
4.552500000000e+02 -7.274522413439e-02 4.905593309102e-04 2.723768029518e+01
4.555000000000e+02 -7.116132543320e-02 4.912162258961e-04 2.722827052951e+01
4.557500000000e+02 -6.943257967885e-02 4.910266201864e-04 2.721772561120e+01
4.560000000000e+02 -6.758089853606e-02 4.900022193684e-04 2.720613886558e+01
4.562500000000e+02 -6.562865888927e-02 4.881639516584e-04 2.719359994681e+01
4.565000000000e+02 -6.359824961372e-02 4.855414335199e-04 2.718019406578e+01
4.567500000000e+02 -6.151163155178e-02 4.821720240272e-04 2.716600160940e+01
4.570000000000e+02 -5.938994691185e-02 4.780998444352e-04 2.715109784510e+01
4.572500000000e+02 -5.725320366437e-02 4.733750265339e-04 2.713555246875e+01
4.575000000000e+02 -5.511999183660e-02 4.680525623526e-04 2.711942962477e+01
4.577500000000e+02 -5.300729040202e-02 4.621915409784e-04 2.710278759804e+01
4.580000000000e+02 -5.093031047679e-02 4.558540803835e-04 2.708567898377e+01
4.582500000000e+02 -4.890242277044e-02 4.491045796370e-04 2.706815051155e+01
4.585000000000e+02 -4.693511575936e-02 4.420088004390e-04 2.705024331258e+01
4.587500000000e+02 -4.503802628560e-02 4.346331729475e-04 2.703199284995e+01
4.590000000000e+02 -4.321898833824e-02 4.270440752525e-04 2.701342923210e+01
4.592500000000e+02 -4.148413858403e-02 4.193072188346e-04 2.699457720234e+01
4.595000000000e+02 -3.983802315959e-02 4.114871411350e-04 2.697545647546e+01
4.597500000000e+02 -3.828374504018e-02 4.036466961709e-04 2.695608176302e+01
4.600000000000e+02 -3.682310717519e-02 3.958466753836e-04 2.693646301126e+01
4.602500000000e+02 -3.545675433341e-02 3.881455466308e-04 2.691660560926e+01
4.605000000000e+02 -3.418433477469e-02 3.805990915255e-04 2.689651043958e+01
4.607500000000e+02 -3.300463700846e-02 3.732602319209e-04 2.687617408134e+01
4.610000000000e+02 -3.191571478045e-02 3.661789498471e-04 2.685558898283e+01
4.612500000000e+02 -3.091502707019e-02 3.594019576242e-04 2.683474350114e+01
4.615000000000e+02 -2.999953008739e-02 3.529729191676e-04 2.681362213051e+01
4.617500000000e+02 -2.916579483296e-02 3.469320601870e-04 2.679220555603e+01
4.620000000000e+02 -2.841007855474e-02 3.413163733140e-04 2.677047087091e+01
4.622500000000e+02 -2.772841978870e-02 3.361593259796e-04 2.674839168311e+01
4.625000000000e+02 -2.711670120713e-02 3.314908702011e-04 2.672593833379e+01
4.627500000000e+02 -2.657070810756e-02 3.273374640243e-04 2.670307812535e+01
4.630000000000e+02 -2.608619601891e-02 3.237218075859e-04 2.667977554697e+01
4.632500000000e+02 -2.565893475559e-02 3.206628165136e-04 2.665599259947e+01
4.635000000000e+02 -2.528474680852e-02 3.181755702924e-04 2.663168913110e+01
4.637500000000e+02 -2.495955378932e-02 3.162709803047e-04 2.660682322486e+01
4.640000000000e+02 -2.467939985670e-02 3.149557529094e-04 2.658135165517e+01
4.642500000000e+02 -2.444046968840e-02 3.142322909906e-04 2.655523035325e+01
4.645000000000e+02 -2.423910475651e-02 3.140984049517e-04 2.652841496299e+01
4.647500000000e+02 -2.407179876323e-02 3.145470421587e-04 2.650086140667e+01
4.650000000000e+02 -2.393518747961e-02 3.155663474482e-04 2.647252646155e+01
4.652500000000e+02 -2.382602576779e-02 3.171394648104e-04 2.644336842572e+01
4.655000000000e+02 -2.374115208107e-02 3.192443921379e-04 2.641334773716e+01
4.657500000000e+02 -2.367744692554e-02 3.218539010242e-04 2.638242757878e+01
4.660000000000e+02 -2.363177493660e-02 3.249354860293e-04 2.635057456487e+01
4.662500000000e+02 -2.360092595137e-02 3.284514366036e-04 2.631775931342e+01
4.665000000000e+02 -2.358155411457e-02 3.323589193817e-04 2.628395696980e+01
4.667500000000e+02 -2.357010443345e-02 3.366101439620e-04 2.624914779674e+01
4.670000000000e+02 -2.356275400749e-02 3.411526731978e-04 2.621331759456e+01
4.672500000000e+02 -2.355535294631e-02 3.459296554198e-04 2.617645802535e+01
4.675000000000e+02 -2.354337353118e-02 3.508801669176e-04 2.613856700834e+01
4.677500000000e+02 -2.352187353723e-02 3.559398801335e-04 2.609964887764e+01
4.680000000000e+02 -2.348547981507e-02 3.610415552406e-04 2.605971444243e+01
4.682500000000e+02 -2.342838050015e-02 3.661157706683e-04 2.601878109830e+01
4.685000000000e+02 -2.334434913126e-02 3.710916289120e-04 2.597687268489e+01
4.687500000000e+02 -2.322677853201e-02 3.758974762243e-04 2.593401923636e+01
4.690000000000e+02 -2.306874722808e-02 3.804619028817e-04 2.589025679914e+01
4.692500000000e+02 -2.286310000780e-02 3.847145812175e-04 2.584562698450e+01
4.695000000000e+02 -2.260254285476e-02 3.885871047285e-04 2.580017645064e+01
4.697500000000e+02 -2.227977533360e-02 3.920141558000e-04 2.575395646927e+01
4.700000000000e+02 -2.188760387894e-02 3.949342411856e-04 2.570702217613e+01
4.702500000000e+02 -2.141910674589e-02 3.972908031378e-04 2.565943202369e+01
4.705000000000e+02 -2.086775807736e-02 3.990329253096e-04 2.561124695330e+01
4.707500000000e+02 -2.022760362283e-02 4.001163374317e-04 2.556252975057e+01
4.710000000000e+02 -1.949340191484e-02 4.005040743227e-04 2.551334425012e+01
4.712500000000e+02 -1.866075078933e-02 4.001672182613e-04 2.546375453964e+01
4.715000000000e+02 -1.772625715389e-02 3.990855317582e-04 2.541382431171e+01
4.717500000000e+02 -1.668761318916e-02 3.972477440265e-04 2.536361604318e+01
4.720000000000e+02 -1.554373796509e-02 3.946520027208e-04 2.531319039602e+01
4.722500000000e+02 -1.429484151274e-02 3.913059934931e-04 2.526260554869e+01
4.725000000000e+02 -1.294246239938e-02 3.872269601897e-04 2.521191658227e+01
4.727500000000e+02 -1.148954497603e-02 3.824416103786e-04 2.516117502349e+01
4.730000000000e+02 -9.940392693809e-03 3.769858001248e-04 2.511042832635e+01
4.732500000000e+02 -8.300698654734e-03 3.709041044063e-04 2.505971954049e+01
4.735000000000e+02 -6.577450067931e-03 3.642492970138e-04 2.500908694744e+01
4.737500000000e+02 -4.778871091777e-03 3.570814778470e-04 2.495856385143e+01
4.740000000000e+02 -2.914339176885e-03 3.494672255775e-04 2.490817842117e+01
4.742500000000e+02 -9.942150361040e-04 3.414788327217e-04 2.485795355289e+01
4.745000000000e+02 9.702646041520e-04 3.331931291426e-04 2.480790690230e+01
4.747500000000e+02 2.967172283386e-03 3.246904106205e-04 2.475805089477e+01
4.750000000000e+02 4.984086431248e-03 3.160533545514e-04 2.470839283485e+01
4.752500000000e+02 7.008256050403e-03 3.073657221045e-04 2.465893510661e+01
4.755000000000e+02 9.026818349843e-03 2.987113348156e-04 2.460967539311e+01
4.757500000000e+02 1.102701279098e-02 2.901729422168e-04 2.456060695192e+01
4.760000000000e+02 1.299636221600e-02 2.818309123113e-04 2.451171899401e+01
4.762500000000e+02 1.492289398829e-02 2.737625328189e-04 2.446299701794e+01
4.765000000000e+02 1.679531543392e-02 2.660409223663e-04 2.441442330333e+01
4.767500000000e+02 1.860319926663e-02 2.587341592389e-04 2.436597734429e+01
4.770000000000e+02 2.033715007792e-02 2.519046502463e-04 2.431763634032e+01
4.772500000000e+02 2.198894355164e-02 2.456083245706e-04 2.426937577952e+01
4.775000000000e+02 2.355165538529e-02 2.398943409149e-04 2.422116993911e+01
4.777500000000e+02 2.501976261513e-02 2.348045633998e-04 2.417299250842e+01
4.780000000000e+02 2.638922237785e-02 2.303732536667e-04 2.412481715503e+01
4.782500000000e+02 2.765751713474e-02 2.266269175438e-04 2.407661808521e+01
4.785000000000e+02 2.882368754456e-02 2.235841990201e-04 2.402837069387e+01
4.787500000000e+02 2.988832757723e-02 2.212559229115e-04 2.398005210084e+01
4.790000000000e+02 3.085354581647e-02 2.196452014481e-04 2.393164168702e+01
4.792500000000e+02 3.172292501645e-02 2.187475371301e-04 2.388312167413e+01
4.795000000000e+02 3.250143221472e-02 2.185509693789e-04 2.383447758715e+01
4.797500000000e+02 3.319530447048e-02 2.190364427224e-04 2.378569866419e+01
4.800000000000e+02 3.381193649319e-02 2.201780763585e-04 2.373677829763e+01
4.802500000000e+02 3.435972257077e-02 2.219434855108e-04 2.368771433091e+01
4.805000000000e+02 3.484788350198e-02 2.242941466284e-04 2.363850925909e+01
4.807500000000e+02 3.528629800964e-02 2.271858553665e-04 2.358917047174e+01
4.810000000000e+02 3.568529757445e-02 2.305691563515e-04 2.353971030558e+01
4.812500000000e+02 3.605546136792e-02 2.343897167573e-04 2.349014600271e+01
4.815000000000e+02 3.640741405704e-02 2.385888889859e-04 2.344049970208e+01
4.817500000000e+02 3.675160667556e-02 2.431041658295e-04 2.339079823763e+01
4.820000000000e+02 3.709811374119e-02 2.478696768528e-04 2.334107285490e+01
4.822500000000e+02 3.745642688082e-02 2.528169659041e-04 2.329135897149e+01
4.825000000000e+02 3.783526455168e-02 2.578752702431e-04 2.324169575671e+01
4.827500000000e+02 3.824240418652e-02 2.629721727325e-04 2.319212567762e+01
4.830000000000e+02 3.868451753830e-02 2.680344355389e-04 2.314269409406e+01
4.832500000000e+02 3.916704474978e-02 2.729885796521e-04 2.309344872699e+01
4.835000000000e+02 3.969408788321e-02 2.777616442668e-04 2.304443917224e+01
4.837500000000e+02 4.026835794557e-02 2.822818440966e-04 2.299571635041e+01
4.840000000000e+02 4.089111127057e-02 2.864794297243e-04 2.294733209508e+01
4.842500000000e+02 4.156215884945e-02 2.902874627312e-04 2.289933865921e+01
4.845000000000e+02 4.227992886725e-02 2.936426676457e-04 2.285178823990e+01
4.847500000000e+02 4.304149498047e-02 2.964862878468e-04 2.280473271695e+01
4.850000000000e+02 4.384274679594e-02 2.987648068074e-04 2.275822319519e+01
4.852500000000e+02 4.467848290706e-02 3.004307908597e-04 2.271230988544e+01
4.855000000000e+02 4.554265914704e-02 3.014435883683e-04 2.266704174634e+01
4.857500000000e+02 4.642854011821e-02 3.017701177756e-04 2.262246650643e+01
4.860000000000e+02 4.732901194168e-02 3.013854581513e-04 2.257863040106e+01
4.862500000000e+02 4.823678751361e-02 3.002733596884e-04 2.253557830299e+01
4.865000000000e+02 4.914471450295e-02 2.984266582735e-04 2.249335367598e+01
4.867500000000e+02 5.004609108003e-02 2.958476201024e-04 2.245199853456e+01
4.870000000000e+02 5.093490722521e-02 2.925480463427e-04 2.241155370663e+01
4.872500000000e+02 5.180615679731e-02 2.885493043341e-04 2.237205886785e+01
4.875000000000e+02 5.265613037315e-02 2.838822533991e-04 2.233355255114e+01
4.877500000000e+02 5.348261262355e-02 2.785868198203e-04 2.229607252323e+01
4.880000000000e+02 5.428515211885e-02 2.727116390310e-04 2.225965565776e+01
4.882500000000e+02 5.506521755501e-02 2.663133793858e-04 2.222433815059e+01
4.885000000000e+02 5.582632404235e-02 2.594558754937e-04 2.219015573671e+01
4.887500000000e+02 5.657415214808e-02 2.522093411754e-04 2.215714347439e+01
4.890000000000e+02 5.731654057001e-02 2.446491097792e-04 2.212533611005e+01
4.892500000000e+02 5.806347922722e-02 2.368546354489e-04 2.209476774422e+01
4.895000000000e+02 5.882698148610e-02 2.289080459520e-04 2.206547210214e+01
4.897500000000e+02 5.962091993818e-02 2.208928331835e-04 2.203748234401e+01
4.900000000000e+02 6.046078342453e-02 2.128925716953e-04 2.201083081550e+01
4.902500000000e+02 6.136335991841e-02 2.049895616734e-04 2.198554925913e+01
4.905000000000e+02 6.234636888546e-02 1.972635158399e-04 2.196166826370e+01
4.907500000000e+02 6.342803990335e-02 1.897901701719e-04 2.193921743689e+01
4.910000000000e+02 6.462664665765e-02 1.826400472828e-04 2.191822505855e+01
4.912500000000e+02 6.596000015582e-02 1.758774500321e-04 2.189871772341e+01
4.915000000000e+02 6.744493634492e-02 1.695593780511e-04 2.188072043787e+01
4.917500000000e+02 6.909677888562e-02 1.637346398315e-04 2.186425625192e+01
4.920000000000e+02 7.092879777734e-02 1.584433610670e-04 2.184934588444e+01
4.922500000000e+02 7.295170862294e-02 1.537161053083e-04 2.183600790681e+01
4.925000000000e+02 7.517315847591e-02 1.495737286808e-04 2.182425810132e+01
4.927500000000e+02 7.759729233462e-02 1.460272118032e-04 2.181410972903e+01
4.930000000000e+02 8.022432769580e-02 1.430776837898e-04 2.180557290854e+01
4.932500000000e+02 8.305023213887e-02 1.407165765200e-04 2.179865486029e+01
4.935000000000e+02 8.606644512166e-02 1.389260544850e-04 2.179335959205e+01
4.937500000000e+02 8.925968940595e-02 1.376795571310e-04 2.178968758818e+01
4.940000000000e+02 9.261189256492e-02 1.369425317801e-04 2.178763604934e+01
4.942500000000e+02 9.610018703732e-02 1.366733860298e-04 2.178719854349e+01
4.945000000000e+02 9.969702962217e-02 1.368245432759e-04 2.178836503473e+01
4.947500000000e+02 1.033704251279e-01 1.373435801298e-04 2.179112153119e+01
4.950000000000e+02 1.070842708394e-01 1.381745651637e-04 2.179545039363e+01
4.952500000000e+02 1.107988025188e-01 1.392593931920e-04 2.180133006252e+01
4.955000000000e+02 1.144711584591e-01 1.405391520617e-04 2.180873479558e+01
4.957500000000e+02 1.180560378379e-01 1.419555904690e-04 2.181763499977e+01
4.960000000000e+02 1.215064568978e-01 1.434525175691e-04 2.182799698273e+01
4.962500000000e+02 1.247745945697e-01 1.449771644688e-04 2.183978271358e+01
4.965000000000e+02 1.278126871045e-01 1.464814640264e-04 2.185295019737e+01
4.967500000000e+02 1.305739883267e-01 1.479232622968e-04 2.186745326087e+01
4.970000000000e+02 1.330137685289e-01 1.492673744974e-04 2.188324135496e+01
4.972500000000e+02 1.350902947785e-01 1.504864681945e-04 2.190025999569e+01
4.975000000000e+02 1.367658262569e-01 1.515616296930e-04 2.191845062167e+01
4.977500000000e+02 1.380075778649e-01 1.524828460880e-04 2.193775045499e+01
4.980000000000e+02 1.387885931360e-01 1.532492863621e-04 2.195809306436e+01
4.982500000000e+02 1.390885642429e-01 1.538692153966e-04 2.197940829488e+01
4.985000000000e+02 1.388945480928e-01 1.543598211016e-04 2.200162225122e+01
4.987500000000e+02 1.382015164029e-01 1.547466837742e-04 2.202465796992e+01
4.990000000000e+02 1.370127927411e-01 1.550628190632e-04 2.204843549043e+01
4.992500000000e+02 1.353403213578e-01 1.553476748245e-04 2.207287193216e+01
4.995000000000e+02 1.332047273232e-01 1.556459145114e-04 2.209788232668e+01
4.997500000000e+02 1.306352235878e-01 1.560058645169e-04 2.212337979502e+01
5.000000000000e+02 1.276693291513e-01 1.564778691308e-04 2.214927574109e+01
5.002500000000e+02 1.243523693823e-01 1.571124653866e-04 2.217548088852e+01
5.005000000000e+02 1.207368479626e-01 1.579586713985e-04 2.220190515260e+01
5.007500000000e+02 1.168815987621e-01 1.590620631805e-04 2.222845878361e+01
5.010000000000e+02 1.128508432428e-01 1.604629734899e-04 2.225505230330e+01
5.012500000000e+02 1.087130661884e-01 1.621945697536e-04 2.228159767598e+01
5.015000000000e+02 1.045398337859e-01 1.642815251799e-04 2.230800823912e+01
5.017500000000e+02 1.004044922554e-01 1.667384696542e-04 2.233419981787e+01
5.020000000000e+02 9.638084125704e-02 1.695688443525e-04 2.236009103316e+01
5.022500000000e+02 9.254178731522e-02 1.727641129048e-04 2.238560360441e+01
5.025000000000e+02 8.895798033335e-02 1.763030328312e-04 2.241066333374e+01
5.027500000000e+02 8.569651201049e-02 1.801514444111e-04 2.243520037026e+01
5.030000000000e+02 8.281967810648e-02 1.842625644544e-04 2.245914951242e+01
5.032500000000e+02 8.038381965381e-02 1.885774566798e-04 2.248245078217e+01
5.035000000000e+02 7.843827954090e-02 1.930258149290e-04 2.250505009074e+01
5.037500000000e+02 7.702452183126e-02 1.975272343865e-04 2.252689901572e+01
5.040000000000e+02 7.617536381195e-02 2.019926819553e-04 2.254795577209e+01
5.042500000000e+02 7.591442383074e-02 2.063264091288e-04 2.256818484527e+01
5.045000000000e+02 7.625569819746e-02 2.104279826824e-04 2.258755787661e+01
5.047500000000e+02 7.720337557818e-02 2.141946490939e-04 2.260605320610e+01
5.050000000000e+02 7.875178718196e-02 2.175237452845e-04 2.262365656640e+01
5.052500000000e+02 8.088557555359e-02 2.203152343702e-04 2.264036095600e+01
5.055000000000e+02 8.358004785499e-02 2.224741028659e-04 2.265616641763e+01
5.057500000000e+02 8.680165841229e-02 2.239129131519e-04 2.267108051142e+01
5.060000000000e+02 9.050868683495e-02 2.245543486266e-04 2.268511800287e+01
5.062500000000e+02 9.465205793363e-02 2.243332226803e-04 2.269830047530e+01
5.065000000000e+02 9.917624005262e-02 2.231984630429e-04 2.271065670767e+01
5.067500000000e+02 1.040203115278e-01 2.211146387593e-04 2.272222176896e+01
5.070000000000e+02 1.091190459956e-01 2.180633517775e-04 2.273303724522e+01
5.072500000000e+02 1.144040933565e-01 2.140441077146e-04 2.274315061722e+01
5.075000000000e+02 1.198051939535e-01 2.090747870262e-04 2.275261459409e+01
5.077500000000e+02 1.252513604206e-01 2.031916480213e-04 2.276148713567e+01
5.080000000000e+02 1.306720975630e-01 1.964487895436e-04 2.276983029014e+01
5.082500000000e+02 1.359985269741e-01 1.889177286509e-04 2.277771013260e+01
5.085000000000e+02 1.411644886839e-01 1.806859741041e-04 2.278519589999e+01
5.087500000000e+02 1.461075592392e-01 1.718554286165e-04 2.279235911626e+01
5.090000000000e+02 1.507699531375e-01 1.625408455190e-04 2.279927335264e+01
5.092500000000e+02 1.550993457064e-01 1.528672371220e-04 2.280601325783e+01
5.095000000000e+02 1.590495634019e-01 1.429676667829e-04 2.281265401110e+01
5.097500000000e+02 1.625811587068e-01 1.329805078126e-04 2.281927041784e+01
5.100000000000e+02 1.656618388555e-01 1.230468978179e-04 2.282593665619e+01
5.102500000000e+02 1.682667741394e-01 1.133080468860e-04 2.283272549390e+01
5.105000000000e+02 1.703787570916e-01 1.039024327514e-04 2.283970755076e+01
5.107500000000e+02 1.719882282667e-01 9.496320070124e-05 2.284695118666e+01
5.110000000000e+02 1.730931654859e-01 8.661573514796e-05 2.285452187658e+01
5.112500000000e+02 1.736988365769e-01 7.897537262173e-05 2.286248167375e+01
5.115000000000e+02 1.738174415021e-01 7.214529574000e-05 2.287088932329e+01
5.117500000000e+02 1.734676273790e-01 6.621480277761e-05 2.287979959135e+01
5.120000000000e+02 1.726739126704e-01 6.125778481582e-05 2.288926349139e+01
5.122500000000e+02 1.714660271389e-01 5.733165245774e-05 2.289932804976e+01
5.125000000000e+02 1.698781756464e-01 5.447663633742e-05 2.291003613694e+01
5.127500000000e+02 1.679482697571e-01 5.271523890588e-05 2.292142683352e+01
5.130000000000e+02 1.657171162623e-01 5.205228454900e-05 2.293353533308e+01
5.132500000000e+02 1.632276121128e-01 5.247521491786e-05 2.294639320999e+01
5.135000000000e+02 1.605239440262e-01 5.395484156316e-05 2.296002843675e+01
5.137500000000e+02 1.576508310741e-01 5.644623142638e-05 2.297446591849e+01
5.140000000000e+02 1.546528091259e-01 5.989006421457e-05 2.298972761798e+01
5.142500000000e+02 1.515735972720e-01 6.421422322856e-05 2.300583273378e+01
5.145000000000e+02 1.484555264423e-01 6.933547028684e-05 2.302279830700e+01
5.147500000000e+02 1.453390751723e-01 7.516152036864e-05 2.304063919658e+01
5.150000000000e+02 1.422624799675e-01 8.159300724576e-05 2.305936872481e+01
5.152500000000e+02 1.392614613819e-01 8.852574825281e-05 2.307899865404e+01
5.155000000000e+02 1.363690156792e-01 9.585284006527e-05 2.309953974736e+01
5.157500000000e+02 1.336153072903e-01 1.034668514844e-04 2.312100191827e+01
5.160000000000e+02 1.310276346282e-01 1.112619081193e-04 2.314339435509e+01
5.162500000000e+02 1.286304331784e-01 1.191355750350e-04 2.316672599047e+01
5.165000000000e+02 1.264453518947e-01 1.269906657745e-04 2.319100539335e+01
5.167500000000e+02 1.244913267547e-01 1.347367340821e-04 2.321624115757e+01
5.170000000000e+02 1.227846785897e-01 1.422913871777e-04 2.324244191715e+01
5.172500000000e+02 1.213392123019e-01 1.495812538680e-04 2.326961631463e+01
5.175000000000e+02 1.201662631068e-01 1.565426977648e-04 2.329777325615e+01
5.177500000000e+02 1.192747336126e-01 1.631222301507e-04 2.332692182313e+01
5.180000000000e+02 1.186710843164e-01 1.692765686533e-04 2.335707118472e+01
5.182500000000e+02 1.183592564041e-01 1.749724614608e-04 2.338823063148e+01
5.185000000000e+02 1.183405546079e-01 1.801862313321e-04 2.342040958657e+01
5.187500000000e+02 1.186134953898e-01 1.849029933736e-04 2.345361729600e+01
5.190000000000e+02 1.191735937596e-01 1.891158374319e-04 2.348786295886e+01
5.192500000000e+02 1.200131522910e-01 1.928248359144e-04 2.352315535197e+01
5.195000000000e+02 1.211210279985e-01 1.960358592729e-04 2.355950291069e+01
5.197500000000e+02 1.224824271708e-01 1.987593032365e-04 2.359691333860e+01
5.200000000000e+02 1.240787249769e-01 2.010089215055e-04 2.363539362543e+01
5.202500000000e+02 1.258873522968e-01 2.028009539724e-04 2.367494977944e+01
5.205000000000e+02 1.278817562516e-01 2.041529880887e-04 2.371558656672e+01
5.207500000000e+02 1.300314594904e-01 2.050830661831e-04 2.375730746569e+01
5.210000000000e+02 1.323022314586e-01 2.056090351931e-04 2.380011439634e+01
5.212500000000e+02 1.346563782700e-01 2.057480996280e-04 2.384400747175e+01
5.215000000000e+02 1.370531708332e-01 2.055165909351e-04 2.388898493412e+01
5.217500000000e+02 1.394493945499e-01 2.049299367334e-04 2.393504289888e+01
5.220000000000e+02 1.418000247317e-01 2.040028909468e-04 2.398217514075e+01
5.222500000000e+02 1.440590235862e-01 2.027498305861e-04 2.403037303543e+01
5.225000000000e+02 1.461802233661e-01 2.011851927093e-04 2.407962527857e+01
5.227500000000e+02 1.481182990597e-01 1.993242562203e-04 2.412991785714e+01
5.230000000000e+02 1.498297722055e-01 1.971838448168e-04 2.418123381196e+01
5.232500000000e+02 1.512740554735e-01 1.947830210536e-04 2.423355320859e+01
5.235000000000e+02 1.524144680364e-01 1.921437766709e-04 2.428685299303e+01
5.237500000000e+02 1.532192073169e-01 1.892916865498e-04 2.434110689586e+01
5.240000000000e+02 1.536622509294e-01 1.862563149841e-04 2.439628540877e+01
5.242500000000e+02 1.537241315965e-01 1.830716241595e-04 2.445235570529e+01
5.245000000000e+02 1.533925840478e-01 1.797760983902e-04 2.450928161819e+01
5.247500000000e+02 1.526630214496e-01 1.764126495775e-04 2.456702363316e+01
5.250000000000e+02 1.515388187162e-01 1.730283480626e-04 2.462553888828e+01
5.252500000000e+02 1.500314092280e-01 1.696738657641e-04 2.468478118565e+01
5.255000000000e+02 1.481601680043e-01 1.664027663140e-04 2.474470107355e+01
5.257500000000e+02 1.459520834779e-01 1.632706038233e-04 2.480524584186e+01
5.260000000000e+02 1.434412306941e-01 1.603338434667e-04 2.486635960538e+01
5.262500000000e+02 1.406680724740e-01 1.576486374975e-04 2.492798346572e+01
5.265000000000e+02 1.376785615771e-01 1.552696637088e-04 2.499005548646e+01
5.267500000000e+02 1.345231247180e-01 1.532488199428e-04 2.505251084413e+01
5.270000000000e+02 1.312555433024e-01 1.516339286111e-04 2.511528207231e+01
5.272500000000e+02 1.279317177549e-01 1.504676534955e-04 2.517829899492e+01
5.275000000000e+02 1.246084251762e-01 1.497864028345e-04 2.524148895536e+01
5.277500000000e+02 1.213420684461e-01 1.496193962185e-04 2.530477712132e+01
5.280000000000e+02 1.181874228491e-01 1.499880138788e-04 2.536808638469e+01
5.282500000000e+02 1.151964812065e-01 1.509052349593e-04 2.543133771110e+01
5.285000000000e+02 1.124173698590e-01 1.523753567280e-04 2.549445022279e+01
5.287500000000e+02 1.098934046768e-01 1.543938617205e-04 2.555734162154e+01
5.290000000000e+02 1.076622497168e-01 1.569476324959e-04 2.561992805745e+01
5.292500000000e+02 1.057552653682e-01 1.600152210670e-04 2.568212450566e+01
5.295000000000e+02 1.041970091532e-01 1.635673683089e-04 2.574384517039e+01
5.297500000000e+02 1.030048841260e-01 1.675677368351e-04 2.580500331293e+01
5.300000000000e+02 1.021889848374e-01 1.719736503077e-04 2.586551197178e+01
5.302500000000e+02 1.017520668053e-01 1.767370521027e-04 2.592528376214e+01
5.305000000000e+02 1.016896886218e-01 1.818054060651e-04 2.598423161930e+01
5.307500000000e+02 1.019904730925e-01 1.871227658815e-04 2.604226870295e+01
5.310000000000e+02 1.026364872086e-01 1.926308068847e-04 2.609930889256e+01
5.312500000000e+02 1.036037172698e-01 1.982697056232e-04 2.615526729311e+01
5.315000000000e+02 1.048626350000e-01 2.039790541231e-04 2.621006028449e+01
5.317500000000e+02 1.063788144700e-01 2.096989674501e-04 2.626360608154e+01
5.320000000000e+02 1.081135953506e-01 2.153706887498e-04 2.631582530129e+01
5.322500000000e+02 1.100247950580e-01 2.209372802904e-04 2.636664111461e+01
5.325000000000e+02 1.120674308571e-01 2.263442282513e-04 2.641597986579e+01
5.327500000000e+02 1.141944295647e-01 2.315400642323e-04 2.646377170245e+01
5.330000000000e+02 1.163574026880e-01 2.364767765027e-04 2.650995075666e+01
5.332500000000e+02 1.185073383352e-01 2.411101216647e-04 2.655445598078e+01
5.335000000000e+02 1.205953409606e-01 2.453999593902e-04 2.659723152564e+01
5.337500000000e+02 1.225733682881e-01 2.493104765137e-04 2.663822712496e+01
5.340000000000e+02 1.243948779184e-01 2.528106714164e-04 2.667739888849e+01
5.342500000000e+02 1.260155683928e-01 2.558743932570e-04 2.671470942695e+01
5.345000000000e+02 1.273939746485e-01 2.584804371096e-04 2.675012861869e+01
5.347500000000e+02 1.284921573586e-01 2.606128069690e-04 2.678363369397e+01
5.350000000000e+02 1.292762803736e-01 2.622609754928e-04 2.681520967584e+01
5.352500000000e+02 1.297171463403e-01 2.634201097326e-04 2.684484975299e+01
5.355000000000e+02 1.297907670362e-01 2.640911698752e-04 2.687255519662e+01
5.357500000000e+02 1.294787979908e-01 2.642811519732e-04 2.689833556225e+01
5.360000000000e+02 1.287689065575e-01 2.640033069901e-04 2.692220880684e+01
5.362500000000e+02 1.276551414058e-01 2.632771838751e-04 2.694420092412e+01
5.365000000000e+02 1.261381297869e-01 2.621287585266e-04 2.696434586065e+01
5.367500000000e+02 1.242251782904e-01 2.605904698508e-04 2.698268535708e+01
5.370000000000e+02 1.219303329110e-01 2.587010352308e-04 2.699926823444e+01
5.372500000000e+02 1.192742105914e-01 2.565053100197e-04 2.701415028056e+01
5.375000000000e+02 1.162837937020e-01 2.540538718187e-04 2.702739332174e+01
5.377500000000e+02 1.129920180731e-01 2.514025311098e-04 2.703906496906e+01
5.380000000000e+02 1.094372844539e-01 2.486116277296e-04 2.704923754108e+01
5.382500000000e+02 1.056627967668e-01 2.457451987515e-04 2.705798772549e+01
5.385000000000e+02 1.017158187719e-01 2.428699504685e-04 2.706539544439e+01
5.387500000000e+02 9.764680311841e-02 2.400541250323e-04 2.707154325456e+01
5.390000000000e+02 9.350843879116e-02 2.373661570565e-04 2.707651541993e+01
5.392500000000e+02 8.935465768337e-02 2.348732794870e-04 2.708039731279e+01
5.395000000000e+02 8.523955769106e-02 2.326401496777e-04 2.708327425794e+01
5.397500000000e+02 8.121635345908e-02 2.307273110984e-04 2.708523094823e+01
5.400000000000e+02 7.733631003673e-02 2.291897908803e-04 2.708635054918e+01
5.402500000000e+02 7.364775835350e-02 2.280756381623e-04 2.708671418506e+01
5.405000000000e+02 7.019511023741e-02 2.274248243625e-04 2.708639986391e+01
5.407500000000e+02 6.701801876158e-02 2.272681227497e-04 2.708548198618e+01
5.410000000000e+02 6.415065445995e-02 2.276261823485e-04 2.708403090721e+01
5.412500000000e+02 6.162104295700e-02 2.285091029179e-04 2.708211193888e+01
5.415000000000e+02 5.945064311405e-02 2.299159734319e-04 2.707978533571e+01
5.417500000000e+02 5.765398347553e-02 2.318350575009e-04 2.707710541333e+01
5.420000000000e+02 5.623852173231e-02 2.342440438163e-04 2.707412035740e+01
5.422500000000e+02 5.520464947122e-02 2.371106390782e-04 2.707087209866e+01
5.425000000000e+02 5.454581803543e-02 2.403936468001e-04 2.706739570684e+01
5.427500000000e+02 5.424884929254e-02 2.440440876582e-04 2.706371947465e+01
5.430000000000e+02 5.429436129360e-02 2.480066574307e-04 2.705986471218e+01
5.432500000000e+02 5.465731094964e-02 2.522212701812e-04 2.705584597463e+01
5.435000000000e+02 5.530763775834e-02 2.566248799744e-04 2.705167077540e+01
5.437500000000e+02 5.621099093731e-02 2.611531879225e-04 2.704733990341e+01
5.440000000000e+02 5.732949262806e-02 2.657423810857e-04 2.704284780367e+01
5.442500000000e+02 5.862257135352e-02 2.703308749501e-04 2.703818252063e+01
5.445000000000e+02 6.004777693006e-02 2.748608375625e-04 2.703332621256e+01
5.447500000000e+02 6.156158290423e-02 2.792795398457e-04 2.702825570203e+01
5.450000000000e+02 6.312020699637e-02 2.835405313323e-04 2.702294255808e+01
5.452500000000e+02 6.468030644970e-02 2.876045121605e-04 2.701735399535e+01
5.455000000000e+02 6.619971334705e-02 2.914399065990e-04 2.701145299390e+01
5.457500000000e+02 6.763797929754e-02 2.950232458035e-04 2.700519922992e+01
5.460000000000e+02 6.895695569783e-02 2.983391043268e-04 2.699854929486e+01
5.462500000000e+02 7.012121231720e-02 3.013798696934e-04 2.699145740639e+01
5.465000000000e+02 7.109835573648e-02 3.041452945702e-04 2.698387608209e+01
5.467500000000e+02 7.185934918853e-02 3.066417713258e-04 2.697575641713e+01
5.470000000000e+02 7.237866280197e-02 3.088814649765e-04 2.696704873345e+01
5.472500000000e+02 7.263435944506e-02 3.108813139918e-04 2.695770317993e+01
5.475000000000e+02 7.260818362980e-02 3.126618375159e-04 2.694766993046e+01
5.477500000000e+02 7.228552762930e-02 3.142460585684e-04 2.693689971264e+01
5.480000000000e+02 7.165534764305e-02 3.156584753271e-04 2.692534426413e+01
5.482500000000e+02 7.071014330623e-02 3.169238148042e-04 2.691295637356e+01
5.485000000000e+02 6.944579375319e-02 3.180663002064e-04 2.689969038650e+01
5.487500000000e+02 6.786147863801e-02 3.191085604423e-04 2.688550228989e+01
5.490000000000e+02 6.595959455418e-02 3.200709792714e-04 2.687034974877e+01
5.492500000000e+02 6.374560414198e-02 3.209713659903e-04 2.685419245135e+01
5.495000000000e+02 6.122801493085e-02 3.218244254030e-04 2.683699187952e+01
5.497500000000e+02 5.841825296875e-02 3.226417526893e-04 2.681871160811e+01
5.500000000000e+02 5.533066208484e-02 3.234317415747e-04 2.679931704525e+01
5.502500000000e+02 5.198243703358e-02 3.241998552458e-04 2.677877550581e+01
5.505000000000e+02 4.839357099083e-02 3.249489793480e-04 2.675705627220e+01
5.507500000000e+02 4.458684974118e-02 3.256798250569e-04 2.673413033486e+01
5.510000000000e+02 4.058776993352e-02 3.263915500925e-04 2.670997049111e+01
5.512500000000e+02 3.642447020115e-02 3.270824343378e-04 2.668455124571e+01
5.515000000000e+02 3.212759665501e-02 3.277504373334e-04 2.665784895230e+01
5.517500000000e+02 2.773016826422e-02 3.283938704872e-04 2.662984157825e+01
5.520000000000e+02 2.326733023373e-02 3.290119526933e-04 2.660050905444e+01
5.522500000000e+02 1.877609657218e-02 3.296053717551e-04 2.656983306604e+01
5.525000000000e+02 1.429498287733e-02 3.301766062555e-04 2.653779748583e+01
5.527500000000e+02 9.863603604564e-03 3.307304352740e-04 2.650438826848e+01
5.530000000000e+02 5.522178229090e-03 3.312739132374e-04 2.646959376164e+01
5.532500000000e+02 1.310985975497e-03 3.318162070524e-04 2.643340506522e+01
5.535000000000e+02 -2.730235850760e-03 3.323686239271e-04 2.639581599650e+01
5.537500000000e+02 -6.562938474606e-03 3.329441370777e-04 2.635682369818e+01
5.540000000000e+02 -1.015044147181e-02 3.335570823908e-04 2.631642863248e+01
5.542500000000e+02 -1.345862303851e-02 3.342224770290e-04 2.627463503944e+01
5.545000000000e+02 -1.645661119469e-02 3.349553950565e-04 2.623145113553e+01
5.547500000000e+02 -1.911744311934e-02 3.357701524951e-04 2.618688957244e+01
5.550000000000e+02 -2.141870370717e-02 3.366797137883e-04 2.614096741699e+01
5.552500000000e+02 -2.334308780229e-02 3.376948901278e-04 2.609370656529e+01
5.555000000000e+02 -2.487889605638e-02 3.388237365484e-04 2.604513384183e+01
5.557500000000e+02 -2.602043145837e-02 3.400709351678e-04 2.599528134699e+01
5.560000000000e+02 -2.676830945226e-02 3.414375093045e-04 2.594418624455e+01
5.562500000000e+02 -2.712963175442e-02 3.429204322639e-04 2.589189121176e+01
5.565000000000e+02 -2.711805285774e-02 3.445126642618e-04 2.583844413155e+01
5.567500000000e+02 -2.675371494211e-02 3.462032269747e-04 2.578389821831e+01
5.570000000000e+02 -2.606305249627e-02 3.479774704947e-04 2.572831208857e+01
5.572500000000e+02 -2.507847465587e-02 3.498176358946e-04 2.567174937224e+01
5.575000000000e+02 -2.383791971972e-02 3.517034661363e-04 2.561427870207e+01
5.577500000000e+02 -2.238431153334e-02 3.536130003533e-04 2.555597365431e+01
5.580000000000e+02 -2.076488941592e-02 3.555235231019e-04 2.549691225080e+01
5.582500000000e+02 -1.903046582583e-02 3.574125217305e-04 2.543717687249e+01
5.585000000000e+02 -1.723459693940e-02 3.592587178769e-04 2.537685388405e+01
5.587500000000e+02 -1.543273482879e-02 3.610431323067e-04 2.531603346388e+01
5.590000000000e+02 -1.368125606493e-02 3.627499991390e-04 2.525480901428e+01
5.592500000000e+02 -1.203654356907e-02 3.643677039959e-04 2.519327691293e+01
5.595000000000e+02 -1.055406594124e-02 3.658895890126e-04 2.513153619754e+01
5.597500000000e+02 -9.287381995535e-03 3.673144881724e-04 2.506968791974e+01
5.600000000000e+02 -8.287323049200e-03 3.686473101791e-04 2.500783494113e+01
5.602500000000e+02 -7.601058164464e-03 3.698991549326e-04 2.494608124712e+01
5.605000000000e+02 -7.271404123636e-03 3.710875205476e-04 2.488453165761e+01
5.607500000000e+02 -7.336045850774e-03 3.722359832962e-04 2.482329116866e+01
5.610000000000e+02 -7.826962722069e-03 3.733738970333e-04 2.476246451571e+01
5.612500000000e+02 -8.769960553772e-03 3.745358991976e-04 2.470215566130e+01
5.615000000000e+02 -1.018420779502e-02 3.757610412115e-04 2.464246718623e+01
5.617500000000e+02 -1.208199466619e-02 3.770919242862e-04 2.458349978625e+01
5.620000000000e+02 -1.446860954805e-02 3.785736782544e-04 2.452535172328e+01
5.622500000000e+02 -1.734223140973e-02 3.802527097746e-04 2.446811824578e+01
5.625000000000e+02 -2.069404812588e-02 3.821755214598e-04 2.441189106294e+01
5.627500000000e+02 -2.450847080518e-02 3.843874457115e-04 2.435675778446e+01
5.630000000000e+02 -2.876337092865e-02 3.869312442996e-04 2.430280141247e+01
5.632500000000e+02 -3.343053438668e-02 3.898458966573e-04 2.425009980384e+01
5.635000000000e+02 -3.847611717298e-02 3.931652473725e-04 2.419872518582e+01
5.637500000000e+02 -4.386118623344e-02 3.969168983523e-04 2.414874371708e+01
5.640000000000e+02 -4.954238430069e-02 4.011211945531e-04 2.410021499808e+01
5.642500000000e+02 -5.547256449994e-02 4.057902382490e-04 2.405319173495e+01
5.645000000000e+02 -6.160153881031e-02 4.109271713968e-04 2.400771930628e+01
5.647500000000e+02 -6.787679180259e-02 4.165256031186e-04 2.396383552132e+01
5.650000000000e+02 -7.424425985936e-02 4.225691694764e-04 2.392157025946e+01
5.652500000000e+02 -8.064906685043e-02 4.290313386564e-04 2.388094532983e+01
5.655000000000e+02 -8.703627839418e-02 4.358754297803e-04 2.384197426205e+01
5.657500000000e+02 -9.335162124075e-02 4.430547906110e-04 2.380466214824e+01
5.660000000000e+02 -9.954217403941e-02 4.505132954406e-04 2.376900566563e+01
5.662500000000e+02 -1.055570198290e-01 4.581859496747e-04 2.373499303429e+01
5.665000000000e+02 -1.113478480202e-01 4.659996888251e-04 2.370260402772e+01
5.667500000000e+02 -1.168695207440e-01 4.738745165126e-04 2.367181018204e+01
5.670000000000e+02 -1.220805679229e-01 4.817246610873e-04 2.364257493759e+01
5.672500000000e+02 -1.269436281230e-01 4.894598866486e-04 2.361485381136e+01
5.675000000000e+02 -1.314258441093e-01 4.969871303371e-04 2.358859483811e+01
5.677500000000e+02 -1.354991687051e-01 5.042119242409e-04 2.356373876291e+01
5.680000000000e+02 -1.391406380893e-01 5.110402310073e-04 2.354021963480e+01
5.682500000000e+02 -1.423325504629e-01 5.173799756216e-04 2.351796508680e+01
5.685000000000e+02 -1.450626101167e-01 5.231429111014e-04 2.349689703277e+01
5.687500000000e+02 -1.473239861472e-01 5.282461823166e-04 2.347693217451e+01
5.690000000000e+02 -1.491153143288e-01 5.326138767589e-04 2.345798251545e+01
5.692500000000e+02 -1.504406510266e-01 5.361787023049e-04 2.343995620462e+01
5.695000000000e+02 -1.513093542825e-01 5.388833042145e-04 2.342275814514e+01
5.697500000000e+02 -1.517359099129e-01 5.406814472739e-04 2.340629060479e+01
5.700000000000e+02 -1.517397216371e-01 5.415391229520e-04 2.339045417546e+01
5.702500000000e+02 -1.513448296912e-01 5.414355471875e-04 2.337514839512e+01
5.705000000000e+02 -1.505795992617e-01 5.403638734576e-04 2.336027261151e+01
5.707500000000e+02 -1.494763677580e-01 5.383316299730e-04 2.334572656869e+01
5.710000000000e+02 -1.480710426051e-01 5.353609532907e-04 2.333141145471e+01
5.712500000000e+02 -1.464026750719e-01 5.314883755325e-04 2.331723053009e+01
5.715000000000e+02 -1.445130195841e-01 5.267649203198e-04 2.330308971044e+01
5.717500000000e+02 -1.424460358005e-01 5.212557100654e-04 2.328889863284e+01
5.720000000000e+02 -1.402474162154e-01 5.150392502561e-04 2.327457090286e+01
5.722500000000e+02 -1.379640624087e-01 5.082067909697e-04 2.326002511239e+01
5.725000000000e+02 -1.356435813225e-01 5.008611614057e-04 2.324518525527e+01
5.727500000000e+02 -1.333337912386e-01 4.931155668852e-04 2.322998105075e+01
5.730000000000e+02 -1.310821884479e-01 4.850922525407e-04 2.321434877694e+01
5.732500000000e+02 -1.289354713561e-01 4.769210166796e-04 2.319823148651e+01
5.735000000000e+02 -1.269390802926e-01 4.687376089022e-04 2.318157910877e+01
5.737500000000e+02 -1.251367116132e-01 4.606819387620e-04 2.316434911136e+01
5.740000000000e+02 -1.235699026672e-01 4.528962660102e-04 2.314650647148e+01
5.742500000000e+02 -1.222776627270e-01 4.455233833981e-04 2.312802355271e+01
5.745000000000e+02 -1.212960607012e-01 4.387045455846e-04 2.310888057003e+01
5.747500000000e+02 -1.206579215842e-01 4.325776350920e-04 2.308906533294e+01
5.750000000000e+02 -1.203925582432e-01 4.272752228170e-04 2.306857289713e+01
5.752500000000e+02 -1.205254650155e-01 4.229224947824e-04 2.304740593690e+01
5.755000000000e+02 -1.210781683393e-01 4.196355405176e-04 2.302557389238e+01
5.757500000000e+02 -1.220679909462e-01 4.175194122141e-04 2.300309332320e+01
5.760000000000e+02 -1.235079772893e-01 4.166665713177e-04 2.297998694798e+01
5.762500000000e+02 -1.254067430404e-01 4.171552099460e-04 2.295628384526e+01
5.765000000000e+02 -1.277684397136e-01 4.190479087523e-04 2.293201874394e+01
5.767500000000e+02 -1.305927092941e-01 4.223903884323e-04 2.290723177186e+01
5.770000000000e+02 -1.338747090247e-01 4.272104875485e-04 2.288196769981e+01
5.772500000000e+02 -1.376050941857e-01 4.335172733044e-04 2.285627606434e+01
5.775000000000e+02 -1.417701238813e-01 4.413005308924e-04 2.283021007215e+01
5.777500000000e+02 -1.463516981383e-01 4.505304884287e-04 2.280382679064e+01
5.780000000000e+02 -1.513275131516e-01 4.611578214358e-04 2.277718605946e+01
5.782500000000e+02 -1.566711626741e-01 4.731138189858e-04 2.275035067261e+01
5.785000000000e+02 -1.623523462157e-01 4.863109327654e-04 2.272338530694e+01
5.787500000000e+02 -1.683370392219e-01 5.006435576833e-04 2.269635670425e+01
5.790000000000e+02 -1.745877582159e-01 5.159893188595e-04 2.266933269992e+01
5.792500000000e+02 -1.810638145148e-01 5.322103727991e-04 2.264238202772e+01
5.795000000000e+02 -1.877216191730e-01 5.491549896871e-04 2.261557411388e+01
5.797500000000e+02 -1.945150352506e-01 5.666593506712e-04 2.258897814258e+01
5.800000000000e+02 -2.013957375170e-01 5.845496812968e-04 2.256266315604e+01
5.802500000000e+02 -2.083136276168e-01 6.026444415665e-04 2.253669741478e+01
5.805000000000e+02 -2.152172739114e-01 6.207566978142e-04 2.251114779761e+01
5.807500000000e+02 -2.220543829674e-01 6.386966491823e-04 2.248607980193e+01
5.810000000000e+02 -2.287722990919e-01 6.562740016032e-04 2.246155694727e+01
5.812500000000e+02 -2.353185324153e-01 6.733005459825e-04 2.243764019407e+01
5.815000000000e+02 -2.416413141681e-01 6.895928124753e-04 2.241438795926e+01
5.817500000000e+02 -2.476901645305e-01 7.049745152073e-04 2.239185556074e+01
5.820000000000e+02 -2.534164784675e-01 7.192788862800e-04 2.237009470287e+01
5.822500000000e+02 -2.587741268325e-01 7.323511519269e-04 2.234915358010e+01
5.825000000000e+02 -2.637200487993e-01 7.440504446855e-04 2.232907611692e+01
5.827500000000e+02 -2.682148532495e-01 7.542518853365e-04 2.230990218248e+01
5.830000000000e+02 -2.722233942417e-01 7.628481525420e-04 2.229166691112e+01
5.832500000000e+02 -2.757153406760e-01 7.697511447635e-04 2.227440098831e+01
5.835000000000e+02 -2.786656962792e-01 7.748931097431e-04 2.225813005874e+01
5.837500000000e+02 -2.810552994954e-01 7.782276776069e-04 2.224287510208e+01
5.840000000000e+02 -2.828712493561e-01 7.797304155430e-04 2.222865194171e+01
5.842500000000e+02 -2.841072881996e-01 7.793993146352e-04 2.221547165326e+01
5.845000000000e+02 -2.847640949826e-01 7.772548173432e-04 2.220334040674e+01
5.847500000000e+02 -2.848494982423e-01 7.733396208098e-04 2.219225968075e+01
5.850000000000e+02 -2.843786001268e-01 7.677181642798e-04 2.218222620256e+01
5.852500000000e+02 -2.833737835948e-01 7.604758601991e-04 2.217323246746e+01
5.855000000000e+02 -2.818646193143e-01 7.517179919276e-04 2.216526681527e+01
5.857500000000e+02 -2.798876573646e-01 7.415684239336e-04 2.215831351984e+01
5.860000000000e+02 -2.774860859272e-01 7.301681595434e-04 2.215235341349e+01
5.862500000000e+02 -2.747092805085e-01 7.176735049138e-04 2.214736402745e+01
5.865000000000e+02 -2.716122440972e-01 7.042540762797e-04 2.214331974507e+01
5.867500000000e+02 -2.682548971998e-01 6.900907401031e-04 2.214019246786e+01
5.870000000000e+02 -2.647012811238e-01 6.753733253331e-04 2.213795177362e+01
5.872500000000e+02 -2.610186712089e-01 6.602983348948e-04 2.213656507436e+01
5.875000000000e+02 -2.572765600028e-01 6.450665003731e-04 2.213599827434e+01
5.877500000000e+02 -2.535456156978e-01 6.298803252858e-04 2.213621591672e+01
5.880000000000e+02 -2.498965980833e-01 6.149416891575e-04 2.213718129237e+01
5.882500000000e+02 -2.463992116596e-01 6.004493675445e-04 2.213885708428e+01
5.885000000000e+02 -2.431210073241e-01 5.865966799836e-04 2.214120544878e+01
5.887500000000e+02 -2.401263223391e-01 5.735692294012e-04 2.214418808796e+01
5.890000000000e+02 -2.374752243480e-01 5.615427485504e-04 2.214776684773e+01
5.892500000000e+02 -2.352225864756e-01 5.506810512025e-04 2.215190375329e+01
5.895000000000e+02 -2.334172644489e-01 5.411341718347e-04 2.215656104373e+01
5.897500000000e+02 -2.321013321449e-01 5.330366304255e-04 2.216170179534e+01
5.900000000000e+02 -2.313095354285e-01 5.265059351604e-04 2.216728962789e+01
5.902500000000e+02 -2.310687995450e-01 5.216413271235e-04 2.217328932659e+01
5.905000000000e+02 -2.313979393213e-01 5.185227426376e-04 2.217966684710e+01
5.907500000000e+02 -2.323075124928e-01 5.172100745894e-04 2.218638931927e+01
5.910000000000e+02 -2.337997718174e-01 5.177426035895e-04 2.219342560758e+01
5.912500000000e+02 -2.358688035820e-01 5.201386872320e-04 2.220074625396e+01
5.915000000000e+02 -2.385007660922e-01 5.243956908788e-04 2.220832379200e+01
5.917500000000e+02 -2.416742650514e-01 5.304901586239e-04 2.221613269693e+01
5.920000000000e+02 -2.453607968203e-01 5.383782331188e-04 2.222414992667e+01
5.922500000000e+02 -2.495253097085e-01 5.479962730736e-04 2.223235492681e+01
5.925000000000e+02 -2.541268378061e-01 5.592616228818e-04 2.224072962020e+01
5.927500000000e+02 -2.591191674427e-01 5.720736326041e-04 2.224925897278e+01
5.930000000000e+02 -2.644515917451e-01 5.863147285939e-04 2.225793066804e+01
5.932500000000e+02 -2.700696687277e-01 6.018517386255e-04 2.226673568807e+01
5.935000000000e+02 -2.759160402542e-01 6.185372531557e-04 2.227566794284e+01
5.937500000000e+02 -2.819312537347e-01 6.362110630298e-04 2.228472480148e+01
5.940000000000e+02 -2.880546198970e-01 6.547016303828e-04 2.229390667065e+01
5.942500000000e+02 -2.942250772687e-01 6.738276657881e-04 2.230321745819e+01
5.945000000000e+02 -3.003820696816e-01 6.933996514537e-04 2.231266410891e+01
5.947500000000e+02 -3.064664271238e-01 7.132214947025e-04 2.232225699195e+01
5.950000000000e+02 -3.124212359566e-01 7.330920687216e-04 2.233200939345e+01
5.952500000000e+02 -3.181926913231e-01 7.528069826973e-04 2.234193779007e+01
5.955000000000e+02 -3.237309050895e-01 7.721603057676e-04 2.235206151028e+01
5.957500000000e+02 -3.289906527223e-01 7.909464113026e-04 2.236240269656e+01
5.960000000000e+02 -3.339320302922e-01 8.089618998030e-04 2.237298594796e+01
5.962500000000e+02 -3.385210046345e-01 8.260077278018e-04 2.238383845767e+01
5.965000000000e+02 -3.427298192065e-01 8.418914192319e-04 2.239498968443e+01
5.967500000000e+02 -3.465372424152e-01 8.564294289992e-04 2.240647104681e+01
5.970000000000e+02 -3.499286405366e-01 8.694497035028e-04 2.241831603747e+01
5.972500000000e+02 -3.528958601281e-01 8.807942368565e-04 2.243055992156e+01
5.975000000000e+02 -3.554369194372e-01 8.903217434669e-04 2.244323944769e+01
5.977500000000e+02 -3.575555190872e-01 8.979106660454e-04 2.245639303222e+01
5.980000000000e+02 -3.592603859617e-01 9.034614261132e-04 2.247006027038e+01
5.982500000000e+02 -3.605644793520e-01 9.068989646264e-04 2.248428218181e+01
5.985000000000e+02 -3.614841010956e-01 9.081749024523e-04 2.249910076062e+01
5.987500000000e+02 -3.620379484063e-01 9.072695053374e-04 2.251455919463e+01
5.990000000000e+02 -3.622461651841e-01 9.041928606427e-04 2.253070165546e+01
5.992500000000e+02 -3.621294450730e-01 8.989855230131e-04 2.254757310488e+01
5.995000000000e+02 -3.617082283799e-01 8.917190341290e-04 2.256521948083e+01
5.997500000000e+02 -3.610020426233e-01 8.824953351493e-04 2.258368746276e+01
6.000000000000e+02 -3.600290238409e-01 8.714455788357e-04 2.260302448243e+01
6.002500000000e+02 -3.588056298482e-01 8.587283060315e-04 2.262327848427e+01
6.005000000000e+02 -3.573465601515e-01 8.445270669550e-04 2.264449807275e+01
6.007500000000e+02 -3.556648717390e-01 8.290472809822e-04 2.266673224065e+01
6.010000000000e+02 -3.537722752429e-01 8.125126596948e-04 2.269003031363e+01
6.012500000000e+02 -3.516795631470e-01 7.951611325432e-04 2.271444164311e+01
6.015000000000e+02 -3.493971403185e-01 7.772407374026e-04 2.274001564526e+01
6.017500000000e+02 -3.469355933245e-01 7.590049917047e-04 2.276680146782e+01
6.020000000000e+02 -3.443062653919e-01 7.407084218837e-04 2.279484763642e+01
6.022500000000e+02 -3.415217820991e-01 7.226020389878e-04 2.282420198229e+01
6.025000000000e+02 -3.385964900433e-01 7.049289107171e-04 2.285491121476e+01
6.027500000000e+02 -3.355467970608e-01 6.879200069040e-04 2.288702046803e+01
6.030000000000e+02 -3.323913805216e-01 6.717902582539e-04 2.292057311601e+01
6.032500000000e+02 -3.291512830263e-01 6.567350324044e-04 2.295561024384e+01
6.035000000000e+02 -3.258498866111e-01 6.429269947512e-04 2.299217011782e+01
6.037500000000e+02 -3.225128036516e-01 6.305133698102e-04 2.303028788301e+01
6.040000000000e+02 -3.191676877064e-01 6.196138319040e-04 2.306999497961e+01
6.042500000000e+02 -3.158440099452e-01 6.103188065497e-04 2.311131854243e+01
6.045000000000e+02 -3.125727902645e-01 6.026882607756e-04 2.315428105567e+01
6.047500000000e+02 -3.093863190883e-01 5.967512686258e-04 2.319889972451e+01
6.050000000000e+02 -3.063178604345e-01 5.925061880350e-04 2.324518590236e+01
6.052500000000e+02 -3.034013035714e-01 5.899214242134e-04 2.329314472995e+01
6.055000000000e+02 -3.006707772254e-01 5.889369511264e-04 2.334277459032e+01
6.057500000000e+02 -2.981601875926e-01 5.894665281198e-04 2.339406660301e+01
6.060000000000e+02 -2.959026260889e-01 5.914006696816e-04 2.344700437072e+01
6.062500000000e+02 -2.939296768282e-01 5.946100375699e-04 2.350156357198e+01
6.065000000000e+02 -2.922706047660e-01 5.989496485069e-04 2.355771167467e+01
6.067500000000e+02 -2.909513773614e-01 6.042633602539e-04 2.361540783123e+01
6.070000000000e+02 -2.899936414304e-01 6.103887092568e-04 2.367460272521e+01
6.072500000000e+02 -2.894136386691e-01 6.171618267905e-04 2.373523861217e+01
6.075000000000e+02 -2.892211530691e-01 6.244221716292e-04 2.379724932074e+01
6.077500000000e+02 -2.894185465336e-01 6.320169995095e-04 2.386056057392e+01
6.080000000000e+02 -2.900000170911e-01 6.398051188671e-04 2.392509012004e+01
6.082500000000e+02 -2.909511050520e-01 6.476602211101e-04 2.399074824033e+01
6.085000000000e+02 -2.922485753505e-01 6.554729943894e-04 2.405743807342e+01
6.087500000000e+02 -2.938606835643e-01 6.631522023941e-04 2.412505618217e+01
6.090000000000e+02 -2.957478810044e-01 6.706249888339e-04 2.419349317106e+01
6.092500000000e+02 -2.978639379434e-01 6.778359936210e-04 2.426263419386e+01
6.095000000000e+02 -3.001574455917e-01 6.847453730319e-04 2.433235970277e+01
6.097500000000e+02 -3.025736351407e-01 6.913266571177e-04 2.440254607872e+01
6.100000000000e+02 -3.050563768445e-01 6.975638179767e-04 2.447306625224e+01
6.102500000000e+02 -3.075502791838e-01 7.034481350310e-04 2.454379046364e+01
6.105000000000e+02 -3.100027283406e-01 7.089750867902e-04 2.461458688742e+01
6.107500000000e+02 -3.123657457898e-01 7.141415983394e-04 2.468532223800e+01
6.110000000000e+02 -3.145975786161e-01 7.189437872698e-04 2.475586249385e+01
6.112500000000e+02 -3.166639047097e-01 7.233752974358e-04 2.482607345997e+01
6.115000000000e+02 -3.185386305941e-01 7.274263718628e-04 2.489582141132e+01
6.117500000000e+02 -3.202042211780e-01 7.310838631252e-04 2.496497361801e+01
6.120000000000e+02 -3.216516426585e-01 7.343316825921e-04 2.503339905390e+01
6.122500000000e+02 -3.228798583339e-01 7.371518774859e-04 2.510096884391e+01
6.125000000000e+02 -3.238950526940e-01 7.395262299440e-04 2.516755698194e+01
6.127500000000e+02 -3.247095467088e-01 7.414380204094e-04 2.523304077061e+01
6.130000000000e+02 -3.253405960411e-01 7.428739283450e-04 2.529730151846e+01
6.132500000000e+02 -3.258090709579e-01 7.438258037997e-04 2.536022505906e+01
6.135000000000e+02 -3.261381234995e-01 7.442922205581e-04 2.542170226149e+01
6.137500000000e+02 -3.263519304269e-01 7.442797598267e-04 2.548162970492e+01
6.140000000000e+02 -3.264744849212e-01 7.438037047301e-04 2.553991007979e+01
6.142500000000e+02 -3.265285436258e-01 7.428887229704e-04 2.559645282554e+01
6.145000000000e+02 -3.265346751702e-01 7.415688612007e-04 2.565117457616e+01
6.147500000000e+02 -3.265104538620e-01 7.398872343369e-04 2.570399959237e+01
6.150000000000e+02 -3.264697857036e-01 7.378954812947e-04 2.575486030105e+01
6.152500000000e+02 -3.264223584256e-01 7.356529076631e-04 2.580369766099e+01
6.155000000000e+02 -3.263732233733e-01 7.332253986996e-04 2.585046159051e+01
6.157500000000e+02 -3.263225141724e-01 7.306840959539e-04 2.589511129282e+01
6.160000000000e+02 -3.262653332573e-01 7.281038635589e-04 2.593761568132e+01
6.162500000000e+02 -3.261918100929e-01 7.255614806817e-04 2.597795365674e+01
6.165000000000e+02 -3.260873665657e-01 7.231336002982e-04 2.601611436725e+01
6.167500000000e+02 -3.259332245821e-01 7.208944429130e-04 2.605209751148e+01
6.170000000000e+02 -3.257071496899e-01 7.189132049434e-04 2.608591349688e+01
6.172500000000e+02 -3.253844441584e-01 7.172512588438e-04 2.611758355396e+01
6.175000000000e+02 -3.249391817791e-01 7.159593471928e-04 2.614713983017e+01
6.177500000000e+02 -3.243456229830e-01 7.150747285346e-04 2.617462532697e+01
6.180000000000e+02 -3.235797646193e-01 7.146185644156e-04 2.620009375866e+01
6.182500000000e+02 -3.226209432129e-01 7.145935921395e-04 2.622360931631e+01
6.185000000000e+02 -3.214533765822e-01 7.149824972585e-04 2.624524627707e+01
6.187500000000e+02 -3.200675481205e-01 7.157471119340e-04 2.626508851465e+01
6.190000000000e+02 -3.184613239987e-01 7.168284492873e-04 2.628322886070e+01
6.192500000000e+02 -3.166406904823e-01 7.181480381495e-04 2.629976838420e+01
6.195000000000e+02 -3.146200431733e-01 7.196102083455e-04 2.631481551504e+01
6.197500000000e+02 -3.124219657307e-01 7.211056461468e-04 2.632848511137e+01
6.200000000000e+02 -3.100764799980e-01 7.225159222389e-04 2.634089748677e+01
6.202500000000e+02 -3.076197932073e-01 7.237187303941e-04 2.635217730070e+01
6.205000000000e+02 -3.050925970059e-01 7.245937302563e-04 2.636245250553e+01
6.207500000000e+02 -3.025380198566e-01 7.250285284635e-04 2.637185332409e+01
6.210000000000e+02 -2.999993662628e-01 7.249243852426e-04 2.638051111525e+01
6.212500000000e+02 -2.975177905898e-01 7.242013871626e-04 2.638855741961e+01
6.215000000000e+02 -2.951300726285e-01 7.228026442459e-04 2.639612297045e+01
6.217500000000e+02 -2.928666506563e-01 7.206972342752e-04 2.640333688295e+01
6.220000000000e+02 -2.907500760498e-01 7.178816914497e-04 2.641032569675e+01
6.222500000000e+02 -2.887939829118e-01 7.143799300805e-04 2.641721265240e+01
6.225000000000e+02 -2.870026559429e-01 7.102416217814e-04 2.642411706148e+01
6.227500000000e+02 -2.853712451465e-01 7.055391820519e-04 2.643115343161e+01
6.230000000000e+02 -2.838865501599e-01 7.003635493527e-04 2.643843105294e+01
6.232500000000e+02 -2.825283788547e-01 6.948191912601e-04 2.644605314106e+01
6.235000000000e+02 -2.812712766134e-01 6.890185283247e-04 2.645411645427e+01
6.237500000000e+02 -2.800865697946e-01 6.830763745107e-04 2.646271063346e+01
6.240000000000e+02 -2.789445334081e-01 6.771046917438e-04 2.647191752454e+01
6.242500000000e+02 -2.778164690730e-01 6.712078568883e-04 2.648181090282e+01
6.245000000000e+02 -2.766766561634e-01 6.654790802219e-04 2.649245566505e+01
6.247500000000e+02 -2.755038916058e-01 6.599979238556e-04 2.650390767558e+01
6.250000000000e+02 -2.742826712461e-01 6.548286567644e-04 2.651621307516e+01
6.252500000000e+02 -2.730038202026e-01 6.500200419014e-04 2.652940803533e+01
6.255000000000e+02 -2.716645842671e-01 6.456061348042e-04 2.654351860399e+01
6.257500000000e+02 -2.702682663540e-01 6.416080385192e-04 2.655856023221e+01
6.260000000000e+02 -2.688233356196e-01 6.380361439201e-04 2.657453780619e+01
6.262500000000e+02 -2.673421935949e-01 6.348928083719e-04 2.659144549592e+01
6.265000000000e+02 -2.658396338801e-01 6.321751506553e-04 2.660926694743e+01
6.267500000000e+02 -2.643312203883e-01 6.298774049527e-04 2.662797509635e+01
6.270000000000e+02 -2.628315971987e-01 6.279930832077e-04 2.664753244144e+01
6.272500000000e+02 -2.613529189898e-01 6.265165906013e-04 2.666789138683e+01
6.275000000000e+02 -2.599035732676e-01 6.254440131921e-04 2.668899417685e+01
6.277500000000e+02 -2.584871461393e-01 6.247731176133e-04 2.671077356105e+01
6.280000000000e+02 -2.571018776412e-01 6.245027187836e-04 2.673315279527e+01
6.282500000000e+02 -2.557404630797e-01 6.246314185995e-04 2.675604640637e+01
6.285000000000e+02 -2.543903804871e-01 6.251558518442e-04 2.677936031589e+01
6.287500000000e+02 -2.530345404376e-01 6.260686583200e-04 2.680299273402e+01
6.290000000000e+02 -2.516523625454e-01 6.273563772126e-04 2.682683447751e+01
6.292500000000e+02 -2.502210594093e-01 6.289973912497e-04 2.685076981778e+01
6.295000000000e+02 -2.487170882903e-01 6.309602647157e-04 2.687467740970e+01
6.297500000000e+02 -2.471176872817e-01 6.332024995584e-04 2.689843094407e+01
6.300000000000e+02 -2.454023115775e-01 6.356699612005e-04 2.692190027588e+01
6.302500000000e+02 -2.435539055585e-01 6.382969934485e-04 2.694495262524e+01
6.305000000000e+02 -2.415599559698e-01 6.410072310812e-04 2.696745349515e+01
6.307500000000e+02 -2.394131911874e-01 6.437151483958e-04 2.698926801245e+01
6.310000000000e+02 -2.371119268479e-01 6.463282601109e-04 2.701026227169e+01
6.312500000000e+02 -2.346600659635e-01 6.487497757506e-04 2.703030436484e+01
6.315000000000e+02 -2.320667194440e-01 6.508817177125e-04 2.704926574680e+01
6.317500000000e+02 -2.293455280727e-01 6.526281672625e-04 2.706702233560e+01
6.320000000000e+02 -2.265137358883e-01 6.538986374299e-04 2.708345571697e+01
6.322500000000e+02 -2.235911040268e-01 6.546111588563e-04 2.709845393735e+01
6.325000000000e+02 -2.205987437002e-01 6.546951726141e-04 2.711191245238e+01
6.327500000000e+02 -2.175579647352e-01 6.540939587722e-04 2.712373492566e+01
6.330000000000e+02 -2.144892346335e-01 6.527664146103e-04 2.713383359972e+01
6.332500000000e+02 -2.114113039791e-01 6.506883648290e-04 2.714212995339e+01
6.335000000000e+02 -2.083405704938e-01 6.478530585661e-04 2.714855479845e+01
6.337500000000e+02 -2.052907036562e-01 6.442711276508e-04 2.715304854187e+01
6.340000000000e+02 -2.022725442006e-01 6.399699433537e-04 2.715556132725e+01
6.342500000000e+02 -1.992942613968e-01 6.349923157413e-04 2.715605284243e+01
6.345000000000e+02 -1.963617319979e-01 6.293949292915e-04 2.715449245225e+01
6.347500000000e+02 -1.934790896908e-01 6.232462572545e-04 2.715085887455e+01
6.350000000000e+02 -1.906493724334e-01 6.166244304759e-04 2.714514024843e+01
6.352500000000e+02 -1.878752080173e-01 6.096148242690e-04 2.713733380133e+01
6.355000000000e+02 -1.851594577202e-01 6.023077519825e-04 2.712744576909e+01
6.357500000000e+02 -1.825057499947e-01 5.947962215400e-04 2.711549131182e+01
6.360000000000e+02 -1.799188803531e-01 5.871737745497e-04 2.710149418535e+01
6.362500000000e+02 -1.774050045020e-01 5.795326136185e-04 2.708548664871e+01
6.365000000000e+02 -1.749716396080e-01 5.719619235818e-04 2.706750917663e+01
6.367500000000e+02 -1.726274468551e-01 5.645464865726e-04 2.704761028053e+01
6.370000000000e+02 -1.703818614870e-01 5.573654711211e-04 2.702584598134e+01
6.372500000000e+02 -1.682445556784e-01 5.504915420986e-04 2.700227944040e+01
6.375000000000e+02 -1.662247863374e-01 5.439901080905e-04 2.697698049797e+01
6.377500000000e+02 -1.643307551383e-01 5.379187044906e-04 2.695002481921e+01
6.380000000000e+02 -1.625688929903e-01 5.323265099806e-04 2.692149337998e+01
6.382500000000e+02 -1.609432998517e-01 5.272539620997e-04 2.689147138695e+01
6.385000000000e+02 -1.594551867654e-01 5.227323466219e-04 2.686004762173e+01
6.387500000000e+02 -1.581025594772e-01 5.187834294254e-04 2.682731323484e+01
6.390000000000e+02 -1.568799561165e-01 5.154190545143e-04 2.679336101485e+01
6.392500000000e+02 -1.557784146391e-01 5.126407344709e-04 2.675828434925e+01
6.395000000000e+02 -1.547856020204e-01 5.104392716206e-04 2.672217622885e+01
6.397500000000e+02 -1.538859948943e-01 5.087942969988e-04 2.668512868415e+01
6.400000000000e+02 -1.530612878354e-01 5.076742403746e-04 2.664723183125e+01
6.402500000000e+02 -1.522907971857e-01 5.070360704994e-04 2.660857339126e+01
6.405000000000e+02 -1.515518985950e-01 5.068252867265e-04 2.656923834102e+01
6.407500000000e+02 -1.508205667135e-01 5.069763492763e-04 2.652930835875e+01
6.410000000000e+02 -1.500717953284e-01 5.074132835562e-04 2.648886175611e+01
6.412500000000e+02 -1.492800389424e-01 5.080506018531e-04 2.644797328431e+01
6.415000000000e+02 -1.484195376122e-01 5.087945787226e-04 2.640671425170e+01
6.417500000000e+02 -1.474646771697e-01 5.095449370956e-04 2.636515232169e+01
6.420000000000e+02 -1.463902025543e-01 5.101968108485e-04 2.632335168273e+01
6.422500000000e+02 -1.451713859222e-01 5.106429103105e-04 2.628137323280e+01
6.425000000000e+02 -1.437842432912e-01 5.107760201075e-04 2.623927438769e+01
6.427500000000e+02 -1.422056043833e-01 5.104914040101e-04 2.619710943436e+01
6.430000000000e+02 -1.404133193672e-01 5.096894291053e-04 2.615492926384e+01
6.432500000000e+02 -1.383863527598e-01 5.082779110548e-04 2.611278168204e+01
6.435000000000e+02 -1.361050400137e-01 5.061744541527e-04 2.607071110385e+01
6.437500000000e+02 -1.335512689890e-01 5.033083709860e-04 2.602875883119e+01
6.440000000000e+02 -1.307088286419e-01 4.996223931867e-04 2.598696274409e+01
6.442500000000e+02 -1.275637027440e-01 4.950738985395e-04 2.594535758500e+01
6.445000000000e+02 -1.241045059537e-01 4.896357950059e-04 2.590397472116e+01
6.447500000000e+02 -1.203228878841e-01 4.832969093887e-04 2.586284230142e+01
6.450000000000e+02 -1.162139718030e-01 4.760620473150e-04 2.582198544270e+01
6.452500000000e+02 -1.117768204479e-01 4.679516027183e-04 2.578142613499e+01
6.455000000000e+02 -1.070148436071e-01 4.590008913602e-04 2.574118350666e+01
6.457500000000e+02 -1.019361633503e-01 4.492592442072e-04 2.570127410539e+01
6.460000000000e+02 -9.655393033409e-02 4.387887714945e-04 2.566171190576e+01
6.462500000000e+02 -9.088652558423e-02 4.276631240039e-04 2.562250866208e+01
6.465000000000e+02 -8.495766320702e-02 4.159661013195e-04 2.558367407063e+01
6.467500000000e+02 -7.879636531718e-02 4.037902962806e-04 2.554521610673e+01
6.470000000000e+02 -7.243681109216e-02 3.912355407944e-04 2.550714104404e+01
6.472500000000e+02 -6.591803879209e-02 3.784075936647e-04 2.546945372762e+01
6.475000000000e+02 -5.928352051806e-02 3.654168673292e-04 2.543215781603e+01
6.477500000000e+02 -5.258060072340e-02 3.523769640902e-04 2.539525573334e+01
6.480000000000e+02 -4.585981669501e-02 3.394034980723e-04 2.535874885865e+01
6.482500000000e+02 -3.917412064472e-02 3.266129572076e-04 2.532263768252e+01
6.485000000000e+02 -3.257799840255e-02 3.141212411108e-04 2.528692167552e+01
6.487500000000e+02 -2.612654625315e-02 3.020426428385e-04 2.525159954920e+01
6.490000000000e+02 -1.987447728882e-02 2.904883808836e-04 2.521666908221e+01
6.492500000000e+02 -1.387513804484e-02 2.795655101582e-04 2.518212736529e+01
6.495000000000e+02 -8.179499215400e-03 2.693753903769e-04 2.514797064139e+01
6.497500000000e+02 -2.835205977540e-03 2.600125572726e-04 2.511419455206e+01
6.500000000000e+02 2.114352782350e-03 2.515631689552e-04 2.508079403136e+01
6.502500000000e+02 6.630883011664e-03 2.441037280031e-04 2.504776345390e+01
6.505000000000e+02 1.068193974938e-02 2.376998163745e-04 2.501509678075e+01
6.507500000000e+02 1.424159373030e-02 2.324046900115e-04 2.498278752367e+01
6.510000000000e+02 1.729096583633e-02 2.282581875811e-04 2.495082890935e+01
6.512500000000e+02 1.981864809279e-02 2.252857296782e-04 2.491921403505e+01
6.515000000000e+02 2.182099375855e-02 2.234973549914e-04 2.488793584263e+01
6.517500000000e+02 2.330227504855e-02 2.228871028256e-04 2.485698726092e+01
6.520000000000e+02 2.427471456479e-02 2.234325978896e-04 2.482636132276e+01
6.522500000000e+02 2.475837586697e-02 2.250948044047e-04 2.479605110127e+01
6.525000000000e+02 2.478093460976e-02 2.278181619021e-04 2.476604978376e+01
6.527500000000e+02 2.437734615387e-02 2.315309493518e-04 2.473635070664e+01
6.530000000000e+02 2.358936025045e-02 2.361459495397e-04 2.470694720513e+01
6.532500000000e+02 2.246498595407e-02 2.415614100245e-04 2.467783264854e+01
6.535000000000e+02 2.105782514340e-02 2.476622473837e-04 2.464900029058e+01
6.537500000000e+02 1.942631218466e-02 2.543215864879e-04 2.462044309962e+01
6.540000000000e+02 1.763293503666e-02 2.614024505278e-04 2.459215368373e+01
6.542500000000e+02 1.574334267330e-02 2.687597113442e-04 2.456412406850e+01
6.545000000000e+02 1.382539190396e-02 2.762422428835e-04 2.453634546867e+01
6.547500000000e+02 1.194823516654e-02 2.836950933874e-04 2.450880816299e+01
6.550000000000e+02 1.018126202124e-02 2.909619115495e-04 2.448150118936e+01
6.552500000000e+02 8.593162708556e-03 2.978872337811e-04 2.445441221938e+01
6.555000000000e+02 7.250857641520e-03 3.043190099834e-04 2.442752727525e+01
6.557500000000e+02 6.218530547158e-03 3.101109282893e-04 2.440083056650e+01
6.560000000000e+02 5.556695450246e-03 3.151246524854e-04 2.437430433522e+01
6.562500000000e+02 5.321208106250e-03 3.192321179821e-04 2.434792864216e+01
6.565000000000e+02 5.562424303178e-03 3.223175040511e-04 2.432168126126e+01
6.567500000000e+02 6.324425926106e-03 3.242790210602e-04 2.429553759729e+01
6.570000000000e+02 7.644228547718e-03 3.250306376827e-04 2.426947056494e+01
6.572500000000e+02 9.551175822938e-03 3.245033972143e-04 2.424345057453e+01
6.575000000000e+02 1.206643592932e-02 3.226464671731e-04 2.421744554662e+01
6.577500000000e+02 1.520249913765e-02 3.194279845579e-04 2.419142089671e+01
6.580000000000e+02 1.896294599404e-02 3.148356345843e-04 2.416533965006e+01
6.582500000000e+02 2.334223520273e-02 3.088769165581e-04 2.413916252438e+01
6.585000000000e+02 2.832562878194e-02 3.015789368744e-04 2.411284806024e+01
6.587500000000e+02 3.388934679435e-02 2.929880360144e-04 2.408635282779e+01
6.590000000000e+02 4.000072435552e-02 2.831689238281e-04 2.405963160571e+01
6.592500000000e+02 4.661864388155e-02 2.722038827657e-04 2.403263765443e+01
6.595000000000e+02 5.369397804921e-02 2.601915861382e-04 2.400532296751e+01
6.597500000000e+02 6.117027872678e-02 2.472455631111e-04 2.397763859777e+01
6.600000000000e+02 6.898449095396e-02 2.334925288745e-04 2.394953497989e+01
6.602500000000e+02 7.706785057312e-02 2.190705162441e-04 2.392096230005e+01
6.605000000000e+02 8.534685223016e-02 2.041268482087e-04 2.389187088247e+01
6.607500000000e+02 9.374432352629e-02 1.888160523459e-04 2.386221159213e+01
6.610000000000e+02 1.021805511212e-01 1.732975980471e-04 2.383193627206e+01
6.612500000000e+02 1.105744887170e-01 1.577335967927e-04 2.380099818323e+01
6.615000000000e+02 1.188449902928e-01 1.422866721445e-04 2.376935245668e+01
6.617500000000e+02 1.269120665164e-01 1.271174614152e-04 2.373695656829e+01
6.620000000000e+02 1.346981430200e-01 1.123824684725e-04 2.370377080600e+01
6.622500000000e+02 1.421293010800e-01 9.823192234203e-05 2.366975874061e+01
6.625000000000e+02 1.491364659152e-01 8.480780546986e-05 2.363488767234e+01
6.627500000000e+02 1.556565635357e-01 7.224193515583e-05 2.359912911511e+01
6.630000000000e+02 1.616335770138e-01 6.065417062429e-05 2.356245921701e+01
6.632500000000e+02 1.670195012394e-01 5.015095687131e-05 2.352485915122e+01
6.635000000000e+02 1.717752222279e-01 4.082381219431e-05 2.348631555693e+01
6.637500000000e+02 1.758712135643e-01 3.274841237054e-05 2.344682081678e+01
6.640000000000e+02 1.792881458382e-01 2.598348505601e-05 2.340637344882e+01
6.642500000000e+02 1.820172841806e-01 2.057035798635e-05 2.336497828678e+01
6.645000000000e+02 1.840607735859e-01 1.653233452237e-05 2.332264678350e+01
6.647500000000e+02 1.854316972332e-01 1.387473503294e-05 2.327939707861e+01
6.650000000000e+02 1.861540005156e-01 1.258473260013e-05 2.323525418829e+01
6.652500000000e+02 1.862622007818e-01 1.263174762408e-05 2.319025000990e+01
6.655000000000e+02 1.858009167105e-01 1.396804971967e-05 2.314442326755e+01
6.657500000000e+02 1.848242397977e-01 1.652930393376e-05 2.309781951281e+01
6.660000000000e+02 1.833949090565e-01 2.023556287263e-05 2.305049093265e+01
6.662500000000e+02 1.815833383645e-01 2.499233007042e-05 2.300249616032e+01
6.665000000000e+02 1.794664955091e-01 3.069178043101e-05 2.295390004498e+01
6.667500000000e+02 1.771266613972e-01 3.721421271346e-05 2.290477327524e+01
6.670000000000e+02 1.746500754217e-01 4.442947130265e-05 2.285519211732e+01
6.672500000000e+02 1.721255101650e-01 5.219860020368e-05 2.280523796024e+01
6.675000000000e+02 1.696427848353e-01 6.037557592288e-05 2.275499690500e+01
6.677500000000e+02 1.672912727525e-01 6.880902415382e-05 2.270455923582e+01
6.680000000000e+02 1.651583704090e-01 7.734389979252e-05 2.265401904041e+01
6.682500000000e+02 1.633280470533e-01 8.582343471478e-05 2.260347358515e+01
6.685000000000e+02 1.618794150658e-01 9.409091404105e-05 2.255302283850e+01
6.687500000000e+02 1.608853730133e-01 1.019913964772e-04 2.250276899267e+01
6.690000000000e+02 1.604114128798e-01 1.093738068786e-04 2.245281581162e+01
6.692500000000e+02 1.605144660876e-01 1.160924770031e-04 2.240326823706e+01
6.695000000000e+02 1.612419956507e-01 1.220087577087e-04 2.235423173136e+01
6.697500000000e+02 1.626311449705e-01 1.269927034906e-04 2.230581189751e+01
6.700000000000e+02 1.647081743830e-01 1.309245350440e-04 2.225811384789e+01
6.702500000000e+02 1.674879772055e-01 1.336958835936e-04 2.221124183361e+01
6.705000000000e+02 1.709738616815e-01 1.352112260254e-04 2.216529872652e+01
6.707500000000e+02 1.751575340116e-01 1.353890632282e-04 2.212038552214e+01
6.710000000000e+02 1.800192109950e-01 1.341629832100e-04 2.207660099954e+01
6.712500000000e+02 1.855280054626e-01 1.314824846782e-04 2.203404124344e+01
6.715000000000e+02 1.916424641326e-01 1.273137428157e-04 2.199279926162e+01
6.717500000000e+02 1.983112889745e-01 1.216402251655e-04 2.195296462369e+01
6.720000000000e+02 2.054742571945e-01 1.144630771519e-04 2.191462303950e+01
6.722500000000e+02 2.130632306009e-01 1.058015082107e-04 2.187785610882e+01
6.725000000000e+02 2.210033592609e-01 9.569285130686e-05 2.184274095652e+01
6.727500000000e+02 2.292143946698e-01 8.419244112765e-05 2.180934989024e+01
6.730000000000e+02 2.376120384759e-01 7.137347671971e-05 2.177775022884e+01
6.732500000000e+02 2.461094427349e-01 5.732640986470e-05 2.174800393867e+01
6.735000000000e+02 2.546186699713e-01 4.215841506019e-05 2.172016751511e+01
6.737500000000e+02 2.630522485761e-01 2.599241591565e-05 2.169429170821e+01
6.740000000000e+02 2.713246514038e-01 8.966095275150e-06 2.167042143992e+01
6.742500000000e+02 2.793538055740e-01 -8.769525269550e-06 2.164859560460e+01
6.745000000000e+02 2.870624856313e-01 -2.705164849117e-05 2.162884706109e+01
6.747500000000e+02 2.943796557315e-01 -4.570752792292e-05 2.161120257713e+01
6.750000000000e+02 3.012416964360e-01 -6.455640718990e-05 2.159568277937e+01
6.752500000000e+02 3.075934669160e-01 -8.341167263587e-05 2.158230228994e+01
6.755000000000e+02 3.133892334035e-01 -1.020833242405e-04 2.157106977978e+01
6.757500000000e+02 3.185934005223e-01 -1.203805481491e-04 2.156198813556e+01
6.760000000000e+02 3.231810472215e-01 -1.381143972768e-04 2.155505462986e+01
6.762500000000e+02 3.271382460143e-01 -1.551006541183e-04 2.155026119331e+01
6.765000000000e+02 3.304621595808e-01 -1.711626831220e-04 2.154759468695e+01
6.767500000000e+02 3.331609178552e-01 -1.861343417802e-04 2.154703719191e+01
6.770000000000e+02 3.352532568927e-01 -1.998628410514e-04 2.154856639933e+01
6.772500000000e+02 3.367679531023e-01 -2.122114332016e-04 2.155215589718e+01
6.775000000000e+02 3.377430376546e-01 -2.230620850270e-04 2.155777565097e+01
6.777500000000e+02 3.382248379264e-01 -2.323177906309e-04 2.156539232542e+01
6.780000000000e+02 3.382668381850e-01 -2.399045226109e-04 2.157496965809e+01
6.782500000000e+02 3.379284219901e-01 -2.457730533378e-04 2.158646887755e+01
6.785000000000e+02 3.372734971746e-01 -2.499001389819e-04 2.159984903033e+01
6.787500000000e+02 3.363690528117e-01 -2.522892215575e-04 2.161506725252e+01
6.790000000000e+02 3.352836899545e-01 -2.529708410425e-04 2.163207915666e+01
6.792500000000e+02 3.340861455776e-01 -2.520021513444e-04 2.165083894641e+01
6.795000000000e+02 3.328438691319e-01 -2.494662674816e-04 2.167129973073e+01
6.797500000000e+02 3.316216552737e-01 -2.454706471351e-04 2.169341355530e+01
6.800000000000e+02 3.304804063059e-01 -2.401453036973e-04 2.171713159014e+01
6.802500000000e+02 3.294760136753e-01 -2.336402754685e-04 2.174240414374e+01
6.805000000000e+02 3.286584036372e-01 -2.261226305470e-04 2.176918060258e+01
6.807500000000e+02 3.280707788969e-01 -2.177732608572e-04 2.179740948309e+01
6.810000000000e+02 3.277490406866e-01 -2.087831389285e-04 2.182703829261e+01
6.812500000000e+02 3.277214295079e-01 -1.993494624723e-04 2.185801344807e+01
6.815000000000e+02 3.280083650011e-01 -1.896715570289e-04 2.189028009968e+01
6.817500000000e+02 3.286225156057e-01 -1.799468801224e-04 2.192378206391e+01
6.820000000000e+02 3.295690465522e-01 -1.703669638243e-04 2.195846164145e+01
6.822500000000e+02 3.308460641305e-01 -1.611136056634e-04 2.199425949610e+01
6.825000000000e+02 3.324452218406e-01 -1.523550071383e-04 2.203111455899e+01
6.827500000000e+02 3.343524580314e-01 -1.442427069118e-04 2.206896390357e+01
6.830000000000e+02 3.365488466751e-01 -1.369088518209e-04 2.210774279484e+01
6.832500000000e+02 3.390115081609e-01 -1.304638584834e-04 2.214738461208e+01
6.835000000000e+02 3.417145585476e-01 -1.249947010855e-04 2.218782095662e+01
6.837500000000e+02 3.446300423842e-01 -1.205637409691e-04 2.222898181430e+01
6.840000000000e+02 3.477288364043e-01 -1.172086082855e-04 2.227079568445e+01
6.842500000000e+02 3.509814657297e-01 -1.149422829085e-04 2.231318988253e+01
6.845000000000e+02 3.543588035463e-01 -1.137538686527e-04 2.235609091211e+01
6.847500000000e+02 3.578326742571e-01 -1.136102427507e-04 2.239942480198e+01
6.850000000000e+02 3.613762584205e-01 -1.144580831075e-04 2.244311765411e+01
6.852500000000e+02 3.649643750436e-01 -1.162265376371e-04 2.248709615395e+01
6.855000000000e+02 3.685736127082e-01 -1.188302858142e-04 2.253128813870e+01
6.857500000000e+02 3.721822520187e-01 -1.221727860242e-04 2.257562328229e+01
6.860000000000e+02 3.757701053730e-01 -1.261498915680e-04 2.262003372734e+01
6.862500000000e+02 3.793182015878e-01 -1.306534591126e-04 2.266445477444e+01
6.865000000000e+02 3.828084245274e-01 -1.355750203436e-04 2.270882552200e+01
6.867500000000e+02 3.862230192207e-01 -1.408090888498e-04 2.275308954990e+01
6.870000000000e+02 3.895441549290e-01 -1.462563435779e-04 2.279719548963e+01
6.872500000000e+02 3.927534637145e-01 -1.518264128390e-04 2.284109755521e+01
6.875000000000e+02 3.958316852919e-01 -1.574399638126e-04 2.288475596875e+01
6.877500000000e+02 3.987583232561e-01 -1.630302268850e-04 2.292813732219e+01
6.880000000000e+02 4.015115473958e-01 -1.685440643831e-04 2.297121476237e+01
6.882500000000e+02 4.040681321069e-01 -1.739420547594e-04 2.301396809734e+01
6.885000000000e+02 4.064036841618e-01 -1.791981586196e-04 2.305638372790e+01
6.887500000000e+02 4.084929491293e-01 -1.842984964677e-04 2.309845447047e+01
6.890000000000e+02 4.103103981250e-01 -1.892397704349e-04 2.314017922817e+01
6.892500000000e+02 4.118309053572e-01 -1.940269351363e-04 2.318156255031e+01
6.895000000000e+02 4.130306476140e-01 -1.986707453351e-04 2.322261407083e+01
6.897500000000e+02 4.138880750223e-01 -2.031849924191e-04 2.326334786213e+01
6.900000000000e+02 4.143849962845e-01 -2.075837953124e-04 2.330378170593e+01
6.902500000000e+02 4.145076874479e-01 -2.118786682329e-04 2.334393632986e+01
6.905000000000e+02 4.142479833045e-01 -2.160760352407e-04 2.338383458562e+01
6.907500000000e+02 4.136042964942e-01 -2.201753110567e-04 2.342350065481e+01
6.910000000000e+02 4.125825044764e-01 -2.241668978807e-04 2.346295924646e+01
6.912500000000e+02 4.111966265731e-01 -2.280312881500e-04 2.350223486051e+01
6.915000000000e+02 4.094692819751e-01 -2.317388035433e-04 2.354135106251e+01
6.917500000000e+02 4.074318229435e-01 -2.352498415680e-04 2.358032986678e+01
6.920000000000e+02 4.051241468892e-01 -2.385157787324e-04 2.361919118754e+01
6.922500000000e+02 4.025941509615e-01 -2.414807807828e-04 2.365795236814e+01
6.925000000000e+02 3.998968004458e-01 -2.440836392563e-04 2.369662785658e+01
6.927500000000e+02 3.970928904474e-01 -2.462608199841e-04 2.373522889381e+01
6.930000000000e+02 3.942474519932e-01 -2.479492928261e-04 2.377376337635e+01
6.932500000000e+02 3.914278959160e-01 -2.490893958748e-04 2.381223581069e+01
6.935000000000e+02 3.887020179406e-01 -2.496283308008e-04 2.385064727105e+01
6.937500000000e+02 3.861358376596e-01 -2.495227102238e-04 2.388899556109e+01
6.940000000000e+02 3.837915137734e-01 -2.487411472572e-04 2.392727528785e+01
6.942500000000e+02 3.817252951301e-01 -2.472660496959e-04 2.396547813760e+01
6.945000000000e+02 3.799857416009e-01 -2.450951644406e-04 2.400359302607e+01
6.947500000000e+02 3.786121972986e-01 -2.422421339490e-04 2.404160636155e+01
6.950000000000e+02 3.776336311181e-01 -2.387363406674e-04 2.407950230947e+01
6.952500000000e+02 3.770679207351e-01 -2.346222632739e-04 2.411726293997e+01
6.955000000000e+02 3.769215412572e-01 -2.299579789488e-04 2.415486844963e+01
6.957500000000e+02 3.771896885921e-01 -2.248131616494e-04 2.419229736018e+01
6.960000000000e+02 3.778568392540e-01 -2.192668411107e-04 2.422952659092e+01
6.962500000000e+02 3.788976448100e-01 -2.134047342204e-04 2.426653162749e+01
6.965000000000e+02 3.802781483439e-01 -2.073165753774e-04 2.430328663609e+01
6.967500000000e+02 3.819572369842e-01 -2.010934715449e-04 2.433976457932e+01
6.970000000000e+02 3.838882721908e-01 -1.948254616715e-04 2.437593745204e+01
6.972500000000e+02 3.860208187122e-01 -1.885993348987e-04 2.441177640533e+01
6.975000000000e+02 3.883024158372e-01 -1.824968108849e-04 2.444725208407e+01
6.977500000000e+02 3.906803165261e-01 -1.765931212350e-04 2.448233501164e+01
6.980000000000e+02 3.931031405522e-01 -1.709559187838e-04 2.451699592615e+01
6.982500000000e+02 3.955224018392e-01 -1.656447102327e-04 2.455120639366e+01
6.985000000000e+02 3.978937927848e-01 -1.607103932121e-04 2.458493924332e+01
6.987500000000e+02 4.001782661458e-01 -1.561953588969e-04 2.461816926453e+01
6.990000000000e+02 4.023427665953e-01 -1.521336258668e-04 2.465087376316e+01
6.992500000000e+02 4.043606339201e-01 -1.485511905071e-04 2.468303312479e+01
6.995000000000e+02 4.062116604781e-01 -1.454667131751e-04 2.471463146599e+01
6.997500000000e+02 4.078817244366e-01 -1.428920063007e-04 2.474565701960e+01
7.000000000000e+02 4.093621409728e-01 -1.408328519212e-04 2.477610261834e+01
7.002500000000e+02 4.106486988151e-01 -1.392898158981e-04 2.480596603871e+01
7.005000000000e+02 4.117404906621e-01 -1.382588811057e-04 2.483525014492e+01
7.007500000000e+02 4.126386654772e-01 -1.377321855075e-04 2.486396300977e+01
7.010000000000e+02 4.133452727388e-01 -1.376987495043e-04 2.489211801897e+01
7.012500000000e+02 4.138622019904e-01 -1.381447329901e-04 2.491973364475e+01
7.015000000000e+02 4.141904617524e-01 -1.390537506844e-04 2.494683332983e+01
7.017500000000e+02 4.143298475410e-01 -1.404068827564e-04 2.497344525431e+01
7.020000000000e+02 4.142789925824e-01 -1.421823753986e-04 2.499960198920e+01
7.022500000000e+02 4.140358625901e-01 -1.443552535705e-04 2.502534024482e+01
7.025000000000e+02 4.135985755702e-01 -1.468965917166e-04 2.505070035993e+01
7.027500000000e+02 4.129664729564e-01 -1.497729716861e-04 2.507572608216e+01
7.030000000000e+02 4.121412988485e-01 -1.529458865560e-04 2.510046407708e+01
7.032500000000e+02 4.111282918755e-01 -1.563714494726e-04 2.512496361965e+01
7.035000000000e+02 4.099370480054e-01 -1.600004561585e-04 2.514927632375e+01
7.037500000000e+02 4.085820554326e-01 -1.637788502252e-04 2.517345568926e+01
7.040000000000e+02 4.070827393788e-01 -1.676486690673e-04 2.519755698744e+01
7.042500000000e+02 4.054630597485e-01 -1.715493740063e-04 2.522163677781e+01
7.045000000000e+02 4.037506265400e-01 -1.754194124595e-04 2.524575283655e+01
7.047500000000e+02 4.019754701431e-01 -1.791979195750e-04 2.526996362820e+01
7.050000000000e+02 4.001685343988e-01 -1.828261643546e-04 2.529432817769e+01
7.052500000000e+02 3.983601097066e-01 -1.862487461371e-04 2.531890545741e+01
7.055000000000e+02 3.965783026741e-01 -1.894141652912e-04 2.534375401737e+01
7.057500000000e+02 3.948477212221e-01 -1.922748500113e-04 2.536893133127e+01
7.060000000000e+02 3.931884323362e-01 -1.947863934779e-04 2.539449323677e+01
7.062500000000e+02 3.916153298067e-01 -1.969065713752e-04 2.542049301397e+01
7.065000000000e+02 3.901378141013e-01 -1.985938589305e-04 2.544698064640e+01
7.067500000000e+02 3.887598365915e-01 -1.998061353253e-04 2.547400190970e+01
7.070000000000e+02 3.874801628608e-01 -2.004996173401e-04 2.550159760270e+01
7.072500000000e+02 3.862928662741e-01 -2.006286717390e-04 2.552980256999e+01
7.075000000000e+02 3.851878385174e-01 -2.001463223136e-04 2.555864509047e+01
7.077500000000e+02 3.841513472986e-01 -1.990057278400e-04 2.558814625922e+01
7.080000000000e+02 3.831665335518e-01 -1.971624368716e-04 2.561831971264e+01
7.082500000000e+02 3.822139717409e-01 -1.945775261145e-04 2.564917129810e+01
7.085000000000e+02 3.812721046872e-01 -1.912206372798e-04 2.568069938542e+01
7.087500000000e+02 3.803178625354e-01 -1.870732790220e-04 2.571289498222e+01
7.090000000000e+02 3.793272350509e-01 -1.821311830237e-04 2.574574250699e+01
7.092500000000e+02 3.782760850735e-01 -1.764060513973e-04 2.577922033441e+01
7.095000000000e+02 3.771409990135e-01 -1.699258936248e-04 2.581330171839e+01
7.097500000000e+02 3.759002154522e-01 -1.627340823712e-04 2.584795577647e+01
7.100000000000e+02 3.745346116017e-01 -1.548873645178e-04 2.588314816049e+01
7.102500000000e+02 3.730284828246e-01 -1.464527240953e-04 2.591884204381e+01
7.105000000000e+02 3.713701754844e-01 -1.375038330597e-04 2.595499851964e+01
7.107500000000e+02 3.695523172930e-01 -1.281173455271e-04 2.599157709357e+01
7.110000000000e+02 3.675716861760e-01 -1.183696958812e-04 2.602853576223e+01
7.112500000000e+02 3.654286378032e-01 -1.083346611840e-04 2.606583103026e+01
7.115000000000e+02 3.631262141069e-01 -9.808205347513e-05 2.610341740587e+01
7.117500000000e+02 3.606689923516e-01 -8.767761894782e-05 2.614124702370e+01
7.120000000000e+02 3.580619108798e-01 -7.718404162558e-05 2.617926901155e+01
7.122500000000e+02 3.553092360846e-01 -6.666272701482e-05 2.621742881684e+01
7.125000000000e+02 3.524138713279e-01 -5.617611468828e-05 2.625566775102e+01
7.127500000000e+02 3.493771812807e-01 -4.578962079189e-05 2.629392227403e+01
7.130000000000e+02 3.461993767621e-01 -3.557350539344e-05 2.633212397066e+01
7.132500000000e+02 3.428804519025e-01 -2.560346433293e-05 2.637019920467e+01
7.135000000000e+02 3.394215822896e-01 -1.596046060052e-05 2.640806956164e+01
7.137500000000e+02 3.358267530648e-01 -6.729023804525e-06 2.644565199829e+01
7.140000000000e+02 3.321044007684e-01 2.005093249350e-06 2.648285972156e+01
7.142500000000e+02 3.282687671624e-01 1.015825390625e-05 2.651960292150e+01
7.145000000000e+02 3.243407508922e-01 1.765259475748e-05 2.655578962258e+01
7.147500000000e+02 3.203480647778e-01 2.441936802689e-05 2.659132696200e+01
7.150000000000e+02 3.163246166493e-01 3.040213953949e-05 2.662612198093e+01
7.152500000000e+02 3.123091667995e-01 3.555889374815e-05 2.666008270402e+01
7.155000000000e+02 3.083433879476e-01 3.986315069223e-05 2.669311912763e+01
7.157500000000e+02 3.044695444416e-01 4.330413847928e-05 2.672514373575e+01
7.160000000000e+02 3.007280911302e-01 4.588579044624e-05 2.675607224121e+01
7.162500000000e+02 2.971554664529e-01 4.762503909319e-05 2.678582394654e+01
7.165000000000e+02 2.937823467617e-01 4.854955640289e-05 2.681432219311e+01
7.167500000000e+02 2.906325334026e-01 4.869549739363e-05 2.684149439827e+01
7.170000000000e+02 2.877225994337e-01 4.810524839004e-05 2.686727236495e+01
7.172500000000e+02 2.850622498562e-01 4.682572033897e-05 2.689159242968e+01
7.175000000000e+02 2.826552907241e-01 4.490715068684e-05 2.691439585009e+01
7.177500000000e+02 2.805010176973e-01 4.240260675170e-05 2.693562894173e+01
7.180000000000e+02 2.785957499793e-01 3.936796391101e-05 2.695524381169e+01
7.182500000000e+02 2.769342929206e-01 3.586233418948e-05 2.697319871017e+01
7.185000000000e+02 2.755110433555e-01 3.194865999833e-05 2.698945898055e+01
7.187500000000e+02 2.743206468784e-01 2.769424699129e-05 2.700399757312e+01
7.190000000000e+02 2.733580331467e-01 2.317108599552e-05 2.701679605428e+01
7.192500000000e+02 2.726179511819e-01 1.845566705595e-05 2.702784510849e+01
7.195000000000e+02 2.720940080996e-01 1.362834914416e-05 2.703714519822e+01
7.197500000000e+02 2.717774151789e-01 8.772229491638e-06 2.704470704974e+01
7.200000000000e+02 2.716557116522e-01 3.971455247204e-06 2.705055158884e+01
7.202500000000e+02 2.717115447623e-01 -6.905806021320e-07 2.705471006887e+01
7.205000000000e+02 2.719218715408e-01 -5.133392518846e-06 2.705722345433e+01
7.207500000000e+02 2.722575834216e-01 -9.281212002702e-06 2.705814186567e+01
7.210000000000e+02 2.726836696249e-01 -1.306455807493e-05 2.705752376922e+01
7.212500000000e+02 2.731600154534e-01 -1.642170616739e-05 2.705543475757e+01
7.215000000000e+02 2.736425967575e-01 -1.929930591195e-05 2.705194648321e+01
7.217500000000e+02 2.740850657400e-01 -2.165260384006e-05 2.704713540521e+01
7.220000000000e+02 2.744405246329e-01 -2.344520350183e-05 2.704108155735e+01
7.222500000000e+02 2.746632458690e-01 -2.464836229518e-05 2.703386748399e+01
7.225000000000e+02 2.747103287266e-01 -2.524018515218e-05 2.702557700679e+01
7.227500000000e+02 2.745429632933e-01 -2.520459757530e-05 2.701629432499e+01
7.230000000000e+02 2.741273172768e-01 -2.453041395339e-05 2.700610323454e+01
7.232500000000e+02 2.734350894109e-01 -2.321058975039e-05 2.699508613039e+01
7.235000000000e+02 2.724435443668e-01 -2.124168107275e-05 2.698332350242e+01
7.237500000000e+02 2.711353479784e-01 -1.862363490024e-05 2.697089305468e+01
7.240000000000e+02 2.694980875584e-01 -1.535976894721e-05 2.695786909900e+01
7.242500000000e+02 2.675236873887e-01 -1.145703046781e-05 2.694432195583e+01
7.245000000000e+02 2.652078836173e-01 -6.926313433661e-06 2.693031708456e+01
7.247500000000e+02 2.625496815732e-01 -1.782839746029e-06 2.691591458939e+01
7.250000000000e+02 2.595510589361e-01 3.953583802375e-06 2.690116836675e+01
7.252500000000e+02 2.562167514010e-01 1.025835220555e-05 2.688612566412e+01
7.255000000000e+02 2.525542771937e-01 1.710220586196e-05 2.687082639147e+01
7.257500000000e+02 2.485740328925e-01 2.445148081241e-05 2.685530278347e+01
7.260000000000e+02 2.442894764396e-01 3.226864496885e-05 2.683957908554e+01
7.262500000000e+02 2.397172761877e-01 4.051294767960e-05 2.682367151462e+01
7.265000000000e+02 2.348774096718e-01 4.914130322172e-05 2.680758820944e+01
7.267500000000e+02 2.297930792181e-01 5.810908479349e-05 2.679132953592e+01
7.270000000000e+02 2.244904569956e-01 6.737091731714e-05 2.677488845272e+01
7.272500000000e+02 2.189982194920e-01 7.688145156999e-05 2.675825102112e+01
7.275000000000e+02 2.133468944694e-01 8.659583957620e-05 2.674139704629e+01
7.277500000000e+02 2.075680569427e-01 9.647023268528e-05 2.672430067977e+01
7.280000000000e+02 2.016934257041e-01 1.064618478737e-04 2.670693118472e+01
7.282500000000e+02 1.957539453347e-01 1.165291080045e-04 2.668925356530e+01
7.285000000000e+02 1.897789289409e-01 1.266313830054e-04 2.667122926517e+01
7.287500000000e+02 1.837953242804e-01 1.367291443278e-04 2.665281676782e+01
7.290000000000e+02 1.778271822435e-01 1.467836263797e-04 2.663397214923e+01
7.292500000000e+02 1.718953440010e-01 1.567563641534e-04 2.661464961372e+01
7.295000000000e+02 1.660173906827e-01 1.666094569570e-04 2.659480195210e+01
7.297500000000e+02 1.602078156386e-01 1.763055359815e-04 2.657438099351e+01
7.300000000000e+02 1.544784228242e-01 1.858079834926e-04 2.655333802828e+01
7.302500000000e+02 1.488388605863e-01 1.950811755324e-04 2.653162421140e+01
7.305000000000e+02 1.432972731094e-01 2.040909572183e-04 2.650919099612e+01
7.307500000000e+02 1.378609592519e-01 2.128051194641e-04 2.648599054605e+01
7.310000000000e+02 1.325370020128e-01 2.211939603857e-04 2.646197615704e+01
7.312500000000e+02 1.273327800681e-01 2.292308141369e-04 2.643710264474e+01
7.315000000000e+02 1.222563671275e-01 2.368925447663e-04 2.641132680258e+01
7.317500000000e+02 1.173167291764e-01 2.441599393291e-04 2.638460774364e+01
7.320000000000e+02 1.125237635626e-01 2.510179598757e-04 2.635690728117e+01
7.322500000000e+02 1.078881376246e-01 2.574558924567e-04 2.632819017447e+01
7.325000000000e+02 1.034210316859e-01 2.634672817793e-04 2.629842447012e+01
7.327500000000e+02 9.913373211457e-02 2.690497603096e-04 2.626758166118e+01
7.330000000000e+02 9.503714945171e-02 2.742047564725e-04 2.623563679658e+01
7.332500000000e+02 9.114137924516e-02 2.789370217218e-04 2.620256866856e+01
7.335000000000e+02 8.745518508660e-02 2.832542130290e-04 2.616835974716e+01
7.337500000000e+02 8.398564151304e-02 2.871663051431e-04 2.613299630056e+01
7.340000000000e+02 8.073775427735e-02 2.906851327423e-04 2.609646825025e+01
7.342500000000e+02 7.771427297821e-02 2.938238731705e-04 2.605876924304e+01
7.345000000000e+02 7.491550252683e-02 2.965967063324e-04 2.601989645839e+01
7.347500000000e+02 7.233931295303e-02 2.990184476144e-04 2.597985066849e+01
7.350000000000e+02 6.998111159580e-02 3.011044393119e-04 2.593863602999e+01
7.352500000000e+02 6.783398986863e-02 3.028704066743e-04 2.589626012377e+01
7.355000000000e+02 6.588882618598e-02 3.043325427817e-04 2.585273383385e+01
7.357500000000e+02 6.413442480925e-02 3.055076104608e-04 2.580807122068e+01
7.360000000000e+02 6.255769882118e-02 3.064131321153e-04 2.576228955745e+01
7.362500000000e+02 6.114379175803e-02 3.070676518431e-04 2.571540917659e+01
7.365000000000e+02 5.987621469900e-02 3.074910121201e-04 2.566745342457e+01
7.367500000000e+02 5.873692769010e-02 3.077045946418e-04 2.561844850332e+01
7.370000000000e+02 5.770646985998e-02 3.077314889485e-04 2.556842345934e+01
7.372500000000e+02 5.676402723998e-02 3.075965432995e-04 2.551741002251e+01
7.375000000000e+02 5.588751243392e-02 3.073265252584e-04 2.546544241491e+01
7.377500000000e+02 5.505369675264e-02 3.069501764001e-04 2.541255731346e+01
7.380000000000e+02 5.423833091061e-02 3.064980520861e-04 2.535879363345e+01
7.382500000000e+02 5.341630360296e-02 3.060022718875e-04 2.530419233216e+01
7.385000000000e+02 5.256187442197e-02 3.054963838666e-04 2.524879633876e+01
7.387500000000e+02 5.164890053572e-02 3.050148945657e-04 2.519265027816e+01
7.390000000000e+02 5.065115105193e-02 3.045930730539e-04 2.513580042849e+01
7.392500000000e+02 4.954261352307e-02 3.042664045485e-04 2.507829446188e+01
7.395000000000e+02 4.829786226822e-02 3.040703720391e-04 2.502018140618e+01
7.397500000000e+02 4.689241356297e-02 3.040400394994e-04 2.496151149350e+01
7.400000000000e+02 4.530308895438e-02 3.042096283067e-04 2.490233602810e+01
7.402500000000e+02 4.350837287730e-02 3.046124051240e-04 2.484270738269e+01
7.405000000000e+02 4.148873811160e-02 3.052803394688e-04 2.478267890096e+01
7.407500000000e+02 3.922692560540e-02 3.062438161901e-04 2.472230484045e+01
7.410000000000e+02 3.670820225350e-02 3.075316621725e-04 2.466164038940e+01
7.412500000000e+02 3.392054767472e-02 3.091709337383e-04 2.460074161957e+01
7.415000000000e+02 3.085478623974e-02 3.111866778084e-04 2.453966545774e+01
7.417500000000e+02 2.750468800270e-02 3.136019552854e-04 2.447846969944e+01
7.420000000000e+02 2.386699350966e-02 3.164376239531e-04 2.441721295613e+01
7.422500000000e+02 1.994141004242e-02 3.197122327582e-04 2.435595462500e+01
7.425000000000e+02 1.573055056905e-02 3.234417452121e-04 2.429475483113e+01
7.427500000000e+02 1.123987002300e-02 3.276394024301e-04 2.423367435254e+01
7.430000000000e+02 6.477553831195e-03 3.323154603346e-04 2.417277451909e+01
7.432500000000e+02 1.454388875034e-03 3.374768865391e-04 2.411211708763e+01
7.435000000000e+02 -3.816367040071e-03 3.431270997398e-04 2.405176410019e+01
7.437500000000e+02 -9.319105404816e-03 3.492656393113e-04 2.399177769269e+01
7.440000000000e+02 -1.503604346678e-02 3.558878704736e-04 2.393221992219e+01
7.442500000000e+02 -2.094732726307e-02 3.629846866205e-04 2.387315251324e+01
7.445000000000e+02 -2.703121200256e-02 3.705422832270e-04 2.381463665355e+01
7.447500000000e+02 -3.326419226226e-02 3.785419492380e-04 2.375673271431e+01
7.450000000000e+02 -3.962113998317e-02 3.869599043606e-04 2.369949998092e+01
7.452500000000e+02 -4.607547057363e-02 3.957672366785e-04 2.364299636185e+01
7.455000000000e+02 -5.259932783449e-02 4.049299262479e-04 2.358727813246e+01
7.457500000000e+02 -5.916372476448e-02 4.144088677589e-04 2.353239959279e+01
7.460000000000e+02 -6.573875619214e-02 4.241600571072e-04 2.347841278176e+01
7.462500000000e+02 -7.229383274509e-02 4.341348895784e-04 2.342536720557e+01
7.465000000000e+02 -7.879787195662e-02 4.442803686517e-04 2.337330950431e+01
7.467500000000e+02 -8.521957724068e-02 4.545395094583e-04 2.332228317364e+01
7.470000000000e+02 -9.152772980248e-02 4.648518160172e-04 2.327232832693e+01
7.472500000000e+02 -9.769145012069e-02 4.751537037939e-04 2.322348137804e+01
7.475000000000e+02 -1.036805321206e-01 4.853791414763e-04 2.317577483314e+01
7.477500000000e+02 -1.094657938211e-01 4.954602660363e-04 2.312923708764e+01
7.480000000000e+02 -1.150193754038e-01 5.053277984588e-04 2.308389220035e+01
7.482500000000e+02 -1.203151448106e-01 5.149119956046e-04 2.303975977582e+01
7.485000000000e+02 -1.253290077446e-01 5.241432401483e-04 2.299685479946e+01
7.487500000000e+02 -1.300392990508e-01 5.329527652433e-04 2.295518759678e+01
7.490000000000e+02 -1.344271242547e-01 5.412734222615e-04 2.291476375593e+01
7.492500000000e+02 -1.384766826880e-01 5.490404556673e-04 2.287558413364e+01
7.495000000000e+02 -1.421756269849e-01 5.561923088267e-04 2.283764490242e+01
7.497500000000e+02 -1.455153331080e-01 5.626714240756e-04 2.280093761937e+01
7.500000000000e+02 -1.484911927441e-01 5.684250798080e-04 2.276544937008e+01
7.502500000000e+02 -1.511028254302e-01 5.734062227338e-04 2.273116292876e+01
7.505000000000e+02 -1.533542822413e-01 5.775741633343e-04 2.269805696110e+01
7.507500000000e+02 -1.552541568747e-01 5.808954764426e-04 2.266610629321e+01
7.510000000000e+02 -1.568156742088e-01 5.833446575289e-04 2.263528216836e+01
7.512500000000e+02 -1.580566884231e-01 5.849049505222e-04 2.260555259647e+01
7.515000000000e+02 -1.589996352987e-01 5.855689394106e-04 2.257688265766e+01
7.517500000000e+02 -1.596714049200e-01 5.853392806797e-04 2.254923491535e+01
7.520000000000e+02 -1.601031558647e-01 5.842291769483e-04 2.252256978768e+01
7.522500000000e+02 -1.603300451474e-01 5.822626616634e-04 2.249684594149e+01
7.525000000000e+02 -1.603909120436e-01 5.794752760009e-04 2.247202075533e+01
7.527500000000e+02 -1.603278784169e-01 5.759140838250e-04 2.244805074248e+01
7.530000000000e+02 -1.601858838315e-01 5.716375848695e-04 2.242489196164e+01
7.532500000000e+02 -1.600121830433e-01 5.667158974024e-04 2.240250053703e+01
7.535000000000e+02 -1.598557558185e-01 5.612302397828e-04 2.238083301770e+01
7.537500000000e+02 -1.597667029981e-01 5.552727925073e-04 2.235984692350e+01
7.540000000000e+02 -1.597955687328e-01 5.489458952589e-04 2.233950108381e+01
7.542500000000e+02 -1.599926500773e-01 5.423613940908e-04 2.231975610194e+01
7.545000000000e+02 -1.604072816559e-01 5.356398333277e-04 2.230057480941e+01
7.547500000000e+02 -1.610870886733e-01 5.289091735966e-04 2.228192253318e+01
7.550000000000e+02 -1.620772611055e-01 5.223037961962e-04 2.226376759620e+01
7.552500000000e+02 -1.634198177830e-01 5.159628034749e-04 2.224608148724e+01
7.555000000000e+02 -1.651529104797e-01 5.100290144897e-04 2.222883929525e+01
7.557500000000e+02 -1.673101499976e-01 5.046470261691e-04 2.221201990904e+01
7.560000000000e+02 -1.699199923751e-01 4.999613488393e-04 2.219560615432e+01
7.562500000000e+02 -1.730051806472e-01 4.961146883757e-04 2.217958510638e+01
7.565000000000e+02 -1.765822650203e-01 4.932459538424e-04 2.216394814986e+01
7.567500000000e+02 -1.806612085365e-01 4.914882156732e-04 2.214869097654e+01
7.570000000000e+02 -1.852450787107e-01 4.909667317709e-04 2.213381377010e+01
7.572500000000e+02 -1.903298521046e-01 4.917969333989e-04 2.211932111035e+01
7.575000000000e+02 -1.959043287898e-01 4.940822365342e-04 2.210522181479e+01
7.577500000000e+02 -2.019501477313e-01 4.979120059095e-04 2.209152899293e+01
7.580000000000e+02 -2.084419356187e-01 5.033597985457e-04 2.207825978994e+01
7.582500000000e+02 -2.153475770086e-01 5.104815707666e-04 2.206543511126e+01
7.585000000000e+02 -2.226285936532e-01 5.193140068746e-04 2.205307942031e+01
7.587500000000e+02 -2.302406284638e-01 5.298730074620e-04 2.204122053826e+01
7.590000000000e+02 -2.381340696945e-01 5.421524784165e-04 2.202988911424e+01
7.592500000000e+02 -2.462547461994e-01 5.561233285315e-04 2.201911834355e+01
7.595000000000e+02 -2.545447030072e-01 5.717326931494e-04 2.200894369260e+01
7.597500000000e+02 -2.629430977179e-01 5.889036345568e-04 2.199940221547e+01
7.600000000000e+02 -2.713870972744e-01 6.075349663839e-04 2.199053241803e+01
7.602500000000e+02 -2.798128807653e-01 6.275016518862e-04 2.198237351239e+01
7.605000000000e+02 -2.881566166046e-01 6.486553802183e-04 2.197496523606e+01
7.607500000000e+02 -2.963554854923e-01 6.708256708692e-04 2.196834728693e+01
7.610000000000e+02 -3.043486973502e-01 6.938213480204e-04 2.196255878126e+01
7.612500000000e+02 -3.120784526292e-01 7.174323364527e-04 2.195763805665e+01
7.615000000000e+02 -3.194908990939e-01 7.414319694498e-04 2.195362213185e+01
7.617500000000e+02 -3.265370074761e-01 7.655795691990e-04 2.195054636133e+01
7.620000000000e+02 -3.331733838701e-01 7.896234729571e-04 2.194844410031e+01
7.622500000000e+02 -3.393629822716e-01 8.133044198762e-04 2.194734639034e+01
7.625000000000e+02 -3.450757109349e-01 8.363591174817e-04 2.194728171615e+01
7.627500000000e+02 -3.502889286237e-01 8.585240268099e-04 2.194827561252e+01
7.630000000000e+02 -3.549877828253e-01 8.795394617123e-04 2.195035069281e+01
7.632500000000e+02 -3.591654245491e-01 8.991538208074e-04 2.195352636057e+01
7.635000000000e+02 -3.628230571601e-01 9.171278111393e-04 2.195781854978e+01
7.637500000000e+02 -3.659698257263e-01 9.332387748525e-04 2.196323987366e+01
7.640000000000e+02 -3.686225459297e-01 9.472848410970e-04 2.196979942689e+01
7.642500000000e+02 -3.708052736833e-01 9.590888835684e-04 2.197750263112e+01
7.645000000000e+02 -3.725487060356e-01 9.685023572621e-04 2.198635148516e+01
7.647500000000e+02 -3.738894623619e-01 9.754086071305e-04 2.199634427752e+01
7.650000000000e+02 -3.748692070880e-01 9.797259362530e-04 2.200747586833e+01
7.652500000000e+02 -3.755336900952e-01 9.814100352515e-04 2.201973763601e+01
7.655000000000e+02 -3.759316917588e-01 9.804557639324e-04 2.203311741895e+01
7.657500000000e+02 -3.761139056343e-01 9.768985167497e-04 2.204759981393e+01
7.660000000000e+02 -3.761318159894e-01 9.708146652520e-04 2.206316612929e+01
7.662500000000e+02 -3.760365587996e-01 9.623212040216e-04 2.207979449415e+01
7.665000000000e+02 -3.758778390364e-01 9.515747208868e-04 2.209745997945e+01
7.667500000000e+02 -3.757029034617e-01 9.387695808638e-04 2.211613469885e+01
7.670000000000e+02 -3.755556065035e-01 9.241352698315e-04 2.213578790368e+01
7.672500000000e+02 -3.754756040600e-01 9.079329677193e-04 2.215638610909e+01
7.675000000000e+02 -3.754976768257e-01 8.904514533437e-04 2.217789320594e+01
7.677500000000e+02 -3.756512077283e-01 8.720023791355e-04 2.220027055390e+01
7.680000000000e+02 -3.759598383594e-01 8.529147775000e-04 2.222347712971e+01
7.682500000000e+02 -3.764412858263e-01 8.335293617592e-04 2.224746962323e+01
7.685000000000e+02 -3.771073409557e-01 8.141924140597e-04 2.227220261991e+01
7.687500000000e+02 -3.779640302764e-01 7.952493441892e-04 2.229762855134e+01
7.690000000000e+02 -3.790119415862e-01 7.770382976913e-04 2.232369810354e+01
7.692500000000e+02 -3.802466892023e-01 7.598836779222e-04 2.235036016549e+01
7.695000000000e+02 -3.816595144554e-01 7.440899310016e-04 2.237756211378e+01
7.697500000000e+02 -3.832379893139e-01 7.299356448179e-04 2.240524978619e+01
7.700000000000e+02 -3.849668077472e-01 7.176681627732e-04 2.243336793507e+01
7.702500000000e+02 -3.868286354674e-01 7.074987860027e-04 2.246186023478e+01
7.705000000000e+02 -3.888049868216e-01 6.995987030008e-04 2.249066956681e+01
7.707500000000e+02 -3.908771022870e-01 6.940958146383e-04 2.251973820769e+01
7.710000000000e+02 -3.930267847976e-01 6.910723974033e-04 2.254900809741e+01
7.712500000000e+02 -3.952371690646e-01 6.905638304806e-04 2.257842107511e+01
7.715000000000e+02 -3.974933899337e-01 6.925583587407e-04 2.260791912515e+01
7.717500000000e+02 -3.997831102924e-01 6.969978976910e-04 2.263744468166e+01
7.720000000000e+02 -4.020968991616e-01 7.037799047904e-04 2.266694089308e+01
7.722500000000e+02 -4.044284269315e-01 7.127602788545e-04 2.269635191703e+01
7.725000000000e+02 -4.067744836771e-01 7.237572934308e-04 2.272562321959e+01
7.727500000000e+02 -4.091347955161e-01 7.365562790459e-04 2.275470193117e+01
7.730000000000e+02 -4.115116698611e-01 7.509151094352e-04 2.278353699829e+01
7.732500000000e+02 -4.139094884082e-01 7.665700848704e-04 2.281207975661e+01
7.735000000000e+02 -4.163340482102e-01 7.832424307767e-04 2.284028393835e+01
7.737500000000e+02 -4.187918353160e-01 8.006450029068e-04 2.286810624782e+01
7.740000000000e+02 -4.212892123178e-01 8.184888953478e-04 2.289550636599e+01
7.742500000000e+02 -4.238316322418e-01 8.364899564904e-04 2.292244749516e+01
7.745000000000e+02 -4.264228775960e-01 8.543748990963e-04 2.294889627308e+01
7.747500000000e+02 -4.290644004966e-01 8.718869165889e-04 2.297482324559e+01
7.750000000000e+02 -4.317547900245e-01 8.887906087684e-04 2.300020289428e+01
7.752500000000e+02 -4.344894236875e-01 9.048759642033e-04 2.302501376245e+01
7.755000000000e+02 -4.372603095626e-01 9.199614248051e-04 2.304923855212e+01
7.757500000000e+02 -4.400561472882e-01 9.338960823839e-04 2.307286418280e+01
7.760000000000e+02 -4.428626128654e-01 9.465607440751e-04 2.309588175732e+01
7.762500000000e+02 -4.456628507646e-01 9.578679200204e-04 2.311828657719e+01
7.765000000000e+02 -4.484381591858e-01 9.677609279782e-04 2.314007804569e+01
7.767500000000e+02 -4.511688326832e-01 9.762121274796e-04 2.316125962025e+01
7.770000000000e+02 -4.538351236960e-01 9.832204455741e-04 2.318183869652e+01
7.772500000000e+02 -4.564182727813e-01 9.888082865533e-04 2.320182650296e+01
7.775000000000e+02 -4.589015516189e-01 9.930180422429e-04 2.322123800338e+01
7.777500000000e+02 -4.612712605858e-01 9.959082115495e-04 2.324009181769e+01
7.780000000000e+02 -4.635176316737e-01 9.975497497160e-04 2.325840997799e+01
7.782500000000e+02 -4.656355599704e-01 9.980224534147e-04 2.327621804566e+01
7.785000000000e+02 -4.676251460614e-01 9.974115940474e-04 2.329354491418e+01
7.787500000000e+02 -4.694919884311e-01 9.958049927903e-04 2.331042263297e+01
7.790000000000e+02 -4.712471896666e-01 9.932907480957e-04 2.332688654587e+01
7.792500000000e+02 -4.729070651178e-01 9.899555173545e-04 2.334297511650e+01
7.795000000000e+02 -4.744925391687e-01 9.858835034713e-04 2.335872980050e+01
7.797500000000e+02 -4.760282110383e-01 9.811561504364e-04 2.337419517308e+01
7.800000000000e+02 -4.775411309324e-01 9.758524562527e-04 2.338941875428e+01
7.802500000000e+02 -4.790593183624e-01 9.700498743118e-04 2.340445103841e+01
7.805000000000e+02 -4.806100679083e-01 9.638255798348e-04 2.341934533558e+01
7.807500000000e+02 -4.822181121906e-01 9.572581771576e-04 2.343415784764e+01
7.810000000000e+02 -4.839037810939e-01 9.504294949294e-04 2.344894750442e+01
7.812500000000e+02 -4.856812255221e-01 9.434262466539e-04 2.346377586813e+01
7.815000000000e+02 -4.875568523546e-01 9.363413983029e-04 2.347870697560e+01
7.817500000000e+02 -4.895281131293e-01 9.292751115006e-04 2.349380716203e+01
7.820000000000e+02 -4.915827368646e-01 9.223348628220e-04 2.350914480579e+01
7.822500000000e+02 -4.936985223153e-01 9.156348020754e-04 2.352479001999e+01
7.825000000000e+02 -4.958437689813e-01 9.092942285527e-04 2.354081430974e+01
7.827500000000e+02 -4.979783444760e-01 9.034349939970e-04 2.355729016531e+01
7.830000000000e+02 -5.000553846831e-01 8.981780223094e-04 2.357429054788e+01
7.832500000000e+02 -5.020235455957e-01 8.936391394993e-04 2.359188848753e+01
7.835000000000e+02 -5.038296773277e-01 8.899241812411e-04 2.361015652028e+01
7.837500000000e+02 -5.054217653895e-01 8.871239024711e-04 2.362916613412e+01
7.840000000000e+02 -5.067519350553e-01 8.853089187109e-04 2.364898733187e+01
7.842500000000e+02 -5.077793305147e-01 8.845250583445e-04 2.366968809186e+01
7.845000000000e+02 -5.084726550902e-01 8.847894540731e-04 2.369133392027e+01
7.847500000000e+02 -5.088122201864e-01 8.860876828929e-04 2.371398743829e+01
7.850000000000e+02 -5.087913343259e-01 8.883722506478e-04 2.373770802479e+01
7.852500000000e+02 -5.084169802040e-01 8.915625555682e-04 2.376255149437e+01
7.855000000000e+02 -5.077097018494e-01 8.955464591237e-04 2.378856981258e+01
7.857500000000e+02 -5.067027342189e-01 9.001833567352e-04 2.381581088508e+01
7.860000000000e+02 -5.054404176148e-01 9.053088127332e-04 2.384431835813e+01
7.862500000000e+02 -5.039759903084e-01 9.107404707603e-04 2.387413147194e+01
7.865000000000e+02 -5.023688692496e-01 9.162847734095e-04 2.390528493680e+01
7.867500000000e+02 -5.006815724424e-01 9.217444583109e-04 2.393780885970e+01
7.870000000000e+02 -4.989764171016e-01 9.269263436641e-04 2.397172868342e+01
7.872500000000e+02 -4.973121750461e-01 9.316490614369e-04 2.400706516234e+01
7.875000000000e+02 -4.957408603125e-01 9.357503694337e-04 2.404383435589e+01
7.877500000000e+02 -4.943048156893e-01 9.390933801438e-04 2.408204766362e+01
7.880000000000e+02 -4.930343499717e-01 9.415718574290e-04 2.412171181021e+01
7.882500000000e+02 -4.919460090489e-01 9.431137176710e-04 2.416282892027e+01
7.885000000000e+02 -4.910417723785e-01 9.436830041853e-04 2.420539648436e+01
7.887500000000e+02 -4.903091800372e-01 9.432796746935e-04 2.424940739587e+01
7.890000000000e+02 -4.897225468121e-01 9.419375373222e-04 2.429484989794e+01
7.892500000000e+02 -4.892452027986e-01 9.397202810044e-04 2.434170752484e+01
7.895000000000e+02 -4.888326440675e-01 9.367156826507e-04 2.438995902215e+01
7.897500000000e+02 -4.884364104818e-01 9.330286182888e-04 2.443957826048e+01
7.900000000000e+02 -4.880083912732e-01 9.287733133014e-04 2.449053411074e+01
7.902500000000e+02 -4.875051813528e-01 9.240653382116e-04 2.454279034348e+01
7.905000000000e+02 -4.868920928556e-01 9.190140376009e-04 2.459630559305e+01
7.907500000000e+02 -4.861464440170e-01 9.137160437629e-04 2.465103327641e+01
7.910000000000e+02 -4.852597567425e-01 9.082504368240e-04 2.470692162567e+01
7.912500000000e+02 -4.842386293454e-01 9.026761784610e-04 2.476391374033e+01
7.915000000000e+02 -4.831041599789e-01 8.970317522882e-04 2.482194768846e+01
7.917500000000e+02 -4.818899430198e-01 8.913371711523e-04 2.488095664966e+01
7.920000000000e+02 -4.806388290706e-01 8.855981006907e-04 2.494086907261e+01
7.922500000000e+02 -4.793987558813e-01 8.798116451650e-04 2.500160883641e+01
7.925000000000e+02 -4.782180943642e-01 8.739731891491e-04 2.506309548774e+01
7.927500000000e+02 -4.771409421782e-01 8.680833505355e-04 2.512524430483e+01
7.930000000000e+02 -4.762029068020e-01 8.621545161483e-04 2.518796647747e+01
7.932500000000e+02 -4.754277584971e-01 8.562160241771e-04 2.525116930698e+01
7.935000000000e+02 -4.748252629344e-01 8.503174198442e-04 2.531475620692e+01
7.937500000000e+02 -4.743904198486e-01 8.445294913831e-04 2.537862689393e+01
7.940000000000e+02 -4.741041122383e-01 8.389429422037e-04 2.544267763741e+01
7.942500000000e+02 -4.739350345046e-01 8.336646204162e-04 2.550680129564e+01
7.945000000000e+02 -4.738427145310e-01 8.288120488219e-04 2.557088780310e+01
7.947500000000e+02 -4.737812207944e-01 8.245063262109e-04 2.563482433529e+01
7.950000000000e+02 -4.737032455016e-01 8.208644602258e-04 2.569849583062e+01
7.952500000000e+02 -4.735641739864e-01 8.179916880442e-04 2.576178556102e+01
7.955000000000e+02 -4.733257405031e-01 8.159742168806e-04 2.582457553972e+01
7.957500000000e+02 -4.729590614990e-01 8.148733563571e-04 2.588674725054e+01
7.960000000000e+02 -4.724468066266e-01 8.147213395802e-04 2.594818223150e+01
7.962500000000e+02 -4.717843796879e-01 8.155189785429e-04 2.600876284531e+01
7.965000000000e+02 -4.709800491604e-01 8.172353669917e-04 2.606837281038e+01
7.967500000000e+02 -4.700540832203e-01 8.198098607680e-04 2.612689795963e+01
7.970000000000e+02 -4.690369139827e-01 8.231559190616e-04 2.618422686115e+01
7.972500000000e+02 -4.679664833249e-01 8.271666666610e-04 2.624025155449e+01
7.975000000000e+02 -4.668849497172e-01 8.317216828225e-04 2.629486804177e+01
7.977500000000e+02 -4.658349620399e-01 8.366946288097e-04 2.634797697050e+01
7.980000000000e+02 -4.648558047462e-01 8.419611066198e-04 2.639948417762e+01
7.982500000000e+02 -4.639796987521e-01 8.474062344030e-04 2.644930126904e+01
7.985000000000e+02 -4.632286318735e-01 8.529311664171e-04 2.649734598358e+01
7.987500000000e+02 -4.626120104107e-01 8.584579913141e-04 2.654354275539e+01
7.990000000000e+02 -4.621254739305e-01 8.639327699575e-04 2.658782296087e+01
7.992500000000e+02 -4.617510311023e-01 8.693260155756e-04 2.663012530120e+01
7.995000000000e+02 -4.614585999700e-01 8.746305252955e-04 2.667039611247e+01
7.997500000000e+02 -4.612089292113e-01 8.798571049917e-04 2.670858954303e+01
8.000000000000e+02 -4.609575777259e-01 8.850281605435e-04 2.674466783063e+01
8.002500000000e+02 -4.606596045941e-01 8.901699830605e-04 2.677860160567e+01
8.005000000000e+02 -4.602744717130e-01 8.953044540202e-04 2.681037004634e+01
8.007500000000e+02 -4.597705470376e-01 9.004413298978e-04 2.683996122334e+01
8.010000000000e+02 -4.591286627890e-01 9.055717147971e-04 2.686737234262e+01
8.012500000000e+02 -4.583442723705e-01 9.106637685643e-04 2.689260997942e+01
8.015000000000e+02 -4.574278440474e-01 9.156611076757e-04 2.691569033366e+01
8.017500000000e+02 -4.564034758090e-01 9.204843186848e-04 2.693663924055e+01
8.020000000000e+02 -4.553057540608e-01 9.250353519779e-04 2.695549221172e+01
8.022500000000e+02 -4.541753135579e-01 9.292045241211e-04 2.697229423288e+01
8.025000000000e+02 -4.530535694386e-01 9.328790789205e-04 2.698709947902e+01
8.027500000000e+02 -4.519774064865e-01 9.359526738607e-04 2.699997065847e+01
8.030000000000e+02 -4.509743525415e-01 9.383341453236e-04 2.701097843261e+01
8.032500000000e+02 -4.500590611874e-01 9.399549989993e-04 2.702020039468e+01
8.035000000000e+02 -4.492313567295e-01 9.407743242299e-04 2.702772019163e+01
8.037500000000e+02 -4.484762466901e-01 9.407806946604e-04 2.703362638211e+01
8.040000000000e+02 -4.477657962828e-01 9.399907752084e-04 2.703801126030e+01
8.042500000000e+02 -4.470625108860e-01 9.384448215450e-04 2.704096989310e+01
8.045000000000e+02 -4.463238928445e-01 9.361999538227e-04 2.704259893114e+01
8.047500000000e+02 -4.455073265658e-01 9.333217594314e-04 2.704299583305e+01
8.050000000000e+02 -4.445748107458e-01 9.298757181685e-04 2.704225789785e+01
8.052500000000e+02 -4.434967465725e-01 9.259193576544e-04 2.704048165696e+01
8.055000000000e+02 -4.422543921710e-01 9.214962466876e-04 2.703776222625e+01
8.057500000000e+02 -4.408406446047e-01 9.166325911995e-04 2.703419291304e+01
8.060000000000e+02 -4.392592019310e-01 9.113368267355e-04 2.702986463192e+01
8.062500000000e+02 -4.375221766240e-01 9.056020279076e-04 2.702486558849e+01
8.065000000000e+02 -4.356466836831e-01 8.994108377354e-04 2.701928083092e+01
8.067500000000e+02 -4.336508574123e-01 8.927422228298e-04 2.701319196432e+01
8.070000000000e+02 -4.315499979134e-01 8.855788333735e-04 2.700667651386e+01
8.072500000000e+02 -4.293533064511e-01 8.779140613011e-04 2.699980758796e+01
8.075000000000e+02 -4.270617448631e-01 8.697577595350e-04 2.699265328910e+01
8.077500000000e+02 -4.246672728158e-01 8.611399963994e-04 2.698527634153e+01
8.080000000000e+02 -4.221535545551e-01 8.521121884159e-04 2.697773336468e+01
8.082500000000e+02 -4.194979741668e-01 8.427457680206e-04 2.697007450415e+01
8.085000000000e+02 -4.166746680913e-01 8.331285911755e-04 2.696234306885e+01
8.087500000000e+02 -4.136581354969e-01 8.233596496241e-04 2.695457498724e+01
8.090000000000e+02 -4.104269031417e-01 8.135429219266e-04 2.694679879108e+01
8.092500000000e+02 -4.069667751974e-01 8.037809954278e-04 2.693903523866e+01
8.095000000000e+02 -4.032732452510e-01 7.941696985876e-04 2.693129758582e+01
8.097500000000e+02 -3.993528139083e-01 7.847938473580e-04 2.692359145387e+01
8.100000000000e+02 -3.952230707505e-01 7.757248811814e-04 2.691591518463e+01
8.102500000000e+02 -3.909116119207e-01 7.670203789166e-04 2.690826027387e+01
8.105000000000e+02 -3.864539847305e-01 7.587250625222e-04 2.690061161664e+01
8.107500000000e+02 -3.818909771843e-01 7.508733061253e-04 2.689294807052e+01
8.110000000000e+02 -3.772656163603e-01 7.434924056037e-04 2.688524308803e+01
8.112500000000e+02 -3.726202559522e-01 7.366058443442e-04 2.687746506353e+01
8.115000000000e+02 -3.679940854517e-01 7.302363910031e-04 2.686957799539e+01
8.117500000000e+02 -3.634212975503e-01 7.244082475382e-04 2.686154196351e+01
8.120000000000e+02 -3.589300549025e-01 7.191481830874e-04 2.685331372102e+01
8.122500000000e+02 -3.545422498277e-01 7.144852700563e-04 2.684484701068e+01
8.125000000000e+02 -3.502739734840e-01 7.104496582703e-04 2.683609312508e+01
8.127500000000e+02 -3.461364998842e-01 7.070704076641e-04 2.682700140196e+01
8.130000000000e+02 -3.421375529262e-01 7.043726228998e-04 2.681751950789e+01
8.132500000000e+02 -3.382826097346e-01 7.023746047675e-04 2.680759406811e+01
8.135000000000e+02 -3.345760163423e-01 7.010852064650e-04 2.679717095787e+01
8.137500000000e+02 -3.310217607171e-01 7.005015935122e-04 2.678619582109e+01
8.140000000000e+02 -3.276237706114e-01 7.006077282568e-04 2.677461461685e+01
8.142500000000e+02 -3.243858005595e-01 7.013737904977e-04 2.676237388546e+01
8.145000000000e+02 -3.213108525615e-01 7.027564116327e-04 2.674942137979e+01
8.147500000000e+02 -3.184003820487e-01 7.046996150620e-04 2.673570628027e+01
8.150000000000e+02 -3.156533180682e-01 7.071362622010e-04 2.672117962957e+01
8.152500000000e+02 -3.130651564099e-01 7.099898610610e-04 2.670579456506e+01
8.155000000000e+02 -3.106271935635e-01 7.131763911210e-04 2.668950661180e+01
8.157500000000e+02 -3.083261268214e-01 7.166060786160e-04 2.667227368844e+01
8.160000000000e+02 -3.061439729125e-01 7.201849189010e-04 2.665405627571e+01
8.162500000000e+02 -3.040584040717e-01 7.238158690372e-04 2.663481740074e+01
8.165000000000e+02 -3.020434158456e-01 7.273997572197e-04 2.661452270676e+01
8.167500000000e+02 -3.000703319978e-01 7.308359290747e-04 2.659314032160e+01
8.170000000000e+02 -2.981089445178e-01 7.340225456041e-04 2.657064088836e+01
8.172500000000e+02 -2.961287118805e-01 7.368571888364e-04 2.654699761635e+01
8.175000000000e+02 -2.940999797234e-01 7.392373924999e-04 2.652218617670e+01
8.177500000000e+02 -2.919949540048e-01 7.410612792502e-04 2.649618489500e+01
8.180000000000e+02 -2.897885705853e-01 7.422285803899e-04 2.646897468726e+01
8.182500000000e+02 -2.874589924994e-01 7.426418533530e-04 2.644053930068e+01
8.185000000000e+02 -2.849879610122e-01 7.422080674160e-04 2.641086528446e+01
8.187500000000e+02 -2.823607877031e-01 7.408403132534e-04 2.637994221553e+01
8.190000000000e+02 -2.795662349341e-01 7.384597367633e-04 2.634776273612e+01
8.192500000000e+02 -2.765962421771e-01 7.349974445577e-04 2.631432256371e+01
8.195000000000e+02 -2.734455099543e-01 7.303963041578e-04 2.627962062958e+01
8.197500000000e+02 -2.701111820036e-01 7.246126209493e-04 2.624365894589e+01
8.200000000000e+02 -2.665924695932e-01 7.176174526405e-04 2.620644259261e+01
8.202500000000e+02 -2.628903892245e-01 7.093976256901e-04 2.616797968141e+01
8.205000000000e+02 -2.590076069285e-01 6.999562532544e-04 2.612828113477e+01
8.207500000000e+02 -2.549483599450e-01 6.893131844087e-04 2.608736060347e+01
8.210000000000e+02 -2.507184350402e-01 6.775047584575e-04 2.604523439275e+01
8.212500000000e+02 -2.463252625570e-01 6.645833255261e-04 2.600192124150e+01
8.215000000000e+02 -2.417779922967e-01 6.506166012797e-04 2.595744228651e+01
8.217500000000e+02 -2.370875670752e-01 6.356866899809e-04 2.591182098024e+01
8.220000000000e+02 -2.322667941390e-01 6.198889962572e-04 2.586508303127e+01
8.222500000000e+02 -2.273303248030e-01 6.033310365442e-04 2.581725643844e+01
8.225000000000e+02 -2.222946080088e-01 5.861310223513e-04 2.576837141281e+01
8.227500000000e+02 -2.171777636153e-01 5.684165487241e-04 2.571846042730e+01
8.230000000000e+02 -2.119993782869e-01 5.503231635868e-04 2.566755828187e+01
8.232500000000e+02 -2.067802856714e-01 5.319927373381e-04 2.561570203339e+01
8.235000000000e+02 -2.015422990638e-01 5.135719397278e-04 2.556293103065e+01
8.237500000000e+02 -1.963079075274e-01 4.952106080551e-04 2.550928695069e+01
8.240000000000e+02 -1.911000185082e-01 4.770599012942e-04 2.545481366033e+01
8.242500000000e+02 -1.859416457836e-01 4.592706374876e-04 2.539955727420e+01
8.245000000000e+02 -1.808556847951e-01 4.419913310177e-04 2.534356600170e+01
8.247500000000e+02 -1.758646303313e-01 4.253664758848e-04 2.528689014394e+01
8.250000000000e+02 -1.709903815306e-01 4.095345890803e-04 2.522958196367e+01
8.252500000000e+02 -1.662539816979e-01 3.946265199859e-04 2.517169566529e+01
8.255000000000e+02 -1.616754287339e-01 3.807636403460e-04 2.511328729102e+01
8.257500000000e+02 -1.572734315863e-01 3.680563171289e-04 2.505441468067e+01
8.260000000000e+02 -1.530651473746e-01 3.566025099641e-04 2.499513744835e+01
8.262500000000e+02 -1.490659566639e-01 3.464864111210e-04 2.493551691879e+01
8.265000000000e+02 -1.452891725038e-01 3.377774133386e-04 2.487561611082e+01
8.267500000000e+02 -1.417457352947e-01 3.305292839307e-04 2.481549969606e+01
8.270000000000e+02 -1.384439645242e-01 3.247794224750e-04 2.475523394239e+01
8.272500000000e+02 -1.353892625524e-01 3.205484513517e-04 2.469488666495e+01
8.275000000000e+02 -1.325838401180e-01 3.178400271975e-04 2.463452709888e+01
8.277500000000e+02 -1.300265500111e-01 3.166407100016e-04 2.457422581370e+01
8.280000000000e+02 -1.277126637001e-01 3.169202300313e-04 2.451405451323e+01
8.282500000000e+02 -1.256338245343e-01 3.186317592236e-04 2.445408586801e+01
8.285000000000e+02 -1.237779975765e-01 3.217124709273e-04 2.439439328546e+01
8.287500000000e+02 -1.221294973272e-01 3.260842741876e-04 2.433505061645e+01
8.290000000000e+02 -1.206691818618e-01 3.316545983049e-04 2.427613192892e+01
8.292500000000e+02 -1.193746022083e-01 3.383174721629e-04 2.421771113866e+01
8.295000000000e+02 -1.182203573271e-01 3.459546552152e-04 2.415986175266e+01
8.297500000000e+02 -1.171784426338e-01 3.544369341113e-04 2.410265651712e+01
8.300000000000e+02 -1.162186328864e-01 3.636254453792e-04 2.404616707195e+01
8.302500000000e+02 -1.153090376410e-01 3.733732988761e-04 2.399046367428e+01
8.305000000000e+02 -1.144165747742e-01 3.835271224362e-04 2.393561486324e+01
8.307500000000e+02 -1.135074951950e-01 3.939287742772e-04 2.388168711867e+01
8.310000000000e+02 -1.125479951921e-01 4.044170298713e-04 2.382874462119e+01
8.312500000000e+02 -1.115047445078e-01 4.148294529451e-04 2.377684892389e+01
8.315000000000e+02 -1.103454536467e-01 4.250041456811e-04 2.372605869719e+01
8.317500000000e+02 -1.090393795053e-01 4.347815472387e-04 2.367642941109e+01
8.320000000000e+02 -1.075578795890e-01 4.440062105638e-04 2.362801314241e+01
8.322500000000e+02 -1.058748543945e-01 4.525285400195e-04 2.358085830707e+01
8.325000000000e+02 -1.039671537160e-01 4.602064803024e-04 2.353500936783e+01
8.327500000000e+02 -1.018149939016e-01 4.669070977059e-04 2.349050671538e+01
8.330000000000e+02 -9.940222162043e-02 4.725081520780e-04 2.344738637690e+01
8.332500000000e+02 -9.671658845718e-02 4.768994845278e-04 2.340567985998e+01
8.335000000000e+02 -9.374993749156e-02 4.799842300649e-04 2.336541404851e+01
8.337500000000e+02 -9.049828957829e-02 4.816800639427e-04 2.332661098798e+01
8.340000000000e+02 -8.696189322815e-02 4.819201478027e-04 2.328928780915e+01
8.342500000000e+02 -8.314519946393e-02 4.806539475985e-04 2.325345673473e+01
8.345000000000e+02 -7.905671076821e-02 4.778479546452e-04 2.321912489661e+01
8.347500000000e+02 -7.470884666800e-02 4.734861652936e-04 2.318629449710e+01
8.350000000000e+02 -7.011763571594e-02 4.675704149322e-04 2.315496268650e+01
8.352500000000e+02 -6.530244686493e-02 4.601205188222e-04 2.312512176067e+01
8.355000000000e+02 -6.028558196330e-02 4.511741748116e-04 2.309675921553e+01
8.357500000000e+02 -5.509184790753e-02 4.407867845261e-04 2.306985779626e+01
8.360000000000e+02 -4.974811868637e-02 4.290309116113e-04 2.304439580248e+01
8.362500000000e+02 -4.428281209479e-02 4.159955753284e-04 2.302034721081e+01
8.365000000000e+02 -3.872536615342e-02 4.017857356834e-04 2.299768180234e+01
8.367500000000e+02 -3.310573638074e-02 3.865209108678e-04 2.297636555395e+01
8.370000000000e+02 -2.745384062847e-02 3.703339337034e-04 2.295636081608e+01
8.372500000000e+02 -2.179903576689e-02 3.533697759861e-04 2.293762649932e+01
8.375000000000e+02 -1.616963024950e-02 3.357838415928e-04 2.292011851902e+01
8.377500000000e+02 -1.059240894719e-02 3.177400452010e-04 2.290379002217e+01
8.380000000000e+02 -5.092177789823e-03 2.994091056510e-04 2.288859159368e+01
8.382500000000e+02 3.085832214850e-04 2.809665560035e-04 2.287447178678e+01
8.385000000000e+02 5.590093377604e-03 2.625906855269e-04 2.286137720480e+01
8.387500000000e+02 1.073549519075e-02 2.444602505112e-04 2.284925306372e+01
8.390000000000e+02 1.573110207069e-02 2.267522719556e-04 2.283804331117e+01
8.392500000000e+02 2.056652275154e-02 2.096395902689e-04 2.282769103352e+01
8.395000000000e+02 2.523470789084e-02 1.932885987538e-04 2.281813888516e+01
8.397500000000e+02 2.973201000967e-02 1.778570158513e-04 2.280932916376e+01
8.400000000000e+02 3.405806261793e-02 1.634915766218e-04 2.280120439743e+01
8.402500000000e+02 3.821569713880e-02 1.503259353995e-04 2.279370739040e+01
8.405000000000e+02 4.221074289430e-02 1.384785592677e-04 2.278678161496e+01
8.407500000000e+02 4.605174395888e-02 1.280508822123e-04 2.278037159549e+01
8.410000000000e+02 4.974972916803e-02 1.191257396887e-04 2.277442289983e+01
8.412500000000e+02 5.331781212859e-02 1.117658441523e-04 2.276888268367e+01
8.415000000000e+02 5.677088069906e-02 1.060126343695e-04 2.276369959872e+01
8.417500000000e+02 6.012515985729e-02 1.018853530948e-04 2.275882431588e+01
8.420000000000e+02 6.339785592469e-02 9.938054970513e-05 2.275420938395e+01
8.422500000000e+02 6.660669885014e-02 9.847176879843e-05 2.274980972432e+01
8.425000000000e+02 6.976957430119e-02 9.910989106670e-05 2.274558244063e+01
8.427500000000e+02 7.290407151599e-02 1.012233529349e-04 2.274148727829e+01
8.430000000000e+02 7.602712377484e-02 1.047190094397e-04 2.273748643342e+01
8.432500000000e+02 7.915461154139e-02 1.094832799195e-04 2.273354475524e+01
8.435000000000e+02 8.230099556219e-02 1.153835754029e-04 2.272962993725e+01
8.437500000000e+02 8.547903017278e-02 1.222700408159e-04 2.272571224671e+01
8.440000000000e+02 8.869943739676e-02 1.299776571412e-04 2.272176488864e+01
8.442500000000e+02 9.197071935234e-02 1.383285888467e-04 2.271776365278e+01
8.445000000000e+02 9.529892099460e-02 1.471347060566e-04 2.271368723189e+01
8.447500000000e+02 9.868754147323e-02 1.562003329661e-04 2.270951683249e+01
8.450000000000e+02 1.021374207298e-01 1.653250991785e-04 2.270523646600e+01
8.452500000000e+02 1.056467528110e-01 1.743070549228e-04 2.270083252224e+01
8.455000000000e+02 1.092110994480e-01 1.829455960103e-04 2.269629403514e+01
8.457500000000e+02 1.128235266178e-01 1.910445571501e-04 2.269161223558e+01
8.460000000000e+02 1.164747453735e-01 1.984152663380e-04 2.268678079127e+01
8.462500000000e+02 1.201533725659e-01 2.048794952727e-04 2.268179534954e+01
8.465000000000e+02 1.238462001140e-01 2.102723341582e-04 2.267665375783e+01
8.467500000000e+02 1.275385706882e-01 2.144447965538e-04 2.267135560742e+01
8.470000000000e+02 1.312147616789e-01 2.172661826372e-04 2.266590244805e+01
8.472500000000e+02 1.348584545796e-01 2.186263686541e-04 2.266029733182e+01
8.475000000000e+02 1.384532045798e-01 2.184376390432e-04 2.265454503894e+01
8.477500000000e+02 1.419829695072e-01 2.166362496648e-04 2.264865167697e+01
8.480000000000e+02 1.454326326905e-01 2.131836076305e-04 2.264262470529e+01
8.482500000000e+02 1.487885293730e-01 2.080670688163e-04 2.263647297691e+01
8.485000000000e+02 1.520389804594e-01 2.013003750143e-04 2.263020640680e+01
8.487500000000e+02 1.551747826798e-01 1.929236335314e-04 2.262383608045e+01
8.490000000000e+02 1.581896755048e-01 1.830028848987e-04 2.261737410772e+01
8.492500000000e+02 1.610807346334e-01 1.716292644940e-04 2.261083376840e+01
8.495000000000e+02 1.638487369516e-01 1.589177451397e-04 2.260422921780e+01
8.497500000000e+02 1.664984265248e-01 1.450054516786e-04 2.259757561416e+01
8.500000000000e+02 1.690386735928e-01 1.300496276897e-04 2.259088922667e+01
8.502500000000e+02 1.714825934297e-01 1.142252145953e-04 2.258418721099e+01
8.505000000000e+02 1.738475038619e-01 9.772219011776e-05 2.257748772046e+01
8.507500000000e+02 1.761547778065e-01 8.074249845566e-05 2.257081004592e+01
8.510000000000e+02 1.784295896304e-01 6.349676255596e-05 2.256417450888e+01
8.512500000000e+02 1.807005540162e-01 4.620084428403e-05 2.255760240482e+01
8.515000000000e+02 1.829991805881e-01 2.907222065546e-05 2.255111622087e+01
8.517500000000e+02 1.853592688497e-01 1.232618258246e-05 2.254473956999e+01
8.520000000000e+02 1.878161851191e-01 -3.827818803100e-06 2.253849701310e+01
8.522500000000e+02 1.904059754991e-01 -1.918975316428e-05 2.253241438039e+01
8.525000000000e+02 1.931644843195e-01 -3.357281649671e-05 2.252651835934e+01
8.527500000000e+02 1.961263164536e-01 -4.680687369349e-05 2.252083677301e+01
8.530000000000e+02 1.993238172715e-01 -5.874155606484e-05 2.251539833784e+01
8.532500000000e+02 2.027860438487e-01 -6.924919351109e-05 2.251023247585e+01
8.535000000000e+02 2.065376863705e-01 -7.822742718624e-05 2.250536946533e+01
8.537500000000e+02 2.105981227595e-01 -8.560103741543e-05 2.250083996415e+01
8.540000000000e+02 2.149804497593e-01 -9.132353025750e-05 2.249667515911e+01
8.542500000000e+02 2.196907069370e-01 -9.537808971481e-05 2.249290626800e+01
8.545000000000e+02 2.247271333999e-01 -9.777802272049e-05 2.248956461640e+01
8.547500000000e+02 2.300796590939e-01 -9.856650305111e-05 2.248668112947e+01
8.550000000000e+02 2.357295115505e-01 -9.781574581640e-05 2.248428620181e+01
8.552500000000e+02 2.416490232220e-01 -9.562556742496e-05 2.248240952986e+01
8.555000000000e+02 2.478016729231e-01 -9.212134124977e-05 2.248107956668e+01
8.557500000000e+02 2.541423010431e-01 -8.745140789599e-05 2.248032354327e+01
8.560000000000e+02 2.606175789784e-01 -8.178386684571e-05 2.248016686288e+01
8.562500000000e+02 2.671666858696e-01 -7.530308832023e-05 2.248063311168e+01
8.565000000000e+02 2.737222161868e-01 -6.820575324262e-05 2.248174366133e+01
8.567500000000e+02 2.802112952822e-01 -6.069641299918e-05 2.248351731518e+01
8.570000000000e+02 2.865569003263e-01 -5.298318244823e-05 2.248597034776e+01
8.572500000000e+02 2.926793580752e-01 -4.527320127935e-05 2.248911601742e+01
8.575000000000e+02 2.984980084351e-01 -3.776794919944e-05 2.249296467665e+01
8.577500000000e+02 3.039329817028e-01 -3.065882079687e-05 2.249752354654e+01
8.580000000000e+02 3.089070466114e-01 -2.412285186601e-05 2.250279654119e+01
8.582500000000e+02 3.133475525724e-01 -1.831892180431e-05 2.250878448275e+01
8.585000000000e+02 3.171883276460e-01 -1.338424574001e-05 2.251548502028e+01
8.587500000000e+02 3.203715480500e-01 -9.431471442000e-06 2.252289261292e+01
8.590000000000e+02 3.228495476078e-01 -6.546443215470e-06 2.253099888981e+01
8.592500000000e+02 3.245864675384e-01 -4.786560242018e-06 2.253979273330e+01
8.595000000000e+02 3.255597204899e-01 -4.179724868348e-06 2.254926040243e+01
8.597500000000e+02 3.257612626831e-01 -4.724326978748e-06 2.255938603287e+01
8.600000000000e+02 3.251985541910e-01 -6.389949605638e-06 2.257015181336e+01
8.602500000000e+02 3.238952092503e-01 -9.118747379662e-06 2.258153836309e+01
8.605000000000e+02 3.218912882667e-01 -1.282759401061e-05 2.259352515318e+01
8.607500000000e+02 3.192431716080e-01 -1.741102590277e-05 2.260609074507e+01
8.610000000000e+02 3.160230461711e-01 -2.274494082723e-05 2.261921342116e+01
8.612500000000e+02 3.123179250285e-01 -2.869051743193e-05 2.263287144713e+01
8.615000000000e+02 3.082282593964e-01 -3.509876551016e-05 2.264704351001e+01
8.617500000000e+02 3.038661246868e-01 -4.181544451683e-05 2.266170916053e+01
8.620000000000e+02 2.993530307195e-01 -4.868608616196e-05 2.267684905115e+01
8.622500000000e+02 2.948173625515e-01 -5.556111790777e-05 2.269244551673e+01
8.625000000000e+02 2.903915433821e-01 -6.230079549910e-05 2.270848280561e+01
8.627500000000e+02 2.862089866475e-01 -6.877984978970e-05 2.272494729064e+01
8.630000000000e+02 2.824008402428e-01 -7.489172322583e-05 2.274182799128e+01
8.632500000000e+02 2.790927476157e-01 -8.055216481171e-05 2.275911657776e+01
8.635000000000e+02 2.764015888501e-01 -8.570212485041e-05 2.277680768411e+01
8.637500000000e+02 2.744323427649e-01 -9.030975847518e-05 2.279489917788e+01
8.640000000000e+02 2.732752797399e-01 -9.437148612485e-05 2.281339205959e+01
8.642500000000e+02 2.730033670209e-01 -9.791198287170e-05 2.283229080987e+01
8.645000000000e+02 2.736702569208e-01 -1.009831499617e-04 2.285160318134e+01
8.647500000000e+02 2.753086405270e-01 -1.036618924462e-04 2.287134045374e+01
8.650000000000e+02 2.779293583279e-01 -1.060470376474e-04 2.289151714225e+01
8.652500000000e+02 2.815209792351e-01 -1.082550801376e-04 2.291215113308e+01
8.655000000000e+02 2.860501654269e-01 -1.104153034393e-04 2.293326342595e+01
8.657500000000e+02 2.914626253291e-01 -1.126641450273e-04 2.295487802453e+01
8.660000000000e+02 2.976847436230e-01 -1.151392080911e-04 2.297702161674e+01
8.662500000000e+02 3.046256921724e-01 -1.179729194549e-04 2.299972349000e+01
8.665000000000e+02 3.121801243613e-01 -1.212863854237e-04 2.302301514067e+01
8.667500000000e+02 3.202312126298e-01 -1.251834533187e-04 2.304692998827e+01
8.670000000000e+02 3.286539830934e-01 -1.297454208837e-04 2.307150304189e+01
8.672500000000e+02 3.373187922941e-01 -1.350264569263e-04 2.309677054749e+01
8.675000000000e+02 3.460948377384e-01 -1.410500289284e-04 2.312276961935e+01
8.677500000000e+02 3.548535698561e-01 -1.478063658151e-04 2.314953787188e+01
8.680000000000e+02 3.634718879486e-01 -1.552513610208e-04 2.317711306160e+01
8.682500000000e+02 3.718350449785e-01 -1.633068251896e-04 2.320553264790e+01
8.685000000000e+02 3.798391406616e-01 -1.718617981675e-04 2.323483355380e+01
8.687500000000e+02 3.873931869948e-01 -1.807752959641e-04 2.326505175148e+01
8.690000000000e+02 3.944206633694e-01 -1.898800664076e-04 2.329622197927e+01
8.692500000000e+02 4.008605254676e-01 -1.989875682413e-04 2.332837738156e+01
8.695000000000e+02 4.066676796075e-01 -2.078937784788e-04 2.336154935134e+01
8.697500000000e+02 4.118128442946e-01 -2.163855678393e-04 2.339576716580e+01
8.700000000000e+02 4.162819003156e-01 -2.242477426866e-04 2.343105787618e+01
8.702500000000e+02 4.200746172755e-01 -2.312701397495e-04 2.346744600186e+01
8.705000000000e+02 4.232029495907e-01 -2.372550749731e-04 2.350495345332e+01
8.707500000000e+02 4.256888274995e-01 -2.420240344944e-04 2.354359933153e+01
8.710000000000e+02 4.275615756540e-01 -2.454243832639e-04 2.358339975203e+01
8.712500000000e+02 4.288551742545e-01 -2.473353687635e-04 2.362436779009e+01
8.715000000000e+02 4.296053468677e-01 -2.476727100189e-04 2.366651330924e+01
8.717500000000e+02 4.298467868016e-01 -2.463925670214e-04 2.370984286692e+01
8.720000000000e+02 4.296105986454e-01 -2.434933044462e-04 2.375435954958e+01
8.722500000000e+02 4.289223018663e-01 -2.390161381331e-04 2.380006293449e+01
8.725000000000e+02 4.278003906140e-01 -2.330437633792e-04 2.384694888664e+01
8.727500000000e+02 4.262557271318e-01 -2.256972864458e-04 2.389500945887e+01
8.730000000000e+02 4.242917621162e-01 -2.171313445100e-04 2.394423268668e+01
8.732500000000e+02 4.219057619363e-01 -2.075278460551e-04 2.399460250577e+01
8.735000000000e+02 4.190907982514e-01 -1.970882026816e-04 2.404609849330e+01
8.737500000000e+02 4.158384940535e-01 -1.860249148887e-04 2.409869574882e+01
8.740000000000e+02 4.121422670791e-01 -1.745526915511e-04 2.415236463520e+01
8.742500000000e+02 4.080008781930e-01 -1.628798809016e-04 2.420707068741e+01
8.745000000000e+02 4.034218819515e-01 -1.512004508443e-04 2.426277439407e+01
8.747500000000e+02 3.984247280417e-01 -1.396872017522e-04 2.431943110390e+01
8.750000000000e+02 3.930432472326e-01 -1.284866484289e-04 2.437699090432e+01
8.752500000000e+02 3.873272474021e-01 -1.177156968903e-04 2.443539862521e+01
8.755000000000e+02 3.813431194132e-01 -1.074603883408e-04 2.449459379274e+01
8.757500000000e+02 3.751733636211e-01 -9.777658220642e-05 2.455451079065e+01
8.760000000000e+02 3.689150845802e-01 -8.869245141581e-05 2.461507896002e+01
8.762500000000e+02 3.626775399599e-01 -8.021240943600e-05 2.467622284349e+01
8.765000000000e+02 3.565789347209e-01 -7.232221542509e-05 2.473786247271e+01
8.767500000000e+02 3.507426173480e-01 -6.499468406504e-05 2.479991373492e+01
8.770000000000e+02 3.452929565288e-01 -5.819575100656e-05 2.486228874560e+01
8.772500000000e+02 3.403509626455e-01 -5.189017794110e-05 2.492489636873e+01
8.775000000000e+02 3.360299867184e-01 -4.604693895957e-05 2.498764267533e+01
8.777500000000e+02 3.324315904313e-01 -4.064388582131e-05 2.505043144290e+01
8.780000000000e+02 3.296415804191e-01 -3.567116669685e-05 2.511316474525e+01
8.782500000000e+02 3.277266180638e-01 -3.113402267157e-05 2.517574342142e+01
8.785000000000e+02 3.267311416977e-01 -2.705391630632e-05 2.523806766720e+01
8.787500000000e+02 3.266751198293e-01 -2.346896974716e-05 2.530003747860e+01
8.790000000000e+02 3.275524518934e-01 -2.043283196177e-05 2.536155316433e+01
8.792500000000e+02 3.293303026937e-01 -1.801228655393e-05 2.542251582353e+01
8.795000000000e+02 3.319496570178e-01 -1.628402317539e-05 2.548282772165e+01
8.797500000000e+02 3.353269040357e-01 -1.532971689245e-05 2.554239275666e+01
8.800000000000e+02 3.393568290093e-01 -1.523041230108e-05 2.560111682114e+01
8.802500000000e+02 3.439168536196e-01 -1.606009490373e-05 2.565890816083e+01
8.805000000000e+02 3.488722979558e-01 -1.787851266963e-05 2.571567780199e+01
8.807500000000e+02 3.540826019415e-01 -2.072425150153e-05 2.577133991147e+01
8.810000000000e+02 3.594079697264e-01 -2.460820928292e-05 2.582581220551e+01
8.812500000000e+02 3.647160054919e-01 -2.950816825242e-05 2.587901636975e+01
8.815000000000e+02 3.698878172949e-01 -3.536511496729e-05 2.593087851235e+01
8.817500000000e+02 3.748230652253e-01 -4.208183174468e-05 2.598132958519e+01
8.820000000000e+02 3.794434459942e-01 -4.952391837335e-05 2.603030588057e+01
8.822500000000e+02 3.836943771091e-01 -5.752377572813e-05 2.607774944844e+01
8.825000000000e+02 3.875446530770e-01 -6.588715126739e-05 2.612360850926e+01
8.827500000000e+02 3.909841727296e-01 -7.440197790925e-05 2.616783782374e+01
8.830000000000e+02 3.940199995752e-01 -8.284881171833e-05 2.621039899425e+01
8.832500000000e+02 3.966711995002e-01 -9.101213411186e-05 2.625126067567e+01
8.835000000000e+02 3.989630956180e-01 -9.869158104513e-05 2.629039875397e+01
8.837500000000e+02 4.009215601045e-01 -1.057119766612e-04 2.632779640179e+01
8.840000000000e+02 4.025679694062e-01 -1.119313003534e-04 2.636344407205e+01
8.842500000000e+02 4.039154679544e-01 -1.172463076753e-04 2.639733947628e+01
8.845000000000e+02 4.049667778642e-01 -1.215948976371e-04 2.642948749401e+01
8.847500000000e+02 4.057137531664e-01 -1.249553480715e-04 2.645990007762e+01
8.850000000000e+02 4.061387661160e-01 -1.273431207403e-04 2.648859617765e+01
8.852500000000e+02 4.062173832694e-01 -1.288047906953e-04 2.651560164795e+01
8.855000000000e+02 4.059222592650e-01 -1.294109864423e-04 2.654094917773e+01
8.857500000000e+02 4.052274507817e-01 -1.292481938251e-04 2.656467820327e+01
8.860000000000e+02 4.041127392584e-01 -1.284106664409e-04 2.658683481257e+01
8.862500000000e+02 4.025676178235e-01 -1.269935382005e-04 2.660747158319e+01
8.865000000000e+02 4.005942460463e-01 -1.250867440342e-04 2.662664738757e+01
8.867500000000e+02 3.982095097039e-01 -1.227712060503e-04 2.664442706545e+01
8.870000000000e+02 3.954457646147e-01 -1.201164287247e-04 2.666088102644e+01
8.872500000000e+02 3.923504342649e-01 -1.171798748252e-04 2.667608475682e+01
8.875000000000e+02 3.889846428402e-01 -1.140080164270e-04 2.669011817567e+01
8.877500000000e+02 3.854208846998e-01 -1.106382598450e-04 2.670306494841e+01
8.880000000000e+02 3.817400623390e-01 -1.071016720916e-04 2.671501170626e+01
8.882500000000e+02 3.780279896939e-01 -1.034259316489e-04 2.672604724467e+01
8.885000000000e+02 3.743716193845e-01 -9.963850294317e-05 2.673626161796e+01
8.887500000000e+02 3.708550097191e-01 -9.576934911230e-05 2.674574526299e+01
8.890000000000e+02 3.675552790803e-01 -9.185328461878e-05 2.675458812661e+01
8.892500000000e+02 3.645386794627e-01 -8.793170318070e-05 2.676287867362e+01
8.895000000000e+02 3.618569949855e-01 -8.405353533124e-05 2.677070294125e+01
8.897500000000e+02 3.595445348160e-01 -8.027529696238e-05 2.677814352501e+01
8.900000000000e+02 3.576160193798e-01 -7.666024494840e-05 2.678527856509e+01
8.902500000000e+02 3.560655810044e-01 -7.327631177512e-05 2.679218059856e+01
8.905000000000e+02 3.548671681272e-01 -7.019312933495e-05 2.679891553171e+01
8.907500000000e+02 3.539764388887e-01 -6.747794911133e-05 2.680554160790e+01
8.910000000000e+02 3.533341720999e-01 -6.519075177508e-05 2.681210844376e+01
8.912500000000e+02 3.528710050456e-01 -6.337878428526e-05 2.681865623373e+01
8.915000000000e+02 3.525131977508e-01 -6.207120980030e-05 2.682521522550e+01
8.917500000000e+02 3.521887901115e-01 -6.127394287425e-05 2.683180529801e+01
8.920000000000e+02 3.518336396446e-01 -6.096592541197e-05 2.683843595082e+01
8.922500000000e+02 3.513966021172e-01 -6.109721872724e-05 2.684510663724e+01
8.925000000000e+02 3.508431319221e-01 -6.158903667490e-05 2.685180716207e+01
8.927500000000e+02 3.501570043783e-01 -6.233686717409e-05 2.685851862480e+01
8.930000000000e+02 3.493396653827e-01 -6.321559780254e-05 2.686521416807e+01
8.932500000000e+02 3.484074932911e-01 -6.408739347818e-05 2.687186015076e+01
8.935000000000e+02 3.473870580348e-01 -6.481095584342e-05 2.687841694247e+01
8.937500000000e+02 3.463092261108e-01 -6.525154098300e-05 2.688483993696e+01
8.940000000000e+02 3.452027433265e-01 -6.529028987649e-05 2.689108014394e+01
8.942500000000e+02 3.440882778793e-01 -6.483233307456e-05 2.689708459962e+01
8.945000000000e+02 3.429738007590e-01 -6.381278894276e-05 2.690279677012e+01
8.947500000000e+02 3.418518280317e-01 -6.219926723198e-05 2.690815649219e+01
8.950000000000e+02 3.406990227873e-01 -5.999136461456e-05 2.691310000156e+01
8.952500000000e+02 3.394781207546e-01 -5.721708287501e-05 2.691755998304e+01
8.955000000000e+02 3.381419187343e-01 -5.392668444115e-05 2.692146548446e+01
8.957500000000e+02 3.366387858105e-01 -5.018500561163e-05 2.692474222794e+01
8.960000000000e+02 3.349189131675e-01 -4.606317085666e-05 2.692731314302e+01
8.962500000000e+02 3.329404633233e-01 -4.163085177923e-05 2.692909900932e+01
8.965000000000e+02 3.306747566481e-01 -3.695007432118e-05 2.693001960727e+01
8.967500000000e+02 3.281098265648e-01 -3.207133930777e-05 2.692999498104e+01
8.970000000000e+02 3.252518600906e-01 -2.703245306099e-05 2.692894690092e+01
8.972500000000e+02 3.221243491907e-01 -2.185999942477e-05 2.692680046670e+01
8.975000000000e+02 3.187651809993e-01 -1.657325067148e-05 2.692348545913e+01
8.977500000000e+02 3.152220268032e-01 -1.118948862855e-05 2.691893771682e+01
8.980000000000e+02 3.115468007891e-01 -5.729967752290e-06 2.691310012973e+01
8.982500000000e+02 3.077899566502e-01 -2.252471507700e-07 2.690592340332e+01
8.985000000000e+02 3.039955556993e-01 5.280762987470e-06 2.689736624912e+01
8.987500000000e+02 3.001976668102e-01 1.072915340281e-05 2.688739539920e+01
8.990000000000e+02 2.964185844838e-01 1.604705587164e-05 2.687598533677e+01
8.992500000000e+02 2.926691215690e-01 2.115087331380e-05 2.686311757975e+01
8.995000000000e+02 2.889506415068e-01 2.595187314963e-05 2.684878005300e+01
8.997500000000e+02 2.852585006882e-01 3.036316171584e-05 2.683296643952e+01
9.000000000000e+02 2.815864039841e-01 3.430669087618e-05 2.681567535476e+01
9.002500000000e+02 2.779307306078e-01 3.772009663745e-05 2.679691004532e+01
9.005000000000e+02 2.742944597774e-01 4.056164808866e-05 2.677667789226e+01
9.007500000000e+02 2.706898237288e-01 4.281336827643e-05 2.675499054416e+01
9.010000000000e+02 2.671395903774e-01 4.448129672461e-05 2.673186385985e+01
9.012500000000e+02 2.636765366839e-01 4.559348129735e-05 2.670731843864e+01
9.015000000000e+02 2.603414345817e-01 4.619552468217e-05 2.668137987208e+01
9.017500000000e+02 2.571796715748e-01 4.634470247388e-05 2.665407928488e+01
9.020000000000e+02 2.542370843069e-01 4.610331301850e-05 2.662545383301e+01
9.022500000000e+02 2.515556242566e-01 4.553212937020e-05 2.659554679748e+01
9.025000000000e+02 2.491693496044e-01 4.468498337772e-05 2.656440790800e+01
9.027500000000e+02 2.471013783224e-01 4.360498225325e-05 2.653209302476e+01
9.030000000000e+02 2.453620832556e-01 4.232275329225e-05 2.649866387187e+01
9.032500000000e+02 2.439487454883e-01 4.085700148431e-05 2.646418755774e+01
9.035000000000e+02 2.428466124145e-01 3.921701199944e-05 2.642873564390e+01
9.037500000000e+02 2.420311071806e-01 3.740658243483e-05 2.639238335007e+01
9.040000000000e+02 2.414708168949e-01 3.542871014691e-05 2.635520868277e+01
9.042500000000e+02 2.411307736995e-01 3.329043388037e-05 2.631729128835e+01
9.045000000000e+02 2.409755629623e-01 3.100685146027e-05 2.627871164345e+01
9.047500000000e+02 2.409718333600e-01 2.860393800575e-05 2.623955016762e+01
9.050000000000e+02 2.410899296963e-01 2.611958883709e-05 2.619988664253e+01
9.052500000000e+02 2.413044700854e-01 2.360312060416e-05 2.615979946602e+01
9.055000000000e+02 2.415939361552e-01 2.111294570999e-05 2.611936536857e+01
9.057500000000e+02 2.419394086132e-01 1.871313967298e-05 2.607865906908e+01
9.060000000000e+02 2.423227665318e-01 1.646917345255e-05 2.603775323381e+01
9.062500000000e+02 2.427246557523e-01 1.444381208662e-05 2.599671818568e+01
9.065000000000e+02 2.431226540338e-01 1.269321676756e-05 2.595562195804e+01
9.067500000000e+02 2.434899057008e-01 1.126442404477e-05 2.591453016726e+01
9.070000000000e+02 2.437945064860e-01 1.019384892023e-05 2.587350603041e+01
9.072500000000e+02 2.439997020457e-01 9.507572702359e-06 2.583260998455e+01
9.075000000000e+02 2.440649700527e-01 9.222577345870e-06 2.579189972687e+01
9.077500000000e+02 2.439477772885e-01 9.349723487480e-06 2.575142967875e+01
9.080000000000e+02 2.436058529384e-01 9.896945392160e-06 2.571125092848e+01
9.082500000000e+02 2.429996438139e-01 1.087291464131e-05 2.567141062521e+01
9.085000000000e+02 2.420946747537e-01 1.229010554085e-05 2.563195186911e+01
9.087500000000e+02 2.408635232454e-01 1.416724455425e-05 2.559291331408e+01
9.090000000000e+02 2.392872010286e-01 1.653058172479e-05 2.555432884118e+01
9.092500000000e+02 2.373557810272e-01 1.941373033688e-05 2.551622762817e+01
9.095000000000e+02 2.350682757017e-01 2.285635247572e-05 2.547863387257e+01
9.097500000000e+02 2.324317613385e-01 2.690152273475e-05 2.544156710019e+01
9.100000000000e+02 2.294599673815e-01 3.159236290458e-05 2.540504211338e+01
9.102500000000e+02 2.261714154699e-01 3.696816262373e-05 2.536906950693e+01
9.105000000000e+02 2.225874719448e-01 4.306047899958e-05 2.533365580707e+01
9.107500000000e+02 2.187304096751e-01 4.988963958650e-05 2.529880398748e+01
9.110000000000e+02 2.146217818769e-01 5.746198981755e-05 2.526451381400e+01
9.112500000000e+02 2.102811738388e-01 6.576819908880e-05 2.523078234612e+01
9.115000000000e+02 2.057255551407e-01 7.478254692913e-05 2.519760412175e+01
9.117500000000e+02 2.009690992753e-01 8.446347430658e-05 2.516497155646e+01
9.120000000000e+02 1.960235628834e-01 9.475500249161e-05 2.513287509890e+01
9.122500000000e+02 1.908990118637e-01 1.055890342926e-04 2.510130346374e+01
9.125000000000e+02 1.856049221017e-01 1.168879629005e-04 2.507024354683e+01
9.127500000000e+02 1.801513015223e-01 1.285676217170e-04 2.503968052116e+01
9.130000000000e+02 1.745498381064e-01 1.405399987285e-04 2.500959774092e+01
9.132500000000e+02 1.688148095729e-01 1.527157116067e-04 2.497997674846e+01
9.135000000000e+02 1.629638132819e-01 1.650058130503e-04 2.495079707395e+01
9.137500000000e+02 1.570180630949e-01 1.773231080659e-04 2.492203623587e+01
9.140000000000e+02 1.510023219489e-01 1.895828623957e-04 2.489366976215e+01
9.142500000000e+02 1.449445897484e-01 2.017028871269e-04 2.486567108261e+01
9.145000000000e+02 1.388753726149e-01 2.136033728059e-04 2.483801173133e+01
9.147500000000e+02 1.328268973632e-01 2.252064075420e-04 2.481066134105e+01
9.150000000000e+02 1.268320992201e-01 2.364355589553e-04 2.478358793927e+01
9.152500000000e+02 1.209237391034e-01 2.472155557822e-04 2.475675804347e+01
9.155000000000e+02 1.151334991752e-01 2.574723021143e-04 2.473013702116e+01
9.157500000000e+02 1.094913472567e-01 2.671332557527e-04 2.470368925653e+01
9.160000000000e+02 1.040250377281e-01 2.761282435835e-04 2.467737846537e+01
9.162500000000e+02 9.875984185934e-02 2.843906284476e-04 2.465116798862e+01
9.165000000000e+02 9.371853406597e-02 2.918588230271e-04 2.462502096283e+01
9.167500000000e+02 8.892146873898e-02 2.984778983535e-04 2.459890063421e+01
9.170000000000e+02 8.438684211284e-02 3.042016189395e-04 2.457277048035e+01
9.172500000000e+02 8.013094399837e-02 3.089938061493e-04 2.454659446094e+01
9.175000000000e+02 7.616843174548e-02 3.128298516772e-04 2.452033711284e+01
9.177500000000e+02 7.251251005925e-02 3.156977532747e-04 2.449396371281e+01
9.180000000000e+02 6.917498299812e-02 3.175987141986e-04 2.446744042406e+01
9.182500000000e+02 6.616617142905e-02 3.185474310682e-04 2.444073437299e+01
9.185000000000e+02 6.349467225239e-02 3.185716400780e-04 2.441381381107e+01
9.187500000000e+02 6.116695468973e-02 3.177113532887e-04 2.438664821221e+01
9.190000000000e+02 5.918686210963e-02 3.160178439250e-04 2.435920841681e+01
9.192500000000e+02 5.755502178198e-02 3.135523420760e-04 2.433146677333e+01
9.195000000000e+02 5.626825092645e-02 3.103843819288e-04 2.430339728359e+01
9.197500000000e+02 5.531897688204e-02 3.065903787349e-04 2.427497574130e+01
9.200000000000e+02 5.469475088897e-02 3.022520605470e-04 2.424617989034e+01
9.202500000000e+02 5.437790525609e-02 2.974549957563e-04 2.421698955112e+01
9.205000000000e+02 5.434535590523e-02 2.922875456442e-04 2.418738675295e+01
9.207500000000e+02 5.456862113163e-02 2.868397653059e-04 2.415735582996e+01
9.210000000000e+02 5.501401826052e-02 2.812026738447e-04 2.412688351061e+01
9.212500000000e+02 5.564307688702e-02 2.754676621158e-04 2.409595896550e+01
9.215000000000e+02 5.641310643181e-02 2.697260127786e-04 2.406457382927e+01
9.217500000000e+02 5.727793561335e-02 2.640686608464e-04 2.403272220471e+01
9.220000000000e+02 5.818875036235e-02 2.585858498198e-04 2.400040063415e+01
9.222500000000e+02 5.909500195753e-02 2.533667752785e-04 2.396760802566e+01
9.225000000000e+02 5.994537961358e-02 2.484992909285e-04 2.393434561707e+01
9.227500000000e+02 6.068873347117e-02 2.440693329240e-04 2.390061685014e+01
9.230000000000e+02 6.127499382803e-02 2.401603511441e-04 2.386642730032e+01
9.232500000000e+02 6.165604169193e-02 2.368524891770e-04 2.383178460002e+01
9.235000000000e+02 6.178643507700e-02 2.342216526667e-04 2.379669830924e+01
9.237500000000e+02 6.162409339460e-02 2.323385475070e-04 2.376117985246e+01
9.240000000000e+02 6.113089415170e-02 2.312675568234e-04 2.372524247514e+01
9.242500000000e+02 6.027307728722e-02 2.310656170133e-04 2.368890112929e+01
9.245000000000e+02 5.902168655792e-02 2.317811133841e-04 2.365217250015e+01
9.247500000000e+02 5.735277591078e-02 2.334528645369e-04 2.361507490408e+01
9.250000000000e+02 5.524769498976e-02 2.361091749912e-04 2.357762835217e+01
9.252500000000e+02 5.269313581392e-02 2.397671468627e-04 2.353985444917e+01
9.255000000000e+02 4.968129462804e-02 2.444320533895e-04 2.350177647624e+01
9.257500000000e+02 4.620986054431e-02 2.500970459723e-04 2.346341934787e+01
9.260000000000e+02 4.228197082949e-02 2.567430534759e-04 2.342480956262e+01
9.262500000000e+02 3.790621860484e-02 2.643388560286e-04 2.338597526507e+01
9.265000000000e+02 3.309651619537e-02 2.728414236618e-04 2.334694616505e+01
9.267500000000e+02 2.787197587390e-02 2.821964547159e-04 2.330775351472e+01
9.270000000000e+02 2.225668197448e-02 2.923390917601e-04 2.326842999160e+01
9.272500000000e+02 1.627953353188e-02 3.031946864224e-04 2.322900969678e+01
9.275000000000e+02 9.973912733648e-03 3.146798245715e-04 2.318952799715e+01
9.277500000000e+02 3.377378459064e-03 3.267034101104e-04 2.315002142626e+01
9.280000000000e+02 -3.468774288676e-03 3.391677384772e-04 2.311052747597e+01
9.282500000000e+02 -1.051988715240e-02 3.519695908856e-04 2.307108452739e+01
9.285000000000e+02 -1.772846933683e-02 3.650014442668e-04 2.303173162423e+01
9.287500000000e+02 -2.504477379622e-02 3.781526909635e-04 2.299250822475e+01
9.290000000000e+02 -3.241731993518e-02 3.913107907624e-04 2.295345409882e+01
9.292500000000e+02 -3.979354780553e-02 4.043624869982e-04 2.291460906111e+01
9.295000000000e+02 -4.712048954512e-02 4.171949655160e-04 2.287601270039e+01
9.297500000000e+02 -5.434537327392e-02 4.296970629394e-04 2.283770428664e+01
9.300000000000e+02 -6.141635786941e-02 4.417604628820e-04 2.279972240427e+01
9.302500000000e+02 -6.828313731778e-02 4.532808300654e-04 2.276210489591e+01
9.305000000000e+02 -7.489764225843e-02 4.641589013676e-04 2.272488851009e+01
9.307500000000e+02 -8.121461197810e-02 4.743016829990e-04 2.268810886620e+01
9.310000000000e+02 -8.719222149543e-02 4.836234539358e-04 2.265180013395e+01
9.312500000000e+02 -9.279257331648e-02 4.920469155355e-04 2.261599503652e+01
9.315000000000e+02 -9.798221614563e-02 4.995041611764e-04 2.258072457200e+01
9.317500000000e+02 -1.027325310645e-01 5.059376534439e-04 2.254601805947e+01
9.320000000000e+02 -1.070201122375e-01 5.113010322842e-04 2.251190291955e+01
9.322500000000e+02 -1.108270359207e-01 5.155599311182e-04 2.247840476885e+01
9.325000000000e+02 -1.141411000430e-01 5.186924478254e-04 2.244554725722e+01
9.327500000000e+02 -1.169559574677e-01 5.206897365227e-04 2.241335222360e+01
9.330000000000e+02 -1.192712124966e-01 5.215561252458e-04 2.238183959154e+01
9.332500000000e+02 -1.210924275280e-01 5.213093790115e-04 2.235102756305e+01
9.335000000000e+02 -1.224310639506e-01 5.199805557225e-04 2.232093266480e+01
9.337500000000e+02 -1.233043708272e-01 5.176137024836e-04 2.229156981095e+01
9.340000000000e+02 -1.237351738073e-01 5.142654447664e-04 2.226295256225e+01
9.342500000000e+02 -1.237516305545e-01 5.100043383036e-04 2.223509322974e+01
9.345000000000e+02 -1.233869084841e-01 5.049098887841e-04 2.220800301523e+01
9.347500000000e+02 -1.226788010936e-01 4.990718587224e-04 2.218169230137e+01
9.350000000000e+02 -1.216693018186e-01 4.925889936133e-04 2.215617080477e+01
9.352500000000e+02 -1.204041259368e-01 4.855675542236e-04 2.213144773695e+01
9.355000000000e+02 -1.189321756674e-01 4.781200666176e-04 2.210753211172e+01
9.357500000000e+02 -1.173049837511e-01 4.703637906990e-04 2.208443287878e+01
9.360000000000e+02 -1.155761079110e-01 4.624192045150e-04 2.206215915842e+01
9.362500000000e+02 -1.138005186013e-01 4.544083670616e-04 2.204072035951e+01
9.365000000000e+02 -1.120339307232e-01 4.464534171596e-04 2.202012644212e+01
9.367500000000e+02 -1.103321480082e-01 4.386749633576e-04 2.200038801756e+01
9.370000000000e+02 -1.087504020343e-01 4.311905355074e-04 2.198151643630e+01
9.372500000000e+02 -1.073426432463e-01 4.241132055768e-04 2.196352398761e+01
9.375000000000e+02 -1.061608971064e-01 4.175501739226e-04 2.194642387779e+01
9.377500000000e+02 -1.052545853466e-01 4.116015639418e-04 2.193023031940e+01
9.380000000000e+02 -1.046698580440e-01 4.063593472649e-04 2.191495859013e+01
9.382500000000e+02 -1.044490105835e-01 4.019064479793e-04 2.190062494199e+01
9.385000000000e+02 -1.046298755591e-01 3.983159728148e-04 2.188724661461e+01
9.387500000000e+02 -1.052453016321e-01 3.956504101197e-04 2.187484174302e+01
9.390000000000e+02 -1.063226469185e-01 3.939612648257e-04 2.186342931393e+01
9.392500000000e+02 -1.078834188396e-01 3.932888078238e-04 2.185302897751e+01
9.395000000000e+02 -1.099429188093e-01 3.936618809037e-04 2.184366094402e+01
9.397500000000e+02 -1.125099688483e-01 3.950978731494e-04 2.183534586175e+01
9.400000000000e+02 -1.155868166407e-01 3.976028347905e-04 2.182810456962e+01
9.402500000000e+02 -1.191689887503e-01 4.011717030846e-04 2.182195799697e+01
9.405000000000e+02 -1.232453905772e-01 4.057886929571e-04 2.181692689051e+01
9.407500000000e+02 -1.277983372094e-01 4.114277319646e-04 2.181303169423e+01
9.410000000000e+02 -1.328038286494e-01 4.180530452193e-04 2.181029227340e+01
9.412500000000e+02 -1.382317566969e-01 4.256198062133e-04 2.180872779024e+01
9.415000000000e+02 -1.440463416593e-01 4.340748650987e-04 2.180835643253e+01
9.417500000000e+02 -1.502065122942e-01 4.433575800827e-04 2.180919529282e+01
9.420000000000e+02 -1.566664489275e-01 4.534005258030e-04 2.181126015829e+01
9.422500000000e+02 -1.633761917997e-01 4.641303721045e-04 2.181456532505e+01
9.425000000000e+02 -1.702822325199e-01 4.754687153568e-04 2.181912349392e+01
9.427500000000e+02 -1.773282363761e-01 4.873329658426e-04 2.182494561485e+01
9.430000000000e+02 -1.844558029247e-01 4.996372197619e-04 2.183204075243e+01
9.432500000000e+02 -1.916051911559e-01 5.122930598167e-04 2.184041603641e+01
9.435000000000e+02 -1.987161389258e-01 5.252105026879e-04 2.185007656938e+01
9.437500000000e+02 -2.057286968348e-01 5.382987931268e-04 2.186102535689e+01
9.440000000000e+02 -2.125839950936e-01 5.514670606216e-04 2.187326333147e+01
9.442500000000e+02 -2.192251108753e-01 5.646252220314e-04 2.188678929571e+01
9.445000000000e+02 -2.255978452946e-01 5.776846657289e-04 2.190159996540e+01
9.447500000000e+02 -2.316514986421e-01 5.905589537474e-04 2.191769001882e+01
9.450000000000e+02 -2.373396473068e-01 6.031644438039e-04 2.193505211410e+01
9.452500000000e+02 -2.426208177233e-01 6.154209255657e-04 2.195367700608e+01
9.455000000000e+02 -2.474591617128e-01 6.272522408639e-04 2.197355359382e+01
9.457500000000e+02 -2.518250174634e-01 6.385867989290e-04 2.199466904256e+01
9.460000000000e+02 -2.556954070962e-01 6.493581195069e-04 2.201700890824e+01
9.462500000000e+02 -2.590544552310e-01 6.595053044809e-04 2.204055722741e+01
9.465000000000e+02 -2.618936794283e-01 6.689734707432e-04 2.206529666475e+01
9.467500000000e+02 -2.642121854134e-01 6.777142052055e-04 2.209120865835e+01
9.470000000000e+02 -2.660167434668e-01 6.856858839474e-04 2.211827352651e+01
9.472500000000e+02 -2.673217238281e-01 6.928540040522e-04 2.214647062158e+01
9.475000000000e+02 -2.681489126571e-01 6.991915786314e-04 2.217577847633e+01
9.477500000000e+02 -2.685271846680e-01 7.046793059697e-04 2.220617490518e+01
9.480000000000e+02 -2.684920397821e-01 7.093055450250e-04 2.223763717109e+01
9.482500000000e+02 -2.680850164167e-01 7.130666077703e-04 2.227014206473e+01
9.485000000000e+02 -2.673529765142e-01 7.159669728470e-04 2.230366605600e+01
9.487500000000e+02 -2.663472865713e-01 7.180190365737e-04 2.233818536394e+01
9.490000000000e+02 -2.651229047434e-01 7.192432186274e-04 2.237367607702e+01
9.492500000000e+02 -2.637373931518e-01 7.196676155667e-04 2.241011422422e+01
9.495000000000e+02 -2.622498744379e-01 7.193276000899e-04 2.244747583642e+01
9.497500000000e+02 -2.607199528837e-01 7.182655804060e-04 2.248573702632e+01
9.500000000000e+02 -2.592066187784e-01 7.165303892589e-04 2.252487401870e+01
9.502500000000e+02 -2.577671596066e-01 7.141765653145e-04 2.256486318725e+01
9.505000000000e+02 -2.564560896776e-01 7.112638014063e-04 2.260568106977e+01
9.507500000000e+02 -2.553241275424e-01 7.078560807774e-04 2.264730437546e+01
9.510000000000e+02 -2.544172411826e-01 7.040206241766e-04 2.268970996921e+01
9.512500000000e+02 -2.537757570998e-01 6.998272221599e-04 2.273287483777e+01
9.515000000000e+02 -2.534335855897e-01 6.953471716453e-04 2.277677604954e+01
9.517500000000e+02 -2.534175590075e-01 6.906521318882e-04 2.282139069272e+01
9.520000000000e+02 -2.537468802815e-01 6.858133027792e-04 2.286669578643e+01
9.522500000000e+02 -2.544327454155e-01 6.809002469167e-04 2.291266820187e+01
9.525000000000e+02 -2.554780795329e-01 6.759800464034e-04 2.295928452819e+01
9.527500000000e+02 -2.568774754880e-01 6.711161569102e-04 2.300652096812e+01
9.530000000000e+02 -2.586172735823e-01 6.663676831386e-04 2.305435319142e+01
9.532500000000e+02 -2.606758028521e-01 6.617885140394e-04 2.310275616124e+01
9.535000000000e+02 -2.630238448719e-01 6.574265070971e-04 2.315170400976e+01
9.537500000000e+02 -2.656252154360e-01 6.533228214234e-04 2.320116984166e+01
9.540000000000e+02 -2.684375473742e-01 6.495114004491e-04 2.325112557758e+01
9.542500000000e+02 -2.714131927980e-01 6.460184780889e-04 2.330154174656e+01
9.545000000000e+02 -2.745003299103e-01 6.428622890819e-04 2.335238737430e+01
9.547500000000e+02 -2.776440999144e-01 6.400527936971e-04 2.340362975090e+01
9.550000000000e+02 -2.807879297165e-01 6.375917123528e-04 2.345523434699e+01
9.552500000000e+02 -2.838748619149e-01 6.354726088342e-04 2.350716465403e+01
9.555000000000e+02 -2.868489229654e-01 6.336810941987e-04 2.355938205625e+01
9.557500000000e+02 -2.896565116894e-01 6.321954358299e-04 2.361184577178e+01
9.560000000000e+02 -2.922477527545e-01 6.309872477441e-04 2.366451283697e+01
9.562500000000e+02 -2.945777001504e-01 6.300221906272e-04 2.371733803720e+01
9.565000000000e+02 -2.966074761919e-01 6.292611009332e-04 2.377027396492e+01
9.567500000000e+02 -2.983052413696e-01 6.286613257542e-04 2.382327113115e+01
9.570000000000e+02 -2.996469156052e-01 6.281782426566e-04 2.387627801542e+01
9.572500000000e+02 -3.006167415697e-01 6.277666945109e-04 2.392924126998e+01
9.575000000000e+02 -3.012075807631e-01 6.273826726853e-04 2.398210590321e+01
9.577500000000e+02 -3.014210015539e-01 6.269851635211e-04 2.403481557143e+01
9.580000000000e+02 -3.012670715884e-01 6.265377380968e-04 2.408731279090e+01
9.582500000000e+02 -3.007639811410e-01 6.260104223346e-04 2.413953929846e+01
9.585000000000e+02 -2.999374323589e-01 6.253810477995e-04 2.419143637815e+01
9.587500000000e+02 -2.988198746289e-01 6.246365438652e-04 2.424294526366e+01
9.590000000000e+02 -2.974495366070e-01 6.237740952471e-04 2.429400746050e+01
9.592500000000e+02 -2.958693925925e-01 6.228018794529e-04 2.434456515973e+01
9.595000000000e+02 -2.941260638172e-01 6.217393791355e-04 2.439456166798e+01
9.597500000000e+02 -2.922686022247e-01 6.206172211847e-04 2.444394171153e+01
9.600000000000e+02 -2.903473699774e-01 6.194767908456e-04 2.449265189550e+01
9.602500000000e+02 -2.884128432266e-01 6.183692476089e-04 2.454064097749e+01
9.605000000000e+02 -2.865145595158e-01 6.173541828801e-04 2.458786027586e+01
9.607500000000e+02 -2.847000741500e-01 6.164978633697e-04 2.463426394682e+01
9.610000000000e+02 -2.830140170547e-01 6.158711989251e-04 2.467980924132e+01
9.612500000000e+02 -2.814973004378e-01 6.155473761647e-04 2.472445683439e+01
9.615000000000e+02 -2.801863633863e-01 6.155993889558e-04 2.476817096679e+01
9.617500000000e+02 -2.791126111175e-01 6.160973262967e-04 2.481091973523e+01
9.620000000000e+02 -2.783019073269e-01 6.171058155398e-04 2.485267517417e+01
9.622500000000e+02 -2.777742550365e-01 6.186813187517e-04 2.489341349831e+01
9.625000000000e+02 -2.775435567017e-01 6.208698144895e-04 2.493311512600e+01
9.627500000000e+02 -2.776175533221e-01 6.237044115038e-04 2.497176488760e+01
9.630000000000e+02 -2.779978743361e-01 6.272035407500e-04 2.500935200276e+01
9.632500000000e+02 -2.786802506725e-01 6.313692697644e-04 2.504587019261e+01
9.635000000000e+02 -2.796548709942e-01 6.361860233441e-04 2.508131775680e+01
9.637500000000e+02 -2.809068771090e-01 6.416199149321e-04 2.511569751087e+01
9.640000000000e+02 -2.824169905019e-01 6.476183262799e-04 2.514901685268e+01
9.642500000000e+02 -2.841622527075e-01 6.541100251273e-04 2.518128778653e+01
9.645000000000e+02 -2.861168476050e-01 6.610059289208e-04 2.521252682232e+01
9.647500000000e+02 -2.882529648311e-01 6.682001906114e-04 2.524275500800e+01
9.650000000000e+02 -2.905416743928e-01 6.755719231578e-04 2.527199785230e+01
9.652500000000e+02 -2.929537525752e-01 6.829873922452e-04 2.530028526940e+01
9.655000000000e+02 -2.954604159896e-01 6.903026869366e-04 2.532765148674e+01
9.657500000000e+02 -2.980339194713e-01 6.973668042866e-04 2.535413501258e+01
9.660000000000e+02 -3.006479860027e-01 7.040252554248e-04 2.537977842495e+01
9.662500000000e+02 -3.032780277598e-01 7.101238252209e-04 2.540462830037e+01
9.665000000000e+02 -3.059011565909e-01 7.155126210890e-04 2.542873505679e+01
9.667500000000e+02 -3.084959912518e-01 7.200502355614e-04 2.545215274002e+01
9.670000000000e+02 -3.110422767800e-01 7.236077492630e-04 2.547493892955e+01
9.672500000000e+02 -3.135203698048e-01 7.260727030119e-04 2.549715436017e+01
9.675000000000e+02 -3.159106332063e-01 7.273525695773e-04 2.551886274060e+01
9.677500000000e+02 -3.181928254817e-01 7.273777450218e-04 2.554013053599e+01
9.680000000000e+02 -3.203455335755e-01 7.261039510472e-04 2.556102647903e+01
9.682500000000e+02 -3.223457531982e-01 7.235137582613e-04 2.558162138423e+01
9.685000000000e+02 -3.241686481297e-01 7.196173309317e-04 2.560198770236e+01
9.687500000000e+02 -3.257875366787e-01 7.144522193466e-04 2.562219902164e+01
9.690000000000e+02 -3.271741713164e-01 7.080822830967e-04 2.564232978668e+01
9.692500000000e+02 -3.282992609690e-01 7.005957802314e-04 2.566245475194e+01
9.695000000000e+02 -3.291332272278e-01 6.921026534543e-04 2.568264841699e+01
9.697500000000e+02 -3.296472057840e-01 6.827313397558e-04 2.570298470741e+01
9.700000000000e+02 -3.298141253490e-01 6.726249738871e-04 2.572353624055e+01
9.702500000000e+02 -3.296099227491e-01 6.619375446706e-04 2.574437401462e+01
9.705000000000e+02 -3.290146887578e-01 6.508298119941e-04 2.576556668091e+01
9.707500000000e+02 -3.280137793449e-01 6.394654275148e-04 2.578718008143e+01
9.710000000000e+02 -3.265987938031e-01 6.280073734458e-04 2.580927681101e+01
9.712500000000e+02 -3.247683275804e-01 6.166145940678e-04 2.583191549410e+01
9.715000000000e+02 -3.225285592754e-01 6.054392929026e-04 2.585515038527e+01
9.717500000000e+02 -3.198935830132e-01 5.946246313238e-04 2.587903082542e+01
9.720000000000e+02 -3.168855349909e-01 5.843029730630e-04 2.590360073794e+01
9.722500000000e+02 -3.135345010665e-01 5.745945798287e-04 2.592889816129e+01
9.725000000000e+02 -3.098782422151e-01 5.656067362645e-04 2.595495476133e+01
9.727500000000e+02 -3.059617739712e-01 5.574333264250e-04 2.598179553041e+01
9.730000000000e+02 -3.018367519935e-01 5.501545435401e-04 2.600943822855e+01
9.732500000000e+02 -2.975607610731e-01 5.438370328288e-04 2.603789315373e+01
9.735000000000e+02 -2.931964331158e-01 5.385341588309e-04 2.606716282660e+01
9.737500000000e+02 -2.888104148285e-01 5.342864494227e-04 2.609724174042e+01
9.740000000000e+02 -2.844721562111e-01 5.311222089026e-04 2.612811616009e+01
9.742500000000e+02 -2.802525322629e-01 5.290582765139e-04 2.615976411510e+01
9.745000000000e+02 -2.762222319870e-01 5.281007985103e-04 2.619215516485e+01
9.747500000000e+02 -2.724500024834e-01 5.282464007747e-04 2.622525048628e+01
9.750000000000e+02 -2.690007520916e-01 5.294831282899e-04 2.625900304068e+01
9.752500000000e+02 -2.659335268600e-01 5.317914147394e-04 2.629335747085e+01
9.755000000000e+02 -2.632995539439e-01 5.351450326126e-04 2.632825052821e+01
9.757500000000e+02 -2.611403367251e-01 5.395119960188e-04 2.636361103154e+01
9.760000000000e+02 -2.594860490277e-01 5.448550436064e-04 2.639936039728e+01
9.762500000000e+02 -2.583542353768e-01 5.511320088324e-04 2.643541266946e+01
9.765000000000e+02 -2.577490415466e-01 5.582956531177e-04 2.647167513057e+01
9.767500000000e+02 -2.576609664800e-01 5.662930933374e-04 2.650804840804e+01
9.770000000000e+02 -2.580672765766e-01 5.750649341985e-04 2.654442715905e+01
9.772500000000e+02 -2.589330067391e-01 5.845441828325e-04 2.658070027417e+01
9.775000000000e+02 -2.602125782603e-01 5.946547560170e-04 2.661675165978e+01
9.777500000000e+02 -2.618518915985e-01 6.053101421065e-04 2.665246058708e+01
9.780000000000e+02 -2.637907897763e-01 6.164120883437e-04 2.668770244341e+01
9.782500000000e+02 -2.659657011322e-01 6.278496726050e-04 2.672234955279e+01
9.785000000000e+02 -2.683123330275e-01 6.394991224263e-04 2.675627177630e+01
9.787500000000e+02 -2.707681694541e-01 6.512241581847e-04 2.678933751925e+01
9.790000000000e+02 -2.732746765166e-01 6.628773466471e-04 2.682141461704e+01
9.792500000000e+02 -2.757790359775e-01 6.743022807146e-04 2.685237143655e+01
9.795000000000e+02 -2.782353864907e-01 6.853368040089e-04 2.688207775748e+01
9.797500000000e+02 -2.806054563173e-01 6.958169010727e-04 2.691040595423e+01
9.800000000000e+02 -2.828586725423e-01 7.055812781902e-04 2.693723204582e+01
9.802500000000e+02 -2.849717648772e-01 7.144762930255e-04 2.696243675986e+01
9.805000000000e+02 -2.869279854927e-01 7.223610174308e-04 2.698590656980e+01
9.807500000000e+02 -2.887160528442e-01 7.291121585288e-04 2.700753465751e+01
9.810000000000e+02 -2.903289446087e-01 7.346283363986e-04 2.702722192860e+01
9.812500000000e+02 -2.917627087770e-01 7.388336645770e-04 2.704487772090e+01
9.815000000000e+02 -2.930153415032e-01 7.416803523274e-04 2.706042065502e+01
9.817500000000e+02 -2.940858685369e-01 7.431502291559e-04 2.707377928180e+01
9.820000000000e+02 -2.949736607468e-01 7.432550467970e-04 2.708489263376e+01
9.822500000000e+02 -2.956780069680e-01 7.420356269981e-04 2.709371076346e+01
9.825000000000e+02 -2.961979283603e-01 7.395599273491e-04 2.710019497322e+01
9.827500000000e+02 -2.965322199184e-01 7.359202714026e-04 2.710431822955e+01
9.830000000000e+02 -2.966796193506e-01 7.312297376622e-04 2.710606514698e+01
9.832500000000e+02 -2.966391218691e-01 7.256182355081e-04 2.710543218277e+01
9.835000000000e+02 -2.964102957831e-01 7.192281020454e-04 2.710242740689e+01
9.837500000000e+02 -2.959936507376e-01 7.122098526986e-04 2.709707042997e+01
9.840000000000e+02 -2.953909603135e-01 7.047178805916e-04 2.708939203455e+01
9.842500000000e+02 -2.946055412889e-01 6.969063938476e-04 2.707943370783e+01
9.845000000000e+02 -2.936425465593e-01 6.889259972786e-04 2.706724720634e+01
9.847500000000e+02 -2.925091658885e-01 6.809202461116e-04 2.705289378915e+01
9.850000000000e+02 -2.912148845517e-01 6.730231083766e-04 2.703644360026e+01
9.852500000000e+02 -2.897716504818e-01 6.653564954835e-04 2.701797473345e+01
9.855000000000e+02 -2.881940941404e-01 6.580286779333e-04 2.699757246613e+01
9.857500000000e+02 -2.864996340488e-01 6.511328027354e-04 2.697532823621e+01
9.860000000000e+02 -2.847085473783e-01 6.447461508945e-04 2.695133875677e+01
9.862500000000e+02 -2.828438799025e-01 6.389297134520e-04 2.692570503274e+01
9.865000000000e+02 -2.809312072308e-01 6.337283736993e-04 2.689853147838e+01
9.867500000000e+02 -2.789981099897e-01 6.291712991178e-04 2.686992493227e+01
9.870000000000e+02 -2.770734450039e-01 6.252729952935e-04 2.683999383822e+01
9.872500000000e+02 -2.751863158572e-01 6.220345968875e-04 2.680884741192e+01
9.875000000000e+02 -2.733648126368e-01 6.194455170848e-04 2.677659485970e+01
9.877500000000e+02 -2.716345618929e-01 6.174852875148e-04 2.674334465778e+01
9.880000000000e+02 -2.700171878288e-01 6.161255200354e-04 2.670920384036e+01
9.882500000000e+02 -2.685288160906e-01 6.153318232631e-04 2.667427740508e+01
9.885000000000e+02 -2.671787349651e-01 6.150655416090e-04 2.663866760989e+01
9.887500000000e+02 -2.659684015629e-01 6.152852004245e-04 2.660247342554e+01
9.890000000000e+02 -2.648908842666e-01 6.159475156199e-04 2.656578995523e+01
9.892500000000e+02 -2.639308609750e-01 6.170079633748e-04 2.652870787705e+01
9.895000000000e+02 -2.630651974682e-01 6.184207287220e-04 2.649131299320e+01
9.897500000000e+02 -2.622641405321e-01 6.201383440425e-04 2.645368568993e+01
9.900000000000e+02 -2.614930060706e-01 6.221108009248e-04 2.641590063478e+01
9.902500000000e+02 -2.607143212539e-01 6.242846428255e-04 2.637802636838e+01
9.905000000000e+02 -2.598901548485e-01 6.266017050744e-04 2.634012516317e+01
9.907500000000e+02 -2.589845909681e-01 6.289984931803e-04 2.630225280548e+01
9.910000000000e+02 -2.579659625613e-01 6.314055518746e-04 2.626445866238e+01
9.912500000000e+02 -2.568088691242e-01 6.337476081298e-04 2.622678569026e+01
9.915000000000e+02 -2.554955605505e-01 6.359441882832e-04 2.618927071868e+01
9.917500000000e+02 -2.540168473233e-01 6.379113850404e-04 2.615194467838e+01
9.920000000000e+02 -2.523721768720e-01 6.395639745978e-04 2.611483306183e+01
9.922500000000e+02 -2.505691778960e-01 6.408186515368e-04 2.607795631626e+01
9.925000000000e+02 -2.486224290601e-01 6.415972082566e-04 2.604133040371e+01
9.927500000000e+02 -2.465518717078e-01 6.418304211982e-04 2.600496727307e+01
9.930000000000e+02 -2.443807907252e-01 6.414618328890e-04 2.596887539762e+01
9.932500000000e+02 -2.421336661314e-01 6.404510952767e-04 2.593306027210e+01
9.935000000000e+02 -2.398341639464e-01 6.387768845996e-04 2.589752482318e+01
9.937500000000e+02 -2.375033141372e-01 6.364387796438e-04 2.586226980270e+01
9.940000000000e+02 -2.351581313941e-01 6.334581084971e-04 2.582729409708e+01
9.942500000000e+02 -2.328108344166e-01 6.298777150873e-04 2.579259494599e+01
9.945000000000e+02 -2.304686179359e-01 6.257603881252e-04 2.575816811209e+01
9.947500000000e+02 -2.281340607796e-01 6.211862156682e-04 2.572400798751e+01
9.950000000000e+02 -2.258060765563e-01 6.162489763351e-04 2.569010763618e+01
9.952500000000e+02 -2.234812811437e-01 6.110517902404e-04 2.565645882433e+01
9.955000000000e+02 -2.211556248120e-01 6.057024299279e-04 2.562305200562e+01
9.957500000000e+02 -2.188260977551e-01 6.003084379027e-04 2.558987633738e+01
9.960000000000e+02 -2.164923213699e-01 5.949726278984e-04 2.555691967777e+01
9.962500000000e+02 -2.141578498541e-01 5.897890250665e-04 2.552416862200e+01
9.965000000000e+02 -2.118310462747e-01 5.848396378303e-04 2.549160855695e+01
9.967500000000e+02 -2.095254228198e-01 5.801920965254e-04 2.545922375240e+01
9.970000000000e+02 -2.072594398876e-01 5.758984626246e-04 2.542699745528e+01
9.972500000000e+02 -2.050556953256e-01 5.719946654625e-04 2.539491205535e+01
9.975000000000e+02 -2.029396949525e-01 5.685012667804e-04 2.536294918084e+01
9.977500000000e+02 -2.009381621616e-01 5.654244428244e-04 2.533108988957e+01
9.980000000000e+02 -1.990772023566e-01 5.627579658681e-04 2.529931473780e+01
9.982500000000e+02 -1.973802944780e-01 5.604849242649e-04 2.526760394803e+01
9.985000000000e+02 -1.958664772637e-01 5.585799617521e-04 2.523593742877e+01
9.987500000000e+02 -1.945487238551e-01 5.570110194615e-04 2.520429483904e+01
9.990000000000e+02 -1.934326879527e-01 5.557407341622e-04 2.517265563689e+01
9.992500000000e+02 -1.925160083204e-01 5.547276941200e-04 2.514099899386e+01
9.995000000000e+02 -1.917880268831e-01 5.539267704856e-04 2.510930385076e+01
9.997500000000e+02 -1.912301573119e-01 5.532894227277e-04 2.507754879068e+01
1.000000000000e+03 -1.908166362249e-01 5.527632319186e-04 2.504571210069e+01
1.000250000000e+03 -1.905157899300e-01 5.522915464406e-04 2.501377166179e+01
1.000500000000e+03 -1.902915157444e-01 5.518127531889e-04 2.498170506148e+01
1.000750000000e+03 -1.901050114091e-01 5.512598895320e-04 2.494948953814e+01
1.001000000000e+03 -1.899164907757e-01 5.505603536905e-04 2.491710217027e+01
1.001250000000e+03 -1.896868431987e-01 5.496361846243e-04 2.488451995829e+01
1.001500000000e+03 -1.893790742810e-01 5.484048298372e-04 2.485172002434e+01
1.001750000000e+03 -1.889594497302e-01 5.467804645237e-04 2.481867976632e+01
1.002000000000e+03 -1.883983087360e-01 5.446759240986e-04 2.478537717847e+01
1.002250000000e+03 -1.876704902689e-01 5.420051447553e-04 2.475179103601e+01
1.002500000000e+03 -1.867554062436e-01 5.386860563372e-04 2.471790114934e+01
1.002750000000e+03 -1.856367989781e-01 5.346437339794e-04 2.468368858504e+01
1.003000000000e+03 -1.843022559226e-01 5.298136563752e-04 2.464913587311e+01
1.003250000000e+03 -1.827425117824e-01 5.241447201136e-04 2.461422708140e+01
1.003500000000e+03 -1.809507766682e-01 5.176022304552e-04 2.457894801820e+01
1.003750000000e+03 -1.789219894896e-01 5.101701482412e-04 2.454328619484e+01
1.004000000000e+03 -1.766522388604e-01 5.018528859063e-04 2.450723084645e+01
1.004250000000e+03 -1.741382822405e-01 4.926761716150e-04 2.447077278260e+01
1.004500000000e+03 -1.713774282825e-01 4.826875125452e-04 2.443390438031e+01
1.004750000000e+03 -1.683675420799e-01 4.719555615271e-04 2.439661937702e+01
1.005000000000e+03 -1.651072877303e-01 4.605687216968e-04 2.435891263709e+01
1.005250000000e+03 -1.615967440619e-01 4.486334135476e-04 2.432078009994e+01
1.005500000000e+03 -1.578379521029e-01 4.362713212301e-04 2.428221845296e+01
1.005750000000e+03 -1.538358151340e-01 4.236167803896e-04 2.424322512314e+01
1.006000000000e+03 -1.495987776113e-01 4.108132721413e-04 2.420379800310e+01
1.006250000000e+03 -1.451396934120e-01 3.980103756647e-04 2.416393551230e+01
1.006500000000e+03 -1.404763462028e-01 3.853603131343e-04 2.412363643025e+01
1.006750000000e+03 -1.356319208806e-01 3.730149813430e-04 2.408289996144e+01
1.007000000000e+03 -1.306352245833e-01 3.611229091584e-04 2.404172584387e+01
1.007250000000e+03 -1.255205130672e-01 3.498265854606e-04 2.400011432847e+01
1.007500000000e+03 -1.203271934251e-01 3.392604275156e-04 2.395806643707e+01
1.007750000000e+03 -1.150991296824e-01 3.295487764468e-04 2.391558407377e+01
1.008000000000e+03 -1.098837250054e-01 3.208043591300e-04 2.387267016088e+01
1.008250000000e+03 -1.047308540310e-01 3.131269778986e-04 2.382932892339e+01
1.008500000000e+03 -9.969157922162e-02 3.066024913128e-04 2.378556602462e+01
1.008750000000e+03 -9.481681940730e-02 3.013020961901e-04 2.374138869680e+01
1.009000000000e+03 -9.015600075821e-02 2.972815342719e-04 2.369680598449e+01
1.009250000000e+03 -8.575575185309e-02 2.945806600018e-04 2.365182881315e+01
1.009500000000e+03 -8.165870135372e-02 2.932228707355e-04 2.360647012051e+01
1.009750000000e+03 -7.790246932969e-02 2.932148760846e-04 2.356074488445e+01
1.010000000000e+03 -7.451878761625e-02 2.945461928543e-04 2.351467024394e+01
1.010250000000e+03 -7.153289556878e-02 2.971890229506e-04 2.346826548317e+01
1.010500000000e+03 -6.896313155284e-02 3.010980781146e-04 2.342155204944e+01
1.010750000000e+03 -6.682074851077e-02 3.062105900053e-04 2.337455355363e+01
1.011000000000e+03 -6.510992294803e-02 3.124464611984e-04 2.332729576480e+01
1.011250000000e+03 -6.382800291972e-02 3.197088918868e-04 2.327980655960e+01
1.011500000000e+03 -6.296577942238e-02 3.278848083251e-04 2.323211595551e+01
1.011750000000e+03 -6.250799493179e-02 3.368460748944e-04 2.318425605497e+01
1.012000000000e+03 -6.243385675473e-02 3.464507509000e-04 2.313626104111e+01
1.012250000000e+03 -6.271767466856e-02 3.565449704726e-04 2.308816712262e+01
1.012500000000e+03 -6.332937088131e-02 3.669646843154e-04 2.304001255717e+01
1.012750000000e+03 -6.423518101615e-02 3.775383399910e-04 2.299183756189e+01
1.013000000000e+03 -6.539813307865e-02 3.880891097968e-04 2.294368430754e+01
1.013250000000e+03 -6.677867845575e-02 3.984380037028e-04 2.289559681776e+01
1.013500000000e+03 -6.833516621224e-02 4.084067599143e-04 2.284762089761e+01
1.013750000000e+03 -7.002430089020e-02 4.178209013779e-04 2.279980404017e+01
1.014000000000e+03 -7.180165647705e-02 4.265128667366e-04 2.275219525807e+01
1.014250000000e+03 -7.362208298093e-02 4.343250128362e-04 2.270484493949e+01
1.014500000000e+03 -7.544013480674e-02 4.411125379728e-04 2.265780466940e+01
1.014750000000e+03 -7.721054223181e-02 4.467461845189e-04 2.261112698830e+01
1.015000000000e+03 -7.888864244527e-02 4.511146453404e-04 2.256486518251e+01
1.015250000000e+03 -8.043086565598e-02 4.541266148870e-04 2.251907300829e+01
1.015500000000e+03 -8.179523596827e-02 4.557125389122e-04 2.247380443996e+01
1.015750000000e+03 -8.294189970173e-02 4.558258828576e-04 2.242911338887e+01
1.016000000000e+03 -8.383364337861e-02 4.544439183818e-04 2.238505341970e+01
1.016250000000e+03 -8.443647598436e-02 4.515682784260e-04 2.234167750116e+01
1.016500000000e+03 -8.472016036319e-02 4.472248480298e-04 2.229903773385e+01
1.016750000000e+03 -8.465875800447e-02 4.414633093187e-04 2.225718512822e+01
1.017000000000e+03 -8.423107887731e-02 4.343562077973e-04 2.221616937854e+01
1.017250000000e+03 -8.342119395460e-02 4.259977894252e-04 2.217603870400e+01
1.017500000000e+03 -8.221876385205e-02 4.165022655170e-04 2.213683969393e+01
1.017750000000e+03 -8.061933440337e-02 4.060019049085e-04 2.209861720124e+01
1.018000000000e+03 -7.862453589152e-02 3.946448370276e-04 2.206141428142e+01
1.018250000000e+03 -7.624208285533e-02 3.825924361599e-04 2.202527214713e+01
1.018500000000e+03 -7.348581593533e-02 3.700168213029e-04 2.199023019296e+01
1.018750000000e+03 -7.037544822339e-02 3.570981211327e-04 2.195632601985e+01
1.019000000000e+03 -6.693626626933e-02 3.440214742436e-04 2.192359550586e+01
1.019250000000e+03 -6.319870260823e-02 3.309740578387e-04 2.189207289609e+01
1.019500000000e+03 -5.919771036837e-02 3.181420541005e-04 2.186179089271e+01
1.019750000000e+03 -5.497221161806e-02 3.057078873483e-04 2.183278079034e+01
1.020000000000e+03 -5.056421647023e-02 2.938471837518e-04 2.180507255803e+01
1.020250000000e+03 -4.601812487016e-02 2.827262366626e-04 2.177869497847e+01
1.020500000000e+03 -4.137973464994e-02 2.724990478258e-04 2.175367570428e+01
1.020750000000e+03 -3.669545555736e-02 2.633050679898e-04 2.173004136783e+01
1.021000000000e+03 -3.201131606285e-02 2.552669869893e-04 2.170781759705e+01
1.021250000000e+03 -2.737213083600e-02 2.484887608228e-04 2.168702905209e+01
1.021500000000e+03 -2.282067550390e-02 2.430538349677e-04 2.166769943059e+01
1.021750000000e+03 -1.839685198620e-02 2.390237329002e-04 2.164985138917e+01
1.022000000000e+03 -1.413704668533e-02 2.364369457104e-04 2.163350651864e+01
1.022250000000e+03 -1.007346889918e-02 2.353082108933e-04 2.161868519093e+01
1.022500000000e+03 -6.233682078803e-03 2.356280106826e-04 2.160540647417e+01
1.022750000000e+03 -2.640185166355e-03 2.373625338365e-04 2.159368796012e+01
1.023000000000e+03 6.898624869920e-04 2.404540440900e-04 2.158354557101e+01
1.023250000000e+03 3.744807077923e-03 2.448214015527e-04 2.157499341569e+01
1.023500000000e+03 6.518546900901e-03 2.503612930120e-04 2.156804353684e+01
1.023750000000e+03 9.010476781778e-03 2.569494901080e-04 2.156270575989e+01
1.024000000000e+03 1.122532020181e-02 2.644426783563e-04 2.155898746815e+01
1.024250000000e+03 1.317286033895e-02 2.726806106761e-04 2.155689338758e+01
1.024500000000e+03 1.486760577886e-02 2.814883685100e-04 2.155642544876e+01
1.024750000000e+03 1.632836096385e-02 2.906791190191e-04 2.155758259484e+01
1.025000000000e+03 1.757773693428e-02 3.000570067963e-04 2.156036064417e+01
1.025250000000e+03 1.864161935141e-02 3.094202455144e-04 2.156475218696e+01
1.025500000000e+03 1.954856944118e-02 3.185644506877e-04 2.157074645519e+01
1.025750000000e+03 2.032924280575e-02 3.272858410744e-04 2.157832932704e+01
1.026000000000e+03 2.101574652603e-02 3.353847350758e-04 2.158748326006e+01
1.026250000000e+03 2.164100678246e-02 3.426689128860e-04 2.159818731796e+01
1.026500000000e+03 2.223814128495e-02 3.489569135136e-04 2.161041720879e+01
1.026750000000e+03 2.283984474872e-02 3.540812328650e-04 2.162414537651e+01
1.027000000000e+03 2.347777625012e-02 3.578913473562e-04 2.163934106729e+01
1.027250000000e+03 2.418202318614e-02 3.602563916970e-04 2.165597054503e+01
1.027500000000e+03 2.498054201328e-02 3.610676743530e-04 2.167399717336e+01
1.027750000000e+03 2.589870501311e-02 3.602407269667e-04 2.169338170427e+01
1.028000000000e+03 2.695884572581e-02 3.577170758171e-04 2.171408239896e+01
1.028250000000e+03 2.817990487473e-02 3.534655045101e-04 2.173605537220e+01
1.028500000000e+03 2.957711061912e-02 3.474829960827e-04 2.175925476065e+01
1.028750000000e+03 3.116174103595e-02 3.397950767877e-04 2.178363303274e+01
1.029000000000e+03 3.294095099984e-02 3.304557169953e-04 2.180914132701e+01
1.029250000000e+03 3.491767510234e-02 3.195468070554e-04 2.183572965911e+01
1.029500000000e+03 3.709060474847e-02 3.071771373343e-04 2.186334727138e+01
1.029750000000e+03 3.945422764931e-02 2.934809456609e-04 2.189194299784e+01
1.030000000000e+03 4.199896810962e-02 2.786159476396e-04 2.192146545985e+01
1.030250000000e+03 4.471135783867e-02 2.627610939795e-04 2.195186350061e+01
1.030500000000e+03 4.757430190563e-02 2.461138657224e-04 2.198308645051e+01
1.030750000000e+03 5.056741077523e-02 2.288872788862e-04 2.201508436978e+01
1.031000000000e+03 5.366735287287e-02 2.113066598304e-04 2.204780846906e+01
1.031250000000e+03 5.684828977206e-02 1.936061472154e-04 2.208121134166e+01
1.031500000000e+03 6.008235132260e-02 1.760250833656e-04 2.211524716840e+01
1.031750000000e+03 6.334010579178e-02 1.588042799151e-04 2.214987210962e+01
1.032000000000e+03 6.659108902765e-02 1.421822618183e-04 2.218504445622e+01
1.032250000000e+03 6.980432156754e-02 1.263915156477e-04 2.222072488992e+01
1.032500000000e+03 7.294885091428e-02 1.116548741195e-04 2.225687657385e+01
1.032750000000e+03 7.599424244684e-02 9.818197291467e-05 2.229346545552e+01
1.033000000000e+03 7.891109838924e-02 8.616597636698e-05 2.233046029616e+01
1.033250000000e+03 8.167153074245e-02 7.578053207164e-05 2.236783278176e+01
1.033500000000e+03 8.424960155360e-02 6.717703646956e-05 2.240555760014e+01
1.033750000000e+03 8.662174540357e-02 6.048229185708e-05 2.244361233913e+01
1.034000000000e+03 8.876711022648e-02 5.579641412662e-05 2.248197761822e+01
1.034250000000e+03 9.066788834826e-02 5.319130985670e-05 2.252063690323e+01
1.034500000000e+03 9.230956696343e-02 5.270950216788e-05 2.255957644069e+01
1.034750000000e+03 9.368114593838e-02 5.436350492488e-05 2.259878497770e+01
1.035000000000e+03 9.477526455374e-02 5.813543648591e-05 2.263825376265e+01
1.035250000000e+03 9.558830131698e-02 6.397741818835e-05 2.267797605823e+01
1.035500000000e+03 9.612038590492e-02 7.181205336353e-05 2.271794710021e+01
1.035750000000e+03 9.637537633794e-02 8.153368212040e-05 2.275816356679e+01
1.036000000000e+03 9.636075833877e-02 9.300988456571e-05 2.279862331896e+01
1.036250000000e+03 9.608749889523e-02 1.060833690250e-04 2.283932512354e+01
1.036500000000e+03 9.556986387847e-02 1.205742953599e-04 2.288026804631e+01
1.036750000000e+03 9.482516156645e-02 1.362827266451e-04 2.292145129674e+01
1.037000000000e+03 9.387348736719e-02 1.529917173216e-04 2.296287357263e+01
1.037250000000e+03 9.273739250336e-02 1.704703312547e-04 2.300453290698e+01
1.037500000000e+03 9.144157758160e-02 1.884770215276e-04 2.304642602066e+01
1.037750000000e+03 9.001250717478e-02 2.067630691950e-04 2.308854820320e+01
1.038000000000e+03 8.847808298871e-02 2.250760181212e-04 2.313089270341e+01
1.038250000000e+03 8.686723987762e-02 2.431633579690e-04 2.317345063556e+01
1.038500000000e+03 8.520958733363e-02 2.607760747549e-04 2.321621060101e+01
1.038750000000e+03 8.353506318041e-02 2.776721446498e-04 2.325915835184e+01
1.039000000000e+03 8.187354221132e-02 2.936199248630e-04 2.330227679461e+01
1.039250000000e+03 8.025452317457e-02 3.084011925771e-04 2.334554572081e+01
1.039500000000e+03 7.870679017685e-02 3.218142435777e-04 2.338894178675e+01
1.039750000000e+03 7.725814439724e-02 3.336765545931e-04 2.343243835071e+01
1.040000000000e+03 7.593508454550e-02 3.438273529136e-04 2.347600570010e+01
1.040250000000e+03 7.476258609288e-02 3.521296381041e-04 2.351961099999e+01
1.040500000000e+03 7.376387147582e-02 3.584719513518e-04 2.356321846439e+01
1.040750000000e+03 7.296020589487e-02 3.627697597302e-04 2.360678958196e+01
1.041000000000e+03 7.237075668289e-02 3.649663443771e-04 2.365028321751e+01
1.041250000000e+03 7.201240852386e-02 3.650335647238e-04 2.369365610299e+01
1.041500000000e+03 7.189967219997e-02 3.629719349489e-04 2.373686303114e+01
1.041750000000e+03 7.204458303981e-02 3.588103733350e-04 2.377985725126e+01
1.042000000000e+03 7.245662114333e-02 3.526055919822e-04 2.382259090610e+01
1.042250000000e+03 7.314267732929e-02 3.444409767017e-04 2.386501530555e+01
1.042500000000e+03 7.410697758071e-02 3.344253081956e-04 2.390708163072e+01
1.042750000000e+03 7.535109776268e-02 3.226908476188e-04 2.394874113645e+01
1.043000000000e+03 7.687393620468e-02 3.093913169958e-04 2.398994573088e+01
1.043250000000e+03 7.867171174691e-02 2.946995286732e-04 2.403064856183e+01
1.043500000000e+03 8.073800594296e-02 2.788046798272e-04 2.407080423032e+01
1.043750000000e+03 8.306377130374e-02 2.619095775942e-04 2.411036955558e+01
1.044000000000e+03 8.563739646176e-02 2.442276022224e-04 2.414930376717e+01
1.044250000000e+03 8.844475846183e-02 2.259796331940e-04 2.418756905830e+01
1.044500000000e+03 9.146930384876e-02 2.073908540662e-04 2.422513111314e+01
1.044750000000e+03 9.469214552449e-02 1.886876414158e-04 2.426195923993e+01
1.045000000000e+03 9.809217951247e-02 1.700943752939e-04 2.429802702493e+01
1.045250000000e+03 1.016462099166e-01 1.518305310011e-04 2.433331237071e+01
1.045500000000e+03 1.053291187622e-01 1.341076632080e-04 2.436779807020e+01
1.045750000000e+03 1.091140170332e-01 1.171269010257e-04 2.440147177439e+01
1.046000000000e+03 1.129724664208e-01 1.010763063078e-04 2.443432643642e+01
1.046250000000e+03 1.168746762337e-01 8.612877491934e-05 2.446636035713e+01
1.046500000000e+03 1.207897247505e-01 7.244022304445e-05 2.449757720324e+01
1.046750000000e+03 1.246858419204e-01 6.014779340280e-05 2.452798624284e+01
1.047000000000e+03 1.285306490356e-01 4.936874518374e-05 2.455760221736e+01
1.047250000000e+03 1.322914605731e-01 4.019943494174e-05 2.458644533953e+01
1.047500000000e+03 1.359355535677e-01 3.271488320126e-05 2.461454108738e+01
1.047750000000e+03 1.394305074190e-01 2.696830501408e-05 2.464192017958e+01
1.048000000000e+03 1.427445000256e-01 2.299131945360e-05 2.466861826109e+01
1.048250000000e+03 1.458466326947e-01 2.079429664684e-05 2.469467565724e+01
1.048500000000e+03 1.487072625709e-01 2.036698164841e-05 2.472013706781e+01
1.048750000000e+03 1.512983048642e-01 2.167955427102e-05 2.474505115730e+01
1.049000000000e+03 1.535935835352e-01 2.468359273345e-05 2.476947023804e+01
1.049250000000e+03 1.555691235665e-01 2.931355494386e-05 2.479344978275e+01
1.049500000000e+03 1.572034475781e-01 3.548828505426e-05 2.481704798611e+01
1.049750000000e+03 1.584778636317e-01 4.311270109581e-05 2.484032526831e+01
1.050000000000e+03 1.593767163300e-01 5.207948291691e-05 2.486334381512e+01
1.050250000000e+03 1.598876250483e-01 6.227093450305e-05 2.488616705882e+01
1.050500000000e+03 1.600016776102e-01 7.356081383546e-05 2.490885918487e+01
1.050750000000e+03 1.597135902046e-01 8.581624552647e-05 2.493148466027e+01
1.051000000000e+03 1.590218352743e-01 9.889946834235e-05 2.495410772453e+01
1.051250000000e+03 1.579287256777e-01 1.126696183624e-04 2.497679197640e+01
1.051500000000e+03 1.564404551060e-01 1.269845715671e-04 2.499959993650e+01
1.051750000000e+03 1.545670653629e-01 1.417024815441e-04 2.502259259461e+01
1.052000000000e+03 1.523224409744e-01 1.566831598932e-04 2.504582914912e+01
1.052250000000e+03 1.497241647251e-01 1.717896386519e-04 2.506936654285e+01
1.052500000000e+03 1.467934253238e-01 1.868893002348e-04 2.509325932127e+01
1.052750000000e+03 1.435547931352e-01 2.018551631060e-04 2.511755920659e+01
1.053000000000e+03 1.400360451082e-01 2.165666967433e-04 2.514231506252e+01
1.053250000000e+03 1.362678701812e-01 2.309108619006e-04 2.516757250391e+01
1.053500000000e+03 1.322836319500e-01 2.447826304866e-04 2.519337396098e+01
1.053750000000e+03 1.281190050160e-01 2.580857539806e-04 2.521975834816e+01
1.054000000000e+03 1.238116475729e-01 2.707332043279e-04 2.524676103878e+01
1.054250000000e+03 1.194008682733e-01 2.826473017329e-04 2.527441388985e+01
1.054500000000e+03 1.149271807249e-01 2.937600318620e-04 2.530274495781e+01
1.054750000000e+03 1.104319367065e-01 3.040131297330e-04 2.533177856907e+01
1.055000000000e+03 1.059568892642e-01 3.133580649983e-04 2.536153522404e+01
1.055250000000e+03 1.015437577787e-01 3.217559216680e-04 2.539203148411e+01
1.055500000000e+03 9.723381393565e-02 3.291771196234e-04 2.542328008258e+01
1.055750000000e+03 9.306740018811e-02 3.356012516205e-04 2.545528957799e+01
1.056000000000e+03 8.908352103910e-02 3.410166724357e-04 2.548806444110e+01
1.056250000000e+03 8.531940982281e-02 3.454201543121e-04 2.552160491130e+01
1.056500000000e+03 8.181011928613e-02 3.488164760266e-04 2.555590682636e+01
1.056750000000e+03 7.858815372573e-02 3.512179992866e-04 2.559096170475e+01
1.057000000000e+03 7.568309919395e-02 3.526442637880e-04 2.562675630199e+01
1.057250000000e+03 7.312132702023e-02 3.531216224559e-04 2.566327261970e+01
1.057500000000e+03 7.092574417566e-02 3.526827571871e-04 2.570048791240e+01
1.057750000000e+03 6.911556277018e-02 3.513663717514e-04 2.573837417779e+01
1.058000000000e+03 6.770617075486e-02 3.492168340803e-04 2.577689838384e+01
1.058250000000e+03 6.670902468092e-02 3.462838616740e-04 2.581602218926e+01
1.058500000000e+03 6.613161781525e-02 3.426221290211e-04 2.585570166535e+01
1.058750000000e+03 6.597750496170e-02 3.382910196644e-04 2.589588754632e+01
1.059000000000e+03 6.624636111659e-02 3.333542743700e-04 2.593652502288e+01
1.059250000000e+03 6.693410086464e-02 3.278795297342e-04 2.597755356673e+01
1.059500000000e+03 6.803301978100e-02 3.219380058676e-04 2.601890731184e+01
1.059750000000e+03 6.953195675583e-02 3.156040051797e-04 2.606051498811e+01
1.060000000000e+03 7.141648838206e-02 3.089542650704e-04 2.610229991848e+01
1.060250000000e+03 7.366909599993e-02 3.020674745346e-04 2.614418063354e+01
1.060500000000e+03 7.626936668061e-02 2.950233734352e-04 2.618607078678e+01
1.060750000000e+03 7.919414942076e-02 2.879020260462e-04 2.622787969918e+01
1.061000000000e+03 8.241770096665e-02 2.807829824832e-04 2.626951295499e+01
1.061250000000e+03 8.591184695386e-02 2.737441448099e-04 2.631087256392e+01
1.061500000000e+03 8.964606874128e-02 2.668609448199e-04 2.635185795950e+01
1.061750000000e+03 9.358763747221e-02 2.602051443666e-04 2.639236631105e+01
1.062000000000e+03 9.770170181789e-02 2.538438863543e-04 2.643229343772e+01
1.062250000000e+03 1.019513960341e-01 2.478386720775e-04 2.647153449820e+01
1.062500000000e+03 1.062979457513e-01 2.422444843097e-04 2.650998498482e+01
1.062750000000e+03 1.107008286301e-01 2.371088904242e-04 2.654754131526e+01
1.063000000000e+03 1.151179389162e-01 2.324714187405e-04 2.658410189195e+01
1.063250000000e+03 1.195058192603e-01 2.283630168067e-04 2.661956795204e+01
1.063500000000e+03 1.238199380187e-01 2.248057434900e-04 2.665384442377e+01
1.063750000000e+03 1.280150347317e-01 2.218126118930e-04 2.668684094747e+01
1.064000000000e+03 1.320455310039e-01 2.193876909520e-04 2.671847250957e+01
1.064250000000e+03 1.358660101389e-01 2.175263646186e-04 2.674866040043e+01
1.064500000000e+03 1.394317458209e-01 2.162158524423e-04 2.677733289615e+01
1.064750000000e+03 1.426993089475e-01 2.154357850323e-04 2.680442607019e+01
1.065000000000e+03 1.456271867411e-01 2.151591094886e-04 2.682988418436e+01
1.065250000000e+03 1.481764678268e-01 2.153529667467e-04 2.685366043845e+01
1.065500000000e+03 1.503114923036e-01 2.159797941679e-04 2.687571715545e+01
1.065750000000e+03 1.520005451443e-01 2.169982604325e-04 2.689602627610e+01
1.066000000000e+03 1.532164890595e-01 2.183644136668e-04 2.691456945889e+01
1.066250000000e+03 1.539373437546e-01 2.200328213679e-04 2.693133807120e+01
1.066500000000e+03 1.541468587582e-01 2.219573977426e-04 2.694633330698e+01
1.066750000000e+03 1.538349324581e-01 2.240925071244e-04 2.695956580764e+01
1.067000000000e+03 1.529980169566e-01 2.263936051430e-04 2.697105552957e+01
1.067250000000e+03 1.516393723416e-01 2.288179961128e-04 2.698083125384e+01
1.067500000000e+03 1.497692264132e-01 2.313254176489e-04 2.698892999748e+01
1.067750000000e+03 1.474048687943e-01 2.338783035788e-04 2.699539655112e+01
1.068000000000e+03 1.445705686846e-01 2.364421925418e-04 2.700028261436e+01
1.068250000000e+03 1.412974422191e-01 2.389857914089e-04 2.700364608765e+01
1.068500000000e+03 1.376232132515e-01 2.414809504545e-04 2.700555030242e+01
1.068750000000e+03 1.335918307659e-01 2.439026883979e-04 2.700606299092e+01
1.069000000000e+03 1.292530644237e-01 2.462288995987e-04 2.700525556629e+01
1.069250000000e+03 1.246619333292e-01 2.484402141565e-04 2.700320205317e+01
1.069500000000e+03 1.198781071409e-01 2.505196481009e-04 2.699997827762e+01
1.069750000000e+03 1.149651869452e-01 2.524522960283e-04 2.699566093957e+01
1.070000000000e+03 1.099899256433e-01 2.542249314237e-04 2.699032685831e+01
1.070250000000e+03 1.050213291891e-01 2.558256617293e-04 2.698405203187e+01
1.070500000000e+03 1.001297142440e-01 2.572435390691e-04 2.697691098255e+01
1.070750000000e+03 9.538566815996e-02 2.584681910071e-04 2.696897604795e+01
1.071000000000e+03 9.085894815103e-02 2.594894462243e-04 2.696031675999e+01
1.071250000000e+03 8.661731997125e-02 2.602969861346e-04 2.695099927376e+01
1.071500000000e+03 8.272535924195e-02 2.608800964871e-04 2.694108597243e+01
1.071750000000e+03 7.924323610570e-02 2.612273573786e-04 2.693063491587e+01
1.072000000000e+03 7.622550617914e-02 2.613265087299e-04 2.691969956206e+01
1.072250000000e+03 7.371993732009e-02 2.611644216338e-04 2.690832853203e+01
1.072500000000e+03 7.176642757182e-02 2.607270204301e-04 2.689656524850e+01
1.072750000000e+03 7.039602831995e-02 2.599995373183e-04 2.688444781121e+01
1.073000000000e+03 6.963010347037e-02 2.589666467901e-04 2.687200889043e+01
1.073250000000e+03 6.947970171922e-02 2.576129877879e-04 2.685927557907e+01
1.073500000000e+03 6.994515940261e-02 2.559237753242e-04 2.684626927087e+01
1.073750000000e+03 7.101589697568e-02 2.538855128302e-04 2.683300572689e+01
1.074000000000e+03 7.267053281661e-02 2.514867559073e-04 2.681949500758e+01
1.074250000000e+03 7.487727329821e-02 2.487189391737e-04 2.680574145265e+01
1.074500000000e+03 7.759451319983e-02 2.455775578773e-04 2.679174381231e+01
1.074750000000e+03 8.077175050472e-02 2.420630428422e-04 2.677749527489e+01
1.075000000000e+03 8.435073070772e-02 2.381816051250e-04 2.676298355412e+01
1.075250000000e+03 8.826671919818e-02 2.339462928699e-04 2.674819109514e+01
1.075500000000e+03 9.245000972110e-02 2.293774540069e-04 2.673309520011e+01
1.075750000000e+03 9.682746922291e-02 2.245033476780e-04 2.671766828445e+01
1.076000000000e+03 1.013241320906e-01 2.193603760479e-04 2.670187814335e+01
1.076250000000e+03 1.058648217228e-01 2.139928644937e-04 2.668568825344e+01
1.076500000000e+03 1.103756578417e-01 2.084527430845e-04 2.666905815496e+01
1.076750000000e+03 1.147854694211e-01 2.027988211009e-04 2.665194383439e+01
1.077000000000e+03 1.190270691760e-01 1.970956679995e-04 2.663429820728e+01
1.077250000000e+03 1.230383207710e-01 1.914123154355e-04 2.661607160167e+01
1.077500000000e+03 1.267630159095e-01 1.858206052283e-04 2.659721226055e+01
1.077750000000e+03 1.301515366038e-01 1.803934586012e-04 2.657766694817e+01
1.078000000000e+03 1.331613061036e-01 1.752029447740e-04 2.655738150438e+01
1.078250000000e+03 1.357570320839e-01 1.703183540767e-04 2.653630144302e+01
1.078500000000e+03 1.379107697347e-01 1.658042920094e-04 2.651437255687e+01
1.078750000000e+03 1.396018264646e-01 1.617189093879e-04 2.649154153403e+01
1.079000000000e+03 1.408165323507e-01 1.581122601237e-04 2.646775647088e+01
1.079250000000e+03 1.415479010365e-01 1.550250974441e-04 2.644296754596e+01
1.079500000000e+03 1.417952191076e-01 1.524878592825e-04 2.641712750949e+01
1.079750000000e+03 1.415636227597e-01 1.505198998661e-04 2.639019212382e+01
1.080000000000e+03 1.408635908339e-01 1.491294599939e-04 2.636212074866e+01
1.080250000000e+03 1.397104961358e-01 1.483136953401e-04 2.633287670950e+01
1.080500000000e+03 1.381241646927e-01 1.480590785141e-04 2.630242759594e+01
1.080750000000e+03 1.361283986799e-01 1.483425113346e-04 2.627074574767e+01
1.081000000000e+03 1.337506165394e-01 1.491321895309e-04 2.623780836481e+01
1.081250000000e+03 1.310214468367e-01 1.503891088038e-04 2.620359779527e+01
1.081500000000e+03 1.279743331118e-01 1.520687357315e-04 2.616810177545e+01
1.081750000000e+03 1.246452250836e-01 1.541223981128e-04 2.613131337368e+01
1.082000000000e+03 1.210721543970e-01 1.564992575138e-04 2.609323124589e+01
1.082250000000e+03 1.172949128088e-01 1.591477150973e-04 2.605385945061e+01
1.082500000000e+03 1.133545963241e-01 1.620172266944e-04 2.601320760293e+01
1.082750000000e+03 1.092932384910e-01 1.650595109566e-04 2.597129059462e+01
1.083000000000e+03 1.051533038910e-01 1.682299978571e-04 2.592812864920e+01
1.083250000000e+03 1.009772591313e-01 1.714887016722e-04 2.588374696135e+01
1.083500000000e+03 9.680703340215e-02 1.748011617820e-04 2.583817564142e+01
1.083750000000e+03 9.268352735242e-02 1.781389951201e-04 2.579144939522e+01
1.084000000000e+03 8.864611054817e-02 1.814802180595e-04 2.574360719007e+01
1.084250000000e+03 8.473209982392e-02 1.848094209262e-04 2.569469207231e+01
1.084500000000e+03 8.097630156549e-02 1.881176745382e-04 2.564475078416e+01
1.084750000000e+03 7.741057486926e-02 1.914023373531e-04 2.559383338993e+01
1.085000000000e+03 7.406343720922e-02 1.946666131840e-04 2.554199304518e+01
1.085250000000e+03 7.095974148231e-02 1.979190464896e-04 2.548928559820e+01
1.085500000000e+03 6.812040387591e-02 2.011729078409e-04 2.543576929363e+01
1.085750000000e+03 6.556219748031e-02 2.044454089417e-04 2.538150446610e+01
1.086000000000e+03 6.329761698560e-02 2.077568931621e-04 2.532655326749e+01
1.086250000000e+03 6.133476696881e-02 2.111301276202e-04 2.527097938627e+01
1.086500000000e+03 5.967735663137e-02 2.145892358074e-04 2.521484785253e+01
1.086750000000e+03 5.832468875330e-02 2.181588906551e-04 2.515822480923e+01
1.087000000000e+03 5.727171307749e-02 2.218633484208e-04 2.510117733453e+01
1.087250000000e+03 5.650906329757e-02 2.257256693898e-04 2.504377329763e+01
1.087500000000e+03 5.602321537203e-02 2.297666103177e-04 2.498608119841e+01
1.087750000000e+03 5.579653025712e-02 2.340040570613e-04 2.492817007771e+01
1.088000000000e+03 5.580747715456e-02 2.384519849046e-04 2.487010934594e+01
1.088250000000e+03 5.603071736717e-02 2.431200896804e-04 2.481196873515e+01
1.088500000000e+03 5.643740517424e-02 2.480129450792e-04 2.475381808695e+01
1.088750000000e+03 5.699535903633e-02 2.531298068396e-04 2.469572730028e+01
1.089000000000e+03 5.766941311102e-02 2.584642274663e-04 2.463776614795e+01
1.089250000000e+03 5.842183965422e-02 2.640038999285e-04 2.458000402908e+01
1.089500000000e+03 5.921273210612e-02 2.697309437905e-04 2.452250990954e+01
1.089750000000e+03 6.000065669870e-02 2.756219543867e-04 2.446535191376e+01
1.090000000000e+03 6.074320943336e-02 2.816486415752e-04 2.440859726223e+01
1.090250000000e+03 6.139784306068e-02 2.877782644113e-04 2.435231177759e+01
1.090500000000e+03 6.192260338706e-02 2.939745329615e-04 2.429655980354e+01
1.090750000000e+03 6.227709491241e-02 3.001983319875e-04 2.424140364461e+01
1.091000000000e+03 6.242334022493e-02 3.064087593541e-04 2.418690348366e+01
1.091250000000e+03 6.232679034590e-02 3.125639935058e-04 2.413311681613e+01
1.091500000000e+03 6.195723139100e-02 3.186222765437e-04 2.408009821164e+01
1.091750000000e+03 6.128966135490e-02 3.245427717810e-04 2.402789910147e+01
1.092000000000e+03 6.030512315876e-02 3.302863160328e-04 2.397656725631e+01
1.092250000000e+03 5.899136505508e-02 3.358160363984e-04 2.392614665086e+01
1.092500000000e+03 5.734337107481e-02 3.410978039544e-04 2.387667714033e+01
1.092750000000e+03 5.536370176829e-02 3.461004355171e-04 2.382819440410e+01
1.093000000000e+03 5.306263670019e-02 3.507957927312e-04 2.378072954773e+01
1.093250000000e+03 5.045808786744e-02 3.551586026485e-04 2.373430912861e+01
1.093500000000e+03 4.757529197618e-02 3.591661404807e-04 2.368895504400e+01
1.093750000000e+03 4.444628379906e-02 3.627977219637e-04 2.364468450068e+01
1.094000000000e+03 4.110916083612e-02 3.660341890059e-04 2.360150999568e+01
1.094250000000e+03 3.760718280434e-02 3.688571963440e-04 2.355943952634e+01
1.094500000000e+03 3.398768979836e-02 3.712487084420e-04 2.351847647814e+01
1.094750000000e+03 3.030093680872e-02 3.731903902100e-04 2.347861988616e+01
1.095000000000e+03 2.659887617178e-02 3.746630842966e-04 2.343986471369e+01
1.095250000000e+03 2.293386402164e-02 3.756467011759e-04 2.340220184144e+01
1.095500000000e+03 1.935747547676e-02 3.761199038673e-04 2.336561856877e+01
1.095750000000e+03 1.591930432271e-02 3.760605911721e-04 2.333009863726e+01
1.096000000000e+03 1.266596840436e-02 3.754461083507e-04 2.329562275623e+01
1.096250000000e+03 9.640163843051e-03 3.742540750942e-04 2.326216868882e+01
1.096500000000e+03 6.879991796845e-03 3.724631775498e-04 2.322971177960e+01
1.096750000000e+03 4.418372972344e-03 3.700544076591e-04 2.319822508590e+01
1.097000000000e+03 2.282753188851e-03 3.670121014098e-04 2.316767987566e+01
1.097250000000e+03 4.949402710900e-04 3.633256064286e-04 2.313804588803e+01
1.097500000000e+03 -9.288783565770e-04 3.589905794066e-04 2.310929162494e+01
1.097750000000e+03 -1.977897237354e-03 3.540102471845e-04 2.308138479913e+01
1.098000000000e+03 -2.646409079227e-03 3.483968898843e-04 2.305429255118e+01
1.098250000000e+03 -2.933363301828e-03 3.421728002482e-04 2.302798182427e+01
1.098500000000e+03 -2.841868057732e-03 3.353710080831e-04 2.300241968472e+01
1.098750000000e+03 -2.378715638044e-03 3.280359009179e-04 2.297757357155e+01
1.099000000000e+03 -1.553849088761e-03 3.202231617101e-04 2.295341161825e+01
1.099250000000e+03 -3.799396863778e-04 3.119996914509e-04 2.292990289285e+01
1.099500000000e+03 1.128016325246e-03 3.034429228481e-04 2.290701765647e+01
1.099750000000e+03 2.952989372533e-03 2.946397008984e-04 2.288472759655e+01
1.100000000000e+03 5.076122945281e-03 2.856848775175e-04 2.286300600737e+01
1.100250000000e+03 7.476808661652e-03 2.766796554516e-04 2.284182800930e+01
1.100500000000e+03 1.013268823143e-02 2.677295760377e-04 2.282117068669e+01
1.100750000000e+03 1.301955650142e-02 2.589423677379e-04 2.280101323977e+01
1.101000000000e+03 1.611119113633e-02 2.504257540822e-04 2.278133709519e+01
1.101250000000e+03 1.937913492518e-02 2.422851148604e-04 2.276212601867e+01
1.101500000000e+03 2.279246704590e-02 2.346212410675e-04 2.274336612741e+01
1.101750000000e+03 2.631756942333e-02 2.275282839226e-04 2.272504603060e+01
1.102000000000e+03 2.991795151068e-02 2.210918823646e-04 2.270715680967e+01
1.102250000000e+03 3.355413992291e-02 2.153875763408e-04 2.268969206068e+01
1.102500000000e+03 3.718366315497e-02 2.104795667691e-04 2.267264781274e+01
1.102750000000e+03 4.076117687465e-02 2.064198092670e-04 2.265602265927e+01
1.103000000000e+03 4.423870099087e-02 2.032474895765e-04 2.263981754451e+01
1.103250000000e+03 4.756604959357e-02 2.009889113236e-04 2.262403590435e+01
1.103500000000e+03 5.069136782424e-02 1.996577719929e-04 2.260868343090e+01
1.103750000000e+03 5.356185041005e-02 1.992557347157e-04 2.259376806968e+01
1.104000000000e+03 5.612461375912e-02 1.997732302272e-04 2.257930001246e+01
1.104250000000e+03 5.832761676152e-02 2.011906727926e-04 2.256529139554e+01
1.104500000000e+03 6.012076952431e-02 2.034798366932e-04 2.255175640913e+01
1.104750000000e+03 6.145698751816e-02 2.066051226426e-04 2.253871092351e+01
1.105000000000e+03 6.229338823889e-02 2.105249493555e-04 2.252617257579e+01
1.105250000000e+03 6.259233461209e-02 2.151932574567e-04 2.251416035755e+01
1.105500000000e+03 6.232256162995e-02 2.205607374608e-04 2.250269467583e+01
1.105750000000e+03 6.146005659907e-02 2.265760851465e-04 2.249179689795e+01
1.106000000000e+03 5.998895916064e-02 2.331868846589e-04 2.248148938574e+01
1.106250000000e+03 5.790213796589e-02 2.403404855505e-04 2.247179500837e+01
1.106500000000e+03 5.520172970346e-02 2.479844581564e-04 2.246273711563e+01
1.106750000000e+03 5.189935687130e-02 2.560669404768e-04 2.245433915776e+01
1.107000000000e+03 4.801618805646e-02 2.645366830115e-04 2.244662447258e+01
1.107250000000e+03 4.358271398390e-02 2.733430453761e-04 2.243961588425e+01
1.107500000000e+03 3.863840738211e-02 2.824356216018e-04 2.243333561617e+01
1.107750000000e+03 3.323107408048e-02 2.917639312282e-04 2.242780488538e+01
1.108000000000e+03 2.741606697470e-02 3.012769411292e-04 2.242304365324e+01
1.108250000000e+03 2.125533066166e-02 3.109225597748e-04 2.241907039099e+01
1.108500000000e+03 1.481627373629e-02 3.206471671947e-04 2.241590168086e+01
1.108750000000e+03 8.170610994330e-03 3.303951396923e-04 2.241355217767e+01
1.109000000000e+03 1.393056880111e-03 3.401086597396e-04 2.241203423836e+01
1.109250000000e+03 -5.439976857623e-03 3.497274189908e-04 2.241135775409e+01
1.109500000000e+03 -1.225169164299e-02 3.591886095657e-04 2.241153000052e+01
1.109750000000e+03 -1.896620294786e-02 3.684271576156e-04 2.241255534035e+01
1.110000000000e+03 -2.550973817859e-02 3.773759806398e-04 2.241443531154e+01
1.110250000000e+03 -3.181178955785e-02 3.859666033380e-04 2.241716843526e+01
1.110500000000e+03 -3.780615041405e-02 3.941298811990e-04 2.242075004130e+01
1.110750000000e+03 -4.343180195147e-02 4.017968488611e-04 2.242517251324e+01
1.111000000000e+03 -4.863369664478e-02 4.088997752027e-04 2.243042503790e+01
1.111250000000e+03 -5.336337153040e-02 4.153731643805e-04 2.243649376844e+01
1.111500000000e+03 -5.757942557286e-02 4.211550259883e-04 2.244336203736e+01
1.111750000000e+03 -6.124784950045e-02 4.261880824770e-04 2.245101019203e+01
1.112000000000e+03 -6.434222279494e-02 4.304209828808e-04 2.245941607785e+01
1.112250000000e+03 -6.684377149889e-02 4.338093872547e-04 2.246855488298e+01
1.112500000000e+03 -6.874132653935e-02 4.363170898108e-04 2.247839968784e+01
1.112750000000e+03 -7.003115926568e-02 4.379168635030e-04 2.248892134160e+01
1.113000000000e+03 -7.071675602728e-02 4.385913459144e-04 2.250008906564e+01
1.113250000000e+03 -7.080849228657e-02 4.383335262080e-04 2.251187034244e+01
1.113500000000e+03 -7.032328582180e-02 4.371473053455e-04 2.252423154952e+01
1.113750000000e+03 -6.928416412285e-02 4.350475516947e-04 2.253713784876e+01
1.114000000000e+03 -6.771984811621e-02 4.320602569314e-04 2.255055377709e+01
1.114250000000e+03 -6.566427686641e-02 4.282222642200e-04 2.256444331665e+01
1.114500000000e+03 -6.315614674768e-02 4.235809464316e-04 2.257877023148e+01
1.114750000000e+03 -6.023841482644e-02 4.181935323227e-04 2.259349809450e+01
1.115000000000e+03 -5.695784041254e-02 4.121265490502e-04 2.260859080373e+01
1.115250000000e+03 -5.336449130403e-02 4.054548685654e-04 2.262401257178e+01
1.115500000000e+03 -4.951126064039e-02 3.982606428391e-04 2.263972814710e+01
1.115750000000e+03 -4.545338963861e-02 3.906323398917e-04 2.265570301911e+01
1.116000000000e+03 -4.124796026407e-02 3.826635609587e-04 2.267190333074e+01
1.116250000000e+03 -3.695342426999e-02 3.744519352312e-04 2.268829630613e+01
1.116500000000e+03 -3.262908027394e-02 3.660978225302e-04 2.270485012684e+01
1.116750000000e+03 -2.833456015596e-02 3.577031401773e-04 2.272153405437e+01
1.117000000000e+03 -2.412929760393e-02 3.493701957444e-04 2.273831854274e+01
1.117250000000e+03 -2.007197318296e-02 3.412004878976e-04 2.275517505811e+01
1.117500000000e+03 -1.621996241598e-02 3.332937131676e-04 2.277207644192e+01
1.117750000000e+03 -1.262875225276e-02 3.257466628346e-04 2.278899677169e+01
1.118000000000e+03 -9.351354517450e-03 3.186522334118e-04 2.280591126567e+01
1.118250000000e+03 -6.437717761114e-03 3.120985853924e-04 2.282279641097e+01
1.118500000000e+03 -3.934131339240e-03 3.061683273812e-04 2.283963014643e+01
1.118750000000e+03 -1.882648328282e-03 3.009377126557e-04 2.285639148611e+01
1.119000000000e+03 -3.205075557300e-04 2.964759997555e-04 2.287306099140e+01
1.119250000000e+03 7.203936268100e-04 2.928448067157e-04 2.288962039302e+01
1.119500000000e+03 1.214004818847e-03 2.900975773416e-04 2.290605279216e+01
1.119750000000e+03 1.140596745905e-03 2.882790536083e-04 2.292234286135e+01
1.120000000000e+03 4.871207458550e-04 2.874248737007e-04 2.293847648954e+01
1.120250000000e+03 -7.524183285680e-04 2.875611579221e-04 2.295444127301e+01
1.120500000000e+03 -2.576765250507e-03 2.887042331292e-04 2.297022612197e+01
1.120750000000e+03 -4.977211996008e-03 2.908602505453e-04 2.298582170044e+01
1.121000000000e+03 -7.937555497379e-03 2.940250355693e-04 2.300122032242e+01
1.121250000000e+03 -1.143417037471e-02 2.981839976207e-04 2.301641585036e+01
1.121500000000e+03 -1.543611457121e-02 3.033119475663e-04 2.303140408901e+01
1.121750000000e+03 -1.990542121780e-02 3.093731176731e-04 2.304618268697e+01
1.122000000000e+03 -2.479750639672e-02 3.163213964077e-04 2.306075105595e+01
1.122250000000e+03 -3.006161181200e-02 3.241003984736e-04 2.307511075013e+01
1.122500000000e+03 -3.564143234498e-02 3.326437699424e-04 2.308926537735e+01
1.122750000000e+03 -4.147584214168e-02 3.418757180976e-04 2.310322052302e+01
1.123000000000e+03 -4.749964259704e-02 3.517114576886e-04 2.311698410954e+01
1.123250000000e+03 -5.364447061508e-02 3.620578810198e-04 2.313056626112e+01
1.123500000000e+03 -5.983973538327e-02 3.728142038822e-04 2.314397940915e+01
1.123750000000e+03 -6.601361682896e-02 3.838731809970e-04 2.315723834152e+01
1.124000000000e+03 -7.209409388140e-02 3.951220867837e-04 2.317036028968e+01
1.124250000000e+03 -7.801001779041e-02 4.064438862022e-04 2.318336479056e+01
1.124500000000e+03 -8.369213405522e-02 4.177184411783e-04 2.319627396989e+01
1.124750000000e+03 -8.907413637076e-02 4.288239433272e-04 2.320911242144e+01
1.125000000000e+03 -9.409366652402e-02 4.396383782421e-04 2.322190709624e+01
1.125250000000e+03 -9.869324158962e-02 4.500410121224e-04 2.323468752590e+01
1.125500000000e+03 -1.028211301879e-01 4.599139735368e-04 2.324748567576e+01
1.125750000000e+03 -1.064321346396e-01 4.691438288853e-04 2.326033579581e+01
1.126000000000e+03 -1.094882612665e-01 4.776231598767e-04 2.327327461550e+01
1.126250000000e+03 -1.119592817543e-01 4.852520818107e-04 2.328634101802e+01
1.126500000000e+03 -1.138231684549e-01 4.919397341059e-04 2.329957605358e+01
1.126750000000e+03 -1.150664016783e-01 4.976057227194e-04 2.331302292077e+01
1.127000000000e+03 -1.156841217475e-01 5.021813386624e-04 2.332672660787e+01
1.127250000000e+03 -1.156801725610e-01 5.056108226314e-04 2.334073399121e+01
1.127500000000e+03 -1.150669681125e-01 5.078522491614e-04 2.335509341759e+01
1.127750000000e+03 -1.138652626158e-01 5.088785007834e-04 2.336985474833e+01
1.128000000000e+03 -1.121037496856e-01 5.086778032960e-04 2.338506891679e+01
1.128250000000e+03 -1.098185796364e-01 5.072542349419e-04 2.340078791948e+01
1.128500000000e+03 -1.070527259632e-01 5.046278755797e-04 2.341706435523e+01
1.128750000000e+03 -1.038552887334e-01 5.008348831677e-04 2.343395134109e+01
1.129000000000e+03 -1.002806853353e-01 4.959270733682e-04 2.345150215197e+01
1.129250000000e+03 -9.638777270535e-02 4.899716255587e-04 2.346976986337e+01
1.129500000000e+03 -9.223893297160e-02 4.830502915917e-04 2.348880718835e+01
1.129750000000e+03 -8.789909951381e-02 4.752583690768e-04 2.350866607544e+01
1.130000000000e+03 -8.343476951833e-02 4.667035980427e-04 2.352939743019e+01
1.130250000000e+03 -7.891300065323e-02 4.575044674516e-04 2.355105072483e+01
1.130500000000e+03 -7.440043372408e-02 4.477889351925e-04 2.357367379221e+01
1.130750000000e+03 -6.996231981801e-02 4.376925506482e-04 2.359731243748e+01
1.131000000000e+03 -6.566159571449e-02 4.273565251277e-04 2.362201014361e+01
1.131250000000e+03 -6.155800523945e-02 4.169256843790e-04 2.364780779280e+01
1.131500000000e+03 -5.770728594481e-02 4.065462927659e-04 2.367474331696e+01
1.131750000000e+03 -5.416042066258e-02 3.963639176215e-04 2.370285151779e+01
1.132000000000e+03 -5.096297707201e-02 3.865211745530e-04 2.373216375691e+01
1.132250000000e+03 -4.815452864284e-02 3.771555291731e-04 2.376270774547e+01
1.132500000000e+03 -4.576818567913e-02 3.683971511504e-04 2.379450728670e+01
1.132750000000e+03 -4.383019627342e-02 3.603668641761e-04 2.382758217577e+01
1.133000000000e+03 -4.235969234450e-02 3.531742256629e-04 2.386194793979e+01
1.133250000000e+03 -4.136849283621e-02 3.469157497576e-04 2.389761579512e+01
1.133500000000e+03 -4.086106424069e-02 3.416733791568e-04 2.393459244496e+01
1.133750000000e+03 -4.083453564149e-02 3.375131286966e-04 2.397288008294e+01
1.134000000000e+03 -4.127886367915e-02 3.344840043875e-04 2.401247625494e+01
1.134250000000e+03 -4.217707040270e-02 3.326172234791e-04 2.405337385680e+01
1.134500000000e+03 -4.350557013637e-02 3.319256829012e-04 2.409556115514e+01
1.134750000000e+03 -4.523462667185e-02 3.324038258719e-04 2.413902171885e+01
1.135000000000e+03 -4.732884276871e-02 3.340276742340e-04 2.418373453697e+01
1.135250000000e+03 -4.974777594994e-02 3.367553271161e-04 2.422967398209e+01
1.135500000000e+03 -5.244657502143e-02 3.405275960191e-04 2.427680996605e+01
1.135750000000e+03 -5.537672138284e-02 3.452691196045e-04 2.432510793429e+01
1.136000000000e+03 -5.848677500080e-02 3.508895964278e-04 2.437452904556e+01
1.136250000000e+03 -6.172318841418e-02 3.572853203123e-04 2.442503025390e+01
1.136500000000e+03 -6.503113493076e-02 3.643409591856e-04 2.447656439625e+01
1.136750000000e+03 -6.835534005176e-02 3.719314546277e-04 2.452908040848e+01
1.137000000000e+03 -7.164092821870e-02 3.799241418991e-04 2.458252344187e+01
1.137250000000e+03 -7.483424644738e-02 3.881809558671e-04 2.463683497779e+01
1.137500000000e+03 -7.788366381236e-02 3.965606737474e-04 2.469195309065e+01
1.137750000000e+03 -8.074033600185e-02 4.049212363024e-04 2.474781257095e+01
1.138000000000e+03 -8.335891808232e-02 4.131220319374e-04 2.480434515420e+01
1.138250000000e+03 -8.569821027257e-02 4.210261102309e-04 2.486147964390e+01
1.138500000000e+03 -8.772174815118e-02 4.285023329544e-04 2.491914223795e+01
1.138750000000e+03 -8.939829799394e-02 4.354274106027e-04 2.497725667312e+01
1.139000000000e+03 -9.070227187580e-02 4.416877517818e-04 2.503574446935e+01
1.139250000000e+03 -9.161404973984e-02 4.471811024153e-04 2.509452516774e+01
1.139500000000e+03 -9.212020431518e-02 4.518180112441e-04 2.515351659659e+01
1.139750000000e+03 -9.221361452962e-02 4.555229919590e-04 2.521263501212e+01
1.140000000000e+03 -9.189350496315e-02 4.582355780662e-04 2.527179551378e+01
1.140250000000e+03 -9.116535901576e-02 4.599110018043e-04 2.533091222905e+01
1.140500000000e+03 -9.004073864732e-02 4.605205884058e-04 2.538989847505e+01
1.140750000000e+03 -8.853703299007e-02 4.600520335409e-04 2.544866725129e+01
1.141000000000e+03 -8.667708741698e-02 4.585092189514e-04 2.550713124366e+01
1.141250000000e+03 -8.448878522605e-02 4.559119991056e-04 2.556520337470e+01
1.141500000000e+03 -8.200453543251e-02 4.522955154274e-04 2.562279683228e+01
1.141750000000e+03 -7.926071387219e-02 4.477094658465e-04 2.567982544853e+01
1.142000000000e+03 -7.629704602012e-02 4.422171284832e-04 2.573620409570e+01
1.142250000000e+03 -7.315596535594e-02 4.358941308646e-04 2.579184870167e+01
1.142500000000e+03 -6.988191689640e-02 4.288271510918e-04 2.584667682956e+01
1.142750000000e+03 -6.652069218780e-02 4.211124206190e-04 2.590060765796e+01
1.143000000000e+03 -6.311869815981e-02 4.128541432387e-04 2.595356256394e+01
1.143250000000e+03 -5.972230999532e-02 4.041628496007e-04 2.600546509936e+01
1.143500000000e+03 -5.637716069682e-02 3.951536343257e-04 2.605624153394e+01
1.143750000000e+03 -5.312751061278e-02 3.859444810514e-04 2.610582102060e+01
1.144000000000e+03 -5.001567567992e-02 3.766545311192e-04 2.615413576245e+01
1.144250000000e+03 -4.708141037225e-02 3.674022882169e-04 2.620112150400e+01
1.144500000000e+03 -4.436143202375e-02 3.583040178191e-04 2.624671765481e+01
1.144750000000e+03 -4.188894866101e-02 3.494721419380e-04 2.629086762176e+01
1.145000000000e+03 -3.969331472256e-02 3.410138616765e-04 2.633351893739e+01
1.145250000000e+03 -3.779963033307e-02 3.330295969902e-04 2.637462370525e+01
1.145500000000e+03 -3.622852805485e-02 3.256118918898e-04 2.641413871295e+01
1.145750000000e+03 -3.499596828241e-02 3.188443175467e-04 2.645202568797e+01
1.146000000000e+03 -3.411309926162e-02 3.128005107038e-04 2.648825154685e+01
1.146250000000e+03 -3.358625119488e-02 3.075435259605e-04 2.652278848152e+01
1.146500000000e+03 -3.341686434962e-02 3.031250985176e-04 2.655561430949e+01
1.146750000000e+03 -3.360160976209e-02 2.995853400646e-04 2.658671252538e+01
1.147000000000e+03 -3.413250768612e-02 2.969524857410e-04 2.661607246697e+01
1.147250000000e+03 -3.499710434154e-02 2.952428155930e-04 2.664368945016e+01
1.147500000000e+03 -3.617875221690e-02 2.944608396123e-04 2.666956476553e+01
1.147750000000e+03 -3.765682945166e-02 2.945994207222e-04 2.669370589145e+01
1.148000000000e+03 -3.940714814118e-02 2.956403313106e-04 2.671612633646e+01
1.148250000000e+03 -4.140226165866e-02 2.975546550132e-04 2.673684579871e+01
1.148500000000e+03 -4.361193046761e-02 3.003035902731e-04 2.675588994343e+01
1.148750000000e+03 -4.600351377724e-02 3.038391049983e-04 2.677329047129e+01
1.149000000000e+03 -4.854246721345e-02 3.081048567629e-04 2.678908484360e+01
1.149250000000e+03 -5.119280539555e-02 3.130370933439e-04 2.680331616083e+01
1.149500000000e+03 -5.391760389191e-02 3.185656593941e-04 2.681603298914e+01
1.149750000000e+03 -5.667949927671e-02 3.246150184202e-04 2.682728896000e+01
1.150000000000e+03 -5.944120775636e-02 3.311053487418e-04 2.683714259063e+01
1.150250000000e+03 -6.216600089221e-02 3.379535621301e-04 2.684565678448e+01
1.150500000000e+03 -6.481823535726e-02 3.450744682679e-04 2.685289854823e+01
1.150750000000e+03 -6.736377925389e-02 3.523816714104e-04 2.685893841359e+01
1.151000000000e+03 -6.977051495251e-02 3.597888788612e-04 2.686385004984e+01
1.151250000000e+03 -7.200874725235e-02 3.672108300993e-04 2.686770968374e+01
1.151500000000e+03 -7.405155451159e-02 3.745641135334e-04 2.687059550225e+01
1.151750000000e+03 -7.587520975095e-02 3.817682819947e-04 2.687258713558e+01
1.152000000000e+03 -7.745944127668e-02 3.887466374977e-04 2.687376499205e+01
1.152250000000e+03 -7.878771552310e-02 3.954271066325e-04 2.687420964732e+01
1.152500000000e+03 -7.984738511399e-02 4.017428664590e-04 2.687400117101e+01
1.152750000000e+03 -8.062991590324e-02 4.076332053355e-04 2.687321852973e+01
1.153000000000e+03 -8.113091907546e-02 4.130439959075e-04 2.687193890846e+01
1.153250000000e+03 -8.135018772561e-02 4.179282676708e-04 2.687023708575e+01
1.153500000000e+03 -8.129166828785e-02 4.222466732096e-04 2.686818481236e+01
1.153750000000e+03 -8.096331317711e-02 4.259677317818e-04 2.686585021422e+01
1.154000000000e+03 -8.037698807896e-02 4.290682743892e-04 2.686329722575e+01
1.154250000000e+03 -7.954820092822e-02 4.315335044030e-04 2.686058505043e+01
1.154500000000e+03 -7.849583752653e-02 4.333571185050e-04 2.685776766711e+01
1.154750000000e+03 -7.724183641847e-02 4.345413196444e-04 2.685489336876e+01
1.155000000000e+03 -7.581079950027e-02 4.350966596131e-04 2.685200439385e+01
1.155250000000e+03 -7.422960775848e-02 4.350419315419e-04 2.684913653077e+01
1.155500000000e+03 -7.252695673484e-02 4.344039026152e-04 2.684631884278e+01
1.155750000000e+03 -7.073290252686e-02 4.332168065474e-04 2.684357347754e+01
1.156000000000e+03 -6.887836936643e-02 4.315219267845e-04 2.684091540971e+01
1.156250000000e+03 -6.699468863334e-02 4.293671711341e-04 2.683835244059e+01
1.156500000000e+03 -6.511307497666e-02 4.268063806000e-04 2.683588503731e+01
1.156750000000e+03 -6.326420026988e-02 4.238986836477e-04 2.683350646496e+01
1.157000000000e+03 -6.147772952418e-02 4.207077841245e-04 2.683120282857e+01
1.157250000000e+03 -5.978185046474e-02 4.173010567366e-04 2.682895316159e+01
1.157500000000e+03 -5.820297669922e-02 4.137488828920e-04 2.682672977122e+01
1.157750000000e+03 -5.676528645661e-02 4.101235781836e-04 2.682449835438e+01
1.158000000000e+03 -5.549054075402e-02 4.064987498907e-04 2.682221848195e+01
1.158250000000e+03 -5.439771478108e-02 4.029481766254e-04 2.681984383869e+01
1.158500000000e+03 -5.350284078236e-02 3.995450000305e-04 2.681732271180e+01
1.158750000000e+03 -5.281891969199e-02 3.963609503943e-04 2.681459852734e+01
1.159000000000e+03 -5.235570716768e-02 3.934652429730e-04 2.681161024017e+01
1.159250000000e+03 -5.211972501651e-02 3.909238469380e-04 2.680829294295e+01
1.159500000000e+03 -5.211432919744e-02 3.887988212416e-04 2.680457850367e+01
1.159750000000e+03 -5.233964453481e-02 3.871472634376e-04 2.680039604792e+01
1.160000000000e+03 -5.279273979679e-02 3.860207737918e-04 2.679567265420e+01
1.160250000000e+03 -5.346773294342e-02 3.854647044224e-04 2.679033395102e+01
1.160500000000e+03 -5.435603208203e-02 3.855177345376e-04 2.678430482268e+01
1.160750000000e+03 -5.544643492144e-02 3.862110584235e-04 2.677750993735e+01
1.161000000000e+03 -5.672543092304e-02 3.875681058367e-04 2.676987445145e+01
1.161250000000e+03 -5.817743280121e-02 3.896041060177e-04 2.676132460904e+01
1.161500000000e+03 -5.978504212039e-02 3.923257765109e-04 2.675178834440e+01
1.161750000000e+03 -6.152931798266e-02 3.957310705644e-04 2.674119584390e+01
1.162000000000e+03 -6.339008614647e-02 3.998091366183e-04 2.672948016011e+01
1.162250000000e+03 -6.534617483480e-02 4.045401069265e-04 2.671657763583e+01
1.162500000000e+03 -6.737572547651e-02 4.098952398062e-04 2.670242843137e+01
1.162750000000e+03 -6.945646017710e-02 4.158370591439e-04 2.668697701463e+01
1.163000000000e+03 -7.156593991048e-02 4.223195252120e-04 2.667017244368e+01
1.163250000000e+03 -7.368180921868e-02 4.292884047825e-04 2.665196884754e+01
1.163500000000e+03 -7.578205581095e-02 4.366817011904e-04 2.663232559259e+01
1.163750000000e+03 -7.784520119559e-02 4.444301431312e-04 2.661120765027e+01
1.164000000000e+03 -7.985050904023e-02 4.524577958957e-04 2.658858574872e+01
1.164250000000e+03 -8.177821257159e-02 4.606828869600e-04 2.656443645508e+01
1.164500000000e+03 -8.360959533742e-02 4.690184090645e-04 2.653874241056e+01
1.164750000000e+03 -8.532724110284e-02 4.773732747245e-04 2.651149220990e+01
1.165000000000e+03 -8.691503780284e-02 4.856529738994e-04 2.648268056714e+01
1.165250000000e+03 -8.835841065578e-02 4.937609663064e-04 2.645230808951e+01
1.165500000000e+03 -8.964426426301e-02 5.015993651726e-04 2.642038136260e+01
1.165750000000e+03 -9.076119262712e-02 5.090705776422e-04 2.638691262453e+01
1.166000000000e+03 -9.169936086857e-02 5.160780060729e-04 2.635191979321e+01
1.166250000000e+03 -9.245067297157e-02 5.225276607178e-04 2.631542607435e+01
1.166500000000e+03 -9.300871047239e-02 5.283292346008e-04 2.627745980165e+01
1.166750000000e+03 -9.336865003924e-02 5.333969963677e-04 2.623805426696e+01
1.167000000000e+03 -9.352736668131e-02 5.376514657950e-04 2.619724725062e+01
1.167250000000e+03 -9.348329660368e-02 5.410203100271e-04 2.615508084324e+01
1.167500000000e+03 -9.323642195780e-02 5.434394585042e-04 2.611160105984e+01
1.167750000000e+03 -9.278811470172e-02 5.448539424177e-04 2.606685765113e+01
1.168000000000e+03 -9.214118357993e-02 5.452191742859e-04 2.602090356444e+01
1.168250000000e+03 -9.129970082501e-02 5.445013344748e-04 2.597379473846e+01
1.168500000000e+03 -9.026892976428e-02 5.426781779935e-04 2.592558973814e+01
1.168750000000e+03 -8.905524583230e-02 5.397396090340e-04 2.587634937602e+01
1.169000000000e+03 -8.766597722711e-02 5.356878021846e-04 2.582613654814e+01
1.169250000000e+03 -8.610940800590e-02 5.305377446276e-04 2.577501567268e+01
1.169500000000e+03 -8.439462260908e-02 5.243170229205e-04 2.572305254293e+01
1.169750000000e+03 -8.253144802782e-02 5.170657698954e-04 2.567031394968e+01
1.170000000000e+03 -8.053034251013e-02 5.088362075477e-04 2.561686757347e+01
1.170250000000e+03 -7.840238452526e-02 4.996923590198e-04 2.556278146546e+01
1.170500000000e+03 -7.615917692780e-02 4.897092469384e-04 2.550812392945e+01
1.170750000000e+03 -7.381280344082e-02 4.789720875706e-04 2.545296343065e+01
1.171000000000e+03 -7.137580251015e-02 4.675753539142e-04 2.539736808109e+01
1.171250000000e+03 -6.886113804710e-02 4.556216778827e-04 2.534140580757e+01
1.171500000000e+03 -6.628216540368e-02 4.432205564483e-04 2.528514383515e+01
1.171750000000e+03 -6.365264816473e-02 4.304871627706e-04 2.522864888832e+01
1.172000000000e+03 -6.098670521907e-02 4.175407443489e-04 2.517198671855e+01
1.172250000000e+03 -5.829886844387e-02 4.045034322848e-04 2.511522234048e+01
1.172500000000e+03 -5.560399322261e-02 3.914983995793e-04 2.505841958999e+01
1.172750000000e+03 -5.291733238150e-02 3.786486897873e-04 2.500164134791e+01
1.173000000000e+03 -5.025448939830e-02 3.660755878244e-04 2.494494933799e+01
1.173250000000e+03 -4.763135007666e-02 3.538969820340e-04 2.488840398778e+01
1.173500000000e+03 -4.506406972044e-02 3.422260572486e-04 2.483206445854e+01
1.173750000000e+03 -4.256909044780e-02 3.311702098119e-04 2.477598871177e+01
1.174000000000e+03 -4.016291644563e-02 3.208292160905e-04 2.472023319166e+01
1.174250000000e+03 -3.786219644633e-02 3.112947295232e-04 2.466485307301e+01
1.174500000000e+03 -3.568344935162e-02 3.026486539571e-04 2.460990195201e+01
1.174750000000e+03 -3.364302049174e-02 2.949625676616e-04 2.455543193626e+01
1.175000000000e+03 -3.175687641039e-02 2.882967928228e-04 2.450149351230e+01
1.175250000000e+03 -3.004052600676e-02 2.827001014633e-04 2.444813559564e+01
1.175500000000e+03 -2.850867351995e-02 2.782087472641e-04 2.439540526180e+01
1.175750000000e+03 -2.717510637601e-02 2.748464440955e-04 2.434334778352e+01
1.176000000000e+03 -2.605244674665e-02 2.726241214997e-04 2.429200650252e+01
1.176250000000e+03 -2.515191813923e-02 2.715398976101e-04 2.424142272197e+01
1.176500000000e+03 -2.448308856921e-02 2.715791557852e-04 2.419163557245e+01
1.176750000000e+03 -2.405372625752e-02 2.727149555231e-04 2.414268199577e+01
1.177000000000e+03 -2.386944017643e-02 2.749081381727e-04 2.409459647583e+01
1.177250000000e+03 -2.393354121982e-02 2.781080411027e-04 2.404741100032e+01
1.177500000000e+03 -2.424689954310e-02 2.822532513173e-04 2.400115500617e+01
1.177750000000e+03 -2.480766820288e-02 2.872719951019e-04 2.395585513452e+01
1.178000000000e+03 -2.561121351517e-02 2.930831334722e-04 2.391153520050e+01
1.178250000000e+03 -2.665003213138e-02 2.995972409210e-04 2.386821612576e+01
1.178500000000e+03 -2.791365719482e-02 3.067174600706e-04 2.382591581395e+01
1.178750000000e+03 -2.938863243098e-02 3.143406267988e-04 2.378464903994e+01
1.179000000000e+03 -3.105858500873e-02 3.223583950338e-04 2.374442749500e+01
1.179250000000e+03 -3.290426772739e-02 3.306585028240e-04 2.370525963748e+01
1.179500000000e+03 -3.490370585272e-02 3.391259165203e-04 2.366715075905e+01
1.179750000000e+03 -3.703235795154e-02 3.476441249758e-04 2.363010294186e+01
1.180000000000e+03 -3.926336635454e-02 3.560965738131e-04 2.359411504524e+01
1.180250000000e+03 -4.156778734788e-02 3.643677093003e-04 2.355918280325e+01
1.180500000000e+03 -4.391497167007e-02 3.723446295152e-04 2.352529881382e+01
1.180750000000e+03 -4.627283892683e-02 3.799180033380e-04 2.349245265378e+01
1.181000000000e+03 -4.860835313441e-02 3.869837019911e-04 2.346063092865e+01
1.181250000000e+03 -5.088791388807e-02 3.934438891501e-04 2.342981739358e+01
1.181500000000e+03 -5.307773709530e-02 3.992079925451e-04 2.339999306170e+01
1.181750000000e+03 -5.514442225453e-02 4.041941884705e-04 2.337113632568e+01
1.182000000000e+03 -5.705536937099e-02 4.083302446736e-04 2.334322310521e+01
1.182250000000e+03 -5.877917205269e-02 4.115542290487e-04 2.331622697403e+01
1.182500000000e+03 -6.028621097157e-02 4.138156851168e-04 2.329011934360e+01
1.182750000000e+03 -6.154900820381e-02 4.150760959838e-04 2.326486960869e+01
1.183000000000e+03 -6.254269697661e-02 4.153095527855e-04 2.324044533945e+01
1.183250000000e+03 -6.324531826430e-02 4.145028911889e-04 2.321681240781e+01
1.183500000000e+03 -6.363832843184e-02 4.126563434121e-04 2.319393524239e+01
1.183750000000e+03 -6.370682258708e-02 4.097833723871e-04 2.317177696908e+01
1.184000000000e+03 -6.343985561647e-02 4.059107245571e-04 2.315029963759e+01
1.184250000000e+03 -6.283057871159e-02 4.010779875010e-04 2.312946435097e+01
1.184500000000e+03 -6.187654723403e-02 3.953375036885e-04 2.310923156055e+01
1.184750000000e+03 -6.057974253436e-02 3.887536777932e-04 2.308956121443e+01
1.185000000000e+03 -5.894666921356e-02 3.814022841588e-04 2.307041299609e+01
1.185250000000e+03 -5.698828184361e-02 3.733694746441e-04 2.305174645496e+01
1.185500000000e+03 -5.472002165421e-02 3.647509984547e-04 2.303352133826e+01
1.185750000000e+03 -5.216162670130e-02 3.556509159367e-04 2.301569775124e+01
1.186000000000e+03 -4.933692483148e-02 3.461803241895e-04 2.299823628455e+01
1.186250000000e+03 -4.627365516828e-02 3.364561053268e-04 2.298109840299e+01
1.186500000000e+03 -4.300310331600e-02 3.265994023709e-04 2.296424647569e+01
1.186750000000e+03 -3.955978707880e-02 3.167341538720e-04 2.294764404906e+01
1.187000000000e+03 -3.598104932954e-02 3.069854601420e-04 2.293125613909e+01
1.187250000000e+03 -3.230661577992e-02 2.974780909569e-04 2.291504921755e+01
1.187500000000e+03 -2.857810928519e-02 2.883347171764e-04 2.289899163120e+01
1.187750000000e+03 -2.483857287998e-02 2.796745443555e-04 2.288305352728e+01
1.188000000000e+03 -2.113189190965e-02 2.716115736045e-04 2.286720727058e+01
1.188250000000e+03 -1.750231633928e-02 2.642533332591e-04 2.285142732524e+01
1.188500000000e+03 -1.399382104407e-02 2.576991397383e-04 2.283569065732e+01
1.188750000000e+03 -1.064965125328e-02 2.520391409869e-04 2.281997657010e+01
1.189000000000e+03 -7.511672274228e-03 2.473529015496e-04 2.280426705015e+01
1.189250000000e+03 -4.619866992302e-03 2.437084450752e-04 2.278854674476e+01
1.189500000000e+03 -2.011881148452e-03 2.411615283547e-04 2.277280289628e+01
1.189750000000e+03 2.775893615600e-04 2.397545788507e-04 2.275702561057e+01
1.190000000000e+03 2.217184961154e-03 2.395163983320e-04 2.274120772021e+01
1.190250000000e+03 3.779351113054e-03 2.404617071474e-04 2.272534486284e+01
1.190500000000e+03 4.940626340174e-03 2.425911377206e-04 2.270943528148e+01
1.190750000000e+03 5.682117493808e-03 2.458909437389e-04 2.269348003086e+01
1.191000000000e+03 5.989688040242e-03 2.503334589953e-04 2.267748273642e+01
1.191250000000e+03 5.854207755988e-03 2.558774492732e-04 2.266144956114e+01
1.191500000000e+03 5.271739922622e-03 2.624685839570e-04 2.264538912957e+01
1.191750000000e+03 4.243554690390e-03 2.700403813685e-04 2.262931225380e+01
1.192000000000e+03 2.776306374928e-03 2.785147837738e-04 2.261323203979e+01
1.192250000000e+03 8.819128884700e-04 2.878033923298e-04 2.259716358305e+01
1.192500000000e+03 -1.422493958916e-03 2.978085120466e-04 2.258112389543e+01
1.192750000000e+03 -4.114804232340e-03 3.084245447161e-04 2.256513157854e+01
1.193000000000e+03 -7.168029579680e-03 3.195390783453e-04 2.254920694839e+01
1.193250000000e+03 -1.055072868682e-02 3.310345428709e-04 2.253337153825e+01
1.193500000000e+03 -1.422723914310e-02 3.427894570569e-04 2.251764826685e+01
1.193750000000e+03 -1.815818521175e-02 3.546800675713e-04 2.250206097693e+01
1.194000000000e+03 -2.230089059747e-02 3.665817507254e-04 2.248663440862e+01
1.194250000000e+03 -2.660987322132e-02 3.783705065443e-04 2.247139416035e+01
1.194500000000e+03 -3.103743950385e-02 3.899244119170e-04 2.245636626116e+01
1.194750000000e+03 -3.553422275652e-02 4.011250282010e-04 2.244157735097e+01
1.195000000000e+03 -4.004981118587e-02 4.118586994911e-04 2.242705423129e+01
1.195250000000e+03 -4.453336214883e-02 4.220179059477e-04 2.241282405996e+01
1.195500000000e+03 -4.893421786165e-02 4.315022452589e-04 2.239891391995e+01
1.195750000000e+03 -5.320256223910e-02 4.402197100014e-04 2.238535102989e+01
1.196000000000e+03 -5.728998974452e-02 4.480873835820e-04 2.237216233495e+01
1.196250000000e+03 -6.115015636061e-02 4.550325113716e-04 2.235937468501e+01
1.196500000000e+03 -6.473933666311e-02 4.609931098096e-04 2.234701463363e+01
1.196750000000e+03 -6.801690831068e-02 4.659183466251e-04 2.233510825270e+01
1.197000000000e+03 -7.094593501308e-02 4.697692877792e-04 2.232368127057e+01
1.197250000000e+03 -7.349357843359e-02 4.725190545927e-04 2.231275888807e+01
1.197500000000e+03 -7.563142347346e-02 4.741527667046e-04 2.230236560706e+01
1.197750000000e+03 -7.733592806296e-02 4.746679078314e-04 2.229252535540e+01
1.198000000000e+03 -7.858861619556e-02 4.740739582419e-04 2.228326128062e+01
1.198250000000e+03 -7.937632008409e-02 4.723922421548e-04 2.227459573227e+01
1.198500000000e+03 -7.969121641774e-02 4.696552614100e-04 2.226655006117e+01
1.198750000000e+03 -7.953103120292e-02 4.659065596447e-04 2.225914471717e+01
1.199000000000e+03 -7.889893537199e-02 4.611998053282e-04 2.225239903699e+01
1.199250000000e+03 -7.780348852780e-02 4.555980885492e-04 2.224633118078e+01
1.199500000000e+03 -7.625851828827e-02 4.491731153577e-04 2.224095806283e+01
1.199750000000e+03 -7.428280815872e-02 4.420040132041e-04 2.223629514919e+01
1.200000000000e+03 -7.189997504041e-02 4.341766408816e-04 2.223235651073e+01
1.200250000000e+03 -6.913806464526e-02 4.257822651596e-04 2.222915464202e+01
1.200500000000e+03 -6.602909986039e-02 4.169162806468e-04 2.222670029696e+01
1.200750000000e+03 -6.260881553253e-02 4.076773417906e-04 2.222500254970e+01
1.201000000000e+03 -5.891601209432e-02 3.981658021285e-04 2.222406852900e+01
1.201250000000e+03 -5.499222323615e-02 3.884827882013e-04 2.222390350532e+01
1.201500000000e+03 -5.088102650808e-02 3.787286309064e-04 2.222451065526e+01
1.201750000000e+03 -4.662764184098e-02 3.690019502668e-04 2.222589115896e+01
1.202000000000e+03 -4.227823257552e-02 3.593983391122e-04 2.222804400423e+01
1.202250000000e+03 -3.787945588511e-02 3.500093504132e-04 2.223096610411e+01
1.202500000000e+03 -3.347778778513e-02 3.409213352405e-04 2.223465214856e+01
1.202750000000e+03 -2.911904856286e-02 3.322145905864e-04 2.223909474992e+01
1.203000000000e+03 -2.484778425821e-02 3.239624815885e-04 2.224428434944e+01
1.203250000000e+03 -2.070678996384e-02 3.162306953685e-04 2.225020939691e+01
1.203500000000e+03 -1.673657661713e-02 3.090765573145e-04 2.225685631419e+01
1.203750000000e+03 -1.297491605350e-02 3.025485390683e-04 2.226420971445e+01
1.204000000000e+03 -9.456418578430e-03 2.966860489927e-04 2.227225242377e+01
1.204250000000e+03 -6.212129987208e-03 2.915190083588e-04 2.228096572836e+01
1.204500000000e+03 -3.269192886562e-03 2.870677921586e-04 2.229032950986e+01
1.204750000000e+03 -6.506056084320e-04 2.833434053844e-04 2.230032241451e+01
1.205000000000e+03 1.625073145852e-03 2.803473919556e-04 2.231092214184e+01
1.205250000000e+03 3.543856772663e-03 2.780722680821e-04 2.232210563704e+01
1.205500000000e+03 5.096453647055e-03 2.765018709121e-04 2.233384935871e+01
1.205750000000e+03 6.278343744972e-03 2.756117818024e-04 2.234612955774e+01
1.206000000000e+03 7.089688784327e-03 2.753701344011e-04 2.235892252218e+01
1.206250000000e+03 7.535393949970e-03 2.757379106077e-04 2.237220491785e+01
1.206500000000e+03 7.624905464472e-03 2.766698624685e-04 2.238595404480e+01
1.206750000000e+03 7.372054051314e-03 2.781152118863e-04 2.240014813978e+01
1.207000000000e+03 6.794853473129e-03 2.800184059967e-04 2.241476666888e+01
1.207250000000e+03 5.915114215485e-03 2.823201863357e-04 2.242979058957e+01
1.207500000000e+03 4.758303741938e-03 2.849579808535e-04 2.244520265594e+01
1.207750000000e+03 3.352965655225e-03 2.878672081250e-04 2.246098763661e+01
1.208000000000e+03 1.730499942757e-03 2.909816727636e-04 2.247713258087e+01
1.208250000000e+03 -7.535764109400e-05 2.942345674275e-04 2.249362701327e+01
1.208500000000e+03 -2.029054449040e-03 2.975593620231e-04 2.251046312308e+01
1.208750000000e+03 -4.093653906783e-03 3.008904323695e-04 2.252763592727e+01
1.209000000000e+03 -6.231275741113e-03 3.041636590772e-04 2.254514338816e+01
1.209250000000e+03 -8.403770679100e-03 3.073174229878e-04 2.256298651691e+01
1.209500000000e+03 -1.057306343268e-02 3.102928865814e-04 2.258116940602e+01
1.209750000000e+03 -1.270182596676e-02 3.130348973068e-04 2.259969928317e+01
1.210000000000e+03 -1.475383597440e-02 3.154922816808e-04 2.261858644411e+01
1.210250000000e+03 -1.669458707268e-02 3.176185433158e-04 2.263784425951e+01
1.210500000000e+03 -1.849163871642e-02 3.193721293645e-04 2.265748900415e+01
1.210750000000e+03 -2.011513085978e-02 3.207169318072e-04 2.267753982309e+01
1.211000000000e+03 -2.153810391263e-02 3.216225375461e-04 2.269801846134e+01
1.211250000000e+03 -2.273688773085e-02 3.220645161509e-04 2.271894919857e+01
1.211500000000e+03 -2.369136801944e-02 3.220246312729e-04 2.274035850964e+01
1.211750000000e+03 -2.438523958880e-02 3.214909729258e-04 2.276227488942e+01
1.212000000000e+03 -2.480619392758e-02 3.204580765307e-04 2.278472854217e+01
1.212250000000e+03 -2.494600307877e-02 3.189268364380e-04 2.280775121336e+01
1.212500000000e+03 -2.480062967792e-02 3.169045409208e-04 2.283137572738e+01
1.212750000000e+03 -2.437020723281e-02 3.144047392318e-04 2.285563575548e+01
1.213000000000e+03 -2.365891697871e-02 3.114469563737e-04 2.288056562322e+01
1.213250000000e+03 -2.267495452673e-02 3.080566864666e-04 2.290619978733e+01
1.213500000000e+03 -2.143028509706e-02 3.042648865566e-04 2.293257266567e+01
1.213750000000e+03 -1.994041924004e-02 3.001076867884e-04 2.295971829838e+01
1.214000000000e+03 -1.822414978828e-02 2.956260293328e-04 2.298767000640e+01
1.214250000000e+03 -1.630312424494e-02 2.908649487608e-04 2.301646029760e+01
1.214500000000e+03 -1.420162104909e-02 2.858733973997e-04 2.304612031219e+01
1.214750000000e+03 -1.194605754609e-02 2.807034605795e-04 2.307667975568e+01
1.215000000000e+03 -9.564619069991e-03 2.754099447290e-04 2.310816655340e+01
1.215250000000e+03 -7.086725550977e-03 2.700494621380e-04 2.314060685116e+01
1.215500000000e+03 -4.542738362388e-03 2.646801134862e-04 2.317402448542e+01
1.215750000000e+03 -1.963443916289e-03 2.593606746422e-04 2.320844095756e+01
1.216000000000e+03 6.204392702063e-04 2.541497844460e-04 2.324387543594e+01
1.216250000000e+03 3.178526577036e-03 2.491056201847e-04 2.328034421839e+01
1.216500000000e+03 5.681321677051e-03 2.442849059601e-04 2.331786105445e+01
1.216750000000e+03 8.100431072407e-03 2.397426365449e-04 2.335643657586e+01
1.217000000000e+03 1.040902852052e-02 2.355311665060e-04 2.339607866846e+01
1.217250000000e+03 1.258202885021e-02 2.316998976151e-04 2.343679192680e+01
1.217500000000e+03 1.459644150986e-02 2.282945482998e-04 2.347857806366e+01
1.217750000000e+03 1.643149586027e-02 2.253570171438e-04 2.352143540134e+01
1.218000000000e+03 1.806886869497e-02 2.229246758145e-04 2.356535930320e+01
1.218250000000e+03 1.949276093507e-02 2.210301168168e-04 2.361034169795e+01
1.218500000000e+03 2.068999821033e-02 2.197008611845e-04 2.365637153560e+01
1.218750000000e+03 2.165006348730e-02 2.189591136820e-04 2.370343434375e+01
1.219000000000e+03 2.236507479361e-02 2.188216731836e-04 2.375151268949e+01
1.219250000000e+03 2.282977232188e-02 2.192997333885e-04 2.380058583314e+01
1.219500000000e+03 2.304144077651e-02 2.203988599184e-04 2.385062992897e+01
1.219750000000e+03 2.299976358122e-02 2.221191317320e-04 2.390161821402e+01
1.220000000000e+03 2.270676603201e-02 2.244550353151e-04 2.395352076701e+01
1.220250000000e+03 2.216662340224e-02 2.273957553933e-04 2.400630476538e+01
1.220500000000e+03 2.138553023713e-02 2.309251006740e-04 2.405993445821e+01
1.220750000000e+03 2.037145071001e-02 2.350220969842e-04 2.411437139081e+01
1.221000000000e+03 1.913404946403e-02 2.396609857774e-04 2.416957423270e+01
1.221250000000e+03 1.768443507021e-02 2.448117195929e-04 2.422549901347e+01
1.221500000000e+03 1.603499378758e-02 2.504402696747e-04 2.428209915409e+01
1.221750000000e+03 1.419920846054e-02 2.565090314920e-04 2.433932554537e+01
1.222000000000e+03 1.219150737836e-02 2.629771934973e-04 2.439712659547e+01
1.222250000000e+03 1.002700446492e-02 2.698014344154e-04 2.445544842219e+01
1.222500000000e+03 7.721479614284e-03 2.769360615856e-04 2.451423476728e+01
1.222750000000e+03 5.291160531960e-03 2.843336809726e-04 2.457342717684e+01
1.223000000000e+03 2.752524632130e-03 2.919458667185e-04 2.463296514899e+01
1.223250000000e+03 1.223218909780e-04 2.997233198162e-04 2.469278608319e+01
1.223500000000e+03 -2.582702315300e-03 3.076167604913e-04 2.475282554726e+01
1.223750000000e+03 -5.345753255460e-03 3.155770635832e-04 2.481301724104e+01
1.224000000000e+03 -8.150213050333e-03 3.235560776837e-04 2.487329324920e+01
1.224250000000e+03 -1.097965803599e-02 3.315069175987e-04 2.493358411855e+01
1.224500000000e+03 -1.381790581530e-02 3.393843231908e-04 2.499381898228e+01
1.224750000000e+03 -1.664916541796e-02 3.471452675861e-04 2.505392581394e+01
1.225000000000e+03 -1.945801472121e-02 3.547491443353e-04 2.511383152217e+01
1.225250000000e+03 -2.222952361914e-02 3.621581770732e-04 2.517346224288e+01
1.225500000000e+03 -2.494925588648e-02 3.693376102719e-04 2.523274348480e+01
1.225750000000e+03 -2.760335025327e-02 3.762559126677e-04 2.529160045399e+01
1.226000000000e+03 -3.017854435037e-02 3.828849249167e-04 2.534995825289e+01
1.226250000000e+03 -3.266223565995e-02 3.891999467498e-04 2.540774220090e+01
1.226500000000e+03 -3.504249423695e-02 3.951796407553e-04 2.546487816129e+01
1.226750000000e+03 -3.730813258804e-02 4.008061177678e-04 2.552129281936e+01
1.227000000000e+03 -3.944873485475e-02 4.060647762162e-04 2.557691404782e+01
1.227250000000e+03 -4.145464646602e-02 4.109440017848e-04 2.563167128754e+01
1.227500000000e+03 -4.331707413968e-02 4.154351809041e-04 2.568549586778e+01
1.227750000000e+03 -4.502807044391e-02 4.195322957628e-04 2.573832141595e+01
1.228000000000e+03 -4.658058724897e-02 4.232317424082e-04 2.579008422091e+01
1.228250000000e+03 -4.796842668221e-02 4.265318295901e-04 2.584072366269e+01
1.228500000000e+03 -4.918636510735e-02 4.294327489325e-04 2.589018253400e+01
1.228750000000e+03 -5.023009920561e-02 4.319360727944e-04 2.593840745809e+01
1.229000000000e+03 -5.109627369519e-02 4.340445048051e-04 2.598534924946e+01
1.229250000000e+03 -5.178251039924e-02 4.357616574110e-04 2.603096325213e+01
1.229500000000e+03 -5.228733010859e-02 4.370916022752e-04 2.607520972625e+01
1.229750000000e+03 -5.261027501793e-02 4.380389780661e-04 2.611805408628e+01
1.230000000000e+03 -5.275182819993e-02 4.386086402661e-04 2.615946722910e+01
1.230250000000e+03 -5.271344392983e-02 4.388056323127e-04 2.619942576053e+01
1.230500000000e+03 -5.249747162839e-02 4.386350045658e-04 2.623791225959e+01
1.230750000000e+03 -5.210725862251e-02 4.381021814563e-04 2.627491536630e+01
1.231000000000e+03 -5.154708364266e-02 4.372128105441e-04 2.631042994131e+01
1.231250000000e+03 -5.082210318965e-02 4.359728485219e-04 2.634445718723e+01
1.231500000000e+03 -4.993845340227e-02 4.343890155305e-04 2.637700455422e+01
1.231750000000e+03 -4.890312237490e-02 4.324688039307e-04 2.640808582777e+01
1.232000000000e+03 -4.772404745855e-02 4.302209892816e-04 2.643772089556e+01
1.232250000000e+03 -4.641001018506e-02 4.276557729087e-04 2.646593571936e+01
1.232500000000e+03 -4.497070305821e-02 4.247852580520e-04 2.649276197019e+01
1.232750000000e+03 -4.341665265831e-02 4.216237121433e-04 2.651823685853e+01
1.233000000000e+03 -4.175922985737e-02 4.181878460768e-04 2.654240273195e+01
1.233250000000e+03 -4.001062367996e-02 4.144971246845e-04 2.656530660107e+01
1.233500000000e+03 -3.818379369618e-02 4.105740460574e-04 2.658699979399e+01
1.233750000000e+03 -3.629243440068e-02 4.064442699360e-04 2.660753729727e+01
1.234000000000e+03 -3.435091071522e-02 4.021367109729e-04 2.662697722538e+01
1.234250000000e+03 -3.237421406069e-02 3.976836285115e-04 2.664538025772e+01
1.234500000000e+03 -3.037785252027e-02 3.931204467055e-04 2.666280884638e+01
1.234750000000e+03 -2.837776263895e-02 3.884856216046e-04 2.667932657668e+01
1.235000000000e+03 -2.639023843189e-02 3.838204772746e-04 2.669499750872e+01
1.235250000000e+03 -2.443174706623e-02 3.791686697276e-04 2.670988530416e+01
1.235500000000e+03 -2.251882962014e-02 3.745757809180e-04 2.672405256648e+01
1.235750000000e+03 -2.066794157783e-02 3.700888911805e-04 2.673756007302e+01
1.236000000000e+03 -1.889527324637e-02 3.657559432268e-04 2.675046601374e+01
1.236250000000e+03 -1.721664537988e-02 3.616250289035e-04 2.676282537949e+01
1.236500000000e+03 -1.564723443054e-02 3.577434518415e-04 2.677468913202e+01
1.236750000000e+03 -1.420145717784e-02 3.541572538289e-04 2.678610366447e+01
1.237000000000e+03 -1.289275351786e-02 3.509103169767e-04 2.679711015396e+01
1.237250000000e+03 -1.173348195801e-02 3.480437672665e-04 2.680774413594e+01
1.237500000000e+03 -1.073464043707e-02 3.455949634822e-04 2.681803488005e+01
1.237750000000e+03 -9.905758964974e-03 3.435969250700e-04 2.682800506637e+01
1.238000000000e+03 -9.254802041192e-03 3.420778063594e-04 2.683767054885e+01
1.238250000000e+03 -8.787919177966e-03 3.410600272892e-04 2.684703992836e+01
1.238500000000e+03 -8.509464954645e-03 3.405601060577e-04 2.685611461552e+01
1.238750000000e+03 -8.421786777592e-03 3.405879563716e-04 2.686488855374e+01
1.239000000000e+03 -8.525274271202e-03 3.411468842921e-04 2.687334844933e+01
1.239250000000e+03 -8.818217657959e-03 3.422331503727e-04 2.688147368172e+01
1.239500000000e+03 -9.296891390620e-03 3.438361414072e-04 2.688923670593e+01
1.239750000000e+03 -9.955488102794e-03 3.459382172174e-04 2.689660313704e+01
1.240000000000e+03 -1.078623632834e-02 3.485150686753e-04 2.690353231713e+01
1.240250000000e+03 -1.177941360175e-02 3.515358407885e-04 2.690997756418e+01
1.240500000000e+03 -1.292349375416e-02 3.549636503089e-04 2.691588688444e+01
1.240750000000e+03 -1.420523275329e-02 3.587559592129e-04 2.692120335703e+01
1.241000000000e+03 -1.560983952702e-02 3.628652199284e-04 2.692586597337e+01
1.241250000000e+03 -1.712112412893e-02 3.672394572013e-04 2.692981015619e+01
1.241500000000e+03 -1.872169017031e-02 3.718229902470e-04 2.693296857297e+01
1.241750000000e+03 -2.039311241150e-02 3.765571391549e-04 2.693527196173e+01
1.242000000000e+03 -2.211615730048e-02 3.813810505822e-04 2.693664979947e+01
1.242250000000e+03 -2.387098878550e-02 3.862325197904e-04 2.693703117748e+01
1.242500000000e+03 -2.563735785251e-02 3.910486529413e-04 2.693634567286e+01
1.242750000000e+03 -2.739485207552e-02 3.957667577820e-04 2.693452404777e+01
1.243000000000e+03 -2.912309063073e-02 4.003250735348e-04 2.693149911249e+01
1.243250000000e+03 -3.080190162262e-02 4.046634252781e-04 2.692720655596e+01
1.243500000000e+03 -3.241156901413e-02 4.087240203680e-04 2.692158559579e+01
1.243750000000e+03 -3.393299028241e-02 4.124520138149e-04 2.691457975800e+01
1.244000000000e+03 -3.534786933665e-02 4.157961146368e-04 2.690613751936e+01
1.244250000000e+03 -3.663884650080e-02 4.187090057516e-04 2.689621298442e+01
1.244500000000e+03 -3.778970750713e-02 4.211479192670e-04 2.688476634309e+01
1.244750000000e+03 -3.878548638309e-02 4.230749218960e-04 2.687176442727e+01
1.245000000000e+03 -3.961260873119e-02 4.244572563173e-04 2.685718109556e+01
1.245250000000e+03 -4.025896932959e-02 4.252674769010e-04 2.684099764577e+01
1.245500000000e+03 -4.071408274367e-02 4.254837574101e-04 2.682320297346e+01
1.245750000000e+03 -4.096913732146e-02 4.250899041726e-04 2.680379381004e+01
1.246000000000e+03 -4.101704747991e-02 4.240753297448e-04 2.678277487051e+01
1.246250000000e+03 -4.085255093278e-02 4.224351556298e-04 2.676015876831e+01
1.246500000000e+03 -4.047222737279e-02 4.201700651089e-04 2.673596599750e+01
1.246750000000e+03 -3.987451423386e-02 4.172861364289e-04 2.671022484724e+01
1.247000000000e+03 -3.905975566218e-02 4.137948310056e-04 2.668297104114e+01
1.247250000000e+03 -3.803017283431e-02 4.097125775100e-04 2.665424757397e+01
1.247500000000e+03 -3.678986887302e-02 4.050606228480e-04 2.662410429153e+01
1.247750000000e+03 -3.534480767734e-02 3.998648668062e-04 2.659259738909e+01
1.248000000000e+03 -3.370276723400e-02 3.941555085568e-04 2.655978907562e+01
1.248250000000e+03 -3.187329997039e-02 3.879668289032e-04 2.652574685841e+01
1.248500000000e+03 -2.986767014670e-02 3.813368432144e-04 2.649054314918e+01
1.248750000000e+03 -2.769878158686e-02 3.743070565295e-04 2.645425447915e+01
1.249000000000e+03 -2.538109343006e-02 3.669221495093e-04 2.641696093092e+01
1.249250000000e+03 -2.293053483667e-02 3.592296986655e-04 2.637874556510e+01
1.249500000000e+03 -2.036438874324e-02 3.512798937258e-04 2.633969359026e+01
1.249750000000e+03 -1.770118210104e-02 3.431252495320e-04 2.629989177449e+01
1.250000000000e+03 -1.496057409236e-02 3.348203494585e-04 2.625942787902e+01
1.250250000000e+03 -1.216320579814e-02 3.264215416039e-04 2.621838983740e+01
1.250500000000e+03 -9.330575974488e-03 3.179866731099e-04 2.617686522068e+01
1.250750000000e+03 -6.484914396459e-03 3.095748356416e-04 2.613494074232e+01
1.251000000000e+03 -3.649004345970e-03 3.012460206911e-04 2.609270151552e+01
1.251250000000e+03 -8.460347339310e-04 2.930608459766e-04 2.605023065800e+01
1.251500000000e+03 1.900571182708e-03 2.850802241544e-04 2.600760879222e+01
1.251750000000e+03 4.567333843160e-03 2.773649690931e-04 2.596491358052e+01
1.252000000000e+03 7.130880123077e-03 2.699755785084e-04 2.592221948099e+01
1.252250000000e+03 9.568149193522e-03 2.629716809011e-04 2.587959722095e+01
1.252500000000e+03 1.185656742329e-02 2.564116677062e-04 2.583711362047e+01
1.252750000000e+03 1.397423098903e-02 2.503522318247e-04 2.579483144752e+01
1.253000000000e+03 1.590012363735e-02 2.448477560713e-04 2.575280902325e+01
1.253250000000e+03 1.761428822130e-02 2.399499623402e-04 2.571110032312e+01
1.253500000000e+03 1.909805107942e-02 2.357072216109e-04 2.566975464397e+01
1.253750000000e+03 2.033419772438e-02 2.321640755998e-04 2.562881677991e+01
1.254000000000e+03 2.130719595170e-02 2.293605288020e-04 2.558832677544e+01
1.254250000000e+03 2.200337037759e-02 2.273315709141e-04 2.554832015123e+01
1.254500000000e+03 2.241111662215e-02 2.261064587273e-04 2.550882773937e+01
1.254750000000e+03 2.252106426411e-02 2.257082543768e-04 2.546987594282e+01
1.255000000000e+03 2.232627439822e-02 2.261531526283e-04 2.543148663550e+01
1.255250000000e+03 2.182237746797e-02 2.274500933950e-04 2.539367744234e+01
1.255500000000e+03 2.100774296451e-02 2.296001852617e-04 2.535646168940e+01
1.255750000000e+03 1.988357910009e-02 2.325964402409e-04 2.531984869243e+01
1.256000000000e+03 1.845406072786e-02 2.364233567413e-04 2.528384374725e+01
1.256250000000e+03 1.672637566842e-02 2.410568319598e-04 2.524844841059e+01
1.256500000000e+03 1.471079397869e-02 2.464639500661e-04 2.521366054213e+01
1.256750000000e+03 1.242066706830e-02 2.526030472113e-04 2.517947450655e+01
1.257000000000e+03 9.872390133717e-03 2.594238713860e-04 2.514588135654e+01
1.257250000000e+03 7.085360205550e-03 2.668677774862e-04 2.511286892733e+01
1.257500000000e+03 4.081860764015e-03 2.748681663847e-04 2.508042203591e+01
1.257750000000e+03 8.869031872960e-04 2.833510359046e-04 2.504852264808e+01
1.258000000000e+03 -2.471936649310e-03 2.922355660097e-04 2.501715001001e+01
1.258250000000e+03 -5.964761930299e-03 3.014349369924e-04 2.498628083850e+01
1.258500000000e+03 -9.559614573626e-03 3.108572016590e-04 2.495588948499e+01
1.258750000000e+03 -1.322279451776e-02 3.204063174621e-04 2.492594810376e+01
1.259000000000e+03 -1.691917552255e-02 3.299831715612e-04 2.489642684315e+01
1.259250000000e+03 -2.061259032545e-02 3.394867640924e-04 2.486729402673e+01
1.259500000000e+03 -2.426621905508e-02 3.488154536504e-04 2.483851636316e+01
1.259750000000e+03 -2.784301642791e-02 3.578682205088e-04 2.481005912450e+01
1.260000000000e+03 -3.130612918590e-02 3.665459452555e-04 2.478188640622e+01
1.260250000000e+03 -3.461934941228e-02 3.747527097477e-04 2.475396132826e+01
1.260500000000e+03 -3.774755769144e-02 3.823970765487e-04 2.472624629601e+01
1.260750000000e+03 -4.065716530022e-02 3.893932979858e-04 2.469870321150e+01
1.261000000000e+03 -4.331654892013e-02 3.956625398648e-04 2.467129380487e+01
1.261250000000e+03 -4.569646187898e-02 4.011339133000e-04 2.464397982054e+01
1.261500000000e+03 -4.777043583545e-02 4.057455374786e-04 2.461672337435e+01
1.261750000000e+03 -4.951514518008e-02 4.094453997129e-04 2.458948720412e+01
1.262000000000e+03 -5.091072355683e-02 4.121920541272e-04 2.456223490638e+01
1.262250000000e+03 -5.194108144993e-02 4.139553419494e-04 2.453493132082e+01
1.262500000000e+03 -5.259412498441e-02 4.147167368068e-04 2.450754270546e+01
1.262750000000e+03 -5.286196419415e-02 4.144696908315e-04 2.448003704588e+01
1.263000000000e+03 -5.274108368335e-02 4.132198189984e-04 2.445238436968e+01
1.263250000000e+03 -5.223239078658e-02 4.109847246261e-04 2.442455685931e+01
1.263500000000e+03 -5.134131208118e-02 4.077939831039e-04 2.439652922328e+01
1.263750000000e+03 -5.007771620671e-02 4.036886035944e-04 2.436827873411e+01
1.264000000000e+03 -4.845589898390e-02 3.987206738249e-04 2.433978553697e+01
1.264250000000e+03 -4.649443524159e-02 3.929526378146e-04 2.431103272979e+01
1.264500000000e+03 -4.421597041767e-02 3.864564375239e-04 2.428200639868e+01
1.264750000000e+03 -4.164704672042e-02 3.793127434929e-04 2.425269581865e+01
1.265000000000e+03 -3.881779664602e-02 3.716098678071e-04 2.422309342064e+01
1.265250000000e+03 -3.576159433864e-02 3.634426057089e-04 2.419319471104e+01
1.265500000000e+03 -3.251474586133e-02 3.549111441547e-04 2.416299837015e+01
1.265750000000e+03 -2.911605119972e-02 3.461198351253e-04 2.413250607294e+01
1.266000000000e+03 -2.560638855803e-02 3.371759649675e-04 2.410172242048e+01
1.266250000000e+03 -2.202822453194e-02 3.281883509430e-04 2.407065467816e+01
1.266500000000e+03 -1.842517351211e-02 3.192661406000e-04 2.403931274543e+01
1.266750000000e+03 -1.484146795740e-02 3.105174933140e-04 2.400770883589e+01
1.267000000000e+03 -1.132145492050e-02 3.020483462069e-04 2.397585728453e+01
1.267250000000e+03 -7.909064675224e-03 2.939612019436e-04 2.394377417508e+01
1.267500000000e+03 -4.647309480374e-03 2.863539854641e-04 2.391147722076e+01
1.267750000000e+03 -1.577752228578e-03 2.793189335120e-04 2.387898538840e+01
1.268000000000e+03 1.259991971227e-03 2.729416146984e-04 2.384631850677e+01
1.268250000000e+03 3.828752196439e-03 2.672999395260e-04 2.381349716090e+01
1.268500000000e+03 6.094255413287e-03 2.624634080625e-04 2.378054215467e+01
1.268750000000e+03 8.025593013475e-03 2.584923059689e-04 2.374747444753e+01
1.269000000000e+03 9.595593960328e-03 2.554370540549e-04 2.371431462866e+01
1.269250000000e+03 1.078124250422e-02 2.533376011404e-04 2.368108288660e+01
1.269500000000e+03 1.156395053193e-02 2.522232098874e-04 2.364779851418e+01
1.269750000000e+03 1.192990284205e-02 2.521119298937e-04 2.361447992247e+01
1.270000000000e+03 1.187021191955e-02 2.530106046931e-04 2.358114419684e+01
1.270250000000e+03 1.138117092635e-02 2.549145665223e-04 2.354780716773e+01
1.270500000000e+03 1.046427442376e-02 2.578079126664e-04 2.351448302466e+01
1.270750000000e+03 9.126365175815e-03 2.616634054910e-04 2.348118445609e+01
1.271000000000e+03 7.379515608718e-03 2.664429998822e-04 2.344792232755e+01
1.271250000000e+03 5.241039744503e-03 2.720979915044e-04 2.341470585984e+01
1.271500000000e+03 2.733306274777e-03 2.785696101180e-04 2.338154253167e+01
1.271750000000e+03 -1.165125960433e-04 2.857897237250e-04 2.334843801859e+01
1.272000000000e+03 -3.276636300613e-03 2.936812696612e-04 2.331539643846e+01
1.272250000000e+03 -6.711068119359e-03 3.021592585857e-04 2.328242032221e+01
1.272500000000e+03 -1.037996505716e-02 3.111316178971e-04 2.324951079879e+01
1.272750000000e+03 -1.424013491547e-02 3.205001884194e-04 2.321666762150e+01
1.273000000000e+03 -1.824546857783e-02 3.301616561259e-04 2.318388952423e+01
1.273250000000e+03 -2.234752570038e-02 3.400087075678e-04 2.315117432152e+01
1.273500000000e+03 -2.649613846426e-02 3.499312127162e-04 2.311851902853e+01
1.273750000000e+03 -3.063997849408e-02 3.598173823160e-04 2.308592026663e+01
1.274000000000e+03 -3.472723113216e-02 3.695550427945e-04 2.305337437472e+01
1.274250000000e+03 -3.870623964295e-02 3.790328532727e-04 2.302087770859e+01
1.274500000000e+03 -4.252617183432e-02 3.881415536207e-04 2.298842676283e+01
1.274750000000e+03 -4.613766854317e-02 3.967752075086e-04 2.295601858932e+01
1.275000000000e+03 -4.949349803366e-02 4.048323696200e-04 2.292365091312e+01
1.275250000000e+03 -5.254918462116e-02 4.122173678769e-04 2.289132241851e+01
1.275500000000e+03 -5.526357947972e-02 4.188413804409e-04 2.285903284652e+01
1.275750000000e+03 -5.759944819311e-02 4.246234798201e-04 2.282678337504e+01
1.276000000000e+03 -5.952396837715e-02 4.294915868852e-04 2.279457671643e+01
1.276250000000e+03 -6.100914264313e-02 4.333832946849e-04 2.276241719523e+01
1.276500000000e+03 -6.203226185919e-02 4.362468213456e-04 2.273031110367e+01
1.276750000000e+03 -6.257613199515e-02 4.380414206871e-04 2.269826659197e+01
1.277000000000e+03 -6.262940685189e-02 4.387381455101e-04 2.266629397880e+01
1.277250000000e+03 -6.218672206157e-02 4.383201628113e-04 2.263440574352e+01
1.277500000000e+03 -6.124872738565e-02 4.367828934188e-04 2.260261649495e+01
1.277750000000e+03 -5.982220871695e-02 4.341343734202e-04 2.257094321141e+01
1.278000000000e+03 -5.791989272364e-02 4.303949730611e-04 2.253940504350e+01
1.278250000000e+03 -5.556033792257e-02 4.255973431900e-04 2.250802339120e+01
1.278500000000e+03 -5.276775319332e-02 4.197862130852e-04 2.247682195364e+01
1.278750000000e+03 -4.957155936202e-02 4.130176235746e-04 2.244582647048e+01
1.279000000000e+03 -4.600613111828e-02 4.053586083082e-04 2.241506484800e+01
1.279250000000e+03 -4.211029101029e-02 3.968863235665e-04 2.238456697554e+01
1.279500000000e+03 -3.792675859368e-02 3.876870780511e-04 2.235436453132e+01
1.279750000000e+03 -3.350168788470e-02 3.778555691998e-04 2.232449102394e+01
1.280000000000e+03 -2.888401326728e-02 3.674936627098e-04 2.229498156490e+01
1.280250000000e+03 -2.412478235675e-02 3.567091187570e-04 2.226587264155e+01
1.280500000000e+03 -1.927657210499e-02 3.456145065845e-04 2.223720211536e+01
1.280750000000e+03 -1.439276173161e-02 3.343257730860e-04 2.220900894744e+01
1.281000000000e+03 -9.526869432401e-03 3.229609072185e-04 2.218133307771e+01
1.281250000000e+03 -4.731856755625e-03 3.116384959233e-04 2.215421515347e+01
1.281500000000e+03 -5.949670531100e-05 3.004763829975e-04 2.212769649604e+01
1.281750000000e+03 4.440290133772e-03 2.895902139633e-04 2.210181882950e+01
1.282000000000e+03 8.720042954660e-03 2.790920571305e-04 2.207662414935e+01
1.282250000000e+03 1.273531915399e-02 2.690890466684e-04 2.205215447185e+01
1.282500000000e+03 1.644523333132e-02 2.596822267076e-04 2.202845179128e+01
1.282750000000e+03 1.981292893541e-02 2.509652719666e-04 2.200555785500e+01
1.283000000000e+03 2.280595653698e-02 2.430234193685e-04 2.198351395959e+01
1.283250000000e+03 2.539668365097e-02 2.359323645995e-04 2.196236093294e+01
1.283500000000e+03 2.756249489059e-02 2.297575869705e-04 2.194213885453e+01
1.283750000000e+03 2.928609378321e-02 2.245534130907e-04 2.192288706381e+01
1.284000000000e+03 3.055553630960e-02 2.203626713383e-04 2.190464391158e+01
1.284250000000e+03 3.136440809833e-02 2.172160116069e-04 2.188744677067e+01
1.284500000000e+03 3.171169452446e-02 2.151319144739e-04 2.187133181888e+01
1.284750000000e+03 3.160182956086e-02 2.141163041818e-04 2.185633405559e+01
1.285000000000e+03 3.104441285530e-02 2.141629180335e-04 2.184248711303e+01
1.285250000000e+03 3.005413241748e-02 2.152532303099e-04 2.182982327497e+01
1.285500000000e+03 2.865034895913e-02 2.173571711465e-04 2.181837332083e+01
1.285750000000e+03 2.685688355718e-02 2.204334230882e-04 2.180816653312e+01
1.286000000000e+03 2.470157776010e-02 2.244301603171e-04 2.179923061024e+01
1.286250000000e+03 2.221581542163e-02 2.292859996424e-04 2.179159159461e+01
1.286500000000e+03 1.943415920902e-02 2.349307768376e-04 2.178527388156e+01
1.286750000000e+03 1.639372836567e-02 2.412868649402e-04 2.178030012249e+01
1.287000000000e+03 1.313376607019e-02 2.482700901761e-04 2.177669123354e+01
1.287250000000e+03 9.695034156828e-03 2.557911186366e-04 2.177446633910e+01
1.287500000000e+03 6.119273778883e-03 2.637566826435e-04 2.177364275049e+01
1.287750000000e+03 2.448610392892e-03 2.720709785526e-04 2.177423592908e+01
1.288000000000e+03 -1.274959881391e-03 2.806369010291e-04 2.177625948063e+01
1.288250000000e+03 -5.010152387199e-03 2.893574601551e-04 2.177972511939e+01
1.288500000000e+03 -8.716926386762e-03 2.981371035294e-04 2.178464265069e+01
1.288750000000e+03 -1.235697869516e-02 3.068829660391e-04 2.179101995810e+01
1.289000000000e+03 -1.589423279168e-02 3.155061227451e-04 2.179886298099e+01
1.289250000000e+03 -1.929528170223e-02 3.239226993452e-04 2.180817570079e+01
1.289500000000e+03 -2.252976621414e-02 3.320548864132e-04 2.181896013483e+01
1.289750000000e+03 -2.557075235405e-02 3.398318922461e-04 2.183121631205e+01
1.290000000000e+03 -2.839501335330e-02 3.471907628765e-04 2.184494227353e+01
1.290250000000e+03 -3.098328611476e-02 3.540770831119e-04 2.186013405324e+01
1.290500000000e+03 -3.332041304022e-02 3.604453471701e-04 2.187678569148e+01
1.290750000000e+03 -3.539552304531e-02 3.662594813853e-04 2.189488920323e+01
1.291000000000e+03 -3.720206282845e-02 3.714929827533e-04 2.191443458953e+01
1.291250000000e+03 -3.873774965836e-02 3.761289904371e-04 2.193540984810e+01
1.291500000000e+03 -4.000458705587e-02 3.801602651256e-04 2.195780094448e+01
1.291750000000e+03 -4.100862916265e-02 3.835887413545e-04 2.198159185792e+01
1.292000000000e+03 -4.175987327637e-02 3.864253150639e-04 2.200676455091e+01
1.292250000000e+03 -4.227196444635e-02 3.886892226079e-04 2.203329899767e+01
1.292500000000e+03 -4.256184737739e-02 3.904073010368e-04 2.206117322446e+01
1.292750000000e+03 -4.264948846197e-02 3.916133709002e-04 2.209036328292e+01
1.293000000000e+03 -4.255738360764e-02 3.923471916146e-04 2.212084332821e+01
1.293250000000e+03 -4.231014960769e-02 3.926535764151e-04 2.215258563505e+01
1.293500000000e+03 -4.193406727625e-02 3.925814148375e-04 2.218556061770e+01
1.293750000000e+03 -4.145651754393e-02 3.921825423924e-04 2.221973693514e+01
1.294000000000e+03 -4.090551801834e-02 3.915106638505e-04 2.225508150099e+01
1.294250000000e+03 -4.030916581353e-02 3.906201728576e-04 2.229155957634e+01
1.294500000000e+03 -3.969511052686e-02 3.895651997331e-04 2.232913487804e+01
1.294750000000e+03 -3.909005883540e-02 3.883985823013e-04 2.236776962408e+01
1.295000000000e+03 -3.851926428161e-02 3.871708503490e-04 2.240742466232e+01
1.295250000000e+03 -3.800607821190e-02 3.859293451176e-04 2.244805961521e+01
1.295500000000e+03 -3.757151203332e-02 3.847173966050e-04 2.248963295205e+01
1.295750000000e+03 -3.723385655969e-02 3.835736148722e-04 2.253210215522e+01
1.296000000000e+03 -3.700838386179e-02 3.825313570475e-04 2.257542389770e+01
1.296250000000e+03 -3.690704020382e-02 3.816182198673e-04 2.261955413791e+01
1.296500000000e+03 -3.693826875398e-02 3.808557172384e-04 2.266444832534e+01
1.296750000000e+03 -3.710687189937e-02 3.802590489412e-04 2.271006155543e+01
1.297000000000e+03 -3.741393371017e-02 3.798371091286e-04 2.275634873390e+01
1.297250000000e+03 -3.785688253146e-02 3.795926317189e-04 2.280326479022e+01
1.297500000000e+03 -3.842949727820e-02 3.795222511027e-04 2.285076478264e+01
1.297750000000e+03 -3.912209415069e-02 3.796168589661e-04 2.289880410149e+01
1.298000000000e+03 -3.992178839863e-02 3.798622108192e-04 2.294733866175e+01
1.298250000000e+03 -4.081268288495e-02 3.802392295287e-04 2.299632497803e+01
1.298500000000e+03 -4.177630979842e-02 3.807248067759e-04 2.304572039641e+01
1.298750000000e+03 -4.279192216761e-02 3.812923542670e-04 2.309548312958e+01
1.299000000000e+03 -4.383701589442e-02 3.819127104327e-04 2.314557246543e+01
1.299250000000e+03 -4.488771252747e-02 3.825547417114e-04 2.319594876582e+01
1.299500000000e+03 -4.591932430088e-02 3.831863341171e-04 2.324657363576e+01
1.299750000000e+03 -4.690679559371e-02 3.837751213999e-04 2.329740989405e+01
1.300000000000e+03 -4.782526643472e-02 3.842892806845e-04 2.334842168794e+01
1.300250000000e+03 -4.865054136256e-02 3.846983223448e-04 2.339957443374e+01
1.300500000000e+03 -4.935960612192e-02 3.849738626257e-04 2.345083487951e+01
1.300750000000e+03 -4.993109041957e-02 3.850902809474e-04 2.350217101556e+01
1.301000000000e+03 -5.034569903539e-02 3.850252650052e-04 2.355355207905e+01
1.301250000000e+03 -5.058662695002e-02 3.847604381188e-04 2.360494845108e+01
1.301500000000e+03 -5.063991160483e-02 3.842817996277e-04 2.365633159493e+01
1.301750000000e+03 -5.049469908340e-02 3.835800097981e-04 2.370767395295e+01
[truncated: 69,492 more chars]
