# Supplementary material for: Tracking Charge Migration with Frequency-Matched Strobo-Spectroscopy
Source: J Phys Chem A. 2024 Jan 2;128(1):20–7. doi: 10.1021/acs.jpca.3c04234 (PMC10788909; doi:10.1021/acs.jpca.3c04234)
Supplement: Supplementary file 2 — jp3c04234_si_002.zip [file jp3c04234_si_002.zip › supplemental data/Data/dipoles/pi_x-system/tau=4.3125.txt]

# pi_x-system-resolved dipole moment for tau = 4.3125 o.c.
0.000000000000e+00 -2.734161457674e-02 3.925451152663e-04 2.794313746110e+01
2.500000000000e-01 -2.733758221558e-02 3.924877278110e-04 2.794079038413e+01
5.000000000000e-01 -2.732600356578e-02 3.923257818979e-04 2.793388588144e+01
7.500000000000e-01 -2.730818132558e-02 3.920743939143e-04 2.792271051624e+01
1.000000000000e+00 -2.728559713108e-02 3.917509423875e-04 2.790751688712e+01
1.250000000000e+00 -2.725953945315e-02 3.913715168120e-04 2.788845539254e+01
1.500000000000e+00 -2.723099084488e-02 3.909495894869e-04 2.786559721560e+01
1.750000000000e+00 -2.720063523557e-02 3.904959092124e-04 2.783898581279e+01
2.000000000000e+00 -2.716891235652e-02 3.900189725352e-04 2.780868097392e+01
2.250000000000e+00 -2.713609817240e-02 3.895256286038e-04 2.777478242677e+01
2.500000000000e+00 -2.710238381349e-02 3.890214923733e-04 2.773743286330e+01
2.750000000000e+00 -2.706793439439e-02 3.885112065499e-04 2.769681280162e+01
3.000000000000e+00 -2.703291036340e-02 3.879986082707e-04 2.765313581082e+01
3.250000000000e+00 -2.699745894900e-02 3.874867544468e-04 2.760664462281e+01
3.500000000000e+00 -2.696170044891e-02 3.869779608794e-04 2.755760860653e+01
3.750000000000e+00 -2.692571568221e-02 3.864737640473e-04 2.750631554342e+01
4.000000000000e+00 -2.688954169583e-02 3.859750867457e-04 2.745306166562e+01
4.250000000000e+00 -2.685316911802e-02 3.854822269303e-04 2.739813980811e+01
4.500000000000e+00 -2.681654160463e-02 3.849949339600e-04 2.734182889840e+01
4.750000000000e+00 -2.677955639806e-02 3.845123793416e-04 2.728438551621e+01
5.000000000000e+00 -2.674207092970e-02 3.840333589741e-04 2.722603996024e+01
5.250000000000e+00 -2.670391715596e-02 3.835562945017e-04 2.716699581723e+01
5.500000000000e+00 -2.666492067474e-02 3.830793291933e-04 2.710743271644e+01
5.750000000000e+00 -2.662491644402e-02 3.826003740951e-04 2.704751028746e+01
6.000000000000e+00 -2.658375482646e-02 3.821171444770e-04 2.698737291425e+01
6.250000000000e+00 -2.654130081267e-02 3.816272086408e-04 2.692715337026e+01
6.500000000000e+00 -2.649743271965e-02 3.811280530882e-04 2.686697468576e+01
6.750000000000e+00 -2.645204617375e-02 3.806171714725e-04 2.680695056085e+01
7.000000000000e+00 -2.640506675093e-02 3.800921438989e-04 2.674718502255e+01
7.250000000000e+00 -2.635646655501e-02 3.795507571082e-04 2.668777149897e+01
7.500000000000e+00 -2.630627676364e-02 3.789910766523e-04 2.662879231502e+01
7.750000000000e+00 -2.625458960084e-02 3.784113994539e-04 2.657031928894e+01
8.000000000000e+00 -2.620154520538e-02 3.778101574351e-04 2.651241533144e+01
8.250000000000e+00 -2.614730996388e-02 3.771859764554e-04 2.645513704046e+01
8.500000000000e+00 -2.609205708080e-02 3.765377272448e-04 2.639853758544e+01
8.750000000000e+00 -2.603595744370e-02 3.758645682347e-04 2.634266928547e+01
9.000000000000e+00 -2.597918489372e-02 3.751660884807e-04 2.628758572523e+01
9.250000000000e+00 -2.592193038362e-02 3.744424548508e-04 2.623334270915e+01
9.500000000000e+00 -2.586441388639e-02 3.736944871092e-04 2.617999858706e+01
9.750000000000e+00 -2.580688864165e-02 3.729235533436e-04 2.612761423244e+01
1.000000000000e+01 -2.574963338003e-02 3.721315606840e-04 2.607625226416e+01
1.025000000000e+01 -2.569293540745e-02 3.713207733658e-04 2.602597641701e+01
1.050000000000e+01 -2.563707170729e-02 3.704937142587e-04 2.597685060186e+01
1.075000000000e+01 -2.558229544559e-02 3.696530757713e-04 2.592893797659e+01
1.100000000000e+01 -2.552882984057e-02 3.688016400167e-04 2.588229988653e+01
1.125000000000e+01 -2.547686749971e-02 3.679421391632e-04 2.583699256389e+01
1.150000000000e+01 -2.542657682679e-02 3.670774894216e-04 2.579306873722e+01
1.175000000000e+01 -2.537810611283e-02 3.662107346327e-04 2.575057471811e+01
1.200000000000e+01 -2.533158470575e-02 3.653446567426e-04 2.570954973614e+01
1.225000000000e+01 -2.528711889626e-02 3.644819837056e-04 2.567002547219e+01
1.250000000000e+01 -2.524478621011e-02 3.636254157953e-04 2.563202614887e+01
1.275000000000e+01 -2.520462722638e-02 3.627775331256e-04 2.559556887803e+01
1.300000000000e+01 -2.516663644512e-02 3.619406453701e-04 2.556066368639e+01
1.325000000000e+01 -2.513075762366e-02 3.611169393842e-04 2.552731314843e+01
1.350000000000e+01 -2.509688289105e-02 3.603083821801e-04 2.549551305391e+01
1.375000000000e+01 -2.506485394515e-02 3.595166920054e-04 2.546525065279e+01
1.400000000000e+01 -2.503446912722e-02 3.587433170607e-04 2.543650482946e+01
1.425000000000e+01 -2.500549008303e-02 3.579893858223e-04 2.540924438712e+01
1.450000000000e+01 -2.497764701895e-02 3.572556531050e-04 2.538342591596e+01
1.475000000000e+01 -2.495064442748e-02 3.565424719777e-04 2.535899288466e+01
1.500000000000e+01 -2.492416516031e-02 3.558497845964e-04 2.533587479075e+01
1.525000000000e+01 -2.489787475625e-02 3.551770841418e-04 2.531398663812e+01
1.550000000000e+01 -2.487142709178e-02 3.545234690277e-04 2.529322894979e+01
1.575000000000e+01 -2.484447276949e-02 3.538877008481e-04 2.527348856439e+01
1.600000000000e+01 -2.481666981685e-02 3.532683047385e-04 2.525463967983e+01
1.625000000000e+01 -2.478769672389e-02 3.526637122480e-04 2.523654604843e+01
1.650000000000e+01 -2.475726564853e-02 3.520723368612e-04 2.521906318392e+01
1.675000000000e+01 -2.472513444750e-02 3.514927065463e-04 2.520204116797e+01
1.700000000000e+01 -2.469111642643e-02 3.509235676026e-04 2.518532757036e+01
1.725000000000e+01 -2.465508666875e-02 3.503639685866e-04 2.516877054571e+01
1.750000000000e+01 -2.461698504617e-02 3.498133092544e-04 2.515222165016e+01
1.775000000000e+01 -2.457681617989e-02 3.492713682620e-04 2.513553842309e+01
1.800000000000e+01 -2.453464721653e-02 3.487383033480e-04 2.511858655401e+01
1.825000000000e+01 -2.449060440187e-02 3.482146276432e-04 2.510124167837e+01
1.850000000000e+01 -2.444486876251e-02 3.477011668706e-04 2.508339063955e+01
1.875000000000e+01 -2.439767190334e-02 3.471990362949e-04 2.506493242970e+01
1.900000000000e+01 -2.434929045155e-02 3.467095746511e-04 2.504577865692e+01
1.925000000000e+01 -2.430004115371e-02 3.462342794293e-04 2.502585376964e+01
1.950000000000e+01 -2.425027482592e-02 3.457747454975e-04 2.500509488104e+01
1.975000000000e+01 -2.420037062900e-02 3.453326255530e-04 2.498345138656e+01
2.000000000000e+01 -2.415072810376e-02 3.449095692292e-04 2.496088432891e+01
2.025000000000e+01 -2.410176076816e-02 3.445071788934e-04 2.493736544157e+01
2.050000000000e+01 -2.405388751206e-02 3.441269617320e-04 2.491287604155e+01
2.075000000000e+01 -2.400752611311e-02 3.437702775050e-04 2.488740561214e+01
2.100000000000e+01 -2.396308632171e-02 3.434382999567e-04 2.486095023694e+01
2.125000000000e+01 -2.392096331307e-02 3.431319833714e-04 2.483351082775e+01
2.150000000000e+01 -2.388153234562e-02 3.428520263331e-04 2.480509122672e+01
2.175000000000e+01 -2.384514193049e-02 3.425988381584e-04 2.477569626146e+01
2.200000000000e+01 -2.381210837287e-02 3.423725124542e-04 2.474532977883e+01
2.225000000000e+01 -2.378270940202e-02 3.421728089143e-04 2.471399280896e+01
2.250000000000e+01 -2.375717738430e-02 3.419990940391e-04 2.468168192961e+01
2.275000000000e+01 -2.373569463610e-02 3.418504199702e-04 2.464838788812e+01
2.300000000000e+01 -2.371838734984e-02 3.417254543300e-04 2.461409463155e+01
2.325000000000e+01 -2.370532142425e-02 3.416225246053e-04 2.457877875833e+01
2.350000000000e+01 -2.369650102795e-02 3.415395595041e-04 2.454240947501e+01
2.375000000000e+01 -2.369186577051e-02 3.414741194580e-04 2.450494897488e+01
2.400000000000e+01 -2.369129071131e-02 3.414234197721e-04 2.446635342572e+01
2.425000000000e+01 -2.369458885207e-02 3.413845900510e-04 2.442657427476e+01
2.450000000000e+01 -2.370151206861e-02 3.413546223198e-04 2.438555997402e+01
2.475000000000e+01 -2.371175411923e-02 3.413303043516e-04 2.434325797831e+01
2.500000000000e+01 -2.372495599486e-02 3.413083440801e-04 2.429961691697e+01
2.525000000000e+01 -2.374071019550e-02 3.412854872551e-04 2.425458884806e+01
2.550000000000e+01 -2.375856552886e-02 3.412582851169e-04 2.420813147961e+01
2.575000000000e+01 -2.377803461217e-02 3.412234603936e-04 2.416021035001e+01
2.600000000000e+01 -2.379860147504e-02 3.411777797461e-04 2.411080072335e+01
2.625000000000e+01 -2.381972761551e-02 3.411181615695e-04 2.405988935042e+01
2.650000000000e+01 -2.384085966868e-02 3.410416876397e-04 2.400747589610e+01
2.675000000000e+01 -2.386143914260e-02 3.409457418470e-04 2.395357410935e+01
2.700000000000e+01 -2.388091023037e-02 3.408279663325e-04 2.389821256451e+01
2.725000000000e+01 -2.389872710585e-02 3.406862628468e-04 2.384143513371e+01
2.750000000000e+01 -2.391436194315e-02 3.405188426861e-04 2.378330105828e+01
2.775000000000e+01 -2.392731346072e-02 3.403242540986e-04 2.372388469428e+01
2.800000000000e+01 -2.393711370871e-02 3.401013981149e-04 2.366327479094e+01
2.825000000000e+01 -2.394333343690e-02 3.398495614703e-04 2.360157351957e+01
2.850000000000e+01 -2.394558758808e-02 3.395684202821e-04 2.353889511478e+01
2.875000000000e+01 -2.394354112874e-02 3.392579345578e-04 2.347536421970e+01
2.900000000000e+01 -2.393691350795e-02 3.389184594856e-04 2.341111396369e+01
2.925000000000e+01 -2.392548125152e-02 3.385507181586e-04 2.334628384487e+01
2.950000000000e+01 -2.390907978906e-02 3.381557672910e-04 2.328101746699e+01
2.975000000000e+01 -2.388760574451e-02 3.377349663659e-04 2.321546024919e+01
3.000000000000e+01 -2.386101886108e-02 3.372899225375e-04 2.314975712823e+01
3.025000000000e+01 -2.382934282460e-02 3.368225990766e-04 2.308405045611e+01
3.050000000000e+01 -2.379266456221e-02 3.363351941689e-04 2.301847805005e+01
3.075000000000e+01 -2.375113389714e-02 3.358301228527e-04 2.295317155749e+01
3.100000000000e+01 -2.370496358656e-02 3.353100239383e-04 2.288825518387e+01
3.125000000000e+01 -2.365442892941e-02 3.347776805831e-04 2.282384479612e+01
3.150000000000e+01 -2.359986655470e-02 3.342360753199e-04 2.276004743545e+01
3.175000000000e+01 -2.354167187593e-02 3.336884060954e-04 2.269696124863e+01
3.200000000000e+01 -2.348029600820e-02 3.331380637513e-04 2.263467576123e+01
3.225000000000e+01 -2.341624236518e-02 3.325886230962e-04 2.257327249094e+01
3.250000000000e+01 -2.335006225049e-02 3.320438331103e-04 2.251282579198e+01
3.275000000000e+01 -2.328234895857e-02 3.315075856064e-04 2.245340388645e+01
3.300000000000e+01 -2.321373025400e-02 3.309838871875e-04 2.239506997678e+01
3.325000000000e+01 -2.314485953564e-02 3.304768165202e-04 2.233788339704e+01
3.350000000000e+01 -2.307640616421e-02 3.299904734431e-04 2.228190070344e+01
3.375000000000e+01 -2.300904514878e-02 3.295289151978e-04 2.222717667508e+01
3.400000000000e+01 -2.294344599560e-02 3.290960843193e-04 2.217376518302e+01
3.425000000000e+01 -2.288026139370e-02 3.286957247323e-04 2.212171985886e+01
3.450000000000e+01 -2.282011509361e-02 3.283312595207e-04 2.207109456704e+01
3.475000000000e+01 -2.276359020782e-02 3.280057837735e-04 2.202194375871e+01
3.500000000000e+01 -2.271121847140e-02 3.277220594686e-04 2.197432249597e+01
3.525000000000e+01 -2.266347111439e-02 3.274823252542e-04 2.192828644011e+01
3.550000000000e+01 -2.262075111327e-02 3.272882322389e-04 2.188389157077e+01
3.575000000000e+01 -2.258338678171e-02 3.271407296661e-04 2.184119385374e+01
3.600000000000e+01 -2.255162705578e-02 3.270403346250e-04 2.180024866362e+01
3.625000000000e+01 -2.252563877002e-02 3.269869230735e-04 2.176111017520e+01
3.650000000000e+01 -2.250550610606e-02 3.269796406264e-04 2.172383068135e+01
3.675000000000e+01 -2.249123236150e-02 3.270170910730e-04 2.168845976141e+01
3.700000000000e+01 -2.248274267145e-02 3.270972997075e-04 2.165504345698e+01
3.725000000000e+01 -2.247988957926e-02 3.272177283771e-04 2.162362343792e+01
3.750000000000e+01 -2.248246014926e-02 3.273754852646e-04 2.159423609025e+01
3.775000000000e+01 -2.249018351701e-02 3.275671364299e-04 2.156691170215e+01
3.800000000000e+01 -2.250273938489e-02 3.277888962166e-04 2.154167364886e+01
3.825000000000e+01 -2.251976765227e-02 3.280368120070e-04 2.151853766824e+01
3.850000000000e+01 -2.254087814698e-02 3.283068058153e-04 2.149751126374e+01
3.875000000000e+01 -2.256566071522e-02 3.285947503518e-04 2.147859322125e+01
3.900000000000e+01 -2.259369487035e-02 3.288965532395e-04 2.146177327137e+01
3.925000000000e+01 -2.262455906918e-02 3.292082400135e-04 2.144703197735e+01
3.950000000000e+01 -2.265783919787e-02 3.295260339329e-04 2.143434075711e+01
3.975000000000e+01 -2.269313615027e-02 3.298464243072e-04 2.142366214325e+01
4.000000000000e+01 -2.273007239386e-02 3.301662321124e-04 2.141495020689e+01
4.025000000000e+01 -2.276829742072e-02 3.304826645680e-04 2.140815118465e+01
4.050000000000e+01 -2.280749211959e-02 3.307933160508e-04 2.140320424489e+01
4.075000000000e+01 -2.284737193708e-02 3.310962350052e-04 2.140004240451e+01
4.100000000000e+01 -2.288768881180e-02 3.313899385700e-04 2.139859353531e+01
4.125000000000e+01 -2.292823178209e-02 3.316733944094e-04 2.139878144868e+01
4.150000000000e+01 -2.296882639524e-02 3.319460502469e-04 2.140052699800e+01
4.175000000000e+01 -2.300933344624e-02 3.322078028277e-04 2.140374919733e+01
4.200000000000e+01 -2.304964684600e-02 3.324589481989e-04 2.140836629228e+01
4.225000000000e+01 -2.308969031367e-02 3.327002280866e-04 2.141429677302e+01
4.250000000000e+01 -2.312941375988e-02 3.329327104902e-04 2.142146031098e+01
4.275000000000e+01 -2.316878952423e-02 3.331577743407e-04 2.142977858648e+01
4.300000000000e+01 -2.320780823909e-02 3.333769866397e-04 2.143917599959e+01
4.325000000000e+01 -2.324647562296e-02 3.335922011988e-04 2.144958027026e+01
4.350000000000e+01 -2.328480849052e-02 3.338052950451e-04 2.146092290890e+01
4.375000000000e+01 -2.332283069294e-02 3.340183907563e-04 2.147313956692e+01
4.400000000000e+01 -2.336056977136e-02 3.342336033384e-04 2.148617026278e+01
4.425000000000e+01 -2.339805408608e-02 3.344530034723e-04 2.149995951198e+01
4.450000000000e+01 -2.343531004274e-02 3.346786473152e-04 2.151445634358e+01
4.475000000000e+01 -2.347235981702e-02 3.349125110906e-04 2.152961420741e+01
4.500000000000e+01 -2.350921948371e-02 3.351564464782e-04 2.154539081771e+01
4.525000000000e+01 -2.354589744437e-02 3.354121423715e-04 2.156174789950e+01
4.550000000000e+01 -2.358239311755e-02 3.356810918115e-04 2.157865086777e+01
4.575000000000e+01 -2.361869593671e-02 3.359645769799e-04 2.159606847288e+01
4.600000000000e+01 -2.365478454662e-02 3.362636256442e-04 2.161397239055e+01
4.625000000000e+01 -2.369062610095e-02 3.365789930066e-04 2.163233680249e+01
4.650000000000e+01 -2.372617566768e-02 3.369111410559e-04 2.165113795916e+01
4.675000000000e+01 -2.376137575929e-02 3.372602206959e-04 2.167035378965e+01
4.700000000000e+01 -2.379615594327e-02 3.376260537994e-04 2.168996351655e+01
4.725000000000e+01 -2.383043263768e-02 3.380081156779e-04 2.170994733528e+01
4.750000000000e+01 -2.386410893148e-02 3.384055337442e-04 2.173028615706e+01
4.775000000000e+01 -2.389707425371e-02 3.388170812234e-04 2.175096143854e+01
4.800000000000e+01 -2.392920442780e-02 3.392411599055e-04 2.177195508849e+01
4.825000000000e+01 -2.396036188860e-02 3.396757719278e-04 2.179324947923e+01
4.850000000000e+01 -2.399039650440e-02 3.401185690201e-04 2.181482753959e+01
4.875000000000e+01 -2.401914647825e-02 3.405668511388e-04 2.183667294533e+01
4.900000000000e+01 -2.404643961406e-02 3.410175756410e-04 2.185877039971e+01
4.925000000000e+01 -2.407209502977e-02 3.414673761934e-04 2.188110594282e+01
4.950000000000e+01 -2.409592533021e-02 3.419125913509e-04 2.190366735287e+01
4.975000000000e+01 -2.411773925152e-02 3.423492770248e-04 2.192644456309e+01
5.000000000000e+01 -2.413734474532e-02 3.427732495973e-04 2.194943007089e+01
5.025000000000e+01 -2.415455255003e-02 3.431801983109e-04 2.197261935999e+01
5.050000000000e+01 -2.416917991613e-02 3.435658215260e-04 2.199601126616e+01
5.075000000000e+01 -2.418105427733e-02 3.439255944037e-04 2.201960830124e+01
5.100000000000e+01 -2.419001815699e-02 3.442549390368e-04 2.204341688901e+01
5.125000000000e+01 -2.419593359878e-02 3.445494350840e-04 2.206744751463e+01
5.150000000000e+01 -2.419868695501e-02 3.448048929959e-04 2.209171475401e+01
5.175000000000e+01 -2.419819375159e-02 3.450173773607e-04 2.211623720096e+01
5.200000000000e+01 -2.419440289492e-02 3.451832291922e-04 2.214103722813e+01
5.225000000000e+01 -2.418730001828e-02 3.452991830238e-04 2.216614066047e+01
5.250000000000e+01 -2.417691083759e-02 3.453624605935e-04 2.219157626456e+01
5.275000000000e+01 -2.416330388253e-02 3.453708860052e-04 2.221737514504e+01
5.300000000000e+01 -2.414659196043e-02 3.453229496175e-04 2.224356998340e+01
5.325000000000e+01 -2.412693263344e-02 3.452178652530e-04 2.227019420185e+01
5.350000000000e+01 -2.410452765870e-02 3.450555951376e-04 2.229728103702e+01
5.375000000000e+01 -2.407962133752e-02 3.448368772840e-04 2.232486252184e+01
5.400000000000e+01 -2.405249724149e-02 3.445633721618e-04 2.235296849372e+01
5.425000000000e+01 -2.402347380517e-02 3.442377141320e-04 2.238162554402e+01
5.450000000000e+01 -2.399289871005e-02 3.438632959590e-04 2.241085606163e+01
5.475000000000e+01 -2.396114308316e-02 3.434443206600e-04 2.244067729329e+01
5.500000000000e+01 -2.392859461925e-02 3.429857849890e-04 2.247110055456e+01
5.525000000000e+01 -2.389564931246e-02 3.424933695076e-04 2.250213053765e+01
5.550000000000e+01 -2.386270263623e-02 3.419733870762e-04 2.253376480670e+01
5.575000000000e+01 -2.383014092279e-02 3.414326681772e-04 2.256599346784e+01
5.600000000000e+01 -2.379833260993e-02 3.408783751775e-04 2.259879902781e+01
5.625000000000e+01 -2.376761960032e-02 3.403179957891e-04 2.263215649431e+01
5.650000000000e+01 -2.373830924468e-02 3.397591257158e-04 2.266603367104e+01
5.675000000000e+01 -2.371066760690e-02 3.392092926481e-04 2.270039165707e+01
5.700000000000e+01 -2.368491353615e-02 3.386757642134e-04 2.273518557781e+01
5.725000000000e+01 -2.366121403778e-02 3.381654930004e-04 2.277036546277e+01
5.750000000000e+01 -2.363968106676e-02 3.376850056215e-04 2.280587727304e+01
5.775000000000e+01 -2.362037040672e-02 3.372402543547e-04 2.284166407279e+01
5.800000000000e+01 -2.360328202057e-02 3.368365056105e-04 2.287766722622e+01
5.825000000000e+01 -2.358836216384e-02 3.364782562872e-04 2.291382765945e+01
5.850000000000e+01 -2.357550729482e-02 3.361691697710e-04 2.295008707477e+01
5.875000000000e+01 -2.356456956490e-02 3.359120370671e-04 2.298638909318e+01
5.900000000000e+01 -2.355536351224e-02 3.357087586701e-04 2.302268030170e+01
5.925000000000e+01 -2.354767388664e-02 3.355603550928e-04 2.305891113040e+01
5.950000000000e+01 -2.354126435187e-02 3.354669918719e-04 2.309503654605e+01
5.975000000000e+01 -2.353588662669e-02 3.354280325111e-04 2.313101655835e+01
6.000000000000e+01 -2.353128985647e-02 3.354421015687e-04 2.316681649837e+01
6.025000000000e+01 -2.352722979359e-02 3.355071591079e-04 2.320240708251e+01
6.050000000000e+01 -2.352347740005e-02 3.356205877361e-04 2.323776428900e+01
6.075000000000e+01 -2.351982674250e-02 3.357792909163e-04 2.327286903867e+01
6.100000000000e+01 -2.351610185705e-02 3.359797908564e-04 2.330770671997e+01
6.125000000000e+01 -2.351216239752e-02 3.362183217813e-04 2.334226660239e+01
6.150000000000e+01 -2.350790797949e-02 3.364909217860e-04 2.337654115220e+01
6.175000000000e+01 -2.350328108042e-02 3.367935181344e-04 2.341052529706e+01
6.200000000000e+01 -2.349826852278e-02 3.371220008465e-04 2.344421568792e+01
6.225000000000e+01 -2.349290169168e-02 3.374722939669e-04 2.347760997231e+01
6.250000000000e+01 -2.348725519701e-02 3.378404224358e-04 2.351070612596e+01
6.275000000000e+01 -2.348144437641e-02 3.382225430543e-04 2.354350186663e+01
6.300000000000e+01 -2.347562195434e-02 3.386149855486e-04 2.357599417527e+01
6.325000000000e+01 -2.346997378095e-02 3.390142818780e-04 2.360817894386e+01
6.350000000000e+01 -2.346471391121e-02 3.394171888397e-04 2.364005076430e+01
6.375000000000e+01 -2.346007922489e-02 3.398207023001e-04 2.367160287538e+01
6.400000000000e+01 -2.345632378465e-02 3.402220678734e-04 2.370282725649e+01
6.425000000000e+01 -2.345371308844e-02 3.406187894260e-04 2.373371488875e+01
6.450000000000e+01 -2.345251837878e-02 3.410086344588e-04 2.376425616127e+01
6.475000000000e+01 -2.345301107923e-02 3.413896392792e-04 2.379444141754e+01
6.500000000000e+01 -2.345545741644e-02 3.417601206746e-04 2.382426161968e+01
6.525000000000e+01 -2.346011327308e-02 3.421186756001e-04 2.385370911158e+01
6.550000000000e+01 -2.346721966162e-02 3.424641326369e-04 2.388277843723e+01
6.575000000000e+01 -2.347699839173e-02 3.427956754871e-04 2.391146719892e+01
6.600000000000e+01 -2.348964798090e-02 3.431127765562e-04 2.393977689692e+01
6.625000000000e+01 -2.350533987646e-02 3.434151747187e-04 2.396771373751e+01
6.650000000000e+01 -2.352421527377e-02 3.437029012201e-04 2.399528934815e+01
6.675000000000e+01 -2.354638229597e-02 3.439762755088e-04 2.402252138349e+01
6.700000000000e+01 -2.357191382222e-02 3.442359188385e-04 2.404943399234e+01
6.725000000000e+01 -2.360084578611e-02 3.444827093520e-04 2.407605811861e+01
6.750000000000e+01 -2.363317615797e-02 3.447177483006e-04 2.410243163473e+01
6.775000000000e+01 -2.366886459669e-02 3.449424042490e-04 2.412859928730e+01
6.800000000000e+01 -2.370783266841e-02 3.451582808430e-04 2.415461248435e+01
6.825000000000e+01 -2.374996467940e-02 3.453671889702e-04 2.418052890250e+01
6.850000000000e+01 -2.379510921016e-02 3.455711219034e-04 2.420641196825e+01
6.875000000000e+01 -2.384308129718e-02 3.457722137582e-04 2.423233021303e+01
6.900000000000e+01 -2.389366515967e-02 3.459727156332e-04 2.425835653115e+01
6.925000000000e+01 -2.394661735913e-02 3.461750768019e-04 2.428456738266e+01
6.950000000000e+01 -2.400167023246e-02 3.463817357656e-04 2.431104194157e+01
6.975000000000e+01 -2.405853554691e-02 3.465951042580e-04 2.433786124172e+01
7.000000000000e+01 -2.411690884332e-02 3.468176841037e-04 2.436510731599e+01
7.025000000000e+01 -2.417647377651e-02 3.470518840494e-04 2.439286235659e+01
7.050000000000e+01 -2.423690610910e-02 3.472999747599e-04 2.442120791013e+01
7.075000000000e+01 -2.429787872984e-02 3.475642807474e-04 2.445022411275e+01
7.100000000000e+01 -2.435906613411e-02 3.478469190597e-04 2.447998896212e+01
7.125000000000e+01 -2.442014866069e-02 3.481497990986e-04 2.451057765003e+01
7.150000000000e+01 -2.448081670059e-02 3.484746606070e-04 2.454206192740e+01
7.175000000000e+01 -2.454077466369e-02 3.488230197231e-04 2.457450953560e+01
7.200000000000e+01 -2.459974444830e-02 3.491959944636e-04 2.460798366546e+01
7.225000000000e+01 -2.465746918161e-02 3.495944967447e-04 2.464254247522e+01
7.250000000000e+01 -2.471371655087e-02 3.500191787434e-04 2.467823864899e+01
7.275000000000e+01 -2.476828185738e-02 3.504704104103e-04 2.471511898926e+01
7.300000000000e+01 -2.482099066602e-02 3.509482806796e-04 2.475322405734e+01
7.325000000000e+01 -2.487170080691e-02 3.514526052212e-04 2.479258785715e+01
7.350000000000e+01 -2.492030394328e-02 3.519829451954e-04 2.483323754556e+01
7.375000000000e+01 -2.496672725160e-02 3.525386265017e-04 2.487519319438e+01
7.400000000000e+01 -2.501093448500e-02 3.531187617563e-04 2.491846759650e+01
7.425000000000e+01 -2.505292632689e-02 3.537222805596e-04 2.496306610351e+01
7.450000000000e+01 -2.509274024715e-02 3.543479603049e-04 2.500898652707e+01
7.475000000000e+01 -2.513044981301e-02 3.549944570528e-04 2.505621909502e+01
7.500000000000e+01 -2.516616376151e-02 3.556603441009e-04 2.510474645459e+01
7.525000000000e+01 -2.520002400100e-02 3.563441572204e-04 2.515454376082e+01
7.550000000000e+01 -2.523220303186e-02 3.570444103520e-04 2.520557881056e+01
7.575000000000e+01 -2.526290146743e-02 3.577596206610e-04 2.525781225536e+01
7.600000000000e+01 -2.529234529494e-02 3.584882816936e-04 2.531119787626e+01
7.625000000000e+01 -2.532078181655e-02 3.592290726615e-04 2.536568289995e+01
7.650000000000e+01 -2.534847527372e-02 3.599807602787e-04 2.542120837038e+01
7.675000000000e+01 -2.537570254673e-02 3.607422288053e-04 2.547770954730e+01
7.700000000000e+01 -2.540274890246e-02 3.615123291120e-04 2.553511630492e+01
7.725000000000e+01 -2.542990318149e-02 3.622900502962e-04 2.559335353260e+01
7.750000000000e+01 -2.545745255900e-02 3.630745020080e-04 2.565234150718e+01
7.775000000000e+01 -2.548567740484e-02 3.638648808135e-04 2.571199620856e+01
7.800000000000e+01 -2.551484637883e-02 3.646604485439e-04 2.577222958392e+01
7.825000000000e+01 -2.554521124930e-02 3.654605044546e-04 2.583294973076e+01
7.850000000000e+01 -2.557700195806e-02 3.662643699952e-04 2.589406100462e+01
7.875000000000e+01 -2.561042218410e-02 3.670713557545e-04 2.595546403618e+01
7.900000000000e+01 -2.564564482278e-02 3.678807234687e-04 2.601705568390e+01
7.925000000000e+01 -2.568280758385e-02 3.686916547778e-04 2.607872892387e+01
7.950000000000e+01 -2.572200873571e-02 3.695032168260e-04 2.614037270197e+01
7.975000000000e+01 -2.576330307609e-02 3.703143319686e-04 2.620187177284e+01
8.000000000000e+01 -2.580669822715e-02 3.711237485804e-04 2.626310655666e+01
8.025000000000e+01 -2.585215141446e-02 3.719300061753e-04 2.632395304257e+01
8.050000000000e+01 -2.589956680574e-02 3.727314257213e-04 2.638428277301e+01
8.075000000000e+01 -2.594879365296e-02 3.735260928949e-04 2.644396293230e+01
8.100000000000e+01 -2.599962529036e-02 3.743118503228e-04 2.650285657955e+01
8.125000000000e+01 -2.605179913189e-02 3.750862962878e-04 2.656082303030e+01
8.150000000000e+01 -2.610499779361e-02 3.758467907129e-04 2.661771841503e+01
8.175000000000e+01 -2.615885155648e-02 3.765904562611e-04 2.667339642430e+01
8.200000000000e+01 -2.621294225718e-02 3.773142233668e-04 2.672770923548e+01
8.225000000000e+01 -2.626680852416e-02 3.780148604416e-04 2.678050863050e+01
8.250000000000e+01 -2.631995222175e-02 3.786889341526e-04 2.683164728174e+01
8.275000000000e+01 -2.637184650156e-02 3.793330452065e-04 2.688098020581e+01
8.300000000000e+01 -2.642194516330e-02 3.799437832979e-04 2.692836635175e+01
8.325000000000e+01 -2.646969379869e-02 3.805176819354e-04 2.697367030096e+01
8.350000000000e+01 -2.651454224169e-02 3.810513362856e-04 2.701676405743e+01
8.375000000000e+01 -2.655595704102e-02 3.815415671169e-04 2.705752887588e+01
8.400000000000e+01 -2.659343470816e-02 3.819853809019e-04 2.709585710189e+01
8.425000000000e+01 -2.662651490433e-02 3.823799907669e-04 2.713165397151e+01
8.450000000000e+01 -2.665479385320e-02 3.827230383215e-04 2.716483933024e+01
8.475000000000e+01 -2.667793678400e-02 3.830126238372e-04 2.719534921563e+01
8.500000000000e+01 -2.669568943777e-02 3.832473657171e-04 2.722313726460e+01
8.525000000000e+01 -2.670788812405e-02 3.834264643257e-04 2.724817588165e+01
8.550000000000e+01 -2.671446800003e-02 3.835497620281e-04 2.727045714789e+01
8.575000000000e+01 -2.671546909796e-02 3.836177911558e-04 2.728999340030e+01
8.600000000000e+01 -2.671104006072e-02 3.836318087018e-04 2.730681747994e+01
8.625000000000e+01 -2.670143925723e-02 3.835938199543e-04 2.732098259440e+01
8.650000000000e+01 -2.668703264978e-02 3.835065795299e-04 2.733256180899e+01
8.675000000000e+01 -2.666828897858e-02 3.833735712834e-04 2.734164714214e+01
8.700000000000e+01 -2.664577216669e-02 3.831989846668e-04 2.734834829218e+01
8.725000000000e+01 -2.662013099321e-02 3.829876248294e-04 2.735279100846e+01
8.750000000000e+01 -2.659208641933e-02 3.827448197984e-04 2.735511515147e+01
8.775000000000e+01 -2.656241678488e-02 3.824763812389e-04 2.735547248642e+01
8.800000000000e+01 -2.653194265167e-02 3.821885685787e-04 2.735402426335e+01
8.825000000000e+01 -2.650150874387e-02 3.818878160775e-04 2.735093866105e+01
8.850000000000e+01 -2.647196423941e-02 3.815806670235e-04 2.734638814869e+01
8.875000000000e+01 -2.644414458103e-02 3.812736860257e-04 2.734054684694e+01
8.900000000000e+01 -2.641885335387e-02 3.809731521816e-04 2.733358795521e+01
8.925000000000e+01 -2.639684459043e-02 3.806850798749e-04 2.732568130535e+01
8.950000000000e+01 -2.637880663402e-02 3.804150807857e-04 2.731699110475e+01
8.975000000000e+01 -2.636534764909e-02 3.801682331956e-04 2.730767391214e+01
9.000000000000e+01 -2.635698304067e-02 3.799489784423e-04 2.729787688248e+01
9.025000000000e+01 -2.635412528005e-02 3.797610466122e-04 2.728773631041e+01
9.050000000000e+01 -2.635707614239e-02 3.796073964267e-04 2.727737647513e+01
9.075000000000e+01 -2.636602160488e-02 3.794901251510e-04 2.726690879441e+01
9.100000000000e+01 -2.638102918711e-02 3.794105136065e-04 2.725643127004e+01
9.125000000000e+01 -2.640204787434e-02 3.793690049809e-04 2.724602820537e+01
9.150000000000e+01 -2.642891034882e-02 3.793652158552e-04 2.723577016447e+01
9.175000000000e+01 -2.646133729459e-02 3.793979700727e-04 2.722571413735e+01
9.200000000000e+01 -2.649894353090e-02 3.794653513220e-04 2.721590387396e+01
9.225000000000e+01 -2.654124562101e-02 3.795647614954e-04 2.720637033714e+01
9.250000000000e+01 -2.658767080307e-02 3.796929931106e-04 2.719713224963e+01
9.275000000000e+01 -2.663756685345e-02 3.798463025140e-04 2.718819668470e+01
9.300000000000e+01 -2.669021267149e-02 3.800204888922e-04 2.717955967465e+01
9.325000000000e+01 -2.674482938261e-02 3.802109735293e-04 2.717120680950e+01
9.350000000000e+01 -2.680059175165e-02 3.804128729023e-04 2.716311380915e+01
9.375000000000e+01 -2.685663982623e-02 3.806210783327e-04 2.715524705532e+01
9.400000000000e+01 -2.691209057620e-02 3.808303310721e-04 2.714756407908e+01
9.425000000000e+01 -2.696604955684e-02 3.810352840504e-04 2.714001401448e+01
9.450000000000e+01 -2.701762249125e-02 3.812305673713e-04 2.713253802069e+01
9.475000000000e+01 -2.706592665967e-02 3.814108490859e-04 2.712506969679e+01
9.500000000000e+01 -2.711010205484e-02 3.815708936289e-04 2.711753550394e+01
9.525000000000e+01 -2.714932224085e-02 3.817056158409e-04 2.710985522043e+01
9.550000000000e+01 -2.718280487957e-02 3.818101367170e-04 2.710194245680e+01
9.575000000000e+01 -2.720982185421e-02 3.818798347815e-04 2.709370524859e+01
9.600000000000e+01 -2.722970895353e-02 3.819104001103e-04 2.708504675442e+01
9.625000000000e+01 -2.724187498706e-02 3.818978853151e-04 2.707586607486e+01
9.650000000000e+01 -2.724581034651e-02 3.818387597740e-04 2.706605919553e+01
9.675000000000e+01 -2.724109447123e-02 3.817299445339e-04 2.705552006965e+01
9.700000000000e+01 -2.722740318795e-02 3.815688937726e-04 2.704414183568e+01
9.725000000000e+01 -2.720451533340e-02 3.813536322518e-04 2.703181813334e+01
9.750000000000e+01 -2.717231689624e-02 3.810827885751e-04 2.701844453453e+01
9.775000000000e+01 -2.713080350367e-02 3.807556190119e-04 2.700392000992e+01
9.800000000000e+01 -2.708008266763e-02 3.803720664142e-04 2.698814844222e+01
9.825000000000e+01 -2.702037297594e-02 3.799326884358e-04 2.697104008854e+01
9.850000000000e+01 -2.695200173828e-02 3.794387612363e-04 2.695251299440e+01
9.875000000000e+01 -2.687540114969e-02 3.788923176456e-04 2.693249427277e+01
9.900000000000e+01 -2.679110112083e-02 3.782959908249e-04 2.691092121699e+01
9.925000000000e+01 -2.669971996057e-02 3.776530295587e-04 2.688774222444e+01
9.950000000000e+01 -2.660195267428e-02 3.769670513386e-04 2.686291746368e+01
9.975000000000e+01 -2.649855785576e-02 3.762421605648e-04 2.683641930867e+01
1.000000000000e+02 -2.639034328733e-02 3.754828231306e-04 2.680823249003e+01
1.002500000000e+02 -2.627815035569e-02 3.746937335355e-04 2.677835400544e+01
1.005000000000e+02 -2.616283793163e-02 3.738796950289e-04 2.674679277331e+01
1.007500000000e+02 -2.604526624610e-02 3.730454994904e-04 2.671356908547e+01
1.010000000000e+02 -2.592628118742e-02 3.721958073533e-04 2.667871386865e+01
1.012500000000e+02 -2.580669977836e-02 3.713350350481e-04 2.664226782194e+01
1.015000000000e+02 -2.568729730262e-02 3.704672503279e-04 2.660428045004e+01
1.017500000000e+02 -2.556879664003e-02 3.695960860407e-04 2.656480906339e+01
1.020000000000e+02 -2.545185996250e-02 3.687246710622e-04 2.652391775918e+01
1.022500000000e+02 -2.533708317644e-02 3.678555845684e-04 2.648167645104e+01
1.025000000000e+02 -2.522499315628e-02 3.669908297920e-04 2.643815994566e+01
1.027500000000e+02 -2.511604774925e-02 3.661318409007e-04 2.639344711519e+01
1.030000000000e+02 -2.501063804941e-02 3.652794942677e-04 2.634762016843e+01
1.032500000000e+02 -2.490909354698e-02 3.644341671108e-04 2.630076401496e+01
1.035000000000e+02 -2.481168968973e-02 3.635958354940e-04 2.625296574814e+01
1.037500000000e+02 -2.471865616720e-02 3.627640900525e-04 2.620431420318e+01
1.040000000000e+02 -2.463018646276e-02 3.619382706258e-04 2.615489961363e+01
1.042500000000e+02 -2.454644814372e-02 3.611175643072e-04 2.610481331401e+01
1.045000000000e+02 -2.446759267811e-02 3.603011093828e-04 2.605414749255e+01
1.047500000000e+02 -2.439376519900e-02 3.594880901898e-04 2.600299497053e+01
1.050000000000e+02 -2.432511206980e-02 3.586778456777e-04 2.595144896487e+01
1.052500000000e+02 -2.426178654678e-02 3.578699628521e-04 2.589960285218e+01
1.055000000000e+02 -2.420395312868e-02 3.570643413914e-04 2.584754987445e+01
1.057500000000e+02 -2.415178922484e-02 3.562612616273e-04 2.579538280514e+01
1.060000000000e+02 -2.410548465887e-02 3.554614076113e-04 2.574319355259e+01
1.062500000000e+02 -2.406523788359e-02 3.546658827909e-04 2.569107267928e+01
1.065000000000e+02 -2.403125044613e-02 3.538762029897e-04 2.563910886875e+01
1.067500000000e+02 -2.400371867229e-02 3.530943077345e-04 2.558738831329e+01
1.070000000000e+02 -2.398282359765e-02 3.523225068246e-04 2.553599405737e+01
1.072500000000e+02 -2.396871964513e-02 3.515634246088e-04 2.548500529569e+01
1.075000000000e+02 -2.396152254785e-02 3.508199145134e-04 2.543449666148e+01
1.077500000000e+02 -2.396129708449e-02 3.500949681852e-04 2.538453752315e+01
1.080000000000e+02 -2.396804488899e-02 3.493916329771e-04 2.533519132752e+01
1.082500000000e+02 -2.398169368712e-02 3.487129323280e-04 2.528651500597e+01
1.085000000000e+02 -2.400208835900e-02 3.480617357844e-04 2.523855848695e+01
1.087500000000e+02 -2.402898250363e-02 3.474406563766e-04 2.519136433152e+01
1.090000000000e+02 -2.406203292628e-02 3.468519796634e-04 2.514496750814e+01
1.092500000000e+02 -2.410079729322e-02 3.462976220034e-04 2.509939533823e+01
1.095000000000e+02 -2.414473407949e-02 3.457790115378e-04 2.505466759189e+01
1.097500000000e+02 -2.419320553067e-02 3.452970626431e-04 2.501079675615e+01
1.100000000000e+02 -2.424548316461e-02 3.448521242298e-04 2.496778845049e+01
1.102500000000e+02 -2.430075553301e-02 3.444439593728e-04 2.492564196682e+01
1.105000000000e+02 -2.435813959617e-02 3.440717789424e-04 2.488435091733e+01
1.107500000000e+02 -2.441669351389e-02 3.437342515442e-04 2.484390394107e+01
1.110000000000e+02 -2.447543133070e-02 3.434295366001e-04 2.480428544357e+01
1.112500000000e+02 -2.453333893582e-02 3.431553345617e-04 2.476547632428e+01
1.115000000000e+02 -2.458939064431e-02 3.429089458309e-04 2.472745465183e+01
1.117500000000e+02 -2.464256612532e-02 3.426873388956e-04 2.469019625604e+01
1.120000000000e+02 -2.469186702732e-02 3.424872213263e-04 2.465367520834e+01
1.122500000000e+02 -2.473633321275e-02 3.423051135371e-04 2.461786416102e+01
1.125000000000e+02 -2.477505804807e-02 3.421374207876e-04 2.458273454516e+01
1.127500000000e+02 -2.480720224911e-02 3.419805018283e-04 2.454825661088e+01
1.130000000000e+02 -2.483200627871e-02 3.418307329139e-04 2.451439932839e+01
1.132500000000e+02 -2.484880084419e-02 3.416845668511e-04 2.448113015921e+01
1.135000000000e+02 -2.485701592657e-02 3.415385738189e-04 2.444841472785e+01
1.137500000000e+02 -2.485618729631e-02 3.413894833416e-04 2.441621642670e+01
1.140000000000e+02 -2.484596151556e-02 3.412342263690e-04 2.438449599795e+01
1.142500000000e+02 -2.482609931885e-02 3.410699701891e-04 2.435321112677e+01
1.145000000000e+02 -2.479647686817e-02 3.408941064013e-04 2.432231610871e+01
1.147500000000e+02 -2.475708596734e-02 3.407042854632e-04 2.429176161268e+01
1.150000000000e+02 -2.470803227598e-02 3.404984008310e-04 2.426149460555e+01
1.152500000000e+02 -2.464953288009e-02 3.402746892802e-04 2.423145844345e+01
1.155000000000e+02 -2.458191252776e-02 3.400317277685e-04 2.420159318253e+01
1.157500000000e+02 -2.450559933425e-02 3.397683846737e-04 2.417183610094e+01
1.160000000000e+02 -2.442111971580e-02 3.394838654874e-04 2.414212243862e+01
1.162500000000e+02 -2.432909260252e-02 3.391777449504e-04 2.411238636497e+01
1.165000000000e+02 -2.423022355066e-02 3.388499967704e-04 2.408256211574e+01
1.167500000000e+02 -2.412529820794e-02 3.385010519997e-04 2.405258530446e+01
1.170000000000e+02 -2.401517542716e-02 3.381317852943e-04 2.402239434607e+01
1.172500000000e+02 -2.390078009825e-02 3.377433765743e-04 2.399193194098e+01
1.175000000000e+02 -2.378309505854e-02 3.373377047219e-04 2.396114658808e+01
1.177500000000e+02 -2.366315266377e-02 3.369172558407e-04 2.392999404027e+01
1.180000000000e+02 -2.354202607883e-02 3.364849980517e-04 2.389843867889e+01
1.182500000000e+02 -2.342082005953e-02 3.360444424218e-04 2.386645472094e+01
1.185000000000e+02 -2.330066081133e-02 3.355997300310e-04 2.383402724169e+01
1.187500000000e+02 -2.318268543629e-02 3.351555092498e-04 2.380115294541e+01
1.190000000000e+02 -2.306803079220e-02 3.347167209937e-04 2.376784067016e+01
1.192500000000e+02 -2.295782140081e-02 3.342887887300e-04 2.373411158363e+01
1.195000000000e+02 -2.285315675543e-02 3.338775265834e-04 2.369999907830e+01
1.197500000000e+02 -2.275509834254e-02 3.334890068298e-04 2.366554833282e+01
1.200000000000e+02 -2.266465638517e-02 3.331294391715e-04 2.363081557333e+01
1.202500000000e+02 -2.258277677070e-02 3.328050456450e-04 2.359586704199e+01
1.205000000000e+02 -2.251032802266e-02 3.325219254312e-04 2.356077768936e+01
1.207500000000e+02 -2.244808918487e-02 3.322859022916e-04 2.352562965499e+01
1.210000000000e+02 -2.239673830688e-02 3.321023617719e-04 2.349051055217e+01
1.212500000000e+02 -2.235684232196e-02 3.319762259592e-04 2.345551163618e+01
1.215000000000e+02 -2.232884807829e-02 3.319117237821e-04 2.342072589940e+01
1.217500000000e+02 -2.231307534419e-02 3.319122883462e-04 2.338624615532e+01
1.220000000000e+02 -2.230971206855e-02 3.319804919261e-04 2.335216318217e+01
1.222500000000e+02 -2.231881115503e-02 3.321179849253e-04 2.331856397455e+01
1.225000000000e+02 -2.234028970540e-02 3.323253301849e-04 2.328553016569e+01
1.227500000000e+02 -2.237393039537e-02 3.326020777980e-04 2.325313665707e+01
1.230000000000e+02 -2.241938494671e-02 3.329467758688e-04 2.322145050411e+01
1.232500000000e+02 -2.247617958993e-02 3.333569869512e-04 2.319053007306e+01
1.235000000000e+02 -2.254372237903e-02 3.338293431695e-04 2.316042448953e+01
1.237500000000e+02 -2.262131236824e-02 3.343596246740e-04 2.313117337540e+01
1.240000000000e+02 -2.270814987893e-02 3.349428660561e-04 2.310280686816e+01
1.242500000000e+02 -2.280334814872e-02 3.355734828485e-04 2.307534589614e+01
1.245000000000e+02 -2.290594573632e-02 3.362453291525e-04 2.304880268458e+01
1.247500000000e+02 -2.301491963791e-02 3.369518729737e-04 2.302318144619e+01
1.250000000000e+02 -2.312919878911e-02 3.376863414473e-04 2.299847921735e+01
1.252500000000e+02 -2.324767783591e-02 3.384418480659e-04 2.297468678787e+01
1.255000000000e+02 -2.336923066845e-02 3.392115130279e-04 2.295178967615e+01
1.257500000000e+02 -2.349272383986e-02 3.399885738850e-04 2.292976909897e+01
1.260000000000e+02 -2.361702976081e-02 3.407664930484e-04 2.290860289230e+01
1.262500000000e+02 -2.374103922117e-02 3.415390506511e-04 2.288826634224e+01
1.265000000000e+02 -2.386367342738e-02 3.423004201151e-04 2.286873288634e+01
1.267500000000e+02 -2.398389530089e-02 3.430452293972e-04 2.284997466378e+01
1.270000000000e+02 -2.410072038557e-02 3.437685935708e-04 2.283196289892e+01
1.272500000000e+02 -2.421322682180e-02 3.444661184420e-04 2.281466809770e+01
1.275000000000e+02 -2.432056413576e-02 3.451339966163e-04 2.279806009300e+01
1.277500000000e+02 -2.442196062850e-02 3.457689841446e-04 2.278210790621e+01
1.280000000000e+02 -2.451673004195e-02 3.463683301795e-04 2.276677949514e+01
1.282500000000e+02 -2.460427697844e-02 3.469299602686e-04 2.275204137679e+01
1.285000000000e+02 -2.468409975127e-02 3.474522608057e-04 2.273785819718e+01
1.287500000000e+02 -2.475579195612e-02 3.479340163608e-04 2.272419226086e+01
1.290000000000e+02 -2.481904288858e-02 3.483744160211e-04 2.271100309093e+01
1.292500000000e+02 -2.487363593404e-02 3.487730400377e-04 2.269824702184e+01
1.295000000000e+02 -2.491944571324e-02 3.491298747833e-04 2.268587691745e+01
1.297500000000e+02 -2.495643392888e-02 3.494450791615e-04 2.267384199913e+01
1.300000000000e+02 -2.498464445584e-02 3.497189988753e-04 2.266208784340e+01
1.302500000000e+02 -2.500419746253e-02 3.499521778198e-04 2.265055655701e+01
1.305000000000e+02 -2.501528252665e-02 3.501453497454e-04 2.263918714298e+01
1.307500000000e+02 -2.501815134008e-02 3.502994091192e-04 2.262791604913e+01
1.310000000000e+02 -2.501311022476e-02 3.504153458194e-04 2.261667791318e+01
1.312500000000e+02 -2.500051243864e-02 3.504942496981e-04 2.260540644292e+01
1.315000000000e+02 -2.498075093305e-02 3.505372986306e-04 2.259403545039e+01
1.317500000000e+02 -2.495425120635e-02 3.505457097531e-04 2.258249996497e+01
1.320000000000e+02 -2.492146483078e-02 3.505207400540e-04 2.257073741298e+01
1.322500000000e+02 -2.488286326511e-02 3.504636966622e-04 2.255868880795e+01
1.325000000000e+02 -2.483893256589e-02 3.503758396830e-04 2.254629991139e+01
1.327500000000e+02 -2.479016846141e-02 3.502584447442e-04 2.253352232251e+01
1.330000000000e+02 -2.473707191260e-02 3.501128640640e-04 2.252031445572e+01
1.332500000000e+02 -2.468014548561e-02 3.499404412321e-04 2.250664236770e+01
1.335000000000e+02 -2.461989080461e-02 3.497424843224e-04 2.249248042059e+01
1.337500000000e+02 -2.455680591311e-02 3.495203039576e-04 2.247781171933e+01
1.340000000000e+02 -2.449138343434e-02 3.492751571184e-04 2.246262836841e+01
1.342500000000e+02 -2.442410907256e-02 3.490081778951e-04 2.244693147880e+01
1.345000000000e+02 -2.435546045827e-02 3.487205985368e-04 2.243073096509e+01
1.347500000000e+02 -2.428590693311e-02 3.484136795853e-04 2.241404514367e+01
1.350000000000e+02 -2.421590928507e-02 3.480885830513e-04 2.239690012485e+01
1.352500000000e+02 -2.414591982220e-02 3.477463095944e-04 2.237932905300e+01
1.355000000000e+02 -2.407638269105e-02 3.473878985646e-04 2.236137120972e+01
1.357500000000e+02 -2.400773451285e-02 3.470144979275e-04 2.234307101330e+01
1.360000000000e+02 -2.394040511928e-02 3.466272370185e-04 2.232447697311e+01
1.362500000000e+02 -2.387481830411e-02 3.462272827364e-04 2.230564062231e+01
1.365000000000e+02 -2.381139239918e-02 3.458159041457e-04 2.228661546900e+01
1.367500000000e+02 -2.375054062720e-02 3.453943590724e-04 2.226745603169e+01
1.370000000000e+02 -2.369267112339e-02 3.449640408112e-04 2.224821695699e+01
1.372500000000e+02 -2.363818617730e-02 3.445265038851e-04 2.222895227872e+01
1.375000000000e+02 -2.358748049246e-02 3.440834600299e-04 2.220971483711e+01
1.377500000000e+02 -2.354093908551e-02 3.436367843815e-04 2.219055586218e+01
1.380000000000e+02 -2.349893417185e-02 3.431885280365e-04 2.217152474930e+01
1.382500000000e+02 -2.346182106262e-02 3.427409147941e-04 2.215266900572e+01
1.385000000000e+02 -2.342993272148e-02 3.422963278404e-04 2.213403437748e+01
1.387500000000e+02 -2.340357353674e-02 3.418572946389e-04 2.211566512527e+01
1.390000000000e+02 -2.338301243773e-02 3.414264416153e-04 2.209760443068e+01
1.392500000000e+02 -2.336847535160e-02 3.410064955491e-04 2.207989489536e+01
1.395000000000e+02 -2.336013713546e-02 3.406002342215e-04 2.206257911293e+01
1.397500000000e+02 -2.335811348334e-02 3.402103989835e-04 2.204570025682e+01
1.400000000000e+02 -2.336245287809e-02 3.398396419396e-04 2.202930266844e+01
1.402500000000e+02 -2.337312920198e-02 3.394904654308e-04 2.201343239694e+01
1.405000000000e+02 -2.339003518913e-02 3.391651534840e-04 2.199813766226e+01
1.407500000000e+02 -2.341297697188e-02 3.388657033613e-04 2.198346922436e+01
1.410000000000e+02 -2.344167020024e-02 3.385937605937e-04 2.196948062339e+01
1.412500000000e+02 -2.347573774349e-02 3.383505519281e-04 2.195622828753e+01
1.415000000000e+02 -2.351470942040e-02 3.381368253265e-04 2.194377150140e+01
1.417500000000e+02 -2.355802368471e-02 3.379528566726e-04 2.193217222642e+01
1.420000000000e+02 -2.360503173182e-02 3.377983753602e-04 2.192149480644e+01
1.422500000000e+02 -2.365500344603e-02 3.376726679692e-04 2.191180554293e+01
1.425000000000e+02 -2.370713582758e-02 3.375743863380e-04 2.190317218974e+01
1.427500000000e+02 -2.376056402846e-02 3.375015992923e-04 2.189566336873e+01
1.430000000000e+02 -2.381437424351e-02 3.374519295478e-04 2.188934795893e+01
1.432500000000e+02 -2.386761837740e-02 3.374225687368e-04 2.188429445018e+01
1.435000000000e+02 -2.391933036461e-02 3.374103123279e-04 2.188057033341e+01
1.437500000000e+02 -2.396854363509e-02 3.374116243354e-04 2.187824149605e+01
1.440000000000e+02 -2.401430965067e-02 3.374228578569e-04 2.187737169175e+01
1.442500000000e+02 -2.405571707438e-02 3.374402753603e-04 2.187802204960e+01
1.445000000000e+02 -2.409191031158e-02 3.374600889838e-04 2.188025068198e+01
1.447500000000e+02 -2.412210689793e-02 3.374785313120e-04 2.188411234239e+01
1.450000000000e+02 -2.414561424061e-02 3.374920326854e-04 2.188965817506e+01
1.452500000000e+02 -2.416184495931e-02 3.374973384359e-04 2.189693552807e+01
1.455000000000e+02 -2.417032929486e-02 3.374915976160e-04 2.190598782946e+01
1.457500000000e+02 -2.417072501831e-02 3.374724080430e-04 2.191685451754e+01
1.460000000000e+02 -2.416282423905e-02 3.374378236339e-04 2.192957101241e+01
1.462500000000e+02 -2.414655717942e-02 3.373864088112e-04 2.194416871311e+01
1.465000000000e+02 -2.412199195753e-02 3.373175127554e-04 2.196067502184e+01
1.467500000000e+02 -2.408933142086e-02 3.372309793978e-04 2.197911335474e+01
1.470000000000e+02 -2.404890684068e-02 3.371272302794e-04 2.199950316697e+01
1.472500000000e+02 -2.400116868275e-02 3.370072949319e-04 2.202185993564e+01
1.475000000000e+02 -2.394667450259e-02 3.368725074093e-04 2.204619513877e+01
1.477500000000e+02 -2.388607507894e-02 3.367245487079e-04 2.207251617408e+01
1.480000000000e+02 -2.382009799301e-02 3.365654708508e-04 2.210082625191e+01
1.482500000000e+02 -2.374953033672e-02 3.363975915625e-04 2.213112424575e+01
1.485000000000e+02 -2.367520201440e-02 3.362233732567e-04 2.216340447927e+01
1.487500000000e+02 -2.359796909618e-02 3.360453249608e-04 2.219765650247e+01
1.490000000000e+02 -2.351869767186e-02 3.358659146760e-04 2.223386480372e+01
1.492500000000e+02 -2.343824942234e-02 3.356874949595e-04 2.227200852645e+01
1.495000000000e+02 -2.335746882970e-02 3.355122394166e-04 2.231206115260e+01
1.497500000000e+02 -2.327717287295e-02 3.353420977109e-04 2.235399021197e+01
1.500000000000e+02 -2.319814302990e-02 3.351787699995e-04 2.239775698847e+01
1.502500000000e+02 -2.312111972482e-02 3.350236991041e-04 2.244331628526e+01
1.505000000000e+02 -2.304679961882e-02 3.348781196235e-04 2.249061623129e+01
1.507500000000e+02 -2.297583475087e-02 3.347430342864e-04 2.253959816382e+01
1.510000000000e+02 -2.290883385236e-02 3.346192246457e-04 2.259019659178e+01
1.512500000000e+02 -2.284636504870e-02 3.345074077911e-04 2.264233925193e+01
1.515000000000e+02 -2.278895962866e-02 3.344082880171e-04 2.269594726825e+01
1.517500000000e+02 -2.273711635043e-02 3.343226402747e-04 2.275093541526e+01
1.520000000000e+02 -2.269130570889e-02 3.342513211923e-04 2.280721248774e+01
1.522500000000e+02 -2.265197367682e-02 3.341953437455e-04 2.286468177231e+01
1.525000000000e+02 -2.261954438051e-02 3.341560016743e-04 2.292324161035e+01
1.527500000000e+02 -2.259442137739e-02 3.341349030592e-04 2.298278604241e+01
1.530000000000e+02 -2.257698728863e-02 3.341339481633e-04 2.304320551916e+01
1.532500000000e+02 -2.256760144887e-02 3.341553187602e-04 2.310438765614e+01
1.535000000000e+02 -2.256659567540e-02 3.342014587321e-04 2.316621802373e+01
1.537500000000e+02 -2.257426799036e-02 3.342749821115e-04 2.322858094916e+01
1.540000000000e+02 -2.259087459253e-02 3.343786481837e-04 2.329136030989e+01
1.542500000000e+02 -2.261662053396e-02 3.345153373937e-04 2.335444031170e+01
1.545000000000e+02 -2.265164892748e-02 3.346878790700e-04 2.341770622952e+01
1.547500000000e+02 -2.269602983480e-02 3.348988470155e-04 2.348104510282e+01
1.550000000000e+02 -2.274974913474e-02 3.351503903677e-04 2.354434636894e+01
1.552500000000e+02 -2.281269803140e-02 3.354442420177e-04 2.360750243736e+01
1.555000000000e+02 -2.288466364539e-02 3.357816341012e-04 2.367040918736e+01
1.557500000000e+02 -2.296532074170e-02 3.361630579578e-04 2.373296639769e+01
1.560000000000e+02 -2.305422577322e-02 3.365881754383e-04 2.379507808839e+01
1.562500000000e+02 -2.315081329646e-02 3.370558112679e-04 2.385665279609e+01
1.565000000000e+02 -2.325439517067e-02 3.375639446069e-04 2.391760376332e+01
1.567500000000e+02 -2.336416282739e-02 3.381096626445e-04 2.397784906147e+01
1.570000000000e+02 -2.347919269544e-02 3.386888892256e-04 2.403731163740e+01
1.572500000000e+02 -2.359845472265e-02 3.392966728609e-04 2.409591930566e+01
1.575000000000e+02 -2.372082437246e-02 3.399273433412e-04 2.415360467869e+01
1.577500000000e+02 -2.384509737615e-02 3.405745164671e-04 2.421030506404e+01
1.580000000000e+02 -2.397000703412e-02 3.412311172794e-04 2.426596232179e+01
1.582500000000e+02 -2.409424321024e-02 3.418895852199e-04 2.432052271870e+01
1.585000000000e+02 -2.421647333585e-02 3.425420900337e-04 2.437393676807e+01
1.587500000000e+02 -2.433536485936e-02 3.431806841600e-04 2.442615910088e+01
1.590000000000e+02 -2.444960822586e-02 3.437975015006e-04 2.447714834940e+01
1.592500000000e+02 -2.455793986256e-02 3.443849471732e-04 2.452686708631e+01
1.595000000000e+02 -2.465916432679e-02 3.449358874650e-04 2.457528179664e+01
1.597500000000e+02 -2.475217631771e-02 3.454438416350e-04 2.462236291908e+01
1.600000000000e+02 -2.483598081138e-02 3.459031554597e-04 2.466808493452e+01
1.602500000000e+02 -2.490971068173e-02 3.463091505078e-04 2.471242649992e+01
1.605000000000e+02 -2.497264167661e-02 3.466582637598e-04 2.475537063456e+01
1.607500000000e+02 -2.502420413160e-02 3.469481137390e-04 2.479690492587e+01
1.610000000000e+02 -2.506399122577e-02 3.471776657165e-04 2.483702176754e+01
1.612500000000e+02 -2.509176381660e-02 3.473471655286e-04 2.487571857400e+01
1.615000000000e+02 -2.510745175263e-02 3.474581427628e-04 2.491299800462e+01
1.617500000000e+02 -2.511115129559e-02 3.475133736421e-04 2.494886813283e+01
1.620000000000e+02 -2.510311901511e-02 3.475167714960e-04 2.498334257968e+01
1.622500000000e+02 -2.508376249508e-02 3.474733352560e-04 2.501644059561e+01
1.625000000000e+02 -2.505362799559e-02 3.473890076193e-04 2.504818705885e+01
1.627500000000e+02 -2.501338601945e-02 3.472704321877e-04 2.507861242901e+01
1.630000000000e+02 -2.496381491701e-02 3.471248210618e-04 2.510775260777e+01
1.632500000000e+02 -2.490578343420e-02 3.469597816034e-04 2.513564875888e+01
1.635000000000e+02 -2.484023247180e-02 3.467831106303e-04 2.516234705144e+01
1.637500000000e+02 -2.476815711751e-02 3.466025289449e-04 2.518789836942e+01
1.640000000000e+02 -2.469058947898e-02 3.464256124764e-04 2.521235797927e+01
1.642500000000e+02 -2.460858259610e-02 3.462596209291e-04 2.523578517883e+01
1.645000000000e+02 -2.452319594688e-02 3.461113466700e-04 2.525824292790e+01
1.647500000000e+02 -2.443548310048e-02 3.459870007714e-04 2.527979749022e+01
1.650000000000e+02 -2.434648139696e-02 3.458921300598e-04 2.530051807396e+01
1.652500000000e+02 -2.425720395398e-02 3.458315599702e-04 2.532047649750e+01
1.655000000000e+02 -2.416863369361e-02 3.458093659442e-04 2.533974686801e+01
1.657500000000e+02 -2.408171948586e-02 3.458288681022e-04 2.535840529152e+01
1.660000000000e+02 -2.399737388447e-02 3.458926507424e-04 2.537652959377e+01
1.662500000000e+02 -2.391647221032e-02 3.460025972612e-04 2.539419907307e+01
1.665000000000e+02 -2.383985261466e-02 3.461599219477e-04 2.541149425152e+01
1.667500000000e+02 -2.376831705141e-02 3.463653108306e-04 2.542849664630e+01
1.670000000000e+02 -2.370263226535e-02 3.466189436865e-04 2.544528853299e+01
1.672500000000e+02 -2.364353048084e-02 3.469205636097e-04 2.546195269090e+01
1.675000000000e+02 -2.359170942121e-02 3.472695643134e-04 2.547857213855e+01
1.677500000000e+02 -2.354783145666e-02 3.476650678827e-04 2.549522983596e+01
1.680000000000e+02 -2.351252154391e-02 3.481059836210e-04 2.551200835190e+01
1.682500000000e+02 -2.348636350858e-02 3.485910653094e-04 2.552898949826e+01
1.685000000000e+02 -2.346989520972e-02 3.491189592603e-04 2.554625392718e+01
1.687500000000e+02 -2.346360218155e-02 3.496882766088e-04 2.556388068587e+01
1.690000000000e+02 -2.346791014253e-02 3.502975790546e-04 2.558194674644e+01
1.692500000000e+02 -2.348317678366e-02 3.509453984285e-04 2.560052650869e+01
1.695000000000e+02 -2.350968320419e-02 3.516302425716e-04 2.561969129555e+01
1.697500000000e+02 -2.354762531745e-02 3.523506143634e-04 2.563950883751e+01
1.700000000000e+02 -2.359710532747e-02 3.531049467758e-04 2.566004278073e+01
1.702500000000e+02 -2.365812427752e-02 3.538916091474e-04 2.568135221972e+01
1.705000000000e+02 -2.373057569032e-02 3.547089105855e-04 2.570349126684e+01
1.707500000000e+02 -2.381424111342e-02 3.555550651242e-04 2.572650868530e+01
1.710000000000e+02 -2.390878674730e-02 3.564281540111e-04 2.575044757106e+01
1.712500000000e+02 -2.401376232088e-02 3.573261024489e-04 2.577534512096e+01
1.715000000000e+02 -2.412860247292e-02 3.582466446750e-04 2.580123246410e+01
1.717500000000e+02 -2.425262988033e-02 3.591873214363e-04 2.582813457509e+01
1.720000000000e+02 -2.438506079330e-02 3.601454690389e-04 2.585607026162e+01
1.722500000000e+02 -2.452501237463e-02 3.611182071979e-04 2.588505220713e+01
1.725000000000e+02 -2.467151222505e-02 3.621024285690e-04 2.591508708236e+01
1.727500000000e+02 -2.482350909855e-02 3.630947927053e-04 2.594617569967e+01
1.730000000000e+02 -2.497988515137e-02 3.640917470354e-04 2.597831320011e+01
1.732500000000e+02 -2.513946888199e-02 3.650895324913e-04 2.601148925921e+01
1.735000000000e+02 -2.530104919068e-02 3.660842194387e-04 2.604568830689e+01
1.737500000000e+02 -2.546338976447e-02 3.670717384170e-04 2.608088975133e+01
1.740000000000e+02 -2.562524389198e-02 3.680478736547e-04 2.611706817867e+01
1.742500000000e+02 -2.578537000840e-02 3.690083392627e-04 2.615419355589e+01
1.745000000000e+02 -2.594254673259e-02 3.699488332574e-04 2.619223139362e+01
1.747500000000e+02 -2.609558771906e-02 3.708650912306e-04 2.623114290502e+01
1.750000000000e+02 -2.624335588311e-02 3.717529295351e-04 2.627088513572e+01
1.752500000000e+02 -2.638477717484e-02 3.726082492043e-04 2.631141105908e+01
1.755000000000e+02 -2.651885289638e-02 3.734273601591e-04 2.635266968646e+01
1.757500000000e+02 -2.664467106323e-02 3.742068611255e-04 2.639460612110e+01
1.760000000000e+02 -2.676141674751e-02 3.749437650524e-04 2.643716164303e+01
1.762500000000e+02 -2.686838144987e-02 3.756353482729e-04 2.648027375030e+01
1.765000000000e+02 -2.696497074966e-02 3.762794219966e-04 2.652387622666e+01
1.767500000000e+02 -2.705070971801e-02 3.768744018771e-04 2.656789919256e+01
1.770000000000e+02 -2.712524681137e-02 3.774192896190e-04 2.661226915367e+01
1.772500000000e+02 -2.718835625777e-02 3.779136966447e-04 2.665690908435e+01
1.775000000000e+02 -2.723993862709e-02 3.783578838965e-04 2.670173847809e+01
1.777500000000e+02 -2.728001942580e-02 3.787527546321e-04 2.674667344556e+01
1.780000000000e+02 -2.730874648904e-02 3.790998408026e-04 2.679162679052e+01
1.782500000000e+02 -2.732638598221e-02 3.794012753504e-04 2.683650812751e+01
1.785000000000e+02 -2.733331706008e-02 3.796597511257e-04 2.688122398455e+01
1.787500000000e+02 -2.733002541914e-02 3.798784703170e-04 2.692567794281e+01
1.790000000000e+02 -2.731709596102e-02 3.800610823835e-04 2.696977076855e+01
1.792500000000e+02 -2.729520467399e-02 3.802116132619e-04 2.701340057545e+01
1.795000000000e+02 -2.726510985822e-02 3.803343895451e-04 2.705646298579e+01
1.797500000000e+02 -2.722764273285e-02 3.804339412924e-04 2.709885132038e+01
1.800000000000e+02 -2.718369784171e-02 3.805149810484e-04 2.714045678830e+01
1.802500000000e+02 -2.713422286419e-02 3.805822801553e-04 2.718116870299e+01
1.805000000000e+02 -2.708020769669e-02 3.806405863792e-04 2.722087470142e+01
1.807500000000e+02 -2.702267314036e-02 3.806945557549e-04 2.725946098874e+01
1.810000000000e+02 -2.696265908026e-02 3.807486878725e-04 2.729681259580e+01
1.812500000000e+02 -2.690121206134e-02 3.808072507111e-04 2.733281366813e+01
1.815000000000e+02 -2.683937226421e-02 3.808742016346e-04 2.736734778316e+01
1.817500000000e+02 -2.677816052347e-02 3.809531522124e-04 2.740029830391e+01
1.820000000000e+02 -2.671856482269e-02 3.810473066836e-04 2.743154877842e+01
1.822500000000e+02 -2.666152680493e-02 3.811594107188e-04 2.746098338794e+01
1.825000000000e+02 -2.660792864486e-02 3.812917093937e-04 2.748848745316e+01
1.827500000000e+02 -2.655858039626e-02 3.814459111891e-04 2.751394800394e+01
1.830000000000e+02 -2.651420827994e-02 3.816231550011e-04 2.753725441540e+01
1.832500000000e+02 -2.647544435690e-02 3.818240009927e-04 2.755829911278e+01
1.835000000000e+02 -2.644281741196e-02 3.820484284094e-04 2.757697834766e+01
1.837500000000e+02 -2.641674577560e-02 3.822958218761e-04 2.759319303857e+01
1.840000000000e+02 -2.639753268681e-02 3.825649904357e-04 2.760684967252e+01
1.842500000000e+02 -2.638536376963e-02 3.828541867235e-04 2.761786125703e+01
1.845000000000e+02 -2.638030653288e-02 3.831611432111e-04 2.762614831206e+01
1.847500000000e+02 -2.638231232432e-02 3.834831136541e-04 2.763163987848e+01
1.850000000000e+02 -2.639122052729e-02 3.838169238939e-04 2.763427453106e+01
1.852500000000e+02 -2.640676456771e-02 3.841590271563e-04 2.763400136479e+01
1.855000000000e+02 -2.642857951882e-02 3.845055634134e-04 2.763078093618e+01
1.857500000000e+02 -2.645621096897e-02 3.848524214817e-04 2.762458612554e+01
1.860000000000e+02 -2.648912502578e-02 3.851953015698e-04 2.761540290189e+01
1.862500000000e+02 -2.652671903520e-02 3.855297726319e-04 2.760323095707e+01
1.865000000000e+02 -2.656833261940e-02 3.858513304204e-04 2.758808419245e+01
1.867500000000e+02 -2.661325889161e-02 3.861554488984e-04 2.756999103070e+01
1.870000000000e+02 -2.666075550903e-02 3.864376406382e-04 2.754899454275e+01
1.872500000000e+02 -2.671005526721e-02 3.866934524580e-04 2.752515237056e+01
1.875000000000e+02 -2.676037622466e-02 3.869184863801e-04 2.749853644488e+01
1.877500000000e+02 -2.681093123039e-02 3.871086154339e-04 2.746923249013e+01
1.880000000000e+02 -2.686093699548e-02 3.872598509900e-04 2.743733932571e+01
1.882500000000e+02 -2.690962255325e-02 3.873683947019e-04 2.740296796851e+01
1.885000000000e+02 -2.695623787024e-02 3.874306876187e-04 2.736624055651e+01
1.887500000000e+02 -2.700006093606e-02 3.874434739357e-04 2.732728911097e+01
1.890000000000e+02 -2.704040447245e-02 3.874037887531e-04 2.728625416683e+01
1.892500000000e+02 -2.707662232923e-02 3.873089192156e-04 2.724328329411e+01
1.895000000000e+02 -2.710811493191e-02 3.871565607944e-04 2.719852955521e+01
1.897500000000e+02 -2.713433419679e-02 3.869448262885e-04 2.715214992038e+01
1.900000000000e+02 -2.715478795304e-02 3.866722373939e-04 2.710430369154e+01
1.902500000000e+02 -2.716904441644e-02 3.863377651653e-04 2.705515095607e+01
1.905000000000e+02 -2.717673533058e-02 3.859408510959e-04 2.700485112048e+01
1.907500000000e+02 -2.717755828665e-02 3.854814276808e-04 2.695356154900e+01
1.910000000000e+02 -2.717127870613e-02 3.849599255917e-04 2.690143633130e+01
1.912500000000e+02 -2.715773096179e-02 3.843772767319e-04 2.684862521791e+01
1.915000000000e+02 -2.713681883446e-02 3.837349151286e-04 2.679527272094e+01
1.917500000000e+02 -2.710851519755e-02 3.830347598022e-04 2.674151741408e+01
1.920000000000e+02 -2.707286073171e-02 3.822792062450e-04 2.668749141045e+01
1.922500000000e+02 -2.702996232384e-02 3.814711048129e-04 2.663332004392e+01
1.925000000000e+02 -2.697999043233e-02 3.806137340035e-04 2.657912171020e+01
1.927500000000e+02 -2.692317601125e-02 3.797107030635e-04 2.652500788965e+01
1.930000000000e+02 -2.685980672714e-02 3.787660439223e-04 2.647108328849e+01
1.932500000000e+02 -2.679022332921e-02 3.777841788593e-04 2.641744611589e+01
1.935000000000e+02 -2.671481452925e-02 3.767697750322e-04 2.636418842155e+01
1.937500000000e+02 -2.663401089464e-02 3.757276729019e-04 2.631139651279e+01
1.940000000000e+02 -2.654827939762e-02 3.746628752607e-04 2.625915136630e+01
1.942500000000e+02 -2.645811766243e-02 3.735805397517e-04 2.620752906944e+01
1.945000000000e+02 -2.636404754797e-02 3.724859123014e-04 2.615660118901e+01
1.947500000000e+02 -2.626660937909e-02 3.713841995574e-04 2.610643513031e+01
1.950000000000e+02 -2.616635482320e-02 3.702804559701e-04 2.605709438247e+01
1.952500000000e+02 -2.606384087212e-02 3.691796421600e-04 2.600863872236e+01
1.955000000000e+02 -2.595962381305e-02 3.680865263580e-04 2.596112428169e+01
1.957500000000e+02 -2.585425366637e-02 3.670056147985e-04 2.591460356668e+01
1.960000000000e+02 -2.574826883550e-02 3.659410858328e-04 2.586912534593e+01
1.962500000000e+02 -2.564219121411e-02 3.648966723820e-04 2.582473449081e+01
1.965000000000e+02 -2.553652196052e-02 3.638758363413e-04 2.578147170539e+01
1.967500000000e+02 -2.543173782807e-02 3.628815887635e-04 2.573937322833e+01
1.970000000000e+02 -2.532828823940e-02 3.619164358099e-04 2.569847045125e+01
1.972500000000e+02 -2.522659296516e-02 3.609824161181e-04 2.565878953093e+01
1.975000000000e+02 -2.512704043608e-02 3.600810843778e-04 2.562035095768e+01
1.977500000000e+02 -2.502998664660e-02 3.592135882699e-04 2.558316913323e+01
1.980000000000e+02 -2.493575504840e-02 3.583805556833e-04 2.554725195320e+01
1.982500000000e+02 -2.484463714886e-02 3.575821864648e-04 2.551260040104e+01
1.985000000000e+02 -2.475689397340e-02 3.568183880595e-04 2.547920818425e+01
1.987500000000e+02 -2.467275812801e-02 3.560887982591e-04 2.544706141350e+01
1.990000000000e+02 -2.459243625818e-02 3.553928174886e-04 2.541613831856e+01
1.992500000000e+02 -2.451611185410e-02 3.547296773335e-04 2.538640903679e+01
1.995000000000e+02 -2.444394834869e-02 3.540985227920e-04 2.535783546437e+01
1.997500000000e+02 -2.437609218581e-02 3.534984876538e-04 2.533037116705e+01
2.000000000000e+02 -2.431267561046e-02 3.529287535488e-04 2.530396138219e+01
2.002500000000e+02 -2.425381921040e-02 3.523885986987e-04 2.527854308994e+01
2.005000000000e+02 -2.419963414354e-02 3.518774523341e-04 2.525404518323e+01
2.007500000000e+02 -2.415022360978e-02 3.513949298799e-04 2.523038871223e+01
2.010000000000e+02 -2.410568368693e-02 3.509408618585e-04 2.520748723846e+01
2.012500000000e+02 -2.406610357664e-02 3.505153324840e-04 2.518524727323e+01
2.015000000000e+02 -2.403156483799e-02 3.501186530868e-04 2.516356882589e+01
2.017500000000e+02 -2.400213980365e-02 3.497512945569e-04 2.514234603979e+01
2.020000000000e+02 -2.397788897872e-02 3.494139670649e-04 2.512146793152e+01
2.022500000000e+02 -2.395885742576e-02 3.491076377795e-04 2.510081922423e+01
2.025000000000e+02 -2.394507090506e-02 3.488333253314e-04 2.508028126540e+01
2.027500000000e+02 -2.393653141878e-02 3.485921497304e-04 2.505973302658e+01
2.030000000000e+02 -2.393321229208e-02 3.483851941953e-04 2.503905216892e+01
2.032500000000e+02 -2.393505356812e-02 3.482133551270e-04 2.501811616739e+01
2.035000000000e+02 -2.394195630193e-02 3.480774526116e-04 2.499680346598e+01
2.037500000000e+02 -2.395377782929e-02 3.479781094199e-04 2.497499466608e+01
2.040000000000e+02 -2.397032711108e-02 3.479156727688e-04 2.495257370134e+01
2.042500000000e+02 -2.399136086125e-02 3.478901482843e-04 2.492942899822e+01
2.045000000000e+02 -2.401658043700e-02 3.479011452863e-04 2.490545459751e+01
2.047500000000e+02 -2.404563003153e-02 3.479478294256e-04 2.488055120164e+01
2.050000000000e+02 -2.407809583816e-02 3.480288820786e-04 2.485462714329e+01
2.052500000000e+02 -2.411350669473e-02 3.481424523389e-04 2.482759923675e+01
2.055000000000e+02 -2.415133589105e-02 3.482861697973e-04 2.479939351346e+01
2.057500000000e+02 -2.419100491684e-02 3.484571614402e-04 2.476994580256e+01
2.060000000000e+02 -2.423188852880e-02 3.486520018296e-04 2.473920216820e+01
2.062500000000e+02 -2.427332137169e-02 3.488667351096e-04 2.470711917261e+01
2.065000000000e+02 -2.431460562206e-02 3.490969135846e-04 2.467366398514e+01
2.067500000000e+02 -2.435502059246e-02 3.493376417749e-04 2.463881431483e+01
2.070000000000e+02 -2.439383351044e-02 3.495836282469e-04 2.460255819124e+01
2.072500000000e+02 -2.443031145023e-02 3.498292590392e-04 2.456489360135e+01
2.075000000000e+02 -2.446373426443e-02 3.500686574704e-04 2.452582797931e+01
2.077500000000e+02 -2.449340816264e-02 3.502957600152e-04 2.448537760326e+01
2.080000000000e+02 -2.451867961275e-02 3.505044081401e-04 2.444356687719e+01
2.082500000000e+02 -2.453894955794e-02 3.506884687251e-04 2.440042756918e+01
2.085000000000e+02 -2.455368717755e-02 3.508419341350e-04 2.435599798110e+01
2.087500000000e+02 -2.456244334723e-02 3.509590233166e-04 2.431032212532e+01
2.090000000000e+02 -2.456486303492e-02 3.510342863185e-04 2.426344888316e+01
2.092500000000e+02 -2.456069647981e-02 3.510627092546e-04 2.421543121029e+01
2.095000000000e+02 -2.454980895550e-02 3.510398159949e-04 2.416632537177e+01
2.097500000000e+02 -2.453218829362e-02 3.509617645140e-04 2.411619025385e+01
2.100000000000e+02 -2.450795023326e-02 3.508254329263e-04 2.406508673204e+01
2.102500000000e+02 -2.447734093595e-02 3.506284981454e-04 2.401307713636e+01
2.105000000000e+02 -2.444073676832e-02 3.503694994682e-04 2.396022478254e+01
2.107500000000e+02 -2.439864086315e-02 3.500479013158e-04 2.390659360064e+01
2.110000000000e+02 -2.435167661931e-02 3.496641304295e-04 2.385224782803e+01
2.112500000000e+02 -2.430057805749e-02 3.492195505833e-04 2.379725177225e+01
2.115000000000e+02 -2.424617711863e-02 3.487164949966e-04 2.374166963834e+01
2.117500000000e+02 -2.418938818803e-02 3.481582710467e-04 2.368556538540e+01
2.120000000000e+02 -2.413119008333e-02 3.475491127641e-04 2.362900262977e+01
2.122500000000e+02 -2.407260593218e-02 3.468941234747e-04 2.357204455413e+01
2.125000000000e+02 -2.401468114353e-02 3.461992030325e-04 2.351475382097e+01
2.127500000000e+02 -2.395846026726e-02 3.454709556180e-04 2.345719249210e+01
2.130000000000e+02 -2.390496298591e-02 3.447165818602e-04 2.339942192880e+01
2.132500000000e+02 -2.385515981209e-02 3.439437526643e-04 2.334150267716e+01
2.135000000000e+02 -2.380994833093e-02 3.431604720479e-04 2.328349434998e+01
2.137500000000e+02 -2.377013016534e-02 3.423749247051e-04 2.322545549206e+01
2.140000000000e+02 -2.373638949011e-02 3.415953158598e-04 2.316744344692e+01
2.142500000000e+02 -2.370927415798e-02 3.408297227705e-04 2.310951424370e+01
2.145000000000e+02 -2.368917924237e-02 3.400859275060e-04 2.305172249737e+01
2.147500000000e+02 -2.367633347576e-02 3.393712566201e-04 2.299412135840e+01
2.150000000000e+02 -2.367078947166e-02 3.386924168969e-04 2.293676250680e+01
2.152500000000e+02 -2.367241732916e-02 3.380553331137e-04 2.287969622338e+01
2.155000000000e+02 -2.368090281419e-02 3.374650603787e-04 2.282297152392e+01
2.157500000000e+02 -2.369574969627e-02 3.369257968438e-04 2.276663638378e+01
2.160000000000e+02 -2.371628599540e-02 3.364406608064e-04 2.271073804187e+01
2.162500000000e+02 -2.374167448501e-02 3.360116256814e-04 2.265532338340e+01
2.165000000000e+02 -2.377092721167e-02 3.356395257202e-04 2.260043939660e+01
2.167500000000e+02 -2.380292370586e-02 3.353239866932e-04 2.254613367860e+01
2.170000000000e+02 -2.383643226197e-02 3.350635284608e-04 2.249245498058e+01
2.172500000000e+02 -2.387013413200e-02 3.348556194642e-04 2.243945376057e+01
2.175000000000e+02 -2.390265010725e-02 3.346967417067e-04 2.238718272187e+01
2.177500000000e+02 -2.393256934135e-02 3.345823828922e-04 2.233569730146e+01
2.180000000000e+02 -2.395847842246e-02 3.345073108545e-04 2.228505608821e+01
2.182500000000e+02 -2.397899169612e-02 3.344657481867e-04 2.223532113082e+01
2.185000000000e+02 -2.399278129483e-02 3.344513364609e-04 2.218655811882e+01
2.187500000000e+02 -2.399860659170e-02 3.344573544564e-04 2.213883640570e+01
2.190000000000e+02 -2.399534256877e-02 3.344769064233e-04 2.209222886807e+01
2.192500000000e+02 -2.398200623072e-02 3.345031761329e-04 2.204681157657e+01
2.195000000000e+02 -2.395778078053e-02 3.345293988172e-04 2.200266328164e+01
2.197500000000e+02 -2.392203675892e-02 3.345490300654e-04 2.195986472279e+01
2.200000000000e+02 -2.387435022679e-02 3.345560523292e-04 2.191849776093e+01
2.202500000000e+02 -2.381451705467e-02 3.345450549236e-04 2.187864436067e+01
2.205000000000e+02 -2.374256361745e-02 3.345113326649e-04 2.184038545038e+01
2.207500000000e+02 -2.365875300280e-02 3.344509752548e-04 2.180379968213e+01
2.210000000000e+02 -2.356358735177e-02 3.343609404438e-04 2.176896213994e+01
2.212500000000e+02 -2.345780581532e-02 3.342391065031e-04 2.173594302732e+01
2.215000000000e+02 -2.334237854594e-02 3.340843006385e-04 2.170480638081e+01
2.217500000000e+02 -2.321849648713e-02 3.338963070485e-04 2.167560885507e+01
2.220000000000e+02 -2.308755721657e-02 3.336758550878e-04 2.164839860646e+01
2.222500000000e+02 -2.295114694927e-02 3.334245908856e-04 2.162321433100e+01
2.225000000000e+02 -2.281101891432e-02 3.331450326345e-04 2.160008446994e+01
2.227500000000e+02 -2.266906866426e-02 3.328405140714e-04 2.157902662208e+01
2.230000000000e+02 -2.252730653111e-02 3.325151179912e-04 2.156004717034e+01
2.232500000000e+02 -2.238782793442e-02 3.321736021341e-04 2.154314114015e+01
2.235000000000e+02 -2.225278197611e-02 3.318213167412e-04 2.152829228122e+01
2.237500000000e+02 -2.212433883049e-02 3.314641217302e-04 2.151547337703e+01
2.240000000000e+02 -2.200465653536e-02 3.311082965204e-04 2.150464675015e+01
2.242500000000e+02 -2.189584745378e-02 3.307604493119e-04 2.149576495969e+01
2.245000000000e+02 -2.179994511514e-02 3.304274252218e-04 2.148877164672e+01
2.247500000000e+02 -2.171887149764e-02 3.301162100283e-04 2.148360250957e+01
2.250000000000e+02 -2.165440558201e-02 3.298338350426e-04 2.148018636552e+01
2.252500000000e+02 -2.160815310636e-02 3.295872615728e-04 2.147844627586e+01
2.255000000000e+02 -2.158151834357e-02 3.293832939618e-04 2.147830069250e+01
2.257500000000e+02 -2.157567799951e-02 3.292285289494e-04 2.147966459990e+01
2.260000000000e+02 -2.159155794137e-02 3.291291852515e-04 2.148245062847e+01
2.262500000000e+02 -2.162981264022e-02 3.290909998642e-04 2.148657011137e+01
2.265000000000e+02 -2.169080829677e-02 3.291191516836e-04 2.149193406662e+01
2.267500000000e+02 -2.177460949867e-02 3.292180835690e-04 2.149845409884e+01
2.270000000000e+02 -2.188097024790e-02 3.293913993717e-04 2.150604320147e+01
2.272500000000e+02 -2.200932920954e-02 3.296419464545e-04 2.151461646396e+01
2.275000000000e+02 -2.215880941748e-02 3.299715654030e-04 2.152409168679e+01
2.277500000000e+02 -2.232822308215e-02 3.303810034479e-04 2.153438990336e+01
2.280000000000e+02 -2.251608096561e-02 3.308699133777e-04 2.154543582471e+01
2.282500000000e+02 -2.272060661126e-02 3.314366475129e-04 2.155715821736e+01
2.285000000000e+02 -2.293975533807e-02 3.320782559745e-04 2.156949022753e+01
2.287500000000e+02 -2.317123772051e-02 3.327906201793e-04 2.158236966146e+01
2.290000000000e+02 -2.341254702534e-02 3.335684032802e-04 2.159573924598e+01
2.292500000000e+02 -2.366099066118e-02 3.344050024179e-04 2.160954686958e+01
2.295000000000e+02 -2.391372472324e-02 3.352925386222e-04 2.162374582004e+01
2.297500000000e+02 -2.416779140246e-02 3.362219977398e-04 2.163829501853e+01
2.300000000000e+02 -2.442015841036e-02 3.371833671366e-04 2.165315926669e+01
2.302500000000e+02 -2.466776006398e-02 3.381657208452e-04 2.166830948510e+01
2.305000000000e+02 -2.490753916722e-02 3.391573731334e-04 2.168372295508e+01
2.307500000000e+02 -2.513648915204e-02 3.401460234313e-04 2.169938354631e+01
2.310000000000e+02 -2.535169575179e-02 3.411189379867e-04 2.171528191990e+01
2.312500000000e+02 -2.555037756543e-02 3.420631660581e-04 2.173141569343e+01
2.315000000000e+02 -2.572992496889e-02 3.429657510999e-04 2.174778954876e+01
2.317500000000e+02 -2.588793678577e-02 3.438139382153e-04 2.176441526713e+01
2.320000000000e+02 -2.602225417142e-02 3.445953902752e-04 2.178131167430e+01
2.322500000000e+02 -2.613099120268e-02 3.452984011570e-04 2.179850447712e+01
2.325000000000e+02 -2.621256184605e-02 3.459121011245e-04 2.181602597824e+01
2.327500000000e+02 -2.626570296304e-02 3.464266474019e-04 2.183391466383e+01
2.330000000000e+02 -2.628949292477e-02 3.468334279895e-04 2.185221464893e+01
2.332500000000e+02 -2.628336569867e-02 3.471252160870e-04 2.187097498392e+01
2.335000000000e+02 -2.624712021671e-02 3.472963007371e-04 2.189024882035e+01
2.337500000000e+02 -2.618092508217e-02 3.473425760894e-04 2.191009245477e+01
2.340000000000e+02 -2.608531803213e-02 3.472616716873e-04 2.193056425396e+01
2.342500000000e+02 -2.596120066273e-02 3.470530669692e-04 2.195172348875e+01
2.345000000000e+02 -2.580982776836e-02 3.467179099646e-04 2.197362908458e+01
2.347500000000e+02 -2.563279219092e-02 3.462593528548e-04 2.199633835513e+01
2.350000000000e+02 -2.543200456578e-02 3.456822492124e-04 2.201990570224e+01
2.352500000000e+02 -2.520966921748e-02 3.449930612365e-04 2.204438135297e+01
2.355000000000e+02 -2.496825580710e-02 3.441998741355e-04 2.206981015656e+01
2.357500000000e+02 -2.471046657311e-02 3.433123328242e-04 2.209623047819e+01
2.360000000000e+02 -2.443920144395e-02 3.423412751086e-04 2.212367322248e+01
2.362500000000e+02 -2.415752021301e-02 3.412987607289e-04 2.215216100518e+01
2.365000000000e+02 -2.386860224144e-02 3.401977237729e-04 2.218170752888e+01
2.367500000000e+02 -2.357570397864e-02 3.390518192938e-04 2.221231713160e+01
2.370000000000e+02 -2.328211632445e-02 3.378753208942e-04 2.224398457771e+01
2.372500000000e+02 -2.299112200781e-02 3.366828342428e-04 2.227669503555e+01
2.375000000000e+02 -2.270595323856e-02 3.354891555856e-04 2.231042429414e+01
2.377500000000e+02 -2.242975089072e-02 3.343089109754e-04 2.234513916385e+01
2.380000000000e+02 -2.216552503249e-02 3.331563927896e-04 2.238079807300e+01
2.382500000000e+02 -2.191611824867e-02 3.320454709040e-04 2.241735181755e+01
2.385000000000e+02 -2.168417150487e-02 3.309894061119e-04 2.245474444701e+01
2.387500000000e+02 -2.147209363182e-02 3.300006695157e-04 2.249291424202e+01
2.390000000000e+02 -2.128203420801e-02 3.290907809211e-04 2.253179476351e+01
2.392500000000e+02 -2.111586105312e-02 3.282702348807e-04 2.257131590592e+01
2.395000000000e+02 -2.097514125685e-02 3.275483930317e-04 2.261140497003e+01
2.397500000000e+02 -2.086112693177e-02 3.269333904982e-04 2.265198765461e+01
2.400000000000e+02 -2.077474490204e-02 3.264320598669e-04 2.269298901214e+01
2.402500000000e+02 -2.071659083822e-02 3.260498716557e-04 2.273433426594e+01
2.405000000000e+02 -2.068692739892e-02 3.257908871296e-04 2.277594954769e+01
2.407500000000e+02 -2.068568674993e-02 3.256577203196e-04 2.281776247226e+01
2.410000000000e+02 -2.071247648873e-02 3.256515021364e-04 2.285970259388e+01
2.412500000000e+02 -2.076658951836e-02 3.257719216114e-04 2.290170172057e+01
2.415000000000e+02 -2.084701714824e-02 3.260171564417e-04 2.294369410721e+01
2.417500000000e+02 -2.095246568175e-02 3.263839510031e-04 2.298561651002e+01
2.420000000000e+02 -2.108137547341e-02 3.268676087265e-04 2.302740818524e+01
2.422500000000e+02 -2.123194330970e-02 3.274620773419e-04 2.306901076257e+01
2.425000000000e+02 -2.140214667679e-02 3.281599324588e-04 2.311036811885e+01
2.427500000000e+02 -2.158977060313e-02 3.289524776255e-04 2.315142619545e+01
2.430000000000e+02 -2.179243612451e-02 3.298298993623e-04 2.319213283159e+01
2.432500000000e+02 -2.200763083015e-02 3.307813608520e-04 2.323243763235e+01
2.435000000000e+02 -2.223274024035e-02 3.317951269073e-04 2.327229189109e+01
2.437500000000e+02 -2.246508064218e-02 3.328587139414e-04 2.331164858898e+01
2.440000000000e+02 -2.270193250828e-02 3.339590541058e-04 2.335046247373e+01
2.442500000000e+02 -2.294057397816e-02 3.350826720610e-04 2.338869025331e+01
2.445000000000e+02 -2.317831457926e-02 3.362158833025e-04 2.342629088717e+01
2.447500000000e+02 -2.341252809755e-02 3.373449774416e-04 2.346322597619e+01
2.450000000000e+02 -2.364068466638e-02 3.384564188077e-04 2.349946023149e+01
2.452500000000e+02 -2.386038142742e-02 3.395370433307e-04 2.353496204633e+01
2.455000000000e+02 -2.406937134144e-02 3.405742552958e-04 2.356970409291e+01
2.457500000000e+02 -2.426558974028e-02 3.415562129874e-04 2.360366395127e+01
2.460000000000e+02 -2.444717816802e-02 3.424720030761e-04 2.363682475109e+01
2.462500000000e+02 -2.461250514836e-02 3.433117991343e-04 2.366917575553e+01
2.465000000000e+02 -2.476018338420e-02 3.440669727058e-04 2.370071290731e+01
2.467500000000e+02 -2.488908352072e-02 3.447302721141e-04 2.373143925269e+01
2.470000000000e+02 -2.499834388926e-02 3.452959372368e-04 2.376136526437e+01
2.472500000000e+02 -2.508737652242e-02 3.457596985733e-04 2.379050900287e+01
2.475000000000e+02 -2.515586919945e-02 3.461188437274e-04 2.381889611157e+01
2.477500000000e+02 -2.520378411773e-02 3.463722528780e-04 2.384655965174e+01
2.480000000000e+02 -2.523135241321e-02 3.465203867292e-04 2.387353973971e+01
2.482500000000e+02 -2.523906518517e-02 3.465652921300e-04 2.389988300961e+01
2.485000000000e+02 -2.522766114419e-02 3.465105293794e-04 2.392564191539e+01
2.487500000000e+02 -2.519811112209e-02 3.463610922868e-04 2.395087387089e+01
2.490000000000e+02 -2.515159924090e-02 3.461233359455e-04 2.397564028179e+01
2.492500000000e+02 -2.508950149816e-02 3.458048489053e-04 2.400000546884e+01
2.495000000000e+02 -2.501336222292e-02 3.454142469260e-04 2.402403552889e+01
2.497500000000e+02 -2.492486905732e-02 3.449613110095e-04 2.404779719102e+01
2.500000000000e+02 -2.482582612462e-02 3.444566508056e-04 2.407135667255e+01
2.502500000000e+02 -2.471812619366e-02 3.439114636212e-04 2.409477861353e+01
2.505000000000e+02 -2.460372240839e-02 3.433374114417e-04 2.411812508470e+01
2.507500000000e+02 -2.448459948978e-02 3.427464930219e-04 2.414145474852e+01
2.510000000000e+02 -2.436274589815e-02 3.421508878591e-04 2.416482216751e+01
2.512500000000e+02 -2.424012619053e-02 3.415627738381e-04 2.418827729635e+01
2.515000000000e+02 -2.411865463537e-02 3.409939622868e-04 2.421186518165e+01
2.517500000000e+02 -2.400017014413e-02 3.404559443198e-04 2.423562586172e+01
2.520000000000e+02 -2.388641339490e-02 3.399597027866e-04 2.425959447047e+01
2.522500000000e+02 -2.377900567318e-02 3.395155359295e-04 2.428380155410e+01
2.525000000000e+02 -2.367943027579e-02 3.391329347196e-04 2.430827355439e+01
2.527500000000e+02 -2.358901643004e-02 3.388204573854e-04 2.433303346345e+01
2.530000000000e+02 -2.350892608966e-02 3.385856212612e-04 2.435810160127e+01
2.532500000000e+02 -2.344014365790e-02 3.384348920423e-04 2.438349649551e+01
2.535000000000e+02 -2.338346889067e-02 3.383735911791e-04 2.440923581285e+01
2.537500000000e+02 -2.333951294368e-02 3.384058353902e-04 2.443533732121e+01
2.540000000000e+02 -2.330869748657e-02 3.385345380497e-04 2.446181981873e+01
2.542500000000e+02 -2.329125693184e-02 3.387614167421e-04 2.448870401775e+01
2.545000000000e+02 -2.328724353950e-02 3.390870158108e-04 2.451601333311e+01
2.547500000000e+02 -2.329653525820e-02 3.395107034871e-04 2.454377454975e+01
2.550000000000e+02 -2.331884594597e-02 3.400307787117e-04 2.457201834658e+01
2.552500000000e+02 -2.335373775459e-02 3.406446301091e-04 2.460077965492e+01
2.555000000000e+02 -2.340063554025e-02 3.413486707094e-04 2.463009784764e+01
2.557500000000e+02 -2.345884263200e-02 3.421384458511e-04 2.466001674016e+01
2.560000000000e+02 -2.352755802683e-02 3.430087444783e-04 2.469058442096e+01
2.562500000000e+02 -2.360589419912e-02 3.439536888205e-04 2.472185290449e+01
2.565000000000e+02 -2.369289564640e-02 3.449668984193e-04 2.475387762962e+01
2.567500000000e+02 -2.378755705293e-02 3.460415468492e-04 2.478671681044e+01
2.570000000000e+02 -2.388884160643e-02 3.471704764544e-04 2.482043066828e+01
2.572500000000e+02 -2.399569894093e-02 3.483462930171e-04 2.485508055562e+01
2.575000000000e+02 -2.410708202899e-02 3.495614901621e-04 2.489072800463e+01
2.577500000000e+02 -2.422196335671e-02 3.508085519780e-04 2.492743371618e+01
2.580000000000e+02 -2.433934894253e-02 3.520800453088e-04 2.496525651104e+01
2.582500000000e+02 -2.445829165844e-02 3.533687081764e-04 2.500425226825e+01
2.585000000000e+02 -2.457790226239e-02 3.546675616157e-04 2.504447286594e+01
2.587500000000e+02 -2.469735841293e-02 3.559699724578e-04 2.508596514303e+01
2.590000000000e+02 -2.481591206079e-02 3.572695581999e-04 2.512876989505e+01
2.592500000000e+02 -2.493289421561e-02 3.585604114796e-04 2.517292092121e+01
2.595000000000e+02 -2.504771844506e-02 3.598371023761e-04 2.521844412504e+01
2.597500000000e+02 -2.515988170536e-02 3.610947018235e-04 2.526535667915e+01
2.600000000000e+02 -2.526896306562e-02 3.623287794174e-04 2.531366626416e+01
2.602500000000e+02 -2.537462047160e-02 3.635353913550e-04 2.536337038882e+01
2.605000000000e+02 -2.547658641980e-02 3.647110559961e-04 2.541445577901e+01
2.607500000000e+02 -2.557466194282e-02 3.658526848753e-04 2.546689787361e+01
2.610000000000e+02 -2.566870835678e-02 3.669577797430e-04 2.552066039889e+01
2.612500000000e+02 -2.575863809227e-02 3.680242797910e-04 2.557569505828e+01
2.615000000000e+02 -2.584440566370e-02 3.690503222338e-04 2.563194131434e+01
2.617500000000e+02 -2.592599794359e-02 3.700343564240e-04 2.568932630048e+01
2.620000000000e+02 -2.600342341042e-02 3.709751421344e-04 2.574776483950e+01
2.622500000000e+02 -2.607670217177e-02 3.718716940621e-04 2.580715959603e+01
2.625000000000e+02 -2.614585644082e-02 3.727232293419e-04 2.586740136944e+01
2.627500000000e+02 -2.621090181962e-02 3.735291445033e-04 2.592836950199e+01
2.630000000000e+02 -2.627184026807e-02 3.742889759604e-04 2.598993245083e+01
2.632500000000e+02 -2.632865440071e-02 3.750023747035e-04 2.605194849146e+01
2.635000000000e+02 -2.638130376433e-02 3.756691327916e-04 2.611426656269e+01
2.637500000000e+02 -2.642972258471e-02 3.762891735391e-04 2.617672724659e+01
2.640000000000e+02 -2.647382035298e-02 3.768625583792e-04 2.623916388692e+01
2.642500000000e+02 -2.651348391626e-02 3.773895038973e-04 2.630140382861e+01
2.645000000000e+02 -2.654858116460e-02 3.778704020490e-04 2.636326976248e+01
2.647500000000e+02 -2.657896666588e-02 3.783058481304e-04 2.642458117797e+01
2.650000000000e+02 -2.660448831836e-02 3.786966655799e-04 2.648515590082e+01
2.652500000000e+02 -2.662499520313e-02 3.790439364088e-04 2.654481168919e+01
2.655000000000e+02 -2.664034585943e-02 3.793490254985e-04 2.660336788838e+01
2.657500000000e+02 -2.665041743139e-02 3.796136045787e-04 2.666064710113e+01
2.660000000000e+02 -2.665511489897e-02 3.798396691662e-04 2.671647688056e+01
2.662500000000e+02 -2.665438024357e-02 3.800295211061e-04 2.677069138419e+01
2.665000000000e+02 -2.664820153445e-02 3.801857347787e-04 2.682313300685e+01
2.667500000000e+02 -2.663662082662e-02 3.803114134789e-04 2.687365392920e+01
2.670000000000e+02 -2.661974161325e-02 3.804099217642e-04 2.692211758396e+01
2.672500000000e+02 -2.659773596945e-02 3.804849059332e-04 2.696839999059e+01
2.675000000000e+02 -2.657084990328e-02 3.805403242485e-04 2.701239095146e+01
2.677500000000e+02 -2.653940787874e-02 3.805802904545e-04 2.705399506836e+01
2.680000000000e+02 -2.650381590499e-02 3.806090318559e-04 2.709313257075e+01
2.682500000000e+02 -2.646456191410e-02 3.806309542047e-04 2.712973992073e+01
2.685000000000e+02 -2.642221471248e-02 3.806505300021e-04 2.716377019428e+01
2.687500000000e+02 -2.637742111378e-02 3.806722124490e-04 2.719519321443e+01
2.690000000000e+02 -2.633090126006e-02 3.807003575581e-04 2.722399544859e+01
2.692500000000e+02 -2.628344212254e-02 3.807391415097e-04 2.725017965285e+01
2.695000000000e+02 -2.623588918205e-02 3.807924641330e-04 2.727376429330e+01
2.697500000000e+02 -2.618913626016e-02 3.808639282778e-04 2.729478274345e+01
2.700000000000e+02 -2.614411372056e-02 3.809567183676e-04 2.731328228637e+01
2.702500000000e+02 -2.610177520445e-02 3.810735258896e-04 2.732932294914e+01
2.705000000000e+02 -2.606308339370e-02 3.812164970100e-04 2.734297619789e+01
2.707500000000e+02 -2.602899443026e-02 3.813871856581e-04 2.735432352967e+01
2.710000000000e+02 -2.600044227133e-02 3.815865190027e-04 2.736345499392e+01
2.712500000000e+02 -2.597832239688e-02 3.818147654576e-04 2.737046768342e+01
2.715000000000e+02 -2.596347551339e-02 3.820715269177e-04 2.737546422781e+01
2.717500000000e+02 -2.595667205193e-02 3.823557448293e-04 2.737855131525e+01
2.720000000000e+02 -2.595859699740e-02 3.826657565246e-04 2.737983827998e+01
2.722500000000e+02 -2.596983660960e-02 3.829993066223e-04 2.737943576660e+01
2.725000000000e+02 -2.599086615200e-02 3.833535848691e-04 2.737745450587e+01
2.727500000000e+02 -2.602203974591e-02 3.837253096639e-04 2.737400419269e+01
2.730000000000e+02 -2.606358182782e-02 3.841108029227e-04 2.736919250034e+01
2.732500000000e+02 -2.611558092799e-02 3.845060859251e-04 2.736312420646e+01
2.735000000000e+02 -2.617798520930e-02 3.849069311133e-04 2.735590045221e+01
2.737500000000e+02 -2.625059997839e-02 3.853089736303e-04 2.734761811877e+01
2.740000000000e+02 -2.633308790277e-02 3.857077965015e-04 2.733836930445e+01
2.742500000000e+02 -2.642496953825e-02 3.860990282220e-04 2.732824091242e+01
2.745000000000e+02 -2.652562639279e-02 3.864784052583e-04 2.731731431282e+01
2.747500000000e+02 -2.663430555633e-02 3.868418422970e-04 2.730566508506e+01
2.750000000000e+02 -2.675012526142e-02 3.871854763894e-04 2.729336281776e+01
2.752500000000e+02 -2.687208234720e-02 3.875057068160e-04 2.728047095353e+01
2.755000000000e+02 -2.699905994316e-02 3.877992462807e-04 2.726704667866e+01
2.757500000000e+02 -2.712983593356e-02 3.880631296008e-04 2.725314084212e+01
2.760000000000e+02 -2.726309250492e-02 3.882947179412e-04 2.723879789565e+01
2.762500000000e+02 -2.739742633390e-02 3.884916895529e-04 2.722405586401e+01
2.765000000000e+02 -2.753135968168e-02 3.886520215830e-04 2.720894633822e+01
2.767500000000e+02 -2.766335236488e-02 3.887739294569e-04 2.719349448423e+01
2.770000000000e+02 -2.779181450092e-02 3.888559200734e-04 2.717771908753e+01
2.772500000000e+02 -2.791512035725e-02 3.888967274208e-04 2.716163262887e+01
2.775000000000e+02 -2.803162281842e-02 3.888952163161e-04 2.714524138810e+01
2.777500000000e+02 -2.813966925833e-02 3.888503727222e-04 2.712854559378e+01
2.780000000000e+02 -2.823761868606e-02 3.887612835712e-04 2.711153961487e+01
2.782500000000e+02 -2.832386028645e-02 3.886271082986e-04 2.709421220146e+01
2.785000000000e+02 -2.839683291433e-02 3.884470523175e-04 2.707654676992e+01
2.787500000000e+02 -2.845504588484e-02 3.882203580876e-04 2.705852173817e+01
2.790000000000e+02 -2.849710023028e-02 3.879462984832e-04 2.704011091430e+01
2.792500000000e+02 -2.852170990153e-02 3.876241844154e-04 2.702128392008e+01
2.795000000000e+02 -2.852772390366e-02 3.872534063239e-04 2.700200665916e+01
2.797500000000e+02 -2.851414740023e-02 3.868334212997e-04 2.698224181711e+01
2.800000000000e+02 -2.848016253389e-02 3.863637957646e-04 2.696194939522e+01
2.802500000000e+02 -2.842514697985e-02 3.858442067256e-04 2.694108724566e+01
2.805000000000e+02 -2.834869175506e-02 3.852744914004e-04 2.691961163962e+01
2.807500000000e+02 -2.825061704785e-02 3.846546742095e-04 2.689747781992e+01
2.810000000000e+02 -2.813098479196e-02 3.839850051967e-04 2.687464056144e+01
2.812500000000e+02 -2.799010810273e-02 3.832659666906e-04 2.685105470984e+01
2.815000000000e+02 -2.782855707979e-02 3.824982905172e-04 2.682667569895e+01
2.817500000000e+02 -2.764716065615e-02 3.816829715334e-04 2.680146005357e+01
2.820000000000e+02 -2.744700393333e-02 3.808212719495e-04 2.677536584524e+01
2.822500000000e+02 -2.722942143543e-02 3.799147244121e-04 2.674835312601e+01
2.825000000000e+02 -2.699598551731e-02 3.789651278481e-04 2.672038432080e+01
2.827500000000e+02 -2.674849095492e-02 3.779745419358e-04 2.669142457894e+01
2.830000000000e+02 -2.648893525301e-02 3.769452781107e-04 2.666144209780e+01
2.832500000000e+02 -2.621949533150e-02 3.758798901771e-04 2.663040839328e+01
2.835000000000e+02 -2.594250103907e-02 3.747811646161e-04 2.659829855443e+01
2.837500000000e+02 -2.566040604112e-02 3.736521126617e-04 2.656509144955e+01
2.840000000000e+02 -2.537575665170e-02 3.724959331995e-04 2.653076992196e+01
2.842500000000e+02 -2.509115925714e-02 3.713160406851e-04 2.649532094680e+01
2.845000000000e+02 -2.480924748231e-02 3.701161673159e-04 2.645873578510e+01
2.847500000000e+02 -2.453264877038e-02 3.689001577721e-04 2.642101010700e+01
2.850000000000e+02 -2.426395145650e-02 3.676721350150e-04 2.638214411541e+01
2.852500000000e+02 -2.400567270876e-02 3.664363086643e-04 2.634214264685e+01
2.855000000000e+02 -2.376022772997e-02 3.651970327369e-04 2.630101527181e+01
2.857500000000e+02 -2.352990159932e-02 3.639588911325e-04 2.625877637286e+01
2.860000000000e+02 -2.331682300794e-02 3.627266896255e-04 2.621544521536e+01
2.862500000000e+02 -2.312294065054e-02 3.615054176947e-04 2.617104600065e+01
2.865000000000e+02 -2.295000197261e-02 3.603001641718e-04 2.612560789173e+01
2.867500000000e+02 -2.279953530902e-02 3.591161683790e-04 2.607916502064e+01
2.870000000000e+02 -2.267283360066e-02 3.579587339620e-04 2.603175645401e+01
2.872500000000e+02 -2.257094178801e-02 3.568332060578e-04 2.598342612700e+01
2.875000000000e+02 -2.249464689089e-02 3.557449326283e-04 2.593422273472e+01
2.877500000000e+02 -2.244447113067e-02 3.546992263985e-04 2.588419956190e+01
2.880000000000e+02 -2.242066791924e-02 3.537013436832e-04 2.583341427659e+01
2.882500000000e+02 -2.242322040875e-02 3.527563914208e-04 2.578192864537e+01
2.885000000000e+02 -2.245184256953e-02 3.518691178581e-04 2.572980820429e+01
2.887500000000e+02 -2.250598338746e-02 3.510440488225e-04 2.567712186434e+01
2.890000000000e+02 -2.258483376749e-02 3.502853888021e-04 2.562394144725e+01
2.892500000000e+02 -2.268733545840e-02 3.495969233082e-04 2.557034117164e+01
2.895000000000e+02 -2.281219229722e-02 3.489819424522e-04 2.551639709153e+01
2.897500000000e+02 -2.295788348744e-02 3.484431658033e-04 2.546218647282e+01
2.900000000000e+02 -2.312267876626e-02 3.479826678227e-04 2.540778714178e+01
2.902500000000e+02 -2.330465548617e-02 3.476018062726e-04 2.535327681276e+01
2.905000000000e+02 -2.350171706879e-02 3.473011511903e-04 2.529873238139e+01
2.907500000000e+02 -2.371161304661e-02 3.470804161792e-04 2.524422922558e+01
2.910000000000e+02 -2.393195972550e-02 3.469383990944e-04 2.518984051543e+01
2.912500000000e+02 -2.416026194861e-02 3.468729326321e-04 2.513563654399e+01
2.915000000000e+02 -2.439393567406e-02 3.468808348225e-04 2.508168407984e+01
2.917500000000e+02 -2.463033148510e-02 3.469578801978e-04 2.502804578612e+01
2.920000000000e+02 -2.486675893867e-02 3.470988178166e-04 2.497477967725e+01
2.922500000000e+02 -2.510051114937e-02 3.472973657154e-04 2.492193865741e+01
2.925000000000e+02 -2.532888959138e-02 3.475461970448e-04 2.486957011631e+01
2.927500000000e+02 -2.554922904151e-02 3.478370016335e-04 2.481771562224e+01
2.930000000000e+02 -2.575892253954e-02 3.481605541622e-04 2.476641068597e+01
2.932500000000e+02 -2.595544673693e-02 3.485067958810e-04 2.471568462423e+01
2.935000000000e+02 -2.613638687858e-02 3.488649491389e-04 2.466556050503e+01
2.937500000000e+02 -2.629946145048e-02 3.492236389751e-04 2.461605518163e+01
2.940000000000e+02 -2.644254625519e-02 3.495710425166e-04 2.456717942089e+01
2.942500000000e+02 -2.656369794165e-02 3.498950510317e-04 2.451893809864e+01
2.945000000000e+02 -2.666117637385e-02 3.501834525974e-04 2.447133048991e+01
2.947500000000e+02 -2.673346588194e-02 3.504241224182e-04 2.442435061456e+01
2.950000000000e+02 -2.677929531062e-02 3.506052277882e-04 2.437798765755e+01
2.952500000000e+02 -2.679765620210e-02 3.507154337877e-04 2.433222643424e+01
2.955000000000e+02 -2.678781874969e-02 3.507441133183e-04 2.428704791464e+01
2.957500000000e+02 -2.674934576817e-02 3.506815524615e-04 2.424242977458e+01
2.960000000000e+02 -2.668210361749e-02 3.505191491797e-04 2.419834697551e+01
2.962500000000e+02 -2.658626983230e-02 3.502495975296e-04 2.415477236838e+01
2.965000000000e+02 -2.646233785862e-02 3.498670565316e-04 2.411167729367e+01
2.967500000000e+02 -2.631111749952e-02 3.493672788816e-04 2.406903218397e+01
2.970000000000e+02 -2.613373190210e-02 3.487477508796e-04 2.402680715047e+01
2.972500000000e+02 -2.593160992308e-02 3.480078401775e-04 2.398497254768e+01
2.975000000000e+02 -2.570647481086e-02 3.471487773628e-04 2.394349950204e+01
2.977500000000e+02 -2.546032783195e-02 3.461737304300e-04 2.390236040902e+01
2.980000000000e+02 -2.519542878368e-02 3.450877868305e-04 2.386152937993e+01
2.982500000000e+02 -2.491427166368e-02 3.438979254942e-04 2.382098264064e+01
2.985000000000e+02 -2.461955707342e-02 3.426128569334e-04 2.378069888286e+01
2.987500000000e+02 -2.431416064916e-02 3.412430028954e-04 2.374065955704e+01
2.990000000000e+02 -2.400109931393e-02 3.398002633429e-04 2.370084911871e+01
2.992500000000e+02 -2.368349450130e-02 3.382979948138e-04 2.366125521831e+01
2.995000000000e+02 -2.336453370784e-02 3.367508669021e-04 2.362186885079e+01
2.997500000000e+02 -2.304743090593e-02 3.351744410320e-04 2.358268445562e+01
3.000000000000e+02 -2.273538673259e-02 3.335850054933e-04 2.354369998128e+01
3.002500000000e+02 -2.243154847776e-02 3.319993643874e-04 2.350491691076e+01
3.005000000000e+02 -2.213897111707e-02 3.304346632237e-04 2.346634026477e+01
3.007500000000e+02 -2.186057977412e-02 3.289078520060e-04 2.342797856964e+01
3.010000000000e+02 -2.159913435049e-02 3.274356652030e-04 2.338984381117e+01
3.012500000000e+02 -2.135719647258e-02 3.260343950195e-04 2.335195136255e+01
3.015000000000e+02 -2.113710001205e-02 3.247195967737e-04 2.331431989678e+01
3.017500000000e+02 -2.094092493609e-02 3.235058823924e-04 2.327697127511e+01
3.020000000000e+02 -2.077047582896e-02 3.224067277960e-04 2.323993042650e+01
3.022500000000e+02 -2.062726387422e-02 3.214342807452e-04 2.320322519637e+01
3.025000000000e+02 -2.051249375357e-02 3.205992253339e-04 2.316688617417e+01
3.027500000000e+02 -2.042705555615e-02 3.199106493003e-04 2.313094650204e+01
3.030000000000e+02 -2.037152010171e-02 3.193759540500e-04 2.309544164145e+01
3.032500000000e+02 -2.034613926684e-02 3.190007502466e-04 2.306040912061e+01
3.035000000000e+02 -2.035085015498e-02 3.187888056224e-04 2.302588823908e+01
3.037500000000e+02 -2.038528268489e-02 3.187420468311e-04 2.299191973982e+01
3.040000000000e+02 -2.044877112442e-02 3.188605736706e-04 2.295854544768e+01
3.042500000000e+02 -2.054036827106e-02 3.191426705642e-04 2.292580786937e+01
3.045000000000e+02 -2.065886209982e-02 3.195848489025e-04 2.289374976954e+01
3.047500000000e+02 -2.080279469231e-02 3.201819342390e-04 2.286241371808e+01
3.050000000000e+02 -2.097048262143e-02 3.209271477370e-04 2.283184161046e+01
3.052500000000e+02 -2.116003898707e-02 3.218122186503e-04 2.280207418848e+01
3.055000000000e+02 -2.136939589907e-02 3.228274945039e-04 2.277315055140e+01
3.057500000000e+02 -2.159632793031e-02 3.239620693074e-04 2.274510766636e+01
3.060000000000e+02 -2.183847569210e-02 3.252039209042e-04 2.271797991029e+01
3.062500000000e+02 -2.209336994879e-02 3.265400622204e-04 2.269179862106e+01
3.065000000000e+02 -2.235845531599e-02 3.279566965578e-04 2.266659169643e+01
3.067500000000e+02 -2.263111437550e-02 3.294393768599e-04 2.264238323232e+01
3.070000000000e+02 -2.290869145659e-02 3.309731682091e-04 2.261919321386e+01
3.072500000000e+02 -2.318851626459e-02 3.325428092371e-04 2.259703726928e+01
3.075000000000e+02 -2.346792762625e-02 3.341328756962e-04 2.257592647639e+01
3.077500000000e+02 -2.374429684672e-02 3.357279149783e-04 2.255586725445e+01
3.080000000000e+02 -2.401505109088e-02 3.373126228229e-04 2.253686130601e+01
3.082500000000e+02 -2.427769626689e-02 3.388721010037e-04 2.251890563919e+01
3.085000000000e+02 -2.452983975153e-02 3.403918941780e-04 2.250199264161e+01
3.087500000000e+02 -2.476921231491e-02 3.418581238290e-04 2.248611023437e+01
3.090000000000e+02 -2.499368959164e-02 3.432576152771e-04 2.247124206340e+01
3.092500000000e+02 -2.520131221977e-02 3.445781997057e-04 2.245736775266e+01
3.095000000000e+02 -2.539030465832e-02 3.458086871231e-04 2.244446318634e+01
3.097500000000e+02 -2.555909243961e-02 3.469389711043e-04 2.243250084462e+01
3.100000000000e+02 -2.570631752216e-02 3.479601731639e-04 2.242145014795e+01
3.102500000000e+02 -2.583085100597e-02 3.488646918616e-04 2.241127782563e+01
3.105000000000e+02 -2.593180380306e-02 3.496461240040e-04 2.240194829886e+01
3.107500000000e+02 -2.600853406608e-02 3.502996594016e-04 2.239342406000e+01
3.110000000000e+02 -2.606065175198e-02 3.508219387171e-04 2.238566605591e+01
3.112500000000e+02 -2.608801948709e-02 3.512110058502e-04 2.237863405089e+01
3.115000000000e+02 -2.609074993289e-02 3.514663424473e-04 2.237228697832e+01
3.117500000000e+02 -2.606920082927e-02 3.515888582332e-04 2.236658327619e+01
3.120000000000e+02 -2.602396637829e-02 3.515808448970e-04 2.236148117518e+01
3.122500000000e+02 -2.595586628635e-02 3.514459371041e-04 2.235693898553e+01
3.125000000000e+02 -2.586593182376e-02 3.511890609551e-04 2.235291532082e+01
3.127500000000e+02 -2.575539037292e-02 3.508163050718e-04 2.234936930403e+01
3.130000000000e+02 -2.562564746980e-02 3.503349011552e-04 2.234626073025e+01
3.132500000000e+02 -2.547826836180e-02 3.497531027068e-04 2.234355019428e+01
3.135000000000e+02 -2.531495811638e-02 3.490800291823e-04 2.234119917749e+01
3.137500000000e+02 -2.513754181783e-02 3.483255801721e-04 2.233917011573e+01
3.140000000000e+02 -2.494794415911e-02 3.475003030049e-04 2.233742641348e+01
3.142500000000e+02 -2.474817004041e-02 3.466152547080e-04 2.233593246268e+01
3.145000000000e+02 -2.454028499601e-02 3.456819056619e-04 2.233465361060e+01
3.147500000000e+02 -2.432639710223e-02 3.447120275594e-04 2.233355614412e+01
3.150000000000e+02 -2.410863902960e-02 3.437175033683e-04 2.233260723232e+01
3.152500000000e+02 -2.388915193003e-02 3.427102567284e-04 2.233177489634e+01
3.155000000000e+02 -2.367006949166e-02 3.417021506371e-04 2.233102795350e+01
3.157500000000e+02 -2.345350365183e-02 3.407048629012e-04 2.233033599294e+01
3.160000000000e+02 -2.324153060078e-02 3.397297538536e-04 2.232966933822e+01
3.162500000000e+02 -2.303617805765e-02 3.387877541391e-04 2.232899903561e+01
3.165000000000e+02 -2.283941267695e-02 3.378892533965e-04 2.232829685613e+01
3.167500000000e+02 -2.265312804848e-02 3.370439859991e-04 2.232753530891e+01
3.170000000000e+02 -2.247913259796e-02 3.362610400250e-04 2.232668767103e+01
3.172500000000e+02 -2.231913810327e-02 3.355487545122e-04 2.232572803788e+01
3.175000000000e+02 -2.217474801345e-02 3.349145623538e-04 2.232463137540e+01
3.177500000000e+02 -2.204744546206e-02 3.343650420811e-04 2.232337359741e+01
3.180000000000e+02 -2.193858131041e-02 3.339057458095e-04 2.232193165002e+01
3.182500000000e+02 -2.184936157595e-02 3.335411721698e-04 2.232028359334e+01
3.185000000000e+02 -2.178083481822e-02 3.332747716956e-04 2.231840871196e+01
3.187500000000e+02 -2.173387945961e-02 3.331089014137e-04 2.231628761259e+01
3.190000000000e+02 -2.170919113681e-02 3.330448003767e-04 2.231390232849e+01
3.192500000000e+02 -2.170727001603e-02 3.330826155863e-04 2.231123644510e+01
3.195000000000e+02 -2.172840891139e-02 3.332213836347e-04 2.230827520620e+01
3.197500000000e+02 -2.177268232742e-02 3.334588881022e-04 2.230500564006e+01
3.200000000000e+02 -2.183993647761e-02 3.337917212791e-04 2.230141669632e+01
3.202500000000e+02 -2.192978125270e-02 3.342154401081e-04 2.229749937671e+01
3.205000000000e+02 -2.204158409750e-02 3.347245686650e-04 2.229324688687e+01
3.207500000000e+02 -2.217446612166e-02 3.353126186317e-04 2.228865480550e+01
3.210000000000e+02 -2.232730143145e-02 3.359721415467e-04 2.228372124868e+01
3.212500000000e+02 -2.249871909836e-02 3.366947984656e-04 2.227844706539e+01
3.215000000000e+02 -2.268710875872e-02 3.374714366588e-04 2.227283603109e+01
3.217500000000e+02 -2.289062928489e-02 3.382921826405e-04 2.226689505603e+01
3.220000000000e+02 -2.310722152374e-02 3.391465680945e-04 2.226063440703e+01
3.222500000000e+02 -2.333462479181e-02 3.400236131667e-04 2.225406791951e+01
3.225000000000e+02 -2.357039690055e-02 3.409119669659e-04 2.224721321745e+01
3.227500000000e+02 -2.381193766387e-02 3.417999608319e-04 2.224009192376e+01
3.230000000000e+02 -2.405651562923e-02 3.426758048137e-04 2.223272986562e+01
3.232500000000e+02 -2.430129822515e-02 3.435277147361e-04 2.222515725181e+01
3.235000000000e+02 -2.454338444939e-02 3.443440371064e-04 2.221740883442e+01
3.237500000000e+02 -2.477983998899e-02 3.451133409900e-04 2.220952403474e+01
3.240000000000e+02 -2.500773375334e-02 3.458247152439e-04 2.220154704623e+01
3.242500000000e+02 -2.522417545380e-02 3.464678627263e-04 2.219352688754e+01
3.245000000000e+02 -2.542635359310e-02 3.470330346457e-04 2.218551741191e+01
3.247500000000e+02 -2.561157352698e-02 3.475112676682e-04 2.217757727604e+01
3.250000000000e+02 -2.577729426316e-02 3.478945609067e-04 2.216976985047e+01
3.252500000000e+02 -2.592116374297e-02 3.481759630417e-04 2.216216307772e+01
3.255000000000e+02 -2.604105197659e-02 3.483496462735e-04 2.215482926414e+01
3.257500000000e+02 -2.613508178496e-02 3.484109639675e-04 2.214784482723e+01
3.260000000000e+02 -2.620165614716e-02 3.483565791393e-04 2.214128996109e+01
3.262500000000e+02 -2.623948231505e-02 3.481845197551e-04 2.213524825637e+01
3.265000000000e+02 -2.624759175460e-02 3.478941417188e-04 2.212980624419e+01
3.267500000000e+02 -2.622535617263e-02 3.474862132708e-04 2.212505288673e+01
3.270000000000e+02 -2.617249994200e-02 3.469629409410e-04 2.212107901261e+01
3.272500000000e+02 -2.608910753867e-02 3.463279234448e-04 2.211797668607e+01
3.275000000000e+02 -2.597562710205e-02 3.455861319563e-04 2.211583855063e+01
3.277500000000e+02 -2.583286877681e-02 3.447437273419e-04 2.211475711039e+01
3.280000000000e+02 -2.566199925313e-02 3.438081599738e-04 2.211482399793e+01
3.282500000000e+02 -2.546453199217e-02 3.427879835525e-04 2.211612921427e+01
3.285000000000e+02 -2.524231304698e-02 3.416929683584e-04 2.211876036179e+01
3.287500000000e+02 -2.499750259100e-02 3.405339898509e-04 2.212280188386e+01
3.290000000000e+02 -2.473255280547e-02 3.393226918955e-04 2.212833431384e+01
3.292500000000e+02 -2.445018308317e-02 3.380714188635e-04 2.213543356682e+01
3.295000000000e+02 -2.415335080935e-02 3.367932482633e-04 2.214417025857e+01
3.297500000000e+02 -2.384521976156e-02 3.355015470810e-04 2.215460909915e+01
3.300000000000e+02 -2.352912518493e-02 3.342099411676e-04 2.216680833122e+01
3.302500000000e+02 -2.320853628210e-02 3.329323041814e-04 2.218081926601e+01
3.305000000000e+02 -2.288701650546e-02 3.316825300465e-04 2.219668588851e+01
3.307500000000e+02 -2.256818295586e-02 3.304743437450e-04 2.221444455930e+01
3.310000000000e+02 -2.225566398312e-02 3.293211546925e-04 2.223412381397e+01
3.312500000000e+02 -2.195305590952e-02 3.282359375485e-04 2.225574424760e+01
3.315000000000e+02 -2.166387968773e-02 3.272310406071e-04 2.227931850106e+01
3.317500000000e+02 -2.139153754931e-02 3.263179677996e-04 2.230485133563e+01
3.320000000000e+02 -2.113927107216e-02 3.255073705681e-04 2.233233979277e+01
3.322500000000e+02 -2.091012034556e-02 3.248089159504e-04 2.236177342937e+01
3.325000000000e+02 -2.070688553464e-02 3.242311618167e-04 2.239313462677e+01
3.327500000000e+02 -2.053209081470e-02 3.237814630871e-04 2.242639895526e+01
3.330000000000e+02 -2.038795201151e-02 3.234658976981e-04 2.246153558844e+01
3.332500000000e+02 -2.027634764527e-02 3.232892079795e-04 2.249850775589e+01
3.335000000000e+02 -2.019879439744e-02 3.232547581813e-04 2.253727322186e+01
3.337500000000e+02 -2.015642725355e-02 3.233645094888e-04 2.257778477553e+01
3.340000000000e+02 -2.014998429263e-02 3.236190087953e-04 2.261999073377e+01
3.342500000000e+02 -2.017979699923e-02 3.240174077124e-04 2.266383543743e+01
3.345000000000e+02 -2.024578575460e-02 3.245574830210e-04 2.270925974237e+01
3.347500000000e+02 -2.034746094160e-02 3.252356134711e-04 2.275620149184e+01
3.350000000000e+02 -2.048392886521e-02 3.260468832817e-04 2.280459597792e+01
3.352500000000e+02 -2.065390345697e-02 3.269851947042e-04 2.285437638015e+01
3.355000000000e+02 -2.085572302164e-02 3.280432853053e-04 2.290547419060e+01
3.357500000000e+02 -2.108737189081e-02 3.292128025165e-04 2.295781961408e+01
3.360000000000e+02 -2.134650408024e-02 3.304843819377e-04 2.301134196134e+01
3.362500000000e+02 -2.163046463821e-02 3.318477650326e-04 2.306597002745e+01
3.365000000000e+02 -2.193632097918e-02 3.332920020677e-04 2.312163245278e+01
3.367500000000e+02 -2.226090288484e-02 3.348054348639e-04 2.317825808019e+01
3.370000000000e+02 -2.260084567590e-02 3.363758728137e-04 2.323577629985e+01
3.372500000000e+02 -2.295263458884e-02 3.379906290057e-04 2.329411737958e+01
3.375000000000e+02 -2.331265096996e-02 3.396366925106e-04 2.335321278588e+01
3.377500000000e+02 -2.367721830820e-02 3.413008871926e-04 2.341299548923e+01
3.380000000000e+02 -2.404264765554e-02 3.429699750917e-04 2.347340024377e+01
3.382500000000e+02 -2.440528230869e-02 3.446307747563e-04 2.353436384314e+01
3.385000000000e+02 -2.476154110840e-02 3.462702849350e-04 2.359582534675e+01
3.387500000000e+02 -2.510795931434e-02 3.478758061341e-04 2.365772625601e+01
3.390000000000e+02 -2.544122742358e-02 3.494350402638e-04 2.372001064831e+01
3.392500000000e+02 -2.575822655779e-02 3.509362276909e-04 2.378262525069e+01
3.395000000000e+02 -2.605606125085e-02 3.523683262892e-04 2.384551945641e+01
3.397500000000e+02 -2.633208828999e-02 3.537210263353e-04 2.390864526645e+01
3.400000000000e+02 -2.658394209921e-02 3.549848734097e-04 2.397195716811e+01
3.402500000000e+02 -2.680955529776e-02 3.561513650286e-04 2.403541193417e+01
3.405000000000e+02 -2.700717587020e-02 3.572130840100e-04 2.409896836908e+01
3.407500000000e+02 -2.717537982809e-02 3.581637785109e-04 2.416258696742e+01
3.410000000000e+02 -2.731308016936e-02 3.589983523750e-04 2.422622953842e+01
3.412500000000e+02 -2.741953137599e-02 3.597129619664e-04 2.428985877222e+01
3.415000000000e+02 -2.749432972609e-02 3.603050814961e-04 2.435343776375e+01
3.417500000000e+02 -2.753740980122e-02 3.607735841167e-04 2.441692953412e+01
3.420000000000e+02 -2.754903704500e-02 3.611186835317e-04 2.448029652631e+01
3.422500000000e+02 -2.752979710588e-02 3.613420032590e-04 2.454350012550e+01
3.425000000000e+02 -2.748058085807e-02 3.614464806642e-04 2.460650018955e+01
3.427500000000e+02 -2.740256705877e-02 3.614364738687e-04 2.466925464263e+01
3.430000000000e+02 -2.729720256274e-02 3.613176630750e-04 2.473171909951e+01
3.432500000000e+02 -2.716617966943e-02 3.610968871813e-04 2.479384658360e+01
3.435000000000e+02 -2.701141083928e-02 3.607821220370e-04 2.485558730802e+01
3.437500000000e+02 -2.683500215136e-02 3.603823947587e-04 2.491688856357e+01
3.440000000000e+02 -2.663922487114e-02 3.599075770173e-04 2.497769468998e+01
3.442500000000e+02 -2.642648689973e-02 3.593683550079e-04 2.503794716488e+01
3.445000000000e+02 -2.619930248243e-02 3.587760750434e-04 2.509758478462e+01
3.447500000000e+02 -2.596026211220e-02 3.581426229295e-04 2.515654395995e+01
3.450000000000e+02 -2.571200323182e-02 3.574802550198e-04 2.521475910021e+01
3.452500000000e+02 -2.545718103685e-02 3.568012610036e-04 2.527216310454e+01
3.455000000000e+02 -2.519843985822e-02 3.561179499288e-04 2.532868793029e+01
3.457500000000e+02 -2.493838621282e-02 3.554425754247e-04 2.538426522936e+01
3.460000000000e+02 -2.467956256813e-02 3.547870994514e-04 2.543882706352e+01
3.462500000000e+02 -2.442442408570e-02 3.541630549043e-04 2.549230665133e+01
3.465000000000e+02 -2.417531703684e-02 3.535813561983e-04 2.554463914558e+01
3.467500000000e+02 -2.393445955047e-02 3.530521672236e-04 2.559576243812e+01
3.470000000000e+02 -2.370392464504e-02 3.525848469440e-04 2.564561793552e+01
3.472500000000e+02 -2.348562485868e-02 3.521878254755e-04 2.569415133768e+01
3.475000000000e+02 -2.328129966841e-02 3.518685180123e-04 2.574131335452e+01
3.477500000000e+02 -2.309250543800e-02 3.516332547143e-04 2.578706037188e+01
3.480000000000e+02 -2.292060765136e-02 3.514872301162e-04 2.583135505178e+01
3.482500000000e+02 -2.276677576717e-02 3.514344669652e-04 2.587416683919e+01
3.485000000000e+02 -2.263198011966e-02 3.514778002309e-04 2.591547236981e+01
3.487500000000e+02 -2.251699074448e-02 3.516188732735e-04 2.595525578554e+01
3.490000000000e+02 -2.242237840173e-02 3.518581542871e-04 2.599350893057e+01
3.492500000000e+02 -2.234851717242e-02 3.521949653688e-04 2.603023143707e+01
3.495000000000e+02 -2.229558864412e-02 3.526275275214e-04 2.606543071345e+01
3.497500000000e+02 -2.226358728247e-02 3.531530014398e-04 2.609912181809e+01
3.500000000000e+02 -2.225232700423e-02 3.537675668290e-04 2.613132724138e+01
3.502500000000e+02 -2.226144889227e-02 3.544664996368e-04 2.616207660821e+01
3.505000000000e+02 -2.229042963687e-02 3.552442542203e-04 2.619140629537e+01
3.507500000000e+02 -2.233859105602e-02 3.560945562170e-04 2.621935899338e+01
3.510000000000e+02 -2.240511049527e-02 3.570105020272e-04 2.624598321337e+01
3.512500000000e+02 -2.248903202239e-02 3.579846618430e-04 2.627133276169e+01
3.515000000000e+02 -2.258927867166e-02 3.590091879386e-04 2.629546618386e+01
3.517500000000e+02 -2.270466566282e-02 3.600759248851e-04 2.631844620074e+01
3.520000000000e+02 -2.283391380045e-02 3.611765210116e-04 2.634033913166e+01
3.522500000000e+02 -2.297566386820e-02 3.623025388312e-04 2.636121433256e+01
3.525000000000e+02 -2.312849116168e-02 3.634455650001e-04 2.638114364036e+01
3.527500000000e+02 -2.329091997520e-02 3.645972968116e-04 2.640020083094e+01
3.530000000000e+02 -2.346143837401e-02 3.657496827367e-04 2.641846109909e+01
3.532500000000e+02 -2.363851332753e-02 3.668950053284e-04 2.643600056179e+01
3.535000000000e+02 -2.382060506027e-02 3.680259358461e-04 2.645289576740e+01
3.537500000000e+02 -2.400618171676e-02 3.691356198962e-04 2.646922322558e+01
3.540000000000e+02 -2.419373333411e-02 3.702177441762e-04 2.648505894490e+01
3.542500000000e+02 -2.438178502840e-02 3.712665775551e-04 2.650047796926e+01
3.545000000000e+02 -2.456890947588e-02 3.722770346119e-04 2.651555392127e+01
3.547500000000e+02 -2.475373814333e-02 3.732447041293e-04 2.653035853358e+01
3.550000000000e+02 -2.493497118033e-02 3.741658155975e-04 2.654496118914e+01
3.552500000000e+02 -2.511138541114e-02 3.750372163857e-04 2.655942843625e+01
3.555000000000e+02 -2.528184031991e-02 3.758565952768e-04 2.657382350956e+01
3.557500000000e+02 -2.544528256024e-02 3.766222357708e-04 2.658820585235e+01
3.560000000000e+02 -2.560074957474e-02 3.773330658182e-04 2.660263062257e+01
3.562500000000e+02 -2.574737029108e-02 3.779885354566e-04 2.661714822344e+01
3.565000000000e+02 -2.588436483017e-02 3.785885223131e-04 2.663180384585e+01
3.567500000000e+02 -2.601104259373e-02 3.791334562644e-04 2.664663703410e+01
3.570000000000e+02 -2.612679891431e-02 3.796241840183e-04 2.666168129661e+01
3.572500000000e+02 -2.623111086796e-02 3.800619005109e-04 2.667696377143e+01
3.575000000000e+02 -2.632353153163e-02 3.804480985142e-04 2.669250495158e+01
3.577500000000e+02 -2.640368359551e-02 3.807845106188e-04 2.670831849027e+01
3.580000000000e+02 -2.647125279821e-02 3.810730100461e-04 2.672441109763e+01
3.582500000000e+02 -2.652598131085e-02 3.813155621158e-04 2.674078252739e+01
3.585000000000e+02 -2.656766139907e-02 3.815141966098e-04 2.675742566719e+01
3.587500000000e+02 -2.659612933288e-02 3.816709221506e-04 2.677432673528e+01
3.590000000000e+02 -2.661126093727e-02 3.817876920793e-04 2.679146557569e+01
3.592500000000e+02 -2.661296707086e-02 3.818663744823e-04 2.680881605319e+01
3.595000000000e+02 -2.660119153954e-02 3.819087160114e-04 2.682634653554e+01
3.597500000000e+02 -2.657590948374e-02 3.819163028658e-04 2.684402045956e+01
3.600000000000e+02 -2.653712847068e-02 3.818905753008e-04 2.686179695181e+01
3.602500000000e+02 -2.648489022714e-02 3.818328121696e-04 2.687963150432e+01
3.605000000000e+02 -2.641927504853e-02 3.817441173197e-04 2.689747667362e+01
3.607500000000e+02 -2.634040665804e-02 3.816254284423e-04 2.691528278697e+01
3.610000000000e+02 -2.624845899659e-02 3.814775368078e-04 2.693299863456e+01
3.612500000000e+02 -2.614366376708e-02 3.813011106290e-04 2.695057213022e+01
3.615000000000e+02 -2.602631821056e-02 3.810967273282e-04 2.696795091849e+01
3.617500000000e+02 -2.589679354687e-02 3.808649088848e-04 2.698508290567e+01
3.620000000000e+02 -2.575554288931e-02 3.806061335479e-04 2.700191671486e+01
3.622500000000e+02 -2.560310839204e-02 3.803208940016e-04 2.701840203267e+01
3.625000000000e+02 -2.544012769019e-02 3.800097468602e-04 2.703448985716e+01
3.627500000000e+02 -2.526733884092e-02 3.796733466194e-04 2.705013262550e+01
3.630000000000e+02 -2.508558376851e-02 3.793124844755e-04 2.706528423574e+01
3.632500000000e+02 -2.489580997110e-02 3.789281274901e-04 2.707989995553e+01
3.635000000000e+02 -2.469907035129e-02 3.785214520728e-04 2.709393622620e+01
3.637500000000e+02 -2.449652115643e-02 3.780938772383e-04 2.710735037895e+01
3.640000000000e+02 -2.428941799546e-02 3.776470876808e-04 2.712010027527e+01
3.642500000000e+02 -2.407910987576e-02 3.771830549482e-04 2.713214389537e+01
3.645000000000e+02 -2.386703144974e-02 3.767040486767e-04 2.714343888251e+01
3.647500000000e+02 -2.365469345136e-02 3.762126415589e-04 2.715394208925e+01
3.650000000000e+02 -2.344367118179e-02 3.757117054565e-04 2.716360913307e+01
3.652500000000e+02 -2.323559173880e-02 3.752043993591e-04 2.717239398935e+01
3.655000000000e+02 -2.303211940415e-02 3.746941496299e-04 2.718024865279e+01
3.657500000000e+02 -2.283493933080e-02 3.741846199898e-04 2.718712288025e+01
3.660000000000e+02 -2.264574023678e-02 3.736796731173e-04 2.719296403301e+01
3.662500000000e+02 -2.246619506346e-02 3.731833240144e-04 2.719771703452e+01
3.665000000000e+02 -2.229794065222e-02 3.726996830542e-04 2.720132444907e+01
3.667500000000e+02 -2.214255607324e-02 3.722328911429e-04 2.720372668734e+01
3.670000000000e+02 -2.200154014665e-02 3.717870489615e-04 2.720486233226e+01
3.672500000000e+02 -2.187628817899e-02 3.713661378291e-04 2.720466858903e+01
3.675000000000e+02 -2.176806854202e-02 3.709739381100e-04 2.720308184239e+01
3.677500000000e+02 -2.167799904033e-02 3.706139414320e-04 2.720003831003e+01
3.680000000000e+02 -2.160702414858e-02 3.702892619597e-04 2.719547477026e+01
3.682500000000e+02 -2.155589298871e-02 3.700025480348e-04 2.718932934910e+01
3.685000000000e+02 -2.152513888913e-02 3.697558947968e-04 2.718154233742e+01
3.687500000000e+02 -2.151506102158e-02 3.695507615357e-04 2.717205702219e+01
3.690000000000e+02 -2.152570899485e-02 3.693878964342e-04 2.716082049924e+01
3.692500000000e+02 -2.155687048094e-02 3.692672684473e-04 2.714778445751e+01
3.695000000000e+02 -2.160806285843e-02 3.691880238736e-04 2.713290590730e+01
3.697500000000e+02 -2.167852906641e-02 3.691484373788e-04 2.711614784248e+01
3.700000000000e+02 -2.176723832383e-02 3.691458901118e-04 2.709747981457e+01
3.702500000000e+02 -2.187289208623e-02 3.691768859769e-04 2.707687841927e+01
3.705000000000e+02 -2.199393535743e-02 3.692370521944e-04 2.705432768797e+01
3.707500000000e+02 -2.212857321158e-02 3.693211797655e-04 2.702981936987e+01
3.710000000000e+02 -2.227479273266e-02 3.694232862381e-04 2.700335312657e+01
3.712500000000e+02 -2.243038986046e-02 3.695366959534e-04 2.697493663275e+01
3.715000000000e+02 -2.259300097530e-02 3.696540766388e-04 2.694458558282e+01
3.717500000000e+02 -2.276013919813e-02 3.697677253263e-04 2.691232363882e+01
3.720000000000e+02 -2.292923363737e-02 3.698696030674e-04 2.687818229448e+01
3.722500000000e+02 -2.309767148997e-02 3.699515110657e-04 2.684220070488e+01
3.725000000000e+02 -2.326284141909e-02 3.700050992034e-04 2.680442545521e+01
3.727500000000e+02 -2.342217792407e-02 3.700221146664e-04 2.676491030827e+01
3.730000000000e+02 -2.357320612881e-02 3.699946188652e-04 2.672371592483e+01
3.732500000000e+02 -2.371358502486e-02 3.699151123178e-04 2.668090955574e+01
3.735000000000e+02 -2.384114893226e-02 3.697766723008e-04 2.663656473418e+01
3.737500000000e+02 -2.395394548766e-02 3.695730804358e-04 2.659076093962e+01
3.740000000000e+02 -2.405027030956e-02 3.692990427628e-04 2.654358326649e+01
3.742500000000e+02 -2.412869620075e-02 3.689502300099e-04 2.649512206230e+01
3.745000000000e+02 -2.418809844366e-02 3.685233765279e-04 2.644547257005e+01
3.747500000000e+02 -2.422767337645e-02 3.680163624012e-04 2.639473453077e+01
3.750000000000e+02 -2.424695253348e-02 3.674282806449e-04 2.634301178876e+01
3.752500000000e+02 -2.424580959080e-02 3.667594718187e-04 2.629041185096e+01
3.755000000000e+02 -2.422446228407e-02 3.660115407847e-04 2.623704543326e+01
3.757500000000e+02 -2.418346788934e-02 3.651873462903e-04 2.618302598575e+01
3.760000000000e+02 -2.412371290677e-02 3.642909516321e-04 2.612846917482e+01
3.762500000000e+02 -2.404639716610e-02 3.633275667870e-04 2.607349236107e+01
3.765000000000e+02 -2.395301276017e-02 3.623034692576e-04 2.601821405555e+01
3.767500000000e+02 -2.384531840884e-02 3.612259014123e-04 2.596275335281e+01
3.770000000000e+02 -2.372530975443e-02 3.601029448860e-04 2.590722937505e+01
3.772500000000e+02 -2.359518566596e-02 3.589433999835e-04 2.585176071140e+01
3.775000000000e+02 -2.345731105958e-02 3.577566344986e-04 2.579646486286e+01
3.777500000000e+02 -2.331417726369e-02 3.565524267837e-04 2.574145771132e+01
3.780000000000e+02 -2.316836060044e-02 3.553407651448e-04 2.568685301521e+01
3.782500000000e+02 -2.302247973007e-02 3.541317200105e-04 2.563276191198e+01
3.785000000000e+02 -2.287915210248e-02 3.529352807805e-04 2.557929246425e+01
3.787500000000e+02 -2.274095151528e-02 3.517612033200e-04 2.552654922340e+01
3.790000000000e+02 -2.261036689457e-02 3.506188367195e-04 2.547463280683e+01
3.792500000000e+02 -2.248976140403e-02 3.495169671013e-04 2.542363950653e+01
3.795000000000e+02 -2.238133485670e-02 3.484637147498e-04 2.537366089446e+01
3.797500000000e+02 -2.228708959149e-02 3.474664264653e-04 2.532478344722e+01
3.800000000000e+02 -2.220879964747e-02 3.465315800634e-04 2.527708814689e+01
3.802500000000e+02 -2.214798418311e-02 3.456647096432e-04 2.523065008894e+01
3.805000000000e+02 -2.210588571786e-02 3.448703551130e-04 2.518553806942e+01
3.807500000000e+02 -2.208345278558e-02 3.441520276939e-04 2.514181415471e+01
3.810000000000e+02 -2.208132867236e-02 3.435121968986e-04 2.509953323139e+01
3.812500000000e+02 -2.209984481201e-02 3.429522947358e-04 2.505874254297e+01
3.815000000000e+02 -2.213902013305e-02 3.424727375766e-04 2.501948121283e+01
3.817500000000e+02 -2.219856553030e-02 3.420729734330e-04 2.498177977124e+01
3.820000000000e+02 -2.227789404797e-02 3.417514909692e-04 2.494565967173e+01
3.822500000000e+02 -2.237613585687e-02 3.415059139350e-04 2.491113284073e+01
3.825000000000e+02 -2.249215826905e-02 3.413330678776e-04 2.487820125588e+01
3.827500000000e+02 -2.262458988477e-02 3.412290516017e-04 2.484685656735e+01
3.830000000000e+02 -2.277184893734e-02 3.411893146395e-04 2.481707979121e+01
3.832500000000e+02 -2.293217457657e-02 3.412087387415e-04 2.478884108475e+01
3.835000000000e+02 -2.310366129697e-02 3.412817363402e-04 2.476209961805e+01
3.837500000000e+02 -2.328429494043e-02 3.414023372933e-04 2.473680356019e+01
3.840000000000e+02 -2.347199009782e-02 3.415642723357e-04 2.471289019542e+01
3.842500000000e+02 -2.366462792020e-02 3.417610561656e-04 2.469028618134e+01
3.845000000000e+02 -2.386009388619e-02 3.419860697477e-04 2.466890793423e+01
3.847500000000e+02 -2.405631461395e-02 3.422326386976e-04 2.464866217934e+01
3.850000000000e+02 -2.425129312794e-02 3.424941374663e-04 2.462944663323e+01
3.852500000000e+02 -2.444314218955e-02 3.427640555091e-04 2.461115083090e+01
3.855000000000e+02 -2.463011529080e-02 3.430360901872e-04 2.459365707721e+01
3.857500000000e+02 -2.481063457714e-02 3.433042302249e-04 2.457684150945e+01
3.860000000000e+02 -2.498331552058e-02 3.435628371392e-04 2.456057526439e+01
3.862500000000e+02 -2.514698845433e-02 3.438067258280e-04 2.454472571467e+01
3.865000000000e+02 -2.530071592817e-02 3.440312102391e-04 2.452915776004e+01
3.867500000000e+02 -2.544380631930e-02 3.442322091796e-04 2.451373515487e+01
3.870000000000e+02 -2.557582352439e-02 3.444063605677e-04 2.449832183284e+01
3.872500000000e+02 -2.569659257544e-02 3.445510209441e-04 2.448278322267e+01
3.875000000000e+02 -2.580620129610e-02 3.446643391381e-04 2.446698751837e+01
3.877500000000e+02 -2.590499737282e-02 3.447453099049e-04 2.445080688437e+01
3.880000000000e+02 -2.599358202791e-02 3.447938137094e-04 2.443411858607e+01
3.882500000000e+02 -2.607279908799e-02 3.448106415064e-04 2.441680601286e+01
3.885000000000e+02 -2.614372024503e-02 3.447974921549e-04 2.439875959476e+01
3.887500000000e+02 -2.620762687534e-02 3.447569577143e-04 2.437987759539e+01
3.890000000000e+02 -2.626598802530e-02 3.446924963016e-04 2.436006676972e+01
3.892500000000e+02 -2.632043584882e-02 3.446085942813e-04 2.433924289590e+01
3.895000000000e+02 -2.637273701398e-02 3.445105105555e-04 2.431733116351e+01
3.897500000000e+02 -2.642476319844e-02 3.444041857812e-04 2.429426643911e+01
3.900000000000e+02 -2.647845896650e-02 3.442963090274e-04 2.426999339602e+01
3.902500000000e+02 -2.653580922181e-02 3.441937945735e-04 2.424446653519e+01
3.905000000000e+02 -2.659880481232e-02 3.441040347544e-04 2.421765008749e+01
3.907500000000e+02 -2.666940819008e-02 3.440347939431e-04 2.418951783088e+01
3.910000000000e+02 -2.674952000048e-02 3.439938709898e-04 2.416005281783e+01
3.912500000000e+02 -2.684094551927e-02 3.439890420172e-04 2.412924703512e+01
3.915000000000e+02 -2.694536307403e-02 3.440279131977e-04 2.409710101749e+01
3.917500000000e+02 -2.706429527181e-02 3.441177455003e-04 2.406362341169e+01
3.920000000000e+02 -2.719908239594e-02 3.442652996498e-04 2.402883053002e+01
3.922500000000e+02 -2.735085921570e-02 3.444766905744e-04 2.399274588153e+01
3.925000000000e+02 -2.752053496017e-02 3.447572528282e-04 2.395539971016e+01
3.927500000000e+02 -2.770877788220e-02 3.451114206779e-04 2.391682854267e+01
3.930000000000e+02 -2.791600322783e-02 3.455426158011e-04 2.387707475393e+01
3.932500000000e+02 -2.814236649633e-02 3.460531694771e-04 2.383618615413e+01
3.935000000000e+02 -2.838776080109e-02 3.466442586802e-04 2.379421560021e+01
3.937500000000e+02 -2.865181836074e-02 3.473158448956e-04 2.375122064042e+01
3.940000000000e+02 -2.893391759027e-02 3.480666553142e-04 2.370726317646e+01
3.942500000000e+02 -2.923319340537e-02 3.488941787151e-04 2.366240915188e+01
3.945000000000e+02 -2.954855239403e-02 3.497946750757e-04 2.361672825626e+01
3.947500000000e+02 -2.987869155975e-02 3.507632202502e-04 2.357029364345e+01
3.950000000000e+02 -3.022212004434e-02 3.517937594549e-04 2.352318164810e+01
3.952500000000e+02 -3.057718368407e-02 3.528791778750e-04 2.347547150969e+01
3.955000000000e+02 -3.094209133593e-02 3.540113852969e-04 2.342724507724e+01
3.957500000000e+02 -3.131494269580e-02 3.551814135032e-04 2.337858650064e+01
3.960000000000e+02 -3.169375703370e-02 3.563794889259e-04 2.332958190738e+01
3.962500000000e+02 -3.207650149429e-02 3.575952184115e-04 2.328031904017e+01
3.965000000000e+02 -3.246111875524e-02 3.588177233837e-04 2.323088687846e+01
3.967500000000e+02 -3.284555307295e-02 3.600356798249e-04 2.318137522578e+01
3.970000000000e+02 -3.322777492500e-02 3.612374955341e-04 2.313187426744e+01
3.972500000000e+02 -3.360580272641e-02 3.624114389319e-04 2.308247411139e+01
3.975000000000e+02 -3.397772222445e-02 3.635456989737e-04 2.303326430691e+01
3.977500000000e+02 -3.434170346270e-02 3.646285978446e-04 2.298433335359e+01
3.980000000000e+02 -3.469601427274e-02 3.656487589615e-04 2.293576820905e+01
3.982500000000e+02 -3.503903135131e-02 3.665952162940e-04 2.288765380684e+01
3.985000000000e+02 -3.536924935162e-02 3.674575029297e-04 2.284007258893e+01
3.987500000000e+02 -3.568528768788e-02 3.682258250286e-04 2.279310406826e+01
3.990000000000e+02 -3.598589594133e-02 3.688912223472e-04 2.274682442898e+01
3.992500000000e+02 -3.626995907502e-02 3.694456915180e-04 2.270130617014e+01
3.995000000000e+02 -3.653650183746e-02 3.698823125989e-04 2.265661780293e+01
3.997500000000e+02 -3.678469362093e-02 3.701953977706e-04 2.261282360368e+01
4.000000000000e+02 -3.701385453425e-02 3.703806261095e-04 2.256998342356e+01
4.002500000000e+02 -3.722346263455e-02 3.704351485099e-04 2.252815256182e+01
4.005000000000e+02 -3.741316227735e-02 3.703576925499e-04 2.248738169174e+01
4.007500000000e+02 -3.758277451464e-02 3.701486203104e-04 2.244771684299e+01
4.010000000000e+02 -3.773230817924e-02 3.698100683277e-04 2.240919942762e+01
4.012500000000e+02 -3.786197286015e-02 3.693459797535e-04 2.237186631438e+01
4.015000000000e+02 -3.797219192990e-02 3.687620134178e-04 2.233574992561e+01
4.017500000000e+02 -3.806361651908e-02 3.680655014435e-04 2.230087837152e+01
4.020000000000e+02 -3.813713734599e-02 3.672656789737e-04 2.226727558824e+01
4.022500000000e+02 -3.819389482716e-02 3.663733483552e-04 2.223496149979e+01
4.025000000000e+02 -3.823528661996e-02 3.654007661690e-04 2.220395217658e+01
4.027500000000e+02 -3.826297197774e-02 3.643615238992e-04 2.217425999390e+01
4.030000000000e+02 -3.827887159680e-02 3.632704538871e-04 2.214589379082e+01
4.032500000000e+02 -3.828516219249e-02 3.621430920223e-04 2.211885902483e+01
4.035000000000e+02 -3.828426553462e-02 3.609956706324e-04 2.209315791095e+01
4.037500000000e+02 -3.827883140077e-02 3.598448858413e-04 2.206878957450e+01
4.040000000000e+02 -3.827171420677e-02 3.587075733819e-04 2.204575018767e+01
4.042500000000e+02 -3.826594397150e-02 3.576004026110e-04 2.202403311583e+01
4.045000000000e+02 -3.826469127677e-02 3.565396223343e-04 2.200362906721e+01
4.047500000000e+02 -3.827122723367e-02 3.555407734623e-04 2.198452625272e+01
4.050000000000e+02 -3.828887881294e-02 3.546184335909e-04 2.196671055492e+01
4.052500000000e+02 -3.832098124141e-02 3.537860056561e-04 2.195016571435e+01
4.055000000000e+02 -3.837082776829e-02 3.530555098404e-04 2.193487353428e+01
4.057500000000e+02 -3.844161891679e-02 3.524374164520e-04 2.192081409223e+01
4.060000000000e+02 -3.853641145929e-02 3.519405285310e-04 2.190796598225e+01
4.062500000000e+02 -3.865806933955e-02 3.515718896810e-04 2.189630656070e+01
4.065000000000e+02 -3.880921724323e-02 3.513367374778e-04 2.188581220494e+01
4.067500000000e+02 -3.899219776363e-02 3.512384957062e-04 2.187645858822e+01
4.070000000000e+02 -3.920903349153e-02 3.512788098653e-04 2.186822094748e+01
4.072500000000e+02 -3.946139415661e-02 3.514576148088e-04 2.186107435663e+01
4.075000000000e+02 -3.975056974093e-02 3.517732346591e-04 2.185499399138e+01
4.077500000000e+02 -4.007744955334e-02 3.522225307376e-04 2.184995538419e+01
4.080000000000e+02 -4.044250768837e-02 3.528010120705e-04 2.184593465564e+01
4.082500000000e+02 -4.084579418006e-02 3.535030002978e-04 2.184290873361e+01
4.085000000000e+02 -4.128693196913e-02 3.543218098594e-04 2.184085553833e+01
4.087500000000e+02 -4.176511923606e-02 3.552499219626e-04 2.183975414153e+01
4.090000000000e+02 -4.227913680951e-02 3.562791426326e-04 2.183958489120e+01
4.092500000000e+02 -4.282735989468e-02 3.574007559915e-04 2.184032950287e+01
4.095000000000e+02 -4.340777385179e-02 3.586056632432e-04 2.184197111674e+01
4.097500000000e+02 -4.401799320987e-02 3.598845030292e-04 2.184449431689e+01
4.100000000000e+02 -4.465528334048e-02 3.612277569441e-04 2.184788511920e+01
4.102500000000e+02 -4.531658448691e-02 3.626258435336e-04 2.185213092479e+01
4.105000000000e+02 -4.599853729393e-02 3.640691895590e-04 2.185722044845e+01
4.107500000000e+02 -4.669750949772e-02 3.655482644847e-04 2.186314361907e+01
4.110000000000e+02 -4.740962395641e-02 3.670535958798e-04 2.186989146164e+01
4.112500000000e+02 -4.813078711202e-02 3.685757886638e-04 2.187745596281e+01
4.115000000000e+02 -4.885671892013e-02 3.701055261589e-04 2.188582993053e+01
4.117500000000e+02 -4.958298358877e-02 3.716335167416e-04 2.189500684718e+01
4.120000000000e+02 -5.030502200610e-02 3.731505758488e-04 2.190498072611e+01
4.122500000000e+02 -5.101818633740e-02 3.746476328241e-04 2.191574597639e+01
4.125000000000e+02 -5.171777666573e-02 3.761156323071e-04 2.192729728137e+01
4.127500000000e+02 -5.239908070199e-02 3.775455242458e-04 2.193962948820e+01
4.130000000000e+02 -5.305741713862e-02 3.789283013187e-04 2.195273752812e+01
4.132500000000e+02 -5.368818249265e-02 3.802550593478e-04 2.196661634815e+01
4.135000000000e+02 -5.428690188602e-02 3.815170615193e-04 2.198126087222e+01
4.137500000000e+02 -5.484928396971e-02 3.827057293051e-04 2.199666598295e+01
4.140000000000e+02 -5.537127955046e-02 3.838126782616e-04 2.201282652788e+01
4.142500000000e+02 -5.584914334178e-02 3.848298967327e-04 2.202973734196e+01
4.145000000000e+02 -5.627949841311e-02 3.857498347855e-04 2.204739329019e+01
4.147500000000e+02 -5.665940177057e-02 3.865654981820e-04 2.206578932136e+01
4.150000000000e+02 -5.698641043262e-02 3.872705632655e-04 2.208492053111e+01
4.152500000000e+02 -5.725864570621e-02 3.878594978873e-04 2.210478223296e+01
4.155000000000e+02 -5.747485418430e-02 3.883276821162e-04 2.212537002842e+01
4.157500000000e+02 -5.763446341380e-02 3.886715245713e-04 2.214667987302e+01
4.160000000000e+02 -5.773763024967e-02 3.888885729507e-04 2.216870813853e+01
4.162500000000e+02 -5.778527950672e-02 3.889776102584e-04 2.219145166837e+01
4.165000000000e+02 -5.777913156753e-02 3.889387423965e-04 2.221490781331e+01
4.167500000000e+02 -5.772171710789e-02 3.887734629136e-04 2.223907446160e+01
4.170000000000e+02 -5.761637749073e-02 3.884846884786e-04 2.226395004871e+01
4.172500000000e+02 -5.746724994605e-02 3.880767480978e-04 2.228953356006e+01
4.175000000000e+02 -5.727923664615e-02 3.875554899495e-04 2.231582450256e+01
4.177500000000e+02 -5.705795696728e-02 3.869283676770e-04 2.234282288499e+01
4.180000000000e+02 -5.680968355569e-02 3.862041376838e-04 2.237052916873e+01
4.182500000000e+02 -5.654126206569e-02 3.853929494211e-04 2.239894421074e+01
4.185000000000e+02 -5.626001577948e-02 3.845063862927e-04 2.242806920863e+01
4.187500000000e+02 -5.597363542324e-02 3.835569997109e-04 2.245790562679e+01
4.190000000000e+02 -5.569005712340e-02 3.825583729271e-04 2.248845511485e+01
4.192500000000e+02 -5.541733013216e-02 3.815251149640e-04 2.251971944096e+01
4.195000000000e+02 -5.516347681740e-02 3.804726751976e-04 2.255170039288e+01
4.197500000000e+02 -5.493634803469e-02 3.794171768588e-04 2.258439970741e+01
4.200000000000e+02 -5.474347781804e-02 3.783751685372e-04 2.261781896832e+01
4.202500000000e+02 -5.459193998546e-02 3.773634710863e-04 2.265195952019e+01
4.205000000000e+02 -5.448821143753e-02 3.763990421729e-04 2.268682237025e+01
4.207500000000e+02 -5.443804401996e-02 3.754988084790e-04 2.272240808408e+01
4.210000000000e+02 -5.444634990729e-02 3.746794413927e-04 2.275871667892e+01
4.212500000000e+02 -5.451710180073e-02 3.739571442865e-04 2.279574750550e+01
4.215000000000e+02 -5.465325107496e-02 3.733474792171e-04 2.283349911864e+01
4.217500000000e+02 -5.485666658676e-02 3.728650794135e-04 2.287196914184e+01
4.220000000000e+02 -5.512809491132e-02 3.725234030715e-04 2.291115411175e+01
4.222500000000e+02 -5.546714425895e-02 3.723346136547e-04 2.295104931109e+01
4.225000000000e+02 -5.587229071307e-02 3.723093288602e-04 2.299164858576e+01
4.227500000000e+02 -5.634090877867e-02 3.724564065602e-04 2.303294414498e+01
4.230000000000e+02 -5.686932364793e-02 3.727827455435e-04 2.307492634786e+01
4.232500000000e+02 -5.745288581699e-02 3.732931065985e-04 2.311758347599e+01
4.235000000000e+02 -5.808606437308e-02 3.739899561918e-04 2.316090149801e+01
4.237500000000e+02 -5.876255813659e-02 3.748733069566e-04 2.320486382278e+01
4.240000000000e+02 -5.947542044376e-02 3.759405757469e-04 2.324945105546e+01
4.242500000000e+02 -6.021719554982e-02 3.771865124329e-04 2.329464075774e+01
4.245000000000e+02 -6.098006260178e-02 3.786032124732e-04 2.334040721434e+01
4.247500000000e+02 -6.175598383545e-02 3.801800217894e-04 2.338672122629e+01
4.250000000000e+02 -6.253685337789e-02 3.819035871701e-04 2.343354992044e+01
4.252500000000e+02 -6.331464330928e-02 3.837579557465e-04 2.348085659851e+01
4.255000000000e+02 -6.408154293285e-02 3.857246022878e-04 2.352860062867e+01
4.257500000000e+02 -6.483008968721e-02 3.877827602524e-04 2.357673737362e+01
4.260000000000e+02 -6.555328848273e-02 3.899096409386e-04 2.362521818189e+01
4.262500000000e+02 -6.624471555635e-02 3.920805683785e-04 2.367399042826e+01
4.265000000000e+02 -6.689860756173e-02 3.942694578541e-04 2.372299761262e+01
4.267500000000e+02 -6.750993239288e-02 3.964488639838e-04 2.377217952461e+01
4.270000000000e+02 -6.807444229038e-02 3.985906411782e-04 2.382147245836e+01
4.272500000000e+02 -6.858870922526e-02 4.006665032946e-04 2.387080949153e+01
4.275000000000e+02 -6.905014285629e-02 4.026483552511e-04 2.392012081531e+01
4.277500000000e+02 -6.945699005440e-02 4.045087859715e-04 2.396933410888e+01
4.280000000000e+02 -6.980831961489e-02 4.062215894640e-04 2.401837496043e+01
4.282500000000e+02 -7.010399244010e-02 4.077622963639e-04 2.406716732245e+01
4.285000000000e+02 -7.034462031090e-02 4.091086493892e-04 2.411563398956e+01
4.287500000000e+02 -7.053151503040e-02 4.102409516071e-04 2.416369710124e+01
4.290000000000e+02 -7.066663058118e-02 4.111426276671e-04 2.421127865216e+01
4.292500000000e+02 -7.075250209348e-02 4.118005995514e-04 2.425830101020e+01
4.295000000000e+02 -7.079218361966e-02 4.122055883938e-04 2.430468743117e+01
4.297500000000e+02 -7.078918630580e-02 4.123523754023e-04 2.435036256397e+01
4.300000000000e+02 -7.074741890822e-02 4.122399929993e-04 2.439525295231e+01
4.302500000000e+02 -7.067113313377e-02 4.118718184869e-04 2.443928751404e+01
4.305000000000e+02 -7.056487323471e-02 4.112556418907e-04 2.448239801171e+01
4.307500000000e+02 -7.043343154707e-02 4.104036567876e-04 2.452451950881e+01
4.310000000000e+02 -7.028180908306e-02 4.093322553811e-04 2.456559081072e+01
4.312500000000e+02 -7.011518074802e-02 4.080618402012e-04 2.460555489665e+01
4.315000000000e+02 -6.993886418904e-02 4.066165487145e-04 2.464435934410e+01
4.317500000000e+02 -6.975829051806e-02 4.050239064494e-04 2.468195675515e+01
4.320000000000e+02 -6.957897430640e-02 4.033143881474e-04 2.471830516780e+01
4.322500000000e+02 -6.940648251093e-02 4.015208902087e-04 2.475336849489e+01
4.325000000000e+02 -6.924639809266e-02 3.996782586039e-04 2.478711694428e+01
4.327500000000e+02 -6.910427790612e-02 3.978227046530e-04 2.481952745930e+01
4.330000000000e+02 -6.898560160062e-02 3.959911885382e-04 2.485058415287e+01
4.332500000000e+02 -6.889571229471e-02 3.942207883983e-04 2.488027875205e+01
4.335000000000e+02 -6.883974571861e-02 3.925480454315e-04 2.490861102549e+01
4.337500000000e+02 -6.882254897888e-02 3.910083881600e-04 2.493558919705e+01
4.340000000000e+02 -6.884859020825e-02 3.896354727132e-04 2.496123033228e+01
4.342500000000e+02 -6.892185825049e-02 3.884605712464e-04 2.498556068111e+01
4.345000000000e+02 -6.904575783441e-02 3.875119672537e-04 2.500861596380e+01
4.347500000000e+02 -6.922300070239e-02 3.868146001273e-04 2.503044158049e+01
4.350000000000e+02 -6.945549955341e-02 3.863895335544e-04 2.505109273343e+01
4.352500000000e+02 -6.974426723050e-02 3.862535397294e-04 2.507063444394e+01
4.355000000000e+02 -7.008932842390e-02 3.864187828707e-04 2.508914145104e+01
4.357500000000e+02 -7.048964709379e-02 3.868925439805e-04 2.510669797868e+01
4.360000000000e+02 -7.094307344960e-02 3.876771915148e-04 2.512339737139e+01
4.362500000000e+02 -7.144631498654e-02 3.887700514140e-04 2.513934158482e+01
4.365000000000e+02 -7.199493261423e-02 3.901634619974e-04 2.515464054084e+01
4.367500000000e+02 -7.258336519455e-02 3.918448963311e-04 2.516941134606e+01
4.370000000000e+02 -7.320498129503e-02 3.937971602237e-04 2.518377738721e+01
4.372500000000e+02 -7.385215816147e-02 3.959986817055e-04 2.519786731795e+01
4.375000000000e+02 -7.451638661234e-02 3.984238704504e-04 2.521181394426e+01
4.377500000000e+02 -7.518839865532e-02 4.010435425652e-04 2.522575304750e+01
4.380000000000e+02 -7.585831577396e-02 4.038254029861e-04 2.523982214730e+01
4.382500000000e+02 -7.651581377120e-02 4.067345708378e-04 2.525415923476e+01
4.385000000000e+02 -7.715030001599e-02 4.097341394490e-04 2.526890150162e+01
4.387500000000e+02 -7.775109976140e-02 4.127857436849e-04 2.528418408355e+01
4.390000000000e+02 -7.830764686837e-02 4.158501839637e-04 2.530013883134e+01
4.392500000000e+02 -7.880967338280e-02 4.188880087435e-04 2.531689313685e+01
4.395000000000e+02 -7.924739648264e-02 4.218600523438e-04 2.533456882748e+01
4.397500000000e+02 -7.961169926953e-02 4.247279929935e-04 2.535328112414e+01
4.400000000000e+02 -7.989430061302e-02 4.274549013810e-04 2.537313768922e+01
4.402500000000e+02 -8.008791135483e-02 4.300057069357e-04 2.539423776559e+01
4.405000000000e+02 -8.018637795847e-02 4.323476337862e-04 2.541667138974e+01
4.407500000000e+02 -8.018480758339e-02 4.344505836917e-04 2.544051870722e+01
4.410000000000e+02 -8.007967796230e-02 4.362874657795e-04 2.546584936139e+01
4.412500000000e+02 -7.986892887253e-02 4.378345077198e-04 2.549272197670e+01
4.415000000000e+02 -7.955203500144e-02 4.390714899690e-04 2.552118370097e+01
4.417500000000e+02 -7.913006154235e-02 4.399819295093e-04 2.555126983721e+01
4.420000000000e+02 -7.860569962654e-02 4.405532362979e-04 2.558300353999e+01
4.422500000000e+02 -7.798328557719e-02 4.407768240633e-04 2.561639556769e+01
4.425000000000e+02 -7.726880034488e-02 4.406482145973e-04 2.565144411328e+01
4.427500000000e+02 -7.646984959524e-02 4.401671022661e-04 2.568813468967e+01
4.430000000000e+02 -7.559562534289e-02 4.393373958032e-04 2.572644007215e+01
4.432500000000e+02 -7.465684648688e-02 4.381672356080e-04 2.576632032081e+01
4.435000000000e+02 -7.366567868056e-02 4.366690155204e-04 2.580772285237e+01
4.437500000000e+02 -7.263563131554e-02 4.348593768533e-04 2.585058260294e+01
4.440000000000e+02 -7.158143226718e-02 4.327591680797e-04 2.589482224792e+01
4.442500000000e+02 -7.051887682128e-02 4.303933508527e-04 2.594035251041e+01
4.445000000000e+02 -6.946465155704e-02 4.277912108860e-04 2.598707256290e+01
4.447500000000e+02 -6.843613271462e-02 4.249860299026e-04 2.603487050254e+01
4.450000000000e+02 -6.745116002547e-02 4.220150169140e-04 2.608362392393e+01
4.452500000000e+02 -6.652778523825e-02 4.189189255419e-04 2.613320060553e+01
4.455000000000e+02 -6.568399949555e-02 4.157419122643e-04 2.618345925619e+01
4.457500000000e+02 -6.493743939214e-02 4.125312712014e-04 2.623425038966e+01
4.460000000000e+02 -6.430507647680e-02 4.093369670190e-04 2.628541729168e+01
4.462500000000e+02 -6.380289522025e-02 4.062111151349e-04 2.633679705086e+01
4.465000000000e+02 -6.344556323247e-02 4.032073882205e-04 2.638822171339e+01
4.467500000000e+02 -6.324610053852e-02 4.003803193116e-04 2.643951948658e+01
4.470000000000e+02 -6.321555678064e-02 3.977845208141e-04 2.649051603308e+01
4.472500000000e+02 -6.336270129133e-02 3.954738242447e-04 2.654103580448e+01
4.475000000000e+02 -6.369373905525e-02 3.935003579821e-04 2.659090344648e+01
4.477500000000e+02 -6.421205925540e-02 3.919135716581e-04 2.663994520582e+01
4.480000000000e+02 -6.491802566199e-02 3.907592333376e-04 2.668799037564e+01
4.482500000000e+02 -6.580881739744e-02 3.900784368575e-04 2.673487273619e+01
4.485000000000e+02 -6.687832618064e-02 3.899066293357e-04 2.678043196117e+01
4.487500000000e+02 -6.811711757520e-02 3.902726843822e-04 2.682451500136e+01
4.490000000000e+02 -6.951245944428e-02 3.911980732319e-04 2.686697740802e+01
4.492500000000e+02 -7.104842054989e-02 3.926961870281e-04 2.690768457148e+01
4.495000000000e+02 -7.270604100142e-02 3.947716930704e-04 2.694651286665e+01
4.497500000000e+02 -7.446357697590e-02 3.974201232565e-04 2.698335068722e+01
4.500000000000e+02 -7.629681264233e-02 4.006276599479e-04 2.701809934175e+01
4.502500000000e+02 -7.817944082942e-02 4.043709846325e-04 2.705067380080e+01
4.505000000000e+02 -8.008350252565e-02 4.086174573838e-04 2.708100329488e+01
4.507500000000e+02 -8.197987764259e-02 4.133254687232e-04 2.710903171820e+01
4.510000000000e+02 -8.383881913080e-02 4.184449606473e-04 2.713471787208e+01
4.512500000000e+02 -8.563051564908e-02 4.239181258325e-04 2.715803551045e+01
4.515000000000e+02 -8.732567227553e-02 4.296802823747e-04 2.717897320193e+01
4.517500000000e+02 -8.889609393329e-02 4.356609005379e-04 2.719753401462e+01
4.520000000000e+02 -9.031525522225e-02 4.417847463800e-04 2.721373500748e+01
4.522500000000e+02 -9.155884406911e-02 4.479731275930e-04 2.722760657111e+01
4.525000000000e+02 -9.260526163035e-02 4.541452020731e-04 2.723919160497e+01
4.527500000000e+02 -9.343606635238e-02 4.602193255234e-04 2.724854455624e+01
4.530000000000e+02 -9.403634773334e-02 4.661144039887e-04 2.725573034503e+01
4.532500000000e+02 -9.439502149652e-02 4.717512248243e-04 2.726082318968e+01
4.535000000000e+02 -9.450503439978e-02 4.770537347203e-04 2.726390535771e+01
4.537500000000e+02 -9.436347586566e-02 4.819502435091e-04 2.726506587170e+01
4.540000000000e+02 -9.397159110797e-02 4.863745227221e-04 2.726439918191e+01
4.542500000000e+02 -9.333469751091e-02 4.902667868530e-04 2.726200384495e+01
4.545000000000e+02 -9.246200464831e-02 4.935745361434e-04 2.725798121911e+01
4.547500000000e+02 -9.136634804437e-02 4.962532564207e-04 2.725243420229e+01
4.550000000000e+02 -9.006384326613e-02 4.982669652406e-04 2.724546603409e+01
4.552500000000e+02 -8.857347131544e-02 4.995885969620e-04 2.723717917369e+01
4.555000000000e+02 -8.691661263543e-02 5.002002063728e-04 2.722767427059e+01
4.557500000000e+02 -8.511654013466e-02 5.000930775849e-04 2.721704923938e+01
4.560000000000e+02 -8.319789166060e-02 4.992676524328e-04 2.720539844542e+01
4.562500000000e+02 -8.118613612872e-02 4.977333255490e-04 2.719281201052e+01
4.565000000000e+02 -7.910704930874e-02 4.955081004813e-04 2.717937522935e+01
4.567500000000e+02 -7.698621368211e-02 4.926181652343e-04 2.716516811208e+01
4.570000000000e+02 -7.484855287394e-02 4.890973414652e-04 2.715026503440e+01
4.572500000000e+02 -7.271791552180e-02 4.849864483348e-04 2.713473449793e+01
4.575000000000e+02 -7.061671185573e-02 4.803325856378e-04 2.711863898760e+01
4.577500000000e+02 -6.856561231943e-02 4.751883535769e-04 2.710203492072e+01
4.580000000000e+02 -6.658331126041e-02 4.696110231246e-04 2.708497267121e+01
4.582500000000e+02 -6.468635508999e-02 4.636616685021e-04 2.706749665919e+01
4.585000000000e+02 -6.288903497313e-02 4.574042776737e-04 2.704964549492e+01
4.587500000000e+02 -6.120333966286e-02 4.509048589042e-04 2.703145216133e+01
4.590000000000e+02 -5.963896255376e-02 4.442305533668e-04 2.701294422371e+01
4.592500000000e+02 -5.820335670797e-02 4.374487738177e-04 2.699414405790e+01
4.595000000000e+02 -5.690182923278e-02 4.306263764031e-04 2.697506908462e+01
4.597500000000e+02 -5.573766824865e-02 4.238288796440e-04 2.695573200002e+01
4.600000000000e+02 -5.471229323099e-02 4.171197414210e-04 2.693614099883e+01
4.602500000000e+02 -5.382542315085e-02 4.105597056770e-04 2.691629998396e+01
4.605000000000e+02 -5.307525417524e-02 4.042062192362e-04 2.689620875570e+01
4.607500000000e+02 -5.245864139322e-02 3.981129283029e-04 2.687586318597e+01
4.610000000000e+02 -5.197128199266e-02 3.923292687196e-04 2.685525536945e+01
4.612500000000e+02 -5.160789065546e-02 3.869001021275e-04 2.683437376362e+01
4.615000000000e+02 -5.136236997961e-02 3.818655898468e-04 2.681320331547e+01
4.617500000000e+02 -5.122796797898e-02 3.772609758809e-04 2.679172558125e+01
4.620000000000e+02 -5.119742669731e-02 3.731164877185e-04 2.676991884775e+01
4.622500000000e+02 -5.126311484122e-02 3.694573392710e-04 2.674775826557e+01
4.625000000000e+02 -5.141714923981e-02 3.663038221493e-04 2.672521599272e+01
4.627500000000e+02 -5.165150182274e-02 3.636714045706e-04 2.670226136584e+01
4.630000000000e+02 -5.195809150725e-02 3.615708676124e-04 2.667886110418e+01
4.632500000000e+02 -5.232886356185e-02 3.600084782086e-04 2.665497955200e+01
4.635000000000e+02 -5.275585401919e-02 3.589861330209e-04 2.663057895817e+01
4.637500000000e+02 -5.323123821117e-02 3.585016118919e-04 2.660561981637e+01
4.640000000000e+02 -5.374736703904e-02 3.585487539420e-04 2.658006123804e+01
4.642500000000e+02 -5.429678658085e-02 3.591176588277e-04 2.655386139212e+01
4.645000000000e+02 -5.487224469025e-02 3.601947830400e-04 2.652697797709e+01
4.647500000000e+02 -5.546668239566e-02 3.617629710587e-04 2.649936874828e+01
4.650000000000e+02 -5.607321334697e-02 3.638017196545e-04 2.647099207211e+01
4.652500000000e+02 -5.668509054358e-02 3.662872508175e-04 2.644180751880e+01
4.655000000000e+02 -5.729566484325e-02 3.691924810334e-04 2.641177646725e+01
4.657500000000e+02 -5.789833584820e-02 3.724870187574e-04 2.638086272390e+01
4.660000000000e+02 -5.848649967594e-02 3.761371973273e-04 2.634903313501e+01
4.662500000000e+02 -5.905349670515e-02 3.801060837901e-04 2.631625818385e+01
4.665000000000e+02 -5.959256217021e-02 3.843534876896e-04 2.628251256036e+01
4.667500000000e+02 -6.009678461172e-02 3.888359897008e-04 2.624777568681e+01
4.670000000000e+02 -6.055907582286e-02 3.935070068906e-04 2.621203218856e+01
4.672500000000e+02 -6.097215384234e-02 3.983169609190e-04 2.617527230395e+01
4.675000000000e+02 -6.132854561050e-02 4.032132016116e-04 2.613749221391e+01
4.677500000000e+02 -6.162060730776e-02 4.081403617955e-04 2.609869428035e+01
4.680000000000e+02 -6.184056882850e-02 4.130406886298e-04 2.605888721005e+01
4.682500000000e+02 -6.198059888608e-02 4.178543608631e-04 2.601808609782e+01
4.685000000000e+02 -6.203289441551e-02 4.225199266268e-04 2.597631239163e+01
4.687500000000e+02 -6.198978868901e-02 4.269748248957e-04 2.593359373950e+01
4.690000000000e+02 -6.184388056659e-02 4.311559969284e-04 2.588996374552e+01
4.692500000000e+02 -6.158817736792e-02 4.350005730267e-04 2.584546163025e+01
4.695000000000e+02 -6.121625119643e-02 4.384466294512e-04 2.580013180314e+01
4.697500000000e+02 -6.072240072836e-02 4.414339932315e-04 2.575402334595e+01
4.700000000000e+02 -6.010181600539e-02 4.439051749703e-04 2.570718944236e+01
4.702500000000e+02 -5.935073952471e-02 4.458062305628e-04 2.565968673643e+01
4.705000000000e+02 -5.846661790666e-02 4.470876868803e-04 2.561157464799e+01
4.707500000000e+02 -5.744824099319e-02 4.477054837494e-04 2.556291465726e+01
4.710000000000e+02 -5.629586089871e-02 4.476217940145e-04 2.551376957163e+01
4.712500000000e+02 -5.501128934387e-02 4.468060593067e-04 2.546420278417e+01
4.715000000000e+02 -5.359796903366e-02 4.452357133015e-04 2.541427754141e+01
4.717500000000e+02 -5.206101428066e-02 4.428968447169e-04 2.536405622898e+01
4.720000000000e+02 -5.040722221307e-02 4.397848285880e-04 2.531359969395e+01
4.722500000000e+02 -4.864504983767e-02 4.359048043137e-04 2.526296659253e+01
4.725000000000e+02 -4.678455832178e-02 4.312720045577e-04 2.521221280604e+01
4.727500000000e+02 -4.483732486672e-02 4.259119191907e-04 2.516139090373e+01
4.730000000000e+02 -4.281632271109e-02 4.198602808390e-04 2.511054965613e+01
4.732500000000e+02 -4.073577046259e-02 4.131629080910e-04 2.505973363456e+01
4.735000000000e+02 -3.861095510232e-02 4.058752983181e-04 2.500898286849e+01
4.737500000000e+02 -3.645802971723e-02 3.980619182566e-04 2.495833256847e+01
4.740000000000e+02 -3.429379106902e-02 3.897956077898e-04 2.490781292408e+01
4.742500000000e+02 -3.213543857123e-02 3.811566482123e-04 2.485744898449e+01
4.745000000000e+02 -3.000032287781e-02 3.722316634732e-04 2.480726058484e+01
4.747500000000e+02 -2.790568580505e-02 3.631124023490e-04 2.475726235732e+01
4.750000000000e+02 -2.586839683537e-02 3.538943964391e-04 2.470746380699e+01
4.752500000000e+02 -2.390469190469e-02 3.446755580088e-04 2.465786944494e+01
4.755000000000e+02 -2.202991878895e-02 3.355547871888e-04 2.460847898152e+01
4.757500000000e+02 -2.025829212978e-02 3.266303938429e-04 2.455928759515e+01
4.760000000000e+02 -1.860266599963e-02 3.179986030682e-04 2.451028622709e+01
4.762500000000e+02 -1.707432480978e-02 3.097521235376e-04 2.446146194809e+01
4.765000000000e+02 -1.568279851367e-02 3.019789148819e-04 2.441279837520e+01
4.767500000000e+02 -1.443570586765e-02 2.947607699634e-04 2.436427610891e+01
4.770000000000e+02 -1.333862680166e-02 2.881721443697e-04 2.431587323736e+01
4.772500000000e+02 -1.239500975327e-02 2.822791616770e-04 2.426756586041e+01
4.775000000000e+02 -1.160611265296e-02 2.771387671476e-04 2.421932863867e+01
4.777500000000e+02 -1.097098025317e-02 2.727980716316e-04 2.417113537963e+01
4.780000000000e+02 -1.048645826277e-02 2.692936574795e-04 2.412295962621e+01
4.782500000000e+02 -1.014724343364e-02 2.666513646436e-04 2.407477526652e+01
4.785000000000e+02 -9.945966307570e-03 2.648861102746e-04 2.402655713127e+01
4.787500000000e+02 -9.873309168561e-03 2.640018537166e-04 2.397828159561e+01
4.790000000000e+02 -9.918151206856e-03 2.639917688093e-04 2.392992715111e+01
4.792500000000e+02 -1.006774301508e-02 2.648384567367e-04 2.388147495850e+01
4.795000000000e+02 -1.030790470663e-02 2.665143244817e-04 2.383290936657e+01
4.797500000000e+02 -1.062324370349e-02 2.689821776217e-04 2.378421836328e+01
4.800000000000e+02 -1.099738946597e-02 2.721958076193e-04 2.373539399932e+01
4.802500000000e+02 -1.141323990271e-02 2.761006646266e-04 2.368643271496e+01
4.805000000000e+02 -1.185321705663e-02 2.806345739576e-04 2.363733561510e+01
4.807500000000e+02 -1.229952637032e-02 2.857285388638e-04 2.358810865907e+01
4.810000000000e+02 -1.273441573890e-02 2.913075857812e-04 2.353876275492e+01
4.812500000000e+02 -1.314043200602e-02 2.972916182456e-04 2.348931378240e+01
4.815000000000e+02 -1.350066945935e-02 3.035962983798e-04 2.343978252327e+01
4.817500000000e+02 -1.379900671770e-02 3.101338817175e-04 2.339019449962e+01
4.820000000000e+02 -1.402033179444e-02 3.168141690095e-04 2.334057974743e+01
4.822500000000e+02 -1.415074819695e-02 3.235454247856e-04 2.329097250136e+01
4.825000000000e+02 -1.417776340065e-02 3.302351590744e-04 2.324141083011e+01
4.827500000000e+02 -1.409045567797e-02 3.367910117427e-04 2.319193621312e+01
4.830000000000e+02 -1.387961641351e-02 3.431217557075e-04 2.314259307774e+01
4.832500000000e+02 -1.353786851132e-02 3.491381566795e-04 2.309342830774e+01
4.835000000000e+02 -1.305975883452e-02 3.547538515791e-04 2.304449074884e+01
4.837500000000e+02 -1.244182228042e-02 3.598862571487e-04 2.299583070383e+01
4.840000000000e+02 -1.168261871134e-02 3.644574385626e-04 2.294749945074e+01
4.842500000000e+02 -1.078274155787e-02 3.683948979135e-04 2.289954878567e+01
4.845000000000e+02 -9.744797047995e-03 3.716325925892e-04 2.285203060204e+01
4.847500000000e+02 -8.573355301092e-03 3.741117120765e-04 2.280499651850e+01
4.850000000000e+02 -7.274872702747e-03 3.757814338658e-04 2.275849755868e+01
4.852500000000e+02 -5.857586466308e-03 3.765996086733e-04 2.271258388929e+01
4.855000000000e+02 -4.331382382429e-03 3.765334828069e-04 2.266730461761e+01
4.857500000000e+02 -2.707636534240e-03 3.755603042291e-04 2.262270764978e+01
4.860000000000e+02 -9.990323833700e-04 3.736678227529e-04 2.257883960309e+01
4.862500000000e+02 7.806445556390e-04 3.708546748048e-04 2.253574577407e+01
4.865000000000e+02 2.616732492719e-03 3.671306440761e-04 2.249347015266e+01
4.867500000000e+02 4.493937396108e-03 3.625167869115e-04 2.245205547158e+01
4.870000000000e+02 6.396591449245e-03 3.570453806110e-04 2.241154329122e+01
4.872500000000e+02 8.308923860846e-03 3.507597250502e-04 2.237197410329e+01
4.875000000000e+02 1.021533928781e-02 3.437137941293e-04 2.233338744724e+01
4.877500000000e+02 1.210069968117e-02 3.359717055358e-04 2.229582202811e+01
4.880000000000e+02 1.395060658032e-02 3.276070341987e-04 2.225931583185e+01
4.882500000000e+02 1.575167696975e-02 3.187019567437e-04 2.222390622548e+01
4.885000000000e+02 1.749181017368e-02 3.093462506260e-04 2.218963003563e+01
4.887500000000e+02 1.916043802160e-02 2.996361529246e-04 2.215652360125e+01
4.890000000000e+02 2.074875727630e-02 2.896730956018e-04 2.212462279971e+01
4.892500000000e+02 2.224993442772e-02 2.795623380262e-04 2.209396303733e+01
4.895000000000e+02 2.365928097592e-02 2.694115119466e-04 2.206457920174e+01
4.897500000000e+02 2.497439174500e-02 2.593290575532e-04 2.203650558845e+01
4.900000000000e+02 2.619524197269e-02 2.494227030461e-04 2.200977578735e+01
4.902500000000e+02 2.732423588957e-02 2.397980714973e-04 2.198442254398e+01
4.905000000000e+02 2.836620343870e-02 2.305570323243e-04 2.196047759312e+01
4.907500000000e+02 2.932834232107e-02 2.217962439704e-04 2.193797146248e+01
4.910000000000e+02 3.022010461646e-02 2.136056827760e-04 2.191693327634e+01
4.912500000000e+02 3.105302587853e-02 2.060673951489e-04 2.189739052721e+01
4.915000000000e+02 3.184050060774e-02 1.992543761278e-04 2.187936885776e+01
4.917500000000e+02 3.259750782094e-02 1.932294338627e-04 2.186289182841e+01
4.920000000000e+02 3.334028952397e-02 1.880443537849e-04 2.184798070097e+01
4.922500000000e+02 3.408598909289e-02 1.837393178891e-04 2.183465421679e+01
4.925000000000e+02 3.485225667221e-02 1.803421259919e-04 2.182292839413e+01
4.927500000000e+02 3.565682739429e-02 1.778679353431e-04 2.181281634028e+01
4.930000000000e+02 3.651708238782e-02 1.763191967384e-04 2.180432807158e+01
4.932500000000e+02 3.744959923837e-02 1.756856374627e-04 2.179747035360e+01
4.935000000000e+02 3.846970377005e-02 1.759444560639e-04 2.179224655795e+01
4.937500000000e+02 3.959103114573e-02 1.770607185970e-04 2.178865653522e+01
4.940000000000e+02 4.082510535771e-02 1.789879676103e-04 2.178669649851e+01
4.942500000000e+02 4.218094991792e-02 1.816689727800e-04 2.178635892588e+01
4.945000000000e+02 4.366473547786e-02 1.850365915095e-04 2.178763247044e+01
4.947500000000e+02 4.527947840796e-02 1.890148349013e-04 2.179050189235e+01
4.950000000000e+02 4.702479440694e-02 1.935200957063e-04 2.179494798417e+01
4.952500000000e+02 4.889671985306e-02 1.984624636739e-04 2.180094752707e+01
4.955000000000e+02 5.088760432354e-02 2.037471334584e-04 2.180847324429e+01
4.957500000000e+02 5.298608299893e-02 2.092758942820e-04 2.181749376139e+01
4.960000000000e+02 5.517713204048e-02 2.149486701682e-04 2.182797359639e+01
4.962500000000e+02 5.744221035004e-02 2.206651784648e-04 2.183987314429e+01
4.965000000000e+02 5.975948842410e-02 2.263264633668e-04 2.185314868212e+01
4.967500000000e+02 6.210416445455e-02 2.318365472849e-04 2.186775239217e+01
4.970000000000e+02 6.444886334272e-02 2.371040233355e-04 2.188363240569e+01
4.972500000000e+02 6.676411474311e-02 2.420434703228e-04 2.190073285985e+01
4.975000000000e+02 6.901890218117e-02 2.465768240964e-04 2.191899398758e+01
4.977500000000e+02 7.118127462422e-02 2.506347178865e-04 2.193835223007e+01
4.980000000000e+02 7.321900866528e-02 2.541576199007e-04 2.195874038351e+01
4.982500000000e+02 7.510030873123e-02 2.570967602240e-04 2.198008776765e+01
4.985000000000e+02 7.679453092974e-02 2.594149743483e-04 2.200232044508e+01
4.987500000000e+02 7.827291457794e-02 2.610873855151e-04 2.202536145833e+01
4.990000000000e+02 7.950930543050e-02 2.621016599021e-04 2.204913111708e+01
4.992500000000e+02 8.048085405029e-02 2.624580822917e-04 2.207354731389e+01
4.995000000000e+02 8.116867266475e-02 2.621694302011e-04 2.209852588067e+01
4.997500000000e+02 8.155843421905e-02 2.612606407984e-04 2.212398097554e+01
5.000000000000e+02 8.164089765238e-02 2.597681833153e-04 2.214982550314e+01
5.002500000000e+02 8.141234396007e-02 2.577391276674e-04 2.217597156384e+01
5.005000000000e+02 8.087490951406e-02 2.552300374179e-04 2.220233092903e+01
5.007500000000e+02 8.003680348554e-02 2.523057100552e-04 2.222881552530e+01
5.010000000000e+02 7.891240379099e-02 2.490376829491e-04 2.225533794977e+01
5.012500000000e+02 7.752222103191e-02 2.455023659395e-04 2.228181197920e+01
5.015000000000e+02 7.589273180242e-02 2.417793325895e-04 2.230815309617e+01
5.017500000000e+02 7.405607800566e-02 2.379494597845e-04 2.233427899537e+01
5.020000000000e+02 7.204964017514e-02 2.340929617402e-04 2.236011010140e+01
5.022500000000e+02 6.991548947885e-02 2.302874688077e-04 2.238557006946e+01
5.025000000000e+02 6.769972571419e-02 2.266062211069e-04 2.241058624776e+01
5.027500000000e+02 6.545172175131e-02 2.231162895735e-04 2.243509016116e+01
5.030000000000e+02 6.322327912373e-02 2.198768690188e-04 2.245901792642e+01
5.032500000000e+02 6.106771846518e-02 2.169378194149e-04 2.248231066691e+01
5.035000000000e+02 5.903891887983e-02 2.143385272973e-04 2.250491488094e+01
5.037500000000e+02 5.719032751801e-02 2.121069385085e-04 2.252678279500e+01
5.040000000000e+02 5.557395452911e-02 2.102588689169e-04 2.254787265863e+01
5.042500000000e+02 5.423937674974e-02 2.087976166782e-04 2.256814902121e+01
5.045000000000e+02 5.323276652412e-02 2.077139132961e-04 2.258758295524e+01
5.047500000000e+02 5.259596650807e-02 2.069861920202e-04 2.260615225724e+01
5.050000000000e+02 5.236562537477e-02 2.065811369259e-04 2.262384158245e+01
5.052500000000e+02 5.257241445815e-02 2.064545915150e-04 2.264064255260e+01
5.055000000000e+02 5.324033969189e-02 2.065526260464e-04 2.265655380966e+01
5.057500000000e+02 5.438616310152e-02 2.068130233261e-04 2.267158102157e+01
5.060000000000e+02 5.601894586981e-02 2.071669600439e-04 2.268573683072e+01
5.062500000000e+02 5.813972507075e-02 2.075407877675e-04 2.269904076747e+01
5.065000000000e+02 6.074133062914e-02 2.078579910249e-04 2.271151907381e+01
5.067500000000e+02 6.380834937224e-02 2.080412498121e-04 2.272320451429e+01
5.070000000000e+02 6.731723848467e-02 2.080145293294e-04 2.273413609077e+01
5.072500000000e+02 7.123659095275e-02 2.077051817815e-04 2.274435871830e+01
5.075000000000e+02 7.552754580986e-02 2.070459898957e-04 2.275392284542e+01
5.077500000000e+02 8.014434380483e-02 2.059768688057e-04 2.276288401644e+01
5.080000000000e+02 8.503501532847e-02 2.044466693392e-04 2.277130238347e+01
5.082500000000e+02 9.014219409888e-02 2.024148553013e-04 2.277924216667e+01
5.085000000000e+02 9.540403863706e-02 1.998526818890e-04 2.278677109118e+01
5.087500000000e+02 1.007552503133e-01 1.967442431547e-04 2.279395978149e+01
5.090000000000e+02 1.061281660452e-01 1.930873108957e-04 2.280088112227e+01
5.092500000000e+02 1.114539043937e-01 1.888935217156e-04 2.280760963016e+01
5.095000000000e+02 1.166635464577e-01 1.841885664332e-04 2.281422078895e+01
5.097500000000e+02 1.216893254584e-01 1.790119338950e-04 2.282079041396e+01
5.100000000000e+02 1.264658030654e-01 1.734163998807e-04 2.282739401639e+01
5.102500000000e+02 1.309310102876e-01 1.674672128097e-04 2.283410619186e+01
5.105000000000e+02 1.350275308589e-01 1.612408903105e-04 2.284100005181e+01
5.107500000000e+02 1.387035056902e-01 1.548238522705e-04 2.284814667957e+01
5.110000000000e+02 1.419135391700e-01 1.483108529864e-04 2.285561464385e+01
5.112500000000e+02 1.446194905243e-01 1.418031565985e-04 2.286346956965e+01
5.115000000000e+02 1.467911332732e-01 1.354065503773e-04 2.287177376050e+01
5.117500000000e+02 1.484066690454e-01 1.292292555923e-04 2.288058588196e+01
5.120000000000e+02 1.494530898123e-01 1.233797531821e-04 2.288996072655e+01
5.122500000000e+02 1.499263747776e-01 1.179645718312e-04 2.289994902792e+01
5.125000000000e+02 1.498315219915e-01 1.130860671830e-04 2.291059734831e+01
5.127500000000e+02 1.491824153793e-01 1.088403537475e-04 2.292194803524e+01
5.130000000000e+02 1.480015268927e-01 1.053151522044e-04 2.293403923369e+01
5.132500000000e+02 1.463194639967e-01 1.025878570624e-04 2.294690496076e+01
5.135000000000e+02 1.441743732989e-01 1.007237755440e-04 2.296057523648e+01
5.137500000000e+02 1.416112106389e-01 9.977456238475e-05 2.297507625743e+01
5.140000000000e+02 1.386808984725e-01 9.977688653252e-05 2.299043061596e+01
5.142500000000e+02 1.354393913555e-01 1.007513544835e-04 2.300665755959e+01
5.145000000000e+02 1.319466614564e-01 1.027017455159e-04 2.302377326896e+01
5.147500000000e+02 1.282656399899e-01 1.056145370900e-04 2.304179117116e+01
5.150000000000e+02 1.244611254930e-01 1.094587734712e-04 2.306072225769e+01
5.152500000000e+02 1.205986859876e-01 1.141862707805e-04 2.308057541253e+01
5.155000000000e+02 1.167435798923e-01 1.197321561959e-04 2.310135774894e+01
5.157500000000e+02 1.129597100276e-01 1.260157567675e-04 2.312307493220e+01
5.160000000000e+02 1.093086345429e-01 1.329418122157e-04 2.314573149628e+01
5.162500000000e+02 1.058486493539e-01 1.404020068218e-04 2.316933115087e+01
5.165000000000e+02 1.026339556944e-01 1.482767966542e-04 2.319387705684e+01
5.167500000000e+02 9.971392677354e-02 1.564374971247e-04 2.321937209184e+01
5.170000000000e+02 9.713247948119e-02 1.647485987463e-04 2.324581908099e+01
5.172500000000e+02 9.492756059823e-02 1.730702696391e-04 2.327322100211e+01
5.175000000000e+02 9.313074867156e-02 1.812610256610e-04 2.330158116179e+01
5.177500000000e+02 9.176697405249e-02 1.891804491612e-04 2.333090333634e+01
5.180000000000e+02 9.085435482508e-02 1.966919539044e-04 2.336119188316e+01
5.182500000000e+02 9.040414605056e-02 2.036654819227e-04 2.339245181809e+01
5.185000000000e+02 9.042079588698e-02 2.099801446692e-04 2.342468885523e+01
5.187500000000e+02 9.090210331953e-02 2.155266828244e-04 2.345790941604e+01
5.190000000000e+02 9.183946314287e-02 2.202096541013e-04 2.349212060257e+01
5.192500000000e+02 9.321819546760e-02 2.239495348927e-04 2.352733013803e+01
5.195000000000e+02 9.501794141966e-02 2.266843078479e-04 2.356354626943e+01
5.197500000000e+02 9.721311920529e-02 2.283706002262e-04 2.360077764238e+01
5.200000000000e+02 9.977341910432e-02 2.289846787184e-04 2.363903314098e+01
5.202500000000e+02 1.026643368848e-01 2.285229915487e-04 2.367832169758e+01
5.205000000000e+02 1.058477303526e-01 2.270019600360e-04 2.371865207431e+01
5.207500000000e+02 1.092823860329e-01 2.244575555597e-04 2.376003261736e+01
5.210000000000e+02 1.129245981407e-01 2.209444144488e-04 2.380247098666e+01
5.212500000000e+02 1.167287472416e-01 2.165345321979e-04 2.384597386618e+01
5.215000000000e+02 1.206478721030e-01 2.113155946591e-04 2.389054665374e+01
5.217500000000e+02 1.246342356752e-01 2.053890098113e-04 2.393619314147e+01
5.220000000000e+02 1.286398756722e-01 1.988674579101e-04 2.398291518025e+01
5.222500000000e+02 1.326171368782e-01 1.918724015675e-04 2.403071234956e+01
5.225000000000e+02 1.365191823519e-01 1.845315522052e-04 2.407958161938e+01
5.227500000000e+02 1.403004792084e-01 1.769760999235e-04 2.412951702662e+01
5.230000000000e+02 1.439172554864e-01 1.693379697779e-04 2.418050935744e+01
5.232500000000e+02 1.473279292527e-01 1.617471623833e-04 2.423254585440e+01
5.235000000000e+02 1.504935053405e-01 1.543292005473e-04 2.428560994387e+01
5.237500000000e+02 1.533779394810e-01 1.472028182486e-04 2.433968099498e+01
5.240000000000e+02 1.559484759863e-01 1.404778774893e-04 2.439473411227e+01
5.242500000000e+02 1.581759509248e-01 1.342535927962e-04 2.445073996824e+01
5.245000000000e+02 1.600350679352e-01 1.286170850105e-04 2.450766467873e+01
5.247500000000e+02 1.615046495026e-01 1.236422667176e-04 2.456546972348e+01
5.250000000000e+02 1.625678573312e-01 1.193891179535e-04 2.462411191485e+01
5.252500000000e+02 1.632123925003e-01 1.159033522455e-04 2.468354341456e+01
5.255000000000e+02 1.634306647719e-01 1.132164642521e-04 2.474371179798e+01
5.257500000000e+02 1.632199417186e-01 1.113460759204e-04 2.480456016587e+01
5.260000000000e+02 1.625824650444e-01 1.102965749752e-04 2.486602729977e+01
5.262500000000e+02 1.615255347999e-01 1.100600570666e-04 2.492804785977e+01
5.265000000000e+02 1.600615618472e-01 1.106174973161e-04 2.499055261718e+01
5.267500000000e+02 1.582080741728e-01 1.119400582619e-04 2.505346872283e+01
5.270000000000e+02 1.559876741167e-01 1.139905284719e-04 2.511672000249e+01
5.272500000000e+02 1.534279449716e-01 1.167248044913e-04 2.518022727405e+01
5.275000000000e+02 1.505612869540e-01 1.200933972901e-04 2.524390868735e+01
5.277500000000e+02 1.474246890030e-01 1.240428619126e-04 2.530768007385e+01
5.280000000000e+02 1.440594161811e-01 1.285171567282e-04 2.537145530678e+01
5.282500000000e+02 1.405106195395e-01 1.334588420330e-04 2.543514666555e+01
5.285000000000e+02 1.368268543758e-01 1.388101300459e-04 2.549866520013e+01
5.287500000000e+02 1.330595145920e-01 1.445137365914e-04 2.556192109293e+01
5.290000000000e+02 1.292621796722e-01 1.505135330260e-04 2.562482401655e+01
5.292500000000e+02 1.254898832117e-01 1.567549846476e-04 2.568728347625e+01
5.295000000000e+02 1.217983104982e-01 1.631854159759e-04 2.574920915279e+01
5.297500000000e+02 1.182429381973e-01 1.697540765211e-04 2.581051122407e+01
5.300000000000e+02 1.148781297760e-01 1.764120456424e-04 2.587110068104e+01
5.302500000000e+02 1.117562078389e-01 1.831119736484e-04 2.593088963026e+01
5.305000000000e+02 1.089265182677e-01 1.898077654833e-04 2.598979158102e+01
5.307500000000e+02 1.064345116959e-01 1.964542514043e-04 2.604772173045e+01
5.310000000000e+02 1.043208608206e-01 2.030066388566e-04 2.610459723113e+01
5.312500000000e+02 1.026206343238e-01 2.094200383466e-04 2.616033745892e+01
5.315000000000e+02 1.013625552009e-01 2.156492848272e-04 2.621486427601e+01
5.317500000000e+02 1.005683541630e-01 2.216485756250e-04 2.626810228824e+01
5.320000000000e+02 1.002522475198e-01 2.273711699348e-04 2.631997911442e+01
5.322500000000e+02 1.004205439003e-01 2.327694004922e-04 2.637042565047e+01
5.325000000000e+02 1.010714046377e-01 2.377947379617e-04 2.641937634912e+01
5.327500000000e+02 1.021947557015e-01 2.423981030768e-04 2.646676950143e+01
5.330000000000e+02 1.037723685712e-01 2.465303060823e-04 2.651254753716e+01
5.332500000000e+02 1.057781006083e-01 2.501426779506e-04 2.655665732434e+01
5.335000000000e+02 1.081782998692e-01 2.531876429576e-04 2.659905048740e+01
5.337500000000e+02 1.109323654294e-01 2.556197333613e-04 2.663968372574e+01
5.340000000000e+02 1.139934486726e-01 2.573965885593e-04 2.667851913563e+01
5.342500000000e+02 1.173092859353e-01 2.584800221867e-04 2.671552453298e+01
5.345000000000e+02 1.208231414336e-01 2.588371646881e-04 2.675067376737e+01
5.347500000000e+02 1.244748377655e-01 2.584414660532e-04 2.678394701680e+01
5.350000000000e+02 1.282018542358e-01 2.572738900767e-04 2.681533106807e+01
5.352500000000e+02 1.319404669132e-01 2.553239321557e-04 2.684481956181e+01
5.355000000000e+02 1.356269045575e-01 2.525905571630e-04 2.687241319816e+01
5.357500000000e+02 1.391984962166e-01 2.490830021297e-04 2.689811989787e+01
5.360000000000e+02 1.425947868689e-01 2.448214258909e-04 2.692195490234e+01
5.362500000000e+02 1.457585952094e-01 2.398373774412e-04 2.694394081399e+01
5.365000000000e+02 1.486369977237e-01 2.341740541057e-04 2.696410756017e+01
5.367500000000e+02 1.511822154315e-01 2.278863460565e-04 2.698249228069e+01
5.370000000000e+02 1.533523908160e-01 2.210406541985e-04 2.699913913742e+01
5.372500000000e+02 1.551122443855e-01 2.137144721347e-04 2.701409902694e+01
5.375000000000e+02 1.564335969299e-01 2.059957340701e-04 2.702742921645e+01
5.377500000000e+02 1.572957513846e-01 1.979819476718e-04 2.703919289020e+01
5.380000000000e+02 1.576857393625e-01 1.897790854337e-04 2.704945860714e+01
5.382500000000e+02 1.575984198113e-01 1.815002884041e-04 2.705829968519e+01
5.385000000000e+02 1.570364378738e-01 1.732644168797e-04 2.706579351433e+01
5.387500000000e+02 1.560100532535e-01 1.651943421749e-04 2.707202079660e+01
5.390000000000e+02 1.545368329624e-01 1.574151865291e-04 2.707706474629e+01
5.392500000000e+02 1.526412319514e-01 1.500523989715e-04 2.708101023372e+01
5.395000000000e+02 1.503540588640e-01 1.432297817050e-04 2.708394291114e+01
5.397500000000e+02 1.477118462855e-01 1.370674251902e-04 2.708594831623e+01
5.400000000000e+02 1.447561421257e-01 1.316796506130e-04 2.708711097576e+01
5.402500000000e+02 1.415327228221e-01 1.271729354503e-04 2.708751352237e+01
5.405000000000e+02 1.380907611178e-01 1.236438741383e-04 2.708723583722e+01
5.407500000000e+02 1.344819457159e-01 1.211772588761e-04 2.708635423222e+01
5.410000000000e+02 1.307595775100e-01 1.198442752409e-04 2.708494068863e+01
5.412500000000e+02 1.269776570163e-01 1.197008585250e-04 2.708306215572e+01
5.415000000000e+02 1.231899718917e-01 1.207862667944e-04 2.708077992922e+01
5.417500000000e+02 1.194492007149e-01 1.231218860346e-04 2.707814911213e+01
5.420000000000e+02 1.158060508688e-01 1.267103051182e-04 2.707521816619e+01
5.422500000000e+02 1.123084366693e-01 1.315347010333e-04 2.707202856300e+01
5.425000000000e+02 1.090007143633e-01 1.375586014252e-04 2.706861453665e+01
5.427500000000e+02 1.059229849899e-01 1.447259513798e-04 2.706500293455e+01
5.430000000000e+02 1.031104755624e-01 1.529615294729e-04 2.706121317908e+01
5.432500000000e+02 1.005930079761e-01 1.621717709722e-04 2.705725732309e+01
5.435000000000e+02 9.839456544290e-02 1.722459833348e-04 2.705314020473e+01
5.437500000000e+02 9.653296286634e-02 1.830578885883e-04 2.704885969634e+01
5.440000000000e+02 9.501962566038e-02 1.944675047482e-04 2.704440703016e+01
5.442500000000e+02 9.385948342938e-02 2.063233495355e-04 2.703976720392e+01
5.445000000000e+02 9.305098113772e-02 2.184649012771e-04 2.703491945129e+01
5.447500000000e+02 9.258620079639e-02 2.307253059866e-04 2.702983775702e+01
5.450000000000e+02 9.245110251994e-02 2.429342383119e-04 2.702449142083e+01
5.452500000000e+02 9.262587414345e-02 2.549208856476e-04 2.701884564670e+01
5.455000000000e+02 9.308538164375e-02 2.665169971700e-04 2.701286214277e+01
5.457500000000e+02 9.379971782587e-02 2.775599228615e-04 2.700649972787e+01
5.460000000000e+02 9.473483874629e-02 2.878955201995e-04 2.699971492885e+01
5.462500000000e+02 9.585326746183e-02 2.973809514462e-04 2.699246255116e+01
5.465000000000e+02 9.711486450533e-02 3.058874068799e-04 2.698469622299e+01
5.467500000000e+02 9.847764366233e-02 3.133023553315e-04 2.697636889914e+01
5.470000000000e+02 9.989861143138e-02 3.195315644664e-04 2.696743331368e+01
5.472500000000e+02 1.013346287932e-01 3.245007482748e-04 2.695784238601e+01
5.475000000000e+02 1.027432573478e-01 3.281568377770e-04 2.694754956493e+01
5.477500000000e+02 1.040835930646e-01 3.304687805865e-04 2.693650912452e+01
5.480000000000e+02 1.053170515745e-01 3.314279204952e-04 2.692467639404e+01
5.482500000000e+02 1.064081062895e-01 3.310478856977e-04 2.691200794450e+01
5.485000000000e+02 1.073249474064e-01 3.293640675749e-04 2.689846171660e+01
5.487500000000e+02 1.080400637002e-01 3.264326581427e-04 2.688399710909e+01
5.490000000000e+02 1.085307244212e-01 3.223290791053e-04 2.686857502902e+01
5.492500000000e+02 1.087793516803e-01 3.171463565417e-04 2.685215790734e+01
5.495000000000e+02 1.087737785043e-01 3.109930036618e-04 2.683470969563e+01
5.497500000000e+02 1.085073868422e-01 3.039906032855e-04 2.681619584558e+01
5.500000000000e+02 1.079791191416e-01 2.962711981453e-04 2.679658328010e+01
5.502500000000e+02 1.071933659575e-01 2.879745248789e-04 2.677584036739e+01
5.505000000000e+02 1.061597366138e-01 2.792451303844e-04 2.675393690097e+01
5.507500000000e+02 1.048927112785e-01 2.702294762193e-04 2.673084409261e+01
5.510000000000e+02 1.034111921286e-01 2.610731851069e-04 2.670653458403e+01
5.512500000000e+02 1.017379584854e-01 2.519182246810e-04 2.668098248207e+01
5.515000000000e+02 9.989904781655e-02 2.429003098587e-04 2.665416341637e+01
5.517500000000e+02 9.792307208046e-02 2.341465708695e-04 2.662605462675e+01
5.520000000000e+02 9.584049448671e-02 2.257734807319e-04 2.659663507576e+01
5.522500000000e+02 9.368288041666e-02 2.178850960637e-04 2.656588558975e+01
5.525000000000e+02 9.148214860582e-02 2.105716406002e-04 2.653378902580e+01
5.527500000000e+02 8.926983567725e-02 2.039087232078e-04 2.650033046212e+01
5.530000000000e+02 8.707639672387e-02 1.979564685775e-04 2.646549741081e+01
5.532500000000e+02 8.493056120274e-02 1.927594688648e-04 2.642928004835e+01
5.535000000000e+02 8.285875382685e-02 1.883471243324e-04 2.639167146118e+01
5.537500000000e+02 8.088459391203e-02 1.847341749969e-04 2.635266790319e+01
5.540000000000e+02 7.902849071475e-02 1.819217880558e-04 2.631226906016e+01
5.542500000000e+02 7.730732611755e-02 1.798989361319e-04 2.627047831507e+01
5.545000000000e+02 7.573424566125e-02 1.786439851984e-04 2.622730301524e+01
5.547500000000e+02 7.431853856256e-02 1.781265391740e-04 2.618275473003e+01
5.550000000000e+02 7.306562399825e-02 1.783093785684e-04 2.613684949811e+01
5.552500000000e+02 7.197711428312e-02 1.791504991498e-04 2.608960806064e+01
5.555000000000e+02 7.105097063550e-02 1.806050856059e-04 2.604105607032e+01
5.557500000000e+02 7.028171596631e-02 1.826274326257e-04 2.599122427753e+01
5.560000000000e+02 6.966071635992e-02 1.851726435863e-04 2.594014868164e+01
5.562500000000e+02 6.917649447444e-02 1.881981423292e-04 2.588787065205e+01
5.565000000000e+02 6.881508176366e-02 1.916648658487e-04 2.583443700156e+01
5.567500000000e+02 6.856038182117e-02 1.955381356160e-04 2.577990002534e+01
5.570000000000e+02 6.839453801266e-02 1.997881814340e-04 2.572431748509e+01
5.572500000000e+02 6.829829368220e-02 2.043902913280e-04 2.566775254546e+01
5.575000000000e+02 6.825133418123e-02 2.093246150309e-04 2.561027366319e+01
5.577500000000e+02 6.823260262393e-02 2.145756349120e-04 2.555195442125e+01
5.580000000000e+02 6.822058675405e-02 2.201313445974e-04 2.549287331159e+01
5.582500000000e+02 6.819357039579e-02 2.259821944788e-04 2.543311346919e+01
5.585000000000e+02 6.812985265086e-02 2.321198542443e-04 2.537276235988e+01
5.587500000000e+02 6.800793545266e-02 2.385358649016e-04 2.531191142065e+01
5.590000000000e+02 6.780668061313e-02 2.452202793563e-04 2.525065566335e+01
5.592500000000e+02 6.750545328585e-02 2.521603106329e-04 2.518909323211e+01
5.595000000000e+02 6.708424019013e-02 2.593391291799e-04 2.512732494409e+01
5.597500000000e+02 6.652377143958e-02 2.667348059938e-04 2.506545378422e+01
5.600000000000e+02 6.580564183941e-02 2.743194918185e-04 2.500358439428e+01
5.602500000000e+02 6.491243959184e-02 2.820589135773e-04 2.494182252940e+01
5.605000000000e+02 6.382789556274e-02 2.899121261715e-04 2.488027451351e+01
5.607500000000e+02 6.253705830837e-02 2.978315996500e-04 2.481904667668e+01
5.610000000000e+02 6.102648728914e-02 3.057636831157e-04 2.475824479225e+01
5.612500000000e+02 5.928448683841e-02 3.136493164758e-04 2.469797351141e+01
5.615000000000e+02 5.730135501979e-02 3.214250907319e-04 2.463833579779e+01
5.617500000000e+02 5.506966247151e-02 3.290245400058e-04 2.457943237440e+01
5.620000000000e+02 5.258454955959e-02 3.363795636487e-04 2.452136116836e+01
5.622500000000e+02 4.984402454557e-02 3.434221102965e-04 2.446421677410e+01
5.625000000000e+02 4.684926798121e-02 3.500858729355e-04 2.440808992914e+01
5.627500000000e+02 4.360491579335e-02 3.563080066433e-04 2.435306700069e+01
5.630000000000e+02 4.011931856315e-02 3.620307734524e-04 2.429922949409e+01
5.632500000000e+02 3.640474911355e-02 3.672031025217e-04 2.424665358513e+01
5.635000000000e+02 3.247755725739e-02 3.717819367084e-04 2.419540966654e+01
5.637500000000e+02 2.835824228390e-02 3.757332850820e-04 2.414556193223e+01
5.640000000000e+02 2.407144226534e-02 3.790331568676e-04 2.409716798644e+01
5.642500000000e+02 1.964582202110e-02 3.816681189501e-04 2.405027848396e+01
5.645000000000e+02 1.511385857663e-02 3.836354744620e-04 2.400493681090e+01
5.647500000000e+02 1.051151536559e-02 3.849431861092e-04 2.396117880878e+01
5.650000000000e+02 5.877809472206e-03 3.856094702034e-04 2.391903253009e+01
5.652500000000e+02 1.254271502942e-03 3.856621214030e-04 2.387851805673e+01
5.655000000000e+02 -3.315689021633e-03 3.851375537637e-04 2.383964735339e+01
5.657500000000e+02 -7.787507661232e-03 3.840796447981e-04 2.380242418200e+01
5.660000000000e+02 -1.211626082021e-02 3.825384086153e-04 2.376684407017e+01
5.662500000000e+02 -1.625751391442e-02 3.805685236799e-04 2.373289432990e+01
5.665000000000e+02 -2.016820409957e-02 3.782278089142e-04 2.370055413899e+01
5.667500000000e+02 -2.380754065444e-02 3.755757035359e-04 2.366979467375e+01
5.670000000000e+02 -2.713788242129e-02 3.726717442632e-04 2.364057930774e+01
5.672500000000e+02 -3.012559231301e-02 3.695741935952e-04 2.361286385954e+01
5.675000000000e+02 -3.274183034773e-02 3.663388058690e-04 2.358659689024e+01
5.677500000000e+02 -3.496325795079e-02 3.630177483081e-04 2.356172007485e+01
5.680000000000e+02 -3.677265630436e-02 3.596587948809e-04 2.353816859512e+01
5.682500000000e+02 -3.815941622704e-02 3.563047384682e-04 2.351587159946e+01
5.685000000000e+02 -3.911989318846e-02 3.529930272707e-04 2.349475270274e+01
5.687500000000e+02 -3.965762685975e-02 3.497556948089e-04 2.347473051955e+01
5.690000000000e+02 -3.978339456098e-02 3.466194946855e-04 2.345571924277e+01
5.692500000000e+02 -3.951512128125e-02 3.436062317572e-04 2.343762924797e+01
5.695000000000e+02 -3.887762248234e-02 3.407332518384e-04 2.342036773127e+01
5.697500000000e+02 -3.790220146268e-02 3.380141565816e-04 2.340383936757e+01
5.700000000000e+02 -3.662610950518e-02 3.354595094287e-04 2.338794699158e+01
5.702500000000e+02 -3.509186646521e-02 3.330777003452e-04 2.337259228848e+01
5.705000000000e+02 -3.334647929959e-02 3.308759810233e-04 2.335767650796e+01
5.707500000000e+02 -3.144056924201e-02 3.288610843467e-04 2.334310116693e+01
5.710000000000e+02 -2.942742175706e-02 3.270401512056e-04 2.332876876460e+01
5.712500000000e+02 -2.736200203894e-02 3.254210915071e-04 2.331458348680e+01
5.715000000000e+02 -2.529994387883e-02 3.240134214454e-04 2.330045190677e+01
5.717500000000e+02 -2.329654375358e-02 3.228286715602e-04 2.328628365691e+01
5.720000000000e+02 -2.140578087668e-02 3.218806556888e-04 2.327199209168e+01
5.722500000000e+02 -1.967939658167e-02 3.211856434612e-04 2.325749491695e+01
5.725000000000e+02 -1.816603206973e-02 3.207623851778e-04 2.324271477699e+01
5.727500000000e+02 -1.691046829736e-02 3.206317928161e-04 2.322757981828e+01
5.730000000000e+02 -1.595295691642e-02 3.208166214284e-04 2.321202418878e+01
5.732500000000e+02 -1.532867554318e-02 3.213410854471e-04 2.319598849565e+01
5.735000000000e+02 -1.506729575232e-02 3.222302984767e-04 2.317942020405e+01
5.737500000000e+02 -1.519268467767e-02 3.235096198402e-04 2.316227396944e+01
5.740000000000e+02 -1.572272331627e-02 3.252039692440e-04 2.314451191227e+01
5.742500000000e+02 -1.666925684239e-02 3.273371100516e-04 2.312610381245e+01
5.745000000000e+02 -1.803815112028e-02 3.299308895260e-04 2.310702724531e+01
5.747500000000e+02 -1.982946633264e-02 3.330045540151e-04 2.308726762904e+01
5.750000000000e+02 -2.203771892284e-02 3.365740898310e-04 2.306681821836e+01
5.752500000000e+02 -2.465223013435e-02 3.406515917584e-04 2.304568000254e+01
5.755000000000e+02 -2.765754448969e-02 3.452447139149e-04 2.302386155819e+01
5.757500000000e+02 -3.103390053837e-02 3.503562419540e-04 2.300137881824e+01
5.760000000000e+02 -3.475774215102e-02 3.559837568760e-04 2.297825477316e+01
5.762500000000e+02 -3.880225476498e-02 3.621193959269e-04 2.295451913777e+01
5.765000000000e+02 -4.313791229850e-02 3.687497217920e-04 2.293020794422e+01
5.767500000000e+02 -4.773302295023e-02 3.758556936290e-04 2.290536308560e+01
5.770000000000e+02 -5.255426216254e-02 3.834127840423e-04 2.288003184780e+01
5.772500000000e+02 -5.756718233449e-02 3.913911660571e-04 2.285426638152e+01
5.775000000000e+02 -6.273669281580e-02 3.997559211568e-04 2.282812315739e+01
5.777500000000e+02 -6.802750158177e-02 4.084674002799e-04 2.280166241856e+01
5.780000000000e+02 -7.340451581943e-02 4.174816183742e-04 2.277494760982e+01
5.782500000000e+02 -7.883319741377e-02 4.267507102657e-04 2.274804479667e+01
5.785000000000e+02 -8.427987410562e-02 4.362234060107e-04 2.272102211897e+01
5.787500000000e+02 -8.971200504438e-02 4.458455790734e-04 2.269394922646e+01
5.790000000000e+02 -9.509840471969e-02 4.555607636646e-04 2.266689672633e+01
5.792500000000e+02 -1.004094278369e-01 4.653105976995e-04 2.263993568262e+01
5.795000000000e+02 -1.056171179844e-01 4.750355475684e-04 2.261313710677e+01
5.797500000000e+02 -1.106953276953e-01 4.846753536699e-04 2.258657147121e+01
5.800000000000e+02 -1.156198126441e-01 4.941694615381e-04 2.256030828423e+01
5.802500000000e+02 -1.203683019466e-01 5.034576011947e-04 2.253441564618e+01
5.805000000000e+02 -1.249205605843e-01 5.124802382913e-04 2.250895987362e+01
5.807500000000e+02 -1.292584298504e-01 5.211790782272e-04 2.248400511810e+01
5.810000000000e+02 -1.333658700191e-01 5.294974540542e-04 2.245961303714e+01
5.812500000000e+02 -1.372289917416e-01 5.373808044427e-04 2.243584248071e+01
5.815000000000e+02 -1.408360847702e-01 5.447771364520e-04 2.241274919822e+01
5.817500000000e+02 -1.441776534687e-01 5.516374535973e-04 2.239038558529e+01
5.820000000000e+02 -1.472464386025e-01 5.579160586766e-04 2.236880044362e+01
5.822500000000e+02 -1.500374521203e-01 5.635710213366e-04 2.234803877384e+01
5.825000000000e+02 -1.525479985806e-01 5.685647084343e-04 2.232814159260e+01
5.827500000000e+02 -1.547776991968e-01 5.728641332319e-04 2.230914576977e+01
5.830000000000e+02 -1.567285089417e-01 5.764413421750e-04 2.229108390290e+01
5.832500000000e+02 -1.584047221985e-01 5.792738166036e-04 2.227398421533e+01
5.835000000000e+02 -1.598129692147e-01 5.813449000498e-04 2.225787047984e+01
5.837500000000e+02 -1.609621969895e-01 5.826442338024e-04 2.224276198083e+01
5.840000000000e+02 -1.618636311491e-01 5.831681298582e-04 2.222867350114e+01
5.842500000000e+02 -1.625307189484e-01 5.829199213017e-04 2.221561534782e+01
5.845000000000e+02 -1.629790463948e-01 5.819103152405e-04 2.220359340112e+01
5.847500000000e+02 -1.632262340583e-01 5.801576946007e-04 2.219260920895e+01
5.850000000000e+02 -1.632918034451e-01 5.776883568301e-04 2.218266010150e+01
5.852500000000e+02 -1.631970176640e-01 5.745366771302e-04 2.217373934215e+01
5.855000000000e+02 -1.629646962629e-01 5.707451946840e-04 2.216583631137e+01
5.857500000000e+02 -1.626190030186e-01 5.663645462879e-04 2.215893670804e+01
5.860000000000e+02 -1.621852087573e-01 5.614534433478e-04 2.215302278239e+01
5.862500000000e+02 -1.616894351209e-01 5.560784981509e-04 2.214807358794e+01
5.865000000000e+02 -1.611583765300e-01 5.503137180484e-04 2.214406524468e+01
5.867500000000e+02 -1.606190095806e-01 5.442400783896e-04 2.214097122423e+01
5.870000000000e+02 -1.600982891886e-01 5.379448590165e-04 2.213876263397e+01
5.872500000000e+02 -1.596228435128e-01 5.315208616853e-04 2.213740851038e+01
5.875000000000e+02 -1.592186632592e-01 5.250654949320e-04 2.213687611193e+01
5.877500000000e+02 -1.589108007467e-01 5.186797824284e-04 2.213713120675e+01
5.880000000000e+02 -1.587230750032e-01 5.124671712898e-04 2.213813835210e+01
5.882500000000e+02 -1.586777961868e-01 5.065322685071e-04 2.213986116382e+01
5.885000000000e+02 -1.587955051306e-01 5.009795065716e-04 2.214226257751e+01
5.887500000000e+02 -1.590947423153e-01 4.959117164839e-04 2.214530508879e+01
5.890000000000e+02 -1.595918407782e-01 4.914286735505e-04 2.214895098826e+01
5.892500000000e+02 -1.603007570754e-01 4.876256445069e-04 2.215316257259e+01
5.895000000000e+02 -1.612329340167e-01 4.845918171094e-04 2.215790235268e+01
5.897500000000e+02 -1.623972066125e-01 4.824087739662e-04 2.216313323986e+01
5.900000000000e+02 -1.637997441758e-01 4.811492463207e-04 2.216881873022e+01
5.902500000000e+02 -1.654440376144e-01 4.808758329745e-04 2.217492308009e+01
5.905000000000e+02 -1.673309233717e-01 4.816397854221e-04 2.218141146845e+01
5.907500000000e+02 -1.694586469214e-01 4.834799654343e-04 2.218825016929e+01
5.910000000000e+02 -1.718229623389e-01 4.864220332308e-04 2.219540671412e+01
5.912500000000e+02 -1.744172626895e-01 4.904777229395e-04 2.220285005818e+01
5.915000000000e+02 -1.772327378568e-01 4.956443664014e-04 2.221055075618e+01
5.917500000000e+02 -1.802585556178e-01 5.019045925668e-04 2.221848113472e+01
5.920000000000e+02 -1.834820585888e-01 5.092263031520e-04 2.222661547848e+01
5.922500000000e+02 -1.868889733980e-01 5.175629320567e-04 2.223493020905e+01
5.925000000000e+02 -1.904636249982e-01 5.268538821509e-04 2.224340408641e+01
5.927500000000e+02 -1.941891533217e-01 5.370251824994e-04 2.225201839623e+01
5.930000000000e+02 -1.980477221422e-01 5.479903848934e-04 2.226075714733e+01
5.932500000000e+02 -2.020207223996e-01 5.596516465173e-04 2.226960725749e+01
5.935000000000e+02 -2.060889607548e-01 5.719010339554e-04 2.227855874602e+01
5.937500000000e+02 -2.102328353424e-01 5.846219966765e-04 2.228760490107e+01
5.940000000000e+02 -2.144324940256e-01 5.976909456311e-04 2.229674244066e+01
5.942500000000e+02 -2.186679798939e-01 6.109790151182e-04 2.230597165483e+01
5.945000000000e+02 -2.229193584370e-01 6.243538331270e-04 2.231529652215e+01
5.947500000000e+02 -2.271668351872e-01 6.376814205042e-04 2.232472479873e+01
5.950000000000e+02 -2.313908614804e-01 6.508280646259e-04 2.233426808385e+01
5.952500000000e+02 -2.355722328616e-01 6.636621751596e-04 2.234394184298e+01
5.955000000000e+02 -2.396921810577e-01 6.760560867397e-04 2.235376540682e+01
5.957500000000e+02 -2.437324650379e-01 6.878877883509e-04 2.236376192738e+01
5.960000000000e+02 -2.476754592337e-01 6.990425354953e-04 2.237395829893e+01
5.962500000000e+02 -2.515042426411e-01 7.094143289934e-04 2.238438504585e+01
5.965000000000e+02 -2.552026885261e-01 7.189072287047e-04 2.239507617452e+01
5.967500000000e+02 -2.587555531173e-01 7.274364950297e-04 2.240606898973e+01
5.970000000000e+02 -2.621485662801e-01 7.349295422015e-04 2.241740388571e+01
5.972500000000e+02 -2.653685151194e-01 7.413266640548e-04 2.242912410797e+01
5.975000000000e+02 -2.684033270868e-01 7.465814990089e-04 2.244127548875e+01
5.977500000000e+02 -2.712421405501e-01 7.506616647197e-04 2.245390617050e+01
5.980000000000e+02 -2.738753691857e-01 7.535487140759e-04 2.246706630638e+01
5.982500000000e+02 -2.762947501864e-01 7.552379885734e-04 2.248080775232e+01
5.985000000000e+02 -2.784933786328e-01 7.557384228396e-04 2.249518375418e+01
5.987500000000e+02 -2.804657227596e-01 7.550722407400e-04 2.251024862353e+01
5.990000000000e+02 -2.822076246043e-01 7.532740129899e-04 2.252605742451e+01
5.992500000000e+02 -2.837162807042e-01 7.503901741267e-04 2.254266565238e+01
5.995000000000e+02 -2.849902140925e-01 7.464781398368e-04 2.256012892577e+01
5.997500000000e+02 -2.860292386723e-01 7.416053007779e-04 2.257850268158e+01
6.000000000000e+02 -2.868344205670e-01 7.358478586253e-04 2.259784188186e+01
6.002500000000e+02 -2.874080537663e-01 7.292897021122e-04 2.261820073437e+01
6.005000000000e+02 -2.877536422904e-01 7.220212848005e-04 2.263963241669e+01
6.007500000000e+02 -2.878759114407e-01 7.141383354202e-04 2.266218881689e+01
6.010000000000e+02 -2.877808349909e-01 7.057406138689e-04 2.268592028277e+01
6.012500000000e+02 -2.874756969025e-01 6.969307551169e-04 2.271087538128e+01
6.015000000000e+02 -2.869691760432e-01 6.878129713223e-04 2.273710066927e+01
6.017500000000e+02 -2.862714506437e-01 6.784919376416e-04 2.276464047414e+01
6.020000000000e+02 -2.853943143587e-01 6.690718471846e-04 2.279353668180e+01
6.022500000000e+02 -2.843513023282e-01 6.596554557637e-04 2.282382852850e+01
6.025000000000e+02 -2.831577999022e-01 6.503432298250e-04 2.285555241077e+01
6.027500000000e+02 -2.818311201574e-01 6.412326175816e-04 2.288874169565e+01
6.030000000000e+02 -2.803905552181e-01 6.324174926369e-04 2.292342653413e+01
6.032500000000e+02 -2.788573453415e-01 6.239876556704e-04 2.295963368242e+01
6.035000000000e+02 -2.772545994922e-01 6.160285001834e-04 2.299738633851e+01
6.037500000000e+02 -2.756071264796e-01 6.086207218747e-04 2.303670396274e+01
6.040000000000e+02 -2.739411640573e-01 6.018401613204e-04 2.307760211732e+01
6.042500000000e+02 -2.722840532870e-01 5.957577216912e-04 2.312009230333e+01
6.045000000000e+02 -2.706637935610e-01 5.904391007676e-04 2.316418179450e+01
6.047500000000e+02 -2.691085657533e-01 5.859446809637e-04 2.320987347810e+01
6.050000000000e+02 -2.676461805643e-01 5.823293138130e-04 2.325716569419e+01
6.052500000000e+02 -2.663035094462e-01 5.796419802263e-04 2.330605205008e+01
6.055000000000e+02 -2.651059226455e-01 5.779253218677e-04 2.335652128279e+01
6.057500000000e+02 -2.640767581100e-01 5.772150431676e-04 2.340855706050e+01
6.060000000000e+02 -2.632368486539e-01 5.775392643126e-04 2.346213780411e+01
6.062500000000e+02 -2.626041494032e-01 5.789175907050e-04 2.351723652576e+01
6.065000000000e+02 -2.621934708869e-01 5.813600607430e-04 2.357382062616e+01
6.067500000000e+02 -2.620163453888e-01 5.848661152447e-04 2.363185173737e+01
6.070000000000e+02 -2.620810241840e-01 5.894234759061e-04 2.369128550836e+01
6.072500000000e+02 -2.623926087806e-01 5.950070336780e-04 2.375207145854e+01
6.075000000000e+02 -2.629532982168e-01 6.015779122527e-04 2.381415282192e+01
6.077500000000e+02 -2.637627215050e-01 6.090826628913e-04 2.387746638013e+01
6.080000000000e+02 -2.648183417114e-01 6.174528273895e-04 2.394194236638e+01
6.082500000000e+02 -2.661158658783e-01 6.266046825344e-04 2.400750436870e+01
6.085000000000e+02 -2.676496577570e-01 6.364398801674e-04 2.407406930415e+01
6.087500000000e+02 -2.694130812500e-01 6.468461447102e-04 2.414154741086e+01
6.090000000000e+02 -2.713987721967e-01 6.576985363895e-04 2.420984231098e+01
6.092500000000e+02 -2.735988038257e-01 6.688614647668e-04 2.427885117097e+01
6.095000000000e+02 -2.760047251356e-01 6.801908912113e-04 2.434846488507e+01
6.097500000000e+02 -2.786074921995e-01 6.915371515205e-04 2.441856836098e+01
6.100000000000e+02 -2.813972923322e-01 7.027482590459e-04 2.448904092270e+01
6.102500000000e+02 -2.843632718986e-01 7.136731974367e-04 2.455975674739e+01
6.105000000000e+02 -2.874932243214e-01 7.241654012739e-04 2.463058541905e+01
6.107500000000e+02 -2.907732503415e-01 7.340861689217e-04 2.470139259079e+01
6.110000000000e+02 -2.941874396220e-01 7.433079279181e-04 2.477204067674e+01
6.112500000000e+02 -2.977176170368e-01 7.517172174944e-04 2.484238969129e+01
6.115000000000e+02 -3.013431650083e-01 7.592170762984e-04 2.491229809386e+01
6.117500000000e+02 -3.050409740876e-01 7.657292252174e-04 2.498162373991e+01
6.120000000000e+02 -3.087855080385e-01 7.711956172824e-04 2.505022483438e+01
6.122500000000e+02 -3.125490104979e-01 7.755792774698e-04 2.511796097689e+01
6.125000000000e+02 -3.163018147140e-01 7.788646148168e-04 2.518469416561e+01
6.127500000000e+02 -3.200127642202e-01 7.810572495477e-04 2.525028984799e+01
6.130000000000e+02 -3.236496893683e-01 7.821833257196e-04 2.531461791620e+01
6.132500000000e+02 -3.271799343739e-01 7.822883970221e-04 2.537755373460e+01
6.135000000000e+02 -3.305708775167e-01 7.814359308689e-04 2.543897907171e+01
6.137500000000e+02 -3.337904347079e-01 7.797055447599e-04 2.549878301128e+01
6.140000000000e+02 -3.368075087371e-01 7.771908278440e-04 2.555686276012e+01
6.142500000000e+02 -3.395923995398e-01 7.739971823258e-04 2.561312444770e+01
6.145000000000e+02 -3.421171409684e-01 7.702394198221e-04 2.566748375180e+01
6.147500000000e+02 -3.443558153737e-01 7.660391159940e-04 2.571986652117e+01
6.150000000000e+02 -3.462848179090e-01 7.615218662944e-04 2.577020920071e+01
6.152500000000e+02 -3.478831642632e-01 7.568144787632e-04 2.581845926180e+01
6.155000000000e+02 -3.491327894548e-01 7.520419994400e-04 2.586457541556e+01
6.157500000000e+02 -3.500189196872e-01 7.473247150753e-04 2.590852781294e+01
6.160000000000e+02 -3.505305035801e-01 7.427751460293e-04 2.595029805684e+01
6.162500000000e+02 -3.506607071980e-01 7.384951280867e-04 2.598987918053e+01
6.165000000000e+02 -3.504074535896e-01 7.345730604018e-04 2.602727547297e+01
6.167500000000e+02 -3.497739843590e-01 7.310814850444e-04 2.606250224042e+01
6.170000000000e+02 -3.487693711737e-01 7.280751016734e-04 2.609558544151e+01
6.172500000000e+02 -3.474089842064e-01 7.255892909584e-04 2.612656132322e+01
6.175000000000e+02 -3.457147587553e-01 7.236393492235e-04 2.615547591032e+01
6.177500000000e+02 -3.437152981072e-01 7.222206405160e-04 2.618238448899e+01
6.180000000000e+02 -3.414456745916e-01 7.213093863582e-04 2.620735103342e+01
6.182500000000e+02 -3.389469590201e-01 7.208644311118e-04 2.623044758617e+01
6.185000000000e+02 -3.362654050823e-01 7.208297096423e-04 2.625175366562e+01
6.187500000000e+02 -3.334513423570e-01 7.211375031279e-04 2.627135561818e+01
6.190000000000e+02 -3.305577584515e-01 7.217121461431e-04 2.628934596961e+01
6.192500000000e+02 -3.276386973698e-01 7.224741663401e-04 2.630582282965e+01
6.195000000000e+02 -3.247474828677e-01 7.233444210314e-04 2.632088925113e+01
6.197500000000e+02 -3.219349355435e-01 7.242481863068e-04 2.633465261576e+01
6.200000000000e+02 -3.192476473040e-01 7.251187627344e-04 2.634722405700e+01
6.202500000000e+02 -3.167264429088e-01 7.259004981267e-04 2.635871785211e+01
6.205000000000e+02 -3.144051404996e-01 7.265509765256e-04 2.636925084121e+01
6.207500000000e+02 -3.123096743435e-01 7.270422658412e-04 2.637894182941e+01
6.210000000000e+02 -3.104576542653e-01 7.273611677144e-04 2.638791099336e+01
6.212500000000e+02 -3.088583779777e-01 7.275084601191e-04 2.639627924676e+01
6.215000000000e+02 -3.075132942861e-01 7.274972638940e-04 2.640416761822e+01
6.217500000000e+02 -3.064168661951e-01 7.273506521940e-04 2.641169656569e+01
6.220000000000e+02 -3.055577654606e-01 7.270987276496e-04 2.641898529404e+01
6.222500000000e+02 -3.049202982687e-01 7.267753994108e-04 2.642615103187e+01
6.225000000000e+02 -3.044859503245e-01 7.264151348154e-04 2.643330827472e+01
6.227500000000e+02 -3.042349276832e-01 7.260498940260e-04 2.644056804202e+01
6.230000000000e+02 -3.041475934223e-01 7.257065256872e-04 2.644803708170e+01
6.232500000000e+02 -3.042056903450e-01 7.254047343958e-04 2.645581711011e+01
6.235000000000e+02 -3.043932957974e-01 7.251558018342e-04 2.646400404039e+01
6.237500000000e+02 -3.046974413766e-01 7.249620185729e-04 2.647268725723e+01
6.240000000000e+02 -3.051084105696e-01 7.248169155396e-04 2.648194889481e+01
6.242500000000e+02 -3.056196947724e-01 7.247061366165e-04 2.649186319023e+01
6.245000000000e+02 -3.062276707388e-01 7.246088425537e-04 2.650249587799e+01
6.247500000000e+02 -3.069310391815e-01 7.244997191654e-04 2.651390364333e+01
6.250000000000e+02 -3.077300751832e-01 7.243512365700e-04 2.652613366930e+01
6.252500000000e+02 -3.086257887546e-01 7.241357098744e-04 2.653922320704e+01
6.255000000000e+02 -3.096190340678e-01 7.238276261630e-04 2.655319927559e+01
6.257500000000e+02 -3.107096224011e-01 7.234057369418e-04 2.656807841688e+01
6.260000000000e+02 -3.118955170149e-01 7.228549543401e-04 2.658386649338e+01
6.262500000000e+02 -3.131720999047e-01 7.221679120642e-04 2.660055863150e+01
6.265000000000e+02 -3.145315818847e-01 7.213460362010e-04 2.661813917000e+01
6.267500000000e+02 -3.159625234868e-01 7.204002051617e-04 2.663658172742e+01
6.270000000000e+02 -3.174495158655e-01 7.193512815689e-04 2.665584932611e+01
6.272500000000e+02 -3.189730038287e-01 7.182299492024e-04 2.667589461227e+01
6.275000000000e+02 -3.205092620844e-01 7.170761242221e-04 2.669666011669e+01
6.277500000000e+02 -3.220305378572e-01 7.159379763437e-04 2.671807863319e+01
6.280000000000e+02 -3.235053564181e-01 7.148704621176e-04 2.674007364822e+01
6.282500000000e+02 -3.248990107758e-01 7.139334485338e-04 2.676255987944e+01
6.285000000000e+02 -3.261742416073e-01 7.131894230865e-04 2.678544384541e+01
6.287500000000e+02 -3.272921046965e-01 7.127008100536e-04 2.680862457103e+01
6.290000000000e+02 -3.282130292096e-01 7.125269737223e-04 2.683199432062e+01
6.292500000000e+02 -3.288980515164e-01 7.127210398792e-04 2.685543941823e+01
6.295000000000e+02 -3.293101855745e-01 7.133266229748e-04 2.687884112984e+01
6.297500000000e+02 -3.294158857164e-01 7.143746414924e-04 2.690207659452e+01
6.300000000000e+02 -3.291865378630e-01 7.158804139644e-04 2.692501977824e+01
6.302500000000e+02 -3.285998799523e-01 7.178412318561e-04 2.694754249732e+01
6.305000000000e+02 -3.276412803910e-01 7.202345861878e-04 2.696951540939e+01
6.307500000000e+02 -3.263047593885e-01 7.230172809939e-04 2.699080903857e+01
6.310000000000e+02 -3.245936736563e-01 7.261255101509e-04 2.701129477769e+01
6.312500000000e+02 -3.225209873877e-01 7.294760268078e-04 2.703084586583e+01
6.315000000000e+02 -3.201090704498e-01 7.329684092055e-04 2.704933834385e+01
6.317500000000e+02 -3.173890151979e-01 7.364884076071e-04 2.706665195820e+01
6.320000000000e+02 -3.143994690577e-01 7.399121544349e-04 2.708267102536e+01
6.322500000000e+02 -3.111850482122e-01 7.431111225854e-04 2.709728523867e+01
6.325000000000e+02 -3.077944024045e-01 7.459574857174e-04 2.711039043731e+01
6.327500000000e+02 -3.042780705219e-01 7.483296169379e-04 2.712188929804e+01
6.330000000000e+02 -3.006862463190e-01 7.501173205598e-04 2.713169199460e+01
6.332500000000e+02 -2.970666255649e-01 7.512265227416e-04 2.713971679124e+01
6.335000000000e+02 -2.934624792379e-01 7.515830908222e-04 2.714589057506e+01
6.337500000000e+02 -2.899110847526e-01 7.511355327493e-04 2.715014934344e+01
6.340000000000e+02 -2.864426370347e-01 7.498564551899e-04 2.715243862058e+01
6.342500000000e+02 -2.830797070328e-01 7.477426802732e-04 2.715271380525e+01
6.345000000000e+02 -2.798372859415e-01 7.448140896853e-04 2.715094044820e+01
6.347500000000e+02 -2.767233978134e-01 7.411113013264e-04 2.714709444391e+01
6.350000000000e+02 -2.737402306902e-01 7.366924265752e-04 2.714116213138e+01
6.352500000000e+02 -2.708856742614e-01 7.316291595218e-04 2.713314029281e+01
6.355000000000e+02 -2.681551381580e-01 7.260025646330e-04 2.712303605183e+01
6.357500000000e+02 -2.655434775782e-01 7.198988558011e-04 2.711086665655e+01
6.360000000000e+02 -2.630468624142e-01 7.134055323271e-04 2.709665915992e+01
6.362500000000e+02 -2.606644109016e-01 7.066080957724e-04 2.708044998532e+01
6.365000000000e+02 -2.583994452219e-01 6.995875971440e-04 2.706228439891e+01
6.367500000000e+02 -2.562602458051e-01 6.924191058545e-04 2.704221588282e+01
6.370000000000e+02 -2.542602368360e-01 6.851711563084e-04 2.702030543596e+01
6.372500000000e+02 -2.524175781128e-01 6.779060603722e-04 2.699662080173e+01
6.375000000000e+02 -2.507541970449e-01 6.706809743088e-04 2.697123565093e+01
6.377500000000e+02 -2.492943466076e-01 6.635495150055e-04 2.694422873394e+01
6.380000000000e+02 -2.480628088396e-01 6.565636425436e-04 2.691568300722e+01
6.382500000000e+02 -2.470829065066e-01 6.497755230973e-04 2.688568476528e+01
6.385000000000e+02 -2.463744957058e-01 6.432391719679e-04 2.685432277916e+01
6.387500000000e+02 -2.459521103511e-01 6.370116185724e-04 2.682168746135e+01
6.390000000000e+02 -2.458234175040e-01 6.311533930328e-04 2.678787005497e+01
6.392500000000e+02 -2.459881145803e-01 6.257282511937e-04 2.675296187046e+01
6.395000000000e+02 -2.464373465029e-01 6.208020815073e-04 2.671705357169e+01
6.397500000000e+02 -2.471536867597e-01 6.164412972259e-04 2.668023450952e+01
6.400000000000e+02 -2.481116577634e-01 6.127103063374e-04 2.664259213311e+01
6.402500000000e+02 -2.492787384893e-01 6.096685855804e-04 2.660421145932e+01
6.405000000000e+02 -2.506167472014e-01 6.073676788229e-04 2.656517463580e+01
6.407500000000e+02 -2.520834805068e-01 6.058480817338e-04 2.652556057478e+01
6.410000000000e+02 -2.536344525463e-01 6.051364004715e-04 2.648544469148e+01
6.412500000000e+02 -2.552245990779e-01 6.052428799667e-04 2.644489871901e+01
6.415000000000e+02 -2.568098057457e-01 6.061594157207e-04 2.640399062739e+01
6.417500000000e+02 -2.583481551393e-01 6.078582812537e-04 2.636278461093e+01
6.420000000000e+02 -2.598008154132e-01 6.102918826961e-04 2.632134116261e+01
6.422500000000e+02 -2.611325371112e-01 6.133931099578e-04 2.627971719121e+01
6.425000000000e+02 -2.623117557047e-01 6.170765333615e-04 2.623796618931e+01
6.427500000000e+02 -2.633103473529e-01 6.212402806152e-04 2.619613841390e+01
6.430000000000e+02 -2.641031052898e-01 6.257684829199e-04 2.615428107539e+01
6.432500000000e+02 -2.646670437609e-01 6.305341698532e-04 2.611243849778e+01
6.435000000000e+02 -2.649806300405e-01 6.354024195322e-04 2.607065225955e+01
6.437500000000e+02 -2.650230590621e-01 6.402336160608e-04 2.602896129377e+01
6.440000000000e+02 -2.647736748558e-01 6.448866497653e-04 2.598740193680e+01
6.442500000000e+02 -2.642116149564e-01 6.492219478633e-04 2.594600795477e+01
6.445000000000e+02 -2.633157253568e-01 6.531042044916e-04 2.590481052198e+01
6.447500000000e+02 -2.620647838782e-01 6.564047971386e-04 2.586383819513e+01
6.450000000000e+02 -2.604379936839e-01 6.590037743245e-04 2.582311687122e+01
6.452500000000e+02 -2.584157387216e-01 6.607915350832e-04 2.578266977676e+01
6.455000000000e+02 -2.559804977995e-01 6.616701058836e-04 2.574251746874e+01
6.457500000000e+02 -2.531178809408e-01 6.615542136477e-04 2.570267788975e+01
6.460000000000e+02 -2.498176562161e-01 6.603720856557e-04 2.566316647240e+01
6.462500000000e+02 -2.460746966708e-01 6.580660991880e-04 2.562399628477e+01
6.465000000000e+02 -2.418897925537e-01 6.545934196095e-04 2.558517824981e+01
6.467500000000e+02 -2.372702090359e-01 6.499264595400e-04 2.554672137491e+01
6.470000000000e+02 -2.322300142856e-01 6.440534332585e-04 2.550863304098e+01
6.472500000000e+02 -2.267901016396e-01 6.369788063530e-04 2.547091927594e+01
6.475000000000e+02 -2.209779349706e-01 6.287237009136e-04 2.543358502841e+01
6.477500000000e+02 -2.148270637528e-01 6.193262524893e-04 2.539663442408e+01
6.480000000000e+02 -2.083763997376e-01 6.088416747798e-04 2.536007096660e+01
6.482500000000e+02 -2.016693630959e-01 5.973421832405e-04 2.532389768718e+01
6.485000000000e+02 -1.947529370905e-01 5.849165927321e-04 2.528811724848e+01
6.487500000000e+02 -1.876766861800e-01 5.716694871268e-04 2.525273195915e+01
6.490000000000e+02 -1.804918227195e-01 5.577200421175e-04 2.521774375492e+01
6.492500000000e+02 -1.732503513347e-01 5.432004002836e-04 2.518315412342e+01
6.495000000000e+02 -1.660043293295e-01 5.282536114299e-04 2.514896398809e+01
6.497500000000e+02 -1.588052659857e-01 5.130312543680e-04 2.511517357887e+01
6.500000000000e+02 -1.517036596195e-01 4.976906689800e-04 2.508178229664e+01
6.502500000000e+02 -1.447486570729e-01 4.823919906731e-04 2.504878858633e+01
6.505000000000e+02 -1.379878174543e-01 4.672951012703e-04 2.501618984555e+01
6.507500000000e+02 -1.314669356565e-01 4.525565388291e-04 2.498398235206e+01
6.510000000000e+02 -1.252298899242e-01 4.383265182964e-04 2.495216124941e+01
6.512500000000e+02 -1.193184821907e-01 4.247461926246e-04 2.492072057149e+01
6.515000000000e+02 -1.137722123994e-01 4.119451623534e-04 2.488965329894e+01
6.517500000000e+02 -1.086279846809e-01 4.000394003471e-04 2.485895145699e+01
6.520000000000e+02 -1.039197182849e-01 3.891295944394e-04 2.482860624204e+01
6.522500000000e+02 -9.967783974705e-02 3.792998692708e-04 2.479860813639e+01
6.525000000000e+02 -9.592870047099e-02 3.706170115754e-04 2.476894703831e+01
6.527500000000e+02 -9.269390186538e-02 3.631300385631e-04 2.473961236267e+01
6.530000000000e+02 -8.998959297195e-02 3.568701988366e-04 2.471059312443e+01
6.532500000000e+02 -8.782574675187e-02 3.518512177966e-04 2.468187795196e+01
6.535000000000e+02 -8.620548420216e-02 3.480698156882e-04 2.465345508347e+01
6.537500000000e+02 -8.512448580415e-02 3.455064711923e-04 2.462531229229e+01
6.540000000000e+02 -8.457052772517e-02 3.441262865278e-04 2.459743678217e+01
6.542500000000e+02 -8.452318511099e-02 3.438799462495e-04 2.456981500741e+01
6.545000000000e+02 -8.495374422441e-02 3.447047779420e-04 2.454243248323e+01
6.547500000000e+02 -8.582532373665e-02 3.465258100415e-04 2.451527357159e+01
6.550000000000e+02 -8.709323969651e-02 3.492569077012e-04 2.448832122718e+01
6.552500000000e+02 -8.870558519291e-02 3.528018952230e-04 2.446155678715e+01
6.555000000000e+02 -9.060403974496e-02 3.570557663046e-04 2.443495973871e+01
6.557500000000e+02 -9.272485797349e-02 3.619059123080e-04 2.440850754536e+01
6.560000000000e+02 -9.500001931739e-02 3.672334303785e-04 2.438217550963e+01
6.562500000000e+02 -9.735850492109e-02 3.729145470542e-04 2.435593667205e+01
6.565000000000e+02 -9.972763569153e-02 3.788220888671e-04 2.432976179122e+01
6.567500000000e+02 -1.020344566549e-01 3.848271046051e-04 2.430361936280e+01
6.570000000000e+02 -1.042070973632e-01 3.908005494569e-04 2.427747570930e+01
6.572500000000e+02 -1.061760795841e-01 3.966150291601e-04 2.425129512646e+01
6.575000000000e+02 -1.078755398015e-01 4.021466212667e-04 2.422504006878e+01
6.577500000000e+02 -1.092443219961e-01 4.072769881449e-04 2.419867139502e+01
6.580000000000e+02 -1.102269429336e-01 4.118950028929e-04 2.417214862011e+01
6.582500000000e+02 -1.107743897338e-01 4.158986097596e-04 2.414543021888e+01
6.585000000000e+02 -1.108447578648e-01 4.191965445520e-04 2.411847391543e+01
6.587500000000e+02 -1.104037281799e-01 4.217096921104e-04 2.409123700155e+01
6.590000000000e+02 -1.094248755457e-01 4.233726747858e-04 2.406367663994e+01
6.592500000000e+02 -1.078898452447e-01 4.241349494150e-04 2.403575014694e+01
6.595000000000e+02 -1.057883715612e-01 4.239615776964e-04 2.400741529918e+01
6.597500000000e+02 -1.031181969690e-01 4.228337614687e-04 2.397863059320e+01
6.600000000000e+02 -9.988486741293e-02 4.207490229559e-04 2.394935551520e+01
6.602500000000e+02 -9.610145303256e-02 4.177210010432e-04 2.391955077054e+01
6.605000000000e+02 -9.178818175942e-02 4.137790065948e-04 2.388917855468e+01
6.607500000000e+02 -8.697201567058e-02 4.089671321607e-04 2.385820277572e+01
6.610000000000e+02 -8.168617150497e-02 4.033430748481e-04 2.382658927416e+01
6.612500000000e+02 -7.596959211732e-02 3.969767005017e-04 2.379430609642e+01
6.615000000000e+02 -6.986638220738e-02 3.899483702895e-04 2.376132368930e+01
6.617500000000e+02 -6.342520043252e-02 3.823470405041e-04 2.372761518853e+01
6.620000000000e+02 -5.669861952512e-02 3.742682338731e-04 2.369315662055e+01
6.622500000000e+02 -4.974245052553e-02 3.658119037063e-04 2.365792719369e+01
6.625000000000e+02 -4.261503446048e-02 3.570803064838e-04 2.362190950415e+01
6.627500000000e+02 -3.537650530093e-02 3.481758729866e-04 2.358508981187e+01
6.630000000000e+02 -2.808802148344e-02 3.391990878512e-04 2.354745826265e+01
6.632500000000e+02 -2.081097978099e-02 3.302465149836e-04 2.350900908960e+01
6.635000000000e+02 -1.360621044643e-02 3.214091561249e-04 2.346974084668e+01
6.637500000000e+02 -6.533164630900e-03 3.127707641528e-04 2.342965656470e+01
6.640000000000e+02 3.508904819720e-04 3.044064672706e-04 2.338876390388e+01
6.642500000000e+02 6.991671953132e-03 2.963816786027e-04 2.334707528220e+01
6.645000000000e+02 1.333864048566e-02 2.887512873733e-04 2.330460793160e+01
6.647500000000e+02 1.934573395778e-02 2.815590673370e-04 2.326138398378e+01
6.650000000000e+02 2.497203045288e-02 2.748374056115e-04 2.321743045206e+01
6.652500000000e+02 3.018235788270e-02 2.686072437083e-04 2.317277921563e+01
6.655000000000e+02 3.494781113048e-02 2.628783059050e-04 2.312746695493e+01
6.657500000000e+02 3.924618256036e-02 2.576495357298e-04 2.308153505296e+01
6.660000000000e+02 4.306229223850e-02 2.529097522981e-04 2.303502945433e+01
6.662500000000e+02 4.638820534404e-02 2.486385010325e-04 2.298800053604e+01
6.665000000000e+02 4.922333852584e-02 2.448070246591e-04 2.294050290131e+01
6.667500000000e+02 5.157445157135e-02 2.413793323938e-04 2.289259517639e+01
6.670000000000e+02 5.345552123874e-02 2.383134296494e-04 2.284433981620e+01
6.672500000000e+02 5.488750343941e-02 2.355625622078e-04 2.279580284329e+01
6.675000000000e+02 5.589798602143e-02 2.330765689692e-04 2.274705363472e+01
6.677500000000e+02 5.652074807101e-02 2.308030545437e-04 2.269816466311e+01
6.680000000000e+02 5.679521944391e-02 2.286886393894e-04 2.264921125951e+01
6.682500000000e+02 5.676586829025e-02 2.266802176378e-04 2.260027137665e+01
6.685000000000e+02 5.648151372296e-02 2.247260659775e-04 2.255142533173e+01
6.687500000000e+02 5.599458951845e-02 2.227768926077e-04 2.250275558624e+01
6.690000000000e+02 5.536036151653e-02 2.207867585781e-04 2.245434649567e+01
6.692500000000e+02 5.463611680973e-02 2.187138205569e-04 2.240628408784e+01
6.695000000000e+02 5.388033784359e-02 2.165212931978e-04 2.235865583486e+01
6.697500000000e+02 5.315187374560e-02 2.141777085538e-04 2.231155041654e+01
6.700000000000e+02 5.250911397215e-02 2.116573053438e-04 2.226505750091e+01
6.702500000000e+02 5.200919123371e-02 2.089403045065e-04 2.221926750739e+01
6.705000000000e+02 5.170720011381e-02 2.060130597040e-04 2.217427137981e+01
6.707500000000e+02 5.165546681109e-02 2.028677448604e-04 2.213016033163e+01
6.710000000000e+02 5.190285741875e-02 1.995023675675e-04 2.208702561403e+01
6.712500000000e+02 5.249413804043e-02 1.959204932445e-04 2.204495824395e+01
6.715000000000e+02 5.346940114676e-02 1.921307120606e-04 2.200404873370e+01
6.717500000000e+02 5.486354376208e-02 1.881460673161e-04 2.196438680990e+01
6.720000000000e+02 5.670582945464e-02 1.839833552432e-04 2.192606111211e+01
6.722500000000e+02 5.901949746136e-02 1.796624257935e-04 2.188915887267e+01
6.725000000000e+02 6.182146892380e-02 1.752053153929e-04 2.185376557325e+01
6.727500000000e+02 6.512210753575e-02 1.706354132144e-04 2.181996460661e+01
6.730000000000e+02 6.892507934305e-02 1.659765488177e-04 2.178783688575e+01
6.732500000000e+02 7.322725914704e-02 1.612521878824e-04 2.175746046800e+01
6.735000000000e+02 7.801875058692e-02 1.564845255755e-04 2.172891013345e+01
6.737500000000e+02 8.328294993361e-02 1.516937487320e-04 2.170225697194e+01
6.740000000000e+02 8.899671592635e-02 1.468972341934e-04 2.167756794998e+01
6.742500000000e+02 9.513059244061e-02 1.421089789954e-04 2.165490547015e+01
6.745000000000e+02 1.016491263847e-01 1.373390224612e-04 2.163432692692e+01
6.747500000000e+02 1.085112426326e-01 1.325930640324e-04 2.161588427930e+01
6.750000000000e+02 1.156707012320e-01 1.278721619706e-04 2.159962362611e+01
6.752500000000e+02 1.230766189505e-01 1.231726139686e-04 2.158558479442e+01
6.755000000000e+02 1.306740575094e-01 1.184859697014e-04 2.157380096718e+01
6.757500000000e+02 1.384046717332e-01 1.137992177191e-04 2.156429833664e+01
6.760000000000e+02 1.462074149533e-01 1.090951158096e-04 2.155709581943e+01
6.762500000000e+02 1.540192941072e-01 1.043526795415e-04 2.155220478269e+01
6.765000000000e+02 1.617761684546e-01 9.954780561969e-05 2.154962886631e+01
6.767500000000e+02 1.694135817236e-01 9.465404815365e-05 2.154936386509e+01
6.770000000000e+02 1.768676246389e-01 8.964349641757e-05 2.155139764635e+01
6.772500000000e+02 1.840758030052e-01 8.448775861467e-05 2.155571018890e+01
6.775000000000e+02 1.909779261679e-01 7.915900032575e-05 2.156227364982e+01
6.777500000000e+02 1.975169798877e-01 7.363104494651e-05 2.157105256032e+01
6.780000000000e+02 2.036399813923e-01 6.788051535425e-05 2.158200404194e+01
6.782500000000e+02 2.092988163569e-01 6.188793670995e-05 2.159507814294e+01
6.785000000000e+02 2.144510161715e-01 5.563883899541e-05 2.161021823263e+01
6.787500000000e+02 2.190605065382e-01 4.912474248871e-05 2.162736144790e+01
6.790000000000e+02 2.230982621070e-01 4.234410181298e-05 2.164643921461e+01
6.792500000000e+02 2.265429169222e-01 3.530305056956e-05 2.166737783092e+01
6.795000000000e+02 2.293812534027e-01 2.801605417232e-05 2.169009907146e+01
6.797500000000e+02 2.316086194640e-01 2.050631910552e-05 2.171452085287e+01
6.800000000000e+02 2.332292244977e-01 1.280602001085e-05 2.174055791556e+01
6.802500000000e+02 2.342563052624e-01 4.956314489580e-06 2.176812251571e+01
6.805000000000e+02 2.347121862785e-01 -2.992959550230e-06 2.179712514727e+01
6.807500000000e+02 2.346281745811e-01 -1.098376592456e-05 2.182747524977e+01
6.810000000000e+02 2.340443279319e-01 -1.895064369442e-05 2.185908190125e+01
6.812500000000e+02 2.330090646912e-01 -2.682177587792e-05 2.189185451350e+01
6.815000000000e+02 2.315786149304e-01 -3.452026316805e-05 2.192570347906e+01
6.817500000000e+02 2.298163287605e-01 -4.196565647722e-05 2.196054081505e+01
6.820000000000e+02 2.277918302738e-01 -4.907571140942e-05 2.199628073449e+01
6.822500000000e+02 2.255800331466e-01 -5.576804926297e-05 2.203284020116e+01
6.825000000000e+02 2.232600357455e-01 -6.196228440394e-05 2.207013942037e+01
6.827500000000e+02 2.209138997720e-01 -6.758214745467e-05 2.210810227817e+01
6.830000000000e+02 2.186253487474e-01 -7.255751536425e-05 2.214665672862e+01
6.832500000000e+02 2.164783903015e-01 -7.682639706896e-05 2.218573511532e+01
6.835000000000e+02 2.145559020085e-01 -8.033684109989e-05 2.222527442712e+01
6.837500000000e+02 2.129381914603e-01 -8.304858955751e-05 2.226521649371e+01
6.840000000000e+02 2.117015708649e-01 -8.493477357627e-05 2.230550810348e+01
6.842500000000e+02 2.109169526810e-01 -8.598314684603e-05 2.234610106707e+01
6.845000000000e+02 2.106485126003e-01 -8.619692367172e-05 2.238695220192e+01
6.847500000000e+02 2.109524302774e-01 -8.559543570615e-05 2.242802324516e+01
6.850000000000e+02 2.118757320730e-01 -8.421440452185e-05 2.246928071446e+01
6.852500000000e+02 2.134552719127e-01 -8.210584709913e-05 2.251069569223e+01
6.855000000000e+02 2.157168676853e-01 -7.933757898214e-05 2.255224354408e+01
6.857500000000e+02 2.186745999960e-01 -7.599230406689e-05 2.259390360674e+01
6.860000000000e+02 2.223303237748e-01 -7.216637237470e-05 2.263565879677e+01
6.862500000000e+02 2.266733820618e-01 -6.796814641844e-05 2.267749519123e+01
6.865000000000e+02 2.316805521321e-01 -6.351604499638e-05 2.271940157612e+01
6.867500000000e+02 2.373162381914e-01 -5.893630301291e-05 2.276136895716e+01
6.870000000000e+02 2.435329012912e-01 -5.436048024043e-05 2.280339005991e+01
6.872500000000e+02 2.502717485157e-01 -4.992274229291e-05 2.284545882398e+01
6.875000000000e+02 2.574636634570e-01 -4.575701264118e-05 2.288756990622e+01
6.877500000000e+02 2.650303710030e-01 -4.199405147363e-05 2.292971818602e+01
6.880000000000e+02 2.728858239599e-01 -3.875853704782e-05 2.297189831466e+01
6.882500000000e+02 2.809377768820e-01 -3.616618332092e-05 2.301410428549e+01
6.885000000000e+02 2.890895299292e-01 -3.432103161763e-05 2.305632907414e+01
6.887500000000e+02 2.972417960631e-01 -3.331296013762e-05 2.309856431504e+01
6.890000000000e+02 3.052946521009e-01 -3.321542915078e-05 2.314080005042e+01
6.892500000000e+02 3.131495211492e-01 -3.408348662675e-05 2.318302456712e+01
6.895000000000e+02 3.207111487663e-01 -3.595255640974e-05 2.322522428496e+01
6.897500000000e+02 3.278895002948e-01 -3.883745974788e-05 2.326738374041e+01
6.900000000000e+02 3.346015588778e-01 -4.273176542067e-05 2.330948564546e+01
6.902500000000e+02 3.407729455069e-01 -4.760777411502e-05 2.335151102376e+01
6.905000000000e+02 3.463393519627e-01 -5.341715713727e-05 2.339343941155e+01
6.907500000000e+02 3.512477232269e-01 -6.009206451736e-05 2.343524913233e+01
6.910000000000e+02 3.554571717396e-01 -6.754645605910e-05 2.347691761850e+01
6.912500000000e+02 3.589396109093e-01 -7.567826711164e-05 2.351842178590e+01
6.915000000000e+02 3.616800729580e-01 -8.437175350856e-05 2.355973842581e+01
6.917500000000e+02 3.636767223771e-01 -9.350014103055e-05 2.360084463255e+01
6.920000000000e+02 3.649405599249e-01 -1.029286679298e-04 2.364171821364e+01
6.922500000000e+02 3.654948347397e-01 -1.125174702502e-04 2.368233811086e+01
6.925000000000e+02 3.653741909637e-01 -1.221250971086e-04 2.372268476983e+01
6.927500000000e+02 3.646235683196e-01 -1.316117168509e-04 2.376274049525e+01
6.930000000000e+02 3.632969012230e-01 -1.408421151370e-04 2.380248973172e+01
6.932500000000e+02 3.614556624578e-01 -1.496885862458e-04 2.384191930294e+01
6.935000000000e+02 3.591672972565e-01 -1.580339197800e-04 2.388101855733e+01
6.937500000000e+02 3.565035884147e-01 -1.657735550163e-04 2.391977946126e+01
6.940000000000e+02 3.535390122893e-01 -1.728175119430e-04 2.395819659725e+01
6.942500000000e+02 3.503491363264e-01 -1.790919837964e-04 2.399626707557e+01
6.945000000000e+02 3.470090811561e-01 -1.845403730080e-04 2.403399039222e+01
6.947500000000e+02 3.435921213580e-01 -1.891238864618e-04 2.407136818579e+01
6.950000000000e+02 3.401684204581e-01 -1.928215680439e-04 2.410840394603e+01
6.952500000000e+02 3.368039702210e-01 -1.956299112346e-04 2.414510265273e+01
6.955000000000e+02 3.335597166963e-01 -1.975619545524e-04 2.418147038057e+01
6.957500000000e+02 3.304909170345e-01 -1.986459970340e-04 2.421751385035e+01
6.960000000000e+02 3.276467346014e-01 -1.989239735809e-04 2.425323998415e+01
6.962500000000e+02 3.250700430181e-01 -1.984494601065e-04 2.428865544733e+01
6.965000000000e+02 3.227974781503e-01 -1.972855456889e-04 2.432376617856e+01
6.967500000000e+02 3.208596785366e-01 -1.955024872017e-04 2.435857700294e+01
6.970000000000e+02 3.192817249035e-01 -1.931753880458e-04 2.439309121814e+01
6.972500000000e+02 3.180837129096e-01 -1.903818625673e-04 2.442731030467e+01
6.975000000000e+02 3.172814299497e-01 -1.871998429610e-04 2.446123367460e+01
6.977500000000e+02 3.168870987099e-01 -1.837056645592e-04 2.449485850140e+01
6.980000000000e+02 3.169100946039e-01 -1.799723784932e-04 2.452817966724e+01
6.982500000000e+02 3.173576170584e-01 -1.760684899509e-04 2.456118981925e+01
6.985000000000e+02 3.182352324960e-01 -1.720570979659e-04 2.459387948331e+01
6.987500000000e+02 3.195472420665e-01 -1.679954704326e-04 2.462623733599e+01
6.990000000000e+02 3.212968372838e-01 -1.639350824807e-04 2.465825058242e+01
6.992500000000e+02 3.234859981702e-01 -1.599220487845e-04 2.468990536818e+01
6.995000000000e+02 3.261151357778e-01 -1.559979292790e-04 2.472118733981e+01
6.997500000000e+02 3.291824804368e-01 -1.522008243534e-04 2.475208224611e+01
7.000000000000e+02 3.326832387954e-01 -1.485666169656e-04 2.478257659126e+01
7.002500000000e+02 3.366085717645e-01 -1.451302520247e-04 2.481265828385e+01
7.005000000000e+02 3.409444905344e-01 -1.419270116281e-04 2.484231736086e+01
7.007500000000e+02 3.456707059912e-01 -1.389934694239e-04 2.487154659829e+01
7.010000000000e+02 3.507595998367e-01 -1.363682579573e-04 2.490034217657e+01
7.012500000000e+02 3.561753417386e-01 -1.340922779731e-04 2.492870418284e+01
7.015000000000e+02 3.618733245444e-01 -1.322085774236e-04 2.495663712386e+01
7.017500000000e+02 3.677999289688e-01 -1.307615842647e-04 2.498415026021e+01
7.020000000000e+02 3.738927278257e-01 -1.297959312888e-04 2.501125786811e+01
7.022500000000e+02 3.800811440003e-01 -1.293548383932e-04 2.503797939948e+01
7.025000000000e+02 3.862875462528e-01 -1.294780531757e-04 2.506433946671e+01
7.027500000000e+02 3.924287808228e-01 -1.301996214716e-04 2.509036774344e+01
7.030000000000e+02 3.984180684758e-01 -1.315455345170e-04 2.511609874476e+01
7.032500000000e+02 4.041671837170e-01 -1.335314143016e-04 2.514157150020e+01
7.035000000000e+02 4.095888133600e-01 -1.361603308572e-04 2.516682909652e+01
7.037500000000e+02 4.145990199464e-01 -1.394210584912e-04 2.519191818478e+01
7.040000000000e+02 4.191196581431e-01 -1.432867401467e-04 2.521688839933e+01
7.042500000000e+02 4.230807031313e-01 -1.477140567501e-04 2.524179171269e+01
7.045000000000e+02 4.264223486297e-01 -1.526430322375e-04 2.526668179352e+01
7.047500000000e+02 4.290968593635e-01 -1.579974639823e-04 2.529161330796e+01
7.050000000000e+02 4.310700827704e-01 -1.636860114397e-04 2.531664128167e+01
7.052500000000e+02 4.323225853026e-01 -1.696038295588e-04 2.534182042496e+01
7.055000000000e+02 4.328503997871e-01 -1.756348326570e-04 2.536720452179e+01
7.057500000000e+02 4.326652949080e-01 -1.816543615133e-04 2.539284587150e+01
7.060000000000e+02 4.317946119436e-01 -1.875323214365e-04 2.541879475532e+01
7.062500000000e+02 4.302805641618e-01 -1.931365317612e-04 2.544509900244e+01
7.065000000000e+02 4.281790465687e-01 -1.983363174640e-04 2.547180355985e+01
7.067500000000e+02 4.255579060486e-01 -2.030061282346e-04 2.549895018376e+01
7.070000000000e+02 4.224947287414e-01 -2.070291246520e-04 2.552657711514e+01
7.072500000000e+02 4.190741681697e-01 -2.103005105461e-04 2.555471884246e+01
7.075000000000e+02 4.153849339344e-01 -2.127305788035e-04 2.558340585907e+01
7.077500000000e+02 4.115165651369e-01 -2.142472651530e-04 2.561266446768e+01
7.080000000000e+02 4.075561857208e-01 -2.147981292205e-04 2.564251654516e+01
7.082500000000e+02 4.035854170509e-01 -2.143516365871e-04 2.567297934518e+01
7.085000000000e+02 3.996776938808e-01 -2.128977145181e-04 2.570406526148e+01
7.087500000000e+02 3.958961561122e-01 -2.104474911962e-04 2.573578161516e+01
7.090000000000e+02 3.922923143744e-01 -2.070322995265e-04 2.576813039717e+01
7.092500000000e+02 3.889055569193e-01 -2.027019264151e-04 2.580110805976e+01
7.095000000000e+02 3.857635366110e-01 -1.975222114977e-04 2.583470531956e+01
7.097500000000e+02 3.828833863258e-01 -1.915722550063e-04 2.586890698517e+01
7.100000000000e+02 3.802735750002e-01 -1.849412958754e-04 2.590369188021e+01
7.102500000000e+02 3.779362176169e-01 -1.777255597585e-04 2.593903278554e+01
7.105000000000e+02 3.758695359013e-01 -1.700252713990e-04 2.597489652629e+01
7.107500000000e+02 3.740702006047e-01 -1.619420461230e-04 2.601124408160e+01
7.110000000000e+02 3.725352712027e-01 -1.535767655258e-04 2.604803083222e+01
7.112500000000e+02 3.712635354570e-01 -1.450281445090e-04 2.608520683576e+01
7.115000000000e+02 3.702560896487e-01 -1.363919276282e-04 2.612271718894e+01
7.117500000000e+02 3.695161498077e-01 -1.277605942955e-04 2.616050239339e+01
7.120000000000e+02 3.690481470374e-01 -1.192236855978e-04 2.619849875360e+01
7.122500000000e+02 3.688562577592e-01 -1.108683357826e-04 2.623663875313e+01
7.125000000000e+02 3.689426140219e-01 -1.027798736931e-04 2.627485137822e+01
7.127500000000e+02 3.693054337219e-01 -9.504223209167e-05 2.631306241831e+01
7.130000000000e+02 3.699373442517e-01 -8.773812359356e-05 2.635119470330e+01
7.132500000000e+02 3.708241145303e-01 -8.094859240220e-05 2.638916829646e+01
7.135000000000e+02 3.719439602030e-01 -7.475201219023e-05 2.642690063446e+01
7.137500000000e+02 3.732675141165e-01 -6.922268288901e-05 2.646430668619e+01
7.140000000000e+02 3.747584463771e-01 -6.442887241702e-05 2.650129909531e+01
7.142500000000e+02 3.763746737372e-01 -6.043067718656e-05 2.653778838912e+01
7.145000000000e+02 3.780699985660e-01 -5.727776170079e-05 2.657368323346e+01
7.147500000000e+02 3.797960399461e-01 -5.500728070496e-05 2.660889079367e+01
7.150000000000e+02 3.815042643049e-01 -5.364219347351e-05 2.664331722436e+01
7.152500000000e+02 3.831479717394e-01 -5.319007022428e-05 2.667686823481e+01
7.155000000000e+02 3.846841196589e-01 -5.364264353674e-05 2.670944982402e+01
7.157500000000e+02 3.860748939679e-01 -5.497603963132e-05 2.674096909907e+01
7.160000000000e+02 3.872889831057e-01 -5.715179976282e-05 2.677133524353e+01
7.162500000000e+02 3.883025374301e-01 -6.011851140955e-05 2.680046050718e+01
7.165000000000e+02 3.890998032428e-01 -6.381400278849e-05 2.682826132996e+01
7.167500000000e+02 3.896734059004e-01 -6.816781337313e-05 2.685465942737e+01
7.170000000000e+02 3.900242902511e-01 -7.310383035083e-05 2.687958290259e+01
7.172500000000e+02 3.901612517440e-01 -7.854278911549e-05 2.690296727638e+01
7.175000000000e+02 3.901000495735e-01 -8.440447949573e-05 2.692475645524e+01
7.177500000000e+02 3.898620820467e-01 -9.060948859797e-05 2.694490348588e+01
7.180000000000e+02 3.894726337643e-01 -9.708035437061e-05 2.696337118639e+01
7.182500000000e+02 3.889587708579e-01 -1.037420874606e-04 2.698013249914e+01
7.185000000000e+02 3.883470200947e-01 -1.105220578755e-04 2.699517064083e+01
7.187500000000e+02 3.876610436574e-01 -1.173493708081e-04 2.700847891518e+01
7.190000000000e+02 3.869195414280e-01 -1.241538151990e-04 2.702006033665e+01
7.192500000000e+02 3.861346766994e-01 -1.308646293570e-04 2.702992697661e+01
7.195000000000e+02 3.853112520036e-01 -1.374093518547e-04 2.703809912519e+01
7.197500000000e+02 3.844468098833e-01 -1.437129885813e-04 2.704460436038e+01
7.200000000000e+02 3.835327175358e-01 -1.496973741767e-04 2.704947654192e+01
7.202500000000e+02 3.825561736781e-01 -1.552812929968e-04 2.705275485787e+01
7.205000000000e+02 3.815029357536e-01 -1.603813405510e-04 2.705448297014e+01
7.207500000000e+02 3.803604533106e-01 -1.649133205143e-04 2.705470831669e+01
7.210000000000e+02 3.791209493331e-01 -1.687942450076e-04 2.705348165738e+01
7.212500000000e+02 3.777840328077e-01 -1.719449377513e-04 2.705085679481e+01
7.215000000000e+02 3.763583671750e-01 -1.742930123505e-04 2.704689053560e+01
7.217500000000e+02 3.748620764114e-01 -1.757760714032e-04 2.704164283045e+01
7.220000000000e+02 3.733217180247e-01 -1.763449292589e-04 2.703517694677e+01
7.222500000000e+02 3.717698309231e-01 -1.759665001128e-04 2.702755969540e+01
7.225000000000e+02 3.702413170439e-01 -1.746260844164e-04 2.701886153159e+01
7.227500000000e+02 3.687691217689e-01 -1.723289316550e-04 2.700915644069e+01
7.230000000000e+02 3.673797843556e-01 -1.691006484172e-04 2.699852156692e+01
7.232500000000e+02 3.660895256069e-01 -1.649864303874e-04 2.698703652716e+01
7.235000000000e+02 3.649014602095e-01 -1.600490818096e-04 2.697478236896e+01
7.237500000000e+02 3.638043783578e-01 -1.543659248165e-04 2.696184027785e+01
7.240000000000e+02 3.627733408402e-01 -1.480248676991e-04 2.694829002658e+01
7.242500000000e+02 3.617720408210e-01 -1.411199568599e-04 2.693420835336e+01
7.245000000000e+02 3.607566567695e-01 -1.337467708680e-04 2.691966732522e+01
7.247500000000e+02 3.596807007498e-01 -1.259981587334e-04 2.690473284709e+01
7.250000000000e+02 3.585001877300e-01 -1.179606679251e-04 2.688946341684e+01
7.252500000000e+02 3.571784406851e-01 -1.097120300695e-04 2.687390921545e+01
7.255000000000e+02 3.556898507611e-01 -1.013199261069e-04 2.685811159226e+01
7.257500000000e+02 3.540220871417e-01 -9.284212055229e-05 2.684210295312e+01
7.260000000000e+02 3.521764488504e-01 -8.432786883528e-05 2.682590703232e+01
7.262500000000e+02 3.501663309981e-01 -7.582034972307e-05 2.680953947358e+01
7.265000000000e+02 3.480140426626e-01 -6.735972906235e-05 2.679300864095e+01
7.267500000000e+02 3.457464597309e-01 -5.898638727170e-05 2.677631652892e+01
7.270000000000e+02 3.433901572716e-01 -5.074371284817e-05 2.675945966296e+01
7.272500000000e+02 3.409667458586e-01 -4.268003687181e-05 2.674242989583e+01
7.275000000000e+02 3.384891001104e-01 -3.484931629926e-05 2.672521500515e+01
7.277500000000e+02 3.359590321031e-01 -2.731034704794e-05 2.670779904707e+01
7.280000000000e+02 3.333667283517e-01 -2.012459658874e-05 2.669016247387e+01
7.282500000000e+02 3.306920058993e-01 -1.335277534409e-05 2.667228203212e+01
7.285000000000e+02 3.279071752707e-01 -7.050737079760e-06 2.665413051427e+01
7.287500000000e+02 3.249810665599e-01 -1.264675142040e-06 2.663567643700e+01
7.290000000000e+02 3.218836265775e-01 3.972543128870e-06 2.661688376662e+01
7.292500000000e+02 3.185904536289e-01 8.644717355780e-06 2.659771173466e+01
7.295000000000e+02 3.150866296348e-01 1.275431553318e-05 2.657811487631e+01
7.297500000000e+02 3.113693739110e-01 1.632272562894e-05 2.655804330353e+01
7.300000000000e+02 3.074491915468e-01 1.938877205171e-05 2.653744325040e+01
7.302500000000e+02 3.033494005910e-01 2.200570548663e-05 2.651625791060e+01
7.305000000000e+02 2.991041794110e-01 2.423689514493e-05 2.649442846222e+01
7.307500000000e+02 2.947554114958e-01 2.615078458629e-05 2.647189525813e+01
7.310000000000e+02 2.903488075373e-01 2.781569550299e-05 2.644859907853e+01
7.312500000000e+02 2.859298069808e-01 2.929507347588e-05 2.642448232036e+01
7.315000000000e+02 2.815398143557e-01 3.064372316534e-05 2.639949006906e+01
7.317500000000e+02 2.772132049382e-01 3.190541476595e-05 2.637357095363e+01
7.320000000000e+02 2.729754359701e-01 3.311208178766e-05 2.634667774291e+01
7.322500000000e+02 2.688424336805e-01 3.428458041743e-05 2.631876768665e+01
7.325000000000e+02 2.648212095417e-01 3.543483331834e-05 2.628980258996e+01
7.327500000000e+02 2.609115369692e-01 3.656896332711e-05 2.625974868240e+01
7.330000000000e+02 2.571083552996e-01 3.769095786282e-05 2.622857631822e+01
7.332500000000e+02 2.534045132429e-01 3.880629453216e-05 2.619625965131e+01
7.335000000000e+02 2.497934257710e-01 3.992509015103e-05 2.616277626146e+01
7.337500000000e+02 2.462712708436e-01 4.106431382575e-05 2.612810689204e+01
7.340000000000e+02 2.428384358085e-01 4.224884335489e-05 2.609223527358e+01
7.342500000000e+02 2.395000555408e-01 4.351122235436e-05 2.605514815373e+01
7.345000000000e+02 2.362655973641e-01 4.489026825016e-05 2.601683541890e+01
7.347500000000e+02 2.331476249235e-01 4.642866134885e-05 2.597729041936e+01
7.350000000000e+02 2.301599301753e-01 4.816999094138e-05 2.593651031426e+01
7.352500000000e+02 2.273153600203e-01 5.015551763047e-05 2.589449652459e+01
7.355000000000e+02 2.246236317659e-01 5.242120158436e-05 2.585125509025e+01
7.357500000000e+02 2.220894857209e-01 5.499527228059e-05 2.580679700800e+01
7.360000000000e+02 2.197113948370e-01 5.789666637740e-05 2.576113836402e+01
7.362500000000e+02 2.174810309295e-01 6.113434442158e-05 2.571430036977e+01
7.365000000000e+02 2.153835193500e-01 6.470765855317e-05 2.566630915556e+01
7.367500000000e+02 2.133984553940e-01 6.860754423138e-05 2.561719545910e+01
7.370000000000e+02 2.115015265753e-01 7.281837005536e-05 2.556699412851e+01
7.372500000000e+02 2.096665243915e-01 7.732007497400e-05 2.551574354899e+01
7.375000000000e+02 2.078675003536e-01 8.209036172402e-05 2.546348504469e+01
7.377500000000e+02 2.060807904793e-01 8.710652405574e-05 2.541026227999e+01
7.380000000000e+02 2.042866933831e-01 9.234699506592e-05 2.535612073353e+01
7.382500000000e+02 2.024706150567e-01 9.779213222232e-05 2.530110728234e+01
7.385000000000e+02 2.006235924457e-01 1.034242868971e-04 2.524526993904e+01
7.387500000000e+02 1.987421652936e-01 1.092272487144e-04 2.518865771439e+01
7.390000000000e+02 1.968276599794e-01 1.151851935247e-04 2.513132063911e+01
7.392500000000e+02 1.948850084330e-01 1.212813249698e-04 2.507330986163e+01
7.395000000000e+02 1.929212634783e-01 1.274964385020e-04 2.501467787012e+01
7.397500000000e+02 1.909440017914e-01 1.338076201215e-04 2.495547870119e+01
7.400000000000e+02 1.889597997181e-01 1.401872543024e-04 2.489576814051e+01
7.402500000000e+02 1.869729393424e-01 1.466026404126e-04 2.483560388642e+01
7.405000000000e+02 1.849844709457e-01 1.530160106465e-04 2.477504558311e+01
7.407500000000e+02 1.829916923721e-01 1.593851554137e-04 2.471415478588e+01
7.410000000000e+02 1.809880663090e-01 1.656645750970e-04 2.465299477098e+01
7.412500000000e+02 1.789635435757e-01 1.718070580848e-04 2.459163026463e+01
7.415000000000e+02 1.769052125539e-01 1.777653850318e-04 2.453012705536e+01
7.417500000000e+02 1.747981685602e-01 1.834942893246e-04 2.446855157800e+01
7.420000000000e+02 1.726265040927e-01 1.889522617722e-04 2.440697044372e+01
7.422500000000e+02 1.703742889146e-01 1.941031689294e-04 2.434544997949e+01
7.425000000000e+02 1.680264444822e-01 1.989175826692e-04 2.428405583121e+01
7.427500000000e+02 1.655694469698e-01 2.033737246072e-04 2.422285259311e+01
7.430000000000e+02 1.629917935814e-01 2.074580537559e-04 2.416190354852e+01
7.432500000000e+02 1.602842470152e-01 2.111654588605e-04 2.410127044927e+01
7.435000000000e+02 1.574398374948e-01 2.144991468721e-04 2.404101340901e+01
7.437500000000e+02 1.544536826475e-01 2.174702715004e-04 2.398119083847e+01
7.440000000000e+02 1.513226888801e-01 2.200973786494e-04 2.392185940663e+01
7.442500000000e+02 1.480451651620e-01 2.224057418261e-04 2.386307405267e+01
7.445000000000e+02 1.446204552581e-01 2.244266299410e-04 2.380488796253e+01
7.447500000000e+02 1.410486064084e-01 2.261966023216e-04 2.374735255268e+01
7.450000000000e+02 1.373301481733e-01 2.277568016484e-04 2.369051740333e+01
7.452500000000e+02 1.334659969230e-01 2.291522880045e-04 2.363443015065e+01
7.455000000000e+02 1.294574827066e-01 2.304314156359e-04 2.357913636637e+01
7.457500000000e+02 1.253065181166e-01 2.316451852596e-04 2.352467937145e+01
7.460000000000e+02 1.210158557746e-01 2.328465950532e-04 2.347110005607e+01
7.462500000000e+02 1.165894107797e-01 2.340899342414e-04 2.341843669427e+01
7.465000000000e+02 1.120326179419e-01 2.354300021092e-04 2.336672474710e+01
7.467500000000e+02 1.073527566489e-01 2.369212420262e-04 2.331599671172e+01
7.470000000000e+02 1.025592155195e-01 2.386167832957e-04 2.326628200474e+01
7.472500000000e+02 9.766367425868e-02 2.405673801572e-04 2.321760686724e+01
7.475000000000e+02 9.268015584032e-02 2.428203424031e-04 2.316999433240e+01
7.477500000000e+02 8.762495888901e-02 2.454184898849e-04 2.312346423026e+01
7.480000000000e+02 8.251646055422e-02 2.483989520800e-04 2.307803322674e+01
7.482500000000e+02 7.737480277740e-02 2.517920556489e-04 2.303371488757e+01
7.485000000000e+02 7.222149113535e-02 2.556204061946e-04 2.299051975571e+01
7.487500000000e+02 6.707892177660e-02 2.598981937338e-04 2.294845544752e+01
7.490000000000e+02 6.196987902861e-02 2.646305288211e-04 2.290752674248e+01
7.492500000000e+02 5.691701956054e-02 2.698130661522e-04 2.286773565161e+01
7.495000000000e+02 5.194239965251e-02 2.754317822038e-04 2.282908149201e+01
7.497500000000e+02 4.706703755612e-02 2.814630193882e-04 2.279156094762e+01
7.500000000000e+02 4.231055268219e-02 2.878737179281e-04 2.275516809921e+01
7.502500000000e+02 3.769088137912e-02 2.946219659921e-04 2.271989448023e+01
7.505000000000e+02 3.322407312115e-02 3.016576193947e-04 2.268572909590e+01
7.507500000000e+02 2.892416995519e-02 3.089230754574e-04 2.265265848869e+01
7.510000000000e+02 2.480314786608e-02 3.163542849618e-04 2.262066678128e+01
7.512500000000e+02 2.087091388714e-02 3.238817769366e-04 2.258973576173e+01
7.515000000000e+02 1.713534753857e-02 3.314318191325e-04 2.255984498651e+01
7.517500000000e+02 1.360234809368e-02 3.389277164870e-04 2.253097190139e+01
7.520000000000e+02 1.027590051857e-02 3.462911265007e-04 2.250309201004e+01
7.522500000000e+02 7.158124138198e-03 3.534433062968e-04 2.247617904954e+01
7.525000000000e+02 4.249301159220e-03 3.603064154638e-04 2.245020521041e+01
7.527500000000e+02 1.547879368398e-03 3.668048602229e-04 2.242514136275e+01
7.530000000000e+02 -9.495513954800e-04 3.728666072542e-04 2.240095731958e+01
7.532500000000e+02 -3.248312419465e-03 3.784244613693e-04 2.237762209690e+01
7.535000000000e+02 -5.355710251470e-03 3.834173126220e-04 2.235510420529e+01
7.537500000000e+02 -7.281121672304e-03 3.877913084169e-04 2.233337192978e+01
7.540000000000e+02 -9.036079012294e-03 3.915009570952e-04 2.231239363137e+01
7.542500000000e+02 -1.063435006564e-02 3.945101456724e-04 2.229213804099e+01
7.545000000000e+02 -1.209199387314e-02 3.967930475070e-04 2.227257456062e+01
7.547500000000e+02 -1.342737978760e-02 3.983348717486e-04 2.225367354429e+01
7.550000000000e+02 -1.466117520366e-02 3.991325159872e-04 2.223540660730e+01
7.552500000000e+02 -1.581627620001e-02 3.991950080645e-04 2.221774689596e+01
7.555000000000e+02 -1.691768595964e-02 3.985437524746e-04 2.220066936706e+01
7.557500000000e+02 -1.799234782048e-02 3.972125525005e-04 2.218415105434e+01
7.560000000000e+02 -1.906890944491e-02 3.952477804759e-04 2.216817131629e+01
7.562500000000e+02 -2.017744993266e-02 3.927078515934e-04 2.215271208177e+01
7.565000000000e+02 -2.134914397616e-02 3.896626544141e-04 2.213775805003e+01
7.567500000000e+02 -2.261589460252e-02 3.861928910851e-04 2.212329690571e+01
7.570000000000e+02 -2.400991642632e-02 3.823891618386e-04 2.210931947432e+01
7.572500000000e+02 -2.556330092176e-02 3.783509893482e-04 2.209581986856e+01
7.575000000000e+02 -2.730754663713e-02 3.741854964542e-04 2.208279559687e+01
7.577500000000e+02 -2.927308468711e-02 3.700058909517e-04 2.207024763541e+01
7.580000000000e+02 -3.148879565751e-02 3.659301835354e-04 2.205818045816e+01
7.582500000000e+02 -3.398153802088e-02 3.620796132948e-04 2.204660203535e+01
7.585000000000e+02 -3.677568339622e-02 3.585769545279e-04 2.203552379536e+01
7.587500000000e+02 -3.989268330994e-02 3.555448070305e-04 2.202496051505e+01
7.590000000000e+02 -4.335065985650e-02 3.531038382342e-04 2.201493021800e+01
7.592500000000e+02 -4.716404277474e-02 3.513710571369e-04 2.200545398478e+01
7.595000000000e+02 -5.134323984078e-02 3.504580629008e-04 2.199655574758e+01
7.597500000000e+02 -5.589436911517e-02 3.504693844386e-04 2.198826204938e+01
7.600000000000e+02 -6.081903445724e-02 3.515008490073e-04 2.198060175828e+01
7.602500000000e+02 -6.611416487815e-02 3.536380437241e-04 2.197360575275e+01
7.605000000000e+02 -7.177191562953e-02 3.569548852232e-04 2.196730658941e+01
7.607500000000e+02 -7.777963164205e-02 3.615123165154e-04 2.196173811836e+01
7.610000000000e+02 -8.411988025656e-02 3.673571331818e-04 2.195693513016e+01
7.612500000000e+02 -9.077055423206e-02 3.745210112234e-04 2.195293291516e+01
7.615000000000e+02 -9.770504244931e-02 3.830196646306e-04 2.194976689600e+01
7.617500000000e+02 -1.048924729924e-01 3.928522568548e-04 2.194747216894e+01
7.620000000000e+02 -1.122980225616e-01 4.040009665506e-04 2.194608312823e+01
7.622500000000e+02 -1.198832923175e-01 4.164308218421e-04 2.194563302849e+01
7.625000000000e+02 -1.276067468546e-01 4.300897241527e-04 2.194615358573e+01
7.627500000000e+02 -1.354242082660e-01 4.449087026868e-04 2.194767460304e+01
7.630000000000e+02 -1.432894032050e-01 4.608024422230e-04 2.195022358229e+01
7.632500000000e+02 -1.511545555438e-01 4.776702386490e-04 2.195382537489e+01
7.635000000000e+02 -1.589710147452e-01 4.953967603963e-04 2.195850187240e+01
7.637500000000e+02 -1.666899124545e-01 5.138532467221e-04 2.196427169435e+01
7.640000000000e+02 -1.742628417092e-01 5.328988954403e-04 2.197114993050e+01
7.642500000000e+02 -1.816425406743e-01 5.523824462183e-04 2.197914792301e+01
7.645000000000e+02 -1.887835816912e-01 5.721439303193e-04 2.198827307248e+01
7.647500000000e+02 -1.956430412558e-01 5.920165419995e-04 2.199852868520e+01
7.650000000000e+02 -2.021811611191e-01 6.118286344853e-04 2.200991389780e+01
7.652500000000e+02 -2.083619605122e-01 6.314057869834e-04 2.202242357671e+01
7.655000000000e+02 -2.141538238666e-01 6.505729602659e-04 2.203604832911e+01
7.657500000000e+02 -2.195300216743e-01 6.691566716514e-04 2.205077451579e+01
7.660000000000e+02 -2.244691790799e-01 6.869872078993e-04 2.206658431616e+01
7.662500000000e+02 -2.289556608974e-01 7.039007797836e-04 2.208345581976e+01
7.665000000000e+02 -2.329798877856e-01 7.197417444737e-04 2.210136318581e+01
7.667500000000e+02 -2.365385570259e-01 7.343645233424e-04 2.212027679705e+01
7.670000000000e+02 -2.396347677257e-01 7.476355987204e-04 2.214016346771e+01
7.672500000000e+02 -2.422780519226e-01 7.594355499074e-04 2.216098666344e+01
7.675000000000e+02 -2.444843029392e-01 7.696607899163e-04 2.218270677256e+01
7.677500000000e+02 -2.462755890057e-01 7.782250652455e-04 2.220528134835e+01
7.680000000000e+02 -2.476798783702e-01 7.850608971660e-04 2.222866541396e+01
7.682500000000e+02 -2.487306469427e-01 7.901207911587e-04 2.225281174838e+01
7.685000000000e+02 -2.494664024206e-01 7.933781945875e-04 2.227767120991e+01
7.687500000000e+02 -2.499300978401e-01 7.948281237453e-04 2.230319301689e+01
7.690000000000e+02 -2.501684820083e-01 7.944876787302e-04 2.232932509492e+01
7.692500000000e+02 -2.502313570653e-01 7.923961893688e-04 2.235601436823e+01
7.695000000000e+02 -2.501707790609e-01 7.886151029158e-04 2.238320704548e+01
7.697500000000e+02 -2.500402181250e-01 7.832275950070e-04 2.241084896521e+01
7.700000000000e+02 -2.498936626361e-01 7.763378039494e-04 2.243888581831e+01
7.702500000000e+02 -2.497847228355e-01 7.680698420596e-04 2.246726346885e+01
7.705000000000e+02 -2.497657150401e-01 7.585664693932e-04 2.249592816863e+01
7.707500000000e+02 -2.498867648595e-01 7.479874869469e-04 2.252482680707e+01
7.710000000000e+02 -2.501949362093e-01 7.365078593083e-04 2.255390715764e+01
7.712500000000e+02 -2.507333938670e-01 7.243155620471e-04 2.258311801350e+01
7.715000000000e+02 -2.515406335608e-01 7.116092224391e-04 2.261240943939e+01
7.717500000000e+02 -2.526497715180e-01 6.985955404043e-04 2.264173288018e+01
7.720000000000e+02 -2.540879239644e-01 6.854865691464e-04 2.267104130488e+01
7.722500000000e+02 -2.558756811993e-01 6.724968631284e-04 2.270028934594e+01
7.725000000000e+02 -2.580266964092e-01 6.598405254782e-04 2.272943339561e+01
7.727500000000e+02 -2.605473964408e-01 6.477281734726e-04 2.275843164257e+01
7.730000000000e+02 -2.634368303501e-01 6.363638836565e-04 2.278724421284e+01
7.732500000000e+02 -2.666866616645e-01 6.259422412442e-04 2.281583315779e+01
7.735000000000e+02 -2.702813177432e-01 6.166454352151e-04 2.284416252412e+01
7.737500000000e+02 -2.741982879343e-01 6.086404367385e-04 2.287219840088e+01
7.740000000000e+02 -2.784085795739e-01 6.020764315730e-04 2.289990890418e+01
7.742500000000e+02 -2.828773280432e-01 5.970823582570e-04 2.292726421917e+01
7.745000000000e+02 -2.875645390949e-01 5.937647243480e-04 2.295423663313e+01
7.747500000000e+02 -2.924259697296e-01 5.922058111178e-04 2.298080049189e+01
7.750000000000e+02 -2.974141191140e-01 5.924621456023e-04 2.300693227283e+01
7.752500000000e+02 -3.024793099276e-01 5.945632828094e-04 2.303261058814e+01
7.755000000000e+02 -3.075708478993e-01 5.985112423479e-04 2.305781618181e+01
7.757500000000e+02 -3.126382231532e-01 6.042801599784e-04 2.308253201119e+01
7.760000000000e+02 -3.176323190387e-01 6.118164527121e-04 2.310674325707e+01
7.762500000000e+02 -3.225066202915e-01 6.210395200693e-04 2.313043740186e+01
7.765000000000e+02 -3.272183575179e-01 6.318429380918e-04 2.315360431094e+01
7.767500000000e+02 -3.317295816064e-01 6.440959839757e-04 2.317623626899e+01
7.770000000000e+02 -3.360081278634e-01 6.576458565998e-04 2.319832814864e+01
7.772500000000e+02 -3.400284402249e-01 6.723202933232e-04 2.321987748983e+01
7.775000000000e+02 -3.437722290835e-01 6.879305901251e-04 2.324088461371e+01
7.777500000000e+02 -3.472289468286e-01 7.042750129093e-04 2.326135281261e+01
7.780000000000e+02 -3.503960546855e-01 7.211425676921e-04 2.328128847739e+01
7.782500000000e+02 -3.532790765027e-01 7.383170306920e-04 2.330070126011e+01
7.785000000000e+02 -3.558914351972e-01 7.555811223207e-04 2.331960425556e+01
7.787500000000e+02 -3.582540643536e-01 7.727208092794e-04 2.333801412232e+01
7.790000000000e+02 -3.603948219786e-01 7.895296088402e-04 2.335595130038e+01
7.792500000000e+02 -3.623476945459e-01 8.058127825365e-04 2.337344012300e+01
7.795000000000e+02 -3.641518249901e-01 8.213913267909e-04 2.339050894738e+01
7.797500000000e+02 -3.658503869225e-01 8.361056765175e-04 2.340719028959e+01
7.800000000000e+02 -3.674893234774e-01 8.498188958468e-04 2.342352089661e+01
7.802500000000e+02 -3.691159940750e-01 8.624194790327e-04 2.343954183741e+01
7.805000000000e+02 -3.707777452028e-01 8.738235288442e-04 2.345529848810e+01
7.807500000000e+02 -3.725204705168e-01 8.839762615730e-04 2.347084055740e+01
7.810000000000e+02 -3.743871742734e-01 8.928527820129e-04 2.348622203141e+01
7.812500000000e+02 -3.764165901151e-01 9.004579648077e-04 2.350150103655e+01
7.815000000000e+02 -3.786419123097e-01 9.068257366146e-04 2.351673973488e+01
7.817500000000e+02 -3.810896564120e-01 9.120174280799e-04 2.353200408424e+01
7.820000000000e+02 -3.837787211470e-01 9.161193820188e-04 2.354736359645e+01
7.822500000000e+02 -3.867196728783e-01 9.192397424101e-04 2.356289103743e+01
7.825000000000e+02 -3.899142857708e-01 9.215046609361e-04 2.357866204993e+01
7.827500000000e+02 -3.933553881365e-01 9.230538741820e-04 2.359475476721e+01
7.830000000000e+02 -3.970269972304e-01 9.240357171252e-04 2.361124935855e+01
7.832500000000e+02 -4.009047744665e-01 9.246018811234e-04 2.362822752135e+01
7.835000000000e+02 -4.049567817105e-01 9.249019998280e-04 2.364577198941e+01
7.837500000000e+02 -4.091445189437e-01 9.250782108248e-04 2.366396596128e+01
7.840000000000e+02 -4.134242008460e-01 9.252599018670e-04 2.368289252181e+01
7.842500000000e+02 -4.177482438606e-01 9.255588735372e-04 2.370263407580e+01
7.845000000000e+02 -4.220668810333e-01 9.260650327218e-04 2.372327172566e+01
7.847500000000e+02 -4.263298634186e-01 9.268428777299e-04 2.374488469896e+01
7.850000000000e+02 -4.304881479077e-01 9.279288689687e-04 2.376754973514e+01
7.852500000000e+02 -4.344955186141e-01 9.293298529340e-04 2.379134053122e+01
7.855000000000e+02 -4.383100507410e-01 9.310226230733e-04 2.381632715058e+01
7.857500000000e+02 -4.418953668409e-01 9.329546679145e-04 2.384257551419e+01
7.860000000000e+02 -4.452216170621e-01 9.350460754100e-04 2.387014686353e+01
7.862500000000e+02 -4.482661662941e-01 9.371925752884e-04 2.389909730455e+01
7.865000000000e+02 -4.510139498352e-01 9.392696995833e-04 2.392947735152e+01
7.867500000000e+02 -4.534574989162e-01 9.411377043660e-04 2.396133154568e+01
7.870000000000e+02 -4.555966487443e-01 9.426472460103e-04 2.399469807903e+01
7.872500000000e+02 -4.574379412916e-01 9.436454151008e-04 2.402960851491e+01
7.875000000000e+02 -4.589937618009e-01 9.439821090391e-04 2.406608751390e+01
7.877500000000e+02 -4.602812386835e-01 9.435163802856e-04 2.410415264378e+01
7.880000000000e+02 -4.613209630956e-01 9.421225327662e-04 2.414381421703e+01
7.882500000000e+02 -4.621355638141e-01 9.396956997181e-04 2.418507521367e+01
7.885000000000e+02 -4.627482191640e-01 9.361567708626e-04 2.422793121893e+01
7.887500000000e+02 -4.631811399782e-01 9.314563316660e-04 2.427237044854e+01
7.890000000000e+02 -4.634541189063e-01 9.255776405418e-04 2.431837380733e+01
7.892500000000e+02 -4.635831972790e-01 9.185384346553e-04 2.436591502197e+01
7.895000000000e+02 -4.635795624251e-01 9.103913817378e-04 2.441496077962e+01
7.897500000000e+02 -4.634487190723e-01 9.012231844445e-04 2.446547096773e+01
7.900000000000e+02 -4.631900471582e-01 8.911526102051e-04 2.451739890933e+01
7.902500000000e+02 -4.627967897831e-01 8.803270631869e-04 2.457069168002e+01
7.905000000000e+02 -4.622565558309e-01 8.689180565256e-04 2.462529041905e+01
7.907500000000e+02 -4.615523294825e-01 8.571156624618e-04 2.468113069275e+01
7.910000000000e+02 -4.606639922494e-01 8.451221110235e-04 2.473814289005e+01
7.912500000000e+02 -4.595703262289e-01 8.331449102379e-04 2.479625260067e+01
7.915000000000e+02 -4.582513737309e-01 8.213896649508e-04 2.485538103556e+01
7.917500000000e+02 -4.566910354520e-01 8.100530166187e-04 2.491544544343e+01
7.920000000000e+02 -4.548797417226e-01 7.993160497765e-04 2.497635950109e+01
7.922500000000e+02 -4.528169666123e-01 7.893385330326e-04 2.503803372130e+01
7.925000000000e+02 -4.505133957173e-01 7.802543454251e-04 2.510037582178e+01
7.927500000000e+02 -4.479925299245e-01 7.721683879685e-04 2.516329107628e+01
7.930000000000e+02 -4.452915587786e-01 7.651551701911e-04 2.522668263492e+01
7.932500000000e+02 -4.424613833486e-01 7.592591751473e-04 2.529045178809e+01
7.935000000000e+02 -4.395657212421e-01 7.544969558923e-04 2.535449821192e+01
7.937500000000e+02 -4.366793185925e-01 7.508608053875e-04 2.541872016116e+01
7.940000000000e+02 -4.338853486039e-01 7.483237192126e-04 2.548301462232e+01
7.942500000000e+02 -4.312721516298e-01 7.468452792276e-04 2.554727744155e+01
7.945000000000e+02 -4.289295103264e-01 7.463779202930e-04 2.561140341328e+01
7.947500000000e+02 -4.269447048150e-01 7.468732135630e-04 2.567528636520e+01
7.950000000000e+02 -4.253985716034e-01 7.482875181986e-04 2.573881922174e+01
7.952500000000e+02 -4.243618220085e-01 7.505867170746e-04 2.580189410088e+01
7.955000000000e+02 -4.238917967146e-01 7.537495157202e-04 2.586440240597e+01
7.957500000000e+02 -4.240298519834e-01 7.577692207205e-04 2.592623496876e+01
7.960000000000e+02 -4.247994686501e-01 7.626538875984e-04 2.598728222661e+01
7.962500000000e+02 -4.262051697469e-01 7.684245895094e-04 2.604743446233e+01
7.965000000000e+02 -4.282322811024e-01 7.751122837630e-04 2.610658208956e+01
7.967500000000e+02 -4.308475267181e-01 7.827534478228e-04 2.616461602518e+01
7.970000000000e+02 -4.340004141348e-01 7.913847357229e-04 2.622142811057e+01
7.972500000000e+02 -4.376253852857e-01 8.010369173183e-04 2.627691161239e+01
7.975000000000e+02 -4.416446340596e-01 8.117287603184e-04 2.633096179030e+01
7.977500000000e+02 -4.459715090482e-01 8.234610440209e-04 2.638347653540e+01
7.980000000000e+02 -4.505143689035e-01 8.362110350036e-04 2.643435706778e+01
7.982500000000e+02 -4.551807329457e-01 8.499278461778e-04 2.648350869303e+01
7.985000000000e+02 -4.598815251805e-01 8.645289478127e-04 2.653084163774e+01
7.987500000000e+02 -4.645351648836e-01 8.798982317992e-04 2.657627188494e+01
7.990000000000e+02 -4.690712417213e-01 8.958855178393e-04 2.661972208435e+01
7.992500000000e+02 -4.734334832009e-01 9.123080014291e-04 2.666112245324e+01
7.995000000000e+02 -4.775817543398e-01 9.289536802927e-04 2.670041164827e+01
7.997500000000e+02 -4.814928724117e-01 9.455867939900e-04 2.673753763312e+01
8.000000000000e+02 -4.851600975436e-01 9.619551121990e-04 2.677245842797e+01
8.002500000000e+02 -4.885912768428e-01 9.777988301826e-04 2.680514277663e+01
8.005000000000e+02 -4.918057709225e-01 9.928606584609e-04 2.683557065071e+01
8.007500000000e+02 -4.948303939317e-01 1.006896651510e-03 2.686373358245e+01
8.010000000000e+02 -4.976947616309e-01 1.019686886472e-03 2.688963481304e+01
8.012500000000e+02 -5.004265093987e-01 1.031045253017e-03 2.691328921373e+01
8.015000000000e+02 -5.030468620242e-01 1.040827557712e-03 2.693472301343e+01
8.017500000000e+02 -5.055670664625e-01 1.048937297000e-03 2.695397333480e+01
8.020000000000e+02 -5.079860389194e-01 1.055328393246e-03 2.697108756584e+01
8.022500000000e+02 -5.102895299993e-01 1.060004596537e-03 2.698612260313e+01
8.025000000000e+02 -5.124508543606e-01 1.063015678530e-03 2.699914401715e+01
8.027500000000e+02 -5.144331176928e-01 1.064450745167e-03 2.701022517612e+01
8.030000000000e+02 -5.161926759252e-01 1.064429149783e-03 2.701944637212e+01
8.032500000000e+02 -5.176833995002e-01 1.063089940384e-03 2.702689397642e+01
8.035000000000e+02 -5.188612882433e-01 1.060580922884e-03 2.703265964170e+01
8.037500000000e+02 -5.196888904962e-01 1.057048313067e-03 2.703683955281e+01
8.040000000000e+02 -5.201391035930e-01 1.052628030982e-03 2.703953371231e+01
8.042500000000e+02 -5.201979251522e-01 1.047439263381e-03 2.704084526003e+01
8.045000000000e+02 -5.198659520680e-01 1.041580816413e-03 2.704087975751e+01
8.047500000000e+02 -5.191585282934e-01 1.035130385021e-03 2.703974446170e+01
8.050000000000e+02 -5.181045738003e-01 1.028146463051e-03 2.703754755057e+01
8.052500000000e+02 -5.167443117866e-01 1.020672462640e-03 2.703439725557e+01
8.055000000000e+02 -5.151261348915e-01 1.012742390869e-03 2.703040096656e+01
8.057500000000e+02 -5.133029778314e-01 1.004387147462e-03 2.702566427970e+01
8.060000000000e+02 -5.113285138173e-01 9.956405816827e-04 2.702028999200e+01
8.062500000000e+02 -5.092535082492e-01 9.865449871888e-04 2.701437713260e+01
8.065000000000e+02 -5.071226452946e-01 9.771551401173e-04 2.700801997967e+01
8.067500000000e+02 -5.049720249317e-01 9.675406177646e-04 2.700130716472e+01
8.070000000000e+02 -5.028275341867e-01 9.577863071038e-04 2.699432078654e+01
8.072500000000e+02 -5.007041601933e-01 9.479911434943e-04 2.698713568022e+01
8.075000000000e+02 -4.986062835634e-01 9.382652437222e-04 2.697981870803e+01
8.077500000000e+02 -4.965288945206e-01 9.287258105607e-04 2.697242822217e+01
8.080000000000e+02 -4.944596166546e-01 9.194920832214e-04 2.696501357487e+01
8.082500000000e+02 -4.923813668273e-01 9.106797806836e-04 2.695761482292e+01
8.085000000000e+02 -4.902754273258e-01 9.023953892371e-04 2.695026248882e+01
8.087500000000e+02 -4.881246549921e-01 8.947307141046e-04 2.694297756545e+01
8.090000000000e+02 -4.859165472172e-01 8.877580137183e-04 2.693577161638e+01
8.092500000000e+02 -4.836458408388e-01 8.815261548898e-04 2.692864712810e+01
8.095000000000e+02 -4.813163610028e-01 8.760580777531e-04 2.692159803710e+01
8.097500000000e+02 -4.789418784907e-01 8.713499492380e-04 2.691461042912e+01
8.100000000000e+02 -4.765458147580e-01 8.673721828325e-04 2.690766340625e+01
8.102500000000e+02 -4.741597577157e-01 8.640725022846e-04 2.690073006907e+01
8.105000000000e+02 -4.718208903115e-01 8.613809106047e-04 2.689377851407e+01
8.107500000000e+02 -4.695685808370e-01 8.592163302770e-04 2.688677284875e+01
8.110000000000e+02 -4.674405119460e-01 8.574943327078e-04 2.687967403718e+01
8.112500000000e+02 -4.654687990906e-01 8.561353078976e-04 2.687244065602e+01
8.115000000000e+02 -4.636765873505e-01 8.550721074733e-04 2.686502941504e+01
8.117500000000e+02 -4.620755803934e-01 8.542563259122e-04 2.685739549010e+01
8.120000000000e+02 -4.606648129099e-01 8.536623636426e-04 2.684949268299e+01
8.122500000000e+02 -4.594308521824e-01 8.532887686245e-04 2.684127342086e+01
8.125000000000e+02 -4.583493769199e-01 8.531565526874e-04 2.683268871765e+01
8.127500000000e+02 -4.573879178503e-01 8.533046546700e-04 2.682368814244e+01
8.130000000000e+02 -4.565093944385e-01 8.537830906132e-04 2.681421984708e+01
8.132500000000e+02 -4.556759391740e-01 8.546444924311e-04 2.680423078721e+01
8.135000000000e+02 -4.548525308572e-01 8.559355250255e-04 2.679366708340e+01
8.137500000000e+02 -4.540099263438e-01 8.576886173768e-04 2.678247462453e+01
8.140000000000e+02 -4.531265713846e-01 8.599155340703e-04 2.677059978513e+01
8.142500000000e+02 -4.521892492136e-01 8.626035668121e-04 2.675799029803e+01
8.145000000000e+02 -4.511924794735e-01 8.657147164001e-04 2.674459609455e+01
8.147500000000e+02 -4.501368154439e-01 8.691879464459e-04 2.673037010220e+01
8.150000000000e+02 -4.490263707084e-01 8.729440699113e-04 2.671526886788e+01
8.152500000000e+02 -4.478660194683e-01 8.768925810702e-04 2.669925292817e+01
8.155000000000e+02 -4.466587133041e-01 8.809392799240e-04 2.668228692531e+01
8.157500000000e+02 -4.454033786264e-01 8.849936657681e-04 2.666433944070e+01
8.160000000000e+02 -4.440936883030e-01 8.889749517897e-04 2.664538258601e+01
8.162500000000e+02 -4.427178904633e-01 8.928160306446e-04 2.662539142080e+01
8.165000000000e+02 -4.412596765282e-01 8.964645507033e-04 2.660434329171e+01
8.167500000000e+02 -4.396999104367e-01 8.998817044586e-04 2.658221716163e+01
8.170000000000e+02 -4.380189162399e-01 9.030387569145e-04 2.655899306318e+01
8.172500000000e+02 -4.361989332131e-01 9.059119557078e-04 2.653465171603e+01
8.175000000000e+02 -4.342263644645e-01 9.084768747152e-04 2.650917438524e+01
8.177500000000e+02 -4.320934682280e-01 9.107031267607e-04 2.648254296819e+01
8.180000000000e+02 -4.297992628548e-01 9.125503122448e-04 2.645474032185e+01
8.182500000000e+02 -4.273495183781e-01 9.139658337839e-04 2.642575075350e+01
8.185000000000e+02 -4.247558804962e-01 9.148849348678e-04 2.639556060844e+01
8.187500000000e+02 -4.220342633919e-01 9.152329278943e-04 2.636415886808e+01
8.190000000000e+02 -4.192027973341e-01 9.149292660055e-04 2.633153767851e+01
8.192500000000e+02 -4.162796181203e-01 9.138928171715e-04 2.629769272808e+01
8.195000000000e+02 -4.132808453086e-01 9.120475996257e-04 2.626262343909e+01
8.197500000000e+02 -4.102189982679e-01 9.093280402217e-04 2.622633295565e+01
8.200000000000e+02 -4.071020502614e-01 9.056833125613e-04 2.618882792618e+01
8.202500000000e+02 -4.039331864147e-01 9.010799941953e-04 2.615011814649e+01
8.205000000000e+02 -4.007112413002e-01 8.955030524109e-04 2.611021609435e+01
8.207500000000e+02 -3.974316607459e-01 8.889550828952e-04 2.606913643323e+01
8.210000000000e+02 -3.940878156748e-01 8.814541027580e-04 2.602689556822e+01
8.212500000000e+02 -3.906724003464e-01 8.730304996264e-04 2.598351129068e+01
8.215000000000e+02 -3.871787271795e-01 8.637236578194e-04 2.593900255889e+01
8.217500000000e+02 -3.836017073501e-01 8.535787715712e-04 2.589338945242e+01
8.220000000000e+02 -3.799384472192e-01 8.426443902370e-04 2.584669326625e+01
8.222500000000e+02 -3.761884027122e-01 8.309708273179e-04 2.579893675670e+01
8.225000000000e+02 -3.723531780573e-01 8.186096657777e-04 2.575014445629e+01
8.227500000000e+02 -3.684360533064e-01 8.056141078287e-04 2.570034305924e+01
8.230000000000e+02 -3.644413945066e-01 7.920399562156e-04 2.564956176341e+01
8.232500000000e+02 -3.603741248210e-01 7.779469304307e-04 2.559783259368e+01
8.235000000000e+02 -3.562393554996e-01 7.633998569020e-04 2.554519058707e+01
8.237500000000e+02 -3.520422956842e-01 7.484694394483e-04 2.549167390385e+01
8.240000000000e+02 -3.477884482886e-01 7.332324233061e-04 2.543732377470e+01
8.242500000000e+02 -3.434840870773e-01 7.177711007514e-04 2.538218438310e+01
8.245000000000e+02 -3.391368956611e-01 7.021721757141e-04 2.532630262410e+01
8.247500000000e+02 -3.347566779275e-01 6.865252129301e-04 2.526972784007e+01
8.250000000000e+02 -3.303559784472e-01 6.709209093459e-04 2.521251151456e+01
8.252500000000e+02 -3.259505142489e-01 6.554494637390e-04 2.515470703831e+01
8.255000000000e+02 -3.215593009422e-01 6.401992656534e-04 2.509636949391e+01
8.257500000000e+02 -3.172044287637e-01 6.252560705546e-04 2.503755554041e+01
8.260000000000e+02 -3.129105065270e-01 6.107027351411e-04 2.497832336731e+01
8.262500000000e+02 -3.087037984051e-01 5.966194108166e-04 2.491873276578e+01
8.265000000000e+02 -3.046111728845e-01 5.830841719867e-04 2.485884522764e+01
8.267500000000e+02 -3.006589509976e-01 5.701738003294e-04 2.479872408920e+01
8.270000000000e+02 -2.968717964008e-01 5.579644912804e-04 2.473843468561e+01
8.272500000000e+02 -2.932717387435e-01 5.465323403520e-04 2.467804444319e+01
8.275000000000e+02 -2.898774264890e-01 5.359534259328e-04 2.461762292977e+01
8.277500000000e+02 -2.867036437285e-01 5.263033029745e-04 2.455724178083e+01
8.280000000000e+02 -2.837611202671e-01 5.176560545405e-04 2.449697453750e+01
8.282500000000e+02 -2.810565724927e-01 5.100827509909e-04 2.443689635235e+01
8.285000000000e+02 -2.785929519532e-01 5.036496175585e-04 2.437708361683e+01
8.287500000000e+02 -2.763698291603e-01 4.984160055663e-04 2.431761347496e+01
8.290000000000e+02 -2.743837857771e-01 4.944322702964e-04 2.425856332100e+01
8.292500000000e+02 -2.726288158477e-01 4.917379416808e-04 2.420001024691e+01
8.295000000000e+02 -2.710966095526e-01 4.903600164769e-04 2.414203051600e+01
8.297500000000e+02 -2.697767517333e-01 4.903117200815e-04 2.408469907405e+01
8.300000000000e+02 -2.686567819118e-01 4.915916129037e-04 2.402808910607e+01
8.302500000000e+02 -2.677221732352e-01 4.941832532852e-04 2.397227166981e+01
8.305000000000e+02 -2.669562230700e-01 4.980550334814e-04 2.391731540211e+01
8.307500000000e+02 -2.663399687683e-01 5.031604172753e-04 2.386328626592e+01
8.310000000000e+02 -2.658521035104e-01 5.094382563006e-04 2.381024736469e+01
8.312500000000e+02 -2.654689912461e-01 5.168132791041e-04 2.375825878462e+01
8.315000000000e+02 -2.651648025137e-01 5.251966022352e-04 2.370737742618e+01
8.317500000000e+02 -2.649117507452e-01 5.344862124893e-04 2.365765687477e+01
8.320000000000e+02 -2.646804839567e-01 5.445674857255e-04 2.360914720288e+01
8.322500000000e+02 -2.644405574832e-01 5.553137302634e-04 2.356189480538e+01
8.325000000000e+02 -2.641609966341e-01 5.665868076853e-04 2.351594217143e+01
8.327500000000e+02 -2.638108738696e-01 5.782379049478e-04 2.347132769500e+01
8.330000000000e+02 -2.633598913645e-01 5.901085359822e-04 2.342808543128e+01
8.332500000000e+02 -2.627788995550e-01 6.020318580372e-04 2.338624491147e+01
8.335000000000e+02 -2.620403341995e-01 6.138342828067e-04 2.334583098839e+01
8.337500000000e+02 -2.611185523934e-01 6.253373702384e-04 2.330686368405e+01
8.340000000000e+02 -2.599900551156e-01 6.363601346317e-04 2.326935814807e+01
8.342500000000e+02 -2.586336035127e-01 6.467215898337e-04 2.323332463198e+01
8.345000000000e+02 -2.570302389798e-01 6.562434703988e-04 2.319876853200e+01
8.347500000000e+02 -2.551632523807e-01 6.647531536007e-04 2.316569050435e+01
8.350000000000e+02 -2.530180961846e-01 6.720864967524e-04 2.313408658905e+01
8.352500000000e+02 -2.505823189726e-01 6.780907049824e-04 2.310394838987e+01
8.355000000000e+02 -2.478454847813e-01 6.826269139401e-04 2.307526326907e+01
8.357500000000e+02 -2.447991761476e-01 6.855726603622e-04 2.304801453811e+01
8.360000000000e+02 -2.414370117201e-01 6.868237915274e-04 2.302218164878e+01
8.362500000000e+02 -2.377547587862e-01 6.862965328277e-04 2.299774039297e+01
8.365000000000e+02 -2.337504647043e-01 6.839286995483e-04 2.297466305320e+01
8.367500000000e+02 -2.294246685480e-01 6.796806714433e-04 2.295291857870e+01
8.370000000000e+02 -2.247805898234e-01 6.735360883774e-04 2.293247273441e+01
8.372500000000e+02 -2.198243680194e-01 6.655022798890e-04 2.291328825142e+01
8.375000000000e+02 -2.145652256029e-01 6.556101576018e-04 2.289532498518e+01
8.377500000000e+02 -2.090156422420e-01 6.439136651681e-04 2.287854009032e+01
8.380000000000e+02 -2.031914255588e-01 6.304895559752e-04 2.286288821629e+01
8.382500000000e+02 -1.971117234551e-01 6.154365086115e-04 2.284832171074e+01
8.385000000000e+02 -1.907989588216e-01 5.988740361877e-04 2.283479086735e+01
8.387500000000e+02 -1.842786777121e-01 5.809412285359e-04 2.282224418773e+01
8.390000000000e+02 -1.775793125412e-01 5.617951957979e-04 2.281062866969e+01
8.392500000000e+02 -1.707318733027e-01 5.416092177058e-04 2.279989008722e+01
8.395000000000e+02 -1.637695924791e-01 5.205708842358e-04 2.278997332783e+01
8.397500000000e+02 -1.567274957538e-01 4.988798842888e-04 2.278082268005e+01
8.400000000000e+02 -1.496419594711e-01 4.767456085192e-04 2.277238216116e+01
8.402500000000e+02 -1.425502290848e-01 4.543845706965e-04 2.276459581039e+01
8.405000000000e+02 -1.354899315248e-01 4.320176518676e-04 2.275740798600e+01
8.407500000000e+02 -1.284985844912e-01 4.098673070441e-04 2.275076366113e+01
8.410000000000e+02 -1.216131052404e-01 3.881547234950e-04 2.274460866496e+01
8.412500000000e+02 -1.148693308215e-01 3.670968644138e-04 2.273888997310e+01
8.415000000000e+02 -1.083015478000e-01 3.469034732287e-04 2.273355592271e+01
8.417500000000e+02 -1.019420498582e-01 3.277742377674e-04 2.272855647056e+01
8.420000000000e+02 -9.582069363435e-02 3.098961009897e-04 2.272384339477e+01
8.422500000000e+02 -8.996449538622e-02 2.934407647633e-04 2.271937052636e+01
8.425000000000e+02 -8.439725314351e-02 2.785623103315e-04 2.271509393848e+01
8.427500000000e+02 -7.913918363035e-02 2.653949895551e-04 2.271097214683e+01
8.430000000000e+02 -7.420661305707e-02 2.540514733998e-04 2.270696625861e+01
8.432500000000e+02 -6.961171311635e-02 2.446213376172e-04 2.270304015797e+01
8.435000000000e+02 -6.536226397417e-02 2.371697732647e-04 2.269916061776e+01
8.437500000000e+02 -6.146150688367e-02 2.317367569524e-04 2.269529741920e+01
8.440000000000e+02 -5.790802701773e-02 2.283363689360e-04 2.269142340850e+01
8.442500000000e+02 -5.469573618604e-02 2.269565683605e-04 2.268751457338e+01
8.445000000000e+02 -5.181389666070e-02 2.275593583195e-04 2.268355004473e+01
8.447500000000e+02 -4.924725273353e-02 2.300812316945e-04 2.267951207393e+01
8.450000000000e+02 -4.697620571752e-02 2.344338556038e-04 2.267538598687e+01
8.452500000000e+02 -4.497709040708e-02 2.405052030566e-04 2.267116011592e+01
8.455000000000e+02 -4.322249680400e-02 2.481609022003e-04 2.266682567958e+01
8.457500000000e+02 -4.168168341029e-02 2.572459360654e-04 2.266237664557e+01
8.460000000000e+02 -4.032101759918e-02 2.675866042029e-04 2.265780959959e+01
8.462500000000e+02 -3.910449674017e-02 2.789927082589e-04 2.265312353760e+01
8.465000000000e+02 -3.799427653429e-02 2.912599151006e-04 2.264831971467e+01
8.467500000000e+02 -3.695125142036e-02 3.041724081166e-04 2.264340140326e+01
8.470000000000e+02 -3.593563613342e-02 3.175055780395e-04 2.263837372699e+01
8.472500000000e+02 -3.490755617514e-02 3.310289646429e-04 2.263324341794e+01
8.475000000000e+02 -3.382763249128e-02 3.445092091782e-04 2.262801862104e+01
8.477500000000e+02 -3.265755350721e-02 3.577130274118e-04 2.262270867165e+01
8.480000000000e+02 -3.136061505513e-02 3.704101994499e-04 2.261732391618e+01
8.482500000000e+02 -2.990223852036e-02 3.823765781419e-04 2.261187548205e+01
8.485000000000e+02 -2.825043953589e-02 3.933969887784e-04 2.260637514636e+01
8.487500000000e+02 -2.637625844047e-02 4.032679683303e-04 2.260083512313e+01
8.490000000000e+02 -2.425413448493e-02 4.118004022905e-04 2.259526797633e+01
8.492500000000e+02 -2.186223051900e-02 4.188219662266e-04 2.258968645288e+01
8.495000000000e+02 -1.918269368326e-02 4.241794017577e-04 2.258410343708e+01
8.497500000000e+02 -1.620186715575e-02 4.277405761710e-04 2.257853184732e+01
8.500000000000e+02 -1.291043213149e-02 4.293961689748e-04 2.257298463640e+01
8.502500000000e+02 -9.303503177643e-03 4.290611808188e-04 2.256747477728e+01
8.505000000000e+02 -5.380654337416e-03 4.266760771980e-04 2.256201526060e+01
8.507500000000e+02 -1.145894983654e-03 4.222076904865e-04 2.255661918859e+01
8.510000000000e+02 3.392410187054e-03 4.156497514326e-04 2.255129980162e+01
8.512500000000e+02 8.221685082982e-03 4.070230632755e-04 2.254607060935e+01
8.515000000000e+02 1.332533210592e-02 3.963754083413e-04 2.254094545151e+01
8.517500000000e+02 1.868297906475e-02 3.837810686655e-04 2.253593865669e+01
8.520000000000e+02 2.427077038150e-02 3.693400015808e-04 2.253106511889e+01
8.522500000000e+02 3.006171231915e-02 3.531768020017e-04 2.252634043723e+01
8.525000000000e+02 3.602604885227e-02 3.354393441853e-04 2.252178103034e+01
8.527500000000e+02 4.213168514573e-02 3.162969131846e-04 2.251740419978e+01
8.530000000000e+02 4.834463406978e-02 2.959381886779e-04 2.251322825189e+01
8.532500000000e+02 5.462950325274e-02 2.745689257511e-04 2.250927252655e+01
8.535000000000e+02 6.094999663279e-02 2.524094431701e-04 2.250555745923e+01
8.537500000000e+02 6.726944441665e-02 2.296918291338e-04 2.250210456161e+01
8.540000000000e+02 7.355134302398e-02 2.066570095523e-04 2.249893644518e+01
8.542500000000e+02 7.975989989820e-02 1.835516272939e-04 2.249607672795e+01
8.545000000000e+02 8.586057977680e-02 1.606248253714e-04 2.249355000499e+01
8.547500000000e+02 9.182062956309e-02 1.381249451364e-04 2.249138170447e+01
8.550000000000e+02 9.760958698561e-02 1.162961815332e-04 2.248959797065e+01
8.552500000000e+02 1.031997554697e-01 9.537523704708e-05 2.248822550726e+01
8.555000000000e+02 1.085666312312e-01 7.558802092010e-05 2.248729137070e+01
8.557500000000e+02 1.136892901056e-01 5.714642629084e-05 2.248682277477e+01
8.560000000000e+02 1.185507096578e-01 4.024532777567e-05 2.248684684483e+01
8.562500000000e+02 1.231380374655e-01 2.505968491399e-05 2.248739039407e+01
8.565000000000e+02 1.274427722182e-01 1.174182370023e-05 2.248847964351e+01
8.567500000000e+02 1.314608761486e-01 4.192348017100e-07 2.249013996429e+01
8.570000000000e+02 1.351928114304e-01 -8.807625034680e-06 2.249239563039e+01
8.572500000000e+02 1.386434727927e-01 -1.586703595676e-05 2.249526953567e+01
8.575000000000e+02 1.418220572169e-01 -2.071731156049e-05 2.249878295736e+01
8.577500000000e+02 1.447418437598e-01 -2.334777288269e-05 2.250295532305e+01
8.580000000000e+02 1.474199047512e-01 -2.377933185566e-05 2.250780399603e+01
8.582500000000e+02 1.498767383050e-01 -2.206433589461e-05 2.251334407283e+01
8.585000000000e+02 1.521358608375e-01 -1.828618492013e-05 2.251958824147e+01
8.587500000000e+02 1.542233300016e-01 -1.255840479185e-05 2.252654663163e+01
8.590000000000e+02 1.561672343571e-01 -5.023262148070e-06 2.253422673263e+01
8.592500000000e+02 1.579971446824e-01 4.150093312032e-06 2.254263332596e+01
8.595000000000e+02 1.597435415301e-01 1.476788331439e-05 2.255176845553e+01
8.597500000000e+02 1.614372307521e-01 2.661437446622e-05 2.256163145394e+01
8.600000000000e+02 1.631087587610e-01 3.945491415287e-05 2.257221898775e+01
8.602500000000e+02 1.647878411319e-01 5.303928081553e-05 2.258352514277e+01
8.605000000000e+02 1.665028153922e-01 6.710532965113e-05 2.259554156384e+01
8.607500000000e+02 1.682801297586e-01 8.138283340518e-05 2.260825759836e+01
8.610000000000e+02 1.701438807624e-01 9.559752689820e-05 2.262166051156e+01
8.612500000000e+02 1.721153945183e-01 1.094752580482e-04 2.263573568608e+01
8.615000000000e+02 1.742128754996e-01 1.227458814687e-04 2.265046689425e+01
8.617500000000e+02 1.764511072492e-01 1.351474961234e-04 2.266583655388e+01
8.620000000000e+02 1.788412346402e-01 1.464304704209e-04 2.268182602769e+01
8.622500000000e+02 1.813906087319e-01 1.563612219980e-04 2.269841594107e+01
8.625000000000e+02 1.841027162562e-01 1.647257608614e-04 2.271558649277e+01
8.627500000000e+02 1.869771979857e-01 1.713329837729e-04 2.273331779291e+01
8.630000000000e+02 1.900099420395e-01 1.760176703604e-04 2.275159020963e+01
8.632500000000e+02 1.931932708139e-01 1.786430411135e-04 2.277038469432e+01
8.635000000000e+02 1.965162062529e-01 1.791030243665e-04 2.278968313520e+01
8.637500000000e+02 1.999648155354e-01 1.773239631984e-04 2.280946867245e+01
8.640000000000e+02 2.035226132390e-01 1.732659593980e-04 2.282972604029e+01
8.642500000000e+02 2.071710446791e-01 1.669235812774e-04 2.285044185513e+01
8.645000000000e+02 2.108899951502e-01 1.583262140111e-04 2.287160493089e+01
8.647500000000e+02 2.146583672607e-01 1.475377891901e-04 2.289320653439e+01
8.650000000000e+02 2.184546612871e-01 1.346561038339e-04 2.291524065544e+01
8.652500000000e+02 2.222575823998e-01 1.198115739355e-04 2.293770423264e+01
8.655000000000e+02 2.260466427976e-01 1.031654941036e-04 2.296059734642e+01
8.657500000000e+02 2.298027258732e-01 8.490788041478e-05 2.298392340849e+01
8.660000000000e+02 2.335086157044e-01 6.525478752825e-05 2.300768929148e+01
8.662500000000e+02 2.371494517737e-01 4.444521105442e-05 2.303190542792e+01
8.665000000000e+02 2.407130917707e-01 2.273762006806e-05 2.305658588718e+01
8.667500000000e+02 2.441903816224e-01 4.060752047300e-07 2.308174838879e+01
8.670000000000e+02 2.475753045098e-01 -2.226391842589e-05 2.310741428924e+01
8.672500000000e+02 2.508650159994e-01 -4.497983397354e-05 2.313360850782e+01
8.675000000000e+02 2.540597610653e-01 -6.744665805415e-05 2.316035942995e+01
8.677500000000e+02 2.571626757646e-01 -8.937151045092e-05 2.318769873883e+01
8.680000000000e+02 2.601794836254e-01 -1.104684442534e-04 2.321566121405e+01
8.682500000000e+02 2.631180949565e-01 -1.304629860287e-04 2.324428447066e+01
8.685000000000e+02 2.659881328583e-01 -1.490966259071e-04 2.327360866222e+01
8.687500000000e+02 2.688003943954e-01 -1.661308568508e-04 2.330367612456e+01
8.690000000000e+02 2.715662763120e-01 -1.813510236858e-04 2.333453097962e+01
8.692500000000e+02 2.742971764313e-01 -1.945698496715e-04 2.336621869467e+01
8.695000000000e+02 2.770039148587e-01 -2.056303939514e-04 2.339878560356e+01
8.697500000000e+02 2.796961552138e-01 -2.144083993210e-04 2.343227838521e+01
8.700000000000e+02 2.823818973233e-01 -2.208141868152e-04 2.346674351870e+01
8.702500000000e+02 2.850669947877e-01 -2.247938278876e-04 2.350222670063e+01
8.705000000000e+02 2.877547757789e-01 -2.263298092303e-04 2.353877224967e+01
8.707500000000e+02 2.904457096973e-01 -2.254406651930e-04 2.357642248878e+01
8.710000000000e+02 2.931371842294e-01 -2.221805764470e-04 2.361521712423e+01
8.712500000000e+02 2.958233769159e-01 -2.166380628687e-04 2.365519262331e+01
8.715000000000e+02 2.984952049287e-01 -2.089339502794e-04 2.369638159725e+01
8.717500000000e+02 3.011404128239e-01 -1.992191307461e-04 2.373881221430e+01
8.720000000000e+02 3.037437308252e-01 -1.876717178048e-04 2.378250761603e+01
8.722500000000e+02 3.062871751747e-01 -1.744935539912e-04 2.382748538897e+01
8.725000000000e+02 3.087504352398e-01 -1.599065606354e-04 2.387375706682e+01
8.727500000000e+02 3.111113701055e-01 -1.441487714894e-04 2.392132767925e+01
8.730000000000e+02 3.133466234534e-01 -1.274701473517e-04 2.397019537372e+01
8.732500000000e+02 3.154323198761e-01 -1.101283241274e-04 2.402035107077e+01
8.735000000000e+02 3.173448542782e-01 -9.238415103617e-05 2.407177820985e+01
8.737500000000e+02 3.190617501954e-01 -7.449736783412e-05 2.412445257311e+01
8.740000000000e+02 3.205625687478e-01 -5.672241408807e-05 2.417834215363e+01
8.742500000000e+02 3.218298351936e-01 -3.930438561036e-05 2.423340714960e+01
8.745000000000e+02 3.228499560178e-01 -2.247532482866e-05 2.428959999153e+01
8.747500000000e+02 3.236140766933e-01 -6.450826415640e-06 2.434686549704e+01
8.750000000000e+02 3.241188506550e-01 8.572869106480e-06 2.440514106616e+01
8.752500000000e+02 3.243670533244e-01 2.242132951965e-05 2.446435698224e+01
8.755000000000e+02 3.243680327171e-01 3.494378647080e-05 2.452443676738e+01
8.757500000000e+02 3.241379213520e-01 4.601449799242e-05 2.458529762985e+01
8.760000000000e+02 3.236996192633e-01 5.553342140662e-05 2.464685095189e+01
8.762500000000e+02 3.230825026157e-01 6.342639074541e-05 2.470900285403e+01
8.765000000000e+02 3.223218680159e-01 6.964470074227e-05 2.477165479971e+01
8.767500000000e+02 3.214581167929e-01 7.416425019559e-05 2.483470424843e+01
8.770000000000e+02 3.205357048211e-01 7.698418346671e-05 2.489804532889e+01
8.772500000000e+02 3.196018811286e-01 7.812528729701e-05 2.496156955326e+01
8.775000000000e+02 3.187052886641e-01 7.762801706431e-05 2.502516651938e+01
8.777500000000e+02 3.178944496442e-01 7.555048559449e-05 2.508872463320e+01
8.780000000000e+02 3.172162407130e-01 7.196626727607e-05 2.515213180921e+01
8.782500000000e+02 3.167143813239e-01 6.696234184114e-05 2.521527616477e+01
8.785000000000e+02 3.164280351717e-01 6.063705922024e-05 2.527804667680e+01
8.787500000000e+02 3.163905684273e-01 5.309825907637e-05 2.534033380167e+01
8.790000000000e+02 3.166285024474e-01 4.446164843273e-05 2.540203007665e+01
8.792500000000e+02 3.171607216161e-01 3.484939735157e-05 2.546303065029e+01
8.795000000000e+02 3.179979394686e-01 2.438884486413e-05 2.552323379380e+01
8.797500000000e+02 3.191424466064e-01 1.321145651466e-05 2.558254133898e+01
8.800000000000e+02 3.205881205343e-01 1.451979435170e-06 2.564085910198e+01
8.802500000000e+02 3.223207161404e-01 -1.075233327898e-05 2.569809723597e+01
8.805000000000e+02 3.243183940672e-01 -2.326242890063e-05 2.575417056489e+01
8.807500000000e+02 3.265524818436e-01 -3.593809479912e-05 2.580899887021e+01
8.810000000000e+02 3.289884428188e-01 -4.863862763349e-05 2.586250714093e+01
8.812500000000e+02 3.315870245736e-01 -6.122352506804e-05 2.591462581815e+01
8.815000000000e+02 3.343055659572e-01 -7.355325299251e-05 2.596529099414e+01
8.817500000000e+02 3.370994346932e-01 -8.549005411832e-05 2.601444460437e+01
8.820000000000e+02 3.399235644358e-01 -9.689885951334e-05 2.606203459603e+01
8.822500000000e+02 3.427340520375e-01 -1.076482584622e-04 2.610801509614e+01
8.825000000000e+02 3.454897707999e-01 -1.176115992879e-04 2.615234655542e+01
8.827500000000e+02 3.481539349976e-01 -1.266681811589e-04 2.619499589815e+01
8.830000000000e+02 3.506955464759e-01 -1.347046071115e-04 2.623593665514e+01
8.832500000000e+02 3.530906413228e-01 -1.416163042098e-04 2.627514909800e+01
8.835000000000e+02 3.553232337285e-01 -1.473092101069e-04 2.631262035157e+01
8.837500000000e+02 3.573859011848e-01 -1.517016952425e-04 2.634834451996e+01
8.840000000000e+02 3.592799044722e-01 -1.547265645410e-04 2.638232276872e+01
8.842500000000e+02 3.610148181758e-01 -1.563333301968e-04 2.641456339818e+01
8.845000000000e+02 3.626076440614e-01 -1.564904817690e-04 2.644508186520e+01
8.847500000000e+02 3.640814515569e-01 -1.551877680403e-04 2.647390078782e+01
8.850000000000e+02 3.654635837456e-01 -1.524382389328e-04 2.650104985432e+01
8.852500000000e+02 3.667835844624e-01 -1.482800516908e-04 2.652656570126e+01
8.855000000000e+02 3.680709429371e-01 -1.427776811896e-04 2.655049167863e+01
8.857500000000e+02 3.693528746232e-01 -1.360225770897e-04 2.657287756382e+01
8.860000000000e+02 3.706522616271e-01 -1.281328996672e-04 2.659377915589e+01
8.862500000000e+02 3.719859618780e-01 -1.192524467108e-04 2.661325781317e+01
8.865000000000e+02 3.733635724277e-01 -1.095485511910e-04 2.663137987991e+01
8.867500000000e+02 3.747867774496e-01 -9.920910222283e-05 2.664821606759e+01
8.870000000000e+02 3.762492757410e-01 -8.843870038981e-05 2.666384075009e+01
8.872500000000e+02 3.777373047723e-01 -7.745410355825e-05 2.667833123666e+01
8.875000000000e+02 3.792306686780e-01 -6.647915214893e-05 2.669176699770e+01
8.877500000000e+02 3.807041810810e-01 -5.573943235759e-05 2.670422888146e+01
8.880000000000e+02 3.821293856197e-01 -4.545692917401e-05 2.671579833929e+01
8.882500000000e+02 3.834764284014e-01 -3.584480860355e-05 2.672655664127e+01
8.885000000000e+02 3.847159406427e-01 -2.710255967061e-05 2.673658413874e+01
8.887500000000e+02 3.858208453088e-01 -1.941169670650e-05 2.674595953669e+01
8.890000000000e+02 3.867679897458e-01 -1.293204337038e-05 2.675475920755e+01
8.892500000000e+02 3.875395611336e-01 -7.798678382826e-06 2.676305655467e+01
8.895000000000e+02 3.881242589040e-01 -4.119586252072e-06 2.677092139029e+01
8.897500000000e+02 3.885181905506e-01 -1.973982262899e-06 2.677841938790e+01
8.900000000000e+02 3.887254848825e-01 -1.411327951340e-06 2.678561158722e+01
8.902500000000e+02 3.887585823524e-01 -2.450985703378e-06 2.679255393771e+01
8.905000000000e+02 3.886381677564e-01 -5.082549832029e-06 2.679929693505e+01
8.907500000000e+02 3.883926798846e-01 -9.266798606986e-06 2.680588531840e+01
8.910000000000e+02 3.880573637600e-01 -1.493734130006e-05 2.681235783805e+01
8.912500000000e+02 3.876727980168e-01 -2.200279284668e-05 2.681874711016e+01
8.915000000000e+02 3.872829274930e-01 -3.034958649422e-05 2.682507949618e+01
8.917500000000e+02 3.869326338580e-01 -3.984526316850e-05 2.683137506556e+01
8.920000000000e+02 3.866649534386e-01 -5.034202464896e-05 2.683764756127e+01
8.922500000000e+02 3.865181543402e-01 -6.168055932306e-05 2.684390438692e+01
8.925000000000e+02 3.865228772109e-01 -7.369372499827e-05 2.685014656628e+01
8.927500000000e+02 3.866996399422e-01 -8.621007888735e-05 2.685636871345e+01
8.930000000000e+02 3.870569311206e-01 -9.905683932963e-05 2.686255892304e+01
8.932500000000e+02 3.875901582127e-01 -1.120623288400e-04 2.686869869478e+01
8.935000000000e+02 3.882815580092e-01 -1.250579721596e-04 2.687476281895e+01
8.937500000000e+02 3.891011480095e-01 -1.378792653850e-04 2.688071929958e+01
8.940000000000e+02 3.900086429782e-01 -1.503662721130e-04 2.688652935624e+01
8.942500000000e+02 3.909561550957e-01 -1.623637319882e-04 2.689214747321e+01
8.945000000000e+02 3.918914352960e-01 -1.737212753677e-04 2.689752163060e+01
8.947500000000e+02 3.927613198144e-01 -1.842934425004e-04 2.690259366479e+01
8.950000000000e+02 3.935150602687e-01 -1.939400886181e-04 2.690729981379e+01
8.952500000000e+02 3.941072220491e-01 -2.025272828871e-04 2.691157142708e+01
8.955000000000e+02 3.944999098233e-01 -2.099287741017e-04 2.691533581366e+01
8.957500000000e+02 3.946641758203e-01 -2.160280433152e-04 2.691851722914e+01
8.960000000000e+02 3.945805496880e-01 -2.207207886898e-04 2.692103794543e+01
8.962500000000e+02 3.942387734640e-01 -2.239177112056e-04 2.692281930461e+01
8.965000000000e+02 3.936368563275e-01 -2.255472891123e-04 2.692378279450e+01
8.967500000000e+02 3.927796673207e-01 -2.255583457322e-04 2.692385105392e+01
8.970000000000e+02 3.916772811492e-01 -2.239221447633e-04 2.692294875908e+01
8.972500000000e+02 3.903432808550e-01 -2.206338454032e-04 2.692100344168e+01
8.975000000000e+02 3.887932026675e-01 -2.157132502300e-04 2.691794615281e+01
8.977500000000e+02 3.870432105182e-01 -2.092047699916e-04 2.691371207582e+01
8.980000000000e+02 3.851091118942e-01 -2.011768516275e-04 2.690824099274e+01
8.982500000000e+02 3.830056541193e-01 -1.917207697302e-04 2.690147774450e+01
8.985000000000e+02 3.807461380595e-01 -1.809490993421e-04 2.689337260210e+01
8.987500000000e+02 3.783422781337e-01 -1.689939540998e-04 2.688388162721e+01
8.990000000000e+02 3.758042926912e-01 -1.560050084177e-04 2.687296699656e+01
8.992500000000e+02 3.731412362845e-01 -1.421475888292e-04 2.686059727987e+01
8.995000000000e+02 3.703615388252e-01 -1.276005071417e-04 2.684674769291e+01
8.997500000000e+02 3.674737842087e-01 -1.125538089497e-04 2.683140030510e+01
9.000000000000e+02 3.644877755046e-01 -9.720639763761e-05 2.681454414688e+01
9.002500000000e+02 3.614157734751e-01 -8.176329933924e-05 2.679617530002e+01
9.005000000000e+02 3.582739097486e-01 -6.643277313478e-05 2.677629689123e+01
9.007500000000e+02 3.550835983606e-01 -5.142321640490e-05 2.675491902779e+01
9.010000000000e+02 3.518727341212e-01 -3.693994424161e-05 2.673205872550e+01
9.012500000000e+02 3.486764894913e-01 -2.318208907507e-05 2.670773976258e+01
9.015000000000e+02 3.455374209986e-01 -1.033968734376e-05 2.668199257343e+01
9.017500000000e+02 3.425047381817e-01 1.408813707880e-06 2.665485408551e+01
9.020000000000e+02 3.396325852603e-01 1.189857995476e-05 2.662636759771e+01
9.022500000000e+02 3.369774006245e-01 2.097987967238e-05 2.659658258573e+01
9.025000000000e+02 3.345944830731e-01 2.851918252237e-05 2.656555448968e+01
9.027500000000e+02 3.325341146558e-01 3.439985751299e-05 2.653334439536e+01
9.030000000000e+02 3.308376698112e-01 3.852291287695e-05 2.650001861000e+01
9.032500000000e+02 3.295342245768e-01 4.080799276671e-05 2.646564805543e+01
9.035000000000e+02 3.286381649205e-01 4.119469560047e-05 2.643030752119e+01
9.037500000000e+02 3.281481890219e-01 3.964444979251e-05 2.639407473919e+01
9.040000000000e+02 3.280479194583e-01 3.614295005963e-05 2.635702933426e+01
9.042500000000e+02 3.283081323226e-01 3.070292384562e-05 2.631925168231e+01
9.045000000000e+02 3.288903600907e-01 2.336697330879e-05 2.628082177912e+01
9.047500000000e+02 3.297514125911e-01 1.421005539077e-05 2.624181813585e+01
9.050000000000e+02 3.308482128880e-01 3.341060839830e-06 2.620231685197e+01
9.052500000000e+02 3.321422557674e-01 -9.096908644230e-06 2.616239088985e+01
9.055000000000e+02 3.336030464374e-01 -2.292798752786e-05 2.612210961111e+01
9.057500000000e+02 3.352099995911e-01 -3.794687768953e-05 2.608153861852e+01
9.060000000000e+02 3.369524877607e-01 -5.392399466191e-05 2.604073985191e+01
9.062500000000e+02 3.388280232157e-01 -7.061237080177e-05 2.599977194942e+01
9.065000000000e+02 3.408388121481e-01 -8.775510907131e-05 2.595869078405e+01
9.067500000000e+02 3.429871764407e-01 -1.050934895942e-04 2.591755005057e+01
9.070000000000e+02 3.452705415003e-01 -1.223745192277e-04 2.587640189132e+01
9.072500000000e+02 3.476767462925e-01 -1.393571608158e-04 2.583529736652e+01
9.075000000000e+02 3.501804215452e-01 -1.558167883550e-04 2.579428680299e+01
9.077500000000e+02 3.527410150088e-01 -1.715474324318e-04 2.575341987523e+01
9.080000000000e+02 3.553028160140e-01 -1.863618148784e-04 2.571274548879e+01
9.082500000000e+02 3.577970350163e-01 -2.000894438212e-04 2.567231144322e+01
9.085000000000e+02 3.601456936660e-01 -2.125733090535e-04 2.563216389850e+01
9.087500000000e+02 3.622668170790e-01 -2.236659608707e-04 2.559234677530e+01
9.090000000000e+02 3.640802488696e-01 -2.332258428038e-04 2.555290107738e+01
9.092500000000e+02 3.655133005185e-01 -2.411146855475e-04 2.551386429945e+01
9.095000000000e+02 3.665055144798e-01 -2.471966933310e-04 2.547526990289e+01
9.097500000000e+02 3.670119138950e-01 -2.513398735366e-04 2.543714698027e+01
9.100000000000e+02 3.670043729039e-01 -2.534196531588e-04 2.539952010622e+01
9.102500000000e+02 3.664709965396e-01 -2.533245013420e-04 2.536240936121e+01
9.105000000000e+02 3.654136654552e-01 -2.509629074617e-04 2.532583055483e+01
9.107500000000e+02 3.638442040929e-01 -2.462709360649e-04 2.528979556502e+01
9.110000000000e+02 3.617797433581e-01 -2.392192712300e-04 2.525431277588e+01
9.112500000000e+02 3.592380468655e-01 -2.298190221483e-04 2.521938750696e+01
9.115000000000e+02 3.562334324799e-01 -2.181251294644e-04 2.518502243320e+01
9.117500000000e+02 3.527739445469e-01 -2.042371730439e-04 2.515121790746e+01
9.120000000000e+02 3.488601206954e-01 -1.882971490899e-04 2.511797217030e+01
9.122500000000e+02 3.444855495129e-01 -1.704845555564e-04 2.508528142953e+01
9.125000000000e+02 3.396390527382e-01 -1.510091321408e-04 2.505313982563e+01
9.127500000000e+02 3.343082238495e-01 -1.301022434758e-04 2.502153926819e+01
9.130000000000e+02 3.284837128072e-01 -1.080076054828e-04 2.499046921763e+01
9.132500000000e+02 3.221637093870e-01 -8.497250934871e-05 2.495991641762e+01
9.135000000000e+02 3.153579510848e-01 -6.124028180963e-05 2.492986462714e+01
9.137500000000e+02 3.080907157652e-01 -3.704464859710e-05 2.490029440763e+01
9.140000000000e+02 3.004024263511e-01 -1.260644716961e-05 2.487118296263e+01
9.142500000000e+02 2.923496197288e-01 1.186738688350e-05 2.484250410141e+01
9.145000000000e+02 2.840033297210e-01 3.618275930386e-05 2.481422832265e+01
9.147500000000e+02 2.754461128501e-01 6.015583103698e-05 2.478632299845e+01
9.150000000000e+02 2.667680753440e-01 8.360963365078e-05 2.475875270423e+01
9.152500000000e+02 2.580624384590e-01 1.063706592071e-04 2.473147961399e+01
9.155000000000e+02 2.494211270882e-01 1.282661486146e-04 2.470446399609e+01
9.157500000000e+02 2.409309056292e-01 1.491226849417e-04 2.467766472234e+01
9.160000000000e+02 2.326704106581e-01 1.687664323988e-04 2.465103981546e+01
9.162500000000e+02 2.247083365809e-01 1.870251518609e-04 2.462454696283e+01
9.165000000000e+02 2.171028301738e-01 2.037318183494e-04 2.459814398910e+01
9.167500000000e+02 2.099019816284e-01 2.187294678861e-04 2.457178928642e+01
9.170000000000e+02 2.031451896042e-01 2.318766952949e-04 2.454544214921e+01
9.172500000000e+02 1.968650454022e-01 2.430532960201e-04 2.451906304780e+01
9.175000000000e+02 1.910893668675e-01 2.521654261537e-04 2.449261382773e+01
9.177500000000e+02 1.858430132818e-01 2.591493721298e-04 2.446605783002e+01
9.180000000000e+02 1.811491669350e-01 2.639741161178e-04 2.443935997891e+01
9.182500000000e+02 1.770298997066e-01 2.666422507013e-04 2.441248682528e+01
9.185000000000e+02 1.735059372727e-01 2.671889339406e-04 2.438540657569e+01
9.187500000000e+02 1.705956480912e-01 2.656797314629e-04 2.435808913350e+01
9.190000000000e+02 1.683134449532e-01 2.622072381856e-04 2.433050613492e+01
9.192500000000e+02 1.666678013787e-01 2.568869385234e-04 2.430263102682e+01
9.195000000000e+02 1.656592024822e-01 2.498527935249e-04 2.427443915103e+01
9.197500000000e+02 1.652782752580e-01 2.412531003564e-04 2.424590786181e+01
9.200000000000e+02 1.655043972111e-01 2.312468239759e-04 2.421701664197e+01
9.202500000000e+02 1.663049393902e-01 2.200007429169e-04 2.418774722874e+01
9.205000000000e+02 1.676352562348e-01 2.076874986517e-04 2.415808372269e+01
9.207500000000e+02 1.694394623533e-01 1.944843955026e-04 2.412801267001e+01
9.210000000000e+02 1.716518756526e-01 1.805729681350e-04 2.409752311827e+01
9.212500000000e+02 1.741990255324e-01 1.661389095241e-04 2.406660661992e+01
9.215000000000e+02 1.770019949631e-01 1.513722125407e-04 2.403525720655e+01
9.217500000000e+02 1.799789071953e-01 1.364671247330e-04 2.400347131230e+01
9.220000000000e+02 1.830473295159e-01 1.216217373956e-04 2.397124766713e+01
9.222500000000e+02 1.861264242274e-01 1.070369935164e-04 2.393858716221e+01
9.225000000000e+02 1.891387021235e-01 9.291502690592e-05 2.390549270740e+01
9.227500000000e+02 1.920113179411e-01 7.945681417845e-05 2.387196908281e+01
9.230000000000e+02 1.946768728749e-01 6.685925299362e-05 2.383802279753e+01
9.232500000000e+02 1.970737822157e-01 5.531181006761e-05 2.380366197244e+01
9.235000000000e+02 1.991462694472e-01 4.499287329823e-05 2.376889624344e+01
9.237500000000e+02 2.008441202167e-01 3.606622902944e-05 2.373373669670e+01
9.240000000000e+02 2.021222956707e-01 2.867773704207e-05 2.369819582859e+01
9.242500000000e+02 2.029405500674e-01 2.295242325481e-05 2.366228753855e+01
9.245000000000e+02 2.032631300123e-01 1.899218995024e-05 2.362602713939e+01
9.247500000000e+02 2.030586372151e-01 1.687422330814e-05 2.358943137735e+01
9.250000000000e+02 2.023001017050e-01 1.665010466254e-05 2.355251847803e+01
9.252500000000e+02 2.009652579800e-01 1.834559529792e-05 2.351530818060e+01
9.255000000000e+02 1.990369862139e-01 2.196108050656e-05 2.347782176528e+01
9.257500000000e+02 1.965038888143e-01 2.747247690862e-05 2.344008207776e+01
9.260000000000e+02 1.933609103830e-01 3.483249719412e-05 2.340211353593e+01
9.262500000000e+02 1.896099183781e-01 4.397220427481e-05 2.336394211087e+01
9.265000000000e+02 1.852601881649e-01 5.480262263180e-05 2.332559527886e+01
9.267500000000e+02 1.803287103037e-01 6.721642215570e-05 2.328710197456e+01
9.270000000000e+02 1.748402779873e-01 8.108952853001e-05 2.324849248841e+01
9.272500000000e+02 1.688273336970e-01 9.628267859170e-05 2.320979836867e+01
9.275000000000e+02 1.623295573541e-01 1.126430076176e-04 2.317105228143e+01
9.277500000000e+02 1.553932399183e-01 1.300055316723e-04 2.313228787481e+01
9.280000000000e+02 1.480704498057e-01 1.481946587691e-04 2.309353960875e+01
9.282500000000e+02 1.404180706114e-01 1.670257651792e-04 2.305484259743e+01
9.285000000000e+02 1.324967381669e-01 1.863069356243e-04 2.301623241313e+01
9.287500000000e+02 1.243697623688e-01 2.058409117745e-04 2.297774493161e+01
9.290000000000e+02 1.161020675327e-01 2.254271963012e-04 2.293941613447e+01
9.292500000000e+02 1.077591927894e-01 2.448643052508e-04 2.290128193383e+01
9.295000000000e+02 9.940640719017e-02 2.639521965709e-04 2.286337801280e+01
9.297500000000e+02 9.110792287342e-02 2.824948417359e-04 2.282573964136e+01
9.300000000000e+02 8.292624329865e-02 3.003028327543e-04 2.278840153294e+01
9.302500000000e+02 7.492160710140e-02 3.171960059593e-04 2.275139768445e+01
9.305000000000e+02 6.715154188206e-02 3.330059535171e-04 2.271476125318e+01
9.307500000000e+02 5.967046911860e-02 3.475782760851e-04 2.267852441202e+01
9.310000000000e+02 5.252936580992e-02 3.607747192516e-04 2.264271824459e+01
9.312500000000e+02 4.577543887278e-02 3.724749707815e-04 2.260737265212e+01
9.315000000000e+02 3.945179431595e-02 3.825780829328e-04 2.257251625395e+01
9.317500000000e+02 3.359709283244e-02 3.910035572503e-04 2.253817633940e+01
9.320000000000e+02 2.824517462020e-02 3.976920889867e-04 2.250437880573e+01
9.322500000000e+02 2.342467451843e-02 4.026059437931e-04 2.247114814074e+01
9.325000000000e+02 1.915860243355e-02 4.057290316519e-04 2.243850742003e+01
9.327500000000e+02 1.546394292202e-02 4.070666197711e-04 2.240647832574e+01
9.330000000000e+02 1.235127723911e-02 4.066447992503e-04 2.237508117751e+01
9.332500000000e+02 9.824436230088e-03 4.045098305999e-04 2.234433501789e+01
9.335000000000e+02 7.880239191980e-03 4.007271921175e-04 2.231425768778e+01
9.337500000000e+02 6.508322271486e-03 3.953805021431e-04 2.228486593234e+01
9.340000000000e+02 5.691074855218e-03 3.885703282672e-04 2.225617554140e+01
9.342500000000e+02 5.403695709344e-03 3.804128840070e-04 2.222820146367e+01
9.345000000000e+02 5.614402842785e-03 3.710385261084e-04 2.220095799277e+01
9.347500000000e+02 6.284752731949e-03 3.605904758554e-04 2.217445890656e+01
9.350000000000e+02 7.370114061099e-03 3.492231376734e-04 2.214871763786e+01
9.352500000000e+02 8.820250849496e-03 3.371003301033e-04 2.212374745145e+01
9.355000000000e+02 1.058001008255e-02 3.243935902172e-04 2.209956159115e+01
9.357500000000e+02 1.259011413288e-02 3.112803088790e-04 2.207617345974e+01
9.360000000000e+02 1.478800591546e-02 2.979418217648e-04 2.205359674639e+01
9.362500000000e+02 1.710875432335e-02 2.845614215723e-04 2.203184557596e+01
9.365000000000e+02 1.948598051150e-02 2.713223225835e-04 2.201093462340e+01
9.367500000000e+02 2.185279858394e-02 2.584055907614e-04 2.199087921378e+01
9.370000000000e+02 2.414273682614e-02 2.459880708553e-04 2.197169539981e+01
9.372500000000e+02 2.629064003876e-02 2.342403272265e-04 2.195340001967e+01
9.375000000000e+02 2.823352429246e-02 2.233246427219e-04 2.193601073328e+01
9.377500000000e+02 2.991138170822e-02 2.133930877090e-04 2.191954602050e+01
9.380000000000e+02 3.126792342126e-02 2.045857381411e-04 2.190402517223e+01
9.382500000000e+02 3.225125393074e-02 1.970290486325e-04 2.188946823768e+01
9.385000000000e+02 3.281447278645e-02 1.908342762074e-04 2.187589596163e+01
9.387500000000e+02 3.291620119982e-02 1.860961156984e-04 2.186332968762e+01
9.390000000000e+02 3.252102599468e-02 1.828917588562e-04 2.185179125238e+01
9.392500000000e+02 3.159987440630e-02 1.812800505994e-04 2.184130284397e+01
9.395000000000e+02 3.013029777222e-02 1.813009005007e-04 2.183188685402e+01
9.397500000000e+02 2.809668166212e-02 1.829749337975e-04 2.182356571586e+01
9.400000000000e+02 2.549036305850e-02 1.863034540352e-04 2.181636173266e+01
9.402500000000e+02 2.230967959113e-02 1.912686013382e-04 2.181029688572e+01
9.405000000000e+02 1.855992295682e-02 1.978338125148e-04 2.180539265503e+01
9.407500000000e+02 1.425320997207e-02 2.059445239802e-04 2.180166983086e+01
9.410000000000e+02 9.408281743570e-03 2.155290579063e-04 2.179914832056e+01
9.412500000000e+02 4.050208816600e-03 2.264997895629e-04 2.179784697086e+01
9.415000000000e+02 -1.789970496690e-03 2.387544626947e-04 2.179778338938e+01
9.417500000000e+02 -8.075684010000e-03 2.521776696903e-04 2.179897377460e+01
9.420000000000e+02 -1.476534019917e-02 2.666425063609e-04 2.180143276060e+01
9.422500000000e+02 -2.181288925255e-02 2.820125362213e-04 2.180517326985e+01
9.425000000000e+02 -2.916845668943e-02 2.981435725443e-04 2.181020638305e+01
9.427500000000e+02 -3.677901304566e-02 3.148855779907e-04 2.181654122366e+01
9.430000000000e+02 -4.458909444864e-02 3.320847818691e-04 2.182418485983e+01
9.432500000000e+02 -5.254154570871e-02 3.495856344558e-04 2.183314222665e+01
9.435000000000e+02 -6.057828633306e-02 3.672328873440e-04 2.184341606700e+01
9.437500000000e+02 -6.864108133734e-02 3.848736368404e-04 2.185500689573e+01
9.440000000000e+02 -7.667230536428e-02 4.023592089560e-04 2.186791298202e+01
9.442500000000e+02 -8.461568440744e-02 4.195471458834e-04 2.188213036460e+01
9.445000000000e+02 -9.241701324480e-02 4.363028965533e-04 2.189765287033e+01
9.447500000000e+02 -1.000248183918e-01 4.525012992834e-04 2.191447217401e+01
9.450000000000e+02 -1.073909805108e-01 4.680281156794e-04 2.193257786569e+01
9.452500000000e+02 -1.144712868044e-01 4.827812858702e-04 2.195195753818e+01
9.455000000000e+02 -1.212259200206e-01 4.966720080500e-04 2.197259689250e+01
9.457500000000e+02 -1.276198671647e-01 5.096255798465e-04 2.199447985819e+01
9.460000000000e+02 -1.336232630609e-01 5.215820542704e-04 2.201758871751e+01
9.462500000000e+02 -1.392116389579e-01 5.324966303648e-04 2.204190424674e+01
9.465000000000e+02 -1.443660981649e-01 5.423398254246e-04 2.206740585187e+01
9.467500000000e+02 -1.490734049984e-01 5.510974139678e-04 2.209407171285e+01
9.470000000000e+02 -1.533259907848e-01 5.587701187700e-04 2.212187892767e+01
9.472500000000e+02 -1.571218918447e-01 5.653731154019e-04 2.215080364549e+01
9.475000000000e+02 -1.604645997037e-01 5.709352796329e-04 2.218082120053e+01
9.477500000000e+02 -1.633628534929e-01 5.754983063993e-04 2.221190623933e+01
9.480000000000e+02 -1.658303591927e-01 5.791155967779e-04 2.224403283493e+01
9.482500000000e+02 -1.678854649000e-01 5.818507469348e-04 2.227717459165e+01
9.485000000000e+02 -1.695507686721e-01 5.837763611970e-04 2.231130475206e+01
9.487500000000e+02 -1.708526995497e-01 5.849725045692e-04 2.234639627461e+01
9.490000000000e+02 -1.718210465611e-01 5.855250303036e-04 2.238242192184e+01
9.492500000000e+02 -1.724884666144e-01 5.855238959431e-04 2.241935433188e+01
9.495000000000e+02 -1.728899714187e-01 5.850614360188e-04 2.245716607480e+01
9.497500000000e+02 -1.730623878759e-01 5.842305746824e-04 2.249582972195e+01
9.500000000000e+02 -1.730438296249e-01 5.831231943565e-04 2.253531788628e+01
9.502500000000e+02 -1.728731525006e-01 5.818284641836e-04 2.257560327613e+01
9.505000000000e+02 -1.725894248710e-01 5.804312727505e-04 2.261665872800e+01
9.507500000000e+02 -1.722314085279e-01 5.790107438437e-04 2.265845724970e+01
9.510000000000e+02 -1.718370593991e-01 5.776390915687e-04 2.270097204986e+01
9.512500000000e+02 -1.714430478129e-01 5.763803315549e-04 2.274417656224e+01
9.515000000000e+02 -1.710843220501e-01 5.752893330346e-04 2.278804447000e+01
9.517500000000e+02 -1.707936872403e-01 5.744111532435e-04 2.283254972150e+01
9.520000000000e+02 -1.706014489837e-01 5.737804175879e-04 2.287766653753e+01
9.522500000000e+02 -1.705350791681e-01 5.734210432126e-04 2.292336941461e+01
9.525000000000e+02 -1.706189471858e-01 5.733461961413e-04 2.296963311552e+01
9.527500000000e+02 -1.708741003530e-01 5.735584365084e-04 2.301643265215e+01
9.530000000000e+02 -1.713180867832e-01 5.740500520228e-04 2.306374325599e+01
9.532500000000e+02 -1.719648444151e-01 5.748036309387e-04 2.311154033414e+01
9.535000000000e+02 -1.728246383847e-01 5.757928345984e-04 2.315979941647e+01
9.537500000000e+02 -1.739040441491e-01 5.769833462084e-04 2.320849607719e+01
9.540000000000e+02 -1.752059854689e-01 5.783340248781e-04 2.325760585469e+01
9.542500000000e+02 -1.767298159911e-01 5.797981411891e-04 2.330710414308e+01
9.545000000000e+02 -1.784714428931e-01 5.813247339814e-04 2.335696607686e+01
9.547500000000e+02 -1.804234936036e-01 5.828600591988e-04 2.340716639738e+01
9.550000000000e+02 -1.825755130228e-01 5.843490634402e-04 2.345767930202e+01
9.552500000000e+02 -1.849141993413e-01 5.857368944298e-04 2.350847829086e+01
9.555000000000e+02 -1.874236649852e-01 5.869703551668e-04 2.355953599581e+01
9.557500000000e+02 -1.900857231962e-01 5.879994595158e-04 2.361082401047e+01
9.560000000000e+02 -1.928801948721e-01 5.887787004395e-04 2.366231271260e+01
9.562500000000e+02 -1.957852352203e-01 5.892682964779e-04 2.371397109411e+01
9.565000000000e+02 -1.987776761885e-01 5.894352746488e-04 2.376576659237e+01
9.567500000000e+02 -2.018333790084e-01 5.892544523418e-04 2.381766493729e+01
9.570000000000e+02 -2.049276007434e-01 5.887093836091e-04 2.386963001082e+01
9.572500000000e+02 -2.080353682774e-01 5.877926884005e-04 2.392162373272e+01
9.575000000000e+02 -2.111318572319e-01 5.865064417990e-04 2.397360596741e+01
9.577500000000e+02 -2.141927694434e-01 5.848623415181e-04 2.402553446543e+01
9.580000000000e+02 -2.171947091003e-01 5.828817379136e-04 2.407736483402e+01
9.582500000000e+02 -2.201155530719e-01 5.805951326614e-04 2.412905055312e+01
9.585000000000e+02 -2.229347949515e-01 5.780416933643e-04 2.418054302208e+01
9.587500000000e+02 -2.256338843241e-01 5.752686655437e-04 2.423179166235e+01
9.590000000000e+02 -2.281965216334e-01 5.723305109961e-04 2.428274404815e+01
9.592500000000e+02 -2.306089384634e-01 5.692879262839e-04 2.433334610182e+01
9.595000000000e+02 -2.328601216435e-01 5.662066756439e-04 2.438354231507e+01
9.597500000000e+02 -2.349420099801e-01 5.631564007650e-04 2.443327603524e+01
9.600000000000e+02 -2.368496256370e-01 5.602093138989e-04 2.448248977678e+01
9.602500000000e+02 -2.385811643147e-01 5.574388906892e-04 2.453112558983e+01
9.605000000000e+02 -2.401380151272e-01 5.549185227463e-04 2.457912545475e+01
9.607500000000e+02 -2.415247284504e-01 5.527202075480e-04 2.462643172002e+01
9.610000000000e+02 -2.427489149306e-01 5.509132593301e-04 2.467298756602e+01
9.612500000000e+02 -2.438210870171e-01 5.495630877601e-04 2.471873749472e+01
9.615000000000e+02 -2.447544393807e-01 5.487300406022e-04 2.476362783450e+01
9.617500000000e+02 -2.455645826043e-01 5.484683524997e-04 2.480760727050e+01
9.620000000000e+02 -2.462692263299e-01 5.488251808382e-04 2.485062736816e+01
9.622500000000e+02 -2.468878251755e-01 5.498397333996e-04 2.489264310730e+01
9.625000000000e+02 -2.474411966853e-01 5.515425261805e-04 2.493361339662e+01
9.627500000000e+02 -2.479511176183e-01 5.539547393839e-04 2.497350159698e+01
9.630000000000e+02 -2.484399068021e-01 5.570876996052e-04 2.501227600573e+01
9.632500000000e+02 -2.489299987765e-01 5.609424790068e-04 2.504991031366e+01
9.635000000000e+02 -2.494435215720e-01 5.655096305169e-04 2.508638405096e+01
9.637500000000e+02 -2.500018785082e-01 5.707689875069e-04 2.512168295876e+01
9.640000000000e+02 -2.506253392703e-01 5.766896601832e-04 2.515579935297e+01
9.642500000000e+02 -2.513326546644e-01 5.832301722217e-04 2.518873239797e+01
9.645000000000e+02 -2.521406892650e-01 5.903386878702e-04 2.522048834917e+01
9.647500000000e+02 -2.530640728259e-01 5.979533707846e-04 2.525108072953e+01
9.650000000000e+02 -2.541149009212e-01 6.060029330070e-04 2.528053041971e+01
9.652500000000e+02 -2.553024514067e-01 6.144072695548e-04 2.530886569900e+01
9.655000000000e+02 -2.566329521073e-01 6.230782634065e-04 2.533612219600e+01
9.657500000000e+02 -2.581093747074e-01 6.319206718126e-04 2.536234278297e+01
9.660000000000e+02 -2.597313059486e-01 6.408332109420e-04 2.538757735417e+01
9.662500000000e+02 -2.614948451362e-01 6.497097025783e-04 2.541188255959e+01
9.665000000000e+02 -2.633925638418e-01 6.584403133372e-04 2.543532145629e+01
9.667500000000e+02 -2.654135494068e-01 6.669129491343e-04 2.545796305213e+01
9.670000000000e+02 -2.675434853318e-01 6.750146236259e-04 2.547988182563e+01
9.672500000000e+02 -2.697648314646e-01 6.826329702789e-04 2.550115712404e+01
9.675000000000e+02 -2.720570523734e-01 6.896577088342e-04 2.552187255127e+01
9.677500000000e+02 -2.743969361306e-01 6.959821616466e-04 2.554211525403e+01
9.680000000000e+02 -2.767589730602e-01 7.015048085688e-04 2.556197519038e+01
9.682500000000e+02 -2.791158036046e-01 7.061307599327e-04 2.558154435274e+01
9.685000000000e+02 -2.814387229318e-01 7.097731737151e-04 2.560091594645e+01
9.687500000000e+02 -2.836982341854e-01 7.123546664513e-04 2.562018357624e+01
9.690000000000e+02 -2.858646355823e-01 7.138086420601e-04 2.563944040685e+01
9.692500000000e+02 -2.879086237441e-01 7.140805252224e-04 2.565877831373e+01
9.695000000000e+02 -2.898019057203e-01 7.131289253491e-04 2.567828709521e+01
9.697500000000e+02 -2.915177859270e-01 7.109266513825e-04 2.569805365125e+01
9.700000000000e+02 -2.930317301537e-01 7.074616438434e-04 2.571816124602e+01
9.702500000000e+02 -2.943218687127e-01 7.027377151235e-04 2.573868877391e+01
9.705000000000e+02 -2.953694390116e-01 6.967751662417e-04 2.575971010093e+01
9.707500000000e+02 -2.961591545440e-01 6.896112397394e-04 2.578129347516e+01
9.710000000000e+02 -2.966794770486e-01 6.813002751866e-04 2.580350096650e+01
9.712500000000e+02 -2.969228059918e-01 6.719137241161e-04 2.582638799328e+01
9.715000000000e+02 -2.968855746674e-01 6.615398960656e-04 2.585000294457e+01
9.717500000000e+02 -2.965682582169e-01 6.502834102559e-04 2.587438681870e+01
9.720000000000e+02 -2.959752989743e-01 6.382643634691e-04 2.589957298439e+01
9.722500000000e+02 -2.951149650810e-01 6.256172015804e-04 2.592558698543e+01
9.725000000000e+02 -2.939991508676e-01 6.124892839981e-04 2.595244641511e+01
9.727500000000e+02 -2.926431266086e-01 5.990391084386e-04 2.598016085825e+01
9.730000000000e+02 -2.910652636000e-01 5.854342848547e-04 2.600873188112e+01
9.732500000000e+02 -2.892867307313e-01 5.718492171869e-04 2.603815308914e+01
9.735000000000e+02 -2.873311826918e-01 5.584625531906e-04 2.606841019656e+01
9.737500000000e+02 -2.852244416302e-01 5.454544620252e-04 2.609948116482e+01
9.740000000000e+02 -2.829941743980e-01 5.330037745031e-04 2.613133635945e+01
9.742500000000e+02 -2.806695653886e-01 5.212850638231e-04 2.616393874456e+01
9.745000000000e+02 -2.782809980055e-01 5.104657516583e-04 2.619724406213e+01
9.747500000000e+02 -2.758597170591e-01 5.007032325574e-04 2.623120108450e+01
9.750000000000e+02 -2.734375029708e-01 4.921422433889e-04 2.626575180478e+01
9.752500000000e+02 -2.710463251801e-01 4.849125490748e-04 2.630083171931e+01
9.755000000000e+02 -2.687180046238e-01 4.791265639952e-04 2.633637005073e+01
9.757500000000e+02 -2.664838822107e-01 4.748775519345e-04 2.637228998997e+01
9.760000000000e+02 -2.643744850131e-01 4.722381244426e-04 2.640850898827e+01
9.762500000000e+02 -2.624192265835e-01 4.712591657151e-04 2.644493900913e+01
9.765000000000e+02 -2.606461378606e-01 4.719690960798e-04 2.648148680664e+01
9.767500000000e+02 -2.590816241402e-01 4.743733917976e-04 2.651805424775e+01
9.770000000000e+02 -2.577502879155e-01 4.784548741798e-04 2.655453861376e+01
9.772500000000e+02 -2.566747789613e-01 4.841741039150e-04 2.659083298129e+01
9.775000000000e+02 -2.558757160909e-01 4.914701701225e-04 2.662682659078e+01
9.777500000000e+02 -2.553716261600e-01 5.002618375446e-04 2.666240530800e+01
9.780000000000e+02 -2.551789385090e-01 5.104490845950e-04 2.669745208339e+01
9.782500000000e+02 -2.553119624721e-01 5.219148586923e-04 2.673184751515e+01
9.785000000000e+02 -2.557828737458e-01 5.345271690390e-04 2.676547044273e+01
9.787500000000e+02 -2.566016650144e-01 5.481414357361e-04 2.679819861268e+01
9.790000000000e+02 -2.577760366507e-01 5.626030034875e-04 2.682990940213e+01
9.792500000000e+02 -2.593112317542e-01 5.777499089290e-04 2.686048060423e+01
9.795000000000e+02 -2.612097734118e-01 5.934156589730e-04 2.688979127659e+01
9.797500000000e+02 -2.634711462197e-01 6.094322177834e-04 2.691772262481e+01
9.800000000000e+02 -2.660913968611e-01 6.256329066530e-04 2.694415892357e+01
9.802500000000e+02 -2.690626883036e-01 6.418551186824e-04 2.696898849365e+01
9.805000000000e+02 -2.723728617391e-01 6.579429001300e-04 2.699210462591e+01
9.807500000000e+02 -2.760050072224e-01 6.737493172773e-04 2.701340656353e+01
9.810000000000e+02 -2.799371135599e-01 6.891384125023e-04 2.703280042333e+01
9.812500000000e+02 -2.841418422501e-01 7.039867584148e-04 2.705020008434e+01
9.815000000000e+02 -2.885864457869e-01 7.181844862456e-04 2.706552802536e+01
9.817500000000e+02 -2.932328849110e-01 7.316358747626e-04 2.707871606856e+01
9.820000000000e+02 -2.980381405683e-01 7.442593884866e-04 2.708970605311e+01
9.822500000000e+02 -3.029547456888e-01 7.559873156227e-04 2.709845038592e+01
9.825000000000e+02 -3.079315053001e-01 7.667649300412e-04 2.710491247881e+01
9.827500000000e+02 -3.129144015555e-01 7.765494171913e-04 2.710906707224e+01
9.830000000000e+02 -3.178476202998e-01 7.853085180470e-04 2.711090039535e+01
9.832500000000e+02 -3.226746888585e-01 7.930191241771e-04 2.711041022377e+01
9.835000000000e+02 -3.273396342445e-01 7.996657421817e-04 2.710760576351e+01
9.837500000000e+02 -3.317881587242e-01 8.052392699313e-04 2.710250742494e+01
9.840000000000e+02 -3.359687478611e-01 8.097358262290e-04 2.709514644742e+01
9.842500000000e+02 -3.398336906309e-01 8.131558495038e-04 2.708556439898e+01
9.845000000000e+02 -3.433399886716e-01 8.155035086447e-04 2.707381257788e+01
9.847500000000e+02 -3.464501226707e-01 8.167864392343e-04 2.705995129587e+01
9.850000000000e+02 -3.491326628916e-01 8.170157823863e-04 2.704404908800e+01
9.852500000000e+02 -3.513627403102e-01 8.162064180583e-04 2.702618185286e+01
9.855000000000e+02 -3.531223502003e-01 8.143774071786e-04 2.700643194475e+01
9.857500000000e+02 -3.544005273399e-01 8.115526569716e-04 2.698488724868e+01
9.860000000000e+02 -3.551933618133e-01 8.077616067040e-04 2.696164023414e+01
9.862500000000e+02 -3.555038776491e-01 8.030399540183e-04 2.693678703441e+01
9.865000000000e+02 -3.553417720757e-01 7.974303528817e-04 2.691042655599e+01
9.867500000000e+02 -3.547229953358e-01 7.909830008488e-04 2.688265961527e+01
9.870000000000e+02 -3.536691981358e-01 7.837561451028e-04 2.685358815198e+01
9.872500000000e+02 -3.522070191958e-01 7.758163978705e-04 2.682331448865e+01
9.875000000000e+02 -3.503672415979e-01 7.672388926670e-04 2.679194065169e+01
9.877500000000e+02 -3.481838354151e-01 7.581072436613e-04 2.675956776913e+01
9.880000000000e+02 -3.456928982050e-01 7.485132446796e-04 2.672629549779e+01
9.882500000000e+02 -3.429315743654e-01 7.385563632678e-04 2.669222153073e+01
9.885000000000e+02 -3.399369648251e-01 7.283429136204e-04 2.665744111299e+01
9.887500000000e+02 -3.367451246119e-01 7.179849654065e-04 2.662204661457e+01
9.890000000000e+02 -3.333901913760e-01 7.075989168308e-04 2.658612710730e+01
9.892500000000e+02 -3.299037181319e-01 6.973037198117e-04 2.654976796864e+01
9.895000000000e+02 -3.263142476886e-01 6.872188398683e-04 2.651305049777e+01
9.897500000000e+02 -3.226471844465e-01 6.774619714352e-04 2.647605155201e+01
9.900000000000e+02 -3.189249334355e-01 6.681464163680e-04 2.643884319192e+01
9.902500000000e+02 -3.151673360364e-01 6.593786485407e-04 2.640149237109e+01
9.905000000000e+02 -3.113923146137e-01 6.512555933034e-04 2.636406064744e+01
9.907500000000e+02 -3.076166959166e-01 6.438620964995e-04 2.632660395123e+01
9.910000000000e+02 -3.038571182935e-01 6.372687787412e-04 2.628917241314e+01
9.912500000000e+02 -3.001309135863e-01 6.315302438367e-04 2.625181025635e+01
9.915000000000e+02 -2.964569121466e-01 6.266838890439e-04 2.621455577392e+01
9.917500000000e+02 -2.928560332184e-01 6.227492767427e-04 2.617744138652e+01
9.920000000000e+02 -2.893516483136e-01 6.197282709375e-04 2.614049379142e+01
9.922500000000e+02 -2.859696238291e-01 6.176058533424e-04 2.610373418763e+01
9.925000000000e+02 -2.827380650414e-01 6.163516063134e-04 2.606717859293e+01
9.927500000000e+02 -2.796867436331e-01 6.159215817393e-04 2.603083822284e+01
9.930000000000e+02 -2.768462629800e-01 6.162610148105e-04 2.599471993310e+01
9.932500000000e+02 -2.742470226712e-01 6.173071070676e-04 2.595882670849e+01
9.935000000000e+02 -2.719180512940e-01 6.189918930223e-04 2.592315818319e+01
9.937500000000e+02 -2.698858047679e-01 6.212451391836e-04 2.588771116568e+01
9.940000000000e+02 -2.681730080267e-01 6.239969849425e-04 2.585248019011e+01
9.942500000000e+02 -2.667976317639e-01 6.271802259168e-04 2.581745801552e+01
9.945000000000e+02 -2.657720551999e-01 6.307320882951e-04 2.578263613220e+01
9.947500000000e+02 -2.651024799238e-01 6.345954747060e-04 2.574800519695e+01
9.950000000000e+02 -2.647886009683e-01 6.387195913332e-04 2.571355544878e+01
9.952500000000e+02 -2.648235589998e-01 6.430600354286e-04 2.567927703880e+01
9.955000000000e+02 -2.651941417008e-01 6.475783464761e-04 2.564516032600e+01
9.957500000000e+02 -2.658812189694e-01 6.522411213049e-04 2.561119607889e+01
9.960000000000e+02 -2.668603569835e-01 6.570187831369e-04 2.557737563540e+01
9.962500000000e+02 -2.681025740721e-01 6.618841604547e-04 2.554369098492e+01
9.965000000000e+02 -2.695751889255e-01 6.668109609095e-04 2.551013477357e+01
9.967500000000e+02 -2.712427143176e-01 6.717722766792e-04 2.547670026070e+01
9.970000000000e+02 -2.730677508942e-01 6.767391770934e-04 2.544338121184e+01
9.972500000000e+02 -2.750118598505e-01 6.816795250564e-04 2.541017173195e+01
9.975000000000e+02 -2.770363819393e-01 6.865570584817e-04 2.537706605635e+01
9.977500000000e+02 -2.791031709914e-01 6.913307321180e-04 2.534405830927e+01
9.980000000000e+02 -2.811752502317e-01 6.959544282548e-04 2.531114221929e+01
9.982500000000e+02 -2.832173435973e-01 7.003769265793e-04 2.527831084357e+01
9.985000000000e+02 -2.851963077212e-01 7.045422434705e-04 2.524555627183e+01
9.987500000000e+02 -2.870814246849e-01 7.083902122191e-04 2.521286934691e+01
9.990000000000e+02 -2.888445609288e-01 7.118573189805e-04 2.518023942425e+01
9.992500000000e+02 -2.904601938491e-01 7.148777610293e-04 2.514765415583e+01
9.995000000000e+02 -2.919053026408e-01 7.173846616760e-04 2.511509932425e+01
9.997500000000e+02 -2.931591304536e-01 7.193113860353e-04 2.508255875690e+01
1.000000000000e+03 -2.942028505339e-01 7.205929324619e-04 2.505001427392e+01
1.000250000000e+03 -2.950191525361e-01 7.211673168078e-04 2.501744573385e+01
1.000500000000e+03 -2.955917973527e-01 7.209769162974e-04 2.498483112919e+01
1.000750000000e+03 -2.959051778566e-01 7.199696871659e-04 2.495214672998e+01
1.001000000000e+03 -2.959439537302e-01 7.181002711364e-04 2.491936731447e+01
1.001250000000e+03 -2.956927919705e-01 7.153308556711e-04 2.488646640895e+01
1.001500000000e+03 -2.951362699243e-01 7.116318439909e-04 2.485341657519e+01
1.001750000000e+03 -2.942589774472e-01 7.069824254059e-04 2.482018970224e+01
1.002000000000e+03 -2.930458308947e-01 7.013706991097e-04 2.478675732752e+01
1.002250000000e+03 -2.914826065715e-01 6.947936659042e-04 2.475309093452e+01
1.002500000000e+03 -2.895566652121e-01 6.872570558307e-04 2.471916225104e+01
1.002750000000e+03 -2.872578343611e-01 6.787750388327e-04 2.468494353123e+01
1.003000000000e+03 -2.845793808818e-01 6.693698661606e-04 2.465040782075e+01
1.003250000000e+03 -2.815189990324e-01 6.590714932094e-04 2.461552920218e+01
1.003500000000e+03 -2.780797305441e-01 6.479172802689e-04 2.458028302439e+01
1.003750000000e+03 -2.742707312685e-01 6.359518180411e-04 2.454464611793e+01
1.004000000000e+03 -2.701077955929e-01 6.232268877383e-04 2.450859698115e+01
1.004250000000e+03 -2.656136010931e-01 6.098016461347e-04 2.447211598233e+01
1.004500000000e+03 -2.608175970412e-01 5.957429204008e-04 2.443518552132e+01
1.004750000000e+03 -2.557555399977e-01 5.811256323360e-04 2.439779017816e+01
1.005000000000e+03 -2.504687001276e-01 5.660332781985e-04 2.435991686835e+01
1.005250000000e+03 -2.450027463791e-01 5.505584086257e-04 2.432155494202e+01
1.005500000000e+03 -2.394064153169e-01 5.348029586881e-04 2.428269628043e+01
1.005750000000e+03 -2.337300329172e-01 5.188782730983e-04 2.424333536436e+01
1.006000000000e+03 -2.280239853292e-01 5.029048548417e-04 2.420346928499e+01
1.006250000000e+03 -2.223372689347e-01 4.870117375736e-04 2.416309775158e+01
1.006500000000e+03 -2.167161874120e-01 4.713353909597e-04 2.412222303261e+01
1.006750000000e+03 -2.112033086563e-01 4.560182009177e-04 2.408084988107e+01
1.007000000000e+03 -2.058367285308e-01 4.412061856157e-04 2.403898542690e+01
1.007250000000e+03 -2.006496756828e-01 4.270467342499e-04 2.399663903619e+01
1.007500000000e+03 -1.956704633860e-01 4.136858944775e-04 2.395382215146e+01
1.007750000000e+03 -1.909227588358e-01 4.012653800097e-04 2.391054813846e+01
1.008000000000e+03 -1.864261079606e-01 3.899195357978e-04 2.386683211646e+01
1.008250000000e+03 -1.821966410934e-01 3.797723956702e-04 2.382269079870e+01
1.008500000000e+03 -1.782478637199e-01 3.709349287468e-04 2.377814236084e+01
1.008750000000e+03 -1.745914272594e-01 3.635026046821e-04 2.373320632134e+01
1.009000000000e+03 -1.712378024272e-01 3.575534006531e-04 2.368790344341e+01
1.009250000000e+03 -1.681967574510e-01 3.531462652206e-04 2.364225567623e+01
1.009500000000e+03 -1.654775941959e-01 3.503201104931e-04 2.359628611097e+01
1.009750000000e+03 -1.630891153807e-01 3.490932481685e-04 2.355001895735e+01
1.010000000000e+03 -1.610393120245e-01 3.494634067913e-04 2.350347954099e+01
1.010250000000e+03 -1.593348062652e-01 3.514080694768e-04 2.345669429886e+01
1.010500000000e+03 -1.579801090940e-01 3.548851633206e-04 2.340969078333e+01
1.010750000000e+03 -1.569767548572e-01 3.598339588937e-04 2.336249765166e+01
1.011000000000e+03 -1.563224237428e-01 3.661761871932e-04 2.331514463912e+01
1.011250000000e+03 -1.560101110629e-01 3.738171720309e-04 2.326766252675e+01
1.011500000000e+03 -1.560274654988e-01 3.826470283896e-04 2.322008307087e+01
1.011750000000e+03 -1.563563476975e-01 3.925418381140e-04 2.317243892828e+01
1.012000000000e+03 -1.569726779497e-01 4.033648186504e-04 2.312476355645e+01
1.012250000000e+03 -1.578465759936e-01 4.149674699915e-04 2.307709110544e+01
1.012500000000e+03 -1.589428395304e-01 4.271908474130e-04 2.302945630948e+01
1.012750000000e+03 -1.602216869391e-01 4.398667536016e-04 2.298189437897e+01
1.013000000000e+03 -1.616397651816e-01 4.528192132175e-04 2.293444090640e+01
1.013250000000e+03 -1.631513171190e-01 4.658660491279e-04 2.288713179135e+01
1.013500000000e+03 -1.647094683481e-01 4.788207448910e-04 2.284000319321e+01
1.013750000000e+03 -1.662675205407e-01 4.914944719835e-04 2.279309151179e+01
1.014000000000e+03 -1.677801993005e-01 5.036983744146e-04 2.274643339256e+01
1.014250000000e+03 -1.692047660007e-01 5.152462896471e-04 2.270006576519e+01
1.014500000000e+03 -1.705019540840e-01 5.259575596314e-04 2.265402590101e+01
1.014750000000e+03 -1.716366792377e-01 5.356600005325e-04 2.260835148613e+01
1.015000000000e+03 -1.725785132000e-01 5.441929638547e-04 2.256308070183e+01
1.015250000000e+03 -1.733019182562e-01 5.514104132888e-04 2.251825230006e+01
1.015500000000e+03 -1.737862605280e-01 5.571838681205e-04 2.247390567324e+01
1.015750000000e+03 -1.740156387005e-01 5.614051560355e-04 2.243008089183e+01
1.016000000000e+03 -1.739785725075e-01 5.639888559389e-04 2.238681872600e+01
1.016250000000e+03 -1.736675947880e-01 5.648742829281e-04 2.234416063266e+01
1.016500000000e+03 -1.730788079343e-01 5.640271170789e-04 2.230214869903e+01
1.016750000000e+03 -1.722114470616e-01 5.614404647255e-04 2.226082556739e+01
1.017000000000e+03 -1.710674940769e-01 5.571352788515e-04 2.222023431069e+01
1.017250000000e+03 -1.696513646178e-01 5.511601957698e-04 2.218041829911e+01
1.017500000000e+03 -1.679697017967e-01 5.435909033880e-04 2.214142102862e+01
1.017750000000e+03 -1.660312624655e-01 5.345288519326e-04 2.210328595198e+01
1.018000000000e+03 -1.638469039358e-01 5.240995920694e-04 2.206605629569e+01
1.018250000000e+03 -1.614296476710e-01 5.124508021409e-04 2.202977488011e+01
1.018500000000e+03 -1.587947815020e-01 4.997495075221e-04 2.199448395802e+01
1.018750000000e+03 -1.559599958266e-01 4.861792882974e-04 2.196022505653e+01
1.019000000000e+03 -1.529454852317e-01 4.719372656023e-04 2.192703884859e+01
1.019250000000e+03 -1.497740055783e-01 4.572308875552e-04 2.189496504572e+01
1.019500000000e+03 -1.464708424923e-01 4.422746049904e-04 2.186404230786e+01
1.019750000000e+03 -1.430636810852e-01 4.272865292497e-04 2.183430818251e+01
1.020000000000e+03 -1.395823415056e-01 4.124850759715e-04 2.180579905857e+01
1.020250000000e+03 -1.360583957763e-01 3.980856929290e-04 2.177855013670e+01
1.020500000000e+03 -1.325246507656e-01 3.842977029500e-04 2.175259541298e+01
1.020750000000e+03 -1.290145266756e-01 3.713211356663e-04 2.172796766721e+01
1.021000000000e+03 -1.255613373743e-01 3.593437504596e-04 2.170469845196e+01
1.021250000000e+03 -1.221975144646e-01 3.485384497073e-04 2.168281807832e+01
1.021500000000e+03 -1.189537985699e-01 3.390606476585e-04 2.166235559353e+01
1.021750000000e+03 -1.158584407049e-01 3.310458822279e-04 2.164333874898e+01
1.022000000000e+03 -1.129364399063e-01 3.246076814950e-04 2.162579394924e+01
1.022250000000e+03 -1.102088674146e-01 3.198357419654e-04 2.160974619293e+01
1.022500000000e+03 -1.076922779851e-01 3.167943502987e-04 2.159521898619e+01
1.022750000000e+03 -1.053982618350e-01 3.155211027146e-04 2.158223424900e+01
1.023000000000e+03 -1.033331358571e-01 3.160259986708e-04 2.157081220308e+01
1.023250000000e+03 -1.014977775958e-01 3.182908820934e-04 2.156097124802e+01
1.023500000000e+03 -9.988761595915e-02 3.222692992285e-04 2.155272782142e+01
1.023750000000e+03 -9.849277375851e-02 3.278867845047e-04 2.154609626267e+01
1.024000000000e+03 -9.729831842136e-02 3.350415148765e-04 2.154108866084e+01
1.024250000000e+03 -9.628465778854e-02 3.436054846941e-04 2.153771470831e+01
1.024500000000e+03 -9.542800525974e-02 3.534260631914e-04 2.153598155040e+01
1.024750000000e+03 -9.470093965471e-02 3.643279885224e-04 2.153589365064e+01
1.025000000000e+03 -9.407300197964e-02 3.761157576899e-04 2.153745264992e+01
1.025250000000e+03 -9.351133252323e-02 3.885764142543e-04 2.154065724147e+01
1.025500000000e+03 -9.298131883110e-02 4.014826941884e-04 2.154550306341e+01
1.025750000000e+03 -9.244723760141e-02 4.145964353871e-04 2.155198259183e+01
1.026000000000e+03 -9.187289278762e-02 4.276722279186e-04 2.156008506682e+01
1.026250000000e+03 -9.122221528071e-02 4.404612198584e-04 2.156979642407e+01
1.026500000000e+03 -9.045985073034e-02 4.527150652310e-04 2.158109925638e+01
1.026750000000e+03 -8.955169616754e-02 4.641898777583e-04 2.159397278851e+01
1.027000000000e+03 -8.846542095968e-02 4.746501503006e-04 2.160839288504e+01
1.027250000000e+03 -8.717094406776e-02 4.838725823244e-04 2.162433208062e+01
1.027500000000e+03 -8.564088548351e-02 4.916497484756e-04 2.164175963587e+01
1.027750000000e+03 -8.385098533825e-02 4.977935496016e-04 2.166064162453e+01
1.028000000000e+03 -8.178049579478e-02 5.021383691541e-04 2.168094104665e+01
1.028250000000e+03 -7.941254184739e-02 5.045438650921e-04 2.170261797305e+01
1.028500000000e+03 -7.673445164985e-02 5.048973481546e-04 2.172562971540e+01
1.028750000000e+03 -7.373805002206e-02 5.031157248913e-04 2.174993102312e+01
1.029000000000e+03 -7.041991255517e-02 4.991470340878e-04 2.177547430659e+01
1.029250000000e+03 -6.678157458267e-02 4.929715375196e-04 2.180220987995e+01
1.029500000000e+03 -6.282968085996e-02 4.846021383168e-04 2.183008622941e+01
1.029750000000e+03 -5.857607740249e-02 4.740844093797e-04 2.185905029486e+01
1.030000000000e+03 -5.403783025049e-02 4.614962386568e-04 2.188904776752e+01
1.030250000000e+03 -4.923716794935e-02 4.469468659060e-04 2.192002339873e+01
1.030500000000e+03 -4.420133787719e-02 4.305754440597e-04 2.195192131948e+01
1.030750000000e+03 -3.896237362056e-02 4.125491705454e-04 2.198468536632e+01
1.031000000000e+03 -3.355677183245e-02 3.930610112309e-04 2.201825940796e+01
1.031250000000e+03 -2.802507739703e-02 3.723270563370e-04 2.205258767333e+01
1.031500000000e+03 -2.241137706519e-02 3.505835151238e-04 2.208761508049e+01
1.031750000000e+03 -1.676270994639e-02 3.280834347014e-04 2.212328755584e+01
1.032000000000e+03 -1.112840344003e-02 3.050931838395e-04 2.215955234793e+01
1.032250000000e+03 -5.559338898335e-03 2.818887156485e-04 2.219635833056e+01
1.032500000000e+03 -1.071672842150e-04 2.587517143308e-04 2.223365629004e+01
1.032750000000e+03 5.176514982071e-03 2.359656559184e-04 2.227139919485e+01
1.033000000000e+03 1.024101405236e-02 2.138118296493e-04 2.230954244553e+01
1.033250000000e+03 1.503739317792e-02 1.925654040032e-04 2.234804409634e+01
1.033500000000e+03 1.951931645104e-02 1.724915155914e-04 2.238686505128e+01
1.033750000000e+03 2.364386375396e-02 1.538415490232e-04 2.242596922593e+01
1.034000000000e+03 2.737230252631e-02 1.368495672435e-04 2.246532367479e+01
1.034250000000e+03 3.067079382804e-02 1.217290360324e-04 2.250489868001e+01
1.034500000000e+03 3.351103040655e-02 1.086697614723e-04 2.254466779888e+01
1.034750000000e+03 3.587077469624e-02 9.783517953701e-05 2.258460786938e+01
1.035000000000e+03 3.773431031868e-02 8.935995488896e-05 2.262469897081e+01
1.035250000000e+03 3.909276878424e-02 8.334806360234e-05 2.266492433970e+01
1.035500000000e+03 3.994436322558e-02 7.987122328647e-05 2.270527024098e+01
1.035750000000e+03 4.029448612458e-02 7.896776223219e-05 2.274572579470e+01
1.036000000000e+03 4.015570306686e-02 8.064193779849e-05 2.278628276044e+01
1.036250000000e+03 3.954762634111e-02 8.486377451414e-05 2.282693528183e+01
1.036500000000e+03 3.849667508515e-02 9.156939699207e-05 2.286767959377e+01
1.036750000000e+03 3.703573493381e-02 1.006616749962e-04 2.290851369887e+01
1.037000000000e+03 3.520370842139e-02 1.120113993819e-04 2.294943701369e+01
1.037250000000e+03 3.304498621299e-02 1.254590064656e-04 2.299044999583e+01
1.037500000000e+03 3.060882443459e-02 1.408166654209e-04 2.303155375288e+01
1.037750000000e+03 2.794866215153e-02 1.578706327341e-04 2.307274964109e+01
1.038000000000e+03 2.512136891698e-02 1.763840346107e-04 2.311403886440e+01
1.038250000000e+03 2.218644625151e-02 1.961000535129e-04 2.315542207679e+01
1.038500000000e+03 1.920519928867e-02 2.167453589647e-04 2.319689899143e+01
1.038750000000e+03 1.623987176526e-02 2.380336219441e-04 2.323846801342e+01
1.039000000000e+03 1.335277909171e-02 2.596693194333e-04 2.328012589347e+01
1.039250000000e+03 1.060542975819e-02 2.813516396700e-04 2.332186741863e+01
1.039500000000e+03 8.057669115393e-03 3.027783544300e-04 2.336368513112e+01
1.039750000000e+03 5.766843833233e-03 3.236499167372e-04 2.340556909328e+01
1.040000000000e+03 3.786992002798e-03 3.436733967870e-04 2.344750670057e+01
1.040250000000e+03 2.168092554651e-03 3.625662973605e-04 2.348948253737e+01
1.040500000000e+03 9.553574042060e-04 3.800602919545e-04 2.353147828836e+01
1.040750000000e+03 1.885977094380e-04 3.959047498214e-04 2.357347269932e+01
1.041000000000e+03 -9.833521697700e-05 4.098700014485e-04 2.361544158743e+01
1.041250000000e+03 1.219653147510e-04 4.217503514518e-04 2.365735791014e+01
1.041500000000e+03 8.700770365129e-04 4.313668033560e-04 2.369919187503e+01
1.041750000000e+03 2.159451686630e-03 4.385693603526e-04 2.374091110397e+01
1.042000000000e+03 3.996225470819e-03 4.432390364633e-04 2.378248083372e+01
1.042250000000e+03 6.379124397227e-03 4.452893855025e-04 2.382386416987e+01
1.042500000000e+03 9.299484219721e-03 4.446676080928e-04 2.386502236214e+01
1.042750000000e+03 1.274136620353e-02 4.413552690004e-04 2.390591512929e+01
1.043000000000e+03 1.668178512245e-02 4.353685047145e-04 2.394650100113e+01
1.043250000000e+03 2.109102952374e-02 4.267578338803e-04 2.398673769414e+01
1.043500000000e+03 2.593308352633e-02 4.156074651653e-04 2.402658249973e+01
1.043750000000e+03 3.116613590022e-02 4.020341836118e-04 2.406599270154e+01
1.044000000000e+03 3.674316776301e-02 3.861858145399e-04 2.410492598949e+01
1.044250000000e+03 4.261261637349e-02 3.682392644293e-04 2.414334089507e+01
1.044500000000e+03 4.871909933886e-02 3.483981929854e-04 2.418119722869e+01
1.044750000000e+03 5.500418895153e-02 3.268903286092e-04 2.421845651097e+01
1.045000000000e+03 6.140722587186e-02 3.039644836705e-04 2.425508241154e+01
1.045250000000e+03 6.786616160143e-02 2.798872678815e-04 2.429104117209e+01
1.045500000000e+03 7.431840752610e-02 2.549396334559e-04 2.432630202516e+01
1.045750000000e+03 8.070169241911e-02 2.294131905678e-04 2.436083759770e+01
1.046000000000e+03 8.695489912711e-02 2.036064399519e-04 2.439462429362e+01
1.046250000000e+03 9.301888704836e-02 1.778208916594e-04 2.442764266778e+01
1.046500000000e+03 9.883725990422e-02 1.523572365613e-04 2.445987776140e+01
1.046750000000e+03 1.043570959691e-01 1.275114901430e-04 2.449131941986e+01
1.047000000000e+03 1.095296100240e-01 1.035712841447e-04 2.452196257745e+01
1.047250000000e+03 1.143107489910e-01 8.081225936011e-05 2.455180750956e+01
1.047500000000e+03 1.186616985611e-01 5.949470572234e-05 2.458086004319e+01
1.047750000000e+03 1.225493133020e-01 3.986039788236e-05 2.460913172714e+01
1.048000000000e+03 1.259464482137e-01 2.212974443212e-05 2.463663996550e+01
1.048250000000e+03 1.288321917718e-01 6.499257022150e-06 2.466340809215e+01
1.048500000000e+03 1.311920083054e-01 -6.860644662802e-06 2.468946540324e+01
1.048750000000e+03 1.330177708245e-01 -1.780742597030e-05 2.471484713337e+01
1.049000000000e+03 1.343077060739e-01 -2.622785288004e-05 2.473959437841e+01
1.049250000000e+03 1.350662336878e-01 -3.203898264034e-05 2.476375395664e+01
1.049500000000e+03 1.353037270664e-01 -3.518875337397e-05 2.478737822095e+01
1.049750000000e+03 1.350361770636e-01 -3.565614192553e-05 2.481052479698e+01
1.050000000000e+03 1.342847899758e-01 -3.345094747789e-05 2.483325627828e+01
1.050250000000e+03 1.330755008111e-01 -2.861314828201e-05 2.485563984309e+01
1.050500000000e+03 1.314384489187e-01 -2.121190320712e-05 2.487774683042e+01
1.050750000000e+03 1.294073866923e-01 -1.134418593219e-05 2.489965224249e+01
1.051000000000e+03 1.270190560383e-01 8.668507004700e-07 2.492143420464e+01
1.051250000000e+03 1.243125544866e-01 1.527398761874e-05 2.494317337367e+01
1.051500000000e+03 1.213286713980e-01 3.170808679038e-05 2.496495229070e+01
1.051750000000e+03 1.181092393234e-01 4.998049463378e-05 2.498685470789e+01
1.052000000000e+03 1.146964976963e-01 6.988568902950e-05 2.500896486968e+01
1.052250000000e+03 1.111324752654e-01 9.120408039155e-05 2.503136677418e+01
1.052500000000e+03 1.074584323770e-01 1.137048566289e-04 2.505414341488e+01
1.052750000000e+03 1.037143330673e-01 1.371489095919e-04 2.507737601308e+01
1.053000000000e+03 9.993838583765e-02 1.612917705784e-04 2.510114324312e+01
1.053250000000e+03 9.616664920762e-02 1.858865423492e-04 2.512552047634e+01
1.053500000000e+03 9.243271374022e-02 2.106867953166e-04 2.515057903218e+01
1.053750000000e+03 8.876744829645e-02 2.354492813097e-04 2.517638546482e+01
1.054000000000e+03 8.519884546908e-02 2.599365111901e-04 2.520300087760e+01
1.054250000000e+03 8.175191716447e-02 2.839193993910e-04 2.523048028153e+01
1.054500000000e+03 7.844869234005e-02 3.071795178389e-04 2.525887201475e+01
1.054750000000e+03 7.530825496743e-02 3.295112254066e-04 2.528821720294e+01
1.055000000000e+03 7.234687400242e-02 3.507235269195e-04 2.531854930256e+01
1.055250000000e+03 6.957816191797e-02 3.706417473979e-04 2.534989370095e+01
1.055500000000e+03 6.701329462097e-02 3.891089170942e-04 2.538226739320e+01
1.055750000000e+03 6.466126026908e-02 4.059869213797e-04 2.541567874931e+01
1.056000000000e+03 6.252912373592e-02 4.211573774622e-04 2.545012734236e+01
1.056250000000e+03 6.062231204698e-02 4.345222532022e-04 2.548560387964e+01
1.056500000000e+03 5.894488945535e-02 4.460042135425e-04 2.552209019967e+01
1.056750000000e+03 5.749982875125e-02 4.555466962907e-04 2.555955936106e+01
1.057000000000e+03 5.628925835127e-02 4.631139130298e-04 2.559797581287e+01
1.057250000000e+03 5.531468311764e-02 4.686903977435e-04 2.563729563481e+01
1.057500000000e+03 5.457717410686e-02 4.722803265993e-04 2.567746685632e+01
1.057750000000e+03 5.407751320050e-02 4.739068978859e-04 2.571842984604e+01
1.058000000000e+03 5.381631076878e-02 4.736113759551e-04 2.576011776083e+01
1.058250000000e+03 5.379406697159e-02 4.714520340432e-04 2.580245705535e+01
1.058500000000e+03 5.401120567805e-02 4.675029373387e-04 2.584536804662e+01
1.058750000000e+03 5.446806534213e-02 4.618526324820e-04 2.588876550887e+01
1.059000000000e+03 5.516485131474e-02 4.546027896958e-04 2.593255932625e+01
1.059250000000e+03 5.610155625993e-02 4.458667574532e-04 2.597665515444e+01
1.059500000000e+03 5.727785983271e-02 4.357680802625e-04 2.602095511903e+01
1.059750000000e+03 5.869299979562e-02 4.244389881709e-04 2.606535851355e+01
1.060000000000e+03 6.034561821385e-02 4.120189258825e-04 2.610976251844e+01
1.060250000000e+03 6.223360819694e-02 3.986530312994e-04 2.615406291074e+01
1.060500000000e+03 6.435393935833e-02 3.844906786198e-04 2.619815476869e+01
1.060750000000e+03 6.670248424402e-02 3.696840274714e-04 2.624193315551e+01
1.061000000000e+03 6.927384197802e-02 3.543866374250e-04 2.628529380159e+01
1.061250000000e+03 7.206116261836e-02 3.387521157384e-04 2.632813374199e+01
1.061500000000e+03 7.505598947813e-02 3.229327970787e-04 2.637035193225e+01
1.061750000000e+03 7.824809501677e-02 3.070785269539e-04 2.641184983822e+01
1.062000000000e+03 8.162534786881e-02 2.913354552094e-04 2.645253197176e+01
1.062250000000e+03 8.517358055607e-02 2.758449361733e-04 2.649230640155e+01
1.062500000000e+03 8.887649952130e-02 2.607424449734e-04 2.653108521706e+01
1.062750000000e+03 9.271560141729e-02 2.461566044258e-04 2.656878494310e+01
1.063000000000e+03 9.667013006204e-02 2.322082614852e-04 2.660532691986e+01
1.063250000000e+03 1.007170659636e-01 2.190096414386e-04 2.664063762758e+01
1.063500000000e+03 1.048311565869e-01 2.066635762726e-04 2.667464897356e+01
1.063750000000e+03 1.089849879865e-01 1.952628288232e-04 2.670729853109e+01
1.064000000000e+03 1.131491094617e-01 1.848894763466e-04 2.673852973460e+01
1.064250000000e+03 1.172922045729e-01 1.756143926319e-04 2.676829203632e+01
1.064500000000e+03 1.213813261051e-01 1.674968917310e-04 2.679654101643e+01
1.064750000000e+03 1.253821767628e-01 1.605843965687e-04 2.682323846479e+01
1.065000000000e+03 1.292594611811e-01 1.549121722686e-04 2.684835241475e+01
1.065250000000e+03 1.329772762687e-01 1.505032744755e-04 2.687185715520e+01
1.065500000000e+03 1.364995737373e-01 1.473685083506e-04 2.689373319874e+01
1.065750000000e+03 1.397906544234e-01 1.455065606171e-04 2.691396723481e+01
1.066000000000e+03 1.428157044675e-01 1.449042050744e-04 2.693255204039e+01
1.066250000000e+03 1.455413727902e-01 1.455365804173e-04 2.694948637666e+01
1.066500000000e+03 1.479363501372e-01 1.473676057665e-04 2.696477486249e+01
1.066750000000e+03 1.499719548694e-01 1.503504579604e-04 2.697842781596e+01
1.067000000000e+03 1.516227171237e-01 1.544281009108e-04 2.699046108781e+01
1.067250000000e+03 1.528669185855e-01 1.595339211090e-04 2.700089586727e+01
1.067500000000e+03 1.536870952859e-01 1.655923894978e-04 2.700975847005e+01
1.067750000000e+03 1.540704771030e-01 1.725197838274e-04 2.701708011024e+01
1.068000000000e+03 1.540093450720e-01 1.802249556972e-04 2.702289664336e+01
1.068250000000e+03 1.535013140643e-01 1.886101068040e-04 2.702724830151e+01
1.068500000000e+03 1.525495030787e-01 1.975716259607e-04 2.703017939476e+01
1.068750000000e+03 1.511626108530e-01 2.070009326662e-04 2.703173799433e+01
1.069000000000e+03 1.493548763701e-01 2.167853688994e-04 2.703197559056e+01
1.069250000000e+03 1.471459517686e-01 2.268090915502e-04 2.703094672581e+01
1.069500000000e+03 1.445606592806e-01 2.369540406349e-04 2.702870859241e+01
1.069750000000e+03 1.416286764166e-01 2.471008878023e-04 2.702532061462e+01
1.070000000000e+03 1.383841319114e-01 2.571300693189e-04 2.702084398876e+01
1.070250000000e+03 1.348651526385e-01 2.669228622297e-04 2.701534120225e+01
1.070500000000e+03 1.311133549350e-01 2.763624676140e-04 2.700887552444e+01
1.070750000000e+03 1.271733137929e-01 2.853351439286e-04 2.700151047005e+01
1.071000000000e+03 1.230920128905e-01 2.937313707033e-04 2.699330924600e+01
1.071250000000e+03 1.189182956802e-01 3.014470366071e-04 2.698433417567e+01
1.071500000000e+03 1.147023225653e-01 3.083846267312e-04 2.697464611453e+01
1.071750000000e+03 1.104950492614e-01 3.144543658323e-04 2.696430386769e+01
1.072000000000e+03 1.063477217033e-01 3.195753009362e-04 2.695336360240e+01
1.072250000000e+03 1.023113916196e-01 3.236763717648e-04 2.694187827603e+01
1.072500000000e+03 9.843645893199e-02 3.266973319602e-04 2.692989709224e+01
1.072750000000e+03 9.477221731823e-02 3.285896332909e-04 2.691746497777e+01
1.073000000000e+03 9.136642428523e-02 3.293168018372e-04 2.690462211300e+01
1.073250000000e+03 8.826485770137e-02 3.288550889459e-04 2.689140349962e+01
1.073500000000e+03 8.551088328563e-02 3.271937112062e-04 2.687783860398e+01
1.073750000000e+03 8.314501055853e-02 3.243350810796e-04 2.686395104716e+01
1.074000000000e+03 8.120443488163e-02 3.202944914080e-04 2.684975838692e+01
1.074250000000e+03 7.972258314262e-02 3.150997705044e-04 2.683527197182e+01
1.074500000000e+03 7.872865260242e-02 3.087907762044e-04 2.682049686902e+01
1.074750000000e+03 7.824715209809e-02 3.014187225050e-04 2.680543189282e+01
1.075000000000e+03 7.829746302132e-02 2.930453195959e-04 2.679006969938e+01
1.075250000000e+03 7.889343132520e-02 2.837418116018e-04 2.677439698078e+01
1.075500000000e+03 8.004299303037e-02 2.735879702891e-04 2.675839472584e+01
1.075750000000e+03 8.174787107277e-02 2.626709258301e-04 2.674203856206e+01
1.076000000000e+03 8.400331912463e-02 2.510840705777e-04 2.672529916279e+01
1.076250000000e+03 8.679796598376e-02 2.389259056911e-04 2.670814272019e+01
1.076500000000e+03 9.011374459512e-02 2.262989119972e-04 2.669053146344e+01
1.076750000000e+03 9.392590409223e-02 2.133084965935e-04 2.667242422122e+01
1.077000000000e+03 9.820314062653e-02 2.000619323394e-04 2.665377702260e+01
1.077250000000e+03 1.029078053328e-01 1.866674082503e-04 2.663454371538e+01
1.077500000000e+03 1.079962223014e-01 1.732330517298e-04 2.661467659205e+01
1.077750000000e+03 1.134190835014e-01 1.598661141677e-04 2.659412703261e+01
1.078000000000e+03 1.191219283726e-01 1.466721493277e-04 2.657284611999e+01
1.078250000000e+03 1.250456927769e-01 1.337542450203e-04 2.655078525230e+01
1.078500000000e+03 1.311273213930e-01 1.212122930795e-04 2.652789671787e+01
1.078750000000e+03 1.373004292809e-01 1.091423162017e-04 2.650413424212e+01
1.079000000000e+03 1.434960136664e-01 9.763581037044e-05 2.647945348683e+01
1.079250000000e+03 1.496432062474e-01 8.677912562166e-05 2.645381250327e+01
1.079500000000e+03 1.556700554158e-01 7.665290472893e-05 2.642717212925e+01
1.079750000000e+03 1.615043519488e-01 6.733153348613e-05 2.639949632812e+01
1.080000000000e+03 1.670744772030e-01 5.888267478365e-05 2.637075247665e+01
1.080250000000e+03 1.723102828515e-01 5.136684962254e-05 2.634091157860e+01
1.080500000000e+03 1.771440041840e-01 4.483706981654e-05 2.630994843869e+01
1.080750000000e+03 1.815111845466e-01 3.933857080907e-05 2.627784176325e+01
1.081000000000e+03 1.853516271006e-01 3.490858126561e-05 2.624457422367e+01
1.081250000000e+03 1.886103394348e-01 3.157619286886e-05 2.621013247231e+01
1.081500000000e+03 1.912384678387e-01 2.936228566814e-05 2.617450711429e+01
1.081750000000e+03 1.931942062329e-01 2.827949093409e-05 2.613769265834e+01
1.082000000000e+03 1.944436386685e-01 2.833223105758e-05 2.609968744454e+01
1.082250000000e+03 1.949615063691e-01 2.951677219737e-05 2.606049355275e+01
1.082500000000e+03 1.947318611360e-01 3.182128905086e-05 2.602011671748e+01
1.082750000000e+03 1.937485768708e-01 3.522594118476e-05 2.597856623337e+01
1.083000000000e+03 1.920157035829e-01 3.970292411662e-05 2.593585488274e+01
1.083250000000e+03 1.895476224447e-01 4.521656609546e-05 2.589199886406e+01
1.083500000000e+03 1.863689992336e-01 5.172332997589e-05 2.584701775203e+01
1.083750000000e+03 1.825145169818e-01 5.917184830356e-05 2.580093446323e+01
1.084000000000e+03 1.780283839613e-01 6.750296927855e-05 2.575377525292e+01
1.084250000000e+03 1.729636298648e-01 7.664981346745e-05 2.570556971951e+01
1.084500000000e+03 1.673811907062e-01 8.653790239393e-05 2.565635082706e+01
1.084750000000e+03 1.613488221363e-01 9.708535716676e-05 2.560615493599e+01
1.085000000000e+03 1.549398570046e-01 1.082032283089e-04 2.555502183604e+01
1.085250000000e+03 1.482318572121e-01 1.197959707647e-04 2.550299477123e+01
1.085500000000e+03 1.413051927740e-01 1.317621173602e-04 2.545012045634e+01
1.085750000000e+03 1.342416011020e-01 1.439951303492e-04 2.539644907254e+01
1.086000000000e+03 1.271227648830e-01 1.563844363618e-04 2.534203423481e+01
1.086250000000e+03 1.200289549685e-01 1.688167800229e-04 2.528693293083e+01
1.086500000000e+03 1.130377707376e-01 1.811777259895e-04 2.523120541314e+01
1.086750000000e+03 1.062230173272e-01 1.933533341542e-04 2.517491506130e+01
1.087000000000e+03 9.965373066356e-02 2.052320094670e-04 2.511812818545e+01
1.087250000000e+03 9.339337469998e-02 2.167064197008e-04 2.506091379541e+01
1.087500000000e+03 8.749920191954e-02 2.276754277642e-04 2.500334331291e+01
1.087750000000e+03 8.202178699050e-02 2.380460335489e-04 2.494549025206e+01
1.088000000000e+03 7.700470113790e-02 2.477352275673e-04 2.488742984678e+01
1.088250000000e+03 7.248432820927e-02 2.566715226499e-04 2.482923865401e+01
1.088500000000e+03 6.848977789215e-02 2.647963764007e-04 2.477099411787e+01
1.088750000000e+03 6.504289096809e-02 2.720652542191e-04 2.471277411393e+01
1.089000000000e+03 6.215829949567e-02 2.784483424461e-04 2.465465648245e+01
1.089250000000e+03 5.984352293214e-02 2.839308908832e-04 2.459671854648e+01
1.089500000000e+03 5.809909051779e-02 2.885131511952e-04 2.453903663320e+01
1.089750000000e+03 5.691867268212e-02 2.922099365703e-04 2.448168560840e+01
1.090000000000e+03 5.628921973136e-02 2.950498268067e-04 2.442473841662e+01
1.090250000000e+03 5.619111517546e-02 2.970740414317e-04 2.436826565262e+01
1.090500000000e+03 5.659835078055e-02 2.983350486783e-04 2.431233515463e+01
1.090750000000e+03 5.747873669447e-02 2.988949650369e-04 2.425701163613e+01
1.091000000000e+03 5.879416973962e-02 2.988238094184e-04 2.420235635099e+01
1.091250000000e+03 6.050096948328e-02 2.981976897574e-04 2.414842680294e+01
1.091500000000e+03 6.255031029227e-02 2.970969735872e-04 2.409527649465e+01
1.091750000000e+03 6.488875665148e-02 2.956045096429e-04 2.404295472562e+01
1.092000000000e+03 6.745891187058e-02 2.938039477957e-04 2.399150643242e+01
1.092250000000e+03 7.020018618914e-02 2.917781958202e-04 2.394097207546e+01
1.092500000000e+03 7.304967660732e-02 2.896080315579e-04 2.389138756860e+01
1.092750000000e+03 7.594314700858e-02 2.873708949537e-04 2.384278425611e+01
1.093000000000e+03 7.881609174649e-02 2.851398416417e-04 2.379518892886e+01
1.093250000000e+03 8.160485109109e-02 2.829826683807e-04 2.374862387955e+01
1.093500000000e+03 8.424775467659e-02 2.809611714699e-04 2.370310699785e+01
1.093750000000e+03 8.668625670132e-02 2.791305762769e-04 2.365865189543e+01
1.094000000000e+03 8.886602357727e-02 2.775390023282e-04 2.361526806785e+01
1.094250000000e+03 9.073795156903e-02 2.762270335919e-04 2.357296107315e+01
1.094500000000e+03 9.225907109255e-02 2.752273426840e-04 2.353173274861e+01
1.094750000000e+03 9.339332442313e-02 2.745643712355e-04 2.349158142126e+01
1.095000000000e+03 9.411218540206e-02 2.742540914300e-04 2.345250215130e+01
1.095250000000e+03 9.439512257187e-02 2.743036986363e-04 2.341448697770e+01
1.095500000000e+03 9.422988492436e-02 2.747115130423e-04 2.337752515227e+01
1.095750000000e+03 9.361262238888e-02 2.754668820337e-04 2.334160339662e+01
1.096000000000e+03 9.254784653255e-02 2.765500663595e-04 2.330670613093e+01
1.096250000000e+03 9.104823837052e-02 2.779326187062e-04 2.327281569429e+01
1.096500000000e+03 8.913432411527e-02 2.795774481519e-04 2.323991257642e+01
1.096750000000e+03 8.683403568300e-02 2.814393615618e-04 2.320797559681e+01
1.097000000000e+03 8.418217082374e-02 2.834655296674e-04 2.317698210810e+01
1.097250000000e+03 8.121977281877e-02 2.855962515680e-04 2.314690815833e+01
1.097500000000e+03 7.799344438111e-02 2.877660983077e-04 2.311772864582e+01
1.097750000000e+03 7.455460783276e-02 2.899050192106e-04 2.308941747384e+01
1.098000000000e+03 7.095872216894e-02 2.919395768119e-04 2.306194769285e+01
1.098250000000e+03 6.726445992866e-02 2.937945201510e-04 2.303529162745e+01
1.098500000000e+03 6.353284985148e-02 2.953942571927e-04 2.300942103073e+01
1.098750000000e+03 5.982638631011e-02 2.966644891373e-04 2.298430721070e+01
1.099000000000e+03 5.620810609353e-02 2.975338608043e-04 2.295992118743e+01
1.099250000000e+03 5.274063513530e-02 2.979354849899e-04 2.293623386262e+01
1.099500000000e+03 4.948520082294e-02 2.978085873326e-04 2.291321618035e+01
1.099750000000e+03 4.650062476305e-02 2.970998556995e-04 2.289083932632e+01
1.100000000000e+03 4.384229137396e-02 2.957646492709e-04 2.286907492677e+01
1.100250000000e+03 4.156111823510e-02 2.937681011298e-04 2.284789527586e+01
1.100500000000e+03 3.970252960528e-02 2.910860346911e-04 2.282727355252e+01
1.100750000000e+03 3.830547015318e-02 2.877056477190e-04 2.280718406752e+01
1.101000000000e+03 3.740146893700e-02 2.836260127701e-04 2.278760250283e+01
1.101250000000e+03 3.701379442648e-02 2.788583625874e-04 2.276850615540e+01
1.101500000000e+03 3.715672248608e-02 2.734261733966e-04 2.274987418012e+01
1.101750000000e+03 3.783494836290e-02 2.673651475952e-04 2.273168780533e+01
1.102000000000e+03 3.904317964510e-02 2.607229841990e-04 2.271393055401e+01
1.102250000000e+03 4.076592505042e-02 2.535589529365e-04 2.269658842964e+01
1.102500000000e+03 4.297750907517e-02 2.459433909524e-04 2.267965008051e+01
1.102750000000e+03 4.564232144546e-02 2.379570921006e-04 2.266310694155e+01
1.103000000000e+03 4.871530589433e-02 2.296905267719e-04 2.264695331967e+01
1.103250000000e+03 5.214269188780e-02 2.212429489401e-04 2.263118648007e+01
1.103500000000e+03 5.586294458653e-02 2.127214315067e-04 2.261580665336e+01
1.103750000000e+03 5.980792488139e-02 2.042397205746e-04 2.260081704349e+01
1.104000000000e+03 6.390421768745e-02 1.959169236739e-04 2.258622376985e+01
1.104250000000e+03 6.807459529985e-02 1.878760901310e-04 2.257203578013e+01
1.104500000000e+03 7.223957599324e-02 1.802428449243e-04 2.255826474418e+01
1.104750000000e+03 7.631902412106e-02 1.731434602975e-04 2.254492488351e+01
1.105000000000e+03 8.023375124538e-02 1.667030260023e-04 2.253203280601e+01
1.105250000000e+03 8.390706330997e-02 1.610434870081e-04 2.251960728302e+01
1.105500000000e+03 8.726621649385e-02 1.562815645614e-04 2.250766903004e+01
1.105750000000e+03 9.024373395616e-02 1.525266245758e-04 2.249624044725e+01
1.106000000000e+03 9.277855944754e-02 1.498784715649e-04 2.248534535870e+01
1.106250000000e+03 9.481701328362e-02 1.484251229888e-04 2.247500872645e+01
1.106500000000e+03 9.631354099799e-02 1.482407371283e-04 2.246525636392e+01
1.106750000000e+03 9.723124179538e-02 1.493836770259e-04 2.245611464906e+01
1.107000000000e+03 9.754218732379e-02 1.518947627520e-04 2.244761020769e+01
1.107250000000e+03 9.722753142429e-02 1.557957672715e-04 2.243976962229e+01
1.107500000000e+03 9.627743588731e-02 1.610882339070e-04 2.243261912474e+01
1.107750000000e+03 9.469083566929e-02 1.677526541713e-04 2.242618429802e+01
1.108000000000e+03 9.247507140401e-02 1.757480758764e-04 2.242048977240e+01
1.108250000000e+03 8.964542032878e-02 1.850121896861e-04 2.241555893339e+01
1.108500000000e+03 8.622455964205e-02 1.954618510497e-04 2.241141363360e+01
1.108750000000e+03 8.224198701411e-02 2.069940856298e-04 2.240807391485e+01
1.109000000000e+03 7.773343354514e-02 2.194874932451e-04 2.240555773636e+01
1.109250000000e+03 7.274027863212e-02 2.328041997747e-04 2.240388072689e+01
1.109500000000e+03 6.730899886240e-02 2.467920209217e-04 2.240305593648e+01
1.109750000000e+03 6.149064210556e-02 2.612870465088e-04 2.240309362226e+01
1.110000000000e+03 5.534034236198e-02 2.761164885664e-04 2.240400105327e+01
1.110250000000e+03 4.891686600381e-02 2.911016714526e-04 2.240578233317e+01
1.110500000000e+03 4.228217997055e-02 3.060611659063e-04 2.240843826017e+01
1.110750000000e+03 3.550102519187e-02 3.208138711006e-04 2.241196621744e+01
1.111000000000e+03 2.864048374581e-02 3.351820848804e-04 2.241636009685e+01
1.111250000000e+03 2.176951577725e-02 3.489944157091e-04 2.242161025406e+01
1.111500000000e+03 1.495844762791e-02 3.620883492924e-04 2.242770351432e+01
1.111750000000e+03 8.278401398345e-03 3.743126694176e-04 2.243462320570e+01
1.112000000000e+03 1.800645474969e-03 3.855296210724e-04 2.244234924116e+01
1.112250000000e+03 -4.404136206440e-03 3.956166042108e-04 2.245085823447e+01
1.112500000000e+03 -1.026665968526e-02 4.044675188263e-04 2.246012365438e+01
1.112750000000e+03 -1.571993563231e-02 4.119937438075e-04 2.247011602292e+01
1.113000000000e+03 -2.070023565476e-02 4.181247573588e-04 2.248080313573e+01
1.113250000000e+03 -2.514810623010e-02 4.228084033866e-04 2.249215032379e+01
1.113500000000e+03 -2.900941831349e-02 4.260108599156e-04 2.250412073583e+01
1.113750000000e+03 -3.223641796153e-02 4.277163271612e-04 2.251667564077e+01
1.114000000000e+03 -3.478874817031e-02 4.279264785442e-04 2.252977475597e+01
1.114250000000e+03 -3.663441786913e-02 4.266597478800e-04 2.254337657604e+01
1.114500000000e+03 -3.775067176416e-02 4.239504575471e-04 2.255743871863e+01
1.114750000000e+03 -3.812474986523e-02 4.198478976604e-04 2.257191826206e+01
1.115000000000e+03 -3.775447934398e-02 4.144153177726e-04 2.258677209088e+01
1.115250000000e+03 -3.664870587228e-02 4.077288954472e-04 2.260195721517e+01
1.115500000000e+03 -3.482750945572e-02 3.998767094405e-04 2.261743109392e+01
1.115750000000e+03 -3.232221914494e-02 3.909577915091e-04 2.263315192787e+01
1.116000000000e+03 -2.917518942205e-02 3.810812133840e-04 2.264907894185e+01
1.116250000000e+03 -2.543936392535e-02 3.703652426489e-04 2.266517263024e+01
1.116500000000e+03 -2.117760227059e-02 3.589364797751e-04 2.268139498834e+01
1.116750000000e+03 -1.646180398561e-02 3.469290014778e-04 2.269770970735e+01
1.117000000000e+03 -1.137183090956e-02 3.344835109526e-04 2.271408234647e+01
1.117250000000e+03 -5.994259758192e-03 3.217464623704e-04 2.273048047277e+01
1.117500000000e+03 -4.209908775370e-04 3.088691811449e-04 2.274687377210e+01
1.117750000000e+03 5.252258123075e-03 2.960068567373e-04 2.276323413373e+01
1.118000000000e+03 1.092753792191e-02 2.833174362647e-04 2.277953571381e+01
1.118250000000e+03 1.650629264967e-02 2.709603824099e-04 2.279575496465e+01
1.118500000000e+03 2.189099501780e-02 2.590953074377e-04 2.281187065615e+01
1.118750000000e+03 2.698674937126e-02 2.478804371148e-04 2.282786386548e+01
1.119000000000e+03 3.170283416279e-02 2.374709475990e-04 2.284371796428e+01
1.119250000000e+03 3.595414550175e-02 2.280171618639e-04 2.285941858145e+01
1.119500000000e+03 3.966252417893e-02 2.196626275027e-04 2.287495356606e+01
1.119750000000e+03 4.275793212473e-02 2.125421200180e-04 2.289031293947e+01
1.120000000000e+03 4.517946653258e-02 2.067795940838e-04 2.290548884163e+01
1.120250000000e+03 4.687619203294e-02 2.024861332986e-04 2.292047548537e+01
1.120500000000e+03 4.780778904311e-02 1.997579031084e-04 2.293526909973e+01
1.120750000000e+03 4.794500335226e-02 1.986743506552e-04 2.294986788919e+01
1.121000000000e+03 4.726990648779e-02 1.992964063771e-04 2.296427198609e+01
1.121250000000e+03 4.577596577047e-02 2.016649345677e-04 2.297848341669e+01
1.121500000000e+03 4.346793027081e-02 2.057994377971e-04 2.299250607255e+01
1.121750000000e+03 4.036155462072e-02 2.116971272978e-04 2.300634568181e+01
1.122000000000e+03 3.648316038859e-02 2.193323018055e-04 2.302000979293e+01
1.122250000000e+03 3.186905699402e-02 2.286560149994e-04 2.303350776337e+01
1.122500000000e+03 2.656484937918e-02 2.395962439366e-04 2.304685074584e+01
1.122750000000e+03 2.062463082595e-02 2.520583417786e-04 2.306005168442e+01
1.123000000000e+03 1.411010085582e-02 2.659259675157e-04 2.307312530794e+01
1.123250000000e+03 7.089610130840e-03 2.810624851695e-04 2.308608812376e+01
1.123500000000e+03 -3.628393540260e-04 2.973126570427e-04 2.309895841080e+01
1.123750000000e+03 -8.168624938771e-03 3.145045856257e-04 2.311175620570e+01
1.124000000000e+03 -1.624555188903e-02 3.324520340820e-04 2.312450328690e+01
1.124250000000e+03 -2.450890083113e-02 3.509570703237e-04 2.313722315180e+01
1.124500000000e+03 -3.287246671330e-02 3.698129258076e-04 2.314994098584e+01
1.124750000000e+03 -4.124957598282e-02 3.888068885261e-04 2.316268362507e+01
1.125000000000e+03 -4.955407143756e-02 4.077233612553e-04 2.317547950685e+01
1.125250000000e+03 -5.770126124806e-02 4.263469523527e-04 2.318835861625e+01
1.125500000000e+03 -6.560882469036e-02 4.444655508440e-04 2.320135242142e+01
1.125750000000e+03 -7.319766788131e-02 4.618733291329e-04 2.321449379895e+01
1.126000000000e+03 -8.039273121345e-02 4.783736175710e-04 2.322781695433e+01
1.126250000000e+03 -8.712374179648e-02 4.937816051274e-04 2.324135732921e+01
1.126500000000e+03 -9.332590694640e-02 5.079268123649e-04 2.325515150977e+01
1.126750000000e+03 -9.894055534233e-02 5.206553208743e-04 2.326923711903e+01
1.127000000000e+03 -1.039157144271e-01 5.318317082136e-04 2.328365270750e+01
1.127250000000e+03 -1.082066239698e-01 5.413406848354e-04 2.329843764141e+01
1.127500000000e+03 -1.117761861003e-01 5.490884014140e-04 2.331363197847e+01
1.127750000000e+03 -1.145953449740e-01 5.550033993320e-04 2.332927634981e+01
1.128000000000e+03 -1.166433946529e-01 5.590372865104e-04 2.334541182559e+01
1.128250000000e+03 -1.179082036068e-01 5.611650109617e-04 2.336207978974e+01
1.128500000000e+03 -1.183863629238e-01 5.613848437471e-04 2.337932180259e+01
1.128750000000e+03 -1.180832445784e-01 5.597180091286e-04 2.339717946661e+01
1.129000000000e+03 -1.170129621469e-01 5.562080907676e-04 2.341569428836e+01
1.129250000000e+03 -1.151982502875e-01 5.509200771628e-04 2.343490753917e+01
1.129500000000e+03 -1.126702339185e-01 5.439391186993e-04 2.345486011051e+01
1.129750000000e+03 -1.094680974283e-01 5.353694045868e-04 2.347559237521e+01
1.130000000000e+03 -1.056386681344e-01 5.253323768943e-04 2.349714404408e+01
1.130250000000e+03 -1.012358830664e-01 5.139649993808e-04 2.351955401805e+01
1.130500000000e+03 -9.632017592357e-02 5.014178502146e-04 2.354286024889e+01
1.130750000000e+03 -9.095775813952e-02 4.878529725543e-04 2.356709958957e+01
1.131000000000e+03 -8.521983286958e-02 4.734419801185e-04 2.359230765111e+01
1.131250000000e+03 -7.918171733982e-02 4.583638467049e-04 2.361851865502e+01
1.131500000000e+03 -7.292191170632e-02 4.428027115737e-04 2.364576528295e+01
1.131750000000e+03 -6.652110598050e-02 4.269456823159e-04 2.367407853161e+01
1.132000000000e+03 -6.006115177002e-02 4.109806618315e-04 2.370348755768e+01
1.132250000000e+03 -5.362400671679e-02 3.950942158564e-04 2.373401952645e+01
1.132500000000e+03 -4.729066976162e-02 3.794694920295e-04 2.376569945155e+01
1.132750000000e+03 -4.114012136651e-02 3.642842196633e-04 2.379855003784e+01
1.133000000000e+03 -3.524828864789e-02 3.497087966250e-04 2.383259151296e+01
1.133250000000e+03 -2.968704974402e-02 3.359044890633e-04 2.386784146027e+01
1.133500000000e+03 -2.452329377444e-02 3.230217478816e-04 2.390431464252e+01
1.133750000000e+03 -1.981805178191e-02 3.111986550063e-04 2.394202282307e+01
1.134000000000e+03 -1.562571523031e-02 3.005595345377e-04 2.398097458471e+01
1.134250000000e+03 -1.199334892611e-02 2.912136873056e-04 2.402117513986e+01
1.134500000000e+03 -8.960117332620e-03 2.832543351345e-04 2.406262614362e+01
1.134750000000e+03 -6.556829107670e-03 2.767576928421e-04 2.410532550242e+01
1.135000000000e+03 -4.805601653045e-03 2.717822128410e-04 2.414926718676e+01
1.135250000000e+03 -3.719663043589e-03 2.683681017310e-04 2.419444104728e+01
1.135500000000e+03 -3.303282731312e-03 2.665369700550e-04 2.424083263349e+01
1.135750000000e+03 -3.551833097672e-03 2.662916835586e-04 2.428842302794e+01
1.136000000000e+03 -4.451981266012e-03 2.676164246554e-04 2.433718869143e+01
1.136250000000e+03 -5.982008588276e-03 2.704769693216e-04 2.438710132286e+01
1.136500000000e+03 -8.112240977293e-03 2.748211406845e-04 2.443812774596e+01
1.136750000000e+03 -1.080559776656e-02 2.805794961127e-04 2.449022981211e+01
1.137000000000e+03 -1.401822755820e-02 2.876662136219e-04 2.454336433926e+01
1.137250000000e+03 -1.770023601993e-02 2.959801215490e-04 2.459748308080e+01
1.137500000000e+03 -2.179648993459e-02 3.054059487808e-04 2.465253272494e+01
1.137750000000e+03 -2.624746927983e-02 3.158157176090e-04 2.470845493813e+01
1.138000000000e+03 -3.099017426442e-02 3.270703156387e-04 2.476518644401e+01
1.138250000000e+03 -3.595905385917e-02 3.390211817464e-04 2.482265914664e+01
1.138500000000e+03 -4.108694832099e-02 3.515121048451e-04 2.488080029669e+01
1.138750000000e+03 -4.630603688487e-02 3.643811480622e-04 2.493953269551e+01
1.139000000000e+03 -5.154876006774e-02 3.774626209266e-04 2.499877495032e+01
1.139250000000e+03 -5.674872215948e-02 3.905891058353e-04 2.505844176127e+01
1.139500000000e+03 -6.184154458058e-02 4.035934974430e-04 2.511844426043e+01
1.139750000000e+03 -6.676567245869e-02 4.163110396872e-04 2.517869037203e+01
1.140000000000e+03 -7.146311171576e-02 4.285813314408e-04 2.523908522250e+01
1.140250000000e+03 -7.588010013792e-02 4.402502832046e-04 2.529953156969e+01
1.140500000000e+03 -7.996769332189e-02 4.511719902424e-04 2.535993026594e+01
1.140750000000e+03 -8.368227054187e-02 4.612104824892e-04 2.542018074054e+01
1.141000000000e+03 -8.698594883875e-02 4.702413633791e-04 2.548018149513e+01
1.141250000000e+03 -8.984690781910e-02 4.781532590432e-04 2.553983062235e+01
1.141500000000e+03 -9.223962174550e-02 4.848491318498e-04 2.559902631626e+01
1.141750000000e+03 -9.414500359840e-02 4.902474087339e-04 2.565766740399e+01
1.142000000000e+03 -9.555045499450e-02 4.942828825552e-04 2.571565385595e+01
1.142250000000e+03 -9.644983194105e-02 4.969074064176e-04 2.577288729423e+01
1.142500000000e+03 -9.684333592827e-02 4.980903860463e-04 2.582927150256e+01
1.142750000000e+03 -9.673731655056e-02 4.978190159918e-04 2.588471289531e+01
1.143000000000e+03 -9.614401575864e-02 4.960983198831e-04 2.593912098990e+01
1.143250000000e+03 -9.508123444775e-02 4.929509336537e-04 2.599240883625e+01
1.143500000000e+03 -9.357195833152e-02 4.884167007036e-04 2.604449343797e+01
1.143750000000e+03 -9.164392040826e-02 4.825520521306e-04 2.609529613739e+01
1.144000000000e+03 -8.932912571657e-02 4.754292099907e-04 2.614474296686e+01
1.144250000000e+03 -8.666334607814e-02 4.671351414126e-04 2.619276498334e+01
1.144500000000e+03 -8.368557734133e-02 4.577703234046e-04 2.623929854967e+01
1.144750000000e+03 -8.043749440280e-02 4.474474908834e-04 2.628428561329e+01
1.145000000000e+03 -7.696287556585e-02 4.362901424626e-04 2.632767392612e+01
1.145250000000e+03 -7.330703894230e-02 4.244309672724e-04 2.636941724855e+01
1.145500000000e+03 -6.951626853120e-02 4.120101620322e-04 2.640947551481e+01
1.145750000000e+03 -6.563726100661e-02 3.991736948117e-04 2.644781497509e+01
1.146000000000e+03 -6.171657595214e-02 3.860715037775e-04 2.648440829775e+01
1.146250000000e+03 -5.780012061515e-02 3.728556917289e-04 2.651923464792e+01
1.146500000000e+03 -5.393264566437e-02 3.596786876779e-04 2.655227973178e+01
1.146750000000e+03 -5.015728547385e-02 3.466914496572e-04 2.658353581292e+01
1.147000000000e+03 -4.651512238905e-02 3.340416900221e-04 2.661300169497e+01
1.147250000000e+03 -4.304479786822e-02 3.218721696167e-04 2.664068267109e+01
1.147500000000e+03 -3.978215634615e-02 3.103190552954e-04 2.666659044683e+01
1.147750000000e+03 -3.675993988687e-02 2.995103771103e-04 2.669074302345e+01
1.148000000000e+03 -3.400752277462e-02 2.895646025753e-04 2.671316454868e+01
1.148250000000e+03 -3.155069734356e-02 2.805893316990e-04 2.673388513142e+01
1.148500000000e+03 -2.941150064532e-02 2.726801254025e-04 2.675294062322e+01
1.148750000000e+03 -2.760809525311e-02 2.659195209802e-04 2.677037235878e+01
1.149000000000e+03 -2.615468951550e-02 2.603761583762e-04 2.678622686567e+01
1.149250000000e+03 -2.506151029605e-02 2.561041169402e-04 2.680055552960e+01
1.149500000000e+03 -2.433481317339e-02 2.531424079840e-04 2.681341423736e+01
1.149750000000e+03 -2.397694140308e-02 2.515146808337e-04 2.682486297211e+01
1.150000000000e+03 -2.398641891865e-02 2.512290842049e-04 2.683496539052e+01
1.150250000000e+03 -2.435808273287e-02 2.522783336627e-04 2.684378836613e+01
1.150500000000e+03 -2.508325018533e-02 2.546399624375e-04 2.685140150637e+01
1.150750000000e+03 -2.614991564936e-02 2.582767352789e-04 2.685787665361e+01
1.151000000000e+03 -2.754297394300e-02 2.631372250729e-04 2.686328736803e+01
1.151250000000e+03 -2.924446772014e-02 2.691567721603e-04 2.686770840158e+01
1.151500000000e+03 -3.123385427270e-02 2.762582555149e-04 2.687121516208e+01
1.151750000000e+03 -3.348829033275e-02 2.843531921038e-04 2.687388317882e+01
1.152000000000e+03 -3.598292403013e-02 2.933429708932e-04 2.687578757516e+01
1.152250000000e+03 -3.869119913475e-02 3.031201910529e-04 2.687700254383e+01
1.152500000000e+03 -4.158516614131e-02 3.135700971616e-04 2.687760083871e+01
1.152750000000e+03 -4.463578685200e-02 3.245720756090e-04 2.687765328864e+01
1.153000000000e+03 -4.781324757528e-02 3.360012385565e-04 2.687722832042e+01
1.153250000000e+03 -5.108725826078e-02 3.477300186356e-04 2.687639152224e+01
1.153500000000e+03 -5.442735337072e-02 3.596298128704e-04 2.687520521779e+01
1.153750000000e+03 -5.780317773892e-02 3.715725885630e-04 2.687372807981e+01
1.154000000000e+03 -6.118476065601e-02 3.834324769405e-04 2.687201477222e+01
1.154250000000e+03 -6.454278415543e-02 3.950873258325e-04 2.687011561794e+01
1.154500000000e+03 -6.784882780140e-02 4.064201610040e-04 2.686807630934e+01
1.154750000000e+03 -7.107560652335e-02 4.173205786434e-04 2.686593763960e+01
1.155000000000e+03 -7.419718456385e-02 4.276860156750e-04 2.686373527859e+01
1.155250000000e+03 -7.718918078316e-02 4.374229130605e-04 2.686149957244e+01
1.155500000000e+03 -8.002895055747e-02 4.464477291165e-04 2.685925538644e+01
1.155750000000e+03 -8.269575152622e-02 4.546878436734e-04 2.685702196766e+01
1.156000000000e+03 -8.517089552503e-02 4.620822383837e-04 2.685481285803e+01
1.156250000000e+03 -8.743787578702e-02 4.685819083432e-04 2.685263582565e+01
1.156500000000e+03 -8.948248069177e-02 4.741504239877e-04 2.685049283441e+01
1.156750000000e+03 -9.129288955289e-02 4.787640870400e-04 2.684838005547e+01
1.157000000000e+03 -9.285974263733e-02 4.824119441705e-04 2.684628789768e+01
1.157250000000e+03 -9.417620018700e-02 4.850956479710e-04 2.684420108343e+01
1.157500000000e+03 -9.523797393399e-02 4.868291406778e-04 2.684209875239e+01
1.157750000000e+03 -9.604334377365e-02 4.876382053621e-04 2.683995460557e+01
1.158000000000e+03 -9.659314779919e-02 4.875598630398e-04 2.683773707455e+01
1.158250000000e+03 -9.689075346224e-02 4.866416346965e-04 2.683540953468e+01
1.158500000000e+03 -9.694200589355e-02 4.849406982162e-04 2.683293054621e+01
1.158750000000e+03 -9.675515247388e-02 4.825228856395e-04 2.683025413522e+01
1.159000000000e+03 -9.634074374018e-02 4.794616577917e-04 2.682733010094e+01
1.159250000000e+03 -9.571151070007e-02 4.758369670347e-04 2.682410436324e+01
1.159500000000e+03 -9.488222288434e-02 4.717340734185e-04 2.682051933656e+01
1.159750000000e+03 -9.386951883798e-02 4.672423012058e-04 2.681651433941e+01
1.160000000000e+03 -9.269171664354e-02 4.624537791002e-04 2.681202602576e+01
1.160250000000e+03 -9.136860713525e-02 4.574621768120e-04 2.680698885015e+01
1.160500000000e+03 -8.992122423842e-02 4.523614347787e-04 2.680133554760e+01
1.160750000000e+03 -8.837160300460e-02 4.472445192402e-04 2.679499764432e+01
1.161000000000e+03 -8.674251999373e-02 4.422022094096e-04 2.678790597491e+01
1.161250000000e+03 -8.505723052634e-02 4.373219458387e-04 2.677999121738e+01
1.161500000000e+03 -8.333918795351e-02 4.326867116283e-04 2.677118443488e+01
1.161750000000e+03 -8.161176981767e-02 4.283740180262e-04 2.676141762043e+01
1.162000000000e+03 -7.989799543832e-02 4.244549516387e-04 2.675062423762e+01
1.162250000000e+03 -7.822025579498e-02 4.209933217845e-04 2.673873975482e+01
1.162500000000e+03 -7.660004130992e-02 4.180448949072e-04 2.672570216594e+01
1.162750000000e+03 -7.505768991734e-02 4.156567551018e-04 2.671145249262e+01
1.163000000000e+03 -7.361214700537e-02 4.138667736035e-04 2.669593525728e+01
1.163250000000e+03 -7.228074274570e-02 4.127031889254e-04 2.667909893435e+01
1.163500000000e+03 -7.107899390323e-02 4.121843227790e-04 2.666089635848e+01
1.163750000000e+03 -7.002043175066e-02 4.123184206026e-04 2.664128509789e+01
1.164000000000e+03 -6.911645323536e-02 4.131036162428e-04 2.662022778473e+01
1.164250000000e+03 -6.837620761321e-02 4.145280392591e-04 2.659769239384e+01
1.164500000000e+03 -6.780650975433e-02 4.165700408021e-04 2.657365248077e+01
1.164750000000e+03 -6.741178990783e-02 4.191985614085e-04 2.654808735952e+01
1.165000000000e+03 -6.719407383508e-02 4.223736156346e-04 2.652098223583e+01
1.165250000000e+03 -6.715299733599e-02 4.260469068404e-04 2.649232828541e+01
1.165500000000e+03 -6.728585318975e-02 4.301625541487e-04 2.646212267769e+01
1.165750000000e+03 -6.758766894618e-02 4.346578983546e-04 2.643036855621e+01
1.166000000000e+03 -6.805131400573e-02 4.394645095510e-04 2.639707496303e+01
1.166250000000e+03 -6.866763559332e-02 4.445092073642e-04 2.636225672423e+01
1.166500000000e+03 -6.942561730162e-02 4.497150496200e-04 2.632593428550e+01
1.166750000000e+03 -7.031256086195e-02 4.550025328393e-04 2.628813351730e+01
1.167000000000e+03 -7.131428369711e-02 4.602908197636e-04 2.624888547653e+01
1.167250000000e+03 -7.241533693668e-02 4.654989597868e-04 2.620822614093e+01
1.167500000000e+03 -7.359922663267e-02 4.705470523776e-04 2.616619612012e+01
1.167750000000e+03 -7.484864624903e-02 4.753574611033e-04 2.612284033530e+01
1.168000000000e+03 -7.614571101523e-02 4.798559784377e-04 2.607820769493e+01
1.168250000000e+03 -7.747219297047e-02 4.839729323505e-04 2.603235074401e+01
1.168500000000e+03 -7.880974471540e-02 4.876440899893e-04 2.598532531491e+01
1.168750000000e+03 -8.014012747638e-02 4.908117771659e-04 2.593719016854e+01
1.169000000000e+03 -8.144541553705e-02 4.934256131446e-04 2.588800664081e+01
1.169250000000e+03 -8.270819818395e-02 4.954431490567e-04 2.583783828735e+01
1.169500000000e+03 -8.391175631700e-02 4.968304250298e-04 2.578675054152e+01
1.169750000000e+03 -8.504023420448e-02 4.975623856532e-04 2.573481038014e+01
1.170000000000e+03 -8.607878442767e-02 4.976231216828e-04 2.568208600683e+01
1.170250000000e+03 -8.701369418727e-02 4.970059511373e-04 2.562864655098e+01
1.170500000000e+03 -8.783250139098e-02 4.957133665815e-04 2.557456178534e+01
1.170750000000e+03 -8.852408336709e-02 4.937568160221e-04 2.551990186921e+01
1.171000000000e+03 -8.907873077439e-02 4.911563430293e-04 2.546473710637e+01
1.171250000000e+03 -8.948820883722e-02 4.879401020164e-04 2.540913773260e+01
1.171500000000e+03 -8.974579523501e-02 4.841437421011e-04 2.535317372295e+01
1.171750000000e+03 -8.984630968172e-02 4.798096925366e-04 2.529691462246e+01
1.172000000000e+03 -8.978612701729e-02 4.749863522362e-04 2.524042939553e+01
1.172250000000e+03 -8.956317842712e-02 4.697272125431e-04 2.518378629686e+01
1.172500000000e+03 -8.917694293193e-02 4.640899183134e-04 2.512705276078e+01
1.172750000000e+03 -8.862842649549e-02 4.581352932559e-04 2.507029529691e+01
1.173000000000e+03 -8.792013521062e-02 4.519263509370e-04 2.501357940890e+01
1.173250000000e+03 -8.705603819962e-02 4.455273001790e-04 2.495696951172e+01
1.173500000000e+03 -8.604152206375e-02 4.390025622382e-04 2.490052885895e+01
1.173750000000e+03 -8.488334125219e-02 4.324158308662e-04 2.484431946973e+01
1.174000000000e+03 -8.358955474178e-02 4.258291579561e-04 2.478840205312e+01
1.174250000000e+03 -8.216946290523e-02 4.193021197880e-04 2.473283593489e+01
1.174500000000e+03 -8.063353336741e-02 4.128910426939e-04 2.467767897035e+01
1.174750000000e+03 -7.899331261963e-02 4.066482904905e-04 2.462298745224e+01
1.175000000000e+03 -7.726134379438e-02 4.006216899215e-04 2.456881601096e+01
1.175250000000e+03 -7.545106010817e-02 3.948539971610e-04 2.451521750321e+01
1.175500000000e+03 -7.357667500186e-02 3.893825011109e-04 2.446224288832e+01
1.175750000000e+03 -7.165307082078e-02 3.842386661491e-04 2.440994109934e+01
1.176000000000e+03 -6.969565840211e-02 3.794479498580e-04 2.435835890140e+01
1.176250000000e+03 -6.772024682828e-02 3.750296752044e-04 2.430754074654e+01
1.176500000000e+03 -6.574288660232e-02 3.709970145024e-04 2.425752862066e+01
1.176750000000e+03 -6.377971887584e-02 3.673571105966e-04 2.420836189148e+01
1.177000000000e+03 -6.184679906103e-02 3.641112167893e-04 2.416007715381e+01
1.177250000000e+03 -5.995992815105e-02 3.612549592778e-04 2.411270808113e+01
1.177500000000e+03 -5.813446777698e-02 3.587786590129e-04 2.406628528130e+01
1.177750000000e+03 -5.638515752440e-02 3.566677368949e-04 2.402083616707e+01
1.178000000000e+03 -5.472592425255e-02 3.549031548891e-04 2.397638483130e+01
1.178250000000e+03 -5.316969613436e-02 3.534619254699e-04 2.393295194735e+01
1.178500000000e+03 -5.172822150854e-02 3.523176485950e-04 2.389055468127e+01
1.178750000000e+03 -5.041188798040e-02 3.514410683507e-04 2.384920662659e+01
1.179000000000e+03 -4.922956001182e-02 3.508006531519e-04 2.380891776476e+01
1.179250000000e+03 -4.818842349722e-02 3.503632647090e-04 2.376969444178e+01
1.179500000000e+03 -4.729385237041e-02 3.500946689187e-04 2.373153938171e+01
1.179750000000e+03 -4.654929338616e-02 3.499600165790e-04 2.369445171239e+01
1.180000000000e+03 -4.595617615803e-02 3.499245406228e-04 2.365842702889e+01
1.180250000000e+03 -4.551384975785e-02 3.499540613293e-04 2.362345746970e+01
1.180500000000e+03 -4.521954697697e-02 3.500154618569e-04 2.358953182870e+01
1.180750000000e+03 -4.506838438799e-02 3.500771518559e-04 2.355663567818e+01
1.181000000000e+03 -4.505339167646e-02 3.501094743936e-04 2.352475152636e+01
1.181250000000e+03 -4.516557569550e-02 3.500850710853e-04 2.349385897686e+01
1.181500000000e+03 -4.539402232230e-02 3.499792065139e-04 2.346393491583e+01
1.181750000000e+03 -4.572603047898e-02 3.497700323215e-04 2.343495371175e+01
1.182000000000e+03 -4.614727324595e-02 3.494387861353e-04 2.340688741938e+01
1.182250000000e+03 -4.664199946416e-02 3.489699619949e-04 2.337970599588e+01
1.182500000000e+03 -4.719325422107e-02 3.483514070824e-04 2.335337752362e+01
1.182750000000e+03 -4.778312706116e-02 3.475743894033e-04 2.332786842706e+01
1.183000000000e+03 -4.839301933418e-02 3.466335531526e-04 2.330314369492e+01
1.183250000000e+03 -4.900392556336e-02 3.455269213381e-04 2.327916710470e+01
1.183500000000e+03 -4.959672890388e-02 3.442558156271e-04 2.325590142641e+01
1.183750000000e+03 -5.015250066739e-02 3.428247316371e-04 2.323330863950e+01
1.184000000000e+03 -5.065280158765e-02 3.412411961637e-04 2.321135012929e+01
1.184250000000e+03 -5.107997722490e-02 3.395155891340e-04 2.318998687870e+01
1.184500000000e+03 -5.141744979783e-02 3.376609544231e-04 2.316917965719e+01
1.184750000000e+03 -5.164999092467e-02 3.356927536573e-04 2.314888919150e+01
1.185000000000e+03 -5.176397959183e-02 3.336287070778e-04 2.312907633993e+01
1.185250000000e+03 -5.174763551584e-02 3.314885203227e-04 2.310970224859e+01
1.185500000000e+03 -5.159122988724e-02 3.292936012652e-04 2.309072850973e+01
1.185750000000e+03 -5.128726395468e-02 3.270667922181e-04 2.307211730699e+01
1.186000000000e+03 -5.083061823508e-02 3.248321437048e-04 2.305383156276e+01
1.186250000000e+03 -5.021866644566e-02 3.226146398529e-04 2.303583507583e+01
1.186500000000e+03 -4.945135466563e-02 3.204399303276e-04 2.301809265734e+01
1.186750000000e+03 -4.853124347233e-02 3.183340652802e-04 2.300057027085e+01
1.187000000000e+03 -4.746351331405e-02 3.163232334846e-04 2.298323515643e+01
1.187250000000e+03 -4.625593346014e-02 3.144335109961e-04 2.296605596665e+01
1.187500000000e+03 -4.491879166330e-02 3.126905936834e-04 2.294900289353e+01
1.187750000000e+03 -4.346479252255e-02 3.111195523848e-04 2.293204779324e+01
1.188000000000e+03 -4.190891632499e-02 3.097446441674e-04 2.291516430780e+01
1.188250000000e+03 -4.026825033713e-02 3.085890677330e-04 2.289832798709e+01
1.188500000000e+03 -3.856178422989e-02 3.076746845129e-04 2.288151639590e+01
1.188750000000e+03 -3.681018217546e-02 3.070218036251e-04 2.286470922817e+01
1.189000000000e+03 -3.503552531046e-02 3.066490871722e-04 2.284788839541e+01
1.189250000000e+03 -3.326103620504e-02 3.065732767180e-04 2.283103812209e+01
1.189500000000e+03 -3.151077796316e-02 3.068089808835e-04 2.281414501523e+01
1.189750000000e+03 -2.980934428583e-02 3.073685439127e-04 2.279719813544e+01
1.190000000000e+03 -2.818153153245e-02 3.082618697606e-04 2.278018903615e+01
1.190250000000e+03 -2.665200593518e-02 3.094962900932e-04 2.276311179969e+01
1.190500000000e+03 -2.524496690499e-02 3.110764214586e-04 2.274596305647e+01
1.190750000000e+03 -2.398380580433e-02 3.130039726477e-04 2.272874197444e+01
1.191000000000e+03 -2.289077279337e-02 3.152777110056e-04 2.271145024539e+01
1.191250000000e+03 -2.198665162799e-02 3.178933929825e-04 2.269409204396e+01
1.191500000000e+03 -2.129044270768e-02 3.208436969112e-04 2.267667397219e+01
1.191750000000e+03 -2.081906718402e-02 3.241181331746e-04 2.265920498433e+01
1.192000000000e+03 -2.058708860519e-02 3.277030135296e-04 2.264169630164e+01
1.192250000000e+03 -2.060646085290e-02 3.315815050038e-04 2.262416130550e+01
1.192500000000e+03 -2.088630091692e-02 3.357336548568e-04 2.260661542126e+01
1.192750000000e+03 -2.143269586657e-02 3.401364518586e-04 2.258907598822e+01
1.193000000000e+03 -2.224854308486e-02 3.447639278182e-04 2.257156212248e+01
1.193250000000e+03 -2.333342882300e-02 3.495872927370e-04 2.255409457013e+01
1.193500000000e+03 -2.468354637266e-02 3.545751064170e-04 2.253669555392e+01
1.193750000000e+03 -2.629165840509e-02 3.596934743685e-04 2.251938861938e+01
1.194000000000e+03 -2.814710303588e-02 3.649063537581e-04 2.250219847500e+01
1.194250000000e+03 -3.023584604489e-02 3.701758064506e-04 2.248515083687e+01
1.194500000000e+03 -3.254057888934e-02 3.754623116064e-04 2.246827227264e+01
1.194750000000e+03 -3.504086280353e-02 3.807251379846e-04 2.245159004885e+01
1.195000000000e+03 -3.771331645819e-02 3.859227322636e-04 2.243513198379e+01
1.195250000000e+03 -4.053184778446e-02 3.910131400659e-04 2.241892630626e+01
1.195500000000e+03 -4.346792608733e-02 3.959544455703e-04 2.240300152062e+01
1.195750000000e+03 -4.649089089898e-02 4.007052249017e-04 2.238738628069e+01
1.196000000000e+03 -4.956829701244e-02 4.052250165193e-04 2.237210927005e+01
1.196250000000e+03 -5.266628848204e-02 4.094747893226e-04 2.235719909472e+01
1.196500000000e+03 -5.575000005123e-02 4.134174151400e-04 2.234268417963e+01
1.196750000000e+03 -5.878397885898e-02 4.170181242102e-04 2.232859267863e+01
1.197000000000e+03 -6.173262365805e-02 4.202449492663e-04 2.231495238917e+01
1.197250000000e+03 -6.456063266770e-02 4.230691303234e-04 2.230179067678e+01
1.197500000000e+03 -6.723345817948e-02 4.254655116300e-04 2.228913440398e+01
1.197750000000e+03 -6.971775757173e-02 4.274128821685e-04 2.227700986858e+01
1.198000000000e+03 -7.198183884860e-02 4.288942748715e-04 2.226544274093e+01
1.198250000000e+03 -7.399609079699e-02 4.298972050467e-04 2.225445800935e+01
1.198500000000e+03 -7.573339407407e-02 4.304138666664e-04 2.224407992272e+01
1.198750000000e+03 -7.716950499191e-02 4.304412645528e-04 2.223433193720e+01
1.199000000000e+03 -7.828341061845e-02 4.299813208136e-04 2.222523665624e+01
1.199250000000e+03 -7.905764399973e-02 4.290408808334e-04 2.221681577149e+01
1.199500000000e+03 -7.947855789147e-02 4.276316516650e-04 2.220908999893e+01
1.199750000000e+03 -7.953655467062e-02 4.257700283687e-04 2.220207900535e+01
1.200000000000e+03 -7.922626307748e-02 4.234769543674e-04 2.219580133380e+01
1.200250000000e+03 -7.854666343837e-02 4.207776829334e-04 2.219027431721e+01
1.200500000000e+03 -7.750115497703e-02 4.177014794336e-04 2.218551398925e+01
1.200750000000e+03 -7.609756859287e-02 4.142812764417e-04 2.218153498202e+01
1.201000000000e+03 -7.434811642308e-02 4.105532620255e-04 2.217835042478e+01
1.201250000000e+03 -7.226928626723e-02 4.065564734828e-04 2.217597183013e+01
1.201500000000e+03 -6.988167325118e-02 4.023323295941e-04 2.217440898432e+01
1.201750000000e+03 -6.720975697357e-02 3.979240663673e-04 2.217366982938e+01
1.202000000000e+03 -6.428162072121e-02 3.933763223374e-04 2.217376035362e+01
1.202250000000e+03 -6.112861981584e-02 3.887345195136e-04 2.217468448095e+01
1.202500000000e+03 -5.778499949432e-02 3.840443055004e-04 2.217644397387e+01
1.202750000000e+03 -5.428746925397e-02 3.793510082316e-04 2.217903834257e+01
1.203000000000e+03 -5.067473678946e-02 3.746990895205e-04 2.218246477395e+01
1.203250000000e+03 -4.698700892381e-02 3.701316400407e-04 2.218671807616e+01
1.203500000000e+03 -4.326546555297e-02 3.656897293180e-04 2.219179064779e+01
1.203750000000e+03 -3.955171308507e-02 3.614119295298e-04 2.219767247058e+01
1.204000000000e+03 -3.588722664044e-02 3.573339062866e-04 2.220435113315e+01
1.204250000000e+03 -3.231278641019e-02 3.534879324876e-04 2.221181188300e+01
1.204500000000e+03 -2.886792031121e-02 3.499024699345e-04 2.222003771431e+01
1.204750000000e+03 -2.559035603128e-02 3.466017953053e-04 2.222900948698e+01
1.205000000000e+03 -2.251549588510e-02 3.436056838805e-04 2.223870608341e+01
1.205250000000e+03 -1.967591967579e-02 3.409291466982e-04 2.224910459933e+01
1.205500000000e+03 -1.710092110335e-02 3.385822170398e-04 2.226018056621e+01
1.205750000000e+03 -1.481608998445e-02 3.365698062447e-04 2.227190820998e+01
1.206000000000e+03 -1.284294220228e-02 3.348916220750e-04 2.228426073680e+01
1.206250000000e+03 -1.119860346758e-02 3.335421462455e-04 2.229721064681e+01
1.206500000000e+03 -9.895553089274e-03 3.325106849686e-04 2.231073006944e+01
1.206750000000e+03 -8.941432969376e-03 3.317814903404e-04 2.232479112099e+01
1.207000000000e+03 -8.338918546779e-03 3.313339476045e-04 2.233936627034e+01
1.207250000000e+03 -8.085661895241e-03 3.311428738337e-04 2.235442871755e+01
1.207500000000e+03 -8.174302253217e-03 3.311787126095e-04 2.236995277247e+01
1.207750000000e+03 -8.592547392582e-03 3.314079370033e-04 2.238591423127e+01
1.208000000000e+03 -9.323321754511e-03 3.317935754056e-04 2.240229074238e+01
1.208250000000e+03 -1.034498315035e-02 3.322956726288e-04 2.241906215714e+01
1.208500000000e+03 -1.163160347692e-02 3.328718355134e-04 2.243621086065e+01
1.208750000000e+03 -1.315331092478e-02 3.334778179539e-04 2.245372207457e+01
1.209000000000e+03 -1.487668716670e-02 3.340681236398e-04 2.247158412804e+01
1.209250000000e+03 -1.676521922321e-02 3.345966566091e-04 2.248978869354e+01
1.209500000000e+03 -1.877979452293e-02 3.350173875781e-04 2.250833097893e+01
1.209750000000e+03 -2.087923858256e-02 3.352850314283e-04 2.252720988184e+01
1.210000000000e+03 -2.302088237145e-02 3.353557251179e-04 2.254642808884e+01
1.210250000000e+03 -2.516115838478e-02 3.351876819945e-04 2.256599213556e+01
1.210500000000e+03 -2.725621235327e-02 3.347418358047e-04 2.258591240810e+01
1.210750000000e+03 -2.926252642520e-02 3.339824739958e-04 2.260620310416e+01
1.211000000000e+03 -3.113754199080e-02 3.328778183986e-04 2.262688213410e+01
1.211250000000e+03 -3.284027707612e-02 3.314005594424e-04 2.264797098309e+01
1.211500000000e+03 -3.433192712698e-02 3.295283408857e-04 2.266949451797e+01
1.211750000000e+03 -3.557644142322e-02 3.272441777070e-04 2.269148075862e+01
1.212000000000e+03 -3.654106807216e-02 3.245368149851e-04 2.271396060101e+01
1.212250000000e+03 -3.719685902631e-02 3.214010110722e-04 2.273696750656e+01
1.212500000000e+03 -3.751912619077e-02 3.178377397082e-04 2.276053715763e+01
1.212750000000e+03 -3.748784274776e-02 3.138543147958e-04 2.278470708616e+01
1.213000000000e+03 -3.708798606067e-02 3.094644671411e-04 2.280951627629e+01
1.213250000000e+03 -3.630981151895e-02 3.046882102892e-04 2.283500474886e+01
1.213500000000e+03 -3.514905440759e-02 2.995517340471e-04 2.286121313771e+01
1.213750000000e+03 -3.360706172385e-02 2.940872555646e-04 2.288818225119e+01
1.214000000000e+03 -3.169084252269e-02 2.883326942671e-04 2.291595263425e+01
1.214250000000e+03 -2.941303614866e-02 2.823312646723e-04 2.294456413918e+01
1.214500000000e+03 -2.679180910190e-02 2.761311270366e-04 2.297405549475e+01
1.214750000000e+03 -2.385066353320e-02 2.697847944320e-04 2.300446389459e+01
1.215000000000e+03 -2.061817264537e-02 2.633485555329e-04 2.303582460370e+01
1.215250000000e+03 -1.712763580014e-02 2.568819041511e-04 2.306817058296e+01
1.215500000000e+03 -1.341666940922e-02 2.504468811370e-04 2.310153214240e+01
1.215750000000e+03 -9.526724241971e-03 2.441073299444e-04 2.313593661882e+01
1.216000000000e+03 -5.502541746155e-03 2.379281392957e-04 2.317140809309e+01
1.216250000000e+03 -1.391563358620e-03 2.319745490172e-04 2.320796713076e+01
1.216500000000e+03 2.756716411563e-03 2.263113779304e-04 2.324563056779e+01
1.216750000000e+03 6.891424494433e-03 2.210022680672e-04 2.328441132941e+01
1.217000000000e+03 1.096102026245e-02 2.161089309849e-04 2.332431828679e+01
1.217250000000e+03 1.491401806170e-02 2.116903641208e-04 2.336535615200e+01
1.217500000000e+03 1.869972220860e-02 2.078022521771e-04 2.340752541485e+01
1.217750000000e+03 2.226895467524e-02 2.044963155023e-04 2.345082230972e+01
1.218000000000e+03 2.557477142603e-02 2.018195643096e-04 2.349523882527e+01
1.218250000000e+03 2.857315099175e-02 1.998137488519e-04 2.354076274541e+01
1.218500000000e+03 3.122364772968e-02 1.985148423439e-04 2.358737772025e+01
1.218750000000e+03 3.348999736774e-02 1.979525621687e-04 2.363506336835e+01
1.219000000000e+03 3.534066398232e-02 1.981499698602e-04 2.368379540662e+01
1.219250000000e+03 3.674932283064e-02 1.991231170976e-04 2.373354579712e+01
1.219500000000e+03 3.769526481684e-02 2.008807618546e-04 2.378428291892e+01
1.219750000000e+03 3.816372177359e-02 2.034241559679e-04 2.383597175115e+01
1.220000000000e+03 3.814610136005e-02 2.067469332941e-04 2.388857406818e+01
1.220250000000e+03 3.764012568080e-02 2.108350804152e-04 2.394204864300e+01
1.220500000000e+03 3.664988399564e-02 2.156668447131e-04 2.399635145137e+01
1.220750000000e+03 3.518577342518e-02 2.212129896869e-04 2.405143587912e+01
1.221000000000e+03 3.326435759423e-02 2.274369132515e-04 2.410725292251e+01
1.221250000000e+03 3.090811834591e-02 2.342949229977e-04 2.416375138369e+01
1.221500000000e+03 2.814512325949e-02 2.417365796053e-04 2.422087805860e+01
1.221750000000e+03 2.500860082965e-02 2.497051342273e-04 2.427857791018e+01
1.222000000000e+03 2.153644633768e-02 2.581380206436e-04 2.433679423313e+01
1.222250000000e+03 1.777064730976e-02 2.669674375842e-04 2.439546880358e+01
1.222500000000e+03 1.375665105167e-02 2.761210259779e-04 2.445454201632e+01
1.222750000000e+03 9.542685937554e-03 2.855225883152e-04 2.451395300958e+01
1.223000000000e+03 5.179038161136e-03 2.950928562435e-04 2.457363977901e+01
1.223250000000e+03 7.173057083940e-04 3.047503712746e-04 2.463353928158e+01
1.223500000000e+03 -3.790364914646e-03 3.144123660855e-04 2.469358753007e+01
1.223750000000e+03 -8.292037300098e-03 3.239956524955e-04 2.475371968793e+01
1.224000000000e+03 -1.273673663868e-02 3.334176470196e-04 2.481387015505e+01
1.224250000000e+03 -1.707517780568e-02 3.425973558948e-04 2.487397265987e+01
1.224500000000e+03 -2.126045150856e-02 3.514563570380e-04 2.493396035176e+01
1.224750000000e+03 -2.524867044516e-02 3.599197904160e-04 2.499376590212e+01
1.225000000000e+03 -2.899955308560e-02 3.679173256164e-04 2.505332161601e+01
1.225250000000e+03 -3.247694377002e-02 3.753840864480e-04 2.511255955125e+01
1.225500000000e+03 -3.564925836282e-02 3.822615361906e-04 2.517141166131e+01
1.225750000000e+03 -3.848984967248e-02 3.884982826434e-04 2.522980994533e+01
1.226000000000e+03 -4.097729042070e-02 3.940508140072e-04 2.528768662664e+01
1.226250000000e+03 -4.309556511339e-02 3.988841189507e-04 2.534497434134e+01
1.226500000000e+03 -4.483417623442e-02 4.029722112452e-04 2.540160635610e+01
1.226750000000e+03 -4.618815879890e-02 4.062985264647e-04 2.545751680172e+01
1.227000000000e+03 -4.715800599584e-02 4.088561743406e-04 2.551264092585e+01
1.227250000000e+03 -4.774951478012e-02 4.106480687948e-04 2.556691537096e+01
1.227500000000e+03 -4.797354538526e-02 4.116868842891e-04 2.562027846335e+01
1.227750000000e+03 -4.784571034668e-02 4.119948743474e-04 2.567267052018e+01
1.228000000000e+03 -4.738599581676e-02 4.116035599554e-04 2.572403417200e+01
1.228250000000e+03 -4.661831909418e-02 4.105532147928e-04 2.577431468924e+01
1.228500000000e+03 -4.557004093860e-02 4.088922466183e-04 2.582346031872e+01
1.228750000000e+03 -4.427143287591e-02 4.066764321586e-04 2.587142262172e+01
1.229000000000e+03 -4.275511164533e-02 4.039680262554e-04 2.591815680462e+01
1.229250000000e+03 -4.105545784791e-02 4.008347701636e-04 2.596362205076e+01
1.229500000000e+03 -3.920801852053e-02 3.973487999910e-04 2.600778183015e+01
1.229750000000e+03 -3.724891115969e-02 3.935854841877e-04 2.605060419735e+01
1.230000000000e+03 -3.521424074977e-02 3.896222166772e-04 2.609206206692e+01
1.230250000000e+03 -3.313953422850e-02 3.855371772382e-04 2.613213345570e+01
1.230500000000e+03 -3.105920386472e-02 3.814080902661e-04 2.617080169823e+01
1.230750000000e+03 -2.900605316269e-02 3.773109491967e-04 2.620805562029e+01
1.231000000000e+03 -2.701082540598e-02 3.733189665167e-04 2.624388967207e+01
1.231250000000e+03 -2.510180369044e-02 3.695014001574e-04 2.627830401587e+01
1.231500000000e+03 -2.330447418524e-02 3.659225046282e-04 2.631130456461e+01
1.231750000000e+03 -2.164124696433e-02 3.626406406606e-04 2.634290296420e+01
1.232000000000e+03 -2.013124405492e-02 3.597074916666e-04 2.637311653125e+01
1.232250000000e+03 -1.879015640216e-02 3.571674249070e-04 2.640196812245e+01
1.232500000000e+03 -1.763016320694e-02 3.550569862386e-04 2.642948596210e+01
1.232750000000e+03 -1.665992250886e-02 3.534045689074e-04 2.645570340016e+01
1.233000000000e+03 -1.588462095262e-02 3.522302244343e-04 2.648065862548e+01
1.233250000000e+03 -1.530608761347e-02 3.515456790940e-04 2.650439431456e+01
1.233500000000e+03 -1.492295874607e-02 3.513543759672e-04 2.652695724026e+01
1.233750000000e+03 -1.473089526946e-02 3.516517952397e-04 2.654839782122e+01
1.234000000000e+03 -1.472284009957e-02 3.524258887632e-04 2.656876963363e+01
1.234250000000e+03 -1.488931448139e-02 3.536576003540e-04 2.658812887297e+01
1.234500000000e+03 -1.521873700219e-02 3.553214885543e-04 2.660653378989e+01
1.234750000000e+03 -1.569776582412e-02 3.573864510626e-04 2.662404408675e+01
1.235000000000e+03 -1.631165298283e-02 3.598165172916e-04 2.664072028826e+01
1.235250000000e+03 -1.704459790571e-02 3.625716781051e-04 2.665662310077e+01
1.235500000000e+03 -1.788010225715e-02 3.656087565616e-04 2.667181274966e+01
1.235750000000e+03 -1.880130919588e-02 3.688822461480e-04 2.668634831507e+01
1.236000000000e+03 -1.979132641927e-02 3.723451942024e-04 2.670028707072e+01
1.236250000000e+03 -2.083352638382e-02 3.759501727328e-04 2.671368382423e+01
1.236500000000e+03 -2.191181475027e-02 3.796499451873e-04 2.672659028406e+01
1.236750000000e+03 -2.301086861017e-02 3.833981674537e-04 2.673905443813e+01
1.237000000000e+03 -2.411633925978e-02 3.871500132660e-04 2.675111997295e+01
1.237250000000e+03 -2.521501440428e-02 3.908629018512e-04 2.676282572458e+01
1.237500000000e+03 -2.629494338797e-02 3.944969828538e-04 2.677420517911e+01
1.237750000000e+03 -2.734552340464e-02 3.980155466449e-04 2.678528602306e+01
1.238000000000e+03 -2.835754683061e-02 4.013853541851e-04 2.679608974575e+01
1.238250000000e+03 -2.932321317461e-02 4.045768845769e-04 2.680663131888e+01
1.238500000000e+03 -3.023610713954e-02 4.075644883891e-04 2.681691892833e+01
1.238750000000e+03 -3.109114728950e-02 4.103264636867e-04 2.682695378880e+01
1.239000000000e+03 -3.188450754418e-02 4.128450516617e-04 2.683673003328e+01
1.239250000000e+03 -3.261351580634e-02 4.151063531532e-04 2.684623467237e+01
1.239500000000e+03 -3.327653882838e-02 4.171001939437e-04 2.685544764706e+01
1.239750000000e+03 -3.387284853928e-02 4.188199166514e-04 2.686434195019e+01
1.240000000000e+03 -3.440248629028e-02 4.202621607153e-04 2.687288384135e+01
1.240250000000e+03 -3.486611859954e-02 4.214265723566e-04 2.688103312403e+01
1.240500000000e+03 -3.526489974421e-02 4.223154924255e-04 2.688874352455e+01
1.240750000000e+03 -3.560033298751e-02 4.229336155559e-04 2.689596312341e+01
1.241000000000e+03 -3.587414295261e-02 4.232876508096e-04 2.690263486645e+01
1.241250000000e+03 -3.608816197113e-02 4.233860083628e-04 2.690869715195e+01
1.241500000000e+03 -3.624422196063e-02 4.232384103989e-04 2.691408445497e+01
1.241750000000e+03 -3.634407128561e-02 4.228555587606e-04 2.691872803190e+01
1.242000000000e+03 -3.638929906053e-02 4.222487970389e-04 2.692255665005e+01
1.242250000000e+03 -3.638128348409e-02 4.214298973676e-04 2.692549736719e+01
1.242500000000e+03 -3.632115212494e-02 4.204106924663e-04 2.692747634026e+01
1.242750000000e+03 -3.620976341655e-02 4.192028374920e-04 2.692841965471e+01
1.243000000000e+03 -3.604769881586e-02 4.178175896159e-04 2.692825415851e+01
1.243250000000e+03 -3.583527472465e-02 4.162656127594e-04 2.692690831532e+01
1.243500000000e+03 -3.557256419165e-02 4.145568420740e-04 2.692431303127e+01
1.243750000000e+03 -3.525942903870e-02 4.127003599639e-04 2.692040247993e+01
1.244000000000e+03 -3.489556525377e-02 4.107042989130e-04 2.691511488964e+01
1.244250000000e+03 -3.448055140559e-02 4.085757966062e-04 2.690839330339e+01
1.244500000000e+03 -3.401390294901e-02 4.063209819147e-04 2.690018628337e+01
1.244750000000e+03 -3.349513187458e-02 4.039449985179e-04 2.689044857106e+01
1.245000000000e+03 -3.292380350495e-02 4.014520526173e-04 2.687914167567e+01
1.245250000000e+03 -3.229959521680e-02 3.988454955151e-04 2.686623439498e+01
1.245500000000e+03 -3.162235049064e-02 3.961279279624e-04 2.685170326236e+01
1.245750000000e+03 -3.089213106876e-02 3.933013317863e-04 2.683553290233e+01
1.246000000000e+03 -3.010926154903e-02 3.903672154674e-04 2.681771630487e+01
1.246250000000e+03 -2.927437048120e-02 3.873267781550e-04 2.679825500203e+01
1.246500000000e+03 -2.838842202121e-02 3.841810889263e-04 2.677715915395e+01
1.246750000000e+03 -2.745274301591e-02 3.809313019444e-04 2.675444753246e+01
1.247000000000e+03 -2.646903985430e-02 3.775787338763e-04 2.673014741571e+01
1.247250000000e+03 -2.543941002038e-02 3.741251240752e-04 2.670429438123e+01
1.247500000000e+03 -2.436634529428e-02 3.705728489574e-04 2.667693201013e+01
1.247750000000e+03 -2.325272834852e-02 3.669250427935e-04 2.664811150282e+01
1.248000000000e+03 -2.210182233835e-02 3.631857347815e-04 2.661789121303e+01
1.248250000000e+03 -2.091725596931e-02 3.593600433557e-04 2.658633610288e+01
1.248500000000e+03 -1.970300142918e-02 3.554542793088e-04 2.655351713724e+01
1.248750000000e+03 -1.846335027422e-02 3.514760462108e-04 2.651951061277e+01
1.249000000000e+03 -1.720288327642e-02 3.474343081797e-04 2.648439744481e+01
1.249250000000e+03 -1.592644063862e-02 3.433394458773e-04 2.644826241129e+01
1.249500000000e+03 -1.463908686789e-02 3.392032649944e-04 2.641119337841e+01
1.249750000000e+03 -1.334607786826e-02 3.350389873268e-04 2.637328050211e+01
1.250000000000e+03 -1.205282522156e-02 3.308612062900e-04 2.633461543695e+01
1.250250000000e+03 -1.076486216833e-02 3.266858151900e-04 2.629529054523e+01
1.250500000000e+03 -9.487810752933e-03 3.225299056550e-04 2.625539812889e+01
1.250750000000e+03 -8.227347736944e-03 3.184116331349e-04 2.621502969195e+01
1.251000000000e+03 -6.989175587581e-03 3.143500631432e-04 2.617427524240e+01
1.251250000000e+03 -5.778992849493e-03 3.103649896085e-04 2.613322263441e+01
1.251500000000e+03 -4.602467519848e-03 3.064767327205e-04 2.609195697597e+01
1.251750000000e+03 -3.465212640034e-03 3.027059204028e-04 2.605056009051e+01
1.252000000000e+03 -2.372762966703e-03 2.990732525045e-04 2.600911003649e+01
1.252250000000e+03 -1.330554219003e-03 2.955992336412e-04 2.596768071288e+01
1.252500000000e+03 -3.439031084989e-04 2.923039913275e-04 2.592634151538e+01
1.252750000000e+03 5.820099746940e-04 2.892070293060e-04 2.588515706952e+01
1.253000000000e+03 1.442157948523e-03 2.863269276824e-04 2.584418703749e+01
1.253250000000e+03 2.231685943701e-03 2.836810594049e-04 2.580348598214e+01
1.253500000000e+03 2.945927617349e-03 2.812854341843e-04 2.576310330110e+01
1.253750000000e+03 3.580425715495e-03 2.791544817152e-04 2.572308320628e+01
1.254000000000e+03 4.130950191267e-03 2.773008575097e-04 2.568346477869e+01
1.254250000000e+03 4.593521720885e-03 2.757352624953e-04 2.564428204894e+01
1.254500000000e+03 4.964437938239e-03 2.744662916594e-04 2.560556412256e+01
1.254750000000e+03 5.240299849881e-03 2.735003192556e-04 2.556733535271e+01
1.255000000000e+03 5.418045314196e-03 2.728414005407e-04 2.552961552218e+01
1.255250000000e+03 5.494985823774e-03 2.724912049713e-04 2.549242005164e+01
1.255500000000e+03 5.468842247946e-03 2.724489908473e-04 2.545576022914e+01
1.255750000000e+03 5.337791730350e-03 2.727115864111e-04 2.541964342748e+01
1.256000000000e+03 5.100509167805e-03 2.732734339365e-04 2.538407334765e+01
1.256250000000e+03 4.756218042723e-03 2.741266290671e-04 2.534905023093e+01
1.256500000000e+03 4.304738897843e-03 2.752609943997e-04 2.531457108432e+01
1.256750000000e+03 3.746536953668e-03 2.766641995393e-04 2.528062988186e+01
1.257000000000e+03 3.082775258236e-03 2.783218761996e-04 2.524721775227e+01
1.257250000000e+03 2.315358113278e-03 2.802177557948e-04 2.521432315735e+01
1.257500000000e+03 1.446976675426e-03 2.823338395214e-04 2.518193203740e+01
1.257750000000e+03 4.811463768958e-04 2.846505704612e-04 2.515002796090e+01
1.258000000000e+03 -5.777612885396e-04 2.871470183298e-04 2.511859223719e+01
1.258250000000e+03 -1.724494469257e-03 2.898010714948e-04 2.508760403081e+01
1.258500000000e+03 -2.952908485758e-03 2.925896387053e-04 2.505704045947e+01
1.258750000000e+03 -4.255961302770e-03 2.954888147701e-04 2.502687668271e+01
1.259000000000e+03 -5.625724912602e-03 2.984741133122e-04 2.499708598985e+01
1.259250000000e+03 -7.053405856061e-03 3.015206567814e-04 2.496763989264e+01
1.259500000000e+03 -8.529383839617e-03 3.046033700899e-04 2.493850821171e+01
1.259750000000e+03 -1.004326117041e-02 3.076971636080e-04 2.490965918606e+01
1.260000000000e+03 -1.158392835514e-02 3.107771181625e-04 2.488105958978e+01
1.260250000000e+03 -1.313964404016e-02 3.138186606825e-04 2.485267486221e+01
1.260500000000e+03 -1.469812903729e-02 3.167977353064e-04 2.482446926608e+01
1.260750000000e+03 -1.624667179839e-02 3.196909601620e-04 2.479640606205e+01
1.261000000000e+03 -1.777224711245e-02 3.224757805199e-04 2.476844771293e+01
1.261250000000e+03 -1.926164651148e-02 3.251306184365e-04 2.474055610344e+01
1.261500000000e+03 -2.070161279229e-02 3.276349988742e-04 2.471269279783e+01
1.261750000000e+03 -2.207898736715e-02 3.299696882368e-04 2.468481930511e+01
1.262000000000e+03 -2.338085979096e-02 3.321168065900e-04 2.465689738013e+01
1.262250000000e+03 -2.459473066697e-02 3.340599477908e-04 2.462888933081e+01
1.262500000000e+03 -2.570865943990e-02 3.357842780947e-04 2.460075834489e+01
1.262750000000e+03 -2.671141298495e-02 3.372766428331e-04 2.457246882547e+01
1.263000000000e+03 -2.759260155892e-02 3.385256529978e-04 2.454398673058e+01
1.263250000000e+03 -2.834281578146e-02 3.395217844071e-04 2.451527990681e+01
1.263500000000e+03 -2.895374890070e-02 3.402574645956e-04 2.448631842232e+01
1.263750000000e+03 -2.941831239616e-02 3.407271500478e-04 2.445707487955e+01
1.264000000000e+03 -2.973074197785e-02 3.409274079697e-04 2.442752470989e+01
1.264250000000e+03 -2.988668602114e-02 3.408569984392e-04 2.439764644035e+01
1.264500000000e+03 -2.988328778982e-02 3.405169518585e-04 2.436742193136e+01
1.264750000000e+03 -2.971924850358e-02 3.399106352327e-04 2.433683657209e+01
1.265000000000e+03 -2.939487932029e-02 3.390438136213e-04 2.430587943715e+01
1.265250000000e+03 -2.891213797538e-02 3.379247041930e-04 2.427454339526e+01
1.265500000000e+03 -2.827465154962e-02 3.365640245657e-04 2.424282516894e+01
1.265750000000e+03 -2.748772414252e-02 3.349749930199e-04 2.421072534256e+01
1.266000000000e+03 -2.655832790137e-02 3.331733699174e-04 2.417824831999e+01
1.266250000000e+03 -2.549508370414e-02 3.311775556677e-04 2.414540222491e+01
1.266500000000e+03 -2.430822229374e-02 3.290084381781e-04 2.411219875212e+01
1.266750000000e+03 -2.300953126926e-02 3.266893676368e-04 2.407865297355e+01
1.267000000000e+03 -2.161228930183e-02 3.242461013582e-04 2.404478308603e+01
1.267250000000e+03 -2.013118099603e-02 3.217066958448e-04 2.401061012537e+01
1.267500000000e+03 -1.858219648284e-02 3.191013657737e-04 2.397615764267e+01
1.267750000000e+03 -1.698251783056e-02 3.164623208984e-04 2.394145133877e+01
1.268000000000e+03 -1.535038634226e-02 3.138235472602e-04 2.390651868083e+01
1.268250000000e+03 -1.370495257320e-02 3.112205543774e-04 2.387138849903e+01
1.268500000000e+03 -1.206611573808e-02 3.086901235837e-04 2.383609055906e+01
1.268750000000e+03 -1.045434189759e-02 3.062699125295e-04 2.380065514289e+01
1.269000000000e+03 -8.890469650090e-03 3.039980621993e-04 2.376511262164e+01
1.269250000000e+03 -7.395502547165e-03 3.019128793859e-04 2.372949303892e+01
1.269500000000e+03 -5.990384945117e-03 3.000523760949e-04 2.369382571475e+01
1.269750000000e+03 -4.695772199663e-03 2.984538020352e-04 2.365813886183e+01
1.270000000000e+03 -3.531788295085e-03 2.971531580777e-04 2.362245923809e+01
1.270250000000e+03 -2.517775178308e-03 2.961846908316e-04 2.358681183461e+01
1.270500000000e+03 -1.672044146153e-03 2.955803853366e-04 2.355121959180e+01
1.270750000000e+03 -1.011619983758e-03 2.953694473701e-04 2.351570317470e+01
1.271000000000e+03 -5.519931253550e-04 2.955777994830e-04 2.348028077768e+01
1.271250000000e+03 -3.068730931791e-04 2.962275872276e-04 2.344496799426e+01
1.271500000000e+03 -2.879549712780e-04 2.973367081698e-04 2.340977772320e+01
1.271750000000e+03 -5.046976877636e-04 2.989183725536e-04 2.337472013614e+01
1.272000000000e+03 -9.641177117626e-04 3.009806870950e-04 2.333980269065e+01
1.272250000000e+03 -1.670605497918e-03 3.035263620691e-04 2.330503019103e+01
1.272500000000e+03 -2.625763194083e-03 3.065523799740e-04 2.327040490404e+01
1.272750000000e+03 -3.828271345214e-03 3.100497540036e-04 2.323592671035e+01
1.273000000000e+03 -5.273786551699e-03 3.140033906166e-04 2.320159330221e+01
1.273250000000e+03 -6.954872804568e-03 3.183919452635e-04 2.316740041832e+01
1.273500000000e+03 -8.860969723152e-03 3.231878735196e-04 2.313334210578e+01
1.273750000000e+03 -1.097840149812e-02 3.283575057700e-04 2.309941101549e+01
1.274000000000e+03 -1.329042399869e-02 3.338611887282e-04 2.306559871325e+01
1.274250000000e+03 -1.577731770258e-02 3.396535366703e-04 2.303189601104e+01
1.274500000000e+03 -1.841652110388e-02 3.456837623446e-04 2.299829330588e+01
1.274750000000e+03 -2.118280965727e-02 3.518960969741e-04 2.296478092661e+01
1.275000000000e+03 -2.404851329812e-02 3.582302834184e-04 2.293134947402e+01
1.275250000000e+03 -2.698377826240e-02 3.646221502022e-04 2.289799016086e+01
1.275500000000e+03 -2.995686601913e-02 3.710042117693e-04 2.286469513840e+01
1.275750000000e+03 -3.293448704147e-02 3.773064958718e-04 2.283145780481e+01
1.276000000000e+03 -3.588216870808e-02 3.834572695141e-04 2.279827309854e+01
1.276250000000e+03 -3.876465136589e-02 3.893837828113e-04 2.276513776592e+01
1.276500000000e+03 -4.154630650462e-02 3.950131756759e-04 2.273205060226e+01
1.276750000000e+03 -4.419157562414e-02 4.002733730094e-04 2.269901266421e+01
1.277000000000e+03 -4.666542095257e-02 4.050939698742e-04 2.266602745554e+01
1.277250000000e+03 -4.893378324358e-02 4.094071487881e-04 2.263310107405e+01
1.277500000000e+03 -5.096404100703e-02 4.131485952018e-04 2.260024233436e+01
1.277750000000e+03 -5.272546283257e-02 4.162583666127e-04 2.256746285158e+01
1.278000000000e+03 -5.418964935846e-02 4.186817360212e-04 2.253477709726e+01
1.278250000000e+03 -5.533095487366e-02 4.203700338929e-04 2.250220242128e+01
1.278500000000e+03 -5.612688405582e-02 4.212813951536e-04 2.246975904608e+01
1.278750000000e+03 -5.655845794138e-02 4.213814457348e-04 2.243747003157e+01
1.279000000000e+03 -5.661054119714e-02 4.206439141196e-04 2.240536121290e+01
1.279250000000e+03 -5.627212707116e-02 4.190511546078e-04 2.237346111603e+01
1.279500000000e+03 -5.553657332350e-02 4.165945739464e-04 2.234180084959e+01
1.279750000000e+03 -5.440178670640e-02 4.132749575494e-04 2.231041397688e+01
1.280000000000e+03 -5.287034885206e-02 4.091026825689e-04 2.227933637407e+01
1.280250000000e+03 -5.094958454228e-02 4.040978179404e-04 2.224860606758e+01
1.280500000000e+03 -4.865156587158e-02 3.982900935770e-04 2.221826306499e+01
1.280750000000e+03 -4.599305453003e-02 3.917187813592e-04 2.218834917132e+01
1.281000000000e+03 -4.299537852860e-02 3.844324186243e-04 2.215890779971e+01
1.281250000000e+03 -3.968424671973e-02 3.764884087452e-04 2.212998377171e+01
1.281500000000e+03 -3.608949932545e-02 3.679525353434e-04 2.210162311702e+01
1.281750000000e+03 -3.224479911826e-02 3.588983555476e-04 2.207387286797e+01
1.282000000000e+03 -2.818726648537e-02 3.494064662289e-04 2.204678084925e+01
1.282250000000e+03 -2.395705973508e-02 3.395636278804e-04 2.202039547156e+01
1.282500000000e+03 -1.959690952260e-02 3.294619604764e-04 2.199476552016e+01
1.282750000000e+03 -1.515161015549e-02 3.191979435995e-04 2.196993994695e+01
1.283000000000e+03 -1.066747597507e-02 3.088712433879e-04 2.194596766232e+01
1.283250000000e+03 -6.191769240889e-03 2.985836095124e-04 2.192289732975e+01
1.283500000000e+03 -1.772108145001e-03 2.884377065016e-04 2.190077716162e+01
1.283750000000e+03 2.544137766255e-03 2.785359054653e-04 2.187965471852e+01
1.284000000000e+03 6.710455530711e-03 2.689790570438e-04 2.185957671072e+01
1.284250000000e+03 1.068179141094e-02 2.598652623359e-04 2.184058880597e+01
1.284500000000e+03 1.441513929527e-02 2.512886610948e-04 2.182273543699e+01
1.284750000000e+03 1.787010595680e-02 2.433382516142e-04 2.180605961837e+01
1.285000000000e+03 2.100944430773e-02 2.360967647941e-04 2.179060276745e+01
1.285250000000e+03 2.379954675078e-02 2.296395993364e-04 2.177640453019e+01
1.285500000000e+03 2.621088996397e-02 2.240338598546e-04 2.176350261702e+01
1.285750000000e+03 2.821842437480e-02 2.193374753692e-04 2.175193264605e+01
1.286000000000e+03 2.980190255231e-02 2.155983816094e-04 2.174172799393e+01
1.286250000000e+03 3.094613906093e-02 2.128538835065e-04 2.173291966091e+01
1.286500000000e+03 3.164120025684e-02 2.111301975779e-04 2.172553614300e+01
1.286750000000e+03 3.188251702834e-02 2.104420895454e-04 2.171960332179e+01
1.287000000000e+03 3.167092293348e-02 2.107926511499e-04 2.171514436253e+01
1.287250000000e+03 3.101261192505e-02 2.121732541261e-04 2.171217963251e+01
1.287500000000e+03 2.991902090707e-02 2.145636883953e-04 2.171072663032e+01
1.287750000000e+03 2.840663575808e-02 2.179324146976e-04 2.171079993377e+01
1.288000000000e+03 2.649672381980e-02 2.222370096344e-04 2.171241116720e+01
1.288250000000e+03 2.421500172176e-02 2.274247597662e-04 2.171556897908e+01
1.288500000000e+03 2.159123657607e-02 2.334334072692e-04 2.172027904602e+01
1.288750000000e+03 1.865879407348e-02 2.401920214957e-04 2.172654408795e+01
1.289000000000e+03 1.545413785965e-02 2.476220286294e-04 2.173436390163e+01
1.289250000000e+03 1.201628651025e-02 2.556383278628e-04 2.174373541683e+01
1.289500000000e+03 8.386243176888e-03 2.641504722073e-04 2.175465275893e+01
1.289750000000e+03 4.606400298547e-03 2.730639591325e-04 2.176710733569e+01
1.290000000000e+03 7.199347428760e-04 2.822815633912e-04 2.178108793113e+01
1.290250000000e+03 -3.229800988319e-03 2.917046512776e-04 2.179658081716e+01
1.290500000000e+03 -7.199879183570e-03 3.012346412624e-04 2.181356987521e+01
1.290750000000e+03 -1.114837923758e-02 3.107743244533e-04 2.183203671919e+01
1.291000000000e+03 -1.503494662412e-02 3.202291438087e-04 2.185196084108e+01
1.291250000000e+03 -1.882131443459e-02 3.295084216226e-04 2.187331974455e+01
1.291500000000e+03 -2.247178540558e-02 3.385265649066e-04 2.189608909605e+01
1.291750000000e+03 -2.595366303435e-02 3.472041434383e-04 2.192024286652e+01
1.292000000000e+03 -2.923762924390e-02 3.554687443417e-04 2.194575348231e+01
1.292250000000e+03 -3.229806146112e-02 3.632558562839e-04 2.197259196081e+01
1.292500000000e+03 -3.511328605901e-02 3.705095696963e-04 2.200072805988e+01
1.292750000000e+03 -3.766576678532e-02 3.771829905231e-04 2.203013040052e+01
1.293000000000e+03 -3.994222405478e-02 3.832385899769e-04 2.206076660095e+01
1.293250000000e+03 -4.193368678541e-02 3.886483833654e-04 2.209260339538e+01
1.293500000000e+03 -4.363547724382e-02 3.933939408084e-04 2.212560673903e+01
1.293750000000e+03 -4.504712850877e-02 3.974662303674e-04 2.215974191674e+01
1.294000000000e+03 -4.617224139340e-02 4.008653340817e-04 2.219497362692e+01
1.294250000000e+03 -4.701827849974e-02 4.036000340984e-04 2.223126607662e+01
1.294500000000e+03 -4.759630875451e-02 4.056870603041e-04 2.226858304009e+01
1.294750000000e+03 -4.792069725313e-02 4.071505481095e-04 2.230688793800e+01
1.295000000000e+03 -4.800875589512e-02 4.080212671696e-04 2.234614388398e+01
1.295250000000e+03 -4.788035402773e-02 4.083357391578e-04 2.238631374419e+01
1.295500000000e+03 -4.755750232065e-02 4.081353222035e-04 2.242736017934e+01
1.295750000000e+03 -4.706391342526e-02 4.074652601059e-04 2.246924567928e+01
1.296000000000e+03 -4.642454637172e-02 4.063737136599e-04 2.251193260706e+01
1.296250000000e+03 -4.566514550430e-02 4.049108049116e-04 2.255538322277e+01
1.296500000000e+03 -4.481177799674e-02 4.031276746447e-04 2.259955972778e+01
1.296750000000e+03 -4.389038150893e-02 4.010755783229e-04 2.264442427715e+01
1.297000000000e+03 -4.292632382092e-02 3.988050445740e-04 2.268993901847e+01
1.297250000000e+03 -4.194398587361e-02 3.963651126673e-04 2.273606612737e+01
1.297500000000e+03 -4.096637292953e-02 3.938026638196e-04 2.278276782279e+01
1.297750000000e+03 -4.001475810959e-02 3.911617359000e-04 2.283000640902e+01
1.298000000000e+03 -3.910836618869e-02 3.884829858282e-04 2.287774430915e+01
1.298250000000e+03 -3.826410006860e-02 3.858033933878e-04 2.292594408954e+01
1.298500000000e+03 -3.749631364771e-02 3.831558847899e-04 2.297456850460e+01
1.298750000000e+03 -3.681663637629e-02 3.805690905799e-04 2.302358052962e+01
1.299000000000e+03 -3.623384886610e-02 3.780672427454e-04 2.307294339215e+01
1.299250000000e+03 -3.575381219104e-02 3.756701679122e-04 2.312262061490e+01
1.299500000000e+03 -3.537945291067e-02 3.733933163563e-04 2.317257604443e+01
1.299750000000e+03 -3.511080066402e-02 3.712479377069e-04 2.322277389117e+01
1.300000000000e+03 -3.494507952710e-02 3.692412854583e-04 2.327317875729e+01
1.300250000000e+03 -3.487685048622e-02 3.673769626429e-04 2.332375566452e+01
1.300500000000e+03 -3.489820228992e-02 3.656552647577e-04 2.337447008606e+01
1.300750000000e+03 -3.499898804071e-02 3.640735862642e-04 2.342528796562e+01
1.301000000000e+03 -3.516710179581e-02 3.626268709874e-04 2.347617573826e+01
1.301250000000e+03 -3.538879241998e-02 3.613081009977e-04 2.352710034624e+01
1.301500000000e+03 -3.564900739692e-02 3.601088121627e-04 2.357802925048e+01
1.301750000000e+03 -3.593176174651e-02 3.590195825026e-04 2.362893043954e+01
[truncated: 73,195 more chars]
