# Supplementary material for: Tracking Charge Migration with Frequency-Matched Strobo-Spectroscopy
Source: J Phys Chem A. 2024 Jan 2;128(1):20–7. doi: 10.1021/acs.jpca.3c04234 (PMC10788909; doi:10.1021/acs.jpca.3c04234)
Supplement: Supplementary file 2 — jp3c04234_si_002.zip [file jp3c04234_si_002.zip › supplemental data/Data/dipoles/pi_x-system/tau=4.3750.txt]

# pi_x-system-resolved dipole moment for tau = 4.3750 o.c.
0.000000000000e+00 -2.734162988100e-02 3.925452992685e-04 2.794314773395e+01
2.500000000000e-01 -2.733759754544e-02 3.924879122901e-04 2.794080067512e+01
5.000000000000e-01 -2.732601902361e-02 3.923259678233e-04 2.793389622417e+01
7.500000000000e-01 -2.730819699014e-02 3.920745823081e-04 2.792272091786e+01
1.000000000000e+00 -2.728561304909e-02 3.917511337425e-04 2.790752734353e+01
1.250000000000e+00 -2.725955564475e-02 3.913717111307e-04 2.788846589417e+01
1.500000000000e+00 -2.723100731373e-02 3.909497864264e-04 2.786560775128e+01
1.750000000000e+00 -2.720065197307e-02 3.904961081550e-04 2.783899637131e+01
2.000000000000e+00 -2.716892932563e-02 3.900191726478e-04 2.780869154054e+01
2.250000000000e+00 -2.713611531669e-02 3.895258292217e-04 2.777479299346e+01
2.500000000000e+00 -2.710240112066e-02 3.890216931439e-04 2.773744342202e+01
2.750000000000e+00 -2.706795200783e-02 3.885114098240e-04 2.769682348676e+01
3.000000000000e+00 -2.703292769812e-02 3.879988063077e-04 2.765314627988e+01
3.250000000000e+00 -2.699747615228e-02 3.874869495563e-04 2.760665499678e+01
3.500000000000e+00 -2.696171750273e-02 3.869781534257e-04 2.755761888980e+01
3.750000000000e+00 -2.692573253328e-02 3.864739531768e-04 2.750632571848e+01
4.000000000000e+00 -2.688955824512e-02 3.859752717013e-04 2.745307164452e+01
4.250000000000e+00 -2.685318543015e-02 3.854824084605e-04 2.739814966066e+01
4.500000000000e+00 -2.681655762060e-02 3.849951117113e-04 2.734183855141e+01
4.750000000000e+00 -2.677957216040e-02 3.845125537930e-04 2.728439500257e+01
5.000000000000e+00 -2.674208638333e-02 3.840335297387e-04 2.722604925874e+01
5.250000000000e+00 -2.670393230415e-02 3.835564617766e-04 2.716700495065e+01
5.500000000000e+00 -2.666493548127e-02 3.830794928744e-04 2.710744165198e+01
5.750000000000e+00 -2.662493081975e-02 3.826005332547e-04 2.704751900937e+01
6.000000000000e+00 -2.658376876656e-02 3.821172996513e-04 2.698738146976e+01
6.250000000000e+00 -2.654131429847e-02 3.816273593943e-04 2.692716178056e+01
6.500000000000e+00 -2.649744566381e-02 3.811281988320e-04 2.686698287378e+01
6.750000000000e+00 -2.645205857295e-02 3.806173124216e-04 2.680695858421e+01
7.000000000000e+00 -2.640507857289e-02 3.800922798492e-04 2.674719291159e+01
7.250000000000e+00 -2.635647779146e-02 3.795508883983e-04 2.668777924609e+01
7.500000000000e+00 -2.630628734496e-02 3.789912025490e-04 2.662879991139e+01
7.750000000000e+00 -2.625459952135e-02 3.784115199337e-04 2.657032676851e+01
8.000000000000e+00 -2.620155444250e-02 3.778102724544e-04 2.651242270910e+01
8.250000000000e+00 -2.614731849853e-02 3.771860859942e-04 2.645514434351e+01
8.500000000000e+00 -2.609206489851e-02 3.765378308665e-04 2.639854480609e+01
8.750000000000e+00 -2.603596453825e-02 3.758646661408e-04 2.634267645238e+01
9.000000000000e+00 -2.597919126276e-02 3.751661803220e-04 2.628759285522e+01
9.250000000000e+00 -2.592193603114e-02 3.744425406800e-04 2.623334982056e+01
9.500000000000e+00 -2.586441881587e-02 3.736945667053e-04 2.618000568561e+01
9.750000000000e+00 -2.580689287212e-02 3.729236268190e-04 2.612762134571e+01
1.000000000000e+01 -2.574963699182e-02 3.721316287886e-04 2.607625946382e+01
1.025000000000e+01 -2.569293838205e-02 3.713208351965e-04 2.602598367147e+01
1.050000000000e+01 -2.563707405133e-02 3.704937699678e-04 2.597685791405e+01
1.075000000000e+01 -2.558229712335e-02 3.696531243271e-04 2.592894524676e+01
1.100000000000e+01 -2.552883095333e-02 3.688016827680e-04 2.588230722652e+01
1.125000000000e+01 -2.547686813062e-02 3.679421762542e-04 2.583700000831e+01
1.150000000000e+01 -2.542657703782e-02 3.670775214574e-04 2.579307629563e+01
1.175000000000e+01 -2.537810608432e-02 3.662107628300e-04 2.575058246993e+01
1.200000000000e+01 -2.533158449851e-02 3.653446819512e-04 2.570955765400e+01
1.225000000000e+01 -2.528711837631e-02 3.644820039522e-04 2.567003343758e+01
1.250000000000e+01 -2.524478570017e-02 3.636254344839e-04 2.563203435528e+01
1.275000000000e+01 -2.520462648780e-02 3.627775473046e-04 2.559557709334e+01
1.300000000000e+01 -2.516663570111e-02 3.619406572072e-04 2.556067201197e+01
1.325000000000e+01 -2.513075696268e-02 3.611169498252e-04 2.552732158918e+01
1.350000000000e+01 -2.509688245003e-02 3.603083924894e-04 2.549552162859e+01
1.375000000000e+01 -2.506485352244e-02 3.595167001653e-04 2.546525920724e+01
1.400000000000e+01 -2.503446900632e-02 3.587433258763e-04 2.543651348378e+01
1.425000000000e+01 -2.500549030570e-02 3.579893966320e-04 2.540925317156e+01
1.450000000000e+01 -2.497764765009e-02 3.572556664397e-04 2.538343481651e+01
1.475000000000e+01 -2.495064551001e-02 3.565424885590e-04 2.535900190149e+01
1.500000000000e+01 -2.492416673676e-02 3.558498058081e-04 2.533588393377e+01
1.525000000000e+01 -2.489787682281e-02 3.551771095101e-04 2.531399587672e+01
1.550000000000e+01 -2.487142967407e-02 3.545234995488e-04 2.529323829210e+01
1.575000000000e+01 -2.484447586910e-02 3.538877365088e-04 2.527349799883e+01
1.600000000000e+01 -2.481667342355e-02 3.532683454459e-04 2.525464919604e+01
1.625000000000e+01 -2.478770086789e-02 3.526637587468e-04 2.523655566056e+01
1.650000000000e+01 -2.475727030098e-02 3.520723893981e-04 2.521907288416e+01
1.675000000000e+01 -2.472513959161e-02 3.514927646524e-04 2.520205097024e+01
1.700000000000e+01 -2.469112203556e-02 3.509236321301e-04 2.518533746994e+01
1.725000000000e+01 -2.465509272960e-02 3.503640388485e-04 2.516878051638e+01
1.750000000000e+01 -2.461699152324e-02 3.498133847684e-04 2.515223171889e+01
1.775000000000e+01 -2.457682304003e-02 3.492714493452e-04 2.513554855703e+01
1.800000000000e+01 -2.453465441636e-02 3.487383891809e-04 2.511859675068e+01
1.825000000000e+01 -2.449061192174e-02 3.482147179348e-04 2.510125192483e+01
1.850000000000e+01 -2.444487656294e-02 3.477012612658e-04 2.508340090567e+01
1.875000000000e+01 -2.439767994769e-02 3.471991344193e-04 2.506494269668e+01
1.900000000000e+01 -2.434929869592e-02 3.467096759963e-04 2.504578891161e+01
1.925000000000e+01 -2.430004954624e-02 3.462343833359e-04 2.502586401547e+01
1.950000000000e+01 -2.425028333330e-02 3.457748513466e-04 2.500510507680e+01
1.975000000000e+01 -2.420037918334e-02 3.453327326197e-04 2.498346152743e+01
2.000000000000e+01 -2.415073667739e-02 3.449096769964e-04 2.496089439970e+01
2.025000000000e+01 -2.410176923622e-02 3.445072860823e-04 2.493737546655e+01
2.050000000000e+01 -2.405389585346e-02 3.441270676440e-04 2.491288597547e+01
2.075000000000e+01 -2.400753423750e-02 3.437703809434e-04 2.488741544597e+01
2.100000000000e+01 -2.396309416008e-02 3.434384001911e-04 2.486095996682e+01
2.125000000000e+01 -2.392097072958e-02 3.431320791141e-04 2.483352047916e+01
2.150000000000e+01 -2.388153929850e-02 3.428521166488e-04 2.480510076579e+01
2.175000000000e+01 -2.384514832080e-02 3.425989216400e-04 2.477570568039e+01
2.200000000000e+01 -2.381211405661e-02 3.423725880609e-04 2.474533910244e+01
2.225000000000e+01 -2.378271434537e-02 3.421728756427e-04 2.471400200732e+01
2.250000000000e+01 -2.375718149656e-02 3.419991505440e-04 2.468169099539e+01
2.275000000000e+01 -2.373569779561e-02 3.418504652802e-04 2.464839684760e+01
2.300000000000e+01 -2.371838952654e-02 3.417254872450e-04 2.461410344899e+01
2.325000000000e+01 -2.370532255162e-02 3.416225445913e-04 2.457878743029e+01
2.350000000000e+01 -2.369650102334e-02 3.415395654872e-04 2.454241801272e+01
2.375000000000e+01 -2.369186460527e-02 3.414741108593e-04 2.450495734966e+01
2.400000000000e+01 -2.369128832054e-02 3.414233960955e-04 2.446636165848e+01
2.425000000000e+01 -2.369458522121e-02 3.413845502119e-04 2.442658232255e+01
2.450000000000e+01 -2.370150716408e-02 3.413545663016e-04 2.438556782523e+01
2.475000000000e+01 -2.371174791999e-02 3.413302319162e-04 2.434326564691e+01
2.500000000000e+01 -2.372494849103e-02 3.413082547581e-04 2.429962435402e+01
2.525000000000e+01 -2.374070137313e-02 3.412853808495e-04 2.425459603221e+01
2.550000000000e+01 -2.375855540378e-02 3.412581617137e-04 2.420813839993e+01
2.575000000000e+01 -2.377802317740e-02 3.412233202360e-04 2.416021697678e+01
2.600000000000e+01 -2.379858874197e-02 3.411776229869e-04 2.411080703096e+01
2.625000000000e+01 -2.381971360813e-02 3.411179885238e-04 2.405989531309e+01
2.650000000000e+01 -2.384084443511e-02 3.410414990382e-04 2.400748149745e+01
2.675000000000e+01 -2.386142270322e-02 3.409455380732e-04 2.395357931552e+01
2.700000000000e+01 -2.388089262507e-02 3.408277479546e-04 2.389821734943e+01
2.725000000000e+01 -2.389870839420e-02 3.406860309563e-04 2.384143947713e+01
2.750000000000e+01 -2.391434222056e-02 3.405185983186e-04 2.378330494964e+01
2.775000000000e+01 -2.392729265878e-02 3.403239971063e-04 2.372388805996e+01
2.800000000000e+01 -2.393709200647e-02 3.401011307863e-04 2.366327765858e+01
2.825000000000e+01 -2.394331080086e-02 3.398492838062e-04 2.360157583057e+01
2.850000000000e+01 -2.394556410955e-02 3.395681336069e-04 2.353889686430e+01
2.875000000000e+01 -2.394351690113e-02 3.392576400018e-04 2.347536540381e+01
2.900000000000e+01 -2.393688863335e-02 3.389181587808e-04 2.341111458435e+01
2.925000000000e+01 -2.392545582587e-02 3.385504122762e-04 2.334628390595e+01
2.950000000000e+01 -2.390905394473e-02 3.381554581736e-04 2.328101698263e+01
2.975000000000e+01 -2.388757943888e-02 3.377346541290e-04 2.321545918778e+01
3.000000000000e+01 -2.386099238450e-02 3.372896097020e-04 2.314975556088e+01
3.025000000000e+01 -2.382931631638e-02 3.368222869693e-04 2.308404840907e+01
3.050000000000e+01 -2.379263803641e-02 3.363348833872e-04 2.301847551433e+01
3.075000000000e+01 -2.375110753159e-02 3.358298150920e-04 2.295316857379e+01
3.100000000000e+01 -2.370493763365e-02 3.353097212424e-04 2.288825182247e+01
3.125000000000e+01 -2.365440344469e-02 3.347773834428e-04 2.282384106283e+01
3.150000000000e+01 -2.359984176032e-02 3.342357850080e-04 2.276004339989e+01
3.175000000000e+01 -2.354164790793e-02 3.336881235615e-04 2.269695694709e+01
3.200000000000e+01 -2.348027302304e-02 3.331377897587e-04 2.263467125051e+01
3.225000000000e+01 -2.341622042182e-02 3.325883578637e-04 2.257326778508e+01
3.250000000000e+01 -2.335004145630e-02 3.320435768056e-04 2.251282093935e+01
3.275000000000e+01 -2.328232936971e-02 3.315073384549e-04 2.245339891275e+01
3.300000000000e+01 -2.321371192030e-02 3.309836488457e-04 2.239506490926e+01
3.325000000000e+01 -2.314484251703e-02 3.304765868161e-04 2.233787824604e+01
3.350000000000e+01 -2.307639046846e-02 3.299902517731e-04 2.228189550155e+01
3.375000000000e+01 -2.300903075310e-02 3.295287008771e-04 2.222717144365e+01
3.400000000000e+01 -2.294343291598e-02 3.290958767628e-04 2.217375993270e+01
3.425000000000e+01 -2.288024958240e-02 3.286955230505e-04 2.212171459607e+01
3.450000000000e+01 -2.282010452224e-02 3.283310628772e-04 2.207108930631e+01
3.475000000000e+01 -2.276358083831e-02 3.280055915193e-04 2.202193848516e+01
3.500000000000e+01 -2.271121027007e-02 3.277218707649e-04 2.197431720785e+01
3.525000000000e+01 -2.266346403114e-02 3.274821392857e-04 2.192828112008e+01
3.550000000000e+01 -2.262074507028e-02 3.272880481764e-04 2.188388622951e+01
3.575000000000e+01 -2.258338172709e-02 3.271405469080e-04 2.184118847329e+01
3.600000000000e+01 -2.255162289791e-02 3.270401524252e-04 2.180024323072e+01
3.625000000000e+01 -2.252563544680e-02 3.269867408649e-04 2.176110468211e+01
3.650000000000e+01 -2.250550345325e-02 3.269794573352e-04 2.172382512611e+01
3.675000000000e+01 -2.249123036240e-02 3.270169070657e-04 2.168845412365e+01
3.700000000000e+01 -2.248274121124e-02 3.270971143415e-04 2.165503773130e+01
3.725000000000e+01 -2.247988856925e-02 3.272175415954e-04 2.162361760627e+01
3.750000000000e+01 -2.248245949828e-02 3.273752971982e-04 2.159423014267e+01
3.775000000000e+01 -2.249018309354e-02 3.275669466447e-04 2.156690562565e+01
3.800000000000e+01 -2.250273908681e-02 3.277887046322e-04 2.154166743399e+01
3.825000000000e+01 -2.251976734633e-02 3.280366188686e-04 2.151853130237e+01
3.850000000000e+01 -2.254087772516e-02 3.283066113711e-04 2.149750473681e+01
3.875000000000e+01 -2.256566004496e-02 3.285945549101e-04 2.147858652095e+01
3.900000000000e+01 -2.259369383323e-02 3.288963566793e-04 2.146176638865e+01
3.925000000000e+01 -2.262455754282e-02 3.292080430496e-04 2.144702489996e+01
3.950000000000e+01 -2.265783702341e-02 3.295258365496e-04 2.143433349659e+01
3.975000000000e+01 -2.269313325297e-02 3.298462270487e-04 2.142365467178e+01
4.000000000000e+01 -2.273006866238e-02 3.301660354654e-04 2.141494251487e+01
4.025000000000e+01 -2.276829275141e-02 3.304824686194e-04 2.140814326108e+01
4.050000000000e+01 -2.280748641507e-02 3.307931215356e-04 2.140319608101e+01
4.075000000000e+01 -2.284736513036e-02 3.310960425349e-04 2.140003401973e+01
4.100000000000e+01 -2.288768082784e-02 3.313897484590e-04 2.139858489370e+01
4.125000000000e+01 -2.292822255486e-02 3.316732071111e-04 2.139877253939e+01
4.150000000000e+01 -2.296881589346e-02 3.319458660419e-04 2.140051781350e+01
4.175000000000e+01 -2.300932164545e-02 3.322076224355e-04 2.140373972903e+01
4.200000000000e+01 -2.304963378017e-02 3.324587720589e-04 2.140835656486e+01
4.225000000000e+01 -2.308967595677e-02 3.327000563552e-04 2.141428674389e+01
4.250000000000e+01 -2.312939814582e-02 3.329325434703e-04 2.142144997181e+01
4.275000000000e+01 -2.316877268757e-02 3.331576122441e-04 2.142976792797e+01
4.300000000000e+01 -2.320779025785e-02 3.333768292342e-04 2.143916501629e+01
4.325000000000e+01 -2.324645665557e-02 3.335920500257e-04 2.144956899660e+01
4.350000000000e+01 -2.328478855940e-02 3.338051490000e-04 2.146091129946e+01
4.375000000000e+01 -2.332280990582e-02 3.340182500571e-04 2.147312761411e+01
4.400000000000e+01 -2.336054826141e-02 3.342334678654e-04 2.148615796588e+01
4.425000000000e+01 -2.339803199301e-02 3.344528731686e-04 2.149994687012e+01
4.450000000000e+01 -2.343528750924e-02 3.346785222311e-04 2.151444335416e+01
4.475000000000e+01 -2.347233700437e-02 3.349123906975e-04 2.152960087284e+01
4.500000000000e+01 -2.350919655098e-02 3.351563309333e-04 2.154537714104e+01
4.525000000000e+01 -2.354587455078e-02 3.354120310294e-04 2.156173388111e+01
4.550000000000e+01 -2.358237043176e-02 3.356809844916e-04 2.157863651675e+01
4.575000000000e+01 -2.361867361986e-02 3.359644731366e-04 2.159605379693e+01
4.600000000000e+01 -2.365476275787e-02 3.362635251216e-04 2.161395739896e+01
4.625000000000e+01 -2.369060498827e-02 3.365788951374e-04 2.163232150045e+01
4.650000000000e+01 -2.372615545179e-02 3.369110459985e-04 2.165112241207e+01
4.675000000000e+01 -2.376135649856e-02 3.372601274941e-04 2.167033796310e+01
4.700000000000e+01 -2.379613776318e-02 3.376259618619e-04 2.168994742585e+01
4.725000000000e+01 -2.383041564683e-02 3.380080245499e-04 2.170993099325e+01
4.750000000000e+01 -2.386409322455e-02 3.384054430312e-04 2.173026957995e+01
4.775000000000e+01 -2.389705991257e-02 3.388169904877e-04 2.175094464376e+01
4.800000000000e+01 -2.392919151369e-02 3.392410686557e-04 2.177193809345e+01
4.825000000000e+01 -2.396035044822e-02 3.396756800043e-04 2.179323229888e+01
4.850000000000e+01 -2.399038656355e-02 3.401184761506e-04 2.181481019180e+01
4.875000000000e+01 -2.401913811270e-02 3.405667576030e-04 2.183665551498e+01
4.900000000000e+01 -2.404643274820e-02 3.410174806615e-04 2.185875283552e+01
4.925000000000e+01 -2.407208963479e-02 3.414672797465e-04 2.188108825948e+01
4.950000000000e+01 -2.409592135859e-02 3.419124934170e-04 2.190364956733e+01
4.975000000000e+01 -2.411773670823e-02 3.423491781826e-04 2.192642675644e+01
5.000000000000e+01 -2.413734347566e-02 3.427731494788e-04 2.194941218689e+01
5.025000000000e+01 -2.415455244894e-02 3.431800966699e-04 2.197260140444e+01
5.050000000000e+01 -2.416918094360e-02 3.435657198210e-04 2.199599332022e+01
5.075000000000e+01 -2.418105622054e-02 3.439254916852e-04 2.201959029988e+01
5.100000000000e+01 -2.419002086747e-02 3.442548355890e-04 2.204339883270e+01
5.125000000000e+01 -2.419593691155e-02 3.445493313676e-04 2.206742940390e+01
5.150000000000e+01 -2.419869079412e-02 3.448047901998e-04 2.209169666661e+01
5.175000000000e+01 -2.419819784119e-02 3.450172746732e-04 2.211621905097e+01
5.200000000000e+01 -2.419440705929e-02 3.451831271410e-04 2.214101901549e+01
5.225000000000e+01 -2.418730415946e-02 3.452990827479e-04 2.216612245651e+01
5.250000000000e+01 -2.417691467557e-02 3.453623618056e-04 2.219155798074e+01
5.275000000000e+01 -2.416330723108e-02 3.453707886073e-04 2.221735676798e+01
5.300000000000e+01 -2.414659472802e-02 3.453228549579e-04 2.224355158243e+01
5.325000000000e+01 -2.412693456231e-02 3.452177726654e-04 2.227017568833e+01
5.350000000000e+01 -2.410452858301e-02 3.450555048918e-04 2.229726239391e+01
5.375000000000e+01 -2.407962120040e-02 3.448367906866e-04 2.232484382197e+01
5.400000000000e+01 -2.405249581631e-02 3.445632884054e-04 2.235294963962e+01
5.425000000000e+01 -2.402347098786e-02 3.442376334231e-04 2.238160652618e+01
5.450000000000e+01 -2.399289440183e-02 3.438632180160e-04 2.241083686799e+01
5.475000000000e+01 -2.396113728436e-02 3.434442468283e-04 2.244065799058e+01
5.500000000000e+01 -2.392858720789e-02 3.429857142437e-04 2.247108105389e+01
5.525000000000e+01 -2.389564027480e-02 3.424933023119e-04 2.250211083342e+01
5.550000000000e+01 -2.386269201958e-02 3.419733241823e-04 2.253374496810e+01
5.575000000000e+01 -2.383012870302e-02 3.414326086548e-04 2.256597341117e+01
5.600000000000e+01 -2.379831884171e-02 3.408783197047e-04 2.259877875109e+01
5.625000000000e+01 -2.376760439995e-02 3.403179445557e-04 2.263213606660e+01
5.650000000000e+01 -2.373829266600e-02 3.397590782333e-04 2.266601301321e+01
5.675000000000e+01 -2.371064977476e-02 3.392092491720e-04 2.270037076899e+01
5.700000000000e+01 -2.368489462922e-02 3.386757252224e-04 2.273516453308e+01
5.725000000000e+01 -2.366119417439e-02 3.381654579616e-04 2.277034418490e+01
5.750000000000e+01 -2.363966042457e-02 3.376849746188e-04 2.280585576588e+01
5.775000000000e+01 -2.362034917029e-02 3.372402275466e-04 2.284164233536e+01
5.800000000000e+01 -2.360326039077e-02 3.368364828412e-04 2.287764526087e+01
5.825000000000e+01 -2.358834034908e-02 3.364782373285e-04 2.291380546769e+01
5.850000000000e+01 -2.357548549764e-02 3.361691548205e-04 2.295006465752e+01
5.875000000000e+01 -2.356454800330e-02 3.359120254324e-04 2.298636645213e+01
5.900000000000e+01 -2.355534234380e-02 3.357087503246e-04 2.302265737258e+01
5.925000000000e+01 -2.354765336451e-02 3.355603496083e-04 2.305888797937e+01
5.950000000000e+01 -2.354124467293e-02 3.354669890963e-04 2.309501317330e+01
5.975000000000e+01 -2.353586798304e-02 3.354280320547e-04 2.313099296484e+01
6.000000000000e+01 -2.353127241652e-02 3.354421028416e-04 2.316679268138e+01
6.025000000000e+01 -2.352721371400e-02 3.355071618254e-04 2.320238304253e+01
6.050000000000e+01 -2.352346283719e-02 3.356205910188e-04 2.323774002622e+01
6.075000000000e+01 -2.351981380900e-02 3.357792941720e-04 2.327284455206e+01
6.100000000000e+01 -2.351609065244e-02 3.359797935418e-04 2.330768200936e+01
6.125000000000e+01 -2.351215306058e-02 3.362183236278e-04 2.334224172445e+01
6.150000000000e+01 -2.350790051530e-02 3.364909216555e-04 2.337651605050e+01
6.175000000000e+01 -2.350327552039e-02 3.367935151707e-04 2.341049997667e+01
6.200000000000e+01 -2.349826493019e-02 3.371219948038e-04 2.344419020210e+01
6.225000000000e+01 -2.349290001373e-02 3.374722838561e-04 2.347758427629e+01
6.250000000000e+01 -2.348725542486e-02 3.378404079302e-04 2.351068027071e+01
6.275000000000e+01 -2.348144643274e-02 3.382225233326e-04 2.354347581285e+01
6.300000000000e+01 -2.347562577806e-02 3.386149600196e-04 2.357596797224e+01
6.325000000000e+01 -2.346997924809e-02 3.390142500091e-04 2.360815255887e+01
6.350000000000e+01 -2.346472091575e-02 3.394171503956e-04 2.364002424637e+01
6.375000000000e+01 -2.346008761373e-02 3.398206565321e-04 2.367157619489e+01
6.400000000000e+01 -2.345633340465e-02 3.402220146507e-04 2.370280045945e+01
6.425000000000e+01 -2.345372375504e-02 3.406187279422e-04 2.373368795041e+01
6.450000000000e+01 -2.345252989703e-02 3.410085644964e-04 2.376422909355e+01
6.475000000000e+01 -2.345302324627e-02 3.413895611994e-04 2.379441426164e+01
6.500000000000e+01 -2.345547000138e-02 3.417600336047e-04 2.382423435613e+01
6.525000000000e+01 -2.346012605405e-02 3.421185795500e-04 2.385368177607e+01
6.550000000000e+01 -2.346723240019e-02 3.424640271396e-04 2.388275101122e+01
6.575000000000e+01 -2.347701084254e-02 3.427955605616e-04 2.391143968897e+01
6.600000000000e+01 -2.348965989380e-02 3.431126522182e-04 2.393974933347e+01
6.625000000000e+01 -2.350535101277e-02 3.434150402107e-04 2.396768610151e+01
6.650000000000e+01 -2.352422539619e-02 3.437027563568e-04 2.399526164321e+01
6.675000000000e+01 -2.354639117558e-02 3.439761204312e-04 2.402249363031e+01
6.700000000000e+01 -2.357192124377e-02 3.442357528943e-04 2.404940617204e+01
6.725000000000e+01 -2.360085153305e-02 3.444825326238e-04 2.407603024617e+01
6.750000000000e+01 -2.363318005681e-02 3.447175599694e-04 2.410240369257e+01
6.775000000000e+01 -2.366886648815e-02 3.449422041511e-04 2.412857127584e+01
6.800000000000e+01 -2.370783241193e-02 3.451580693183e-04 2.415458440885e+01
6.825000000000e+01 -2.374996215466e-02 3.453669652549e-04 2.418050075091e+01
6.850000000000e+01 -2.379510433446e-02 3.455708858814e-04 2.420638373767e+01
6.875000000000e+01 -2.384307402888e-02 3.457719660269e-04 2.423230190534e+01
6.900000000000e+01 -2.389365547345e-02 3.459724556479e-04 2.425832814099e+01
6.925000000000e+01 -2.394660527413e-02 3.461748049766e-04 2.428453890796e+01
6.950000000000e+01 -2.400165577474e-02 3.463814520411e-04 2.431101338259e+01
6.975000000000e+01 -2.405851877225e-02 3.465948091341e-04 2.433783259916e+01
7.000000000000e+01 -2.411688989420e-02 3.468173785935e-04 2.436507858717e+01
7.025000000000e+01 -2.417645273648e-02 3.470515684995e-04 2.439283354980e+01
7.050000000000e+01 -2.423688312329e-02 3.472996498010e-04 2.442117903091e+01
7.075000000000e+01 -2.429785401739e-02 3.475639477520e-04 2.445019515593e+01
7.100000000000e+01 -2.435903983479e-02 3.478465787970e-04 2.447995994629e+01
7.125000000000e+01 -2.442012097261e-02 3.481494525322e-04 2.451054858476e+01
7.150000000000e+01 -2.448078788902e-02 3.484743092390e-04 2.454203280781e+01
7.175000000000e+01 -2.454074488519e-02 3.488226645116e-04 2.457448038648e+01
7.200000000000e+01 -2.459971391957e-02 3.491956365133e-04 2.460795450139e+01
7.225000000000e+01 -2.465743811312e-02 3.495941376268e-04 2.464251331162e+01
7.250000000000e+01 -2.471368515375e-02 3.500188192449e-04 2.467820949818e+01
7.275000000000e+01 -2.476825032467e-02 3.504700520249e-04 2.471508986892e+01
7.300000000000e+01 -2.482095917347e-02 3.509479240484e-04 2.475319498451e+01
7.325000000000e+01 -2.487166951844e-02 3.514522513179e-04 2.479255884988e+01
7.350000000000e+01 -2.492027300510e-02 3.519825948350e-04 2.483320862299e+01
7.375000000000e+01 -2.496669677887e-02 3.525382799579e-04 2.487516437687e+01
7.400000000000e+01 -2.501090458159e-02 3.531184196767e-04 2.491843890548e+01
7.425000000000e+01 -2.505289706236e-02 3.537219429891e-04 2.496303756087e+01
7.450000000000e+01 -2.509271167937e-02 3.543476272380e-04 2.500895815591e+01
7.475000000000e+01 -2.513042196903e-02 3.549941279730e-04 2.505619092009e+01
7.500000000000e+01 -2.516613664234e-02 3.556600191759e-04 2.510471850338e+01
7.525000000000e+01 -2.519999760931e-02 3.563438355524e-04 2.515451605804e+01
7.550000000000e+01 -2.523217733398e-02 3.570440915522e-04 2.520555138548e+01
7.575000000000e+01 -2.526287642261e-02 3.577593037232e-04 2.525778513914e+01
7.600000000000e+01 -2.529232085555e-02 3.584879661279e-04 2.531117109647e+01
7.625000000000e+01 -2.532075792399e-02 3.592287574371e-04 2.536565649079e+01
7.650000000000e+01 -2.534845185577e-02 3.599804448789e-04 2.542118236628e+01
7.675000000000e+01 -2.537567950428e-02 3.607419118976e-04 2.547768395643e+01
7.700000000000e+01 -2.540272620999e-02 3.615120105811e-04 2.553509118741e+01
7.725000000000e+01 -2.542988072456e-02 3.622897289053e-04 2.559332890264e+01
7.750000000000e+01 -2.545743033812e-02 3.630741779263e-04 2.565231742280e+01
7.775000000000e+01 -2.548565531008e-02 3.638645532495e-04 2.571197268611e+01
7.800000000000e+01 -2.551482445080e-02 3.646601181674e-04 2.577220668622e+01
7.825000000000e+01 -2.554518939401e-02 3.654601706169e-04 2.583292747551e+01
7.850000000000e+01 -2.557698024808e-02 3.662640337981e-04 2.589403945531e+01
7.875000000000e+01 -2.561040054517e-02 3.670710171388e-04 2.595544321173e+01
7.900000000000e+01 -2.564562329016e-02 3.678803833415e-04 2.601703562820e+01
7.925000000000e+01 -2.568278627240e-02 3.686913148017e-04 2.607870970319e+01
7.950000000000e+01 -2.572198762562e-02 3.695028773799e-04 2.614035433988e+01
7.975000000000e+01 -2.576328231993e-02 3.703139953900e-04 2.620185433640e+01
8.000000000000e+01 -2.580667783064e-02 3.711234154899e-04 2.626309007324e+01
8.025000000000e+01 -2.585213156305e-02 3.719296792301e-04 2.632393757930e+01
8.050000000000e+01 -2.589954761241e-02 3.727311065179e-04 2.638426837650e+01
8.075000000000e+01 -2.594877517326e-02 3.735257826648e-04 2.644394963794e+01
8.100000000000e+01 -2.599960774410e-02 3.743115520807e-04 2.650284445336e+01
8.125000000000e+01 -2.605178260729e-02 3.750860108233e-04 2.656081210848e+01
8.150000000000e+01 -2.610498252272e-02 3.758465209532e-04 2.661770876065e+01
8.175000000000e+01 -2.615883765857e-02 3.765902037345e-04 2.667338807772e+01
8.200000000000e+01 -2.621292997840e-02 3.773139906418e-04 2.672770225632e+01
8.225000000000e+01 -2.626679804926e-02 3.780146490343e-04 2.678050306552e+01
8.250000000000e+01 -2.631994370958e-02 3.786887457945e-04 2.683164317352e+01
8.275000000000e+01 -2.637184018759e-02 3.793328821674e-04 2.688097760538e+01
8.300000000000e+01 -2.642194121558e-02 3.799436464473e-04 2.692836529634e+01
8.325000000000e+01 -2.646969244062e-02 3.805175735777e-04 2.697367083568e+01
8.350000000000e+01 -2.651454366449e-02 3.810512578847e-04 2.701676621756e+01
8.375000000000e+01 -2.655596139401e-02 3.815415194497e-04 2.705753269076e+01
8.400000000000e+01 -2.659344218309e-02 3.819853655819e-04 2.709586260256e+01
8.425000000000e+01 -2.662652562909e-02 3.823800083821e-04 2.713166117742e+01
8.450000000000e+01 -2.665480797002e-02 3.827230901746e-04 2.716484826183e+01
8.475000000000e+01 -2.667795440519e-02 3.830127106950e-04 2.719535988512e+01
8.500000000000e+01 -2.669571062010e-02 3.832474876935e-04 2.722314967391e+01
8.525000000000e+01 -2.670791294228e-02 3.834266221997e-04 2.724819003526e+01
8.550000000000e+01 -2.671449644419e-02 3.835499555009e-04 2.727047303493e+01
8.575000000000e+01 -2.671550118391e-02 3.836180205637e-04 2.729001101463e+01
8.600000000000e+01 -2.671107573046e-02 3.836320740405e-04 2.730683680482e+01
8.625000000000e+01 -2.670147843748e-02 3.835941208982e-04 2.732100360869e+01
8.650000000000e+01 -2.668707517453e-02 3.835069151023e-04 2.733258447758e+01
8.675000000000e+01 -2.666833472892e-02 3.833739413957e-04 2.734167144226e+01
8.700000000000e+01 -2.664582094836e-02 3.831993882934e-04 2.734837418878e+01
8.725000000000e+01 -2.662018257251e-02 3.829880610970e-04 2.735281846428e+01
8.750000000000e+01 -2.659214053361e-02 3.827452874768e-04 2.735514412555e+01
8.775000000000e+01 -2.656247305337e-02 3.824768781779e-04 2.735550292015e+01
8.800000000000e+01 -2.653200081706e-02 3.821890941656e-04 2.735405612621e+01
8.825000000000e+01 -2.650156843848e-02 3.818883682553e-04 2.735097190730e+01
8.850000000000e+01 -2.647202507019e-02 3.815812438678e-04 2.734642273137e+01
8.875000000000e+01 -2.644420613978e-02 3.812742856714e-04 2.734058271989e+01
8.900000000000e+01 -2.641891519647e-02 3.809737725101e-04 2.733362507148e+01
8.925000000000e+01 -2.639690625764e-02 3.806857182699e-04 2.732571961751e+01
8.950000000000e+01 -2.637886777568e-02 3.804157359061e-04 2.731703059482e+01
8.975000000000e+01 -2.636540767245e-02 3.801689012657e-04 2.730771450803e+01
9.000000000000e+01 -2.635704146760e-02 3.799496568871e-04 2.729791853977e+01
9.025000000000e+01 -2.635418163135e-02 3.797617328703e-04 2.728777898515e+01
9.050000000000e+01 -2.635712994526e-02 3.796080872093e-04 2.727742012370e+01
9.075000000000e+01 -2.636607241641e-02 3.794908178357e-04 2.726695337468e+01
9.100000000000e+01 -2.638107657699e-02 3.794112053097e-04 2.725647674115e+01
9.125000000000e+01 -2.640209143540e-02 3.793696930646e-04 2.724607452529e+01
9.150000000000e+01 -2.642894972880e-02 3.793658971546e-04 2.723581729453e+01
9.175000000000e+01 -2.646137215149e-02 3.793986424621e-04 2.722576199596e+01
9.200000000000e+01 -2.649897364587e-02 3.794660123399e-04 2.721595246528e+01
9.225000000000e+01 -2.654127079725e-02 3.795654095176e-04 2.720641962706e+01
9.250000000000e+01 -2.658769092882e-02 3.796936259727e-04 2.719718215703e+01
9.275000000000e+01 -2.663758189797e-02 3.798469189451e-04 2.718824717517e+01
9.300000000000e+01 -2.669022263633e-02 3.800210884121e-04 2.717961076768e+01
9.325000000000e+01 -2.674483443288e-02 3.802115553844e-04 2.717125842970e+01
9.350000000000e+01 -2.680059210053e-02 3.804134374301e-04 2.716316593292e+01
9.375000000000e+01 -2.685663566302e-02 3.806216261207e-04 2.715529971618e+01
9.400000000000e+01 -2.691208236070e-02 3.808308633061e-04 2.714761721143e+01
9.425000000000e+01 -2.696603760886e-02 3.810358023055e-04 2.714006766324e+01
9.450000000000e+01 -2.701760745714e-02 3.812310737240e-04 2.713259212892e+01
9.475000000000e+01 -2.706590897667e-02 3.814113461564e-04 2.712512432247e+01
9.500000000000e+01 -2.711008253320e-02 3.815713845700e-04 2.711759060088e+01
9.525000000000e+01 -2.714930141526e-02 3.817061038550e-04 2.710991085924e+01
9.550000000000e+01 -2.718278369079e-02 3.818106259463e-04 2.710199860339e+01
9.575000000000e+01 -2.720980090182e-02 3.818803290811e-04 2.709376198630e+01
9.600000000000e+01 -2.722968925081e-02 3.819109041512e-04 2.708510406159e+01
9.625000000000e+01 -2.724185717583e-02 3.818984029274e-04 2.707592404426e+01
9.650000000000e+01 -2.724579547110e-02 3.818392960494e-04 2.706611781468e+01
9.675000000000e+01 -2.724108314881e-02 3.817305033876e-04 2.705557944324e+01
9.700000000000e+01 -2.722739624545e-02 3.815694794003e-04 2.704420201244e+01
9.725000000000e+01 -2.720451372346e-02 3.813542492475e-04 2.703187911261e+01
9.750000000000e+01 -2.717232117683e-02 3.810834399592e-04 2.701850642709e+01
9.775000000000e+01 -2.713081449923e-02 3.807563090045e-04 2.700398281795e+01
9.800000000000e+01 -2.708010083861e-02 3.803727974272e-04 2.698821227838e+01
9.825000000000e+01 -2.702039885936e-02 3.799334631848e-04 2.697110501192e+01
9.850000000000e+01 -2.695203590059e-02 3.794395817885e-04 2.695257900472e+01
9.875000000000e+01 -2.687544385075e-02 3.788931854100e-04 2.693256148100e+01
9.900000000000e+01 -2.679115270423e-02 3.782969065008e-04 2.691098962071e+01
9.925000000000e+01 -2.669978054345e-02 3.776539938018e-04 2.688781192992e+01
9.950000000000e+01 -2.660202235625e-02 3.769680640343e-04 2.686298846448e+01
9.975000000000e+01 -2.649863661220e-02 3.762432216336e-04 2.683649170439e+01
1.000000000000e+02 -2.639043103511e-02 3.754839316802e-04 2.680830632375e+01
1.002500000000e+02 -2.627824683648e-02 3.746948874307e-04 2.677842925731e+01
1.005000000000e+02 -2.616294293112e-02 3.738808932665e-04 2.674686953328e+01
1.007500000000e+02 -2.604537940583e-02 3.730467401127e-04 2.671364738253e+01
1.010000000000e+02 -2.592640193564e-02 3.721970870476e-04 2.667879367177e+01
1.012500000000e+02 -2.580682772614e-02 3.713363518964e-04 2.664234920682e+01
1.015000000000e+02 -2.568743187557e-02 3.704686019887e-04 2.660436343166e+01
1.017500000000e+02 -2.556893719201e-02 3.695974691047e-04 2.656489365001e+01
1.020000000000e+02 -2.545200558257e-02 3.687260810306e-04 2.652400389952e+01
1.022500000000e+02 -2.533723331123e-02 3.678570195324e-04 2.648176419709e+01
1.025000000000e+02 -2.522514701079e-02 3.669922857392e-04 2.643824928977e+01
1.027500000000e+02 -2.511620449839e-02 3.661333145434e-04 2.639353804255e+01
1.030000000000e+02 -2.501079682222e-02 3.652809814951e-04 2.634771265702e+01
1.032500000000e+02 -2.490925346667e-02 3.644356639928e-04 2.630085803655e+01
1.035000000000e+02 -2.481184983749e-02 3.635973381028e-04 2.625306126560e+01
1.037500000000e+02 -2.471881564691e-02 3.627655940037e-04 2.620441117568e+01
1.040000000000e+02 -2.463034435776e-02 3.619397716953e-04 2.615499799232e+01
1.042500000000e+02 -2.454660354766e-02 3.611190581247e-04 2.610491304231e+01
1.045000000000e+02 -2.446774471430e-02 3.603025914072e-04 2.605424850846e+01
1.047500000000e+02 -2.439391297674e-02 3.594895560753e-04 2.600309720230e+01
1.050000000000e+02 -2.432525477916e-02 3.586792910241e-04 2.595155233858e+01
1.052500000000e+02 -2.426192336654e-02 3.578713830984e-04 2.589970728507e+01
1.055000000000e+02 -2.420408332523e-02 3.570657321155e-04 2.584765528007e+01
1.057500000000e+02 -2.415191211546e-02 3.562626185878e-04 2.579548909313e+01
1.060000000000e+02 -2.410559962024e-02 3.554627264542e-04 2.574330062761e+01
1.062500000000e+02 -2.406534438448e-02 3.546671600994e-04 2.569118044534e+01
1.065000000000e+02 -2.403134800726e-02 3.538774346511e-04 2.563921722468e+01
1.067500000000e+02 -2.400380694855e-02 3.530954909243e-04 2.558749715927e+01
1.070000000000e+02 -2.398290217415e-02 3.523236377160e-04 2.553610325548e+01
1.072500000000e+02 -2.396878846894e-02 3.515645013791e-04 2.548511477909e+01
1.075000000000e+02 -2.396158145441e-02 3.508209345486e-04 2.543460629742e+01
1.077500000000e+02 -2.396134614275e-02 3.500959301776e-04 2.538464721459e+01
1.080000000000e+02 -2.396808427783e-02 3.493925359978e-04 2.533530100621e+01
1.082500000000e+02 -2.398172358668e-02 3.487137756836e-04 2.528662454887e+01
1.085000000000e+02 -2.400210910541e-02 3.480625188968e-04 2.523866782797e+01
1.087500000000e+02 -2.402899449431e-02 3.474413798985e-04 2.519147335568e+01
1.090000000000e+02 -2.406203665861e-02 3.468526445197e-04 2.514507613188e+01
1.092500000000e+02 -2.410079322698e-02 3.462982289458e-04 2.509950349930e+01
1.095000000000e+02 -2.414472289991e-02 3.457795624049e-04 2.505477519248e+01
1.097500000000e+02 -2.419318775091e-02 3.452975590736e-04 2.501090374047e+01
1.100000000000e+02 -2.424545960478e-02 3.448525691551e-04 2.496789473178e+01
1.102500000000e+02 -2.430072671508e-02 3.444443545769e-04 2.492574749672e+01
1.105000000000e+02 -2.435810643640e-02 3.440721283225e-04 2.488445562047e+01
1.107500000000e+02 -2.441665650920e-02 3.437345571877e-04 2.484400777849e+01
1.110000000000e+02 -2.447539144358e-02 3.434298027911e-04 2.480438835251e+01
1.112500000000e+02 -2.453329660046e-02 3.431555635639e-04 2.476557827700e+01
1.115000000000e+02 -2.458934684509e-02 3.429091423595e-04 2.472755559894e+01
1.117500000000e+02 -2.464252121478e-02 3.426875054078e-04 2.469029618403e+01
1.120000000000e+02 -2.469182196737e-02 3.424873628426e-04 2.465377408201e+01
1.122500000000e+02 -2.473628826846e-02 3.423052324640e-04 2.461796198208e+01
1.125000000000e+02 -2.477501411362e-02 3.421375218266e-04 2.458283129479e+01
1.127500000000e+02 -2.480715949450e-02 3.419805876743e-04 2.454835230722e+01
1.130000000000e+02 -2.483196516202e-02 3.418308070812e-04 2.451449398299e+01
1.132500000000e+02 -2.484876217639e-02 3.416846344652e-04 2.448122377854e+01
1.135000000000e+02 -2.485697971000e-02 3.415386368809e-04 2.444850735416e+01
1.137500000000e+02 -2.485615421097e-02 3.413895465845e-04 2.441630808157e+01
1.140000000000e+02 -2.484593152231e-02 3.412342920575e-04 2.438458673907e+01
1.142500000000e+02 -2.482607298686e-02 3.410700426017e-04 2.435330098705e+01
1.145000000000e+02 -2.479645404603e-02 3.408941872982e-04 2.432240516000e+01
1.147500000000e+02 -2.475706679131e-02 3.407043778365e-04 2.429184991512e+01
1.150000000000e+02 -2.470801721595e-02 3.404985084345e-04 2.426158220122e+01
1.152500000000e+02 -2.464952162320e-02 3.402748132199e-04 2.423154541867e+01
1.155000000000e+02 -2.458190512608e-02 3.400318700153e-04 2.420167960316e+01
1.157500000000e+02 -2.450559606384e-02 3.397685479695e-04 2.417192201057e+01
1.160000000000e+02 -2.442112024908e-02 3.394840507004e-04 2.414220792374e+01
1.162500000000e+02 -2.432909690215e-02 3.391779531858e-04 2.411247148663e+01
1.165000000000e+02 -2.423023171916e-02 3.388502293607e-04 2.408264691001e+01
1.167500000000e+02 -2.412530992430e-02 3.385013087246e-04 2.405266984892e+01
1.170000000000e+02 -2.401519059354e-02 3.381320661734e-04 2.402247868837e+01
1.172500000000e+02 -2.390079858917e-02 3.377436818326e-04 2.399201612616e+01
1.175000000000e+02 -2.378311676030e-02 3.373380334525e-04 2.396123065183e+01
1.177500000000e+02 -2.366317745581e-02 3.369176067165e-04 2.393007801587e+01
1.180000000000e+02 -2.354205384214e-02 3.364853700573e-04 2.389852257112e+01
1.182500000000e+02 -2.342085066252e-02 3.360448337890e-04 2.386653856815e+01
1.185000000000e+02 -2.330069418771e-02 3.356001387806e-04 2.383411105705e+01
1.187500000000e+02 -2.318272150320e-02 3.351559330426e-04 2.380123673680e+01
1.190000000000e+02 -2.306806951348e-02 3.347171579663e-04 2.376792443946e+01
1.192500000000e+02 -2.295786273954e-02 3.342892364537e-04 2.373419532913e+01
1.195000000000e+02 -2.285320071533e-02 3.338779829878e-04 2.370008279382e+01
1.197500000000e+02 -2.275514490379e-02 3.334894690010e-04 2.366563200773e+01
1.200000000000e+02 -2.266470560727e-02 3.331299047399e-04 2.363089919664e+01
1.202500000000e+02 -2.258282864818e-02 3.328055118238e-04 2.359595059647e+01
1.205000000000e+02 -2.251038262406e-02 3.325223902157e-04 2.356086115983e+01
1.207500000000e+02 -2.244814651626e-02 3.322863632468e-04 2.352571302176e+01
1.210000000000e+02 -2.239679838495e-02 3.321028165320e-04 2.349059379524e+01
1.212500000000e+02 -2.235690518681e-02 3.319766726683e-04 2.345559473543e+01
1.215000000000e+02 -2.232891367556e-02 3.319121601120e-04 2.342080883115e+01
1.217500000000e+02 -2.231314365562e-02 3.319127128509e-04 2.338632889691e+01
1.220000000000e+02 -2.230978258405e-02 3.319809017085e-04 2.335224570079e+01
1.222500000000e+02 -2.231888415911e-02 3.321183798608e-04 2.331864625238e+01
1.225000000000e+02 -2.234036461041e-02 3.323257075166e-04 2.328561216903e+01
1.227500000000e+02 -2.237400736344e-02 3.326024381433e-04 2.325321836179e+01
1.230000000000e+02 -2.241946328538e-02 3.329471162962e-04 2.322153187505e+01
1.232500000000e+02 -2.247625896144e-02 3.333573067588e-04 2.319061107740e+01
1.235000000000e+02 -2.254380276311e-02 3.338296426736e-04 2.316050509157e+01
1.237500000000e+02 -2.262139290566e-02 3.343599016373e-04 2.313125353458e+01
1.240000000000e+02 -2.270823036261e-02 3.349431204247e-04 2.310288653828e+01
1.242500000000e+02 -2.280342765621e-02 3.355737125307e-04 2.307542503396e+01
1.245000000000e+02 -2.290602362665e-02 3.362455331793e-04 2.304888123963e+01
1.247500000000e+02 -2.301499544485e-02 3.369520510382e-04 2.302325935678e+01
1.250000000000e+02 -2.312927152388e-02 3.376864914890e-04 2.299855643433e+01
1.252500000000e+02 -2.324774688636e-02 3.384419695014e-04 2.297476323943e+01
1.255000000000e+02 -2.336929505157e-02 3.392116040676e-04 2.295186531121e+01
1.257500000000e+02 -2.349278284036e-02 3.399886331956e-04 2.292984383742e+01
1.260000000000e+02 -2.361708245595e-02 3.407665194361e-04 2.290867668460e+01
1.262500000000e+02 -2.374108481610e-02 3.415390424973e-04 2.288833910322e+01
1.265000000000e+02 -2.386371112358e-02 3.423003767438e-04 2.286880456919e+01
1.267500000000e+02 -2.398392428959e-02 3.430451495239e-04 2.285004518159e+01
1.270000000000e+02 -2.410074001975e-02 3.437684765284e-04 2.283203220897e+01
1.272500000000e+02 -2.421323636328e-02 3.444659632579e-04 2.281473611683e+01
1.275000000000e+02 -2.432056295898e-02 3.451338024034e-04 2.279812675869e+01
1.277500000000e+02 -2.442194841712e-02 3.457687513134e-04 2.278217319257e+01
1.280000000000e+02 -2.451670619024e-02 3.463680581945e-04 2.276684332058e+01
1.282500000000e+02 -2.460424143087e-02 3.469296497467e-04 2.275210372632e+01
1.285000000000e+02 -2.468405205509e-02 3.474519116667e-04 2.273791899411e+01
1.287500000000e+02 -2.475573233573e-02 3.479336301102e-04 2.272425150206e+01
1.290000000000e+02 -2.481897108492e-02 3.483739928317e-04 2.271106070504e+01
1.292500000000e+02 -2.487355210915e-02 3.487725812841e-04 2.269830297542e+01
1.295000000000e+02 -2.491935048434e-02 3.491293827793e-04 2.268593122047e+01
1.297500000000e+02 -2.495632739432e-02 3.494445553956e-04 2.267389458632e+01
1.300000000000e+02 -2.498452750188e-02 3.497184462419e-04 2.266213873169e+01
1.302500000000e+02 -2.500407043547e-02 3.499515979473e-04 2.265060568465e+01
1.305000000000e+02 -2.501514620576e-02 3.501447455011e-04 2.263923448570e+01
1.307500000000e+02 -2.501800665964e-02 3.502987835506e-04 2.262796158769e+01
1.310000000000e+02 -2.501295848841e-02 3.504147024986e-04 2.261672166569e+01
1.312500000000e+02 -2.500035447531e-02 3.504935915755e-04 2.260544834769e+01
1.315000000000e+02 -2.498058794522e-02 3.505366294192e-04 2.259407548411e+01
1.317500000000e+02 -2.495408479152e-02 3.505450336712e-04 2.258253814801e+01
1.320000000000e+02 -2.492129605784e-02 3.505200606985e-04 2.257077367845e+01
1.322500000000e+02 -2.488269357847e-02 3.504630183103e-04 2.255872313106e+01
1.325000000000e+02 -2.483876343630e-02 3.503751669043e-04 2.254633226705e+01
1.327500000000e+02 -2.479000141857e-02 3.502577819001e-04 2.253355268691e+01
1.330000000000e+02 -2.473690848499e-02 3.501122162391e-04 2.252034280295e+01
1.332500000000e+02 -2.467998722756e-02 3.499398129058e-04 2.250666867992e+01
1.335000000000e+02 -2.461973943843e-02 3.497418809520e-04 2.249250471603e+01
1.337500000000e+02 -2.455666274879e-02 3.495197301669e-04 2.247783394279e+01
1.340000000000e+02 -2.449124994256e-02 3.492746179022e-04 2.246264850300e+01
1.342500000000e+02 -2.442398663730e-02 3.490076779114e-04 2.244694951501e+01
1.345000000000e+02 -2.435535044315e-02 3.487201427394e-04 2.243074689944e+01
1.347500000000e+02 -2.428581056435e-02 3.484132725741e-04 2.241405897717e+01
1.350000000000e+02 -2.421582771788e-02 3.480882291675e-04 2.239691186421e+01
1.352500000000e+02 -2.414585407589e-02 3.477460134825e-04 2.237933871419e+01
1.355000000000e+02 -2.407633365608e-02 3.473876637939e-04 2.236137881081e+01
1.357500000000e+02 -2.400770294777e-02 3.470143284252e-04 2.234307658405e+01
1.360000000000e+02 -2.394039160818e-02 3.466271359184e-04 2.232448054929e+01
1.362500000000e+02 -2.387482327915e-02 3.462272527160e-04 2.230564224201e+01
1.365000000000e+02 -2.381141611629e-02 3.458159475092e-04 2.228661518249e+01
1.367500000000e+02 -2.375058302359e-02 3.453944776652e-04 2.226745391927e+01
1.370000000000e+02 -2.369273221670e-02 3.449642357501e-04 2.224821304642e+01
1.372500000000e+02 -2.363826568662e-02 3.445267759668e-04 2.222894663419e+01
1.375000000000e+02 -2.358757772498e-02 3.440838087366e-04 2.220970754692e+01
1.377500000000e+02 -2.354105361793e-02 3.436372100395e-04 2.219054697023e+01
1.380000000000e+02 -2.349906493361e-02 3.431890286116e-04 2.217151434715e+01
1.382500000000e+02 -2.346196703279e-02 3.427414885705e-04 2.215265716118e+01
1.385000000000e+02 -2.343009309116e-02 3.422969734589e-04 2.213402114062e+01
1.387500000000e+02 -2.340374671039e-02 3.418580085606e-04 2.211565058376e+01
1.390000000000e+02 -2.338319702534e-02 3.414272206454e-04 2.209758865113e+01
1.392500000000e+02 -2.336867021962e-02 3.410073370381e-04 2.207987792602e+01
1.395000000000e+02 -2.336034036609e-02 3.406011331471e-04 2.206256102990e+01
1.397500000000e+02 -2.335832378102e-02 3.402113525194e-04 2.204568110497e+01
1.400000000000e+02 -2.336266815233e-02 3.398406435292e-04 2.202928251683e+01
1.402500000000e+02 -2.337334808075e-02 3.394915116496e-04 2.201341128319e+01
1.405000000000e+02 -2.339025554062e-02 3.391662370950e-04 2.199811564605e+01
1.407500000000e+02 -2.341319735848e-02 3.388668203986e-04 2.198344633918e+01
1.410000000000e+02 -2.344188855708e-02 3.385949036724e-04 2.196945691704e+01
1.412500000000e+02 -2.347595264248e-02 3.383517162813e-04 2.195620378528e+01
1.415000000000e+02 -2.351491892301e-02 3.381380035310e-04 2.194374624282e+01
1.417500000000e+02 -2.355822640705e-02 3.379540434056e-04 2.193214623161e+01
1.420000000000e+02 -2.360522591667e-02 3.377995629397e-04 2.192146810789e+01
1.422500000000e+02 -2.365518783650e-02 3.376738508482e-04 2.191177815328e+01
1.425000000000e+02 -2.370730891698e-02 3.375755567589e-04 2.190314413381e+01
1.427500000000e+02 -2.376072471146e-02 3.375027514779e-04 2.189563465348e+01
1.430000000000e+02 -2.381452129438e-02 3.374530559334e-04 2.188931860292e+01
1.432500000000e+02 -2.386775089486e-02 3.374236635267e-04 2.188426445408e+01
1.435000000000e+02 -2.391944743754e-02 3.374113683312e-04 2.188053970743e+01
1.437500000000e+02 -2.396864460714e-02 3.374126356885e-04 2.187821023790e+01
1.440000000000e+02 -2.401439393903e-02 3.374238182910e-04 2.187733980209e+01
1.442500000000e+02 -2.405578429534e-02 3.374411789987e-04 2.187798951950e+01
1.445000000000e+02 -2.409196022315e-02 3.374609308608e-04 2.188021750014e+01
1.447500000000e+02 -2.412213942599e-02 3.374793056811e-04 2.188407850271e+01
1.450000000000e+02 -2.414562946848e-02 3.374927358692e-04 2.188962365358e+01
1.452500000000e+02 -2.416184316862e-02 3.374979662062e-04 2.189690031244e+01
1.455000000000e+02 -2.417031085376e-02 3.374921471886e-04 2.190595188536e+01
1.457500000000e+02 -2.417069046690e-02 3.374728771392e-04 2.191681781857e+01
1.460000000000e+02 -2.416277440531e-02 3.374382108860e-04 2.192953353341e+01
1.462500000000e+02 -2.414649281794e-02 3.373867140086e-04 2.194413041372e+01
1.465000000000e+02 -2.412191407208e-02 3.373177359290e-04 2.196063586119e+01
1.467500000000e+02 -2.408924111154e-02 3.372311219017e-04 2.197907329628e+01
1.470000000000e+02 -2.404880548227e-02 3.371272946010e-04 2.199946217879e+01
1.472500000000e+02 -2.400105746608e-02 3.370072837164e-04 2.202181796496e+01
1.475000000000e+02 -2.394655482483e-02 3.368724250295e-04 2.204615214077e+01
1.477500000000e+02 -2.388594840643e-02 3.367244006473e-04 2.207247210501e+01
1.480000000000e+02 -2.381996582743e-02 3.365652627781e-04 2.210078107117e+01
1.482500000000e+02 -2.374939441967e-02 3.363973303483e-04 2.213107792534e+01
1.485000000000e+02 -2.367506370288e-02 3.362230660190e-04 2.216335696699e+01
1.487500000000e+02 -2.359782991493e-02 3.360449791075e-04 2.219760775916e+01
1.490000000000e+02 -2.351855915279e-02 3.358655381709e-04 2.223381479394e+01
1.492500000000e+02 -2.343811300093e-02 3.356870959306e-04 2.227195721895e+01
1.495000000000e+02 -2.335733591520e-02 3.355118259627e-04 2.231200851983e+01
1.497500000000e+02 -2.327704479358e-02 3.353416783518e-04 2.235393622692e+01
1.500000000000e+02 -2.319802099104e-02 3.351783522924e-04 2.239770162979e+01
1.502500000000e+02 -2.312100485815e-02 3.350232911345e-04 2.244325953437e+01
1.505000000000e+02 -2.304669290828e-02 3.348777277699e-04 2.249055807196e+01
1.507500000000e+02 -2.297573709044e-02 3.347426656230e-04 2.253953858394e+01
1.510000000000e+02 -2.290874597044e-02 3.346188845556e-04 2.259013558004e+01
1.512500000000e+02 -2.284628754976e-02 3.345071013922e-04 2.264227680089e+01
1.515000000000e+02 -2.278889316964e-02 3.344080209591e-04 2.269588338173e+01
1.517500000000e+02 -2.273706104316e-02 3.343224138052e-04 2.275087007746e+01
1.520000000000e+02 -2.269126173772e-02 3.342511375873e-04 2.280714569528e+01
1.522500000000e+02 -2.265194123020e-02 3.341952058622e-04 2.286461352853e+01
1.525000000000e+02 -2.261952322629e-02 3.341559080122e-04 2.292317190548e+01
1.527500000000e+02 -2.259441142451e-02 3.341348544423e-04 2.298271487979e+01
1.530000000000e+02 -2.257698812510e-02 3.341339420892e-04 2.304313289038e+01
1.532500000000e+02 -2.256761274445e-02 3.341553541225e-04 2.310431356348e+01
1.535000000000e+02 -2.256661690461e-02 3.342015321852e-04 2.316614246240e+01
1.537500000000e+02 -2.257429858518e-02 3.342750911758e-04 2.322850391859e+01
1.540000000000e+02 -2.259091391691e-02 3.343787885421e-04 2.329128180913e+01
1.542500000000e+02 -2.261666799637e-02 3.345155055905e-04 2.335436033885e+01
1.545000000000e+02 -2.265170378106e-02 3.346880707600e-04 2.341762478638e+01
1.547500000000e+02 -2.269609145447e-02 3.348990584074e-04 2.348096219026e+01
1.550000000000e+02 -2.274981665534e-02 3.351506173907e-04 2.354426198925e+01
1.552500000000e+02 -2.281277087618e-02 3.354444810693e-04 2.360741659693e+01
1.555000000000e+02 -2.288474091358e-02 3.357818799438e-04 2.367032189186e+01
1.557500000000e+02 -2.296540167686e-02 3.361633068897e-04 2.373287765468e+01
1.560000000000e+02 -2.305430983007e-02 3.365884246474e-04 2.379498791225e+01
1.562500000000e+02 -2.315089972335e-02 3.370560571940e-04 2.385656120196e+01
1.565000000000e+02 -2.325448304594e-02 3.375641822378e-04 2.391751076189e+01
1.567500000000e+02 -2.336425141343e-02 3.381098890436e-04 2.397775467105e+01
1.570000000000e+02 -2.347928141924e-02 3.386891025032e-04 2.403721588778e+01
1.572500000000e+02 -2.359854282441e-02 3.392968701505e-04 2.409582222367e+01
1.575000000000e+02 -2.372091093833e-02 3.399275210117e-04 2.415350628218e+01
1.577500000000e+02 -2.384518175648e-02 3.405746723712e-04 2.421020539721e+01
1.580000000000e+02 -2.397008833720e-02 3.412312482434e-04 2.426586140779e+01
1.582500000000e+02 -2.409432071749e-02 3.418896888138e-04 2.432042060902e+01
1.585000000000e+02 -2.421654615799e-02 3.425421630196e-04 2.437383349335e+01
1.587500000000e+02 -2.433543221885e-02 3.431807237988e-04 2.442605472323e+01
1.590000000000e+02 -2.444966924891e-02 3.437975048057e-04 2.447704290604e+01
1.592500000000e+02 -2.455799372928e-02 3.443849110131e-04 2.452676064931e+01
1.595000000000e+02 -2.465921020194e-02 3.449358083124e-04 2.457517443134e+01
1.597500000000e+02 -2.475221337134e-02 3.454437167664e-04 2.462225467233e+01
1.600000000000e+02 -2.483600825854e-02 3.459029812749e-04 2.466797590010e+01
1.602500000000e+02 -2.490972774649e-02 3.463089236690e-04 2.471231675576e+01
1.605000000000e+02 -2.497264768205e-02 3.466579814057e-04 2.475526024235e+01
1.607500000000e+02 -2.502419841400e-02 3.469477725950e-04 2.479679399801e+01
1.610000000000e+02 -2.506397321737e-02 3.471772627236e-04 2.483691039676e+01
1.612500000000e+02 -2.509173308636e-02 3.473466985982e-04 2.487560684053e+01
1.615000000000e+02 -2.510740790054e-02 3.474576094950e-04 2.491288603375e+01
1.617500000000e+02 -2.511109404098e-02 3.475127720709e-04 2.494875603045e+01
1.620000000000e+02 -2.510304824621e-02 3.475161002576e-04 2.498323046082e+01
1.622500000000e+02 -2.508367822409e-02 3.474725939022e-04 2.501632855097e+01
1.625000000000e+02 -2.505353032874e-02 3.473881956153e-04 2.504807522923e+01
1.627500000000e+02 -2.501327519942e-02 3.472695496535e-04 2.507850092897e+01
1.630000000000e+02 -2.496369136098e-02 3.471238692809e-04 2.510764155828e+01
1.632500000000e+02 -2.490564766214e-02 3.469587620898e-04 2.513553827481e+01
1.635000000000e+02 -2.484008514522e-02 3.467820255578e-04 2.516223724904e+01
1.637500000000e+02 -2.476799904622e-02 3.466013810847e-04 2.518778934029e+01
1.640000000000e+02 -2.469042153079e-02 3.464244050591e-04 2.521224985291e+01
1.642500000000e+02 -2.460840575114e-02 3.462583578463e-04 2.523567805772e+01
1.645000000000e+02 -2.452301130570e-02 3.461100320262e-04 2.525813691238e+01
1.647500000000e+02 -2.443529180688e-02 3.459856392035e-04 2.527969267043e+01
1.650000000000e+02 -2.434628467421e-02 3.458907264043e-04 2.530041453555e+01
1.652500000000e+02 -2.425700306185e-02 3.458301190907e-04 2.532037431781e+01
1.655000000000e+02 -2.416842992938e-02 3.458078929573e-04 2.533964611640e+01
1.657500000000e+02 -2.408151415995e-02 3.458273684333e-04 2.535830602936e+01
1.660000000000e+02 -2.399716830354e-02 3.458911295850e-04 2.537643187502e+01
1.662500000000e+02 -2.391626768031e-02 3.460010595885e-04 2.539410294258e+01
1.665000000000e+02 -2.383965043041e-02 3.461583727291e-04 2.541139971120e+01
1.667500000000e+02 -2.376811843134e-02 3.463637547294e-04 2.542840375945e+01
1.670000000000e+02 -2.370243841251e-02 3.466173853954e-04 2.544519732078e+01
1.672500000000e+02 -2.364334255322e-02 3.469190072375e-04 2.546186312762e+01
1.675000000000e+02 -2.359152847630e-02 3.472680138058e-04 2.547848427379e+01
1.677500000000e+02 -2.354765851040e-02 3.476635269017e-04 2.549514367298e+01
1.680000000000e+02 -2.351235753588e-02 3.481044552708e-04 2.551192384035e+01
1.682500000000e+02 -2.348620928950e-02 3.485895527605e-04 2.552890662828e+01
1.685000000000e+02 -2.346975151930e-02 3.491174653062e-04 2.554617273630e+01
1.687500000000e+02 -2.346346969367e-02 3.496868035063e-04 2.556380110463e+01
1.690000000000e+02 -2.346778944920e-02 3.502961290059e-04 2.558186881286e+01
1.692500000000e+02 -2.348306833035e-02 3.509439731794e-04 2.560045014475e+01
1.695000000000e+02 -2.350958736733e-02 3.516288438976e-04 2.561961647499e+01
1.697500000000e+02 -2.354754238239e-02 3.523492437990e-04 2.563943559840e+01
1.700000000000e+02 -2.359703543942e-02 3.531036055596e-04 2.565997103475e+01
1.702500000000e+02 -2.365806753361e-02 3.538902986872e-04 2.568128200861e+01
1.705000000000e+02 -2.373053198896e-02 3.547076317379e-04 2.570342249902e+01
1.707500000000e+02 -2.381421035621e-02 3.555538188628e-04 2.572644140394e+01
1.710000000000e+02 -2.390876859988e-02 3.564269410203e-04 2.575038168277e+01
1.712500000000e+02 -2.401375648401e-02 3.573249238084e-04 2.577528067442e+01
1.715000000000e+02 -2.412860837930e-02 3.582455005119e-04 2.580116936738e+01
1.717500000000e+02 -2.425264703869e-02 3.591862125869e-04 2.582807288562e+01
1.720000000000e+02 -2.438508840261e-02 3.601443951627e-04 2.585600988927e+01
1.722500000000e+02 -2.452504973467e-02 3.611171689285e-04 2.588499321549e+01
1.725000000000e+02 -2.467155834151e-02 3.621014252787e-04 2.591502939153e+01
1.727500000000e+02 -2.482356307937e-02 3.630938244281e-04 2.594611938392e+01
1.730000000000e+02 -2.497994581809e-02 3.640908122331e-04 2.597825818584e+01
1.732500000000e+02 -2.513953515493e-02 3.650886306463e-04 2.601143563184e+01
1.735000000000e+02 -2.530111974660e-02 3.660833485765e-04 2.604563600828e+01
1.737500000000e+02 -2.546346336763e-02 3.670708970047e-04 2.608083887738e+01
1.740000000000e+02 -2.562531917129e-02 3.680470594777e-04 2.611701876119e+01
1.742500000000e+02 -2.578544548823e-02 3.690075492587e-04 2.615414555338e+01
1.745000000000e+02 -2.594262102618e-02 3.699480645003e-04 2.619218492668e+01
1.747500000000e+02 -2.609565931334e-02 3.708643397807e-04 2.623109795134e+01
1.750000000000e+02 -2.624342334291e-02 3.717521920632e-04 2.627084182615e+01
1.752500000000e+02 -2.638483903882e-02 3.726075212446e-04 2.631136946047e+01
1.755000000000e+02 -2.651890770451e-02 3.734266366551e-04 2.635262979526e+01
1.757500000000e+02 -2.664471745930e-02 3.742061378211e-04 2.639456808646e+01
1.760000000000e+02 -2.676145338778e-02 3.749430365831e-04 2.643712554470e+01
1.762500000000e+02 -2.686840709692e-02 3.756346098740e-04 2.648023960424e+01
1.765000000000e+02 -2.696498425304e-02 3.762786689552e-04 2.652384419011e+01
1.767500000000e+02 -2.705071003985e-02 3.768736296433e-04 2.656786935090e+01
1.770000000000e+02 -2.712523303763e-02 3.774184935566e-04 2.661224159715e+01
1.772500000000e+02 -2.718832763331e-02 3.779128731434e-04 2.665688389814e+01
1.775000000000e+02 -2.723989455113e-02 3.783570289097e-04 2.670171568593e+01
1.777500000000e+02 -2.727995945941e-02 3.787518658825e-04 2.674665319249e+01
1.780000000000e+02 -2.730867036797e-02 3.790989163488e-04 2.679160915558e+01
1.782500000000e+02 -2.732629364412e-02 3.794003138412e-04 2.683649318184e+01
1.785000000000e+02 -2.733320861912e-02 3.796587527045e-04 2.688121179701e+01
1.787500000000e+02 -2.732990119091e-02 3.798774357153e-04 2.692566857355e+01
1.790000000000e+02 -2.731695643063e-02 3.800600126158e-04 2.696976422330e+01
1.792500000000e+02 -2.729505056423e-02 3.802105123968e-04 2.701339695551e+01
1.795000000000e+02 -2.726494205418e-02 3.803332617792e-04 2.705646233583e+01
1.797500000000e+02 -2.722746231868e-02 3.804327917039e-04 2.709885367837e+01
1.800000000000e+02 -2.718350606006e-02 3.805138160703e-04 2.714046218796e+01
1.802500000000e+02 -2.713402113909e-02 3.805811074316e-04 2.718117717495e+01
1.805000000000e+02 -2.707999759480e-02 3.806394143553e-04 2.722088627440e+01
1.807500000000e+02 -2.702245636757e-02 3.806933937817e-04 2.725947568852e+01
1.810000000000e+02 -2.696243740099e-02 3.807475448098e-04 2.729683041820e+01
1.812500000000e+02 -2.690098748630e-02 3.808061385301e-04 2.733283467555e+01
1.815000000000e+02 -2.683914683879e-02 3.808731318311e-04 2.736737200686e+01
1.817500000000e+02 -2.677793635686e-02 3.809521368481e-04 2.740032577970e+01
1.820000000000e+02 -2.671834398285e-02 3.810463563955e-04 2.743157952122e+01
1.822500000000e+02 -2.666131158203e-02 3.811585389236e-04 2.746101746897e+01
1.825000000000e+02 -2.660772124369e-02 3.812909281216e-04 2.748852492495e+01
1.827500000000e+02 -2.655838292002e-02 3.814452311111e-04 2.751398890651e+01
1.830000000000e+02 -2.651402299572e-02 3.816225892326e-04 2.753729883587e+01
1.832500000000e+02 -2.647527327210e-02 3.818235589705e-04 2.755834710721e+01
1.835000000000e+02 -2.644266256487e-02 3.820481208569e-04 2.757702999694e+01
1.837500000000e+02 -2.641660920746e-02 3.822956597424e-04 2.759324844328e+01
1.840000000000e+02 -2.639741611514e-02 3.825649811714e-04 2.760690890796e+01
1.842500000000e+02 -2.638526896944e-02 3.828543393974e-04 2.761792442862e+01
1.845000000000e+02 -2.638023492257e-02 3.831614633052e-04 2.762621550139e+01
1.847500000000e+02 -2.638226524255e-02 3.834836066592e-04 2.763171117927e+01
1.850000000000e+02 -2.639119921642e-02 3.838175953378e-04 2.763435004429e+01
1.852500000000e+02 -2.640676984459e-02 3.841598788345e-04 2.763408116772e+01
1.855000000000e+02 -2.642861220530e-02 3.845065981001e-04 2.763086511784e+01
1.857500000000e+02 -2.645627142630e-02 3.848536384220e-04 2.762467474999e+01
1.860000000000e+02 -2.648921358470e-02 3.851967009423e-04 2.761549604103e+01
1.862500000000e+02 -2.652683556894e-02 3.855313509303e-04 2.760332865429e+01
1.865000000000e+02 -2.656847697432e-02 3.858530853267e-04 2.758818649593e+01
1.867500000000e+02 -2.661343045549e-02 3.861573745065e-04 2.757009795762e+01
1.870000000000e+02 -2.666095363364e-02 3.864397320779e-04 2.754910611374e+01
1.872500000000e+02 -2.671027886822e-02 3.866957015881e-04 2.752526857259e+01
1.875000000000e+02 -2.676062419670e-02 3.869208863234e-04 2.749865726868e+01
1.877500000000e+02 -2.681120206010e-02 3.871111561527e-04 2.746935789123e+01
1.880000000000e+02 -2.686122916537e-02 3.872625232642e-04 2.743746926633e+01
1.882500000000e+02 -2.690993419423e-02 3.873711872928e-04 2.740310237194e+01
1.885000000000e+02 -2.695656711687e-02 3.874335897205e-04 2.736637935879e+01
1.887500000000e+02 -2.700040563635e-02 3.874464732853e-04 2.732743220641e+01
1.890000000000e+02 -2.704076250316e-02 3.874068733691e-04 2.728640146827e+01
1.892500000000e+02 -2.707699139143e-02 3.873120763525e-04 2.724343468987e+01
1.895000000000e+02 -2.710849262493e-02 3.871597776864e-04 2.719868490498e+01
1.897500000000e+02 -2.713471815768e-02 3.869480901145e-04 2.715230911438e+01
1.900000000000e+02 -2.715517573209e-02 3.866755352639e-04 2.710446657305e+01
1.902500000000e+02 -2.716943361373e-02 3.863410840346e-04 2.705531740575e+01
1.905000000000e+02 -2.717712354002e-02 3.859441787194e-04 2.700502099739e+01
1.907500000000e+02 -2.717794315547e-02 3.854847524597e-04 2.695373468220e+01
1.910000000000e+02 -2.717165794389e-02 3.849632357225e-04 2.690161260139e+01
1.912500000000e+02 -2.715810237995e-02 3.843805616844e-04 2.684880448243e+01
1.915000000000e+02 -2.713718034086e-02 3.837381644914e-04 2.679545483793e+01
1.917500000000e+02 -2.710886484748e-02 3.830379653016e-04 2.674170221475e+01
1.920000000000e+02 -2.707319668089e-02 3.822823589495e-04 2.668767878913e+01
1.922500000000e+02 -2.703028288307e-02 3.814741974706e-04 2.663350987064e+01
1.925000000000e+02 -2.698029410384e-02 3.806167607056e-04 2.657931386088e+01
1.927500000000e+02 -2.692346150755e-02 3.797136588832e-04 2.652520221246e+01
1.930000000000e+02 -2.686007285387e-02 3.787689245057e-04 2.647127970333e+01
1.932500000000e+02 -2.679046910720e-02 3.777869809317e-04 2.641764451815e+01
1.935000000000e+02 -2.671503920441e-02 3.767724968974e-04 2.636438871147e+01
1.937500000000e+02 -2.663421388504e-02 3.757303137604e-04 2.631159859992e+01
1.940000000000e+02 -2.654846034284e-02 3.746654355268e-04 2.625935516646e+01
1.942500000000e+02 -2.645827649004e-02 3.735830202465e-04 2.620773447053e+01
1.945000000000e+02 -2.636418420036e-02 3.724883148815e-04 2.615680815627e+01
1.947500000000e+02 -2.626672408717e-02 3.713865270601e-04 2.610664359956e+01
1.950000000000e+02 -2.616644800923e-02 3.702827121785e-04 2.605730429951e+01
1.952500000000e+02 -2.606391315275e-02 3.691818314174e-04 2.600885003666e+01
1.955000000000e+02 -2.595967598836e-02 3.680886534241e-04 2.596133694943e+01
1.957500000000e+02 -2.585428672393e-02 3.670076855313e-04 2.591481754833e+01
1.960000000000e+02 -2.574828405774e-02 3.659431065236e-04 2.586934057807e+01
1.962500000000e+02 -2.564218977100e-02 3.648986498019e-04 2.582495097482e+01
1.965000000000e+02 -2.553650532426e-02 3.638777770675e-04 2.578168942073e+01
1.967500000000e+02 -2.543170757761e-02 3.628834996901e-04 2.573959214901e+01
1.970000000000e+02 -2.532824625429e-02 3.619183243319e-04 2.569869053014e+01
1.972500000000e+02 -2.522654093103e-02 3.609842898625e-04 2.565901078195e+01
1.975000000000e+02 -2.512698027627e-02 3.600829506614e-04 2.562057336342e+01
1.977500000000e+02 -2.502992051458e-02 3.592154541718e-04 2.558339265098e+01
1.980000000000e+02 -2.493568488545e-02 3.583824291371e-04 2.554747659635e+01
1.982500000000e+02 -2.484456519543e-02 3.575840752010e-04 2.551282612254e+01
1.985000000000e+02 -2.475682225557e-02 3.568202988683e-04 2.547943499872e+01
1.987500000000e+02 -2.467268892037e-02 3.560907380637e-04 2.544728927210e+01
1.990000000000e+02 -2.459237169033e-02 3.553947924570e-04 2.541636719849e+01
1.992500000000e+02 -2.451605394069e-02 3.547316935670e-04 2.538663894075e+01
1.995000000000e+02 -2.444389923297e-02 3.541005852325e-04 2.535806633979e+01
1.997500000000e+02 -2.437605378900e-02 3.535006011507e-04 2.533060300427e+01
2.000000000000e+02 -2.431264988864e-02 3.529309219785e-04 2.530419412450e+01
2.002500000000e+02 -2.425380790611e-02 3.523908253433e-04 2.527877672128e+01
2.005000000000e+02 -2.419963894597e-02 3.518797393943e-04 2.525427964284e+01
2.007500000000e+02 -2.415024603146e-02 3.513972787316e-04 2.523062395795e+01
2.010000000000e+02 -2.410572508326e-02 3.509432734394e-04 2.520772323622e+01
2.012500000000e+02 -2.406616510790e-02 3.505178063260e-04 2.518548396065e+01
2.015000000000e+02 -2.403164756083e-02 3.501211884503e-04 2.516380616099e+01
2.017500000000e+02 -2.400224447416e-02 3.497538889288e-04 2.514258395676e+01
2.020000000000e+02 -2.397801626046e-02 3.494166178977e-04 2.512170638183e+01
2.022500000000e+02 -2.395900760496e-02 3.491103407987e-04 2.510105814396e+01
2.025000000000e+02 -2.394524425965e-02 3.488360761211e-04 2.508052059772e+01
2.027500000000e+02 -2.393672777076e-02 3.485949429177e-04 2.505997270938e+01
2.030000000000e+02 -2.393343148026e-02 3.483880239971e-04 2.503929213980e+01
2.032500000000e+02 -2.393529494214e-02 3.482162151868e-04 2.501835636684e+01
2.035000000000e+02 -2.394221925964e-02 3.480803356371e-04 2.499704382758e+01
2.037500000000e+02 -2.395406139246e-02 3.479810084425e-04 2.497523512614e+01
2.040000000000e+02 -2.397062994633e-02 3.479185795843e-04 2.495281420856e+01
2.042500000000e+02 -2.399168170614e-02 3.478930553088e-04 2.492966948098e+01
2.045000000000e+02 -2.401691752134e-02 3.479040442305e-04 2.490569501156e+01
2.047500000000e+02 -2.404598169569e-02 3.479507120957e-04 2.488079147401e+01
2.050000000000e+02 -2.407845994324e-02 3.480317401130e-04 2.485486723618e+01
2.052500000000e+02 -2.411388122129e-02 3.481452783115e-04 2.482783907864e+01
2.055000000000e+02 -2.415171853498e-02 3.482889554784e-04 2.479963305140e+01
2.057500000000e+02 -2.419139310318e-02 3.484598993140e-04 2.477018501166e+01
2.060000000000e+02 -2.423227984824e-02 3.486546846163e-04 2.473944097764e+01
2.062500000000e+02 -2.427371317549e-02 3.488693558965e-04 2.470735753894e+01
2.065000000000e+02 -2.431499522386e-02 3.490994662951e-04 2.467390186505e+01
2.067500000000e+02 -2.435540523058e-02 3.493401206079e-04 2.463905169681e+01
2.070000000000e+02 -2.439421049495e-02 3.495860277517e-04 2.460279501159e+01
2.072500000000e+02 -2.443067810112e-02 3.498315744395e-04 2.456512982426e+01
2.075000000000e+02 -2.446408796056e-02 3.500708853320e-04 2.452606360296e+01
2.077500000000e+02 -2.449374630876e-02 3.502978966060e-04 2.448561256407e+01
2.080000000000e+02 -2.451899976832e-02 3.505064500596e-04 2.444380114561e+01
2.082500000000e+02 -2.453924937761e-02 3.506904132770e-04 2.440066111283e+01
2.085000000000e+02 -2.455396469435e-02 3.508437809144e-04 2.435623080195e+01
2.087500000000e+02 -2.456269643413e-02 3.509607701793e-04 2.431055415829e+01
2.090000000000e+02 -2.456508994725e-02 3.510359318832e-04 2.426368009589e+01
2.092500000000e+02 -2.456089568496e-02 3.510642526559e-04 2.421566156586e+01
2.095000000000e+02 -2.454997921507e-02 3.510412577241e-04 2.416655483373e+01
2.097500000000e+02 -2.453232859767e-02 3.509631041776e-04 2.411641877961e+01
2.100000000000e+02 -2.450806019295e-02 3.508266730470e-04 2.406531431198e+01
2.102500000000e+02 -2.447741989130e-02 3.506296377010e-04 2.401330368895e+01
2.105000000000e+02 -2.444078462823e-02 3.503705398023e-04 2.396045025756e+01
2.107500000000e+02 -2.439865789017e-02 3.500488437468e-04 2.390681794361e+01
2.110000000000e+02 -2.435166338270e-02 3.496649762965e-04 2.385247098044e+01
2.112500000000e+02 -2.430053549133e-02 3.492203026598e-04 2.379747367532e+01
2.115000000000e+02 -2.424610676215e-02 3.487171573387e-04 2.374189026302e+01
2.117500000000e+02 -2.418929131522e-02 3.481588451661e-04 2.368578463596e+01
2.120000000000e+02 -2.413106860682e-02 3.475496021467e-04 2.362922044421e+01
2.122500000000e+02 -2.407246202080e-02 3.468945323071e-04 2.357226086808e+01
2.125000000000e+02 -2.401451754555e-02 3.461995374244e-04 2.351496860990e+01
2.127500000000e+02 -2.395827951049e-02 3.454712197260e-04 2.345740566651e+01
2.130000000000e+02 -2.390476821671e-02 3.447167825515e-04 2.339963346732e+01
2.132500000000e+02 -2.385495409215e-02 3.439438958158e-04 2.334171250143e+01
2.135000000000e+02 -2.380973516036e-02 3.431605659946e-04 2.328370245035e+01
2.137500000000e+02 -2.376991294529e-02 3.423749771587e-04 2.322566180253e+01
2.140000000000e+02 -2.373617192011e-02 3.415953359864e-04 2.316764797240e+01
2.142500000000e+02 -2.370905986100e-02 3.408297194146e-04 2.310971693492e+01
2.145000000000e+02 -2.368897188392e-02 3.400859112051e-04 2.305192337265e+01
2.147500000000e+02 -2.367613666759e-02 3.393712372565e-04 2.299432041125e+01
2.150000000000e+02 -2.367060675666e-02 3.386924047989e-04 2.293695971464e+01
2.152500000000e+02 -2.367225201469e-02 3.380553386719e-04 2.287989162092e+01
2.155000000000e+02 -2.368075810710e-02 3.374650941243e-04 2.282316509956e+01
2.157500000000e+02 -2.369562840105e-02 3.369258679260e-04 2.276682818040e+01
2.160000000000e+02 -2.371619078223e-02 3.364407785929e-04 2.271092805383e+01
2.162500000000e+02 -2.374160742516e-02 3.360117982307e-04 2.265551165817e+01
2.165000000000e+02 -2.377089010451e-02 3.356397605452e-04 2.260062595422e+01
2.167500000000e+02 -2.380291800610e-02 3.353242903219e-04 2.254631851286e+01
2.170000000000e+02 -2.383645872839e-02 3.350639051976e-04 2.249263813073e+01
2.172500000000e+02 -2.387019325562e-02 3.348560732445e-04 2.243963521121e+01
2.175000000000e+02 -2.390274163970e-02 3.346972738600e-04 2.238736250044e+01
2.177500000000e+02 -2.393269267358e-02 3.345829945343e-04 2.233587537850e+01
2.180000000000e+02 -2.395863225593e-02 3.345079994718e-04 2.228523247547e+01
2.182500000000e+02 -2.397917439981e-02 3.344665106957e-04 2.223549578015e+01
2.185000000000e+02 -2.399299061785e-02 3.344521679157e-04 2.218673099580e+01
2.187500000000e+02 -2.399883981746e-02 3.344582484529e-04 2.213900749300e+01
2.190000000000e+02 -2.399559655738e-02 3.344778549326e-04 2.209239808563e+01
2.192500000000e+02 -2.398227746639e-02 3.345041693151e-04 2.204697888407e+01
2.195000000000e+02 -2.395806542934e-02 3.345304273075e-04 2.200282857871e+01
2.197500000000e+02 -2.392233067431e-02 3.345500831496e-04 2.196002792293e+01
2.200000000000e+02 -2.387464907131e-02 3.345571180239e-04 2.191865879426e+01
2.202500000000e+02 -2.381481632729e-02 3.345461217766e-04 2.187880309683e+01
2.205000000000e+02 -2.374285880001e-02 3.345123882410e-04 2.184054180137e+01
2.207500000000e+02 -2.365903949143e-02 3.344520076209e-04 2.180395350068e+01
2.210000000000e+02 -2.356386061914e-02 3.343619379701e-04 2.176911329697e+01
2.212500000000e+02 -2.345806165680e-02 3.342400586332e-04 2.173609141297e+01
2.215000000000e+02 -2.334261272535e-02 3.340851969515e-04 2.170495182840e+01
2.217500000000e+02 -2.321870519572e-02 3.338971386111e-04 2.167575121697e+01
2.220000000000e+02 -2.308773697462e-02 3.336766145359e-04 2.164853773176e+01
2.222500000000e+02 -2.295129483091e-02 3.334252724857e-04 2.162335009127e+01
2.225000000000e+02 -2.281113220787e-02 3.331456312749e-04 2.160021667994e+01
2.227500000000e+02 -2.266914529634e-02 3.328410270675e-04 2.157915512037e+01
2.230000000000e+02 -2.252734511712e-02 3.325155451521e-04 2.156017182488e+01
2.232500000000e+02 -2.238782744134e-02 3.321739435484e-04 2.154326175843e+01
2.235000000000e+02 -2.225274207851e-02 3.318215752594e-04 2.152840870075e+01
2.237500000000e+02 -2.212425988186e-02 3.314643018877e-04 2.151558543556e+01
2.240000000000e+02 -2.200453947284e-02 3.311084045774e-04 2.150475428985e+01
2.242500000000e+02 -2.189569400268e-02 3.307604940654e-04 2.149586786016e+01
2.245000000000e+02 -2.179975737027e-02 3.304274155977e-04 2.148886972422e+01
2.247500000000e+02 -2.171865224723e-02 3.301161571119e-04 2.148369562037e+01
2.250000000000e+02 -2.165415818373e-02 3.298337507450e-04 2.148027437409e+01
2.252500000000e+02 -2.160788143215e-02 3.295871594252e-04 2.147852905574e+01
2.255000000000e+02 -2.158122675768e-02 3.293831884686e-04 2.147837816975e+01
2.257500000000e+02 -2.157537115405e-02 3.292284340745e-04 2.147973663122e+01
2.260000000000e+02 -2.159124087484e-02 3.291291159844e-04 2.148251712247e+01
2.262500000000e+02 -2.162949065282e-02 3.290909710326e-04 2.148663099179e+01
2.265000000000e+02 -2.169048685744e-02 3.291191780582e-04 2.149198927355e+01
2.267500000000e+02 -2.177429412255e-02 3.292181795361e-04 2.149850363590e+01
2.270000000000e+02 -2.188066647572e-02 3.293915780415e-04 2.150608699354e+01
2.272500000000e+02 -2.200904251799e-02 3.296422205092e-04 2.151465449906e+01
2.275000000000e+02 -2.215854507744e-02 3.299719458364e-04 2.152412397042e+01
2.277500000000e+02 -2.232798606339e-02 3.303815001401e-04 2.153441650822e+01
2.280000000000e+02 -2.251587601111e-02 3.308705344115e-04 2.154545673595e+01
2.282500000000e+02 -2.272043789248e-02 3.314373998257e-04 2.155717354085e+01
2.285000000000e+02 -2.293962671813e-02 3.320791440930e-04 2.156949997208e+01
2.287500000000e+02 -2.317115234541e-02 3.327916470331e-04 2.158237395950e+01
2.290000000000e+02 -2.341250755997e-02 3.335695699167e-04 2.159573812867e+01
2.292500000000e+02 -2.366099900376e-02 3.344063079683e-04 2.160954048945e+01
2.295000000000e+02 -2.391378215955e-02 3.352939803088e-04 2.162373421976e+01
2.297500000000e+02 -2.416789841004e-02 3.362235712191e-04 2.163827836316e+01
2.300000000000e+02 -2.442031478245e-02 3.371850658885e-04 2.165313766657e+01
2.302500000000e+02 -2.466796477002e-02 3.381675365513e-04 2.166828298996e+01
2.305000000000e+02 -2.490779048026e-02 3.391592968843e-04 2.168369173326e+01
2.307500000000e+02 -2.513678451790e-02 3.401480431684e-04 2.169934764407e+01
2.310000000000e+02 -2.535203203109e-02 3.411210424295e-04 2.171524150128e+01
2.312500000000e+02 -2.555075076757e-02 3.420653409295e-04 2.173137079530e+01
2.315000000000e+02 -2.573033067361e-02 3.429679827596e-04 2.174774032336e+01
2.317500000000e+02 -2.588836972742e-02 3.438162101104e-04 2.176436173873e+01
2.320000000000e+02 -2.602270892109e-02 3.445976878400e-04 2.178125398110e+01
2.322500000000e+02 -2.613146149146e-02 3.453007065007e-04 2.179844262736e+01
2.325000000000e+02 -2.621304154179e-02 3.459143992316e-04 2.181596009542e+01
2.327500000000e+02 -2.626618521569e-02 3.464289197506e-04 2.183384474248e+01
2.330000000000e+02 -2.628997120742e-02 3.468356598554e-04 2.185214079552e+01
2.332500000000e+02 -2.628383282541e-02 3.471273884733e-04 2.187089717512e+01
2.335000000000e+02 -2.624756975080e-02 3.472983996980e-04 2.189016714888e+01
2.337500000000e+02 -2.618135004554e-02 3.473445839203e-04 2.191000688633e+01
2.340000000000e+02 -2.608571245550e-02 3.472635758811e-04 2.193047486913e+01
2.342500000000e+02 -2.596155808484e-02 3.470548502037e-04 2.195163023826e+01
2.345000000000e+02 -2.581014270352e-02 3.467195595800e-04 2.197353197922e+01
2.347500000000e+02 -2.563305997583e-02 3.462608584241e-04 2.199623745848e+01
2.350000000000e+02 -2.543222046301e-02 3.456835975380e-04 2.201980095380e+01
2.352500000000e+02 -2.520982956531e-02 3.449942428066e-04 2.204427274872e+01
2.355000000000e+02 -2.496835806074e-02 3.442008829961e-04 2.206969774605e+01
2.357500000000e+02 -2.471050833616e-02 3.433131605531e-04 2.209611419365e+01
2.360000000000e+02 -2.443918184193e-02 3.423419191719e-04 2.212355310811e+01
2.362500000000e+02 -2.415743864391e-02 3.412992164433e-04 2.215203698684e+01
2.365000000000e+02 -2.386845931681e-02 3.401979906759e-04 2.218157958810e+01
2.367500000000e+02 -2.357550127503e-02 3.390518986690e-04 2.221218524899e+01
2.370000000000e+02 -2.328185652536e-02 3.378752176073e-04 2.224384879470e+01
2.372500000000e+02 -2.299080817652e-02 3.366825518996e-04 2.227655527243e+01
2.375000000000e+02 -2.270558960766e-02 3.354887017307e-04 2.231028052714e+01
2.377500000000e+02 -2.242934254363e-02 3.343082963860e-04 2.234499143954e+01
2.380000000000e+02 -2.216507751993e-02 3.331556283000e-04 2.238064630845e+01
2.382500000000e+02 -2.191563785183e-02 3.320445695709e-04 2.241719599847e+01
2.385000000000e+02 -2.168366518302e-02 3.309883839449e-04 2.245458455867e+01
2.387500000000e+02 -2.147156869449e-02 3.299995433953e-04 2.249275028017e+01
2.390000000000e+02 -2.128149848277e-02 3.290895701291e-04 2.253162678828e+01
2.392500000000e+02 -2.111532237765e-02 3.282689587948e-04 2.257114385803e+01
2.395000000000e+02 -2.097460779485e-02 3.275470727494e-04 2.261122885521e+01
2.397500000000e+02 -2.086060673609e-02 3.269320472285e-04 2.265180749584e+01
2.400000000000e+02 -2.077424604488e-02 3.264307159262e-04 2.269280483249e+01
2.402500000000e+02 -2.071612099662e-02 3.260485490263e-04 2.273414617746e+01
2.405000000000e+02 -2.068649400555e-02 3.257896070794e-04 2.277575752855e+01
2.407500000000e+02 -2.068529681566e-02 3.256565042700e-04 2.281756657963e+01
2.410000000000e+02 -2.071213639551e-02 3.256503698625e-04 2.285950290220e+01
2.412500000000e+02 -2.076630494165e-02 3.257708916803e-04 2.290149831169e+01
2.415000000000e+02 -2.084679285737e-02 3.260162457481e-04 2.294348714894e+01
2.417500000000e+02 -2.095230587020e-02 3.263831738653e-04 2.298540603359e+01
2.420000000000e+02 -2.108128328937e-02 3.268669779760e-04 2.302719430306e+01
2.422500000000e+02 -2.123192083619e-02 3.274616021248e-04 2.306879360332e+01
2.425000000000e+02 -2.140219483167e-02 3.281596191747e-04 2.311014789244e+01
2.427500000000e+02 -2.158988953017e-02 3.289523299422e-04 2.315120296462e+01
2.430000000000e+02 -2.179262476901e-02 3.298299176513e-04 2.319190674176e+01
2.432500000000e+02 -2.200788680692e-02 3.307815417796e-04 2.323220891191e+01
2.435000000000e+02 -2.223306048614e-02 3.317954643065e-04 2.327206061559e+01
2.437500000000e+02 -2.246546077069e-02 3.328591982798e-04 2.331141499053e+01
2.440000000000e+02 -2.270236737158e-02 3.339596725912e-04 2.335022662427e+01
2.442500000000e+02 -2.294105730378e-02 3.350834093283e-04 2.338845238206e+01
2.445000000000e+02 -2.317883944710e-02 3.362167207710e-04 2.342605114057e+01
2.447500000000e+02 -2.341308693089e-02 3.373458944084e-04 2.346298440950e+01
2.450000000000e+02 -2.364126908985e-02 3.384573921620e-04 2.349921705611e+01
2.452500000000e+02 -2.386098280923e-02 3.395380484224e-04 2.353471730797e+01
2.455000000000e+02 -2.406998047133e-02 3.405752663942e-04 2.356945797866e+01
2.457500000000e+02 -2.426619736612e-02 3.415572026193e-04 2.360341648656e+01
2.460000000000e+02 -2.444777493396e-02 3.424729446358e-04 2.363657610189e+01
2.462500000000e+02 -2.461308173872e-02 3.433126640762e-04 2.366892592898e+01
2.465000000000e+02 -2.476073077859e-02 3.440677349969e-04 2.370046204893e+01
2.467500000000e+02 -2.488959298575e-02 3.447309041776e-04 2.373118734680e+01
2.470000000000e+02 -2.499880728218e-02 3.452964146666e-04 2.376111243377e+01
2.472500000000e+02 -2.508778628680e-02 3.457599976734e-04 2.379025528508e+01
2.475000000000e+02 -2.515621842192e-02 3.461189411829e-04 2.381864147035e+01
2.477500000000e+02 -2.520406679986e-02 3.463721288017e-04 2.384630411389e+01
2.480000000000e+02 -2.523156362810e-02 3.465200248810e-04 2.387328339401e+01
2.482500000000e+02 -2.523920075647e-02 3.465646758013e-04 2.389962580188e+01
2.485000000000e+02 -2.522771818654e-02 3.465096473795e-04 2.392538392059e+01
2.487500000000e+02 -2.519808763065e-02 3.463599338538e-04 2.395061503542e+01
2.490000000000e+02 -2.515149458181e-02 3.461218954182e-04 2.397538067690e+01
2.492500000000e+02 -2.508931587578e-02 3.458031214951e-04 2.399974503790e+01
2.495000000000e+02 -2.501309712801e-02 3.454122317618e-04 2.402377428549e+01
2.497500000000e+02 -2.492452725095e-02 3.449590111320e-04 2.404753519797e+01
2.500000000000e+02 -2.482541105565e-02 3.444540696510e-04 2.407109389300e+01
2.502500000000e+02 -2.471764272404e-02 3.439086103142e-04 2.409451510913e+01
2.505000000000e+02 -2.460317583458e-02 3.433342943303e-04 2.411786082827e+01
2.507500000000e+02 -2.448399621834e-02 3.427431251190e-04 2.414118976481e+01
2.510000000000e+02 -2.436209327256e-02 3.421472848927e-04 2.416455652051e+01
2.512500000000e+02 -2.423943175318e-02 3.415589518671e-04 2.418801097845e+01
2.515000000000e+02 -2.411792664074e-02 3.409899402596e-04 2.421159822905e+01
2.517500000000e+02 -2.399941732729e-02 3.404517426773e-04 2.423535830917e+01
2.520000000000e+02 -2.388564482843e-02 3.399553438015e-04 2.425932638918e+01
2.522500000000e+02 -2.377823028737e-02 3.395110416815e-04 2.428353295669e+01
2.525000000000e+02 -2.367865712391e-02 3.391283283479e-04 2.430800449008e+01
2.527500000000e+02 -2.358825460537e-02 3.388157631334e-04 2.433276399939e+01
2.530000000000e+02 -2.350818410440e-02 3.385808619118e-04 2.435783176715e+01
2.532500000000e+02 -2.343942982448e-02 3.384300907790e-04 2.438322634398e+01
2.535000000000e+02 -2.338279096945e-02 3.383687701493e-04 2.440896539974e+01
2.537500000000e+02 -2.333887817521e-02 3.384010165691e-04 2.443506671127e+01
2.540000000000e+02 -2.330811220458e-02 3.385297406031e-04 2.446154905712e+01
2.542500000000e+02 -2.329072673627e-02 3.387566586619e-04 2.448843316161e+01
2.545000000000e+02 -2.328677314593e-02 3.390823137496e-04 2.451574244113e+01
2.547500000000e+02 -2.329612839858e-02 3.395060714488e-04 2.454350368007e+01
2.550000000000e+02 -2.331850531846e-02 3.400262282312e-04 2.457174755565e+01
2.552500000000e+02 -2.335346501530e-02 3.406401694258e-04 2.460050900010e+01
2.555000000000e+02 -2.340043124934e-02 3.413443058605e-04 2.462982738576e+01
2.557500000000e+02 -2.345870623447e-02 3.421341797157e-04 2.465974652654e+01
2.560000000000e+02 -2.352748792230e-02 3.430045772565e-04 2.469031451065e+01
2.562500000000e+02 -2.360588765144e-02 3.439496186398e-04 2.472158333900e+01
2.565000000000e+02 -2.369294899593e-02 3.449629190203e-04 2.475360846860e+01
2.567500000000e+02 -2.378766564150e-02 3.460376496612e-04 2.478644810224e+01
2.570000000000e+02 -2.388899984939e-02 3.471666505246e-04 2.482016245811e+01
2.572500000000e+02 -2.399590033922e-02 3.483425253873e-04 2.485481286726e+01
2.575000000000e+02 -2.410731958407e-02 3.495577647146e-04 2.489046089482e+01
2.577500000000e+02 -2.422222926592e-02 3.508048510016e-04 2.492716722176e+01
2.580000000000e+02 -2.433963492207e-02 3.520763497508e-04 2.496499064022e+01
2.582500000000e+02 -2.445858917428e-02 3.533649973008e-04 2.500398707643e+01
2.585000000000e+02 -2.457820241338e-02 3.546638143428e-04 2.504420838399e+01
2.587500000000e+02 -2.469765202390e-02 3.559661664273e-04 2.508570136615e+01
2.590000000000e+02 -2.481619022314e-02 3.572656706424e-04 2.512850688511e+01
2.592500000000e+02 -2.493314794769e-02 3.585564201233e-04 2.517265866876e+01
2.595000000000e+02 -2.504793914190e-02 3.598329856478e-04 2.521818265663e+01
2.597500000000e+02 -2.516006124441e-02 3.610904391087e-04 2.526509607315e+01
2.600000000000e+02 -2.526909357242e-02 3.623243509419e-04 2.531340651519e+01
2.602500000000e+02 -2.537469501066e-02 3.635307800638e-04 2.536311159349e+01
2.605000000000e+02 -2.547659845648e-02 3.647062459457e-04 2.541419794189e+01
2.607500000000e+02 -2.557460603061e-02 3.658476633224e-04 2.546664112238e+01
2.610000000000e+02 -2.566857974964e-02 3.669525351791e-04 2.552040475541e+01
2.612500000000e+02 -2.575843314612e-02 3.680188041889e-04 2.557544068512e+01
2.615000000000e+02 -2.584412163530e-02 3.690446108737e-04 2.563168825958e+01
2.617500000000e+02 -2.592563322955e-02 3.700284084476e-04 2.568907477242e+01
2.620000000000e+02 -2.600297742189e-02 3.709689590542e-04 2.574751491737e+01
2.622500000000e+02 -2.607617543961e-02 3.718652815883e-04 2.580691153746e+01
2.625000000000e+02 -2.614525055449e-02 3.727165959154e-04 2.586715529038e+01
2.627500000000e+02 -2.621021941933e-02 3.735223029633e-04 2.592812570782e+01
2.630000000000e+02 -2.627108509326e-02 3.742819414749e-04 2.598969110400e+01
2.632500000000e+02 -2.632783108548e-02 3.749951672029e-04 2.605170994229e+01
2.635000000000e+02 -2.638041795748e-02 3.756617745156e-04 2.611403101552e+01
2.637500000000e+02 -2.642878061534e-02 3.762816900081e-04 2.617649509158e+01
2.640000000000e+02 -2.647282955894e-02 3.768549780804e-04 2.623893537087e+01
2.642500000000e+02 -2.651245206723e-02 3.773818575954e-04 2.630117937292e+01
2.645000000000e+02 -2.654751668289e-02 3.778627232114e-04 2.636304971954e+01
2.647500000000e+02 -2.657787858262e-02 3.782981708240e-04 2.642436584111e+01
2.650000000000e+02 -2.660338585444e-02 3.786890268691e-04 2.648494571771e+01
2.652500000000e+02 -2.662388788642e-02 3.790363729444e-04 2.654460696631e+01
2.655000000000e+02 -2.663924329473e-02 3.793415755770e-04 2.660316907438e+01
2.657500000000e+02 -2.664932926699e-02 3.796063060375e-04 2.666045457197e+01
2.660000000000e+02 -2.665405070783e-02 3.798325589991e-04 2.671629093822e+01
2.662500000000e+02 -2.665334927681e-02 3.800226366888e-04 2.677051245359e+01
2.665000000000e+02 -2.664721280211e-02 3.801791107779e-04 2.682296142914e+01
2.667500000000e+02 -2.663568282602e-02 3.803050826524e-04 2.687348997834e+01
2.670000000000e+02 -2.661886234303e-02 3.804039152755e-04 2.692196162207e+01
2.672500000000e+02 -2.659692282345e-02 3.804792526357e-04 2.696825230198e+01
2.675000000000e+02 -2.657010938636e-02 3.805350477361e-04 2.701225174488e+01
2.677500000000e+02 -2.653874595009e-02 3.805754143483e-04 2.705386462500e+01
2.680000000000e+02 -2.650323753628e-02 3.806045745379e-04 2.709301108963e+01
2.682500000000e+02 -2.646407120696e-02 3.806269308271e-04 2.712962757296e+01
2.685000000000e+02 -2.642181461544e-02 3.806469507793e-04 2.716366707758e+01
2.687500000000e+02 -2.637711396774e-02 3.806690858321e-04 2.719509947495e+01
2.690000000000e+02 -2.633068825808e-02 3.806976873666e-04 2.722391115918e+01
2.692500000000e+02 -2.628332346003e-02 3.807369277580e-04 2.725010485279e+01
2.695000000000e+02 -2.623586383179e-02 3.807907022564e-04 2.727369895778e+01
2.697500000000e+02 -2.618920274565e-02 3.808626128788e-04 2.729472688339e+01
2.700000000000e+02 -2.614426935337e-02 3.809558395102e-04 2.731323584938e+01
2.702500000000e+02 -2.610201647187e-02 3.810730711001e-04 2.732928585387e+01
2.705000000000e+02 -2.606340592519e-02 3.812164512337e-04 2.734294833663e+01
2.707500000000e+02 -2.602939283452e-02 3.813875299836e-04 2.735430473713e+01
2.710000000000e+02 -2.600091101274e-02 3.815872355618e-04 2.736344514721e+01
2.712500000000e+02 -2.597885497343e-02 3.818158328389e-04 2.737046660872e+01
2.715000000000e+02 -2.596406501413e-02 3.820729229485e-04 2.737547173234e+01
2.717500000000e+02 -2.595731070822e-02 3.823574441322e-04 2.737856715876e+01
2.720000000000e+02 -2.595927734845e-02 3.826677361565e-04 2.737986227624e+01
2.722500000000e+02 -2.597055055545e-02 3.830015412461e-04 2.737946769047e+01
2.725000000000e+02 -2.599160548491e-02 3.833560488641e-04 2.737749412324e+01
2.727500000000e+02 -2.602279596397e-02 3.837279759982e-04 2.737405122869e+01
2.730000000000e+02 -2.606434687942e-02 3.841136472950e-04 2.736924675705e+01
2.732500000000e+02 -2.611634645862e-02 3.845090817880e-04 2.736318540919e+01
2.735000000000e+02 -2.617874349993e-02 3.849100541149e-04 2.735596841466e+01
2.737500000000e+02 -2.625134334051e-02 3.853121993125e-04 2.734769262264e+01
2.740000000000e+02 -2.633380888799e-02 3.857111000792e-04 2.733845009541e+01
2.742500000000e+02 -2.642566139812e-02 3.861023869006e-04 2.732832779122e+01
2.745000000000e+02 -2.652628290983e-02 3.864817975960e-04 2.731740714800e+01
2.747500000000e+02 -2.663492087739e-02 3.868452470079e-04 2.730576366223e+01
2.750000000000e+02 -2.675069437825e-02 3.871888748622e-04 2.729346704152e+01
2.752500000000e+02 -2.687260077796e-02 3.875090802852e-04 2.728058064145e+01
2.755000000000e+02 -2.699952392136e-02 3.878025783666e-04 2.726716177804e+01
2.757500000000e+02 -2.713024252822e-02 3.880664052902e-04 2.725326120196e+01
2.760000000000e+02 -2.726343937202e-02 3.882979244968e-04 2.723892350358e+01
2.762500000000e+02 -2.739771207463e-02 3.884948153752e-04 2.722418660599e+01
2.765000000000e+02 -2.753158341049e-02 3.886550575363e-04 2.720908223738e+01
2.767500000000e+02 -2.766351425194e-02 3.887768683811e-04 2.719363545284e+01
2.770000000000e+02 -2.779191505507e-02 3.888587565502e-04 2.717786518015e+01
2.772500000000e+02 -2.791516123012e-02 3.888994581682e-04 2.716178378092e+01
2.775000000000e+02 -2.803160579526e-02 3.888978396941e-04 2.714539767510e+01
2.777500000000e+02 -2.813959734165e-02 3.888528903359e-04 2.712870696570e+01
2.780000000000e+02 -2.823749478389e-02 3.887636974602e-04 2.711170615934e+01
2.782500000000e+02 -2.832368854363e-02 3.886294239508e-04 2.709438387627e+01
2.785000000000e+02 -2.839661716254e-02 3.884492756870e-04 2.707672366712e+01
2.787500000000e+02 -2.845479121249e-02 3.882224985744e-04 2.705870381553e+01
2.790000000000e+02 -2.849681110370e-02 3.879483652643e-04 2.704029826070e+01
2.792500000000e+02 -2.852139202878e-02 3.876261900330e-04 2.702147648485e+01
2.795000000000e+02 -2.852738227851e-02 3.872553628421e-04 2.700220452361e+01
2.797500000000e+02 -2.851378764381e-02 3.868353431976e-04 2.698244499044e+01
2.800000000000e+02 -2.847979083361e-02 3.863656995651e-04 2.696215781349e+01
2.802500000000e+02 -2.842476857333e-02 3.858461077060e-04 2.694130097370e+01
2.805000000000e+02 -2.834831290695e-02 3.852764082417e-04 2.691983060527e+01
2.807500000000e+02 -2.825024298123e-02 3.846566236089e-04 2.689770207772e+01
2.810000000000e+02 -2.813062100886e-02 3.839870053669e-04 2.687487009608e+01
2.812500000000e+02 -2.798976058927e-02 3.832680378643e-04 2.685128944382e+01
2.815000000000e+02 -2.782823058278e-02 3.825004506064e-04 2.682691567552e+01
2.817500000000e+02 -2.764686023920e-02 3.816852397324e-04 2.680170525308e+01
2.820000000000e+02 -2.744673442313e-02 3.808236674073e-04 2.677561624773e+01
2.822500000000e+02 -2.722918771239e-02 3.799172669616e-04 2.674860865424e+01
2.825000000000e+02 -2.699579142491e-02 3.789678353296e-04 2.672064501549e+01
2.827500000000e+02 -2.674834044243e-02 3.779774325319e-04 2.669169042467e+01
2.830000000000e+02 -2.648883212114e-02 3.769483701218e-04 2.666171302070e+01
2.832500000000e+02 -2.621944256751e-02 3.758831999069e-04 2.663068443711e+01
2.835000000000e+02 -2.594250152430e-02 3.747847085369e-04 2.659857970651e+01
2.837500000000e+02 -2.566046227651e-02 3.736559061451e-04 2.656537769735e+01
2.840000000000e+02 -2.537587070737e-02 3.724999909877e-04 2.653106119335e+01
2.842500000000e+02 -2.509133283323e-02 3.713203755414e-04 2.649561728554e+01
2.845000000000e+02 -2.480948189248e-02 3.701207899363e-04 2.645903717342e+01
2.847500000000e+02 -2.453294491716e-02 3.689050779457e-04 2.642131652321e+01
2.850000000000e+02 -2.426430952407e-02 3.676773583212e-04 2.638245547243e+01
2.852500000000e+02 -2.400609302470e-02 3.664418439576e-04 2.634245897380e+01
2.855000000000e+02 -2.376070994801e-02 3.652028844389e-04 2.630133652837e+01
2.857500000000e+02 -2.353044495694e-02 3.639650609211e-04 2.625910251195e+01
2.860000000000e+02 -2.331742639613e-02 3.627331773245e-04 2.621577618174e+01
2.862500000000e+02 -2.312360184876e-02 3.615122173202e-04 2.617138166253e+01
2.865000000000e+02 -2.295071962283e-02 3.603072726361e-04 2.612594823827e+01
2.867500000000e+02 -2.280030700277e-02 3.591235771316e-04 2.607950996559e+01
2.870000000000e+02 -2.267365664633e-02 3.579664319670e-04 2.603210590081e+01
2.872500000000e+02 -2.257181228031e-02 3.568411757010e-04 2.598377990064e+01
2.875000000000e+02 -2.249556212811e-02 3.557531610288e-04 2.593458078585e+01
2.877500000000e+02 -2.244542734959e-02 3.547076936847e-04 2.588456176386e+01
2.880000000000e+02 -2.242166010907e-02 3.537100235821e-04 2.583378041935e+01
2.882500000000e+02 -2.242424501737e-02 3.527652636224e-04 2.578229865479e+01
2.885000000000e+02 -2.245289487712e-02 3.518781559555e-04 2.573018192594e+01
2.887500000000e+02 -2.250705753837e-02 3.510532197950e-04 2.567749906342e+01
2.890000000000e+02 -2.258592544600e-02 3.502946662205e-04 2.562432202216e+01
2.892500000000e+02 -2.268843837576e-02 3.496062706075e-04 2.557072487815e+01
2.895000000000e+02 -2.281330166171e-02 3.489913304598e-04 2.551678381066e+01
2.897500000000e+02 -2.295899273044e-02 3.484525562755e-04 2.546257594731e+01
2.900000000000e+02 -2.312378278458e-02 3.479920299949e-04 2.540817923850e+01
2.902500000000e+02 -2.330574751683e-02 3.476111011379e-04 2.535367126571e+01
2.905000000000e+02 -2.350279169474e-02 3.473103472958e-04 2.529912903678e+01
2.907500000000e+02 -2.371266361311e-02 3.470894759205e-04 2.524462781488e+01
2.910000000000e+02 -2.393298025648e-02 3.469472894496e-04 2.519024082014e+01
2.912500000000e+02 -2.416124685226e-02 3.468816238073e-04 2.513603838160e+01
2.915000000000e+02 -2.439487870281e-02 3.468892936199e-04 2.508208717544e+01
2.917500000000e+02 -2.463122718099e-02 3.469660793852e-04 2.502844993932e+01
2.920000000000e+02 -2.486760161212e-02 3.471067283931e-04 2.497518461020e+01
2.922500000000e+02 -2.510129560125e-02 3.473049640368e-04 2.492234415178e+01
2.925000000000e+02 -2.532961087573e-02 3.475534595276e-04 2.486997589186e+01
2.927500000000e+02 -2.554988245699e-02 3.478439089606e-04 2.481812144795e+01
2.930000000000e+02 -2.575950412542e-02 3.481670888525e-04 2.476681628221e+01
2.932500000000e+02 -2.595595248410e-02 3.485129434038e-04 2.471608974878e+01
2.935000000000e+02 -2.613681346604e-02 3.488706968762e-04 2.466596489154e+01
2.937500000000e+02 -2.629980668911e-02 3.492289802184e-04 2.461645856330e+01
2.940000000000e+02 -2.644280749927e-02 3.495759692791e-04 2.456758154440e+01
2.942500000000e+02 -2.656387439580e-02 3.498995633200e-04 2.451933870929e+01
2.945000000000e+02 -2.666126644963e-02 3.501875475746e-04 2.447172933693e+01
2.947500000000e+02 -2.673346937610e-02 3.504278032899e-04 2.442474745428e+01
2.950000000000e+02 -2.677921367088e-02 3.506085040383e-04 2.437838226310e+01
2.952500000000e+02 -2.679748968866e-02 3.507183105504e-04 2.433261857238e+01
2.955000000000e+02 -2.678757030950e-02 3.507466066598e-04 2.428743739030e+01
2.957500000000e+02 -2.674901707398e-02 3.506836727790e-04 2.424281637031e+01
2.960000000000e+02 -2.668169793495e-02 3.505209130214e-04 2.419873050674e+01
2.962500000000e+02 -2.658579234557e-02 3.502510295771e-04 2.415515269122e+01
2.965000000000e+02 -2.646179220896e-02 3.498681745982e-04 2.411205423117e+01
2.967500000000e+02 -2.631050916874e-02 3.493681078083e-04 2.406940560035e+01
2.970000000000e+02 -2.613306794089e-02 3.487483222507e-04 2.402717696633e+01
2.972500000000e+02 -2.593089606409e-02 3.480081780366e-04 2.398533863054e+01
2.975000000000e+02 -2.570571827437e-02 3.471489121141e-04 2.394386177402e+01
2.977500000000e+02 -2.545953653442e-02 3.461736951822e-04 2.390271881037e+01
2.980000000000e+02 -2.519461184321e-02 3.450876198418e-04 2.386188391488e+01
2.982500000000e+02 -2.491343704639e-02 3.438976578090e-04 2.382133324344e+01
2.985000000000e+02 -2.461871391855e-02 3.426125251428e-04 2.378104554816e+01
2.987500000000e+02 -2.431331850561e-02 3.412426441448e-04 2.374100229556e+01
2.990000000000e+02 -2.400026836142e-02 3.397999175416e-04 2.370118800612e+01
2.992500000000e+02 -2.368268411205e-02 3.382976966709e-04 2.366159024369e+01
2.995000000000e+02 -2.336375386385e-02 3.367506524175e-04 2.362220006622e+01
2.997500000000e+02 -2.304669158662e-02 3.351743463283e-04 2.358301192022e+01
3.000000000000e+02 -2.273469784706e-02 3.335850649776e-04 2.354402381622e+01
3.002500000000e+02 -2.243091946471e-02 3.319996099553e-04 2.350523713729e+01
3.005000000000e+02 -2.213841124184e-02 3.304351247173e-04 2.346665696133e+01
3.007500000000e+02 -2.186009784334e-02 3.289085578207e-04 2.342829181580e+01
3.010000000000e+02 -2.159873860729e-02 3.274366400169e-04 2.339015368695e+01
3.012500000000e+02 -2.135689403732e-02 3.260356578171e-04 2.335225800080e+01
3.015000000000e+02 -2.113689787045e-02 3.247211666931e-04 2.331462331336e+01
3.017500000000e+02 -2.094082893539e-02 3.235077729209e-04 2.327727153936e+01
3.020000000000e+02 -2.077049066285e-02 3.224089481964e-04 2.324022759573e+01
3.022500000000e+02 -2.062739241202e-02 3.214368328003e-04 2.320351937940e+01
3.025000000000e+02 -2.051273906134e-02 3.206021115398e-04 2.316717735336e+01
3.027500000000e+02 -2.042741866237e-02 3.199138651243e-04 2.313123470429e+01
3.030000000000e+02 -2.037199986988e-02 3.193794863129e-04 2.309572694678e+01
3.032500000000e+02 -2.034673487287e-02 3.190045884609e-04 2.306069147149e+01
3.035000000000e+02 -2.035155840668e-02 3.187929307510e-04 2.302616762889e+01
3.037500000000e+02 -2.038609809618e-02 3.187464311319e-04 2.299219621205e+01
3.040000000000e+02 -2.044968869849e-02 3.188651943270e-04 2.295881890448e+01
3.042500000000e+02 -2.054137963810e-02 3.191474918812e-04 2.292607833425e+01
3.045000000000e+02 -2.065995962518e-02 3.195898406990e-04 2.289401712470e+01
3.047500000000e+02 -2.080396747093e-02 3.201870538356e-04 2.286267796492e+01
3.050000000000e+02 -2.097172066710e-02 3.209323593236e-04 2.283210260931e+01
3.052500000000e+02 -2.116132930960e-02 3.218174745226e-04 2.280233193047e+01
3.055000000000e+02 -2.137072646325e-02 3.228327539528e-04 2.277340487917e+01
3.057500000000e+02 -2.159768423065e-02 3.239672821589e-04 2.274535856244e+01
3.060000000000e+02 -2.183984434620e-02 3.252090435325e-04 2.271822720479e+01
3.062500000000e+02 -2.209473555090e-02 3.265450435066e-04 2.269204229116e+01
3.065000000000e+02 -2.235980305576e-02 3.279614895321e-04 2.266683164285e+01
3.067500000000e+02 -2.263242988184e-02 3.294439366290e-04 2.264261927694e+01
3.070000000000e+02 -2.290995977558e-02 3.309774477518e-04 2.261942525359e+01
3.072500000000e+02 -2.318972247792e-02 3.325467631103e-04 2.259726527821e+01
3.075000000000e+02 -2.346905789159e-02 3.341364620283e-04 2.257615027359e+01
3.077500000000e+02 -2.374533750654e-02 3.357310937022e-04 2.255608681558e+01
3.080000000000e+02 -2.401598955601e-02 3.373153566312e-04 2.253707644684e+01
3.082500000000e+02 -2.427852080567e-02 3.388743564515e-04 2.251911633499e+01
3.085000000000e+02 -2.453053957482e-02 3.403936403868e-04 2.250219870469e+01
3.087500000000e+02 -2.476977814601e-02 3.418593362884e-04 2.248631164096e+01
3.090000000000e+02 -2.499411302465e-02 3.432582710737e-04 2.247143861932e+01
3.092500000000e+02 -2.520158646179e-02 3.445782814535e-04 2.245755934131e+01
3.095000000000e+02 -2.539042502008e-02 3.458081860836e-04 2.244464977686e+01
3.097500000000e+02 -2.555905475044e-02 3.469378777987e-04 2.243268223176e+01
3.100000000000e+02 -2.570612048663e-02 3.479584902034e-04 2.242162628530e+01
3.102500000000e+02 -2.583049372316e-02 3.488624204293e-04 2.241144849476e+01
3.105000000000e+02 -2.593128763445e-02 3.496432746606e-04 2.240211336179e+01
3.107500000000e+02 -2.600786311844e-02 3.502962518102e-04 2.239358345338e+01
3.110000000000e+02 -2.605983009529e-02 3.508179900617e-04 2.238581954309e+01
3.112500000000e+02 -2.608705370984e-02 3.512065427263e-04 2.237878147056e+01
3.115000000000e+02 -2.608964928995e-02 3.514614015673e-04 2.237242824976e+01
3.117500000000e+02 -2.606797427321e-02 3.515834721428e-04 2.236671814040e+01
3.120000000000e+02 -2.602262533151e-02 3.515750556341e-04 2.236160945717e+01
3.122500000000e+02 -2.595442453435e-02 3.514397949872e-04 2.235706058481e+01
3.125000000000e+02 -2.586440263252e-02 3.511826115299e-04 2.235302997064e+01
3.127500000000e+02 -2.575378905029e-02 3.508096017465e-04 2.234947681751e+01
3.130000000000e+02 -2.562399044641e-02 3.503280001841e-04 2.234636091858e+01
3.132500000000e+02 -2.547657372726e-02 3.497460674912e-04 2.234364295130e+01
3.135000000000e+02 -2.531324296074e-02 3.490729155182e-04 2.234128423892e+01
3.137500000000e+02 -2.513582452106e-02 3.483184494148e-04 2.233924729413e+01
3.140000000000e+02 -2.494624350509e-02 3.474932171686e-04 2.233749553435e+01
3.142500000000e+02 -2.474650534660e-02 3.466082782780e-04 2.233599343639e+01
3.145000000000e+02 -2.453867425153e-02 3.456750962290e-04 2.233470619309e+01
3.147500000000e+02 -2.432485845147e-02 3.447054437440e-04 2.233360017861e+01
3.150000000000e+02 -2.410719011721e-02 3.437112021726e-04 2.233264257807e+01
3.152500000000e+02 -2.388780976054e-02 3.427042930521e-04 2.233180150658e+01
3.155000000000e+02 -2.366884935500e-02 3.416965722575e-04 2.233104562740e+01
3.157500000000e+02 -2.345241984015e-02 3.406997156844e-04 2.233034462414e+01
3.160000000000e+02 -2.324059599168e-02 3.397250783438e-04 2.232966884016e+01
3.162500000000e+02 -2.303540382950e-02 3.387835861561e-04 2.232898933748e+01
3.165000000000e+02 -2.283880809205e-02 3.378856224876e-04 2.232827799390e+01
3.167500000000e+02 -2.265270042597e-02 3.370409154895e-04 2.232750715789e+01
3.170000000000e+02 -2.247888715536e-02 3.362585470968e-04 2.232665021471e+01
3.172500000000e+02 -2.231907787240e-02 3.355468498527e-04 2.232568127410e+01
3.175000000000e+02 -2.217487338175e-02 3.349132482722e-04 2.232457542126e+01
3.177500000000e+02 -2.204775518176e-02 3.343643162135e-04 2.232330839885e+01
3.180000000000e+02 -2.193907157220e-02 3.339055983910e-04 2.232185726391e+01
3.182500000000e+02 -2.185002569786e-02 3.335415840094e-04 2.232020019832e+01
3.185000000000e+02 -2.178166498265e-02 3.332757212098e-04 2.231831630839e+01
3.187500000000e+02 -2.173486462223e-02 3.331103568677e-04 2.231618641441e+01
3.190000000000e+02 -2.171031947056e-02 3.330467276524e-04 2.231379237394e+01
3.192500000000e+02 -2.170852652775e-02 3.330849707266e-04 2.231111798762e+01
3.195000000000e+02 -2.172977840194e-02 3.332241220017e-04 2.230814831751e+01
3.197500000000e+02 -2.177414736252e-02 3.334619589651e-04 2.230487050730e+01
3.200000000000e+02 -2.184147759252e-02 3.337950668860e-04 2.230127362504e+01
3.202500000000e+02 -2.193137956232e-02 3.342190046986e-04 2.229734848266e+01
3.205000000000e+02 -2.204321827300e-02 3.347282885748e-04 2.229308851125e+01
3.207500000000e+02 -2.217611518423e-02 3.353164308344e-04 2.228848919237e+01
3.210000000000e+02 -2.232894488887e-02 3.359759839543e-04 2.228354855253e+01
3.212500000000e+02 -2.250033495346e-02 3.366986049967e-04 2.227826766024e+01
3.215000000000e+02 -2.268867674367e-02 3.374751452706e-04 2.227265008939e+01
3.217500000000e+02 -2.289212823187e-02 3.382957290315e-04 2.226670297039e+01
3.220000000000e+02 -2.310863242965e-02 3.391498928031e-04 2.226043636210e+01
3.222500000000e+02 -2.333592843941e-02 3.400266573062e-04 2.225386431704e+01
3.225000000000e+02 -2.357157645356e-02 3.409146773955e-04 2.224700425105e+01
3.227500000000e+02 -2.381297719351e-02 3.418022871679e-04 2.223987789420e+01
3.230000000000e+02 -2.405740056151e-02 3.426777018988e-04 2.223251117529e+01
3.232500000000e+02 -2.430201660518e-02 3.435291428959e-04 2.222493409160e+01
3.235000000000e+02 -2.454392580989e-02 3.443449636667e-04 2.221718159566e+01
3.237500000000e+02 -2.478019639777e-02 3.451137378825e-04 2.220929290213e+01
3.240000000000e+02 -2.500789940790e-02 3.458245629516e-04 2.220131239341e+01
3.242500000000e+02 -2.522414695978e-02 3.464671463026e-04 2.219328887834e+01
3.245000000000e+02 -2.542612996133e-02 3.470317483521e-04 2.218527630134e+01
3.247500000000e+02 -2.561115649391e-02 3.475094149072e-04 2.217733339993e+01
3.250000000000e+02 -2.577668758486e-02 3.478921483464e-04 2.216952333785e+01
3.252500000000e+02 -2.592037425259e-02 3.481730094766e-04 2.216191422767e+01
3.255000000000e+02 -2.604008808238e-02 3.483461714235e-04 2.215457817913e+01
3.257500000000e+02 -2.613395450946e-02 3.484069975600e-04 2.214759168019e+01
3.260000000000e+02 -2.620037941116e-02 3.483521605213e-04 2.214103499277e+01
3.262500000000e+02 -2.623807073959e-02 3.481796871172e-04 2.213499152300e+01
3.265000000000e+02 -2.624606233016e-02 3.478889422596e-04 2.212954786275e+01
3.267500000000e+02 -2.622372842420e-02 3.474807025011e-04 2.212479303705e+01
3.270000000000e+02 -2.617079304497e-02 3.469571707283e-04 2.212081769999e+01
3.272500000000e+02 -2.608734269755e-02 3.463219525918e-04 2.211771398333e+01
3.275000000000e+02 -2.597382623980e-02 3.455800221572e-04 2.211557450977e+01
3.277500000000e+02 -2.583105533930e-02 3.447375461967e-04 2.211449183595e+01
3.280000000000e+02 -2.566019506952e-02 3.438019675543e-04 2.211455745016e+01
3.282500000000e+02 -2.546275979192e-02 3.427818450499e-04 2.211586141132e+01
3.285000000000e+02 -2.524059598635e-02 3.416869498025e-04 2.211849136887e+01
3.287500000000e+02 -2.499586137487e-02 3.405281489744e-04 2.212253163985e+01
3.290000000000e+02 -2.473100811840e-02 3.393170882991e-04 2.212806281487e+01
3.292500000000e+02 -2.444875421058e-02 3.380661083344e-04 2.213516080253e+01
3.295000000000e+02 -2.415205625273e-02 3.367882848564e-04 2.214389626892e+01
3.297500000000e+02 -2.384407473342e-02 3.354969764029e-04 2.215433381647e+01
3.300000000000e+02 -2.352814365067e-02 3.342058059212e-04 2.216653174272e+01
3.302500000000e+02 -2.320772995433e-02 3.329286410033e-04 2.218054135883e+01
3.305000000000e+02 -2.288639504378e-02 3.316793695098e-04 2.219640669460e+01
3.307500000000e+02 -2.256775272579e-02 3.304717085634e-04 2.221416402295e+01
3.310000000000e+02 -2.225542909560e-02 3.293190610260e-04 2.223384192617e+01
3.312500000000e+02 -2.195301788123e-02 3.282343944189e-04 2.225546100165e+01
3.315000000000e+02 -2.166403726080e-02 3.272300487700e-04 2.227903392925e+01
3.317500000000e+02 -2.139188678003e-02 3.263175225611e-04 2.230456539292e+01
3.320000000000e+02 -2.113980541333e-02 3.255074585040e-04 2.233205247348e+01
3.322500000000e+02 -2.091083078202e-02 3.248095165197e-04 2.236148472887e+01
3.325000000000e+02 -2.070776033315e-02 3.242322452134e-04 2.239284457183e+01
3.327500000000e+02 -2.053311664822e-02 3.237829965362e-04 2.242610750023e+01
3.330000000000e+02 -2.038911322964e-02 3.234678399084e-04 2.246124272110e+01
3.332500000000e+02 -2.027762629063e-02 3.232915094418e-04 2.249821349371e+01
3.335000000000e+02 -2.020017205313e-02 3.232573689843e-04 2.253697751145e+01
3.337500000000e+02 -2.015788368396e-02 3.233673723413e-04 2.257748759301e+01
3.340000000000e+02 -2.015149760400e-02 3.236220599728e-04 2.261969208042e+01
3.342500000000e+02 -2.018134597984e-02 3.240205852693e-04 2.266353524919e+01
3.345000000000e+02 -2.024734748931e-02 3.245607177493e-04 2.270895800937e+01
3.347500000000e+02 -2.034901378464e-02 3.252388399682e-04 2.275589814293e+01
3.350000000000e+02 -2.048545003477e-02 3.260500303423e-04 2.280429099398e+01
3.352500000000e+02 -2.065537217397e-02 3.269881961742e-04 2.285406968430e+01
3.355000000000e+02 -2.085711790818e-02 3.280460719659e-04 2.290516575381e+01
3.357500000000e+02 -2.108867406397e-02 3.292153117604e-04 2.295750935559e+01
3.360000000000e+02 -2.134769738989e-02 3.304865513464e-04 2.301102984877e+01
3.362500000000e+02 -2.163154996582e-02 3.318495407469e-04 2.306565599995e+01
3.365000000000e+02 -2.193733117859e-02 3.332933414843e-04 2.312131642658e+01
3.367500000000e+02 -2.226191439585e-02 3.348063056486e-04 2.317793999627e+01
3.370000000000e+02 -2.260198809951e-02 3.363762549601e-04 2.323545611912e+01
3.372500000000e+02 -2.295409854073e-02 3.379905171130e-04 2.329379502129e+01
3.375000000000e+02 -2.331469081652e-02 3.396360945804e-04 2.335288821092e+01
3.377500000000e+02 -2.368015474288e-02 3.412998258846e-04 2.341266862058e+01
3.380000000000e+02 -2.404686697408e-02 3.429684913477e-04 2.347307104288e+01
3.382500000000e+02 -2.441123504825e-02 3.446289290467e-04 2.353403223872e+01
3.385000000000e+02 -2.476973924594e-02 3.462681665067e-04 2.359549130116e+01
3.387500000000e+02 -2.511897237299e-02 3.478735336565e-04 2.365738970323e+01
3.390000000000e+02 -2.545567894709e-02 3.494327776136e-04 2.371967155523e+01
3.392500000000e+02 -2.577678858917e-02 3.509341828506e-04 2.378228355844e+01
3.395000000000e+02 -2.607945047151e-02 3.523667682679e-04 2.384517512331e+01
3.397500000000e+02 -2.636106177132e-02 3.537202959781e-04 2.390829826898e+01
3.400000000000e+02 -2.661929096569e-02 3.549853846564e-04 2.397160746071e+01
3.402500000000e+02 -2.685210201731e-02 3.561536240849e-04 2.403505949155e+01
3.405000000000e+02 -2.705777006265e-02 3.572176997510e-04 2.409861318442e+01
3.407500000000e+02 -2.723489234804e-02 3.581714627826e-04 2.416222901851e+01
3.410000000000e+02 -2.738240184738e-02 3.590099418382e-04 2.422586883735e+01
3.412500000000e+02 -2.749956654953e-02 3.597294126067e-04 2.428949531491e+01
3.415000000000e+02 -2.758599488435e-02 3.603274850942e-04 2.435307157380e+01
3.417500000000e+02 -2.764162974240e-02 3.608031727460e-04 2.441656065989e+01
3.420000000000e+02 -2.766673953463e-02 3.611568241584e-04 2.447992500631e+01
3.422500000000e+02 -2.766191100456e-02 3.613902073076e-04 2.454312602517e+01
3.425000000000e+02 -2.762803249368e-02 3.615064029041e-04 2.460612360779e+01
3.427500000000e+02 -2.756627456035e-02 3.615098981400e-04 2.466887566692e+01
3.430000000000e+02 -2.747807387855e-02 3.614065066852e-04 2.473133784891e+01
3.432500000000e+02 -2.736510785928e-02 3.612031888151e-04 2.479346319549e+01
3.435000000000e+02 -2.722927082381e-02 3.609080327038e-04 2.485520195543e+01
3.437500000000e+02 -2.707264543170e-02 3.605301575252e-04 2.491650140501e+01
3.440000000000e+02 -2.689747728274e-02 3.600795182327e-04 2.497730591901e+01
3.442500000000e+02 -2.670614445410e-02 3.595668631766e-04 2.503755700738e+01
3.445000000000e+02 -2.650112799203e-02 3.590035796130e-04 2.509719344949e+01
3.447500000000e+02 -2.628498259591e-02 3.584015730665e-04 2.515615168751e+01
3.450000000000e+02 -2.606030759455e-02 3.577730987753e-04 2.521436614400e+01
3.452500000000e+02 -2.582971795287e-02 3.571304186269e-04 2.527176974878e+01
3.455000000000e+02 -2.559581730358e-02 3.564857908149e-04 2.532829443158e+01
3.457500000000e+02 -2.536117068477e-02 3.558513911768e-04 2.538387187196e+01
3.460000000000e+02 -2.512827987521e-02 3.552390797371e-04 2.543843413877e+01
3.462500000000e+02 -2.489956053513e-02 3.546602616332e-04 2.549191446994e+01
3.465000000000e+02 -2.467732262518e-02 3.541257048304e-04 2.554424799263e+01
3.467500000000e+02 -2.446375070778e-02 3.536454015264e-04 2.559537261273e+01
3.470000000000e+02 -2.426088858914e-02 3.532285191781e-04 2.564522974282e+01
3.472500000000e+02 -2.407062457388e-02 3.528832785407e-04 2.569376509285e+01
3.475000000000e+02 -2.389468002568e-02 3.526168760726e-04 2.574092934373e+01
3.477500000000e+02 -2.373458919847e-02 3.524354034988e-04 2.578667889560e+01
3.480000000000e+02 -2.359168750713e-02 3.523438055976e-04 2.583097641597e+01
3.482500000000e+02 -2.346710985528e-02 3.523458562675e-04 2.587379132576e+01
3.485000000000e+02 -2.336178803842e-02 3.524441321859e-04 2.591510026958e+01
3.487500000000e+02 -2.327645383173e-02 3.526400222953e-04 2.595488738893e+01
3.490000000000e+02 -2.321164314368e-02 3.529337524999e-04 2.599314451106e+01
3.492500000000e+02 -2.316769796355e-02 3.533244046461e-04 2.602987127406e+01
3.495000000000e+02 -2.314477393150e-02 3.538099785729e-04 2.606507507247e+01
3.497500000000e+02 -2.314284394475e-02 3.543874218844e-04 2.609877096233e+01
3.500000000000e+02 -2.316170608793e-02 3.550527233532e-04 2.613098142713e+01
3.502500000000e+02 -2.320098896510e-02 3.558009788944e-04 2.616173608070e+01
3.505000000000e+02 -2.326016011539e-02 3.566264868190e-04 2.619107129553e+01
3.507500000000e+02 -2.333853279530e-02 3.575228313946e-04 2.621902974458e+01
3.510000000000e+02 -2.343527463418e-02 3.584829894092e-04 2.624565993635e+01
3.512500000000e+02 -2.354941680558e-02 3.594994295908e-04 2.627101565321e+01
3.515000000000e+02 -2.367986311038e-02 3.605642224947e-04 2.629515543958e+01
3.517500000000e+02 -2.382540152304e-02 3.616691484763e-04 2.631814198309e+01
3.520000000000e+02 -2.398471418142e-02 3.628058087607e-04 2.634004160401e+01
3.522500000000e+02 -2.415639098701e-02 3.639657370684e-04 2.636092362137e+01
3.525000000000e+02 -2.433893987324e-02 3.651405022318e-04 2.638085987125e+01
3.527500000000e+02 -2.453080201307e-02 3.663218002673e-04 2.639992408533e+01
3.530000000000e+02 -2.473036300040e-02 3.675015864807e-04 2.641819146455e+01
3.532500000000e+02 -2.493596912766e-02 3.686721636074e-04 2.643573807517e+01
3.535000000000e+02 -2.514593933490e-02 3.698262248648e-04 2.645264047251e+01
3.537500000000e+02 -2.535858234268e-02 3.709569482725e-04 2.646897513016e+01
3.540000000000e+02 -2.557221081814e-02 3.720580573714e-04 2.648481801869e+01
3.542500000000e+02 -2.578515500381e-02 3.731238552665e-04 2.650024419738e+01
3.545000000000e+02 -2.599578000489e-02 3.741492968591e-04 2.651532723110e+01
3.547500000000e+02 -2.620249761910e-02 3.751300054550e-04 2.653013887755e+01
3.550000000000e+02 -2.640378180416e-02 3.760622471673e-04 2.654474848349e+01
3.552500000000e+02 -2.659817991218e-02 3.769429003195e-04 2.655922256140e+01
3.555000000000e+02 -2.678432288930e-02 3.777696779086e-04 2.657362438281e+01
3.557500000000e+02 -2.696093597440e-02 3.785408838433e-04 2.658801333215e+01
3.560000000000e+02 -2.712684634073e-02 3.792554564234e-04 2.660244461412e+01
3.562500000000e+02 -2.728099010682e-02 3.799128490692e-04 2.661696860236e+01
3.565000000000e+02 -2.742241677619e-02 3.805129312930e-04 2.663163045837e+01
3.567500000000e+02 -2.755029280151e-02 3.810561140806e-04 2.664646978324e+01
3.570000000000e+02 -2.766390302015e-02 3.815432131662e-04 2.666152006369e+01
3.572500000000e+02 -2.776265111088e-02 3.819753798112e-04 2.667680843833e+01
3.575000000000e+02 -2.784605746383e-02 3.823540489572e-04 2.669235537472e+01
3.577500000000e+02 -2.791375720667e-02 3.826808868180e-04 2.670817460017e+01
3.580000000000e+02 -2.796549477528e-02 3.829576840031e-04 2.672427279934e+01
3.582500000000e+02 -2.800111986542e-02 3.831863127548e-04 2.674064969597e+01
3.585000000000e+02 -2.802058261237e-02 3.833687065074e-04 2.675729826491e+01
3.587500000000e+02 -2.802392619837e-02 3.835067656839e-04 2.677420469422e+01
3.590000000000e+02 -2.801128145564e-02 3.836023320821e-04 2.679134879780e+01
3.592500000000e+02 -2.798286229107e-02 3.836571739626e-04 2.680870452909e+01
3.595000000000e+02 -2.793895753523e-02 3.836729357191e-04 2.682624022967e+01
3.597500000000e+02 -2.787992754368e-02 3.836511187173e-04 2.684391934043e+01
3.600000000000e+02 -2.780619879404e-02 3.835930917120e-04 2.686170095553e+01
3.602500000000e+02 -2.771826183949e-02 3.835000995740e-04 2.687954066458e+01
3.605000000000e+02 -2.761666593025e-02 3.833732359795e-04 2.689739099019e+01
3.607500000000e+02 -2.750201834198e-02 3.832134722087e-04 2.691520226702e+01
3.610000000000e+02 -2.737498195184e-02 3.830216783595e-04 2.693292324844e+01
3.612500000000e+02 -2.723627492332e-02 3.827986601524e-04 2.695050195565e+01
3.615000000000e+02 -2.708666860421e-02 3.825451863246e-04 2.696788599289e+01
3.617500000000e+02 -2.692698778291e-02 3.822620336194e-04 2.698502328186e+01
3.620000000000e+02 -2.675811001736e-02 3.819499989490e-04 2.700186240497e+01
3.622500000000e+02 -2.658096500700e-02 3.816099664912e-04 2.701835316280e+01
3.625000000000e+02 -2.639653314927e-02 3.812429457946e-04 2.703444651719e+01
3.627500000000e+02 -2.620584421430e-02 3.808501094479e-04 2.705009492011e+01
3.630000000000e+02 -2.600997499936e-02 3.804328266101e-04 2.706525223342e+01
3.632500000000e+02 -2.581004549390e-02 3.799926947433e-04 2.707987384001e+01
3.635000000000e+02 -2.560721561936e-02 3.795315643391e-04 2.709391609676e+01
3.637500000000e+02 -2.540267871495e-02 3.790515596835e-04 2.710733645040e+01
3.640000000000e+02 -2.519765670711e-02 3.785550914846e-04 2.712009272803e+01
3.642500000000e+02 -2.499339266027e-02 3.780448625039e-04 2.713214287022e+01
3.645000000000e+02 -2.479114144432e-02 3.775238595200e-04 2.714344463542e+01
3.647500000000e+02 -2.459216354657e-02 3.769953478783e-04 2.715395478793e+01
3.650000000000e+02 -2.439771254333e-02 3.764628415284e-04 2.716362905185e+01
3.652500000000e+02 -2.420902821522e-02 3.759300828180e-04 2.717242131259e+01
3.655000000000e+02 -2.402732281346e-02 3.754009942394e-04 2.718028366742e+01
3.657500000000e+02 -2.385377323000e-02 3.748796444157e-04 2.718716577926e+01
3.660000000000e+02 -2.368950627492e-02 3.743701812573e-04 2.719301510371e+01
3.662500000000e+02 -2.353559034739e-02 3.738767855660e-04 2.719777646715e+01
3.665000000000e+02 -2.339301969585e-02 3.734035902631e-04 2.720139252177e+01
3.667500000000e+02 -2.326270538512e-02 3.729546197425e-04 2.720380357648e+01
3.670000000000e+02 -2.314545964085e-02 3.725337013406e-04 2.720494829519e+01
3.672500000000e+02 -2.304198639496e-02 3.721443956870e-04 2.720476377964e+01
3.675000000000e+02 -2.295286628090e-02 3.717899057620e-04 2.720318648886e+01
3.677500000000e+02 -2.287854734276e-02 3.714730030175e-04 2.720015253222e+01
3.680000000000e+02 -2.281933206983e-02 3.711959403184e-04 2.719559875805e+01
3.682500000000e+02 -2.277536873529e-02 3.709603781592e-04 2.718946318245e+01
3.685000000000e+02 -2.274664138031e-02 3.707673105131e-04 2.718168616229e+01
3.687500000000e+02 -2.273296324136e-02 3.706169997534e-04 2.717221091692e+01
3.690000000000e+02 -2.273397073948e-02 3.705089183000e-04 2.716098447314e+01
3.692500000000e+02 -2.274912061736e-02 3.704417077591e-04 2.714795858397e+01
3.695000000000e+02 -2.277768847732e-02 3.704131489888e-04 2.713309014381e+01
3.697500000000e+02 -2.281877176582e-02 3.704201482189e-04 2.711634221170e+01
3.700000000000e+02 -2.287129337983e-02 3.704587288909e-04 2.709768426854e+01
3.702500000000e+02 -2.293401027384e-02 3.705240759037e-04 2.707709283414e+01
3.705000000000e+02 -2.300552615941e-02 3.706105682673e-04 2.705455201001e+01
3.707500000000e+02 -2.308430347570e-02 3.707118255267e-04 2.703005341840e+01
3.710000000000e+02 -2.316868443322e-02 3.708208142510e-04 2.700359680028e+01
3.712500000000e+02 -2.325690835372e-02 3.709299276730e-04 2.697518974999e+01
3.715000000000e+02 -2.334713654382e-02 3.710310499900e-04 2.694484788034e+01
3.717500000000e+02 -2.343748010151e-02 3.711158675298e-04 2.691259494093e+01
3.720000000000e+02 -2.352602427947e-02 3.711758988451e-04 2.687846234521e+01
3.722500000000e+02 -2.361085916834e-02 3.712026888567e-04 2.684248915906e+01
3.725000000000e+02 -2.369011123469e-02 3.711878396938e-04 2.680472207035e+01
3.727500000000e+02 -2.376196931009e-02 3.711232370635e-04 2.676521476010e+01
3.730000000000e+02 -2.382471621379e-02 3.710012801674e-04 2.672402779701e+01
3.732500000000e+02 -2.387675974618e-02 3.708150170681e-04 2.668122854885e+01
3.735000000000e+02 -2.391665547944e-02 3.705582505504e-04 2.663689046268e+01
3.737500000000e+02 -2.394313388683e-02 3.702256677388e-04 2.659109293482e+01
3.740000000000e+02 -2.395512384258e-02 3.698130554617e-04 2.654392118163e+01
3.742500000000e+02 -2.395176801132e-02 3.693173053392e-04 2.649546547400e+01
3.745000000000e+02 -2.393244020133e-02 3.687365037822e-04 2.644582104245e+01
3.747500000000e+02 -2.389675620507e-02 3.680699881170e-04 2.639508755447e+01
3.750000000000e+02 -2.384458279326e-02 3.673183946119e-04 2.634336898511e+01
3.752500000000e+02 -2.377603867391e-02 3.664836548450e-04 2.629077277027e+01
3.755000000000e+02 -2.369149541216e-02 3.655689928252e-04 2.623740962780e+01
3.757500000000e+02 -2.359157202385e-02 3.645788823776e-04 2.618339293866e+01
3.760000000000e+02 -2.347712695354e-02 3.635189762310e-04 2.612883850608e+01
3.762500000000e+02 -2.334924359057e-02 3.623960085744e-04 2.607386362847e+01
3.765000000000e+02 -2.320921445511e-02 3.612176943826e-04 2.601858675848e+01
3.767500000000e+02 -2.305852191901e-02 3.599926033044e-04 2.596312712124e+01
3.770000000000e+02 -2.289881451651e-02 3.587300057021e-04 2.590760378501e+01
3.772500000000e+02 -2.273188196116e-02 3.574397330340e-04 2.585213534133e+01
3.775000000000e+02 -2.255962684757e-02 3.561320095272e-04 2.579683924339e+01
3.777500000000e+02 -2.238403446407e-02 3.548172827545e-04 2.574183149513e+01
3.780000000000e+02 -2.220714166533e-02 3.535060098134e-04 2.568722580017e+01
3.782500000000e+02 -2.203100482800e-02 3.522085252248e-04 2.563313325380e+01
3.785000000000e+02 -2.185766599808e-02 3.509348727862e-04 2.557966203094e+01
3.787500000000e+02 -2.168912197833e-02 3.496946589555e-04 2.552691663494e+01
3.790000000000e+02 -2.152729289274e-02 3.484968847622e-04 2.547499764625e+01
3.792500000000e+02 -2.137398995236e-02 3.473497935686e-04 2.542400146036e+01
3.795000000000e+02 -2.123088888852e-02 3.462607893526e-04 2.537401956630e+01
3.797500000000e+02 -2.109950212801e-02 3.452363339902e-04 2.532513854184e+01
3.800000000000e+02 -2.098115746193e-02 3.442818809159e-04 2.527743929098e+01
3.802500000000e+02 -2.087697585642e-02 3.434018076860e-04 2.523099701449e+01
3.805000000000e+02 -2.078785729902e-02 3.425994006376e-04 2.518588043679e+01
3.807500000000e+02 -2.071446562149e-02 3.418768262777e-04 2.514215172673e+01
3.810000000000e+02 -2.065722251031e-02 3.412351596727e-04 2.509986570574e+01
3.812500000000e+02 -2.061630055851e-02 3.406743922600e-04 2.505906972422e+01
3.815000000000e+02 -2.059162562850e-02 3.401934952202e-04 2.501980284836e+01
3.817500000000e+02 -2.058287842634e-02 3.397904721997e-04 2.498209571104e+01
3.820000000000e+02 -2.058950531872e-02 3.394624073149e-04 2.494596971598e+01
3.822500000000e+02 -2.061072802363e-02 3.392055608648e-04 2.491143689555e+01
3.825000000000e+02 -2.064556202876e-02 3.390154755007e-04 2.487849917710e+01
3.827500000000e+02 -2.069283365204e-02 3.388870485223e-04 2.484714831654e+01
3.830000000000e+02 -2.075120436658e-02 3.388146396463e-04 2.481736532177e+01
3.832500000000e+02 -2.081919490211e-02 3.387921641579e-04 2.478912033915e+01
3.835000000000e+02 -2.089521189990e-02 3.388131997033e-04 2.476237264033e+01
3.837500000000e+02 -2.097757797175e-02 3.388710959884e-04 2.473707034502e+01
3.840000000000e+02 -2.106456001231e-02 3.389590547572e-04 2.471315083903e+01
3.842500000000e+02 -2.115440059249e-02 3.390702319806e-04 2.469054072452e+01
3.845000000000e+02 -2.124534723319e-02 3.391978203441e-04 2.466915651294e+01
3.847500000000e+02 -2.133568278817e-02 3.393351290722e-04 2.464890487409e+01
3.850000000000e+02 -2.142375349891e-02 3.394756898821e-04 2.462968361382e+01
3.852500000000e+02 -2.150799674378e-02 3.396133222173e-04 2.461138224469e+01
3.855000000000e+02 -2.158696632658e-02 3.397422115927e-04 2.459388304933e+01
3.857500000000e+02 -2.165935639813e-02 3.398569921380e-04 2.457706224107e+01
3.860000000000e+02 -2.172402230316e-02 3.399528104049e-04 2.456079093364e+01
3.862500000000e+02 -2.177999971953e-02 3.400253894753e-04 2.454493647748e+01
3.865000000000e+02 -2.182652102034e-02 3.400710599890e-04 2.452936383657e+01
3.867500000000e+02 -2.186302787651e-02 3.400868566747e-04 2.451393671639e+01
3.870000000000e+02 -2.188918271595e-02 3.400705963554e-04 2.449851910554e+01
3.872500000000e+02 -2.190487507542e-02 3.400208566972e-04 2.448297641108e+01
3.875000000000e+02 -2.191022677600e-02 3.399370364657e-04 2.446717683003e+01
3.877500000000e+02 -2.190559234363e-02 3.398193808893e-04 2.445099251747e+01
3.880000000000e+02 -2.189155795495e-02 3.396690094579e-04 2.443430077094e+01
3.882500000000e+02 -2.186893430223e-02 3.394879083595e-04 2.441698496648e+01
3.885000000000e+02 -2.183874824299e-02 3.392789182382e-04 2.439893552952e+01
3.887500000000e+02 -2.180223068737e-02 3.390457047700e-04 2.438005074223e+01
3.890000000000e+02 -2.176079966089e-02 3.387927096288e-04 2.436023735218e+01
3.892500000000e+02 -2.171604132289e-02 3.385253090486e-04 2.433941113089e+01
3.895000000000e+02 -2.166968796187e-02 3.382495667549e-04 2.431749727941e+01
3.897500000000e+02 -2.162359105200e-02 3.379721076259e-04 2.429443065487e+01
3.900000000000e+02 -2.157969401315e-02 3.377001979150e-04 2.427015592868e+01
3.902500000000e+02 -2.154000151149e-02 3.374412204842e-04 2.424462759262e+01
3.905000000000e+02 -2.150654741095e-02 3.372029386078e-04 2.421780987872e+01
3.907500000000e+02 -2.148135884031e-02 3.369933845877e-04 2.418967655199e+01
3.910000000000e+02 -2.146642218103e-02 3.368205333798e-04 2.416021065648e+01
3.912500000000e+02 -2.146364611606e-02 3.366922407552e-04 2.412940416645e+01
3.915000000000e+02 -2.147482621991e-02 3.366161107991e-04 2.409725760722e+01
3.917500000000e+02 -2.150160913379e-02 3.365993213566e-04 2.406377961203e+01
3.920000000000e+02 -2.154545997257e-02 3.366484737728e-04 2.402898647746e+01
3.922500000000e+02 -2.160763026603e-02 3.367694505725e-04 2.399290169704e+01
3.925000000000e+02 -2.168913036471e-02 3.369672794410e-04 2.395555550222e+01
3.927500000000e+02 -2.179070306217e-02 3.372460142175e-04 2.391698440389e+01
3.930000000000e+02 -2.191280360292e-02 3.376086238705e-04 2.387723075786e+01
3.932500000000e+02 -2.205558356672e-02 3.380569016444e-04 2.383634236535e+01
3.935000000000e+02 -2.221887912064e-02 3.385914080782e-04 2.379437206626e+01
3.937500000000e+02 -2.240220624776e-02 3.392114049301e-04 2.375137739263e+01
3.940000000000e+02 -2.260476122735e-02 3.399148226686e-04 2.370742023870e+01
3.942500000000e+02 -2.282542688722e-02 3.406982653309e-04 2.366256653311e+01
3.945000000000e+02 -2.306278614415e-02 3.415570170260e-04 2.361688595468e+01
3.947500000000e+02 -2.331514085826e-02 3.424850808797e-04 2.357045164837e+01
3.950000000000e+02 -2.358053653554e-02 3.434752508092e-04 2.352333993869e+01
3.952500000000e+02 -2.385679264949e-02 3.445191774617e-04 2.347563005828e+01
3.955000000000e+02 -2.414153737319e-02 3.456074771406e-04 2.342740384703e+01
3.957500000000e+02 -2.443224645360e-02 3.467298363335e-04 2.337874544736e+01
3.960000000000e+02 -2.472628597395e-02 3.478751159820e-04 2.332974098006e+01
3.962500000000e+02 -2.502095608987e-02 3.490315421745e-04 2.328047817864e+01
3.965000000000e+02 -2.531353775302e-02 3.501868924895e-04 2.323104601774e+01
3.967500000000e+02 -2.560133735361e-02 3.513285492314e-04 2.318153428651e+01
3.970000000000e+02 -2.588173348279e-02 3.524437150408e-04 2.313203316866e+01
3.972500000000e+02 -2.615221833157e-02 3.535195674975e-04 2.308263275353e+01
3.975000000000e+02 -2.641044017017e-02 3.545433618461e-04 2.303342258172e+01
3.977500000000e+02 -2.665423971392e-02 3.555026568533e-04 2.298449114879e+01
3.980000000000e+02 -2.688168182950e-02 3.563855002077e-04 2.293592538610e+01
3.982500000000e+02 -2.709108577190e-02 3.571805912818e-04 2.288781022753e+01
3.985000000000e+02 -2.728104484567e-02 3.578773661080e-04 2.284022808459e+01
3.987500000000e+02 -2.745044729504e-02 3.584661833862e-04 2.279325847444e+01
3.990000000000e+02 -2.759848501359e-02 3.589384824108e-04 2.274697754529e+01
3.992500000000e+02 -2.772466363716e-02 3.592869161008e-04 2.270145780479e+01
3.995000000000e+02 -2.782880150469e-02 3.595054642590e-04 2.265676772593e+01
3.997500000000e+02 -2.791102995599e-02 3.595895630226e-04 2.261297158311e+01
4.000000000000e+02 -2.797178549764e-02 3.595362190149e-04 2.257012923152e+01
4.002500000000e+02 -2.801179823418e-02 3.593440944534e-04 2.252829593144e+01
4.005000000000e+02 -2.803208163229e-02 3.590135864903e-04 2.248752236192e+01
4.007500000000e+02 -2.803391494013e-02 3.585468560534e-04 2.244785456369e+01
4.010000000000e+02 -2.801882375208e-02 3.579479458357e-04 2.240933391299e+01
4.012500000000e+02 -2.798856310471e-02 3.572227506996e-04 2.237199731069e+01
4.015000000000e+02 -2.794509339945e-02 3.563789306357e-04 2.233587714817e+01
4.017500000000e+02 -2.789056020408e-02 3.554258196782e-04 2.230100155563e+01
4.020000000000e+02 -2.782726968809e-02 3.543746497775e-04 2.226739449864e+01
4.022500000000e+02 -2.775766228156e-02 3.532381962211e-04 2.223507587179e+01
4.025000000000e+02 -2.768428834494e-02 3.520306366860e-04 2.220406177762e+01
4.027500000000e+02 -2.760978026959e-02 3.507674207352e-04 2.217436462693e+01
4.030000000000e+02 -2.753682484446e-02 3.494651615979e-04 2.214599323680e+01
4.032500000000e+02 -2.746813461949e-02 3.481410973787e-04 2.211895310188e+01
4.035000000000e+02 -2.740641787408e-02 3.468130822294e-04 2.209324645838e+01
4.037500000000e+02 -2.735434778486e-02 3.454993454215e-04 2.206887247625e+01
4.040000000000e+02 -2.731453202948e-02 3.442181580334e-04 2.204582730364e+01
4.042500000000e+02 -2.728948008994e-02 3.429875282106e-04 2.202410434899e+01
4.045000000000e+02 -2.728157181200e-02 3.418249276480e-04 2.200369436913e+01
4.047500000000e+02 -2.729302745185e-02 3.407469919765e-04 2.198458554549e+01
4.050000000000e+02 -2.732587483157e-02 3.397692451912e-04 2.196676380670e+01
4.052500000000e+02 -2.738192174001e-02 3.389058578242e-04 2.195021291143e+01
4.055000000000e+02 -2.746272774080e-02 3.381694087390e-04 2.193491470649e+01
4.057500000000e+02 -2.756958156248e-02 3.375707046328e-04 2.192084923498e+01
4.060000000000e+02 -2.770347720861e-02 3.371186032722e-04 2.190799512971e+01
4.062500000000e+02 -2.786509812179e-02 3.368198673684e-04 2.189632975902e+01
4.065000000000e+02 -2.805480374010e-02 3.366790772715e-04 2.188582954027e+01
4.067500000000e+02 -2.827262326301e-02 3.366985775380e-04 2.187647009726e+01
4.070000000000e+02 -2.851825068618e-02 3.368784683682e-04 2.186822670118e+01
4.072500000000e+02 -2.879104962038e-02 3.372166353822e-04 2.186107443108e+01
4.075000000000e+02 -2.909006157860e-02 3.377088217818e-04 2.185498849447e+01
4.077500000000e+02 -2.941402202753e-02 3.383487391332e-04 2.184994436440e+01
4.080000000000e+02 -2.976137848155e-02 3.391281850124e-04 2.184591819201e+01
4.082500000000e+02 -3.013031702721e-02 3.400372286841e-04 2.184288693134e+01
4.085000000000e+02 -3.051879255345e-02 3.410644184202e-04 2.184082843807e+01
4.087500000000e+02 -3.092456096445e-02 3.421969901293e-04 2.183972181047e+01
4.090000000000e+02 -3.134521672819e-02 3.434210962726e-04 2.183954741895e+01
4.092500000000e+02 -3.177823165265e-02 3.447220483596e-04 2.184028691281e+01
4.095000000000e+02 -3.222099453318e-02 3.460845583746e-04 2.184192348319e+01
4.097500000000e+02 -3.267085118160e-02 3.474929877321e-04 2.184444164435e+01
4.100000000000e+02 -3.312514441317e-02 3.489315790186e-04 2.184782743350e+01
4.102500000000e+02 -3.358125154864e-02 3.503846879540e-04 2.185206826666e+01
4.105000000000e+02 -3.403661948962e-02 3.518370178903e-04 2.185715281853e+01
4.107500000000e+02 -3.448879694632e-02 3.532738264998e-04 2.186307097967e+01
4.110000000000e+02 -3.493546404428e-02 3.546810883078e-04 2.186981381253e+01
4.112500000000e+02 -3.537445457143e-02 3.560456559463e-04 2.187737324127e+01
4.115000000000e+02 -3.580377819733e-02 3.573554111663e-04 2.188574208438e+01
4.117500000000e+02 -3.622163499624e-02 3.585993349396e-04 2.189491383059e+01
4.120000000000e+02 -3.662642511246e-02 3.597676791770e-04 2.190488243562e+01
4.122500000000e+02 -3.701675891183e-02 3.608521019795e-04 2.191564233677e+01
4.125000000000e+02 -3.739145637337e-02 3.618455840681e-04 2.192718816361e+01
4.127500000000e+02 -3.774954985633e-02 3.627424598715e-04 2.193951479171e+01
4.130000000000e+02 -3.809027789330e-02 3.635384773280e-04 2.195261710518e+01
4.132500000000e+02 -3.841308252546e-02 3.642308100090e-04 2.196649007965e+01
4.135000000000e+02 -3.871759906448e-02 3.648180448006e-04 2.198112860290e+01
4.137500000000e+02 -3.900365045543e-02 3.653000669014e-04 2.199652759047e+01
4.140000000000e+02 -3.927123604802e-02 3.656779971411e-04 2.201268186413e+01
4.142500000000e+02 -3.952052470724e-02 3.659542148778e-04 2.202958628677e+01
4.145000000000e+02 -3.975184513194e-02 3.661322555370e-04 2.204723575609e+01
4.147500000000e+02 -3.996567834123e-02 3.662167073610e-04 2.206562521353e+01
4.150000000000e+02 -4.016265122058e-02 3.662131256842e-04 2.208474980378e+01
4.152500000000e+02 -4.034353030731e-02 3.661279267930e-04 2.210460489654e+01
4.155000000000e+02 -4.050921742541e-02 3.659682759591e-04 2.212518610526e+01
4.157500000000e+02 -4.066074451362e-02 3.657419893565e-04 2.214648947622e+01
4.160000000000e+02 -4.079927119836e-02 3.654574046001e-04 2.216851141043e+01
4.162500000000e+02 -4.092607952441e-02 3.651232784495e-04 2.219124883506e+01
4.165000000000e+02 -4.104257007934e-02 3.647486645141e-04 2.221469919724e+01
4.167500000000e+02 -4.115025832111e-02 3.643427919836e-04 2.223886042961e+01
4.170000000000e+02 -4.125076623450e-02 3.639149562805e-04 2.226373107162e+01
4.172500000000e+02 -4.134581501704e-02 3.634743182335e-04 2.228931021766e+01
4.175000000000e+02 -4.143721753566e-02 3.630299539037e-04 2.231559742436e+01
4.177500000000e+02 -4.152686209094e-02 3.625908495271e-04 2.234259281089e+01
4.180000000000e+02 -4.161669988977e-02 3.621655183684e-04 2.237029692708e+01
4.182500000000e+02 -4.170872651822e-02 3.617620640026e-04 2.239871073972e+01
4.185000000000e+02 -4.180496408309e-02 3.613882510169e-04 2.242783547505e+01
4.187500000000e+02 -4.190743345806e-02 3.610510717112e-04 2.245767268665e+01
4.190000000000e+02 -4.201813017018e-02 3.607568266075e-04 2.248822411513e+01
4.192500000000e+02 -4.213899917283e-02 3.605112573927e-04 2.251949151310e+01
4.195000000000e+02 -4.227189910001e-02 3.603194703670e-04 2.255147672658e+01
4.197500000000e+02 -4.241857406752e-02 3.601858847363e-04 2.258418149784e+01
4.200000000000e+02 -4.258062006310e-02 3.601141526506e-04 2.261760742838e+01
4.202500000000e+02 -4.275945611308e-02 3.601071882752e-04 2.265175577207e+01
4.205000000000e+02 -4.295628987408e-02 3.601672415565e-04 2.268662750632e+01
4.207500000000e+02 -4.317209242805e-02 3.602959301947e-04 2.272222311342e+01
4.210000000000e+02 -4.340757307951e-02 3.604942455846e-04 2.275854250178e+01
4.212500000000e+02 -4.366315803458e-02 3.607625763893e-04 2.279558491266e+01
4.215000000000e+02 -4.393897536286e-02 3.611007907744e-04 2.283334869292e+01
4.217500000000e+02 -4.423484250100e-02 3.615081970797e-04 2.287183131079e+01
4.220000000000e+02 -4.455026329250e-02 3.619835436162e-04 2.291102910043e+01
4.222500000000e+02 -4.488443003775e-02 3.625251523692e-04 2.295093714455e+01
4.225000000000e+02 -4.523623030595e-02 3.631309214272e-04 2.299154900676e+01
4.227500000000e+02 -4.560426526220e-02 3.637983305924e-04 2.303285667093e+01
4.230000000000e+02 -4.598687085525e-02 3.645244671333e-04 2.307485025700e+01
4.232500000000e+02 -4.638214440114e-02 3.653060505303e-04 2.311751774443e+01
4.235000000000e+02 -4.678798413795e-02 3.661394393917e-04 2.316084485645e+01
4.237500000000e+02 -4.720212722569e-02 3.670206493549e-04 2.320481475995e+01
4.240000000000e+02 -4.762219107891e-02 3.679453092707e-04 2.324940777456e+01
4.242500000000e+02 -4.804572749579e-02 3.689087213798e-04 2.329460123922e+01
4.245000000000e+02 -4.847027018774e-02 3.699058601482e-04 2.334036922919e+01
4.247500000000e+02 -4.889338080784e-02 3.709313238194e-04 2.338668231488e+01
4.250000000000e+02 -4.931270820149e-02 3.719793895856e-04 2.343350747012e+01
4.252500000000e+02 -4.972602666276e-02 3.730440044318e-04 2.348080782462e+01
4.255000000000e+02 -5.013129047600e-02 3.741187291823e-04 2.352854264386e+01
4.257500000000e+02 -5.052666375461e-02 3.751968753676e-04 2.357666718864e+01
4.260000000000e+02 -5.091056596066e-02 3.762715612416e-04 2.362513277114e+01
4.262500000000e+02 -5.128168988501e-02 3.773355688040e-04 2.367388674037e+01
4.265000000000e+02 -5.163903111318e-02 3.783815996869e-04 2.372287263572e+01
4.267500000000e+02 -5.198189291849e-02 3.794019907863e-04 2.377203030313e+01
4.270000000000e+02 -5.230989717134e-02 3.803890030889e-04 2.382129615045e+01
4.272500000000e+02 -5.262297838532e-02 3.813350551946e-04 2.387060340724e+01
4.275000000000e+02 -5.292137250524e-02 3.822326482174e-04 2.391988245100e+01
4.277500000000e+02 -5.320560135685e-02 3.830745212375e-04 2.396906119065e+01
4.280000000000e+02 -5.347644589351e-02 3.838537370638e-04 2.401806548598e+01
4.282500000000e+02 -5.373491712858e-02 3.845638920958e-04 2.406681958721e+01
4.285000000000e+02 -5.398222198205e-02 3.851991759791e-04 2.411524663656e+01
4.287500000000e+02 -5.421972427250e-02 3.857544460227e-04 2.416326913137e+01
4.290000000000e+02 -5.444890882144e-02 3.862254490500e-04 2.421080947883e+01
4.292500000000e+02 -5.467133852613e-02 3.866089739397e-04 2.425779045024e+01
4.295000000000e+02 -5.488862360390e-02 3.869029056061e-04 2.430413576746e+01
4.297500000000e+02 -5.510238252347e-02 3.871063575750e-04 2.434977052906e+01
4.300000000000e+02 -5.531421407528e-02 3.872197425924e-04 2.439462173056e+01
4.302500000000e+02 -5.552567715007e-02 3.872448035152e-04 2.443861880358e+01
4.305000000000e+02 -5.573826348687e-02 3.871847352428e-04 2.448169395220e+01
4.307500000000e+02 -5.595339472263e-02 3.870441896218e-04 2.452378275528e+01
4.310000000000e+02 -5.617240651288e-02 3.868292231100e-04 2.456482446120e+01
4.312500000000e+02 -5.639655036723e-02 3.865472789339e-04 2.460476246256e+01
4.315000000000e+02 -5.662700136444e-02 3.862071432090e-04 2.464354480869e+01
4.317500000000e+02 -5.686485444604e-02 3.858188527648e-04 2.468112441871e+01
4.320000000000e+02 -5.711114408368e-02 3.853936002514e-04 2.471745973443e+01
4.322500000000e+02 -5.736684374789e-02 3.849435248923e-04 2.475251491959e+01
4.325000000000e+02 -5.763287877894e-02 3.844816089620e-04 2.478626037074e+01
4.327500000000e+02 -5.791013492327e-02 3.840215078889e-04 2.481867326403e+01
4.330000000000e+02 -5.819945344091e-02 3.835773132804e-04 2.484973776641e+01
4.332500000000e+02 -5.850163179350e-02 3.831633341468e-04 2.487944561465e+01
4.335000000000e+02 -5.881741173842e-02 3.827938659907e-04 2.490779646056e+01
4.337500000000e+02 -5.914746516573e-02 3.824830111549e-04 2.493479846904e+01
4.340000000000e+02 -5.949236475196e-02 3.822443497863e-04 2.496046842944e+01
4.342500000000e+02 -5.985255472499e-02 3.820907206044e-04 2.498483223305e+01
4.345000000000e+02 -6.022831354768e-02 3.820339518386e-04 2.500792530932e+01
4.347500000000e+02 -6.061970800117e-02 3.820847306361e-04 2.502979255481e+01
4.350000000000e+02 -6.102654973486e-02 3.822523813585e-04 2.505048861062e+01
4.352500000000e+02 -6.144834753922e-02 3.825446338436e-04 2.507007801878e+01
4.355000000000e+02 -6.188426585100e-02 3.829674258146e-04 2.508863485831e+01
4.357500000000e+02 -6.233308753734e-02 3.835247510141e-04 2.510624266257e+01
4.360000000000e+02 -6.279318240597e-02 3.842186764601e-04 2.512299419641e+01
4.362500000000e+02 -6.326249196342e-02 3.850492039288e-04 2.513899069642e+01
4.365000000000e+02 -6.373851983309e-02 3.860142525359e-04 2.515434140484e+01
4.367500000000e+02 -6.421834112494e-02 3.871096858622e-04 2.516916272546e+01
4.370000000000e+02 -6.469861821620e-02 3.883293528922e-04 2.518357749083e+01
4.372500000000e+02 -6.517564221377e-02 3.896651746799e-04 2.519771370295e+01
4.375000000000e+02 -6.564537761785e-02 3.911072719756e-04 2.521170355803e+01
4.377500000000e+02 -6.610351951382e-02 3.926441166802e-04 2.522568239964e+01
4.380000000000e+02 -6.654557159442e-02 3.942627247291e-04 2.523978722990e+01
4.382500000000e+02 -6.696692408770e-02 3.959488684599e-04 2.525415558300e+01
4.385000000000e+02 -6.736293547267e-02 3.976872909726e-04 2.526892437072e+01
4.387500000000e+02 -6.772903392617e-02 3.994619605420e-04 2.528422838063e+01
4.390000000000e+02 -6.806080756506e-02 4.012563591422e-04 2.530019917969e+01
4.392500000000e+02 -6.835409178719e-02 4.030536904659e-04 2.531696405416e+01
4.395000000000e+02 -6.860507320109e-02 4.048371568522e-04 2.533464462300e+01
4.397500000000e+02 -6.881036338873e-02 4.065901445416e-04 2.535335612009e+01
4.400000000000e+02 -6.896709342332e-02 4.082965405822e-04 2.537320612599e+01
4.402500000000e+02 -6.907297251075e-02 4.099408656279e-04 2.539429402007e+01
4.405000000000e+02 -6.912636622458e-02 4.115085263086e-04 2.541670988370e+01
4.407500000000e+02 -6.912633668629e-02 4.129859028726e-04 2.544053413705e+01
4.410000000000e+02 -6.907270073686e-02 4.143605518206e-04 2.546583660496e+01
4.412500000000e+02 -6.896605089872e-02 4.156212614435e-04 2.549267633066e+01
4.415000000000e+02 -6.880779171028e-02 4.167582107085e-04 2.552110083600e+01
4.417500000000e+02 -6.860014818042e-02 4.177629894023e-04 2.555114586863e+01
4.420000000000e+02 -6.834616909815e-02 4.186286260818e-04 2.558283524574e+01
4.422500000000e+02 -6.804973131040e-02 4.193496780337e-04 2.561618033192e+01
4.425000000000e+02 -6.771552483987e-02 4.199222541911e-04 2.565117999333e+01
4.427500000000e+02 -6.734903128919e-02 4.203440136136e-04 2.568782064966e+01
4.430000000000e+02 -6.695650167905e-02 4.206142604319e-04 2.572607583321e+01
4.432500000000e+02 -6.654491737671e-02 4.207339073856e-04 2.576590665055e+01
4.435000000000e+02 -6.612194738592e-02 4.207055937798e-04 2.580726137381e+01
4.437500000000e+02 -6.569589510719e-02 4.205336861756e-04 2.585007600775e+01
4.440000000000e+02 -6.527563618441e-02 4.202243246560e-04 2.589427433118e+01
4.442500000000e+02 -6.487054120871e-02 4.197855356361e-04 2.593976803567e+01
4.445000000000e+02 -6.449038793151e-02 4.192274799754e-04 2.598645722378e+01
4.447500000000e+02 -6.414526479506e-02 4.185623169176e-04 2.603423111367e+01
4.450000000000e+02 -6.384544738541e-02 4.178043826760e-04 2.608296812929e+01
4.452500000000e+02 -6.360126985294e-02 4.169699969665e-04 2.613253676433e+01
4.455000000000e+02 -6.342298590976e-02 4.160776751252e-04 2.618279659199e+01
4.457500000000e+02 -6.332059340825e-02 4.151481090871e-04 2.623359851106e+01
4.460000000000e+02 -6.330367848587e-02 4.142040695524e-04 2.628478635877e+01
4.462500000000e+02 -6.338121375156e-02 4.132702292931e-04 2.633619735360e+01
4.465000000000e+02 -6.356137166637e-02 4.123729688842e-04 2.638766345832e+01
4.467500000000e+02 -6.385133410079e-02 4.115401291542e-04 2.643901284980e+01
4.470000000000e+02 -6.425707081812e-02 4.108005807917e-04 2.649007059384e+01
4.472500000000e+02 -6.478316518108e-02 4.101838839107e-04 2.654066066781e+01
4.475000000000e+02 -6.543260358530e-02 4.097197009935e-04 2.659060676425e+01
4.477500000000e+02 -6.620661387766e-02 4.094372850469e-04 2.663973405189e+01
4.480000000000e+02 -6.710450645643e-02 4.093648288849e-04 2.668787046641e+01
4.482500000000e+02 -6.812355857511e-02 4.095288994517e-04 2.673484849420e+01
4.485000000000e+02 -6.925890402723e-02 4.099536650551e-04 2.678050612535e+01
4.487500000000e+02 -7.050348555511e-02 4.106602787502e-04 2.682468852040e+01
4.490000000000e+02 -7.184804495590e-02 4.116662979521e-04 2.686724956715e+01
4.492500000000e+02 -7.328113962605e-02 4.129850185698e-04 2.690805273656e+01
4.495000000000e+02 -7.478922858031e-02 4.146249497106e-04 2.694697249331e+01
4.497500000000e+02 -7.635679857707e-02 4.165894362440e-04 2.698389555697e+01
4.500000000000e+02 -7.796653798154e-02 4.188762191528e-04 2.701872145313e+01
4.502500000000e+02 -7.959956629891e-02 4.214772152844e-04 2.705136357368e+01
4.505000000000e+02 -8.123571039366e-02 4.243783819815e-04 2.708174968184e+01
4.507500000000e+02 -8.285381482934e-02 4.275598254756e-04 2.710982257667e+01
4.510000000000e+02 -8.443210925903e-02 4.309958536858e-04 2.713554004683e+01
4.512500000000e+02 -8.594859410756e-02 4.346553085292e-04 2.715887511816e+01
4.515000000000e+02 -8.738144224201e-02 4.385019838784e-04 2.717981604837e+01
4.517500000000e+02 -8.870944489649e-02 4.424950926520e-04 2.719836576769e+01
4.520000000000e+02 -8.991243614879e-02 4.465899352476e-04 2.721454152020e+01
4.522500000000e+02 -9.097170022928e-02 4.507385967401e-04 2.722837429873e+01
4.525000000000e+02 -9.187040556039e-02 4.548907326821e-04 2.723990779040e+01
4.527500000000e+02 -9.259396569934e-02 4.589944156719e-04 2.724919752055e+01
4.530000000000e+02 -9.313035767662e-02 4.629969718002e-04 2.725630983408e+01
4.532500000000e+02 -9.347043413902e-02 4.668459067068e-04 2.726132050249e+01
4.535000000000e+02 -9.360813033056e-02 4.704897756137e-04 2.726431353098e+01
4.537500000000e+02 -9.354060131642e-02 4.738789734668e-04 2.726537990390e+01
4.540000000000e+02 -9.326833429878e-02 4.769666418842e-04 2.726461603679e+01
4.542500000000e+02 -9.279513448346e-02 4.797093832236e-04 2.726212248709e+01
4.545000000000e+02 -9.212803810799e-02 4.820678749406e-04 2.725800268450e+01
4.547500000000e+02 -9.127719347252e-02 4.840076275026e-04 2.725236141909e+01
4.550000000000e+02 -9.025560400769e-02 4.854993320497e-04 2.724530381682e+01
4.552500000000e+02 -8.907887338028e-02 4.865194585517e-04 2.723693394887e+01
4.555000000000e+02 -8.776483355093e-02 4.870503863638e-04 2.722735398199e+01
4.557500000000e+02 -8.633318185784e-02 4.870808666614e-04 2.721666299806e+01
4.560000000000e+02 -8.480503825934e-02 4.866059592742e-04 2.720495637323e+01
4.562500000000e+02 -8.320252089174e-02 4.856272833531e-04 2.719232483946e+01
4.565000000000e+02 -8.154828732141e-02 4.841527664289e-04 2.717885411626e+01
4.567500000000e+02 -7.986509847952e-02 4.821966923255e-04 2.716462425208e+01
4.570000000000e+02 -7.817538800939e-02 4.797794102163e-04 2.714970936636e+01
4.572500000000e+02 -7.650087034767e-02 4.769269795820e-04 2.713417750382e+01
4.575000000000e+02 -7.486217002058e-02 4.736709128528e-04 2.711809032828e+01
4.577500000000e+02 -7.327851510855e-02 4.700475789197e-04 2.710150330566e+01
4.580000000000e+02 -7.176745471087e-02 4.660977917610e-04 2.708446556501e+01
4.582500000000e+02 -7.034466011558e-02 4.618661118709e-04 2.706702022034e+01
4.585000000000e+02 -6.902374531399e-02 4.574002760121e-04 2.704920436605e+01
4.587500000000e+02 -6.781618458360e-02 4.527504466916e-04 2.703104949439e+01
4.590000000000e+02 -6.673123573967e-02 4.479685174229e-04 2.701258156635e+01
4.592500000000e+02 -6.577596345641e-02 4.431073607144e-04 2.699382146154e+01
4.595000000000e+02 -6.495525480387e-02 4.382200620983e-04 2.697478509101e+01
4.597500000000e+02 -6.427192653892e-02 4.333592198766e-04 2.695548382445e+01
4.600000000000e+02 -6.372681637494e-02 4.285761708206e-04 2.693592461897e+01
4.602500000000e+02 -6.331893467866e-02 4.239203189843e-04 2.691611032270e+01
4.605000000000e+02 -6.304563627570e-02 4.194385627573e-04 2.689603993378e+01
4.607500000000e+02 -6.290277991921e-02 4.151745812871e-04 2.687570868526e+01
4.610000000000e+02 -6.288493910346e-02 4.111684874514e-04 2.685510833896e+01
4.612500000000e+02 -6.298558273557e-02 4.074562351464e-04 2.683422722493e+01
4.615000000000e+02 -6.319728165914e-02 4.040694578317e-04 2.681305042170e+01
4.617500000000e+02 -6.351190705173e-02 4.010352116836e-04 2.679155989674e+01
4.620000000000e+02 -6.392081614689e-02 3.983756531129e-04 2.676973454594e+01
4.622500000000e+02 -6.441504089576e-02 3.961082013462e-04 2.674755037690e+01
4.625000000000e+02 -6.498545638237e-02 3.942454237868e-04 2.672498057659e+01
4.627500000000e+02 -6.562294278988e-02 3.927952385390e-04 2.670199567721e+01
4.630000000000e+02 -6.631851801511e-02 3.917611479767e-04 2.667856373524e+01
4.632500000000e+02 -6.706346758000e-02 3.911423883170e-04 2.665465050686e+01
4.635000000000e+02 -6.784944053072e-02 3.909342657992e-04 2.663021970902e+01
4.637500000000e+02 -6.866851456762e-02 3.911285499367e-04 2.660523331143e+01
4.640000000000e+02 -6.951325997626e-02 3.917137622849e-04 2.657965186364e+01
4.642500000000e+02 -7.037675326332e-02 3.926756406866e-04 2.655343490174e+01
4.645000000000e+02 -7.125256472810e-02 3.939974418800e-04 2.652654135957e+01
4.647500000000e+02 -7.213474042848e-02 3.956601721828e-04 2.649893008393e+01
4.650000000000e+02 -7.301773854760e-02 3.976430028178e-04 2.647056034759e+01
4.652500000000e+02 -7.389633685991e-02 3.999235394777e-04 2.644139238541e+01
4.655000000000e+02 -7.476555347346e-02 4.024780785290e-04 2.641138801849e+01
4.657500000000e+02 -7.562052156453e-02 4.052816898531e-04 2.638051124212e+01
4.660000000000e+02 -7.645635853288e-02 4.083082658015e-04 2.634872878613e+01
4.662500000000e+02 -7.726805772598e-02 4.115306439509e-04 2.631601077705e+01
4.665000000000e+02 -7.805035670147e-02 4.149206020799e-04 2.628233127833e+01
4.667500000000e+02 -7.879761977146e-02 4.184487585038e-04 2.624766878702e+01
4.670000000000e+02 -7.950375882276e-02 4.220845994622e-04 2.621200680029e+01
4.672500000000e+02 -8.016215513514e-02 4.257964009078e-04 2.617533419778e+01
4.675000000000e+02 -8.076562203718e-02 4.295510175252e-04 2.613764562688e+01
4.677500000000e+02 -8.130639480536e-02 4.333137016494e-04 2.609894172141e+01
4.680000000000e+02 -8.177617124641e-02 4.370483156437e-04 2.605922938713e+01
4.682500000000e+02 -8.216618052214e-02 4.407171855901e-04 2.601852185697e+01
4.685000000000e+02 -8.246729046921e-02 4.442810146982e-04 2.597683863266e+01
4.687500000000e+02 -8.267016617193e-02 4.476991279498e-04 2.593420548912e+01
4.690000000000e+02 -8.276545110532e-02 4.509295372762e-04 2.589065422480e+01
4.692500000000e+02 -8.274398136246e-02 4.539290961897e-04 2.584622230875e+01
4.695000000000e+02 -8.259703102067e-02 4.566539944129e-04 2.580095261328e+01
4.697500000000e+02 -8.231656400540e-02 4.590599550904e-04 2.575489280801e+01
4.700000000000e+02 -8.189550442271e-02 4.611029155560e-04 2.570809494365e+01
4.702500000000e+02 -8.132799748215e-02 4.627394749540e-04 2.566061471248e+01
4.705000000000e+02 -8.060967072711e-02 4.639276658530e-04 2.561251091120e+01
4.707500000000e+02 -7.973786685206e-02 4.646275543118e-04 2.556384461591e+01
4.710000000000e+02 -7.871186200576e-02 4.648020790895e-04 2.551467858137e+01
4.712500000000e+02 -7.753303677400e-02 4.644178681656e-04 2.546507637673e+01
4.715000000000e+02 -7.620501986485e-02 4.634462176022e-04 2.541510175852e+01
4.717500000000e+02 -7.473377603491e-02 4.618637725308e-04 2.536481789086e+01
4.720000000000e+02 -7.312764596600e-02 4.596534031555e-04 2.531428662065e+01
4.722500000000e+02 -7.139733612857e-02 4.568050015275e-04 2.526356788545e+01
4.725000000000e+02 -6.955584971375e-02 4.533161793322e-04 2.521271904918e+01
4.727500000000e+02 -6.761836293119e-02 4.491929200537e-04 2.516179431161e+01
4.730000000000e+02 -6.560205246443e-02 4.444500128814e-04 2.511084426789e+01
4.732500000000e+02 -6.352586754291e-02 4.391115269921e-04 2.505991538823e+01
4.735000000000e+02 -6.141025870827e-02 4.332108937362e-04 2.500904967223e+01
4.737500000000e+02 -5.927686876608e-02 4.267907872169e-04 2.495828435364e+01
4.740000000000e+02 -5.714818292419e-02 4.199032154557e-04 2.490765161566e+01
4.742500000000e+02 -5.504716076400e-02 4.126089628538e-04 2.485717846661e+01
4.745000000000e+02 -5.299684307211e-02 4.049771607341e-04 2.480688659008e+01
4.747500000000e+02 -5.101995312165e-02 3.970843584138e-04 2.475679236793e+01
4.750000000000e+02 -4.913849344035e-02 3.890136107904e-04 2.470690688974e+01
4.752500000000e+02 -4.737335265319e-02 3.808534319905e-04 2.465723604333e+01
4.755000000000e+02 -4.574392339327e-02 3.726964055859e-04 2.460778073938e+01
4.757500000000e+02 -4.426774800188e-02 3.646378915821e-04 2.455853708150e+01
4.760000000000e+02 -4.296018949045e-02 3.567743487775e-04 2.450949671205e+01
4.762500000000e+02 -4.183414233384e-02 3.492017840843e-04 2.446064715315e+01
4.765000000000e+02 -4.089978817259e-02 3.420144067374e-04 2.441197217169e+01
4.767500000000e+02 -4.016439182090e-02 3.353027801126e-04 2.436345230063e+01
4.770000000000e+02 -3.963215995183e-02 3.291523888336e-04 2.431506527323e+01
4.772500000000e+02 -3.930414379676e-02 3.236420382169e-04 2.426678661737e+01
4.775000000000e+02 -3.917820695971e-02 3.188425861661e-04 2.421859020659e+01
4.777500000000e+02 -3.924904872816e-02 3.148158091713e-04 2.417044884153e+01
4.780000000000e+02 -3.950828045241e-02 3.116130566092e-04 2.412233491903e+01
4.782500000000e+02 -3.994456169634e-02 3.092745602367e-04 2.407422104372e+01
4.785000000000e+02 -4.054378597622e-02 3.078287660915e-04 2.402608064113e+01
4.787500000000e+02 -4.128931230827e-02 3.072917792177e-04 2.397788864001e+01
4.790000000000e+02 -4.216224355218e-02 3.076671483813e-04 2.392962206559e+01
4.792500000000e+02 -4.314173501623e-02 3.089456466278e-04 2.388126058041e+01
4.795000000000e+02 -4.420534178179e-02 3.111054874379e-04 2.383278711009e+01
4.797500000000e+02 -4.532938275519e-02 3.141126492128e-04 2.378418827776e+01
4.800000000000e+02 -4.648932674748e-02 3.179213612014e-04 2.373545487735e+01
4.802500000000e+02 -4.766017795295e-02 3.224747112814e-04 2.368658217352e+01
4.805000000000e+02 -4.881687977300e-02 3.277055177701e-04 2.363757026356e+01
4.807500000000e+02 -4.993470156048e-02 3.335372332438e-04 2.358842424666e+01
4.810000000000e+02 -5.098960772963e-02 3.398849287917e-04 2.353915427950e+01
4.812500000000e+02 -5.195863124310e-02 3.466565528106e-04 2.348977568410e+01
4.815000000000e+02 -5.282020255903e-02 3.537540910017e-04 2.344030882234e+01
4.817500000000e+02 -5.355444745431e-02 3.610747295164e-04 2.339077889911e+01
4.820000000000e+02 -5.414347581781e-02 3.685124024476e-04 2.334121578847e+01
4.822500000000e+02 -5.457161118214e-02 3.759590350589e-04 2.329165367675e+01
4.825000000000e+02 -5.482557474993e-02 3.833057644608e-04 2.324213062547e+01
4.827500000000e+02 -5.489466186943e-02 3.904443446996e-04 2.319268821722e+01
4.830000000000e+02 -5.477083999630e-02 3.972685357222e-04 2.314337101632e+01
4.832500000000e+02 -5.444882671972e-02 4.036754279992e-04 2.309422609028e+01
4.835000000000e+02 -5.392610181922e-02 4.095666107133e-04 2.304530243523e+01
4.837500000000e+02 -5.320292000670e-02 4.148495298210e-04 2.299665054611e+01
4.840000000000e+02 -5.228224860193e-02 4.194386129979e-04 2.294832188293e+01
4.842500000000e+02 -5.116966906592e-02 4.232562130274e-04 2.290036834649e+01
4.845000000000e+02 -4.987328855937e-02 4.262338892882e-04 2.285284197524e+01
4.847500000000e+02 -4.840355747410e-02 4.283132029691e-04 2.280579442899e+01
4.850000000000e+02 -4.677312923582e-02 4.294466597055e-04 2.275927681550e+01
4.852500000000e+02 -4.499662945261e-02 4.295982750536e-04 2.271333927847e+01
4.855000000000e+02 -4.309047204390e-02 4.287443556464e-04 2.266803096406e+01
4.857500000000e+02 -4.107259440594e-02 4.268739091468e-04 2.262339971196e+01
4.860000000000e+02 -3.896223789495e-02 4.239889773265e-04 2.257949213731e+01
4.862500000000e+02 -3.677967916100e-02 4.201047618741e-04 2.253635354651e+01
4.865000000000e+02 -3.454595460641e-02 4.152496672020e-04 2.249402786583e+01
4.867500000000e+02 -3.228261094871e-02 4.094650821473e-04 2.245255787569e+01
4.870000000000e+02 -3.001141906154e-02 4.028050078478e-04 2.241198522485e+01
4.872500000000e+02 -2.775409041349e-02 3.953355290047e-04 2.237235043380e+01
4.875000000000e+02 -2.553201939152e-02 3.871339611624e-04 2.233369325509e+01
4.877500000000e+02 -2.336598971380e-02 3.782880399358e-04 2.229605251932e+01
4.880000000000e+02 -2.127591952633e-02 3.688946818896e-04 2.225946654457e+01
4.882500000000e+02 -1.928058187986e-02 3.590588784369e-04 2.222397292577e+01
4.885000000000e+02 -1.739735664081e-02 3.488921085504e-04 2.218960894806e+01
4.887500000000e+02 -1.564197188699e-02 3.385110092665e-04 2.215641128732e+01
4.890000000000e+02 -1.402827149435e-02 3.280355330255e-04 2.212441639356e+01
4.892500000000e+02 -1.256798732840e-02 3.175874720956e-04 2.209366010417e+01
4.895000000000e+02 -1.127053408509e-02 3.072884740370e-04 2.206417798170e+01
4.897500000000e+02 -1.014282654285e-02 2.972584597986e-04 2.203600482991e+01
4.900000000000e+02 -9.189117007505e-03 2.876136933039e-04 2.200917493800e+01
4.902500000000e+02 -8.410867709105e-03 2.784653066695e-04 2.198372178163e+01
4.905000000000e+02 -7.806663395382e-03 2.699176776826e-04 2.195967768594e+01
4.907500000000e+02 -7.372148977539e-03 2.620666536059e-04 2.193707395631e+01
4.910000000000e+02 -7.100025032337e-03 2.549982290693e-04 2.191594051039e+01
4.912500000000e+02 -6.980092876714e-03 2.487874314011e-04 2.189630548097e+01
4.915000000000e+02 -6.999332604020e-03 2.434971114678e-04 2.187819538451e+01
4.917500000000e+02 -7.142056701650e-03 2.391772040532e-04 2.186163443515e+01
4.920000000000e+02 -7.390094575306e-03 2.358638774062e-04 2.184664477616e+01
4.922500000000e+02 -7.723044781284e-03 2.335793889080e-04 2.183324579268e+01
4.925000000000e+02 -8.118562202164e-03 2.323316600892e-04 2.182145431004e+01
4.927500000000e+02 -8.552703582566e-03 2.321141751430e-04 2.181128422240e+01
4.930000000000e+02 -9.000304437705e-03 2.329063683337e-04 2.180274611388e+01
4.932500000000e+02 -9.435399343600e-03 2.346740085830e-04 2.179584746374e+01
4.935000000000e+02 -9.831671959083e-03 2.373698405804e-04 2.179059230410e+01
4.937500000000e+02 -1.016291845872e-02 2.409343175612e-04 2.178698088401e+01
4.940000000000e+02 -1.040354600017e-02 2.452965595722e-04 2.178500993024e+01
4.942500000000e+02 -1.052905892615e-02 2.503754687911e-04 2.178467228003e+01
4.945000000000e+02 -1.051655798611e-02 2.560809797189e-04 2.178595691132e+01
4.947500000000e+02 -1.034520383370e-02 2.623153577892e-04 2.178884858772e+01
4.950000000000e+02 -9.996698521658e-03 2.689746984625e-04 2.179332818674e+01
4.952500000000e+02 -9.455703487582e-03 2.759503866021e-04 2.179937244823e+01
4.955000000000e+02 -8.710206201751e-03 2.831305722513e-04 2.180695369343e+01
4.957500000000e+02 -7.751886306830e-03 2.904018640435e-04 2.181604022194e+01
4.960000000000e+02 -6.576375798368e-03 2.976508411197e-04 2.182659608120e+01
4.962500000000e+02 -5.183441043437e-03 3.047655274913e-04 2.183858081991e+01
4.965000000000e+02 -3.577154250596e-03 3.116371469128e-04 2.185194995620e+01
4.967500000000e+02 -1.765922585666e-03 3.181614823046e-04 2.186665477431e+01
4.970000000000e+02 2.375728500552e-04 3.242401585908e-04 2.188264214844e+01
4.972500000000e+02 2.416456409794e-03 3.297821341127e-04 2.189985507162e+01
4.975000000000e+02 4.749901520887e-03 3.347047570101e-04 2.191823245566e+01
4.977500000000e+02 7.213416747493e-03 3.389349633345e-04 2.193770941441e+01
4.980000000000e+02 9.779260444838e-03 3.424101713711e-04 2.195821711243e+01
4.982500000000e+02 1.241685930463e-02 3.450791671574e-04 2.197968342830e+01
4.985000000000e+02 1.509336529432e-02 3.469028120496e-04 2.200203296527e+01
4.987500000000e+02 1.777427173534e-02 3.478545516070e-04 2.202518706353e+01
4.990000000000e+02 2.042402100627e-02 3.479207640905e-04 2.204906458928e+01
4.992500000000e+02 2.300671349288e-02 3.471008198521e-04 2.207358204518e+01
4.995000000000e+02 2.548683332626e-02 3.454070395061e-04 2.209865368796e+01
4.997500000000e+02 2.782993962117e-02 3.428645913185e-04 2.212419251562e+01
5.000000000000e+02 3.000342302771e-02 3.395110583282e-04 2.215011004873e+01
5.002500000000e+02 3.197717861901e-02 3.353957757571e-04 2.217631745999e+01
5.005000000000e+02 3.372430021725e-02 3.305790593128e-04 2.220272538599e+01
5.007500000000e+02 3.522168219349e-02 3.251312447612e-04 2.222924512056e+01
5.010000000000e+02 3.645059154752e-02 3.191316824940e-04 2.225578844037e+01
5.012500000000e+02 3.739714229209e-02 3.126671511552e-04 2.228226873749e+01
5.015000000000e+02 3.805269725893e-02 3.058305317208e-04 2.230860128976e+01
5.017500000000e+02 3.841416054503e-02 2.987193836993e-04 2.233470351757e+01
5.020000000000e+02 3.848417774577e-02 2.914341327556e-04 2.236049602692e+01
5.022500000000e+02 3.827121731498e-02 2.840764663745e-04 2.238590283947e+01
5.025000000000e+02 3.778953174159e-02 2.767476670945e-04 2.241085161769e+01
5.027500000000e+02 3.705902851879e-02 2.695465778840e-04 2.243527473588e+01
5.030000000000e+02 3.610499214194e-02 2.625681370116e-04 2.245910900085e+01
5.032500000000e+02 3.495773771182e-02 2.559014157561e-04 2.248229676633e+01
5.035000000000e+02 3.365211971483e-02 2.496282891417e-04 2.250478566499e+01
5.037500000000e+02 3.222697762480e-02 2.438218843214e-04 2.252652922885e+01
5.040000000000e+02 3.072448991896e-02 2.385452298661e-04 2.254748742411e+01
5.042500000000e+02 2.918943173686e-02 2.338503753764e-04 2.256762630052e+01
5.045000000000e+02 2.766840622485e-02 2.297773082929e-04 2.258691881069e+01
5.047500000000e+02 2.620900147406e-02 2.263533897273e-04 2.260534472091e+01
5.050000000000e+02 2.485892144921e-02 2.235930089490e-04 2.262289046342e+01
5.052500000000e+02 2.366510969967e-02 2.214973373364e-04 2.263954973855e+01
5.055000000000e+02 2.267285668167e-02 2.200546285952e-04 2.265532327798e+01
5.057500000000e+02 2.192493393320e-02 2.192404714501e-04 2.267021856492e+01
5.060000000000e+02 2.146074270480e-02 2.190183280762e-04 2.268425033789e+01
5.062500000000e+02 2.131553201485e-02 2.193406442578e-04 2.269743980541e+01
5.065000000000e+02 2.151964698289e-02 2.201498641435e-04 2.270981502516e+01
5.067500000000e+02 2.209787206905e-02 2.213797609523e-04 2.272141041746e+01
5.070000000000e+02 2.306887355767e-02 2.229569348376e-04 2.273226621853e+01
5.072500000000e+02 2.444469581143e-02 2.248024251042e-04 2.274242870833e+01
5.075000000000e+02 2.623043833106e-02 2.268332501648e-04 2.275194914356e+01
5.077500000000e+02 2.842397777352e-02 2.289643339703e-04 2.276088387141e+01
5.080000000000e+02 3.101586603127e-02 2.311103363241e-04 2.276929358896e+01
5.082500000000e+02 3.398936882687e-02 2.331873411757e-04 2.277724257229e+01
5.085000000000e+02 3.732057523205e-02 2.351147144127e-04 2.278479856050e+01
5.087500000000e+02 4.097869746079e-02 2.368167650665e-04 2.279203192750e+01
5.090000000000e+02 4.492651146381e-02 2.382242434062e-04 2.279901483825e+01
5.092500000000e+02 4.912084646948e-02 2.392756857997e-04 2.280582107285e+01
5.095000000000e+02 5.351326887352e-02 2.399186556948e-04 2.281252514837e+01
5.097500000000e+02 5.805086731769e-02 2.401107463276e-04 2.281920152091e+01
5.100000000000e+02 6.267706877717e-02 2.398204984924e-04 2.282592436623e+01
5.102500000000e+02 6.733260821624e-02 2.390279118674e-04 2.283276674824e+01
5.105000000000e+02 7.195652072323e-02 2.377249526264e-04 2.283980019141e+01
5.107500000000e+02 7.648722068881e-02 2.359155099653e-04 2.284709393043e+01
5.110000000000e+02 8.086353279058e-02 2.336155182594e-04 2.285471488674e+01
5.112500000000e+02 8.502582961071e-02 2.308524668849e-04 2.286272679227e+01
5.115000000000e+02 8.891706223039e-02 2.276649843035e-04 2.287119024135e+01
5.117500000000e+02 9.248381900786e-02 2.241020266587e-04 2.288016224992e+01
5.120000000000e+02 9.567732257239e-02 2.202219089285e-04 2.288969585939e+01
5.122500000000e+02 9.845431667086e-02 2.160912452063e-04 2.289984032396e+01
5.125000000000e+02 1.007779053468e-01 2.117836166146e-04 2.291064078689e+01
5.127500000000e+02 1.026182645265e-01 2.073781445592e-04 2.292213836637e+01
5.130000000000e+02 1.039532436982e-01 2.029579455846e-04 2.293436997303e+01
5.132500000000e+02 1.047688159165e-01 1.986084580242e-04 2.294736870292e+01
5.135000000000e+02 1.050594065125e-01 1.944157868621e-04 2.296116381223e+01
5.137500000000e+02 1.048280629756e-01 1.904649104283e-04 2.297578075449e+01
5.140000000000e+02 1.040864709624e-01 1.868378403472e-04 2.299124168403e+01
5.142500000000e+02 1.028548222068e-01 1.836118861720e-04 2.300756555558e+01
5.145000000000e+02 1.011615261257e-01 1.808580002686e-04 2.302476826578e+01
5.147500000000e+02 9.904278428340e-02 1.786390061670e-04 2.304286325762e+01
5.150000000000e+02 9.654201853904e-02 1.770082329678e-04 2.306186146550e+01
5.152500000000e+02 9.370918771341e-02 1.760079654440e-04 2.308177197550e+01
5.155000000000e+02 9.059997929309e-02 1.756684199148e-04 2.310260198931e+01
5.157500000000e+02 8.727491330182e-02 1.760065958956e-04 2.312435745507e+01
5.160000000000e+02 8.379836332392e-02 1.770256881092e-04 2.314704303699e+01
5.162500000000e+02 8.023751738126e-02 1.787144614060e-04 2.317066267045e+01
5.165000000000e+02 7.666128721300e-02 1.810471293004e-04 2.319521969188e+01
5.167500000000e+02 7.313919814279e-02 1.839835026489e-04 2.322071697179e+01
5.170000000000e+02 6.974026542070e-02 1.874692809358e-04 2.324715735305e+01
5.172500000000e+02 6.653187660520e-02 1.914368910080e-04 2.327454371794e+01
5.175000000000e+02 6.357870613604e-02 1.958065846908e-04 2.330287905865e+01
5.177500000000e+02 6.094166108827e-02 2.004876595600e-04 2.333216685880e+01
5.180000000000e+02 5.867689609252e-02 2.053801999974e-04 2.336241093274e+01
5.182500000000e+02 5.683488456475e-02 2.103768855608e-04 2.339361578114e+01
5.185000000000e+02 5.545959572444e-02 2.153652094252e-04 2.342578642706e+01
5.187500000000e+02 5.458775684392e-02 2.202297231426e-04 2.345892854840e+01
5.190000000000e+02 5.424821864855e-02 2.248543870723e-04 2.349304858550e+01
5.192500000000e+02 5.446147166366e-02 2.291251277922e-04 2.352815350260e+01
5.195000000000e+02 5.523924993317e-02 2.329326964917e-04 2.356425096677e+01
5.197500000000e+02 5.658430076416e-02 2.361748285115e-04 2.360134917474e+01
5.200000000000e+02 5.849030067800e-02 2.387585924765e-04 2.363945668089e+01
5.202500000000e+02 6.094188182594e-02 2.406027464681e-04 2.367858242633e+01
5.205000000000e+02 6.391483423999e-02 2.416397490487e-04 2.371873549458e+01
5.207500000000e+02 6.737646157498e-02 2.418174569510e-04 2.375992485455e+01
5.210000000000e+02 7.128602970368e-02 2.411005982439e-04 2.380215929652e+01
5.212500000000e+02 7.559541366896e-02 2.394718361036e-04 2.384544700412e+01
5.215000000000e+02 8.024980506945e-02 2.369324982793e-04 2.388979541946e+01
5.217500000000e+02 8.518857961395e-02 2.335026643753e-04 2.393521086024e+01
5.220000000000e+02 9.034626170984e-02 2.292211764732e-04 2.398169814689e+01
5.222500000000e+02 9.565353288296e-02 2.241451835727e-04 2.402926035329e+01
5.225000000000e+02 1.010383778042e-01 2.183490766724e-04 2.407789831650e+01
5.227500000000e+02 1.064272166366e-01 2.119232055075e-04 2.412761035028e+01
5.230000000000e+02 1.117461124016e-01 2.049721810635e-04 2.417839181384e+01
5.232500000000e+02 1.169219896336e-01 1.976128598481e-04 2.423023470603e+01
5.235000000000e+02 1.218838113563e-01 1.899720893740e-04 2.428312735264e+01
5.237500000000e+02 1.265637711832e-01 1.821841998553e-04 2.433705399278e+01
5.240000000000e+02 1.308983922843e-01 1.743883838970e-04 2.439199449904e+01
5.242500000000e+02 1.348295826328e-01 1.667259259832e-04 2.444792405790e+01
5.245000000000e+02 1.383055823563e-01 1.593374091817e-04 2.450481292103e+01
5.247500000000e+02 1.412818081811e-01 1.523599372646e-04 2.456262621570e+01
5.250000000000e+02 1.437215581200e-01 1.459244278450e-04 2.462132378088e+01
5.252500000000e+02 1.455965886635e-01 1.401530508286e-04 2.468086006938e+01
5.255000000000e+02 1.468875302021e-01 1.351568697001e-04 2.474118416095e+01
5.257500000000e+02 1.475841452534e-01 1.310336682915e-04 2.480223973222e+01
5.260000000000e+02 1.476854262779e-01 1.278660753283e-04 2.486396516579e+01
5.262500000000e+02 1.471995205664e-01 1.257200300326e-04 2.492629378820e+01
5.265000000000e+02 1.461435062447e-01 1.246435059977e-04 2.498915396049e+01
5.267500000000e+02 1.445430041611e-01 1.246656803446e-04 2.505246939437e+01
5.270000000000e+02 1.424316470800e-01 1.257964848025e-04 2.511615959622e+01
5.272500000000e+02 1.398504299432e-01 1.280264357313e-04 2.518014004138e+01
5.275000000000e+02 1.368469296698e-01 1.313269620841e-04 2.524432266640e+01
5.277500000000e+02 1.334744457493e-01 1.356510542862e-04 2.530861646169e+01
5.280000000000e+02 1.297910523885e-01 1.409342423953e-04 2.537292768712e+01
5.282500000000e+02 1.258586078645e-01 1.470959416699e-04 2.543716053276e+01
5.285000000000e+02 1.217417191446e-01 1.540410662498e-04 2.550121753229e+01
5.287500000000e+02 1.175067142061e-01 1.616619210102e-04 2.556500029055e+01
5.290000000000e+02 1.132206000625e-01 1.698402930554e-04 2.562840968635e+01
5.292500000000e+02 1.089500694040e-01 1.784497217110e-04 2.569134654190e+01
5.295000000000e+02 1.047605547516e-01 1.873578745890e-04 2.575371229166e+01
5.297500000000e+02 1.007153201979e-01 1.964289858320e-04 2.581540909882e+01
5.300000000000e+02 9.687466374396e-02 2.055262939408e-04 2.587634075989e+01
5.302500000000e+02 9.329516139459e-02 2.145144064339e-04 2.593641273607e+01
5.305000000000e+02 9.002904439695e-02 2.232617059138e-04 2.599553301430e+01
5.307500000000e+02 8.712361890769e-02 2.316424547005e-04 2.605361209383e+01
5.310000000000e+02 8.462082991836e-02 2.395387074004e-04 2.611056379144e+01
5.312500000000e+02 8.255686366683e-02 2.468423010418e-04 2.616630523808e+01
5.315000000000e+02 8.096187187276e-02 2.534561582225e-04 2.622075737685e+01
5.317500000000e+02 7.985977823183e-02 2.592955992461e-04 2.627384540470e+01
5.320000000000e+02 7.926812573520e-02 2.642893318552e-04 2.632549876575e+01
5.322500000000e+02 7.919802814791e-02 2.683800715874e-04 2.637565156527e+01
5.325000000000e+02 7.965417825511e-02 2.715248727440e-04 2.642424293035e+01
5.327500000000e+02 8.063488157807e-02 2.736952332473e-04 2.647121690722e+01
5.330000000000e+02 8.213218005165e-02 2.748768999020e-04 2.651652301588e+01
5.332500000000e+02 8.413198335054e-02 2.750693674009e-04 2.656011606892e+01
5.335000000000e+02 8.661426516555e-02 2.742850610195e-04 2.660195663570e+01
5.337500000000e+02 8.955328249505e-02 2.725485487357e-04 2.664201104761e+01
5.340000000000e+02 9.291783317756e-02 2.698954898876e-04 2.668025139835e+01
5.342500000000e+02 9.667155971436e-02 2.663715715769e-04 2.671665594588e+01
5.345000000000e+02 1.007732769830e-01 2.620309799960e-04 2.675120890744e+01
5.347500000000e+02 1.051773526999e-01 2.569352424859e-04 2.678390065502e+01
5.350000000000e+02 1.098341236533e-01 2.511519507542e-04 2.681472790168e+01
5.352500000000e+02 1.146903650577e-01 2.447534532795e-04 2.684369347042e+01
5.355000000000e+02 1.196898081164e-01 2.378156708089e-04 2.687080642732e+01
5.357500000000e+02 1.247737006159e-01 2.304170446980e-04 2.689608219713e+01
5.360000000000e+02 1.298814385195e-01 2.226374989362e-04 2.691954223842e+01
5.362500000000e+02 1.349512333460e-01 2.145576383277e-04 2.694121408697e+01
5.365000000000e+02 1.399208234243e-01 2.062581029385e-04 2.696113136614e+01
5.367500000000e+02 1.447282547253e-01 1.978189371772e-04 2.697933329197e+01
5.370000000000e+02 1.493126563789e-01 1.893193132364e-04 2.699586482608e+01
5.372500000000e+02 1.536150883888e-01 1.808371428420e-04 2.701077603133e+01
5.375000000000e+02 1.575793528244e-01 1.724490667771e-04 2.702412213710e+01
5.377500000000e+02 1.611528520437e-01 1.642302820869e-04 2.703596283093e+01
5.380000000000e+02 1.642873990055e-01 1.562545998672e-04 2.704636197689e+01
5.382500000000e+02 1.669399938127e-01 1.485945357819e-04 2.705538730690e+01
5.385000000000e+02 1.690735803962e-01 1.413212736158e-04 2.706310958477e+01
5.387500000000e+02 1.706577028473e-01 1.345047271676e-04 2.706960219638e+01
5.390000000000e+02 1.716690878238e-01 1.282134931064e-04 2.707494070926e+01
5.392500000000e+02 1.720921426298e-01 1.225146832973e-04 2.707920191079e+01
5.395000000000e+02 1.719193249912e-01 1.174736976855e-04 2.708246329823e+01
5.397500000000e+02 1.711513897497e-01 1.131539129998e-04 2.708480257169e+01
5.400000000000e+02 1.697975207278e-01 1.096160468434e-04 2.708629659610e+01
5.402500000000e+02 1.678753042927e-01 1.069175484905e-04 2.708702092939e+01
5.405000000000e+02 1.654105775003e-01 1.051117492575e-04 2.708704901647e+01
5.407500000000e+02 1.624371317502e-01 1.042469105916e-04 2.708645175283e+01
5.410000000000e+02 1.589962718099e-01 1.043651414257e-04 2.708529641763e+01
5.412500000000e+02 1.551362628137e-01 1.055012017520e-04 2.708364653244e+01
5.415000000000e+02 1.509116335200e-01 1.076812636667e-04 2.708156086781e+01
5.417500000000e+02 1.463823832161e-01 1.109216942928e-04 2.707909310112e+01
5.420000000000e+02 1.416131030579e-01 1.152278116080e-04 2.707629152099e+01
5.422500000000e+02 1.366719895546e-01 1.205927014816e-04 2.707319826877e+01
5.425000000000e+02 1.316298265486e-01 1.269961345109e-04 2.706984924147e+01
5.427500000000e+02 1.265589020197e-01 1.344037182929e-04 2.706627371330e+01
5.430000000000e+02 1.215319242008e-01 1.427661746498e-04 2.706249439023e+01
5.432500000000e+02 1.166208952382e-01 1.520189602218e-04 2.705852695206e+01
5.435000000000e+02 1.118960279544e-01 1.620820163842e-04 2.705438027470e+01
5.437500000000e+02 1.074246730090e-01 1.728600320894e-04 2.705005637643e+01
5.440000000000e+02 1.032703111249e-01 1.842428761111e-04 2.704555078707e+01
5.442500000000e+02 9.949156236989e-02 1.961065242211e-04 2.704085238859e+01
5.445000000000e+02 9.614132773498e-02 2.083141162592e-04 2.703594415337e+01
5.447500000000e+02 9.326595277035e-02 2.207175902929e-04 2.703080308225e+01
5.450000000000e+02 9.090455192627e-02 2.331593935776e-04 2.702540107278e+01
5.452500000000e+02 8.908838037951e-02 2.454747100621e-04 2.701970503738e+01
5.455000000000e+02 8.784036366092e-02 2.574937866481e-04 2.701367761313e+01
5.457500000000e+02 8.717474507212e-02 2.690444420190e-04 2.700727787150e+01
5.460000000000e+02 8.709683314954e-02 2.799549819813e-04 2.700046159070e+01
5.462500000000e+02 8.760293403785e-02 2.900569095633e-04 2.699318225465e+01
5.465000000000e+02 8.868037261779e-02 2.991878954599e-04 2.698539134132e+01
5.467500000000e+02 9.030769432864e-02 3.071946259939e-04 2.697703908555e+01
5.470000000000e+02 9.245499526669e-02 3.139356299930e-04 2.696807519007e+01
5.472500000000e+02 9.508438728870e-02 3.192839912826e-04 2.695844913079e+01
5.475000000000e+02 9.815061150543e-02 3.231298525969e-04 2.694811080521e+01
5.477500000000e+02 1.016017799723e-01 3.253826943523e-04 2.693701111957e+01
5.480000000000e+02 1.053802415656e-01 3.259733326052e-04 2.692510212246e+01
5.482500000000e+02 1.094235505234e-01 3.248556231102e-04 2.691233766996e+01
5.485000000000e+02 1.136655489630e-01 3.220078185583e-04 2.689867339877e+01
5.487500000000e+02 1.180375051764e-01 3.174334016904e-04 2.688406725756e+01
5.490000000000e+02 1.224693367237e-01 3.111616360834e-04 2.686847934925e+01
5.492500000000e+02 1.268908297164e-01 3.032477979201e-04 2.685187233035e+01
5.495000000000e+02 1.312329211973e-01 2.937727336515e-04 2.683421114042e+01
5.497500000000e+02 1.354288938825e-01 2.828421845873e-04 2.681546328275e+01
5.500000000000e+02 1.394156057042e-01 2.705854763824e-04 2.679559846243e+01
5.502500000000e+02 1.431345613807e-01 2.571539923817e-04 2.677458878870e+01
5.505000000000e+02 1.465329645974e-01 2.427190392124e-04 2.675240838881e+01
5.507500000000e+02 1.495645852426e-01 2.274694428230e-04 2.672903342022e+01
5.510000000000e+02 1.521905124074e-01 2.116088172269e-04 2.670444185354e+01
5.512500000000e+02 1.543797004175e-01 1.953525216835e-04 2.667861348911e+01
5.515000000000e+02 1.561094080227e-01 1.789241746632e-04 2.665152960628e+01
5.517500000000e+02 1.573653840261e-01 1.625521480096e-04 2.662317297774e+01
5.520000000000e+02 1.581418652315e-01 1.464659382702e-04 2.659352793157e+01
5.522500000000e+02 1.584414544402e-01 1.308922511685e-04 2.656258004201e+01
5.525000000000e+02 1.582747184367e-01 1.160513135474e-04 2.653031647613e+01
5.527500000000e+02 1.576597271022e-01 1.021531890874e-04 2.649672572801e+01
5.530000000000e+02 1.566213444289e-01 8.939425370225e-05 2.646179807307e+01
5.532500000000e+02 1.551904832586e-01 7.795361484984e-05 2.642552543235e+01
5.535000000000e+02 1.534032049344e-01 6.799026307449e-05 2.638790170667e+01
5.537500000000e+02 1.512997493939e-01 5.964047204776e-05 2.634892316937e+01
5.540000000000e+02 1.489235609638e-01 5.301545049026e-05 2.630858847981e+01
5.542500000000e+02 1.463202514905e-01 4.819956493764e-05 2.626689913514e+01
5.545000000000e+02 1.435365931581e-01 4.524919983061e-05 2.622385995675e+01
5.547500000000e+02 1.406195537521e-01 4.419202109461e-05 2.617947915034e+01
5.550000000000e+02 1.376153685433e-01 4.502686560077e-05 2.613376885927e+01
5.552500000000e+02 1.345687027653e-01 4.772414790722e-05 2.608674540620e+01
5.555000000000e+02 1.315218937602e-01 5.222681392007e-05 2.603842984014e+01
5.557500000000e+02 1.285142939073e-01 5.845182188900e-05 2.598884793378e+01
5.560000000000e+02 1.255817154910e-01 6.629209076038e-05 2.593803061090e+01
5.562500000000e+02 1.227559893558e-01 7.561881081843e-05 2.588601434304e+01
5.565000000000e+02 1.200646152538e-01 8.628420616841e-05 2.583284101232e+01
5.567500000000e+02 1.175305239837e-01 9.812451552401e-05 2.577855820848e+01
5.570000000000e+02 1.151719409223e-01 1.109631361743e-04 2.572321945082e+01
5.572500000000e+02 1.130023168749e-01 1.246140761680e-04 2.566688388692e+01
5.575000000000e+02 1.110303613368e-01 1.388853232886e-04 2.560961639201e+01
5.577500000000e+02 1.092601490985e-01 1.535821664482e-04 2.555148760418e+01
5.580000000000e+02 1.076912804673e-01 1.685106438423e-04 2.549257342826e+01
5.582500000000e+02 1.063191194232e-01 1.834806314454e-04 2.543295500337e+01
5.585000000000e+02 1.051350844525e-01 1.983088357243e-04 2.537271829644e+01
5.587500000000e+02 1.041269883468e-01 2.128214147338e-04 2.531195392702e+01
5.590000000000e+02 1.032794376741e-01 2.268564957856e-04 2.525075648265e+01
5.592500000000e+02 1.025742694069e-01 2.402661734796e-04 2.518922421741e+01
5.595000000000e+02 1.019910192059e-01 2.529181541399e-04 2.512745865859e+01
5.597500000000e+02 1.015074616870e-01 2.646971658763e-04 2.506556381967e+01
5.600000000000e+02 1.011001184693e-01 2.755057893389e-04 2.500364592924e+01
5.602500000000e+02 1.007448608789e-01 2.852650721043e-04 2.494181259632e+01
5.605000000000e+02 1.004174416028e-01 2.939146072637e-04 2.488017243594e+01
5.607500000000e+02 1.000941012226e-01 3.014123736885e-04 2.481883428742e+01
5.610000000000e+02 9.975210921493e-02 3.077341798376e-04 2.475790668070e+01
5.612500000000e+02 9.937026181372e-02 3.128728145469e-04 2.469749724264e+01
5.615000000000e+02 9.892941254708e-02 3.168368891646e-04 2.463771198819e+01
5.617500000000e+02 9.841283028057e-02 3.196495370949e-04 2.457865479400e+01
5.620000000000e+02 9.780660084345e-02 3.213467577076e-04 2.452042672515e+01
5.622500000000e+02 9.709987216678e-02 3.219757718110e-04 2.446312547451e+01
5.625000000000e+02 9.628499417773e-02 3.215933168682e-04 2.440684477896e+01
5.627500000000e+02 9.535765568975e-02 3.202636604520e-04 2.435167384495e+01
5.630000000000e+02 9.431683015137e-02 3.180569078092e-04 2.429769682386e+01
5.632500000000e+02 9.316464422841e-02 3.150472516893e-04 2.424499228225e+01
5.635000000000e+02 9.190618398642e-02 3.113112483944e-04 2.419363271861e+01
5.637500000000e+02 9.054922721034e-02 3.069262583713e-04 2.414368413209e+01
5.640000000000e+02 8.910382540386e-02 3.019692915782e-04 2.409520556389e+01
5.642500000000e+02 8.758194777841e-02 2.965156622751e-04 2.404824877355e+01
5.645000000000e+02 8.599697335164e-02 2.906383313093e-04 2.400285784332e+01
5.647500000000e+02 8.436327117812e-02 2.844071645171e-04 2.395906895921e+01
5.650000000000e+02 8.269568798060e-02 2.778886960481e-04 2.391691009724e+01
5.652500000000e+02 8.100914051812e-02 2.711459265995e-04 2.387640090754e+01
5.655000000000e+02 7.931819536841e-02 2.642385140425e-04 2.383755255377e+01
5.657500000000e+02 7.763671188245e-02 2.572231449768e-04 2.380036759798e+01
5.660000000000e+02 7.597758798040e-02 2.501540127517e-04 2.376484005694e+01
5.662500000000e+02 7.435254637948e-02 2.430835159673e-04 2.373095541060e+01
5.665000000000e+02 7.277201245068e-02 2.360629842374e-04 2.369869065689e+01
5.667500000000e+02 7.124509121552e-02 2.291434366024e-04 2.366801456218e+01
5.670000000000e+02 6.977959513411e-02 2.223763217320e-04 2.363888784772e+01
5.672500000000e+02 6.838214920881e-02 2.158140862986e-04 2.361126341335e+01
5.675000000000e+02 6.705834818670e-02 2.095107101561e-04 2.358508681098e+01
5.677500000000e+02 6.581293798989e-02 2.035218752505e-04 2.356029649089e+01
5.680000000000e+02 6.465002001296e-02 1.979050726941e-04 2.353682442800e+01
5.682500000000e+02 6.357324115779e-02 1.927192310992e-04 2.351459645338e+01
5.685000000000e+02 6.258596009646e-02 1.880242791799e-04 2.349353297996e+01
5.687500000000e+02 6.169136298696e-02 1.838803000318e-04 2.347354954854e+01
5.690000000000e+02 6.089252653895e-02 1.803463664651e-04 2.345455737841e+01
5.692500000000e+02 6.019239130653e-02 1.774793922444e-04 2.343646422874e+01
5.695000000000e+02 5.959367049508e-02 1.753325736408e-04 2.341917504492e+01
5.697500000000e+02 5.909866867617e-02 1.739537455556e-04 2.340259256356e+01
5.700000000000e+02 5.870902255076e-02 1.733838063950e-04 2.338661829529e+01
5.702500000000e+02 5.842538002168e-02 1.736549546992e-04 2.337115313736e+01
5.705000000000e+02 5.824702757972e-02 1.747894446322e-04 2.335609821935e+01
5.707500000000e+02 5.817148930975e-02 1.767979042115e-04 2.334135546668e+01
5.710000000000e+02 5.819411821800e-02 1.796784929019e-04 2.332682866784e+01
5.712500000000e+02 5.830771275303e-02 1.834155624268e-04 2.331242379584e+01
5.715000000000e+02 5.850218136931e-02 1.879796134770e-04 2.329805003284e+01
5.717500000000e+02 5.876428840257e-02 1.933269789653e-04 2.328362028145e+01
5.720000000000e+02 5.907748957912e-02 1.994002607514e-04 2.326905156068e+01
5.722500000000e+02 5.942190694903e-02 2.061290964366e-04 2.325426592033e+01
5.725000000000e+02 5.977442476394e-02 2.134312671666e-04 2.323919069048e+01
5.727500000000e+02 6.010894152038e-02 2.212143782545e-04 2.322375905771e+01
5.730000000000e+02 6.039674942395e-02 2.293776815725e-04 2.320791015897e+01
5.732500000000e+02 6.060709652906e-02 2.378143225856e-04 2.319158981606e+01
5.735000000000e+02 6.070784104510e-02 2.464137574833e-04 2.317475060081e+01
5.737500000000e+02 6.066620927740e-02 2.550643353811e-04 2.315735179029e+01
5.740000000000e+02 6.044969775237e-02 2.636558595435e-04 2.313936004305e+01
5.742500000000e+02 6.002693033141e-02 2.720822499704e-04 2.312074885878e+01
5.745000000000e+02 5.936864476465e-02 2.802440048904e-04 2.310149914912e+01
5.747500000000e+02 5.844858152995e-02 2.880504397427e-04 2.308159898456e+01
5.750000000000e+02 5.724431311091e-02 2.954217249042e-04 2.306104325445e+01
5.752500000000e+02 5.573807786630e-02 3.022904570748e-04 2.303983412469e+01
5.755000000000e+02 5.391734872082e-02 3.086029729198e-04 2.301798019409e+01
5.757500000000e+02 5.177540576329e-02 3.143201485124e-04 2.299549696634e+01
5.760000000000e+02 4.931157727707e-02 3.194178840927e-04 2.297240591255e+01
5.762500000000e+02 4.653145774343e-02 3.238870214687e-04 2.294873478863e+01
5.765000000000e+02 4.344681064996e-02 3.277329875361e-04 2.292451698413e+01
5.767500000000e+02 4.007535375248e-02 3.309749580608e-04 2.289979134628e+01
5.770000000000e+02 3.644030332601e-02 3.336447707912e-04 2.287460147250e+01
5.772500000000e+02 3.256986564373e-02 3.357853946977e-04 2.284899592362e+01
5.775000000000e+02 2.849644113662e-02 3.374493494793e-04 2.282302712573e+01
5.777500000000e+02 2.425587177210e-02 3.386968822777e-04 2.279675163691e+01
5.780000000000e+02 1.988645371006e-02 3.395941657767e-04 2.277022902327e+01
5.782500000000e+02 1.542805129850e-02 3.402112915224e-04 2.274352208412e+01
5.785000000000e+02 1.092105183396e-02 3.406204752189e-04 2.271669572372e+01
5.787500000000e+02 6.405473703353e-03 3.408941807175e-04 2.268981714435e+01
5.790000000000e+02 1.920001372502e-03 3.411035456610e-04 2.266295471283e+01
5.792500000000e+02 -2.498789185313e-03 3.413168246218e-04 2.263617813490e+01
5.795000000000e+02 -6.817205441618e-03 3.415981173028e-04 2.260955732578e+01
5.797500000000e+02 -1.100499646456e-02 3.420064429281e-04 2.258316256475e+01
5.800000000000e+02 -1.503586198364e-02 3.425947750960e-04 2.255706338471e+01
5.802500000000e+02 -1.888774275493e-02 3.434093253567e-04 2.253132864070e+01
5.805000000000e+02 -2.254301378485e-02 3.444892180299e-04 2.250602580168e+01
5.807500000000e+02 -2.598852872649e-02 3.458662592288e-04 2.248122027379e+01
5.810000000000e+02 -2.921550233404e-02 3.475648211005e-04 2.245697539672e+01
5.812500000000e+02 -3.221930585829e-02 3.496019302944e-04 2.243335178532e+01
5.815000000000e+02 -3.499915255956e-02 3.519874707355e-04 2.241040672409e+01
5.817500000000e+02 -3.755768504503e-02 3.547245365495e-04 2.238819426490e+01
5.820000000000e+02 -3.990053022545e-02 3.578096228953e-04 2.236676433771e+01
5.822500000000e+02 -4.203579784924e-02 3.612331733436e-04 2.234616296131e+01
5.825000000000e+02 -4.397358341309e-02 3.649798568259e-04 2.232643145047e+01
5.827500000000e+02 -4.572546786341e-02 3.690292118794e-04 2.230760663391e+01
5.830000000000e+02 -4.730405823072e-02 3.733560219630e-04 2.228972047048e+01
5.832500000000e+02 -4.872257478566e-02 3.779306218313e-04 2.227279973732e+01
5.835000000000e+02 -4.999448473108e-02 3.827194472694e-04 2.225686637482e+01
5.837500000000e+02 -5.113323078128e-02 3.876853090935e-04 2.224193696727e+01
5.840000000000e+02 -5.215200130195e-02 3.927879778441e-04 2.222802325698e+01
5.842500000000e+02 -5.306361462411e-02 3.979845001578e-04 2.221513173777e+01
5.845000000000e+02 -5.388043696468e-02 4.032297676695e-04 2.220326420859e+01
5.847500000000e+02 -5.461439551061e-02 4.084768975556e-04 2.219241771414e+01
5.850000000000e+02 -5.527703141528e-02 4.136777536440e-04 2.218258489531e+01
5.852500000000e+02 -5.587962088802e-02 4.187834091095e-04 2.217375401891e+01
5.855000000000e+02 -5.643328720630e-02 4.237448127688e-04 2.216590964133e+01
5.857500000000e+02 -5.694916532272e-02 4.285133462579e-04 2.215903276814e+01
5.860000000000e+02 -5.743857411574e-02 4.330413863448e-04 2.215310103931e+01
5.862500000000e+02 -5.791312585466e-02 4.372830630124e-04 2.214808952301e+01
5.865000000000e+02 -5.838489129817e-02 4.411951344794e-04 2.214397063558e+01
5.867500000000e+02 -5.886644398719e-02 4.447375998842e-04 2.214071493835e+01
5.870000000000e+02 -5.937092212510e-02 4.478743676630e-04 2.213829136081e+01
5.872500000000e+02 -5.991203779315e-02 4.505740183710e-04 2.213666739263e+01
5.875000000000e+02 -6.050398037846e-02 4.528106402562e-04 2.213580980586e+01
5.877500000000e+02 -6.116131506383e-02 4.545645272878e-04 2.213568481026e+01
5.880000000000e+02 -6.189884490812e-02 4.558228192298e-04 2.213625818830e+01
5.882500000000e+02 -6.273134734529e-02 4.565800525635e-04 2.213749593144e+01
5.885000000000e+02 -6.367334496990e-02 4.568387394495e-04 2.213936430608e+01
5.887500000000e+02 -6.473884718311e-02 4.566098561723e-04 2.214182988941e+01
5.890000000000e+02 -6.594099707736e-02 4.559128729939e-04 2.214486010265e+01
5.892500000000e+02 -6.729177839331e-02 4.547760979757e-04 2.214842317571e+01
5.895000000000e+02 -6.880173916672e-02 4.532366859951e-04 2.215248807820e+01
5.897500000000e+02 -7.047963669282e-02 4.513404688085e-04 2.215702503135e+01
5.900000000000e+02 -7.233223714889e-02 4.491417680196e-04 2.216200507673e+01
5.902500000000e+02 -7.436402448288e-02 4.467027702008e-04 2.216740061259e+01
5.905000000000e+02 -7.657708220396e-02 4.440929146517e-04 2.217318493519e+01
5.907500000000e+02 -7.897090980756e-02 4.413880296477e-04 2.217933268917e+01
5.910000000000e+02 -8.154237474634e-02 4.386693376412e-04 2.218581970053e+01
5.912500000000e+02 -8.428573005177e-02 4.360223302464e-04 2.219262283471e+01
5.915000000000e+02 -8.719262086445e-02 4.335354115658e-04 2.219972038098e+01
5.917500000000e+02 -9.025222514797e-02 4.312984157365e-04 2.220709193503e+01
5.920000000000e+02 -9.345144297222e-02 4.294011163979e-04 2.221471827747e+01
5.922500000000e+02 -9.677508493287e-02 4.279315980588e-04 2.222258182166e+01
5.925000000000e+02 -1.002061653363e-01 4.269745864907e-04 2.223066653996e+01
5.927500000000e+02 -1.037262262274e-01 4.266097473348e-04 2.223895792185e+01
5.930000000000e+02 -1.073156421772e-01 4.269099938294e-04 2.224744352022e+01
5.932500000000e+02 -1.109540165354e-01 4.279398716774e-04 2.225611271454e+01
5.935000000000e+02 -1.146205390174e-01 4.297540288018e-04 2.226495705544e+01
5.937500000000e+02 -1.182943474937e-01 4.323957853446e-04 2.227397061429e+01
5.940000000000e+02 -1.219549265323e-01 4.358958763492e-04 2.228314977938e+01
5.942500000000e+02 -1.255824278467e-01 4.402714160512e-04 2.229249387056e+01
5.945000000000e+02 -1.291580317535e-01 4.455250356181e-04 2.230200488173e+01
5.947500000000e+02 -1.326642195321e-01 4.516443276149e-04 2.231168805815e+01
5.950000000000e+02 -1.360850702864e-01 4.586015001495e-04 2.232155160984e+01
5.952500000000e+02 -1.394064662688e-01 4.663534040000e-04 2.233160718229e+01
5.955000000000e+02 -1.426162892930e-01 4.748417727572e-04 2.234186977502e+01
5.957500000000e+02 -1.457045759716e-01 4.839937477785e-04 2.235235763749e+01
5.960000000000e+02 -1.486635953609e-01 4.937228667086e-04 2.236309257123e+01
5.962500000000e+02 -1.514879143931e-01 5.039302314007e-04 2.237409974639e+01
5.965000000000e+02 -1.541744176030e-01 5.145059261655e-04 2.238540749895e+01
5.967500000000e+02 -1.567222550133e-01 5.253307694194e-04 2.239704750050e+01
5.970000000000e+02 -1.591327812972e-01 5.362781897054e-04 2.240905447607e+01
5.972500000000e+02 -1.614094583540e-01 5.472165909448e-04 2.242146590449e+01
5.975000000000e+02 -1.635576850326e-01 5.580115934631e-04 2.243432212019e+01
5.977500000000e+02 -1.655846580900e-01 5.685282742307e-04 2.244766574014e+01
5.980000000000e+02 -1.674991359944e-01 5.786337446523e-04 2.246154175814e+01
5.982500000000e+02 -1.693112521931e-01 5.881995636370e-04 2.247599694539e+01
5.985000000000e+02 -1.710322353480e-01 5.971043989515e-04 2.249107990013e+01
5.987500000000e+02 -1.726741874425e-01 6.052361590294e-04 2.250684044425e+01
5.990000000000e+02 -1.742497755629e-01 6.124940385528e-04 2.252332964775e+01
5.992500000000e+02 -1.757719930973e-01 6.187907453189e-04 2.254059922876e+01
5.995000000000e+02 -1.772538421062e-01 6.240542784603e-04 2.255870153422e+01
5.997500000000e+02 -1.787080684316e-01 6.282293735822e-04 2.257768914165e+01
6.000000000000e+02 -1.801469005354e-01 6.312785684168e-04 2.259761447114e+01
6.002500000000e+02 -1.815817543888e-01 6.331831340271e-04 2.261852973812e+01
6.005000000000e+02 -1.830229972606e-01 6.339435016984e-04 2.264048657595e+01
6.007500000000e+02 -1.844797313963e-01 6.335794043492e-04 2.266353568135e+01
6.010000000000e+02 -1.859595563528e-01 6.321295675781e-04 2.268772677205e+01
6.012500000000e+02 -1.874684102558e-01 6.296510680973e-04 2.271310823689e+01
6.015000000000e+02 -1.890104350862e-01 6.262183407252e-04 2.273972680396e+01
6.017500000000e+02 -1.905878488038e-01 6.219216510831e-04 2.276762749741e+01
6.020000000000e+02 -1.922008933977e-01 6.168656108279e-04 2.279685330518e+01
6.022500000000e+02 -1.938478293947e-01 6.111672168068e-04 2.282744485088e+01
6.025000000000e+02 -1.955249439845e-01 6.049536719010e-04 2.285944034271e+01
6.027500000000e+02 -1.972266400401e-01 5.983599857840e-04 2.289287523899e+01
6.030000000000e+02 -1.989455771987e-01 5.915264632803e-04 2.292778192192e+01
6.032500000000e+02 -2.006728279639e-01 5.845961297363e-04 2.296418964953e+01
6.035000000000e+02 -2.023981259601e-01 5.777120659401e-04 2.300212408377e+01
6.037500000000e+02 -2.041101166987e-01 5.710148217048e-04 2.304160723141e+01
6.040000000000e+02 -2.057966705813e-01 5.646398267290e-04 2.308265710992e+01
6.042500000000e+02 -2.074452366543e-01 5.587150611654e-04 2.312528741783e+01
6.045000000000e+02 -2.090431854574e-01 5.533588168991e-04 2.316950746695e+01
6.047500000000e+02 -2.105782131714e-01 5.486775908231e-04 2.321532174310e+01
6.050000000000e+02 -2.120387142539e-01 5.447643610831e-04 2.326272985697e+01
6.052500000000e+02 -2.134141877382e-01 5.416971014684e-04 2.331172613983e+01
6.055000000000e+02 -2.146955946977e-01 5.395376397642e-04 2.336229959259e+01
6.057500000000e+02 -2.158757215974e-01 5.383307643485e-04 2.341443361347e+01
6.060000000000e+02 -2.169495042093e-01 5.381037587551e-04 2.346810577144e+01
6.062500000000e+02 -2.179142901784e-01 5.388662922399e-04 2.352328776988e+01
6.065000000000e+02 -2.187700722931e-01 5.406105753976e-04 2.357994524754e+01
6.067500000000e+02 -2.195196606474e-01 5.433118440478e-04 2.363803762787e+01
6.070000000000e+02 -2.201687705398e-01 5.469292756901e-04 2.369751814354e+01
6.072500000000e+02 -2.207260625876e-01 5.514071114021e-04 2.375833372736e+01
6.075000000000e+02 -2.212031108567e-01 5.566760325539e-04 2.382042495789e+01
6.077500000000e+02 -2.216142743852e-01 5.626548338901e-04 2.388372616874e+01
6.080000000000e+02 -2.219765343456e-01 5.692522195546e-04 2.394816538765e+01
6.082500000000e+02 -2.223092189970e-01 5.763688354488e-04 2.401366451966e+01
6.085000000000e+02 -2.226337031914e-01 5.838993287899e-04 2.408013937626e+01
6.087500000000e+02 -2.229730188758e-01 5.917344688280e-04 2.414749986205e+01
6.090000000000e+02 -2.233514071844e-01 5.997637000583e-04 2.421565020294e+01
6.092500000000e+02 -2.237938572369e-01 6.078770513144e-04 2.428448908368e+01
6.095000000000e+02 -2.243255530598e-01 6.159673587195e-04 2.435391001396e+01
6.097500000000e+02 -2.249713475246e-01 6.239322796794e-04 2.442380152762e+01
6.100000000000e+02 -2.257551595407e-01 6.316760637729e-04 2.449404762846e+01
6.102500000000e+02 -2.266994259175e-01 6.391114838192e-04 2.456452807473e+01
6.105000000000e+02 -2.278245034708e-01 6.461613447883e-04 2.463511889122e+01
6.107500000000e+02 -2.291481335348e-01 6.527597065465e-04 2.470569278730e+01
6.110000000000e+02 -2.306849211688e-01 6.588529159125e-04 2.477611969456e+01
6.112500000000e+02 -2.324458903740e-01 6.644003157088e-04 2.484626726936e+01
6.115000000000e+02 -2.344380614360e-01 6.693746398043e-04 2.491600156895e+01
6.117500000000e+02 -2.366641475948e-01 6.737619875610e-04 2.498518765375e+01
6.120000000000e+02 -2.391223469451e-01 6.775617811429e-04 2.505369023351e+01
6.122500000000e+02 -2.418061940353e-01 6.807860805389e-04 2.512137448086e+01
6.125000000000e+02 -2.447045902293e-01 6.834587174083e-04 2.518810668909e+01
6.127500000000e+02 -2.478018869578e-01 6.856141775617e-04 2.525375517290e+01
6.130000000000e+02 -2.510781499566e-01 6.872961914884e-04 2.531819098467e+01
6.132500000000e+02 -2.545094849971e-01 6.885561586941e-04 2.538128887112e+01
6.135000000000e+02 -2.580685291449e-01 6.894513835483e-04 2.544292802726e+01
6.137500000000e+02 -2.617249880115e-01 6.900432406062e-04 2.550299306149e+01
6.140000000000e+02 -2.654462912381e-01 6.903951523277e-04 2.556137482514e+01
6.142500000000e+02 -2.691983043622e-01 6.905708672866e-04 2.561797123748e+01
6.145000000000e+02 -2.729460514654e-01 6.906325664773e-04 2.567268819720e+01
6.147500000000e+02 -2.766544798231e-01 6.906391898887e-04 2.572544035024e+01
6.150000000000e+02 -2.802892074410e-01 6.906449650577e-04 2.577615182170e+01
6.152500000000e+02 -2.838172093008e-01 6.906981512152e-04 2.582475698707e+01
6.155000000000e+02 -2.872074667430e-01 6.908400655264e-04 2.587120107753e+01
6.157500000000e+02 -2.904315333873e-01 6.911044012182e-04 2.591544072102e+01
6.160000000000e+02 -2.934639831494e-01 6.915168277284e-04 2.595744446418e+01
6.162500000000e+02 -2.962827771080e-01 6.920949063696e-04 2.599719311408e+01
6.165000000000e+02 -2.988695039159e-01 6.928482692862e-04 2.603468001533e+01
6.167500000000e+02 -3.012095224371e-01 6.937790533134e-04 2.606991118540e+01
6.170000000000e+02 -3.032919861627e-01 6.948825677582e-04 2.610290536713e+01
6.172500000000e+02 -3.051097897162e-01 6.961480353201e-04 2.613369391024e+01
6.175000000000e+02 -3.066594437312e-01 6.975594861313e-04 2.616232054651e+01
6.177500000000e+02 -3.079408726594e-01 6.990968067440e-04 2.618884103181e+01
6.180000000000e+02 -3.089571928581e-01 7.007367053444e-04 2.621332265055e+01
6.182500000000e+02 -3.097144592686e-01 7.024536358989e-04 2.623584361691e+01
6.185000000000e+02 -3.102214000535e-01 7.042206878558e-04 2.625649232653e+01
6.187500000000e+02 -3.104891569971e-01 7.060103490981e-04 2.627536652173e+01
6.190000000000e+02 -3.105310420828e-01 7.077951671329e-04 2.629257238561e+01
6.192500000000e+02 -3.103622848132e-01 7.095482988792e-04 2.630822347420e+01
6.195000000000e+02 -3.099998128202e-01 7.112439220458e-04 2.632243970387e+01
6.197500000000e+02 -3.094620124373e-01 7.128575865920e-04 2.633534615934e+01
6.200000000000e+02 -3.087684979773e-01 7.143664499718e-04 2.634707195742e+01
6.202500000000e+02 -3.079398655563e-01 7.157494552663e-04 2.635774912552e+01
6.205000000000e+02 -3.069974225595e-01 7.169875405713e-04 2.636751135544e+01
6.207500000000e+02 -3.059628984250e-01 7.180637809167e-04 2.637649290048e+01
6.210000000000e+02 -3.048581364099e-01 7.189635343704e-04 2.638482753229e+01
6.212500000000e+02 -3.037047583357e-01 7.196746645198e-04 2.639264738987e+01
6.215000000000e+02 -3.025238321176e-01 7.201876978722e-04 2.640008204756e+01
6.217500000000e+02 -3.013355566369e-01 7.204959997505e-04 2.640725767681e+01
6.220000000000e+02 -3.001589578860e-01 7.205959752040e-04 2.641429609736e+01
6.222500000000e+02 -2.990116550755e-01 7.204871844517e-04 2.642131409589e+01
6.225000000000e+02 -2.979096970171e-01 7.201723922338e-04 2.642842286004e+01
6.227500000000e+02 -2.968674727423e-01 7.196575772331e-04 2.643572726883e+01
6.230000000000e+02 -2.958977379275e-01 7.189518265445e-04 2.644332548060e+01
6.232500000000e+02 -2.950117390370e-01 7.180671447332e-04 2.645130860397e+01
6.235000000000e+02 -2.942194280043e-01 7.170181939863e-04 2.645976031434e+01
6.237500000000e+02 -2.935297485243e-01 7.158219783199e-04 2.646875650320e+01
6.240000000000e+02 -2.929509956670e-01 7.144974496152e-04 2.647836528860e+01
6.242500000000e+02 -2.924911569612e-01 7.130651818969e-04 2.648864660481e+01
6.245000000000e+02 -2.921582668590e-01 7.115470132444e-04 2.649965234598e+01
6.247500000000e+02 -2.919606594420e-01 7.099657340820e-04 2.651142600885e+01
6.250000000000e+02 -2.919071554547e-01 7.083451024940e-04 2.652400290008e+01
6.252500000000e+02 -2.920070786752e-01 7.067098769845e-04 2.653740984503e+01
6.255000000000e+02 -2.922701393015e-01 7.050856952398e-04 2.655166524346e+01
6.257500000000e+02 -2.927061560234e-01 7.034993911817e-04 2.656677915257e+01
6.260000000000e+02 -2.933245949228e-01 7.019794019393e-04 2.658275303223e+01
6.262500000000e+02 -2.941340056482e-01 7.005558635147e-04 2.659957986903e+01
6.265000000000e+02 -2.951413378077e-01 6.992610164272e-04 2.661724406881e+01
6.267500000000e+02 -2.963512302962e-01 6.981295193991e-04 2.663572159948e+01
6.270000000000e+02 -2.977652768118e-01 6.971984080040e-04 2.665497970809e+01
6.272500000000e+02 -2.993813990247e-01 6.965069529970e-04 2.667497725362e+01
6.275000000000e+02 -3.011932914862e-01 6.960961092696e-04 2.669566444615e+01
6.277500000000e+02 -3.031900714559e-01 6.960078042812e-04 2.671698305430e+01
6.280000000000e+02 -3.053561158781e-01 6.962838691902e-04 2.673886660345e+01
6.282500000000e+02 -3.076711043478e-01 6.969646956380e-04 2.676124027328e+01
6.285000000000e+02 -3.101103213108e-01 6.980877955194e-04 2.678402143306e+01
6.287500000000e+02 -3.126451225114e-01 6.996860629608e-04 2.680711960652e+01
6.290000000000e+02 -3.152436311376e-01 7.017861790273e-04 2.683043716868e+01
6.292500000000e+02 -3.178715248682e-01 7.044069411943e-04 2.685386948050e+01
6.295000000000e+02 -3.204929537386e-01 7.075579125852e-04 2.687730576149e+01
6.297500000000e+02 -3.230714518694e-01 7.112382312458e-04 2.690062946054e+01
6.300000000000e+02 -3.255708542250e-01 7.154358601242e-04 2.692371915268e+01
6.302500000000e+02 -3.279561288465e-01 7.201272200882e-04 2.694644932408e+01
6.305000000000e+02 -3.301941180992e-01 7.252772711684e-04 2.696869140247e+01
6.307500000000e+02 -3.322541286542e-01 7.308400662195e-04 2.699031458863e+01
6.310000000000e+02 -3.341084055089e-01 7.367596709848e-04 2.701118702166e+01
6.312500000000e+02 -3.357324680964e-01 7.429714274099e-04 2.703117700696e+01
6.315000000000e+02 -3.371053337720e-01 7.494035222353e-04 2.705015398842e+01
6.317500000000e+02 -3.382096665606e-01 7.559786598113e-04 2.706798986477e+01
6.320000000000e+02 -3.390318718314e-01 7.626158119586e-04 2.708456013316e+01
6.322500000000e+02 -3.395621938297e-01 7.692319107171e-04 2.709974514412e+01
6.325000000000e+02 -3.397948067138e-01 7.757434104674e-04 2.711343110288e+01
6.327500000000e+02 -3.397279637584e-01 7.820676633227e-04 2.712551121059e+01
6.330000000000e+02 -3.393641594089e-01 7.881240008020e-04 2.713588675018e+01
6.332500000000e+02 -3.387103373285e-01 7.938346764513e-04 2.714446785142e+01
6.335000000000e+02 -3.377780966657e-01 7.991255397700e-04 2.715117436362e+01
6.337500000000e+02 -3.365838493418e-01 8.039265097538e-04 2.715593661479e+01
6.340000000000e+02 -3.351489342878e-01 8.081720851961e-04 2.715869579230e+01
6.342500000000e+02 -3.334995732976e-01 8.118016710877e-04 2.715940453653e+01
6.345000000000e+02 -3.316667109769e-01 8.147601261071e-04 2.715802701222e+01
6.347500000000e+02 -3.296856264016e-01 8.169982555018e-04 2.715453919230e+01
6.350000000000e+02 -3.275953750844e-01 8.184735937614e-04 2.714892865302e+01
6.352500000000e+02 -3.254380018137e-01 8.191512378860e-04 2.714119444790e+01
6.355000000000e+02 -3.232575732448e-01 8.190048321354e-04 2.713134683091e+01
6.357500000000e+02 -3.210990682068e-01 8.180177088456e-04 2.711940665981e+01
6.360000000000e+02 -3.190071457842e-01 8.161839690862e-04 2.710540487947e+01
6.362500000000e+02 -3.170248750353e-01 8.135095176414e-04 2.708938190455e+01
6.365000000000e+02 -3.151924920462e-01 8.100130340916e-04 2.707138671908e+01
6.367500000000e+02 -3.135462280360e-01 8.057266170644e-04 2.705147614192e+01
6.370000000000e+02 -3.121172944435e-01 8.006962055172e-04 2.702971390843e+01
6.372500000000e+02 -3.109310582076e-01 7.949815844293e-04 2.700616988555e+01
6.375000000000e+02 -3.100064565192e-01 7.886561006239e-04 2.698091900089e+01
6.377500000000e+02 -3.093556667914e-01 7.818058783786e-04 2.695404057738e+01
6.380000000000e+02 -3.089840360811e-01 7.745287704932e-04 2.692561727626e+01
6.382500000000e+02 -3.088902717905e-01 7.669328191963e-04 2.689573451104e+01
6.385000000000e+02 -3.090668499767e-01 7.591345401928e-04 2.686447947611e+01
6.387500000000e+02 -3.095006364156e-01 7.512568828022e-04 2.683194067589e+01
6.390000000000e+02 -3.101736500099e-01 7.434269914913e-04 2.679820705560e+01
6.392500000000e+02 -3.110639603519e-01 7.357738330764e-04 2.676336762295e+01
6.395000000000e+02 -3.121466544850e-01 7.284257033068e-04 2.672751083118e+01
6.397500000000e+02 -3.133948403965e-01 7.215077567675e-04 2.669072403855e+01
6.400000000000e+02 -3.147806614268e-01 7.151392451470e-04 2.665309313229e+01
6.402500000000e+02 -3.162762808917e-01 7.094310525285e-04 2.661470222796e+01
6.405000000000e+02 -3.178547906517e-01 7.044830804102e-04 2.657563312937e+01
6.407500000000e+02 -3.194910345527e-01 7.003818411814e-04 2.653596509651e+01
6.410000000000e+02 -3.211622984728e-01 6.971982324620e-04 2.649577465383e+01
6.412500000000e+02 -3.228488226950e-01 6.949854303894e-04 2.645513514935e+01
6.415000000000e+02 -3.245341225711e-01 6.937773992510e-04 2.641411663198e+01
6.417500000000e+02 -3.262050714432e-01 6.935873867545e-04 2.637278577081e+01
6.420000000000e+02 -3.278517125538e-01 6.944072149270e-04 2.633120553279e+01
6.422500000000e+02 -3.294668002652e-01 6.962071835542e-04 2.628943519221e+01
6.425000000000e+02 -3.310450519261e-01 6.989365585203e-04 2.624753038674e+01
6.427500000000e+02 -3.325821318810e-01 7.025245783918e-04 2.620554290997e+01
6.430000000000e+02 -3.340734094986e-01 7.068822671256e-04 2.616352102519e+01
6.432500000000e+02 -3.355125523166e-01 7.119046172883e-04 2.612150932135e+01
6.435000000000e+02 -3.368900443308e-01 7.174734286461e-04 2.607954911101e+01
6.437500000000e+02 -3.381917436107e-01 7.234602954339e-04 2.603767836260e+01
6.440000000000e+02 -3.393975955352e-01 7.297298532988e-04 2.599593215227e+01
6.442500000000e+02 -3.404806518708e-01 7.361428777390e-04 2.595434266687e+01
6.445000000000e+02 -3.414065064163e-01 7.425592153327e-04 2.591293951854e+01
6.447500000000e+02 -3.421332589825e-01 7.488402834273e-04 2.587175005184e+01
6.450000000000e+02 -3.426121175415e-01 7.548510232449e-04 2.583079936333e+01
6.452500000000e+02 -3.427886436377e-01 7.604612485637e-04 2.579011057573e+01
6.455000000000e+02 -3.426046283148e-01 7.655463387724e-04 2.574970508046e+01
6.457500000000e+02 -3.420005942295e-01 7.699873875679e-04 2.570960249420e+01
6.460000000000e+02 -3.409187044343e-01 7.736708739978e-04 2.566982088107e+01
6.462500000000e+02 -3.393059771482e-01 7.764880805528e-04 2.563037677214e+01
6.465000000000e+02 -3.371175262549e-01 7.783344744826e-04 2.559128533790e+01
6.467500000000e+02 -3.343196926003e-01 7.791094068050e-04 2.555256025632e+01
6.470000000000e+02 -3.308927063551e-01 7.787162566007e-04 2.551421382674e+01
6.472500000000e+02 -3.268326982883e-01 7.770632000446e-04 2.547625706579e+01
6.475000000000e+02 -3.221529775892e-01 7.740650320057e-04 2.543869956253e+01
6.477500000000e+02 -3.168842875344e-01 7.696456980489e-04 2.540154957278e+01
6.480000000000e+02 -3.110740747603e-01 7.637416635694e-04 2.536481411224e+01
6.482500000000e+02 -3.047848514672e-01 7.563061043647e-04 2.532849882132e+01
6.485000000000e+02 -2.980916159088e-01 7.473133700978e-04 2.529260806440e+01
6.487500000000e+02 -2.910785982395e-01 7.367635203691e-04 2.525714502057e+01
6.490000000000e+02 -2.838355956969e-01 7.246866946926e-04 2.522211153893e+01
6.492500000000e+02 -2.764540545035e-01 7.111465010151e-04 2.518750834416e+01
6.495000000000e+02 -2.690233351433e-01 6.962425395826e-04 2.515333486962e+01
6.497500000000e+02 -2.616273179567e-01 6.801112100703e-04 2.511958945169e+01
6.500000000000e+02 -2.543417050645e-01 6.629250397783e-04 2.508626918761e+01
6.502500000000e+02 -2.472321356484e-01 6.448900107115e-04 2.505337001745e+01
6.505000000000e+02 -2.403532692751e-01 6.262411156229e-04 2.502088679531e+01
6.507500000000e+02 -2.337488562548e-01 6.072363623852e-04 2.498881319057e+01
6.510000000000e+02 -2.274527162370e-01 5.881492909634e-04 2.495714177640e+01
6.512500000000e+02 -2.214904895587e-01 5.692606469133e-04 2.492586411263e+01
6.515000000000e+02 -2.158819321531e-01 5.508495628789e-04 2.489497068160e+01
6.517500000000e+02 -2.106434919687e-01 5.331848666725e-04 2.486445100929e+01
6.520000000000e+02 -2.057908777415e-01 5.165169870581e-04 2.483429369117e+01
6.522500000000e+02 -2.013413329275e-01 5.010710201245e-04 2.480448651887e+01
6.525000000000e+02 -1.973153691752e-01 4.870411320990e-04 2.477501645815e+01
6.527500000000e+02 -1.937377553009e-01 4.745868137063e-04 2.474586977388e+01
6.530000000000e+02 -1.906376506190e-01 4.638310229407e-04 2.471703212521e+01
6.532500000000e+02 -1.880478285691e-01 4.548600279944e-04 2.468848860516e+01
6.535000000000e+02 -1.860030465423e-01 4.477249260601e-04 2.466022376168e+01
6.537500000000e+02 -1.845377025130e-01 4.424447309572e-04 2.463222172153e+01
6.540000000000e+02 -1.836829466665e-01 4.390100812946e-04 2.460446611595e+01
6.542500000000e+02 -1.834635464279e-01 4.373878516339e-04 2.457694014950e+01
6.545000000000e+02 -1.838947440375e-01 4.375256055476e-04 2.454962652472e+01
6.547500000000e+02 -1.849793999050e-01 4.393557158639e-04 2.452250734895e+01
6.550000000000e+02 -1.867057041886e-01 4.427989102574e-04 2.449556404506e+01
6.552500000000e+02 -1.890456454962e-01 4.477668443694e-04 2.446877723156e+01
6.555000000000e+02 -1.919543835236e-01 4.541634185782e-04 2.444212649327e+01
6.557500000000e+02 -1.953706242453e-01 4.618851907906e-04 2.441559020768e+01
6.560000000000e+02 -1.992179543282e-01 4.708207806794e-04 2.438914535471e+01
6.562500000000e+02 -2.034070649737e-01 4.808493903682e-04 2.436276725171e+01
6.565000000000e+02 -2.078386952936e-01 4.918390453465e-04 2.433642937597e+01
6.567500000000e+02 -2.124070641916e-01 5.036447541560e-04 2.431010320666e+01
6.570000000000e+02 -2.170035856411e-01 5.161068496512e-04 2.428375805520e+01
6.572500000000e+02 -2.215205606887e-01 5.290500499786e-04 2.425736101223e+01
6.575000000000e+02 -2.258546018108e-01 5.422836623520e-04 2.423087696121e+01
6.577500000000e+02 -2.299096614317e-01 5.556027663210e-04 2.420426861980e+01
6.580000000000e+02 -2.335993388609e-01 5.687905020086e-04 2.417749674001e+01
6.582500000000e+02 -2.368485724716e-01 5.816217747242e-04 2.415052031723e+01
6.585000000000e+02 -2.395944434956e-01 5.938681038640e-04 2.412329694725e+01
6.587500000000e+02 -2.417863726702e-01 6.053029417182e-04 2.409578318200e+01
6.590000000000e+02 -2.433855261219e-01 6.157080221603e-04 2.406793499984e+01
6.592500000000e+02 -2.443638331936e-01 6.248797229750e-04 2.403970825519e+01
6.595000000000e+02 -2.447025625899e-01 6.326350655855e-04 2.401105918435e+01
6.597500000000e+02 -2.443907152103e-01 6.388172206673e-04 2.398194488955e+01
6.600000000000e+02 -2.434235315208e-01 6.433001229743e-04 2.395232379995e+01
6.602500000000e+02 -2.418010134127e-01 6.459916029070e-04 2.392215611043e+01
6.605000000000e+02 -2.395269040482e-01 6.468355293232e-04 2.389140417019e+01
6.607500000000e+02 -2.366079482245e-01 6.458122034538e-04 2.386003281880e+01
6.610000000000e+02 -2.330536463147e-01 6.429374071361e-04 2.382800968522e+01
6.612500000000e+02 -2.288763843679e-01 6.382600661294e-04 2.379530540759e+01
6.615000000000e+02 -2.240920352211e-01 6.318589530030e-04 2.376189385796e+01
6.617500000000e+02 -2.187207470267e-01 6.238383893020e-04 2.372775228723e+01
6.620000000000e+02 -2.127879619067e-01 6.143235227052e-04 2.369286147975e+01
6.622500000000e+02 -2.063254045014e-01 6.034553899519e-04 2.365720584028e+01
6.625000000000e+02 -1.993720627411e-01 5.913861724981e-04 2.362077355005e+01
6.627500000000e+02 -1.919748504252e-01 5.782746878692e-04 2.358355664764e+01
6.630000000000e+02 -1.841889362484e-01 5.642825617031e-04 2.354555110669e+01
6.632500000000e+02 -1.760777415176e-01 5.495711757701e-04 2.350675698835e+01
6.635000000000e+02 -1.677123592731e-01 5.342993563869e-04 2.346717846161e+01
6.637500000000e+02 -1.591706360246e-01 5.186218934889e-04 2.342682396023e+01
6.640000000000e+02 -1.505357082681e-01 5.026887229337e-04 2.338570615506e+01
6.642500000000e+02 -1.418942740237e-01 4.866448181843e-04 2.334384208037e+01
6.645000000000e+02 -1.333345229527e-01 4.706303429079e-04 2.330125311706e+01
6.647500000000e+02 -1.249439092000e-01 4.547810162422e-04 2.325796493282e+01
6.650000000000e+02 -1.168069206783e-01 4.392285536549e-04 2.321400754002e+01
6.652500000000e+02 -1.090028588077e-01 4.241009244739e-04 2.316941510886e+01
6.655000000000e+02 -1.016038614671e-01 4.095222113369e-04 2.312422597190e+01
6.657500000000e+02 -9.467317577380e-02 3.956121427623e-04 2.307848245824e+01
6.660000000000e+02 -8.826379537346e-02 3.824851574020e-04 2.303223068844e+01
6.662500000000e+02 -8.241752821494e-02 3.702489060231e-04 2.298552052367e+01
6.665000000000e+02 -7.716447768994e-02 3.590024640340e-04 2.293840531731e+01
6.667500000000e+02 -7.252296950666e-02 3.488341776934e-04 2.289094177205e+01
6.670000000000e+02 -6.849986468003e-02 3.398194262536e-04 2.284318966869e+01
6.672500000000e+02 -6.509124705434e-02 3.320182278978e-04 2.279521179369e+01
6.675000000000e+02 -6.228337522688e-02 3.254732468151e-04 2.274707367817e+01
6.677500000000e+02 -6.005384720306e-02 3.202080335033e-04 2.269884334924e+01
6.680000000000e+02 -5.837290627255e-02 3.162255168265e-04 2.265059125680e+01
6.682500000000e+02 -5.720476818390e-02 3.135074716561e-04 2.260238991711e+01
6.685000000000e+02 -5.650895705859e-02 3.120143246235e-04 2.255431386135e+01
6.687500000000e+02 -5.624151927643e-02 3.116859241129e-04 2.250643928839e+01
6.690000000000e+02 -5.635612627415e-02 3.124427083597e-04 2.245884391238e+01
6.692500000000e+02 -5.680502231858e-02 3.141877438301e-04 2.241160680545e+01
6.695000000000e+02 -5.753974792765e-02 3.168094612225e-04 2.236480805091e+01
6.697500000000e+02 -5.851174645333e-02 3.201842167555e-04 2.231852868440e+01
6.700000000000e+02 -5.967273161197e-02 3.241797220894e-04 2.227285033406e+01
6.702500000000e+02 -6.097499263738e-02 3.286583988097e-04 2.222785516624e+01
6.705000000000e+02 -6.237150438887e-02 3.334808507581e-04 2.218362553927e+01
6.707500000000e+02 -6.381604857235e-02 3.385088867046e-04 2.214024393875e+01
6.710000000000e+02 -6.526324403875e-02 3.436088181090e-04 2.209779273465e+01
6.712500000000e+02 -6.666857237584e-02 3.486542013192e-04 2.205635395041e+01
6.715000000000e+02 -6.798849576314e-02 3.535280386205e-04 2.201600918578e+01
6.717500000000e+02 -6.918056452237e-02 3.581246375540e-04 2.197683937243e+01
6.720000000000e+02 -7.020363509788e-02 3.623509300585e-04 2.193892462618e+01
6.722500000000e+02 -7.101812023414e-02 3.661273338881e-04 2.190234400166e+01
6.725000000000e+02 -7.158640163292e-02 3.693880978235e-04 2.186717540775e+01
6.727500000000e+02 -7.187318679171e-02 3.720812787599e-04 2.183349527824e+01
6.730000000000e+02 -7.184604500526e-02 3.741682888920e-04 2.180137847262e+01
6.732500000000e+02 -7.147583507713e-02 3.756231818715e-04 2.177089791469e+01
6.735000000000e+02 -7.073726851809e-02 3.764316607105e-04 2.174212444669e+01
6.737500000000e+02 -6.960930623140e-02 3.765899403132e-04 2.171512642559e+01
6.740000000000e+02 -6.807564361703e-02 3.761034939040e-04 2.168996952372e+01
6.742500000000e+02 -6.612497464542e-02 3.749857202128e-04 2.166671627879e+01
6.745000000000e+02 -6.375130415320e-02 3.732566779847e-04 2.164542584173e+01
6.747500000000e+02 -6.095400327968e-02 3.709418246883e-04 2.162615348763e+01
6.750000000000e+02 -5.773787980042e-02 3.680708482290e-04 2.160895031044e+01
6.752500000000e+02 -5.411303399050e-02 3.646765961032e-04 2.159386277711e+01
6.755000000000e+02 -5.009459105935e-02 3.607940985480e-04 2.158093228186e+01
6.757500000000e+02 -4.570239920604e-02 3.564597311307e-04 2.157019481780e+01
6.760000000000e+02 -4.096054494339e-02 3.517104759492e-04 2.156168055312e+01
6.762500000000e+02 -3.589678405272e-02 3.465832705315e-04 2.155541343072e+01
6.765000000000e+02 -3.054198239418e-02 3.411144702974e-04 2.155141091527e+01
6.767500000000e+02 -2.492943473665e-02 3.353393632984e-04 2.154968366751e+01
6.770000000000e+02 -1.909416711494e-02 3.292917198390e-04 2.155023527454e+01
6.772500000000e+02 -1.307231415744e-02 3.230034317664e-04 2.155306215625e+01
6.775000000000e+02 -6.900407665765e-03 3.165041260271e-04 2.155815335461e+01
6.777500000000e+02 -6.148133407070e-04 3.098208090525e-04 2.156549057063e+01
6.780000000000e+02 5.748845820608e-03 3.029775254559e-04 2.157504815420e+01
6.782500000000e+02 1.215619360234e-02 2.959950683193e-04 2.158679315695e+01
6.785000000000e+02 1.857446549452e-02 2.888907184749e-04 2.160068558642e+01
6.787500000000e+02 2.497288047176e-02 2.816780267291e-04 2.161667853476e+01
6.790000000000e+02 3.132283539803e-02 2.743666560868e-04 2.163471857603e+01
6.792500000000e+02 3.759810755576e-02 2.669623190212e-04 2.165474601452e+01
6.795000000000e+02 4.377489353179e-02 2.594667902050e-04 2.167669539594e+01
6.797500000000e+02 4.983186331903e-02 2.518780747862e-04 2.170049585008e+01
6.800000000000e+02 5.575007570580e-02 2.441906456921e-04 2.172607168875e+01
6.802500000000e+02 6.151292364307e-02 2.363958904205e-04 2.175334281681e+01
6.805000000000e+02 6.710597208904e-02 2.284826126247e-04 2.178222538672e+01
6.807500000000e+02 7.251684087140e-02 2.204377836020e-04 2.181263225228e+01
6.810000000000e+02 7.773501367954e-02 2.122472572119e-04 2.184447365344e+01
6.812500000000e+02 8.275170731904e-02 2.038967257681e-04 2.187765768661e+01
6.815000000000e+02 8.755969530952e-02 1.953726447922e-04 2.191209098612e+01
6.817500000000e+02 9.215318901816e-02 1.866633818323e-04 2.194767925065e+01
6.820000000000e+02 9.652772039359e-02 1.777602211711e-04 2.198432784475e+01
6.822500000000e+02 1.006800696510e-01 1.686585103730e-04 2.202194231289e+01
6.825000000000e+02 1.046081912461e-01 1.593588139605e-04 2.206042902995e+01
6.827500000000e+02 1.083112100409e-01 1.498678015806e-04 2.209969563484e+01
6.830000000000e+02 1.117894011213e-01 1.401990031122e-04 2.213965166440e+01
6.832500000000e+02 1.150442372033e-01 1.303736014580e-04 2.218020895456e+01
6.835000000000e+02 1.180784132041e-01 1.204207835778e-04 2.222128223065e+01
6.837500000000e+02 1.208959266842e-01 1.103783024515e-04 2.226278948043e+01
6.840000000000e+02 1.235021383593e-01 1.002925515523e-04 2.230465244113e+01
6.842500000000e+02 1.259038518901e-01 9.021843561328e-05 2.234679697946e+01
6.845000000000e+02 1.281093730716e-01 8.021894041076e-05 2.238915351256e+01
6.847500000000e+02 1.301285932782e-01 7.036457360225e-05 2.243165726252e+01
6.850000000000e+02 1.319730091563e-01 6.073235379866e-05 2.247424863896e+01
6.852500000000e+02 1.336557746916e-01 5.140484833840e-05 2.251687340650e+01
6.855000000000e+02 1.351916699650e-01 4.246871207890e-05 2.255948296642e+01
6.857500000000e+02 1.365970977650e-01 3.401333932284e-05 2.260203443010e+01
6.860000000000e+02 1.378899875761e-01 2.612904127784e-05 2.264449077580e+01
6.862500000000e+02 1.390897031503e-01 1.890530441756e-05 2.268682085785e+01
6.865000000000e+02 1.402169152695e-01 1.242892895968e-05 2.272899935849e+01
6.867500000000e+02 1.412933927569e-01 6.781943780290e-06 2.277100674505e+01
6.870000000000e+02 1.423417979611e-01 2.039766405490e-06 2.281282908729e+01
6.872500000000e+02 1.433854512984e-01 -1.730680017970e-06 2.285445782633e+01
6.875000000000e+02 1.444480111662e-01 -4.472842939220e-06 2.289588952774e+01
6.877500000000e+02 1.455531721798e-01 -6.142190971610e-06 2.293712551114e+01
6.880000000000e+02 1.467243447660e-01 -6.707797066900e-06 2.297817144100e+01
6.882500000000e+02 1.479842491004e-01 -6.153702070320e-06 2.301903688874e+01
6.885000000000e+02 1.493545943772e-01 -4.480000966330e-06 2.305973479745e+01
6.887500000000e+02 1.508556471150e-01 -1.703687376220e-06 2.310028095483e+01
6.890000000000e+02 1.525059030462e-01 2.140796987760e-06 2.314069338557e+01
6.892500000000e+02 1.543217042299e-01 7.001325852290e-06 2.318099175312e+01
6.895000000000e+02 1.563168720287e-01 1.280818116756e-05 2.322119673019e+01
6.897500000000e+02 1.585024424369e-01 1.947451889628e-05 2.326132936447e+01
6.900000000000e+02 1.608863358144e-01 2.689709867398e-05 2.330141045961e+01
6.902500000000e+02 1.634731450573e-01 3.495738220147e-05 2.334145996247e+01
6.905000000000e+02 1.662639750621e-01 4.352293616252e-05 2.338149639752e+01
6.907500000000e+02 1.692562746119e-01 5.244931559038e-05 2.342153631442e+01
6.910000000000e+02 1.724438066126e-01 6.158196924979e-05 2.346159380208e+01
6.912500000000e+02 1.758166427958e-01 7.075863338754e-05 2.350168005214e+01
6.915000000000e+02 1.793612737893e-01 7.981173856456e-05 2.354180300073e+01
6.917500000000e+02 1.830607252790e-01 8.857114690867e-05 2.358196699479e+01
6.920000000000e+02 1.868948177689e-01 9.686670843035e-05 2.362217257904e+01
6.922500000000e+02 1.908404595182e-01 1.045313357351e-04 2.366241632097e+01
6.925000000000e+02 1.948720454292e-01 1.114038142275e-04 2.370269075374e+01
6.927500000000e+02 1.989618637514e-01 1.173314679846e-04 2.374298432780e+01
6.930000000000e+02 2.030806127583e-01 1.221729735035e-04 2.378328148600e+01
6.932500000000e+02 2.071979560861e-01 1.258009921780e-04 2.382356282221e+01
6.935000000000e+02 2.112830789603e-01 1.281042921322e-04 2.386380523041e+01
6.937500000000e+02 2.153053079452e-01 1.289899446323e-04 2.390398218494e+01
6.940000000000e+02 2.192347358675e-01 1.283852145238e-04 2.394406407601e+01
6.942500000000e+02 2.230428165977e-01 1.262389614093e-04 2.398401851355e+01
6.945000000000e+02 2.267029885769e-01 1.225227306039e-04 2.402381079840e+01
6.947500000000e+02 2.301912318536e-01 1.172314136786e-04 2.406340429235e+01
6.950000000000e+02 2.334866214798e-01 1.103835873966e-04 2.410276095755e+01
6.952500000000e+02 2.365718062542e-01 1.020213460828e-04 2.414184178540e+01
6.955000000000e+02 2.394334477266e-01 9.220979545373e-05 2.418060733037e+01
6.957500000000e+02 2.420625851993e-01 8.103619014715e-05 2.421901825676e+01
6.960000000000e+02 2.444549236718e-01 6.860855981872e-05 2.425703580159e+01
6.962500000000e+02 2.466110419443e-01 5.505412984097e-05 2.429462232814e+01
6.965000000000e+02 2.485365079815e-01 4.051736045296e-05 2.433174183127e+01
6.967500000000e+02 2.502418943469e-01 2.515769036404e-05 2.436836041866e+01
6.970000000000e+02 2.517426882774e-01 9.147158053157e-06 2.440444683533e+01
6.972500000000e+02 2.530590913617e-01 -7.332403370191e-06 2.443997284096e+01
6.975000000000e+02 2.542157091518e-01 -2.409212089813e-05 2.447491367677e+01
6.977500000000e+02 2.552411216445e-01 -4.093894597969e-05 2.450924847995e+01
6.980000000000e+02 2.561673453235e-01 -5.767876925172e-05 2.454296055759e+01
6.982500000000e+02 2.570291957360e-01 -7.411936182783e-05 2.457603772415e+01
6.985000000000e+02 2.578635434294e-01 -9.007324905244e-05 2.460847257352e+01
6.987500000000e+02 2.587085064473e-01 -1.053606363485e-04 2.464026264641e+01
6.990000000000e+02 2.596025607821e-01 -1.198121421472e-04 2.467141051813e+01
6.992500000000e+02 2.605836303862e-01 -1.332711878386e-04 2.470192394356e+01
6.995000000000e+02 2.616881459467e-01 -1.455963054129e-04 2.473181582685e+01
6.997500000000e+02 2.629501115958e-01 -1.566631527123e-04 2.476110409272e+01
7.000000000000e+02 2.644002286530e-01 -1.663660426762e-04 2.478981165199e+01
7.002500000000e+02 2.660650543635e-01 -1.746193651882e-04 2.481796607921e+01
7.005000000000e+02 2.679662819831e-01 -1.813583979017e-04 2.484559946176e+01
7.007500000000e+02 2.701201093531e-01 -1.865399495361e-04 2.487274792431e+01
7.010000000000e+02 2.725367652596e-01 -1.901424902672e-04 2.489945132636e+01
7.012500000000e+02 2.752201763042e-01 -1.921659620794e-04 2.492575275561e+01
7.015000000000e+02 2.781678235388e-01 -1.926312294454e-04 2.495169811371e+01
7.017500000000e+02 2.813707375228e-01 -1.915792338114e-04 2.497733547135e+01
7.020000000000e+02 2.848136972594e-01 -1.890698062230e-04 2.500271458824e+01
7.022500000000e+02 2.884755816819e-01 -1.851802669171e-04 2.502788631033e+01
7.025000000000e+02 2.923298865308e-01 -1.800037815633e-04 2.505290206263e+01
7.027500000000e+02 2.963453476846e-01 -1.736475811616e-04 2.507781319935e+01
7.030000000000e+02 3.004866992103e-01 -1.662310257672e-04 2.510267050966e+01
7.032500000000e+02 3.047155121368e-01 -1.578836079305e-04 2.512752376893e+01
7.035000000000e+02 3.089910563732e-01 -1.487428881514e-04 2.515242116442e+01
7.037500000000e+02 3.132712278758e-01 -1.389524492079e-04 2.517740899914e+01
7.040000000000e+02 3.175134505209e-01 -1.286598787351e-04 2.520253131443e+01
7.042500000000e+02 3.216755375857e-01 -1.180147146127e-04 2.522782952917e+01
7.045000000000e+02 3.257165559144e-01 -1.071665939014e-04 2.525334236756e+01
7.047500000000e+02 3.295975785868e-01 -9.626333722269e-05 2.527910556254e+01
7.050000000000e+02 3.332824192624e-01 -8.544924188164e-05 2.530515192134e+01
7.052500000000e+02 3.367382457518e-01 -7.486337925672e-05 2.533151118304e+01
7.055000000000e+02 3.399361450888e-01 -6.463805119861e-05 2.535821010705e+01
7.057500000000e+02 3.428515992715e-01 -5.489736600019e-05 2.538527261664e+01
7.060000000000e+02 3.454648493603e-01 -4.575587237784e-05 2.541271981720e+01
7.062500000000e+02 3.477611892493e-01 -3.731739799017e-05 2.544057021826e+01
7.065000000000e+02 3.497311363224e-01 -2.967401262782e-05 2.546883987464e+01
7.067500000000e+02 3.513705108603e-01 -2.290520798389e-05 2.549754263746e+01
7.070000000000e+02 3.526803498684e-01 -1.707717016772e-05 2.552669021316e+01
7.072500000000e+02 3.536667429922e-01 -1.224234109795e-05 2.555629239806e+01
7.075000000000e+02 3.543405028300e-01 -8.439143274510e-06 2.558635717148e+01
7.077500000000e+02 3.547167257646e-01 -5.691952617020e-06 2.561689086904e+01
7.080000000000e+02 3.548142362084e-01 -4.011248263250e-06 2.564789811481e+01
7.082500000000e+02 3.546549456308e-01 -3.393967723060e-06 2.567938188679e+01
7.085000000000e+02 3.542631694612e-01 -3.824002428980e-06 2.571134351882e+01
7.087500000000e+02 3.536649185864e-01 -5.272911589897e-06 2.574378245728e+01
7.090000000000e+02 3.528872395280e-01 -7.700607424081e-06 2.577669625364e+01
7.092500000000e+02 3.519576346290e-01 -1.105630740673e-05 2.581008018231e+01
7.095000000000e+02 3.509035948092e-01 -1.527937456137e-05 2.584392714661e+01
7.097500000000e+02 3.497523046126e-01 -2.030038286696e-05 2.587822719440e+01
7.100000000000e+02 3.485304821057e-01 -2.604198765111e-05 2.591296736664e+01
7.102500000000e+02 3.472644066377e-01 -3.242009676149e-05 2.594813120667e+01
7.105000000000e+02 3.459800595009e-01 -3.934484699350e-05 2.598369846811e+01
7.107500000000e+02 3.447033488053e-01 -4.672175911673e-05 2.601964487473e+01
7.110000000000e+02 3.434603893966e-01 -5.445313594520e-05 2.605594168044e+01
7.112500000000e+02 3.422777317933e-01 -6.243938908995e-05 2.609255550410e+01
7.115000000000e+02 3.411824856318e-01 -7.058041533068e-05 2.612944820035e+01
7.117500000000e+02 3.402023246790e-01 -7.877735023413e-05 2.616657659781e+01
7.120000000000e+02 3.393652778040e-01 -8.693416687774e-05 2.620389254281e+01
7.122500000000e+02 3.386993293283e-01 -9.495938968667e-05 2.624134289246e+01
7.125000000000e+02 3.382318401188e-01 -1.027678113555e-04 2.627886959873e+01
7.127500000000e+02 3.379887948345e-01 -1.102819125653e-04 2.631640994604e+01
7.130000000000e+02 3.379939934808e-01 -1.174335737612e-04 2.635389661838e+01
7.132500000000e+02 3.382681838346e-01 -1.241646599861e-04 2.639125816179e+01
7.135000000000e+02 3.388282873585e-01 -1.304280655996e-04 2.642841912859e+01
7.137500000000e+02 3.396867204144e-01 -1.361878505373e-04 2.646530060770e+01
7.140000000000e+02 3.408509214963e-01 -1.414191894276e-04 2.650182060314e+01
7.142500000000e+02 3.423230703801e-01 -1.461078808880e-04 2.653789435702e+01
7.145000000000e+02 3.441000327041e-01 -1.502494559514e-04 2.657343510981e+01
7.147500000000e+02 3.461734817891e-01 -1.538481391100e-04 2.660835435438e+01
7.150000000000e+02 3.485301798886e-01 -1.569155617891e-04 2.664256269426e+01
7.152500000000e+02 3.511523320349e-01 -1.594695015575e-04 2.667597022680e+01
7.155000000000e+02 3.540179936089e-01 -1.615326218241e-04 2.670848742579e+01
7.157500000000e+02 3.571014472349e-01 -1.631313592205e-04 2.674002562794e+01
7.160000000000e+02 3.603735609825e-01 -1.642949854415e-04 2.677049784966e+01
7.162500000000e+02 3.638021017525e-01 -1.650548439128e-04 2.679981945843e+01
7.165000000000e+02 3.673520634739e-01 -1.654438667090e-04 2.682790895140e+01
7.167500000000e+02 3.709860189208e-01 -1.654961438124e-04 2.685468849462e+01
7.170000000000e+02 3.746645922075e-01 -1.652466998316e-04 2.688008467437e+01
7.172500000000e+02 3.783470859678e-01 -1.647312925567e-04 2.690402907918e+01
7.175000000000e+02 3.819923099766e-01 -1.639863008744e-04 2.692645897573e+01
7.177500000000e+02 3.855595868984e-01 -1.630484574174e-04 2.694731773141e+01
7.180000000000e+02 3.890099488826e-01 -1.619547058157e-04 2.696655537794e+01
7.182500000000e+02 3.923074075171e-01 -1.607419710203e-04 2.698412922162e+01
7.185000000000e+02 3.954201711059e-01 -1.594468279111e-04 2.700000415629e+01
7.187500000000e+02 3.983217508517e-01 -1.581053760594e-04 2.701415329790e+01
7.190000000000e+02 4.009917126057e-01 -1.567528852072e-04 2.702655827269e+01
7.192500000000e+02 4.034160890059e-01 -1.554237204676e-04 2.703720978453e+01
7.195000000000e+02 4.055872613780e-01 -1.541511001054e-04 2.704610781629e+01
7.197500000000e+02 4.075034354759e-01 -1.529670931357e-04 2.705326205966e+01
7.200000000000e+02 4.091676554962e-01 -1.519022244861e-04 2.705869192594e+01
7.202500000000e+02 4.105866096370e-01 -1.509852159614e-04 2.706242673452e+01
7.205000000000e+02 4.117692876678e-01 -1.502425600341e-04 2.706450539845e+01
7.207500000000e+02 4.127257825717e-01 -1.496978093066e-04 2.706497616708e+01
7.210000000000e+02 4.134663509435e-01 -1.493706400067e-04 2.706389617583e+01
7.212500000000e+02 4.140009081915e-01 -1.492757795533e-04 2.706133053764e+01
7.215000000000e+02 4.143390001205e-01 -1.494218317283e-04 2.705735154763e+01
7.217500000000e+02 4.144902612736e-01 -1.498101694795e-04 2.705203757861e+01
7.220000000000e+02 4.144652229531e-01 -1.504340057767e-04 2.704547201415e+01
7.222500000000e+02 4.142763566120e-01 -1.512778032215e-04 2.703774185257e+01
7.225000000000e+02 4.139390749733e-01 -1.523171957866e-04 2.702893655027e+01
7.227500000000e+02 4.134725203656e-01 -1.535196333356e-04 2.701914673125e+01
7.230000000000e+02 4.128998925937e-01 -1.548456088052e-04 2.700846308196e+01
7.232500000000e+02 4.122482480751e-01 -1.562506243847e-04 2.699697508460e+01
7.235000000000e+02 4.115476489442e-01 -1.576876751728e-04 2.698477001664e+01
7.237500000000e+02 4.108297383960e-01 -1.591101146760e-04 2.697193208295e+01
7.240000000000e+02 4.101259256750e-01 -1.604747009695e-04 2.695854134802e+01
7.242500000000e+02 4.094652929967e-01 -1.617443633257e-04 2.694467312729e+01
7.245000000000e+02 4.088725940563e-01 -1.628905843060e-04 2.693039707525e+01
7.247500000000e+02 4.083664914232e-01 -1.638949756659e-04 2.691577660682e+01
7.250000000000e+02 4.079582818989e-01 -1.647498446335e-04 2.690086831490e+01
7.252500000000e+02 4.076512867371e-01 -1.654578516482e-04 2.688572135336e+01
7.255000000000e+02 4.074408478079e-01 -1.660304232312e-04 2.687037711201e+01
7.257500000000e+02 4.073150029054e-01 -1.664854668992e-04 2.685486878692e+01
7.260000000000e+02 4.072556153219e-01 -1.668442919208e-04 2.683922121917e+01
7.262500000000e+02 4.072398231530e-01 -1.671282076594e-04 2.682345085888e+01
7.265000000000e+02 4.072416556380e-01 -1.673552267347e-04 2.680756572552e+01
7.267500000000e+02 4.072335757943e-01 -1.675370359278e-04 2.679156565734e+01
7.270000000000e+02 4.071878861241e-01 -1.676766897450e-04 2.677544259950e+01
7.272500000000e+02 4.070779227993e-01 -1.677671301431e-04 2.675918100705e+01
7.275000000000e+02 4.068790190473e-01 -1.677906545172e-04 2.674275836863e+01
7.277500000000e+02 4.065693383977e-01 -1.677194282443e-04 2.672614570621e+01
7.280000000000e+02 4.061305696518e-01 -1.675168652303e-04 2.670930821899e+01
7.282500000000e+02 4.055485626949e-01 -1.671398043719e-04 2.669220592748e+01
7.285000000000e+02 4.048139406108e-01 -1.665412272367e-04 2.667479431952e+01
7.287500000000e+02 4.039225630397e-01 -1.656733530757e-04 2.665702508809e+01
7.290000000000e+02 4.028758177297e-01 -1.644912250129e-04 2.663884686723e+01
7.292500000000e+02 4.016805423818e-01 -1.629559744385e-04 2.662020603503e+01
7.295000000000e+02 4.003484626360e-01 -1.610381735822e-04 2.660104755643e+01
7.297500000000e+02 3.988950325644e-01 -1.587207383161e-04 2.658131587386e+01
7.300000000000e+02 3.973376659952e-01 -1.560014512820e-04 2.656095578777e+01
7.302500000000e+02 3.956934286961e-01 -1.528946220224e-04 2.653991337388e+01
7.305000000000e+02 3.939764221983e-01 -1.494319204145e-04 2.651813677367e+01
7.307500000000e+02 3.921951879810e-01 -1.456619615641e-04 2.649557694336e+01
7.310000000000e+02 3.903505430926e-01 -1.416486119547e-04 2.647218820264e+01
7.312500000000e+02 3.884342963018e-01 -1.374679023781e-04 2.644792856176e+01
7.315000000000e+02 3.864291699914e-01 -1.332034620982e-04 2.642275989544e+01
7.317500000000e+02 3.843102046965e-01 -1.289409252845e-04 2.639664779743e+01
7.320000000000e+02 3.820476046643e-01 -1.247614897227e-04 2.636956127717e+01
7.322500000000e+02 3.796108392354e-01 -1.207352508970e-04 2.634147229132e+01
7.325000000000e+02 3.769735633188e-01 -1.169150732167e-04 2.631235511294e+01
7.327500000000e+02 3.741186940806e-01 -1.133315370424e-04 2.628218579788e+01
7.330000000000e+02 3.710429606496e-01 -1.099899183142e-04 2.625094161338e+01
7.332500000000e+02 3.677601734277e-01 -1.068696597414e-04 2.621860062443e+01
7.335000000000e+02 3.643026039253e-01 -1.039265507918e-04 2.618514159935e+01
7.337500000000e+02 3.607201155065e-01 -1.010979196919e-04 2.615054400098e+01
7.340000000000e+02 3.570769286006e-01 -9.831007664507e-05 2.611478843895e+01
7.342500000000e+02 3.534463063719e-01 -9.548763768714e-05 2.607785715113e+01
7.345000000000e+02 3.499037349654e-01 -9.256332494234e-05 2.603973486703e+01
7.347500000000e+02 3.465194360243e-01 -8.948728763286e-05 2.600040954428e+01
7.350000000000e+02 3.433512257632e-01 -8.623450504879e-05 2.595987329818e+01
7.352500000000e+02 3.404386878822e-01 -8.280934895270e-05 2.591812300909e+01
7.355000000000e+02 3.377995688905e-01 -7.924635389442e-05 2.587516090849e+01
7.357500000000e+02 3.354289159134e-01 -7.560704696002e-05 2.583099478074e+01
7.360000000000e+02 3.333011558475e-01 -7.197299763988e-05 2.578563786606e+01
7.362500000000e+02 3.313748961813e-01 -6.843588405102e-05 2.573910860890e+01
7.365000000000e+02 3.295997569407e-01 -6.508579753955e-05 2.569143002858e+01
7.367500000000e+02 3.279243196314e-01 -6.199927716386e-05 2.564262901659e+01
7.370000000000e+02 3.263040258187e-01 -5.922860222435e-05 2.559273548750e+01
7.372500000000e+02 3.247079763515e-01 -5.679396773461e-05 2.554178168024e+01
7.375000000000e+02 3.231235390645e-01 -5.467941271967e-05 2.548980146936e+01
7.377500000000e+02 3.215581872768e-01 -5.283320510380e-05 2.543682994044e+01
7.380000000000e+02 3.200382092155e-01 -5.117291100154e-05 2.538290316593e+01
7.382500000000e+02 3.186045637206e-01 -4.959421255620e-05 2.532805834751e+01
7.385000000000e+02 3.173063518047e-01 -4.798245639538e-05 2.527233412150e+01
7.387500000000e+02 3.161928703355e-01 -4.622549608967e-05 2.521577104815e+01
7.390000000000e+02 3.153054654652e-01 -4.422619576305e-05 2.515841232541e+01
7.392500000000e+02 3.146701566573e-01 -4.191270797872e-05 2.510030437442e+01
7.395000000000e+02 3.142922987655e-01 -3.924551648702e-05 2.504149747975e+01
7.397500000000e+02 3.141537853805e-01 -3.622011688601e-05 2.498204613562e+01
7.400000000000e+02 3.142134045953e-01 -3.286534142985e-05 2.492200928299e+01
7.402500000000e+02 3.144100247772e-01 -2.923739338070e-05 2.486145014971e+01
7.405000000000e+02 3.146683690934e-01 -2.541097614458e-05 2.480043593354e+01
7.407500000000e+02 3.149063638964e-01 -2.146833701035e-05 2.473903714389e+01
7.410000000000e+02 3.150431731797e-01 -1.748811492442e-05 2.467732679780e+01
7.412500000000e+02 3.150067620474e-01 -1.353519216549e-05 2.461537945138e+01
7.415000000000e+02 3.147401368252e-01 -9.653139366090e-06 2.455327023927e+01
7.417500000000e+02 3.142053836386e-01 -5.860019267780e-06 2.449107391071e+01
7.420000000000e+02 3.133851954272e-01 -2.148060044200e-06 2.442886401823e+01
7.422500000000e+02 3.122817602734e-01 1.512972329090e-06 2.436671229049e+01
7.425000000000e+02 3.109134165120e-01 5.169339621060e-06 2.430468821315e+01
7.427500000000e+02 3.093095414947e-01 8.874780773280e-06 2.424285885115e+01
7.430000000000e+02 3.075045618711e-01 1.268111890263e-05 2.418128886754e+01
7.432500000000e+02 3.055319612287e-01 1.662949861499e-05 2.412004069217e+01
7.435000000000e+02 3.034190380170e-01 2.074315160899e-05 2.405917480758e+01
7.437500000000e+02 3.011831627186e-01 2.502302610880e-05 2.399875004095e+01
7.440000000000e+02 2.988298887470e-01 2.944633508561e-05 2.393882384276e+01
7.442500000000e+02 2.963530824373e-01 3.396850917977e-05 2.387945247544e+01
7.445000000000e+02 2.937369344244e-01 3.852798344554e-05 2.382069102926e+01
7.447500000000e+02 2.909593977611e-01 4.305295040079e-05 2.376259337661e+01
7.450000000000e+02 2.879965358598e-01 4.746955098482e-05 2.370521189538e+01
7.452500000000e+02 2.848270960182e-01 5.170977497091e-05 2.364859714986e+01
7.455000000000e+02 2.814366501475e-01 5.571878105205e-05 2.359279743356e+01
7.457500000000e+02 2.778207799241e-01 5.946014969729e-05 2.353785831081e+01
7.460000000000e+02 2.739868905815e-01 6.291880038300e-05 2.348382221506e+01
7.462500000000e+02 2.699544978548e-01 6.610153357496e-05 2.343072803347e+01
7.465000000000e+02 2.657540128677e-01 6.903486973904e-05 2.337861087583e+01
7.467500000000e+02 2.614242513084e-01 7.176102083142e-05 2.332750193664e+01
7.470000000000e+02 2.570090677834e-01 7.433232316084e-05 2.327742850675e+01
7.472500000000e+02 2.525535694815e-01 7.680537774469e-05 2.322841405858e+01
7.475000000000e+02 2.481004142340e-01 7.923524817613e-05 2.318047848079e+01
7.477500000000e+02 2.436866459333e-01 8.167051573660e-05 2.313363833661e+01
7.480000000000e+02 2.393413960899e-01 8.414986994744e-05 2.308790717982e+01
7.482500000000e+02 2.350847046085e-01 8.670060846395e-05 2.304329577055e+01
7.485000000000e+02 2.309274525405e-01 8.933859106099e-05 2.299981234843e+01
7.487500000000e+02 2.268723880291e-01 9.206999901235e-05 2.295746274173e+01
7.490000000000e+02 2.229159525367e-01 9.489393699287e-05 2.291625046014e+01
7.492500000000e+02 2.190506887897e-01 9.780575645217e-05 2.287617666503e+01
7.495000000000e+02 2.152677820102e-01 1.008004256583e-04 2.283724010930e+01
7.497500000000e+02 2.115595219159e-01 1.038753322942e-04 2.279943702127e+01
7.500000000000e+02 2.079212386811e-01 1.070321101374e-04 2.276276097415e+01
7.502500000000e+02 2.043526814581e-01 1.102772688508e-04 2.272720279989e+01
7.505000000000e+02 2.008585219231e-01 1.136216971436e-04 2.269275051365e+01
7.507500000000e+02 1.974481848012e-01 1.170788526234e-04 2.265938933874e+01
7.510000000000e+02 1.941349115347e-01 1.206619896422e-04 2.262710178785e+01
7.512500000000e+02 1.909343370689e-01 1.243810197515e-04 2.259586783932e+01
7.515000000000e+02 1.878627046399e-01 1.282394685077e-04 2.256566515400e+01
7.517500000000e+02 1.849350898269e-01 1.322314377453e-04 2.253646940753e+01
7.520000000000e+02 1.821636878412e-01 1.363394056045e-04 2.250825460986e+01
7.522500000000e+02 1.795564338023e-01 1.405331099602e-04 2.248099343598e+01
7.525000000000e+02 1.771161629547e-01 1.447694184146e-04 2.245465761799e+01
7.527500000000e+02 1.748402079522e-01 1.489934539608e-04 2.242921823399e+01
7.530000000000e+02 1.727205793290e-01 1.531407078672e-04 2.240464602252e+01
7.532500000000e+02 1.707445369314e-01 1.571399935329e-04 2.238091156757e+01
7.535000000000e+02 1.688956199550e-01 1.609167228355e-04 2.235798558161e+01
7.537500000000e+02 1.671547848261e-01 1.643965270637e-04 2.233583902617e+01
7.540000000000e+02 1.655016108778e-01 1.675087285028e-04 2.231444320876e+01
7.542500000000e+02 1.639155104891e-01 1.701893145239e-04 2.229376999917e+01
7.545000000000e+02 1.623766077716e-01 1.723834944724e-04 2.227379183272e+01
7.547500000000e+02 1.608664772862e-01 1.740474110374e-04 2.225448196717e+01
7.550000000000e+02 1.593684344895e-01 1.751492636124e-04 2.223581449756e+01
7.552500000000e+02 1.578676379320e-01 1.756696724898e-04 2.221776467080e+01
7.555000000000e+02 1.563508084057e-01 1.756015303771e-04 2.220030894234e+01
7.557500000000e+02 1.548058444961e-01 1.749495049923e-04 2.218342533645e+01
7.560000000000e+02 1.532212519205e-01 1.737291767694e-04 2.216709359979e+01
7.562500000000e+02 1.515855879491e-01 1.719662973161e-04 2.215129550922e+01
7.565000000000e+02 1.498869357404e-01 1.696960947594e-04 2.213601500837e+01
7.567500000000e+02 1.481125529651e-01 1.669624773522e-04 2.212123859958e+01
7.570000000000e+02 1.462486530223e-01 1.638175849330e-04 2.210695546218e+01
7.572500000000e+02 1.442804056436e-01 1.603216701418e-04 2.209315768710e+01
7.575000000000e+02 1.421921249057e-01 1.565430364041e-04 2.207984033357e+01
7.577500000000e+02 1.399676391028e-01 1.525578746072e-04 2.206700171452e+01
7.580000000000e+02 1.375907642182e-01 1.484502755919e-04 2.205464339113e+01
7.582500000000e+02 1.350458637614e-01 1.443121250399e-04 2.204277017118e+01
7.585000000000e+02 1.323184111912e-01 1.402427065118e-04 2.203139016077e+01
7.587500000000e+02 1.293955139111e-01 1.363480570949e-04 2.202051484812e+01
7.590000000000e+02 1.262663408253e-01 1.327397440110e-04 2.201015880385e+01
7.592500000000e+02 1.229224316012e-01 1.295336467877e-04 2.200033985637e+01
7.595000000000e+02 1.193578592310e-01 1.268479927107e-04 2.199107868019e+01
7.597500000000e+02 1.155692511626e-01 1.248014974573e-04 2.198239891291e+01
7.600000000000e+02 1.115556801275e-01 1.235108843927e-04 2.197432670827e+01
7.602500000000e+02 1.073184401938e-01 1.230885593112e-04 2.196689059470e+01
7.605000000000e+02 1.028607600896e-01 1.236401777096e-04 2.196012129618e+01
7.607500000000e+02 9.818746784354e-02 1.252622234237e-04 2.195405134102e+01
7.610000000000e+02 9.330466960045e-02 1.280396835144e-04 2.194871463437e+01
7.612500000000e+02 8.821945009487e-02 1.320442228657e-04 2.194414631060e+01
7.615000000000e+02 8.293964335599e-02 1.373323950875e-04 2.194038220628e+01
7.617500000000e+02 7.747367752126e-02 1.439443652860e-04 2.193745852216e+01
7.620000000000e+02 7.183051209643e-02 1.519028540658e-04 2.193541127138e+01
7.622500000000e+02 6.601966356823e-02 1.612126706777e-04 2.193427607046e+01
7.625000000000e+02 6.005130547668e-02 1.718604133877e-04 2.193408760413e+01
7.627500000000e+02 5.393641950304e-02 1.838145343932e-04 2.193487908557e+01
7.630000000000e+02 4.768700425596e-02 1.970258208032e-04 2.193668206129e+01
7.632500000000e+02 4.131628260142e-02 2.114279804776e-04 2.193952591731e+01
7.635000000000e+02 3.483887920635e-02 2.269385066863e-04 2.194343735359e+01
7.637500000000e+02 2.827100902852e-02 2.434596711689e-04 2.194844032105e+01
7.640000000000e+02 2.163054340397e-02 2.608798132126e-04 2.195455536653e+01
7.642500000000e+02 1.493707609871e-02 2.790747850578e-04 2.196179963828e+01
7.645000000000e+02 8.211834598195e-03 2.979091558555e-04 2.197018632238e+01
7.647500000000e+02 1.477588747067e-03 3.172378014080e-04 2.197972470789e+01
7.650000000000e+02 -5.241605869442e-03 3.369074823130e-04 2.199041969940e+01
7.652500000000e+02 -1.192064288319e-02 3.567585460504e-04 2.200227196439e+01
7.655000000000e+02 -1.853375641414e-02 3.766267381610e-04 2.201527752570e+01
7.657500000000e+02 -2.505485466999e-02 3.963450556097e-04 2.202942801102e+01
7.660000000000e+02 -3.145797848206e-02 4.157456909802e-04 2.204471030069e+01
7.662500000000e+02 -3.771768086708e-02 4.346620413908e-04 2.206110685584e+01
7.665000000000e+02 -4.380946344061e-02 4.529308353436e-04 2.207859561748e+01
7.667500000000e+02 -4.971015417096e-02 4.703941351545e-04 2.209715018701e+01
7.670000000000e+02 -5.539829696603e-02 4.869013405136e-04 2.211673982723e+01
7.672500000000e+02 -6.085443207797e-02 5.023113209437e-04 2.213732988567e+01
7.675000000000e+02 -6.606139120645e-02 5.164944802971e-04 2.215888189455e+01
7.677500000000e+02 -7.100453298406e-02 5.293346145099e-04 2.218135367563e+01
7.680000000000e+02 -7.567189910599e-02 5.407306716811e-04 2.220469988913e+01
7.682500000000e+02 -8.005435429538e-02 5.505982407951e-04 2.222887216585e+01
7.685000000000e+02 -8.414570208663e-02 5.588709222033e-04 2.225381932717e+01
7.687500000000e+02 -8.794270585822e-02 5.655014883769e-04 2.227948792045e+01
7.690000000000e+02 -9.144513453335e-02 5.704626716018e-04 2.230582244251e+01
7.692500000000e+02 -9.465577275173e-02 5.737475978633e-04 2.233276554924e+01
7.695000000000e+02 -9.758036926559e-02 5.753700649628e-04 2.236025867278e+01
7.697500000000e+02 -1.002276179221e-01 5.753644199005e-04 2.238824202108e+01
7.700000000000e+02 -1.026090791240e-01 5.737852302537e-04 2.241665526033e+01
7.702500000000e+02 -1.047391041137e-01 5.707064680253e-04 2.244543747857e+01
7.705000000000e+02 -1.066347254865e-01 5.662206153423e-04 2.247452785193e+01
7.707500000000e+02 -1.083155406130e-01 5.604372758587e-04 2.250386561235e+01
7.710000000000e+02 -1.098035506961e-01 5.534817901232e-04 2.253339062167e+01
7.712500000000e+02 -1.111229975506e-01 5.454934841952e-04 2.256304355150e+01
7.715000000000e+02 -1.123001538435e-01 5.366236637758e-04 2.259276599168e+01
7.717500000000e+02 -1.133630954942e-01 5.270337116080e-04 2.262250103230e+01
7.720000000000e+02 -1.143414385811e-01 5.168927735590e-04 2.265219315569e+01
7.722500000000e+02 -1.152660433312e-01 5.063756302433e-04 2.268178874478e+01
7.725000000000e+02 -1.161686973509e-01 4.956603619859e-04 2.271123619698e+01
7.727500000000e+02 -1.170817639763e-01 4.849259207215e-04 2.274048598582e+01
7.730000000000e+02 -1.180378082280e-01 4.743500860490e-04 2.276949113390e+01
7.732500000000e+02 -1.190692109550e-01 4.641071261298e-04 2.279820707649e+01
7.735000000000e+02 -1.202077614515e-01 4.543657991920e-04 2.282659213744e+01
7.737500000000e+02 -1.214842542843e-01 4.452872429987e-04 2.285460741423e+01
7.740000000000e+02 -1.229280819824e-01 4.370232688849e-04 2.288221701801e+01
7.742500000000e+02 -1.245668377430e-01 4.297146538222e-04 2.290938835662e+01
7.745000000000e+02 -1.264259388876e-01 4.234895977497e-04 2.293609199033e+01
7.747500000000e+02 -1.285282714835e-01 4.184624983953e-04 2.296230185843e+01
7.750000000000e+02 -1.308938601361e-01 4.147328614581e-04 2.298799551426e+01
7.752500000000e+02 -1.335395838356e-01 4.123843477631e-04 2.301315394408e+01
7.755000000000e+02 -1.364789270754e-01 4.114841188166e-04 2.303776174145e+01
7.757500000000e+02 -1.397217684076e-01 4.120825578856e-04 2.306180731304e+01
7.760000000000e+02 -1.432742431994e-01 4.142128712813e-04 2.308528257453e+01
7.762500000000e+02 -1.471386261568e-01 4.178909165303e-04 2.310818328854e+01
7.765000000000e+02 -1.513132939499e-01 4.231155056907e-04 2.313050890687e+01
7.767500000000e+02 -1.557927347799e-01 4.298686977179e-04 2.315226243567e+01
7.770000000000e+02 -1.605676004394e-01 4.381162325760e-04 2.317345063754e+01
7.772500000000e+02 -1.656248290110e-01 4.478081431012e-04 2.319408384134e+01
7.775000000000e+02 -1.709478116259e-01 4.588795053940e-04 2.321417575262e+01
7.777500000000e+02 -1.765165962196e-01 4.712513784260e-04 2.323374364307e+01
7.780000000000e+02 -1.823081546824e-01 4.848317162307e-04 2.325280792845e+01
7.782500000000e+02 -1.882966660304e-01 4.995165534103e-04 2.327139234092e+01
7.785000000000e+02 -1.944538514629e-01 5.151911908318e-04 2.328952367658e+01
7.787500000000e+02 -2.007493331735e-01 5.317314643001e-04 2.330723160560e+01
7.790000000000e+02 -2.071510083405e-01 5.490051341655e-04 2.332454862319e+01
7.792500000000e+02 -2.136254454462e-01 5.668733818910e-04 2.334151000993e+01
7.795000000000e+02 -2.201382995729e-01 5.851922864522e-04 2.335815350236e+01
7.797500000000e+02 -2.266547264202e-01 6.038144507373e-04 2.337451925362e+01
7.800000000000e+02 -2.331398006243e-01 6.225906563852e-04 2.339064982344e+01
7.802500000000e+02 -2.395589423604e-01 6.413713750962e-04 2.340658980891e+01
7.805000000000e+02 -2.458783267541e-01 6.600085377043e-04 2.342238599441e+01
7.807500000000e+02 -2.520652966342e-01 6.783571473946e-04 2.343808700149e+01
7.810000000000e+02 -2.580887502586e-01 6.962769514858e-04 2.345374341002e+01
7.812500000000e+02 -2.639195232906e-01 7.136339455678e-04 2.346940745288e+01
7.815000000000e+02 -2.695307372754e-01 7.303018313119e-04 2.348513313302e+01
7.817500000000e+02 -2.748981295740e-01 7.461634239049e-04 2.350097593090e+01
7.820000000000e+02 -2.800003538483e-01 7.611119790986e-04 2.351699290189e+01
7.822500000000e+02 -2.848192383811e-01 7.750522401192e-04 2.353324248089e+01
7.825000000000e+02 -2.893400254619e-01 7.879014179422e-04 2.354978444830e+01
7.827500000000e+02 -2.935515506689e-01 7.995898850580e-04 2.356667975753e+01
7.830000000000e+02 -2.974464005114e-01 8.100618989580e-04 2.358399054664e+01
7.832500000000e+02 -3.010209979517e-01 8.192758069222e-04 2.360177995394e+01
7.835000000000e+02 -3.042756599079e-01 8.272041993570e-04 2.362011197041e+01
7.837500000000e+02 -3.072145715585e-01 8.338338591265e-04 2.363905134885e+01
7.840000000000e+02 -3.098457073426e-01 8.391654602345e-04 2.365866340109e+01
7.842500000000e+02 -3.121806890216e-01 8.432130651340e-04 2.367901377065e+01
7.845000000000e+02 -3.142345578175e-01 8.460035106441e-04 2.370016827632e+01
7.847500000000e+02 -3.160254952236e-01 8.475755010331e-04 2.372219258585e+01
7.850000000000e+02 -3.175744579899e-01 8.479786701385e-04 2.374515199030e+01
7.852500000000e+02 -3.189047768021e-01 8.472724622120e-04 2.376911106526e+01
7.855000000000e+02 -3.200416938148e-01 8.455248493579e-04 2.379413332590e+01
7.857500000000e+02 -3.210118518398e-01 8.428110716946e-04 2.382028088409e+01
7.860000000000e+02 -3.218427703818e-01 8.392122232371e-04 2.384761403505e+01
7.862500000000e+02 -3.225623075684e-01 8.348137505591e-04 2.387619085315e+01
7.865000000000e+02 -3.231981021660e-01 8.297040694114e-04 2.390606675380e+01
7.867500000000e+02 -3.237770505586e-01 8.239732928392e-04 2.393729405193e+01
7.870000000000e+02 -3.243248028526e-01 8.177116574059e-04 2.396992149074e+01
7.872500000000e+02 -3.248653034351e-01 8.110081597833e-04 2.400399378349e+01
7.875000000000e+02 -3.254204033032e-01 8.039492983908e-04 2.403955116725e+01
7.877500000000e+02 -3.260094993915e-01 7.966179501125e-04 2.407662891750e+01
7.880000000000e+02 -3.266492927214e-01 7.890923044265e-04 2.411525692017e+01
7.882500000000e+02 -3.273535922831e-01 7.814449653576e-04 2.415545923513e+01
7.885000000000e+02 -3.281332195806e-01 7.737421993593e-04 2.419725373071e+01
7.887500000000e+02 -3.289959499214e-01 7.660433946911e-04 2.424065164791e+01
7.890000000000e+02 -3.299465691636e-01 7.584006610601e-04 2.428565733119e+01
7.892500000000e+02 -3.309869614986e-01 7.508587219401e-04 2.433226789923e+01
7.895000000000e+02 -3.321162583865e-01 7.434550069362e-04 2.438047297170e+01
7.897500000000e+02 -3.333310681728e-01 7.362198694929e-04 2.443025452361e+01
7.900000000000e+02 -3.346257140274e-01 7.291771328085e-04 2.448158665322e+01
7.902500000000e+02 -3.359925520143e-01 7.223447228460e-04 2.453443556746e+01
7.905000000000e+02 -3.374222937327e-01 7.157356073988e-04 2.458875944656e+01
7.907500000000e+02 -3.389043821865e-01 7.093586870887e-04 2.464450849712e+01
7.910000000000e+02 -3.404273815709e-01 7.032198830021e-04 2.470162499739e+01
7.912500000000e+02 -3.419793889015e-01 6.973234901178e-04 2.476004341755e+01
7.915000000000e+02 -3.435484536702e-01 6.916733931745e-04 2.481969056594e+01
7.917500000000e+02 -3.451229948111e-01 6.862742997160e-04 2.488048588319e+01
7.920000000000e+02 -3.466922186473e-01 6.811330551516e-04 2.494234164429e+01
7.922500000000e+02 -3.482465195891e-01 6.762598370513e-04 2.500516326529e+01
7.925000000000e+02 -3.497778172554e-01 6.716691344147e-04 2.506884984842e+01
7.927500000000e+02 -3.512798967971e-01 6.673807966177e-04 2.513329443479e+01
7.930000000000e+02 -3.527486557771e-01 6.634207449776e-04 2.519838457077e+01
7.932500000000e+02 -3.541822931868e-01 6.598215523919e-04 2.526400280654e+01
7.935000000000e+02 -3.555814149377e-01 6.566227769739e-04 2.533002725615e+01
7.937500000000e+02 -3.569490551408e-01 6.538710533863e-04 2.539633215804e+01
7.940000000000e+02 -3.582905806700e-01 6.516198678894e-04 2.546278858620e+01
7.942500000000e+02 -3.596135492587e-01 6.499291398173e-04 2.552926496314e+01
7.945000000000e+02 -3.609274467201e-01 6.488644470014e-04 2.559562778355e+01
7.947500000000e+02 -3.622433520344e-01 6.484959413085e-04 2.566174235452e+01
7.950000000000e+02 -3.635735978438e-01 6.488970379253e-04 2.572747333759e+01
7.952500000000e+02 -3.649313414774e-01 6.501426534355e-04 2.579268559219e+01
7.955000000000e+02 -3.663301979471e-01 6.523073123690e-04 2.585724472328e+01
7.957500000000e+02 -3.677838560200e-01 6.554629509650e-04 2.592101782774e+01
7.960000000000e+02 -3.693057588488e-01 6.596764827128e-04 2.598387420938e+01
7.962500000000e+02 -3.709088744706e-01 6.650073999512e-04 2.604568592265e+01
7.965000000000e+02 -3.726055303767e-01 6.715051035772e-04 2.610632849625e+01
7.967500000000e+02 -3.744073540463e-01 6.792063205087e-04 2.616568152331e+01
7.970000000000e+02 -3.763252983341e-01 6.881327014271e-04 2.622362926621e+01
7.972500000000e+02 -3.783697387692e-01 6.982886194390e-04 2.628006122608e+01
7.975000000000e+02 -3.805506249416e-01 7.096592703987e-04 2.633487270816e+01
7.977500000000e+02 -3.828776469988e-01 7.222093544729e-04 2.638796533900e+01
7.980000000000e+02 -3.853603865343e-01 7.358822070066e-04 2.643924756832e+01
7.982500000000e+02 -3.880084258250e-01 7.505997540133e-04 2.648863515684e+01
7.985000000000e+02 -3.908313694160e-01 7.662629547473e-04 2.653605159200e+01
7.987500000000e+02 -3.938388025560e-01 7.827529111367e-04 2.658142856181e+01
7.990000000000e+02 -3.970400935767e-01 7.999327605238e-04 2.662470625127e+01
7.992500000000e+02 -4.004441479278e-01 8.176502469028e-04 2.666583374302e+01
7.995000000000e+02 -4.040590430251e-01 8.357406423228e-04 2.670476928344e+01
7.997500000000e+02 -4.078916044687e-01 8.540302665861e-04 2.674148054223e+01
8.000000000000e+02 -4.119469579356e-01 8.723402542502e-04 2.677594482843e+01
8.002500000000e+02 -4.162280190534e-01 8.904904263808e-04 2.680814919538e+01
8.005000000000e+02 -4.207350389820e-01 9.083031834457e-04 2.683809054992e+01
8.007500000000e+02 -4.254651528686e-01 9.256072678926e-04 2.686577567047e+01
8.010000000000e+02 -4.304119640882e-01 9.422412659801e-04 2.689122115321e+01
8.012500000000e+02 -4.355651879491e-01 9.580567515430e-04 2.691445334133e+01
8.015000000000e+02 -4.409102851697e-01 9.729209930587e-04 2.693550808751e+01
8.017500000000e+02 -4.464281725823e-01 9.867191068336e-04 2.695443053761e+01
8.020000000000e+02 -4.520949371351e-01 9.993556827823e-04 2.697127479034e+01
8.022500000000e+02 -4.578815907675e-01 1.010755926418e-03 2.698610349194e+01
8.025000000000e+02 -4.637538742903e-01 1.020866155999e-03 2.699898733637e+01
8.027500000000e+02 -4.696721514091e-01 1.029653758089e-03 2.701000449092e+01
8.030000000000e+02 -4.755914325977e-01 1.037106506666e-03 2.701923991335e+01
8.032500000000e+02 -4.814615861960e-01 1.043231317165e-03 2.702678465296e+01
8.035000000000e+02 -4.872278004417e-01 1.048052471393e-03 2.703273492205e+01
8.037500000000e+02 -4.928313350367e-01 1.051609219680e-03 2.703719128982e+01
8.040000000000e+02 -4.982106246466e-01 1.053953009937e-03 2.704025759513e+01
8.042500000000e+02 -5.033026827423e-01 1.055144206766e-03 2.704204004894e+01
8.045000000000e+02 -5.080448609623e-01 1.055248726673e-03 2.704264604522e+01
8.047500000000e+02 -5.123767696280e-01 1.054334431399e-03 2.704218326296e+01
8.050000000000e+02 -5.162424099255e-01 1.052467898404e-03 2.704075845667e+01
8.052500000000e+02 -5.195921973130e-01 1.049711333231e-03 2.703847662200e+01
8.055000000000e+02 -5.223849319418e-01 1.046120354076e-03 2.703543990889e+01
8.057500000000e+02 -5.245893916545e-01 1.041742408882e-03 2.703174681628e+01
8.060000000000e+02 -5.261855457737e-01 1.036616262116e-03 2.702749138182e+01
8.062500000000e+02 -5.271652416454e-01 1.030772491895e-03 2.702276247492e+01
8.065000000000e+02 -5.275323424728e-01 1.024235043986e-03 2.701764317402e+01
8.067500000000e+02 -5.273023173786e-01 1.017023567683e-03 2.701221020580e+01
8.070000000000e+02 -5.265013048662e-01 1.009156554194e-03 2.700653360762e+01
8.072500000000e+02 -5.251648604225e-01 1.000654988644e-03 2.700067618062e+01
8.075000000000e+02 -5.233363420481e-01 9.915460051990e-04 2.699469330701e+01
8.077500000000e+02 -5.210651983471e-01 9.818662717324e-04 2.698863269663e+01
8.080000000000e+02 -5.184052245456e-01 9.716649014626e-04 2.698253425683e+01
8.082500000000e+02 -5.154128923962e-01 9.610056044748e-04 2.697643003087e+01
8.085000000000e+02 -5.121458449036e-01 9.499679906951e-04 2.697034418509e+01
8.087500000000e+02 -5.086615165718e-01 9.386477594615e-04 2.696429328123e+01
8.090000000000e+02 -5.050160220525e-01 9.271561512768e-04 2.695828626691e+01
8.092500000000e+02 -5.012631116547e-01 9.156183165193e-04 2.695232504716e+01
8.095000000000e+02 -4.974533911153e-01 9.041712365655e-04 2.694640463803e+01
8.097500000000e+02 -4.936336333391e-01 8.929609355240e-04 2.694051373583e+01
8.100000000000e+02 -4.898463138276e-01 8.821393368365e-04 2.693463525515e+01
8.102500000000e+02 -4.861293881717e-01 8.718609100229e-04 2.692874665693e+01
8.105000000000e+02 -4.825163501290e-01 8.622790456558e-04 2.692282064563e+01
8.107500000000e+02 -4.790366333055e-01 8.535423535764e-04 2.691682545840e+01
8.110000000000e+02 -4.757163814696e-01 8.457908461635e-04 2.691072537263e+01
8.112500000000e+02 -4.725795584217e-01 8.391521138169e-04 2.690448103971e+01
8.115000000000e+02 -4.696493513499e-01 8.337376283387e-04 2.689804992388e+01
8.117500000000e+02 -4.669496639791e-01 8.296392325791e-04 2.689138646248e+01
8.120000000000e+02 -4.645065908779e-01 8.269261338063e-04 2.688444249683e+01
8.122500000000e+02 -4.623495920193e-01 8.256426087474e-04 2.687716756801e+01
8.125000000000e+02 -4.605121533173e-01 8.258066845672e-04 2.686950931746e+01
8.127500000000e+02 -4.590317333102e-01 8.274100421128e-04 2.686141390549e+01
8.130000000000e+02 -4.579489112500e-01 8.304193566245e-04 2.685282661769e+01
8.132500000000e+02 -4.573055936363e-01 8.347788246510e-04 2.684369226708e+01
8.135000000000e+02 -4.571425403601e-01 8.404141667650e-04 2.683395590869e+01
8.137500000000e+02 -4.574962709739e-01 8.472376352307e-04 2.682356336317e+01
8.140000000000e+02 -4.583957797094e-01 8.551533755803e-04 2.681246189844e+01
8.142500000000e+02 -4.598592408991e-01 8.640625949510e-04 2.680060059282e+01
8.145000000000e+02 -4.618912827256e-01 8.738684512708e-04 2.678793083790e+01
8.147500000000e+02 -4.644810274926e-01 8.844796634267e-04 2.677440672228e+01
8.150000000000e+02 -4.676011015273e-01 8.958123781922e-04 2.675998513032e+01
8.152500000000e+02 -4.712078499586e-01 9.077904339203e-04 2.674462595110e+01
8.155000000000e+02 -4.752426361533e-01 9.203437734754e-04 2.672829210315e+01
8.157500000000e+02 -4.796341383983e-01 9.334054138239e-04 2.671094958242e+01
8.160000000000e+02 -4.843013116472e-01 9.469071871867e-04 2.669256733679e+01
8.162500000000e+02 -4.891568363328e-01 9.607752531611e-04 2.667311728772e+01
8.165000000000e+02 -4.941106293356e-01 9.749256369149e-04 2.665257426528e+01
8.167500000000e+02 -4.990731880096e-01 9.892606312886e-04 2.663091596155e+01
8.170000000000e+02 -5.039585429006e-01 1.003666213754e-03 2.660812294475e+01
8.172500000000e+02 -5.086866422486e-01 1.018011248806e-03 2.658417852025e+01
8.175000000000e+02 -5.131851520241e-01 1.032148212608e-03 2.655906871211e+01
8.177500000000e+02 -5.173906375780e-01 1.045915320509e-03 2.653278211153e+01
8.180000000000e+02 -5.212491597562e-01 1.059139893566e-03 2.650530976971e+01
8.182500000000e+02 -5.247164023423e-01 1.071642631637e-03 2.647664486749e+01
8.185000000000e+02 -5.277572893332e-01 1.083242362702e-03 2.644678259107e+01
8.187500000000e+02 -5.303452639497e-01 1.093761033648e-03 2.641571973798e+01
8.190000000000e+02 -5.324611360177e-01 1.103028534658e-03 2.638345457679e+01
8.192500000000e+02 -5.340916515382e-01 1.110887285606e-03 2.634998659531e+01
8.195000000000e+02 -5.352278417259e-01 1.117196602149e-03 2.631531631503e+01
8.197500000000e+02 -5.358631371992e-01 1.121836400857e-03 2.627944535484e+01
8.200000000000e+02 -5.359916326183e-01 1.124710673924e-03 2.624237635724e+01
8.202500000000e+02 -5.356064834630e-01 1.125750110153e-03 2.620411314599e+01
8.205000000000e+02 -5.346988184590e-01 1.124914039738e-03 2.616466095457e+01
8.207500000000e+02 -5.332574452690e-01 1.122191268931e-03 2.612402652123e+01
8.210000000000e+02 -5.312694134675e-01 1.117599644291e-03 2.608221835335e+01
8.212500000000e+02 -5.287216238337e-01 1.111184254824e-03 2.603924684878e+01
8.215000000000e+02 -5.256033300691e-01 1.103014007642e-03 2.599512447795e+01
8.217500000000e+02 -5.219094654804e-01 1.093177296318e-03 2.594986573826e+01
8.220000000000e+02 -5.176441856965e-01 1.081776406808e-03 2.590348722942e+01
8.222500000000e+02 -5.128242978773e-01 1.068921746369e-03 2.585600761951e+01
8.225000000000e+02 -5.074819521263e-01 1.054726277419e-03 2.580744765764e+01
8.227500000000e+02 -5.016661272860e-01 1.039301045717e-03 2.575783020445e+01
8.230000000000e+02 -4.954424541660e-01 1.022752164129e-03 2.570718039876e+01
8.232500000000e+02 -4.888913267077e-01 1.005180081378e-03 2.565552578583e+01
8.235000000000e+02 -4.821042262165e-01 9.866808390874e-04 2.560289661669e+01
8.237500000000e+02 -4.751787102261e-01 9.673494833440e-04 2.554932621997e+01
8.240000000000e+02 -4.682126118828e-01 9.472850801397e-04 2.549485125101e+01
8.242500000000e+02 -4.612981186096e-01 9.265963125305e-04 2.543951207528e+01
8.245000000000e+02 -4.545165963676e-01 9.054069681861e-04 2.538335291341e+01
8.247500000000e+02 -4.479347851803e-01 8.838600785382e-04 2.532642202447e+01
8.250000000000e+02 -4.416029311953e-01 8.621199623716e-04 2.526877162192e+01
8.252500000000e+02 -4.355550327315e-01 8.403714993606e-04 2.521045773708e+01
8.255000000000e+02 -4.298111296400e-01 8.188165591734e-04 2.515153997427e+01
8.257500000000e+02 -4.243811867666e-01 7.976677705512e-04 2.509208108010e+01
8.260000000000e+02 -4.192698943027e-01 7.771404127974e-04 2.503214661031e+01
8.262500000000e+02 -4.144815677205e-01 7.574433237815e-04 2.497180447128e+01
8.265000000000e+02 -4.100243171582e-01 7.387700717488e-04 2.491112458986e+01
8.267500000000e+02 -4.059127988017e-01 7.212914556024e-04 2.485017860510e+01
8.270000000000e+02 -4.021690924497e-01 7.051502136797e-04 2.478903971050e+01
8.272500000000e+02 -3.988215908298e-01 6.904585060051e-04 2.472778250419e+01
8.275000000000e+02 -3.959021089283e-01 6.772983690356e-04 2.466648296577e+01
8.277500000000e+02 -3.934417193078e-01 6.657247675305e-04 2.460521841723e+01
8.280000000000e+02 -3.914659855980e-01 6.557705723680e-04 2.454406751435e+01
8.282500000000e+02 -3.899904378163e-01 6.474525021703e-04 2.448311010837e+01
8.285000000000e+02 -3.890169630378e-01 6.407769762605e-04 2.442242707636e+01
8.287500000000e+02 -3.885317378181e-01 6.357450517055e-04 2.436210000630e+01
8.290000000000e+02 -3.885049960097e-01 6.323552417414e-04 2.430221074593e+01
8.292500000000e+02 -3.888926736492e-01 6.306044028972e-04 2.424284086744e+01
8.295000000000e+02 -3.896395875667e-01 6.304861835945e-04 2.418407104933e+01
8.297500000000e+02 -3.906837789669e-01 6.319876410939e-04 2.412598038827e+01
8.300000000000e+02 -3.919611940438e-01 6.350846014669e-04 2.406864574553e+01
8.302500000000e+02 -3.934101410277e-01 6.397369701842e-04 2.401214113371e+01
8.305000000000e+02 -3.949748857230e-01 6.458842853650e-04 2.395653717245e+01
8.307500000000e+02 -3.966079207983e-01 6.534428288401e-04 2.390190067971e+01
8.310000000000e+02 -3.982707220093e-01 6.623045786434e-04 2.384829439506e+01
8.312500000000e+02 -3.999330894499e-01 6.723380766037e-04 2.379577680118e+01
8.315000000000e+02 -4.015712588234e-01 6.833914181215e-04 2.374440208589e+01
8.317500000000e+02 -4.031652940163e-01 6.952967239284e-04 2.369422017158e+01
8.320000000000e+02 -4.046962376547e-01 7.078755001219e-04 2.364527679824e+01
8.322500000000e+02 -4.061435307817e-01 7.209443272400e-04 2.359761361249e+01
8.325000000000e+02 -4.074832038814e-01 7.343200211942e-04 2.355126826534e+01
8.327500000000e+02 -4.086869652293e-01 7.478239066977e-04 2.350627442705e+01
8.330000000000e+02 -4.097224717648e-01 7.612847152086e-04 2.346266180666e+01
8.332500000000e+02 -4.105544871111e-01 7.745401422298e-04 2.342045605910e+01
8.335000000000e+02 -4.111468927382e-01 7.874371194148e-04 2.337967872566e+01
8.337500000000e+02 -4.114649990406e-01 7.998311932627e-04 2.334034704475e+01
8.340000000000e+02 -4.114779664492e-01 8.115854451987e-04 2.330247388071e+01
8.342500000000e+02 -4.111607734332e-01 8.225694361702e-04 2.326606755630e+01
8.345000000000e+02 -4.104956441633e-01 8.326585103195e-04 2.323113184121e+01
8.347500000000e+02 -4.094725887760e-01 8.417338717815e-04 2.319766586927e+01
8.350000000000e+02 -4.080891825218e-01 8.496834252062e-04 2.316566429312e+01
8.352500000000e+02 -4.063495594819e-01 8.564035133963e-04 2.313511729468e+01
8.355000000000e+02 -4.042629232294e-01 8.618011213966e-04 2.310601086987e+01
8.357500000000e+02 -4.018417819634e-01 8.657964717327e-04 2.307832702157e+01
8.360000000000e+02 -3.991001772227e-01 8.683255169664e-04 2.305204394498e+01
8.362500000000e+02 -3.960522610538e-01 8.693419821447e-04 2.302713640877e+01
8.365000000000e+02 -3.927112766844e-01 8.688189778400e-04 2.300357591911e+01
8.367500000000e+02 -3.890891190176e-01 8.667494837082e-04 2.298133099111e+01
8.370000000000e+02 -3.851964595894e-01 8.631460025009e-04 2.296036724429e+01
8.372500000000e+02 -3.810433583093e-01 8.580396227989e-04 2.294064770631e+01
8.375000000000e+02 -3.766401698158e-01 8.514784041727e-04 2.292213283878e+01
8.377500000000e+02 -3.719985768849e-01 8.435251528644e-04 2.290478070386e+01
8.380000000000e+02 -3.671325461250e-01 8.342554686074e-04 2.288854696116e+01
8.382500000000e+02 -3.620590662826e-01 8.237554552313e-04 2.287338515401e+01
8.385000000000e+02 -3.567984652437e-01 8.121202085944e-04 2.285924678101e+01
8.387500000000e+02 -3.513743290043e-01 7.994523889007e-04 2.284608137580e+01
8.390000000000e+02 -3.458130389630e-01 7.858612205937e-04 2.283383697372e+01
8.392500000000e+02 -3.401429005593e-01 7.714618776603e-04 2.282246011679e+01
8.395000000000e+02 -3.343931451523e-01 7.563749828104e-04 2.281189645601e+01
8.397500000000e+02 -3.285927792124e-01 7.407262107728e-04 2.280209080762e+01
8.400000000000e+02 -3.227695873029e-01 7.246457135626e-04 2.279298783049e+01
8.402500000000e+02 -3.169492378735e-01 7.082674210777e-04 2.278453206651e+01
8.405000000000e+02 -3.111547695583e-01 6.917279326294e-04 2.277666859177e+01
8.407500000000e+02 -3.054063195721e-01 6.751651989922e-04 2.276934322217e+01
8.410000000000e+02 -2.997211488622e-01 6.587166594005e-04 2.276250265234e+01
8.412500000000e+02 -2.941139950533e-01 6.425172072303e-04 2.275609498430e+01
8.415000000000e+02 -2.885975079806e-01 6.266972178655e-04 2.275006979118e+01
8.417500000000e+02 -2.831827503597e-01 6.113805377156e-04 2.274437811989e+01
8.420000000000e+02 -2.778797319075e-01 5.966824323550e-04 2.273897291715e+01
8.422500000000e+02 -2.726977558808e-01 5.827079855937e-04 2.273380898289e+01
8.425000000000e+02 -2.676455807199e-01 5.695508743512e-04 2.272884289634e+01
8.427500000000e+02 -2.627314757446e-01 5.572924169662e-04 2.272403340202e+01
8.430000000000e+02 -2.579629950905e-01 5.460010492305e-04 2.271934134042e+01
8.432500000000e+02 -2.533466334543e-01 5.357322426498e-04 2.271472956963e+01
8.435000000000e+02 -2.488874536252e-01 5.265284936299e-04 2.271016338384e+01
8.437500000000e+02 -2.445886513722e-01 5.184196477695e-04 2.270561044053e+01
8.440000000000e+02 -2.404511612555e-01 5.114232129312e-04 2.270104071138e+01
8.442500000000e+02 -2.364734900574e-01 5.055448069411e-04 2.269642693943e+01
8.445000000000e+02 -2.326515728090e-01 5.007785162102e-04 2.269174430046e+01
8.447500000000e+02 -2.289789251208e-01 4.971071416065e-04 2.268697083598e+01
8.450000000000e+02 -2.254469017716e-01 4.945025070512e-04 2.268208733688e+01
8.452500000000e+02 -2.220450688091e-01 4.929256889099e-04 2.267707719263e+01
8.455000000000e+02 -2.187617569607e-01 4.923273062682e-04 2.267192668406e+01
8.457500000000e+02 -2.155845552151e-01 4.926479472937e-04 2.266662474177e+01
8.460000000000e+02 -2.125008390237e-01 4.938186246988e-04 2.266116296724e+01
8.462500000000e+02 -2.094981901244e-01 4.957614737575e-04 2.265553532158e+01
8.465000000000e+02 -2.065647562291e-01 4.983905627111e-04 2.264973833852e+01
8.467500000000e+02 -2.036894379167e-01 5.016130134480e-04 2.264377084562e+01
8.470000000000e+02 -2.008619377011e-01 5.053303135470e-04 2.263763366406e+01
8.472500000000e+02 -1.980727386740e-01 5.094396710707e-04 2.263132980612e+01
8.475000000000e+02 -1.953129258845e-01 5.138355235112e-04 2.262486417699e+01
8.477500000000e+02 -1.925739597730e-01 5.184111913589e-04 2.261824330484e+01
8.480000000000e+02 -1.898474608462e-01 5.230604527889e-04 2.261147559670e+01
8.482500000000e+02 -1.871249455082e-01 5.276789954034e-04 2.260457080118e+01
8.485000000000e+02 -1.843976672892e-01 5.321656420239e-04 2.259754033875e+01
8.487500000000e+02 -1.816564683629e-01 5.364236176643e-04 2.259039679904e+01
8.490000000000e+02 -1.788917758408e-01 5.403615211329e-04 2.258315428446e+01
8.492500000000e+02 -1.760936213896e-01 5.438941471186e-04 2.257582795437e+01
8.495000000000e+02 -1.732517849286e-01 5.469430762158e-04 2.256843414254e+01
8.497500000000e+02 -1.703560007995e-01 5.494370596160e-04 2.256099045424e+01
8.500000000000e+02 -1.673961680574e-01 5.513123716573e-04 2.255351532524e+01
8.502500000000e+02 -1.643626400284e-01 5.525129883373e-04 2.254602837248e+01
8.505000000000e+02 -1.612464739354e-01 5.529907597562e-04 2.253855018634e+01
8.507500000000e+02 -1.580396529415e-01 5.527054942472e-04 2.253110211578e+01
8.510000000000e+02 -1.547353155661e-01 5.516249898179e-04 2.252370656057e+01
8.512500000000e+02 -1.513278920898e-01 5.497250664859e-04 2.251638677857e+01
8.515000000000e+02 -1.478131919951e-01 5.469896563429e-04 2.250916667456e+01
8.517500000000e+02 -1.441884699842e-01 5.434107802113e-04 2.250207108332e+01
8.520000000000e+02 -1.404524070949e-01 5.389885687310e-04 2.249512550141e+01
8.522500000000e+02 -1.366050731848e-01 5.337312091425e-04 2.248835615835e+01
8.525000000000e+02 -1.326478291938e-01 5.276548544508e-04 2.248178972062e+01
8.527500000000e+02 -1.285832645622e-01 5.207834963040e-04 2.247545355517e+01
8.530000000000e+02 -1.244150788392e-01 5.131486455567e-04 2.246937550773e+01
8.532500000000e+02 -1.201479657301e-01 5.047890122242e-04 2.246358362592e+01
8.535000000000e+02 -1.157875440333e-01 4.957501270250e-04 2.245810640806e+01
8.537500000000e+02 -1.113402650909e-01 4.860838258724e-04 2.245297254541e+01
8.540000000000e+02 -1.068133238687e-01 4.758476205437e-04 2.244821061766e+01
8.542500000000e+02 -1.022146265133e-01 4.651039681172e-04 2.244384938050e+01
8.545000000000e+02 -9.755270199996e-02 4.539195532651e-04 2.243991717242e+01
8.547500000000e+02 -9.283667720116e-02 4.423644164566e-04 2.243644223711e+01
8.550000000000e+02 -8.807618019742e-02 4.305111885764e-04 2.243345211130e+01
8.552500000000e+02 -8.328130128765e-02 4.184341556165e-04 2.243097392776e+01
8.555000000000e+02 -7.846247359324e-02 4.062084159308e-04 2.242903380423e+01
8.557500000000e+02 -7.363039533945e-02 3.939089404728e-04 2.242765712807e+01
8.560000000000e+02 -6.879587894295e-02 3.816098252402e-04 2.242686793056e+01
8.562500000000e+02 -6.396973163562e-02 3.693833700630e-04 2.242668912570e+01
8.565000000000e+02 -5.916258708213e-02 3.572993853713e-04 2.242714216388e+01
8.567500000000e+02 -5.438473004298e-02 3.454246034774e-04 2.242824670055e+01
8.570000000000e+02 -4.964593444580e-02 3.338217942160e-04 2.243002077865e+01
8.572500000000e+02 -4.495527809672e-02 3.225492367644e-04 2.243248050557e+01
8.575000000000e+02 -4.032096567213e-02 3.116602394874e-04 2.243563975593e+01
8.577500000000e+02 -3.575017919274e-02 3.012025434449e-04 2.243951043031e+01
8.580000000000e+02 -3.124892317488e-02 2.912181408018e-04 2.244410191296e+01
8.582500000000e+02 -2.682191213497e-02 2.817426064558e-04 2.244942136504e+01
8.585000000000e+02 -2.247247671325e-02 2.728050617015e-04 2.245547349769e+01
8.587500000000e+02 -1.820249381233e-02 2.644280387466e-04 2.246226038213e+01
8.590000000000e+02 -1.401237064311e-02 2.566272036768e-04 2.246978175059e+01
8.592500000000e+02 -9.901040998902e-03 2.494113649546e-04 2.247803486469e+01
8.595000000000e+02 -5.865999944910e-03 2.427825817218e-04 2.248701441722e+01
8.597500000000e+02 -1.903382352706e-03 2.367361132813e-04 2.249671297275e+01
8.600000000000e+02 1.991957264579e-03 2.312607706349e-04 2.250712069290e+01
8.602500000000e+02 5.826306203786e-03 2.263390509424e-04 2.251822583458e+01
8.605000000000e+02 9.606956106545e-03 2.219475338036e-04 2.253001479531e+01
8.607500000000e+02 1.334204657940e-02 2.180573369266e-04 2.254247218987e+01
8.610000000000e+02 1.704036651163e-02 2.146344694794e-04 2.255558142948e+01
8.612500000000e+02 2.071118337927e-02 2.116404889455e-04 2.256932462635e+01
8.615000000000e+02 2.436402362242e-02 2.090329731262e-04 2.258368321372e+01
8.617500000000e+02 2.800847073764e-02 2.067662127693e-04 2.259863812305e+01
8.620000000000e+02 3.165398304991e-02 2.047919355583e-04 2.261416997870e+01
8.622500000000e+02 3.530965248753e-02 2.030598534589e-04 2.263025975031e+01
8.625000000000e+02 3.898404845062e-02 2.015183068056e-04 2.264688874288e+01
8.627500000000e+02 4.268498663665e-02 2.001151318984e-04 2.266403928323e+01
8.630000000000e+02 4.641938936856e-02 1.987983452553e-04 2.268169475293e+01
8.632500000000e+02 5.019309747861e-02 1.975167970170e-04 2.269984004335e+01
8.635000000000e+02 5.401069644566e-02 1.962208335252e-04 2.271846198311e+01
8.637500000000e+02 5.787541588377e-02 1.948628966288e-04 2.273754937706e+01
8.640000000000e+02 6.178898625435e-02 1.933981129084e-04 2.275709342804e+01
8.642500000000e+02 6.575155084203e-02 1.917848231586e-04 2.277708789047e+01
8.645000000000e+02 6.976156002172e-02 1.899851170383e-04 2.279752942525e+01
8.647500000000e+02 7.381577172188e-02 1.879651957301e-04 2.281841752339e+01
8.650000000000e+02 7.790920585368e-02 1.856957733533e-04 2.283975475213e+01
8.652500000000e+02 8.203512311676e-02 1.831524652264e-04 2.286154693817e+01
8.655000000000e+02 8.618511947008e-02 1.803159331499e-04 2.288380295671e+01
8.657500000000e+02 9.034912495039e-02 1.771721991217e-04 2.290653500802e+01
8.660000000000e+02 9.451556271996e-02 1.737126522464e-04 2.292975829622e+01
8.662500000000e+02 9.867141108488e-02 1.699342468239e-04 2.295349121191e+01
8.665000000000e+02 1.028024275966e-01 1.658393923650e-04 2.297775493994e+01
8.667500000000e+02 1.068932763923e-01 1.614360355230e-04 2.300257355365e+01
8.670000000000e+02 1.109278102910e-01 1.567374576837e-04 2.302797356549e+01
8.672500000000e+02 1.148892660356e-01 1.517622249717e-04 2.305398393788e+01
8.675000000000e+02 1.187605924731e-01 1.465339160831e-04 2.308063558971e+01
8.677500000000e+02 1.225247078833e-01 1.410808772224e-04 2.310796131291e+01
8.680000000000e+02 1.261648408089e-01 1.354359426444e-04 2.313599537203e+01
8.682500000000e+02 1.296648685657e-01 1.296360837924e-04 2.316477311808e+01
8.685000000000e+02 1.330096400947e-01 1.237218923755e-04 2.319433081543e+01
8.687500000000e+02 1.361853439736e-01 1.177371850975e-04 2.322470511195e+01
8.690000000000e+02 1.391798390436e-01 1.117284817366e-04 2.325593285998e+01
8.692500000000e+02 1.419829982578e-01 1.057444977734e-04 2.328805061336e+01
8.695000000000e+02 1.445870162375e-01 9.983546815408e-05 2.332109433404e+01
8.697500000000e+02 1.469867040271e-01 9.405242171555e-05 2.335509909077e+01
8.700000000000e+02 1.491797306651e-01 8.844672569066e-05 2.339009859636e+01
8.702500000000e+02 1.511668297610e-01 8.306919171844e-05 2.342612492236e+01
8.705000000000e+02 1.529519671289e-01 7.796923982632e-05 2.346320820601e+01
8.707500000000e+02 1.545424223417e-01 7.319422442387e-05 2.350137622815e+01
8.710000000000e+02 1.559488380705e-01 6.878888858579e-05 2.354065415079e+01
8.712500000000e+02 1.571852100036e-01 6.479429620981e-05 2.358106424832e+01
8.715000000000e+02 1.582687768933e-01 6.124727776352e-05 2.362262554055e+01
8.717500000000e+02 1.592198793743e-01 5.817971134933e-05 2.366535356192e+01
8.720000000000e+02 1.600617530504e-01 5.561785100077e-05 2.370926013281e+01
8.722500000000e+02 1.608202147593e-01 5.358168880124e-05 2.375435304178e+01
8.725000000000e+02 1.615233519690e-01 5.208439923755e-05 2.380063590650e+01
8.727500000000e+02 1.622010914671e-01 5.113219947558e-05 2.384810788679e+01
8.730000000000e+02 1.628847869965e-01 5.072366674930e-05 2.389676357541e+01
8.732500000000e+02 1.636067092737e-01 5.084978960955e-05 2.394659275595e+01
8.735000000000e+02 1.643995621353e-01 5.149365094927e-05 2.399758032224e+01
8.737500000000e+02 1.652959404047e-01 5.263046198698e-05 2.404970612321e+01
8.740000000000e+02 1.663277850248e-01 5.422775371668e-05 2.410294483680e+01
8.742500000000e+02 1.675258467970e-01 5.624545230163e-05 2.415726595153e+01
8.745000000000e+02 1.689191276882e-01 5.863645750978e-05 2.421263364075e+01
8.747500000000e+02 1.705343467991e-01 6.134687593050e-05 2.426900680492e+01
8.750000000000e+02 1.723954165868e-01 6.431679243753e-05 2.432633900105e+01
8.752500000000e+02 1.745229428791e-01 6.748081811057e-05 2.438457852826e+01
8.755000000000e+02 1.769337628395e-01 7.076894590736e-05 2.444366845813e+01
8.757500000000e+02 1.796405375365e-01 7.410746216544e-05 2.450354669601e+01
8.760000000000e+02 1.826513732634e-01 7.741986976684e-05 2.456414614496e+01
8.762500000000e+02 1.859695224340e-01 8.062801095279e-05 2.462539482604e+01
8.765000000000e+02 1.895931673709e-01 8.365318533820e-05 2.468721603037e+01
8.767500000000e+02 1.935152334738e-01 8.641735396311e-05 2.474952857406e+01
8.770000000000e+02 1.977233237593e-01 8.884440426465e-05 2.481224701159e+01
8.772500000000e+02 2.021997555341e-01 9.086136839126e-05 2.487528188334e+01
8.775000000000e+02 2.069216246839e-01 9.239982650716e-05 2.493854007310e+01
8.777500000000e+02 2.118610693435e-01 9.339707462920e-05 2.500192508107e+01
8.780000000000e+02 2.169855256268e-01 9.379757567641e-05 2.506533745369e+01
8.782500000000e+02 2.222582024458e-01 9.355402230291e-05 2.512867512392e+01
8.785000000000e+02 2.276385354096e-01 9.262870454764e-05 2.519183390655e+01
8.787500000000e+02 2.330828464800e-01 9.099439371413e-05 2.525470791239e+01
8.790000000000e+02 2.385449992953e-01 8.863545095641e-05 2.531719007597e+01
8.792500000000e+02 2.439771812496e-01 8.554852888101e-05 2.537917267653e+01
8.795000000000e+02 2.493306943301e-01 8.174337984611e-05 2.544054792962e+01
8.797500000000e+02 2.545568628160e-01 7.724305503491e-05 2.550120852649e+01
8.800000000000e+02 2.596078807264e-01 7.208428490576e-05 2.556104831153e+01
8.802500000000e+02 2.644377512954e-01 6.631723091547e-05 2.561996286917e+01
8.805000000000e+02 2.690031410982e-01 6.000535770948e-05 2.567785024681e+01
8.807500000000e+02 2.732642661701e-01 5.322465768695e-05 2.573461156985e+01
8.810000000000e+02 2.771856704194e-01 4.606291944642e-05 2.579015178002e+01
8.812500000000e+02 2.807369707075e-01 3.861849660222e-05 2.584438030671e+01
8.815000000000e+02 2.838935016009e-01 3.099885217937e-05 2.589721172547e+01
8.817500000000e+02 2.866368415180e-01 2.331894650568e-05 2.594856647552e+01
8.820000000000e+02 2.889552384931e-01 1.569927643026e-05 2.599837147920e+01
8.822500000000e+02 2.908438884263e-01 8.263788986492e-06 2.604656075441e+01
8.825000000000e+02 2.923051006067e-01 1.137591616376e-06 2.609307600754e+01
8.827500000000e+02 2.933483007285e-01 -5.555445419554e-06 2.613786714555e+01
8.830000000000e+02 2.939898949479e-01 -1.169519604102e-05 2.618089273449e+01
8.832500000000e+02 2.942529917893e-01 -1.716769254133e-05 2.622212038128e+01
8.835000000000e+02 2.941669932393e-01 -2.186774705875e-05 2.626152705996e+01
8.837500000000e+02 2.937670382727e-01 -2.570128951343e-05 2.629909931152e+01
8.840000000000e+02 2.930933437895e-01 -2.858772761614e-05 2.633483337401e+01
8.842500000000e+02 2.921903982360e-01 -3.046186525797e-05 2.636873518278e+01
8.845000000000e+02 2.911061327854e-01 -3.127602947417e-05 2.640082030433e+01
8.847500000000e+02 2.898909625784e-01 -3.100151633986e-05 2.643111372856e+01
8.850000000000e+02 2.885967840591e-01 -2.962965744141e-05 2.645964955271e+01
8.852500000000e+02 2.872760045940e-01 -2.717302152138e-05 2.648647058051e+01
8.855000000000e+02 2.859804802407e-01 -2.366548779015e-05 2.651162779159e+01
8.857500000000e+02 2.847605836115e-01 -1.916265053504e-05 2.653517972673e+01
8.860000000000e+02 2.836642209031e-01 -1.374097860432e-05 2.655719177866e+01
8.862500000000e+02 2.827360299563e-01 -7.497307426017e-06 2.657773539830e+01
8.865000000000e+02 2.820165838340e-01 -5.471281305970e-07 2.659688724478e+01
8.867500000000e+02 2.815418079371e-01 6.976898593857e-06 2.661472826170e+01
8.870000000000e+02 2.813424783370e-01 1.492725083802e-05 2.663134272392e+01
8.872500000000e+02 2.814438791907e-01 2.314415983587e-05 2.664681727812e+01
8.875000000000e+02 2.818656570573e-01 3.145829791730e-05 2.666123993089e+01
8.877500000000e+02 2.826217833342e-01 3.969403708136e-05 2.667469909189e+01
8.880000000000e+02 2.837206864414e-01 4.767270750459e-05 2.668728260993e+01
8.882500000000e+02 2.851655022859e-01 5.521602894222e-05 2.669907691973e+01
8.885000000000e+02 2.869544474701e-01 6.214944503894e-05 2.671016612322e+01
8.887500000000e+02 2.890812558191e-01 6.830560051622e-05 2.672063125587e+01
8.890000000000e+02 2.915356819023e-01 7.352753682673e-05 2.673054960257e+01
8.892500000000e+02 2.943040152090e-01 7.767175305786e-05 2.673999406015e+01
8.895000000000e+02 2.973695926511e-01 8.061094845721e-05 2.674903262473e+01
8.897500000000e+02 3.007132875036e-01 8.223634750236e-05 2.675772805421e+01
8.900000000000e+02 3.043139148969e-01 8.245981750296e-05 2.676613741818e+01
8.902500000000e+02 3.081485924965e-01 8.121536181962e-05 2.677431193834e+01
8.905000000000e+02 3.121930123251e-01 7.846022420432e-05 2.678229684476e+01
8.907500000000e+02 3.164216302271e-01 7.417554090240e-05 2.679013125309e+01
8.910000000000e+02 3.208077880040e-01 6.836648453532e-05 2.679784817745e+01
8.912500000000e+02 3.253237762791e-01 6.106197454559e-05 2.680547455078e+01
8.915000000000e+02 3.299408570779e-01 5.231394439825e-05 2.681303133150e+01
8.917500000000e+02 3.346292625398e-01 4.219627276140e-05 2.682053353975e+01
8.920000000000e+02 3.393582350560e-01 3.080316309900e-05 2.682799050507e+01
8.922500000000e+02 3.440960170979e-01 1.824760127341e-05 2.683540585314e+01
8.925000000000e+02 3.488099589417e-01 4.659183419623e-06 2.684277773311e+01
8.927500000000e+02 3.534666401952e-01 -9.818038406720e-06 2.685009890021e+01
8.930000000000e+02 3.580321085721e-01 -2.502803998322e-05 2.685735694604e+01
8.932500000000e+02 3.624721078898e-01 -4.080505449759e-05 2.686453422927e+01
8.935000000000e+02 3.667525077608e-01 -5.697667237576e-05 2.687160818866e+01
8.937500000000e+02 3.708396813289e-01 -7.336561664240e-05 2.687855125960e+01
8.940000000000e+02 3.747010919456e-01 -8.979270094292e-05 2.688533111874e+01
8.942500000000e+02 3.783058541613e-01 -1.060791946735e-04 2.689191074038e+01
8.945000000000e+02 3.816253709671e-01 -1.220490756291e-04 2.689824841884e+01
8.947500000000e+02 3.846340649188e-01 -1.375313264448e-04 2.690429811194e+01
8.950000000000e+02 3.873100574952e-01 -1.523619006367e-04 2.691000941173e+01
8.952500000000e+02 3.896358958184e-01 -1.663856844782e-04 2.691532784883e+01
8.955000000000e+02 3.915992283530e-01 -1.794582249598e-04 2.692019525303e+01
8.957500000000e+02 3.931933838104e-01 -1.914473127198e-04 2.692454991710e+01
8.960000000000e+02 3.944178572994e-01 -2.022344083485e-04 2.692832711716e+01
8.962500000000e+02 3.952786183667e-01 -2.117159091467e-04 2.693145960678e+01
8.965000000000e+02 3.957882347291e-01 -2.198043239674e-04 2.693387811867e+01
8.967500000000e+02 3.959657408167e-01 -2.264291637796e-04 2.693551216438e+01
8.970000000000e+02 3.958362699294e-01 -2.315379094528e-04 2.693629058977e+01
8.972500000000e+02 3.954304115117e-01 -2.350966343045e-04 2.693614248136e+01
8.975000000000e+02 3.947833069225e-01 -2.370905308188e-04 2.693499800471e+01
8.977500000000e+02 3.939335371782e-01 -2.375242656004e-04 2.693278925009e+01
8.980000000000e+02 3.929218039494e-01 -2.364220635669e-04 2.692945115739e+01
8.982500000000e+02 3.917895160748e-01 -2.338275814852e-04 2.692492234999e+01
8.985000000000e+02 3.905773168394e-01 -2.298034716897e-04 2.691914599389e+01
8.987500000000e+02 3.893236791015e-01 -2.244306374423e-04 2.691207053155e+01
8.990000000000e+02 3.880636228787e-01 -2.178071950661e-04 2.690365035054e+01
8.992500000000e+02 3.868276299282e-01 -2.100469816747e-04 2.689384644151e+01
8.995000000000e+02 3.856409061127e-01 -2.012781846034e-04 2.688262667072e+01
8.997500000000e+02 3.845228811656e-01 -1.916410497808e-04 2.686996630879e+01
9.000000000000e+02 3.834871665559e-01 -1.812859860099e-04 2.685584803853e+01
9.002500000000e+02 3.825417967390e-01 -1.703710725922e-04 2.684026210492e+01
9.005000000000e+02 3.816897977890e-01 -1.590594806702e-04 2.682320634905e+01
9.007500000000e+02 3.809301219498e-01 -1.475171941487e-04 2.680468585878e+01
9.010000000000e+02 3.802586748855e-01 -1.359101940323e-04 2.678471295414e+01
9.012500000000e+02 3.796696338211e-01 -1.244022825029e-04 2.676330663435e+01
9.015000000000e+02 3.791566898698e-01 -1.131525461898e-04 2.674049243569e+01
9.017500000000e+02 3.787144164117e-01 -1.023134666884e-04 2.671630180215e+01
9.020000000000e+02 3.783394457799e-01 -9.202898928380e-05 2.669077175232e+01
9.022500000000e+02 3.780315325558e-01 -8.243305723067e-05 2.666394435314e+01
9.025000000000e+02 3.777943317103e-01 -7.364840809550e-05 2.663586637469e+01
9.027500000000e+02 3.776359536325e-01 -6.578582751547e-05 2.660658864235e+01
9.030000000000e+02 3.775690863153e-01 -5.894367246686e-05 2.657616571473e+01
9.032500000000e+02 3.776107686575e-01 -5.320785341883e-05 2.654465539347e+01
9.035000000000e+02 3.777817253910e-01 -4.865198235304e-05 2.651211846175e+01
9.037500000000e+02 3.781053387643e-01 -4.533774407048e-05 2.647861810494e+01
9.040000000000e+02 3.786062145025e-01 -4.331547651001e-05 2.644421970427e+01
9.042500000000e+02 3.793084797535e-01 -4.262476572970e-05 2.640899047252e+01
9.045000000000e+02 3.802338903690e-01 -4.329489009378e-05 2.637299909637e+01
9.047500000000e+02 3.813999153258e-01 -4.534519641139e-05 2.633631556936e+01
9.050000000000e+02 3.828179201563e-01 -4.878499510638e-05 2.629901064115e+01
9.052500000000e+02 3.844916646064e-01 -5.361331324696e-05 2.626115561418e+01
9.055000000000e+02 3.864162399300e-01 -5.981821340151e-05 2.622282192065e+01
9.057500000000e+02 3.885775931505e-01 -6.737580252042e-05 2.618408070354e+01
9.060000000000e+02 3.909526995198e-01 -7.624901113671e-05 2.614500235009e+01
9.062500000000e+02 3.935104212115e-01 -8.638633489017e-05 2.610565597245e+01
9.065000000000e+02 3.962130180332e-01 -9.772055045290e-05 2.606610904194e+01
9.067500000000e+02 3.990181016394e-01 -1.101672206513e-04 2.602642665051e+01
9.070000000000e+02 4.018809961158e-01 -1.236241292097e-04 2.598667116665e+01
9.072500000000e+02 4.047571888230e-01 -1.379708316719e-04 2.594690171104e+01
9.075000000000e+02 4.076047122908e-01 -1.530689320186e-04 2.590717391807e+01
9.077500000000e+02 4.103861269019e-01 -1.687626947073e-04 2.586753938389e+01
9.080000000000e+02 4.130700980224e-01 -1.848807693088e-04 2.582804576420e+01
9.082500000000e+02 4.156322188281e-01 -2.012380990620e-04 2.578873640735e+01
9.085000000000e+02 4.180552265751e-01 -2.176388309078e-04 2.574965067847e+01
9.087500000000e+02 4.203284169284e-01 -2.338793019492e-04 2.571082381618e+01
9.090000000000e+02 4.224465189113e-01 -2.497517094829e-04 2.567228744988e+01
9.092500000000e+02 4.244079862572e-01 -2.650476583867e-04 2.563406962597e+01
9.095000000000e+02 4.262130433664e-01 -2.795619919546e-04 2.559619542120e+01
9.097500000000e+02 4.278615289833e-01 -2.930963026722e-04 2.555868703731e+01
9.100000000000e+02 4.293508711837e-01 -3.054623783019e-04 2.552156439772e+01
9.102500000000e+02 4.306742506432e-01 -3.164851561068e-04 2.548484519574e+01
9.105000000000e+02 4.318192009061e-01 -3.260052969395e-04 2.544854537430e+01
9.107500000000e+02 4.327666954402e-01 -3.338812716540e-04 2.541267906882e+01
9.110000000000e+02 4.334908281809e-01 -3.399908636370e-04 2.537725879930e+01
9.112500000000e+02 4.339591213327e-01 -3.442321634847e-04 2.534229542181e+01
9.115000000000e+02 4.341334294200e-01 -3.465239609348e-04 2.530779800767e+01
9.117500000000e+02 4.339713941377e-01 -3.468056181098e-04 2.527377378641e+01
9.120000000000e+02 4.334284207898e-01 -3.450366864747e-04 2.524022778425e+01
9.122500000000e+02 4.324599715529e-01 -3.411960096290e-04 2.520716270101e+01
9.125000000000e+02 4.310241339388e-01 -3.352808085092e-04 2.517457865768e+01
9.127500000000e+02 4.290842441581e-01 -3.273056583104e-04 2.514247299426e+01
9.130000000000e+02 4.266114273018e-01 -3.173016455600e-04 2.511084008809e+01
9.132500000000e+02 4.235868017747e-01 -3.053156685732e-04 2.507967133608e+01
9.135000000000e+02 4.200033244758e-01 -2.914103714907e-04 2.504895499459e+01
9.137500000000e+02 4.158668862108e-01 -2.756641949901e-04 2.501867630014e+01
9.140000000000e+02 4.111967132431e-01 -2.581719939738e-04 2.498881752831e+01
9.142500000000e+02 4.060248601346e-01 -2.390457910384e-04 2.495935822767e+01
9.145000000000e+02 4.003949965629e-01 -2.184159661705e-04 2.493027531576e+01
9.147500000000e+02 3.943603145264e-01 -1.964320745076e-04 2.490154337344e+01
9.150000000000e+02 3.879808460619e-01 -1.732633620528e-04 2.487313494075e+01
9.152500000000e+02 3.813205659614e-01 -1.490990143925e-04 2.484502066643e+01
9.155000000000e+02 3.744442250951e-01 -1.241471823376e-04 2.481716967541e+01
9.157500000000e+02 3.674146350808e-01 -9.863355846812e-05 2.478954968618e+01
9.160000000000e+02 3.602902890570e-01 -7.279860543418e-05 2.476212733588e+01
9.162500000000e+02 3.531239318461e-01 -4.689423975524e-05 2.473486826778e+01
9.165000000000e+02 3.459618629232e-01 -2.117946634580e-05 2.470773740531e+01
9.167500000000e+02 3.388443431611e-01 4.084218025704e-06 2.468069903146e+01
9.170000000000e+02 3.318067511018e-01 2.863781084991e-05 2.465371697982e+01
9.172500000000e+02 3.248814106818e-01 5.222960972643e-05 2.462675480876e+01
9.175000000000e+02 3.180998612320e-01 7.461961289290e-05 2.459977589706e+01
9.177500000000e+02 3.114950503147e-01 9.558329872366e-05 2.457274367731e+01
9.180000000000e+02 3.051033144447e-01 1.149146112484e-04 2.454562175492e+01
9.182500000000e+02 2.989656679396e-01 1.324280591971e-04 2.451837414179e+01
9.185000000000e+02 2.931282886831e-01 1.479601697538e-04 2.449096545256e+01
9.187500000000e+02 2.876420560424e-01 1.613701760703e-04 2.446336114843e+01
9.190000000000e+02 2.825611607391e-01 1.725402978280e-04 2.443552774004e+01
9.192500000000e+02 2.779409150653e-01 1.813758064103e-04 2.440743304994e+01
9.195000000000e+02 2.738350356167e-01 1.878050032849e-04 2.437904643281e+01
9.197500000000e+02 2.702926862241e-01 1.917796723204e-04 2.435033902128e+01
9.200000000000e+02 2.673555976160e-01 1.932758152054e-04 2.432128391544e+01
9.202500000000e+02 2.650555988934e-01 1.922944943129e-04 2.429185640228e+01
9.205000000000e+02 2.634127994521e-01 1.888629512833e-04 2.426203412331e+01
9.207500000000e+02 2.624345427964e-01 1.830358789049e-04 2.423179723866e+01
9.210000000000e+02 2.621152572659e-01 1.748962680546e-04 2.420112855151e+01
9.212500000000e+02 2.624370417253e-01 1.645562473640e-04 2.417001360576e+01
9.215000000000e+02 2.633709471892e-01 1.521570075140e-04 2.413844075758e+01
9.217500000000e+02 2.648786828927e-01 1.378681354326e-04 2.410640120127e+01
9.220000000000e+02 2.669145558273e-01 1.218859228678e-04 2.407388895543e+01
9.222500000000e+02 2.694273202640e-01 1.044311622467e-04 2.404090082752e+01
9.225000000000e+02 2.723618356098e-01 8.574585976387e-05 2.400743633910e+01
9.227500000000e+02 2.756603451923e-01 6.608928425206e-05 2.397349760314e+01
9.230000000000e+02 2.792632472711e-01 4.573389903394e-05 2.393908922655e+01
9.232500000000e+02 2.831094802800e-01 2.496060397216e-05 2.390421813565e+01
9.235000000000e+02 2.871364666579e-01 4.054439849180e-06 2.386889346747e+01
9.237500000000e+02 2.912798544156e-01 -1.669990766644e-05 2.383312638555e+01
9.240000000000e+02 2.954731279215e-01 -3.702196613894e-05 2.379692995173e+01
9.242500000000e+02 2.996473012191e-01 -5.663895070856e-05 2.376031902954e+01
9.245000000000e+02 3.037308194437e-01 -7.528890174698e-05 2.372331012240e+01
9.247500000000e+02 3.076497885698e-01 -9.272318220078e-05 2.368592134996e+01
9.250000000000e+02 3.113285600969e-01 -1.087087801209e-04 2.364817231221e+01
9.252500000000e+02 3.146907567364e-01 -1.230303743234e-04 2.361008410917e+01
9.255000000000e+02 3.176605703307e-01 -1.354921306563e-04 2.357167922055e+01
9.257500000000e+02 3.201644146341e-01 -1.459195664895e-04 2.353298153183e+01
9.260000000000e+02 3.221326513284e-01 -1.541613556798e-04 2.349401623975e+01
9.262500000000e+02 3.235014023840e-01 -1.600912329536e-04 2.345480981380e+01
9.265000000000e+02 3.242141784782e-01 -1.636097066493e-04 2.341538985949e+01
9.267500000000e+02 3.242234249661e-01 -1.646458831539e-04 2.337578509182e+01
9.270000000000e+02 3.234916586973e-01 -1.631589188603e-04 2.333602515930e+01
9.272500000000e+02 3.219923208698e-01 -1.591391921541e-04 2.329614053959e+01
9.275000000000e+02 3.197102208375e-01 -1.526090433273e-04 2.325616233430e+01
9.277500000000e+02 3.166417429169e-01 -1.436230571826e-04 2.321612220104e+01
9.280000000000e+02 3.127946572759e-01 -1.322676666928e-04 2.317605216244e+01
9.282500000000e+02 3.081877392998e-01 -1.186601590865e-04 2.313598448035e+01
9.285000000000e+02 3.028502310128e-01 -1.029471368569e-04 2.309595156030e+01
9.287500000000e+02 2.968211031078e-01 -8.530226963782e-05 2.305598579233e+01
9.290000000000e+02 2.901484305357e-01 -6.592389259466e-05 2.301611956565e+01
9.292500000000e+02 2.828885813359e-01 -4.503200554815e-05 2.297638517008e+01
9.295000000000e+02 2.751053970800e-01 -2.286510343564e-05 2.293681468797e+01
9.297500000000e+02 2.668695294323e-01 3.229311341680e-07 2.289744008621e+01
9.300000000000e+02 2.582574994384e-01 2.426639605923e-05 2.285829303209e+01
9.302500000000e+02 2.493509630659e-01 4.869093529463e-05 2.281940500138e+01
9.305000000000e+02 2.402356531171e-01 7.331696305579e-05 2.278080707741e+01
9.307500000000e+02 2.310004661109e-01 9.786279665335e-05 2.274253004958e+01
9.310000000000e+02 2.217362059575e-01 1.220480411246e-04 2.270460419248e+01
9.312500000000e+02 2.125344421777e-01 1.455966137823e-04 2.266705934066e+01
9.315000000000e+02 2.034860572633e-01 1.682400592923e-04 2.262992465770e+01
9.317500000000e+02 1.946799237634e-01 1.897206224614e-04 2.259322869382e+01
9.320000000000e+02 1.862014155892e-01 2.097943655608e-04 2.255699924864e+01
9.322500000000e+02 1.781309606177e-01 2.282342953264e-04 2.252126326215e+01
9.325000000000e+02 1.705427410961e-01 2.448333407296e-04 2.248604689432e+01
9.327500000000e+02 1.635033699892e-01 2.594071381538e-04 2.245137534571e+01
9.330000000000e+02 1.570708735678e-01 2.717966416409e-04 2.241727299285e+01
9.332500000000e+02 1.512937373493e-01 2.818705612045e-04 2.238376333176e+01
9.335000000000e+02 1.462102156306e-01 2.895272543006e-04 2.235086897866e+01
9.337500000000e+02 1.418478793502e-01 2.946964082122e-04 2.231861182857e+01
9.340000000000e+02 1.382233574531e-01 2.973401127707e-04 2.228701308112e+01
9.342500000000e+02 1.353422760468e-01 2.974535019806e-04 2.225609328500e+01
9.345000000000e+02 1.331994373705e-01 2.950649401134e-04 2.222587254800e+01
9.347500000000e+02 1.317791449798e-01 2.902356418707e-04 2.219637058569e+01
9.350000000000e+02 1.310556773816e-01 2.830590779175e-04 2.216760688064e+01
9.352500000000e+02 1.309939033573e-01 2.736593797862e-04 2.213960073984e+01
9.355000000000e+02 1.315500073746e-01 2.621898145673e-04 2.211237152302e+01
9.357500000000e+02 1.326723003923e-01 2.488305790383e-04 2.208593870040e+01
9.360000000000e+02 1.343020892483e-01 2.337864152370e-04 2.206032196463e+01
9.362500000000e+02 1.363746347359e-01 2.172838420715e-04 2.203554136374e+01
9.365000000000e+02 1.388201198506e-01 1.995680634135e-04 2.201161730256e+01
9.367500000000e+02 1.415646939120e-01 1.808998191127e-04 2.198857070051e+01
9.370000000000e+02 1.445315190247e-01 1.615518610769e-04 2.196642298209e+01
9.372500000000e+02 1.476418424809e-01 1.418052600505e-04 2.194519604990e+01
9.375000000000e+02 1.508160836775e-01 1.219458460472e-04 2.192491235020e+01
9.377500000000e+02 1.539749130285e-01 1.022603357209e-04 2.190559480429e+01
9.380000000000e+02 1.570403131486e-01 8.303233565853e-05 2.188726672337e+01
9.382500000000e+02 1.599366163267e-01 6.453859849821e-05 2.186995176125e+01
9.385000000000e+02 1.625914946855e-01 4.704548258979e-05 2.185367387395e+01
9.387500000000e+02 1.649368876344e-01 3.080515181777e-05 2.183845712997e+01
9.390000000000e+02 1.669098576504e-01 1.605224091579e-05 2.182432564800e+01
9.392500000000e+02 1.684533646715e-01 3.000728900730e-06 2.181130350990e+01
9.395000000000e+02 1.695169158581e-01 -8.159048017070e-06 2.179941455847e+01
9.397500000000e+02 1.700571498053e-01 -1.726281033782e-05 2.178868235044e+01
9.400000000000e+02 1.700382474652e-01 -2.417454673906e-05 2.177912993622e+01
9.402500000000e+02 1.694322843401e-01 -2.878812325536e-05 2.177077979158e+01
9.405000000000e+02 1.682194048075e-01 -3.102860906915e-05 2.176365358088e+01
9.407500000000e+02 1.663879106218e-01 -3.085287222319e-05 2.175777206823e+01
9.410000000000e+02 1.639342334544e-01 -2.824993013893e-05 2.175315490656e+01
9.412500000000e+02 1.608627534486e-01 -2.324062124457e-05 2.174982043849e+01
9.415000000000e+02 1.571855875833e-01 -1.587686053409e-05 2.174778556507e+01
9.417500000000e+02 1.529222072661e-01 -6.240361063240e-06 2.174706553448e+01
9.420000000000e+02 1.480990302221e-01 5.558988818840e-06 2.174767378261e+01
9.422500000000e+02 1.427488666316e-01 1.938521773410e-05 2.174962174005e+01
9.425000000000e+02 1.369103852112e-01 3.507866333254e-05 2.175291874036e+01
9.427500000000e+02 1.306274338210e-01 5.245888381222e-05 2.175757186568e+01
9.430000000000e+02 1.239483607915e-01 7.132760475851e-05 2.176358586548e+01
9.432500000000e+02 1.169252779566e-01 9.147185139459e-05 2.177096309803e+01
9.435000000000e+02 1.096132509366e-01 1.126673375244e-04 2.177970347757e+01
9.437500000000e+02 1.020695516749e-01 1.346818103389e-04 2.178980451844e+01
9.440000000000e+02 9.435281310891e-02 1.572786223724e-04 2.180126134328e+01
9.442500000000e+02 8.652216891906e-02 1.802201862363e-04 2.181406672777e+01
9.445000000000e+02 7.863648547006e-02 2.032712686191e-04 2.182821122106e+01
9.447500000000e+02 7.075351833206e-02 2.262022701486e-04 2.184368323548e+01
9.450000000000e+02 6.292909959444e-02 2.487923301947e-04 2.186046914321e+01
9.452500000000e+02 5.521639605129e-02 2.708322101935e-04 2.187855341988e+01
9.455000000000e+02 4.766523905066e-02 2.921268728677e-04 2.189791880878e+01
9.457500000000e+02 4.032138743043e-02 3.124979042961e-04 2.191854639818e+01
9.460000000000e+02 3.322603905872e-02 3.317855984130e-04 2.194041582724e+01
9.462500000000e+02 2.641523651279e-02 3.498508412243e-04 2.196350536519e+01
9.465000000000e+02 1.991954036895e-02 3.665762750212e-04 2.198779210907e+01
9.467500000000e+02 1.376361723467e-02 3.818674524727e-04 2.201325205963e+01
9.470000000000e+02 7.966122129547e-03 3.956534178271e-04 2.203986032382e+01
9.472500000000e+02 2.539485786517e-03 4.078871031610e-04 2.206759117916e+01
9.475000000000e+02 -2.509993751214e-03 4.185451308580e-04 2.209641826756e+01
9.477500000000e+02 -7.182102097184e-03 4.276274465231e-04 2.212631469408e+01
9.480000000000e+02 -1.148251736606e-02 4.351564632529e-04 2.215725313763e+01
9.482500000000e+02 -1.542244562118e-02 4.411759387891e-04 2.218920602019e+01
9.485000000000e+02 -1.901829495926e-02 4.457495116891e-04 2.222214556743e+01
9.487500000000e+02 -2.229114130792e-02 4.489591141334e-04 2.225604396180e+01
9.490000000000e+02 -2.526620666359e-02 4.509027085550e-04 2.229087341912e+01
9.492500000000e+02 -2.797223802075e-02 4.516922947533e-04 2.232660628865e+01
9.495000000000e+02 -3.044088022969e-02 4.514516365474e-04 2.236321509918e+01
9.497500000000e+02 -3.270593075232e-02 4.503138191269e-04 2.240067266196e+01
9.500000000000e+02 -3.480266280839e-02 4.484186917023e-04 2.243895208621e+01
9.502500000000e+02 -3.676708425380e-02 4.459103682063e-04 2.247802682195e+01
9.505000000000e+02 -3.863524068162e-02 4.429346583060e-04 2.251787065140e+01
9.507500000000e+02 -4.044249255364e-02 4.396366601863e-04 2.255845771052e+01
9.510000000000e+02 -4.222286780571e-02 4.361582604074e-04 2.259976244352e+01
9.512500000000e+02 -4.400843464477e-02 4.326360859173e-04 2.264175957403e+01
9.515000000000e+02 -4.582873306478e-02 4.291992434773e-04 2.268442404087e+01
9.517500000000e+02 -4.771026614707e-02 4.259674274322e-04 2.272773093576e+01
9.520000000000e+02 -4.967606896467e-02 4.230493238006e-04 2.277165542061e+01
9.522500000000e+02 -5.174533699281e-02 4.205409609084e-04 2.281617263751e+01
9.525000000000e+02 -5.393316001197e-02 4.185248001004e-04 2.286125760641e+01
9.527500000000e+02 -5.625032455435e-02 4.170687073946e-04 2.290688512289e+01
9.530000000000e+02 -5.870320136305e-02 4.162252538661e-04 2.295302966292e+01
9.532500000000e+02 -6.129373881435e-02 4.160314552255e-04 2.299966528003e+01
9.535000000000e+02 -6.401953989908e-02 4.165087575350e-04 2.304676548106e+01
9.537500000000e+02 -6.687400564127e-02 4.176629993870e-04 2.309430317498e+01
9.540000000000e+02 -6.984659925588e-02 4.194851585203e-04 2.314225053970e+01
9.542500000000e+02 -7.292314702472e-02 4.219518731577e-04 2.319057899275e+01
9.545000000000e+02 -7.608623701881e-02 4.250265196166e-04 2.323925910979e+01
9.547500000000e+02 -7.931568060705e-02 4.286604977207e-04 2.328826055188e+01
9.550000000000e+02 -8.258900335272e-02 4.327944354132e-04 2.333755208331e+01
9.552500000000e+02 -8.588201114105e-02 4.373599174390e-04 2.338710148318e+01
9.555000000000e+02 -8.916937603859e-02 4.422810144261e-04 2.343687561431e+01
9.557500000000e+02 -9.242524579059e-02 4.474761820866e-04 2.348684035873e+01
9.560000000000e+02 -9.562387020811e-02 4.528600598426e-04 2.353696066861e+01
9.562500000000e+02 -9.874023526708e-02 4.583453995508e-04 2.358720063324e+01
9.565000000000e+02 -1.017506616083e-01 4.638449670002e-04 2.363752345905e+01
9.567500000000e+02 -1.046333926002e-01 4.692732729021e-04 2.368789155268e+01
9.570000000000e+02 -1.073691598506e-01 4.745483720106e-04 2.373826662876e+01
9.572500000000e+02 -1.099416448075e-01 4.795934032005e-04 2.378860970434e+01
9.575000000000e+02 -1.123379246995e-01 4.843383505336e-04 2.383888122923e+01
9.577500000000e+02 -1.145488170138e-01 4.887212719317e-04 2.388904114370e+01
9.580000000000e+02 -1.165691829049e-01 4.926893831980e-04 2.393904902180e+01
9.582500000000e+02 -1.183980663709e-01 4.962001071389e-04 2.398886408212e+01
9.585000000000e+02 -1.200388165270e-01 4.992218000856e-04 2.403844533433e+01
9.587500000000e+02 -1.214990742275e-01 5.017339410021e-04 2.408775164930e+01
9.590000000000e+02 -1.227907177948e-01 5.037277695051e-04 2.413674191297e+01
9.592500000000e+02 -1.239296045181e-01 5.052061355453e-04 2.418537502636e+01
9.595000000000e+02 -1.249353885501e-01 5.061834071288e-04 2.423361012436e+01
9.597500000000e+02 -1.258310653436e-01 5.066848459810e-04 2.428140655879e+01
9.600000000000e+02 -1.266426471256e-01 5.067461251098e-04 2.432872413288e+01
9.602500000000e+02 -1.273985580346e-01 5.064122885939e-04 2.437552309238e+01
9.605000000000e+02 -1.281291715913e-01 5.057369122308e-04 2.442176435752e+01
9.607500000000e+02 -1.288661653449e-01 5.047808561185e-04 2.446740960492e+01
9.610000000000e+02 -1.296418510889e-01 5.036109209096e-04 2.451242136837e+01
9.612500000000e+02 -1.304886030242e-01 5.022985627489e-04 2.455676330194e+01
9.615000000000e+02 -1.314380897482e-01 5.009182975781e-04 2.460040021978e+01
9.617500000000e+02 -1.325206968203e-01 4.995462899239e-04 2.464329838779e+01
9.620000000000e+02 -1.337648464873e-01 4.982587864328e-04 2.468542567769e+01
9.622500000000e+02 -1.351963490976e-01 4.971305854870e-04 2.472675171861e+01
9.625000000000e+02 -1.368379071515e-01 4.962336154627e-04 2.476724823666e+01
9.627500000000e+02 -1.387085189145e-01 4.956354943432e-04 2.480688915808e+01
9.630000000000e+02 -1.408231023079e-01 4.953982235425e-04 2.484565098132e+01
9.632500000000e+02 -1.431920488580e-01 4.955769754167e-04 2.488351290120e+01
9.635000000000e+02 -1.458209902624e-01 4.962189810219e-04 2.492045719809e+01
9.637500000000e+02 -1.487105300325e-01 4.973626328291e-04 2.495646936295e+01
9.640000000000e+02 -1.518561734131e-01 4.990366200712e-04 2.499153850399e+01
9.642500000000e+02 -1.552482548575e-01 5.012593563122e-04 2.502565748586e+01
9.645000000000e+02 -1.588720214584e-01 5.040385103120e-04 2.505882322892e+01
9.647500000000e+02 -1.627077925738e-01 5.073706592234e-04 2.509103702076e+01
9.650000000000e+02 -1.667311876565e-01 5.112412947446e-04 2.512230462871e+01
9.652500000000e+02 -1.709134714873e-01 5.156248451389e-04 2.515263657408e+01
9.655000000000e+02 -1.752219745841e-01 5.204848798767e-04 2.518204837388e+01
9.657500000000e+02 -1.796205863011e-01 5.257746272427e-04 2.521056058399e+01
9.660000000000e+02 -1.840703266450e-01 5.314375281295e-04 2.523819899219e+01
9.662500000000e+02 -1.885299766204e-01 5.374079334717e-04 2.526499476085e+01
9.665000000000e+02 -1.929567641908e-01 5.436121472223e-04 2.529098434025e+01
9.667500000000e+02 -1.973070778363e-01 5.499693022447e-04 2.531620963080e+01
9.670000000000e+02 -2.015372224981e-01 5.563926835330e-04 2.534071779526e+01
9.672500000000e+02 -2.056041744378e-01 5.627909600075e-04 2.536456121080e+01
9.675000000000e+02 -2.094663268959e-01 5.690695134085e-04 2.538779737281e+01
9.677500000000e+02 -2.130842325945e-01 5.751319575121e-04 2.541048862669e+01
9.680000000000e+02 -2.164213152780e-01 5.808817234761e-04 2.543270182504e+01
9.682500000000e+02 -2.194445123023e-01 5.862235198689e-04 2.545450813671e+01
9.685000000000e+02 -2.221248856552e-01 5.910649640871e-04 2.547598255140e+01
9.687500000000e+02 -2.244381504122e-01 5.953181157565e-04 2.549720347867e+01
9.690000000000e+02 -2.263651335184e-01 5.989010580959e-04 2.551825212727e+01
9.692500000000e+02 -2.278921333336e-01 6.017392789293e-04 2.553921208726e+01
9.695000000000e+02 -2.290112023625e-01 6.037670926273e-04 2.556016861015e+01
9.697500000000e+02 -2.297203243729e-01 6.049288543863e-04 2.558120799731e+01
9.700000000000e+02 -2.300234985338e-01 6.051801163346e-04 2.560241675762e+01
9.702500000000e+02 -2.299307220117e-01 6.044885751717e-04 2.562388108295e+01
9.705000000000e+02 -2.294578668794e-01 6.028348268337e-04 2.564568581739e+01
9.707500000000e+02 -2.286264744061e-01 6.002129295005e-04 2.566791392742e+01
9.710000000000e+02 -2.274634343439e-01 5.966308207028e-04 2.569064541803e+01
9.712500000000e+02 -2.260006069480e-01 5.921104801005e-04 2.571395678769e+01
9.715000000000e+02 -2.242743206509e-01 5.866879070501e-04 2.573791997217e+01
9.717500000000e+02 -2.223248555709e-01 5.804128654692e-04 2.576260179135e+01
9.720000000000e+02 -2.201958006919e-01 5.733484284497e-04 2.578806297566e+01
9.722500000000e+02 -2.179334038799e-01 5.655703465487e-04 2.581435750526e+01
9.725000000000e+02 -2.155858814667e-01 5.571662155280e-04 2.584153205389e+01
9.727500000000e+02 -2.132026464003e-01 5.482344384464e-04 2.586962511349e+01
9.730000000000e+02 -2.108335674579e-01 5.388830836835e-04 2.589866654923e+01
9.732500000000e+02 -2.085282210562e-01 5.292285732793e-04 2.592867718764e+01
9.735000000000e+02 -2.063350885562e-01 5.193942370429e-04 2.595966817798e+01
9.737500000000e+02 -2.043008229285e-01 5.095087753941e-04 2.599164073670e+01
9.740000000000e+02 -2.024695587952e-01 4.997046803517e-04 2.602458602178e+01
9.742500000000e+02 -2.008821892620e-01 4.901165261049e-04 2.605848472537e+01
9.745000000000e+02 -1.995757740826e-01 4.808792761199e-04 2.609330711225e+01
9.747500000000e+02 -1.985830031157e-01 4.721265320077e-04 2.612901310486e+01
9.750000000000e+02 -1.979317238938e-01 4.639888101883e-04 2.616555233600e+01
9.752500000000e+02 -1.976445462365e-01 4.565917958035e-04 2.620286422524e+01
9.755000000000e+02 -1.977386225468e-01 4.500546710326e-04 2.624087855642e+01
9.757500000000e+02 -1.982254295351e-01 4.444884164504e-04 2.627951554854e+01
9.760000000000e+02 -1.991107605120e-01 4.399944251915e-04 2.631868661013e+01
9.762500000000e+02 -2.003947536992e-01 4.366630058920e-04 2.635829477015e+01
9.765000000000e+02 -2.020720435773e-01 4.345719715116e-04 2.639823520340e+01
9.767500000000e+02 -2.041320460268e-01 4.337854806159e-04 2.643839615289e+01
9.770000000000e+02 -2.065592900096e-01 4.343531306202e-04 2.647865958511e+01
9.772500000000e+02 -2.093338481053e-01 4.363089574761e-04 2.651890190280e+01
9.775000000000e+02 -2.124318482765e-01 4.396708699777e-04 2.655899506589e+01
9.777500000000e+02 -2.158260198373e-01 4.444403866602e-04 2.659880721085e+01
9.780000000000e+02 -2.194862855974e-01 4.506023438726e-04 2.663820388593e+01
9.782500000000e+02 -2.233803862722e-01 4.581250949936e-04 2.667704872970e+01
9.785000000000e+02 -2.274744926449e-01 4.669607189990e-04 2.671520473204e+01
9.787500000000e+02 -2.317338420590e-01 4.770457456693e-04 2.675253495405e+01
9.790000000000e+02 -2.361233204301e-01 4.883018555178e-04 2.678890376971e+01
9.792500000000e+02 -2.406080492921e-01 5.006370605678e-04 2.682417762764e+01
9.795000000000e+02 -2.451538989471e-01 5.139469319651e-04 2.685822612857e+01
9.797500000000e+02 -2.497279879195e-01 5.281161058250e-04 2.689092289262e+01
9.800000000000e+02 -2.542990910363e-01 5.430197805228e-04 2.692214655823e+01
9.802500000000e+02 -2.588380381016e-01 5.585255821612e-04 2.695178146849e+01
9.805000000000e+02 -2.633180067034e-01 5.744953859725e-04 2.697971857534e+01
9.807500000000e+02 -2.677147974438e-01 5.907872637170e-04 2.700585611999e+01
9.810000000000e+02 -2.720070043275e-01 6.072573369714e-04 2.703010040368e+01
9.812500000000e+02 -2.761761826958e-01 6.237617980203e-04 2.705236623908e+01
9.815000000000e+02 -2.802069034944e-01 6.401587090653e-04 2.707257757413e+01
9.817500000000e+02 -2.840867904634e-01 6.563098609601e-04 2.709066790773e+01
9.820000000000e+02 -2.878064721247e-01 6.720824317650e-04 2.710658063029e+01
9.822500000000e+02 -2.913594983668e-01 6.873505924731e-04 2.712026937663e+01
9.825000000000e+02 -2.947421845866e-01 7.019969090052e-04 2.713169806854e+01
9.827500000000e+02 -2.979534192850e-01 7.159136241509e-04 2.714084117888e+01
9.830000000000e+02 -3.009943993014e-01 7.290037166928e-04 2.714768356594e+01
9.832500000000e+02 -3.038683492071e-01 7.411818176519e-04 2.715222055183e+01
9.835000000000e+02 -3.065801852157e-01 7.523748987107e-04 2.715445768776e+01
9.837500000000e+02 -3.091361418753e-01 7.625227466255e-04 2.715441045753e+01
9.840000000000e+02 -3.115434226390e-01 7.715782883815e-04 2.715210407115e+01
9.842500000000e+02 -3.138098085077e-01 7.795076422724e-04 2.714757300248e+01
9.845000000000e+02 -3.159432804464e-01 7.862899915407e-04 2.714086049477e+01
9.847500000000e+02 -3.179517053969e-01 7.919173097752e-04 2.713201812720e+01
9.850000000000e+02 -3.198425203640e-01 7.963937877890e-04 2.712110518637e+01
9.852500000000e+02 -3.216224491541e-01 7.997350983938e-04 2.710818800748e+01
9.855000000000e+02 -3.232973568906e-01 8.019676718892e-04 2.709333941794e+01
9.857500000000e+02 -3.248720484032e-01 8.031276154978e-04 2.707663793947e+01
9.860000000000e+02 -3.263502136913e-01 8.032596634366e-04 2.705816713186e+01
9.862500000000e+02 -3.277344017220e-01 8.024160347733e-04 2.703801489901e+01
9.865000000000e+02 -3.290259978263e-01 8.006552925884e-04 2.701627268554e+01
9.867500000000e+02 -3.302252759009e-01 7.980410904144e-04 2.699303480254e+01
9.870000000000e+02 -3.313314423545e-01 7.946410699662e-04 2.696839768128e+01
9.872500000000e+02 -3.323427164992e-01 7.905258439617e-04 2.694245921406e+01
9.875000000000e+02 -3.332563304402e-01 7.857680017096e-04 2.691531799178e+01
9.877500000000e+02 -3.340685921288e-01 7.804413384254e-04 2.688707268037e+01
9.880000000000e+02 -3.347748808676e-01 7.746201395692e-04 2.685782135701e+01
9.882500000000e+02 -3.353696509872e-01 7.683786412897e-04 2.682766089249e+01
9.885000000000e+02 -3.358464225910e-01 7.617905942214e-04 2.679668633113e+01
9.887500000000e+02 -3.361977903410e-01 7.549288939832e-04 2.676499036722e+01
9.890000000000e+02 -3.364154562763e-01 7.478653652699e-04 2.673266273168e+01
9.892500000000e+02 -3.364903234861e-01 7.406704779879e-04 2.669978972389e+01
9.895000000000e+02 -3.364126546598e-01 7.334131350450e-04 2.666645370913e+01
9.897500000000e+02 -3.361723141606e-01 7.261603951371e-04 2.663273272263e+01
9.900000000000e+02 -3.357591149544e-01 7.189772480088e-04 2.659870000872e+01
9.902500000000e+02 -3.351632507897e-01 7.119262353341e-04 2.656442370194e+01
9.905000000000e+02 -3.343758052492e-01 7.050669859321e-04 2.652996656026e+01
9.907500000000e+02 -3.333893364242e-01 6.984557663176e-04 2.649538570802e+01
9.910000000000e+02 -3.321985126416e-01 6.921452672499e-04 2.646073245186e+01
9.912500000000e+02 -3.308006994291e-01 6.861838389989e-04 2.642605224779e+01
9.915000000000e+02 -3.291965888470e-01 6.806152399277e-04 2.639138462272e+01
9.917500000000e+02 -3.273906701798e-01 6.754781608030e-04 2.635676329864e+01
9.920000000000e+02 -3.253916929404e-01 6.708061492884e-04 2.632221627715e+01
9.922500000000e+02 -3.232129053270e-01 6.666273401752e-04 2.628776610448e+01
9.925000000000e+02 -3.208722446568e-01 6.629646218152e-04 2.625343011570e+01
9.927500000000e+02 -3.183922913850e-01 6.598356672440e-04 2.621922081053e+01
9.930000000000e+02 -3.158001540503e-01 6.572533052406e-04 2.618514623051e+01
9.932500000000e+02 -3.131271699866e-01 6.552258385654e-04 2.615121041134e+01
9.935000000000e+02 -3.104084996423e-01 6.537575031077e-04 2.611741385068e+01
9.937500000000e+02 -3.076826502853e-01 6.528489253407e-04 2.608375398946e+01
9.940000000000e+02 -3.049908887333e-01 6.524974268146e-04 2.605022571152e+01
9.942500000000e+02 -3.023766011918e-01 6.526976366758e-04 2.601682181010e+01
9.945000000000e+02 -2.998845986028e-01 6.534418248572e-04 2.598353347394e+01
9.947500000000e+02 -2.975603664543e-01 6.547201815986e-04 2.595035070241e+01
9.950000000000e+02 -2.954492490605e-01 6.565210856360e-04 2.591726271500e+01
9.952500000000e+02 -2.935955825902e-01 6.588313149125e-04 2.588425830687e+01
9.955000000000e+02 -2.920417587490e-01 6.616362030712e-04 2.585132614487e+01
9.957500000000e+02 -2.908272198530e-01 6.649197584756e-04 2.581845503723e+01
9.960000000000e+02 -2.899874115937e-01 6.686647883693e-04 2.578563411346e+01
9.962500000000e+02 -2.895526833333e-01 6.728529408484e-04 2.575285299477e+01
9.965000000000e+02 -2.895472433778e-01 6.774648341270e-04 2.572010183318e+01
9.967500000000e+02 -2.899880786801e-01 6.824799349343e-04 2.568737139595e+01
9.970000000000e+02 -2.908840630713e-01 6.878765129361e-04 2.565465302244e+01
9.972500000000e+02 -2.922352015149e-01 6.936314015681e-04 2.562193854945e+01
9.975000000000e+02 -2.940321002252e-01 6.997195885066e-04 2.558922021142e+01
9.977500000000e+02 -2.962557875576e-01 7.061137752791e-04 2.555649045314e+01
9.980000000000e+02 -2.988777370809e-01 7.127834364619e-04 2.552374180852e+01
9.982500000000e+02 -3.018604013013e-01 7.196940912041e-04 2.549096662385e+01
9.985000000000e+02 -3.051579772344e-01 7.268061548727e-04 2.545815687470e+01
9.987500000000e+02 -3.087174889631e-01 7.340737021633e-04 2.542530397554e+01
9.990000000000e+02 -3.124802477434e-01 7.414434974459e-04 2.539239848963e+01
9.992500000000e+02 -3.163833331146e-01 7.488537232658e-04 2.535943004034e+01
9.995000000000e+02 -3.203613394920e-01 7.562332893704e-04 2.532638706526e+01
9.997500000000e+02 -3.243480196573e-01 7.635011948690e-04 2.529325673825e+01
1.000000000000e+03 -3.282778534543e-01 7.705663313465e-04 2.526002494186e+01
1.000250000000e+03 -3.320875380993e-01 7.773279482190e-04 2.522667615299e+01
1.000500000000e+03 -3.357171342200e-01 7.836764208052e-04 2.519319357441e+01
1.000750000000e+03 -3.391110272793e-01 7.894947284785e-04 2.515955916939e+01
1.001000000000e+03 -3.422185972343e-01 7.946604323082e-04 2.512575374707e+01
1.001250000000e+03 -3.449945794965e-01 7.990480767020e-04 2.509175720274e+01
1.001500000000e+03 -3.473992443776e-01 8.025320328347e-04 2.505754865267e+01
1.001750000000e+03 -3.493983598006e-01 8.049895844933e-04 2.502310666261e+01
1.002000000000e+03 -3.509630329556e-01 8.063041895866e-04 2.498840939592e+01
1.002250000000e+03 -3.520694926330e-01 8.063687497523e-04 2.495343492390e+01
1.002500000000e+03 -3.526988522872e-01 8.050886159873e-04 2.491816136221e+01
1.002750000000e+03 -3.528368943180e-01 8.023844528040e-04 2.488256707824e+01
1.003000000000e+03 -3.524739202339e-01 7.981947568624e-04 2.484663086874e+01
1.003250000000e+03 -3.516046524066e-01 7.924779186213e-04 2.481033212116e+01
1.003500000000e+03 -3.502281966421e-01 7.852138301266e-04 2.477365095840e+01
1.003750000000e+03 -3.483480585177e-01 7.764050409852e-04 2.473656839212e+01
1.004000000000e+03 -3.459721036115e-01 7.660772049685e-04 2.469906637089e+01
1.004250000000e+03 -3.431126324284e-01 7.542794638412e-04 2.466112800732e+01
1.004500000000e+03 -3.397862945187e-01 7.410839477632e-04 2.462273761649e+01
1.004750000000e+03 -3.360140296677e-01 7.265850943831e-04 2.458388086134e+01
1.005000000000e+03 -3.318208640885e-01 7.108982843184e-04 2.454454477777e+01
1.005250000000e+03 -3.272358328331e-01 6.941585553778e-04 2.450471801926e+01
1.005500000000e+03 -3.222916425918e-01 6.765184129738e-04 2.446439079538e+01
1.005750000000e+03 -3.170245717212e-01 6.581457765068e-04 2.442355513185e+01
1.006000000000e+03 -3.114741453206e-01 6.392210854730e-04 2.438220479878e+01
1.006250000000e+03 -3.056830776973e-01 6.199347343461e-04 2.434033555489e+01
1.006500000000e+03 -2.996970260729e-01 6.004837400370e-04 2.429794506393e+01
1.006750000000e+03 -2.935645912664e-01 5.810687611554e-04 2.425503311766e+01
1.007000000000e+03 -2.873371238409e-01 5.618905548907e-04 2.421160153351e+01
1.007250000000e+03 -2.810686865403e-01 5.431469950124e-04 2.416765435483e+01
1.007500000000e+03 -2.748157731141e-01 5.250298534102e-04 2.412319773199e+01
1.007750000000e+03 -2.686370390081e-01 5.077218427397e-04 2.407824009249e+01
1.008000000000e+03 -2.625927348599e-01 4.913941984859e-04 2.403279201001e+01
1.008250000000e+03 -2.567440118726e-01 4.762045675751e-04 2.398686632893e+01
1.008500000000e+03 -2.511519242013e-01 4.622952734904e-04 2.394047808691e+01
1.008750000000e+03 -2.458762248612e-01 4.497920702506e-04 2.389364452462e+01
1.009000000000e+03 -2.409739617306e-01 4.388034090011e-04 2.384638500098e+01
1.009250000000e+03 -2.364979071388e-01 4.294198830665e-04 2.379872103692e+01
1.009500000000e+03 -2.324949477096e-01 4.217141782103e-04 2.375067619893e+01
1.009750000000e+03 -2.290045062301e-01 4.157411148524e-04 2.370227604877e+01
1.010000000000e+03 -2.260571102664e-01 4.115377815727e-04 2.365354806650e+01
1.010250000000e+03 -2.236732741518e-01 4.091237725773e-04 2.360452150570e+01
1.010500000000e+03 -2.218626281058e-01 4.085010423559e-04 2.355522734858e+01
1.010750000000e+03 -2.206235789856e-01 4.096540128236e-04 2.350569812248e+01
1.011000000000e+03 -2.199433817392e-01 4.125493046457e-04 2.345596777442e+01
1.011250000000e+03 -2.197986822395e-01 4.171354047563e-04 2.340607151057e+01
1.011500000000e+03 -2.201564888790e-01 4.233422614686e-04 2.335604563290e+01
1.011750000000e+03 -2.209754975288e-01 4.310808931894e-04 2.330592737633e+01
1.012000000000e+03 -2.222076608396e-01 4.402430945879e-04 2.325575474331e+01
1.012250000000e+03 -2.237999793678e-01 4.507016099668e-04 2.320556633889e+01
1.012500000000e+03 -2.256961642022e-01 4.623102913171e-04 2.315540124537e+01
1.012750000000e+03 -2.278383552518e-01 4.749050589156e-04 2.310529888352e+01
1.013000000000e+03 -2.301686428367e-01 4.883053605323e-04 2.305529890052e+01
1.013250000000e+03 -2.326302106281e-01 5.023158545989e-04 2.300544110287e+01
1.013500000000e+03 -2.351683631668e-01 5.167291949812e-04 2.295576538189e+01
1.013750000000e+03 -2.377311208416e-01 5.313289663547e-04 2.290631167622e+01
1.014000000000e+03 -2.402695608045e-01 5.458929597412e-04 2.285711995075e+01
1.014250000000e+03 -2.427379966380e-01 5.601971818487e-04 2.280823018330e+01
1.014500000000e+03 -2.450939096661e-01 5.740198256446e-04 2.275968236171e+01
1.014750000000e+03 -2.472978169567e-01 5.871452867566e-04 2.271151648918e+01
1.015000000000e+03 -2.493131457307e-01 5.993681632918e-04 2.266377257894e+01
1.015250000000e+03 -2.511061136158e-01 6.104970497614e-04 2.261649065449e+01
1.015500000000e+03 -2.526457235633e-01 6.203580248939e-04 2.256971073052e+01
1.015750000000e+03 -2.539038808647e-01 6.287978083972e-04 2.252347279665e+01
1.016000000000e+03 -2.548556367914e-01 6.356864154847e-04 2.247781679179e+01
1.016250000000e+03 -2.554795200596e-01 6.409192554391e-04 2.243278256217e+01
1.016500000000e+03 -2.557580109589e-01 6.444189100805e-04 2.238840983529e+01
1.016750000000e+03 -2.556779986874e-01 6.461362183110e-04 2.234473817432e+01
1.017000000000e+03 -2.552312617879e-01 6.460510595836e-04 2.230180695012e+01
1.017250000000e+03 -2.544148267088e-01 6.441723124432e-04 2.225965529331e+01
1.017500000000e+03 -2.532313308544e-01 6.405377400284e-04 2.221832208358e+01
1.017750000000e+03 -2.516891326717e-01 6.352132069396e-04 2.217784590758e+01
1.018000000000e+03 -2.498023090132e-01 6.282914853586e-04 2.213826503798e+01
1.018250000000e+03 -2.475904764228e-01 6.198905722066e-04 2.209961739787e+01
1.018500000000e+03 -2.450784444608e-01 6.101519661800e-04 2.206194052971e+01
1.018750000000e+03 -2.422957332022e-01 5.992380833721e-04 2.202527154620e+01
1.019000000000e+03 -2.392759901598e-01 5.873295153746e-04 2.198964708428e+01
1.019250000000e+03 -2.360562652121e-01 5.746219317684e-04 2.195510321582e+01
1.019500000000e+03 -2.326763850004e-01 5.613229847151e-04 2.192167540414e+01
1.019750000000e+03 -2.291781936754e-01 5.476486840200e-04 2.188939840399e+01
1.020000000000e+03 -2.256048230241e-01 5.338197063265e-04 2.185830615145e+01
1.020250000000e+03 -2.220001144166e-01 5.200578745044e-04 2.182843171804e+01
1.020500000000e+03 -2.184079108627e-01 5.065823585668e-04 2.179980716826e+01
1.020750000000e+03 -2.148715620216e-01 4.936062436460e-04 2.177246354184e+01
1.021000000000e+03 -2.114333007803e-01 4.813332173058e-04 2.174643072435e+01
1.021250000000e+03 -2.081337800050e-01 4.699546188331e-04 2.172173746541e+01
1.021500000000e+03 -2.050114814452e-01 4.596465805084e-04 2.169841127928e+01
1.021750000000e+03 -2.021022240937e-01 4.505676905613e-04 2.167647850068e+01
1.022000000000e+03 -1.994385560878e-01 4.428570670855e-04 2.165596421415e+01
1.022250000000e+03 -1.970491990614e-01 4.366325627515e-04 2.163689233723e+01
1.022500000000e+03 -1.949584165693e-01 4.319896104369e-04 2.161928555917e+01
1.022750000000e+03 -1.931854288597e-01 4.290001713879e-04 2.160316543023e+01
1.023000000000e+03 -1.917438179128e-01 4.277121750416e-04 2.158855227865e+01
1.023250000000e+03 -1.906410104992e-01 4.281488749832e-04 2.157546526828e+01
1.023500000000e+03 -1.898778305389e-01 4.303086178701e-04 2.156392231532e+01
1.023750000000e+03 -1.894481916043e-01 4.341648360443e-04 2.155393998484e+01
1.024000000000e+03 -1.893389268394e-01 4.396659332619e-04 2.154553344878e+01
1.024250000000e+03 -1.895298013901e-01 4.467355959005e-04 2.153871631719e+01
1.024500000000e+03 -1.899937248084e-01 4.552733002551e-04 2.153350042497e+01
1.024750000000e+03 -1.906971379163e-01 4.651547483730e-04 2.152989571158e+01
1.025000000000e+03 -1.916006057090e-01 4.762329146853e-04 2.152790995949e+01
1.025250000000e+03 -1.926595655431e-01 4.883393300522e-04 2.152754856839e+01
1.025500000000e+03 -1.938252223972e-01 5.012856902257e-04 2.152881433209e+01
1.025750000000e+03 -1.950455346462e-01 5.148659057951e-04 2.153170719607e+01
1.026000000000e+03 -1.962662699676e-01 5.288586127398e-04 2.153622406268e+01
1.026250000000e+03 -1.974320734582e-01 5.430301624985e-04 2.154235852460e+01
1.026500000000e+03 -1.984875121192e-01 5.571378781191e-04 2.155010078008e+01
1.026750000000e+03 -1.993780655665e-01 5.709338406223e-04 2.155943742422e+01
1.027000000000e+03 -2.000510348069e-01 5.841688870732e-04 2.157035136002e+01
1.027250000000e+03 -2.004563446470e-01 5.965968062969e-04 2.158282174034e+01
1.027500000000e+03 -2.005472270979e-01 6.079786315624e-04 2.159682387811e+01
1.027750000000e+03 -2.002808218465e-01 6.180868676876e-04 2.161232937027e+01
1.028000000000e+03 -1.996186283153e-01 6.267095165698e-04 2.162930603466e+01
1.028250000000e+03 -1.985269288369e-01 6.336538902370e-04 2.164771813980e+01
1.028500000000e+03 -1.969770740076e-01 6.387499705315e-04 2.166752644071e+01
1.028750000000e+03 -1.949457624582e-01 6.418533479895e-04 2.168868841678e+01
1.029000000000e+03 -1.924152993467e-01 6.428476296892e-04 2.171115855665e+01
1.029250000000e+03 -1.893737543012e-01 6.416461096781e-04 2.173488849175e+01
1.029500000000e+03 -1.858152262148e-01 6.381930654302e-04 2.175982744677e+01
1.029750000000e+03 -1.817399751321e-01 6.324641809696e-04 2.178592241662e+01
1.030000000000e+03 -1.771546242469e-01 6.244666850564e-04 2.181311856611e+01
1.030250000000e+03 -1.720723363680e-01 6.142389430124e-04 2.184135962738e+01
1.030500000000e+03 -1.665129120047e-01 6.018494834292e-04 2.187058822115e+01
1.030750000000e+03 -1.605028129746e-01 5.873955725467e-04 2.190074615092e+01
1.031000000000e+03 -1.540752186689e-01 5.710018257728e-04 2.193177492417e+01
1.031250000000e+03 -1.472698205409e-01 5.528180453696e-04 2.196361592332e+01
1.031500000000e+03 -1.401326586468e-01 5.330172420484e-04 2.199621091737e+01
1.031750000000e+03 -1.327157063161e-01 5.117933637851e-04 2.202950230591e+01
1.032000000000e+03 -1.250763829153e-01 4.893589541710e-04 2.206343348560e+01
1.032250000000e+03 -1.172768626188e-01 4.659425458855e-04 2.209794905233e+01
1.032500000000e+03 -1.093833365125e-01 4.417861406715e-04 2.213299525251e+01
1.032750000000e+03 -1.014650578762e-01 4.171424204529e-04 2.216852014969e+01
1.033000000000e+03 -9.359332969827e-02 3.922719733689e-04 2.220447390810e+01
1.033250000000e+03 -8.584039598156e-02 3.674403616306e-04 2.224080905955e+01
1.033500000000e+03 -7.827826771714e-02 3.429151903046e-04 2.227748059936e+01
1.033750000000e+03 -7.097755091337e-02 3.189629500300e-04 2.231444636029e+01
1.034000000000e+03 -6.400625335235e-02 2.958458305452e-04 2.235166705562e+01
1.034250000000e+03 -5.742864157725e-02 2.738184673289e-04 2.238910645092e+01
1.034500000000e+03 -5.130416444948e-02 2.531247707004e-04 2.242673149757e+01
1.034750000000e+03 -4.568647870438e-02 2.339948088356e-04 2.246451228544e+01
1.035000000000e+03 -4.062257797179e-02 2.166414801192e-04 2.250242225003e+01
1.035250000000e+03 -3.615206504956e-02 2.012575379113e-04 2.254043808757e+01
1.035500000000e+03 -3.230658257522e-02 1.880128800161e-04 2.257853963463e+01
1.035750000000e+03 -2.910938420135e-02 1.770518676867e-04 2.261670984791e+01
1.036000000000e+03 -2.657504718475e-02 1.684908974068e-04 2.265493476321e+01
1.036250000000e+03 -2.470939413952e-02 1.624167583096e-04 2.269320311153e+01
1.036500000000e+03 -2.350947846992e-02 1.588847882312e-04 2.273150635207e+01
1.036750000000e+03 -2.296379240434e-02 1.579181878911e-04 2.276983818471e+01
1.037000000000e+03 -2.305250271664e-02 1.595070945963e-04 2.280819451345e+01
1.037250000000e+03 -2.374788880783e-02 1.636088239346e-04 2.284657289653e+01
1.037500000000e+03 -2.501477115433e-02 1.701479603682e-04 2.288497245127e+01
1.037750000000e+03 -2.681110869024e-02 1.790175545691e-04 2.292339326096e+01
1.038000000000e+03 -2.908857454819e-02 1.900802966223e-04 2.296183624877e+01
1.038250000000e+03 -3.179324780637e-02 2.031705888848e-04 2.300030255954e+01
1.038500000000e+03 -3.486629056706e-02 2.180966331376e-04 2.303879339053e+01
1.038750000000e+03 -3.824467663252e-02 2.346430752904e-04 2.307730952415e+01
1.039000000000e+03 -4.186193980574e-02 2.525740438062e-04 2.311585088150e+01
1.039250000000e+03 -4.564892366306e-02 2.716361644370e-04 2.315441635543e+01
1.039500000000e+03 -4.953454888876e-02 2.915619845222e-04 2.319300339928e+01
1.039750000000e+03 -5.344657848452e-02 3.120735364795e-04 2.323160766361e+01
1.040000000000e+03 -5.731240763535e-02 3.328857569715e-04 2.327022292070e+01
1.040250000000e+03 -6.105982769358e-02 3.537101261673e-04 2.330884074550e+01
1.040500000000e+03 -6.461781424499e-02 3.742583230044e-04 2.334745039917e+01
1.040750000000e+03 -6.791729391195e-02 3.942456810180e-04 2.338603871906e+01
1.041000000000e+03 -7.089193050333e-02 4.133946143614e-04 2.342459010872e+01
1.041250000000e+03 -7.347883234107e-02 4.314377807863e-04 2.346308642044e+01
1.041500000000e+03 -7.561935367676e-02 4.481212996795e-04 2.350150719263e+01
1.041750000000e+03 -7.725975982792e-02 4.632075617350e-04 2.353982963911e+01
1.042000000000e+03 -7.835191150609e-02 4.764779343757e-04 2.357802884104e+01
1.042250000000e+03 -7.885389934008e-02 4.877352250887e-04 2.361607796967e+01
1.042500000000e+03 -7.873055564130e-02 4.968057895890e-04 2.365394841440e+01
1.042750000000e+03 -7.795404917985e-02 5.035417105656e-04 2.369161026098e+01
1.043000000000e+03 -7.650418796207e-02 5.078221802487e-04 2.372903235761e+01
1.043250000000e+03 -7.436886315032e-02 5.095551234344e-04 2.376618287668e+01
1.043500000000e+03 -7.154417656714e-02 5.086780486999e-04 2.380302945144e+01
1.043750000000e+03 -6.803461034028e-02 5.051589114317e-04 2.383953961820e+01
1.044000000000e+03 -6.385308161892e-02 4.989966496169e-04 2.387568127090e+01
1.044250000000e+03 -5.902076331587e-02 4.902211509322e-04 2.391142284323e+01
1.044500000000e+03 -5.356691805273e-02 4.788930707862e-04 2.394673376443e+01
1.044750000000e+03 -4.752860877793e-02 4.651033389757e-04 2.398158489987e+01
1.045000000000e+03 -4.095019288126e-02 4.489720961052e-04 2.401594869749e+01
1.045250000000e+03 -3.388287635846e-02 4.306475937797e-04 2.404979975498e+01
1.045500000000e+03 -2.638402476661e-02 4.103045083675e-04 2.408311490769e+01
1.045750000000e+03 -1.851652343920e-02 3.881421376891e-04 2.411587373178e+01
1.046000000000e+03 -1.034797372240e-02 3.643821310355e-04 2.414805874534e+01
1.046250000000e+03 -1.949869194792e-03 3.392660770754e-04 2.417965559133e+01
1.046500000000e+03 6.603256696751e-03 3.130527462970e-04 2.421065344156e+01
1.046750000000e+03 1.523473721435e-02 2.860151824009e-04 2.424104513037e+01
1.047000000000e+03 2.386669094475e-02 2.584376071509e-04 2.427082729233e+01
1.047250000000e+03 3.242093137483e-02 2.306121300969e-04 2.430000066494e+01
1.047500000000e+03 4.081988524106e-02 2.028354100366e-04 2.432857015135e+01
1.047750000000e+03 4.898748000773e-02 1.754052397582e-04 2.435654497311e+01
1.048000000000e+03 5.684998537722e-02 1.486172235233e-04 2.438393869962e+01
1.048250000000e+03 6.433685876913e-02 1.227612425851e-04 2.441076941524e+01
1.048500000000e+03 7.138149820216e-02 9.811824710001e-05 2.443705968689e+01
1.048750000000e+03 7.792195756804e-02 7.495705923187e-05 2.446283658132e+01
1.049000000000e+03 8.390161105547e-02 5.353130448982e-05 2.448813165044e+01
1.049250000000e+03 8.926969576751e-02 3.407676203282e-05 2.451298082654e+01
1.049500000000e+03 9.398188411464e-02 1.680848824476e-05 2.453742439320e+01
1.049750000000e+03 9.800068840393e-02 1.918635097606e-06 2.456150681957e+01
1.050000000000e+03 1.012957910077e-01 -1.042546356775e-05 2.458527657716e+01
1.050250000000e+03 1.038443796533e-01 -2.008329168385e-05 2.460878598410e+01
1.050500000000e+03 1.056313056771e-01 -2.694241495024e-05 2.463209093809e+01
1.050750000000e+03 1.066491808919e-01 -3.091949698331e-05 2.465525065403e+01
1.051000000000e+03 1.068984215956e-01 -3.196110707625e-05 2.467832736702e+01
1.051250000000e+03 1.063872123798e-01 -3.004420972021e-05 2.470138597908e+01
1.051500000000e+03 1.051313130312e-01 -2.517602312954e-05 2.472449371888e+01
1.051750000000e+03 1.031538975084e-01 -1.739386917000e-05 2.474771969567e+01
1.052000000000e+03 1.004852025334e-01 -6.764313454090e-06 2.477113453288e+01
1.052250000000e+03 9.716221179573e-02 6.617400689840e-06 2.479480983493e+01
1.052500000000e+03 9.322818481175e-02 2.262880929469e-05 2.481881780491e+01
1.052750000000e+03 8.873218226664e-02 4.112154358444e-05 2.484323062944e+01
1.053000000000e+03 8.372850762226e-02 6.192315018006e-05 2.486812008652e+01
1.053250000000e+03 7.827609382846e-02 8.483895494639e-05 2.489355686476e+01
1.053500000000e+03 7.243788552517e-02 1.096542510622e-04 2.491961017352e+01
1.053750000000e+03 6.628013609990e-02 1.361365737759e-04 2.494634703047e+01
1.054000000000e+03 5.987170198421e-02 1.640379534556e-04 2.497383175227e+01
1.054250000000e+03 5.328335055540e-02 1.930975607167e-04 2.500212548041e+01
1.054500000000e+03 4.658698987720e-02 2.230443498021e-04 2.503128544317e+01
1.054750000000e+03 3.985494151820e-02 2.535997045278e-04 2.506136447250e+01
1.055000000000e+03 3.315925492200e-02 2.844800376254e-04 2.509241056233e+01
1.055250000000e+03 2.657093935599e-02 3.153995965167e-04 2.512446613861e+01
1.055500000000e+03 2.015930771159e-02 3.460730849399e-04 2.515756768188e+01
1.055750000000e+03 1.399131406598e-02 3.762183082028e-04 2.519174521038e+01
1.056000000000e+03 8.130930189567e-03 4.055587720377e-04 2.522702184114e+01
1.056250000000e+03 2.638544311860e-03 4.338262372743e-04 2.526341333291e+01
1.056500000000e+03 -2.429520109018e-03 4.607630308669e-04 2.530092789221e+01
1.056750000000e+03 -7.021581175672e-03 4.861245595677e-04 2.533956561464e+01
1.057000000000e+03 -1.109098624074e-02 5.096814141811e-04 2.537931838579e+01
1.057250000000e+03 -1.459652931648e-02 5.312215098457e-04 2.542016960288e+01
1.057500000000e+03 -1.750273811864e-02 5.505518731544e-04 2.546209420468e+01
1.057750000000e+03 -1.978024534949e-02 5.675007361278e-04 2.550505829513e+01
1.058000000000e+03 -2.140591407965e-02 5.819188671511e-04 2.554901949203e+01
1.058250000000e+03 -2.236310241781e-02 5.936812321789e-04 2.559392663188e+01
1.058500000000e+03 -2.264169216132e-02 6.026879780013e-04 2.563972022394e+01
1.058750000000e+03 -2.223817773689e-02 6.088655643907e-04 2.568633252349e+01
1.059000000000e+03 -2.115566966252e-02 6.121676438712e-04 2.573368766603e+01
1.059250000000e+03 -1.940377722700e-02 6.125755187117e-04 2.578170230553e+01
1.059500000000e+03 -1.699849570818e-02 6.100984930491e-04 2.583028589244e+01
1.059750000000e+03 -1.396201847678e-02 6.047739616928e-04 2.587934102792e+01
1.060000000000e+03 -1.032244169260e-02 5.966671416976e-04 2.592876434195e+01
1.060250000000e+03 -6.113463835338e-03 5.858706275422e-04 2.597844674268e+01
1.060500000000e+03 -1.373987493020e-03 5.725036450788e-04 2.602827446244e+01
1.060750000000e+03 3.852315996114e-03 5.567110079346e-04 2.607812943441e+01
1.061000000000e+03 9.517511152324e-03 5.386618164335e-04 2.612789041251e+01
1.061250000000e+03 1.556993400040e-02 5.185478948625e-04 2.617743351310e+01
1.061500000000e+03 2.195479462062e-02 4.965819144704e-04 2.622663319775e+01
1.061750000000e+03 2.861477443181e-02 4.729953999918e-04 2.627536328255e+01
1.062000000000e+03 3.549070648236e-02 4.480363066663e-04 2.632349762450e+01
1.062250000000e+03 4.252222807208e-02 4.219665523256e-04 2.637091120812e+01
1.062500000000e+03 4.964846693800e-02 3.950592712628e-04 2.641748101812e+01
1.062750000000e+03 5.680870293795e-02 3.675960003371e-04 2.646308709027e+01
1.063000000000e+03 6.394306570631e-02 3.398635573048e-04 2.650761325736e+01
1.063250000000e+03 7.099316384953e-02 3.121509966237e-04 2.655094816908e+01
1.063500000000e+03 7.790270518280e-02 2.847464216269e-04 2.659298613793e+01
1.063750000000e+03 8.461808039078e-02 2.579337430440e-04 2.663362792904e+01
1.064000000000e+03 9.108886684630e-02 2.319895766673e-04 2.667278163334e+01
1.064250000000e+03 9.726833454688e-02 2.071800434887e-04 2.671036322995e+01
1.064500000000e+03 1.031138303092e-01 1.837577218407e-04 2.674629731472e+01
1.064750000000e+03 1.085871256964e-01 1.619586979166e-04 2.678051760883e+01
1.065000000000e+03 1.136546616836e-01 1.419999192482e-04 2.681296747794e+01
1.065250000000e+03 1.182877721354e-01 1.240764845864e-04 2.684360017163e+01
1.065500000000e+03 1.224627680212e-01 1.083595158030e-04 2.687237920220e+01
1.065750000000e+03 1.261609979309e-01 9.499399493613e-05 2.689927834745e+01
1.066000000000e+03 1.293688110267e-01 8.409716697999e-05 2.692428179721e+01
1.066250000000e+03 1.320774709207e-01 7.575704384527e-05 2.694738393191e+01
1.066500000000e+03 1.342830039999e-01 7.003148103810e-05 2.696858920802e+01
1.066750000000e+03 1.359860097256e-01 6.694746777194e-05 2.698791178122e+01
1.067000000000e+03 1.371914083301e-01 6.650085380880e-05 2.700537502459e+01
1.067250000000e+03 1.379082036403e-01 6.865649373239e-05 2.702101107817e+01
1.067500000000e+03 1.381491685373e-01 7.334872510123e-05 2.703486010155e+01
1.067750000000e+03 1.379305825045e-01 8.048229402438e-05 2.704696965241e+01
1.068000000000e+03 1.372719017487e-01 8.993361333107e-05 2.705739378821e+01
1.068250000000e+03 1.361955035046e-01 1.015523758080e-04 2.706619230917e+01
1.068500000000e+03 1.347263762361e-01 1.151635040850e-04 2.707342977442e+01
1.068750000000e+03 1.328918639169e-01 1.305694510371e-04 2.707917460760e+01
1.069000000000e+03 1.307214355326e-01 1.475527158907e-04 2.708349819278e+01
1.069250000000e+03 1.282464173741e-01 1.658786305696e-04 2.708647385908e+01
1.069500000000e+03 1.254997854918e-01 1.852983320114e-04 2.708817598835e+01
1.069750000000e+03 1.225159846571e-01 2.055518963468e-04 2.708867916685e+01
1.070000000000e+03 1.193306878259e-01 2.263716453256e-04 2.708805725329e+01
1.070250000000e+03 1.159806271530e-01 2.474854217403e-04 2.708638263438e+01
1.070500000000e+03 1.125033973532e-01 2.686199297544e-04 2.708372548372e+01
1.070750000000e+03 1.089372541507e-01 2.895040817165e-04 2.708015309312e+01
1.071000000000e+03 1.053209327711e-01 3.098722294506e-04 2.707572935350e+01
1.071250000000e+03 1.016934036592e-01 3.294674021152e-04 2.707051418003e+01
1.071500000000e+03 9.809367129465e-02 3.480442572061e-04 2.706456316641e+01
1.071750000000e+03 9.456053231220e-02 3.653719100949e-04 2.705792725560e+01
1.072000000000e+03 9.113232693063e-02 3.812365919281e-04 2.705065250175e+01
1.072250000000e+03 8.784669140850e-02 3.954439556378e-04 2.704277998126e+01
1.072500000000e+03 8.474027873594e-02 4.078212406147e-04 2.703434563832e+01
1.072750000000e+03 8.184849655593e-02 4.182190620962e-04 2.702538033971e+01
1.073000000000e+03 7.920524003125e-02 4.265128451014e-04 2.701590998308e+01
1.073250000000e+03 7.684261245673e-02 4.326040001589e-04 2.700595553040e+01
1.073500000000e+03 7.479066790633e-02 4.364207341157e-04 2.699553327725e+01
1.073750000000e+03 7.307715011025e-02 4.379185909458e-04 2.698465502415e+01
1.074000000000e+03 7.172725640776e-02 4.370802879462e-04 2.697332828381e+01
1.074250000000e+03 7.076339552060e-02 4.339156823500e-04 2.696155661626e+01
1.074500000000e+03 7.020497629369e-02 4.284611146140e-04 2.694933986210e+01
1.074750000000e+03 7.006820970612e-02 4.207786051423e-04 2.693667439812e+01
1.075000000000e+03 7.036592474915e-02 4.109545984509e-04 2.692355346413e+01
1.075250000000e+03 7.110740269253e-02 3.990983333070e-04 2.690996737319e+01
1.075500000000e+03 7.229823031233e-02 3.853401048662e-04 2.689590380689e+01
1.075750000000e+03 7.394018032954e-02 3.698292344471e-04 2.688134800556e+01
1.076000000000e+03 7.603111035568e-02 3.527319081706e-04 2.686628300645e+01
1.076250000000e+03 7.856487688742e-02 3.342287524061e-04 2.685068981530e+01
1.076500000000e+03 8.153129600061e-02 3.145123151939e-04 2.683454757822e+01
1.076750000000e+03 8.491611651362e-02 2.937845537353e-04 2.681783372779e+01
1.077000000000e+03 8.870104227535e-02 2.722541318039e-04 2.680052410879e+01
1.077250000000e+03 9.286377888663e-02 2.501338517478e-04 2.678259310197e+01
1.077500000000e+03 9.737814997552e-02 2.276380783544e-04 2.676401370327e+01
1.077750000000e+03 1.022142241332e-01 2.049802164117e-04 2.674475765150e+01
1.078000000000e+03 1.073385187144e-01 1.823703128716e-04 2.672479551392e+01
1.078250000000e+03 1.127142406795e-01 1.600128343247e-04 2.670409679847e+01
1.078500000000e+03 1.183015991189e-01 1.381046030315e-04 2.668263004053e+01
1.078750000000e+03 1.240581196974e-01 1.168328891915e-04 2.666036298310e+01
1.079000000000e+03 1.299390528005e-01 9.637373387677e-05 2.663726270199e+01
1.079250000000e+03 1.358977913342e-01 7.689049222090e-05 2.661329579011e+01
1.079500000000e+03 1.418863269477e-01 5.853257250862e-05 2.658842858428e+01
1.079750000000e+03 1.478557549553e-01 4.143441888852e-05 2.656262734718e+01
1.080000000000e+03 1.537567375636e-01 2.571469745786e-05 2.653585862112e+01
1.080250000000e+03 1.595400263566e-01 1.147570009514e-05 2.650808949340e+01
1.080500000000e+03 1.651569745210e-01 -1.197053464070e-06 2.647928789634e+01
1.080750000000e+03 1.705600178625e-01 -1.223503559328e-05 2.644942299601e+01
1.081000000000e+03 1.757031218500e-01 -2.158670291576e-05 2.641846562309e+01
1.081250000000e+03 1.805422643374e-01 -2.921738891901e-05 2.638638855880e+01
1.081500000000e+03 1.850358019290e-01 -3.510896636392e-05 2.635316707343e+01
1.081750000000e+03 1.891448793903e-01 -3.925943336561e-05 2.631877922186e+01
1.082000000000e+03 1.928337466432e-01 -4.168231091832e-05 2.628320629636e+01
1.082250000000e+03 1.960700470240e-01 -4.240591592596e-05 2.624643326742e+01
1.082500000000e+03 1.988251064421e-01 -4.147258239509e-05 2.620844903357e+01
1.082750000000e+03 2.010741344317e-01 -3.893766806426e-05 2.616924688798e+01
1.083000000000e+03 2.027964507280e-01 -3.486859414434e-05 2.612882468399e+01
1.083250000000e+03 2.039756465452e-01 -2.934371794723e-05 2.608718521139e+01
1.083500000000e+03 2.045997513478e-01 -2.245119539365e-05 2.604433626597e+01
1.083750000000e+03 2.046613684195e-01 -1.428771410293e-05 2.600029089723e+01
1.084000000000e+03 2.041578085359e-01 -4.957309773030e-06 2.595506743597e+01
1.084250000000e+03 2.030911843000e-01 5.429923284080e-06 2.590868947264e+01
1.084500000000e+03 2.014685154499e-01 1.675905587194e-05 2.586118588901e+01
1.084750000000e+03 1.993017911654e-01 2.891155077360e-05 2.581259070461e+01
1.085000000000e+03 1.966079858895e-01 4.176648299676e-05 2.576294288091e+01
1.085250000000e+03 1.934090801011e-01 5.520159532554e-05 2.571228616190e+01
1.085500000000e+03 1.897319890905e-01 6.909437827266e-05 2.566066875698e+01
1.085750000000e+03 1.856084575549e-01 8.332299855327e-05 2.560814304050e+01
1.086000000000e+03 1.810748557207e-01 9.776722549191e-05 2.555476517854e+01
1.086250000000e+03 1.761719582755e-01 1.123091311642e-04 2.550059477355e+01
1.086500000000e+03 1.709445868787e-01 1.268337616679e-04 2.544569443782e+01
1.086750000000e+03 1.654412011560e-01 1.412297334591e-04 2.539012937326e+01
1.087000000000e+03 1.597134107201e-01 1.553897672793e-04 2.533396694087e+01
1.087250000000e+03 1.538153863720e-01 1.692112152758e-04 2.527727623720e+01
1.087500000000e+03 1.478032647154e-01 1.825963744967e-04 2.522012765697e+01
1.087750000000e+03 1.417344464173e-01 1.954529726111e-04 2.516259247413e+01
1.088000000000e+03 1.356668645148e-01 2.076946427352e-04 2.510474248470e+01
1.088250000000e+03 1.296582755753e-01 2.192412329221e-04 2.504664956807e+01
1.088500000000e+03 1.237654837514e-01 2.300193805623e-04 2.498838541247e+01
1.088750000000e+03 1.180436232495e-01 2.399629894210e-04 2.493002117819e+01
1.089000000000e+03 1.125454615734e-01 2.490137542386e-04 2.487162715855e+01
1.089250000000e+03 1.073207196799e-01 2.571217946324e-04 2.481327263504e+01
1.089500000000e+03 1.024154752245e-01 2.642462162255e-04 2.475502562725e+01
1.089750000000e+03 9.787161606763e-02 2.703557097869e-04 2.469695264168e+01
1.090000000000e+03 9.372635255369e-02 2.754291354667e-04 2.463911869605e+01
1.090250000000e+03 9.001180934278e-02 2.794560371669e-04 2.458158701266e+01
1.090500000000e+03 8.675467928251e-02 2.824370680155e-04 2.452441911889e+01
1.090750000000e+03 8.397594744477e-02 2.843843061081e-04 2.446767471644e+01
1.091000000000e+03 8.169066942392e-02 2.853214561029e-04 2.441141157506e+01
1.091250000000e+03 7.990781745104e-02 2.852838534915e-04 2.435568555996e+01
1.091500000000e+03 7.863019418664e-02 2.843182540862e-04 2.430055072682e+01
1.091750000000e+03 7.785437190344e-02 2.824825460478e-04 2.424605905714e+01
1.092000000000e+03 7.757073859834e-02 2.798450890784e-04 2.419226072388e+01
1.092250000000e+03 7.776355432083e-02 2.764840357148e-04 2.413920380592e+01
1.092500000000e+03 7.841111457401e-02 2.724863274276e-04 2.408693438802e+01
1.092750000000e+03 7.948596492249e-02 2.679465924782e-04 2.403549642297e+01
1.093000000000e+03 8.095522413162e-02 2.629658198396e-04 2.398493181034e+01
1.093250000000e+03 8.278094648335e-02 2.576500283378e-04 2.393528004697e+01
1.093500000000e+03 8.492062649476e-02 2.521087105852e-04 2.388657825965e+01
1.093750000000e+03 8.732777022587e-02 2.464532751029e-04 2.383886097515e+01
1.094000000000e+03 8.995258965820e-02 2.407953917869e-04 2.379216011129e+01
1.094250000000e+03 9.274273987861e-02 2.352453789745e-04 2.374650454962e+01
1.094500000000e+03 9.564418140617e-02 2.299105200332e-04 2.370192010042e+01
1.094750000000e+03 9.860207766632e-02 2.248934847643e-04 2.365842922526e+01
1.095000000000e+03 1.015617557865e-01 2.202906978110e-04 2.361605099517e+01
1.095250000000e+03 1.044696474473e-01 2.161908061270e-04 2.357480066752e+01
1.095500000000e+03 1.072742522456e-01 2.126731913717e-04 2.353468963793e+01
1.095750000000e+03 1.099270509755e-01 2.098065082642e-04 2.349572536837e+01
1.096000000000e+03 1.123833385608e-01 2.076474460676e-04 2.345791119311e+01
1.096250000000e+03 1.146029677619e-01 2.062395120128e-04 2.342124615142e+01
1.096500000000e+03 1.165509841799e-01 2.056120503071e-04 2.338572519429e+01
1.096750000000e+03 1.181981134383e-01 2.057792842081e-04 2.335133893839e+01
1.097000000000e+03 1.195211136495e-01 2.067397060340e-04 2.331807396661e+01
1.097250000000e+03 1.205029733486e-01 2.084755995203e-04 2.328591284521e+01
1.097500000000e+03 1.211329753333e-01 2.109527227784e-04 2.325483422276e+01
1.097750000000e+03 1.214066103751e-01 2.141207304228e-04 2.322481324176e+01
1.098000000000e+03 1.213253986183e-01 2.179134478943e-04 2.319582159862e+01
1.098250000000e+03 1.208965797584e-01 2.222496947133e-04 2.316782804224e+01
1.098500000000e+03 1.201327693731e-01 2.270342244921e-04 2.314079854244e+01
1.098750000000e+03 1.190515168160e-01 2.321595609021e-04 2.311469681390e+01
1.099000000000e+03 1.176748838015e-01 2.375076377461e-04 2.308948458395e+01
1.099250000000e+03 1.160289799777e-01 2.429521297376e-04 2.306512205412e+01
1.099500000000e+03 1.141435013754e-01 2.483609120606e-04 2.304156833594e+01
1.099750000000e+03 1.120513217412e-01 2.535987900646e-04 2.301878180547e+01
1.100000000000e+03 1.097880636196e-01 2.585304188892e-04 2.299672055123e+01
1.100250000000e+03 1.073917115482e-01 2.630232777102e-04 2.297534276996e+01
1.100500000000e+03 1.049022176908e-01 2.669506288374e-04 2.295460714673e+01
1.100750000000e+03 1.023611412739e-01 2.701944574798e-04 2.293447322555e+01
1.101000000000e+03 9.981124333323e-02 2.726481764687e-04 2.291490175971e+01
1.101250000000e+03 9.729607020498e-02 2.742191332371e-04 2.289585503802e+01
1.101500000000e+03 9.485949126130e-02 2.748308584460e-04 2.287729719424e+01
1.101750000000e+03 9.254518242261e-02 2.744246415455e-04 2.285919444010e+01
1.102000000000e+03 9.039604279672e-02 2.729609610981e-04 2.284151537191e+01
1.102250000000e+03 8.845354306354e-02 2.704202940373e-04 2.282423115327e+01
1.102500000000e+03 8.675700417955e-02 2.668035440092e-04 2.280731572874e+01
1.102750000000e+03 8.534284215925e-02 2.621318603722e-04 2.279074591081e+01
1.103000000000e+03 8.424372160752e-02 2.564462934600e-04 2.277450164383e+01
1.103250000000e+03 8.348776791612e-02 2.498066816181e-04 2.275856594342e+01
1.103500000000e+03 8.309769415412e-02 2.422905674997e-04 2.274292514409e+01
1.103750000000e+03 8.309006979007e-02 2.339914319432e-04 2.272756878185e+01
1.104000000000e+03 8.347459391678e-02 2.250170234284e-04 2.271248967216e+01
1.104250000000e+03 8.425345873766e-02 2.154874750537e-04 2.269768398526e+01
1.104500000000e+03 8.542095415166e-02 2.055330400194e-04 2.268315100377e+01
1.104750000000e+03 8.696308059622e-02 1.952922073198e-04 2.266889328245e+01
1.105000000000e+03 8.885750354505e-02 1.849093951394e-04 2.265491634017e+01
1.105250000000e+03 9.107360120246e-02 1.745329607689e-04 2.264122861814e+01
1.105500000000e+03 9.357271968374e-02 1.643131843157e-04 2.262784142881e+01
1.105750000000e+03 9.630874039338e-02 1.544003668307e-04 2.261476854613e+01
1.106000000000e+03 9.922870162661e-02 1.449430987416e-04 2.260202623569e+01
1.106250000000e+03 1.022737119419e-01 1.360863296164e-04 2.258963293123e+01
1.106500000000e+03 1.053800085437e-01 1.279697439320e-04 2.257760889019e+01
1.106750000000e+03 1.084800904473e-01 1.207262625548e-04 2.256597613562e+01
1.107000000000e+03 1.115040275429e-01 1.144804086592e-04 2.255475808451e+01
1.107250000000e+03 1.143808164749e-01 1.093468821444e-04 2.254397915547e+01
1.107500000000e+03 1.170397495849e-01 1.054291682867e-04 2.253366468845e+01
1.107750000000e+03 1.194118247291e-01 1.028181470961e-04 2.252384053610e+01
1.108000000000e+03 1.214310926086e-01 1.015908323370e-04 2.251453266286e+01
1.108250000000e+03 1.230359730455e-01 1.018090589584e-04 2.250576705224e+01
1.108500000000e+03 1.241704676938e-01 1.035183637471e-04 2.249756927155e+01
1.108750000000e+03 1.247852763468e-01 1.067469465443e-04 2.248996421253e+01
1.109000000000e+03 1.248387884387e-01 1.115047142226e-04 2.248297580697e+01
1.109250000000e+03 1.242979518668e-01 1.177824773718e-04 2.247662679043e+01
1.109500000000e+03 1.231389336254e-01 1.255516276908e-04 2.247093828872e+01
1.109750000000e+03 1.213477506014e-01 1.347635376967e-04 2.246592979048e+01
1.110000000000e+03 1.189206219469e-01 1.453496197916e-04 2.246161876571e+01
1.110250000000e+03 1.158642384139e-01 1.572214780818e-04 2.245802052375e+01
1.110500000000e+03 1.121957703659e-01 1.702715956866e-04 2.245514785669e+01
1.110750000000e+03 1.079428992285e-01 1.843738436978e-04 2.245301113630e+01
1.111000000000e+03 1.031434292527e-01 1.993849806922e-04 2.245161784179e+01
1.111250000000e+03 9.784500908657e-02 2.151456580898e-04 2.245097274618e+01
1.111500000000e+03 9.210442938912e-02 2.314824910318e-04 2.245107752719e+01
1.111750000000e+03 8.598693658581e-02 2.482098947959e-04 2.245193080680e+01
1.112000000000e+03 7.956538084387e-02 2.651321835891e-04 2.245352822735e+01
1.112250000000e+03 7.291905893350e-02 2.820461734864e-04 2.245586212910e+01
1.112500000000e+03 6.613264949408e-02 2.987435504527e-04 2.245892190339e+01
1.112750000000e+03 5.929479046383e-02 3.150139312509e-04 2.246269367275e+01
1.113000000000e+03 5.249676260339e-02 3.306474100198e-04 2.246716071801e+01
1.113250000000e+03 4.583089818971e-02 3.454376737929e-04 2.247230320186e+01
1.113500000000e+03 3.938909484799e-02 3.591847578651e-04 2.247809866706e+01
1.113750000000e+03 3.326116293255e-02 3.716980420987e-04 2.248452179863e+01
1.114000000000e+03 2.753328066524e-02 3.827990203443e-04 2.249154493649e+01
1.114250000000e+03 2.228641473295e-02 3.923241257844e-04 2.249913812777e+01
1.114500000000e+03 1.759484862600e-02 4.001273036714e-04 2.250726918274e+01
1.114750000000e+03 1.352480083640e-02 4.060825483732e-04 2.251590421740e+01
1.115000000000e+03 1.013318415506e-02 4.100861526929e-04 2.252500769788e+01
1.115250000000e+03 7.466523032517e-03 4.120587935937e-04 2.253454280673e+01
1.115500000000e+03 5.560105089849e-03 4.119471849658e-04 2.254447149965e+01
1.115750000000e+03 4.437259037926e-03 4.097257636728e-04 2.255475510871e+01
1.116000000000e+03 4.108940293867e-03 4.053977233440e-04 2.256535441381e+01
1.116250000000e+03 4.573510028707e-03 3.989958395213e-04 2.257622998687e+01
1.116500000000e+03 5.816741673644e-03 3.905829277025e-04 2.258734253690e+01
1.116750000000e+03 7.812133023205e-03 3.802515568199e-04 2.259865297223e+01
1.117000000000e+03 1.052128499260e-02 3.681239096792e-04 2.261012302661e+01
1.117250000000e+03 1.389463182697e-02 3.543506681058e-04 2.262171531446e+01
1.117500000000e+03 1.787226105017e-02 3.391096906566e-04 2.263339371885e+01
1.117750000000e+03 2.238498523983e-02 3.226038352292e-04 2.264512342765e+01
1.118000000000e+03 2.735537800541e-02 3.050589331263e-04 2.265687153525e+01
1.118250000000e+03 3.269905751087e-02 2.867207994142e-04 2.266860711911e+01
1.118500000000e+03 3.832602222187e-02 2.678518859413e-04 2.268030134844e+01
1.118750000000e+03 4.414196234117e-02 2.487277901867e-04 2.269192782211e+01
1.119000000000e+03 5.004958503384e-02 2.296334369484e-04 2.270346294980e+01
1.119250000000e+03 5.595006454158e-02 2.108586008350e-04 2.271488571582e+01
1.119500000000e+03 6.174426946966e-02 1.926938667856e-04 2.272617832564e+01
1.119750000000e+03 6.733412831185e-02 1.754258944438e-04 2.273732592332e+01
1.120000000000e+03 7.262381350198e-02 1.593330779214e-04 2.274831688908e+01
1.120250000000e+03 7.752088459256e-02 1.446811608903e-04 2.275914311597e+01
1.120500000000e+03 8.193741001694e-02 1.317188869178e-04 2.276979964756e+01
1.120750000000e+03 8.579093284890e-02 1.206740980602e-04 2.278028519452e+01
1.121000000000e+03 8.900541439110e-02 1.117500171007e-04 2.279060166044e+01
1.121250000000e+03 9.151206848409e-02 1.051219862877e-04 2.280075453307e+01
1.121500000000e+03 9.325014069140e-02 1.009345731024e-04 2.281075264097e+01
1.121750000000e+03 9.416757253404e-02 9.929937491042e-05 2.282060790107e+01
1.122000000000e+03 9.422165956664e-02 1.002931525113e-04 2.283033553682e+01
1.122250000000e+03 9.337959159679e-02 1.039567127382e-04 2.283995376366e+01
1.122500000000e+03 9.161889044932e-02 1.102943510690e-04 2.284948344864e+01
1.122750000000e+03 8.892788461712e-02 1.192736728031e-04 2.285894824329e+01
1.123000000000e+03 8.530599601116e-02 1.308263033218e-04 2.286837414875e+01
1.123250000000e+03 8.076399131565e-02 1.448488803590e-04 2.287778933408e+01
1.123500000000e+03 7.532415353692e-02 1.612046586260e-04 2.288722393938e+01
1.123750000000e+03 6.902025134992e-02 1.797256482903e-04 2.289670962244e+01
1.124000000000e+03 6.189758085082e-02 2.002148952296e-04 2.290627959607e+01
1.124250000000e+03 5.401269139300e-02 2.224495405031e-04 2.291596816467e+01
1.124500000000e+03 4.543305969474e-02 2.461838880167e-04 2.292581051629e+01
1.124750000000e+03 3.623661552356e-02 2.711527435856e-04 2.293584251413e+01
1.125000000000e+03 2.651100259289e-02 2.970752023962e-04 2.294610028459e+01
1.125250000000e+03 1.635287038417e-02 3.236579365648e-04 2.295662024826e+01
1.125500000000e+03 5.866809963837e-03 3.505991570838e-04 2.296743877426e+01
1.125750000000e+03 -4.835860913173e-03 3.775925905895e-04 2.297859188447e+01
1.126000000000e+03 -1.563831813615e-02 4.043309414447e-04 2.299011535050e+01
1.126250000000e+03 -2.641983527275e-02 4.305098446260e-04 2.300204425342e+01
1.126500000000e+03 -3.705729348738e-02 4.558312573781e-04 2.301441315499e+01
1.126750000000e+03 -4.742699825839e-02 4.800071012733e-04 2.302725572331e+01
1.127000000000e+03 -5.740641151258e-02 5.027624563984e-04 2.304060494335e+01
1.127250000000e+03 -6.687606134474e-02 5.238387747431e-04 2.305449283722e+01
1.127500000000e+03 -7.572137813970e-02 5.429967629047e-04 2.306895055090e+01
1.127750000000e+03 -8.383454570437e-02 5.600191475752e-04 2.308400844984e+01
1.128000000000e+03 -9.111626710595e-02 5.747130726004e-04 2.309969592844e+01
1.128250000000e+03 -9.747745536020e-02 5.869124512065e-04 2.311604169082e+01
1.128500000000e+03 -1.028407159930e-01 5.964797502025e-04 2.313307357240e+01
1.128750000000e+03 -1.071417352690e-01 6.033078450164e-04 2.315081880693e+01
1.129000000000e+03 -1.103304031736e-01 6.073213475777e-04 2.316930401058e+01
1.129250000000e+03 -1.123716545001e-01 6.084774818227e-04 2.318855517639e+01
1.129500000000e+03 -1.132461832063e-01 6.067670939229e-04 2.320859791402e+01
1.129750000000e+03 -1.129507719551e-01 6.022149373518e-04 2.322945742889e+01
1.130000000000e+03 -1.114983065007e-01 5.948795047792e-04 2.325115851524e+01
1.130250000000e+03 -1.089176778959e-01 5.848529853579e-04 2.327372575523e+01
1.130500000000e+03 -1.052532350554e-01 5.722603408494e-04 2.329718344836e+01
1.130750000000e+03 -1.005640541582e-01 5.572581841231e-04 2.332155566102e+01
1.131000000000e+03 -9.492295557982e-02 5.400332079998e-04 2.334686621689e+01
1.131250000000e+03 -8.841531097310e-02 5.208002562326e-04 2.337313870045e+01
1.131500000000e+03 -8.113757881713e-02 4.997998460510e-04 2.340039632614e+01
1.131750000000e+03 -7.319585374985e-02 4.772958127843e-04 2.342866199449e+01
1.132000000000e+03 -6.470411339163e-02 4.535718307351e-04 2.345795811458e+01
1.132250000000e+03 -5.578246732873e-02 4.289281214011e-04 2.348830651345e+01
1.132500000000e+03 -4.655534187530e-02 4.036777203765e-04 2.351972830823e+01
1.132750000000e+03 -3.714959532640e-02 3.781422235885e-04 2.355224369022e+01
1.133000000000e+03 -2.769275759427e-02 3.526480123029e-04 2.358587184808e+01
1.133250000000e+03 -1.831117603176e-02 3.275216421853e-04 2.362063065805e+01
1.133500000000e+03 -9.128353943762e-03 3.030856001259e-04 2.365653658032e+01
1.133750000000e+03 -2.632979577966e-04 2.796537373232e-04 2.369360433329e+01
1.134000000000e+03 8.170963739751e-03 2.575270082459e-04 2.373184675996e+01
1.134250000000e+03 1.606875426942e-02 2.369891818484e-04 2.377127450442e+01
1.134500000000e+03 2.333295647767e-02 2.183028904600e-04 2.381189580949e+01
1.134750000000e+03 2.987610463209e-02 2.017058312404e-04 2.385371631103e+01
1.135000000000e+03 3.562123107992e-02 1.874075062158e-04 2.389673871954e+01
1.135250000000e+03 4.050266932496e-02 1.755860715358e-04 2.394096268288e+01
1.135500000000e+03 4.446653348474e-02 1.663860551056e-04 2.398638447809e+01
1.135750000000e+03 4.747121825049e-02 1.599160858847e-04 2.403299689023e+01
1.136000000000e+03 4.948752463871e-02 1.562477509759e-04 2.408078893384e+01
1.136250000000e+03 5.049884725631e-02 1.554144649056e-04 2.412974574733e+01
1.136500000000e+03 5.050106843083e-02 1.574112425852e-04 2.417984840568e+01
1.136750000000e+03 4.950228375102e-02 1.621951731652e-04 2.423107373824e+01
1.137000000000e+03 4.752257352476e-02 1.696860047070e-04 2.428339427771e+01
1.137250000000e+03 4.459348499450e-02 1.797677091307e-04 2.433677812648e+01
1.137500000000e+03 4.075737619969e-02 1.922906401736e-04 2.439118882482e+01
1.137750000000e+03 3.606685811419e-02 2.070736259586e-04 2.444658537602e+01
1.138000000000e+03 3.058392084347e-02 2.239071018470e-04 2.450292214797e+01
1.138250000000e+03 2.437908102548e-02 2.425563300500e-04 2.456014886561e+01
1.138500000000e+03 1.753045549445e-02 2.627649474066e-04 2.461821063634e+01
1.138750000000e+03 1.012266753245e-02 2.842590134020e-04 2.467704788694e+01
1.139000000000e+03 2.245893334534e-03 3.067507802148e-04 2.473659653705e+01
1.139250000000e+03 -6.005329207477e-03 3.299430434858e-04 2.479678798578e+01
1.139500000000e+03 -1.453322402778e-02 3.535332752047e-04 2.485754923416e+01
1.139750000000e+03 -2.323794367811e-02 3.772178500433e-04 2.491880300517e+01
1.140000000000e+03 -3.201873522399e-02 4.006961246379e-04 2.498046793250e+01
1.140250000000e+03 -4.077514183056e-02 4.236744188086e-04 2.504245862430e+01
1.140500000000e+03 -4.940810933275e-02 4.458697145868e-04 2.510468605959e+01
1.140750000000e+03 -5.782114948285e-02 4.670132061718e-04 2.516705776296e+01
1.141000000000e+03 -6.592141812493e-02 4.868534351586e-04 2.522947798109e+01
1.141250000000e+03 -7.362075346491e-02 5.051592574098e-04 2.529184825921e+01
1.141500000000e+03 -8.083664110152e-02 5.217222213406e-04 2.535406755788e+01
1.141750000000e+03 -8.749310632358e-02 5.363587207685e-04 2.541603276478e+01
1.142000000000e+03 -9.352156458117e-02 5.489118715542e-04 2.547763926297e+01
1.142250000000e+03 -9.886146765156e-02 5.592525332675e-04 2.553878112989e+01
1.142500000000e+03 -1.034610111368e-01 5.672805990548e-04 2.559935199100e+01
1.142750000000e+03 -1.072775227571e-01 5.729250900713e-04 2.565924522416e+01
1.143000000000e+03 -1.102779778177e-01 5.761447536065e-04 2.571835489453e+01
1.143250000000e+03 -1.124391196224e-01 5.769273299929e-04 2.577657599545e+01
1.143500000000e+03 -1.137477546153e-01 5.752894811240e-04 2.583380543854e+01
1.143750000000e+03 -1.142006085524e-01 5.712753537070e-04 2.588994232203e+01
1.144000000000e+03 -1.138043733223e-01 5.649558573202e-04 2.594488889686e+01
1.144250000000e+03 -1.125754148732e-01 5.564269614724e-04 2.599855106883e+01
1.144500000000e+03 -1.105393699171e-01 5.458078459893e-04 2.605083888942e+01
1.144750000000e+03 -1.077308414184e-01 5.332393518621e-04 2.610166745942e+01
1.145000000000e+03 -1.041927568702e-01 5.188816321122e-04 2.615095732563e+01
1.145250000000e+03 -9.997578112207e-02 5.029120870102e-04 2.619863514084e+01
1.145500000000e+03 -9.513752560168e-02 4.855228215507e-04 2.624463400617e+01
1.145750000000e+03 -8.974188264455e-02 4.669185723878e-04 2.628889421546e+01
1.146000000000e+03 -8.385810815909e-02 4.473140400850e-04 2.633136350012e+01
1.146250000000e+03 -7.755996107805e-02 4.269314786161e-04 2.637199744350e+01
1.146500000000e+03 -7.092478507313e-02 4.059982227613e-04 2.641075978460e+01
1.146750000000e+03 -6.403257875918e-02 3.847442517097e-04 2.644762265727e+01
1.147000000000e+03 -5.696505482267e-02 3.633997954762e-04 2.648256679812e+01
1.147250000000e+03 -4.980468545856e-02 3.421929679707e-04 2.651558149296e+01
1.147500000000e+03 -4.263381166242e-02 3.213475817296e-04 2.654666483244e+01
1.147750000000e+03 -3.553371985880e-02 3.010809291773e-04 2.657582355088e+01
1.148000000000e+03 -2.858379595852e-02 2.816018053810e-04 2.660307280395e+01
1.148250000000e+03 -2.186068622185e-02 2.631084931455e-04 2.662843623279e+01
1.148500000000e+03 -1.543756792636e-02 2.457871277012e-04 2.665194543328e+01
1.148750000000e+03 -9.383378838854e-03 2.298098500444e-04 2.667363990902e+01
1.149000000000e+03 -3.762252575950e-03 2.153335839588e-04 2.669356643483e+01
1.149250000000e+03 1.367160498550e-03 2.024984009869e-04 2.671177887696e+01
1.149500000000e+03 5.952099091374e-03 1.914266740608e-04 2.672833749439e+01
1.149750000000e+03 9.946158121820e-03 1.822219850714e-04 2.674330850612e+01
1.150000000000e+03 1.330971523083e-02 1.749681211989e-04 2.675676360297e+01
1.150250000000e+03 1.601005225320e-02 1.697289110064e-04 2.676877914748e+01
1.150500000000e+03 1.802173554550e-02 1.665472774150e-04 2.677943575886e+01
1.150750000000e+03 1.932654173428e-02 1.654455550335e-04 2.678881744571e+01
1.151000000000e+03 1.991367429689e-02 1.664249645873e-04 2.679701110978e+01
1.151250000000e+03 1.977965899178e-02 1.694659739902e-04 2.680410577984e+01
1.151500000000e+03 1.892815338237e-02 1.745288720024e-04 2.681019185441e+01
1.151750000000e+03 1.736993882531e-02 1.815538584624e-04 2.681536054443e+01
1.152000000000e+03 1.512259846732e-02 1.904620000513e-04 2.681970311262e+01
1.152250000000e+03 1.221014149958e-02 2.011563308588e-04 2.682331014264e+01
1.152500000000e+03 8.662805994471e-03 2.135225044911e-04 2.682627099435e+01
1.152750000000e+03 4.516548348660e-03 2.274302721812e-04 2.682867308354e+01
1.153000000000e+03 -1.873763854510e-04 2.427349998813e-04 2.683060128921e+01
1.153250000000e+03 -5.402885396236e-03 2.592789904461e-04 2.683213737709e+01
1.153500000000e+03 -1.107965766274e-02 2.768933250688e-04 2.683335939987e+01
1.153750000000e+03 -1.716356529180e-02 2.953994122637e-04 2.683434125685e+01
1.154000000000e+03 -2.359731424228e-02 3.146110405031e-04 2.683515216502e+01
1.154250000000e+03 -3.032100053304e-02 3.343362772141e-04 2.683585623946e+01
1.154500000000e+03 -3.727269504508e-02 3.543794705877e-04 2.683651210299e+01
1.154750000000e+03 -4.438902805146e-02 3.745432951248e-04 2.683717254589e+01
1.155000000000e+03 -5.160578881917e-02 3.946307888294e-04 2.683788422025e+01
1.155250000000e+03 -5.885847958631e-02 4.144474059680e-04 2.683868741116e+01
1.155500000000e+03 -6.608290378563e-02 4.338030318388e-04 2.683961582592e+01
1.155750000000e+03 -7.321572247480e-02 4.525139744144e-04 2.684069644522e+01
1.156000000000e+03 -8.019496668855e-02 4.704047507781e-04 2.684194944382e+01
1.156250000000e+03 -8.696060251335e-02 4.873101173138e-04 2.684338810677e+01
1.156500000000e+03 -9.345496370362e-02 5.030762733346e-04 2.684501887401e+01
1.156750000000e+03 -9.962330613783e-02 5.175629377850e-04 2.684684132482e+01
1.157000000000e+03 -1.054141719343e-01 5.306444135351e-04 2.684884832676e+01
1.157250000000e+03 -1.107798392626e-01 5.422109294604e-04 2.685102614593e+01
1.157500000000e+03 -1.156767692403e-01 5.521698930404e-04 2.685335457167e+01
1.157750000000e+03 -1.200658403143e-01 5.604463495233e-04 2.685580722447e+01
1.158000000000e+03 -1.239128193573e-01 5.669841575249e-04 2.685835168566e+01
1.158250000000e+03 -1.271884963959e-01 5.717459789421e-04 2.686094990089e+01
1.158500000000e+03 -1.298690980405e-01 5.747140924878e-04 2.686355835724e+01
1.158750000000e+03 -1.319363353129e-01 5.758899518340e-04 2.686612856154e+01
1.159000000000e+03 -1.333777234080e-01 5.752944861522e-04 2.686860727684e+01
1.159250000000e+03 -1.341866270819e-01 5.729675676853e-04 2.687093698207e+01
1.159500000000e+03 -1.343623842943e-01 5.689675653546e-04 2.687305623941e+01
1.159750000000e+03 -1.339102693013e-01 5.633704208015e-04 2.687490020263e+01
1.160000000000e+03 -1.328415931769e-01 5.562690598421e-04 2.687640093498e+01
1.160250000000e+03 -1.311735652829e-01 5.477720970204e-04 2.687748794759e+01
1.160500000000e+03 -1.289292076931e-01 5.380026391067e-04 2.687808862452e+01
1.160750000000e+03 -1.261371320882e-01 5.270967820507e-04 2.687812878152e+01
1.161000000000e+03 -1.228313995345e-01 5.152022442429e-04 2.687753303108e+01
1.161250000000e+03 -1.190511819911e-01 5.024765418104e-04 2.687622535217e+01
1.161500000000e+03 -1.148404425969e-01 4.890852329592e-04 2.687412956851e+01
1.161750000000e+03 -1.102475455075e-01 4.752000267379e-04 2.687116984245e+01
1.162000000000e+03 -1.053248155594e-01 4.609968111809e-04 2.686727115511e+01
1.162250000000e+03 -1.001280379113e-01 4.466536643798e-04 2.686235987148e+01
1.162500000000e+03 -9.471593278476e-02 4.323487723653e-04 2.685636411988e+01
1.162750000000e+03 -8.914955951395e-02 4.182583706413e-04 2.684921434231e+01
1.163000000000e+03 -8.349169333793e-02 4.045546680391e-04 2.684084372796e+01
1.163250000000e+03 -7.780619724259e-02 3.914039439062e-04 2.683118872928e+01
1.163500000000e+03 -7.215729370950e-02 3.789643932874e-04 2.682018938055e+01
1.163750000000e+03 -6.660891845228e-02 3.673844709960e-04 2.680778982149e+01
1.164000000000e+03 -6.122399366206e-02 3.568010527869e-04 2.679393863359e+01
1.164250000000e+03 -5.606366740610e-02 3.473376641262e-04 2.677858914650e+01
1.164500000000e+03 -5.118670495106e-02 3.391033164330e-04 2.676169986897e+01
1.164750000000e+03 -4.664868205130e-02 3.321908551940e-04 2.674323465022e+01
1.165000000000e+03 -4.250144530306e-02 3.266762309415e-04 2.672316304843e+01
1.165250000000e+03 -3.879234768065e-02 3.226172367477e-04 2.670146040688e+01
1.165500000000e+03 -3.556380160808e-02 3.200532286645e-04 2.667810814396e+01
1.165750000000e+03 -3.285259996165e-02 3.190043323355e-04 2.665309373371e+01
1.166000000000e+03 -3.068958712580e-02 3.194716347135e-04 2.662641090744e+01
1.166250000000e+03 -2.909911091199e-02 3.214369261834e-04 2.659805953595e+01
1.166500000000e+03 -2.809883278519e-02 3.248633285673e-04 2.656804574610e+01
1.166750000000e+03 -2.769935998552e-02 3.296956690611e-04 2.653638172187e+01
1.167000000000e+03 -2.790415553242e-02 3.358614793883e-04 2.650308566331e+01
1.167250000000e+03 -2.870944032648e-02 3.432719582895e-04 2.646818158599e+01
1.167500000000e+03 -3.010426718915e-02 3.518233458806e-04 2.643169921884e+01
1.167750000000e+03 -3.207056755369e-02 3.613983593672e-04 2.639367363873e+01
1.168000000000e+03 -3.458341573609e-02 3.718678146047e-04 2.635414509690e+01
1.168250000000e+03 -3.761132283872e-02 3.830925597394e-04 2.631315867894e+01
1.168500000000e+03 -4.111665194834e-02 3.949254180083e-04 2.627076409802e+01
1.168750000000e+03 -4.505606872959e-02 4.072132235130e-04 2.622701520403e+01
1.169000000000e+03 -4.938112593232e-02 4.197989472258e-04 2.618196973705e+01
1.169250000000e+03 -5.403888553876e-02 4.325238547806e-04 2.613568894665e+01
1.169500000000e+03 -5.897261296609e-02 4.452296958311e-04 2.608823722179e+01
1.169750000000e+03 -6.412252596018e-02 4.577608237000e-04 2.603968169553e+01
1.170000000000e+03 -6.942654686979e-02 4.699661014708e-04 2.599009200611e+01
1.170250000000e+03 -7.482115839150e-02 4.817011326932e-04 2.593953974248e+01
1.170500000000e+03 -8.024221714574e-02 4.928299871955e-04 2.588809818412e+01
1.170750000000e+03 -8.562573601064e-02 5.032267190234e-04 2.583584207402e+01
1.171000000000e+03 -9.090878581495e-02 5.127771673683e-04 2.578284707547e+01
1.171250000000e+03 -9.603026260968e-02 5.213801217469e-04 2.572918956187e+01
1.171500000000e+03 -1.009316009392e-01 5.289482239136e-04 2.567494644740e+01
1.171750000000e+03 -1.055576176529e-01 5.354092421300e-04 2.562019463708e+01
1.172000000000e+03 -1.098570637213e-01 5.407063823657e-04 2.556501104640e+01
1.172250000000e+03 -1.137832857394e-01 5.447987494241e-04 2.550947224632e+01
1.172500000000e+03 -1.172948182363e-01 5.476616373645e-04 2.545365412396e+01
1.172750000000e+03 -1.203557212059e-01 5.492861312220e-04 2.539763197134e+01
1.173000000000e+03 -1.229360982834e-01 5.496791214666e-04 2.534147996931e+01
1.173250000000e+03 -1.250122521605e-01 5.488624483823e-04 2.528527136148e+01
1.173500000000e+03 -1.265670145927e-01 5.468724168813e-04 2.522907795846e+01
1.173750000000e+03 -1.275897368107e-01 5.437586232907e-04 2.517297034644e+01
1.174000000000e+03 -1.280764068708e-01 5.395830132219e-04 2.511701745245e+01
1.174250000000e+03 -1.280295277747e-01 5.344185150293e-04 2.506128655578e+01
1.174500000000e+03 -1.274579365873e-01 5.283476505795e-04 2.500584330145e+01
1.174750000000e+03 -1.263766139459e-01 5.214610742668e-04 2.495075133392e+01
1.175000000000e+03 -1.248063178015e-01 5.138559518030e-04 2.489607235961e+01
1.175250000000e+03 -1.227731968683e-01 5.056343561131e-04 2.484186600308e+01
1.175500000000e+03 -1.203083184415e-01 4.969015732745e-04 2.478818965457e+01
1.175750000000e+03 -1.174471549155e-01 4.877645526420e-04 2.473509853672e+01
1.176000000000e+03 -1.142289954060e-01 4.783301242114e-04 2.468264534272e+01
1.176250000000e+03 -1.106963356435e-01 4.687035589554e-04 2.463088029846e+01
1.176500000000e+03 -1.068942316283e-01 4.589869863422e-04 2.457985101048e+01
1.176750000000e+03 -1.028696303678e-01 4.492780192220e-04 2.452960235622e+01
1.177000000000e+03 -9.867068310951e-02 4.396683929207e-04 2.448017633705e+01
1.177250000000e+03 -9.434611639121e-02 4.302430365510e-04 2.443161211661e+01
1.177500000000e+03 -8.994449685034e-02 4.210788203329e-04 2.438394569121e+01
1.177750000000e+03 -8.551363268424e-02 4.122438911301e-04 2.433720993513e+01
1.178000000000e+03 -8.109993583540e-02 4.037969308976e-04 2.429143443152e+01
1.178250000000e+03 -7.674790978896e-02 3.957868596484e-04 2.424664550977e+01
1.178500000000e+03 -7.249951423364e-02 3.882522448333e-04 2.420286593195e+01
1.178750000000e+03 -6.839380445811e-02 3.812215052474e-04 2.416011504326e+01
1.179000000000e+03 -6.446646983848e-02 3.747128513644e-04 2.411840860247e+01
1.179250000000e+03 -6.074944163065e-02 3.687344662164e-04 2.407775865341e+01
1.179500000000e+03 -5.727071646433e-02 3.632851518014e-04 2.403817367189e+01
1.179750000000e+03 -5.405402933054e-02 3.583546955866e-04 2.399965833120e+01
1.180000000000e+03 -5.111881820969e-02 3.539247771638e-04 2.396221368887e+01
1.180250000000e+03 -4.848005132701e-02 3.499697098553e-04 2.392583700990e+01
1.180500000000e+03 -4.614830826061e-02 3.464575097890e-04 2.389052195622e+01
1.180750000000e+03 -4.412975865404e-02 3.433508775028e-04 2.385625847542e+01
1.181000000000e+03 -4.242634677749e-02 3.406083525472e-04 2.382303299896e+01
1.181250000000e+03 -4.103591356580e-02 3.381855052652e-04 2.379082841007e+01
1.181500000000e+03 -3.995244833435e-02 3.360361443675e-04 2.375962419063e+01
1.181750000000e+03 -3.916635835347e-02 3.341134477628e-04 2.372939656109e+01
1.182000000000e+03 -3.866476463832e-02 3.323712900717e-04 2.370011855557e+01
1.182250000000e+03 -3.843185686004e-02 3.307652926583e-04 2.367176021416e+01
1.182500000000e+03 -3.844924369509e-02 3.292537064056e-04 2.364428875193e+01
1.182750000000e+03 -3.869635322162e-02 3.277987115389e-04 2.361766872471e+01
1.183000000000e+03 -3.915081970516e-02 3.263671447704e-04 2.359186224679e+01
1.183250000000e+03 -3.978889206799e-02 3.249313026093e-04 2.356682920399e+01
1.183500000000e+03 -4.058580194684e-02 3.234694113564e-04 2.354252746896e+01
1.183750000000e+03 -4.151619860968e-02 3.219663194659e-04 2.351891315761e+01
1.184000000000e+03 -4.255449632798e-02 3.204136592257e-04 2.349594086522e+01
1.184250000000e+03 -4.367524305971e-02 3.188100403217e-04 2.347356392651e+01
1.184500000000e+03 -4.485345810832e-02 3.171610360164e-04 2.345173467063e+01
1.184750000000e+03 -4.606495894632e-02 3.154790566133e-04 2.343040470893e+01
1.185000000000e+03 -4.728660766835e-02 3.137828405542e-04 2.340952513429e+01
1.185250000000e+03 -4.849663367738e-02 3.120972087521e-04 2.338904687975e+01
1.185500000000e+03 -4.967482170091e-02 3.104523012310e-04 2.336892092490e+01
1.185750000000e+03 -5.080273225979e-02 3.088828648844e-04 2.334909859847e+01
1.186000000000e+03 -5.186383598352e-02 3.074273302415e-04 2.332953174241e+01
1.186250000000e+03 -5.284370842969e-02 3.061269133562e-04 2.331017312407e+01
1.186500000000e+03 -5.373007770816e-02 3.050246030544e-04 2.329097649103e+01
1.186750000000e+03 -5.451295053541e-02 3.041640161274e-04 2.327189701238e+01
1.187000000000e+03 -5.518461606936e-02 3.035882383850e-04 2.325289128290e+01
1.187250000000e+03 -5.573969179620e-02 3.033386989000e-04 2.323391777485e+01
1.187500000000e+03 -5.617508841600e-02 3.034541473950e-04 2.321493682556e+01
1.187750000000e+03 -5.648998123458e-02 3.039695496478e-04 2.319591091390e+01
1.188000000000e+03 -5.668572655975e-02 3.049149572204e-04 2.317680495471e+01
1.188250000000e+03 -5.676578306695e-02 3.063148310518e-04 2.315758619717e+01
1.188500000000e+03 -5.673556675636e-02 3.081869774580e-04 2.313822463622e+01
1.188750000000e+03 -5.660230861859e-02 3.105419618990e-04 2.311869303326e+01
1.189000000000e+03 -5.637491651393e-02 3.133827348240e-04 2.309896689506e+01
1.189250000000e+03 -5.606373434163e-02 3.167039616991e-04 2.307902482843e+01
1.189500000000e+03 -5.568035237673e-02 3.204920528251e-04 2.305884849190e+01
1.189750000000e+03 -5.523742454930e-02 3.247252266510e-04 2.303842251492e+01
1.190000000000e+03 -5.474835441353e-02 3.293732850459e-04 2.301773482113e+01
1.190250000000e+03 -5.422709427511e-02 3.343981632329e-04 2.299677646529e+01
1.190500000000e+03 -5.368787611457e-02 3.397543741886e-04 2.297554169253e+01
1.190750000000e+03 -5.314493395119e-02 3.453896267804e-04 2.295402797898e+01
1.191000000000e+03 -5.261231089573e-02 3.512457373977e-04 2.293223579773e+01
1.191250000000e+03 -5.210350577392e-02 3.572592625840e-04 2.291016888351e+01
1.191500000000e+03 -5.163129254396e-02 3.633627797825e-04 2.288783396760e+01
1.191750000000e+03 -5.120747265028e-02 3.694859187411e-04 2.286524075287e+01
1.192000000000e+03 -5.084266132986e-02 3.755565140982e-04 2.284240181929e+01
1.192250000000e+03 -5.054608233287e-02 3.815018057321e-04 2.281933257484e+01
1.192500000000e+03 -5.032546187190e-02 3.872497318279e-04 2.279605090897e+01
1.192750000000e+03 -5.018680498821e-02 3.927299961917e-04 2.277257739072e+01
1.193000000000e+03 -5.013434471509e-02 3.978753264473e-04 2.274893495061e+01
1.193250000000e+03 -5.017050135343e-02 4.026226192895e-04 2.272514856440e+01
1.193500000000e+03 -5.029578254477e-02 4.069139525348e-04 2.270124545867e+01
1.193750000000e+03 -5.050886588163e-02 4.106975601507e-04 2.267725449793e+01
1.194000000000e+03 -5.080658388200e-02 4.139287224629e-04 2.265320643904e+01
1.194250000000e+03 -5.118405540017e-02 4.165703893210e-04 2.262913334827e+01
1.194500000000e+03 -5.163477784537e-02 4.185937987820e-04 2.260506857706e+01
1.194750000000e+03 -5.215078741283e-02 4.199790509975e-04 2.258104672608e+01
1.195000000000e+03 -5.272284097290e-02 4.207151867307e-04 2.255710305816e+01
1.195250000000e+03 -5.334063713633e-02 4.208006408450e-04 2.253327375258e+01
1.195500000000e+03 -5.399301998502e-02 4.202429282472e-04 2.250959525442e+01
1.195750000000e+03 -5.466825906446e-02 4.190588287166e-04 2.248610448611e+01
1.196000000000e+03 -5.535430010372e-02 4.172739979033e-04 2.246283849627e+01
1.196250000000e+03 -5.603898605378e-02 4.149223953120e-04 2.243983411910e+01
1.196500000000e+03 -5.671039811225e-02 4.120461437222e-04 2.241712820074e+01
1.196750000000e+03 -5.735701043599e-02 4.086944585363e-04 2.239475701077e+01
1.197000000000e+03 -5.796802312818e-02 4.049233008332e-04 2.237275648783e+01
1.197250000000e+03 -5.853352870796e-02 4.007943264562e-04 2.235116189799e+01
1.197500000000e+03 -5.904474015126e-02 3.963740571276e-04 2.233000783246e+01
1.197750000000e+03 -5.949408657152e-02 3.917327308535e-04 2.230932790937e+01
1.198000000000e+03 -5.987545899092e-02 3.869437185268e-04 2.228915500790e+01
1.198250000000e+03 -6.018424102639e-02 3.820821242549e-04 2.226952099971e+01
1.198500000000e+03 -6.041739374999e-02 3.772237865668e-04 2.225045675187e+01
1.198750000000e+03 -6.057350361858e-02 3.724442569725e-04 2.223199214349e+01
1.199000000000e+03 -6.065270070405e-02 3.678175956877e-04 2.221415585020e+01
1.199250000000e+03 -6.065672923150e-02 3.634155555941e-04 2.219697562339e+01
1.199500000000e+03 -6.058879631881e-02 3.593064263435e-04 2.218047809560e+01
1.199750000000e+03 -6.045348141302e-02 3.555541408446e-04 2.216468882871e+01
1.200000000000e+03 -6.025660105927e-02 3.522173892277e-04 2.214963232423e+01
1.200250000000e+03 -6.000506115956e-02 3.493488210982e-04 2.213533206755e+01
1.200500000000e+03 -5.970662265950e-02 3.469942465514e-04 2.212181037379e+01
1.200750000000e+03 -5.936978857387e-02 3.451921176889e-04 2.210908863421e+01
1.201000000000e+03 -5.900354874319e-02 3.439729418647e-04 2.209718718374e+01
1.201250000000e+03 -5.861714586898e-02 3.433588943633e-04 2.208612518159e+01
1.201500000000e+03 -5.821992203018e-02 3.433634930871e-04 2.207592084398e+01
1.201750000000e+03 -5.782104633824e-02 3.439914727545e-04 2.206659112381e+01
1.202000000000e+03 -5.742935922366e-02 3.452386251718e-04 2.205815193797e+01
1.202250000000e+03 -5.705314518021e-02 3.470919271834e-04 2.205061787420e+01
1.202500000000e+03 -5.669997592683e-02 3.495298266243e-04 2.204400222703e+01
1.202750000000e+03 -5.637654007173e-02 3.525223312885e-04 2.203831699237e+01
1.203000000000e+03 -5.608851286636e-02 3.560315750085e-04 2.203357258403e+01
1.203250000000e+03 -5.584041933872e-02 3.600121137389e-04 2.202977794798e+01
1.203500000000e+03 -5.563557221425e-02 3.644117720125e-04 2.202694026210e+01
1.203750000000e+03 -5.547596740015e-02 3.691720893040e-04 2.202506499923e+01
1.204000000000e+03 -5.536225165080e-02 3.742291672698e-04 2.202415574887e+01
1.204250000000e+03 -5.529373611835e-02 3.795146230353e-04 2.202421407403e+01
1.204500000000e+03 -5.526834699712e-02 3.849561798920e-04 2.202523953642e+01
1.204750000000e+03 -5.528267998576e-02 3.904786272700e-04 2.202722956292e+01
1.205000000000e+03 -5.533209085313e-02 3.960049495611e-04 2.203017935219e+01
1.205250000000e+03 -5.541070166054e-02 4.014570474937e-04 2.203408193024e+01
1.205500000000e+03 -5.551154038787e-02 4.067568077624e-04 2.203892807893e+01
1.205750000000e+03 -5.562664420483e-02 4.118270075334e-04 2.204470637043e+01
1.206000000000e+03 -5.574717580987e-02 4.165922048770e-04 2.205140322411e+01
1.206250000000e+03 -5.586361711071e-02 4.209797475590e-04 2.205900294717e+01
1.206500000000e+03 -5.596584655681e-02 4.249204504061e-04 2.206748790697e+01
1.206750000000e+03 -5.604335333509e-02 4.283495191938e-04 2.207683863646e+01
1.207000000000e+03 -5.608539164647e-02 4.312072689996e-04 2.208703402543e+01
1.207250000000e+03 -5.608113979445e-02 4.334397884541e-04 2.209805153807e+01
1.207500000000e+03 -5.601991413864e-02 4.349996218200e-04 2.210986743199e+01
1.207750000000e+03 -5.589126847529e-02 4.358461938153e-04 2.212245706939e+01
1.208000000000e+03 -5.568519149718e-02 4.359463279352e-04 2.213579519450e+01
1.208250000000e+03 -5.539228242594e-02 4.352746282268e-04 2.214985623740e+01
1.208500000000e+03 -5.500383312124e-02 4.338136914995e-04 2.216461468831e+01
1.208750000000e+03 -5.451202201183e-02 4.315543487875e-04 2.218004540882e+01
1.209000000000e+03 -5.390997232609e-02 4.284957161655e-04 2.219612402110e+01
1.209250000000e+03 -5.319189816385e-02 4.246452101384e-04 2.221282724067e+01
1.209500000000e+03 -5.235316469278e-02 4.200184871699e-04 2.223013324278e+01
1.209750000000e+03 -5.139034817238e-02 4.146391780133e-04 2.224802200517e+01
1.210000000000e+03 -5.030130456410e-02 4.085385187770e-04 2.226647563036e+01
1.210250000000e+03 -4.908518000283e-02 4.017551860910e-04 2.228547864586e+01
1.210500000000e+03 -4.774243233143e-02 3.943347293647e-04 2.230501829410e+01
1.210750000000e+03 -4.627481971805e-02 3.863290999020e-04 2.232508475717e+01
1.211000000000e+03 -4.468538310785e-02 3.777960260718e-04 2.234567136200e+01
1.211250000000e+03 -4.297839480414e-02 3.687983055170e-04 2.236677477618e+01
1.211500000000e+03 -4.115932582344e-02 3.594032064788e-04 2.238839506368e+01
1.211750000000e+03 -3.923475290227e-02 3.496815834314e-04 2.241053583828e+01
1.212000000000e+03 -3.721231093512e-02 3.397072095857e-04 2.243320420328e+01
1.212250000000e+03 -3.510059167232e-02 3.295559164323e-04 2.245641077136e+01
1.212500000000e+03 -3.290906398155e-02 3.193048206187e-04 2.248016954914e+01
1.212750000000e+03 -3.064794775325e-02 3.090314380801e-04 2.250449790542e+01
1.213000000000e+03 -2.832815770235e-02 2.988129991457e-04 2.252941626027e+01
1.213250000000e+03 -2.596117355257e-02 2.887256022346e-04 2.255494795165e+01
1.213500000000e+03 -2.355894570412e-02 2.788434944981e-04 2.258111895146e+01
1.213750000000e+03 -2.113380327016e-02 2.692383806992e-04 2.260795752695e+01
1.214000000000e+03 -1.869831948319e-02 2.599786990582e-04 2.263549405865e+01
1.214250000000e+03 -1.626526959088e-02 2.511292127807e-04 2.266376044703e+01
1.214500000000e+03 -1.384750247115e-02 2.427503358653e-04 2.269278986944e+01
1.214750000000e+03 -1.145786109113e-02 2.348976880574e-04 2.272261632888e+01
1.215000000000e+03 -9.109105843031e-03 2.276217451251e-04 2.275327417675e+01
1.215250000000e+03 -6.813801176729e-03 2.209673733162e-04 2.278479789059e+01
1.215500000000e+03 -4.584292235290e-03 2.149737000487e-04 2.281722130708e+01
1.215750000000e+03 -2.432606096481e-03 2.096739213269e-04 2.285057733326e+01
1.216000000000e+03 -3.703671099180e-04 2.050952102673e-04 2.288489770474e+01
1.216250000000e+03 1.591222270880e-03 2.012585588468e-04 2.292021219641e+01
1.216500000000e+03 3.441462657742e-03 1.981788371138e-04 2.295654838022e+01
1.216750000000e+03 5.170223759862e-03 1.958648878121e-04 2.299393145522e+01
1.217000000000e+03 6.767960484918e-03 1.943196131965e-04 2.303238340018e+01
1.217250000000e+03 8.225790246161e-03 1.935402274241e-04 2.307192311626e+01
1.217500000000e+03 9.535518520645e-03 1.935183938731e-04 2.311256591895e+01
1.217750000000e+03 1.068967851200e-02 1.942404619666e-04 2.315432304787e+01
1.218000000000e+03 1.168157357552e-02 1.956878073261e-04 2.319720192764e+01
1.218250000000e+03 1.250530996548e-02 1.978370757586e-04 2.324120540745e+01
1.218500000000e+03 1.315582345947e-02 2.006605536494e-04 2.328633216458e+01
1.218750000000e+03 1.362892795646e-02 2.041264289200e-04 2.333257603278e+01
1.219000000000e+03 1.392132447632e-02 2.081993708585e-04 2.337992647566e+01
1.219250000000e+03 1.403066256889e-02 2.128406202410e-04 2.342836807610e+01
1.219500000000e+03 1.395556818677e-02 2.180083989202e-04 2.347788075476e+01
1.219750000000e+03 1.369565541860e-02 2.236583342343e-04 2.352843999532e+01
1.220000000000e+03 1.325161012858e-02 2.297437130691e-04 2.358001654611e+01
1.220250000000e+03 1.262520340134e-02 2.362158724779e-04 2.363257679648e+01
1.220500000000e+03 1.181935136339e-02 2.430244900383e-04 2.368608280696e+01
1.220750000000e+03 1.083811504092e-02 2.501179770133e-04 2.374049270031e+01
1.221000000000e+03 9.686805672739e-03 2.574437236623e-04 2.379576054632e+01
1.221250000000e+03 8.371982062413e-03 2.649483956956e-04 2.385183680652e+01
1.221500000000e+03 6.901496891888e-03 2.725781638341e-04 2.390866852514e+01
1.221750000000e+03 5.284522905857e-03 2.802791310596e-04 2.396619959872e+01
1.222000000000e+03 3.531590982434e-03 2.879975502354e-04 2.402437100577e+01
1.222250000000e+03 1.654539713276e-03 2.956801701869e-04 2.408312124456e+01
1.222500000000e+03 -3.334004094740e-04 3.032744232462e-04 2.414238639292e+01
1.222750000000e+03 -2.417669290124e-03 3.107288110886e-04 2.420210052180e+01
1.223000000000e+03 -4.582457640762e-03 3.179931900383e-04 2.426219606223e+01
1.223250000000e+03 -6.810662607060e-03 3.250189150475e-04 2.432260388550e+01
1.223500000000e+03 -9.084081166434e-03 3.317592653598e-04 2.438325379814e+01
1.223750000000e+03 -1.138340159516e-02 3.381696214801e-04 2.444407461511e+01
1.224000000000e+03 -1.368843834066e-02 3.442079045569e-04 2.450499459400e+01
1.224250000000e+03 -1.597818332589e-02 3.498347052840e-04 2.456594152742e+01
1.224500000000e+03 -1.823107104736e-02 3.550136952980e-04 2.462684310527e+01
1.224750000000e+03 -2.042514201504e-02 3.597118389704e-04 2.468762708300e+01
1.225000000000e+03 -2.253824925323e-02 3.638996644974e-04 2.474822146962e+01
1.225250000000e+03 -2.454836621479e-02 3.675515901363e-04 2.480855481090e+01
1.225500000000e+03 -2.643379814449e-02 3.706461022589e-04 2.486855630610e+01
1.225750000000e+03 -2.817351355417e-02 3.731660537372e-04 2.492815606630e+01
1.226000000000e+03 -2.974740935060e-02 3.750988600941e-04 2.498728524491e+01
1.226250000000e+03 -3.113663682180e-02 3.764367334839e-04 2.504587624314e+01
1.226500000000e+03 -3.232389791876e-02 3.771768316343e-04 2.510386289335e+01
1.226750000000e+03 -3.329375961169e-02 3.773214589452e-04 2.516118061179e+01
1.227000000000e+03 -3.403295486015e-02 3.768781943706e-04 2.521776658758e+01
1.227250000000e+03 -3.453063176288e-02 3.758599177121e-04 2.527355996857e+01
1.227500000000e+03 -3.477865974949e-02 3.742849755092e-04 2.532850202440e+01
1.227750000000e+03 -3.477184842914e-02 3.721771807291e-04 2.538253633888e+01
1.228000000000e+03 -3.450809763959e-02 3.695656738078e-04 2.543560901408e+01
1.228250000000e+03 -3.398863762128e-02 3.664850233266e-04 2.548766883960e+01
1.228500000000e+03 -3.321809314423e-02 3.629749889142e-04 2.553866750703e+01
1.228750000000e+03 -3.220456369926e-02 3.590803705379e-04 2.558855981137e+01
1.229000000000e+03 -3.095965542490e-02 3.548508053958e-04 2.563730384561e+01
1.229250000000e+03 -2.949835880151e-02 3.503402883800e-04 2.568486124832e+01
1.229500000000e+03 -2.783907031543e-02 3.456070641597e-04 2.573119735960e+01
1.229750000000e+03 -2.600335360778e-02 3.407130165929e-04 2.577628146116e+01
1.230000000000e+03 -2.401576538465e-02 3.357232581201e-04 2.582008696169e+01
1.230250000000e+03 -2.190349370605e-02 3.307053674754e-04 2.586259164209e+01
1.230500000000e+03 -1.969616573962e-02 3.257290420210e-04 2.590377776604e+01
1.230750000000e+03 -1.742540347446e-02 3.208652771428e-04 2.594363228245e+01
1.231000000000e+03 -1.512434348071e-02 3.161854894885e-04 2.598214703691e+01
1.231250000000e+03 -1.282730505203e-02 3.117610139250e-04 2.601931879971e+01
1.231500000000e+03 -1.056923566370e-02 3.076621389313e-04 2.605514941637e+01
1.231750000000e+03 -8.385153598951e-03 3.039571564622e-04 2.608964594964e+01
1.232000000000e+03 -6.309745599612e-03 3.007117802051e-04 2.612282056746e+01
1.232250000000e+03 -4.376722995459e-03 2.979880264788e-04 2.615469069878e+01
1.232500000000e+03 -2.618358577699e-03 2.958434878416e-04 2.618527892758e+01
1.232750000000e+03 -1.065005132490e-03 2.943305651750e-04 2.621461282483e+01
1.233000000000e+03 2.554566164900e-04 2.934956341655e-04 2.624272499501e+01
1.233250000000e+03 1.317996338808e-03 2.933783724262e-04 2.626965267904e+01
1.233500000000e+03 2.100892911772e-03 2.940110021175e-04 2.629543773540e+01
1.233750000000e+03 2.586059500454e-03 2.954177873981e-04 2.632012613138e+01
1.234000000000e+03 2.759359477014e-03 2.976145282560e-04 2.634376782634e+01
1.234250000000e+03 2.610848992210e-03 3.006081532700e-04 2.636641618753e+01
1.234500000000e+03 2.134962002585e-03 3.043964167096e-04 2.638812763255e+01
1.234750000000e+03 1.330587170510e-03 3.089678119711e-04 2.640896124189e+01
1.235000000000e+03 2.011539006150e-04 3.143013819787e-04 2.642897805223e+01
1.235250000000e+03 -1.245425951553e-03 3.203668568272e-04 2.644824061890e+01
1.235500000000e+03 -2.996836041612e-03 3.271247843304e-04 2.646681235438e+01
1.235750000000e+03 -5.036581185516e-03 3.345269856312e-04 2.648475704857e+01
1.236000000000e+03 -7.344129741210e-03 3.425166687999e-04 2.650213803272e+01
1.236250000000e+03 -9.895262649330e-03 3.510291804679e-04 2.651901765588e+01
1.236500000000e+03 -1.266240202021e-02 3.599925796996e-04 2.653545660444e+01
1.236750000000e+03 -1.561498561407e-02 3.693283073209e-04 2.655151320591e+01
1.237000000000e+03 -1.871998070526e-02 3.789522270559e-04 2.656724293457e+01
1.237250000000e+03 -2.194223316696e-02 3.887751554127e-04 2.658269756856e+01
1.237500000000e+03 -2.524503942832e-02 3.987040194983e-04 2.659792473389e+01
1.237750000000e+03 -2.859061849822e-02 4.086429671569e-04 2.661296725819e+01
1.238000000000e+03 -3.194071283107e-02 4.184945342388e-04 2.662786279878e+01
1.238250000000e+03 -3.525696623873e-02 4.281603017424e-04 2.664264308636e+01
1.238500000000e+03 -3.850159877342e-02 4.375423976535e-04 2.665733380737e+01
1.238750000000e+03 -4.163774652074e-02 4.465443599022e-04 2.667195391184e+01
1.239000000000e+03 -4.463007107897e-02 4.550725879428e-04 2.668651558276e+01
1.239250000000e+03 -4.744513996018e-02 4.630372594720e-04 2.670102386425e+01
1.239500000000e+03 -5.005180010532e-02 4.703533159645e-04 2.671547638133e+01
1.239750000000e+03 -5.242164246323e-02 4.769417532629e-04 2.672986350390e+01
1.240000000000e+03 -5.452922053529e-02 4.827303310955e-04 2.674416800579e+01
1.240250000000e+03 -5.635241803257e-02 4.876547024601e-04 2.675836543857e+01
1.240500000000e+03 -5.787259069205e-02 4.916590662264e-04 2.677242393332e+01
1.240750000000e+03 -5.907480248794e-02 4.946970317228e-04 2.678630472824e+01
1.241000000000e+03 -5.994789486367e-02 4.967321696094e-04 2.679996217115e+01
1.241250000000e+03 -6.048457792850e-02 4.977386115148e-04 2.681334419428e+01
1.241500000000e+03 -6.068143336761e-02 4.977014257233e-04 2.682639284522e+01
1.241750000000e+03 -6.053888546305e-02 4.966169682817e-04 2.683904453125e+01
1.242000000000e+03 -6.006109883718e-02 4.944929098601e-04 2.685123086461e+01
1.242250000000e+03 -5.925587362698e-02 4.913483773629e-04 2.686287902327e+01
1.242500000000e+03 -5.813446523027e-02 4.872138668149e-04 2.687391257820e+01
1.242750000000e+03 -5.671139281445e-02 4.821309602394e-04 2.688425213813e+01
1.243000000000e+03 -5.500415529096e-02 4.761517920920e-04 2.689381624251e+01
1.243250000000e+03 -5.303303416901e-02 4.693387647820e-04 2.690252196649e+01
1.243500000000e+03 -5.082077576986e-02 4.617637964211e-04 2.691028584844e+01
1.243750000000e+03 -4.839223297120e-02 4.535073641185e-04 2.691702481403e+01
1.244000000000e+03 -4.577413106502e-02 4.446578636482e-04 2.692265685587e+01
1.244250000000e+03 -4.299467688001e-02 4.353104096969e-04 2.692710201385e+01
1.244500000000e+03 -4.008324907194e-02 4.255657933179e-04 2.693028316170e+01
1.244750000000e+03 -3.706998682905e-02 4.155290769024e-04 2.693212695586e+01
1.245000000000e+03 -3.398555349316e-02 4.053085795916e-04 2.693256447500e+01
1.245250000000e+03 -3.086073177183e-02 3.950143366886e-04 2.693153210916e+01
1.245500000000e+03 -2.772612933699e-02 3.847567875533e-04 2.692897223167e+01
1.245750000000e+03 -2.461179562690e-02 3.746451996755e-04 2.692483397615e+01
1.246000000000e+03 -2.154702150914e-02 3.647864901730e-04 2.691907370392e+01
1.246250000000e+03 -1.855999959384e-02 3.552836918039e-04 2.691165562046e+01
1.246500000000e+03 -1.567751574002e-02 3.462345085333e-04 2.690255231443e+01
1.246750000000e+03 -1.292480441101e-02 3.377302244577e-04 2.689174497285e+01
1.247000000000e+03 -1.032521480041e-02 3.298542661634e-04 2.687922386185e+01
1.247250000000e+03 -7.900110080444e-03 3.226812796147e-04 2.686498833765e+01
1.247500000000e+03 -5.668603046074e-03 3.162759918122e-04 2.684904713512e+01
1.247750000000e+03 -3.647483238516e-03 3.106923819976e-04 2.683141817342e+01
1.248000000000e+03 -1.851032658302e-03 3.059729676111e-04 2.681212862727e+01
1.248250000000e+03 -2.909622890160e-04 3.021483241820e-04 2.679121465326e+01
1.248500000000e+03 1.023659654580e-03 2.992366610187e-04 2.676872101305e+01
1.248750000000e+03 2.086459438812e-03 2.972437028373e-04 2.674470085882e+01
1.249000000000e+03 2.893767405320e-03 2.961626206140e-04 2.671921507146e+01
1.249250000000e+03 3.444615653231e-03 2.959742431789e-04 2.669233177127e+01
1.249500000000e+03 3.740671378611e-03 2.966475430377e-04 2.666412576566e+01
1.249750000000e+03 3.786210880695e-03 2.981400351187e-04 2.663467767279e+01
1.250000000000e+03 3.588021410228e-03 3.003985636192e-04 2.660407324243e+01
1.250250000000e+03 3.155245498307e-03 3.033603177811e-04 2.657240264402e+01
1.250500000000e+03 2.499319260034e-03 3.069536282076e-04 2.653975943799e+01
1.250750000000e+03 1.633775118423e-03 3.110992525322e-04 2.650623983302e+01
1.251000000000e+03 5.740998807740e-04 3.157115385505e-04 2.647194174061e+01
1.251250000000e+03 -6.625231741140e-04 3.206999271015e-04 2.643696403517e+01
1.251500000000e+03 -2.057305744113e-03 3.259700428250e-04 2.640140548275e+01
1.251750000000e+03 -3.590135795382e-03 3.314252804208e-04 2.636536402726e+01
1.252000000000e+03 -5.239756059270e-03 3.369681116775e-04 2.632893590923e+01
1.252250000000e+03 -6.984068122541e-03 3.425016494418e-04 2.629221503336e+01
1.252500000000e+03 -8.800238522030e-03 3.479307154809e-04 2.625529203545e+01
1.252750000000e+03 -1.066498716165e-02 3.531632648734e-04 2.621825371937e+01
1.253000000000e+03 -1.255486224596e-02 3.581116728311e-04 2.618118256427e+01
1.253250000000e+03 -1.444635491101e-02 3.626936224366e-04 2.614415598081e+01
1.253500000000e+03 -1.631617114652e-02 3.668331889985e-04 2.610724596064e+01
1.253750000000e+03 -1.814146819524e-02 3.704617406571e-04 2.607051875970e+01
1.254000000000e+03 -1.990001550772e-02 3.735186123988e-04 2.603403452406e+01
1.254250000000e+03 -2.157035975840e-02 3.759516256634e-04 2.599784697428e+01
1.254500000000e+03 -2.313208126752e-02 3.777177412851e-04 2.596200347262e+01
1.254750000000e+03 -2.456588962165e-02 3.787832209167e-04 2.592654471262e+01
1.255000000000e+03 -2.585384598793e-02 3.791237960465e-04 2.589150494641e+01
1.255250000000e+03 -2.697946973435e-02 3.787248033557e-04 2.585691183716e+01
1.255500000000e+03 -2.792791080632e-02 3.775810655503e-04 2.582278679559e+01
1.255750000000e+03 -2.868606784482e-02 3.756967743251e-04 2.578914497096e+01
1.256000000000e+03 -2.924270969174e-02 3.730851266226e-04 2.575599567349e+01
1.256250000000e+03 -2.958860859902e-02 3.697680739798e-04 2.572334248966e+01
1.256500000000e+03 -2.971660582736e-02 3.657757112386e-04 2.569118374204e+01
1.256750000000e+03 -2.962174695386e-02 3.611459105957e-04 2.565951272134e+01
1.257000000000e+03 -2.930135013966e-02 3.559236795390e-04 2.562831810785e+01
1.257250000000e+03 -2.875502845674e-02 3.501604141529e-04 2.559758436109e+01
1.257500000000e+03 -2.798481683440e-02 3.439134152563e-04 2.556729205645e+01
1.257750000000e+03 -2.699515950758e-02 3.372450442472e-04 2.553741830192e+01
1.258000000000e+03 -2.579295758631e-02 3.302220746143e-04 2.550793710721e+01
1.258250000000e+03 -2.438749343793e-02 3.229147447593e-04 2.547881973834e+01
1.258500000000e+03 -2.279050884860e-02 3.153962483567e-04 2.545003507857e+01
1.258750000000e+03 -2.101608559194e-02 3.077418020328e-04 2.542154994852e+01
1.259000000000e+03 -1.908060050004e-02 3.000279418625e-04 2.539332943389e+01
1.259250000000e+03 -1.700254583845e-02 2.923316087584e-04 2.536533711787e+01
1.259500000000e+03 -1.480250406158e-02 2.847296069748e-04 2.533753541554e+01
1.259750000000e+03 -1.250290680905e-02 2.772977063615e-04 2.530988576945e+01
1.260000000000e+03 -1.012787383983e-02 2.701099815652e-04 2.528234890428e+01
1.260250000000e+03 -7.702928101798e-03 2.632380088929e-04 2.525488494724e+01
1.260500000000e+03 -5.254832804978e-03 2.567503418819e-04 2.522745373482e+01
1.260750000000e+03 -2.811261912092e-03 2.507117774965e-04 2.520001493535e+01
1.261000000000e+03 -4.004717598907e-04 2.451827301555e-04 2.517252814218e+01
1.261250000000e+03 1.948960167396e-03 2.402187420182e-04 2.514495317057e+01
1.261500000000e+03 4.208515221840e-03 2.358699048047e-04 2.511725016144e+01
1.261750000000e+03 6.350091372594e-03 2.321804099633e-04 2.508937964993e+01
1.262000000000e+03 8.346339078585e-03 2.291881083550e-04 2.506130292891e+01
1.262250000000e+03 1.017104381906e-02 2.269241851878e-04 2.503298199520e+01
1.262500000000e+03 1.179948634536e-02 2.254127696829e-04 2.500437996221e+01
1.262750000000e+03 1.320878179368e-02 2.246707955941e-04 2.497546101263e+01
1.263000000000e+03 1.437825211236e-02 2.247076581513e-04 2.494619084703e+01
1.263250000000e+03 1.528971071777e-02 2.255252359659e-04 2.491653667030e+01
1.263500000000e+03 1.592776967912e-02 2.271177731469e-04 2.488646749919e+01
1.263750000000e+03 1.628013683673e-02 2.294718004955e-04 2.485595445922e+01
1.264000000000e+03 1.633783456208e-02 2.325662583330e-04 2.482497094356e+01
1.264250000000e+03 1.609534323283e-02 2.363727642914e-04 2.479349272773e+01
1.264500000000e+03 1.555085774672e-02 2.408555493870e-04 2.476149843992e+01
1.264750000000e+03 1.470626744724e-02 2.459720606249e-04 2.472896948529e+01
1.265000000000e+03 1.356732563172e-02 2.516730273630e-04 2.469589050059e+01
1.265250000000e+03 1.214360327124e-02 2.579030186022e-04 2.466224942431e+01
1.265500000000e+03 1.044838125201e-02 2.646010701624e-04 2.462803754047e+01
1.265750000000e+03 8.498652084434e-03 2.717010061290e-04 2.459324983931e+01
1.266000000000e+03 6.314884324784e-03 2.791322563887e-04 2.455788496234e+01
1.266250000000e+03 3.920823976738e-03 2.868205196945e-04 2.452194530987e+01
1.266500000000e+03 1.343239024358e-03 2.946884843278e-04 2.448543710401e+01
1.266750000000e+03 -1.388463625956e-03 3.026568224346e-04 2.444837022106e+01
1.267000000000e+03 -4.242511473306e-03 3.106449073970e-04 2.441075837005e+01
1.267250000000e+03 -7.185240771492e-03 3.185717982435e-04 2.437261883507e+01
1.267500000000e+03 -1.018151929286e-02 3.263571537778e-04 2.433397241615e+01
1.267750000000e+03 -1.319526238634e-02 3.339222568080e-04 2.429484308004e+01
1.268000000000e+03 -1.618987748841e-02 3.411908905338e-04 2.425525797411e+01
1.268250000000e+03 -1.912882151222e-02 3.480903730046e-04 2.421524703914e+01
1.268500000000e+03 -2.197613240833e-02 3.545524826489e-04 2.417484259018e+01
1.268750000000e+03 -2.469693584141e-02 3.605143671187e-04 2.413407925763e+01
1.269000000000e+03 -2.725797911403e-02 3.659193775303e-04 2.409299331105e+01
1.269250000000e+03 -2.962813954514e-02 3.707179221941e-04 2.405162258381e+01
1.269500000000e+03 -3.177888024506e-02 3.748680502245e-04 2.401000576975e+01
1.269750000000e+03 -3.368473707131e-02 3.783362281144e-04 2.396818230396e+01
1.270000000000e+03 -3.532366442883e-02 3.810976710980e-04 2.392619166018e+01
1.270250000000e+03 -3.667746755384e-02 3.831369977902e-04 2.388407321349e+01
1.270500000000e+03 -3.773201329027e-02 3.844482358627e-04 2.384186556110e+01
1.270750000000e+03 -3.847757812285e-02 3.850352712912e-04 2.379960639694e+01
1.271000000000e+03 -3.890890778091e-02 3.849115347635e-04 2.375733187686e+01
1.271250000000e+03 -3.902543752869e-02 3.841001858958e-04 2.371507650183e+01
1.271500000000e+03 -3.883128725448e-02 3.826337269033e-04 2.367287270400e+01
1.271750000000e+03 -3.833516732128e-02 3.805534516743e-04 2.363075048713e+01
1.272000000000e+03 -3.755038939109e-02 3.779092100198e-04 2.358873736870e+01
1.272250000000e+03 -3.649463421929e-02 3.747585933270e-04 2.354685809690e+01
1.272500000000e+03 -3.518964944424e-02 3.711660215193e-04 2.350513443778e+01
1.272750000000e+03 -3.366105611391e-02 3.672021040443e-04 2.346358523489e+01
1.273000000000e+03 -3.193791608953e-02 3.629425192218e-04 2.342222628941e+01
1.273250000000e+03 -3.005225725298e-02 3.584668644161e-04 2.338107030395e+01
1.273500000000e+03 -2.803869924608e-02 3.538576881620e-04 2.334012707624e+01
1.273750000000e+03 -2.593387251803e-02 3.491990936873e-04 2.329940351662e+01
1.274000000000e+03 -2.377588379667e-02 3.445755686305e-04 2.325890382301e+01
1.274250000000e+03 -2.160373616939e-02 3.400706841567e-04 2.321862969531e+01
1.274500000000e+03 -1.945669302618e-02 3.357658316195e-04 2.317858049350e+01
1.274750000000e+03 -1.737371576850e-02 3.317390323326e-04 2.313875362096e+01
1.275000000000e+03 -1.539281581412e-02 3.280636748331e-04 2.309914474633e+01
1.275250000000e+03 -1.355045974493e-02 3.248073865167e-04 2.305974816041e+01
1.275500000000e+03 -1.188099571495e-02 3.220310145254e-04 2.302055704680e+01
1.275750000000e+03 -1.041609522598e-02 3.197875713499e-04 2.298156394106e+01
1.276000000000e+03 -9.184241699378e-03 3.181214194075e-04 2.294276101967e+01
1.276250000000e+03 -8.210252703707e-03 3.170674849565e-04 2.290414049611e+01
1.276500000000e+03 -7.514910358735e-03 3.166507800522e-04 2.286569490926e+01
1.276750000000e+03 -7.114532001424e-03 3.168857233849e-04 2.282741759271e+01
1.277000000000e+03 -7.020781389025e-03 3.177761852491e-04 2.278930287031e+01
1.277250000000e+03 -7.240341510722e-03 3.193149925759e-04 2.275134651235e+01
1.277500000000e+03 -7.774898309851e-03 3.214842636016e-04 2.271354588875e+01
1.277750000000e+03 -8.620940883307e-03 3.242552393193e-04 2.267590038097e+01
1.278000000000e+03 -9.769920449661e-03 3.275890739455e-04 2.263841147835e+01
1.278250000000e+03 -1.120819007036e-02 3.314369325500e-04 2.260108313475e+01
1.278500000000e+03 -1.291732982615e-02 3.357410147058e-04 2.256392180154e+01
1.278750000000e+03 -1.487423183081e-02 3.404350059271e-04 2.252693672291e+01
1.279000000000e+03 -1.705157131589e-02 3.454454027232e-04 2.249013990000e+01
1.279250000000e+03 -1.941805048304e-02 3.506922313345e-04 2.245354630184e+01
1.279500000000e+03 -2.193890243984e-02 3.560903580267e-04 2.241717385859e+01
1.279750000000e+03 -2.457642982728e-02 3.615508137277e-04 2.238104342562e+01
1.280000000000e+03 -2.729045122068e-02 3.669819053519e-04 2.234517887726e+01
1.280250000000e+03 -3.003894830200e-02 3.722907453632e-04 2.230960699458e+01
1.280500000000e+03 -3.277865491998e-02 3.773845490802e-04 2.227435743442e+01
1.280750000000e+03 -3.546572162127e-02 3.821720420747e-04 2.223946256784e+01
1.281000000000e+03 -3.805631371693e-02 3.865647796703e-04 2.220495747006e+01
1.281250000000e+03 -4.050729576299e-02 3.904785333113e-04 2.217087971648e+01
1.281500000000e+03 -4.277686565671e-02 3.938345532460e-04 2.213726925160e+01
1.281750000000e+03 -4.482518830584e-02 3.965608008962e-04 2.210416823079e+01
1.282000000000e+03 -4.661497734829e-02 3.985929612455e-04 2.207162078942e+01
1.282250000000e+03 -4.811209039274e-02 3.998755851031e-04 2.203967292867e+01
1.282500000000e+03 -4.928604012910e-02 4.003628843313e-04 2.200837225816e+01
1.282750000000e+03 -5.011048827752e-02 4.000195426397e-04 2.197776780683e+01
1.283000000000e+03 -5.056360712030e-02 3.988211310885e-04 2.194790976555e+01
1.283250000000e+03 -5.062853494898e-02 3.967548110658e-04 2.191884932665e+01
1.283500000000e+03 -5.029353765919e-02 3.938193403513e-04 2.189063838459e+01
1.283750000000e+03 -4.955235923630e-02 3.900256096161e-04 2.186332936238e+01
1.284000000000e+03 -4.840420540204e-02 3.853960402297e-04 2.183697492025e+01
1.284250000000e+03 -4.685396080349e-02 3.799648348102e-04 2.181162776385e+01
1.284500000000e+03 -4.491199490285e-02 3.737771569732e-04 2.178734036455e+01
1.284750000000e+03 -4.259423093556e-02 3.668890637537e-04 2.176416475075e+01
1.285000000000e+03 -3.992178607114e-02 3.593663629293e-04 2.174215224629e+01
1.285250000000e+03 -3.692088571969e-02 3.512840997377e-04 2.172135324566e+01
1.285500000000e+03 -3.362235599894e-02 3.427252397312e-04 2.170181697769e+01
1.285750000000e+03 -3.006138988082e-02 3.337800369697e-04 2.168359126716e+01
1.286000000000e+03 -2.627691910636e-02 3.245444618970e-04 2.166672232420e+01
1.286250000000e+03 -2.231122990622e-02 3.151192291127e-04 2.165125450750e+01
1.286500000000e+03 -1.820932647547e-02 3.056083200511e-04 2.163723011560e+01
1.286750000000e+03 -1.401828673012e-02 2.961175630104e-04 2.162468920059e+01
1.287000000000e+03 -9.786705452144e-03 2.867533907993e-04 2.161366934107e+01
1.287250000000e+03 -5.563979344993e-03 2.776213379406e-04 2.160420546811e+01
1.287500000000e+03 -1.399620738900e-03 2.688246644214e-04 2.159632971268e+01
1.287750000000e+03 2.657372720517e-03 2.604630453451e-04 2.159007120158e+01
1.288000000000e+03 6.559216054404e-03 2.526312434575e-04 2.158545593191e+01
1.288250000000e+03 1.025997844431e-02 2.454178744185e-04 2.158250661959e+01
1.288500000000e+03 1.371618805996e-02 2.389043489611e-04 2.158124261037e+01
1.288750000000e+03 1.688742636037e-02 2.331637367548e-04 2.158167972338e+01
1.289000000000e+03 1.973685266045e-02 2.282599204106e-04 2.158383019434e+01
1.289250000000e+03 2.223169598922e-02 2.242467602315e-04 2.158770258735e+01
1.289500000000e+03 2.434362016356e-02 2.211676214700e-04 2.159330177764e+01
1.289750000000e+03 2.604914382475e-02 2.190546503240e-04 2.160062886575e+01
1.290000000000e+03 2.732986945965e-02 2.179285961000e-04 2.160968120091e+01
1.290250000000e+03 2.817271404478e-02 2.177985651441e-04 2.162045237400e+01
1.290500000000e+03 2.856995425797e-02 2.186622338857e-04 2.163293228135e+01
1.290750000000e+03 2.851938008328e-02 2.205056875763e-04 2.164710712870e+01
1.291000000000e+03 2.802420614993e-02 2.233038804542e-04 2.166295953390e+01
1.291250000000e+03 2.709289011034e-02 2.270212761960e-04 2.168046864525e+01
1.291500000000e+03 2.573907069415e-02 2.316121422252e-04 2.169961021653e+01
1.291750000000e+03 2.398124536891e-02 2.370214484207e-04 2.172035677033e+01
1.292000000000e+03 2.184238120973e-02 2.431858903944e-04 2.174267777416e+01
1.292250000000e+03 1.934967837910e-02 2.500345722296e-04 2.176653977309e+01
1.292500000000e+03 1.653396617414e-02 2.574903865123e-04 2.179190662905e+01
1.292750000000e+03 1.342938473476e-02 2.654707772643e-04 2.181873968391e+01
1.293000000000e+03 1.007271048416e-02 2.738892814459e-04 2.184699801135e+01
1.293250000000e+03 6.502959222080e-03 2.826564126149e-04 2.187663861099e+01
1.293500000000e+03 2.760684742960e-03 2.916811439339e-04 2.190761666518e+01
1.293750000000e+03 -1.112469179920e-03 3.008719120116e-04 2.193988574795e+01
1.294000000000e+03 -5.074451652610e-03 3.101378883904e-04 2.197339807689e+01
1.294250000000e+03 -9.083279718900e-03 3.193900800084e-04 2.200810472864e+01
1.294500000000e+03 -1.309763062313e-02 3.285424602667e-04 2.204395587274e+01
1.294750000000e+03 -1.707736790238e-02 3.375128582124e-04 2.208090098042e+01
1.295000000000e+03 -2.098399648257e-02 3.462238396963e-04 2.211888903529e+01
1.295250000000e+03 -2.478113625426e-02 3.546035243538e-04 2.215786872880e+01
1.295500000000e+03 -2.843491123737e-02 3.625861959670e-04 2.219778862843e+01
1.295750000000e+03 -3.191430712817e-02 3.701129806946e-04 2.223859736032e+01
1.296000000000e+03 -3.519146839242e-02 3.771320549318e-04 2.228024375008e+01
1.296250000000e+03 -3.824193814168e-02 3.835990616072e-04 2.232267695622e+01
1.296500000000e+03 -4.104485354770e-02 3.894773688893e-04 2.236584660107e+01
1.296750000000e+03 -4.358302210114e-02 3.947379730180e-04 2.240970283796e+01
1.297000000000e+03 -4.584305573212e-02 3.993596597858e-04 2.245419648931e+01
1.297250000000e+03 -4.781533453695e-02 4.033287257785e-04 2.249927908613e+01
1.297500000000e+03 -4.949398802001e-02 4.066388201279e-04 2.254490295453e+01
1.297750000000e+03 -5.087673367395e-02 4.092904609461e-04 2.259102121301e+01
1.298000000000e+03 -5.196482502269e-02 4.112908932172e-04 2.263758788524e+01
1.298250000000e+03 -5.276281839583e-02 4.126535006997e-04 2.268455789345e+01
1.298500000000e+03 -5.327829482140e-02 4.133972118366e-04 2.273188704484e+01
1.298750000000e+03 -5.352171830236e-02 4.135463074784e-04 2.277953213669e+01
1.299000000000e+03 -5.350601620305e-02 4.131294711068e-04 2.282745085716e+01
1.299250000000e+03 -5.324640349213e-02 4.121795276850e-04 2.287560191259e+01
1.299500000000e+03 -5.275993339325e-02 4.107325736140e-04 2.292394490126e+01
1.299750000000e+03 -5.206528767611e-02 4.088276466473e-04 2.297244045106e+01
1.300000000000e+03 -5.118232510228e-02 4.065059364687e-04 2.302105007518e+01
1.300250000000e+03 -5.013185631548e-02 4.038104434496e-04 2.306973631675e+01
1.300500000000e+03 -4.893521747270e-02 4.007852450915e-04 2.311846259724e+01
1.300750000000e+03 -4.761404540725e-02 3.974751726706e-04 2.316719336489e+01
1.301000000000e+03 -4.618989856155e-02 3.939252072172e-04 2.321589393271e+01
1.301250000000e+03 -4.468404268678e-02 3.901801964343e-04 2.326453061703e+01
1.301500000000e+03 -4.311716303948e-02 3.862843910003e-04 2.331307067825e+01
1.301750000000e+03 -4.150913010524e-02 3.822811061469e-04 2.336148224126e+01
[truncated: 76,559 more chars]
