# Supplementary material for: Tracking Charge Migration with Frequency-Matched Strobo-Spectroscopy
Source: J Phys Chem A. 2024 Jan 2;128(1):20–7. doi: 10.1021/acs.jpca.3c04234 (PMC10788909; doi:10.1021/acs.jpca.3c04234)
Supplement: Supplementary file 2 — jp3c04234_si_002.zip [file jp3c04234_si_002.zip › supplemental data/Data/dipoles/pi_x-system/tau=4.4375.txt]

# pi_x-system-resolved dipole moment for tau = 4.4375 o.c.
0.000000000000e+00 -2.734161457674e-02 3.925451152663e-04 2.794313746110e+01
2.500000000000e-01 -2.733758221557e-02 3.924877278110e-04 2.794079038413e+01
5.000000000000e-01 -2.732600356578e-02 3.923257818978e-04 2.793388588144e+01
7.500000000000e-01 -2.730818132558e-02 3.920743939143e-04 2.792271051624e+01
1.000000000000e+00 -2.728559713108e-02 3.917509423763e-04 2.790751688712e+01
1.250000000000e+00 -2.725953945316e-02 3.913715168120e-04 2.788845539254e+01
1.500000000000e+00 -2.723099084488e-02 3.909495894691e-04 2.786559721560e+01
1.750000000000e+00 -2.720063523559e-02 3.904959092046e-04 2.783898581279e+01
2.000000000000e+00 -2.716891235663e-02 3.900189725369e-04 2.780868097392e+01
2.250000000000e+00 -2.713609817240e-02 3.895256286213e-04 2.777478242677e+01
2.500000000000e+00 -2.710238381348e-02 3.890214923736e-04 2.773743286330e+01
2.750000000000e+00 -2.706793439454e-02 3.885112066289e-04 2.769681280162e+01
3.000000000000e+00 -2.703291036340e-02 3.879986082070e-04 2.765313581082e+01
3.250000000000e+00 -2.699745894900e-02 3.874867544746e-04 2.760664462281e+01
3.500000000000e+00 -2.696170044883e-02 3.869779609003e-04 2.755760860653e+01
3.750000000000e+00 -2.692571568224e-02 3.864737641524e-04 2.750631554342e+01
4.000000000000e+00 -2.688954169598e-02 3.859750868149e-04 2.745306166553e+01
4.250000000000e+00 -2.685316911816e-02 3.854822269055e-04 2.739813980805e+01
4.500000000000e+00 -2.681654160492e-02 3.849949339049e-04 2.734182889831e+01
4.750000000000e+00 -2.677955639848e-02 3.845123794242e-04 2.728438551618e+01
5.000000000000e+00 -2.674207093052e-02 3.840333590709e-04 2.722603996023e+01
5.250000000000e+00 -2.670391716278e-02 3.835562945708e-04 2.716699584055e+01
5.500000000000e+00 -2.666492067516e-02 3.830793293113e-04 2.710743271644e+01
5.750000000000e+00 -2.662491644468e-02 3.826003740490e-04 2.704751028741e+01
6.000000000000e+00 -2.658375482730e-02 3.821171445647e-04 2.698737291415e+01
6.250000000000e+00 -2.654130081483e-02 3.816272085403e-04 2.692715339284e+01
6.500000000000e+00 -2.649743272026e-02 3.811280532070e-04 2.686697468571e+01
6.750000000000e+00 -2.645204617423e-02 3.806171715585e-04 2.680695056083e+01
7.000000000000e+00 -2.640506675100e-02 3.800921439439e-04 2.674718504249e+01
7.250000000000e+00 -2.635646655570e-02 3.795507571830e-04 2.668777149896e+01
7.500000000000e+00 -2.630627676410e-02 3.789910766807e-04 2.662879231496e+01
7.750000000000e+00 -2.625458960113e-02 3.784113993753e-04 2.657031928881e+01
8.000000000000e+00 -2.620154520508e-02 3.778101574400e-04 2.651241533124e+01
8.250000000000e+00 -2.614730996400e-02 3.771859765905e-04 2.645513705251e+01
8.500000000000e+00 -2.609205708002e-02 3.765377272310e-04 2.639853758519e+01
8.750000000000e+00 -2.603595744293e-02 3.758645683057e-04 2.634266928509e+01
9.000000000000e+00 -2.597918489303e-02 3.751660884625e-04 2.628758572472e+01
9.250000000000e+00 -2.592193038248e-02 3.744424548213e-04 2.623334270857e+01
9.500000000000e+00 -2.586441388496e-02 3.736944870203e-04 2.617999858635e+01
9.750000000000e+00 -2.580688864044e-02 3.729235533036e-04 2.612761423163e+01
1.000000000000e+01 -2.574963337862e-02 3.721315606482e-04 2.607625226319e+01
1.025000000000e+01 -2.569293540594e-02 3.713207733108e-04 2.602597641588e+01
1.050000000000e+01 -2.563707170573e-02 3.704937141644e-04 2.597685060062e+01
1.075000000000e+01 -2.558229546092e-02 3.696530758721e-04 2.592893800411e+01
1.100000000000e+01 -2.552882986408e-02 3.688016400495e-04 2.588229992357e+01
1.125000000000e+01 -2.547686745949e-02 3.679421388069e-04 2.583699250730e+01
1.150000000000e+01 -2.542657678204e-02 3.670774890269e-04 2.579306867844e+01
1.175000000000e+01 -2.537810606741e-02 3.662107343357e-04 2.575057465937e+01
1.200000000000e+01 -2.533158466101e-02 3.653446564068e-04 2.570954967928e+01
1.225000000000e+01 -2.528711884672e-02 3.644819832463e-04 2.567002541487e+01
1.250000000000e+01 -2.524478615878e-02 3.636254152808e-04 2.563202609105e+01
1.275000000000e+01 -2.520462717524e-02 3.627775328058e-04 2.559556882286e+01
1.300000000000e+01 -2.516663634216e-02 3.619406442615e-04 2.556066358653e+01
1.325000000000e+01 -2.513075756677e-02 3.611169391033e-04 2.552731310039e+01
1.350000000000e+01 -2.509688283169e-02 3.603083817223e-04 2.549551301235e+01
1.375000000000e+01 -2.506485388350e-02 3.595166916452e-04 2.546525061952e+01
1.400000000000e+01 -2.503446906272e-02 3.587433167948e-04 2.543650480710e+01
1.425000000000e+01 -2.500549001445e-02 3.579893854626e-04 2.540924437764e+01
1.450000000000e+01 -2.497764694591e-02 3.572556529318e-04 2.538342592416e+01
1.475000000000e+01 -2.495064434854e-02 3.565424717941e-04 2.535899291299e+01
1.500000000000e+01 -2.492416508686e-02 3.558497850212e-04 2.533587485690e+01
1.525000000000e+01 -2.489787466042e-02 3.551770841841e-04 2.531398671771e+01
1.550000000000e+01 -2.487142698537e-02 3.545234694854e-04 2.529322905751e+01
1.575000000000e+01 -2.484447265252e-02 3.538877016183e-04 2.527348870195e+01
1.600000000000e+01 -2.481666969007e-02 3.532683049277e-04 2.525463984050e+01
1.625000000000e+01 -2.478769660036e-02 3.526637123470e-04 2.523654624078e+01
1.650000000000e+01 -2.475726553678e-02 3.520723372182e-04 2.521906341290e+01
1.675000000000e+01 -2.472513435942e-02 3.514927065169e-04 2.520204145004e+01
1.700000000000e+01 -2.469111636998e-02 3.509235684664e-04 2.518532790674e+01
1.725000000000e+01 -2.465508666027e-02 3.503639696663e-04 2.516877093681e+01
1.750000000000e+01 -2.461698510051e-02 3.498133107250e-04 2.515222209317e+01
1.775000000000e+01 -2.457681631770e-02 3.492713702689e-04 2.513553892510e+01
1.800000000000e+01 -2.453464744707e-02 3.487383057648e-04 2.511858709943e+01
1.825000000000e+01 -2.449060474997e-02 3.482146310695e-04 2.510124225245e+01
1.850000000000e+01 -2.444486923541e-02 3.477011710722e-04 2.508339124242e+01
1.875000000000e+01 -2.439767251874e-02 3.471990412107e-04 2.506493306855e+01
1.900000000000e+01 -2.434929121610e-02 3.467095802553e-04 2.504577930832e+01
1.925000000000e+01 -2.430004209081e-02 3.462342862586e-04 2.502585441470e+01
1.950000000000e+01 -2.425027592689e-02 3.457747531977e-04 2.500509553918e+01
1.975000000000e+01 -2.420037190014e-02 3.453326341432e-04 2.498345203055e+01
2.000000000000e+01 -2.415072956353e-02 3.449095786147e-04 2.496088494309e+01
2.025000000000e+01 -2.410176236712e-02 3.445071889016e-04 2.493736605857e+01
2.050000000000e+01 -2.405388928839e-02 3.441269725440e-04 2.491287661946e+01
2.075000000000e+01 -2.400752801047e-02 3.437702886667e-04 2.488740617664e+01
2.100000000000e+01 -2.396308835669e-02 3.434383114538e-04 2.486095075180e+01
2.125000000000e+01 -2.392096545174e-02 3.431319951670e-04 2.483351128731e+01
2.150000000000e+01 -2.388153451138e-02 3.428520377572e-04 2.480509165658e+01
2.175000000000e+01 -2.384514412648e-02 3.425988492263e-04 2.477569662572e+01
2.200000000000e+01 -2.381211050694e-02 3.423725228622e-04 2.474533010369e+01
2.225000000000e+01 -2.378271147234e-02 3.421728183960e-04 2.471399305990e+01
2.250000000000e+01 -2.375717929610e-02 3.419991019767e-04 2.468168213328e+01
2.275000000000e+01 -2.373569637829e-02 3.418504263501e-04 2.464838801066e+01
2.300000000000e+01 -2.371838882965e-02 3.417254584727e-04 2.461409470019e+01
2.325000000000e+01 -2.370532262573e-02 3.416225263759e-04 2.457877873955e+01
2.350000000000e+01 -2.369650187161e-02 3.415395582167e-04 2.454240938620e+01
2.375000000000e+01 -2.369186621779e-02 3.414741150016e-04 2.450494879496e+01
2.400000000000e+01 -2.369129068430e-02 3.414234117707e-04 2.446635317982e+01
2.425000000000e+01 -2.369458831394e-02 3.413845778476e-04 2.442657392905e+01
2.450000000000e+01 -2.370151095132e-02 3.413546058279e-04 2.438555955500e+01
2.475000000000e+01 -2.371175237935e-02 3.413302830424e-04 2.434325745105e+01
2.500000000000e+01 -2.372495357607e-02 3.413083173677e-04 2.429961627604e+01
2.525000000000e+01 -2.374070705516e-02 3.412854551369e-04 2.425458811983e+01
2.550000000000e+01 -2.375856162992e-02 3.412582469671e-04 2.420813063460e+01
2.575000000000e+01 -2.377802989819e-02 3.412234159491e-04 2.416020937100e+01
2.600000000000e+01 -2.379859594895e-02 3.411777291355e-04 2.411079963680e+01
2.625000000000e+01 -2.381972121927e-02 3.411181040082e-04 2.405988811429e+01
2.650000000000e+01 -2.384085240088e-02 3.410416231272e-04 2.400747450996e+01
2.675000000000e+01 -2.386143097219e-02 3.409456699810e-04 2.395357255434e+01
2.700000000000e+01 -2.388090115235e-02 3.408278868955e-04 2.389821083074e+01
2.725000000000e+01 -2.389871713112e-02 3.406861759722e-04 2.384143321449e+01
2.750000000000e+01 -2.391435111894e-02 3.405187485489e-04 2.378329895209e+01
2.775000000000e+01 -2.392730179122e-02 3.403241527110e-04 2.372388238660e+01
2.800000000000e+01 -2.393710123811e-02 3.401012896513e-04 2.366327227668e+01
2.825000000000e+01 -2.394332011426e-02 3.398494453947e-04 2.360157075566e+01
2.850000000000e+01 -2.394557358677e-02 3.395682978748e-04 2.353889214270e+01
2.875000000000e+01 -2.394352640826e-02 3.392578052404e-04 2.347536099870e+01
2.900000000000e+01 -2.393689827693e-02 3.389183250284e-04 2.341111054248e+01
2.925000000000e+01 -2.392546548178e-02 3.385505780226e-04 2.334628019094e+01
2.950000000000e+01 -2.390906359507e-02 3.381556226813e-04 2.328101359136e+01
2.975000000000e+01 -2.388758921480e-02 3.377348176057e-04 2.321545616421e+01
3.000000000000e+01 -2.386100216341e-02 3.372897710145e-04 2.314975286362e+01
3.025000000000e+01 -2.382932597892e-02 3.368224449820e-04 2.308404599380e+01
3.050000000000e+01 -2.379264782244e-02 3.363350394168e-04 2.301847344947e+01
3.075000000000e+01 -2.375111742289e-02 3.358299687270e-04 2.295316684501e+01
3.100000000000e+01 -2.370494744106e-02 3.353098712472e-04 2.288825035750e+01
3.125000000000e+01 -2.365441336543e-02 3.347775307680e-04 2.282383991584e+01
3.150000000000e+01 -2.359985165090e-02 3.342359293135e-04 2.276004250486e+01
3.175000000000e+01 -2.354165781158e-02 3.336882652280e-04 2.269695629992e+01
3.200000000000e+01 -2.348028297594e-02 3.331379289604e-04 2.263467084420e+01
3.225000000000e+01 -2.341623048652e-02 3.325884953409e-04 2.257326763319e+01
3.250000000000e+01 -2.335005163752e-02 3.320437130540e-04 2.251282103219e+01
3.275000000000e+01 -2.328233967356e-02 3.315074739050e-04 2.245339923306e+01
3.300000000000e+01 -2.321372235158e-02 3.309837839878e-04 2.239506546159e+01
3.325000000000e+01 -2.314485304046e-02 3.304767219157e-04 2.233787903654e+01
3.350000000000e+01 -2.307640108786e-02 3.299903873853e-04 2.228189651402e+01
3.375000000000e+01 -2.300904144962e-02 3.295288375723e-04 2.222717267425e+01
3.400000000000e+01 -2.294344371496e-02 3.290960154562e-04 2.217376137405e+01
3.425000000000e+01 -2.288026040919e-02 3.286956633633e-04 2.212171625393e+01
3.450000000000e+01 -2.282011533664e-02 3.283312054498e-04 2.207109118084e+01
3.475000000000e+01 -2.276359159497e-02 3.280057365112e-04 2.202194057866e+01
3.500000000000e+01 -2.271122091882e-02 3.277220181623e-04 2.197431952197e+01
3.525000000000e+01 -2.266347450571e-02 3.274822893378e-04 2.192828366204e+01
3.550000000000e+01 -2.262075533499e-02 3.272882009223e-04 2.188388899293e+01
3.575000000000e+01 -2.258339173058e-02 3.271407023414e-04 2.184119145790e+01
3.600000000000e+01 -2.255163259008e-02 3.270403101223e-04 2.180024643669e+01
3.625000000000e+01 -2.252564476434e-02 3.269869010452e-04 2.176110811494e+01
3.650000000000e+01 -2.250551246524e-02 3.269796202058e-04 2.172382877217e+01
3.675000000000e+01 -2.249123893755e-02 3.270170717212e-04 2.168845798810e+01
3.700000000000e+01 -2.248274931892e-02 3.270972805002e-04 2.165504181293e+01
3.725000000000e+01 -2.247989617939e-02 3.272177087311e-04 2.162362190439e+01
3.750000000000e+01 -2.248246659308e-02 3.273754648128e-04 2.159423465603e+01
3.775000000000e+01 -2.249018966137e-02 3.275671144451e-04 2.156691035216e+01
3.800000000000e+01 -2.250274512919e-02 3.277888722076e-04 2.154167236794e+01
3.825000000000e+01 -2.251977285797e-02 3.280367855067e-04 2.151853644559e+01
3.850000000000e+01 -2.254088271339e-02 3.283067766903e-04 2.149751008734e+01
3.875000000000e+01 -2.256566453107e-02 3.285947181623e-04 2.147859207380e+01
3.900000000000e+01 -2.259369778761e-02 3.288965172134e-04 2.146177215974e+01
3.925000000000e+01 -2.262456105134e-02 3.292082007516e-04 2.144703087233e+01
3.950000000000e+01 -2.265784015221e-02 3.295259910519e-04 2.143433964617e+01
3.975000000000e+01 -2.269313600317e-02 3.298463775516e-04 2.142366101278e+01
4.000000000000e+01 -2.273007107933e-02 3.301661813644e-04 2.141494904566e+01
4.025000000000e+01 -2.276829488578e-02 3.304826099695e-04 2.140814997896e+01
4.050000000000e+01 -2.280748832024e-02 3.307932575877e-04 2.140320298226e+01
4.075000000000e+01 -2.284736686380e-02 3.310961730438e-04 2.140004110037e+01
4.100000000000e+01 -2.288768244896e-02 3.313898730668e-04 2.139859215132e+01
4.125000000000e+01 -2.292822412601e-02 3.316733257078e-04 2.139877996998e+01
4.150000000000e+01 -2.296881747497e-02 3.319459781175e-04 2.140052541282e+01
4.175000000000e+01 -2.300932329883e-02 3.322077281207e-04 2.140374749323e+01
4.200000000000e+01 -2.304963556792e-02 3.324588712475e-04 2.140836449140e+01
4.225000000000e+01 -2.308967794063e-02 3.327001489043e-04 2.141429483040e+01
4.250000000000e+01 -2.312940038091e-02 3.329326296793e-04 2.142145821458e+01
4.275000000000e+01 -2.316877523050e-02 3.331576919173e-04 2.142977632253e+01
4.300000000000e+01 -2.320779315662e-02 3.333769029666e-04 2.143917355866e+01
4.325000000000e+01 -2.324645995803e-02 3.335921177700e-04 2.144957768356e+01
4.350000000000e+01 -2.328479230808e-02 3.338052110430e-04 2.146092012704e+01
4.375000000000e+01 -2.332281413901e-02 3.340183070521e-04 2.147313657984e+01
4.400000000000e+01 -2.336055300835e-02 3.342335202964e-04 2.148616706524e+01
4.425000000000e+01 -2.339803727909e-02 3.344529216786e-04 2.149995609809e+01
4.450000000000e+01 -2.343529334903e-02 3.346785670419e-04 2.151445270472e+01
4.475000000000e+01 -2.347234341152e-02 3.349124326919e-04 2.152961034410e+01
4.500000000000e+01 -2.350920352886e-02 3.351563704147e-04 2.154538672735e+01
4.525000000000e+01 -2.354588209394e-02 3.354120691044e-04 2.156174357737e+01
4.550000000000e+01 -2.358237852880e-02 3.356810216014e-04 2.157864631941e+01
4.575000000000e+01 -2.361868224951e-02 3.359645099370e-04 2.159606370061e+01
4.600000000000e+01 -2.365477189012e-02 3.362635624290e-04 2.161396739790e+01
4.625000000000e+01 -2.369061458433e-02 3.365789336021e-04 2.163233159137e+01
4.650000000000e+01 -2.372616538813e-02 3.369110854925e-04 2.165113253670e+01
4.675000000000e+01 -2.376136686568e-02 3.372601697552e-04 2.167034821755e+01
4.700000000000e+01 -2.379614842174e-02 3.376260068294e-04 2.168995775359e+01
4.725000000000e+01 -2.383042652398e-02 3.380080725878e-04 2.170994139145e+01
4.750000000000e+01 -2.386410423673e-02 3.384054944278e-04 2.173028004141e+01
4.775000000000e+01 -2.389707097290e-02 3.388170455236e-04 2.175095516536e+01
4.800000000000e+01 -2.392920252806e-02 3.392411273576e-04 2.177194867081e+01
4.825000000000e+01 -2.396036131999e-02 3.396757424034e-04 2.179324293200e+01
4.850000000000e+01 -2.399039718633e-02 3.401185421582e-04 2.181482087490e+01
4.875000000000e+01 -2.401914831886e-02 3.405668259954e-04 2.183666618197e+01
4.900000000000e+01 -2.404644256071e-02 3.410175525615e-04 2.185876361483e+01
4.925000000000e+01 -2.407209888385e-02 3.414673538797e-04 2.188109908487e+01
4.950000000000e+01 -2.409592994335e-02 3.419125693430e-04 2.190366043976e+01
4.975000000000e+01 -2.411774453166e-02 3.423492551302e-04 2.192643767588e+01
5.000000000000e+01 -2.413735044756e-02 3.427732266706e-04 2.194942315405e+01
5.025000000000e+01 -2.415455848529e-02 3.431801734173e-04 2.197261242241e+01
5.050000000000e+01 -2.416918589664e-02 3.435657943615e-04 2.199600431997e+01
5.075000000000e+01 -2.418106019237e-02 3.439255649632e-04 2.201960143251e+01
5.100000000000e+01 -2.419002373552e-02 3.442549056628e-04 2.204341003231e+01
5.125000000000e+01 -2.419593864884e-02 3.445493972563e-04 2.206744067854e+01
5.150000000000e+01 -2.419869138476e-02 3.448048511035e-04 2.209170802112e+01
5.175000000000e+01 -2.419819729351e-02 3.450173301137e-04 2.211623049525e+01
5.200000000000e+01 -2.419440538830e-02 3.451831761702e-04 2.214103055724e+01
5.225000000000e+01 -2.418730140986e-02 3.452991247400e-04 2.216613410313e+01
5.250000000000e+01 -2.417691090734e-02 3.453623961218e-04 2.219156974678e+01
5.275000000000e+01 -2.416330251894e-02 3.453708149644e-04 2.221736866334e+01
5.300000000000e+01 -2.414658907180e-02 3.453228721111e-04 2.224356353585e+01
5.325000000000e+01 -2.412692824963e-02 3.452177824114e-04 2.227018787013e+01
5.350000000000e+01 -2.410452164433e-02 3.450555059812e-04 2.229727473607e+01
5.375000000000e+01 -2.407961368635e-02 3.448367822713e-04 2.232485625204e+01
5.400000000000e+01 -2.405248803317e-02 3.445632730378e-04 2.235296233081e+01
5.425000000000e+01 -2.402346300438e-02 3.442376104080e-04 2.238161940926e+01
5.450000000000e+01 -2.399288637666e-02 3.438631881512e-04 2.241084995072e+01
5.475000000000e+01 -2.396112936876e-02 3.434442106932e-04 2.244067128387e+01
5.500000000000e+01 -2.392857956812e-02 3.429856728917e-04 2.247109456623e+01
5.525000000000e+01 -2.389563305698e-02 3.424932565705e-04 2.250212457131e+01
5.550000000000e+01 -2.386268537988e-02 3.419732748203e-04 2.253375894131e+01
5.575000000000e+01 -2.383012278175e-02 3.414325571038e-04 2.256598762321e+01
5.600000000000e+01 -2.379831377084e-02 3.408782666187e-04 2.259879321100e+01
5.625000000000e+01 -2.376760030143e-02 3.403178917063e-04 2.263215078140e+01
5.650000000000e+01 -2.373828964510e-02 3.397590264303e-04 2.266602798753e+01
5.675000000000e+01 -2.371064792242e-02 3.392091997076e-04 2.270038600904e+01
5.700000000000e+01 -2.368489401810e-02 3.386756790666e-04 2.273518004361e+01
5.725000000000e+01 -2.366119485976e-02 3.381654164093e-04 2.277035997124e+01
5.750000000000e+01 -2.363966244287e-02 3.376849386478e-04 2.280587183002e+01
5.775000000000e+01 -2.362035253564e-02 3.372401977583e-04 2.284165868125e+01
5.800000000000e+01 -2.360326510112e-02 3.368364603738e-04 2.287766189310e+01
5.825000000000e+01 -2.358834638256e-02 3.364782230223e-04 2.291382239010e+01
5.850000000000e+01 -2.357549281138e-02 3.361691490979e-04 2.295008186950e+01
5.875000000000e+01 -2.356455654283e-02 3.359120288908e-04 2.298638395603e+01
5.900000000000e+01 -2.355535202747e-02 3.357087635185e-04 2.302267517141e+01
5.925000000000e+01 -2.354766410368e-02 3.355603727475e-04 2.305890607148e+01
5.950000000000e+01 -2.354125637066e-02 3.354670224352e-04 2.309503156197e+01
5.975000000000e+01 -2.353588051025e-02 3.354280756100e-04 2.313101164828e+01
6.000000000000e+01 -2.353128565564e-02 3.354421565942e-04 2.316681166074e+01
6.025000000000e+01 -2.352722754019e-02 3.355072255088e-04 2.320240231698e+01
6.050000000000e+01 -2.352347709137e-02 3.356206642764e-04 2.323775959277e+01
6.075000000000e+01 -2.351982835785e-02 3.357793769692e-04 2.327286440762e+01
6.100000000000e+01 -2.351610540949e-02 3.359798857677e-04 2.330770220994e+01
6.125000000000e+01 -2.351216777325e-02 3.362184239516e-04 2.334226215379e+01
6.150000000000e+01 -2.350791514504e-02 3.364910302246e-04 2.337653681584e+01
6.175000000000e+01 -2.350328989478e-02 3.367936313779e-04 2.341052101947e+01
6.200000000000e+01 -2.349827890816e-02 3.371221178566e-04 2.344421151763e+01
6.225000000000e+01 -2.349291348765e-02 3.374724132502e-04 2.347760585811e+01
6.250000000000e+01 -2.348726826574e-02 3.378405424362e-04 2.351070207068e+01
6.275000000000e+01 -2.348145859859e-02 3.382226629884e-04 2.354349791650e+01
6.300000000000e+01 -2.347563714386e-02 3.386151039424e-04 2.357599028833e+01
6.325000000000e+01 -2.346998979473e-02 3.390143981193e-04 2.360817516325e+01
6.350000000000e+01 -2.346473055777e-02 3.394173015343e-04 2.364004705293e+01
6.375000000000e+01 -2.346009633656e-02 3.398208101053e-04 2.367159923857e+01
6.400000000000e+01 -2.345634119337e-02 3.402221706587e-04 2.370282373330e+01
6.425000000000e+01 -2.345373061168e-02 3.406188857451e-04 2.373371144811e+01
6.450000000000e+01 -2.345253584022e-02 3.410087236572e-04 2.376425280797e+01
6.475000000000e+01 -2.345302831267e-02 3.413897214426e-04 2.379443818680e+01
6.500000000000e+01 -2.345547424494e-02 3.417601946778e-04 2.382425848598e+01
6.525000000000e+01 -2.346012954371e-02 3.421187414658e-04 2.385370610516e+01
6.550000000000e+01 -2.346723522123e-02 3.424641897988e-04 2.388277553424e+01
6.575000000000e+01 -2.347701309235e-02 3.427957236572e-04 2.391146440159e+01
6.600000000000e+01 -2.348966168629e-02 3.431128159985e-04 2.393977423137e+01
6.625000000000e+01 -2.350535247543e-02 3.434152047886e-04 2.396771118093e+01
6.650000000000e+01 -2.352422665875e-02 3.437029219781e-04 2.399528690140e+01
6.675000000000e+01 -2.354639238000e-02 3.439762872835e-04 2.402251906397e+01
6.700000000000e+01 -2.357192253844e-02 3.442359213176e-04 2.404943177882e+01
6.725000000000e+01 -2.360085308427e-02 3.444827031365e-04 2.407605602586e+01
6.750000000000e+01 -2.363318200696e-02 3.447177331163e-04 2.410242964324e+01
6.775000000000e+01 -2.366886898193e-02 3.449423806595e-04 2.412859739559e+01
6.800000000000e+01 -2.370783562579e-02 3.451582493196e-04 2.415461069907e+01
6.825000000000e+01 -2.374996622584e-02 3.453671495019e-04 2.418052721039e+01
6.850000000000e+01 -2.379510940725e-02 3.455710752497e-04 2.420641036659e+01
6.875000000000e+01 -2.384308024516e-02 3.457721610040e-04 2.423232870473e+01
6.900000000000e+01 -2.389366293888e-02 3.459726570840e-04 2.425835510851e+01
6.925000000000e+01 -2.394661411474e-02 3.461750136579e-04 2.428456604565e+01
6.950000000000e+01 -2.400166607264e-02 3.463816687369e-04 2.431104068763e+01
6.975000000000e+01 -2.405853062241e-02 3.465950342040e-04 2.433786007310e+01
7.000000000000e+01 -2.411690334544e-02 3.468176128090e-04 2.436510622574e+01
7.025000000000e+01 -2.417646784218e-02 3.470518123503e-04 2.439286135256e+01
7.050000000000e+01 -2.423689990519e-02 3.472999039825e-04 2.442120699463e+01
7.075000000000e+01 -2.429787248661e-02 3.475642126242e-04 2.445022327757e+01
7.100000000000e+01 -2.435905997085e-02 3.478468546557e-04 2.447998822078e+01
7.125000000000e+01 -2.442014274607e-02 3.481497398243e-04 2.451057700679e+01
7.150000000000e+01 -2.448081124824e-02 3.484746080807e-04 2.454206136943e+01
7.175000000000e+01 -2.454076975911e-02 3.488229753055e-04 2.457450908234e+01
7.200000000000e+01 -2.459974022675e-02 3.491959588696e-04 2.460798332146e+01
7.225000000000e+01 -2.465746574455e-02 3.495944715720e-04 2.464254224398e+01
7.250000000000e+01 -2.471371399520e-02 3.500191647230e-04 2.467823853455e+01
7.275000000000e+01 -2.476828024160e-02 3.504704086901e-04 2.471511899424e+01
7.300000000000e+01 -2.482098998981e-02 3.509482913870e-04 2.475322420744e+01
7.325000000000e+01 -2.487170113272e-02 3.514526291641e-04 2.479258813319e+01
7.350000000000e+01 -2.492030526236e-02 3.519829823997e-04 2.483323794951e+01
7.375000000000e+01 -2.496672949674e-02 3.525386768839e-04 2.487519375273e+01
7.400000000000e+01 -2.501093763827e-02 3.531188251170e-04 2.491846828867e+01
7.425000000000e+01 -2.505293031158e-02 3.537223565142e-04 2.496306693242e+01
7.450000000000e+01 -2.509274496744e-02 3.543480481438e-04 2.500898749515e+01
7.475000000000e+01 -2.513045515024e-02 3.549945555636e-04 2.505622020653e+01
7.500000000000e+01 -2.516616959383e-02 3.556604520498e-04 2.510474768928e+01
7.525000000000e+01 -2.520003017957e-02 3.563442734066e-04 2.515454514649e+01
7.550000000000e+01 -2.523220940900e-02 3.570445335433e-04 2.520558035187e+01
7.575000000000e+01 -2.526290788706e-02 3.577597487187e-04 2.525781393419e+01
7.600000000000e+01 -2.529235161479e-02 3.584884133770e-04 2.531119972200e+01
7.625000000000e+01 -2.532078787184e-02 3.592292058928e-04 2.536568489493e+01
7.650000000000e+01 -2.534848095433e-02 3.599808939850e-04 2.542121054629e+01
7.675000000000e+01 -2.537570769951e-02 3.607423606811e-04 2.547771188409e+01
7.700000000000e+01 -2.540275346752e-02 3.615124582406e-04 2.553511883526e+01
7.725000000000e+01 -2.542990701938e-02 3.622901747613e-04 2.559335623988e+01
7.750000000000e+01 -2.545745565916e-02 3.630746209971e-04 2.565234442309e+01
7.775000000000e+01 -2.548567965788e-02 3.638649927505e-04 2.571199931733e+01
7.800000000000e+01 -2.551484784235e-02 3.646605531590e-04 2.577223291791e+01
7.825000000000e+01 -2.554521184211e-02 3.654606003227e-04 2.583295327433e+01
7.850000000000e+01 -2.557700178593e-02 3.662644573304e-04 2.589406479073e+01
7.875000000000e+01 -2.561042129412e-02 3.670714342531e-04 2.595546807442e+01
7.900000000000e+01 -2.564564321352e-02 3.678807925549e-04 2.601705996225e+01
7.925000000000e+01 -2.568280542071e-02 3.686917151292e-04 2.607873347551e+01
7.950000000000e+01 -2.572200605171e-02 3.695032682054e-04 2.614037751850e+01
7.975000000000e+01 -2.576330007974e-02 3.703143759087e-04 2.620187688797e+01
8.000000000000e+01 -2.580669506516e-02 3.711237855124e-04 2.626311198477e+01
8.025000000000e+01 -2.585214815946e-02 3.719300365858e-04 2.632395878227e+01
8.050000000000e+01 -2.589956370937e-02 3.727314513475e-04 2.638428885995e+01
8.075000000000e+01 -2.594879081991e-02 3.735261143709e-04 2.644396937109e+01
8.100000000000e+01 -2.599962298068e-02 3.743118698800e-04 2.650286340640e+01
8.125000000000e+01 -2.605179754115e-02 3.750863149241e-04 2.656083026720e+01
8.150000000000e+01 -2.610499704450e-02 3.758468094401e-04 2.661772607640e+01
8.175000000000e+01 -2.615885191227e-02 3.765904773378e-04 2.667340454729e+01
8.200000000000e+01 -2.621294385650e-02 3.773142476735e-04 2.672771784059e+01
8.225000000000e+01 -2.626681160700e-02 3.780148899825e-04 2.678051775541e+01
8.250000000000e+01 -2.631995697331e-02 3.786889710362e-04 2.683165695641e+01
8.275000000000e+01 -2.637185304118e-02 3.793330901344e-04 2.688099045615e+01
8.300000000000e+01 -2.642195369875e-02 3.799438382455e-04 2.692837721468e+01
8.325000000000e+01 -2.646970443692e-02 3.805177477569e-04 2.697368180482e+01
8.350000000000e+01 -2.651455514210e-02 3.810514149119e-04 2.701677623618e+01
8.375000000000e+01 -2.655597230323e-02 3.815416597173e-04 2.705754175981e+01
8.400000000000e+01 -2.659345240242e-02 3.819854883035e-04 2.709587071617e+01
8.425000000000e+01 -2.662653510763e-02 3.823801145614e-04 2.713166834578e+01
8.450000000000e+01 -2.665481658846e-02 3.827231789120e-04 2.716485448538e+01
8.475000000000e+01 -2.667796207742e-02 3.830127824698e-04 2.719536517637e+01
8.500000000000e+01 -2.669571727063e-02 3.832475432246e-04 2.722315404930e+01
8.525000000000e+01 -2.670791844253e-02 3.834266608741e-04 2.724819350233e+01
8.550000000000e+01 -2.671450074544e-02 3.835499784476e-04 2.727047562035e+01
8.575000000000e+01 -2.671550418136e-02 3.836180278646e-04 2.729001273455e+01
8.600000000000e+01 -2.671107732414e-02 3.836320656134e-04 2.730683767480e+01
8.625000000000e+01 -2.670147858089e-02 3.835940973176e-04 2.732100365912e+01
8.650000000000e+01 -2.668707385801e-02 3.835068775706e-04 2.733258374305e+01
8.675000000000e+01 -2.666833187712e-02 3.833738897662e-04 2.734166994309e+01
8.700000000000e+01 -2.664581654149e-02 3.831993232512e-04 2.734837195465e+01
8.725000000000e+01 -2.662017659985e-02 3.829879831806e-04 2.735281552508e+01
8.750000000000e+01 -2.659213300096e-02 3.827451972867e-04 2.735514051262e+01
8.775000000000e+01 -2.656246406545e-02 3.824767770876e-04 2.735549868031e+01
8.800000000000e+01 -2.653199042482e-02 3.821889826455e-04 2.735405129450e+01
8.825000000000e+01 -2.650155662401e-02 3.818882467288e-04 2.735096650010e+01
8.850000000000e+01 -2.647201190129e-02 3.815811131701e-04 2.734641678026e+01
8.875000000000e+01 -2.644419170177e-02 3.812741463270e-04 2.734057625569e+01
8.900000000000e+01 -2.641889958556e-02 3.809736251929e-04 2.733361812425e+01
8.925000000000e+01 -2.639688959024e-02 3.806855638440e-04 2.732571221702e+01
8.950000000000e+01 -2.637885005995e-02 3.804155743110e-04 2.731702274081e+01
8.975000000000e+01 -2.636538915097e-02 3.801687339679e-04 2.730770625310e+01
9.000000000000e+01 -2.635702217172e-02 3.799494838725e-04 2.729790987654e+01
9.025000000000e+01 -2.635416181557e-02 3.797615554153e-04 2.728776996545e+01
9.050000000000e+01 -2.635710975770e-02 3.796079062406e-04 2.727741076835e+01
9.075000000000e+01 -2.636605200337e-02 3.794906336848e-04 2.726694370159e+01
9.100000000000e+01 -2.638105601117e-02 3.794110179830e-04 2.725646672670e+01
9.125000000000e+01 -2.640207094518e-02 3.793695037880e-04 2.724606422103e+01
9.150000000000e+01 -2.642892940213e-02 3.793657059653e-04 2.723580666774e+01
9.175000000000e+01 -2.646135220892e-02 3.793984504879e-04 2.722575113927e+01
9.200000000000e+01 -2.649895414535e-02 3.794658190772e-04 2.721594129674e+01
9.225000000000e+01 -2.654125187270e-02 3.795652155502e-04 2.720640819179e+01
9.250000000000e+01 -2.658767266797e-02 3.796934315839e-04 2.719717045491e+01
9.275000000000e+01 -2.663756434412e-02 3.798467244568e-04 2.718823525410e+01
9.300000000000e+01 -2.669020591341e-02 3.800208932228e-04 2.717959852261e+01
9.325000000000e+01 -2.674481847184e-02 3.802113595587e-04 2.717124595364e+01
9.350000000000e+01 -2.680057697221e-02 3.804132406235e-04 2.716315316459e+01
9.375000000000e+01 -2.685662136729e-02 3.806214281222e-04 2.715528664263e+01
9.400000000000e+01 -2.691206887798e-02 3.808306636649e-04 2.714760381728e+01
9.425000000000e+01 -2.696602489505e-02 3.810356002260e-04 2.714005393150e+01
9.450000000000e+01 -2.701759545152e-02 3.812308691652e-04 2.713257804101e+01
9.475000000000e+01 -2.706589759719e-02 3.814111381581e-04 2.712510985719e+01
9.500000000000e+01 -2.711007150433e-02 3.815711721714e-04 2.711757579142e+01
9.525000000000e+01 -2.714929096596e-02 3.817058871095e-04 2.710989557158e+01
9.550000000000e+01 -2.718277332147e-02 3.818104030557e-04 2.710198292188e+01
9.575000000000e+01 -2.720979084439e-02 3.818801002031e-04 2.709374577403e+01
9.600000000000e+01 -2.722967894654e-02 3.819106671984e-04 2.708508740274e+01
9.625000000000e+01 -2.724184665155e-02 3.818981577104e-04 2.707590685616e+01
9.650000000000e+01 -2.724578454844e-02 3.818390414654e-04 2.706610006691e+01
9.675000000000e+01 -2.724107164601e-02 3.817302385873e-04 2.705556110834e+01
9.700000000000e+01 -2.722738416607e-02 3.815692039333e-04 2.704418300487e+01
9.725000000000e+01 -2.720450050591e-02 3.813539614577e-04 2.703185951665e+01
9.750000000000e+01 -2.717230682233e-02 3.810831397274e-04 2.701848615913e+01
9.775000000000e+01 -2.713079885259e-02 3.807559951453e-04 2.700396185098e+01
9.800000000000e+01 -2.708008372390e-02 3.803724693948e-04 2.698819058713e+01
9.825000000000e+01 -2.702038025575e-02 3.799331204998e-04 2.697108251625e+01
9.850000000000e+01 -2.695201542903e-02 3.794392237284e-04 2.695255579527e+01
9.875000000000e+01 -2.687542151813e-02 3.788928118887e-04 2.693253748158e+01
9.900000000000e+01 -2.679112841472e-02 3.782965172202e-04 2.691096481358e+01
9.925000000000e+01 -2.669975421775e-02 3.776535884690e-04 2.688778629975e+01
9.950000000000e+01 -2.660199395075e-02 3.769676423115e-04 2.686296199822e+01
9.975000000000e+01 -2.649860608910e-02 3.762427837833e-04 2.683646439323e+01
1.000000000000e+02 -2.639039839590e-02 3.754834777476e-04 2.680827815868e+01
1.002500000000e+02 -2.627821209410e-02 3.746944175660e-04 2.677840023473e+01
1.005000000000e+02 -2.616290613184e-02 3.738804079612e-04 2.674683965454e+01
1.007500000000e+02 -2.604534061272e-02 3.730462398160e-04 2.671361664832e+01
1.010000000000e+02 -2.592636138226e-02 3.721965731037e-04 2.667876214400e+01
1.012500000000e+02 -2.580678539817e-02 3.713358241883e-04 2.664231683744e+01
1.015000000000e+02 -2.568738771572e-02 3.704680594820e-04 2.660433017602e+01
1.017500000000e+02 -2.556889151557e-02 3.695969142554e-04 2.656485957832e+01
1.020000000000e+02 -2.545195877095e-02 3.687255160822e-04 2.652396908568e+01
1.022500000000e+02 -2.533718534588e-02 3.678564438068e-04 2.648172860543e+01
1.025000000000e+02 -2.522509808813e-02 3.669917006752e-04 2.643821294380e+01
1.027500000000e+02 -2.511615507351e-02 3.661327227496e-04 2.639350102442e+01
1.030000000000e+02 -2.501074686663e-02 3.652803826418e-04 2.634767493772e+01
1.032500000000e+02 -2.490920295892e-02 3.644350580483e-04 2.630081959421e+01
1.035000000000e+02 -2.481179924771e-02 3.635967277655e-04 2.625302218595e+01
1.037500000000e+02 -2.471876520510e-02 3.627649809567e-04 2.620437149345e+01
1.040000000000e+02 -2.463029428846e-02 3.619391573866e-04 2.615495774213e+01
1.042500000000e+02 -2.454655408217e-02 3.611184439894e-04 2.610487226308e+01
1.045000000000e+02 -2.446769606840e-02 3.603019792470e-04 2.605420723851e+01
1.047500000000e+02 -2.439386538898e-02 3.594889475096e-04 2.600305548531e+01
1.050000000000e+02 -2.432520843970e-02 3.586786875787e-04 2.595151021484e+01
1.052500000000e+02 -2.426187848468e-02 3.578707865621e-04 2.589966479790e+01
1.055000000000e+02 -2.420403985257e-02 3.570651431141e-04 2.584761242705e+01
1.057500000000e+02 -2.415187044838e-02 3.562620397481e-04 2.579544596619e+01
1.060000000000e+02 -2.410555989962e-02 3.554621593693e-04 2.574325727073e+01
1.062500000000e+02 -2.406530653351e-02 3.546666051154e-04 2.569113686011e+01
1.065000000000e+02 -2.403131234378e-02 3.538768944778e-04 2.563917350004e+01
1.067500000000e+02 -2.400377353385e-02 3.530949664976e-04 2.558745333869e+01
1.070000000000e+02 -2.398287104764e-02 3.523231303709e-04 2.553605938284e+01
1.072500000000e+02 -2.396875967816e-02 3.515640121128e-04 2.548507090064e+01
1.075000000000e+02 -2.396155498044e-02 3.508204643517e-04 2.543456245498e+01
1.077500000000e+02 -2.396132194461e-02 3.500954797163e-04 2.538460344950e+01
1.080000000000e+02 -2.396806230973e-02 3.493921059172e-04 2.533525736034e+01
1.082500000000e+02 -2.398170377510e-02 3.487133664352e-04 2.528658106157e+01
1.085000000000e+02 -2.400209133877e-02 3.480621309680e-04 2.523862453708e+01
1.087500000000e+02 -2.402897864566e-02 3.474410136274e-04 2.519143029756e+01
1.090000000000e+02 -2.406202251652e-02 3.468522995044e-04 2.514503336182e+01
1.092500000000e+02 -2.410078076548e-02 3.462979059961e-04 2.509946100695e+01
1.095000000000e+02 -2.414471175335e-02 3.457792603662e-04 2.505473304522e+01
1.097500000000e+02 -2.419317797277e-02 3.452972788065e-04 2.501086192861e+01
1.100000000000e+02 -2.424545070663e-02 3.448523088386e-04 2.496785331177e+01
1.102500000000e+02 -2.430071884224e-02 3.444441154230e-04 2.492570645660e+01
1.105000000000e+02 -2.435809898410e-02 3.440719079056e-04 2.488441500788e+01
1.107500000000e+02 -2.441664971938e-02 3.437343565876e-04 2.484396757702e+01
1.110000000000e+02 -2.447538462967e-02 3.434296192393e-04 2.480434860132e+01
1.112500000000e+02 -2.453328981605e-02 3.431553971845e-04 2.476553896806e+01
1.115000000000e+02 -2.458933990616e-02 3.429089925656e-04 2.472751673568e+01
1.117500000000e+02 -2.464251397267e-02 3.426873709622e-04 2.469025776557e+01
1.120000000000e+02 -2.469181423752e-02 3.424872426866e-04 2.465373610574e+01
1.122500000000e+02 -2.473627993088e-02 3.423051259129e-04 2.461792444076e+01
1.125000000000e+02 -2.477500505268e-02 3.421374278380e-04 2.458279417849e+01
1.127500000000e+02 -2.480714961901e-02 3.419805051690e-04 2.454831560295e+01
1.130000000000e+02 -2.483195437846e-02 3.418307349269e-04 2.451445767577e+01
1.132500000000e+02 -2.484875046516e-02 3.416845719004e-04 2.448118784944e+01
1.135000000000e+02 -2.485696702317e-02 3.415385829842e-04 2.444847178332e+01
1.137500000000e+02 -2.485614057032e-02 3.413895004153e-04 2.441627284559e+01
1.140000000000e+02 -2.484591692094e-02 3.412342525810e-04 2.438455181465e+01
1.142500000000e+02 -2.482605711968e-02 3.410700079608e-04 2.435326636582e+01
1.145000000000e+02 -2.479643770299e-02 3.408941591243e-04 2.432237077956e+01
1.147500000000e+02 -2.475704969235e-02 3.407043541858e-04 2.429181576520e+01
1.150000000000e+02 -2.470799913018e-02 3.404984876212e-04 2.426154827429e+01
1.152500000000e+02 -2.464950334060e-02 3.402747968186e-04 2.423151164444e+01
1.155000000000e+02 -2.458188645327e-02 3.400318568029e-04 2.420164597324e+01
1.157500000000e+02 -2.450557688912e-02 3.397685366866e-04 2.417188851815e+01
1.160000000000e+02 -2.442110100912e-02 3.394840415674e-04 2.414217451949e+01
1.162500000000e+02 -2.432907797367e-02 3.391779468850e-04 2.411243812215e+01
1.165000000000e+02 -2.423021285363e-02 3.388502243219e-04 2.408261360218e+01
1.167500000000e+02 -2.412529150203e-02 3.385013056475e-04 2.405263655210e+01
1.170000000000e+02 -2.401517278516e-02 3.381320650983e-04 2.402244537820e+01
1.172500000000e+02 -2.390078155697e-02 3.377436825631e-04 2.399198278209e+01
1.175000000000e+02 -2.378310066344e-02 3.373380362517e-04 2.396119725407e+01
1.177500000000e+02 -2.366316244031e-02 3.369176120133e-04 2.393004454702e+01
1.180000000000e+02 -2.354204005520e-02 3.364853778825e-04 2.389848903385e+01
1.182500000000e+02 -2.342083826613e-02 3.360448444914e-04 2.386650493088e+01
1.185000000000e+02 -2.330068326013e-02 3.356001528121e-04 2.383407730720e+01
1.187500000000e+02 -2.318271217135e-02 3.351559508628e-04 2.380120286595e+01
1.190000000000e+02 -2.306806182034e-02 3.347171794393e-04 2.376789043974e+01
1.192500000000e+02 -2.295785677163e-02 3.342892621613e-04 2.373416119769e+01
1.195000000000e+02 -2.285319625326e-02 3.338780118520e-04 2.370004851138e+01
1.197500000000e+02 -2.275514221370e-02 3.334895026598e-04 2.366559759002e+01
1.200000000000e+02 -2.266470465853e-02 3.331299430328e-04 2.363086464475e+01
1.202500000000e+02 -2.258282946703e-02 3.328055555848e-04 2.359591591520e+01
1.205000000000e+02 -2.251038516524e-02 3.325224391965e-04 2.356082635330e+01
1.207500000000e+02 -2.244815076244e-02 3.322864177639e-04 2.352567809711e+01
1.210000000000e+02 -2.239680390769e-02 3.321028756731e-04 2.349055875006e+01
1.212500000000e+02 -2.235691228116e-02 3.319767377416e-04 2.345555959070e+01
1.215000000000e+02 -2.232892228993e-02 3.319122315792e-04 2.342077359818e+01
1.217500000000e+02 -2.231315326968e-02 3.319127888860e-04 2.338629357915e+01
1.220000000000e+02 -2.230979394260e-02 3.319809854130e-04 2.335221032916e+01
1.222500000000e+02 -2.231889636369e-02 3.321184686170e-04 2.331861082600e+01
1.225000000000e+02 -2.234037837822e-02 3.323258044110e-04 2.328557671536e+01
1.227500000000e+02 -2.237402178902e-02 3.326025398653e-04 2.325318288688e+01
1.230000000000e+02 -2.241947867751e-02 3.329472247948e-04 2.322149640017e+01
1.232500000000e+02 -2.247627560004e-02 3.333574234877e-04 2.319057562166e+01
1.235000000000e+02 -2.254381981457e-02 3.338297646472e-04 2.316046966959e+01
1.237500000000e+02 -2.262141098533e-02 3.343600318587e-04 2.313121816489e+01
1.240000000000e+02 -2.270824871217e-02 3.349432567255e-04 2.310285124391e+01
1.242500000000e+02 -2.280344681616e-02 3.355738571286e-04 2.307538982686e+01
1.245000000000e+02 -2.290604320643e-02 3.362456851747e-04 2.304884614418e+01
1.247500000000e+02 -2.301501537772e-02 3.369522105565e-04 2.302322439407e+01
1.250000000000e+02 -2.312929173685e-02 3.376866591938e-04 2.299852162629e+01
1.252500000000e+02 -2.324776732196e-02 3.384421450863e-04 2.297472860876e+01
1.255000000000e+02 -2.336931566266e-02 3.392117883085e-04 2.295183088243e+01
1.257500000000e+02 -2.349280356798e-02 3.399888261216e-04 2.292980963430e+01
1.260000000000e+02 -2.361710325260e-02 3.407667213722e-04 2.290864273290e+01
1.262500000000e+02 -2.374110563767e-02 3.415392533335e-04 2.288830542999e+01
1.265000000000e+02 -2.386373189222e-02 3.423005965036e-04 2.286877118025e+01
1.267500000000e+02 -2.398394503719e-02 3.430453789225e-04 2.285001214992e+01
1.270000000000e+02 -2.410076056980e-02 3.437687147707e-04 2.283199951810e+01
1.272500000000e+02 -2.421325688492e-02 3.444662112789e-04 2.281470384863e+01
1.275000000000e+02 -2.432058331662e-02 3.451340593702e-04 2.279809492081e+01
1.277500000000e+02 -2.442196856399e-02 3.457690170516e-04 2.278214181934e+01
1.280000000000e+02 -2.451672610279e-02 3.463683321335e-04 2.276681244713e+01
1.282500000000e+02 -2.460426081123e-02 3.469299309061e-04 2.275207335764e+01
1.285000000000e+02 -2.468407137651e-02 3.474522012539e-04 2.273788923111e+01
1.287500000000e+02 -2.475575100228e-02 3.479339256190e-04 2.272422231618e+01
1.290000000000e+02 -2.481898965584e-02 3.483742951780e-04 2.271103220469e+01
1.292500000000e+02 -2.487357025260e-02 3.487728888497e-04 2.269827516785e+01
1.295000000000e+02 -2.491936786175e-02 3.491296939211e-04 2.268590410798e+01
1.297500000000e+02 -2.495634457758e-02 3.494448703999e-04 2.267386828496e+01
1.300000000000e+02 -2.498454382672e-02 3.497187625130e-04 2.266211320527e+01
1.302500000000e+02 -2.500408616218e-02 3.499519150628e-04 2.265058101179e+01
1.305000000000e+02 -2.501516131941e-02 3.501450621486e-04 2.263921070907e+01
1.307500000000e+02 -2.501802141507e-02 3.502990987188e-04 2.262793878811e+01
1.310000000000e+02 -2.501297224561e-02 3.504150141086e-04 2.261669980275e+01
1.312500000000e+02 -2.500036750048e-02 3.504938984338e-04 2.260542750275e+01
1.315000000000e+02 -2.498060019675e-02 3.505369305685e-04 2.259405569284e+01
1.317500000000e+02 -2.495409595554e-02 3.505453270370e-04 2.258251940631e+01
1.320000000000e+02 -2.492130666262e-02 3.505203458387e-04 2.257075610640e+01
1.322500000000e+02 -2.488270332401e-02 3.504632936610e-04 2.255870672295e+01
1.325000000000e+02 -2.483877228978e-02 3.503754309525e-04 2.254631705262e+01
1.327500000000e+02 -2.479000936132e-02 3.502580335893e-04 2.253353869759e+01
1.330000000000e+02 -2.473691549674e-02 3.501124547315e-04 2.252033006927e+01
1.332500000000e+02 -2.467999330090e-02 3.499400371102e-04 2.250665722260e+01
1.335000000000e+02 -2.461974436051e-02 3.497420895066e-04 2.249249451937e+01
1.337500000000e+02 -2.455666674147e-02 3.495199227466e-04 2.247782506716e+01
1.340000000000e+02 -2.449125299718e-02 3.492747939130e-04 2.246264096904e+01
1.342500000000e+02 -2.442398892571e-02 3.490078375147e-04 2.244694337671e+01
1.345000000000e+02 -2.435535180068e-02 3.487202850490e-04 2.243074212849e+01
1.347500000000e+02 -2.428581101865e-02 3.484133971096e-04 2.241405557852e+01
1.350000000000e+02 -2.421582728223e-02 3.480883362220e-04 2.239690984484e+01
1.352500000000e+02 -2.414585278535e-02 3.477461024389e-04 2.237933807177e+01
1.355000000000e+02 -2.407633153974e-02 3.473877354392e-04 2.236137954401e+01
1.357500000000e+02 -2.400770003473e-02 3.470143823247e-04 2.234307868601e+01
1.360000000000e+02 -2.394038790742e-02 3.466271732541e-04 2.232448404152e+01
1.362500000000e+02 -2.387481884445e-02 3.462272731075e-04 2.230564707724e+01
1.365000000000e+02 -2.381141099753e-02 3.458159520297e-04 2.228662134036e+01
1.367500000000e+02 -2.375057727383e-02 3.453944664851e-04 2.226746138107e+01
1.370000000000e+02 -2.369272589603e-02 3.449642097574e-04 2.224822178518e+01
1.372500000000e+02 -2.363825864393e-02 3.445267355313e-04 2.222895664627e+01
1.375000000000e+02 -2.358757044322e-02 3.440837557943e-04 2.220971875127e+01
1.377500000000e+02 -2.354104568888e-02 3.436371441207e-04 2.219055937903e+01
1.380000000000e+02 -2.349905695915e-02 3.431889522429e-04 2.217152787661e+01
1.382500000000e+02 -2.346195882124e-02 3.427414020037e-04 2.215267179599e+01
1.385000000000e+02 -2.343008470846e-02 3.422968781238e-04 2.213403683814e+01
1.387500000000e+02 -2.340373823793e-02 3.418579050759e-04 2.211566729868e+01
1.390000000000e+02 -2.338318852689e-02 3.414271103805e-04 2.209760633840e+01
1.392500000000e+02 -2.336866178355e-02 3.410072210302e-04 2.207989653753e+01
1.395000000000e+02 -2.336033205241e-02 3.406010127856e-04 2.206258051850e+01
1.397500000000e+02 -2.335831566400e-02 3.402112284791e-04 2.204570142173e+01
1.400000000000e+02 -2.336266030880e-02 3.398405173042e-04 2.202930361229e+01
1.402500000000e+02 -2.337334055666e-02 3.394913840404e-04 2.201343311006e+01
1.405000000000e+02 -2.339024841692e-02 3.391661094198e-04 2.199813815398e+01
1.407500000000e+02 -2.341319068412e-02 3.388666936191e-04 2.198346947870e+01
1.410000000000e+02 -2.344188236921e-02 3.385947785611e-04 2.196948064265e+01
1.412500000000e+02 -2.347594697286e-02 3.383515936265e-04 2.195622805086e+01
1.415000000000e+02 -2.351491379266e-02 3.381378837697e-04 2.194377100404e+01
1.417500000000e+02 -2.355822182612e-02 3.379539275002e-04 2.193217144641e+01
1.420000000000e+02 -2.360522188137e-02 3.377994512804e-04 2.192149373437e+01
1.422500000000e+02 -2.365518432823e-02 3.376737437207e-04 2.191180415219e+01
1.425000000000e+02 -2.370730604104e-02 3.375754553389e-04 2.190317046126e+01
1.427500000000e+02 -2.376072213829e-02 3.375026537170e-04 2.189566129027e+01
1.430000000000e+02 -2.381451919095e-02 3.374529636138e-04 2.188934550124e+01
1.432500000000e+02 -2.386774900443e-02 3.374235750178e-04 2.188429160135e+01
1.435000000000e+02 -2.391944580200e-02 3.374112844608e-04 2.188056706284e+01
1.437500000000e+02 -2.396864302254e-02 3.374125547348e-04 2.187823778854e+01
1.440000000000e+02 -2.401439234725e-02 3.374237406243e-04 2.187736751727e+01
1.442500000000e+02 -2.405578253515e-02 3.374411036983e-04 2.187801738440e+01
1.445000000000e+02 -2.409195816603e-02 3.374608563423e-04 2.188024550785e+01
1.447500000000e+02 -2.412213690364e-02 3.374792318353e-04 2.188410662672e+01
1.450000000000e+02 -2.414562631897e-02 3.374926614644e-04 2.188965189106e+01
1.452500000000e+02 -2.416183925869e-02 3.374978901220e-04 2.189692865514e+01
1.455000000000e+02 -2.417030600522e-02 3.374920685030e-04 2.190598033090e+01
1.457500000000e+02 -2.417068454024e-02 3.374727944666e-04 2.191684636259e+01
1.460000000000e+02 -2.416276713435e-02 3.374381231454e-04 2.192956216998e+01
1.462500000000e+02 -2.414648426076e-02 3.373866195793e-04 2.194415915998e+01
1.465000000000e+02 -2.412190398468e-02 3.373176342094e-04 2.196066471632e+01
1.467500000000e+02 -2.408922937712e-02 3.372310118593e-04 2.197910226310e+01
1.470000000000e+02 -2.404879184987e-02 3.371271748682e-04 2.199949125629e+01
1.472500000000e+02 -2.400104210787e-02 3.370071539321e-04 2.202184718648e+01
1.475000000000e+02 -2.394653756251e-02 3.368722843974e-04 2.204618150534e+01
1.477500000000e+02 -2.388592915881e-02 3.367242478141e-04 2.207250162579e+01
1.480000000000e+02 -2.381994460324e-02 3.365650975650e-04 2.210081076162e+01
1.482500000000e+02 -2.374937099575e-02 3.363971516006e-04 2.213110778635e+01
1.485000000000e+02 -2.367503829952e-02 3.362228739353e-04 2.216338702783e+01
1.487500000000e+02 -2.359780281536e-02 3.360447744893e-04 2.219763805251e+01
1.490000000000e+02 -2.351853021519e-02 3.358653205343e-04 2.223384532312e+01
1.492500000000e+02 -2.343808234179e-02 3.356868654741e-04 2.227198800104e+01
1.495000000000e+02 -2.335730367038e-02 3.355115834725e-04 2.231203957236e+01
1.497500000000e+02 -2.327701111843e-02 3.353414243298e-04 2.235396757136e+01
1.500000000000e+02 -2.319798607496e-02 3.351780879842e-04 2.239773328493e+01
1.502500000000e+02 -2.312096891114e-02 3.350230176310e-04 2.244329152004e+01
1.505000000000e+02 -2.304665616423e-02 3.348774467066e-04 2.249059041040e+01
1.507500000000e+02 -2.297570003326e-02 3.347423801013e-04 2.253957130906e+01
1.510000000000e+02 -2.290870862788e-02 3.346185952327e-04 2.259016869971e+01
1.512500000000e+02 -2.284625019489e-02 3.345068102739e-04 2.264231033629e+01
1.515000000000e+02 -2.278885588875e-02 3.344077280956e-04 2.269591734545e+01
1.517500000000e+02 -2.273702453497e-02 3.343221253736e-04 2.275090451145e+01
1.520000000000e+02 -2.269122610086e-02 3.342508542106e-04 2.280718061248e+01
1.522500000000e+02 -2.265190676133e-02 3.341949300082e-04 2.286464895152e+01
1.525000000000e+02 -2.261949022363e-02 3.341556424626e-04 2.292320785727e+01
1.527500000000e+02 -2.259438017201e-02 3.341346019358e-04 2.298275138272e+01
1.530000000000e+02 -2.257695889640e-02 3.341337048786e-04 2.304316996817e+01
1.532500000000e+02 -2.256758581216e-02 3.341551347766e-04 2.310435123867e+01
1.535000000000e+02 -2.256659251036e-02 3.342013329280e-04 2.316618075680e+01
1.537500000000e+02 -2.257427696503e-02 3.342749146435e-04 2.322854285601e+01
1.540000000000e+02 -2.259089533003e-02 3.343786364913e-04 2.329132140918e+01
1.542500000000e+02 -2.261665249812e-02 3.345153802803e-04 2.335440062567e+01
1.545000000000e+02 -2.265169168057e-02 3.346879739004e-04 2.341766577787e+01
1.547500000000e+02 -2.269608266803e-02 3.348989910017e-04 2.348100390765e+01
1.550000000000e+02 -2.274981139763e-02 3.351505807488e-04 2.354430445139e+01
1.552500000000e+02 -2.281276920815e-02 3.354444760925e-04 2.360745982043e+01
1.555000000000e+02 -2.288474287454e-02 3.357819074366e-04 2.367036589282e+01
1.557500000000e+02 -2.296540745923e-02 3.361633680376e-04 2.373292245026e+01
1.560000000000e+02 -2.305431905708e-02 3.365885179425e-04 2.379503350947e+01
1.562500000000e+02 -2.315091253574e-02 3.370561833114e-04 2.385660761473e+01
1.565000000000e+02 -2.325449955233e-02 3.375643423341e-04 2.391755800610e+01
1.567500000000e+02 -2.336427134345e-02 3.381100811016e-04 2.397780274755e+01
1.570000000000e+02 -2.347930465535e-02 3.386893259857e-04 2.403726480123e+01
1.572500000000e+02 -2.359856909485e-02 3.392971230414e-04 2.409587196518e+01
1.575000000000e+02 -2.372094037985e-02 3.399278037894e-04 2.415355687180e+01
1.577500000000e+02 -2.384521395030e-02 3.405749825789e-04 2.421025680687e+01
1.580000000000e+02 -2.397012333361e-02 3.412315855618e-04 2.426591365597e+01
1.582500000000e+02 -2.409435813991e-02 3.418900509234e-04 2.432047365922e+01
1.585000000000e+02 -2.421658597149e-02 3.425425494823e-04 2.437388736005e+01
1.587500000000e+02 -2.433547415388e-02 3.431811326876e-04 2.442610937617e+01
1.590000000000e+02 -2.444971309217e-02 3.437979344365e-04 2.447709832265e+01
1.592500000000e+02 -2.455803929153e-02 3.443853599022e-04 2.452681680916e+01
1.595000000000e+02 -2.465925726261e-02 3.449362754437e-04 2.457523130400e+01
1.597500000000e+02 -2.475226174596e-02 3.454442005209e-04 2.462231222982e+01
1.600000000000e+02 -2.483605773107e-02 3.459034805776e-04 2.466803410725e+01
1.602500000000e+02 -2.490977813754e-02 3.463094373123e-04 2.471237557674e+01
1.605000000000e+02 -2.497269879077e-02 3.466585082676e-04 2.475531963813e+01
1.607500000000e+02 -2.502425007324e-02 3.469483116760e-04 2.479685392567e+01
1.610000000000e+02 -2.506402524131e-02 3.471778131419e-04 2.483697081251e+01
1.612500000000e+02 -2.509178528588e-02 3.473472592065e-04 2.487566771940e+01
1.615000000000e+02 -2.510746018843e-02 3.474581801530e-04 2.491294728462e+01
1.617500000000e+02 -2.511114626243e-02 3.475133520214e-04 2.494881762757e+01
1.620000000000e+02 -2.510310025074e-02 3.475166889353e-04 2.498329235060e+01
1.622500000000e+02 -2.508372988842e-02 3.474731904532e-04 2.501639070697e+01
1.625000000000e+02 -2.505358157504e-02 3.473888000045e-04 2.504813757616e+01
1.627500000000e+02 -2.501332600198e-02 3.472701621326e-04 2.507856339825e+01
1.630000000000e+02 -2.496374161401e-02 3.471244892327e-04 2.510770411803e+01
1.632500000000e+02 -2.490569733004e-02 3.469593890910e-04 2.513560087753e+01
1.635000000000e+02 -2.484013420095e-02 3.467826597460e-04 2.516229984546e+01
1.637500000000e+02 -2.476804744927e-02 3.466020223562e-04 2.518785190460e+01
1.640000000000e+02 -2.469046931871e-02 3.464250536229e-04 2.521231231917e+01
1.642500000000e+02 -2.460845298588e-02 3.462590137233e-04 2.523574036245e+01
1.645000000000e+02 -2.452305799032e-02 3.461106952875e-04 2.525819903345e+01
1.647500000000e+02 -2.443533801210e-02 3.459863099741e-04 2.527975457155e+01
1.650000000000e+02 -2.434633047550e-02 3.458914051124e-04 2.530047617939e+01
1.652500000000e+02 -2.425704855215e-02 3.458308062470e-04 2.532043567173e+01
1.655000000000e+02 -2.416847521678e-02 3.458085887802e-04 2.533970714992e+01
1.657500000000e+02 -2.408155936750e-02 3.458280735661e-04 2.535836671496e+01
1.660000000000e+02 -2.399721358556e-02 3.458918441947e-04 2.537649215651e+01
1.662500000000e+02 -2.391631316535e-02 3.460017843272e-04 2.539416282749e+01
1.665000000000e+02 -2.383969625854e-02 3.461591086291e-04 2.541145921520e+01
1.667500000000e+02 -2.376816480633e-02 3.463645022153e-04 2.542846279600e+01
1.670000000000e+02 -2.370248548899e-02 3.466181450487e-04 2.544525591134e+01
1.672500000000e+02 -2.364339049392e-02 3.469197801400e-04 2.546192130294e+01
1.675000000000e+02 -2.359157749358e-02 3.472688006955e-04 2.547854194152e+01
1.677500000000e+02 -2.354770876820e-02 3.476643287321e-04 2.549520086856e+01
1.680000000000e+02 -2.351240921164e-02 3.481052727156e-04 2.551198055884e+01
1.682500000000e+02 -2.348626254451e-02 3.485903865757e-04 2.552896291828e+01
1.685000000000e+02 -2.346980653301e-02 3.491183162709e-04 2.554622849445e+01
1.687500000000e+02 -2.346352660399e-02 3.496876723004e-04 2.556385638239e+01
1.690000000000e+02 -2.346784838022e-02 3.502970159549e-04 2.558192361061e+01
1.692500000000e+02 -2.348312939901e-02 3.509448790503e-04 2.560050446517e+01
1.695000000000e+02 -2.350965068636e-02 3.516297688969e-04 2.561967038394e+01
1.697500000000e+02 -2.354760796716e-02 3.523501879666e-04 2.563948897312e+01
1.700000000000e+02 -2.359710338316e-02 3.531045690357e-04 2.566002400533e+01
1.702500000000e+02 -2.365813775408e-02 3.538912808736e-04 2.568133444296e+01
1.705000000000e+02 -2.373060456869e-02 3.547086325842e-04 2.570347453240e+01
1.707500000000e+02 -2.381428510997e-02 3.555548373783e-04 2.572649289827e+01
1.710000000000e+02 -2.390884557402e-02 3.564279763010e-04 2.575043277571e+01
1.712500000000e+02 -2.401383539791e-02 3.573259745867e-04 2.577533121968e+01
1.715000000000e+02 -2.412868924555e-02 3.582465658963e-04 2.580121950367e+01
1.717500000000e+02 -2.425272949490e-02 3.591872904749e-04 2.582812245761e+01
1.720000000000e+02 -2.438517242210e-02 3.601454845292e-04 2.585605903368e+01
1.722500000000e+02 -2.452513489733e-02 3.611182671735e-04 2.588504177115e+01
1.725000000000e+02 -2.467164458450e-02 3.621025309931e-04 2.591507748963e+01
1.727500000000e+02 -2.482364994523e-02 3.630949345267e-04 2.594616685710e+01
1.730000000000e+02 -2.498003320690e-02 3.640919256595e-04 2.597830516286e+01
1.732500000000e+02 -2.513962268567e-02 3.650897443586e-04 2.601148201331e+01
1.735000000000e+02 -2.530120713040e-02 3.660844605389e-04 2.604568176663e+01
1.737500000000e+02 -2.546355030635e-02 3.670720048648e-04 2.608088398320e+01
1.740000000000e+02 -2.562540531695e-02 3.680481602981e-04 2.611706310610e+01
1.742500000000e+02 -2.578553067285e-02 3.690086418580e-04 2.615418925451e+01
1.745000000000e+02 -2.594270492708e-02 3.699491463230e-04 2.619222787130e+01
1.747500000000e+02 -2.609574170079e-02 3.708654088924e-04 2.623114017610e+01
1.750000000000e+02 -2.624350390309e-02 3.717532458878e-04 2.627088314196e+01
1.752500000000e+02 -2.638491756604e-02 3.726085583913e-04 2.631140990196e+01
1.755000000000e+02 -2.651898402889e-02 3.734276556952e-04 2.635266938970e+01
1.757500000000e+02 -2.664479133186e-02 3.742071366238e-04 2.639460664860e+01
1.760000000000e+02 -2.676152467400e-02 3.749440143962e-04 2.643716309932e+01
1.762500000000e+02 -2.686847563017e-02 3.756355655687e-04 2.648027617860e+01
1.765000000000e+02 -2.696504991733e-02 3.762796010079e-04 2.652387966770e+01
1.767500000000e+02 -2.705077272042e-02 3.768745367692e-04 2.656790362136e+01
1.770000000000e+02 -2.712529265581e-02 3.774193751308e-04 2.661227468458e+01
1.772500000000e+02 -2.718838410590e-02 3.779137284891e-04 2.665691576052e+01
1.775000000000e+02 -2.723994783483e-02 3.783578577662e-04 2.670174634251e+01
1.777500000000e+02 -2.728000952602e-02 3.787526668947e-04 2.674668247667e+01
1.780000000000e+02 -2.730871720607e-02 3.790996891287e-04 2.679163709081e+01
1.782500000000e+02 -2.732633725486e-02 3.794010581626e-04 2.683651972873e+01
1.785000000000e+02 -2.733324903081e-02 3.796594680917e-04 2.688123691845e+01
1.787500000000e+02 -2.732993843450e-02 3.798781216536e-04 2.692569223311e+01
1.790000000000e+02 -2.731699059614e-02 3.800606697379e-04 2.696978643672e+01
1.792500000000e+02 -2.729508166179e-02 3.802111388722e-04 2.701341758732e+01
1.795000000000e+02 -2.726497020461e-02 3.803338580981e-04 2.705648140535e+01
1.797500000000e+02 -2.722748760987e-02 3.804333576359e-04 2.709887115477e+01
1.800000000000e+02 -2.718352861787e-02 3.805143515227e-04 2.714047804309e+01
1.802500000000e+02 -2.713404108501e-02 3.805816120679e-04 2.718119137992e+01
1.805000000000e+02 -2.708001506229e-02 3.806398880800e-04 2.722089880182e+01
1.807500000000e+02 -2.702247144084e-02 3.806938353832e-04 2.725948647824e+01
1.810000000000e+02 -2.696245037676e-02 3.807479565967e-04 2.729683951322e+01
1.812500000000e+02 -2.690099846240e-02 3.808065194043e-04 2.733284201806e+01
1.815000000000e+02 -2.683915598222e-02 3.808734815947e-04 2.736737757342e+01
1.817500000000e+02 -2.677794374437e-02 3.809524542451e-04 2.740032952019e+01
1.820000000000e+02 -2.671834997867e-02 3.810466441939e-04 2.743158146739e+01
1.822500000000e+02 -2.666131615773e-02 3.811587945249e-04 2.746101755134e+01
1.825000000000e+02 -2.660772466268e-02 3.812911529605e-04 2.748852314798e+01
1.827500000000e+02 -2.655838533364e-02 3.814454253213e-04 2.751398525068e+01
1.830000000000e+02 -2.651402454643e-02 3.816227526684e-04 2.753729328301e+01
1.832500000000e+02 -2.647527407940e-02 3.818236917970e-04 2.755833964131e+01
1.835000000000e+02 -2.644266284408e-02 3.820482246188e-04 2.757702061857e+01
1.837500000000e+02 -2.641660883949e-02 3.822957314422e-04 2.759323710885e+01
1.840000000000e+02 -2.639741536572e-02 3.825650233095e-04 2.760689563492e+01
1.842500000000e+02 -2.638526767237e-02 3.828543493509e-04 2.761790918214e+01
1.845000000000e+02 -2.638023330228e-02 3.831614432271e-04 2.762619829873e+01
1.847500000000e+02 -2.638226317474e-02 3.834835550034e-04 2.763169200561e+01
1.850000000000e+02 -2.639119656167e-02 3.838175103519e-04 2.763432888913e+01
1.852500000000e+02 -2.640676674350e-02 3.841597625254e-04 2.763405805340e+01
1.855000000000e+02 -2.642860835072e-02 3.845064473761e-04 2.763084003221e+01
1.857500000000e+02 -2.645626690826e-02 3.848534552033e-04 2.762464772092e+01
1.860000000000e+02 -2.648920806102e-02 3.851964819258e-04 2.761546706385e+01
1.862500000000e+02 -2.652682907990e-02 3.855310980174e-04 2.760329776378e+01
1.865000000000e+02 -2.656846913946e-02 3.858527953581e-04 2.758815369448e+01
1.867500000000e+02 -2.661342127384e-02 3.861570486834e-04 2.757006328768e+01
1.870000000000e+02 -2.666094268912e-02 3.864393675567e-04 2.754906958412e+01
1.872500000000e+02 -2.671026613883e-02 3.866952996389e-04 2.752523023318e+01
1.875000000000e+02 -2.676060924646e-02 3.869204444206e-04 2.749861713308e+01
1.877500000000e+02 -2.681118485297e-02 3.871106751527e-04 2.746931601580e+01
1.880000000000e+02 -2.686120935593e-02 3.872620019623e-04 2.743742567858e+01
1.882500000000e+02 -2.690991154947e-02 3.873706249556e-04 2.740305711228e+01
1.885000000000e+02 -2.695654140281e-02 3.874329859949e-04 2.736633246755e+01
1.887500000000e+02 -2.700037663094e-02 3.874458279941e-04 2.732738372667e+01
1.890000000000e+02 -2.704072999795e-02 3.874061862970e-04 2.728635144110e+01
1.892500000000e+02 -2.707695519303e-02 3.873113475380e-04 2.724338315889e+01
1.895000000000e+02 -2.710845256120e-02 3.871590073666e-04 2.719863191134e+01
1.897500000000e+02 -2.713467408105e-02 3.869472786196e-04 2.715225469952e+01
1.900000000000e+02 -2.715512753857e-02 3.866746833096e-04 2.710441079709e+01
1.902500000000e+02 -2.716938117352e-02 3.863401927609e-04 2.705526026428e+01
1.905000000000e+02 -2.717706680752e-02 3.859432491640e-04 2.700496254665e+01
1.907500000000e+02 -2.717788211118e-02 3.854837855777e-04 2.695367498360e+01
1.910000000000e+02 -2.717159260225e-02 3.849622339606e-04 2.690155163364e+01
1.912500000000e+02 -2.715803278313e-02 3.843795264229e-04 2.684874229969e+01
1.915000000000e+02 -2.713710657559e-02 3.837370978232e-04 2.679539146631e+01
1.917500000000e+02 -2.710878699686e-02 3.830368688828e-04 2.674163770935e+01
1.920000000000e+02 -2.707311497611e-02 3.822812365554e-04 2.668761311070e+01
1.922500000000e+02 -2.703019748134e-02 3.814730511346e-04 2.663344306840e+01
1.925000000000e+02 -2.698020523154e-02 3.806155928862e-04 2.657924595109e+01
1.927500000000e+02 -2.692336935657e-02 3.797124723798e-04 2.652513324457e+01
1.930000000000e+02 -2.685997783651e-02 3.787677227992e-04 2.647120962403e+01
1.932500000000e+02 -2.679037146799e-02 3.777857668042e-04 2.641757337245e+01
1.935000000000e+02 -2.671493927353e-02 3.767712730973e-04 2.636431651094e+01
1.937500000000e+02 -2.663411200552e-02 3.757290827789e-04 2.631152535521e+01
1.940000000000e+02 -2.654835687200e-02 3.746642000437e-04 2.625928088855e+01
1.942500000000e+02 -2.645817179365e-02 3.735817831386e-04 2.620765916935e+01
1.945000000000e+02 -2.636407864609e-02 3.724870785577e-04 2.615673184350e+01
1.947500000000e+02 -2.626661803942e-02 3.713852934145e-04 2.610656628835e+01
1.950000000000e+02 -2.616634183644e-02 3.702814831957e-04 2.605722600182e+01
1.952500000000e+02 -2.606380721645e-02 3.691806088698e-04 2.600877076578e+01
1.955000000000e+02 -2.595957063024e-02 3.680874389748e-04 2.596125672238e+01
1.957500000000e+02 -2.585418240761e-02 3.670064799845e-04 2.591473634942e+01
1.960000000000e+02 -2.574818083046e-02 3.659419108968e-04 2.586925849134e+01
1.962500000000e+02 -2.564208807467e-02 3.648974649100e-04 2.582486799194e+01
1.965000000000e+02 -2.553640542399e-02 3.638766031557e-04 2.578160556101e+01
1.967500000000e+02 -2.543160987873e-02 3.628823373877e-04 2.573950740951e+01
1.970000000000e+02 -2.532815069845e-02 3.619171737826e-04 2.569860500066e+01
1.972500000000e+02 -2.522644787434e-02 3.609831509242e-04 2.565892445589e+01
1.975000000000e+02 -2.512689003570e-02 3.600818230543e-04 2.562048624575e+01
1.977500000000e+02 -2.502983297604e-02 3.592143381148e-04 2.558330483223e+01
1.980000000000e+02 -2.493560044833e-02 3.583813239198e-04 2.554738805243e+01
1.982500000000e+02 -2.484448370541e-02 3.575829802547e-04 2.551273694911e+01
1.985000000000e+02 -2.475674405146e-02 3.568192140421e-04 2.547934517241e+01
1.987500000000e+02 -2.467261382171e-02 3.560896628289e-04 2.544719888678e+01
1.990000000000e+02 -2.459229983380e-02 3.553937266823e-04 2.541627626889e+01
1.992500000000e+02 -2.451598543862e-02 3.547306367476e-04 2.538654747988e+01
1.995000000000e+02 -2.444383388980e-02 3.540995375843e-04 2.535797443616e+01
1.997500000000e+02 -2.437599170570e-02 3.534995621227e-04 2.533051065627e+01
2.000000000000e+02 -2.431259086607e-02 3.529298918461e-04 2.530410141558e+01
2.002500000000e+02 -2.425375196358e-02 3.523898042282e-04 2.527868365257e+01
2.005000000000e+02 -2.419958590041e-02 3.518787271687e-04 2.525418629285e+01
2.007500000000e+02 -2.415019576913e-02 3.513962759580e-04 2.523053035077e+01
2.010000000000e+02 -2.410567743417e-02 3.509422804093e-04 2.520762941253e+01
2.012500000000e+02 -2.406611990921e-02 3.505168235093e-04 2.518538996119e+01
2.015000000000e+02 -2.403160457795e-02 3.501202158359e-04 2.516371202608e+01
2.017500000000e+02 -2.400220347703e-02 3.497529275300e-04 2.514248972801e+01
2.020000000000e+02 -2.397797699843e-02 3.494156675893e-04 2.512161209558e+01
2.022500000000e+02 -2.395896983612e-02 3.491094026875e-04 2.510096383782e+01
2.025000000000e+02 -2.394520768535e-02 3.488351502441e-04 2.508042630908e+01
2.027500000000e+02 -2.393669209549e-02 3.485940299008e-04 2.505987847358e+01
2.030000000000e+02 -2.393339640056e-02 3.483871239566e-04 2.503919799126e+01
2.032500000000e+02 -2.393526014519e-02 3.482153282232e-04 2.501826233869e+01
2.035000000000e+02 -2.394218442905e-02 3.480794621527e-04 2.499694995158e+01
2.037500000000e+02 -2.395402621549e-02 3.479801481747e-04 2.497514143312e+01
2.040000000000e+02 -2.397059411353e-02 3.479177326951e-04 2.495272072797e+01
2.042500000000e+02 -2.399164490845e-02 3.478922212271e-04 2.492957624178e+01
2.045000000000e+02 -2.401687947475e-02 3.479032227258e-04 2.490560204034e+01
2.047500000000e+02 -2.404594212643e-02 3.479499030969e-04 2.488069879709e+01
2.050000000000e+02 -2.407841875081e-02 3.480309433878e-04 2.485477485952e+01
2.052500000000e+02 -2.411383787598e-02 3.481444924041e-04 2.482774706522e+01
2.055000000000e+02 -2.415167298974e-02 3.482881802135e-04 2.479954140499e+01
2.057500000000e+02 -2.419134531229e-02 3.484591343721e-04 2.477009373122e+01
2.060000000000e+02 -2.423222944084e-02 3.486539289384e-04 2.473935013289e+01
2.062500000000e+02 -2.427366018851e-02 3.488686091410e-04 2.470726712726e+01
2.065000000000e+02 -2.431493959976e-02 3.490987277575e-04 2.467381190719e+01
2.067500000000e+02 -2.435534697786e-02 3.493393897627e-04 2.463896221369e+01
2.070000000000e+02 -2.439414964823e-02 3.495853041857e-04 2.460270602327e+01
2.072500000000e+02 -2.443061475126e-02 3.498308578384e-04 2.456504135030e+01
2.075000000000e+02 -2.446402224208e-02 3.500701752990e-04 2.452597566267e+01
2.077500000000e+02 -2.449367841050e-02 3.502971932510e-04 2.448552517681e+01
2.080000000000e+02 -2.451892991343e-02 3.505057536468e-04 2.444371432981e+01
2.082500000000e+02 -2.453917784452e-02 3.506897243672e-04 2.440057488613e+01
2.085000000000e+02 -2.455389162575e-02 3.508430987507e-04 2.435614515064e+01
2.087500000000e+02 -2.456262253947e-02 3.509600972434e-04 2.431046916362e+01
2.090000000000e+02 -2.456501540199e-02 3.510352684331e-04 2.426359574226e+01
2.092500000000e+02 -2.456082093875e-02 3.510636000023e-04 2.421557786974e+01
2.095000000000e+02 -2.454990471544e-02 3.510406168474e-04 2.416647181082e+01
2.097500000000e+02 -2.453225508910e-02 3.509624782900e-04 2.411633647732e+01
2.100000000000e+02 -2.450798758675e-02 3.508260607606e-04 2.406523267797e+01
2.102500000000e+02 -2.447734895363e-02 3.506290423888e-04 2.401322276885e+01
2.105000000000e+02 -2.444071584217e-02 3.503699633961e-04 2.396037006333e+01
2.107500000000e+02 -2.439859173038e-02 3.500482883097e-04 2.390673848553e+01
2.110000000000e+02 -2.435160062638e-02 3.496644457180e-04 2.385239230163e+01
2.112500000000e+02 -2.430047625044e-02 3.492197969645e-04 2.379739575017e+01
2.115000000000e+02 -2.424605113477e-02 3.487166770394e-04 2.374181306391e+01
2.117500000000e+02 -2.418923998493e-02 3.481583937257e-04 2.368570820222e+01
2.120000000000e+02 -2.413102214683e-02 3.475491829910e-04 2.362914481291e+01
2.122500000000e+02 -2.407242044417e-02 3.468941457645e-04 2.357218600895e+01
2.125000000000e+02 -2.401448081988e-02 3.461991834833e-04 2.351489448912e+01
2.127500000000e+02 -2.395824822572e-02 3.454709021787e-04 2.345733234927e+01
2.130000000000e+02 -2.390474209934e-02 3.447164999362e-04 2.339956088722e+01
2.132500000000e+02 -2.385493347867e-02 3.439436512919e-04 2.334164071874e+01
2.135000000000e+02 -2.380971971287e-02 3.431603576325e-04 2.328363139782e+01
2.137500000000e+02 -2.376990277938e-02 3.423748068399e-04 2.322559153573e+01
2.140000000000e+02 -2.373616669718e-02 3.415952018283e-04 2.316757842368e+01
2.142500000000e+02 -2.370905941857e-02 3.408296219662e-04 2.310964815559e+01
2.145000000000e+02 -2.368897588596e-02 3.400858482930e-04 2.305185529716e+01
2.147500000000e+02 -2.367614476325e-02 3.393712082505e-04 2.299425305963e+01
2.150000000000e+02 -2.367061852019e-02 3.386924077210e-04 2.293689307723e+01
2.152500000000e+02 -2.367226699584e-02 3.380553719201e-04 2.287982568957e+01
2.155000000000e+02 -2.368077571464e-02 3.374651551604e-04 2.282309989153e+01
2.157500000000e+02 -2.369564830600e-02 3.369259544469e-04 2.276676363638e+01
2.160000000000e+02 -2.371621221640e-02 3.364408878405e-04 2.271086421880e+01
2.162500000000e+02 -2.374163008857e-02 3.360119280446e-04 2.265544847543e+01
2.165000000000e+02 -2.377091331429e-02 3.356399076166e-04 2.260056344559e+01
2.167500000000e+02 -2.380294124351e-02 3.353244517649e-04 2.254625667536e+01
2.170000000000e+02 -2.383648144313e-02 3.350640781387e-04 2.249257696435e+01
2.172500000000e+02 -2.387021494767e-02 3.348562546881e-04 2.243957471761e+01
2.175000000000e+02 -2.390276181756e-02 3.346974609985e-04 2.238730268372e+01
2.177500000000e+02 -2.393271092683e-02 3.345831843360e-04 2.233581624489e+01
2.180000000000e+02 -2.395864822756e-02 3.345081897126e-04 2.228517403399e+01
2.182500000000e+02 -2.397918773808e-02 3.344666986590e-04 2.223543804223e+01
2.185000000000e+02 -2.399300105099e-02 3.344523516431e-04 2.218667397611e+01
2.187500000000e+02 -2.399884710868e-02 3.344584252516e-04 2.213895120826e+01
2.190000000000e+02 -2.399560060894e-02 3.344780233617e-04 2.209234255560e+01
2.192500000000e+02 -2.398227817092e-02 3.345043276328e-04 2.204692413103e+01
2.195000000000e+02 -2.395806274773e-02 3.345305740721e-04 2.200277462741e+01
2.197500000000e+02 -2.392232468063e-02 3.345502168113e-04 2.195997480083e+01
2.200000000000e+02 -2.387463987579e-02 3.345572377345e-04 2.191860653045e+01
2.202500000000e+02 -2.381480410303e-02 3.345462264657e-04 2.187875172253e+01
2.205000000000e+02 -2.374284369154e-02 3.345124776402e-04 2.184049132428e+01
2.207500000000e+02 -2.365902194150e-02 3.344520811786e-04 2.180390400828e+01
2.210000000000e+02 -2.356384088549e-02 3.343619958137e-04 2.176906479987e+01
2.212500000000e+02 -2.345804000610e-02 3.342401003594e-04 2.173604392301e+01
2.215000000000e+02 -2.334258977818e-02 3.340852234586e-04 2.170490543739e+01
2.217500000000e+02 -2.321868128118e-02 3.338971502945e-04 2.167570593828e+01
2.220000000000e+02 -2.308771255018e-02 3.336766117034e-04 2.164849360661e+01
2.222500000000e+02 -2.295127035875e-02 3.334252557674e-04 2.162330716137e+01
2.225000000000e+02 -2.281110818220e-02 3.331456015791e-04 2.160017498557e+01
2.227500000000e+02 -2.266912217399e-02 3.328409855760e-04 2.157911470311e+01
2.230000000000e+02 -2.252732338612e-02 3.325154927902e-04 2.156013272493e+01
2.232500000000e+02 -2.238780751065e-02 3.321738813391e-04 2.154322401620e+01
2.235000000000e+02 -2.225272439816e-02 3.318215045687e-04 2.152837235575e+01
2.237500000000e+02 -2.212424479556e-02 3.314642237875e-04 2.151555052557e+01
2.240000000000e+02 -2.200452736524e-02 3.311083204138e-04 2.150472085150e+01
2.242500000000e+02 -2.189568513015e-02 3.307604050031e-04 2.149583592930e+01
2.245000000000e+02 -2.179975199347e-02 3.304273228736e-04 2.148883933344e+01
2.247500000000e+02 -2.171865054373e-02 3.301160618021e-04 2.148366680148e+01
2.250000000000e+02 -2.165416030356e-02 3.298336546109e-04 2.148024715659e+01
2.252500000000e+02 -2.160788742798e-02 3.295870632424e-04 2.147850346686e+01
2.255000000000e+02 -2.158123663132e-02 3.293830933237e-04 2.147835423386e+01
2.257500000000e+02 -2.157538483743e-02 3.292283410173e-04 2.147971436913e+01
2.260000000000e+02 -2.159125824003e-02 3.291290261140e-04 2.148249655460e+01
2.262500000000e+02 -2.162951150406e-02 3.290908849383e-04 2.148661213525e+01
2.265000000000e+02 -2.169051091078e-02 3.291190969511e-04 2.149197218813e+01
2.267500000000e+02 -2.177432111751e-02 3.292181036274e-04 2.149848823742e+01
2.270000000000e+02 -2.188069603490e-02 3.293915079942e-04 2.150607333647e+01
2.272500000000e+02 -2.200907419321e-02 3.296421562908e-04 2.151464258892e+01
2.275000000000e+02 -2.215857833105e-02 3.299718879295e-04 2.152411386095e+01
2.277500000000e+02 -2.232802049562e-02 3.303814483534e-04 2.153440809616e+01
2.280000000000e+02 -2.251591095655e-02 3.308704883726e-04 2.154545012321e+01
2.282500000000e+02 -2.272047292189e-02 3.314373590793e-04 2.155716861466e+01
2.285000000000e+02 -2.293966110819e-02 3.320791080743e-04 2.156949683482e+01
2.287500000000e+02 -2.317118560610e-02 3.327916145080e-04 2.158237249118e+01
2.290000000000e+02 -2.341253895385e-02 3.335695396880e-04 2.159573843025e+01
2.292500000000e+02 -2.366102803444e-02 3.344062784059e-04 2.160954243298e+01
2.295000000000e+02 -2.391380815441e-02 3.352939498744e-04 2.162373790717e+01
2.297500000000e+02 -2.416792085556e-02 3.362235374179e-04 2.163828366480e+01
2.300000000000e+02 -2.442033308416e-02 3.371850268853e-04 2.165314462226e+01
2.302500000000e+02 -2.466797843567e-02 3.381674895987e-04 2.166829158491e+01
2.305000000000e+02 -2.490779906872e-02 3.391592393884e-04 2.168370195220e+01
2.307500000000e+02 -2.513678760854e-02 3.401479727795e-04 2.169935947081e+01
2.310000000000e+02 -2.535202925655e-02 3.411209559567e-04 2.171525491913e+01
2.312500000000e+02 -2.555074199543e-02 3.420652366116e-04 2.173138585165e+01
2.315000000000e+02 -2.573031540938e-02 3.429678556947e-04 2.174775688156e+01
2.317500000000e+02 -2.588834798619e-02 3.438160585317e-04 2.176437984592e+01
2.320000000000e+02 -2.602268061356e-02 3.445975090628e-04 2.178127362483e+01
2.322500000000e+02 -2.613142668999e-02 3.453004983107e-04 2.179846379811e+01
2.325000000000e+02 -2.621300032055e-02 3.459141593605e-04 2.181598278367e+01
2.327500000000e+02 -2.626613772746e-02 3.464286460586e-04 2.183386893941e+01
2.330000000000e+02 -2.628991775902e-02 3.468353506901e-04 2.185216649611e+01
2.332500000000e+02 -2.628377380256e-02 3.471270429930e-04 2.187092437673e+01
2.335000000000e+02 -2.624750554869e-02 3.472980171352e-04 2.189019584795e+01
2.337500000000e+02 -2.618128117157e-02 3.473441638518e-04 2.191003708296e+01
2.340000000000e+02 -2.608563910764e-02 3.472631165843e-04 2.193050650394e+01
2.342500000000e+02 -2.596148160958e-02 3.470543570424e-04 2.195166343299e+01
2.345000000000e+02 -2.581006347902e-02 3.467190321028e-04 2.197356668262e+01
2.347500000000e+02 -2.563297869168e-02 3.462602985654e-04 2.199627367302e+01
2.350000000000e+02 -2.543213791438e-02 3.456830082601e-04 2.201983868840e+01
2.352500000000e+02 -2.520974655679e-02 3.449936270840e-04 2.204431201247e+01
2.355000000000e+02 -2.496827542823e-02 3.442002448320e-04 2.206973855023e+01
2.357500000000e+02 -2.471042690597e-02 3.433125041387e-04 2.209615654672e+01
2.360000000000e+02 -2.443910213902e-02 3.423412473385e-04 2.212359696489e+01
2.362500000000e+02 -2.415736212834e-02 3.412985383761e-04 2.215208247541e+01
2.365000000000e+02 -2.386838647674e-02 3.401973096927e-04 2.218162665924e+01
2.367500000000e+02 -2.357543286556e-02 3.390512203842e-04 2.221223391749e+01
2.370000000000e+02 -2.328179329615e-02 3.378745478693e-04 2.224389906675e+01
2.372500000000e+02 -2.299075077934e-02 3.366818970996e-04 2.227660715887e+01
2.375000000000e+02 -2.270553866088e-02 3.354880678535e-04 2.231033403764e+01
2.377500000000e+02 -2.242929840422e-02 3.343076882628e-04 2.234504651572e+01
2.380000000000e+02 -2.216504098712e-02 3.331550536365e-04 2.238070308450e+01
2.382500000000e+02 -2.191560920471e-02 3.320440334550e-04 2.241725441107e+01
2.385000000000e+02 -2.168364461718e-02 3.309878911473e-04 2.245464461316e+01
2.387500000000e+02 -2.147155649528e-02 3.299990993538e-04 2.249281197000e+01
2.390000000000e+02 -2.128149472128e-02 3.290891793885e-04 2.253169011513e+01
2.392500000000e+02 -2.111532711298e-02 3.282686255412e-04 2.257120881210e+01
2.395000000000e+02 -2.097462085542e-02 3.275468004415e-04 2.261129543222e+01
2.397500000000e+02 -2.086062807154e-02 3.269318391895e-04 2.265187568254e+01
2.400000000000e+02 -2.077427530095e-02 3.264305744399e-04 2.269287462034e+01
2.402500000000e+02 -2.071615786209e-02 3.260484761864e-04 2.273421755010e+01
2.405000000000e+02 -2.068653805567e-02 3.257896041452e-04 2.277583046811e+01
2.407500000000e+02 -2.068534754663e-02 3.256565719303e-04 2.281764106809e+01
2.410000000000e+02 -2.071219324689e-02 3.256505083963e-04 2.285957891731e+01
2.412500000000e+02 -2.076636715449e-02 3.257711000251e-04 2.290157590656e+01
2.415000000000e+02 -2.084686004997e-02 3.260165230195e-04 2.294356615019e+01
2.417500000000e+02 -2.095237714865e-02 3.263835184230e-04 2.298548649114e+01
2.420000000000e+02 -2.108135794040e-02 3.268673869611e-04 2.302727618928e+01
2.422500000000e+02 -2.123199792692e-02 3.274620726491e-04 2.306887697093e+01
2.425000000000e+02 -2.140227393581e-02 3.281601482562e-04 2.311023255801e+01
2.427500000000e+02 -2.158996972527e-02 3.289529136522e-04 2.315128897751e+01
2.430000000000e+02 -2.179270511433e-02 3.298305513542e-04 2.319199415074e+01
2.432500000000e+02 -2.200796690761e-02 3.307822211959e-04 2.323229753207e+01
2.435000000000e+02 -2.223313933278e-02 3.317961844153e-04 2.327215057683e+01
2.437500000000e+02 -2.246553799550e-02 3.328599538428e-04 2.331150610306e+01
2.440000000000e+02 -2.270244209308e-02 3.339604583339e-04 2.335031902107e+01
2.442500000000e+02 -2.294112923556e-02 3.350842196386e-04 2.338854587670e+01
2.445000000000e+02 -2.317890791434e-02 3.362175503437e-04 2.342614578160e+01
2.447500000000e+02 -2.341315152498e-02 3.373467378160e-04 2.346308017280e+01
2.450000000000e+02 -2.364132948263e-02 3.384582443634e-04 2.349931391778e+01
2.452500000000e+02 -2.386103862675e-02 3.395389037419e-04 2.353481523945e+01
2.455000000000e+02 -2.407003154932e-02 3.405761204054e-04 2.356955695686e+01
2.457500000000e+02 -2.426624357242e-02 3.415580507252e-04 2.360351649202e+01
2.460000000000e+02 -2.444781616834e-02 3.424737825407e-04 2.363667711012e+01
2.462500000000e+02 -2.461311800367e-02 3.433134880216e-04 2.366902791881e+01
2.465000000000e+02 -2.476076216736e-02 3.440685416982e-04 2.370056499779e+01
2.467500000000e+02 -2.488961965679e-02 3.447316917321e-04 2.373129130934e+01
2.470000000000e+02 -2.499882935324e-02 3.452971791231e-04 2.376121724337e+01
2.472500000000e+02 -2.508780398694e-02 3.457607369987e-04 2.379036092391e+01
2.475000000000e+02 -2.515623228136e-02 3.461196570742e-04 2.381874806335e+01
2.477500000000e+02 -2.520407709244e-02 3.463728195280e-04 2.384641156894e+01
2.480000000000e+02 -2.523157078104e-02 3.465206906084e-04 2.387339169245e+01
2.482500000000e+02 -2.523920524638e-02 3.465653178144e-04 2.389973492539e+01
2.485000000000e+02 -2.522772051516e-02 3.465102666900e-04 2.392549385243e+01
2.487500000000e+02 -2.519808833703e-02 3.463605330296e-04 2.395072575420e+01
2.490000000000e+02 -2.515149424457e-02 3.461224771040e-04 2.397549216206e+01
2.492500000000e+02 -2.508931505990e-02 3.458036887200e-04 2.399985727046e+01
2.495000000000e+02 -2.501309639415e-02 3.454127885252e-04 2.402388724293e+01
2.497500000000e+02 -2.492452722974e-02 3.449595613926e-04 2.404764885642e+01
2.500000000000e+02 -2.482541230671e-02 3.444546182272e-04 2.407120822841e+01
2.502500000000e+02 -2.471764559626e-02 3.439091608427e-04 2.409463005084e+01
2.505000000000e+02 -2.460318131702e-02 3.433348544720e-04 2.411797643669e+01
2.507500000000e+02 -2.448400463821e-02 3.427436988362e-04 2.414130596621e+01
2.510000000000e+02 -2.436210488725e-02 3.421478764176e-04 2.416467324688e+01
2.512500000000e+02 -2.423944745206e-02 3.415595688060e-04 2.418812827015e+01
2.515000000000e+02 -2.411794665463e-02 3.409905867830e-04 2.421171601216e+01
2.517500000000e+02 -2.399944195921e-02 3.404524238186e-04 2.423547654960e+01
2.520000000000e+02 -2.388567445833e-02 3.399560645749e-04 2.425944504488e+01
2.522500000000e+02 -2.377826513685e-02 3.395118065359e-04 2.428365199018e+01
2.525000000000e+02 -2.367869745969e-02 3.391291415724e-04 2.430812385710e+01
2.527500000000e+02 -2.358830055276e-02 3.388166288956e-04 2.433288365836e+01
2.530000000000e+02 -2.350823583132e-02 3.385817836992e-04 2.435795167490e+01
2.532500000000e+02 -2.343948735812e-02 3.384310716048e-04 2.438334645607e+01
2.535000000000e+02 -2.338285437597e-02 3.383698130425e-04 2.440908567225e+01
2.537500000000e+02 -2.333894740690e-02 3.384021234616e-04 2.443518710012e+01
2.540000000000e+02 -2.330818721558e-02 3.385309134350e-04 2.446166951831e+01
2.542500000000e+02 -2.329080742672e-02 3.387578983922e-04 2.448855365342e+01
2.545000000000e+02 -2.328685939425e-02 3.390836213110e-04 2.451586292207e+01
2.547500000000e+02 -2.329622004815e-02 3.395074475160e-04 2.454362411042e+01
2.550000000000e+02 -2.331860219967e-02 3.400276724243e-04 2.457186789804e+01
2.552500000000e+02 -2.335356693399e-02 3.406416812779e-04 2.460062921916e+01
2.555000000000e+02 -2.340053800825e-02 3.413458845242e-04 2.462994744849e+01
2.557500000000e+02 -2.345881763825e-02 3.421358243061e-04 2.465986640309e+01
2.560000000000e+02 -2.352760372177e-02 3.430062859220e-04 2.469043417274e+01
2.562500000000e+02 -2.360600768984e-02 3.439513898103e-04 2.472170276185e+01
2.565000000000e+02 -2.369307306049e-02 3.449647504864e-04 2.475372763009e+01
2.567500000000e+02 -2.378779355302e-02 3.460395392147e-04 2.478656698265e+01
2.570000000000e+02 -2.388913142471e-02 3.471685959135e-04 2.482028104042e+01
2.572500000000e+02 -2.399603541823e-02 3.483445238030e-04 2.485493113609e+01
2.575000000000e+02 -2.410745802116e-02 3.495598135224e-04 2.489057883687e+01
2.577500000000e+02 -2.422237097630e-02 3.508069473997e-04 2.492728482484e+01
2.580000000000e+02 -2.433977971537e-02 3.520784907129e-04 2.496510789430e+01
2.582500000000e+02 -2.445873699664e-02 3.533671797730e-04 2.500410397133e+01
2.585000000000e+02 -2.457835303626e-02 3.546660351308e-04 2.504432487768e+01
2.587500000000e+02 -2.469780566805e-02 3.559684226098e-04 2.508581750968e+01
2.590000000000e+02 -2.481634653437e-02 3.572679589470e-04 2.512862259787e+01
2.592500000000e+02 -2.493330721216e-02 3.585587376508e-04 2.517277401039e+01
2.595000000000e+02 -2.504810108891e-02 3.598353289185e-04 2.521829757351e+01
2.597500000000e+02 -2.516022586206e-02 3.610928049552e-04 2.526521054474e+01
2.600000000000e+02 -2.526926083495e-02 3.623267362204e-04 2.531352051682e+01
2.602500000000e+02 -2.537486481170e-02 3.635331812079e-04 2.536322509811e+01
2.605000000000e+02 -2.547677076438e-02 3.647086596751e-04 2.541431091447e+01
2.607500000000e+02 -2.557478074947e-02 3.658500864464e-04 2.546675352417e+01
2.610000000000e+02 -2.566875677007e-02 3.669549640874e-04 2.552051654092e+01
2.612500000000e+02 -2.575861235100e-02 3.680212356925e-04 2.557555180318e+01
2.615000000000e+02 -2.584430286768e-02 3.690470411789e-04 2.563179865028e+01
2.617500000000e+02 -2.592581630767e-02 3.700308340531e-04 2.568918436919e+01
2.620000000000e+02 -2.600316213609e-02 3.709713760922e-04 2.574762364608e+01
2.622500000000e+02 -2.607636152076e-02 3.718676863877e-04 2.580701931567e+01
2.625000000000e+02 -2.614543775513e-02 3.727189845641e-04 2.586726203051e+01
2.627500000000e+02 -2.621040739134e-02 3.735246713643e-04 2.592823131199e+01
2.630000000000e+02 -2.627127347406e-02 3.742842860711e-04 2.598979547012e+01
2.632500000000e+02 -2.632801944044e-02 3.749974833823e-04 2.605181295698e+01
2.635000000000e+02 -2.638060586516e-02 3.756640581088e-04 2.611413256366e+01
2.637500000000e+02 -2.642896760895e-02 3.762839371525e-04 2.617659505103e+01
2.640000000000e+02 -2.647301499440e-02 3.768571847250e-04 2.623903369603e+01
2.642500000000e+02 -2.651263554069e-02 3.773840185310e-04 2.630127577157e+01
2.645000000000e+02 -2.654769756643e-02 3.778648346060e-04 2.636314414078e+01
2.647500000000e+02 -2.657805622523e-02 3.783002285451e-04 2.642445814841e+01
2.650000000000e+02 -2.660355958690e-02 3.786910267535e-04 2.648503577701e+01
2.652500000000e+02 -2.662405705054e-02 3.790383111727e-04 2.654469471172e+01
2.655000000000e+02 -2.663940732895e-02 3.793434476486e-04 2.660325423489e+01
2.657500000000e+02 -2.664948743765e-02 3.796081084246e-04 2.666053708666e+01
2.660000000000e+02 -2.665420234275e-02 3.798342888839e-04 2.671637074810e+01
2.662500000000e+02 -2.665349379329e-02 3.800242896702e-04 2.677058931480e+01
2.665000000000e+02 -2.664734954374e-02 3.801806844531e-04 2.682303529493e+01
2.667500000000e+02 -2.663581124818e-02 3.803065750889e-04 2.687356079999e+01
2.670000000000e+02 -2.661898185120e-02 3.804053232893e-04 2.692202919968e+01
2.672500000000e+02 -2.659703293262e-02 3.804805748819e-04 2.696831660795e+01
2.675000000000e+02 -2.657020982553e-02 3.805362838487e-04 2.701231275771e+01
2.677500000000e+02 -2.653883612692e-02 3.805765616031e-04 2.705392219335e+01
2.680000000000e+02 -2.650331732645e-02 3.806056336492e-04 2.709306521777e+01
2.682500000000e+02 -2.646414040758e-02 3.806279017946e-04 2.712967822787e+01
2.685000000000e+02 -2.642187316369e-02 3.806478337407e-04 2.716371424317e+01
2.687500000000e+02 -2.637716187393e-02 3.806698820867e-04 2.719514314733e+01
2.690000000000e+02 -2.633072564107e-02 3.806983984869e-04 2.722395134765e+01
2.692500000000e+02 -2.628335055215e-02 3.807375556862e-04 2.725014158271e+01
2.695000000000e+02 -2.623588095941e-02 3.807912491083e-04 2.727373226414e+01
2.697500000000e+02 -2.618921033705e-02 3.808630811212e-04 2.729475681426e+01
2.700000000000e+02 -2.614426795616e-02 3.809562320571e-04 2.731326246362e+01
2.702500000000e+02 -2.610200669431e-02 3.810733908100e-04 2.732930922198e+01
2.705000000000e+02 -2.606338847169e-02 3.812167013221e-04 2.734296853629e+01
2.707500000000e+02 -2.602936848534e-02 3.813877140233e-04 2.735432185536e+01
2.710000000000e+02 -2.600088057570e-02 3.815873566788e-04 2.736345927673e+01
2.712500000000e+02 -2.597881940638e-02 3.818158945939e-04 2.737047784614e+01
2.715000000000e+02 -2.596402517522e-02 3.820729284874e-04 2.737548017934e+01
2.717500000000e+02 -2.595726760862e-02 3.823573971903e-04 2.737857291629e+01
2.720000000000e+02 -2.595923187563e-02 3.826676394239e-04 2.737986544974e+01
2.722500000000e+02 -2.597050371283e-02 3.830013976796e-04 2.737946837973e+01
2.725000000000e+02 -2.599155790785e-02 3.833558602748e-04 2.737749239102e+01
2.727500000000e+02 -2.602274899660e-02 3.837277471355e-04 2.737404724714e+01
2.730000000000e+02 -2.606430109211e-02 3.841133792007e-04 2.736924057962e+01
2.732500000000e+02 -2.611630257738e-02 3.845087763404e-04 2.736317712141e+01
2.735000000000e+02 -2.617870217792e-02 3.849097133238e-04 2.735595809638e+01
2.737500000000e+02 -2.625130497549e-02 3.853118235564e-04 2.734768029960e+01
2.740000000000e+02 -2.633377426654e-02 3.857106923811e-04 2.733843592162e+01
2.742500000000e+02 -2.642563063495e-02 3.861019471313e-04 2.732831177769e+01
2.745000000000e+02 -2.652625625105e-02 3.864813266062e-04 2.731738934024e+01
2.747500000000e+02 -2.663489843686e-02 3.868447448754e-04 2.730574409596e+01
2.750000000000e+02 -2.675067607483e-02 3.871883415605e-04 2.729344574613e+01
2.752500000000e+02 -2.687258648712e-02 3.875085158623e-04 2.728055763557e+01
2.755000000000e+02 -2.699951337034e-02 3.878019822007e-04 2.726713707090e+01
2.757500000000e+02 -2.713023529744e-02 3.880657768723e-04 2.725323479797e+01
2.760000000000e+02 -2.726343496615e-02 3.882972628100e-04 2.723889539572e+01
2.762500000000e+02 -2.739770989546e-02 3.884941194933e-04 2.722415678030e+01
2.765000000000e+02 -2.753158274809e-02 3.886543262182e-04 2.720905067347e+01
2.767500000000e+02 -2.766351432095e-02 3.887761000705e-04 2.719360212535e+01
2.770000000000e+02 -2.779191499988e-02 3.888579499075e-04 2.717783005615e+01
2.772500000000e+02 -2.791516013995e-02 3.888986116318e-04 2.716174682433e+01
2.775000000000e+02 -2.803160272455e-02 3.888969517634e-04 2.714535884482e+01
2.777500000000e+02 -2.813959130917e-02 3.888519590423e-04 2.712866621697e+01
2.780000000000e+02 -2.823748480098e-02 3.887627214868e-04 2.711166344614e+01
2.782500000000e+02 -2.832367361519e-02 3.886284015179e-04 2.709433915050e+01
2.785000000000e+02 -2.839659632891e-02 3.884482052592e-04 2.707667687964e+01
2.787500000000e+02 -2.845476354456e-02 3.882213785063e-04 2.705865491678e+01
2.790000000000e+02 -2.849677571143e-02 3.879471942414e-04 2.704024719924e+01
2.792500000000e+02 -2.852134766513e-02 3.876249661622e-04 2.702142328207e+01
2.795000000000e+02 -2.852732918136e-02 3.872540871494e-04 2.700214900010e+01
2.797500000000e+02 -2.851372463993e-02 3.868340136094e-04 2.698238716937e+01
2.800000000000e+02 -2.847971748136e-02 3.863643160374e-04 2.696209765560e+01
2.802500000000e+02 -2.842468442856e-02 3.858446698757e-04 2.694123844115e+01
2.805000000000e+02 -2.834821718592e-02 3.852749150154e-04 2.691976573025e+01
2.807500000000e+02 -2.825013650336e-02 3.846550777413e-04 2.689763470431e+01
2.810000000000e+02 -2.813050329672e-02 3.839854065431e-04 2.687480026509e+01
2.812500000000e+02 -2.798963124627e-02 3.832663858994e-04 2.685121719504e+01
2.815000000000e+02 -2.782809080996e-02 3.824987491447e-04 2.682684087382e+01
2.817500000000e+02 -2.764670993463e-02 3.816834891017e-04 2.680162795034e+01
2.820000000000e+02 -2.744657411587e-02 3.808218697707e-04 2.677553644068e+01
2.822500000000e+02 -2.722901797739e-02 3.799154242535e-04 2.674852634389e+01
2.825000000000e+02 -2.699561304733e-02 3.789659498992e-04 2.672056020975e+01
2.827500000000e+02 -2.674815423737e-02 3.779755070394e-04 2.669160313538e+01
2.830000000000e+02 -2.648863902059e-02 3.769464071978e-04 2.666162326633e+01
2.832500000000e+02 -2.621924357688e-02 3.758812025751e-04 2.663059224107e+01
2.835000000000e+02 -2.594229773138e-02 3.747826800688e-04 2.659848509489e+01
2.837500000000e+02 -2.566025479854e-02 3.736538491672e-04 2.656528070331e+01
2.840000000000e+02 -2.537566070667e-02 3.724979085089e-04 2.653096185312e+01
2.842500000000e+02 -2.509112148896e-02 3.713182708221e-04 2.649551564122e+01
2.845000000000e+02 -2.480927038204e-02 3.701186668890e-04 2.645893326895e+01
2.847500000000e+02 -2.453273441500e-02 3.689029396067e-04 2.642121040897e+01
2.850000000000e+02 -2.426410117287e-02 3.676752085648e-04 2.638234719983e+01
2.852500000000e+02 -2.400588792307e-02 3.664396855534e-04 2.634234859886e+01
2.855000000000e+02 -2.376050914797e-02 3.652007203576e-04 2.630122410976e+01
2.857500000000e+02 -2.353024944935e-02 3.639628943141e-04 2.625898810987e+01
2.860000000000e+02 -2.331723649812e-02 3.627310087811e-04 2.621565979579e+01
2.862500000000e+02 -2.312341952151e-02 3.615100547198e-04 2.617126348753e+01
2.865000000000e+02 -2.295054500447e-02 3.603051162698e-04 2.612582827855e+01
2.867500000000e+02 -2.280014076356e-02 3.591214298543e-04 2.607938828964e+01
2.870000000000e+02 -2.267349927278e-02 3.579642964131e-04 2.603198258124e+01
2.872500000000e+02 -2.257166422476e-02 3.568390545239e-04 2.598365500907e+01
2.875000000000e+02 -2.249542366869e-02 3.557510562462e-04 2.593445439599e+01
2.877500000000e+02 -2.244529865730e-02 3.547056075711e-04 2.588443395148e+01
2.880000000000e+02 -2.242154133200e-02 3.537079584067e-04 2.583365126134e+01
2.882500000000e+02 -2.242413607673e-02 3.527632208099e-04 2.578216822795e+01
2.885000000000e+02 -2.245279481323e-02 3.518761332583e-04 2.573005023887e+01
2.887500000000e+02 -2.250696784765e-02 3.510512266649e-04 2.567736633680e+01
2.890000000000e+02 -2.258584404189e-02 3.502926955990e-04 2.562418819679e+01
2.892500000000e+02 -2.268836660004e-02 3.496043321292e-04 2.557059017300e+01
2.895000000000e+02 -2.281323811855e-02 3.489894205695e-04 2.551664823932e+01
2.897500000000e+02 -2.295893683391e-02 3.484506756890e-04 2.546243959285e+01
2.900000000000e+02 -2.312373388506e-02 3.479901789922e-04 2.540804218608e+01
2.902500000000e+02 -2.330570491434e-02 3.476092802667e-04 2.535353360080e+01
2.905000000000e+02 -2.350275464052e-02 3.473085567352e-04 2.529899084609e+01
2.907500000000e+02 -2.371263127807e-02 3.470877154203e-04 2.524448918498e+01
2.910000000000e+02 -2.393295226419e-02 3.469455616602e-04 2.519010188562e+01
2.912500000000e+02 -2.416122145570e-02 3.468799226938e-04 2.513589913700e+01
2.915000000000e+02 -2.439485575610e-02 3.468876235354e-04 2.508194779599e+01
2.917500000000e+02 -2.463120524595e-02 3.469644355567e-04 2.502831043436e+01
2.920000000000e+02 -2.486758009100e-02 3.471051121370e-04 2.497504510711e+01
2.922500000000e+02 -2.510127362714e-02 3.473033744541e-04 2.492220473926e+01
2.925000000000e+02 -2.532958761455e-02 3.475518956429e-04 2.486983665721e+01
2.927500000000e+02 -2.554985709506e-02 3.478423693920e-04 2.481798247501e+01
2.930000000000e+02 -2.575947557067e-02 3.481655721851e-04 2.476667767380e+01
2.932500000000e+02 -2.595592059417e-02 3.485114487914e-04 2.471595155160e+01
2.935000000000e+02 -2.613677726812e-02 3.488692228393e-04 2.466582720269e+01
2.937500000000e+02 -2.629976556548e-02 3.492275254903e-04 2.461632145845e+01
2.940000000000e+02 -2.644276087612e-02 3.495745323789e-04 2.456744509621e+01
2.942500000000e+02 -2.656382179256e-02 3.498981428366e-04 2.451920298622e+01
2.945000000000e+02 -2.666120747281e-02 3.501861421016e-04 2.447159440336e+01
2.947500000000e+02 -2.673340370362e-02 3.504264118817e-04 2.442461336895e+01
2.950000000000e+02 -2.677914101392e-02 3.506071254553e-04 2.437824908049e+01
2.952500000000e+02 -2.679740991583e-02 3.507169437157e-04 2.433248634019e+01
2.955000000000e+02 -2.678748234235e-02 3.507452463288e-04 2.428730613114e+01
2.957500000000e+02 -2.674892294802e-02 3.506823269968e-04 2.424268615587e+01
2.960000000000e+02 -2.668159677264e-02 3.505195769198e-04 2.419860134812e+01
2.962500000000e+02 -2.658568328928e-02 3.502496983020e-04 2.415502458274e+01
2.965000000000e+02 -2.646167771295e-02 3.498668572346e-04 2.411192724259e+01
2.967500000000e+02 -2.631038850057e-02 3.493667999525e-04 2.406927971330e+01
2.970000000000e+02 -2.613294059877e-02 3.487470194439e-04 2.402705214504e+01
2.972500000000e+02 -2.593076461794e-02 3.480068904457e-04 2.398521494390e+01
2.975000000000e+02 -2.570558238070e-02 3.471476365223e-04 2.394373917404e+01
2.977500000000e+02 -2.545939688005e-02 3.461724326972e-04 2.390259727982e+01
2.980000000000e+02 -2.519446919973e-02 3.450863718420e-04 2.386176343165e+01
2.982500000000e+02 -2.491329226177e-02 3.438964264462e-04 2.382121378040e+01
2.985000000000e+02 -2.461856790413e-02 3.426113124175e-04 2.378092707512e+01
2.987500000000e+02 -2.431317216037e-02 3.412414524353e-04 2.374088477623e+01
2.990000000000e+02 -2.400012266990e-02 3.397987493634e-04 2.370107140327e+01
2.992500000000e+02 -2.368254005441e-02 3.382965547134e-04 2.366147451654e+01
2.995000000000e+02 -2.336361242780e-02 3.367495400135e-04 2.362208517238e+01
2.997500000000e+02 -2.304655376256e-02 3.351732665639e-04 2.358289781780e+01
3.000000000000e+02 -2.273456462456e-02 3.335840212001e-04 2.354391046250e+01
3.002500000000e+02 -2.243079179412e-02 3.319986056007e-04 2.350512448951e+01
3.005000000000e+02 -2.213829008463e-02 3.304341636153e-04 2.346654498048e+01
3.007500000000e+02 -2.185998409276e-02 3.289076427935e-04 2.342818046290e+01
3.010000000000e+02 -2.159863280705e-02 3.274357734475e-04 2.339004298330e+01
3.012500000000e+02 -2.135679761702e-02 3.260348458193e-04 2.335214780266e+01
3.015000000000e+02 -2.113681127272e-02 3.247204109121e-04 2.331451364834e+01
3.017500000000e+02 -2.094075284864e-02 3.235070768953e-04 2.327716238374e+01
3.020000000000e+02 -2.077042569759e-02 3.224083146236e-04 2.324011893190e+01
3.022500000000e+02 -2.062733912444e-02 3.214362644670e-04 2.320341119406e+01
3.025000000000e+02 -2.051269791686e-02 3.206016112022e-04 2.316706963744e+01
3.027500000000e+02 -2.042739007166e-02 3.199134352215e-04 2.313112745610e+01
3.030000000000e+02 -2.037198405513e-02 3.193791282615e-04 2.309562016921e+01
3.032500000000e+02 -2.034673206787e-02 3.190043043274e-04 2.306058517493e+01
3.035000000000e+02 -2.035156780345e-02 3.187927175061e-04 2.302606188937e+01
3.037500000000e+02 -2.038612158854e-02 3.187462988641e-04 2.299209092318e+01
3.040000000000e+02 -2.044972429637e-02 3.188651344752e-04 2.295871421971e+01
3.042500000000e+02 -2.054142914961e-02 3.191475135025e-04 2.292597415228e+01
3.045000000000e+02 -2.066002174198e-02 3.195899389811e-04 2.289391354403e+01
3.047500000000e+02 -2.080404186480e-02 3.201872279547e-04 2.286257502463e+01
3.050000000000e+02 -2.097180684211e-02 3.209326073791e-04 2.283200035044e+01
3.052500000000e+02 -2.116142667460e-02 3.218177951896e-04 2.280223039730e+01
3.055000000000e+02 -2.137083437249e-02 3.228331444616e-04 2.277330412092e+01
3.057500000000e+02 -2.159780190614e-02 3.239677398945e-04 2.274525862798e+01
3.060000000000e+02 -2.183997091363e-02 3.252095645772e-04 2.271812814778e+01
3.062500000000e+02 -2.209487003015e-02 3.265456238469e-04 2.269194416664e+01
3.065000000000e+02 -2.235994500104e-02 3.279621267668e-04 2.266673442809e+01
3.067500000000e+02 -2.263257699528e-02 3.294446215764e-04 2.264252318323e+01
3.070000000000e+02 -2.291011143761e-02 3.309781770065e-04 2.261933026319e+01
3.072500000000e+02 -2.318987739776e-02 3.325475308856e-04 2.259717145159e+01
3.075000000000e+02 -2.346921475719e-02 3.341372621644e-04 2.257605767106e+01
3.077500000000e+02 -2.374549496146e-02 3.357319192535e-04 2.255599549865e+01
3.080000000000e+02 -2.401614618887e-02 3.373162010636e-04 2.253698647808e+01
3.082500000000e+02 -2.427867520655e-02 3.388752130515e-04 2.251902777854e+01
3.085000000000e+02 -2.453069035003e-02 3.403945020003e-04 2.250211162525e+01
3.087500000000e+02 -2.476992395749e-02 3.418601962186e-04 2.248622610227e+01
3.090000000000e+02 -2.499425249271e-02 3.432591224282e-04 2.247135468887e+01
3.092500000000e+02 -2.520171828698e-02 3.445791172964e-04 2.245747708795e+01
3.095000000000e+02 -2.539054799590e-02 3.458090002115e-04 2.244456926702e+01
3.097500000000e+02 -2.555916777869e-02 3.469386642892e-04 2.243260353360e+01
3.100000000000e+02 -2.570622182391e-02 3.479592394680e-04 2.242154938962e+01
3.102500000000e+02 -2.583058386332e-02 3.488631349261e-04 2.241137364345e+01
3.105000000000e+02 -2.593136513485e-02 3.496439457577e-04 2.240204054161e+01
3.107500000000e+02 -2.600792644379e-02 3.502968713931e-04 2.239351265652e+01
3.110000000000e+02 -2.605988051618e-02 3.508185638430e-04 2.238575101480e+01
3.112500000000e+02 -2.608709003582e-02 3.512070637352e-04 2.237871520595e+01
3.115000000000e+02 -2.608967040957e-02 3.514618632873e-04 2.237236424305e+01
3.117500000000e+02 -2.606798206600e-02 3.515838830678e-04 2.236665664082e+01
3.120000000000e+02 -2.602261903744e-02 3.515754110815e-04 2.236155046127e+01
3.122500000000e+02 -2.595440444690e-02 3.514400954292e-04 2.235700417433e+01
3.125000000000e+02 -2.586436923453e-02 3.511828582433e-04 2.235297622869e+01
3.127500000000e+02 -2.575374295303e-02 3.508097970335e-04 2.234942582389e+01
3.130000000000e+02 -2.562393241286e-02 3.503281469970e-04 2.234631275695e+01
3.132500000000e+02 -2.547650466395e-02 3.497461690392e-04 2.234359770526e+01
3.135000000000e+02 -2.531316388649e-02 3.490729767021e-04 2.234124198663e+01
3.137500000000e+02 -2.513573655740e-02 3.483184746648e-04 2.233920811881e+01
3.140000000000e+02 -2.494614785803e-02 3.474932119074e-04 2.233745951109e+01
3.142500000000e+02 -2.474640336412e-02 3.466082485930e-04 2.233596064249e+01
3.145000000000e+02 -2.453856723361e-02 3.456750479834e-04 2.233467669957e+01
3.147500000000e+02 -2.432474789195e-02 3.447053838544e-04 2.233357405890e+01
3.150000000000e+02 -2.410707744084e-02 3.437111372675e-04 2.233261989605e+01
3.152500000000e+02 -2.388769650405e-02 3.427042303157e-04 2.233178232837e+01
3.155000000000e+02 -2.366873695842e-02 3.416965185422e-04 2.233103001051e+01
3.157500000000e+02 -2.345230987094e-02 3.406996780525e-04 2.233033262446e+01
3.160000000000e+02 -2.324048990269e-02 3.397250635454e-04 2.232966050496e+01
3.162500000000e+02 -2.303530306558e-02 3.387836011070e-04 2.232898471104e+01
3.165000000000e+02 -2.283871405386e-02 3.378856733655e-04 2.232827711371e+01
3.167500000000e+02 -2.265261442623e-02 3.370410081189e-04 2.232751005455e+01
3.170000000000e+02 -2.247881052034e-02 3.362586873035e-04 2.232665691301e+01
3.172500000000e+02 -2.231901145467e-02 3.355470415615e-04 2.232569188682e+01
3.175000000000e+02 -2.217481884353e-02 3.349134973801e-04 2.232458977228e+01
3.177500000000e+02 -2.204771319262e-02 3.343646256708e-04 2.232332658530e+01
3.180000000000e+02 -2.193904247462e-02 3.339059691070e-04 2.232187937927e+01
3.182500000000e+02 -2.185001119684e-02 3.335420216022e-04 2.232022603469e+01
3.185000000000e+02 -2.178166515030e-02 3.332762251662e-04 2.231834594216e+01
3.187500000000e+02 -2.173487986470e-02 3.331109272282e-04 2.231621981942e+01
3.190000000000e+02 -2.171035003635e-02 3.330473638847e-04 2.231382951640e+01
3.192500000000e+02 -2.170857250313e-02 3.330856711119e-04 2.231115882193e+01
3.195000000000e+02 -2.172983970538e-02 3.332248844923e-04 2.230819279470e+01
3.197500000000e+02 -2.177422374491e-02 3.334627795860e-04 2.230491856885e+01
3.200000000000e+02 -2.184156862114e-02 3.337959417844e-04 2.230132520933e+01
3.202500000000e+02 -2.193148464330e-02 3.342199286079e-04 2.229740351682e+01
3.205000000000e+02 -2.204333666454e-02 3.347292558311e-04 2.229314691459e+01
3.207500000000e+02 -2.217624676755e-02 3.353174369850e-04 2.228855077897e+01
3.210000000000e+02 -2.232908699987e-02 3.359770178008e-04 2.228361344275e+01
3.212500000000e+02 -2.250048794615e-02 3.366996624216e-04 2.227833554968e+01
3.215000000000e+02 -2.268883781657e-02 3.374762149088e-04 2.227272108947e+01
3.217500000000e+02 -2.289229731824e-02 3.382968052726e-04 2.226677676993e+01
3.220000000000e+02 -2.310880669457e-02 3.391509646761e-04 2.226051306688e+01
3.222500000000e+02 -2.333610748502e-02 3.400277180572e-04 2.225394360816e+01
3.225000000000e+02 -2.357175751516e-02 3.409157166414e-04 2.224708623081e+01
3.227500000000e+02 -2.381315911237e-02 3.418032970132e-04 2.223996234660e+01
3.230000000000e+02 -2.405758161396e-02 3.426786741027e-04 2.223259799084e+01
3.232500000000e+02 -2.430219507430e-02 3.435300694266e-04 2.222502315908e+01
3.235000000000e+02 -2.454409997221e-02 3.443458369307e-04 2.221727280799e+01
3.237500000000e+02 -2.478036464958e-02 3.451145510529e-04 2.220938614784e+01
3.240000000000e+02 -2.500806013584e-02 3.458253097057e-04 2.220140756978e+01
3.242500000000e+02 -2.522429867226e-02 3.464678211331e-04 2.219338588187e+01
3.245000000000e+02 -2.542627123670e-02 3.470323465058e-04 2.218537503229e+01
3.247500000000e+02 -2.561128608355e-02 3.475099330869e-04 2.217743375661e+01
3.250000000000e+02 -2.577680432446e-02 3.478925831650e-04 2.216962522833e+01
3.252500000000e+02 -2.592047666993e-02 3.481733561477e-04 2.216201746995e+01
3.255000000000e+02 -2.604017625291e-02 3.483464356401e-04 2.215468286625e+01
3.257500000000e+02 -2.613402729330e-02 3.484071764364e-04 2.214769764183e+01
3.260000000000e+02 -2.620043562801e-02 3.483522519270e-04 2.214114206736e+01
3.262500000000e+02 -2.623811139767e-02 3.481797011165e-04 2.213509980010e+01
3.265000000000e+02 -2.624608662256e-02 3.478888782311e-04 2.212965719239e+01
3.267500000000e+02 -2.622373635588e-02 3.474805652971e-04 2.212490335174e+01
3.270000000000e+02 -2.617078484480e-02 3.469569657001e-04 2.212092894051e+01
3.272500000000e+02 -2.608731870664e-02 3.463216861961e-04 2.211782608897e+01
3.275000000000e+02 -2.597378702186e-02 3.455797012030e-04 2.211568742786e+01
3.277500000000e+02 -2.583100163552e-02 3.447371786464e-04 2.211460551877e+01
3.280000000000e+02 -2.566012773994e-02 3.438015617002e-04 2.211467185070e+01
3.282500000000e+02 -2.546267985045e-02 3.427814091576e-04 2.211597648675e+01
3.285000000000e+02 -2.524050458143e-02 3.416864937168e-04 2.211860707971e+01
3.287500000000e+02 -2.499575976681e-02 3.405276824305e-04 2.212264795053e+01
3.290000000000e+02 -2.473089768732e-02 3.393166206915e-04 2.212817969171e+01
3.292500000000e+02 -2.444863641012e-02 3.380656496160e-04 2.213527821291e+01
3.295000000000e+02 -2.415193263166e-02 3.367878449693e-04 2.214401418592e+01
3.297500000000e+02 -2.384394690496e-02 3.354965646648e-04 2.215445221519e+01
3.300000000000e+02 -2.352801324048e-02 3.342054312215e-04 2.216665059968e+01
3.302500000000e+02 -2.320759858999e-02 3.329283120308e-04 2.218066065199e+01
3.305000000000e+02 -2.288626443282e-02 3.316790948268e-04 2.219652640539e+01
3.307500000000e+02 -2.256762445929e-02 3.304714952963e-04 2.221428413471e+01
3.310000000000e+02 -2.225530482937e-02 3.293189167087e-04 2.223396242443e+01
3.312500000000e+02 -2.195289913267e-02 3.282343248803e-04 2.225558187290e+01
3.315000000000e+02 -2.166392555532e-02 3.272300594920e-04 2.227915516314e+01
3.317500000000e+02 -2.139178347501e-02 3.263176176474e-04 2.230468698102e+01
3.320000000000e+02 -2.113971182625e-02 3.255076415233e-04 2.233217441076e+01
3.322500000000e+02 -2.091074808498e-02 3.248097898976e-04 2.236160700932e+01
3.325000000000e+02 -2.070768955940e-02 3.242326106208e-04 2.239296719492e+01
3.327500000000e+02 -2.053305870208e-02 3.237834544871e-04 2.242623046626e+01
3.330000000000e+02 -2.038906835979e-02 3.234683878000e-04 2.246136606759e+01
3.332500000000e+02 -2.027759604069e-02 3.232921504322e-04 2.249833715940e+01
3.335000000000e+02 -2.020015636710e-02 3.232580984574e-04 2.253710153697e+01
3.337500000000e+02 -2.015788215775e-02 3.233681845741e-04 2.257761202046e+01
3.340000000000e+02 -2.015151159111e-02 3.236229563051e-04 2.261981686134e+01
3.342500000000e+02 -2.018137403467e-02 3.240215558516e-04 2.266366046060e+01
3.345000000000e+02 -2.024739074597e-02 3.245617622272e-04 2.270908361121e+01
3.347500000000e+02 -2.034907111784e-02 3.252399496572e-04 2.275602418593e+01
3.350000000000e+02 -2.048552086919e-02 3.260511987440e-04 2.280441750165e+01
3.352500000000e+02 -2.065545577373e-02 3.269894165516e-04 2.285419668285e+01
3.355000000000e+02 -2.085721348979e-02 3.280473372749e-04 2.290529327312e+01
3.357500000000e+02 -2.108878062878e-02 3.292166140696e-04 2.295763742586e+01
3.360000000000e+02 -2.134781385671e-02 3.304878831922e-04 2.301115850279e+01
3.362500000000e+02 -2.163167575493e-02 3.318508953189e-04 2.306578524925e+01
3.365000000000e+02 -2.193746409546e-02 3.332947093832e-04 2.312144635425e+01
3.367500000000e+02 -2.226205365627e-02 3.348076802343e-04 2.317807061616e+01
3.370000000000e+02 -2.260213245142e-02 3.363776293442e-04 2.323558746985e+01
3.372500000000e+02 -2.295424672285e-02 3.379918843789e-04 2.329392714260e+01
3.375000000000e+02 -2.331484154445e-02 3.396374481724e-04 2.335302114200e+01
3.377500000000e+02 -2.368030678528e-02 3.413011599860e-04 2.341280240077e+01
3.380000000000e+02 -2.404701913645e-02 3.429698006100e-04 2.347320571054e+01
3.382500000000e+02 -2.441138616690e-02 3.446302087043e-04 2.353416783166e+01
3.385000000000e+02 -2.476988826208e-02 3.462694126077e-04 2.359562785506e+01
3.387500000000e+02 -2.511911827850e-02 3.478747428617e-04 2.365752725271e+01
3.390000000000e+02 -2.545582047654e-02 3.494339448195e-04 2.371981011676e+01
3.392500000000e+02 -2.577692565481e-02 3.509353111921e-04 2.378242318895e+01
3.395000000000e+02 -2.607958203543e-02 3.523678542930e-04 2.384531583403e+01
3.397500000000e+02 -2.636118721475e-02 3.537213394828e-04 2.390844008082e+01
3.400000000000e+02 -2.661940982608e-02 3.549863861031e-04 2.397175038926e+01
3.402500000000e+02 -2.685221392112e-02 3.561545850613e-04 2.403520354903e+01
3.405000000000e+02 -2.705787474286e-02 3.572186221769e-04 2.409875837567e+01
3.407500000000e+02 -2.723498964573e-02 3.581723493257e-04 2.416237534416e+01
3.410000000000e+02 -2.738249099525e-02 3.590107927441e-04 2.422601627973e+01
3.412500000000e+02 -2.749964903075e-02 3.597302384116e-04 2.428964388488e+01
3.415000000000e+02 -2.758607010049e-02 3.603282868178e-04 2.435322124122e+01
3.417500000000e+02 -2.764169792960e-02 3.608039557465e-04 2.441671139791e+01
3.420000000000e+02 -2.766680098472e-02 3.611575934376e-04 2.448007678122e+01
3.422500000000e+02 -2.766196607613e-02 3.613909685765e-04 2.454327879784e+01
3.425000000000e+02 -2.762808103319e-02 3.615071588724e-04 2.460627731630e+01
3.427500000000e+02 -2.756631813980e-02 3.615106607556e-04 2.466903028425e+01
3.430000000000e+02 -2.747811241548e-02 3.614072792035e-04 2.473149330201e+01
3.432500000000e+02 -2.736514195267e-02 3.612039776156e-04 2.479361941484e+01
3.435000000000e+02 -2.722930094951e-02 3.609088432498e-04 2.485535886793e+01
3.437500000000e+02 -2.707267225140e-02 3.605309962192e-04 2.491665893085e+01
3.440000000000e+02 -2.689750128128e-02 3.600803899164e-04 2.497746397288e+01
3.442500000000e+02 -2.670616630375e-02 3.595677734909e-04 2.503771549840e+01
3.445000000000e+02 -2.650114819919e-02 3.590045328117e-04 2.509735228441e+01
3.447500000000e+02 -2.628500178394e-02 3.584025744343e-04 2.515631076463e+01
3.450000000000e+02 -2.606032625285e-02 3.577741514212e-04 2.521452536227e+01
3.452500000000e+02 -2.582973668695e-02 3.571315263993e-04 2.527192900134e+01
3.455000000000e+02 -2.559583659393e-02 3.564869560731e-04 2.532845361041e+01
3.457500000000e+02 -2.536119099233e-02 3.558526158176e-04 2.538403086705e+01
3.460000000000e+02 -2.512830172726e-02 3.552403657141e-04 2.543859283720e+01
3.462500000000e+02 -2.489958431866e-02 3.546616095910e-04 2.549207275967e+01
3.465000000000e+02 -2.467734880500e-02 3.541271153885e-04 2.554440575943e+01
3.467500000000e+02 -2.446377963074e-02 3.536468740946e-04 2.559552974451e+01
3.470000000000e+02 -2.426092065980e-02 3.532300530636e-04 2.564538612596e+01
3.472500000000e+02 -2.407066010779e-02 3.528848720170e-04 2.569392061689e+01
3.475000000000e+02 -2.389472036648e-02 3.526185272837e-04 2.574108389849e+01
3.477500000000e+02 -2.373464604991e-02 3.524371124863e-04 2.578683237413e+01
3.480000000000e+02 -2.359179812285e-02 3.523455770134e-04 2.583112871329e+01
3.482500000000e+02 -2.346735016938e-02 3.523477015196e-04 2.587394233998e+01
3.485000000000e+02 -2.336228248613e-02 3.524460683445e-04 2.591524990891e+01
3.487500000000e+02 -2.327738393309e-02 3.526420804532e-04 2.595503554562e+01
3.490000000000e+02 -2.321324952625e-02 3.529359637347e-04 2.599329110534e+01
3.492500000000e+02 -2.317028497108e-02 3.533268166534e-04 2.603001621216e+01
3.495000000000e+02 -2.314870766324e-02 3.538126440564e-04 2.606521827717e+01
3.497500000000e+02 -2.314855200755e-02 3.543904092266e-04 2.609891235761e+01
3.500000000000e+02 -2.316967474452e-02 3.550561187991e-04 2.613112094193e+01
3.502500000000e+02 -2.321175990171e-02 3.558048929475e-04 2.616187365036e+01
3.505000000000e+02 -2.327432638388e-02 3.566310603759e-04 2.619120685966e+01
3.507500000000e+02 -2.335673472587e-02 3.575282444720e-04 2.621916324874e+01
3.510000000000e+02 -2.345819569937e-02 3.584894701116e-04 2.624579133271e+01
3.512500000000e+02 -2.357777922242e-02 3.595072625032e-04 2.627114489848e+01
3.515000000000e+02 -2.371442392251e-02 3.605737588378e-04 2.629528249540e+01
3.517500000000e+02 -2.386694892624e-02 3.616808173717e-04 2.631826681794e+01
3.520000000000e+02 -2.403406393978e-02 3.628201258801e-04 2.634016419127e+01
3.522500000000e+02 -2.421438307721e-02 3.639833141515e-04 2.636104393819e+01
3.525000000000e+02 -2.440643574714e-02 3.651620573575e-04 2.638097790073e+01
3.527500000000e+02 -2.460868166482e-02 3.663481654492e-04 2.640003981558e+01
3.530000000000e+02 -2.481952212654e-02 3.675337145252e-04 2.641830488523e+01
3.532500000000e+02 -2.503731630723e-02 3.687111327691e-04 2.643584919744e+01
3.535000000000e+02 -2.526039445328e-02 3.698732487434e-04 2.645274926430e+01
3.537500000000e+02 -2.548707157077e-02 3.710133693804e-04 2.646908160981e+01
3.540000000000e+02 -2.571566463131e-02 3.721253516013e-04 2.648492218807e+01
3.542500000000e+02 -2.594450448368e-02 3.732036303817e-04 2.650034606412e+01
3.545000000000e+02 -2.617195257299e-02 3.742432847662e-04 2.651542682427e+01
3.547500000000e+02 -2.639641402492e-02 3.752400616132e-04 2.653023616501e+01
3.550000000000e+02 -2.661634983476e-02 3.761903331307e-04 2.654484349739e+01
3.552500000000e+02 -2.683029071739e-02 3.770910778381e-04 2.655931531184e+01
3.555000000000e+02 -2.703684558441e-02 3.779400941680e-04 2.657371488247e+01
3.557500000000e+02 -2.723471221874e-02 3.787357544537e-04 2.658810161675e+01
3.560000000000e+02 -2.742268535953e-02 3.794770499731e-04 2.660253064148e+01
3.562500000000e+02 -2.759966265209e-02 3.801634652802e-04 2.661705240982e+01
3.565000000000e+02 -2.776465030046e-02 3.807948807361e-04 2.663171204946e+01
3.567500000000e+02 -2.791676627721e-02 3.813716967453e-04 2.664654916645e+01
3.570000000000e+02 -2.805524244489e-02 3.818946945831e-04 2.666159723939e+01
3.572500000000e+02 -2.817942542147e-02 3.823649670311e-04 2.667688340803e+01
3.575000000000e+02 -2.828877523718e-02 3.827838665948e-04 2.669242813375e+01
3.577500000000e+02 -2.838286416029e-02 3.831529526081e-04 2.670824514194e+01
3.580000000000e+02 -2.846137240204e-02 3.834738851173e-04 2.672434111268e+01
3.582500000000e+02 -2.852408484088e-02 3.837483825724e-04 2.674071576695e+01
3.585000000000e+02 -2.857088780171e-02 3.839782023867e-04 2.675736207169e+01
3.587500000000e+02 -2.860176246588e-02 3.841650481606e-04 2.677426621525e+01
3.590000000000e+02 -2.861678099425e-02 3.843105467441e-04 2.679140800416e+01
3.592500000000e+02 -2.861609677437e-02 3.844162317787e-04 2.680876139043e+01
3.595000000000e+02 -2.859992962029e-02 3.844834980847e-04 2.682629470670e+01
3.597500000000e+02 -2.856856383351e-02 3.845135821306e-04 2.684397139417e+01
3.600000000000e+02 -2.852234741441e-02 3.845075799612e-04 2.686175053873e+01
3.602500000000e+02 -2.846169357491e-02 3.844664581391e-04 2.687958772918e+01
3.605000000000e+02 -2.838707961360e-02 3.843910334209e-04 2.689743548179e+01
3.607500000000e+02 -2.829904906157e-02 3.842820042841e-04 2.691524412808e+01
3.610000000000e+02 -2.819821176626e-02 3.841399745253e-04 2.693296241818e+01
3.612500000000e+02 -2.808524557272e-02 3.839654958307e-04 2.695053836946e+01
3.615000000000e+02 -2.796089498216e-02 3.837590974027e-04 2.696791958584e+01
3.617500000000e+02 -2.782597220529e-02 3.835213327103e-04 2.698505398186e+01
3.620000000000e+02 -2.768135603155e-02 3.832527978224e-04 2.700189014048e+01
3.622500000000e+02 -2.752799076541e-02 3.829541989149e-04 2.701837786175e+01
3.625000000000e+02 -2.736688342700e-02 3.826263951334e-04 2.703446810404e+01
3.627500000000e+02 -2.719910103756e-02 3.822704373660e-04 2.705011326556e+01
3.630000000000e+02 -2.702576570396e-02 3.818876057531e-04 2.706526736182e+01
3.632500000000e+02 -2.684804955171e-02 3.814794396777e-04 2.707988562291e+01
3.635000000000e+02 -2.666716800470e-02 3.810477670781e-04 2.709392445573e+01
3.637500000000e+02 -2.648437109197e-02 3.805947228679e-04 2.710734130807e+01
3.640000000000e+02 -2.630093615848e-02 3.801227644988e-04 2.712009395478e+01
3.642500000000e+02 -2.611815605420e-02 3.796346696784e-04 2.713214049243e+01
3.645000000000e+02 -2.593733033672e-02 3.791335369732e-04 2.714343852767e+01
3.647500000000e+02 -2.575975339343e-02 3.786227694245e-04 2.715394487584e+01
3.650000000000e+02 -2.558670111867e-02 3.781060437906e-04 2.716361526564e+01
3.652500000000e+02 -2.541942166485e-02 3.775872878013e-04 2.717240358375e+01
3.655000000000e+02 -2.525911987882e-02 3.770706270937e-04 2.718026193219e+01
3.657500000000e+02 -2.510694806918e-02 3.765603452898e-04 2.718713997532e+01
3.660000000000e+02 -2.496399035023e-02 3.760608142242e-04 2.719298517497e+01
3.662500000000e+02 -2.483125344895e-02 3.755764396884e-04 2.719774236268e+01
3.665000000000e+02 -2.470965118175e-02 3.751115767007e-04 2.720135419503e+01
3.667500000000e+02 -2.459999584590e-02 3.746704636362e-04 2.720376098836e+01
3.670000000000e+02 -2.450298338216e-02 3.742571277580e-04 2.720490141312e+01
3.672500000000e+02 -2.441918548024e-02 3.738753098614e-04 2.720471257678e+01
3.675000000000e+02 -2.434903690401e-02 3.735283717266e-04 2.720313094615e+01
3.677500000000e+02 -2.429282854226e-02 3.732192156701e-04 2.720009263963e+01
3.680000000000e+02 -2.425069752899e-02 3.729501956848e-04 2.719553451285e+01
3.682500000000e+02 -2.422262236860e-02 3.727230417633e-04 2.718939459156e+01
3.685000000000e+02 -2.420841647265e-02 3.725387836326e-04 2.718161324123e+01
3.687500000000e+02 -2.420772587077e-02 3.723976842760e-04 2.717213369009e+01
3.690000000000e+02 -2.422002745578e-02 3.722991838531e-04 2.716090297342e+01
3.692500000000e+02 -2.424463037487e-02 3.722418577676e-04 2.714787285357e+01
3.695000000000e+02 -2.428067893633e-02 3.722233890882e-04 2.713300023266e+01
3.697500000000e+02 -2.432715944660e-02 3.722405574227e-04 2.711624817834e+01
3.700000000000e+02 -2.438290773411e-02 3.722892327586e-04 2.709758617895e+01
3.702500000000e+02 -2.444662083654e-02 3.723644241965e-04 2.707699076199e+01
3.705000000000e+02 -2.451687240468e-02 3.724603151819e-04 2.705444603617e+01
3.707500000000e+02 -2.459212712713e-02 3.725703185307e-04 2.702994368229e+01
3.710000000000e+02 -2.467076052941e-02 3.726871711027e-04 2.700348328596e+01
3.712500000000e+02 -2.475108165724e-02 3.728030492340e-04 2.697507260738e+01
3.715000000000e+02 -2.483135232206e-02 3.729096066244e-04 2.694472720802e+01
3.717500000000e+02 -2.490981621881e-02 3.729983076993e-04 2.691247084019e+01
3.720000000000e+02 -2.498472045512e-02 3.730604559994e-04 2.687833492058e+01
3.722500000000e+02 -2.505434291278e-02 3.730873948808e-04 2.684235851578e+01
3.725000000000e+02 -2.511702034629e-02 3.730705445853e-04 2.680458831474e+01
3.727500000000e+02 -2.517116946999e-02 3.730016290869e-04 2.676507799792e+01
3.730000000000e+02 -2.521531369628e-02 3.728729113851e-04 2.672388813444e+01
3.732500000000e+02 -2.524810872430e-02 3.726773320916e-04 2.668108609058e+01
3.735000000000e+02 -2.526835964564e-02 3.724086182181e-04 2.663674531132e+01
3.737500000000e+02 -2.527504200508e-02 3.720614114043e-04 2.659094519344e+01
3.740000000000e+02 -2.526732022470e-02 3.716314870078e-04 2.654377095138e+01
3.742500000000e+02 -2.524455667782e-02 3.711157588767e-04 2.649531285291e+01
3.745000000000e+02 -2.520632471573e-02 3.705123688927e-04 2.644566612849e+01
3.747500000000e+02 -2.515241406068e-02 3.698207392151e-04 2.639493044496e+01
3.750000000000e+02 -2.508283659102e-02 3.690416206150e-04 2.634320977578e+01
3.752500000000e+02 -2.499782296690e-02 3.681770840815e-04 2.629061155865e+01
3.755000000000e+02 -2.489782154935e-02 3.672305156115e-04 2.623724650956e+01
3.757500000000e+02 -2.478349065341e-02 3.662065673928e-04 2.618322801235e+01
3.760000000000e+02 -2.465568997654e-02 3.651110835595e-04 2.612867187075e+01
3.762500000000e+02 -2.451546540529e-02 3.639509974467e-04 2.607369538741e+01
3.765000000000e+02 -2.436403404289e-02 3.627342257555e-04 2.601841701440e+01
3.767500000000e+02 -2.420276665913e-02 3.614695382730e-04 2.596295598267e+01
3.770000000000e+02 -2.403316582295e-02 3.601663982178e-04 2.590743136178e+01
3.772500000000e+02 -2.385684414247e-02 3.588348188063e-04 2.585196169168e+01
3.775000000000e+02 -2.367549970872e-02 3.574851928402e-04 2.579666460341e+01
3.777500000000e+02 -2.349088999042e-02 3.561281127886e-04 2.574165593137e+01
3.780000000000e+02 -2.330480587182e-02 3.547741642948e-04 2.568704939101e+01
3.782500000000e+02 -2.311904400551e-02 3.534337864010e-04 2.563295624112e+01
3.785000000000e+02 -2.293538007315e-02 3.521171086447e-04 2.557948450248e+01
3.787500000000e+02 -2.275554237283e-02 3.508337998513e-04 2.552673868621e+01
3.790000000000e+02 -2.258118557890e-02 3.495928976793e-04 2.547481952401e+01
3.792500000000e+02 -2.241386681664e-02 3.484026715030e-04 2.542382327041e+01
3.795000000000e+02 -2.225502203638e-02 3.472705287790e-04 2.537384146448e+01
3.797500000000e+02 -2.210594459867e-02 3.462029219717e-04 2.532496068800e+01
3.800000000000e+02 -2.196776883615e-02 3.452052846712e-04 2.527726184826e+01
3.802500000000e+02 -2.184145163893e-02 3.442819654555e-04 2.523082014324e+01
3.805000000000e+02 -2.172776277166e-02 3.434362160574e-04 2.518570430039e+01
3.807500000000e+02 -2.162727171761e-02 3.426701660714e-04 2.514197648488e+01
3.810000000000e+02 -2.154034479596e-02 3.419848516595e-04 2.509969151913e+01
3.812500000000e+02 -2.146713855827e-02 3.413802255099e-04 2.505889674674e+01
3.815000000000e+02 -2.140760348210e-02 3.408552218653e-04 2.501963122951e+01
3.817500000000e+02 -2.136148438195e-02 3.404078082025e-04 2.498192559631e+01
3.820000000000e+02 -2.132833022043e-02 3.400350338829e-04 2.494580124073e+01
3.822500000000e+02 -2.130750102317e-02 3.397331264696e-04 2.491127018726e+01
3.825000000000e+02 -2.129818320653e-02 3.394975934681e-04 2.487833439137e+01
3.827500000000e+02 -2.129940357137e-02 3.393233046464e-04 2.484698548499e+01
3.830000000000e+02 -2.131004599792e-02 3.392045791151e-04 2.481720457797e+01
3.832500000000e+02 -2.132887292112e-02 3.391352995444e-04 2.478896176414e+01
3.835000000000e+02 -2.135454428796e-02 3.391090079372e-04 2.476221630483e+01
3.837500000000e+02 -2.138564165688e-02 3.391190169772e-04 2.473691630402e+01
3.840000000000e+02 -2.142068973609e-02 3.391584941046e-04 2.471299913356e+01
3.842500000000e+02 -2.145818108908e-02 3.392205631161e-04 2.469039138029e+01
3.845000000000e+02 -2.149659898244e-02 3.392983920261e-04 2.466900954227e+01
3.847500000000e+02 -2.153444139687e-02 3.393852733989e-04 2.464876030880e+01
3.850000000000e+02 -2.157024351725e-02 3.394747316392e-04 2.462954136379e+01
3.852500000000e+02 -2.160260014601e-02 3.395605914994e-04 2.461124231367e+01
3.855000000000e+02 -2.163018672441e-02 3.396370591175e-04 2.459374542422e+01
3.857500000000e+02 -2.165177915397e-02 3.396988012730e-04 2.457692679966e+01
3.860000000000e+02 -2.166627318780e-02 3.397410156580e-04 2.456065763647e+01
3.862500000000e+02 -2.167270012165e-02 3.397594866870e-04 2.454480524345e+01
3.865000000000e+02 -2.167024414650e-02 3.397506176870e-04 2.452923457474e+01
3.867500000000e+02 -2.165825389684e-02 3.397115222087e-04 2.451380932623e+01
3.870000000000e+02 -2.163625644255e-02 3.396400965369e-04 2.449839347986e+01
3.872500000000e+02 -2.160396543557e-02 3.395349932364e-04 2.448285243713e+01
3.875000000000e+02 -2.156128997126e-02 3.393956717573e-04 2.446705439060e+01
3.877500000000e+02 -2.150833942001e-02 3.392224173050e-04 2.445087149185e+01
3.880000000000e+02 -2.144542829863e-02 3.390163598169e-04 2.443418103750e+01
3.882500000000e+02 -2.137307452571e-02 3.387794574012e-04 2.441686640390e+01
3.885000000000e+02 -2.129199826301e-02 3.385144762870e-04 2.439881801647e+01
3.887500000000e+02 -2.120311808382e-02 3.382249544808e-04 2.437993416137e+01
3.890000000000e+02 -2.110754080523e-02 3.379151462235e-04 2.436012158974e+01
3.892500000000e+02 -2.100655143275e-02 3.375901811944e-04 2.433929607863e+01
3.895000000000e+02 -2.090159968647e-02 3.372558139651e-04 2.431738283488e+01
3.897500000000e+02 -2.079428052084e-02 3.369182949762e-04 2.429431672272e+01
3.900000000000e+02 -2.068631531786e-02 3.365844600080e-04 2.427004242073e+01
3.902500000000e+02 -2.057952812335e-02 3.362612088853e-04 2.424451442964e+01
3.905000000000e+02 -2.047582056379e-02 3.359557854606e-04 2.421769698926e+01
3.907500000000e+02 -2.037714101734e-02 3.356756728249e-04 2.418956387450e+01
3.910000000000e+02 -2.028545526460e-02 3.354282860152e-04 2.416009813789e+01
3.912500000000e+02 -2.020271270817e-02 3.352209227229e-04 2.412929176333e+01
3.915000000000e+02 -2.013081246823e-02 3.350606546239e-04 2.409714528337e+01
3.917500000000e+02 -2.007156808463e-02 3.349541680831e-04 2.406366733992e+01
3.920000000000e+02 -2.002667289907e-02 3.349076336838e-04 2.402887423877e+01
3.922500000000e+02 -1.999766572259e-02 3.349265838228e-04 2.399278947915e+01
3.925000000000e+02 -1.998589748299e-02 3.350157927351e-04 2.395544330065e+01
3.927500000000e+02 -1.999249982173e-02 3.351791727594e-04 2.391687221606e+01
3.930000000000e+02 -2.001835661408e-02 3.354196710791e-04 2.387711859529e+01
3.932500000000e+02 -2.006407867143e-02 3.357391953648e-04 2.383623023593e+01
3.935000000000e+02 -2.012998295110e-02 3.361385549279e-04 2.379425998163e+01
3.937500000000e+02 -2.021607554915e-02 3.366173913147e-04 2.375126537546e+01
3.940000000000e+02 -2.032204121992e-02 3.371741551125e-04 2.370730830626e+01
3.942500000000e+02 -2.044723763118e-02 3.378060904569e-04 2.366245470539e+01
3.945000000000e+02 -2.059069628930e-02 3.385092285380e-04 2.361677425834e+01
3.947500000000e+02 -2.075113042222e-02 3.392784243974e-04 2.357034010537e+01
3.950000000000e+02 -2.092694811974e-02 3.401073953747e-04 2.352322857377e+01
3.952500000000e+02 -2.111627198690e-02 3.409887729040e-04 2.347551889592e+01
3.955000000000e+02 -2.131696590884e-02 3.419141893493e-04 2.342729291118e+01
3.957500000000e+02 -2.152666530553e-02 3.428743569564e-04 2.337863476337e+01
3.960000000000e+02 -2.174281490050e-02 3.438591515189e-04 2.332963057304e+01
3.962500000000e+02 -2.196270822897e-02 3.448577778412e-04 2.328036807280e+01
3.965000000000e+02 -2.218353285830e-02 3.458589395991e-04 2.323093623836e+01
3.967500000000e+02 -2.240241555473e-02 3.468508717400e-04 2.318142485929e+01
3.970000000000e+02 -2.261647155233e-02 3.478215408878e-04 2.313192411492e+01
3.972500000000e+02 -2.282285237190e-02 3.487587908626e-04 2.308252410947e+01
3.975000000000e+02 -2.301879300243e-02 3.496504297040e-04 2.303331437237e+01
3.977500000000e+02 -2.320166010858e-02 3.504844568852e-04 2.298438340432e+01
3.980000000000e+02 -2.336899380064e-02 3.512492377543e-04 2.293581813809e+01
3.982500000000e+02 -2.351855002834e-02 3.519336719161e-04 2.288770351204e+01
3.985000000000e+02 -2.364833525219e-02 3.525272811989e-04 2.284012193924e+01
3.987500000000e+02 -2.375664075276e-02 3.530203975644e-04 2.279315293909e+01
3.990000000000e+02 -2.384206708342e-02 3.534043219102e-04 2.274687266481e+01
3.992500000000e+02 -2.390354889995e-02 3.536714689520e-04 2.270135362624e+01
3.995000000000e+02 -2.394036863924e-02 3.538154849900e-04 2.265666430069e+01
3.997500000000e+02 -2.395216975772e-02 3.538313818540e-04 2.261286896604e+01
4.000000000000e+02 -2.393896172612e-02 3.537156533932e-04 2.257002748128e+01
4.002500000000e+02 -2.390111925603e-02 3.534663736506e-04 2.252819511070e+01
4.005000000000e+02 -2.383937979314e-02 3.530832772096e-04 2.248742253731e+01
4.007500000000e+02 -2.375483256338e-02 3.525677928823e-04 2.244775580467e+01
4.010000000000e+02 -2.364890358584e-02 3.519231766826e-04 2.240923629375e+01
4.012500000000e+02 -2.352333922154e-02 3.511544648255e-04 2.237190090930e+01
4.015000000000e+02 -2.338018122827e-02 3.502684113415e-04 2.233578204482e+01
4.017500000000e+02 -2.322174317264e-02 3.492733952399e-04 2.230090783490e+01
4.020000000000e+02 -2.305057939853e-02 3.481796600701e-04 2.226730224790e+01
4.022500000000e+02 -2.286945088944e-02 3.469989696591e-04 2.223498518168e+01
4.025000000000e+02 -2.268129102787e-02 3.457444706431e-04 2.220397274031e+01
4.027500000000e+02 -2.248916658854e-02 3.444305826673e-04 2.217427733887e+01
4.030000000000e+02 -2.229623748082e-02 3.430729037436e-04 2.214590779416e+01
4.032500000000e+02 -2.210571543576e-02 3.416876840284e-04 2.211886960363e+01
4.035000000000e+02 -2.192082063683e-02 3.402918546239e-04 2.209316500696e+01
4.037500000000e+02 -2.174473803236e-02 3.389027958760e-04 2.206879317162e+01
4.040000000000e+02 -2.158057370811e-02 3.375380308807e-04 2.204575024981e+01
4.042500000000e+02 -2.143131124271e-02 3.362149416870e-04 2.202402965039e+01
4.045000000000e+02 -2.129976928305e-02 3.349505124831e-04 2.200362213015e+01
4.047500000000e+02 -2.118856177469e-02 3.337610539695e-04 2.198451587140e+01
4.050000000000e+02 -2.110005794315e-02 3.326619465301e-04 2.196669680207e+01
4.052500000000e+02 -2.103634791038e-02 3.316673975371e-04 2.195014868021e+01
4.055000000000e+02 -2.099920984496e-02 3.307902157703e-04 2.193485335185e+01
4.057500000000e+02 -2.099008393714e-02 3.300416431734e-04 2.192079085907e+01
4.060000000000e+02 -2.101004724574e-02 3.294311623576e-04 2.190793983208e+01
4.062500000000e+02 -2.105979729953e-02 3.289663356628e-04 2.189627763690e+01
4.065000000000e+02 -2.113963979356e-02 3.286526966434e-04 2.188578068745e+01
4.067500000000e+02 -2.124948469808e-02 3.284936748236e-04 2.187642460443e+01
4.070000000000e+02 -2.138884457414e-02 3.284905517171e-04 2.186818465361e+01
4.072500000000e+02 -2.155684326629e-02 3.286424595377e-04 2.186103593899e+01
4.075000000000e+02 -2.175223187242e-02 3.289464025176e-04 2.185495357187e+01
4.077500000000e+02 -2.197340632999e-02 3.293973233610e-04 2.184991310823e+01
4.080000000000e+02 -2.221843637033e-02 3.299881853783e-04 2.184589068930e+01
4.082500000000e+02 -2.248509960522e-02 3.307101207322e-04 2.184286317024e+01
4.085000000000e+02 -2.277091699513e-02 3.315525820289e-04 2.184080848888e+01
4.087500000000e+02 -2.307319703864e-02 3.325035212679e-04 2.183970572896e+01
4.090000000000e+02 -2.338908310058e-02 3.335495917437e-04 2.183953516033e+01
4.092500000000e+02 -2.371560018203e-02 3.346763618662e-04 2.184027851036e+01
4.095000000000e+02 -2.404970677475e-02 3.358685492176e-04 2.184191892355e+01
4.097500000000e+02 -2.438834659841e-02 3.371102638376e-04 2.184444090474e+01
4.100000000000e+02 -2.472849748559e-02 3.383852480877e-04 2.184783049981e+01
4.102500000000e+02 -2.506722197027e-02 3.396771222526e-04 2.185207502923e+01
4.105000000000e+02 -2.540171271422e-02 3.409696352048e-04 2.185716323545e+01
4.107500000000e+02 -2.572933594629e-02 3.422469212414e-04 2.186308496617e+01
4.110000000000e+02 -2.604767038429e-02 3.434937135851e-04 2.186983126978e+01
4.112500000000e+02 -2.635454058819e-02 3.446955443292e-04 2.187739405562e+01
4.115000000000e+02 -2.664804626682e-02 3.458389529082e-04 2.188576612740e+01
4.117500000000e+02 -2.692658484594e-02 3.469116186502e-04 2.189494096332e+01
4.120000000000e+02 -2.718886722205e-02 3.479025884607e-04 2.190491250453e+01
4.122500000000e+02 -2.743393044169e-02 3.488024817354e-04 2.191567517648e+01
4.125000000000e+02 -2.766113975324e-02 3.496034519648e-04 2.192722359995e+01
4.127500000000e+02 -2.787018918265e-02 3.502992844726e-04 2.193955262156e+01
4.130000000000e+02 -2.806109373194e-02 3.508855068843e-04 2.195265717226e+01
4.132500000000e+02 -2.823417611662e-02 3.513594203218e-04 2.196653216780e+01
4.135000000000e+02 -2.839004995824e-02 3.517201212596e-04 2.198117250675e+01
4.137500000000e+02 -2.852959945812e-02 3.519683852313e-04 2.199657308709e+01
4.140000000000e+02 -2.865395312247e-02 3.521066389500e-04 2.201272877718e+01
4.142500000000e+02 -2.876445444891e-02 3.521389483944e-04 2.202963439040e+01
4.145000000000e+02 -2.886263401817e-02 3.520709031101e-04 2.204728484349e+01
4.147500000000e+02 -2.895017403354e-02 3.519094767280e-04 2.206567508334e+01
4.150000000000e+02 -2.902887762099e-02 3.516628964741e-04 2.208480026115e+01
4.152500000000e+02 -2.910063377373e-02 3.513404837241e-04 2.210465575361e+01
4.155000000000e+02 -2.916738309194e-02 3.509524813424e-04 2.212523718907e+01
4.157500000000e+02 -2.923108673460e-02 3.505098847923e-04 2.214654060978e+01
4.160000000000e+02 -2.929369392858e-02 3.500242499973e-04 2.216856248382e+01
4.162500000000e+02 -2.935711185618e-02 3.495074979241e-04 2.219129970838e+01
4.165000000000e+02 -2.942317905527e-02 3.489717339857e-04 2.221474977042e+01
4.167500000000e+02 -2.949363945457e-02 3.484290457835e-04 2.223891062485e+01
4.170000000000e+02 -2.957012017671e-02 3.478913266619e-04 2.226378084098e+01
4.172500000000e+02 -2.965411146368e-02 3.473699999835e-04 2.228935954292e+01
4.175000000000e+02 -2.974695066532e-02 3.468760001343e-04 2.231564632150e+01
4.177500000000e+02 -2.984980768773e-02 3.464197500891e-04 2.234264132770e+01
4.180000000000e+02 -2.996367420372e-02 3.460107158727e-04 2.237034517144e+01
4.182500000000e+02 -3.008935769226e-02 3.456574140759e-04 2.239875878799e+01
4.185000000000e+02 -3.022747541119e-02 3.453674995125e-04 2.242788351101e+01
4.187500000000e+02 -3.037845327089e-02 3.451472766467e-04 2.245772091268e+01
4.190000000000e+02 -3.054252709705e-02 3.450018002429e-04 2.248827276851e+01
4.192500000000e+02 -3.071974843047e-02 3.449350054008e-04 2.251954087202e+01
4.195000000000e+02 -3.090998740426e-02 3.449496528301e-04 2.255152710411e+01
4.197500000000e+02 -3.111294315990e-02 3.450472764069e-04 2.258423324171e+01
4.200000000000e+02 -3.132815246476e-02 3.452281453869e-04 2.261766091687e+01
4.202500000000e+02 -3.155500465710e-02 3.454913279926e-04 2.265181140967e+01
4.205000000000e+02 -3.179275048781e-02 3.458348197922e-04 2.268668571756e+01
4.207500000000e+02 -3.204051954818e-02 3.462556144490e-04 2.272228434041e+01
4.210000000000e+02 -3.229733512935e-02 3.467497683287e-04 2.275860719494e+01
4.212500000000e+02 -3.256212982381e-02 3.473124930965e-04 2.279565352538e+01
4.215000000000e+02 -3.283376448867e-02 3.479382978953e-04 2.283342167180e+01
4.217500000000e+02 -3.311104158777e-02 3.486210510309e-04 2.287190908819e+01
4.220000000000e+02 -3.339272486853e-02 3.493540320510e-04 2.291111208561e+01
4.222500000000e+02 -3.367755628509e-02 3.501301629144e-04 2.295102571828e+01
4.225000000000e+02 -3.396427392227e-02 3.509420939659e-04 2.299164351041e+01
4.227500000000e+02 -3.425162756965e-02 3.517822997622e-04 2.303295741618e+01
4.230000000000e+02 -3.453839680221e-02 3.526431949964e-04 2.307495744046e+01
4.232500000000e+02 -3.482340709314e-02 3.535172361103e-04 2.311763155918e+01
4.235000000000e+02 -3.510554632543e-02 3.543970193202e-04 2.316096542544e+01
4.237500000000e+02 -3.538378012365e-02 3.552753784482e-04 2.320494207788e+01
4.240000000000e+02 -3.565716787000e-02 3.561454295532e-04 2.324954180738e+01
4.242500000000e+02 -3.592487688845e-02 3.570007079317e-04 2.329474186657e+01
4.245000000000e+02 -3.618619453515e-02 3.578351880135e-04 2.334051620420e+01
4.247500000000e+02 -3.644054325910e-02 3.586433335616e-04 2.338683534519e+01
4.250000000000e+02 -3.668749002615e-02 3.594201759289e-04 2.343366616407e+01
4.252500000000e+02 -3.692675416673e-02 3.601613541628e-04 2.348097170756e+01
4.255000000000e+02 -3.715821836496e-02 3.608630353861e-04 2.352871116246e+01
4.257500000000e+02 -3.738192873747e-02 3.615220965527e-04 2.357683971255e+01
4.260000000000e+02 -3.759810317873e-02 3.621361264133e-04 2.362530860524e+01
4.262500000000e+02 -3.780712538095e-02 3.627032691870e-04 2.367406512765e+01
4.265000000000e+02 -3.800954761001e-02 3.632224069982e-04 2.372305276760e+01
4.267500000000e+02 -3.820607814565e-02 3.636928311359e-04 2.377221133288e+01
4.270000000000e+02 -3.839757739582e-02 3.641143790360e-04 2.382147720245e+01
4.272500000000e+02 -3.858504343458e-02 3.644875896517e-04 2.387078358765e+01
4.275000000000e+02 -3.876959569779e-02 3.648135001163e-04 2.392006086506e+01
4.277500000000e+02 -3.895246097403e-02 3.650936343493e-04 2.396923695383e+01
4.280000000000e+02 -3.913494939883e-02 3.653299494293e-04 2.401823773838e+01
4.282500000000e+02 -3.931843503877e-02 3.655248661597e-04 2.406698750816e+01
4.285000000000e+02 -3.950432967949e-02 3.656811485804e-04 2.411540945838e+01
4.287500000000e+02 -3.969405875157e-02 3.658018145179e-04 2.416342615332e+01
4.290000000000e+02 -3.988903475103e-02 3.658901977710e-04 2.421096008065e+01
4.292500000000e+02 -4.009063092107e-02 3.659499098843e-04 2.425793410459e+01
4.295000000000e+02 -4.030015799022e-02 3.659847574735e-04 2.430427205159e+01
4.297500000000e+02 -4.051883889052e-02 3.659987245798e-04 2.434989913467e+01
4.300000000000e+02 -4.074778679558e-02 3.659959259488e-04 2.439474247466e+01
4.302500000000e+02 -4.098798825166e-02 3.659805373866e-04 2.443873163493e+01
4.305000000000e+02 -4.124028385243e-02 3.659568528782e-04 2.448179897820e+01
4.307500000000e+02 -4.150535622243e-02 3.659292219804e-04 2.452388015913e+01
4.310000000000e+02 -4.178372463225e-02 3.659019808421e-04 2.456491463565e+01
4.312500000000e+02 -4.207573406026e-02 3.658794496079e-04 2.460484592142e+01
4.315000000000e+02 -4.238156129910e-02 3.658659171351e-04 2.464362220298e+01
4.317500000000e+02 -4.270120961267e-02 3.658656066849e-04 2.468119653167e+01
4.320000000000e+02 -4.303452211677e-02 3.658826744843e-04 2.471752747555e+01
4.322500000000e+02 -4.338118334313e-02 3.659211724740e-04 2.475257930593e+01
4.325000000000e+02 -4.374073230281e-02 3.659849946987e-04 2.478632251434e+01
4.327500000000e+02 -4.411257764188e-02 3.660779136461e-04 2.481873435972e+01
4.330000000000e+02 -4.449600390404e-02 3.662035286850e-04 2.484979905909e+01
4.332500000000e+02 -4.489018710338e-02 3.663652428670e-04 2.487950834155e+01
4.335000000000e+02 -4.529420879084e-02 3.665662937798e-04 2.490786200329e+01
4.337500000000e+02 -4.570706086879e-02 3.668096677745e-04 2.493486805637e+01
4.340000000000e+02 -4.612765740407e-02 3.670980852554e-04 2.496054329581e+01
4.342500000000e+02 -4.655483852089e-02 3.674339760900e-04 2.498491353964e+01
4.345000000000e+02 -4.698737628207e-02 3.678194140227e-04 2.500801412123e+01
4.347500000000e+02 -4.742397163009e-02 3.682561774791e-04 2.502988981513e+01
4.350000000000e+02 -4.786325570379e-02 3.687457410241e-04 2.505059511593e+01
4.352500000000e+02 -4.830378776237e-02 3.692891813080e-04 2.507019440282e+01
4.355000000000e+02 -4.874405084943e-02 3.698871237393e-04 2.508876156768e+01
4.357500000000e+02 -4.918245285419e-02 3.705397126746e-04 2.510637994839e+01
4.360000000000e+02 -4.961732487768e-02 3.712466891942e-04 2.512314209973e+01
4.362500000000e+02 -5.004692586937e-02 3.720073523075e-04 2.513914904208e+01
4.365000000000e+02 -5.046944825141e-02 3.728205147593e-04 2.515450980702e+01
4.367500000000e+02 -5.088302876458e-02 3.736845320040e-04 2.516934057993e+01
4.370000000000e+02 -5.128576222597e-02 3.745973056294e-04 2.518376399211e+01
4.372500000000e+02 -5.167572296725e-02 3.755562931776e-04 2.519790784920e+01
4.375000000000e+02 -5.205098852575e-02 3.765585362909e-04 2.521190417398e+01
4.377500000000e+02 -5.240966319581e-02 3.776006773359e-04 2.522588814723e+01
4.380000000000e+02 -5.274991625757e-02 3.786790143945e-04 2.523999659946e+01
4.382500000000e+02 -5.307000768794e-02 3.797895244345e-04 2.525436707146e+01
4.385000000000e+02 -5.336833145864e-02 3.809279323343e-04 2.526913626793e+01
4.387500000000e+02 -5.364344903074e-02 3.820897478469e-04 2.528443891775e+01
4.390000000000e+02 -5.389412290826e-02 3.832703538042e-04 2.530040667319e+01
4.392500000000e+02 -5.411935778900e-02 3.844650589752e-04 2.531716669757e+01
4.395000000000e+02 -5.431843063230e-02 3.856691427126e-04 2.533484067103e+01
4.397500000000e+02 -5.449091778736e-02 3.868778797722e-04 2.535354387735e+01
4.400000000000e+02 -5.463672916130e-02 3.880866659161e-04 2.537338397005e+01
4.402500000000e+02 -5.475611945685e-02 3.892910128995e-04 2.539446042796e+01
4.405000000000e+02 -5.484971398791e-02 3.904866284278e-04 2.541686345600e+01
4.407500000000e+02 -5.491850934898e-02 3.916693996959e-04 2.544067362181e+01
4.410000000000e+02 -5.496388639477e-02 3.928354479678e-04 2.546596096273e+01
4.412500000000e+02 -5.498760598851e-02 3.939811407032e-04 2.549278458232e+01
4.415000000000e+02 -5.499180015408e-02 3.951030832069e-04 2.552119234438e+01
4.417500000000e+02 -5.497896758081e-02 3.961981403650e-04 2.555122018302e+01
4.420000000000e+02 -5.495195211868e-02 3.972633871984e-04 2.558289216544e+01
4.422500000000e+02 -5.491392920206e-02 3.982961339653e-04 2.561621992148e+01
4.425000000000e+02 -5.486838147242e-02 3.992939251987e-04 2.565120259540e+01
4.427500000000e+02 -5.481907408292e-02 4.002545246560e-04 2.568782689978e+01
4.430000000000e+02 -5.477002923941e-02 4.011759543644e-04 2.572606667004e+01
4.432500000000e+02 -5.472549642728e-02 4.020564752878e-04 2.576588331850e+01
4.435000000000e+02 -5.468992228921e-02 4.028946653322e-04 2.580722543049e+01
4.437500000000e+02 -5.466791906018e-02 4.036894340887e-04 2.585002938847e+01
4.440000000000e+02 -5.466422854621e-02 4.044400561392e-04 2.589421906848e+01
4.442500000000e+02 -5.468368850234e-02 4.051463193863e-04 2.593970665881e+01
4.445000000000e+02 -5.473118688999e-02 4.058087492942e-04 2.598639246599e+01
4.447500000000e+02 -5.481162416029e-02 4.064285319026e-04 2.603416595444e+01
4.450000000000e+02 -5.492985694186e-02 4.070077195712e-04 2.608290576378e+01
4.452500000000e+02 -5.509064550296e-02 4.075491133987e-04 2.613248056306e+01
4.455000000000e+02 -5.529859751979e-02 4.080565846793e-04 2.618275005106e+01
4.457500000000e+02 -5.555809183199e-02 4.085351495811e-04 2.623356528866e+01
4.460000000000e+02 -5.587320866032e-02 4.089909962516e-04 2.628476986772e+01
4.462500000000e+02 -5.624765652091e-02 4.094315261043e-04 2.633620121174e+01
4.465000000000e+02 -5.668467478692e-02 4.098653218091e-04 2.638769107467e+01
4.467500000000e+02 -5.718696026682e-02 4.103021393047e-04 2.643906743779e+01
4.470000000000e+02 -5.775655930804e-02 4.107527639710e-04 2.649015509402e+01
4.472500000000e+02 -5.839479098103e-02 4.112289137437e-04 2.654077767509e+01
4.475000000000e+02 -5.910214141168e-02 4.117429988831e-04 2.659075844370e+01
4.477500000000e+02 -5.987818304589e-02 4.123078929320e-04 2.663992199244e+01
4.480000000000e+02 -6.072150251227e-02 4.129366757167e-04 2.668809594056e+01
4.482500000000e+02 -6.162962049285e-02 4.136422557075e-04 2.673511190525e+01
4.485000000000e+02 -6.259894537183e-02 4.144370596522e-04 2.678080728656e+01
4.487500000000e+02 -6.362473433018e-02 4.153326390980e-04 2.682502653072e+01
4.490000000000e+02 -6.470108113406e-02 4.163393331473e-04 2.686762279085e+01
4.492500000000e+02 -6.582091117017e-02 4.174658900822e-04 2.690845878750e+01
4.495000000000e+02 -6.697601610616e-02 4.187190941924e-04 2.694740824086e+01
4.497500000000e+02 -6.815710779257e-02 4.201034958736e-04 2.698435714574e+01
4.500000000000e+02 -6.935389662185e-02 4.216210930074e-04 2.701920433953e+01
4.502500000000e+02 -7.055520262706e-02 4.232711195670e-04 2.705186258352e+01
4.505000000000e+02 -7.174909385494e-02 4.250498469770e-04 2.708225907584e+01
4.507500000000e+02 -7.292304527166e-02 4.269505677836e-04 2.711033613659e+01
4.510000000000e+02 -7.406413352844e-02 4.289635236698e-04 2.713605117364e+01
4.512500000000e+02 -7.515924684041e-02 4.310759886250e-04 2.715937694206e+01
4.515000000000e+02 -7.619530738446e-02 4.332723994330e-04 2.718030154891e+01
4.517500000000e+02 -7.715952793315e-02 4.355345278126e-04 2.719882789780e+01
4.520000000000e+02 -7.803965962429e-02 4.378417641783e-04 2.721497334052e+01
4.522500000000e+02 -7.882423790496e-02 4.401714341309e-04 2.722876910763e+01
4.525000000000e+02 -7.950285066241e-02 4.424991695162e-04 2.724025925659e+01
4.527500000000e+02 -8.006637080652e-02 4.447993273263e-04 2.724949980650e+01
4.530000000000e+02 -8.050716726553e-02 4.470454128089e-04 2.725655772088e+01
4.532500000000e+02 -8.081932247796e-02 4.492105658582e-04 2.726150948724e+01
4.535000000000e+02 -8.099878854863e-02 4.512680278758e-04 2.726443992376e+01
4.537500000000e+02 -8.104350444119e-02 4.531915737222e-04 2.726544090396e+01
4.540000000000e+02 -8.095350724153e-02 4.549560307526e-04 2.726460975495e+01
4.542500000000e+02 -8.073094485987e-02 4.565376337815e-04 2.726204809788e+01
4.545000000000e+02 -8.038009157340e-02 4.579145015382e-04 2.725786026166e+01
4.547500000000e+02 -7.990727988285e-02 4.590669802638e-04 2.725215203854e+01
4.550000000000e+02 -7.932078620867e-02 4.599779205957e-04 2.724502949229e+01
4.552500000000e+02 -7.863069992706e-02 4.606330384177e-04 2.723659757214e+01
4.555000000000e+02 -7.784870861346e-02 4.610210524740e-04 2.722695924703e+01
4.557500000000e+02 -7.698788757797e-02 4.611339983608e-04 2.721621430302e+01
4.560000000000e+02 -7.606242573065e-02 4.609672509865e-04 2.720445870949e+01
4.562500000000e+02 -7.508735912116e-02 4.605197369118e-04 2.719178366685e+01
4.565000000000e+02 -7.407827024408e-02 4.597938599502e-04 2.717827523362e+01
4.567500000000e+02 -7.305099610507e-02 4.587956012513e-04 2.716401365949e+01
4.570000000000e+02 -7.202133079614e-02 4.575344392914e-04 2.714907313320e+01
4.572500000000e+02 -7.100474387533e-02 4.560232126584e-04 2.713352163306e+01
4.575000000000e+02 -7.001610846452e-02 4.542780565651e-04 2.711742063261e+01
4.577500000000e+02 -6.906946490886e-02 4.523181173458e-04 2.710082529801e+01
4.580000000000e+02 -6.817779267847e-02 4.501653861290e-04 2.708378435274e+01
4.582500000000e+02 -6.735283968840e-02 4.478443384744e-04 2.706634042413e+01
4.585000000000e+02 -6.660495723354e-02 4.453816579053e-04 2.704853005593e+01
4.587500000000e+02 -6.594300483163e-02 4.428058170828e-04 2.703038413790e+01
4.590000000000e+02 -6.537425501208e-02 4.401467031922e-04 2.701192800381e+01
4.592500000000e+02 -6.490437662351e-02 4.374351769310e-04 2.699318190033e+01
4.595000000000e+02 -6.453740615348e-02 4.347026198930e-04 2.697416111211e+01
4.597500000000e+02 -6.427579972822e-02 4.319805054282e-04 2.695487641839e+01
4.600000000000e+02 -6.412046573042e-02 4.292999096958e-04 2.693533422896e+01
4.602500000000e+02 -6.407085502695e-02 4.266910753083e-04 2.691553690507e+01
4.605000000000e+02 -6.412506942125e-02 4.241830120921e-04 2.689548303408e+01
4.607500000000e+02 -6.427996332771e-02 4.218030263384e-04 2.687516753639e+01
4.610000000000e+02 -6.453128499447e-02 4.195763361477e-04 2.685458189280e+01
4.612500000000e+02 -6.487382756168e-02 4.175258775985e-04 2.683371433682e+01
4.615000000000e+02 -6.530156524797e-02 4.156719062395e-04 2.681254988919e+01
4.617500000000e+02 -6.580782844702e-02 4.140318311134e-04 2.679107057246e+01
4.620000000000e+02 -6.638545094687e-02 4.126199289532e-04 2.676925543191e+01
4.622500000000e+02 -6.702694275810e-02 4.114474130938e-04 2.674708071161e+01
4.625000000000e+02 -6.772464133123e-02 4.105222852434e-04 2.672451990587e+01
4.627500000000e+02 -6.847086659909e-02 4.098494574212e-04 2.670154394373e+01
4.630000000000e+02 -6.925806246867e-02 4.094307332526e-04 2.667812129540e+01
4.632500000000e+02 -7.007892660219e-02 4.092650278902e-04 2.665421818619e+01
4.635000000000e+02 -7.092651656074e-02 4.093485692894e-04 2.662979882166e+01
4.637500000000e+02 -7.179434724888e-02 4.096750976247e-04 2.660482564280e+01
4.640000000000e+02 -7.267645518570e-02 4.102361409906e-04 2.657925965820e+01
4.642500000000e+02 -7.356744163251e-02 4.110213604335e-04 2.655306081285e+01
4.645000000000e+02 -7.446247921784e-02 4.120187956245e-04 2.652618838924e+01
4.647500000000e+02 -7.535730837382e-02 4.132150990864e-04 2.649860149983e+01
4.650000000000e+02 -7.624819010918e-02 4.145959379391e-04 2.647025958136e+01
4.652500000000e+02 -7.713182288640e-02 4.161461685290e-04 2.644112292480e+01
4.655000000000e+02 -7.800526634053e-02 4.178501361004e-04 2.641115327987e+01
4.657500000000e+02 -7.886581390387e-02 4.196919295185e-04 2.638031443896e+01
4.660000000000e+02 -7.971085105322e-02 4.216553726922e-04 2.634857279593e+01
4.662500000000e+02 -8.053772901693e-02 4.237241748880e-04 2.631589800215e+01
4.665000000000e+02 -8.134360618621e-02 4.258819866184e-04 2.628226352088e+01
4.667500000000e+02 -8.212529608206e-02 4.281123531426e-04 2.624764712079e+01
4.670000000000e+02 -8.287914699458e-02 4.303987386513e-04 2.621203146929e+01
4.672500000000e+02 -8.360091812355e-02 4.327244746482e-04 2.617540453358e+01
4.675000000000e+02 -8.428567953251e-02 4.350724580338e-04 2.613775991778e+01
4.677500000000e+02 -8.492776565867e-02 4.374250620666e-04 2.609909725656e+01
4.680000000000e+02 -8.552074182832e-02 4.397640842281e-04 2.605942239574e+01
4.682500000000e+02 -8.605741842325e-02 4.420704707590e-04 2.601874745561e+01
4.685000000000e+02 -8.652991800648e-02 4.443242581924e-04 2.597709097133e+01
4.687500000000e+02 -8.692977307821e-02 4.465043761083e-04 2.593447776907e+01
4.690000000000e+02 -8.724807009325e-02 4.485884765053e-04 2.589093873848e+01
4.692500000000e+02 -8.747564125021e-02 4.505530134319e-04 2.584651069400e+01
4.695000000000e+02 -8.760328118430e-02 4.523730785032e-04 2.580123586366e+01
4.697500000000e+02 -8.762200254872e-02 4.540225871083e-04 2.575516157042e+01
4.700000000000e+02 -8.752330940479e-02 4.554743306282e-04 2.570833964198e+01
4.702500000000e+02 -8.729948655910e-02 4.567001787263e-04 2.566082576758e+01
4.705000000000e+02 -8.694389642265e-02 4.576714725220e-04 2.561267896431e+01
4.707500000000e+02 -8.645126922250e-02 4.583592645124e-04 2.556396074083e+01
4.710000000000e+02 -8.581798136565e-02 4.587348528605e-04 2.551473450190e+01
4.712500000000e+02 -8.504231158956e-02 4.587702203286e-04 2.546506467367e+01
4.715000000000e+02 -8.412466314036e-02 4.584388620919e-04 2.541501606232e+01
4.717500000000e+02 -8.306774772810e-02 4.577162608335e-04 2.536465305799e+01
4.720000000000e+02 -8.187672431239e-02 4.565806323376e-04 2.531403888089e+01
4.722500000000e+02 -8.055927841921e-02 4.550136763418e-04 2.526323496636e+01
4.725000000000e+02 -7.912564848332e-02 4.530013172144e-04 2.521230026472e+01
4.727500000000e+02 -7.758859234093e-02 4.505344739022e-04 2.516129062470e+01
4.730000000000e+02 -7.596328206884e-02 4.476096997930e-04 2.511025830331e+01
4.732500000000e+02 -7.426714845215e-02 4.442299297199e-04 2.505925142037e+01
4.735000000000e+02 -7.251965488971e-02 4.404049646763e-04 2.500831357391e+01
4.737500000000e+02 -7.074201578045e-02 4.361517577799e-04 2.495748350507e+01
4.740000000000e+02 -6.895686987819e-02 4.314949875258e-04 2.490679477053e+01
4.742500000000e+02 -6.718789570223e-02 4.264670927002e-04 2.485627560615e+01
4.745000000000e+02 -6.545940423453e-02 4.211083787871e-04 2.480594872632e+01
4.747500000000e+02 -6.379588858785e-02 4.154667275350e-04 2.475583132504e+01
4.750000000000e+02 -6.222156424701e-02 4.095972758667e-04 2.470593507494e+01
4.752500000000e+02 -6.075990230682e-02 4.035619153533e-04 2.465626618528e+01
4.755000000000e+02 -5.943315420422e-02 3.974285412953e-04 2.460682560951e+01
4.757500000000e+02 -5.826189822049e-02 3.912701067063e-04 2.455760925628e+01
4.760000000000e+02 -5.726461062462e-02 3.851636186719e-04 2.450860825317e+01
4.762500000000e+02 -5.645725719303e-02 3.791887249466e-04 2.445980935807e+01
4.765000000000e+02 -5.585294461105e-02 3.734267187697e-04 2.441119532448e+01
4.767500000000e+02 -5.546160493169e-02 3.679589386568e-04 2.436274542345e+01
4.770000000000e+02 -5.528975468114e-02 3.628653180846e-04 2.431443591101e+01
4.772500000000e+02 -5.534030343995e-02 3.582228321573e-04 2.426624067150e+01
4.775000000000e+02 -5.561244429364e-02 3.541041274571e-04 2.421813174282e+01
4.777500000000e+02 -5.610160521336e-02 3.505760979706e-04 2.417008003277e+01
4.780000000000e+02 -5.679948175170e-02 3.476983969371e-04 2.412205596242e+01
4.782500000000e+02 -5.769413790645e-02 3.455222797101e-04 2.407403010102e+01
4.785000000000e+02 -5.877017862774e-02 3.440895266577e-04 2.402597392580e+01
4.787500000000e+02 -6.000899089928e-02 3.434315044333e-04 2.397786046106e+01
4.790000000000e+02 -6.138904569518e-02 3.435683761374e-04 2.392966495258e+01
4.792500000000e+02 -6.288625322398e-02 3.445084114351e-04 2.388136545189e+01
4.795000000000e+02 -6.447437533803e-02 3.462477302180e-04 2.383294348694e+01
4.797500000000e+02 -6.612547188633e-02 3.487701160741e-04 2.378438454015e+01
4.800000000000e+02 -6.781037343629e-02 3.520470186777e-04 2.373567849017e+01
4.802500000000e+02 -6.949919200126e-02 3.560378392081e-04 2.368682006254e+01
4.805000000000e+02 -7.116182696694e-02 3.606903630948e-04 2.363780908166e+01
4.807500000000e+02 -7.276848366176e-02 3.659414342695e-04 2.358865070765e+01
4.810000000000e+02 -7.429016611469e-02 3.717177137838e-04 2.353935547935e+01
4.812500000000e+02 -7.569918029546e-02 3.779367677278e-04 2.348993940227e+01
4.815000000000e+02 -7.696958528646e-02 3.845081788931e-04 2.344042381902e+01
4.817500000000e+02 -7.807760335477e-02 3.913347330091e-04 2.339083516360e+01
4.820000000000e+02 -7.900201921068e-02 3.983140165263e-04 2.334120477019e+01
4.822500000000e+02 -7.972449754941e-02 4.053397689356e-04 2.329156845512e+01
4.825000000000e+02 -8.022984498259e-02 4.123033602619e-04 2.324196605022e+01
4.827500000000e+02 -8.050624395956e-02 4.190953682515e-04 2.319244098560e+01
4.830000000000e+02 -8.054539393891e-02 4.256072682496e-04 2.314303972143e+01
4.832500000000e+02 -8.034258872004e-02 4.317329608802e-04 2.309381113835e+01
4.835000000000e+02 -7.989676490779e-02 4.373704567126e-04 2.304480606634e+01
4.837500000000e+02 -7.921045576387e-02 4.424233448504e-04 2.299607667393e+01
4.840000000000e+02 -7.828968911631e-02 4.468022180816e-04 2.294767588750e+01
4.842500000000e+02 -7.714386154214e-02 4.504261015552e-04 2.289965698092e+01
4.845000000000e+02 -7.578553254920e-02 4.532237914114e-04 2.285207308172e+01
4.847500000000e+02 -7.423017697261e-02 4.551349822392e-04 2.280497671398e+01
4.850000000000e+02 -7.249592948632e-02 4.561113922027e-04 2.275841959927e+01
4.852500000000e+02 -7.060325601521e-02 4.561174882080e-04 2.271245223627e+01
4.855000000000e+02 -6.857464181376e-02 4.551313470057e-04 2.266712387250e+01
4.857500000000e+02 -6.643422538826e-02 4.531451237443e-04 2.262248220324e+01
4.860000000000e+02 -6.420745138768e-02 4.501654237814e-04 2.257857346951e+01
4.862500000000e+02 -6.192069849445e-02 4.462134005890e-04 2.253544239409e+01
4.865000000000e+02 -5.960090792383e-02 4.413246295615e-04 2.249313213688e+01
4.867500000000e+02 -5.727523013727e-02 4.355488260817e-04 2.245168455463e+01
4.870000000000e+02 -5.497066408096e-02 4.289492738601e-04 2.241114024786e+01
4.872500000000e+02 -5.271371419006e-02 4.216020788639e-04 2.237153859231e+01
4.875000000000e+02 -5.053006488620e-02 4.135950914402e-04 2.233291813682e+01
4.877500000000e+02 -4.844426572300e-02 4.050267551483e-04 2.229531647249e+01
4.880000000000e+02 -4.647943704149e-02 3.960046302715e-04 2.225877067853e+01
4.882500000000e+02 -4.465699688130e-02 3.866439060191e-04 2.222331713682e+01
4.885000000000e+02 -4.299640039708e-02 3.770655561532e-04 2.218899196543e+01
4.887500000000e+02 -4.151491102586e-02 3.673946162717e-04 2.215583074781e+01
4.890000000000e+02 -4.022737783013e-02 3.577580957803e-04 2.212386893477e+01
4.892500000000e+02 -3.914605237277e-02 3.482831393516e-04 2.209314146758e+01
4.895000000000e+02 -3.828040812103e-02 3.390948411955e-04 2.206368313613e+01
4.897500000000e+02 -3.763700659047e-02 3.303143633438e-04 2.203552810256e+01
4.900000000000e+02 -3.721936689995e-02 3.220568554571e-04 2.200871014801e+01
4.902500000000e+02 -3.702787874185e-02 3.144298556319e-04 2.198326239071e+01
4.905000000000e+02 -3.705974682281e-02 3.075315578715e-04 2.195921693520e+01
4.907500000000e+02 -3.730895283239e-02 3.014489827373e-04 2.193660501461e+01
4.910000000000e+02 -3.776626898664e-02 2.962567229236e-04 2.191545662104e+01
4.912500000000e+02 -3.841931028512e-02 2.920159238454e-04 2.189580009252e+01
4.915000000000e+02 -3.925261309153e-02 2.887732547417e-04 2.187766229948e+01
4.917500000000e+02 -4.024777698246e-02 2.865603235077e-04 2.186106792412e+01
4.920000000000e+02 -4.138363462138e-02 2.853931768150e-04 2.184603971417e+01
4.922500000000e+02 -4.263647864934e-02 2.852724411998e-04 2.183259775092e+01
4.925000000000e+02 -4.398032409670e-02 2.861833054081e-04 2.182075967137e+01
4.927500000000e+02 -4.538722128327e-02 2.880957950880e-04 2.181054026492e+01
4.930000000000e+02 -4.682760217351e-02 2.909656564039e-04 2.180195107305e+01
4.932500000000e+02 -4.827067476581e-02 2.947351687282e-04 2.179500060096e+01
4.935000000000e+02 -4.968484569927e-02 2.993342136980e-04 2.178969394646e+01
4.937500000000e+02 -5.103816209093e-02 3.046815274800e-04 2.178603243447e+01
4.940000000000e+02 -5.229880312056e-02 3.106860785229e-04 2.178401388374e+01
4.942500000000e+02 -5.343556288061e-02 3.172486035668e-04 2.178363220377e+01
4.945000000000e+02 -5.441836120630e-02 3.242632195678e-04 2.178487741509e+01
4.947500000000e+02 -5.521872446302e-02 3.316190465572e-04 2.178773526368e+01
4.950000000000e+02 -5.581031597891e-02 3.392019496950e-04 2.179218754502e+01
4.952500000000e+02 -5.616940395890e-02 3.468962133975e-04 2.179821183194e+01
4.955000000000e+02 -5.627529256722e-02 3.545861382308e-04 2.180578116641e+01
4.957500000000e+02 -5.611078819555e-02 3.621577496976e-04 2.181486446503e+01
4.960000000000e+02 -5.566255728178e-02 3.695002397586e-04 2.182542625782e+01
4.962500000000e+02 -5.492142361240e-02 3.765073896092e-04 2.183742643500e+01
4.965000000000e+02 -5.388268571247e-02 3.830791212008e-04 2.185082071449e+01
4.967500000000e+02 -5.254628849569e-02 3.891225020621e-04 2.186556044037e+01
4.970000000000e+02 -5.091691428827e-02 3.945527499218e-04 2.188159237587e+01
4.972500000000e+02 -4.900408255621e-02 3.992943916898e-04 2.189885927457e+01
4.975000000000e+02 -4.682207670640e-02 4.032819127304e-04 2.191729973525e+01
4.977500000000e+02 -4.438979110523e-02 4.064603331738e-04 2.193684809713e+01
4.980000000000e+02 -4.173056807883e-02 4.087858770947e-04 2.195743509815e+01
4.982500000000e+02 -3.887186332050e-02 4.102263052055e-04 2.197898776188e+01
4.985000000000e+02 -3.584487753175e-02 4.107612025845e-04 2.200142980141e+01
4.987500000000e+02 -3.268407090771e-02 4.103819142030e-04 2.202468156570e+01
4.990000000000e+02 -2.942667847652e-02 4.090915902466e-04 2.204866094987e+01
4.992500000000e+02 -2.611206973476e-02 4.069048796931e-04 2.207328307081e+01
4.995000000000e+02 -2.278114249515e-02 4.038477491180e-04 2.209846125768e+01
4.997500000000e+02 -1.947561645186e-02 3.999570382947e-04 2.212410721662e+01
5.000000000000e+02 -1.623731477435e-02 3.952798952155e-04 2.215013122239e+01
5.002500000000e+02 -1.310744820917e-02 3.898731022098e-04 2.217644321297e+01
5.005000000000e+02 -1.012586903047e-02 3.838022977350e-04 2.220295257860e+01
5.007500000000e+02 -7.330354780881e-03 3.771411207939e-04 2.222956939503e+01
5.010000000000e+02 -4.755914934836e-03 3.699703246338e-04 2.225620423678e+01
5.012500000000e+02 -2.434127528654e-03 3.623764894105e-04 2.228276934781e+01
5.015000000000e+02 -3.925396348286e-04 3.544509507521e-04 2.230917881074e+01
5.017500000000e+02 1.345876665837e-03 3.462886580081e-04 2.233534926344e+01
5.020000000000e+02 2.763172442635e-03 3.379869805042e-04 2.236120007472e+01
5.022500000000e+02 3.846829487070e-03 3.296442379740e-04 2.238665446569e+01
5.025000000000e+02 4.590010458086e-03 3.213584520925e-04 2.241163929943e+01
5.027500000000e+02 4.991786905909e-03 3.132257805667e-04 2.243608626236e+01
5.030000000000e+02 5.057175819138e-03 3.053394167754e-04 2.245993158404e+01
5.032500000000e+02 4.797166483392e-03 2.977880139811e-04 2.248311717716e+01
5.035000000000e+02 4.228543074617e-03 2.906546391333e-04 2.250559029586e+01
5.037500000000e+02 3.373696437775e-03 2.840152913612e-04 2.252730458924e+01
5.040000000000e+02 2.260246917796e-03 2.779380656924e-04 2.254821970207e+01
5.042500000000e+02 9.206551224280e-04 2.724818770672e-04 2.256830224486e+01
5.045000000000e+02 -6.083367005990e-04 2.676959100903e-04 2.258752530257e+01
5.047500000000e+02 -2.286270041249e-03 2.636186158912e-04 2.260586932597e+01
5.050000000000e+02 -4.069669333652e-03 2.602774289013e-04 2.262332153453e+01
5.052500000000e+02 -5.912749100797e-03 2.576882303525e-04 2.263987662413e+01
5.055000000000e+02 -7.768202028193e-03 2.558552842285e-04 2.265553652330e+01
5.057500000000e+02 -9.588008149023e-03 2.547713465802e-04 2.267031008529e+01
5.060000000000e+02 -1.132426189618e-02 2.544175988640e-04 2.268421352940e+01
5.062500000000e+02 -1.293001344262e-02 2.547642622824e-04 2.269727002887e+01
5.065000000000e+02 -1.436008536975e-02 2.557713062123e-04 2.270950923985e+01
5.067500000000e+02 -1.557189747691e-02 2.573891305772e-04 2.272096764158e+01
5.070000000000e+02 -1.652620727904e-02 2.595596158879e-04 2.273168749625e+01
5.072500000000e+02 -1.718786307075e-02 2.622170620984e-04 2.274171717889e+01
5.075000000000e+02 -1.752641469657e-02 2.652893570394e-04 2.275111002804e+01
5.077500000000e+02 -1.751673348583e-02 2.686994077909e-04 2.275992445187e+01
5.080000000000e+02 -1.713948927271e-02 2.723665516008e-04 2.276822313543e+01
5.082500000000e+02 -1.638151614785e-02 2.762077923081e-04 2.277607221418e+01
5.085000000000e+02 -1.523615825144e-02 2.801394011062e-04 2.278354115190e+01
5.087500000000e+02 -1.370342619602e-02 2.840782327060e-04 2.279070185065e+01
5.090000000000e+02 -1.179003381033e-02 2.879431529476e-04 2.279762778239e+01
5.092500000000e+02 -9.509407370066e-03 2.916562928096e-04 2.280439378734e+01
5.095000000000e+02 -6.881473586831e-03 2.951441739550e-04 2.281107510249e+01
5.097500000000e+02 -3.932395245728e-03 2.983389830103e-04 2.281774688608e+01
5.100000000000e+02 -6.941265458460e-04 3.011793677114e-04 2.282448330877e+01
5.102500000000e+02 2.796029556785e-03 3.036115911026e-04 2.283135739549e+01
5.105000000000e+02 6.496061710989e-03 3.055901218460e-04 2.283844026381e+01
5.107500000000e+02 1.035997197150e-02 3.070780571028e-04 2.284580043729e+01
5.110000000000e+02 1.433848807879e-02 3.080477660357e-04 2.285350380268e+01
5.112500000000e+02 1.837993048151e-02 3.084810405490e-04 2.286161301703e+01
5.115000000000e+02 2.243111379738e-02 3.083691300642e-04 2.287018702330e+01
5.117500000000e+02 2.643821610945e-02 3.077128297770e-04 2.287928115892e+01
5.120000000000e+02 3.034773666012e-02 3.065222033146e-04 2.288894678360e+01
5.122500000000e+02 3.410744078544e-02 3.048162102371e-04 2.289923099843e+01
5.125000000000e+02 3.766724277733e-02 3.026223273255e-04 2.291017693168e+01
5.127500000000e+02 4.098010839282e-02 2.999758951456e-04 2.292182357212e+01
5.130000000000e+02 4.400289484566e-02 2.969194076966e-04 2.293420569404e+01
5.132500000000e+02 4.669710343210e-02 2.935017245878e-04 2.294735428130e+01
5.135000000000e+02 4.902958748193e-02 2.897771327064e-04 2.296129655028e+01
5.137500000000e+02 5.097315364582e-02 2.858043769555e-04 2.297605601028e+01
5.140000000000e+02 5.250706468756e-02 2.816455781507e-04 2.299165301583e+01
5.142500000000e+02 5.361743803671e-02 2.773651756068e-04 2.300810489147e+01
5.145000000000e+02 5.429751823727e-02 2.730287532970e-04 2.302542608874e+01
5.147500000000e+02 5.454784366773e-02 2.687017759840e-04 2.304362883133e+01
5.150000000000e+02 5.437627006897e-02 2.644485240096e-04 2.306272306490e+01
5.152500000000e+02 5.379788851665e-02 2.603308033187e-04 2.308271712763e+01
5.155000000000e+02 5.283480213587e-02 2.564069191747e-04 2.310361772301e+01
5.157500000000e+02 5.151580137578e-02 2.527304752028e-04 2.312543051082e+01
5.160000000000e+02 4.987591656697e-02 2.493493847477e-04 2.314816026718e+01
5.162500000000e+02 4.795585751300e-02 2.463050174362e-04 2.317181102364e+01
5.165000000000e+02 4.580137560498e-02 2.436312647869e-04 2.319638655030e+01
5.167500000000e+02 4.346252818938e-02 2.413539026956e-04 2.322189044815e+01
5.170000000000e+02 4.099286393682e-02 2.394901213272e-04 2.324832622110e+01
5.172500000000e+02 3.844856175583e-02 2.380480325016e-04 2.327569766778e+01
5.175000000000e+02 3.588751212850e-02 2.370265825686e-04 2.330400889498e+01
5.177500000000e+02 3.336836110858e-02 2.364156143108e-04 2.333326431852e+01
5.180000000000e+02 3.094954753325e-02 2.361959021578e-04 2.336346899563e+01
5.182500000000e+02 2.868832410896e-02 2.363396912975e-04 2.339462843157e+01
5.185000000000e+02 2.663979889701e-02 2.368112449890e-04 2.342674871886e+01
5.187500000000e+02 2.485599273530e-02 2.375675081330e-04 2.345983664347e+01
5.190000000000e+02 2.338495728454e-02 2.385592205087e-04 2.349389944233e+01
5.192500000000e+02 2.226992331092e-02 2.397320834820e-04 2.352894502290e+01
5.195000000000e+02 2.154855242526e-02 2.410279790566e-04 2.356498166267e+01
5.197500000000e+02 2.125223769269e-02 2.423861969283e-04 2.360201813417e+01
5.200000000000e+02 2.140552240035e-02 2.437448511518e-04 2.364006351536e+01
5.202500000000e+02 2.202563226040e-02 2.450424377641e-04 2.367912698940e+01
5.205000000000e+02 2.312208599659e-02 2.462193003779e-04 2.371921784770e+01
5.207500000000e+02 2.469645838848e-02 2.472190878569e-04 2.376034523428e+01
5.210000000000e+02 2.674228035931e-02 2.479901440974e-04 2.380251788419e+01
5.212500000000e+02 2.924501723310e-02 2.484868772493e-04 2.384574404203e+01
5.215000000000e+02 3.218225375660e-02 2.486706658704e-04 2.389003104963e+01
5.217500000000e+02 3.552392904526e-02 2.485111050232e-04 2.393538521628e+01
5.220000000000e+02 3.923279117628e-02 2.479867952536e-04 2.398181137326e+01
5.222500000000e+02 4.326487953238e-02 2.470860232244e-04 2.402931268272e+01
5.225000000000e+02 4.757022325529e-02 2.458070726736e-04 2.407789017536e+01
5.227500000000e+02 5.209356038554e-02 2.441584769703e-04 2.412754249299e+01
5.230000000000e+02 5.677521702075e-02 2.421589124380e-04 2.417826547683e+01
5.232500000000e+02 6.155206436689e-02 2.398369172789e-04 2.423005178135e+01
5.235000000000e+02 6.635850816115e-02 2.372304248846e-04 2.428289056951e+01
5.237500000000e+02 7.112758046475e-02 2.343859244058e-04 2.433676712344e+01
5.240000000000e+02 7.579206692763e-02 2.313575756609e-04 2.439166250892e+01
5.242500000000e+02 8.028561572552e-02 2.282061326840e-04 2.444755329701e+01
5.245000000000e+02 8.454389495036e-02 2.249976415957e-04 2.450441127055e+01
5.247500000000e+02 8.850570488916e-02 2.218020690742e-04 2.456220319051e+01
5.250000000000e+02 9.211406928239e-02 2.186918230266e-04 2.462089063552e+01
5.252500000000e+02 9.531724448640e-02 2.157402055200e-04 2.468042983459e+01
5.255000000000e+02 9.806967420006e-02 2.130198389071e-04 2.474077159052e+01
5.257500000000e+02 1.003328385474e-01 2.106011545628e-04 2.480186132115e+01
5.260000000000e+02 1.020759859843e-01 2.085508040997e-04 2.486363901088e+01
5.262500000000e+02 1.032767446610e-01 2.069301782179e-04 2.492603934019e+01
5.265000000000e+02 1.039215841640e-01 2.057940710419e-04 2.498899194770e+01
5.267500000000e+02 1.040061333581e-01 2.051893598752e-04 2.505242145826e+01
5.270000000000e+02 1.035353305017e-01 2.051539504981e-04 2.511624799835e+01
5.272500000000e+02 1.025234146627e-01 2.057157605724e-04 2.518038730243e+01
5.275000000000e+02 1.009937522144e-01 2.068919513976e-04 2.524475116959e+01
5.277500000000e+02 9.897849089322e-02 2.086883914596e-04 2.530924802992e+01
5.280000000000e+02 9.651807242090e-02 2.110991942120e-04 2.537378313426e+01
5.282500000000e+02 9.366057722425e-02 2.141065968241e-04 2.543825920557e+01
5.285000000000e+02 9.046094644765e-02 2.176809909063e-04 2.550257684816e+01
5.287500000000e+02 8.698006767916e-02 2.217812409496e-04 2.556663527782e+01
5.290000000000e+02 8.328376673969e-02 2.263551021703e-04 2.563033249013e+01
5.292500000000e+02 7.944170575665e-02 2.313399770471e-04 2.569356621986e+01
5.295000000000e+02 7.552621061501e-02 2.366637803359e-04 2.575623410608e+01
5.297500000000e+02 7.161106393105e-02 2.422460222960e-04 2.581823438794e+01
5.300000000000e+02 6.777027287426e-02 2.479990588594e-04 2.587946659171e+01
5.302500000000e+02 6.407682951153e-02 2.538294481978e-04 2.593983167888e+01
5.305000000000e+02 6.060151811475e-02 2.596395736491e-04 2.599923296398e+01
5.307500000000e+02 5.741173277096e-02 2.653291272938e-04 2.605757618792e+01
5.310000000000e+02 5.457040738637e-02 2.707969606848e-04 2.611477039135e+01
5.312500000000e+02 5.213498204043e-02 2.759427108929e-04 2.617072800893e+01
5.315000000000e+02 5.015650585981e-02 2.806685056544e-04 2.622536549016e+01
5.317500000000e+02 4.867883759257e-02 2.848807104534e-04 2.627860360559e+01
5.320000000000e+02 4.773799507222e-02 2.884916739546e-04 2.633036800442e+01
5.322500000000e+02 4.736160019564e-02 2.914212245854e-04 2.638058928866e+01
5.325000000000e+02 4.756850205781e-02 2.935981907092e-04 2.642920347985e+01
5.327500000000e+02 4.836854847884e-02 2.949617144383e-04 2.647615244138e+01
5.330000000000e+02 4.976245749055e-02 2.954625127824e-04 2.652138384729e+01
5.332500000000e+02 5.174189830432e-02 2.950638142112e-04 2.656485172230e+01
5.335000000000e+02 5.428966498950e-02 2.937421803392e-04 2.660651652576e+01
5.337500000000e+02 5.737999159452e-02 2.914880685675e-04 2.664634520446e+01
5.340000000000e+02 6.097903133565e-02 2.883062949295e-04 2.668431163669e+01
5.342500000000e+02 6.504539641791e-02 2.842158922314e-04 2.672039640472e+01
5.345000000000e+02 6.953086061379e-02 2.792500540371e-04 2.675458721438e+01
5.347500000000e+02 7.438110601187e-02 2.734558552701e-04 2.678687859315e+01
5.350000000000e+02 7.953659499830e-02 2.668935775726e-04 2.681727223139e+01
5.352500000000e+02 8.493346784941e-02 2.596358581924e-04 2.684577664174e+01
5.355000000000e+02 9.050452005409e-02 2.517666041033e-04 2.687240720048e+01
5.357500000000e+02 9.618020638369e-02 2.433798266561e-04 2.689718614991e+01
5.360000000000e+02 1.018896581583e-01 2.345781773614e-04 2.692014215619e+01
5.362500000000e+02 1.075617217445e-01 2.254713836905e-04 2.694131021095e+01
5.365000000000e+02 1.131259700011e-01 2.161746658008e-04 2.696073149517e+01
5.367500000000e+02 1.185137117668e-01 2.068069181705e-04 2.697845272183e+01
5.370000000000e+02 1.236589393880e-01 1.974890523602e-04 2.699452613806e+01
5.372500000000e+02 1.284992541690e-01 1.883421133867e-04 2.700900876084e+01
5.375000000000e+02 1.329767069658e-01 1.794855726038e-04 2.702196203985e+01
5.377500000000e+02 1.370385631830e-01 1.710356737810e-04 2.703345150118e+01
5.380000000000e+02 1.406380127202e-01 1.631036799262e-04 2.704354582657e+01
5.382500000000e+02 1.437347398349e-01 1.557944965408e-04 2.705231668164e+01
5.385000000000e+02 1.462954416312e-01 1.492051475637e-04 2.705983772790e+01
5.387500000000e+02 1.482942055056e-01 1.434235663431e-04 2.706618414457e+01
5.390000000000e+02 1.497127798754e-01 1.385275481924e-04 2.707143214830e+01
5.392500000000e+02 1.505407621681e-01 1.345836474814e-04 2.707565800565e+01
5.395000000000e+02 1.507756422708e-01 1.316464995003e-04 2.707893761226e+01
5.397500000000e+02 1.504227581329e-01 1.297581986255e-04 2.708134573886e+01
5.400000000000e+02 1.494951296636e-01 1.289478919300e-04 2.708295564618e+01
5.402500000000e+02 1.480132168947e-01 1.292313752148e-04 2.708383814754e+01
5.405000000000e+02 1.460045624775e-01 1.306110088489e-04 2.708406121855e+01
5.407500000000e+02 1.435033547468e-01 1.330757899193e-04 2.708368965429e+01
5.410000000000e+02 1.405499257304e-01 1.366014240706e-04 2.708278423451e+01
5.412500000000e+02 1.371901690291e-01 1.411506705809e-04 2.708140146391e+01
5.415000000000e+02 1.334749109085e-01 1.466737636089e-04 2.707959335809e+01
5.417500000000e+02 1.294592302768e-01 1.531088935158e-04 2.707740675234e+01
5.420000000000e+02 1.252017432444e-01 1.603828650699e-04 2.707488319045e+01
5.422500000000e+02 1.207638723002e-01 1.684118515397e-04 2.707205886698e+01
5.425000000000e+02 1.162090761647e-01 1.771022314606e-04 2.706896409190e+01
5.427500000000e+02 1.116020858657e-01 1.863515114056e-04 2.706562334256e+01
5.430000000000e+02 1.070081536825e-01 1.960492638121e-04 2.706205535877e+01
5.432500000000e+02 1.024922617390e-01 2.060783152485e-04 2.705827277902e+01
5.435000000000e+02 9.811838174089e-02 2.163159185447e-04 2.705428234845e+01
5.437500000000e+02 9.394874996509e-02 2.266349621310e-04 2.705008516423e+01
5.440000000000e+02 9.004311980886e-02 2.369053936092e-04 2.704567647828e+01
5.442500000000e+02 8.645808100661e-02 2.469955979604e-04 2.704104605339e+01
5.445000000000e+02 8.324641010814e-02 2.567738132129e-04 2.703617854736e+01
5.447500000000e+02 8.045640182400e-02 2.661097717860e-04 2.703105341456e+01
5.450000000000e+02 7.813132127956e-02 2.748761059092e-04 2.702564564064e+01
5.452500000000e+02 7.630881264396e-02 2.829500775961e-04 2.701992568374e+01
5.455000000000e+02 7.502044975373e-02 2.902149632499e-04 2.701386025536e+01
5.457500000000e+02 7.429126245626e-02 2.965617266207e-04 2.700741238698e+01
5.460000000000e+02 7.413938277975e-02 3.018904995353e-04 2.700054201521e+01
5.462500000000e+02 7.457575976786e-02 3.061118631669e-04 2.699320656588e+01
5.465000000000e+02 7.560391466655e-02 3.091482676335e-04 2.698536114186e+01
5.467500000000e+02 7.721982424052e-02 3.109351382918e-04 2.697695917447e+01
5.470000000000e+02 7.941187329783e-02 3.114219131444e-04 2.696795280957e+01
5.472500000000e+02 8.216092260838e-02 3.105728321949e-04 2.695829354196e+01
5.475000000000e+02 8.544044385084e-02 3.083676718852e-04 2.694793240979e+01
5.477500000000e+02 8.921679372378e-02 3.048021205244e-04 2.693682057114e+01
5.480000000000e+02 9.344957481827e-02 2.998880271925e-04 2.692490983126e+01
5.482500000000e+02 9.809209852318e-02 2.936534696685e-04 2.691215275872e+01
5.485000000000e+02 1.030919543571e-01 2.861424035012e-04 2.689850331963e+01
5.487500000000e+02 1.083916677017e-01 2.774143142652e-04 2.688391708389e+01
5.490000000000e+02 1.139294532406e-01 2.675436097738e-04 2.686835139998e+01
5.492500000000e+02 1.196400267965e-01 2.566188522015e-04 2.685176590505e+01
5.495000000000e+02 1.254555061744e-01 2.447416765955e-04 2.683412242734e+01
5.497500000000e+02 1.313063317634e-01 2.320257650797e-04 2.681538544333e+01
5.500000000000e+02 1.371222558683e-01 2.185954730910e-04 2.679552193581e+01
5.502500000000e+02 1.428333239730e-01 2.045844943672e-04 2.677450157545e+01
5.505000000000e+02 1.483708533051e-01 1.901344784527e-04 2.675229686503e+01
5.507500000000e+02 1.536684309313e-01 1.753934229529e-04 2.672888291424e+01
5.510000000000e+02 1.586628421146e-01 1.605140959541e-04 2.670423750354e+01
5.512500000000e+02 1.632949501331e-01 1.456525728870e-04 2.667834113737e+01
5.515000000000e+02 1.675105580878e-01 1.309664069766e-04 2.665117668205e+01
5.517500000000e+02 1.712611245331e-01 1.166132354705e-04 2.662272956304e+01
5.520000000000e+02 1.745044634907e-01 1.027489801303e-04 2.659298737620e+01
5.522500000000e+02 1.772053019419e-01 8.952629434076e-05 2.656193987895e+01
5.525000000000e+02 1.793357294963e-01 7.709321463324e-05 2.652957899994e+01
5.527500000000e+02 1.808755949772e-01 6.559131225731e-05 2.649589844653e+01
5.530000000000e+02 1.818127112391e-01 5.515439918924e-05 2.646089395673e+01
5.532500000000e+02 1.821430300069e-01 4.590670402364e-05 2.642456290466e+01
5.535000000000e+02 1.818706224041e-01 3.796167175288e-05 2.638690462667e+01
5.537500000000e+02 1.810076163269e-01 3.142044063795e-05 2.634792013111e+01
5.540000000000e+02 1.795739733140e-01 2.637042834456e-05 2.630761233715e+01
5.542500000000e+02 1.775971826939e-01 2.288397660782e-05 2.626598609070e+01
5.545000000000e+02 1.751118284670e-01 2.101720178918e-05 2.622304851032e+01
5.547500000000e+02 1.721590934517e-01 2.080874742944e-05 2.617880890152e+01
5.550000000000e+02 1.687861325760e-01 2.227881191685e-05 2.613327913987e+01
5.552500000000e+02 1.650453710785e-01 2.542825587976e-05 2.608647411125e+01
5.555000000000e+02 1.609937363241e-01 3.023792213383e-05 2.603841172939e+01
5.557500000000e+02 1.566917935713e-01 3.666820570375e-05 2.598911347654e+01
5.560000000000e+02 1.522028395271e-01 4.465884497241e-05 2.593860466857e+01
5.562500000000e+02 1.475919357745e-01 5.412897686831e-05 2.588691503294e+01
5.565000000000e+02 1.429249049370e-01 6.497763082639e-05 2.583407870413e+01
5.567500000000e+02 1.382673158126e-01 7.708434245733e-05 2.578013500064e+01
5.570000000000e+02 1.336834472981e-01 9.031035627650e-05 2.572512837226e+01
5.572500000000e+02 1.292352733697e-01 1.045000104616e-04 2.566910889538e+01
5.575000000000e+02 1.249814815618e-01 1.194825371511e-04 2.561213239959e+01
5.577500000000e+02 1.209765489409e-01 1.350740904604e-04 2.555426083972e+01
5.580000000000e+02 1.172698703738e-01 1.510802956805e-04 2.549556207895e+01
5.582500000000e+02 1.139050032540e-01 1.672988406980e-04 2.543611006479e+01
5.585000000000e+02 1.109190232735e-01 1.835222970890e-04 2.537598489347e+01
5.587500000000e+02 1.083419841255e-01 1.995413188624e-04 2.531527235477e+01
5.590000000000e+02 1.061965451943e-01 2.151477203986e-04 2.525406381995e+01
5.592500000000e+02 1.044977505923e-01 2.301376088909e-04 2.519245601099e+01
5.595000000000e+02 1.032529390983e-01 2.443147036151e-04 2.513055026046e+01
5.597500000000e+02 1.024618503757e-01 2.574932549968e-04 2.506845229286e+01
5.600000000000e+02 1.021168504659e-01 2.695011081467e-04 2.500627134907e+01
5.602500000000e+02 1.022033312205e-01 2.801823360764e-04 2.494411962365e+01
5.605000000000e+02 1.027002264353e-01 2.893996475497e-04 2.488211158411e+01
5.607500000000e+02 1.035806470634e-01 2.970366010676e-04 2.482036301839e+01
5.610000000000e+02 1.048126171456e-01 3.029993279581e-04 2.475899030136e+01
5.612500000000e+02 1.063598654401e-01 3.072179161434e-04 2.469810957201e+01
5.615000000000e+02 1.081826860591e-01 3.096473916838e-04 2.463783577968e+01
5.617500000000e+02 1.102388105237e-01 3.102681934032e-04 2.457828188438e+01
5.620000000000e+02 1.124842598296e-01 3.090863805607e-04 2.451955802775e+01
5.622500000000e+02 1.148742193107e-01 3.061332514746e-04 2.446177067039e+01
5.625000000000e+02 1.173638281831e-01 3.014646333584e-04 2.440502184752e+01
5.627500000000e+02 1.199089125321e-01 2.951598571599e-04 2.434940842727e+01
5.630000000000e+02 1.224666929403e-01 2.873201771744e-04 2.429502142368e+01
5.632500000000e+02 1.249963384346e-01 2.780670497380e-04 2.424194536833e+01
5.635000000000e+02 1.274595228076e-01 2.675399265413e-04 2.419025775677e+01
5.637500000000e+02 1.298208024331e-01 2.558940781029e-04 2.414002852331e+01
5.640000000000e+02 1.320480124086e-01 2.432979124823e-04 2.409131963280e+01
5.642500000000e+02 1.341124871246e-01 2.299303992932e-04 2.404418467545e+01
5.645000000000e+02 1.359892739913e-01 2.159782302234e-04 2.399866856874e+01
5.647500000000e+02 1.376572787463e-01 2.016329711794e-04 2.395480733099e+01
5.650000000000e+02 1.390993253097e-01 1.870882646810e-04 2.391262789207e+01
5.652500000000e+02 1.403021653088e-01 1.725370754169e-04 2.387214794331e+01
5.655000000000e+02 1.412564954447e-01 1.581688489927e-04 2.383337593932e+01
5.657500000000e+02 1.419568819941e-01 1.441669729602e-04 2.379631108267e+01
5.660000000000e+02 1.424016569255e-01 1.307063677518e-04 2.376094335324e+01
5.662500000000e+02 1.425928205389e-01 1.179511212680e-04 2.372725370703e+01
5.665000000000e+02 1.425358646915e-01 1.060524888176e-04 2.369521424045e+01
5.667500000000e+02 1.422395696822e-01 9.514708692825e-05 2.366478838974e+01
5.670000000000e+02 1.417157900025e-01 8.535526059955e-05 2.363593135017e+01
5.672500000000e+02 1.409791615629e-01 7.677982866501e-05 2.360859031979e+01
5.675000000000e+02 1.400468029063e-01 6.950501402089e-05 2.358270506692e+01
5.677500000000e+02 1.389379453373e-01 6.359572089381e-05 2.355820826623e+01
5.680000000000e+02 1.376735500606e-01 5.909706040480e-05 2.353502617564e+01
5.682500000000e+02 1.362758719743e-01 5.603420431192e-05 2.351307918003e+01
5.685000000000e+02 1.347680048055e-01 5.441248459911e-05 2.349228233988e+01
5.687500000000e+02 1.331734058857e-01 5.421787013389e-05 2.347254625825e+01
5.690000000000e+02 1.315154209978e-01 5.541760159967e-05 2.345377758202e+01
5.692500000000e+02 1.298168014142e-01 5.796128193473e-05 2.343587994444e+01
5.695000000000e+02 1.280992652104e-01 6.178205954579e-05 2.341875463321e+01
5.697500000000e+02 1.263830781374e-01 6.679821147015e-05 2.340230143549e+01
5.700000000000e+02 1.246867133436e-01 7.291471501459e-05 2.338641928030e+01
5.702500000000e+02 1.230265456664e-01 8.002527295214e-05 2.337100726945e+01
5.705000000000e+02 1.214166480540e-01 8.801457382210e-05 2.335596534888e+01
5.707500000000e+02 1.198686773210e-01 9.676007636653e-05 2.334119492733e+01
5.710000000000e+02 1.183918185684e-01 1.061344565440e-04 2.332659989718e+01
5.712500000000e+02 1.169928383956e-01 1.160075088829e-04 2.331208720459e+01
5.715000000000e+02 1.156762181661e-01 1.262484691503e-04 2.329756734007e+01
5.717500000000e+02 1.144443282669e-01 1.367280546112e-04 2.328295528198e+01
5.720000000000e+02 1.132976772404e-01 1.473203558734e-04 2.326817090642e+01
5.722500000000e+02 1.122351844218e-01 1.579044216178e-04 2.325313928500e+01
5.725000000000e+02 1.112544536376e-01 1.683658277156e-04 2.323779152024e+01
5.727500000000e+02 1.103520506617e-01 1.785977705389e-04 2.322206494215e+01
5.730000000000e+02 1.095237445387e-01 1.885020054168e-04 2.320590319803e+01
5.732500000000e+02 1.087647053454e-01 1.979896745165e-04 2.318925694355e+01
5.735000000000e+02 1.080696491521e-01 2.069815201373e-04 2.317208382126e+01
5.737500000000e+02 1.074329029655e-01 2.154080212218e-04 2.315434834000e+01
5.740000000000e+02 1.068484295870e-01 2.232093750899e-04 2.313602249466e+01
5.742500000000e+02 1.063097477715e-01 2.303352523453e-04 2.311708512324e+01
5.745000000000e+02 1.058098421273e-01 2.367444531613e-04 2.309752242126e+01
5.747500000000e+02 1.053409974860e-01 2.424043854143e-04 2.307732759623e+01
5.750000000000e+02 1.048946009087e-01 2.472905624946e-04 2.305650042657e+01
5.752500000000e+02 1.044609948903e-01 2.513860914097e-04 2.303504767470e+01
5.755000000000e+02 1.040292607544e-01 2.546813070842e-04 2.301298211903e+01
5.757500000000e+02 1.035871339311e-01 2.571734020190e-04 2.299032288966e+01
5.760000000000e+02 1.031209252931e-01 2.588662575871e-04 2.296709487394e+01
5.762500000000e+02 1.026155033140e-01 2.597704760887e-04 2.294332808323e+01
5.765000000000e+02 1.020544547072e-01 2.599033620694e-04 2.291905782727e+01
5.767500000000e+02 1.014202577903e-01 2.592892404475e-04 2.289432394131e+01
5.770000000000e+02 1.006946236387e-01 2.579597887156e-04 2.286917056649e+01
5.772500000000e+02 9.985887086311e-02 2.559545249191e-04 2.284364535431e+01
5.775000000000e+02 9.889450568525e-02 2.533211747063e-04 2.281779968515e+01
5.777500000000e+02 9.778372557525e-02 2.501163256061e-04 2.279168751010e+01
5.780000000000e+02 9.651013657942e-02 2.464056056130e-04 2.276536566036e+01
5.782500000000e+02 9.505932852323e-02 2.422640901394e-04 2.273889270235e+01
5.785000000000e+02 9.341961076474e-02 2.377761417210e-04 2.271232925357e+01
5.787500000000e+02 9.158254082900e-02 2.330353303161e-04 2.268573687000e+01
5.790000000000e+02 8.954354864592e-02 2.281437152683e-04 2.265917837405e+01
5.792500000000e+02 8.730229464866e-02 2.232110625233e-04 2.263271677450e+01
5.795000000000e+02 8.486306225337e-02 2.183534773874e-04 2.260641560884e+01
5.797500000000e+02 8.223484469830e-02 2.136919042610e-04 2.258033790052e+01
5.800000000000e+02 7.943142164879e-02 2.093499734579e-04 2.255454651127e+01
5.802500000000e+02 7.647111874144e-02 2.054518750315e-04 2.252910313681e+01
5.805000000000e+02 7.337652979330e-02 2.021197069829e-04 2.250406857794e+01
5.807500000000e+02 7.017399000813e-02 1.994707807336e-04 2.247950218406e+01
5.810000000000e+02 6.689291109521e-02 1.976147205825e-04 2.245546131215e+01
5.812500000000e+02 6.356505636863e-02 1.966507347417e-04 2.243200152783e+01
5.815000000000e+02 6.022365334668e-02 1.966648412951e-04 2.240917606512e+01
5.817500000000e+02 5.690245845592e-02 1.977272819298e-04 2.238703534347e+01
5.820000000000e+02 5.363483969419e-02 1.998902870784e-04 2.236562723171e+01
5.822500000000e+02 5.045280451897e-02 2.031861633567e-04 2.234499619589e+01
5.825000000000e+02 4.738613992078e-02 2.076258051517e-04 2.232518365237e+01
5.827500000000e+02 4.446158401282e-02 2.131977561361e-04 2.230622716358e+01
5.830000000000e+02 4.170215360075e-02 2.198679681537e-04 2.228816080553e+01
5.832500000000e+02 3.912658292116e-02 2.275798496645e-04 2.227101441698e+01
5.835000000000e+02 3.674893673347e-02 2.362550535137e-04 2.225481393212e+01
5.837500000000e+02 3.457839150719e-02 2.457948116205e-04 2.223958102846e+01
5.840000000000e+02 3.261918885567e-02 2.560817784248e-04 2.222533282637e+01
5.842500000000e+02 3.087076463810e-02 2.669824343969e-04 2.221208222108e+01
5.845000000000e+02 2.932803278403e-02 2.783497756743e-04 2.219983764586e+01
5.847500000000e+02 2.798181906064e-02 2.900262714510e-04 2.218860287469e+01
5.850000000000e+02 2.681940309981e-02 3.018472719216e-04 2.217837746234e+01
5.852500000000e+02 2.582515735174e-02 3.136443224309e-04 2.216915656143e+01
5.855000000000e+02 2.498124418712e-02 3.252486382278e-04 2.216093118386e+01
5.857500000000e+02 2.426833243261e-02 3.364943829929e-04 2.215368810186e+01
5.860000000000e+02 2.366631689711e-02 3.472220449538e-04 2.214741044688e+01
5.862500000000e+02 2.315499437588e-02 3.572813307747e-04 2.214207776042e+01
5.865000000000e+02 2.271466749712e-02 3.665337514114e-04 2.213766607661e+01
5.867500000000e+02 2.232668294711e-02 3.748554138760e-04 2.213414869460e+01
5.870000000000e+02 2.197382685222e-02 3.821386421910e-04 2.213149598598e+01
5.872500000000e+02 2.164064151786e-02 3.882936239541e-04 2.212967622220e+01
5.875000000000e+02 2.131359274460e-02 3.932495185857e-04 2.212865575127e+01
5.877500000000e+02 2.098109593950e-02 3.969551267713e-04 2.212839918861e+01
5.880000000000e+02 2.063348085170e-02 3.993793010196e-04 2.212887020442e+01
5.882500000000e+02 2.026279739870e-02 4.005108962356e-04 2.213003171776e+01
5.885000000000e+02 1.986253211177e-02 4.003583145030e-04 2.213184607150e+01
5.887500000000e+02 1.942731072601e-02 3.989489020856e-04 2.213427580924e+01
5.890000000000e+02 1.895250361493e-02 3.963277067645e-04 2.213728382281e+01
5.892500000000e+02 1.843379869272e-02 3.925563744359e-04 2.214083347465e+01
5.895000000000e+02 1.786685823600e-02 3.877119210804e-04 2.214488937538e+01
5.897500000000e+02 1.724688622130e-02 3.818852477546e-04 2.214941710551e+01
5.900000000000e+02 1.656837033329e-02 3.751796327544e-04 2.215438400572e+01
5.902500000000e+02 1.582476295162e-02 3.677092278606e-04 2.215975883304e+01
5.905000000000e+02 1.500836096593e-02 3.595974033366e-04 2.216551241308e+01
5.907500000000e+02 1.411019997299e-02 3.509751948685e-04 2.217161757400e+01
5.910000000000e+02 1.312004325843e-02 3.419798471870e-04 2.217804905479e+01
5.912500000000e+02 1.202653981226e-02 3.327533377223e-04 2.218478399064e+01
5.915000000000e+02 1.081739757252e-02 3.234409948924e-04 2.219180169732e+01
5.917500000000e+02 9.479687888262e-03 3.141900102686e-04 2.219908382929e+01
5.920000000000e+02 8.000171501852e-03 3.051481809962e-04 2.220661413428e+01
5.922500000000e+02 6.365773349295e-03 2.964625936602e-04 2.221437883948e+01
5.925000000000e+02 4.564011056755e-03 2.882782711213e-04 2.222236643777e+01
5.927500000000e+02 2.583453079764e-03 2.807368540310e-04 2.223056746293e+01
5.930000000000e+02 4.142538498818e-04 2.739750801854e-04 2.223897492018e+01
5.932500000000e+02 -1.951449901134e-03 2.681235401974e-04 2.224758373408e+01
5.935000000000e+02 -4.519055326708e-03 2.633051202791e-04 2.225639123496e+01
5.937500000000e+02 -7.291183118320e-03 2.596335620242e-04 2.226539668573e+01
5.940000000000e+02 -1.026735922229e-02 2.572118946812e-04 2.227460146139e+01
5.942500000000e+02 -1.344378165602e-02 2.561308586458e-04 2.228400921808e+01
5.945000000000e+02 -1.681325139484e-02 2.564674268807e-04 2.229362546752e+01
5.947500000000e+02 -2.036509084833e-02 2.582832520498e-04 2.230345807000e+01
5.950000000000e+02 -2.408527224789e-02 2.616232108695e-04 2.231351677922e+01
5.952500000000e+02 -2.795654004296e-02 2.665140829882e-04 2.232381367501e+01
5.955000000000e+02 -3.195868875603e-02 2.729634272434e-04 2.233436302428e+01
5.957500000000e+02 -3.606892015533e-02 2.809586043646e-04 2.234518115299e+01
5.960000000000e+02 -4.026221848776e-02 2.904660425551e-04 2.235628682234e+01
5.962500000000e+02 -4.451183556818e-02 3.014308114217e-04 2.236770109399e+01
5.965000000000e+02 -4.878981634933e-02 3.137764932041e-04 2.237944721647e+01
5.967500000000e+02 -5.306750289744e-02 3.274053624163e-04 2.239155101554e+01
5.970000000000e+02 -5.731612204122e-02 3.421992359176e-04 2.240404050577e+01
5.972500000000e+02 -6.150729679598e-02 3.580204240299e-04 2.241694629675e+01
5.975000000000e+02 -6.561361308115e-02 3.747129803291e-04 2.243030118562e+01
5.977500000000e+02 -6.960908287181e-02 3.921045991280e-04 2.244414051449e+01
5.980000000000e+02 -7.346963623719e-02 4.100087521614e-04 2.245850173823e+01
5.982500000000e+02 -7.717349189716e-02 4.282272388732e-04 2.247342471804e+01
5.985000000000e+02 -8.070153367140e-02 4.465530847349e-04 2.248895125178e+01
5.987500000000e+02 -8.403756045314e-02 4.647735167543e-04 2.250512525877e+01
5.990000000000e+02 -8.716850522672e-02 4.826731130149e-04 2.252199248246e+01
5.992500000000e+02 -9.008458089895e-02 5.000374007270e-04 2.253960017554e+01
5.995000000000e+02 -9.277932205112e-02 5.166563867786e-04 2.255799713925e+01
5.997500000000e+02 -9.524958974563e-02 5.323279428185e-04 2.257723335236e+01
6.000000000000e+02 -9.749550884169e-02 5.468611711533e-04 2.259735958295e+01
6.002500000000e+02 -9.952031446171e-02 5.600797966275e-04 2.261842734100e+01
6.005000000000e+02 -1.013301791593e-01 5.718251409472e-04 2.264048840066e+01
6.007500000000e+02 -1.029339707066e-01 5.819589016229e-04 2.266359455606e+01
6.010000000000e+02 -1.043429964211e-01 5.903655969532e-04 2.268779712500e+01
6.012500000000e+02 -1.055706755239e-01 5.969546877008e-04 2.271314685440e+01
6.015000000000e+02 -1.066322455746e-01 6.016619900625e-04 2.273969327503e+01
6.017500000000e+02 -1.075444036012e-01 6.044509978143e-04 2.276748458208e+01
6.020000000000e+02 -1.083249702716e-01 6.053133981052e-04 2.279656717252e+01
6.022500000000e+02 -1.089925682551e-01 6.042693103794e-04 2.282698518662e+01
6.025000000000e+02 -1.095662647716e-01 6.013670081530e-04 2.285878036079e+01
6.027500000000e+02 -1.100652623304e-01 5.966820264119e-04 2.289199158669e+01
6.030000000000e+02 -1.105086120283e-01 5.903158385260e-04 2.292665449534e+01
6.032500000000e+02 -1.109149067672e-01 5.823942288885e-04 2.296280136072e+01
6.035000000000e+02 -1.113020530029e-01 5.730650449053e-04 2.300046056923e+01
6.037500000000e+02 -1.116870192000e-01 5.624958151850e-04 2.303965654541e+01
6.040000000000e+02 -1.120856397466e-01 5.508710007767e-04 2.308040940963e+01
6.042500000000e+02 -1.125124649417e-01 5.383889532404e-04 2.312273465812e+01
6.045000000000e+02 -1.129805802931e-01 5.252587055621e-04 2.316664313566e+01
6.047500000000e+02 -1.135015396582e-01 5.116966543164e-04 2.321214062636e+01
6.050000000000e+02 -1.140852475036e-01 4.979232160560e-04 2.325922785216e+01
6.052500000000e+02 -1.147399284291e-01 4.841594503435e-04 2.330790023119e+01
6.055000000000e+02 -1.154721217759e-01 4.706237117166e-04 2.335814767544e+01
6.057500000000e+02 -1.162866658593e-01 4.575285129008e-04 2.340995459344e+01
6.060000000000e+02 -1.171867509347e-01 4.450774577029e-04 2.346329971649e+01
6.062500000000e+02 -1.181740101485e-01 4.334623351995e-04 2.351815594444e+01
6.065000000000e+02 -1.192485835369e-01 4.228605248711e-04 2.357449038866e+01
6.067500000000e+02 -1.204092566242e-01 4.134326550507e-04 2.363226424996e+01
6.070000000000e+02 -1.216536263412e-01 4.053205575119e-04 2.369143272249e+01
6.072500000000e+02 -1.229782382424e-01 3.986455486528e-04 2.375194506443e+01
6.075000000000e+02 -1.243787891015e-01 3.935070405491e-04 2.381374453536e+01
6.077500000000e+02 -1.258503483863e-01 3.899814895957e-04 2.387676835232e+01
6.080000000000e+02 -1.273875359657e-01 3.881216597605e-04 2.394094781845e+01
6.082500000000e+02 -1.289847865513e-01 3.879562929961e-04 2.400620825026e+01
6.085000000000e+02 -1.306365355502e-01 3.894900565471e-04 2.407246914857e+01
6.087500000000e+02 -1.323374765181e-01 3.927038051846e-04 2.413964419707e+01
6.090000000000e+02 -1.340827631375e-01 3.975554774401e-04 2.420764141901e+01
6.092500000000e+02 -1.358681980707e-01 4.039809338839e-04 2.427636335326e+01
6.095000000000e+02 -1.376904511169e-01 4.118951900721e-04 2.434570715156e+01
6.097500000000e+02 -1.395471819448e-01 4.211939994329e-04 2.441556488363e+01
6.100000000000e+02 -1.414372082584e-01 4.317557191182e-04 2.448582369703e+01
6.102500000000e+02 -1.433605681398e-01 4.434431006736e-04 2.455636620331e+01
6.105000000000e+02 -1.453186154580e-01 4.561057984740e-04 2.462707072666e+01
6.107500000000e+02 -1.473140087583e-01 4.695828099006e-04 2.469781177018e+01
6.110000000000e+02 -1.493507013229e-01 4.837050595129e-04 2.476846041827e+01
6.112500000000e+02 -1.514338833208e-01 4.982979821790e-04 2.483888478763e+01
6.115000000000e+02 -1.535698475063e-01 5.131843656286e-04 2.490895064561e+01
6.117500000000e+02 -1.557658414140e-01 5.281871454394e-04 2.497852196504e+01
6.120000000000e+02 -1.580298790917e-01 5.431322581485e-04 2.504746153731e+01
6.122500000000e+02 -1.603704781361e-01 5.578513181858e-04 2.511563176113e+01
6.125000000000e+02 -1.627964095343e-01 5.721841425871e-04 2.518289529105e+01
6.127500000000e+02 -1.653163620523e-01 5.859813055850e-04 2.524911593925e+01
6.130000000000e+02 -1.679386371674e-01 5.991063116784e-04 2.531415940856e+01
6.132500000000e+02 -1.706707666052e-01 6.114376634187e-04 2.537789427627e+01
6.135000000000e+02 -1.735191806069e-01 6.228704686141e-04 2.544019279151e+01
6.137500000000e+02 -1.764888164059e-01 6.333178756778e-04 2.550093191359e+01
6.140000000000e+02 -1.795827935565e-01 6.427119766463e-04 2.555999414429e+01
6.142500000000e+02 -1.828020525589e-01 6.510044771309e-04 2.561726858143e+01
6.145000000000e+02 -1.861450794863e-01 6.581668278616e-04 2.567265175097e+01
6.147500000000e+02 -1.896076183116e-01 6.641900489432e-04 2.572604861511e+01
6.150000000000e+02 -1.931824674592e-01 6.690840591271e-04 2.577737340453e+01
6.152500000000e+02 -1.968593166855e-01 6.728766635494e-04 2.582655048069e+01
6.155000000000e+02 -2.006246643586e-01 6.756121249742e-04 2.587351507724e+01
6.157500000000e+02 -2.044617747840e-01 6.773494648240e-04 2.591821406846e+01
6.160000000000e+02 -2.083507397984e-01 6.781604234926e-04 2.596060655862e+01
6.162500000000e+02 -2.122686179636e-01 6.781271987676e-04 2.600066439003e+01
6.165000000000e+02 -2.161896265915e-01 6.773400392377e-04 2.603837260687e+01
6.167500000000e+02 -2.200854413067e-01 6.758947030370e-04 2.607372972681e+01
6.170000000000e+02 -2.239255753199e-01 6.738899390485e-04 2.610674790755e+01
6.172500000000e+02 -2.276778011589e-01 6.714248473397e-04 2.613745301540e+01
6.175000000000e+02 -2.313086905317e-01 6.685965229786e-04 2.616588450343e+01
6.177500000000e+02 -2.347841699087e-01 6.654978345226e-04 2.619209519416e+01
6.180000000000e+02 -2.380701583332e-01 6.622153829173e-04 2.621615089117e+01
6.182500000000e+02 -2.411332539678e-01 6.588277839103e-04 2.623812988136e+01
6.185000000000e+02 -2.439414105475e-01 6.554042258318e-04 2.625812227159e+01
6.187500000000e+02 -2.464646828170e-01 6.520034497839e-04 2.627622924646e+01
6.190000000000e+02 -2.486759192791e-01 6.486730445704e-04 2.629256214361e+01
6.192500000000e+02 -2.505514839533e-01 6.454491635881e-04 2.630724151139e+01
6.195000000000e+02 -2.520719036538e-01 6.423565877805e-04 2.632039597410e+01
6.197500000000e+02 -2.532224843371e-01 6.394091600258e-04 2.633216108487e+01
6.200000000000e+02 -2.539938675555e-01 6.366105763142e-04 2.634267814184e+01
6.202500000000e+02 -2.543824594494e-01 6.339554371733e-04 2.635209282792e+01
6.205000000000e+02 -2.543908082394e-01 6.314305983006e-04 2.636055401261e+01
6.207500000000e+02 -2.540278124589e-01 6.290166992561e-04 2.636821233663e+01
6.210000000000e+02 -2.533088405478e-01 6.266898851624e-04 2.637521895168e+01
6.212500000000e+02 -2.522556866462e-01 6.244236126706e-04 2.638172419169e+01
6.215000000000e+02 -2.508963984337e-01 6.221904924163e-04 2.638787639843e+01
6.217500000000e+02 -2.492649357264e-01 6.199641767033e-04 2.639382057826e+01
6.220000000000e+02 -2.474007052372e-01 6.177211125248e-04 2.639969733648e+01
6.222500000000e+02 -2.453479406599e-01 6.154422290931e-04 2.640564174581e+01
6.225000000000e+02 -2.431549742726e-01 6.131144380252e-04 2.641178245570e+01
6.227500000000e+02 -2.408733599852e-01 6.107320133075e-04 2.641824059175e+01
6.230000000000e+02 -2.385569454176e-01 6.082976014333e-04 2.642512916155e+01
6.232500000000e+02 -2.362608292368e-01 6.058230811106e-04 2.643255210187e+01
6.235000000000e+02 -2.340403134899e-01 6.033300338400e-04 2.644060387003e+01
6.237500000000e+02 -2.319498094449e-01 6.008499739958e-04 2.644936883841e+01
6.240000000000e+02 -2.300417585226e-01 5.984242731392e-04 2.645892077206e+01
6.242500000000e+02 -2.283656160871e-01 5.961036272053e-04 2.646932274636e+01
6.245000000000e+02 -2.269668696080e-01 5.939473170427e-04 2.648062664495e+01
6.247500000000e+02 -2.258861898789e-01 5.920223796305e-04 2.649287331232e+01
6.250000000000e+02 -2.251586633125e-01 5.904020813292e-04 2.650609221822e+01
6.252500000000e+02 -2.248132015952e-01 5.891642197367e-04 2.652030178577e+01
6.255000000000e+02 -2.248720666335e-01 5.883893700332e-04 2.653550924381e+01
6.257500000000e+02 -2.253505853041e-01 5.881589382889e-04 2.655171095381e+01
6.260000000000e+02 -2.262570146285e-01 5.885527068251e-04 2.656889258013e+01
6.262500000000e+02 -2.275925884591e-01 5.896467004928e-04 2.658702955291e+01
6.265000000000e+02 -2.293516927734e-01 5.915109928657e-04 2.660608717838e+01
6.267500000000e+02 -2.315222132505e-01 5.942073707115e-04 2.662602116176e+01
6.270000000000e+02 -2.340860137147e-01 5.977871563233e-04 2.664677816583e+01
6.272500000000e+02 -2.370194981150e-01 6.022891946919e-04 2.666829600283e+01
6.275000000000e+02 -2.402943054629e-01 6.077380680507e-04 2.669050446176e+01
6.277500000000e+02 -2.438780274397e-01 6.141426471638e-04 2.671332551274e+01
6.280000000000e+02 -2.477350217396e-01 6.214949355163e-04 2.673667417960e+01
6.282500000000e+02 -2.518271955823e-01 6.297692544716e-04 2.676045878714e+01
6.285000000000e+02 -2.561148490877e-01 6.389219749059e-04 2.678458185860e+01
6.287500000000e+02 -2.605574425845e-01 6.488915814152e-04 2.680894039528e+01
6.290000000000e+02 -2.651143883135e-01 6.595992994687e-04 2.683342679131e+01
6.292500000000e+02 -2.697457370364e-01 6.709501402695e-04 2.685792917679e+01
6.295000000000e+02 -2.744128372427e-01 6.828344270427e-04 2.688233215762e+01
6.297500000000e+02 -2.790789175872e-01 6.951297308006e-04 2.690651755187e+01
6.300000000000e+02 -2.837095533452e-01 7.077031395461e-04 2.693036481747e+01
6.302500000000e+02 -2.882730731506e-01 7.204139227281e-04 2.695375184785e+01
6.305000000000e+02 -2.927408461497e-01 7.331163641261e-04 2.697655557667e+01
6.307500000000e+02 -2.970874795304e-01 7.456628036300e-04 2.699865278454e+01
6.310000000000e+02 -3.012908807594e-01 7.579067538222e-04 2.701992060459e+01
6.312500000000e+02 -3.053322378203e-01 7.697060008466e-04 2.704023737113e+01
6.315000000000e+02 -3.091958776671e-01 7.809256236114e-04 2.705948328720e+01
6.317500000000e+02 -3.128690372649e-01 7.914408052167e-04 2.707754128521e+01
6.320000000000e+02 -3.163415256949e-01 8.011394165682e-04 2.709429761654e+01
6.322500000000e+02 -3.196053318002e-01 8.099242328267e-04 2.710964270794e+01
6.325000000000e+02 -3.226541724193e-01 8.177147244481e-04 2.712347200303e+01
6.327500000000e+02 -3.254830026258e-01 8.244484739332e-04 2.713568655175e+01
6.330000000000e+02 -3.280875382579e-01 8.300819662312e-04 2.714619396131e+01
6.332500000000e+02 -3.304637987044e-01 8.345910120402e-04 2.715490895486e+01
6.335000000000e+02 -3.326077175051e-01 8.379705463811e-04 2.716175414237e+01
6.337500000000e+02 -3.345148448637e-01 8.402339100788e-04 2.716666073260e+01
6.340000000000e+02 -3.361801707076e-01 8.414117743895e-04 2.716956897430e+01
6.342500000000e+02 -3.375980894819e-01 8.415504493391e-04 2.717042884913e+01
6.345000000000e+02 -3.387625257675e-01 8.407100096074e-04 2.716920036742e+01
6.347500000000e+02 -3.396672193964e-01 8.389620068405e-04 2.716585398080e+01
6.350000000000e+02 -3.403061591331e-01 8.363869652196e-04 2.716037089715e+01
6.352500000000e+02 -3.406741668137e-01 8.330719065068e-04 2.715274310079e+01
6.355000000000e+02 -3.407675746261e-01 8.291077348367e-04 2.714297344371e+01
6.357500000000e+02 -3.405849664314e-01 8.245867162115e-04 2.713107562778e+01
6.360000000000e+02 -3.401279510268e-01 8.196002652648e-04 2.711707387623e+01
6.362500000000e+02 -3.394018859814e-01 8.142368632679e-04 2.710100270072e+01
6.365000000000e+02 -3.384165212345e-01 8.085803942337e-04 2.708290642619e+01
6.367500000000e+02 -3.371864951616e-01 8.027087986756e-04 2.706283874369e+01
6.370000000000e+02 -3.357316636300e-01 7.966932786245e-04 2.704086193294e+01
6.372500000000e+02 -3.340772003815e-01 7.905978413251e-04 2.701704619414e+01
6.375000000000e+02 -3.322534627242e-01 7.844792581085e-04 2.699146890746e+01
6.377500000000e+02 -3.302956316148e-01 7.783875114287e-04 2.696421359725e+01
6.380000000000e+02 -3.282431095579e-01 7.723665143249e-04 2.693536905617e+01
6.382500000000e+02 -3.261387239747e-01 7.664550931523e-04 2.690502841023e+01
6.385000000000e+02 -3.240277704681e-01 7.606881955056e-04 2.687328805171e+01
6.387500000000e+02 -3.219569368526e-01 7.550981708556e-04 2.684024652253e+01
6.390000000000e+02 -3.199731677673e-01 7.497160001425e-04 2.680600368744e+01
6.392500000000e+02 -3.181225112796e-01 7.445725103835e-04 2.677065950794e+01
6.395000000000e+02 -3.164490114569e-01 7.396992530206e-04 2.673431328590e+01
6.397500000000e+02 -3.149936698867e-01 7.351294580979e-04 2.669706268015e+01
6.400000000000e+02 -3.137935070999e-01 7.308983813612e-04 2.665900282079e+01
6.402500000000e+02 -3.128807564631e-01 7.270434610766e-04 2.662022563495e+01
6.405000000000e+02 -3.122821948821e-01 7.236042067928e-04 2.658081931259e+01
6.407500000000e+02 -3.120185747004e-01 7.206217227520e-04 2.654086760336e+01
6.410000000000e+02 -3.121041994065e-01 7.181380018329e-04 2.650044954517e+01
6.412500000000e+02 -3.125465886177e-01 7.161950974745e-04 2.645963912877e+01
6.415000000000e+02 -3.133462594098e-01 7.148338913604e-04 2.641850527460e+01
6.417500000000e+02 -3.144965516456e-01 7.140926622777e-04 2.637711160934e+01
6.420000000000e+02 -3.159835745007e-01 7.140059192089e-04 2.633551664377e+01
6.422500000000e+02 -3.177862532714e-01 7.146029875898e-04 2.629377403627e+01
6.425000000000e+02 -3.198764344341e-01 7.159064466131e-04 2.625193263686e+01
6.427500000000e+02 -3.222192009145e-01 7.179307947085e-04 2.621003705675e+01
6.430000000000e+02 -3.247732637403e-01 7.206809064301e-04 2.616812779782e+01
6.432500000000e+02 -3.274916236927e-01 7.241507863423e-04 2.612624189428e+01
6.435000000000e+02 -3.303223538188e-01 7.283221526395e-04 2.608441308668e+01
6.437500000000e+02 -3.332096728135e-01 7.331633736956e-04 2.604267246725e+01
6.440000000000e+02 -3.360951454595e-01 7.386282743591e-04 2.600104862954e+01
6.442500000000e+02 -3.389191251104e-01 7.446554769537e-04 2.595956826293e+01
6.445000000000e+02 -3.416222614099e-01 7.511677728696e-04 2.591825625735e+01
6.447500000000e+02 -3.441471096563e-01 7.580719573087e-04 2.587713606291e+01
6.450000000000e+02 -3.464397121594e-01 7.652590996392e-04 2.583622999108e+01
6.452500000000e+02 -3.484510617581e-01 7.726052662457e-04 2.579555920855e+01
6.455000000000e+02 -3.501384000806e-01 7.799728929169e-04 2.575514396865e+01
6.457500000000e+02 -3.514662454504e-01 7.872127036903e-04 2.571500362511e+01
6.460000000000e+02 -3.524070960952e-01 7.941662883170e-04 2.567515677105e+01
6.462500000000e+02 -3.529417889445e-01 8.006692230879e-04 2.563562106612e+01
6.465000000000e+02 -3.530594815168e-01 8.065547583311e-04 2.559641331145e+01
6.467500000000e+02 -3.527572950113e-01 8.116579279919e-04 2.555754933489e+01
6.470000000000e+02 -3.520396338966e-01 8.158199044810e-04 2.551904402048e+01
6.472500000000e+02 -3.509173096618e-01 8.188925523001e-04 2.548091106146e+01
6.475000000000e+02 -3.494064843725e-01 8.207428758694e-04 2.544316294778e+01
6.477500000000e+02 -3.475275506220e-01 8.212571600178e-04 2.540581095200e+01
6.480000000000e+02 -3.453041022134e-01 8.203448598621e-04 2.536886486136e+01
6.482500000000e+02 -3.427619452507e-01 8.179416222276e-04 2.533233310754e+01
6.485000000000e+02 -3.399283775857e-01 8.140119084774e-04 2.529622250666e+01
6.487500000000e+02 -3.368316053271e-01 8.085504337661e-04 2.526053841786e+01
6.490000000000e+02 -3.335004733247e-01 8.015830858585e-04 2.522528455138e+01
6.492500000000e+02 -3.299643632078e-01 7.931667410252e-04 2.519046305443e+01
6.495000000000e+02 -3.262532690117e-01 7.833882219599e-04 2.515607461002e+01
6.497500000000e+02 -3.223980426026e-01 7.723627652496e-04 2.512211833020e+01
6.500000000000e+02 -3.184306212692e-01 7.602314432425e-04 2.508859201724e+01
6.502500000000e+02 -3.143843041028e-01 7.471584095872e-04 2.505549210229e+01
6.505000000000e+02 -3.102939048206e-01 7.333274398624e-04 2.502281381992e+01
6.507500000000e+02 -3.061957886193e-01 7.189382113417e-04 2.499055138688e+01
6.510000000000e+02 -3.021277818476e-01 7.042025023386e-04 2.495869798876e+01
6.512500000000e+02 -2.981289033007e-01 6.893400443893e-04 2.492724597568e+01
6.515000000000e+02 -2.942389803090e-01 6.745743866183e-04 2.489618693839e+01
6.517500000000e+02 -2.904981712686e-01 6.601286995119e-04 2.486551177126e+01
6.520000000000e+02 -2.869464507486e-01 6.462215583113e-04 2.483521080191e+01
6.522500000000e+02 -2.836231052486e-01 6.330628036391e-04 2.480527372324e+01
6.525000000000e+02 -2.805662890873e-01 6.208494444678e-04 2.477568965860e+01
6.527500000000e+02 -2.778126767552e-01 6.097617772722e-04 2.474644719265e+01
6.530000000000e+02 -2.753971923507e-01 5.999596867020e-04 2.471753422740e+01
6.532500000000e+02 -2.733528479658e-01 5.915794375543e-04 2.468893803781e+01
6.535000000000e+02 -2.717105765597e-01 5.847308028328e-04 2.466064508456e+01
6.537500000000e+02 -2.704990817727e-01 5.794950444113e-04 2.463264101087e+01
6.540000000000e+02 -2.697445530572e-01 5.759235367442e-04 2.460491049563e+01
6.542500000000e+02 -2.694701959501e-01 5.740372473560e-04 2.457743710981e+01
6.545000000000e+02 -2.696955657450e-01 5.738274148590e-04 2.455020327730e+01
6.547500000000e+02 -2.704355532140e-01 5.752568535585e-04 2.452319007767e+01
6.550000000000e+02 -2.716991629732e-01 5.782625565693e-04 2.449637722183e+01
6.552500000000e+02 -2.734879802978e-01 5.827587058475e-04 2.446974289008e+01
6.555000000000e+02 -2.757945379369e-01 5.886405130172e-04 2.444326368631e+01
6.557500000000e+02 -2.786006598836e-01 5.957883567181e-04 2.441691460316e+01
6.560000000000e+02 -2.818759150193e-01 6.040717166672e-04 2.439066893944e+01
6.562500000000e+02 -2.855764510140e-01 6.133530495938e-04 2.436449832446e+01
6.565000000000e+02 -2.896443252260e-01 6.234909048321e-04 2.433837272268e+01
6.567500000000e+02 -2.940075475608e-01 6.343423353116e-04 2.431226050456e+01
6.570000000000e+02 -2.985809118829e-01 6.457640881576e-04 2.428612847682e+01
6.572500000000e+02 -3.032677287220e-01 6.576129458611e-04 2.425994199745e+01
6.575000000000e+02 -3.079623972703e-01 6.697450044870e-04 2.423366510682e+01
6.577500000000e+02 -3.125537400942e-01 6.820142241705e-04 2.420726062032e+01
6.580000000000e+02 -3.169289032714e-01 6.942707099569e-04 2.418069032207e+01
6.582500000000e+02 -3.209776230520e-01 7.063583709090e-04 2.415391508919e+01
6.585000000000e+02 -3.245964980284e-01 7.181134610421e-04 2.412689509985e+01
6.587500000000e+02 -3.276930708111e-01 7.293633789558e-04 2.409958998517e+01
6.590000000000e+02 -3.301892734994e-01 7.399267714739e-04 2.407195904564e+01
6.592500000000e+02 -3.320241567206e-01 7.496151014141e-04 2.404396142335e+01
6.595000000000e+02 -3.331554795600e-01 7.582356869189e-04 2.401555632696e+01
6.597500000000e+02 -3.335602796408e-01 7.655959771633e-04 2.398670322316e+01
6.600000000000e+02 -3.332341864829e-01 7.715092170865e-04 2.395736207324e+01
6.602500000000e+02 -3.321896419294e-01 7.758012910021e-04 2.392749356673e+01
6.605000000000e+02 -3.304532687886e-01 7.783180849975e-04 2.389705936751e+01
6.607500000000e+02 -3.280624875792e-01 7.789328560900e-04 2.386602239598e+01
6.610000000000e+02 -3.250617645243e-01 7.775530101570e-04 2.383434710804e+01
6.612500000000e+02 -3.214989136655e-01 7.741259641592e-04 2.380199981882e+01
6.615000000000e+02 -3.174216365165e-01 7.686432258587e-04 2.376894903295e+01
6.617500000000e+02 -3.128747356379e-01 7.611425600633e-04 2.373516579276e+01
6.620000000000e+02 -3.078981568219e-01 7.517077791777e-04 2.370062402658e+01
6.622500000000e+02 -3.025261263593e-01 7.404664419939e-04 2.366530093743e+01
6.625000000000e+02 -2.967872964145e-01 7.275851327742e-04 2.362917735959e+01
6.627500000000e+02 -2.907058932400e-01 7.132628246221e-04 2.359223808931e+01
6.630000000000e+02 -2.843037758535e-01 6.977230641800e-04 2.355447225505e+01
6.632500000000e+02 -2.776030187665e-01 6.812050721469e-04 2.351587361303e+01
6.635000000000e+02 -2.706287806047e-01 6.639546872919e-04 2.347644076874e+01
6.637500000000e+02 -2.634121915895e-01 6.462158851575e-04 2.343617747788e+01
6.640000000000e+02 -2.559927558256e-01 6.282230723150e-04 2.339509272289e+01
6.642500000000e+02 -2.484201936572e-01 6.101951308046e-04 2.335320091616e+01
6.645000000000e+02 -2.407552835242e-01 5.923310572298e-04 2.331052185069e+01
6.647500000000e+02 -2.330697649027e-01 5.748077972605e-04 2.326708078100e+01
6.650000000000e+02 -2.254451033069e-01 5.577799267478e-04 2.322290830757e+01
6.652500000000e+02 -2.179702521576e-01 5.413810496747e-04 2.317804019809e+01
6.655000000000e+02 -2.107385934469e-01 5.257267152590e-04 2.313251730085e+01
6.657500000000e+02 -2.038442088033e-01 5.109182109558e-04 2.308638526737e+01
6.660000000000e+02 -1.973778368409e-01 4.970467954433e-04 2.303969424184e+01
6.662500000000e+02 -1.914228252188e-01 4.841977390619e-04 2.299249867973e+01
6.665000000000e+02 -1.860513706932e-01 4.724537044661e-04 2.294485698360e+01
6.667500000000e+02 -1.813213700729e-01 4.618970374459e-04 2.289683123423e+01
6.670000000000e+02 -1.772740997500e-01 4.526106819092e-04 2.284848681821e+01
6.672500000000e+02 -1.739328807628e-01 4.446775100571e-04 2.279989225318e+01
6.675000000000e+02 -1.713028154090e-01 4.381782735287e-04 2.275111885752e+01
6.677500000000e+02 -1.693715625024e-01 4.331881497324e-04 2.270224042523e+01
6.680000000000e+02 -1.681110341969e-01 4.297721626762e-04 2.265333311160e+01
6.682500000000e+02 -1.674798589283e-01 4.279803411592e-04 2.260447502976e+01
6.685000000000e+02 -1.674263413045e-01 4.278424884911e-04 2.255574617318e+01
6.687500000000e+02 -1.678916659890e-01 4.293635978985e-04 2.250722800043e+01
6.690000000000e+02 -1.688130867019e-01 4.325201677284e-04 2.245900335317e+01
6.692500000000e+02 -1.701268211094e-01 4.372577380306e-04 2.241115604269e+01
6.695000000000e+02 -1.717704783243e-01 4.434897383896e-04 2.236377063942e+01
6.697500000000e+02 -1.736848676398e-01 4.510981058198e-04 2.231693223917e+01
6.700000000000e+02 -1.758150787508e-01 4.599357856578e-04 2.227072602870e+01
6.702500000000e+02 -1.781108926234e-01 4.698304219532e-04 2.222523712034e+01
6.705000000000e+02 -1.805265239556e-01 4.805895013868e-04 2.218055019643e+01
6.707500000000e+02 -1.830198333265e-01 4.920061134325e-04 2.213674916856e+01
6.710000000000e+02 -1.855512153166e-01 5.038654315610e-04 2.209391702883e+01
6.712500000000e+02 -1.880822730807e-01 5.159512461130e-04 2.205213554055e+01
6.715000000000e+02 -1.905745332222e-01 5.280519653129e-04 2.201148507857e+01
6.717500000000e+02 -1.929883287409e-01 5.399660122332e-04 2.197204440068e+01
6.720000000000e+02 -1.952820693071e-01 5.515060500928e-04 2.193389063062e+01
6.722500000000e+02 -1.974119207327e-01 5.625021735751e-04 2.189709911545e+01
6.725000000000e+02 -1.993319764044e-01 5.728037944760e-04 2.186174331749e+01
6.727500000000e+02 -2.009949932002e-01 5.822802323692e-04 2.182789487753e+01
6.730000000000e+02 -2.023534824015e-01 5.908203423929e-04 2.179562344385e+01
6.732500000000e+02 -2.033612607382e-01 5.983311693810e-04 2.176499673387e+01
6.735000000000e+02 -2.039751131117e-01 6.047360907282e-04 2.173608033144e+01
6.737500000000e+02 -2.041566527401e-01 6.099725961898e-04 2.170893768225e+01
6.740000000000e+02 -2.038739780747e-01 6.139901110890e-04 2.168362980637e+01
6.742500000000e+02 -2.031032399808e-01 6.167480346200e-04 2.166021518893e+01
6.745000000000e+02 -2.018297288999e-01 6.182142372135e-04 2.163874938773e+01
6.747500000000e+02 -2.000486593914e-01 6.183642341830e-04 2.161928479468e+01
6.750000000000e+02 -1.977653732305e-01 6.171809798381e-04 2.160187021210e+01
6.752500000000e+02 -1.949950350019e-01 6.146553086039e-04 2.158655039369e+01
6.755000000000e+02 -1.917619358324e-01 6.107870222892e-04 2.157336567818e+01
6.757500000000e+02 -1.880982853693e-01 6.055863424457e-04 2.156235149528e+01
6.760000000000e+02 -1.840426749885e-01 5.990755795861e-04 2.155353788305e+01
6.762500000000e+02 -1.796383969332e-01 5.912909081767e-04 2.154694914182e+01
6.765000000000e+02 -1.749315647486e-01 5.822838256990e-04 2.154260340310e+01
6.767500000000e+02 -1.699693017047e-01 5.721222473482e-04 2.154051233027e+01
6.770000000000e+02 -1.647980015980e-01 5.608909163575e-04 2.154068080258e+01
6.772500000000e+02 -1.594618951905e-01 5.486912353036e-04 2.154310680782e+01
6.775000000000e+02 -1.540018323852e-01 5.356401698165e-04 2.154778129274e+01
6.777500000000e+02 -1.484544050135e-01 5.218683403114e-04 2.155468808921e+01
6.780000000000e+02 -1.428515073661e-01 5.075175146898e-04 2.156380405466e+01
6.782500000000e+02 -1.372201236582e-01 4.927373036471e-04 2.157509908125e+01
6.785000000000e+02 -1.315825484386e-01 4.776815675967e-04 2.158853637287e+01
6.787500000000e+02 -1.259567881979e-01 4.625044585963e-04 2.160407264712e+01
6.790000000000e+02 -1.203571564296e-01 4.473564532873e-04 2.162165838182e+01
6.792500000000e+02 -1.147950620703e-01 4.323805788649e-04 2.164123824837e+01
6.795000000000e+02 -1.092797273536e-01 4.177089735343e-04 2.166275135942e+01
6.797500000000e+02 -1.038189966094e-01 4.034600455912e-04 2.168613178240e+01
6.800000000000e+02 -9.841993716854e-02 3.897362592875e-04 2.171130882869e+01
6.802500000000e+02 -9.308941804194e-02 3.766226876366e-04 2.173820759191e+01
6.805000000000e+02 -8.783444691846e-02 3.641863192939e-04 2.176674934391e+01
6.807500000000e+02 -8.266233860677e-02 3.524761623101e-04 2.179685193906e+01
6.810000000000e+02 -7.758076456040e-02 3.415239480947e-04 2.182843037402e+01
6.812500000000e+02 -7.259758449852e-02 3.313455035083e-04 2.186139719657e+01
6.815000000000e+02 -6.772059215965e-02 3.219425180399e-04 2.189566302220e+01
6.817500000000e+02 -6.295714113998e-02 3.133046506883e-04 2.193113696063e+01
6.820000000000e+02 -5.831378440192e-02 3.054116270375e-04 2.196772721663e+01
6.822500000000e+02 -5.379586629358e-02 2.982355758030e-04 2.200534155209e+01
6.825000000000e+02 -4.940716351227e-02 2.917434179428e-04 2.204388775693e+01
6.827500000000e+02 -4.514964650699e-02 2.858984605294e-04 2.208327426455e+01
6.830000000000e+02 -4.102330757229e-02 2.806620475270e-04 2.212341062670e+01
6.832500000000e+02 -3.702611975403e-02 2.759949035035e-04 2.216420799889e+01
6.835000000000e+02 -3.315414523579e-02 2.718580248993e-04 2.220557967769e+01
6.837500000000e+02 -2.940177310512e-02 2.682132353456e-04 2.224744163577e+01
6.840000000000e+02 -2.576203517787e-02 2.650235594539e-04 2.228971288284e+01
6.842500000000e+02 -2.222707036886e-02 2.622529234378e-04 2.233231602247e+01
6.845000000000e+02 -1.878859828043e-02 2.598663134086e-04 2.237517755510e+01
6.847500000000e+02 -1.543846250217e-02 2.578294318696e-04 2.241822828646e+01
6.850000000000e+02 -1.216917236037e-02 2.561083257896e-04 2.246140368914e+01
6.852500000000e+02 -8.974371845048e-03 2.546692785976e-04 2.250464408727e+01
6.855000000000e+02 -5.849297786968e-03 2.534784376983e-04 2.254789497247e+01
6.857500000000e+02 -2.791103672570e-03 2.525017763655e-04 2.259110713126e+01
6.860000000000e+02 2.009022115450e-04 2.517051537994e-04 2.263423678906e+01
6.862500000000e+02 3.125170442336e-03 2.510546368896e-04 2.267724564869e+01
6.865000000000e+02 5.977911257129e-03 2.505167572427e-04 2.272010096948e+01
6.867500000000e+02 8.753262651905e-03 2.500589456744e-04 2.276277550049e+01
6.870000000000e+02 1.144358118619e-02 2.496502052957e-04 2.280524737529e+01
6.872500000000e+02 1.403979699113e-02 2.492616531455e-04 2.284750003405e+01
6.875000000000e+02 1.653192398837e-02 2.488672572306e-04 2.288952196574e+01
6.877500000000e+02 1.890956523483e-02 2.484442458550e-04 2.293130653137e+01
6.880000000000e+02 2.116253367149e-02 2.479737107522e-04 2.297285161150e+01
6.882500000000e+02 2.328141382257e-02 2.474409212918e-04 2.301415931978e+01
6.885000000000e+02 2.525819323162e-02 2.468355700523e-04 2.305523557010e+01
6.887500000000e+02 2.708677764383e-02 2.461517580477e-04 2.309608968960e+01
6.890000000000e+02 2.876353828686e-02 2.453878286600e-04 2.313673392843e+01
6.892500000000e+02 3.028769432476e-02 2.445461242123e-04 2.317718298781e+01
6.895000000000e+02 3.166169648987e-02 2.436322899323e-04 2.321745350259e+01
6.897500000000e+02 3.289145209257e-02 2.426546710076e-04 2.325756352335e+01
6.900000000000e+02 3.398644717049e-02 2.416235663314e-04 2.329753199671e+01
6.902500000000e+02 3.495978740715e-02 2.405502894898e-04 2.333737823830e+01
6.905000000000e+02 3.582814342041e-02 2.394459562402e-04 2.337712144526e+01
6.907500000000e+02 3.661151674423e-02 2.383208196097e-04 2.341678020291e+01
6.910000000000e+02 3.733302465227e-02 2.371831921635e-04 2.345637205110e+01
6.912500000000e+02 3.801848537244e-02 2.360386103848e-04 2.349591305179e+01
6.915000000000e+02 3.869600732993e-02 2.348892350297e-04 2.353541742424e+01
6.917500000000e+02 3.939552585383e-02 2.337329834909e-04 2.357489722199e+01
6.920000000000e+02 4.014821909733e-02 2.325630618047e-04 2.361436202464e+01
6.922500000000e+02 4.098597008728e-02 2.313677512577e-04 2.365381870221e+01
6.925000000000e+02 4.194081715877e-02 2.301304625312e-04 2.369327124225e+01
6.927500000000e+02 4.304431730788e-02 2.288295675315e-04 2.373272055426e+01
6.930000000000e+02 4.432704801093e-02 2.274386424910e-04 2.377216441763e+01
6.932500000000e+02 4.581799735242e-02 2.259271470418e-04 2.381159736321e+01
6.935000000000e+02 4.754411641381e-02 2.242607627856e-04 2.385101071058e+01
6.937500000000e+02 4.952977990675e-02 2.224021705729e-04 2.389039253014e+01
6.940000000000e+02 5.179641835396e-02 2.203120403161e-04 2.392972776774e+01
6.942500000000e+02 5.436207248378e-02 2.179499417115e-04 2.396899827778e+01
6.945000000000e+02 5.724112179891e-02 2.152753191037e-04 2.400818303007e+01
6.947500000000e+02 6.044394585178e-02 2.122485223720e-04 2.404725821302e+01
6.950000000000e+02 6.397675792960e-02 2.088318572450e-04 2.408619751765e+01
6.952500000000e+02 6.784137912344e-02 2.049905978420e-04 2.412497230386e+01
6.955000000000e+02 7.203517856938e-02 2.006939956579e-04 2.416355195697e+01
6.957500000000e+02 7.655096573199e-02 1.959161494899e-04 2.420190411275e+01
6.960000000000e+02 8.137703721764e-02 1.906368924324e-04 2.423999507829e+01
6.962500000000e+02 8.649719356717e-02 1.848424573498e-04 2.427779011846e+01
6.965000000000e+02 9.189087553289e-02 1.785261284917e-04 2.431525388479e+01
6.967500000000e+02 9.753332722611e-02 1.716887112143e-04 2.435235080000e+01
6.970000000000e+02 1.033958406029e-01 1.643389627733e-04 2.438904552637e+01
6.972500000000e+02 1.094460198854e-01 1.564937415840e-04 2.442530333154e+01
6.975000000000e+02 1.156481380707e-01 1.481781550203e-04 2.446109056543e+01
6.977500000000e+02 1.219635418633e-01 1.394256012465e-04 2.449637514608e+01
6.980000000000e+02 1.283510816881e-01 1.302774940946e-04 2.453112691587e+01
6.982500000000e+02 1.347676282629e-01 1.207831506772e-04 2.456531818278e+01
6.985000000000e+02 1.411685932888e-01 1.109992574276e-04 2.459892404287e+01
6.987500000000e+02 1.475085166572e-01 1.009895143915e-04 2.463192288052e+01
6.990000000000e+02 1.537416614337e-01 9.082399129605e-05 2.466429671982e+01
6.992500000000e+02 1.598226335645e-01 8.057838016343e-05 2.469603153185e+01
6.995000000000e+02 1.657070208625e-01 7.033336468645e-05 2.472711765118e+01
6.997500000000e+02 1.713520237725e-01 6.017372645447e-05 2.475755002115e+01
7.000000000000e+02 1.767170806960e-01 5.018738155132e-05 2.478732838264e+01
7.002500000000e+02 1.817644807894e-01 4.046457148027e-05 2.481645759183e+01
7.005000000000e+02 1.864599409241e-01 3.109672388021e-05 2.484494764526e+01
7.007500000000e+02 1.907731511635e-01 2.217548280907e-05 2.487281382574e+01
7.010000000000e+02 1.946782710300e-01 1.379168984443e-05 2.490007679480e+01
7.012500000000e+02 1.981543691214e-01 6.034197709680e-06 2.492676246120e+01
7.015000000000e+02 2.011858007771e-01 -1.011161291970e-06 2.495290197824e+01
7.017500000000e+02 2.037625080059e-01 -7.262703505330e-06 2.497853156414e+01
7.020000000000e+02 2.058802523528e-01 -1.264396880163e-05 2.500369238573e+01
7.022500000000e+02 2.075407462417e-01 -1.708486359721e-05 2.502843017623e+01
7.025000000000e+02 2.087517210262e-01 -2.052272700235e-05 2.505279498981e+01
7.027500000000e+02 2.095268926913e-01 -2.290335693107e-05 2.507684089486e+01
7.030000000000e+02 2.098858392007e-01 -2.418208914684e-05 2.510062541230e+01
7.032500000000e+02 2.098537944874e-01 -2.432471350578e-05 2.512420920020e+01
7.035000000000e+02 2.094613529806e-01 -2.330844680136e-05 2.514765539330e+01
7.037500000000e+02 2.087440982947e-01 -2.112272180546e-05 2.517102921508e+01
7.040000000000e+02 2.077421331849e-01 -1.776991319416e-05 2.519439719668e+01
7.042500000000e+02 2.064995884427e-01 -1.326600386757e-05 2.521782677200e+01
7.045000000000e+02 2.050640018056e-01 -7.641006284030e-06 2.524138542576e+01
7.047500000000e+02 2.034857216976e-01 -9.393805882500e-07 2.526514025275e+01
7.050000000000e+02 2.018171843220e-01 6.779842899050e-06 2.528915711316e+01
7.052500000000e+02 2.001122214442e-01 1.544295360719e-05 2.531350005943e+01
7.055000000000e+02 1.984253137105e-01 2.496174869244e-05 2.533823074999e+01
7.057500000000e+02 1.968107947806e-01 3.523391792875e-05 2.536340766997e+01
7.060000000000e+02 1.953220986773e-01 4.614352069082e-05 2.538908563575e+01
7.062500000000e+02 1.940109643434e-01 5.756177691534e-05 2.541531516781e+01
7.065000000000e+02 1.929266778057e-01 6.934807748943e-05 2.544214205493e+01
7.067500000000e+02 1.921153060354e-01 8.135110995051e-05 2.546960673803e+01
7.070000000000e+02 1.916189904221e-01 9.341031704379e-05 2.549774397929e+01
7.072500000000e+02 1.914752722012e-01 1.053575559410e-04 2.552658246547e+01
7.075000000000e+02 1.917164764755e-01 1.170189585540e-04 2.555614448482e+01
7.077500000000e+02 1.923691918705e-01 1.282169922555e-04 2.558644578362e+01
7.080000000000e+02 1.934537891349e-01 1.387727514272e-04 2.561749525354e+01
7.082500000000e+02 1.949840790621e-01 1.485083865965e-04 2.564929490538e+01
7.085000000000e+02 1.969670777874e-01 1.572496917447e-04 2.568183990043e+01
7.087500000000e+02 1.994028386921e-01 1.648287798180e-04 2.571511842873e+01
7.090000000000e+02 2.022844787512e-01 1.710868398264e-04 2.574911199842e+01
7.092500000000e+02 2.055982469596e-01 1.758768677583e-04 2.578379541738e+01
7.095000000000e+02 2.093237923429e-01 1.790664420813e-04 2.581913720830e+01
7.097500000000e+02 2.134344759685e-01 1.805402754200e-04 2.585509970646e+01
7.100000000000e+02 2.178978670700e-01 1.802027631678e-04 2.589163958943e+01
7.102500000000e+02 2.226762811614e-01 1.779801510610e-04 2.592870809255e+01
7.105000000000e+02 2.277274545462e-01 1.738226224127e-04 2.596625150097e+01
7.107500000000e+02 2.330053022718e-01 1.677060285517e-04 2.600421168687e+01
7.110000000000e+02 2.384607194398e-01 1.596330903284e-04 2.604252643669e+01
7.112500000000e+02 2.440424723783e-01 1.496344530820e-04 2.608113004679e+01
7.115000000000e+02 2.496981205626e-01 1.377691357839e-04 2.611995380654e+01
7.117500000000e+02 2.553749701085e-01 1.241245902306e-04 2.615892647022e+01
7.120000000000e+02 2.610210465382e-01 1.088162749859e-04 2.619797487620e+01
7.122500000000e+02 2.665860430684e-01 9.198673697722e-05 2.623702424698e+01
7.125000000000e+02 2.720222652812e-01 7.380421033767e-05 2.627599876290e+01
7.127500000000e+02 2.772855245160e-01 5.446068614142e-05 2.631482192860e+01
7.130000000000e+02 2.823359615168e-01 3.416961604634e-05 2.635341709415e+01
7.132500000000e+02 2.871387981325e-01 1.316297772725e-05 2.639170758065e+01
7.135000000000e+02 2.916649784421e-01 -8.311909699440e-06 2.642961721310e+01
7.137500000000e+02 2.958916886655e-01 -2.999601446753e-05 2.646707050441e+01
7.140000000000e+02 2.998027611498e-01 -5.162261698492e-05 2.650399278636e+01
7.142500000000e+02 3.033888917793e-01 -7.292150291176e-05 2.654031057565e+01
7.145000000000e+02 3.066477260793e-01 -9.362348212028e-05 2.657595166746e+01
7.147500000000e+02 3.095837729938e-01 -1.134650465739e-04 2.661084513755e+01
7.150000000000e+02 3.122081053606e-01 -1.321929279741e-04 2.664492170167e+01
7.152500000000e+02 3.145379512828e-01 -1.495688959637e-04 2.667811353008e+01
7.155000000000e+02 3.165960467827e-01 -1.653741000177e-04 2.671035462061e+01
7.157500000000e+02 3.184099019620e-01 -1.794134866042e-04 2.674158064018e+01
7.160000000000e+02 3.200108861574e-01 -1.915196314986e-04 2.677172915675e+01
7.162500000000e+02 3.214332336472e-01 -2.015562394100e-04 2.680073972005e+01
7.165000000000e+02 3.227129684161e-01 -2.094210048559e-04 2.682855409484e+01
7.167500000000e+02 3.238868132200e-01 -2.150479833812e-04 2.685511626922e+01
7.170000000000e+02 3.249910802137e-01 -2.184090422420e-04 2.688037277290e+01
7.172500000000e+02 3.260606311455e-01 -2.195146733077e-04 2.690427286025e+01
7.175000000000e+02 3.271279046495e-01 -2.184138039914e-04 2.692676894863e+01
7.177500000000e+02 3.282220901252e-01 -2.151930563832e-04 2.694781667954e+01
7.180000000000e+02 3.293684254198e-01 -2.099748157604e-04 2.696737556177e+01
7.182500000000e+02 3.305876764829e-01 -2.029148216398e-04 2.698540912126e+01
7.185000000000e+02 3.318957796572e-01 -1.941986884369e-04 2.700188557787e+01
7.187500000000e+02 3.333036881143e-01 -1.840381313699e-04 2.701677805119e+01
7.190000000000e+02 3.348173746398e-01 -1.726662998426e-04 2.703006526251e+01
7.192500000000e+02 3.364379753320e-01 -1.603328699052e-04 2.704173179950e+01
7.195000000000e+02 3.381621232551e-01 -1.472987820063e-04 2.705176875544e+01
7.197500000000e+02 3.399823311486e-01 -1.338307753136e-04 2.706017397711e+01
7.200000000000e+02 3.418875412477e-01 -1.201959242642e-04 2.706695263500e+01
7.202500000000e+02 3.438636919316e-01 -1.066563179071e-04 2.707211730923e+01
7.205000000000e+02 3.458943823277e-01 -9.346364775217e-05 2.707568847140e+01
7.207500000000e+02 3.479615740693e-01 -8.085460037641e-05 2.707769436573e+01
7.210000000000e+02 3.500463215881e-01 -6.904648123293e-05 2.707817112174e+01
7.212500000000e+02 3.521295584394e-01 -5.823341178098e-05 2.707716267778e+01
7.215000000000e+02 3.541928591602e-01 -4.858316489623e-05 2.707472033654e+01
7.217500000000e+02 3.562192274071e-01 -4.023472676482e-05 2.707090244753e+01
7.220000000000e+02 3.581938365010e-01 -3.329667685375e-05 2.706577380409e+01
7.222500000000e+02 3.601047181733e-01 -2.784633809976e-05 2.705940487258e+01
7.225000000000e+02 3.619433441483e-01 -2.392981156904e-05 2.705187106223e+01
7.227500000000e+02 3.637050528819e-01 -2.156279523704e-05 2.704325159219e+01
7.230000000000e+02 3.653892982631e-01 -2.073225357533e-05 2.703362854655e+01
7.232500000000e+02 3.669996638746e-01 -2.139880127644e-05 2.702308577535e+01
7.235000000000e+02 3.685436176755e-01 -2.349970909032e-05 2.701170759557e+01
7.237500000000e+02 3.700320148886e-01 -2.695249157112e-05 2.699957780970e+01
7.240000000000e+02 3.714783402556e-01 -3.165879612876e-05 2.698677835617e+01
7.242500000000e+02 3.728977438590e-01 -3.750848179911e-05 2.697338834405e+01
7.245000000000e+02 3.743059305088e-01 -4.438373502334e-05 2.695948286836e+01
7.247500000000e+02 3.757179736806e-01 -5.216286214125e-05 2.694513215204e+01
7.250000000000e+02 3.771471582720e-01 -6.072381834400e-05 2.693040057333e+01
7.252500000000e+02 3.786039421823e-01 -6.994704922797e-05 2.691534592513e+01
7.255000000000e+02 3.800951305234e-01 -7.971771919301e-05 2.690001885932e+01
7.257500000000e+02 3.816233180164e-01 -8.992711716298e-05 2.688446224659e+01
7.260000000000e+02 3.831866603791e-01 -1.004733417633e-04 2.686871090727e+01
7.262500000000e+02 3.847789660829e-01 -1.112611769062e-04 2.685279132799e+01
7.265000000000e+02 3.863900946540e-01 -1.222013803000e-04 2.683672163951e+01
7.267500000000e+02 3.880066035735e-01 -1.332095617555e-04 2.682051159689e+01
7.270000000000e+02 3.896125683620e-01 -1.442046502642e-04 2.680416279268e+01
7.272500000000e+02 3.911904919534e-01 -1.551073516335e-04 2.678766896111e+01
7.275000000000e+02 3.927222232085e-01 -1.658387246375e-04 2.677101637367e+01
7.277500000000e+02 3.941898138117e-01 -1.763189890206e-04 2.675418434739e+01
7.280000000000e+02 3.955762663577e-01 -1.864667724248e-04 2.673714578958e+01
7.282500000000e+02 3.968661630713e-01 -1.961987838715e-04 2.671986782386e+01
7.285000000000e+02 3.980461705363e-01 -2.054300734039e-04 2.670231241141e+01
7.287500000000e+02 3.991054485582e-01 -2.140747192513e-04 2.668443701179e+01
7.290000000000e+02 4.000359862356e-01 -2.220470151031e-04 2.666619521304e+01
7.292500000000e+02 4.008328918076e-01 -2.292630254604e-04 2.664753735243e+01
7.295000000000e+02 4.014946328054e-01 -2.356424344941e-04 2.662841110361e+01
7.297500000000e+02 4.020232335332e-01 -2.411106745403e-04 2.660876206318e+01
7.300000000000e+02 4.024243514232e-01 -2.456011204148e-04 2.658853425866e+01
7.302500000000e+02 4.027072120300e-01 -2.490574998412e-04 2.656767070901e+01
7.305000000000e+02 4.028843060988e-01 -2.514363379137e-04 2.654611393801e+01
7.307500000000e+02 4.029707824357e-01 -2.527093578811e-04 2.652380646516e+01
7.310000000000e+02 4.029835217491e-01 -2.528658969626e-04 2.650069139826e+01
7.312500000000e+02 4.029398667334e-01 -2.519150516772e-04 2.647671297059e+01
7.315000000000e+02 4.028560862684e-01 -2.498874522483e-04 2.645181708812e+01
7.317500000000e+02 4.027456963787e-01 -2.468365170729e-04 2.642595196742e+01
7.320000000000e+02 4.026178012730e-01 -2.428388280796e-04 2.639906868995e+01
7.322500000000e+02 4.024756807853e-01 -2.379934959143e-04 2.637112175873e+01
7.325000000000e+02 4.023158337550e-01 -2.324202948117e-04 2.634206964008e+01
7.327500000000e+02 4.021276830169e-01 -2.262564386280e-04 2.631187515550e+01
7.330000000000e+02 4.018940590958e-01 -2.196520794023e-04 2.628050594547e+01
7.332500000000e+02 4.015925310925e-01 -2.127645883436e-04 2.624793464170e+01
7.335000000000e+02 4.011974835350e-01 -2.057519942214e-04 2.621413914592e+01
7.337500000000e+02 4.006828077824e-01 -1.987659842135e-04 2.617910259319e+01
7.340000000000e+02 4.000248981632e-01 -1.919450299532e-04 2.614281343824e+01
7.342500000000e+02 3.992056476524e-01 -1.854082193169e-04 2.610526523575e+01
7.345000000000e+02 3.982150661832e-01 -1.792503119283e-04 2.606645658002e+01
7.347500000000e+02 3.970532177199e-01 -1.735385954975e-04 2.602639076115e+01
7.350000000000e+02 3.957312020011e-01 -1.683117561472e-04 2.598507562863e+01
7.352500000000e+02 3.942710730532e-01 -1.635809367850e-04 2.594252319700e+01
7.355000000000e+02 3.927046753385e-01 -1.593327968669e-04 2.589874946550e+01
7.357500000000e+02 3.910715438178e-01 -1.555342850800e-04 2.585377409800e+01
7.360000000000e+02 3.894161135977e-01 -1.521385985803e-04 2.580762010362e+01
7.362500000000e+02 3.877845841431e-01 -1.490916276932e-04 2.576031366497e+01
7.365000000000e+02 3.862217805255e-01 -1.463382916086e-04 2.571188382630e+01
7.367500000000e+02 3.847683670089e-01 -1.438280921656e-04 2.566236225339e+01
7.370000000000e+02 3.834586664942e-01 -1.415193939160e-04 2.561178301724e+01
7.372500000000e+02 3.823192372292e-01 -1.393821109008e-04 2.556018229721e+01
7.375000000000e+02 3.813682788636e-01 -1.373987680111e-04 2.550759825860e+01
7.377500000000e+02 3.806157467223e-01 -1.355638553986e-04 2.545407078222e+01
7.380000000000e+02 3.800640506348e-01 -1.338819607170e-04 2.539964132086e+01
7.382500000000e+02 3.797090961054e-01 -1.323648804794e-04 2.534435268055e+01
7.385000000000e+02 3.795415319213e-01 -1.310283948499e-04 2.528824899433e+01
7.387500000000e+02 3.795479211804e-01 -1.298887544643e-04 2.523137551672e+01
7.390000000000e+02 3.797118802207e-01 -1.289596164715e-04 2.517377866495e+01
7.392500000000e+02 3.800150006720e-01 -1.282493354882e-04 2.511550589585e+01
7.395000000000e+02 3.804377697274e-01 -1.277590885063e-04 2.505660578049e+01
7.397500000000e+02 3.809604176628e-01 -1.274813014379e-04 2.499712799293e+01
7.400000000000e+02 3.815638495344e-01 -1.273988862210e-04 2.493712333566e+01
7.402500000000e+02 3.822307245847e-01 -1.274850600523e-04 2.487664387359e+01
7.405000000000e+02 3.829465481580e-01 -1.277036036817e-04 2.481574294971e+01
7.407500000000e+02 3.837007846870e-01 -1.280099296272e-04 2.475447534753e+01
7.410000000000e+02 3.844876824324e-01 -1.283525374015e-04 2.469289737822e+01
7.412500000000e+02 3.853066401728e-01 -1.286752787871e-04 2.463106700549e+01
7.415000000000e+02 3.861618308775e-01 -1.289203588530e-04 2.456904394263e+01
7.417500000000e+02 3.870609762442e-01 -1.290321248000e-04 2.450688977432e+01
7.420000000000e+02 3.880131347573e-01 -1.289613812795e-04 2.444466798771e+01
7.422500000000e+02 3.890256879833e-01 -1.286699580480e-04 2.438244397130e+01
7.425000000000e+02 3.901007899642e-01 -1.281350709472e-04 2.432028494356e+01
7.427500000000e+02 3.912317268385e-01 -1.273528588121e-04 2.425825977369e+01
7.430000000000e+02 3.923997759852e-01 -1.263404573064e-04 2.419643872194e+01
7.432500000000e+02 3.935721060936e-01 -1.251360323761e-04 2.413489303946e+01
7.435000000000e+02 3.947012309274e-01 -1.237963828362e-04 2.407369449247e+01
7.437500000000e+02 3.957263459442e-01 -1.223919934494e-04 2.401291479289e+01
7.440000000000e+02 3.965766324602e-01 -1.209997882065e-04 2.395262491834e+01
7.442500000000e+02 3.971762682187e-01 -1.196942409818e-04 2.389289447950e+01
7.445000000000e+02 3.974507265382e-01 -1.185375975643e-04 2.383379098515e+01
7.447500000000e+02 3.973335920385e-01 -1.175706413769e-04 2.377537922945e+01
7.450000000000e+02 3.967730566697e-01 -1.168048189922e-04 2.371772066316e+01
7.452500000000e+02 3.957372382538e-01 -1.162173700383e-04 2.366087293108e+01
7.455000000000e+02 3.942175305263e-01 -1.157497899136e-04 2.360488944794e+01
7.457500000000e+02 3.922294922593e-01 -1.153106007910e-04 2.354981913435e+01
7.460000000000e+02 3.898110140663e-01 -1.147821219384e-04 2.349570632666e+01
7.462500000000e+02 3.870179888292e-01 -1.140305955568e-04 2.344259068688e+01
7.465000000000e+02 3.839179467306e-01 -1.129188093973e-04 2.339050732054e+01
7.467500000000e+02 3.805825081963e-01 -1.113196145850e-04 2.333948697544e+01
7.470000000000e+02 3.770796873116e-01 -1.091285586649e-04 2.328955617395e+01
7.472500000000e+02 3.734670617708e-01 -1.062742808522e-04 2.324073748647e+01
7.475000000000e+02 3.697867865764e-01 -1.027251425032e-04 2.319304970762e+01
7.477500000000e+02 3.660631141044e-01 -9.849131584748e-05 2.314650807015e+01
7.480000000000e+02 3.623027717908e-01 -9.362201936020e-05 2.310112428137e+01
7.482500000000e+02 3.584980601860e-01 -8.819871046818e-05 2.305690661352e+01
7.485000000000e+02 3.546321975156e-01 -8.232478715512e-05 2.301385991569e+01
7.487500000000e+02 3.506860948338e-01 -7.611344484448e-05 2.297198553604e+01
7.490000000000e+02 3.466455040355e-01 -6.967568203741e-05 2.293128129701e+01
7.492500000000e+02 3.425075121042e-01 -6.310969957512e-05 2.289174142226e+01
7.495000000000e+02 3.382853468572e-01 -5.649344029863e-05 2.285335656730e+01
7.497500000000e+02 3.340108599342e-01 -4.988111996414e-05 2.281611382653e+01
7.500000000000e+02 3.297342205649e-01 -4.330401403074e-05 2.277999689673e+01
7.502500000000e+02 3.255209545947e-01 -3.677512140732e-05 2.274498628028e+01
7.505000000000e+02 3.214466274033e-01 -3.029738687156e-05 2.271105958049e+01
7.507500000000e+02 3.175900366225e-01 -2.387349884698e-05 2.267819189311e+01
7.510000000000e+02 3.140257559901e-01 -1.751600401893e-05 2.264635623376e+01
7.512500000000e+02 3.108170972656e-01 -1.125617391404e-05 2.261552398952e+01
7.515000000000e+02 3.080104702394e-01 -5.149964710891e-06 2.258566540841e+01
7.517500000000e+02 3.056317724074e-01 7.194613538850e-07 2.255675002335e+01
7.520000000000e+02 3.036852906174e-01 6.243338220308e-06 2.252874705075e+01
7.522500000000e+02 3.021550810794e-01 1.129279128638e-05 2.250162567895e+01
7.525000000000e+02 3.010086138744e-01 1.572744642513e-05 2.247535536063e+01
7.527500000000e+02 3.002019525884e-01 1.940605882608e-05 2.244990596130e+01
7.530000000000e+02 2.996857679991e-01 2.219754998202e-05 2.242524788239e+01
7.532500000000e+02 2.994112374433e-01 2.399124969592e-05 2.240135207976e+01
7.535000000000e+02 2.993351675272e-01 2.470492530665e-05 2.237819019437e+01
7.537500000000e+02 2.994234896808e-01 2.428999339419e-05 2.235573447988e+01
7.540000000000e+02 2.996529970404e-01 2.273311360305e-05 2.233395795986e+01
7.542500000000e+02 3.000110036926e-01 2.005453492803e-05 2.231283447131e+01
7.545000000000e+02 3.004932304719e-01 1.630342699005e-05 2.229233872906e+01
7.547500000000e+02 3.011003901738e-01 1.155122309413e-05 2.227244663427e+01
7.550000000000e+02 3.018339104533e-01 5.883953654499e-06 2.225313531143e+01
7.552500000000e+02 3.026916718185e-01 -6.052682320340e-07 2.223438349850e+01
7.555000000000e+02 3.036642261632e-01 -7.822630588645e-06 2.221617172103e+01
7.557500000000e+02 3.047320837026e-01 -1.567789506891e-05 2.219848247304e+01
7.560000000000e+02 3.058644843568e-01 -2.408658731874e-05 2.218130057985e+01
7.562500000000e+02 3.070196255442e-01 -3.296943345687e-05 2.216461333883e+01
7.565000000000e+02 3.081463273845e-01 -4.224979775447e-05 2.214841059430e+01
7.567500000000e+02 3.091868986862e-01 -5.184990169865e-05 2.213268503572e+01
7.570000000000e+02 3.100806423804e-01 -6.168605143206e-05 2.211743216894e+01
7.572500000000e+02 3.107676233181e-01 -7.166404051122e-05 2.210265042083e+01
7.575000000000e+02 3.111921677439e-01 -8.167586255427e-05 2.208834119493e+01
7.577500000000e+02 3.113056628856e-01 -9.159748304032e-05 2.207450876127e+01
7.580000000000e+02 3.110684663425e-01 -1.012887061885e-04 2.206116047718e+01
7.582500000000e+02 3.104506489659e-01 -1.105951867804e-04 2.204830652946e+01
7.585000000000e+02 3.094317666731e-01 -1.193521320172e-04 2.203596017495e+01
7.587500000000e+02 3.079996680161e-01 -1.273894721386e-04 2.202413742849e+01
7.590000000000e+02 3.061487792480e-01 -1.345377270343e-04 2.201285730414e+01
7.592500000000e+02 3.038780324074e-01 -1.406341147963e-04 2.200214143146e+01
7.595000000000e+02 3.011889446321e-01 -1.455280666667e-04 2.199201424878e+01
7.597500000000e+02 2.980839853348e-01 -1.490858256434e-04 2.198250256604e+01
7.600000000000e+02 2.945655840357e-01 -1.511936349124e-04 2.197363548117e+01
7.602500000000e+02 2.906357981645e-01 -1.517593640130e-04 2.196544417354e+01
7.605000000000e+02 2.862966800586e-01 -1.507127931839e-04 2.195796153615e+01
7.607500000000e+02 2.815511949024e-01 -1.480046495994e-04 2.195122166373e+01
7.610000000000e+02 2.764045856442e-01 -1.436047783068e-04 2.194525971092e+01
7.612500000000e+02 2.708658462823e-01 -1.374999616381e-04 2.194011131853e+01
7.615000000000e+02 2.649491412035e-01 -1.296918896324e-04 2.193581205826e+01
7.617500000000e+02 2.586749305320e-01 -1.201953868236e-04 2.193239722207e+01
7.620000000000e+02 2.520705986472e-01 -1.090374903195e-04 2.192990121043e+01
7.622500000000e+02 2.451705421445e-01 -9.625734513235e-05 2.192835717402e+01
7.625000000000e+02 2.380156469956e-01 -8.190685936853e-05 2.192779665524e+01
7.627500000000e+02 2.306522243612e-01 -6.605211999580e-05 2.192824908109e+01
7.630000000000e+02 2.231305317728e-01 -4.877504458568e-05 2.192974172496e+01
7.632500000000e+02 2.155030070990e-01 -3.017535877504e-05 2.193229911590e+01
7.635000000000e+02 2.078224232426e-01 -1.037196300496e-05 2.193594307027e+01
7.637500000000e+02 2.001401116576e-01 1.049609100795e-05 2.194069235768e+01
7.640000000000e+02 1.925044113460e-01 3.226950291038e-05 2.194656240489e+01
7.642500000000e+02 1.849594819694e-01 5.476964309121e-05 2.195356521975e+01
7.645000000000e+02 1.775445163974e-01 7.780075694397e-05 2.196170934349e+01
7.647500000000e+02 1.702933529478e-01 1.011530709091e-04 2.197099939106e+01
7.650000000000e+02 1.632345165961e-01 1.246065220330e-04 2.198143626801e+01
7.652500000000e+02 1.563915257350e-01 1.479351228241e-04 2.199301670326e+01
7.655000000000e+02 1.497834557687e-01 1.709119474513e-04 2.200573343379e+01
7.657500000000e+02 1.434255872829e-01 1.933139068112e-04 2.201957503059e+01
7.660000000000e+02 1.373300492515e-01 2.149262137160e-04 2.203452570390e+01
7.662500000000e+02 1.315064034701e-01 2.355466085093e-04 2.205056559083e+01
7.665000000000e+02 1.259620479294e-01 2.549887704567e-04 2.206767066040e+01
7.667500000000e+02 1.207024338321e-01 2.730847096430e-04 2.208581267375e+01
7.670000000000e+02 1.157311146068e-01 2.896869785710e-04 2.210495959500e+01
7.672500000000e+02 1.110496005922e-01 3.046699923791e-04 2.212507560335e+01
7.675000000000e+02 1.066571156211e-01 3.179306611311e-04 2.214612138137e+01
7.677500000000e+02 1.025502673424e-01 3.293885891075e-04 2.216805423901e+01
7.680000000000e+02 9.872276499631e-02 3.389860336954e-04 2.219082862820e+01
7.682500000000e+02 9.516518263242e-02 3.466875963524e-04 2.221439632145e+01
7.685000000000e+02 9.186482797286e-02 3.524799086372e-04 2.223870661287e+01
7.687500000000e+02 8.880581922105e-02 3.563712586310e-04 2.226370694000e+01
7.690000000000e+02 8.596927711635e-02 3.583911383351e-04 2.228934284369e+01
7.692500000000e+02 8.333372250190e-02 3.585901851015e-04 2.231555861288e+01
7.695000000000e+02 8.087560480850e-02 3.570398092932e-04 2.234229744104e+01
7.697500000000e+02 7.856990327241e-02 3.538317380938e-04 2.236950162462e+01
7.700000000000e+02 7.639085052306e-02 3.490773268183e-04 2.239711311860e+01
7.702500000000e+02 7.431257324668e-02 3.429067124691e-04 2.242507350244e+01
7.705000000000e+02 7.230977018244e-02 3.354675903444e-04 2.245332449997e+01
7.707500000000e+02 7.035823901660e-02 3.269236684015e-04 2.248180815007e+01
7.710000000000e+02 6.843530154974e-02 3.174526060137e-04 2.251046686367e+01
7.712500000000e+02 6.652010611923e-02 3.072436803402e-04 2.253924394686e+01
7.715000000000e+02 6.459376341901e-02 2.964950023938e-04 2.256808366596e+01
7.717500000000e+02 6.263933853121e-02 2.854104721468e-04 2.259693132685e+01
7.720000000000e+02 6.064176869577e-02 2.741965635453e-04 2.262573371256e+01
7.722500000000e+02 5.858764422466e-02 2.630591514706e-04 2.265443913353e+01
7.725000000000e+02 5.646496683872e-02 2.522000665380e-04 2.268299767273e+01
7.727500000000e+02 5.426285982114e-02 2.418138860512e-04 2.271136117664e+01
7.730000000000e+02 5.197133355821e-02 2.320851322999e-04 2.273948376879e+01
7.732500000000e+02 4.958103513387e-02 2.231856293731e-04 2.276732161177e+01
7.735000000000e+02 4.708311111938e-02 2.152722740152e-04 2.279483348315e+01
7.737500000000e+02 4.446909186073e-02 2.084851739730e-04 2.282198052653e+01
7.740000000000e+02 4.173090318523e-02 2.029462681385e-04 2.284872678384e+01
7.742500000000e+02 3.886089801165e-02 1.987583237401e-04 2.287503896922e+01
7.745000000000e+02 3.585199868903e-02 1.960043848237e-04 2.290088696889e+01
7.747500000000e+02 3.269784289467e-02 1.947475900072e-04 2.292624364394e+01
7.750000000000e+02 2.939298329351e-02 1.950311944411e-04 2.295108507066e+01
7.752500000000e+02 2.593308955158e-02 1.968790332518e-04 2.297539074863e+01
7.755000000000e+02 2.231513399329e-02 2.002960543936e-04 2.299914359498e+01
7.757500000000e+02 1.853754045554e-02 2.052690871850e-04 2.302232986296e+01
7.760000000000e+02 1.460031937415e-02 2.117678573553e-04 2.304493952487e+01
7.762500000000e+02 1.050512123758e-02 2.197457611597e-04 2.306696615584e+01
7.765000000000e+02 6.255255644688e-03 2.291410578246e-04 2.308840685211e+01
7.767500000000e+02 1.855652468220e-03 2.398781100314e-04 2.310926256791e+01
7.770000000000e+02 -2.687238536084e-03 2.518684558574e-04 2.312953792708e+01
7.772500000000e+02 -7.365571510601e-03 2.650120345821e-04 2.314924136100e+01
7.775000000000e+02 -1.217028134670e-02 2.791984521011e-04 2.316838492263e+01
7.777500000000e+02 -1.709126669538e-02 2.943084777183e-04 2.318698457148e+01
7.780000000000e+02 -2.211759929002e-02 3.102153694972e-04 2.320506000490e+01
7.782500000000e+02 -2.723771633292e-02 3.267861817676e-04 2.322263451477e+01
7.785000000000e+02 -3.243961476880e-02 3.438835268612e-04 2.323973525301e+01
7.787500000000e+02 -3.771102404004e-02 3.613669543281e-04 2.325639281697e+01
7.790000000000e+02 -4.303955803843e-02 3.790947463793e-04 2.327264152165e+01
7.792500000000e+02 -4.841283014986e-02 3.969253095100e-04 2.328851897679e+01
7.795000000000e+02 -5.381855465577e-02 4.147190280310e-04 2.330406630413e+01
7.797500000000e+02 -5.924460634739e-02 4.323396297515e-04 2.331932769611e+01
7.800000000000e+02 -6.467906252942e-02 4.496559823443e-04 2.333435060119e+01
7.802500000000e+02 -7.011022934902e-02 4.665433549333e-04 2.334918525096e+01
7.805000000000e+02 -7.552663697273e-02 4.828849065005e-04 2.336388482628e+01
7.807500000000e+02 -8.091704379455e-02 4.985728100242e-04 2.337850497071e+01
7.810000000000e+02 -8.627041654604e-02 5.135094726209e-04 2.339310391763e+01
7.812500000000e+02 -9.157593157088e-02 5.276083176511e-04 2.340774201182e+01
7.815000000000e+02 -9.682296187039e-02 5.407946600076e-04 2.342248176096e+01
7.817500000000e+02 -1.020010840754e-01 5.530061716155e-04 2.343738751800e+01
7.820000000000e+02 -1.071000991336e-01 5.641931599656e-04 2.345252518449e+01
7.822500000000e+02 -1.121100524895e-01 5.743189049726e-04 2.346796216161e+01
7.825000000000e+02 -1.170212718780e-01 5.833595349409e-04 2.348376700661e+01
7.827500000000e+02 -1.218244342765e-01 5.913038745744e-04 2.350000913508e+01
7.830000000000e+02 -1.265106027258e-01 5.981531463455e-04 2.351675867513e+01
7.832500000000e+02 -1.310713083149e-01 6.039203830980e-04 2.353408612710e+01
7.835000000000e+02 -1.354986239212e-01 6.086297696133e-04 2.355206201324e+01
7.837500000000e+02 -1.397852233771e-01 6.123159259950e-04 2.357075670505e+01
7.840000000000e+02 -1.439244722005e-01 6.150229851630e-04 2.359023996405e+01
7.842500000000e+02 -1.479104771154e-01 6.168036473829e-04 2.361058074718e+01
7.845000000000e+02 -1.517381737864e-01 6.177181058490e-04 2.363184675273e+01
7.847500000000e+02 -1.554033534821e-01 6.178329104551e-04 2.365410418430e+01
7.850000000000e+02 -1.589027543128e-01 6.172198492519e-04 2.367741731831e+01
7.852500000000e+02 -1.622340551355e-01 6.159546731596e-04 2.370184822844e+01
7.855000000000e+02 -1.653959479770e-01 6.141159357604e-04 2.372745638257e+01
7.857500000000e+02 -1.683881244151e-01 6.117837460357e-04 2.375429834975e+01
7.860000000000e+02 -1.712113146790e-01 6.090385875683e-04 2.378242741921e+01
7.862500000000e+02 -1.738672580707e-01 6.059601401433e-04 2.381189331021e+01
7.865000000000e+02 -1.763587238773e-01 6.026261873125e-04 2.384274182722e+01
7.867500000000e+02 -1.786894706649e-01 5.991115299397e-04 2.387501457141e+01
7.870000000000e+02 -1.808642294421e-01 5.954871147666e-04 2.390874864111e+01
7.872500000000e+02 -1.828886975039e-01 5.918191775421e-04 2.394397636813e+01
7.875000000000e+02 -1.847694757071e-01 5.881684176899e-04 2.398072505665e+01
7.877500000000e+02 -1.865140440865e-01 5.845893623340e-04 2.401901675789e+01
7.880000000000e+02 -1.881307404578e-01 5.811300426454e-04 2.405886805818e+01
7.882500000000e+02 -1.896287024613e-01 5.778316593326e-04 2.410028990102e+01
7.885000000000e+02 -1.910178102807e-01 5.747282492842e-04 2.414328741316e+01
7.887500000000e+02 -1.923086706488e-01 5.718467293595e-04 2.418785978745e+01
7.890000000000e+02 -1.935125253831e-01 5.692070618530e-04 2.423400015426e+01
7.892500000000e+02 -1.946412245651e-01 5.668224884128e-04 2.428169551961e+01
7.895000000000e+02 -1.957071474565e-01 5.646999516129e-04 2.433092668944e+01
7.897500000000e+02 -1.967231419369e-01 5.628406024644e-04 2.438166825296e+01
7.900000000000e+02 -1.977024460922e-01 5.612404799266e-04 2.443388854108e+01
7.902500000000e+02 -1.986586295510e-01 5.598911465365e-04 2.448754969086e+01
7.905000000000e+02 -1.996055000719e-01 5.587805827277e-04 2.454260762079e+01
7.907500000000e+02 -2.005570369585e-01 5.578938996435e-04 2.459901215399e+01
7.910000000000e+02 -2.015272946903e-01 5.572143402392e-04 2.465670702212e+01
7.912500000000e+02 -2.025303264987e-01 5.567240321008e-04 2.471563003937e+01
7.915000000000e+02 -2.035800851598e-01 5.564048147683e-04 2.477571314752e+01
7.917500000000e+02 -2.046903295592e-01 5.562390679012e-04 2.483688256967e+01
7.920000000000e+02 -2.058745231159e-01 5.562104806455e-04 2.489905901624e+01
7.922500000000e+02 -2.071457203323e-01 5.563048070015e-04 2.496215776506e+01
7.925000000000e+02 -2.085164535220e-01 5.565104317143e-04 2.502608888963e+01
7.927500000000e+02 -2.099986004941e-01 5.568187820754e-04 2.509075753036e+01
7.930000000000e+02 -2.116032572031e-01 5.572249021983e-04 2.515606401315e+01
7.932500000000e+02 -2.133406004885e-01 5.577277753873e-04 2.522190415207e+01
7.935000000000e+02 -2.152197410727e-01 5.583304134407e-04 2.528816959821e+01
7.937500000000e+02 -2.172485968051e-01 5.590400905310e-04 2.535474797694e+01
7.940000000000e+02 -2.194337514601e-01 5.598681759449e-04 2.542152337526e+01
7.942500000000e+02 -2.217803386381e-01 5.608300835976e-04 2.548837662622e+01
7.945000000000e+02 -2.242919446801e-01 5.619450972648e-04 2.555518560706e+01
7.947500000000e+02 -2.269705168490e-01 5.632359165898e-04 2.562182581017e+01
7.950000000000e+02 -2.298163143387e-01 5.647282634037e-04 2.568817070949e+01
7.952500000000e+02 -2.328278869577e-01 5.664504155213e-04 2.575409216241e+01
7.955000000000e+02 -2.360020771282e-01 5.684325231758e-04 2.581946110806e+01
7.957500000000e+02 -2.393340730619e-01 5.707060645299e-04 2.588414791542e+01
7.960000000000e+02 -2.428174869746e-01 5.733030181087e-04 2.594802316473e+01
7.962500000000e+02 -2.464444756590e-01 5.762553117223e-04 2.601095810424e+01
7.965000000000e+02 -2.502058930621e-01 5.795940040929e-04 2.607282537504e+01
7.967500000000e+02 -2.540914686772e-01 5.833485354092e-04 2.613349975970e+01
7.970000000000e+02 -2.580900196009e-01 5.875461210720e-04 2.619285875305e+01
7.972500000000e+02 -2.621896731927e-01 5.922109911945e-04 2.625078338965e+01
7.975000000000e+02 -2.663781000574e-01 5.973639020699e-04 2.630715894259e+01
7.977500000000e+02 -2.706427660630e-01 6.030215850563e-04 2.636187574609e+01
7.980000000000e+02 -2.749711587656e-01 6.091963449320e-04 2.641482984150e+01
7.982500000000e+02 -2.793510285421e-01 6.158958269166e-04 2.646592379452e+01
7.985000000000e+02 -2.837705867194e-01 6.231226148361e-04 2.651506738199e+01
7.987500000000e+02 -2.882187104439e-01 6.308740258466e-04 2.656217835098e+01
7.990000000000e+02 -2.926850843956e-01 6.391420481850e-04 2.660718298551e+01
7.992500000000e+02 -2.971603321253e-01 6.479133681453e-04 2.665001677655e+01
7.995000000000e+02 -3.016361166911e-01 6.571694563728e-04 2.669062499456e+01
7.997500000000e+02 -3.061051825500e-01 6.668866758973e-04 2.672896311869e+01
8.000000000000e+02 -3.105613867632e-01 6.770363864738e-04 2.676499727955e+01
8.002500000000e+02 -3.149996999629e-01 6.875851802970e-04 2.679870461295e+01
8.005000000000e+02 -3.194161531019e-01 6.984951391844e-04 2.683007343527e+01
8.007500000000e+02 -3.238077843542e-01 7.097239442947e-04 2.685910341542e+01
8.010000000000e+02 -3.281725390562e-01 7.212251227503e-04 2.688580558211e+01
8.012500000000e+02 -3.325091682084e-01 7.329484195675e-04 2.691020229425e+01
8.015000000000e+02 -3.368170632729e-01 7.448400287044e-04 2.693232698054e+01
8.017500000000e+02 -3.410961048140e-01 7.568429083635e-04 2.695222388983e+01
8.020000000000e+02 -3.453464730837e-01 7.688971146457e-04 2.696994767276e+01
8.022500000000e+02 -3.495684409906e-01 7.809401753837e-04 2.698556286824e+01
8.025000000000e+02 -3.537621656144e-01 7.929075056919e-04 2.699914328898e+01
8.027500000000e+02 -3.579274629552e-01 8.047328603500e-04 2.701077129302e+01
8.030000000000e+02 -3.620636097518e-01 8.163488235902e-04 2.702053704859e+01
8.032500000000e+02 -3.661691233086e-01 8.276873530587e-04 2.702853755758e+01
8.035000000000e+02 -3.702415920109e-01 8.386803505317e-04 2.703487575197e+01
8.037500000000e+02 -3.742775473086e-01 8.492602752281e-04 2.703965954677e+01
8.040000000000e+02 -3.782723289027e-01 8.593607924388e-04 2.704300065435e+01
8.042500000000e+02 -3.822200541174e-01 8.689174339633e-04 2.704501364578e+01
8.045000000000e+02 -3.861136037493e-01 8.778682745861e-04 2.704581479027e+01
8.047500000000e+02 -3.899446673570e-01 8.861546118269e-04 2.704552091582e+01
8.050000000000e+02 -3.937038592838e-01 8.937216798527e-04 2.704424835127e+01
8.052500000000e+02 -3.973808771543e-01 9.005192736977e-04 2.704211194278e+01
8.055000000000e+02 -4.009646944844e-01 9.065024406814e-04 2.703922388785e+01
8.057500000000e+02 -4.044438009162e-01 9.116321042810e-04 2.703569284293e+01
8.060000000000e+02 -4.078064536086e-01 9.158756975548e-04 2.703162296584e+01
8.062500000000e+02 -4.110409311601e-01 9.192076954263e-04 2.702711318173e+01
8.065000000000e+02 -4.141357870009e-01 9.216102504963e-04 2.702225626338e+01
8.067500000000e+02 -4.170800714805e-01 9.230736667014e-04 2.701713824961e+01
8.070000000000e+02 -4.198635187297e-01 9.235968888902e-04 2.701183784559e+01
8.072500000000e+02 -4.224766953449e-01 9.231879481452e-04 2.700642594141e+01
8.075000000000e+02 -4.249110924685e-01 9.218642313072e-04 2.700096520200e+01
8.077500000000e+02 -4.271591741425e-01 9.196529066526e-04 2.699550979870e+01
8.080000000000e+02 -4.292143791269e-01 9.165910399996e-04 2.699010518404e+01
8.082500000000e+02 -4.310710859350e-01 9.127256379125e-04 2.698478801310e+01
8.085000000000e+02 -4.327245715510e-01 9.081136086225e-04 2.697958608384e+01
8.087500000000e+02 -4.341709288569e-01 9.028214178387e-04 2.697451853588e+01
8.090000000000e+02 -4.354070685394e-01 8.969247864456e-04 2.696959581122e+01
8.092500000000e+02 -4.364307019712e-01 8.905079894346e-04 2.696481998892e+01
8.095000000000e+02 -4.372403795481e-01 8.836629521840e-04 2.696018516035e+01
8.097500000000e+02 -4.378356619534e-01 8.764883618314e-04 2.695567756579e+01
8.100000000000e+02 -4.382172689615e-01 8.690882672794e-04 2.695127628357e+01
8.102500000000e+02 -4.383874145973e-01 8.615708778784e-04 2.694695340972e+01
8.105000000000e+02 -4.383501092485e-01 8.540469023321e-04 2.694267484102e+01
8.107500000000e+02 -4.381116077657e-01 8.466281167523e-04 2.693840059073e+01
8.110000000000e+02 -4.376808329924e-01 8.394257038566e-04 2.693408549346e+01
8.112500000000e+02 -4.370698452480e-01 8.325487335214e-04 2.692967978259e+01
8.115000000000e+02 -4.362942923557e-01 8.261027157578e-04 2.692512966092e+01
8.117500000000e+02 -4.353738061596e-01 8.201882461349e-04 2.692037806152e+01
8.120000000000e+02 -4.343323524115e-01 8.148999360145e-04 2.691536509460e+01
8.122500000000e+02 -4.331984552925e-01 8.103254317571e-04 2.691002881048e+01
8.125000000000e+02 -4.320053193966e-01 8.065447257833e-04 2.690430577678e+01
8.127500000000e+02 -4.307907965048e-01 8.036296448438e-04 2.689813170967e+01
8.130000000000e+02 -4.295972013582e-01 8.016435765985e-04 2.689144205631e+01
8.132500000000e+02 -4.284709415731e-01 8.006413326447e-04 2.688417258956e+01
8.135000000000e+02 -4.274619679546e-01 8.006691832496e-04 2.687625992292e+01
8.137500000000e+02 -4.266230550273e-01 8.017650342937e-04 2.686764215191e+01
8.140000000000e+02 -4.260088323357e-01 8.039585800333e-04 2.685825920185e+01
8.142500000000e+02 -4.256746900485e-01 8.072715887666e-04 2.684805338936e+01
8.145000000000e+02 -4.256754685709e-01 8.117181831419e-04 2.683696982998e+01
8.147500000000e+02 -4.260639974934e-01 8.173052614504e-04 2.682495681510e+01
8.150000000000e+02 -4.268895576570e-01 8.240326428142e-04 2.681196622460e+01
8.152500000000e+02 -4.281961687079e-01 8.318931938746e-04 2.679795369907e+01
8.155000000000e+02 -4.300209608303e-01 8.408730900884e-04 2.678287896503e+01
8.157500000000e+02 -4.323925461771e-01 8.509518050057e-04 2.676670597036e+01
8.160000000000e+02 -4.353295455993e-01 8.621020652920e-04 2.674940299622e+01
8.162500000000e+02 -4.388393120242e-01 8.742895376996e-04 2.673094265889e+01
8.165000000000e+02 -4.429170095909e-01 8.874724748110e-04 2.671130193769e+01
8.167500000000e+02 -4.475449786856e-01 9.016009213876e-04 2.669046193298e+01
8.170000000000e+02 -4.526926111210e-01 9.166158742416e-04 2.666840774158e+01
8.172500000000e+02 -4.583166596101e-01 9.324481956697e-04 2.664512816360e+01
8.175000000000e+02 -4.643620238119e-01 9.490173126330e-04 2.662061537577e+01
8.177500000000e+02 -4.707629882081e-01 9.662296887615e-04 2.659486453846e+01
8.180000000000e+02 -4.774448878230e-01 9.839777494316e-04 2.656787346745e+01
8.182500000000e+02 -4.843260527131e-01 1.002138544398e-03 2.653964208545e+01
8.185000000000e+02 -4.913200463036e-01 1.020573027565e-03 2.651017216436e+01
8.187500000000e+02 -4.983379813052e-01 1.039125607596e-03 2.647946679068e+01
8.190000000000e+02 -5.052908740928e-01 1.057624539550e-03 2.644753017303e+01
8.192500000000e+02 -5.120918870523e-01 1.075882876891e-03 2.641436719749e+01
8.195000000000e+02 -5.186583671031e-01 1.093700425375e-03 2.637998335610e+01
8.197500000000e+02 -5.249136157656e-01 1.110866436219e-03 2.634438442993e+01
8.200000000000e+02 -5.307882793074e-01 1.127163103028e-03 2.630757656032e+01
8.202500000000e+02 -5.362213815836e-01 1.142369721666e-03 2.626956609480e+01
8.205000000000e+02 -5.411609105655e-01 1.156267326737e-03 2.623035970672e+01
8.207500000000e+02 -5.455640168405e-01 1.168643762772e-03 2.618996449587e+01
8.210000000000e+02 -5.493968157387e-01 1.179298616483e-03 2.614838812702e+01
8.212500000000e+02 -5.526338363561e-01 1.188048053493e-03 2.610563911481e+01
8.215000000000e+02 -5.552572484517e-01 1.194729458396e-03 2.606172696596e+01
8.217500000000e+02 -5.572558581382e-01 1.199205382342e-03 2.601666253710e+01
8.220000000000e+02 -5.586240222869e-01 1.201366837662e-03 2.597045830807e+01
8.222500000000e+02 -5.593606101548e-01 1.201135956912e-03 2.592312871435e+01
8.225000000000e+02 -5.594680701671e-01 1.198467767418e-03 2.587469045554e+01
8.227500000000e+02 -5.589517230412e-01 1.193351146528e-03 2.582516279462e+01
8.230000000000e+02 -5.578194017598e-01 1.185809121307e-03 2.577456784615e+01
8.232500000000e+02 -5.560813853382e-01 1.175898148613e-03 2.572293087512e+01
8.235000000000e+02 -5.537508109604e-01 1.163707065011e-03 2.567028042679e+01
8.237500000000e+02 -5.508443553032e-01 1.149355101500e-03 2.561664852145e+01
8.240000000000e+02 -5.473831997574e-01 1.132989321527e-03 2.556207082867e+01
8.242500000000e+02 -5.433942382203e-01 1.114781956748e-03 2.550658659846e+01
8.245000000000e+02 -5.389111986657e-01 1.094926861799e-03 2.545023880913e+01
8.247500000000e+02 -5.339757326387e-01 1.073636211723e-03 2.539307401784e+01
8.250000000000e+02 -5.286381280551e-01 1.051136634905e-03 2.533514241523e+01
8.252500000000e+02 -5.229576754742e-01 1.027665727013e-03 2.527649766838e+01
8.255000000000e+02 -5.170024781846e-01 1.003468489469e-03 2.521719687868e+01
8.257500000000e+02 -5.108487053158e-01 9.787940351347e-04 2.515730055261e+01
8.260000000000e+02 -5.045793258129e-01 9.538928137216e-04 2.509687246692e+01
8.262500000000e+02 -4.982823215200e-01 9.290140769258e-04 2.503597964381e+01
8.265000000000e+02 -4.920485313804e-01 9.044038209264e-04 2.497469230833e+01
8.267500000000e+02 -4.859692549161e-01 8.803031659385e-04 2.491308377094e+01
8.270000000000e+02 -4.801337392780e-01 8.569469475402e-04 2.485123034216e+01
8.272500000000e+02 -4.746267227351e-01 8.345624955693e-04 2.478921119635e+01
8.275000000000e+02 -4.695261545829e-01 8.133684294016e-04 2.472710815325e+01
8.277500000000e+02 -4.649012231327e-01 7.935733201125e-04 2.466500541398e+01
8.280000000000e+02 -4.608107521184e-01 7.753740190119e-04 2.460298920242e+01
8.282500000000e+02 -4.573020642182e-01 7.589536949780e-04 2.454114734678e+01
8.285000000000e+02 -4.544103374548e-01 7.444794703155e-04 2.447956877037e+01
8.287500000000e+02 -4.521584551866e-01 7.320996516096e-04 2.441834295721e+01
8.290000000000e+02 -4.505573656039e-01 7.219407894118e-04 2.435755931753e+01
8.292500000000e+02 -4.496068738164e-01 7.141045896523e-04 2.429730657726e+01
8.295000000000e+02 -4.492968589854e-01 7.086652036148e-04 2.423767214737e+01
8.297500000000e+02 -4.496087035653e-01 7.056665931636e-04 2.417874148353e+01
8.300000000000e+02 -4.505169211668e-01 7.051209215289e-04 2.412059750585e+01
8.302500000000e+02 -4.519906968919e-01 7.070074292514e-04 2.406332003976e+01
8.305000000000e+02 -4.539952749369e-01 7.112727304046e-04 2.400698533166e+01
8.307500000000e+02 -4.564929319458e-01 7.178317563451e-04 2.395166558294e+01
8.310000000000e+02 -4.594435093671e-01 7.265699326385e-04 2.389742857142e+01
8.312500000000e+02 -4.628044114451e-01 7.373460832858e-04 2.384433731776e+01
8.315000000000e+02 -4.665300888607e-01 7.499958892650e-04 2.379244982247e+01
8.317500000000e+02 -4.705711900866e-01 7.643355325264e-04 2.374181883083e+01
8.320000000000e+02 -4.748735436580e-01 7.801653548506e-04 2.369249169014e+01
8.322500000000e+02 -4.793772645309e-01 7.972730889812e-04 2.364451025241e+01
8.325000000000e+02 -4.840162221324e-01 8.154365228901e-04 2.359791084730e+01
8.327500000000e+02 -4.887181649441e-01 8.344254343813e-04 2.355272432504e+01
8.330000000000e+02 -4.934056091426e-01 8.540029919385e-04 2.350897615473e+01
8.332500000000e+02 -4.979975471990e-01 8.739267268963e-04 2.346668658820e+01
8.335000000000e+02 -5.024119080246e-01 8.939492938743e-04 2.342587089765e+01
8.337500000000e+02 -5.065684946589e-01 9.138195877663e-04 2.338653959028e+01
8.340000000000e+02 -5.103921408607e-01 9.332843405234e-04 2.334869871555e+01
8.342500000000e+02 -5.138156429781e-01 9.520906751607e-04 2.331235010693e+01
8.345000000000e+02 -5.167821685544e-01 9.699896029450e-04 2.327749162250e+01
8.347500000000e+02 -5.192468008390e-01 9.867405039154e-04 2.324411738117e+01
8.350000000000e+02 -5.211770661713e-01 1.002116425190e-03 2.321221792509e+01
8.352500000000e+02 -5.225524067014e-01 1.015909613132e-03 2.318178027665e+01
8.355000000000e+02 -5.233627772311e-01 1.027936959655e-03 2.315278808601e+01
8.357500000000e+02 -5.236066079455e-01 1.038044740925e-03 2.312522164585e+01
8.360000000000e+02 -5.232885042314e-01 1.046111994704e-03 2.309905783799e+01
8.362500000000e+02 -5.224171481000e-01 1.052052594595e-03 2.307427025571e+01
8.365000000000e+02 -5.210036603811e-01 1.055815335587e-03 2.305082916627e+01
8.367500000000e+02 -5.190607836842e-01 1.057382451687e-03 2.302870159645e+01
8.370000000000e+02 -5.166029017185e-01 1.056767125092e-03 2.300785144095e+01
8.372500000000e+02 -5.136469011570e-01 1.054009707736e-03 2.298823951405e+01
8.375000000000e+02 -5.102136164239e-01 1.049174028848e-03 2.296982386384e+01
8.377500000000e+02 -5.063295251311e-01 1.042343915766e-03 2.295255986378e+01
8.380000000000e+02 -5.020283401665e-01 1.033620451112e-03 2.293640049396e+01
8.382500000000e+02 -4.973520610527e-01 1.023120496789e-03 2.292129642754e+01
8.385000000000e+02 -4.923512288206e-01 1.010976349473e-03 2.290719644895e+01
8.387500000000e+02 -4.870841727519e-01 9.973357997051e-04 2.289404759449e+01
8.390000000000e+02 -4.816152726074e-01 9.823633045888e-04 2.288179529746e+01
8.392500000000e+02 -4.760123706406e-01 9.662408518929e-04 2.287038388871e+01
8.395000000000e+02 -4.703436315943e-01 9.491680781728e-04 2.285975659317e+01
8.397500000000e+02 -4.646742649050e-01 9.313612210912e-04 2.284985614224e+01
8.400000000000e+02 -4.590635242079e-01 9.130505964507e-04 2.284062479654e+01
8.402500000000e+02 -4.535623787504e-01 8.944762886335e-04 2.283200502800e+01
8.405000000000e+02 -4.482121113507e-01 8.758824773770e-04 2.282393954331e+01
8.407500000000e+02 -4.430440135221e-01 8.575107614310e-04 2.281637194790e+01
8.410000000000e+02 -4.380801101169e-01 8.395928026535e-04 2.280924695962e+01
8.412500000000e+02 -4.333347070564e-01 8.223433695341e-04 2.280251054571e+01
8.415000000000e+02 -4.288164938494e-01 8.059542903286e-04 2.279611045455e+01
8.417500000000e+02 -4.245307567351e-01 7.905899626767e-04 2.278999624045e+01
8.420000000000e+02 -4.204813330146e-01 7.763846641411e-04 2.278411920783e+01
8.422500000000e+02 -4.166720360041e-01 7.634418705138e-04 2.277843277070e+01
8.425000000000e+02 -4.131072724982e-01 7.518354834339e-04 2.277289229964e+01
8.427500000000e+02 -4.097918123560e-01 7.416124756265e-04 2.276745494131e+01
8.430000000000e+02 -4.067298764753e-01 7.327963957973e-04 2.276207993420e+01
8.432500000000e+02 -4.039236422126e-01 7.253911716280e-04 2.275672841702e+01
8.435000000000e+02 -4.013715790360e-01 7.193846889162e-04 2.275136359323e+01
8.437500000000e+02 -3.990668910611e-01 7.147515399653e-04 2.274595061656e+01
8.440000000000e+02 -3.969964286825e-01 7.114546458865e-04 2.274045709783e+01
8.442500000000e+02 -3.951402615042e-01 7.094458044824e-04 2.273485312972e+01
8.445000000000e+02 -3.934719986753e-01 7.086651763554e-04 2.272911131674e+01
8.447500000000e+02 -3.919599584616e-01 7.090402155487e-04 2.272320732970e+01
8.450000000000e+02 -3.905688757144e-01 7.104843184948e-04 2.271711989836e+01
8.452500000000e+02 -3.892620095883e-01 7.128960303502e-04 2.271083072433e+01
8.455000000000e+02 -3.880033612988e-01 7.161587129033e-04 2.270432489016e+01
8.457500000000e+02 -3.867596322323e-01 7.201415138497e-04 2.269759055367e+01
8.460000000000e+02 -3.855017182317e-01 7.247015450699e-04 2.269061895187e+01
8.462500000000e+02 -3.842055441410e-01 7.296873962324e-04 2.268340396470e+01
8.465000000000e+02 -3.828522279218e-01 7.349434919451e-04 2.267594224270e+01
8.467500000000e+02 -3.814275333186e-01 7.403151427935e-04 2.266823271611e+01
8.470000000000e+02 -3.799208300089e-01 7.456537008112e-04 2.266027645837e+01
8.472500000000e+02 -3.783237221256e-01 7.508213788575e-04 2.265207624822e+01
8.475000000000e+02 -3.766286660761e-01 7.556951742717e-04 2.264363680635e+01
8.477500000000e+02 -3.748276890538e-01 7.601697208708e-04 2.263496421344e+01
8.480000000000e+02 -3.729115639887e-01 7.641588985514e-04 2.262606630980e+01
8.482500000000e+02 -3.708693850063e-01 7.675958611477e-04 2.261695223872e+01
8.485000000000e+02 -3.686887629902e-01 7.704318181521e-04 2.260763292633e+01
8.487500000000e+02 -3.663563995670e-01 7.726338777950e-04 2.259812066749e+01
8.490000000000e+02 -3.638591230163e-01 7.741823588006e-04 2.258842966303e+01
8.492500000000e+02 -3.611850100573e-01 7.750678652138e-04 2.257857559984e+01
8.495000000000e+02 -3.583246008541e-01 7.752884623457e-04 2.256857612688e+01
8.497500000000e+02 -3.552718442448e-01 7.748473628047e-04 2.255845043132e+01
8.500000000000e+02 -3.520248048102e-01 7.737512043218e-04 2.254821964893e+01
8.502500000000e+02 -3.485858680250e-01 7.720091443537e-04 2.253790634962e+01
8.505000000000e+02 -3.449615918132e-01 7.696325460095e-04 2.252753486912e+01
8.507500000000e+02 -3.411621042882e-01 7.666352931744e-04 2.251713104208e+01
8.510000000000e+02 -3.372001885208e-01 7.630344003625e-04 2.250672189746e+01
8.512500000000e+02 -3.330902503306e-01 7.588506475935e-04 2.249633593218e+01
8.515000000000e+02 -3.288471847416e-01 7.541091408134e-04 2.248600275065e+01
8.517500000000e+02 -3.244853930629e-01 7.488395464154e-04 2.247575309477e+01
8.520000000000e+02 -3.200179822939e-01 7.430758253872e-04 2.246561854134e+01
8.522500000000e+02 -3.154563159610e-01 7.368554170972e-04 2.245563176709e+01
8.525000000000e+02 -3.108098369782e-01 7.302180042508e-04 2.244582627438e+01
8.527500000000e+02 -3.060862349633e-01 7.232039947861e-04 2.243623644137e+01
8.530000000000e+02 -3.012918365548e-01 7.158528375810e-04 2.242689726718e+01
8.532500000000e+02 -2.964321966933e-01 7.082013009668e-04 2.241784462103e+01
8.535000000000e+02 -2.915127292030e-01 7.002819805148e-04 2.240911503802e+01
8.537500000000e+02 -2.865392827401e-01 6.921221624751e-04 2.240074543070e+01
8.540000000000e+02 -2.815186406532e-01 6.837432463832e-04 2.239277338369e+01
8.542500000000e+02 -2.764587605035e-01 6.751607117745e-04 2.238523654011e+01
8.545000000000e+02 -2.713688625043e-01 6.663844982887e-04 2.237817287010e+01
8.547500000000e+02 -2.662592307665e-01 6.574199380091e-04 2.237162001104e+01
8.550000000000e+02 -2.611408879457e-01 6.482689197425e-04 2.236561545637e+01
8.552500000000e+02 -2.560250791115e-01 6.389313527496e-04 2.236019582918e+01
8.555000000000e+02 -2.509227607409e-01 6.294065744599e-04 2.235539703979e+01
8.557500000000e+02 -2.458440430531e-01 6.196947473902e-04 2.235125351499e+01
8.560000000000e+02 -2.407977789406e-01 6.097979190511e-04 2.234779828382e+01
8.562500000000e+02 -2.357912551021e-01 5.997210030256e-04 2.234506248720e+01
8.565000000000e+02 -2.308300648263e-01 5.894723013865e-04 2.234307492870e+01
8.567500000000e+02 -2.259181922452e-01 5.790636130297e-04 2.234186212255e+01
8.570000000000e+02 -2.210582361605e-01 5.685102239581e-04 2.234144787243e+01
8.572500000000e+02 -2.162517751079e-01 5.578306833734e-04 2.234185290923e+01
8.575000000000e+02 -2.114998429227e-01 5.470463640261e-04 2.234309502280e+01
8.577500000000e+02 -2.068034044120e-01 5.361810557455e-04 2.234518874698e+01
8.580000000000e+02 -2.021638052916e-01 5.252606194435e-04 2.234814510132e+01
8.582500000000e+02 -1.975831711463e-01 5.143126024957e-04 2.235197182440e+01
8.585000000000e+02 -1.930646597233e-01 5.033659671434e-04 2.235667316518e+01
8.587500000000e+02 -1.886125744046e-01 4.924511709611e-04 2.236224972322e+01
8.590000000000e+02 -1.842323648219e-01 4.816001950323e-04 2.236869877147e+01
8.592500000000e+02 -1.799304626496e-01 4.708466988589e-04 2.237601415765e+01
8.595000000000e+02 -1.757140055880e-01 4.602262469746e-04 2.238418622424e+01
8.597500000000e+02 -1.715905228210e-01 4.497763848458e-04 2.239320224190e+01
8.600000000000e+02 -1.675675435869e-01 4.395367619208e-04 2.240304640756e+01
8.602500000000e+02 -1.636522083577e-01 4.295491694159e-04 2.241369988000e+01
8.605000000000e+02 -1.598509463530e-01 4.198572456031e-04 2.242514132474e+01
8.607500000000e+02 -1.561691798929e-01 4.105062033019e-04 2.243734703357e+01
8.610000000000e+02 -1.526110906451e-01 4.015423310053e-04 2.245029109314e+01
8.612500000000e+02 -1.491795172145e-01 3.930121613075e-04 2.246394604544e+01
8.615000000000e+02 -1.458758787826e-01 3.849617196653e-04 2.247828308172e+01
8.617500000000e+02 -1.427001870458e-01 3.774355476447e-04 2.249327257824e+01
8.620000000000e+02 -1.396510744772e-01 3.704757746244e-04 2.250888435464e+01
8.622500000000e+02 -1.367259170312e-01 3.641210130721e-04 2.252508850018e+01
8.625000000000e+02 -1.339208629137e-01 3.584054792410e-04 2.254185547142e+01
8.627500000000e+02 -1.312309548142e-01 3.533580695434e-04 2.255915692943e+01
8.630000000000e+02 -1.286501613292e-01 3.490014254672e-04 2.257696607754e+01
8.632500000000e+02 -1.261713844049e-01 3.453512203164e-04 2.259525803442e+01
8.635000000000e+02 -1.237864592226e-01 3.424157378349e-04 2.261401037465e+01
8.637500000000e+02 -1.214861496384e-01 3.401953736549e-04 2.263320367095e+01
8.640000000000e+02 -1.192600367547e-01 3.386824019856e-04 2.265282153546e+01
8.642500000000e+02 -1.170965358230e-01 3.378607210046e-04 2.267285129996e+01
8.645000000000e+02 -1.149827932900e-01 3.377058948713e-04 2.269328396061e+01
8.647500000000e+02 -1.129046927554e-01 3.381851910350e-04 2.271411452570e+01
8.650000000000e+02 -1.108469041483e-01 3.392577722232e-04 2.273534224609e+01
8.652500000000e+02 -1.087929313847e-01 3.408749928907e-04 2.275697062076e+01
8.655000000000e+02 -1.067252088641e-01 3.429808070401e-04 2.277900731500e+01
8.657500000000e+02 -1.046253553935e-01 3.455122185816e-04 2.280146442324e+01
8.660000000000e+02 -1.024743270332e-01 3.483998878626e-04 2.282435808442e+01
8.662500000000e+02 -1.002527766616e-01 3.515687957722e-04 2.284770863387e+01
8.665000000000e+02 -9.794133575930e-02 3.549390218113e-04 2.287154028103e+01
8.667500000000e+02 -9.552098735171e-02 3.584266170129e-04 2.289588097211e+01
8.670000000000e+02 -9.297338406992e-02 3.619445565638e-04 2.292076200320e+01
8.672500000000e+02 -9.028128705228e-02 3.654037790821e-04 2.294621793385e+01
8.675000000000e+02 -8.742887291260e-02 3.687143469504e-04 2.297228612521e+01
8.677500000000e+02 -8.440208786944e-02 3.717867519627e-04 2.299900644140e+01
8.680000000000e+02 -8.118890029921e-02 3.745330125154e-04 2.302642074851e+01
8.682500000000e+02 -7.777962606209e-02 3.768679202155e-04 2.305457266965e+01
8.685000000000e+02 -7.416710416496e-02 3.787103475233e-04 2.308350705537e+01
8.687500000000e+02 -7.034682770474e-02 3.799844702097e-04 2.311326945202e+01
8.690000000000e+02 -6.631713004496e-02 3.806209626448e-04 2.314390580427e+01
8.692500000000e+02 -6.207916699202e-02 3.805581201340e-04 2.317546177405e+01
8.695000000000e+02 -5.763701121514e-02 3.797428750684e-04 2.320798244219e+01
8.697500000000e+02 -5.299755155121e-02 3.781316539438e-04 2.324151163306e+01
8.700000000000e+02 -4.817049638934e-02 3.756910657616e-04 2.327609160329e+01
8.702500000000e+02 -4.316820247024e-02 3.723984727322e-04 2.331176239938e+01
8.705000000000e+02 -3.800559800972e-02 3.682422580926e-04 2.334856155244e+01
8.707500000000e+02 -3.269995864793e-02 3.632222099972e-04 2.338652348009e+01
8.710000000000e+02 -2.727076096381e-02 3.573494276196e-04 2.342567920421e+01
8.712500000000e+02 -2.173941130872e-02 3.506461460424e-04 2.346605581797e+01
8.715000000000e+02 -1.612903890636e-02 3.431456449258e-04 2.350767624079e+01
8.717500000000e+02 -1.046418970976e-02 3.348915427201e-04 2.355055875784e+01
8.720000000000e+02 -4.770563453764e-03 3.259371654848e-04 2.359471682398e+01
8.722500000000e+02 9.253268157120e-04 3.163448821209e-04 2.364015868851e+01
8.725000000000e+02 6.596462280781e-03 3.061852536006e-04 2.368688725477e+01
8.727500000000e+02 1.221568376518e-02 2.955360443064e-04 2.373489979213e+01
8.730000000000e+02 1.775603542374e-02 2.844810018746e-04 2.378418786022e+01
8.732500000000e+02 2.319113981030e-02 2.731091200389e-04 2.383473710824e+01
8.735000000000e+02 2.849555786911e-02 2.615133096928e-04 2.388652726779e+01
8.737500000000e+02 3.364515564940e-02 2.497893521161e-04 2.393953203781e+01
8.740000000000e+02 3.861745747376e-02 2.380345884605e-04 2.399371914289e+01
8.742500000000e+02 4.339198501960e-02 2.263468902813e-04 2.404905033810e+01
8.745000000000e+02 4.795057152883e-02 2.148235780597e-04 2.410548146315e+01
8.747500000000e+02 5.227765539108e-02 2.035601622364e-04 2.416296260386e+01
8.750000000000e+02 5.636053190749e-02 1.926494498852e-04 2.422143817732e+01
8.752500000000e+02 6.018957630959e-02 1.821803531717e-04 2.428084717128e+01
8.755000000000e+02 6.375841504871e-02 1.722371294301e-04 2.434112330209e+01
8.757500000000e+02 6.706405900896e-02 1.628982849210e-04 2.440219531316e+01
8.760000000000e+02 7.010697669187e-02 1.542359310729e-04 2.446398720173e+01
8.762500000000e+02 7.289111762228e-02 1.463148745201e-04 2.452641857019e+01
8.765000000000e+02 7.542387439826e-02 1.391920143556e-04 2.458940493683e+01
8.767500000000e+02 7.771599301641e-02 1.329158206711e-04 2.465285808192e+01
8.770000000000e+02 7.978141278856e-02 1.275256936194e-04 2.471668646707e+01
8.772500000000e+02 8.163706895212e-02 1.230517094745e-04 2.478079559983e+01
8.775000000000e+02 8.330262959286e-02 1.195142572870e-04 2.484508847171e+01
8.777500000000e+02 8.480017803684e-02 1.169237995704e-04 2.490946600984e+01
8.780000000000e+02 8.615388508264e-02 1.152808901110e-04 2.497382749333e+01
8.782500000000e+02 8.738959147063e-02 1.145760656316e-04 2.503807105322e+01
8.785000000000e+02 8.853442108887e-02 1.147900726224e-04 2.510209411192e+01
8.787500000000e+02 8.961632079080e-02 1.158940377299e-04 2.516579387589e+01
8.790000000000e+02 9.066360955373e-02 1.178498003970e-04 2.522906781808e+01
8.792500000000e+02 9.170452034723e-02 1.206104497697e-04 2.529181415058e+01
8.795000000000e+02 9.276670303112e-02 1.241207899841e-04 2.535393232829e+01
8.797500000000e+02 9.387681145837e-02 1.283180260536e-04 2.541532349558e+01
8.800000000000e+02 9.506003619686e-02 1.331325030001e-04 2.547589097643e+01
8.802500000000e+02 9.633965626253e-02 1.384885466278e-04 2.553554074243e+01
8.805000000000e+02 9.773670815000e-02 1.443053680828e-04 2.559418184966e+01
8.807500000000e+02 9.926955976686e-02 1.504980523255e-04 2.565172689984e+01
8.810000000000e+02 1.009536724430e-01 1.569785669441e-04 2.570809245377e+01
8.812500000000e+02 1.028012719204e-01 1.636568677022e-04 2.576319946256e+01
8.815000000000e+02 1.048212156612e-01 1.704419581416e-04 2.581697365158e+01
8.817500000000e+02 1.070187831588e-01 1.772430057385e-04 2.586934591235e+01
8.820000000000e+02 1.093956688401e-01 1.839704340301e-04 2.592025264936e+01
8.822500000000e+02 1.119499099796e-01 1.905370446348e-04 2.596963612905e+01
8.825000000000e+02 1.146760093007e-01 1.968589995186e-04 2.601744477488e+01
8.827500000000e+02 1.175650131997e-01 2.028568561399e-04 2.606363345716e+01
8.830000000000e+02 1.206047376240e-01 2.084564627165e-04 2.610816374242e+01
8.832500000000e+02 1.237800459531e-01 2.135897854357e-04 2.615100410602e+01
8.835000000000e+02 1.270731432077e-01 2.181956980322e-04 2.619213011469e+01
8.837500000000e+02 1.304640031305e-01 2.222205909267e-04 2.623152456652e+01
8.840000000000e+02 1.339307793119e-01 2.256189390304e-04 2.626917758456e+01
8.842500000000e+02 1.374503195776e-01 2.283536966572e-04 2.630508667401e+01
8.845000000000e+02 1.409986726275e-01 2.303965929118e-04 2.633925671479e+01
8.847500000000e+02 1.445516549317e-01 2.317282809767e-04 2.637169992818e+01
8.850000000000e+02 1.480854118845e-01 2.323383603517e-04 2.640243576771e+01
8.852500000000e+02 1.515769956036e-01 2.322252433206e-04 2.643149075555e+01
8.855000000000e+02 1.550049311448e-01 2.313959220185e-04 2.645889829678e+01
8.857500000000e+02 1.583497651011e-01 2.298655761769e-04 2.648469840167e+01
8.860000000000e+02 1.615945920721e-01 2.276570352433e-04 2.650893735167e+01
8.862500000000e+02 1.647255215017e-01 2.248002166391e-04 2.653166736129e+01
8.865000000000e+02 1.677321029950e-01 2.213313724365e-04 2.655294614023e+01
8.867500000000e+02 1.706076947198e-01 2.172922065965e-04 2.657283639772e+01
8.870000000000e+02 1.733497192728e-01 2.127290748240e-04 2.659140538564e+01
8.872500000000e+02 1.759598757117e-01 2.076918735348e-04 2.660872427458e+01
8.875000000000e+02 1.784441996222e-01 2.022331138603e-04 2.662486764295e+01
8.877500000000e+02 1.808130673390e-01 1.964066910023e-04 2.663991277424e+01
8.880000000000e+02 1.830810346593e-01 1.902669677675e-04 2.665393910355e+01
8.882500000000e+02 1.852666062990e-01 1.838675524580e-04 2.666702747980e+01
8.885000000000e+02 1.873918607551e-01 1.772602720134e-04 2.667925951638e+01
8.887500000000e+02 1.894819699376e-01 1.704942213884e-04 2.669071696710e+01
8.890000000000e+02 1.915646343422e-01 1.636147010873e-04 2.670148095125e+01
8.892500000000e+02 1.936694081560e-01 1.566624288294e-04 2.671163132603e+01
8.895000000000e+02 1.958269625969e-01 1.496728627405e-04 2.672124607344e+01
8.897500000000e+02 1.980682881050e-01 1.426754561680e-04 2.673040054772e+01
8.900000000000e+02 2.004238611006e-01 1.356932779195e-04 2.673916690425e+01
8.902500000000e+02 2.029228053298e-01 1.287427773217e-04 2.674761355339e+01
8.905000000000e+02 2.055920473184e-01 1.218335741430e-04 2.675580447812e+01
8.907500000000e+02 2.084555246580e-01 1.149686244977e-04 2.676379878263e+01
8.910000000000e+02 2.115334325322e-01 1.081444822874e-04 2.677165014945e+01
8.912500000000e+02 2.148415793402e-01 1.013518241401e-04 2.677940648782e+01
8.915000000000e+02 2.183907845339e-01 9.457605434095e-05 2.678710939522e+01
8.917500000000e+02 2.221864421102e-01 8.779820057644e-05 2.679479390969e+01
8.920000000000e+02 2.262281719381e-01 8.099592250277e-05 2.680248815385e+01
8.922500000000e+02 2.305096513399e-01 7.414465775238e-05 2.681021321595e+01
8.925000000000e+02 2.350185145613e-01 6.721889293141e-05 2.681798279353e+01
8.927500000000e+02 2.397365027649e-01 6.019349911851e-05 2.682580329142e+01
8.930000000000e+02 2.446396524191e-01 5.304515465491e-05 2.683367357562e+01
8.932500000000e+02 2.496987358243e-01 4.575365147705e-05 2.684158519991e+01
8.935000000000e+02 2.548797320011e-01 3.830357092834e-05 2.684952228165e+01
8.937500000000e+02 2.601445352901e-01 3.068518203822e-05 2.685746188768e+01
8.940000000000e+02 2.654516689497e-01 2.289590284840e-05 2.686537402558e+01
8.942500000000e+02 2.707572019523e-01 1.494123679233e-05 2.687322213558e+01
8.945000000000e+02 2.760156826932e-01 6.835647897464e-06 2.688096337131e+01
8.947500000000e+02 2.811811391755e-01 -1.396752263342e-06 2.688854890415e+01
8.950000000000e+02 2.862081786351e-01 -9.721991974496e-06 2.689592462106e+01
8.952500000000e+02 2.910530247049e-01 -1.809603251515e-05 2.690303140948e+01
8.955000000000e+02 2.956746240034e-01 -2.646517663871e-05 2.690980597853e+01
8.957500000000e+02 3.000356404869e-01 -3.476653349259e-05 2.691618128407e+01
8.960000000000e+02 3.041034306412e-01 -4.292904499772e-05 2.692208730183e+01
8.962500000000e+02 3.078508920895e-01 -5.087476139251e-05 2.692745171167e+01
8.965000000000e+02 3.112571732176e-01 -5.852043756705e-05 2.693220060414e+01
8.967500000000e+02 3.143082401854e-01 -6.577952121114e-05 2.693625934134e+01
8.970000000000e+02 3.169972265533e-01 -7.256426782549e-05 2.693955314870e+01
8.972500000000e+02 3.193246047312e-01 -7.878821192722e-05 2.694200801127e+01
8.975000000000e+02 3.212981300400e-01 -8.436873631992e-05 2.694355139919e+01
8.977500000000e+02 3.229325638795e-01 -8.922973969530e-05 2.694411303436e+01
8.980000000000e+02 3.242491870651e-01 -9.330433178690e-05 2.694362560802e+01
8.982500000000e+02 3.252751076279e-01 -9.653742442378e-05 2.694202549083e+01
8.985000000000e+02 3.260423937349e-01 -9.888815925648e-05 2.693925338233e+01
8.987500000000e+02 3.265870637501e-01 -1.003321480358e-04 2.693525488537e+01
8.990000000000e+02 3.269479566622e-01 -1.008631781797e-04 2.692998116361e+01
8.992500000000e+02 3.271655501406e-01 -1.004947061982e-04 2.692338924926e+01
8.995000000000e+02 3.272807589810e-01 -9.926074395340e-05 2.691544252222e+01
8.997500000000e+02 3.273337514559e-01 -9.721607282656e-05 2.690611111401e+01
9.000000000000e+02 3.273628639039e-01 -9.443613270748e-05 2.689537194678e+01
9.002500000000e+02 3.274036082809e-01 -9.101588532404e-05 2.688320910369e+01
9.005000000000e+02 3.274878698118e-01 -8.706846540416e-05 2.686961366799e+01
9.007500000000e+02 3.276432570550e-01 -8.272279719062e-05 2.685458392339e+01
9.010000000000e+02 3.278927026480e-01 -7.812108973958e-05 2.683812502762e+01
9.012500000000e+02 3.282542386824e-01 -7.341534292758e-05 2.682024905985e+01
9.015000000000e+02 3.287410403753e-01 -6.876391236149e-05 2.680097457681e+01
9.017500000000e+02 3.293616529540e-01 -6.432745367319e-05 2.678032638869e+01
9.020000000000e+02 3.301204144768e-01 -6.026468939596e-05 2.675833528850e+01
9.022500000000e+02 3.310180963157e-01 -5.672839267202e-05 2.673503747302e+01
9.025000000000e+02 3.320526627617e-01 -5.386118300942e-05 2.671047419066e+01
9.027500000000e+02 3.332201491517e-01 -5.179156487296e-05 2.668469136951e+01
9.030000000000e+02 3.345156748057e-01 -5.063055027968e-05 2.665773895089e+01
9.032500000000e+02 3.359344518709e-01 -5.046850377925e-05 2.662967051550e+01
9.035000000000e+02 3.374728187240e-01 -5.137269418367e-05 2.660054276258e+01
9.037500000000e+02 3.391292192898e-01 -5.338563439997e-05 2.657041500705e+01
9.040000000000e+02 3.409050726841e-01 -5.652408616092e-05 2.653934866498e+01
9.042500000000e+02 3.428054598807e-01 -6.077885291738e-05 2.650740690638e+01
9.045000000000e+02 3.448396112649e-01 -6.611567913069e-05 2.647465400540e+01
9.047500000000e+02 3.470210700607e-01 -7.247679550882e-05 2.644115503072e+01
9.050000000000e+02 3.493675347791e-01 -7.978344746047e-05 2.640697540838e+01
9.052500000000e+02 3.519003197161e-01 -8.793913172374e-05 2.637218052704e+01
9.055000000000e+02 3.546434153592e-01 -9.683351551659e-05 2.633683540013e+01
9.057500000000e+02 3.576221597442e-01 -1.063468067178e-04 2.630100433006e+01
9.060000000000e+02 3.608615551835e-01 -1.163544774649e-04 2.626475063143e+01
9.062500000000e+02 3.643842915723e-01 -1.267319811732e-04 2.622813636055e+01
9.065000000000e+02 3.682085808079e-01 -1.373594961144e-04 2.619122205884e+01
9.067500000000e+02 3.723459516774e-01 -1.481262011816e-04 2.615406668017e+01
9.070000000000e+02 3.767990901711e-01 -1.589335791750e-04 2.611672721254e+01
9.072500000000e+02 3.815599671921e-01 -1.696982660213e-04 2.607925864264e+01
9.075000000000e+02 3.866083497912e-01 -1.803537185427e-04 2.604171374814e+01
9.077500000000e+02 3.919108848101e-01 -1.908507275997e-04 2.600414309823e+01
9.080000000000e+02 3.974207802447e-01 -2.011565734723e-04 2.596659469162e+01
9.082500000000e+02 4.030782798659e-01 -2.112532167395e-04 2.592911411574e+01
9.085000000000e+02 4.088117909842e-01 -2.211341341591e-04 2.589174417288e+01
9.087500000000e+02 4.145397913291e-01 -2.308005275765e-04 2.585452505562e+01
9.090000000000e+02 4.201732831460e-01 -2.402565405016e-04 2.581749400296e+01
9.092500000000e+02 4.256188052290e-01 -2.495044236603e-04 2.578068550282e+01
9.095000000000e+02 4.307817077533e-01 -2.585392989345e-04 2.574413099178e+01
9.097500000000e+02 4.355696148214e-01 -2.673445774281e-04 2.570785908907e+01
9.100000000000e+02 4.398957989634e-01 -2.758876360828e-04 2.567189534709e+01
9.102500000000e+02 4.436823676060e-01 -2.841167697658e-04 2.563626252083e+01
9.105000000000e+02 4.468630767420e-01 -2.919590031929e-04 2.560098039477e+01
9.107500000000e+02 4.493856884577e-01 -2.993193700317e-04 2.556606596267e+01
9.110000000000e+02 4.512137736388e-01 -3.060814888160e-04 2.553153344523e+01
9.112500000000e+02 4.523279236631e-01 -3.121096573348e-04 2.549739447212e+01
9.115000000000e+02 4.527263319787e-01 -3.172521916291e-04 2.546365799818e+01
9.117500000000e+02 4.524247009805e-01 -3.213461016706e-04 2.543033048816e+01
9.120000000000e+02 4.514555102026e-01 -3.242228462817e-04 2.539741594543e+01
9.122500000000e+02 4.498665778164e-01 -3.257149009599e-04 2.536491596033e+01
9.125000000000e+02 4.477189899724e-01 -3.256630566081e-04 2.533282973301e+01
9.127500000000e+02 4.450843672910e-01 -3.239239630823e-04 2.530115407948e+01
9.130000000000e+02 4.420415655037e-01 -3.203777068978e-04 2.526988341809e+01
9.132500000000e+02 4.386729092070e-01 -3.149350673721e-04 2.523900973962e+01
9.135000000000e+02 4.350601079171e-01 -3.075440165814e-04 2.520852254749e+01
9.137500000000e+02 4.312800815281e-01 -2.981950086133e-04 2.517840888246e+01
9.140000000000e+02 4.274009693212e-01 -2.869249462213e-04 2.514865316508e+01
9.142500000000e+02 4.234786534045e-01 -2.738191724778e-04 2.511923722580e+01
9.145000000000e+02 4.195540658606e-01 -2.590112229471e-04 2.509014033864e+01
9.147500000000e+02 4.156516225365e-01 -2.426805741326e-04 2.506133914335e+01
9.150000000000e+02 4.117789592131e-01 -2.250478093156e-04 2.503280775969e+01
9.152500000000e+02 4.079280894478e-01 -2.063675913779e-04 2.500451793379e+01
9.155000000000e+02 4.040780115146e-01 -1.869200351052e-04 2.497643909305e+01
9.157500000000e+02 4.001985199365e-01 -1.670002511398e-04 2.494853866427e+01
9.160000000000e+02 3.962550321299e-01 -1.469075456477e-04 2.492078221839e+01
9.162500000000e+02 3.922138934304e-01 -1.269340690505e-04 2.489313387054e+01
9.165000000000e+02 3.880478091298e-01 -1.073545887687e-04 2.486555651088e+01
9.167500000000e+02 3.837407359955e-01 -8.841729428614e-05 2.483801225690e+01
9.170000000000e+02 3.792919129311e-01 -7.033695384253e-05 2.481046274278e+01
9.172500000000e+02 3.747185026517e-01 -5.329036956695e-05 2.478286953048e+01
9.175000000000e+02 3.700566378527e-01 -3.741463992185e-05 2.475519450520e+01
9.177500000000e+02 3.653608184553e-01 -2.280837321297e-05 2.472740016108e+01
9.180000000000e+02 3.607016275080e-01 -9.535300623580e-06 2.469944997021e+01
9.182500000000e+02 3.561620510025e-01 2.369901164606e-06 2.467130869755e+01
9.185000000000e+02 3.518327851181e-01 1.289421452058e-05 2.464294260959e+01
9.187500000000e+02 3.478068848721e-01 2.203821508334e-05 2.461431975039e+01
9.190000000000e+02 3.441743076170e-01 2.980791355714e-05 2.458541010750e+01
9.192500000000e+02 3.410167489781e-01 3.620773177557e-05 2.455618577688e+01
9.195000000000e+02 3.384032095884e-01 4.123460300976e-05 2.452662108284e+01
9.197500000000e+02 3.363865490542e-01 4.487418749360e-05 2.449669263925e+01
9.200000000000e+02 3.350012629721e-01 4.709935729238e-05 2.446637939722e+01
9.202500000000e+02 3.342624953205e-01 4.787099488499e-05 2.443566266340e+01
9.205000000000e+02 3.341663013153e-01 4.714127786223e-05 2.440452605657e+01
9.207500000000e+02 3.346909709549e-01 4.485878489186e-05 2.437295547175e+01
9.210000000000e+02 3.357992915518e-01 4.097494259664e-05 2.434093898579e+01
9.212500000000e+02 3.374414961022e-01 3.545138897479e-05 2.430846679712e+01
9.215000000000e+02 3.395586786826e-01 2.826770528195e-05 2.427553112095e+01
9.217500000000e+02 3.420865061507e-01 1.942861984707e-05 2.424212612008e+01
9.220000000000e+02 3.449589464674e-01 8.970482853157e-06 2.420824786522e+01
9.222500000000e+02 3.481118904360e-01 -3.033893095514e-06 2.417389430718e+01
9.225000000000e+02 3.514863605155e-01 -1.647188619274e-05 2.413906528743e+01
9.227500000000e+02 3.550311921622e-01 -3.119005440404e-05 2.410376258539e+01
9.230000000000e+02 3.587049465728e-01 -4.699540665348e-05 2.406798998279e+01
9.232500000000e+02 3.624767977049e-01 -6.365869431977e-05 2.403175335249e+01
9.235000000000e+02 3.663263723438e-01 -8.092033099003e-05 2.399506073078e+01
9.237500000000e+02 3.702423242954e-01 -9.849801207118e-05 2.395792238211e+01
9.240000000000e+02 3.742197040520e-01 -1.160959644305e-04 2.392035083621e+01
9.242500000000e+02 3.782563235281e-01 -1.334155296277e-04 2.388236084575e+01
9.245000000000e+02 3.823482391296e-01 -1.501658077789e-04 2.384396933102e+01
9.247500000000e+02 3.864849509153e-01 -1.660743518660e-04 2.380519521082e+01
9.250000000000e+02 3.906446412418e-01 -1.808963737171e-04 2.376605923026e+01
9.252500000000e+02 3.947902237590e-01 -1.944224123591e-04 2.372658369281e+01
9.255000000000e+02 3.988665926060e-01 -2.064831456937e-04 2.368679222092e+01
9.257500000000e+02 4.027997005414e-01 -2.169513381482e-04 2.364670946291e+01
9.260000000000e+02 4.064977580718e-01 -2.257405954698e-04 2.360636083177e+01
9.262500000000e+02 4.098546013659e-01 -2.328008332911e-04 2.356577230889e+01
9.265000000000e+02 4.127551512757e-01 -2.381113174896e-04 2.352497024106e+01
9.267500000000e+02 4.150824810925e-01 -2.416718688069e-04 2.348398121952e+01
9.270000000000e+02 4.167258203055e-01 -2.434932396031e-04 2.344283197599e+01
9.272500000000e+02 4.175887569348e-01 -2.435881191476e-04 2.340154933256e+01
9.275000000000e+02 4.175966534640e-01 -2.419635247310e-04 2.336016011980e+01
9.277500000000e+02 4.167025998320e-01 -2.386159437194e-04 2.331869118783e+01
9.280000000000e+02 4.148910643178e-01 -2.335298318881e-04 2.327716932657e+01
9.282500000000e+02 4.121788862318e-01 -2.266798920741e-04 2.323562120049e+01
9.285000000000e+02 4.086134818919e-01 -2.180370826209e-04 2.319407329466e+01
9.287500000000e+02 4.042683519805e-01 -2.075776003979e-04 2.315255177058e+01
9.290000000000e+02 3.992365386808e-01 -1.952940828867e-04 2.311108246961e+01
9.292500000000e+02 3.936226730281e-01 -1.812076735781e-04 2.306969082297e+01
9.295000000000e+02 3.875345572341e-01 -1.653793044515e-04 2.302840180076e+01
9.297500000000e+02 3.810753924277e-01 -1.479189777152e-04 2.298724005120e+01
9.300000000000e+02 3.743373442578e-01 -1.289912545557e-04 2.294622988929e+01
9.302500000000e+02 3.673974279758e-01 -1.088167003364e-04 2.290539557716e+01
9.305000000000e+02 3.603158585643e-01 -8.766809330955e-05 2.286476140691e+01
9.307500000000e+02 3.531372269957e-01 -6.586241320315e-05 2.282435203918e+01
9.310000000000e+02 3.458939052678e-01 -4.374837279037e-05 2.278419259740e+01
9.312500000000e+02 3.386113700529e-01 -2.169165290736e-05 2.274430896929e+01
9.315000000000e+02 3.313143090163e-01 -5.862077275400e-08 2.270472779624e+01
9.317500000000e+02 3.240328507375e-01 2.079913837455e-05 2.266547663848e+01
9.320000000000e+02 3.168076964413e-01 4.055864365756e-05 2.262658379598e+01
9.322500000000e+02 3.096936495219e-01 5.893561544209e-05 2.258807828837e+01
9.325000000000e+02 3.027607895324e-01 7.569056071175e-05 2.254998961302e+01
9.327500000000e+02 2.960931465430e-01 9.063059485909e-05 2.251234744310e+01
9.330000000000e+02 2.897850953634e-01 1.036068415878e-04 2.247518147985e+01
9.332500000000e+02 2.839357362098e-01 1.145085916844e-04 2.243852115676e+01
9.335000000000e+02 2.786420727212e-01 1.232552694736e-04 2.240239541910e+01
9.337500000000e+02 2.739918265221e-01 1.297877565510e-04 2.236683269277e+01
9.340000000000e+02 2.700567303558e-01 1.340604062575e-04 2.233186079342e+01
9.342500000000e+02 2.668871480224e-01 1.360351932009e-04 2.229750702078e+01
9.345000000000e+02 2.645086021510e-01 1.356789041694e-04 2.226379820529e+01
9.347500000000e+02 2.629206774980e-01 1.329637377920e-04 2.223076101575e+01
9.350000000000e+02 2.620981979542e-01 1.278714814752e-04 2.219842208721e+01
9.352500000000e+02 2.619945799046e-01 1.204004115491e-04 2.216680825721e+01
9.355000000000e+02 2.625467406360e-01 1.105743688734e-04 2.213594674782e+01
9.357500000000e+02 2.636809466255e-01 9.845177086327e-05 2.210586522948e+01
9.360000000000e+02 2.653187853774e-01 8.413415430239e-05 2.207659193017e+01
9.362500000000e+02 2.673825691955e-01 6.777232122803e-05 2.204815555006e+01
9.365000000000e+02 2.697995172106e-01 4.956951208343e-05 2.202058513044e+01
9.367500000000e+02 2.725043723769e-01 2.978069746001e-05 2.199390989268e+01
9.370000000000e+02 2.754402299953e-01 8.707755528000e-06 2.196815894278e+01
9.372500000000e+02 2.785577156434e-01 -1.330842573709e-05 2.194336113225e+01
9.375000000000e+02 2.818127754583e-01 -3.589901877511e-05 2.191954471650e+01
9.377500000000e+02 2.851635811221e-01 -5.867985529096e-05 2.189673729819e+01
9.380000000000e+02 2.885670974754e-01 -8.126484485944e-05 2.187496559510e+01
9.382500000000e+02 2.919758979053e-01 -1.032784521254e-04 2.185425552437e+01
9.385000000000e+02 2.953357398103e-01 -1.243667102859e-04 2.183463214895e+01
9.387500000000e+02 2.985842612592e-01 -1.442054371152e-04 2.181611990246e+01
9.390000000000e+02 3.016510224231e-01 -1.625057912059e-04 2.179874267499e+01
9.392500000000e+02 3.044588831185e-01 -1.790166886964e-04 2.178252404308e+01
9.395000000000e+02 3.069265454378e-01 -1.935245165797e-04 2.176748749397e+01
9.397500000000e+02 3.089719772383e-01 -2.058510246147e-04 2.175365647638e+01
9.400000000000e+02 3.105162488066e-01 -2.158497033232e-04 2.174105457018e+01
9.402500000000e+02 3.114873814864e-01 -2.234020360131e-04 2.172970538019e+01
9.405000000000e+02 3.118237427412e-01 -2.284138663851e-04 2.171963250583e+01
9.407500000000e+02 3.114766996224e-01 -2.308130962170e-04 2.171085929186e+01
9.410000000000e+02 3.104122167484e-01 -2.305486444477e-04 2.170340853251e+01
9.412500000000e+02 3.086114283345e-01 -2.275910296757e-04 2.169730217347e+01
9.415000000000e+02 3.060701092994e-01 -2.219343217985e-04 2.169256092071e+01
9.417500000000e+02 3.027973286290e-01 -2.135992142026e-04 2.168920388355e+01
9.420000000000e+02 2.988134810543e-01 -2.026365403378e-04 2.168724820600e+01
9.422500000000e+02 2.941480320379e-01 -1.891304454427e-04 2.168670883929e+01
9.425000000000e+02 2.888372986676e-01 -1.732010567496e-04 2.168759828764e+01
9.427500000000e+02 2.829224990724e-01 -1.550056196726e-04 2.168992647738e+01
9.430000000000e+02 2.764483394511e-01 -1.347381270916e-04 2.169370069310e+01
9.432500000000e+02 2.694621585727e-01 -1.126269053318e-04 2.169892552918e+01
9.435000000000e+02 2.620137359799e-01 -8.893035003155e-05 2.170560298268e+01
9.437500000000e+02 2.541555989163e-01 -6.393149009198e-05 2.171373246414e+01
9.440000000000e+02 2.459436935246e-01 -3.793104268923e-05 2.172331089806e+01
9.442500000000e+02 2.374381926872e-01 -1.123981152712e-05 2.173433273623e+01
9.445000000000e+02 2.287042881642e-01 1.582890894059e-05 2.174679006333e+01
9.447500000000e+02 2.198125913884e-01 4.296656686660e-05 2.176067255586e+01
9.450000000000e+02 2.108392012190e-01 6.987559309155e-05 2.177596753983e+01
9.452500000000e+02 2.018650765782e-01 9.627461777460e-05 2.179265991035e+01
9.455000000000e+02 1.929749493116e-01 1.219022597867e-04 2.181073217463e+01
9.457500000000e+02 1.842555464013e-01 1.465196970695e-04 2.183016437132e+01
9.460000000000e+02 1.757935013375e-01 1.699119176718e-04 2.185093413648e+01
9.462500000000e+02 1.676728428259e-01 1.918881053896e-04 2.187301667555e+01
9.465000000000e+02 1.599724973136e-01 2.122812931505e-04 2.189638490149e+01
9.467500000000e+02 1.527637539058e-01 2.309477636670e-04 2.192100948569e+01
9.470000000000e+02 1.461081191120e-01 2.477662837447e-04 2.194685909276e+01
9.472500000000e+02 1.400554423962e-01 2.626376539750e-04 2.197390052819e+01
9.475000000000e+02 1.346426719457e-01 2.754846257068e-04 2.200209904404e+01
9.477500000000e+02 1.298930956468e-01 2.862523647660e-04 2.203141860059e+01
9.480000000000e+02 1.258161124497e-01 2.949090998415e-04 2.206182214059e+01
9.482500000000e+02 1.224076123186e-01 3.014471125522e-04 2.209327195769e+01
9.485000000000e+02 1.196506691868e-01 3.058839913986e-04 2.212572994282e+01
9.487500000000e+02 1.175166383929e-01 3.082637466142e-04 2.215915792215e+01
9.490000000000e+02 1.159664226079e-01 3.086575478341e-04 2.219351790702e+01
9.492500000000e+02 1.149518380363e-01 3.071641111821e-04 2.222877232788e+01
9.495000000000e+02 1.144169879168e-01 3.039092489226e-04 2.226488421999e+01
9.497500000000e+02 1.142996101511e-01 2.990444696678e-04 2.230181741496e+01
9.500000000000e+02 1.145322651607e-01 2.927452914937e-04 2.233953662637e+01
9.502500000000e+02 1.150434606353e-01 2.852084387981e-04 2.237800755206e+01
9.505000000000e+02 1.157586220841e-01 2.766483901692e-04 2.241719689003e+01
9.507500000000e+02 1.166010596849e-01 2.672934475238e-04 2.245707239198e+01
9.510000000000e+02 1.174928439808e-01 2.573814924143e-04 2.249760282312e+01
9.512500000000e+02 1.183557321761e-01 2.471554069052e-04 2.253875795092e+01
9.515000000000e+02 1.191121409168e-01 2.368588163721e-04 2.258050849335e+01
9.517500000000e+02 1.196861922387e-01 2.267315668851e-04 2.262282606305e+01
9.520000000000e+02 1.200048753995e-01 2.170059436954e-04 2.266568312303e+01
9.522500000000e+02 1.199992724309e-01 2.079029133683e-04 2.270905290189e+01
9.525000000000e+02 1.196058443683e-01 1.996290251077e-04 2.275290932985e+01
9.527500000000e+02 1.187677410021e-01 1.923739338091e-04 2.279722696155e+01
9.530000000000e+02 1.174360654239e-01 1.863078730298e-04 2.284198088347e+01
9.532500000000e+02 1.155710392632e-01 1.815798116470e-04 2.288714662426e+01
9.535000000000e+02 1.131430089498e-01 1.783159690894e-04 2.293270003535e+01
9.537500000000e+02 1.101332307857e-01 1.766184491020e-04 2.297861719159e+01
9.540000000000e+02 1.065343998858e-01 1.765644454400e-04 2.302487423488e+01
9.542500000000e+02 1.023508811593e-01 1.782052273455e-04 2.307144725990e+01
9.545000000000e+02 9.759863402815e-02 1.815656498497e-04 2.311831215739e+01
9.547500000000e+02 9.230483014363e-02 1.866438516441e-04 2.316544444403e+01
9.550000000000e+02 8.650716850642e-02 1.934109825712e-04 2.321281915478e+01
9.552500000000e+02 8.025295593720e-02 2.018115271556e-04 2.326041064861e+01
9.555000000000e+02 7.359794508936e-02 2.117636291807e-04 2.330819253275e+01
9.557500000000e+02 6.660500426095e-02 2.231601669635e-04 2.335613750251e+01
9.560000000000e+02 5.934268833081e-02 2.358699260643e-04 2.340421725612e+01
9.562500000000e+02 5.188371869333e-02 2.497393611642e-04 2.345240247022e+01
9.565000000000e+02 4.430347053549e-02 2.645948931499e-04 2.350066269190e+01
9.567500000000e+02 3.667846604150e-02 2.802455609943e-04 2.354896636068e+01
9.570000000000e+02 2.908495012916e-02 2.964860891614e-04 2.359728080833e+01
9.572500000000e+02 2.159754874246e-02 3.131005297674e-04 2.364557228562e+01
9.575000000000e+02 1.428803578468e-02 3.298659930684e-04 2.369380605817e+01
9.577500000000e+02 7.224242968130e-03 3.465566670330e-04 2.374194641873e+01
9.580000000000e+02 4.690806975740e-04 3.629479642520e-04 2.378995682055e+01
9.582500000000e+02 -5.920288891311e-03 3.788206308659e-04 2.383779995879e+01
9.585000000000e+02 -1.189318406882e-02 3.939650694296e-04 2.388543795241e+01
9.587500000000e+02 -1.740595561451e-02 4.081851997452e-04 2.393283238139e+01
9.590000000000e+02 -2.242247175803e-02 4.213019197996e-04 2.397994447945e+01
9.592500000000e+02 -2.691448952595e-02 4.331561816133e-04 2.402673532744e+01
9.595000000000e+02 -3.086187112438e-02 4.436120056612e-04 2.407316592724e+01
9.597500000000e+02 -3.425273785459e-02 4.525587151631e-04 2.411919741666e+01
9.600000000000e+02 -3.708355580977e-02 4.599127211390e-04 2.416479131057e+01
9.602500000000e+02 -3.935902065234e-02 4.656185909602e-04 2.420990957587e+01
9.605000000000e+02 -4.109195846803e-02 4.696497102757e-04 2.425451494882e+01
9.607500000000e+02 -4.230306500059e-02 4.720083427034e-04 2.429857110696e+01
9.610000000000e+02 -4.302051365961e-02 4.727250542754e-04 2.434204282549e+01
9.612500000000e+02 -4.327957842091e-02 4.718578171322e-04 2.438489632553e+01
9.615000000000e+02 -4.312200159398e-02 4.694904148876e-04 2.442709935287e+01
9.617500000000e+02 -4.259543381370e-02 4.657306594371e-04 2.446862154401e+01
9.620000000000e+02 -4.175261446073e-02 4.607080047400e-04 2.450943449939e+01
9.622500000000e+02 -4.065063570424e-02 4.545710434373e-04 2.454951213659e+01
9.625000000000e+02 -3.934997630726e-02 4.474845618454e-04 2.458883075487e+01
9.627500000000e+02 -3.791363792695e-02 4.396265437013e-04 2.462736938161e+01
9.630000000000e+02 -3.640607910004e-02 4.311848463702e-04 2.466510982257e+01
9.632500000000e+02 -3.489223054009e-02 4.223538929261e-04 2.470203689432e+01
9.635000000000e+02 -3.343650880626e-02 4.133313150091e-04 2.473813867866e+01
9.637500000000e+02 -3.210172695725e-02 4.043144613167e-04 2.477340653525e+01
9.640000000000e+02 -3.094814578296e-02 3.954970955706e-04 2.480783534578e+01
9.642500000000e+02 -3.003254811353e-02 3.870661663256e-04 2.484142370420e+01
9.645000000000e+02 -2.940729813046e-02 3.791986788834e-04 2.487417394516e+01
9.647500000000e+02 -2.911956563806e-02 3.720588050085e-04 2.490609233965e+01
9.650000000000e+02 -2.921058696794e-02 3.657952149545e-04 2.493718917282e+01
9.652500000000e+02 -2.971506976926e-02 3.605386439459e-04 2.496747895102e+01
9.655000000000e+02 -3.066063710110e-02 3.563998611587e-04 2.499698031716e+01
9.657500000000e+02 -3.206745814123e-02 3.534678765547e-04 2.502571623339e+01
9.660000000000e+02 -3.394796928529e-02 3.518086043968e-04 2.505371397371e+01
9.662500000000e+02 -3.630671631771e-02 3.514638859723e-04 2.508100511649e+01
9.665000000000e+02 -3.914033927466e-02 3.524508276290e-04 2.510762563878e+01
9.667500000000e+02 -4.243763600390e-02 3.547617743775e-04 2.513361569917e+01
9.670000000000e+02 -4.617978582818e-02 3.583645854231e-04 2.515901961441e+01
9.672500000000e+02 -5.034066460172e-02 3.632032174610e-04 2.518388585165e+01
9.675000000000e+02 -5.488725046076e-02 3.691989776300e-04 2.520826667835e+01
9.677500000000e+02 -5.978015602515e-02 3.762519938361e-04 2.523221804012e+01
9.680000000000e+02 -6.497423361592e-02 3.842429971503e-04 2.525579940740e+01
9.682500000000e+02 -7.041926861491e-02 3.930355808588e-04 2.527907342381e+01
9.685000000000e+02 -7.606074508482e-02 4.024787588354e-04 2.530210549976e+01
9.687500000000e+02 -8.184068505846e-02 4.124095489915e-04 2.532496364732e+01
9.690000000000e+02 -8.769852531030e-02 4.226559462441e-04 2.534771801273e+01
9.692500000000e+02 -9.357204582733e-02 4.330400825136e-04 2.537044034460e+01
9.695000000000e+02 -9.939832056979e-02 4.433812120327e-04 2.539320375051e+01
9.697500000000e+02 -1.051146822245e-01 4.534989749652e-04 2.541608212013e+01
9.700000000000e+02 -1.106596888442e-01 4.632166183468e-04 2.543914950869e+01
9.702500000000e+02 -1.159740747644e-01 4.723639394008e-04 2.546247986697e+01
9.705000000000e+02 -1.210016792442e-01 4.807804116812e-04 2.548614620518e+01
9.707500000000e+02 -1.256903277433e-01 4.883177418012e-04 2.551022031884e+01
9.710000000000e+02 -1.299926718333e-01 4.948425881739e-04 2.553477196934e+01
9.712500000000e+02 -1.338669494281e-01 5.002387451255e-04 2.555986840805e+01
9.715000000000e+02 -1.372776794032e-01 5.044090660348e-04 2.558557390490e+01
9.717500000000e+02 -1.401962602535e-01 5.072771973391e-04 2.561194895928e+01
9.720000000000e+02 -1.426014692867e-01 5.087887654971e-04 2.563904982017e+01
9.722500000000e+02 -1.444798596996e-01 5.089122698334e-04 2.566692805408e+01
9.725000000000e+02 -1.458260353168e-01 5.076396301791e-04 2.569562977171e+01
9.727500000000e+02 -1.466428046073e-01 5.049862269414e-04 2.572519520985e+01
9.730000000000e+02 -1.469412217508e-01 5.009906362261e-04 2.575565836231e+01
9.732500000000e+02 -1.467404858260e-01 4.957140262993e-04 2.578704628345e+01
9.735000000000e+02 -1.460677210360e-01 4.892390912947e-04 2.581937879976e+01
9.737500000000e+02 -1.449576336043e-01 4.816687324633e-04 2.585266805888e+01
9.740000000000e+02 -1.434520546364e-01 4.731243863341e-04 2.588691833410e+01
9.742500000000e+02 -1.415993457756e-01 4.637440929723e-04 2.592212545463e+01
9.745000000000e+02 -1.394537404016e-01 4.536803476354e-04 2.595827688258e+01
9.747500000000e+02 -1.370745435061e-01 4.430977408197e-04 2.599535120226e+01
9.750000000000e+02 -1.345252991219e-01 4.321703932997e-04 2.603331827788e+01
9.752500000000e+02 -1.318728602380e-01 4.210793434626e-04 2.607213907046e+01
9.755000000000e+02 -1.291863882900e-01 4.100098398998e-04 2.611176550587e+01
9.757500000000e+02 -1.265363642197e-01 3.991486133775e-04 2.615214079045e+01
9.760000000000e+02 -1.239935313915e-01 3.886811366262e-04 2.619319942409e+01
9.762500000000e+02 -1.216278157664e-01 3.787889357982e-04 2.623486726351e+01
9.765000000000e+02 -1.195073111689e-01 3.696470816404e-04 2.627706204514e+01
9.767500000000e+02 -1.176972335662e-01 3.614216776843e-04 2.631969359536e+01
9.770000000000e+02 -1.162589065142e-01 3.542676746511e-04 2.636266409694e+01
9.772500000000e+02 -1.152488625874e-01 3.483269149627e-04 2.640586879985e+01
9.775000000000e+02 -1.147179559860e-01 3.437261063627e-04 2.644919642888e+01
9.777500000000e+02 -1.147105585255e-01 3.405751085036e-04 2.649252963340e+01
9.780000000000e+02 -1.152639210288e-01 3.389658007750e-04 2.653574590786e+01
9.782500000000e+02 -1.164075397030e-01 3.389708998303e-04 2.657871796987e+01
9.785000000000e+02 -1.181627543733e-01 3.406431870257e-04 2.662131480587e+01
9.787500000000e+02 -1.205423594541e-01 3.440149042431e-04 2.666340215792e+01
9.790000000000e+02 -1.235504601811e-01 3.490975139205e-04 2.670484364687e+01
9.792500000000e+02 -1.271823658082e-01 3.558817705816e-04 2.674550137260e+01
9.795000000000e+02 -1.314246851314e-01 3.643379525358e-04 2.678523693750e+01
9.797500000000e+02 -1.362555516489e-01 3.744163749925e-04 2.682391247621e+01
9.800000000000e+02 -1.416449454097e-01 3.860482036442e-04 2.686139138265e+01
9.802500000000e+02 -1.475551799494e-01 3.991464315499e-04 2.689753938977e+01
9.805000000000e+02 -1.539415027071e-01 4.136071460622e-04 2.693222563816e+01
9.807500000000e+02 -1.607527629189e-01 4.293109892031e-04 2.696532346797e+01
9.810000000000e+02 -1.679322189481e-01 4.461247686066e-04 2.699671147124e+01
9.812500000000e+02 -1.754184071333e-01 4.639031484413e-04 2.702627454317e+01
9.815000000000e+02 -1.831460535250e-01 4.824906417984e-04 2.705390464656e+01
9.817500000000e+02 -1.910470638998e-01 5.017235564667e-04 2.707950177555e+01
9.820000000000e+02 -1.990515354365e-01 5.214319925985e-04 2.710297490354e+01
9.822500000000e+02 -2.070887626425e-01 5.414420216660e-04 2.712424257863e+01
9.825000000000e+02 -2.150882775373e-01 5.615777060559e-04 2.714323386027e+01
9.827500000000e+02 -2.229808319545e-01 5.816632547080e-04 2.715988875843e+01
9.830000000000e+02 -2.306993797607e-01 6.015249857419e-04 2.717415897174e+01
9.832500000000e+02 -2.381799843313e-01 6.209933077198e-04 2.718600824330e+01
9.835000000000e+02 -2.453626780130e-01 6.399046134354e-04 2.719541266750e+01
9.837500000000e+02 -2.521922435072e-01 6.581029400885e-04 2.720236102708e+01
9.840000000000e+02 -2.586189139915e-01 6.754416137610e-04 2.720685481248e+01
9.842500000000e+02 -2.645989805899e-01 6.917846680659e-04 2.720890823319e+01
9.845000000000e+02 -2.700953009592e-01 7.070081439045e-04 2.720854797051e+01
9.847500000000e+02 -2.750776981449e-01 7.210011403233e-04 2.720581298029e+01
9.850000000000e+02 -2.795232610346e-01 7.336667984071e-04 2.720075399550e+01
9.852500000000e+02 -2.834165173184e-01 7.449230408909e-04 2.719343298122e+01
9.855000000000e+02 -2.867494856125e-01 7.547031714849e-04 2.718392235619e+01
9.857500000000e+02 -2.895216297012e-01 7.629563373821e-04 2.717230432677e+01
9.860000000000e+02 -2.917396640694e-01 7.696478026662e-04 2.715866979629e+01
9.862500000000e+02 -2.934172793651e-01 7.747591288231e-04 2.714311751614e+01
9.865000000000e+02 -2.945747276934e-01 7.782881657277e-04 2.712575284485e+01
9.867500000000e+02 -2.952383327801e-01 7.802489724285e-04 2.710668665792e+01
9.870000000000e+02 -2.954399039963e-01 7.806715425680e-04 2.708603418801e+01
9.872500000000e+02 -2.952160628844e-01 7.796013913726e-04 2.706391368491e+01
9.875000000000e+02 -2.946075229819e-01 7.770991455357e-04 2.704044524895e+01
9.877500000000e+02 -2.936583078166e-01 7.732399021752e-04 2.701574955493e+01
9.880000000000e+02 -2.924149511697e-01 7.681124096455e-04 2.698994672312e+01
9.882500000000e+02 -2.909256585858e-01 7.618181643954e-04 2.696315504881e+01
9.885000000000e+02 -2.892394961892e-01 7.544703730125e-04 2.693548998801e+01
9.887500000000e+02 -2.874055735279e-01 7.461927445854e-04 2.690706309293e+01
9.890000000000e+02 -2.854722864861e-01 7.371181106081e-04 2.687798116829e+01
9.892500000000e+02 -2.834865798973e-01 7.273869501294e-04 2.684834534240e+01
9.895000000000e+02 -2.814932987080e-01 7.171457510055e-04 2.681825042606e+01
9.897500000000e+02 -2.795346037782e-01 7.065452199845e-04 2.678778436298e+01
9.900000000000e+02 -2.776494615488e-01 6.957384569382e-04 2.675702767961e+01
9.902500000000e+02 -2.758732418549e-01 6.848789629436e-04 2.672605325356e+01
9.905000000000e+02 -2.742373964703e-01 6.741186121733e-04 2.669492607890e+01
9.907500000000e+02 -2.727692245559e-01 6.636056731245e-04 2.666370315201e+01
9.910000000000e+02 -2.714917590364e-01 6.534827586966e-04 2.663243360811e+01
9.912500000000e+02 -2.704237184623e-01 6.438848855717e-04 2.660115883671e+01
9.915000000000e+02 -2.695795426608e-01 6.349376577971e-04 2.656991273113e+01
9.917500000000e+02 -2.689695333180e-01 6.267554281210e-04 2.653872211880e+01
9.920000000000e+02 -2.686000359478e-01 6.194399328893e-04 2.650760717059e+01
9.922500000000e+02 -2.684736802625e-01 6.130790355832e-04 2.647658189834e+01
9.925000000000e+02 -2.685897062383e-01 6.077454675392e-04 2.644565477494e+01
9.927500000000e+02 -2.689442716643e-01 6.034961691450e-04 2.641482928767e+01
9.930000000000e+02 -2.695308519965e-01 6.003717385826e-04 2.638410461844e+01
9.932500000000e+02 -2.703405983067e-01 5.983963168527e-04 2.635347623907e+01
9.935000000000e+02 -2.713627695323e-01 5.975776573554e-04 2.632293657052e+01
9.937500000000e+02 -2.725851040711e-01 5.979075811278e-04 2.629247557446e+01
9.940000000000e+02 -2.739942353386e-01 5.993626899602e-04 2.626208133919e+01
9.942500000000e+02 -2.755760821083e-01 6.019053226880e-04 2.623174061236e+01
9.945000000000e+02 -2.773161982017e-01 6.054848618823e-04 2.620143927295e+01
9.947500000000e+02 -2.792001175385e-01 6.100388985458e-04 2.617116275324e+01
9.950000000000e+02 -2.812136546453e-01 6.154950541130e-04 2.614089638978e+01
9.952500000000e+02 -2.833431536490e-01 6.217726841872e-04 2.611062571014e+01
9.955000000000e+02 -2.855757045019e-01 6.287847052304e-04 2.608033662397e+01
9.957500000000e+02 -2.878992597502e-01 6.364394432048e-04 2.605001560351e+01
9.960000000000e+02 -2.903027273622e-01 6.446425433649e-04 2.601964972925e+01
9.962500000000e+02 -2.927759602468e-01 6.532987868021e-04 2.598922673537e+01
9.965000000000e+02 -2.953096899334e-01 6.623138794164e-04 2.595873495506e+01
9.967500000000e+02 -2.978953709735e-01 6.715960541475e-04 2.592816327242e+01
9.970000000000e+02 -3.005249848050e-01 6.810575862410e-04 2.589750095742e+01
9.972500000000e+02 -3.031907483152e-01 6.906159905857e-04 2.586673758453e+01
9.975000000000e+02 -3.058848081547e-01 7.001950481758e-04 2.583586284851e+01
9.977500000000e+02 -3.085989176642e-01 7.097255657985e-04 2.580486636416e+01
9.980000000000e+02 -3.113240736871e-01 7.191457231817e-04 2.577373756526e+01
9.982500000000e+02 -3.140502312278e-01 7.284012522865e-04 2.574246546854e+01
9.985000000000e+02 -3.167660122309e-01 7.374451113261e-04 2.571103859707e+01
9.987500000000e+02 -3.194585467323e-01 7.462370049178e-04 2.567944478731e+01
9.990000000000e+02 -3.221133716173e-01 7.547424729369e-04 2.564767110920e+01
9.992500000000e+02 -3.247144430166e-01 7.629317031908e-04 2.561570382979e+01
9.995000000000e+02 -3.272443096779e-01 7.707782481169e-04 2.558352829299e+01
9.997500000000e+02 -3.296843755772e-01 7.782574441751e-04 2.555112893029e+01
1.000000000000e+03 -3.320152735957e-01 7.853447662878e-04 2.551848932635e+01
1.000250000000e+03 -3.342173864231e-01 7.920143065210e-04 2.548559215780e+01
1.000500000000e+03 -3.362713668456e-01 7.982371756788e-04 2.545241937968e+01
1.000750000000e+03 -3.381587835697e-01 8.039802953574e-04 2.541895220208e+01
1.001000000000e+03 -3.398626959481e-01 8.092053109663e-04 2.538517132132e+01
1.001250000000e+03 -3.413682455143e-01 8.138679617699e-04 2.535105699693e+01
1.001500000000e+03 -3.426631897373e-01 8.179178847134e-04 2.531658915860e+01
1.001750000000e+03 -3.437382898709e-01 8.212988156061e-04 2.528174766421e+01
1.002000000000e+03 -3.445876354954e-01 8.239493577206e-04 2.524651239845e+01
1.002250000000e+03 -3.452087951984e-01 8.258041561830e-04 2.521086345311e+01
1.002500000000e+03 -3.456028380333e-01 8.267955402348e-04 2.517478129356e+01
1.002750000000e+03 -3.457742103901e-01 8.268555025524e-04 2.513824691882e+01
1.003000000000e+03 -3.457304691874e-01 8.259180545684e-04 2.510124203050e+01
1.003250000000e+03 -3.454819124823e-01 8.239216965890e-04 2.506374909992e+01
1.003500000000e+03 -3.450410975694e-01 8.208119686645e-04 2.502575161176e+01
1.003750000000e+03 -3.444223068658e-01 8.165439437670e-04 2.498723411806e+01
1.004000000000e+03 -3.436409530373e-01 8.110846233778e-04 2.494818235535e+01
1.004250000000e+03 -3.427129783321e-01 8.044151150611e-04 2.490858335910e+01
1.004500000000e+03 -3.416542534299e-01 7.965324821657e-04 2.486842557178e+01
1.004750000000e+03 -3.404799829598e-01 7.874510691819e-04 2.482769884310e+01
1.005000000000e+03 -3.392041930114e-01 7.772036929705e-04 2.478639464729e+01
1.005250000000e+03 -3.378392364364e-01 7.658420926838e-04 2.474450609149e+01
1.005500000000e+03 -3.363953643885e-01 7.534369248514e-04 2.470202795128e+01
1.005750000000e+03 -3.348803961263e-01 7.400773807733e-04 2.465895678864e+01
1.006000000000e+03 -3.332994899053e-01 7.258704719851e-04 2.461529108650e+01
1.006250000000e+03 -3.316549593859e-01 7.109394524379e-04 2.457103117921e+01
1.006500000000e+03 -3.299462986677e-01 6.954222940164e-04 2.452617948902e+01
1.006750000000e+03 -3.281702473755e-01 6.794693120898e-04 2.448074043207e+01
1.007000000000e+03 -3.263211071105e-01 6.632409574761e-04 2.443472064805e+01
1.007250000000e+03 -3.243911212419e-01 6.469047247397e-04 2.438812890058e+01
1.007500000000e+03 -3.223711263360e-01 6.306323983709e-04 2.434097628652e+01
1.007750000000e+03 -3.202512760479e-01 6.145966271336e-04 2.429327612363e+01
1.008000000000e+03 -3.180220135447e-01 5.989678211757e-04 2.424504412509e+01
1.008250000000e+03 -3.156750796818e-01 5.839105387243e-04 2.419629826129e+01
1.008500000000e+03 -3.132046741114e-01 5.695802845403e-04 2.414705887007e+01
1.008750000000e+03 -3.106085756238e-01 5.561205193504e-04 2.409734854074e+01
1.009000000000e+03 -3.078892253102e-01 5.436598505079e-04 2.404719208367e+01
1.009250000000e+03 -3.050546646644e-01 5.323097021983e-04 2.399661637544e+01
1.009500000000e+03 -3.021192691356e-01 5.221624765622e-04 2.394565031660e+01
1.009750000000e+03 -2.991041850276e-01 5.132903656777e-04 2.389432462813e+01
1.010000000000e+03 -2.960374201845e-01 5.057447958588e-04 2.384267168586e+01
1.010250000000e+03 -2.929535572749e-01 4.995566103250e-04 2.379072533367e+01
1.010500000000e+03 -2.898930529978e-01 4.947369093859e-04 2.373852066959e+01
1.010750000000e+03 -2.869011429221e-01 4.912784305287e-04 2.368609384076e+01
1.011000000000e+03 -2.840263845849e-01 4.891576224240e-04 2.363348182386e+01
1.011250000000e+03 -2.813188969918e-01 4.883370187211e-04 2.358072222615e+01
1.011500000000e+03 -2.788283807511e-01 4.887678387867e-04 2.352785309810e+01
1.011750000000e+03 -2.766020652845e-01 4.903927950981e-04 2.347491275061e+01
1.012000000000e+03 -2.746825909382e-01 4.931484600447e-04 2.342193963973e+01
1.012250000000e+03 -2.731060990584e-01 4.969676480168e-04 2.336897224329e+01
1.012500000000e+03 -2.719005256818e-01 5.017811228735e-04 2.331604898359e+01
1.012750000000e+03 -2.710843195922e-01 5.075189375263e-04 2.326320819520e+01
1.013000000000e+03 -2.706654800446e-01 5.141107421419e-04 2.321048811254e+01
1.013250000000e+03 -2.706412632773e-01 5.214860114884e-04 2.315792689761e+01
1.013500000000e+03 -2.709982253600e-01 5.295729592479e-04 2.310556268111e+01
1.013750000000e+03 -2.717129499836e-01 5.382975802624e-04 2.305343364598e+01
1.014000000000e+03 -2.727531160209e-01 5.475819690195e-04 2.300157810378e+01
1.014250000000e+03 -2.740789504697e-01 5.573425209557e-04 2.295003458679e+01
1.014500000000e+03 -2.756450788378e-01 5.674884553195e-04 2.289884195082e+01
1.014750000000e+03 -2.774023710170e-01 5.779201095774e-04 2.284803944040e+01
1.015000000000e+03 -2.793000117123e-01 5.885283315189e-04 2.279766678157e+01
1.015250000000e+03 -2.812873346243e-01 5.991939324105e-04 2.274776420388e+01
1.015500000000e+03 -2.833156418211e-01 6.097882375788e-04 2.269837249089e+01
1.015750000000e+03 -2.853396349235e-01 6.201741929696e-04 2.264953294182e+01
1.016000000000e+03 -2.873186272433e-01 6.302084210491e-04 2.260128734786e+01
1.016250000000e+03 -2.892173987043e-01 6.397439542935e-04 2.255367791861e+01
1.016500000000e+03 -2.910066560635e-01 6.486335165469e-04 2.250674716701e+01
1.016750000000e+03 -2.926632272354e-01 6.567333523456e-04 2.246053777228e+01
1.017000000000e+03 -2.941699256599e-01 6.639072408700e-04 2.241509242147e+01
1.017250000000e+03 -2.955151784240e-01 6.700306288076e-04 2.237045361717e+01
1.017500000000e+03 -2.966924611392e-01 6.749947414376e-04 2.232666346928e+01
1.017750000000e+03 -2.976995805875e-01 6.787101236925e-04 2.228376348460e+01
1.018000000000e+03 -2.985378802837e-01 6.811100048050e-04 2.224179433663e+01
1.018250000000e+03 -2.992113836111e-01 6.821529023149e-04 2.220079565439e+01
1.018500000000e+03 -2.997259365636e-01 6.818246034904e-04 2.216080580556e+01
1.018750000000e+03 -3.000883638152e-01 6.801394066700e-04 2.212186171120e+01
1.019000000000e+03 -3.003056875784e-01 6.771405520165e-04 2.208399867381e+01
1.019250000000e+03 -3.003844265440e-01 6.729000168583e-04 2.204725024878e+01
1.019500000000e+03 -3.003300302686e-01 6.675171868050e-04 2.201164814647e+01
1.019750000000e+03 -3.001464352834e-01 6.611168177359e-04 2.197722216551e+01
1.020000000000e+03 -2.998358767729e-01 6.538465373692e-04 2.194400020200e+01
1.020250000000e+03 -2.993988708050e-01 6.458733795825e-04 2.191200827719e+01
1.020500000000e+03 -2.988344493003e-01 6.373797905269e-04 2.188127059081e+01
1.020750000000e+03 -2.981406763278e-01 6.285592109978e-04 2.185180964383e+01
1.021000000000e+03 -2.973154264554e-01 6.196112295017e-04 2.182364639543e+01
1.021250000000e+03 -2.963573070271e-01 6.107363736340e-04 2.179680037267e+01
1.021500000000e+03 -2.952668466400e-01 6.021311141273e-04 2.177128990136e+01
1.021750000000e+03 -2.940476432234e-01 5.939827658297e-04 2.174713220444e+01
1.022000000000e+03 -2.927075930845e-01 5.864651064667e-04 2.172434363174e+01
1.022250000000e+03 -2.912598537262e-01 5.797341579014e-04 2.170293972261e+01
1.022500000000e+03 -2.897236342813e-01 5.739249667699e-04 2.168293539310e+01
1.022750000000e+03 -2.881244828923e-01 5.691492323965e-04 2.166434492912e+01
1.023000000000e+03 -2.864941727037e-01 5.654939953174e-04 2.164718209882e+01
1.023250000000e+03 -2.848699677314e-01 5.630213711044e-04 2.163146012341e+01
1.023500000000e+03 -2.832933236384e-01 5.617693093075e-04 2.161719160015e+01
1.023750000000e+03 -2.818080918635e-01 5.617531489574e-04 2.160438851563e+01
1.024000000000e+03 -2.804582273853e-01 5.629679764510e-04 2.159306210435e+01
1.024250000000e+03 -2.792852081634e-01 5.653914998235e-04 2.158322269873e+01
1.024500000000e+03 -2.783253392996e-01 5.689869501368e-04 2.157487967534e+01
1.024750000000e+03 -2.776071277862e-01 5.737060049544e-04 2.156804126350e+01
1.025000000000e+03 -2.771489567679e-01 5.794911824865e-04 2.156271441170e+01
1.025250000000e+03 -2.769572775689e-01 5.862775311796e-04 2.155890464556e+01
1.025500000000e+03 -2.770254704533e-01 5.939934739210e-04 2.155661592624e+01
1.025750000000e+03 -2.773335142810e-01 6.025607765165e-04 2.155585050110e+01
1.026000000000e+03 -2.778485232295e-01 6.118935497375e-04 2.155660877530e+01
1.026250000000e+03 -2.785261203931e-01 6.218964622544e-04 2.155888917829e+01
1.026500000000e+03 -2.793125789858e-01 6.324624465574e-04 2.156268795719e+01
1.026750000000e+03 -2.801475270108e-01 6.434701723909e-04 2.156799913044e+01
1.027000000000e+03 -2.809670507666e-01 6.547817930347e-04 2.157481427224e+01
1.027250000000e+03 -2.817069056017e-01 6.662411841152e-04 2.158312238999e+01
1.027500000000e+03 -2.823056147524e-01 6.776731801078e-04 2.159290968400e+01
1.027750000000e+03 -2.827071923578e-01 6.888839792797e-04 2.160415952597e+01
1.028000000000e+03 -2.828633049192e-01 6.996630404943e-04 2.161685225019e+01
1.028250000000e+03 -2.827347198895e-01 7.097864429509e-04 2.163096497867e+01
1.028500000000e+03 -2.822919581254e-01 7.190216642451e-04 2.164647156091e+01
1.028750000000e+03 -2.815151565114e-01 7.271336656918e-04 2.166334258538e+01
1.029000000000e+03 -2.803931764332e-01 7.338919224243e-04 2.168154516428e+01
1.029250000000e+03 -2.789221375699e-01 7.390779592989e-04 2.170104316163e+01
1.029500000000e+03 -2.771034963056e-01 7.424929775830e-04 2.172179707238e+01
1.029750000000e+03 -2.749419403191e-01 7.439651328156e-04 2.174376422048e+01
1.030000000000e+03 -2.724433107806e-01 7.433558895623e-04 2.176689902752e+01
1.030250000000e+03 -2.696127312849e-01 7.405650221354e-04 2.179115303144e+01
1.030500000000e+03 -2.664532203244e-01 7.355341730492e-04 2.181647537324e+01
1.030750000000e+03 -2.629648407630e-01 7.282485230196e-04 2.184281303483e+01
1.031000000000e+03 -2.591445178721e-01 7.187366905714e-04 2.187011107935e+01
1.031250000000e+03 -2.549865570534e-01 7.070689252892e-04 2.189831323303e+01
1.031500000000e+03 -2.504837471306e-01 6.933537105655e-04 2.192736218426e+01
1.031750000000e+03 -2.456289788755e-01 6.777332099382e-04 2.195719986512e+01
1.032000000000e+03 -2.404172165925e-01 6.603778929045e-04 2.198776806797e+01
1.032250000000e+03 -2.348475917895e-01 6.414807674042e-04 2.201900868486e+01
1.032500000000e+03 -2.289254331965e-01 6.212516340762e-04 2.205086411537e+01
1.032750000000e+03 -2.226640355541e-01 5.999116338073e-04 2.208327761537e+01
1.033000000000e+03 -2.160859896739e-01 5.776884717303e-04 2.211619362195e+01
1.033250000000e+03 -2.092239386883e-01 5.548126202164e-04 2.214955809562e+01
1.033500000000e+03 -2.021206941896e-01 5.315144433304e-04 2.218331863489e+01
1.033750000000e+03 -1.948286937953e-01 5.080221055495e-04 2.221742497025e+01
1.034000000000e+03 -1.874088301724e-01 4.845604345938e-04 2.225182903228e+01
1.034250000000e+03 -1.799287489075e-01 4.613503596533e-04 2.228648520165e+01
1.034500000000e+03 -1.724607423721e-01 4.386086719404e-04 2.232135053803e+01
1.034750000000e+03 -1.650794108172e-01 4.165480398963e-04 2.235638477820e+01
1.035000000000e+03 -1.578592368696e-01 3.953767109739e-04 2.239155073390e+01
1.035250000000e+03 -1.508722622035e-01 3.752980367095e-04 2.242681429350e+01
1.035500000000e+03 -1.441860228068e-01 3.565093936933e-04 2.246214438613e+01
1.035750000000e+03 -1.378618153058e-01 3.392002698380e-04 2.249751334962e+01
1.036000000000e+03 -1.319534505607e-01 3.235500582447e-04 2.253289666616e+01
1.036250000000e+03 -1.265064605872e-01 3.097249788079e-04 2.256827308615e+01
1.036500000000e+03 -1.215577727001e-01 2.978745370830e-04 2.260362471905e+01
1.036750000000e+03 -1.171358579262e-01 2.881279423107e-04 2.263893663677e+01
1.037000000000e+03 -1.132611583599e-01 2.805901928394e-04 2.267419709488e+01
1.037250000000e+03 -1.099468402458e-01 2.753386967711e-04 2.270939701268e+01
1.037500000000e+03 -1.071995981202e-01 2.724199369640e-04 2.274453009709e+01
1.037750000000e+03 -1.050205644608e-01 2.718472539565e-04 2.277959224979e+01
1.038000000000e+03 -1.034060643654e-01 2.735991171444e-04 2.281458156819e+01
1.038250000000e+03 -1.023482643164e-01 2.776185767506e-04 2.284949789922e+01
1.038500000000e+03 -1.018355991899e-01 2.838136738494e-04 2.288434237096e+01
1.038750000000e+03 -1.018529366986e-01 2.920588422706e-04 2.291911727687e+01
1.039000000000e+03 -1.023815299942e-01 3.021973180937e-04 2.295382557577e+01
1.039250000000e+03 -1.033987730737e-01 3.140444838986e-04 2.298847039708e+01
1.039500000000e+03 -1.048777748080e-01 3.273914486823e-04 2.302305490174e+01
1.039750000000e+03 -1.067868855494e-01 3.420095940479e-04 2.305758176087e+01
1.040000000000e+03 -1.090891882592e-01 3.576551448941e-04 2.309205283842e+01
1.040250000000e+03 -1.117420843642e-01 3.740738856534e-04 2.312646890587e+01
1.040500000000e+03 -1.146969926175e-01 3.910057738115e-04 2.316082918326e+01
1.040750000000e+03 -1.178992851687e-01 4.081891293265e-04 2.319513129542e+01
1.041000000000e+03 -1.212884515509e-01 4.253646830794e-04 2.322937089963e+01
1.041250000000e+03 -1.247985315189e-01 4.422790805848e-04 2.326354152084e+01
1.041500000000e+03 -1.283588423801e-01 4.586878645371e-04 2.329763443364e+01
1.041750000000e+03 -1.318949590184e-01 4.743579475021e-04 2.333163860004e+01
1.042000000000e+03 -1.353298937267e-01 4.890695679878e-04 2.336554050647e+01
1.042250000000e+03 -1.385855310809e-01 5.026179765932e-04 2.339932441788e+01
1.042500000000e+03 -1.415841181370e-01 5.148146509411e-04 2.343297236759e+01
1.042750000000e+03 -1.442497937505e-01 5.254882308636e-04 2.346646419877e+01
1.043000000000e+03 -1.465102202610e-01 5.344854891640e-04 2.349977805262e+01
1.043250000000e+03 -1.482979786537e-01 5.416719046515e-04 2.353289033254e+01
1.043500000000e+03 -1.495520112745e-01 5.469325110670e-04 2.356577634074e+01
1.043750000000e+03 -1.502187187440e-01 5.501724432689e-04 2.359841036459e+01
1.044000000000e+03 -1.502529621805e-01 5.513177903735e-04 2.363076619574e+01
1.044250000000e+03 -1.496188340438e-01 5.503163394711e-04 2.366281766199e+01
1.044500000000e+03 -1.482900765084e-01 5.471381928542e-04 2.369453879574e+01
1.044750000000e+03 -1.462504310569e-01 5.417765862186e-04 2.372590457972e+01
1.045000000000e+03 -1.434936010324e-01 5.342484203135e-04 2.375689107217e+01
1.045250000000e+03 -1.400231785848e-01 5.245947666860e-04 2.378747612709e+01
1.045500000000e+03 -1.358522497043e-01 5.128809919859e-04 2.381763950073e+01
1.045750000000e+03 -1.310030142219e-01 4.991967576849e-04 2.384736351103e+01
1.046000000000e+03 -1.255061628295e-01 4.836555629885e-04 2.387663310131e+01
1.046250000000e+03 -1.194003118861e-01 4.663940187294e-04 2.390543638674e+01
1.046500000000e+03 -1.127313105807e-01 4.475706534018e-04 2.393376482217e+01
1.046750000000e+03 -1.055515350983e-01 4.273643479288e-04 2.396161335021e+01
1.047000000000e+03 -9.791923757718e-02 4.059724312061e-04 2.398898078424e+01
1.047250000000e+03 -8.989782283863e-02 3.836083454761e-04 2.401586985002e+01
1.047500000000e+03 -8.155518142868e-02 3.604990524214e-04 2.404228734305e+01
1.047750000000e+03 -7.296301161241e-02 3.368821664391e-04 2.406824423956e+01
1.048000000000e+03 -6.419614249692e-02 3.130029851866e-04 2.409375566363e+01
1.048250000000e+03 -5.533185009001e-02 2.891112448883e-04 2.411884105693e+01
1.048500000000e+03 -4.644914676269e-02 2.654579588393e-04 2.414352407715e+01
1.048750000000e+03 -3.762806096113e-02 2.422922695939e-04 2.416783257979e+01
1.049000000000e+03 -2.894886295569e-02 2.198583577754e-04 2.419179855744e+01
1.049250000000e+03 -2.049126558606e-02 1.983925000833e-04 2.421545805195e+01
1.049500000000e+03 -1.233360421550e-02 1.781204332230e-04 2.423885097247e+01
1.049750000000e+03 -4.551936078626e-03 1.592546783898e-04 2.426202103342e+01
1.050000000000e+03 2.780835583418e-03 1.419923724980e-04 2.428501552057e+01
1.050250000000e+03 9.595835975141e-03 1.265133940662e-04 2.430788505550e+01
1.050500000000e+03 1.582915641885e-02 1.129784458453e-04 2.433068342764e+01
1.050750000000e+03 2.142265635842e-02 1.015278889670e-04 2.435346726243e+01
1.051000000000e+03 2.632482578020e-02 9.228036957899e-05 2.437629578159e+01
1.051250000000e+03 3.049146665902e-02 8.533217330961e-05 2.439923045107e+01
1.051500000000e+03 3.388636274367e-02 8.075649679465e-05 2.442233465439e+01
1.051750000000e+03 3.648182000697e-02 7.860302693375e-05 2.444567331985e+01
1.052000000000e+03 3.825903386995e-02 7.889796311861e-05 2.446931253740e+01
1.052250000000e+03 3.920839555012e-02 8.164388843573e-05 2.449331912366e+01
1.052500000000e+03 3.932958318421e-02 8.682015788560e-05 2.451776023706e+01
1.052750000000e+03 3.863157172128e-02 9.438340108162e-05 2.454270287142e+01
1.053000000000e+03 3.713244046400e-02 1.042681819589e-04 2.456821348433e+01
1.053250000000e+03 3.485910527690e-02 1.163876158304e-04 2.459435745032e+01
1.053500000000e+03 3.184688026577e-02 1.306344391264e-04 2.462119863073e+01
1.053750000000e+03 2.813895802853e-02 1.468821319296e-04 2.464879896952e+01
1.054000000000e+03 2.378576967627e-02 1.649861847839e-04 2.467721792860e+01
1.054250000000e+03 1.884429886073e-02 1.847855149789e-04 2.470651208629e+01
1.054500000000e+03 1.337731621056e-02 2.061039320584e-04 2.473673477910e+01
1.054750000000e+03 7.452571859440e-03 2.287517320850e-04 2.476793553842e+01
1.055000000000e+03 1.141964506680e-03 2.525276045746e-04 2.480015978039e+01
1.055250000000e+03 -5.479293900890e-03 2.772204113922e-04 2.483344835643e+01
1.055500000000e+03 -1.233349606836e-02 3.026110807454e-04 2.486783732746e+01
1.055750000000e+03 -1.934130229075e-02 3.284746426345e-04 2.490335741194e+01
1.056000000000e+03 -2.642251112656e-02 3.545822121630e-04 2.494003379716e+01
1.056250000000e+03 -3.349685139804e-02 3.807030701145e-04 2.497788578932e+01
1.056500000000e+03 -4.048471777973e-02 4.066067190209e-04 2.501692654337e+01
1.056750000000e+03 -4.730789963449e-02 4.320649629457e-04 2.505716274702e+01
1.057000000000e+03 -5.389021084343e-02 4.568538784273e-04 2.509859456364e+01
1.057250000000e+03 -6.015819666545e-02 4.807558837397e-04 2.514121516250e+01
1.057500000000e+03 -6.604170871221e-02 5.035616244144e-04 2.518501066707e+01
1.057750000000e+03 -7.147444631795e-02 5.250717523630e-04 2.522996013542e+01
1.058000000000e+03 -7.639457056852e-02 5.450987871318e-04 2.527603513246e+01
1.058250000000e+03 -8.074512672973e-02 5.634686328730e-04 2.532320002465e+01
1.058500000000e+03 -8.447459679093e-02 5.800221704222e-04 2.537141155223e+01
1.058750000000e+03 -8.753726497661e-02 5.946165328059e-04 2.542061918716e+01
1.059000000000e+03 -8.989364655547e-02 6.071264764625e-04 2.547076503985e+01
1.059250000000e+03 -9.151086790337e-02 6.174453621171e-04 2.552178380448e+01
1.059500000000e+03 -9.236292621586e-02 6.254860459033e-04 2.557360323321e+01
1.059750000000e+03 -9.243098066632e-02 6.311816825013e-04 2.562614419185e+01
1.060000000000e+03 -9.170358411259e-02 6.344862688323e-04 2.567932077575e+01
1.060250000000e+03 -9.017678330537e-02 6.353750069179e-04 2.573304099588e+01
1.060500000000e+03 -8.785426356063e-02 6.338446381175e-04 2.578720680614e+01
1.060750000000e+03 -8.474734296188e-02 6.299134314306e-04 2.584171468796e+01
1.061000000000e+03 -8.087492459524e-02 6.236211093078e-04 2.589645630290e+01
1.061250000000e+03 -7.626340909455e-02 6.150285324732e-04 2.595131868644e+01
1.061500000000e+03 -7.094646221730e-02 6.042172245641e-04 2.600618522106e+01
1.061750000000e+03 -6.496478612469e-02 5.912887715489e-04 2.606093595728e+01
1.062000000000e+03 -5.836574637608e-02 5.763639731231e-04 2.611544846600e+01
1.062250000000e+03 -5.120296935760e-02 5.595819104020e-04 2.616959848341e+01
1.062500000000e+03 -4.353583567774e-02 5.410988076302e-04 2.622326081229e+01
1.062750000000e+03 -3.542892759187e-02 5.210867220689e-04 2.627630985317e+01
1.063000000000e+03 -2.695139963674e-02 4.997321440521e-04 2.632862057642e+01
1.063250000000e+03 -1.817628456422e-02 4.772343814490e-04 2.638006927594e+01
1.063500000000e+03 -9.179759067793e-03 4.538038643692e-04 2.643053440518e+01
1.063750000000e+03 -4.035050073100e-05 4.296602816301e-04 2.647989735568e+01
1.064000000000e+03 9.161877046897e-03 4.050306386864e-04 2.652804340470e+01
1.064250000000e+03 1.834618617703e-02 3.801471749005e-04 2.657486232445e+01
1.064500000000e+03 2.743202994598e-02 3.552452765105e-04 2.662024929929e+01
1.064750000000e+03 3.633993105909e-02 3.305611798691e-04 2.666410561624e+01
1.065000000000e+03 4.499235137621e-02 3.063297252199e-04 2.670633949047e+01
1.065250000000e+03 5.331456456845e-02 2.827820135234e-04 2.674686655857e+01
1.065500000000e+03 6.123548087175e-02 2.601431268679e-04 2.678561070100e+01
1.065750000000e+03 6.868846334351e-02 2.386297535979e-04 2.682250441978e+01
1.066000000000e+03 7.561207377056e-02 2.184479468050e-04 2.685748948442e+01
1.066250000000e+03 8.195077650562e-02 1.997908642774e-04 2.689051728224e+01
1.066500000000e+03 8.765558638897e-02 1.828365913147e-04 2.692154910754e+01
1.066750000000e+03 9.268462323892e-02 1.677462685458e-04 2.695055653247e+01
1.067000000000e+03 9.700360314189e-02 1.546619960779e-04 2.697752141723e+01
1.067250000000e+03 1.005862303336e-01 1.437051903175e-04 2.700243609951e+01
1.067500000000e+03 1.034145088558e-01 1.349749845809e-04 2.702530321539e+01
1.067750000000e+03 1.054789538799e-01 1.285469575427e-04 2.704613567261e+01
1.068000000000e+03 1.067786891417e-01 1.244719929137e-04 2.706495626137e+01
1.068250000000e+03 1.073214731783e-01 1.227754630823e-04 2.708179742135e+01
1.068500000000e+03 1.071235735323e-01 1.234566526834e-04 2.709670064004e+01
1.068750000000e+03 1.062096063341e-01 1.264884915730e-04 2.710971602801e+01
1.069000000000e+03 1.046122039865e-01 1.318175691346e-04 2.712090154230e+01
1.069250000000e+03 1.023716283469e-01 1.393645031140e-04 2.713032230727e+01
1.069500000000e+03 9.953528227406e-02 1.490245215238e-04 2.713804977105e+01
1.069750000000e+03 9.615714523335e-02 1.606684504414e-04 2.714416088485e+01
1.070000000000e+03 9.229709028408e-02 1.741439401976e-04 2.714873706635e+01
1.070250000000e+03 8.802017245146e-02 1.892770068839e-04 2.715186328309e+01
1.070500000000e+03 8.339582759841e-02 2.058738177074e-04 2.715362700847e+01
1.070750000000e+03 7.849706438737e-02 2.237227408896e-04 2.715411728452e+01
1.071000000000e+03 7.339952808128e-02 2.425966209840e-04 2.715342356606e+01
1.071250000000e+03 6.818062271222e-02 2.622552570587e-04 2.715163479897e+01
1.071500000000e+03 6.291856639474e-02 2.824480605075e-04 2.714883840916e+01
1.071750000000e+03 5.769145394264e-02 3.029168529303e-04 2.714511935700e+01
1.072000000000e+03 5.257631245184e-02 3.233988106845e-04 2.714055922582e+01
1.072250000000e+03 4.764821158257e-02 3.436294659852e-04 2.713523547778e+01
1.072500000000e+03 4.297931706391e-02 3.633457766128e-04 2.712922053566e+01
1.072750000000e+03 3.863809549413e-02 3.822891972409e-04 2.712258129533e+01
1.073000000000e+03 3.468845524086e-02 4.002086889427e-04 2.711537834065e+01
1.073250000000e+03 3.118905276912e-02 4.168638147326e-04 2.710766565264e+01
1.073500000000e+03 2.819257349789e-02 4.320276224934e-04 2.709949000944e+01
1.073750000000e+03 2.574517588604e-02 4.454894584922e-04 2.709089087467e+01
1.074000000000e+03 2.388596799452e-02 4.570575835826e-04 2.708190012796e+01
1.074250000000e+03 2.264658423276e-02 4.665616138016e-04 2.707254190892e+01
1.074500000000e+03 2.205090846889e-02 4.738546989093e-04 2.706283279477e+01
1.074750000000e+03 2.211483166147e-02 4.788154859253e-04 2.705278173003e+01
1.075000000000e+03 2.284618396253e-02 4.813497369772e-04 2.704239041279e+01
1.075250000000e+03 2.424472448374e-02 4.813916488952e-04 2.703165341059e+01
1.075500000000e+03 2.630227479051e-02 4.789048291649e-04 2.702055870579e+01
1.075750000000e+03 2.900294044989e-02 4.738828962677e-04 2.700908797159e+01
1.076000000000e+03 3.232343459230e-02 4.663497416201e-04 2.699721724536e+01
1.076250000000e+03 3.623350309079e-02 4.563592401818e-04 2.698491735481e+01
1.076500000000e+03 4.069644445123e-02 4.439946973152e-04 2.697215457769e+01
1.076750000000e+03 4.566968680902e-02 4.293681753898e-04 2.695889132737e+01
1.077000000000e+03 5.110546409672e-02 4.126189113494e-04 2.694508671023e+01
1.077250000000e+03 5.695152150053e-02 3.939116754540e-04 2.693069726638e+01
1.077500000000e+03 6.315188945614e-02 3.734347150594e-04 2.691567760346e+01
1.077750000000e+03 6.964766902516e-02 3.513974009763e-04 2.689998109971e+01
1.078000000000e+03 7.637785565039e-02 3.280275594220e-04 2.688356048144e+01
1.078250000000e+03 8.328015192721e-02 3.035685467523e-04 2.686636847546e+01
1.078500000000e+03 9.029178017322e-02 2.782761065690e-04 2.684835837828e+01
1.078750000000e+03 9.735027156047e-02 2.524150636601e-04 2.682948458377e+01
1.079000000000e+03 1.043942235958e-01 2.262558356112e-04 2.680970307653e+01
1.079250000000e+03 1.113640185385e-01 2.000709321695e-04 2.678897186492e+01
1.079500000000e+03 1.182024809536e-01 1.741313967908e-04 2.676725135979e+01
1.079750000000e+03 1.248554772274e-01 1.487032785326e-04 2.674450470237e+01
1.080000000000e+03 1.312724686729e-01 1.240441487714e-04 2.672069802750e+01
1.080250000000e+03 1.374069581288e-01 1.003997831162e-04 2.669580068334e+01
1.080500000000e+03 1.432168850177e-01 7.800101055992e-05 2.666978538826e+01
1.080750000000e+03 1.486649623343e-01 5.706075655760e-05 2.664262833025e+01
1.081000000000e+03 1.537189095841e-01 3.777138683423e-05 2.661430923159e+01
1.081250000000e+03 1.583515954049e-01 2.030236335535e-05 2.658481138533e+01
1.081500000000e+03 1.625411853620e-01 4.798198725960e-06 2.655412160267e+01
1.081750000000e+03 1.662711080356e-01 -8.623169686010e-06 2.652223020711e+01
1.082000000000e+03 1.695300661943e-01 -1.987164140425e-05 2.648913092120e+01
1.082250000000e+03 1.723119063833e-01 -2.888575473382e-05 2.645482079104e+01
1.082500000000e+03 1.746154353375e-01 -3.563312769072e-05 2.641930010253e+01
1.082750000000e+03 1.764442563498e-01 -4.011042463842e-05 2.638257222513e+01
1.083000000000e+03 1.778064351219e-01 -4.234290799797e-05 2.634464354890e+01
1.083250000000e+03 1.787142570831e-01 -4.238356819574e-05 2.630552332657e+01
1.083500000000e+03 1.791838195241e-01 -4.031185441706e-05 2.626522361310e+01
1.083750000000e+03 1.792346737391e-01 -3.623201603765e-05 2.622375915518e+01
1.084000000000e+03 1.788894456385e-01 -3.027111665759e-05 2.618114730002e+01
1.084250000000e+03 1.781733624845e-01 -2.257667612979e-05 2.613740796120e+01
1.084500000000e+03 1.771138411901e-01 -1.331405737905e-05 2.609256355375e+01
1.084750000000e+03 1.757400675216e-01 -2.663640670140e-06 2.604663895688e+01
1.085000000000e+03 1.740825218222e-01 9.182209204113e-06 2.599966151406e+01
1.085250000000e+03 1.721725792917e-01 2.202233170427e-05 2.595166101871e+01
1.085500000000e+03 1.700420963155e-01 3.565003383538e-05 2.590266972408e+01
1.085750000000e+03 1.677230237908e-01 4.985637830915e-05 2.585272236115e+01
1.086000000000e+03 1.652470564742e-01 6.443347914650e-05 2.580185616902e+01
1.086250000000e+03 1.626453003342e-01 7.917765797865e-05 2.575011091163e+01
1.086500000000e+03 1.599479911945e-01 9.389253539122e-05 2.569752891242e+01
1.086750000000e+03 1.571842409432e-01 1.083918612942e-04 2.564415507074e+01
1.087000000000e+03 1.543818283319e-01 1.225020937866e-04 2.559003687410e+01
1.087250000000e+03 1.515670072074e-01 1.360648374108e-04 2.553522442112e+01
1.087500000000e+03 1.487643823679e-01 1.489387708826e-04 2.547977037588e+01
1.087750000000e+03 1.459967892830e-01 1.610013259649e-04 2.542372994235e+01
1.088000000000e+03 1.432851946948e-01 1.721499673351e-04 2.536716084868e+01
1.088250000000e+03 1.406486675992e-01 1.823030426495e-04 2.531012319082e+01
1.088500000000e+03 1.381043025597e-01 1.914002535784e-04 2.525267939661e+01
1.088750000000e+03 1.356672080241e-01 1.994026873517e-04 2.519489406336e+01
1.089000000000e+03 1.333505072603e-01 2.062924340441e-04 2.513683373225e+01
1.089250000000e+03 1.311652946020e-01 2.120719392428e-04 2.507856677430e+01
1.089500000000e+03 1.291206529796e-01 2.167628849346e-04 2.502016311895e+01
1.089750000000e+03 1.272236704899e-01 2.204047677592e-04 2.496169391904e+01
1.090000000000e+03 1.254794120102e-01 2.230533142957e-04 2.490323139336e+01
1.090250000000e+03 1.238909740356e-01 2.247784878240e-04 2.484484833425e+01
1.090500000000e+03 1.224594709694e-01 2.256625056494e-04 2.478661793876e+01
1.090750000000e+03 1.211841012462e-01 2.257975450277e-04 2.472861324425e+01
1.091000000000e+03 1.200621681891e-01 2.252835457661e-04 2.467090695100e+01
1.091250000000e+03 1.190891694421e-01 2.242258175402e-04 2.461357080977e+01
1.091500000000e+03 1.182588652406e-01 2.227328247819e-04 2.455667545144e+01
1.091750000000e+03 1.175634007576e-01 2.209138976074e-04 2.450028978459e+01
1.092000000000e+03 1.169934298075e-01 2.188771398021e-04 2.444448069198e+01
1.092250000000e+03 1.165382787966e-01 2.167274484490e-04 2.438931276312e+01
1.092500000000e+03 1.161861190978e-01 2.145646696688e-04 2.433484774259e+01
1.092750000000e+03 1.159241704731e-01 2.124819832689e-04 2.428114433422e+01
1.093000000000e+03 1.157389107050e-01 2.105644814848e-04 2.422825784096e+01
1.093250000000e+03 1.156163172519e-01 2.088879675737e-04 2.417624005150e+01
1.093500000000e+03 1.155420833173e-01 2.075179796528e-04 2.412513879913e+01
1.093750000000e+03 1.155018647316e-01 2.065090586623e-04 2.407499793263e+01
1.094000000000e+03 1.154815149784e-01 2.059042469986e-04 2.402585714125e+01
1.094250000000e+03 1.154673047088e-01 2.057348505051e-04 2.397775182617e+01
1.094500000000e+03 1.154461648316e-01 2.060203695752e-04 2.393071319398e+01
1.094750000000e+03 1.154058596417e-01 2.067687196384e-04 2.388476802362e+01
1.095000000000e+03 1.153352013071e-01 2.079765833364e-04 2.383993879957e+01
1.095250000000e+03 1.152242450038e-01 2.096299844195e-04 2.379624387760e+01
1.095500000000e+03 1.150644285655e-01 2.117050973883e-04 2.375369731412e+01
1.095750000000e+03 1.148487712851e-01 2.141691346519e-04 2.371230926110e+01
1.096000000000e+03 1.145719899570e-01 2.169814266915e-04 2.367208581093e+01
1.096250000000e+03 1.142306756840e-01 2.200944579804e-04 2.363302937781e+01
1.096500000000e+03 1.138234141905e-01 2.234551426994e-04 2.359513873842e+01
1.096750000000e+03 1.133508982226e-01 2.270060978373e-04 2.355840910484e+01
1.097000000000e+03 1.128160629489e-01 2.306868337436e-04 2.352283245583e+01
1.097250000000e+03 1.122241612146e-01 2.344349793170e-04 2.348839759683e+01
1.097500000000e+03 1.115828211287e-01 2.381874239125e-04 2.345509024610e+01
1.097750000000e+03 1.109020924660e-01 2.418813076173e-04 2.342289335179e+01
1.098000000000e+03 1.101944120277e-01 2.454549448215e-04 2.339178704958e+01
1.098250000000e+03 1.094745508007e-01 2.488485603129e-04 2.336174897537e+01
1.098500000000e+03 1.087594686455e-01 2.520048828965e-04 2.333275424892e+01
1.098750000000e+03 1.080681259597e-01 2.548695158131e-04 2.330477574925e+01
1.099000000000e+03 1.074212028636e-01 2.573912585614e-04 2.327778414400e+01
1.099250000000e+03 1.068407559661e-01 2.595223773205e-04 2.325174808420e+01
1.099500000000e+03 1.063498027227e-01 2.612184554848e-04 2.322663437229e+01
1.099750000000e+03 1.059718361429e-01 2.624381650745e-04 2.320240806801e+01
1.100000000000e+03 1.057302905406e-01 2.631433003514e-04 2.317903269570e+01
1.100250000000e+03 1.056479648019e-01 2.632986998840e-04 2.315647041165e+01
1.100500000000e+03 1.057464237480e-01 2.628719888705e-04 2.313468220187e+01
1.100750000000e+03 1.060453913580e-01 2.618335921996e-04 2.311362809220e+01
1.101000000000e+03 1.065621643357e-01 2.601568173557e-04 2.309326737514e+01
1.101250000000e+03 1.073110536961e-01 2.578180179989e-04 2.307355886510e+01
1.101500000000e+03 1.083028866251e-01 2.547968911064e-04 2.305446110083e+01
1.101750000000e+03 1.095445697797e-01 2.510770080821e-04 2.303593268487e+01
1.102000000000e+03 1.110387420780e-01 2.466464577354e-04 2.301793251228e+01
1.102250000000e+03 1.127835196072e-01 2.414986050846e-04 2.300042008900e+01
1.102500000000e+03 1.147723478005e-01 2.356329617578e-04 2.298335573504e+01
1.102750000000e+03 1.169939330953e-01 2.290561969436e-04 2.296670102312e+01
1.103000000000e+03 1.194323121307e-01 2.217830840904e-04 2.295041888071e+01
1.103250000000e+03 1.220669713648e-01 2.138375453953e-04 2.293447406948e+01
1.103500000000e+03 1.248731068179e-01 2.052535689314e-04 2.291883323739e+01
1.103750000000e+03 1.278219048197e-01 1.960761220704e-04 2.290346540227e+01
1.104000000000e+03 1.308809494120e-01 1.863616400068e-04 2.288834198255e+01
1.104250000000e+03 1.340146497111e-01 1.761785357707e-04 2.287343708934e+01
1.104500000000e+03 1.371847087717e-01 1.656074797595e-04 2.285872783545e+01
1.104750000000e+03 1.403506832241e-01 1.547411827863e-04 2.284419424451e+01
1.105000000000e+03 1.434704979246e-01 1.436841953987e-04 2.282981968192e+01
1.105250000000e+03 1.465010635605e-01 1.325520772097e-04 2.281559068649e+01
1.105500000000e+03 1.493988611252e-01 1.214704786752e-04 2.280149715474e+01
1.105750000000e+03 1.521205466483e-01 1.105739071616e-04 2.278753246590e+01
1.106000000000e+03 1.546235955245e-01 1.000040962136e-04 2.277369340158e+01
1.106250000000e+03 1.568669549308e-01 8.990810732349e-05 2.275997997400e+01
1.106500000000e+03 1.588116468386e-01 8.043638870877e-05 2.274639567826e+01
1.106750000000e+03 1.604214411987e-01 7.174032808145e-05 2.273294702495e+01
1.107000000000e+03 1.616634405635e-01 6.396990914132e-05 2.271964372975e+01
1.107250000000e+03 1.625086815750e-01 5.727105906591e-05 2.270649841654e+01
1.107500000000e+03 1.629326963787e-01 5.178292633910e-05 2.269352627117e+01
1.107750000000e+03 1.629159805920e-01 4.763519238931e-05 2.268074511070e+01
1.108000000000e+03 1.624444344434e-01 4.494536000503e-05 2.266817494709e+01
1.108250000000e+03 1.615097033038e-01 4.381614227889e-05 2.265583775942e+01
1.108500000000e+03 1.601094192474e-01 4.433285386978e-05 2.264375726023e+01
1.108750000000e+03 1.582473449248e-01 4.656099785393e-05 2.263195838868e+01
1.109000000000e+03 1.559333862696e-01 5.054408787481e-05 2.262046729192e+01
1.109250000000e+03 1.531834986493e-01 5.630177121832e-05 2.260931079654e+01
1.109500000000e+03 1.500194562367e-01 6.382825427067e-05 2.259851612882e+01
1.109750000000e+03 1.464685122310e-01 7.309107013961e-05 2.258811062999e+01
1.110000000000e+03 1.425629294524e-01 8.403051914313e-05 2.257812122218e+01
1.110250000000e+03 1.383394475494e-01 9.655920535650e-05 2.256857443088e+01
1.110500000000e+03 1.338386214882e-01 1.105624559933e-04 2.255949567277e+01
1.110750000000e+03 1.291041661020e-01 1.258989306364e-04 2.255090934176e+01
1.111000000000e+03 1.241821967075e-01 1.424022554830e-04 2.254283812573e+01
1.111250000000e+03 1.191205466409e-01 1.598827284980e-04 2.253530313446e+01
1.111500000000e+03 1.139680132234e-01 1.781301271173e-04 2.252832324086e+01
1.111750000000e+03 1.087737501396e-01 1.969164104060e-04 2.252191526089e+01
1.112000000000e+03 1.035866224732e-01 2.159995199079e-04 2.251609339330e+01
1.112250000000e+03 9.845470910614e-02 2.351271371898e-04 2.251086918938e+01
1.112500000000e+03 9.342490085663e-02 2.540407437326e-04 2.250625156028e+01
1.112750000000e+03 8.854250562900e-02 2.724802829623e-04 2.250224629060e+01
1.113000000000e+03 8.385106364063e-02 2.901885042994e-04 2.249885636397e+01
1.113250000000e+03 7.939210671730e-02 3.069156949923e-04 2.249608147284e+01
1.113500000000e+03 7.520510736736e-02 3.224239103353e-04 2.249391841511e+01
1.113750000000e+03 7.132733853671e-02 3.364913178247e-04 2.249236065507e+01
1.114000000000e+03 6.779386833028e-02 3.489158878343e-04 2.249139873145e+01
1.114250000000e+03 6.463746765278e-02 3.595188780450e-04 2.249102015241e+01
1.114500000000e+03 6.188849673917e-02 3.681477544275e-04 2.249120930437e+01
1.114750000000e+03 5.957479604712e-02 3.746785026362e-04 2.249194790979e+01
1.115000000000e+03 5.772145852863e-02 3.790174217185e-04 2.249321500371e+01
1.115250000000e+03 5.635054192625e-02 3.811022359889e-04 2.249498692112e+01
1.115500000000e+03 5.548073786894e-02 3.809027010281e-04 2.249723785221e+01
1.115750000000e+03 5.512693700548e-02 3.784205726899e-04 2.249993983466e+01
1.116000000000e+03 5.529975441766e-02 3.736890096399e-04 2.250306306018e+01
1.116250000000e+03 5.600502007554e-02 3.667715206353e-04 2.250657615556e+01
1.116500000000e+03 5.724323822578e-02 3.577605454265e-04 2.251044654180e+01
1.116750000000e+03 5.900909805490e-02 3.467754942101e-04 2.251464050291e+01
1.117000000000e+03 6.129095658308e-02 3.339607931702e-04 2.251912390103e+01
1.117250000000e+03 6.407045110464e-02 3.194834589773e-04 2.252386228150e+01
1.117500000000e+03 6.732216155769e-02 3.035306697627e-04 2.252882135678e+01
1.117750000000e+03 7.101345368807e-02 2.863069805955e-04 2.253396711822e+01
1.118000000000e+03 7.510433412360e-02 2.680319556803e-04 2.253926666541e+01
1.118250000000e+03 7.954762684999e-02 2.489371855460e-04 2.254468804167e+01
1.118500000000e+03 8.428911371511e-02 2.292639997863e-04 2.255020112977e+01
1.118750000000e+03 8.926804267691e-02 2.092604361075e-04 2.255577744803e+01
1.119000000000e+03 9.441757657781e-02 1.891789749389e-04 2.256139102464e+01
1.119250000000e+03 9.966559999164e-02 1.692736493106e-04 2.256701821508e+01
1.119500000000e+03 1.049355217666e-01 1.497976866996e-04 2.257263817526e+01
1.119750000000e+03 1.101471976083e-01 1.310011685247e-04 2.257823331252e+01
1.120000000000e+03 1.152180908849e-01 1.131283281542e-04 2.258378900085e+01
1.120250000000e+03 1.200643110884e-01 9.641547264001e-05 2.258929429936e+01
1.120500000000e+03 1.246019114698e-01 8.108837702661e-05 2.259474152602e+01
1.120750000000e+03 1.287480299606e-01 6.736024615766e-05 2.260012689111e+01
1.121000000000e+03 1.324222179091e-01 5.542927515318e-05 2.260544999161e+01
1.121250000000e+03 1.355476031361e-01 4.547669091615e-05 2.261071435445e+01
1.121500000000e+03 1.380521546021e-01 3.766455421951e-05 2.261592686132e+01
1.121750000000e+03 1.398697935731e-01 3.213393181422e-05 2.262109813250e+01
1.122000000000e+03 1.409415164318e-01 2.900302943588e-05 2.262624214550e+01
1.122250000000e+03 1.412164032727e-01 2.836557225356e-05 2.263137620673e+01
1.122500000000e+03 1.406525299966e-01 3.028941660810e-05 2.263652052336e+01
1.122750000000e+03 1.392177964733e-01 3.481526531513e-05 2.264169835303e+01
1.123000000000e+03 1.368906164398e-01 4.195570287527e-05 2.264693552055e+01
1.123250000000e+03 1.336604972148e-01 5.169448813614e-05 2.265226027243e+01
1.123500000000e+03 1.295284366502e-01 6.398623802127e-05 2.265770277341e+01
1.123750000000e+03 1.245072476578e-01 7.875616219550e-05 2.266329516008e+01
1.124000000000e+03 1.186216523996e-01 9.590044553086e-05 2.266907101770e+01
1.124250000000e+03 1.119082408909e-01 1.152867019461e-04 2.267506514411e+01
1.124500000000e+03 1.044152556465e-01 1.367548373119e-04 2.268131326136e+01
1.124750000000e+03 9.620220881409e-02 1.601180959839e-04 2.268785178554e+01
1.125000000000e+03 8.733925365149e-02 1.851649156868e-04 2.269471736965e+01
1.125250000000e+03 7.790651658666e-02 2.116605521592e-04 2.270194695264e+01
1.125500000000e+03 6.799313187912e-02 2.393492002016e-04 2.270957738017e+01
1.125750000000e+03 5.769610977388e-02 2.679566992067e-04 2.271764508367e+01
1.126000000000e+03 4.711919700304e-02 2.971929785474e-04 2.272618621747e+01
1.126250000000e+03 3.637140248626e-02 3.267553575360e-04 2.273523620186e+01
1.126500000000e+03 2.556555698287e-02 3.563316895815e-04 2.274482974872e+01
1.126750000000e+03 1.481676805169e-02 3.856037294955e-04 2.275500088379e+01
1.127000000000e+03 4.240704037084e-03 4.142510097358e-04 2.276578259855e+01
1.127250000000e+03 -6.047986119564e-03 4.419544362693e-04 2.277720713083e+01
1.127500000000e+03 -1.593740963061e-02 4.684003268821e-04 2.278930562704e+01
1.127750000000e+03 -2.531998962316e-02 4.932842185238e-04 2.280210844953e+01
1.128000000000e+03 -3.409407206180e-02 5.163150596825e-04 2.281564488532e+01
1.128250000000e+03 -4.216533753990e-02 5.372190594929e-04 2.282994346535e+01
1.128500000000e+03 -4.944814590406e-02 5.557435792100e-04 2.284503170812e+01
1.128750000000e+03 -5.586668699893e-02 5.716608053320e-04 2.286093643909e+01
1.129000000000e+03 -6.135596285470e-02 5.847711924956e-04 2.287768355210e+01
1.129250000000e+03 -6.586258521154e-02 5.949067504712e-04 2.289529828679e+01
1.129500000000e+03 -6.934536885122e-02 6.019338810341e-04 2.291380515117e+01
1.129750000000e+03 -7.177568579203e-02 6.057556987802e-04 2.293322785985e+01
1.130000000000e+03 -7.313768299728e-02 6.063141608891e-04 2.295358953964e+01
1.130250000000e+03 -7.342825010952e-02 6.035914220416e-04 2.297491260348e+01
1.130500000000e+03 -7.265682403437e-02 5.976107213300e-04 2.299721878004e+01
1.130750000000e+03 -7.084505136422e-02 5.884367186049e-04 2.302052912182e+01
1.131000000000e+03 -6.802623282485e-02 5.761749948080e-04 2.304486386082e+01
1.131250000000e+03 -6.424477563009e-02 5.609713315485e-04 2.307024253393e+01
1.131500000000e+03 -5.955541885369e-02 5.430099135546e-04 2.309668381437e+01
1.131750000000e+03 -5.402244141591e-02 5.225112014003e-04 2.312420548016e+01
1.132000000000e+03 -4.771881263595e-02 4.997291057204e-04 2.315282435902e+01
1.132250000000e+03 -4.072522902333e-02 4.749475015472e-04 2.318255616674e+01
1.132500000000e+03 -3.312925900521e-02 4.484767152247e-04 2.321341555678e+01
1.132750000000e+03 -2.502434694540e-02 4.206492162753e-04 2.324541597204e+01
1.133000000000e+03 -1.650881636877e-02 3.918148596107e-04 2.327856949438e+01
1.133250000000e+03 -7.684983131388e-03 3.623363729223e-04 2.331288691150e+01
1.133500000000e+03 1.341903848680e-03 3.325840760471e-04 2.334837746823e+01
1.133750000000e+03 1.046455720646e-02 3.029310852896e-04 2.338504894172e+01
1.134000000000e+03 1.957470373227e-02 2.737480144279e-04 2.342290741070e+01
1.134250000000e+03 2.856401233670e-02 2.453984215091e-04 2.346195731969e+01
1.134500000000e+03 3.732514531943e-02 2.182336815110e-04 2.350220127004e+01
1.134750000000e+03 4.575275009752e-02 1.925885880515e-04 2.354363999146e+01
1.135000000000e+03 5.374449122835e-02 1.687772175825e-04 2.358627229244e+01
1.135250000000e+03 6.120211008220e-02 1.470890237671e-04 2.363009486127e+01
1.135500000000e+03 6.803247909432e-02 1.277853024804e-04 2.367510227754e+01
1.135750000000e+03 7.414865080204e-02 1.110965214158e-04 2.372128679177e+01
1.136000000000e+03 7.947092331787e-02 9.721968420646e-05 2.376863829637e+01
1.136250000000e+03 8.392787228055e-02 8.631632779573e-05 2.381714416088e+01
1.136500000000e+03 8.745730006042e-02 7.851114099675e-05 2.386678905378e+01
1.136750000000e+03 9.000721590384e-02 7.389078709765e-05 2.391755487898e+01
1.137000000000e+03 9.153665464851e-02 7.250348728038e-05 2.396942058701e+01
1.137250000000e+03 9.201637814553e-02 7.435898818239e-05 2.402236198073e+01
1.137500000000e+03 9.142955288652e-02 7.942876161091e-05 2.407635164155e+01
1.137750000000e+03 8.977217072424e-02 8.764694383114e-05 2.413135872467e+01
1.138000000000e+03 8.705334232456e-02 9.891148800643e-05 2.418734881913e+01
1.138250000000e+03 8.329543508165e-02 1.130856049885e-04 2.424428382956e+01
1.138500000000e+03 7.853390274125e-02 1.299998416344e-04 2.430212176805e+01
1.138750000000e+03 7.281711342775e-02 1.494539186791e-04 2.436081674773e+01
1.139000000000e+03 6.620577505257e-02 1.712193724850e-04 2.442031880941e+01
1.139250000000e+03 5.877226143675e-02 1.950421884812e-04 2.448057386201e+01
1.139500000000e+03 5.059972556666e-02 2.206456801300e-04 2.454152362867e+01
1.139750000000e+03 4.178103987977e-02 2.477335710769e-04 2.460310564286e+01
1.140000000000e+03 3.241751314575e-02 2.759933935490e-04 2.466525314949e+01
1.140250000000e+03 2.261760814553e-02 3.050997142851e-04 2.472789529376e+01
1.140500000000e+03 1.249540998746e-02 3.347178124971e-04 2.479095712603e+01
1.140750000000e+03 2.169025885494e-03 3.645074026552e-04 2.485435961018e+01
1.141000000000e+03 -8.240970351566e-03 3.941261859857e-04 2.491801999607e+01
1.141250000000e+03 -1.861326822246e-02 4.232337987770e-04 2.498185175029e+01
1.141500000000e+03 -2.882742056549e-02 4.514955378571e-04 2.504576507245e+01
1.141750000000e+03 -3.876551268862e-02 4.785861753511e-04 2.510966691794e+01
1.142000000000e+03 -4.831370898268e-02 5.041936558861e-04 2.517346142897e+01
1.142250000000e+03 -5.736375644800e-02 5.280227856267e-04 2.523705042970e+01
1.142500000000e+03 -6.581436053566e-02 5.497986010181e-04 2.530033354350e+01
1.142750000000e+03 -7.357247351448e-02 5.692698339952e-04 2.536320897761e+01
1.143000000000e+03 -8.055438320111e-02 5.862117677372e-04 2.542557365780e+01
1.143250000000e+03 -8.668674379580e-02 6.004292870139e-04 2.548732410877e+01
1.143500000000e+03 -9.190731698917e-02 6.117590250079e-04 2.554835662567e+01
1.143750000000e+03 -9.616569016479e-02 6.200717603506e-04 2.560856817707e+01
1.144000000000e+03 -9.942372305935e-02 6.252739880785e-04 2.566785685070e+01
1.144250000000e+03 -1.016557931782e-01 6.273089689302e-04 2.572612230275e+01
1.144500000000e+03 -1.028490236260e-01 6.261578692096e-04 2.578326666750e+01
1.144750000000e+03 -1.030031946450e-01 6.218398485480e-04 2.583919501440e+01
1.145000000000e+03 -1.021304995545e-01 6.144117185367e-04 2.589381580728e+01
1.145250000000e+03 -1.002552918649e-01 6.039675819546e-04 2.594704178989e+01
1.145500000000e+03 -9.741351952362e-02 5.906372954204e-04 2.599879036073e+01
1.145750000000e+03 -9.365212427582e-02 5.745849203789e-04 2.604898418066e+01
1.146000000000e+03 -8.902829752478e-02 5.560065810658e-04 2.609755173304e+01
1.146250000000e+03 -8.360857392716e-02 5.351276931772e-04 2.614442763750e+01
1.146500000000e+03 -7.746796564787e-02 5.122002941476e-04 2.618955337028e+01
1.146750000000e+03 -7.068887416510e-02 4.874995298231e-04 2.623287749670e+01
1.147000000000e+03 -6.336001361763e-02 4.613201193485e-04 2.627435608306e+01
1.147250000000e+03 -5.557525829766e-02 4.339725210775e-04 2.631395301551e+01
1.147500000000e+03 -4.743247642827e-02 4.057789793326e-04 2.635164031106e+01
1.147750000000e+03 -3.903229771082e-02 3.770693334066e-04 2.638739818075e+01
1.148000000000e+03 -3.047695432669e-02 3.481770342900e-04 2.642121546656e+01
1.148250000000e+03 -2.186904458566e-02 3.194348911842e-04 2.645308945096e+01
1.148500000000e+03 -1.331038555746e-02 2.911711187711e-04 2.648302620852e+01
1.148750000000e+03 -4.900866201353e-03 2.637053925968e-04 2.651104031662e+01
1.149000000000e+03 3.262643168449e-03 2.373451128113e-04 2.653715507792e+01
1.149250000000e+03 1.108729854939e-02 2.123819728547e-04 2.656140212786e+01
1.149500000000e+03 1.848526978041e-02 1.890886192055e-04 2.658382152485e+01
1.149750000000e+03 2.537457935254e-02 1.677158615089e-04 2.660446127779e+01
1.150000000000e+03 3.167989772730e-02 1.484900380562e-04 2.662337715379e+01
1.150250000000e+03 3.733327844647e-02 1.316106429738e-04 2.664063239941e+01
1.150500000000e+03 4.227466539449e-02 1.172487422384e-04 2.665629711170e+01
1.150750000000e+03 4.645246983040e-02 1.055451866823e-04 2.667044796582e+01
1.151000000000e+03 4.982391974302e-02 9.660963068245e-05 2.668316758087e+01
1.151250000000e+03 5.235527823889e-02 9.051998985574e-05 2.669454385511e+01
1.151500000000e+03 5.402212120766e-02 8.732177104951e-05 2.670466947222e+01
1.151750000000e+03 5.480935277117e-02 8.702827725565e-05 2.671364111748e+01
1.152000000000e+03 5.471111482254e-02 8.962116720049e-05 2.672155868403e+01
1.152250000000e+03 5.373077656818e-02 9.505083818187e-05 2.672852462196e+01
1.152500000000e+03 5.188063097293e-02 1.032377416998e-04 2.673464303833e+01
1.152750000000e+03 4.918163792915e-02 1.140736009923e-04 2.674001890720e+01
1.153000000000e+03 4.566294588096e-02 1.274233210858e-04 2.674475714992e+01
1.153250000000e+03 4.136157059592e-02 1.431265094042e-04 2.674896188321e+01
1.153500000000e+03 3.632178149546e-02 1.609998651379e-04 2.675273549149e+01
1.153750000000e+03 3.059454663860e-02 1.808394461947e-04 2.675617780453e+01
1.154000000000e+03 2.423690520211e-02 2.024231531866e-04 2.675938527675e+01
1.154250000000e+03 1.731129001517e-02 2.255134031148e-04 2.676245018884e+01
1.154500000000e+03 9.884843973561e-03 2.498598260827e-04 2.676545990425e+01
1.154750000000e+03 2.028624084899e-03 2.752021716060e-04 2.676849614229e+01
1.155000000000e+03 -6.183052755290e-03 3.012732111466e-04 2.677163435413e+01
1.155250000000e+03 -1.467343666957e-02 3.278016058086e-04 2.677494310682e+01
1.155500000000e+03 -2.336408087493e-02 3.545147352920e-04 2.677848356324e+01
1.155750000000e+03 -3.217563522980e-02 3.811416066960e-04 2.678230904466e+01
1.156000000000e+03 -4.102854474290e-02 4.074155902588e-04 2.678646461366e+01
1.156250000000e+03 -4.984382967853e-02 4.330770995065e-04 2.679098683007e+01
1.156500000000e+03 -5.854376835088e-02 4.578761937861e-04 2.679590344563e+01
1.156750000000e+03 -6.705259298611e-02 4.815749548596e-04 2.680123336008e+01
1.157000000000e+03 -7.529714505585e-02 5.039497551572e-04 2.680698644006e+01
1.157250000000e+03 -8.320748065657e-02 5.247931425492e-04 2.681316363744e+01
1.157500000000e+03 -9.071744450346e-02 5.439159145671e-04 2.681975703082e+01
1.157750000000e+03 -9.776523598216e-02 5.611488797177e-04 2.682674991624e+01
1.158000000000e+03 -1.042938416463e-01 5.763440041320e-04 2.683411718282e+01
1.158250000000e+03 -1.102515507535e-01 5.893759774511e-04 2.684182541672e+01
1.158500000000e+03 -1.155922690490e-01 6.001428430313e-04 2.684983344517e+01
1.158750000000e+03 -1.202759417623e-01 6.085670852196e-04 2.685809255836e+01
1.159000000000e+03 -1.242688254787e-01 6.145960275148e-04 2.686654703600e+01
1.159250000000e+03 -1.275436857386e-01 6.182019461435e-04 2.687513472847e+01
1.159500000000e+03 -1.300800828086e-01 6.193824523044e-04 2.688378741628e+01
1.159750000000e+03 -1.318644572077e-01 6.181600908449e-04 2.689243148424e+01
1.160000000000e+03 -1.328902601248e-01 6.145820558978e-04 2.690098845981e+01
1.160250000000e+03 -1.331579278995e-01 6.087193540539e-04 2.690937573707e+01
1.160500000000e+03 -1.326749711291e-01 6.006662787063e-04 2.691750703184e+01
1.160750000000e+03 -1.314558429573e-01 5.905391304553e-04 2.692529313569e+01
1.161000000000e+03 -1.295218430557e-01 5.784750604089e-04 2.693264254070e+01
1.161250000000e+03 -1.269009413175e-01 5.646306254802e-04 2.693946208414e+01
1.161500000000e+03 -1.236275569754e-01 5.491801656633e-04 2.694565760342e+01
1.161750000000e+03 -1.197422824919e-01 5.323140215162e-04 2.695113455231e+01
1.162000000000e+03 -1.152915128987e-01 5.142364951912e-04 2.695579875806e+01
1.162250000000e+03 -1.103271152672e-01 4.951639227258e-04 2.695955687439e+01
1.162500000000e+03 -1.049059487482e-01 4.753223700321e-04 2.696231711715e+01
1.162750000000e+03 -9.908938331629e-02 4.549453226875e-04 2.696398980573e+01
1.163000000000e+03 -9.294274458413e-02 4.342712823606e-04 2.696448805674e+01
1.163250000000e+03 -8.653475123590e-02 4.135412770569e-04 2.696372815294e+01
1.163500000000e+03 -7.993686311030e-02 3.929963510216e-04 2.696163029670e+01
1.163750000000e+03 -7.322262053078e-02 3.728749345243e-04 2.695811891038e+01
1.164000000000e+03 -6.646694439945e-02 3.534103854029e-04 2.695312332236e+01
1.164250000000e+03 -5.974538900078e-02 3.348283017348e-04 2.694657801568e+01
1.164500000000e+03 -5.313341753438e-02 3.173442087311e-04 2.693842324235e+01
1.164750000000e+03 -4.670559163052e-02 3.011609281734e-04 2.692860519817e+01
1.165000000000e+03 -4.053484010631e-02 2.864664736614e-04 2.691707653308e+01
1.165250000000e+03 -3.469166909495e-02 2.734317957965e-04 2.690379656780e+01
1.165500000000e+03 -2.924337028899e-02 2.622086801572e-04 2.688873148368e+01
1.165750000000e+03 -2.425328915445e-02 2.529279958444e-04 2.687185456792e+01
1.166000000000e+03 -1.978014827611e-02 2.456982231853e-04 2.685314643351e+01
1.166250000000e+03 -1.587726991191e-02 2.406038002588e-04 2.683259492203e+01
1.166500000000e+03 -1.259204514620e-02 2.377043611490e-04 2.681019535198e+01
1.166750000000e+03 -9.965249081470e-03 2.370336320171e-04 2.678595030262e+01
1.167000000000e+03 -8.030574258630e-03 2.385990940294e-04 2.675986964397e+01
1.167250000000e+03 -6.814147256040e-03 2.423817189586e-04 2.673197034344e+01
1.167500000000e+03 -6.334214308620e-03 2.483362354836e-04 2.670227640400e+01
1.167750000000e+03 -6.600758970130e-03 2.563913784966e-04 2.667081843526e+01
1.168000000000e+03 -7.615359992710e-03 2.664509091387e-04 2.663763349095e+01
1.168250000000e+03 -9.371071476010e-03 2.783946160363e-04 2.660276470388e+01
1.168500000000e+03 -1.185240291196e-02 2.920797472168e-04 2.656626087749e+01
1.168750000000e+03 -1.503545802826e-02 3.073428188625e-04 2.652817622847e+01
1.169000000000e+03 -1.888806103015e-02 3.240015411585e-04 2.648856972587e+01
1.169250000000e+03 -2.337010167509e-02 3.418571728336e-04 2.644750478581e+01
1.169500000000e+03 -2.843392391421e-02 3.606968823556e-04 2.640504875397e+01
1.169750000000e+03 -3.402482072901e-02 3.802965057788e-04 2.636127242618e+01
1.170000000000e+03 -4.008162777910e-02 4.004234349684e-04 2.631624951398e+01
1.170250000000e+03 -4.653741023299e-02 4.208394407162e-04 2.627005634584e+01
1.170500000000e+03 -5.332020910586e-02 4.413037879556e-04 2.622277111811e+01
1.170750000000e+03 -6.035389036659e-02 4.615762644163e-04 2.617447357438e+01
1.171000000000e+03 -6.755903022597e-02 4.814201135415e-04 2.612524471406e+01
1.171250000000e+03 -7.485388691628e-02 5.006052610949e-04 2.607516603970e+01
1.171500000000e+03 -8.215536003088e-02 5.189108875966e-04 2.602431957733e+01
1.171750000000e+03 -8.938005877019e-02 5.361284860261e-04 2.597278711102e+01
1.172000000000e+03 -9.644527695970e-02 5.520641740238e-04 2.592065028781e+01
1.172250000000e+03 -1.032701036198e-01 5.665414108420e-04 2.586798991517e+01
1.172500000000e+03 -1.097763631786e-01 5.794027645322e-04 2.581488613439e+01
1.172750000000e+03 -1.158897078714e-01 5.905121766032e-04 2.576141778380e+01
1.173000000000e+03 -1.215404696681e-01 5.997561538511e-04 2.570766265128e+01
1.173250000000e+03 -1.266646730102e-01 6.070454432515e-04 2.565369688269e+01
1.173500000000e+03 -1.312047499723e-01 6.123155802831e-04 2.559959530334e+01
1.173750000000e+03 -1.351104134086e-01 6.155278845841e-04 2.554543086430e+01
1.174000000000e+03 -1.383391933528e-01 6.166693514256e-04 2.549127501295e+01
1.174250000000e+03 -1.408571051146e-01 6.157528821485e-04 2.543719722721e+01
1.174500000000e+03 -1.426390467514e-01 6.128166985931e-04 2.538326512722e+01
1.174750000000e+03 -1.436690792668e-01 6.079234750598e-04 2.532954458336e+01
1.175000000000e+03 -1.439407246117e-01 6.011594561382e-04 2.527609933773e+01
1.175250000000e+03 -1.434569764670e-01 5.926328938079e-04 2.522299116845e+01
1.175500000000e+03 -1.422302568221e-01 5.824723752123e-04 2.517027977398e+01
1.175750000000e+03 -1.402822328553e-01 5.708248577435e-04 2.511802271504e+01
1.176000000000e+03 -1.376434948488e-01 5.578534513513e-04 2.506627533656e+01
1.176250000000e+03 -1.343531264239e-01 5.437350131308e-04 2.501509063440e+01
1.176500000000e+03 -1.304581114725e-01 5.286575501754e-04 2.496451937201e+01
1.176750000000e+03 -1.260127083986e-01 5.128174937482e-04 2.491460966659e+01
1.177000000000e+03 -1.210776408532e-01 4.964169016784e-04 2.486540708865e+01
1.177250000000e+03 -1.157192440243e-01 4.796605398762e-04 2.481695449363e+01
1.177500000000e+03 -1.100085145954e-01 4.627529961504e-04 2.476929185410e+01
1.177750000000e+03 -1.040201144614e-01 4.458959226365e-04 2.472245632864e+01
1.178000000000e+03 -9.783130182490e-02 4.292850727464e-04 2.467648184921e+01
1.178250000000e+03 -9.152083806891e-02 4.131077291358e-04 2.463139914874e+01
1.178500000000e+03 -8.516791014928e-02 3.975402976607e-04 2.458723577813e+01
1.178750000000e+03 -7.885097164392e-02 3.827457134366e-04 2.454401568341e+01
1.179000000000e+03 -7.264670770480e-02 3.688715978085e-04 2.450175942065e+01
1.179250000000e+03 -6.662895895906e-02 3.560482985830e-04 2.446048392996e+01
1.179500000000e+03 -6.086767447418e-02 3.443872001641e-04 2.442020234871e+01
1.179750000000e+03 -5.542805712437e-02 3.339797597950e-04 2.438092423759e+01
1.180000000000e+03 -5.036959880849e-02 3.248962498046e-04 2.434265522385e+01
1.180250000000e+03 -4.574541906662e-02 3.171854902381e-04 2.430539728653e+01
1.180500000000e+03 -4.160149918260e-02 3.108743114292e-04 2.426914849387e+01
1.180750000000e+03 -3.797616717982e-02 3.059677693321e-04 2.423390313929e+01
1.181000000000e+03 -3.489970629805e-02 3.024498192814e-04 2.419965186105e+01
1.181250000000e+03 -3.239394178477e-02 3.002837550403e-04 2.416638148830e+01
1.181500000000e+03 -3.047217454132e-02 2.994135321490e-04 2.413407534611e+01
1.181750000000e+03 -2.913903422859e-02 2.997650383455e-04 2.410271315735e+01
1.182000000000e+03 -2.839061770441e-02 3.012478463099e-04 2.407227126188e+01
1.182250000000e+03 -2.821467932263e-02 3.037571020198e-04 2.404272270030e+01
1.182500000000e+03 -2.859101360045e-02 3.071756712745e-04 2.401403742893e+01
1.182750000000e+03 -2.949184654853e-02 3.113763817766e-04 2.398618237003e+01
1.183000000000e+03 -3.088244964742e-02 3.162244632272e-04 2.395912165870e+01
1.183250000000e+03 -3.272179848801e-02 3.215800282739e-04 2.393281680863e+01
1.183500000000e+03 -3.496332964085e-02 3.273005931572e-04 2.390722691114e+01
1.183750000000e+03 -3.755577026774e-02 3.332436110466e-04 2.388230883806e+01
1.184000000000e+03 -4.044404628953e-02 3.392688656078e-04 2.385801747500e+01
1.184250000000e+03 -4.357019668624e-02 3.452409825181e-04 2.383430592034e+01
1.184500000000e+03 -4.687435980866e-02 3.510315252600e-04 2.381112573558e+01
1.184750000000e+03 -5.029575136342e-02 3.565210271028e-04 2.378842718321e+01
1.185000000000e+03 -5.377364437902e-02 3.616009854198e-04 2.376615946645e+01
1.185250000000e+03 -5.724833407424e-02 3.661754826120e-04 2.374427098932e+01
1.185500000000e+03 -6.066205495602e-02 3.701624640910e-04 2.372270957208e+01
1.185750000000e+03 -6.395987688001e-02 3.734949984786e-04 2.370142275436e+01
1.186000000000e+03 -6.709051871885e-02 3.761220012138e-04 2.368035803477e+01
1.186250000000e+03 -7.000707391938e-02 3.780087273756e-04 2.365946307057e+01
1.186500000000e+03 -7.266770362855e-02 3.791371630937e-04 2.363868604288e+01
1.186750000000e+03 -7.503616279430e-02 3.795058215209e-04 2.361797579150e+01
1.187000000000e+03 -7.708227375698e-02 3.791294095569e-04 2.359728210810e+01
1.187250000000e+03 -7.878229306413e-02 3.780382696867e-04 2.357655605717e+01
1.187500000000e+03 -8.011910401159e-02 3.762773968934e-04 2.355575005011e+01
1.187750000000e+03 -8.108238045493e-02 3.739053750116e-04 2.353481827917e+01
1.188000000000e+03 -8.166854232763e-02 3.709929628234e-04 2.351371672259e+01
1.188250000000e+03 -8.188068088067e-02 3.676215426397e-04 2.349240360053e+01
1.188500000000e+03 -8.172829590568e-02 3.638814449487e-04 2.347083932745e+01
1.188750000000e+03 -8.122699120872e-02 3.598700996967e-04 2.344898694060e+01
1.189000000000e+03 -8.039802711155e-02 3.556899872526e-04 2.342681219655e+01
1.189250000000e+03 -7.926780106991e-02 3.514467448252e-04 2.340428360969e+01
1.189500000000e+03 -7.786725504475e-02 3.472470006226e-04 2.338137285335e+01
1.189750000000e+03 -7.623120511486e-02 3.431964105994e-04 2.335805474775e+01
1.190000000000e+03 -7.439762483186e-02 3.393977502429e-04 2.333430742638e+01
1.190250000000e+03 -7.240688333887e-02 3.359488096198e-04 2.331011249403e+01
1.190500000000e+03 -7.030098383192e-02 3.329407394680e-04 2.328545492661e+01
1.190750000000e+03 -6.812274530697e-02 3.304561583896e-04 2.326032343764e+01
1.191000000000e+03 -6.591503545353e-02 3.285677864141e-04 2.323471034081e+01
1.191250000000e+03 -6.372000064461e-02 3.273370792140e-04 2.320861163215e+01
1.191500000000e+03 -6.157833671087e-02 3.268129988196e-04 2.318202700553e+01
1.191750000000e+03 -5.952860396520e-02 3.270311848918e-04 2.315495984539e+01
1.192000000000e+03 -5.760660383643e-02 3.280133143420e-04 2.312741719971e+01
1.192250000000e+03 -5.584481004907e-02 3.297665987587e-04 2.309940979030e+01
1.192500000000e+03 -5.427193232083e-02 3.322837385446e-04 2.307095169591e+01
1.192750000000e+03 -5.291245246495e-02 3.355427707695e-04 2.304206063165e+01
1.193000000000e+03 -5.178634456660e-02 3.395075544834e-04 2.301275764989e+01
1.193250000000e+03 -5.090888555502e-02 3.441284694974e-04 2.298306681774e+01
1.193500000000e+03 -5.029044686755e-02 3.493430161639e-04 2.295301551003e+01
1.193750000000e+03 -4.993653635287e-02 3.550770651369e-04 2.292263372332e+01
1.194000000000e+03 -4.984776090797e-02 3.612459140071e-04 2.289195441921e+01
1.194250000000e+03 -5.002003216118e-02 3.677558547143e-04 2.286101277754e+01
1.194500000000e+03 -5.044470036459e-02 3.745057362142e-04 2.282984653841e+01
1.194750000000e+03 -5.110889674054e-02 3.813887722783e-04 2.279849521078e+01
1.195000000000e+03 -5.199581645365e-02 3.882943872772e-04 2.276700040636e+01
1.195250000000e+03 -5.308516438820e-02 3.951101320615e-04 2.273540501692e+01
1.195500000000e+03 -5.435355475959e-02 4.017237590596e-04 2.270375354930e+01
1.195750000000e+03 -5.577502241101e-02 4.080251179893e-04 2.267209128334e+01
1.196000000000e+03 -5.732150395170e-02 4.139082840086e-04 2.264046453658e+01
1.196250000000e+03 -5.896337584291e-02 4.192734661099e-04 2.260892018996e+01
1.196500000000e+03 -6.066998021494e-02 4.240287372469e-04 2.257750521682e+01
1.196750000000e+03 -6.241016190822e-02 4.280919917371e-04 2.254626688832e+01
1.197000000000e+03 -6.415279621585e-02 4.313923815793e-04 2.251525224908e+01
1.197250000000e+03 -6.586730316354e-02 4.338717433100e-04 2.248450796799e+01
1.197500000000e+03 -6.752414858495e-02 4.354858483114e-04 2.245408021108e+01
1.197750000000e+03 -6.909529082308e-02 4.362051408316e-04 2.242401415725e+01
1.198000000000e+03 -7.055465522166e-02 4.360156947880e-04 2.239435427078e+01
1.198250000000e+03 -7.187851741621e-02 4.349196243690e-04 2.236514386178e+01
1.198500000000e+03 -7.304587454721e-02 4.329350955316e-04 2.233642502327e+01
1.198750000000e+03 -7.403876894337e-02 4.300961804325e-04 2.230823853705e+01
1.199000000000e+03 -7.484256520862e-02 4.264524207024e-04 2.228062378175e+01
1.199250000000e+03 -7.544617911406e-02 4.220681090441e-04 2.225361868049e+01
1.199500000000e+03 -7.584226329961e-02 4.170213148064e-04 2.222725972360e+01
1.199750000000e+03 -7.602728785521e-02 4.114024591609e-04 2.220158169289e+01
1.200000000000e+03 -7.600166658679e-02 4.053130499901e-04 2.217661805866e+01
1.200250000000e+03 -7.576972098022e-02 3.988637966445e-04 2.215240073423e+01
1.200500000000e+03 -7.533964670641e-02 3.921727940845e-04 2.212896023501e+01
1.200750000000e+03 -7.472335445703e-02 3.853633873846e-04 2.210632548479e+01
1.201000000000e+03 -7.393635570873e-02 3.785621693915e-04 2.208452422767e+01
1.201250000000e+03 -7.299749196930e-02 3.718967137686e-04 2.206358289869e+01
1.201500000000e+03 -7.192860693361e-02 3.654933369779e-04 2.204352652001e+01
1.201750000000e+03 -7.075425860177e-02 3.594749852427e-04 2.202437913494e+01
1.202000000000e+03 -6.950123565550e-02 3.539590277537e-04 2.200616342851e+01
1.202250000000e+03 -6.819816893415e-02 3.490551023004e-04 2.198890118013e+01
1.202500000000e+03 -6.687497140871e-02 3.448633916745e-04 2.197261293190e+01
1.202750000000e+03 -6.556232846929e-02 3.414728887931e-04 2.195731816053e+01
1.203000000000e+03 -6.429114537336e-02 3.389597332978e-04 2.194303539514e+01
1.203250000000e+03 -6.309192327523e-02 3.373860224193e-04 2.192978189806e+01
1.203500000000e+03 -6.199419936245e-02 3.367986026066e-04 2.191757392431e+01
1.203750000000e+03 -6.102593243267e-02 3.372283351294e-04 2.190642653744e+01
1.204000000000e+03 -6.021291768528e-02 3.386896122995e-04 2.189635344564e+01
1.204250000000e+03 -5.957823799145e-02 3.411798851114e-04 2.188736714223e+01
1.204500000000e+03 -5.914172851700e-02 3.446797218024e-04 2.187947869909e+01
1.204750000000e+03 -5.891950627433e-02 3.491531370752e-04 2.187269759652e+01
1.205000000000e+03 -5.892354384039e-02 3.545479135026e-04 2.186703180447e+01
1.205250000000e+03 -5.916132041398e-02 3.607964294027e-04 2.186248756818e+01
1.205500000000e+03 -5.963554687048e-02 3.678165675820e-04 2.185906934652e+01
1.205750000000e+03 -6.034397686278e-02 3.755129070384e-04 2.185677973312e+01
1.206000000000e+03 -6.127930787516e-02 3.837780405319e-04 2.185561938363e+01
1.206250000000e+03 -6.242917343274e-02 3.924940252836e-04 2.185558698139e+01
1.206500000000e+03 -6.377626214468e-02 4.015341210519e-04 2.185667912920e+01
1.206750000000e+03 -6.529847465684e-02 4.107644572275e-04 2.185889044801e+01
1.207000000000e+03 -6.696923581913e-02 4.200459533163e-04 2.186221351133e+01
1.207250000000e+03 -6.875787001129e-02 4.292362063945e-04 2.186663890427e+01
1.207500000000e+03 -7.063005928348e-02 4.381914339531e-04 2.187215529894e+01
1.207750000000e+03 -7.254841534777e-02 4.467684895029e-04 2.187874949478e+01
1.208000000000e+03 -7.447303961918e-02 4.548267586383e-04 2.188640662881e+01
1.208250000000e+03 -7.636224606788e-02 4.622301625144e-04 2.189511021940e+01
1.208500000000e+03 -7.817321403685e-02 4.688489900651e-04 2.190484243272e+01
1.208750000000e+03 -7.986278137468e-02 4.745617362307e-04 2.191558418238e+01
1.209000000000e+03 -8.138814540245e-02 4.792567947648e-04 2.192731542902e+01
1.209250000000e+03 -8.270766785954e-02 4.828340506817e-04 2.194001532624e+01
1.209500000000e+03 -8.378156818130e-02 4.852063461280e-04 2.195366254005e+01
1.209750000000e+03 -8.457268233824e-02 4.863007506319e-04 2.196823542711e+01
1.210000000000e+03 -8.504709451509e-02 4.860597181146e-04 2.198371236132e+01
1.210250000000e+03 -8.517479649225e-02 4.844419136720e-04 2.200007193112e+01
1.210500000000e+03 -8.493021057314e-02 4.814231310166e-04 2.201729325507e+01
1.210750000000e+03 -8.429270506651e-02 4.769967314262e-04 2.203535618463e+01
1.211000000000e+03 -8.324697374518e-02 4.711738842122e-04 2.205424159138e+01
1.211250000000e+03 -8.178336514025e-02 4.639836168121e-04 2.207393157915e+01
1.211500000000e+03 -7.989811154523e-02 4.554726199413e-04 2.209440970057e+01
1.211750000000e+03 -7.759344871718e-02 4.457049208351e-04 2.211566117482e+01
1.212000000000e+03 -7.487765998333e-02 4.347609572255e-04 2.213767305539e+01
1.212250000000e+03 -7.176501506413e-02 4.227368766283e-04 2.216043438706e+01
1.212500000000e+03 -6.827561649552e-02 4.097433491728e-04 2.218393635820e+01
1.212750000000e+03 -6.443515878508e-02 3.959042547432e-04 2.220817238313e+01
1.213000000000e+03 -6.027460157795e-02 3.813550919060e-04 2.223313819201e+01
1.213250000000e+03 -5.582976390668e-02 3.662412631537e-04 2.225883187879e+01
1.213500000000e+03 -5.114084725179e-02 3.507162009123e-04 2.228525391516e+01
1.213750000000e+03 -4.625189638405e-02 3.349393682903e-04 2.231240711484e+01
1.214000000000e+03 -4.121019223784e-02 3.190741587471e-04 2.234029666659e+01
1.214250000000e+03 -3.606562262400e-02 3.032857226039e-04 2.236892993699e+01
1.214500000000e+03 -3.086999307035e-02 2.877387866339e-04 2.239831642770e+01
1.214750000000e+03 -2.567632119426e-02 2.725955330986e-04 2.242846761530e+01
1.215000000000e+03 -2.053811401049e-02 2.580133587637e-04 2.245939676906e+01
1.215250000000e+03 -1.550863795556e-02 2.441428072494e-04 2.249111874790e+01
1.215500000000e+03 -1.064019919455e-02 2.311255930954e-04 2.252364971152e+01
1.215750000000e+03 -5.983417432269e-03 2.190928120453e-04 2.255700704651e+01
1.216000000000e+03 -1.586565054973e-03 2.081631944290e-04 2.259120880935e+01
1.216250000000e+03 2.505096088583e-03 1.984416599179e-04 2.262627353547e+01
1.216500000000e+03 6.249932908212e-03 1.900180611465e-04 2.266222010574e+01
1.216750000000e+03 9.610472594278e-03 1.829660307992e-04 2.269906700479e+01
1.217000000000e+03 1.255392735740e-02 1.773423343316e-04 2.273683245120e+01
1.217250000000e+03 1.505260339444e-02 1.731860475303e-04 2.277553355009e+01
1.217500000000e+03 1.708428238178e-02 1.705185381811e-04 2.281518638770e+01
1.217750000000e+03 1.863249774460e-02 1.693433189071e-04 2.285580549962e+01
1.218000000000e+03 1.968674294153e-02 1.696460970142e-04 2.289740331243e+01
1.218250000000e+03 2.024260258453e-02 1.713953802624e-04 2.293999031381e+01
1.218500000000e+03 2.030179401151e-02 1.745430443564e-04 2.298357424194e+01
1.218750000000e+03 1.987213051378e-02 1.790252135522e-04 2.302816001671e+01
1.219000000000e+03 1.896739077263e-02 1.847634330085e-04 2.307374969557e+01
1.219250000000e+03 1.760712814335e-02 1.916658100569e-04 2.312034179789e+01
1.219500000000e+03 1.581638808318e-02 1.996284277652e-04 2.316793131620e+01
1.219750000000e+03 1.362533444612e-02 2.085369044975e-04 2.321650977211e+01
1.220000000000e+03 1.106885333580e-02 2.182679850436e-04 2.326606463167e+01
1.220250000000e+03 8.186048926500e-03 2.286912228387e-04 2.331657949647e+01
1.220500000000e+03 5.019703421591e-03 2.396709246377e-04 2.336803396375e+01
1.220750000000e+03 1.615685906251e-03 2.510678501389e-04 2.342040358757e+01
1.221000000000e+03 -1.977670742885e-03 2.627409493145e-04 2.347365982009e+01
1.221250000000e+03 -5.710268218806e-03 2.745491914239e-04 2.352777029829e+01
1.221500000000e+03 -9.530873959438e-03 2.863532877256e-04 2.358269852132e+01
1.221750000000e+03 -1.338784898031e-02 2.980173770107e-04 2.363840419650e+01
1.222000000000e+03 -1.722983651428e-02 3.094106088556e-04 2.369484330002e+01
1.222250000000e+03 -2.100643499502e-02 3.204086153438e-04 2.375196815994e+01
1.222500000000e+03 -2.466890746944e-02 3.308949019051e-04 2.380972782410e+01
1.222750000000e+03 -2.817074326120e-02 3.407620779061e-04 2.386806788807e+01
1.223000000000e+03 -3.146833833123e-02 3.499127803131e-04 2.392693107218e+01
1.223250000000e+03 -3.452145987532e-02 3.582607767681e-04 2.398625707031e+01
1.223500000000e+03 -3.729382289443e-02 3.657316777083e-04 2.404598310471e+01
1.223750000000e+03 -3.975343644863e-02 3.722634548033e-04 2.410604384118e+01
1.224000000000e+03 -4.187304505879e-02 3.778069186740e-04 2.416637191186e+01
1.224250000000e+03 -4.363033639537e-02 3.823259552559e-04 2.422689789476e+01
1.224500000000e+03 -4.500822804234e-02 3.857976303015e-04 2.428755080563e+01
1.224750000000e+03 -4.599492385373e-02 3.882120196374e-04 2.434825812920e+01
1.225000000000e+03 -4.658403748290e-02 3.895720134391e-04 2.440894628555e+01
1.225250000000e+03 -4.677449856045e-02 3.898928670693e-04 2.446954071671e+01
1.225500000000e+03 -4.657051352767e-02 3.892017128639e-04 2.452996632552e+01
1.225750000000e+03 -4.598133441391e-02 3.875368339535e-04 2.459014761274e+01
1.226000000000e+03 -4.502106806224e-02 3.849469307347e-04 2.465000910248e+01
1.226250000000e+03 -4.370833297057e-02 3.814901900611e-04 2.470947553736e+01
1.226500000000e+03 -4.206592116298e-02 3.772333386546e-04 2.476847223771e+01
1.226750000000e+03 -4.012039565892e-02 3.722506165327e-04 2.482692544516e+01
1.227000000000e+03 -3.790163121124e-02 3.666226588307e-04 2.488476259016e+01
1.227250000000e+03 -3.544234898412e-02 3.604353884192e-04 2.494191266092e+01
1.227500000000e+03 -3.277760696392e-02 3.537788670537e-04 2.499830656185e+01
1.227750000000e+03 -2.994429108867e-02 3.467461437923e-04 2.505387741484e+01
1.228000000000e+03 -2.698058796448e-02 3.394321403839e-04 2.510856093740e+01
1.228250000000e+03 -2.392546370860e-02 3.319325340519e-04 2.516229578153e+01
1.228500000000e+03 -2.081815566589e-02 3.243426913194e-04 2.521502386953e+01
1.228750000000e+03 -1.769764261831e-02 3.167566168110e-04 2.526669076041e+01
1.229000000000e+03 -1.460221134492e-02 3.092660581185e-04 2.531724593383e+01
1.229250000000e+03 -1.156897530015e-02 3.019595883881e-04 2.536664312963e+01
1.229500000000e+03 -8.633461959743e-03 2.949218073298e-04 2.541484063694e+01
1.229750000000e+03 -5.829243364446e-03 2.882326462323e-04 2.546180155514e+01
1.230000000000e+03 -3.187539754279e-03 2.819666496031e-04 2.550749408845e+01
1.230250000000e+03 -7.369971073020e-04 2.761925442076e-04 2.555189170002e+01
1.230500000000e+03 1.496604046285e-03 2.709727430915e-04 2.559497332438e+01
1.230750000000e+03 3.490603235119e-03 2.663628933464e-04 2.563672357899e+01
1.231000000000e+03 5.225532175040e-03 2.624117606903e-04 2.567713278082e+01
1.231250000000e+03 6.685270832289e-03 2.591609638929e-04 2.571619706650e+01
1.231500000000e+03 7.857159875022e-03 2.566447750108e-04 2.575391849697e+01
1.231750000000e+03 8.731913521107e-03 2.548902961362e-04 2.579030489856e+01
1.232000000000e+03 9.303717146309e-03 2.539172547415e-04 2.582537000085e+01
1.232250000000e+03 9.570038913299e-03 2.537383595837e-04 2.585913313681e+01
1.232500000000e+03 9.531631797504e-03 2.543592402863e-04 2.589161929867e+01
1.232750000000e+03 9.192343644535e-03 2.557787530062e-04 2.592285888254e+01
1.233000000000e+03 8.558911500038e-03 2.579893241090e-04 2.595288736297e+01
1.233250000000e+03 7.640846432297e-03 2.609770485963e-04 2.598174526639e+01
1.233500000000e+03 6.450121270799e-03 2.647222265523e-04 2.600947759776e+01
1.233750000000e+03 5.001011442809e-03 2.691995092148e-04 2.603613379693e+01
1.234000000000e+03 3.309773668106e-03 2.743784330055e-04 2.606176710542e+01
1.234250000000e+03 1.394419247057e-03 2.802237105058e-04 2.608643427685e+01
1.234500000000e+03 -7.255461091900e-04 2.866955841064e-04 2.611019528197e+01
1.234750000000e+03 -3.029415730596e-03 2.937503010853e-04 2.613311259595e+01
1.235000000000e+03 -5.495521679597e-03 3.013404330430e-04 2.615525088942e+01
1.235250000000e+03 -8.101488632716e-03 3.094152730317e-04 2.617667644048e+01
1.235500000000e+03 -1.082448355899e-02 3.179212134710e-04 2.619745681300e+01
1.235750000000e+03 -1.364142714686e-02 3.268021155241e-04 2.621766003475e+01
1.236000000000e+03 -1.652920672547e-02 3.359996601121e-04 2.623735425440e+01
1.236250000000e+03 -1.946486450074e-02 3.454536998351e-04 2.625660714337e+01
1.236500000000e+03 -2.242575363009e-02 3.551026205050e-04 2.627548530027e+01
1.236750000000e+03 -2.538972648990e-02 3.648836836028e-04 2.629405390365e+01
1.237000000000e+03 -2.833520518104e-02 3.747333307523e-04 2.631237586622e+01
1.237250000000e+03 -3.124132709546e-02 3.845875661580e-04 2.633051149574e+01
1.237500000000e+03 -3.408801554027e-02 3.943822221719e-04 2.634851787792e+01
1.237750000000e+03 -3.685611051158e-02 4.040534288304e-04 2.636644858371e+01
1.238000000000e+03 -3.952733528064e-02 4.135377479454e-04 2.638435280693e+01
1.238250000000e+03 -4.208446016612e-02 4.227727695024e-04 2.640227533817e+01
1.238500000000e+03 -4.451123039363e-02 4.316972119824e-04 2.642025570029e+01
1.238750000000e+03 -4.679252024359e-02 4.402515482118e-04 2.643832819221e+01
1.239000000000e+03 -4.891424646957e-02 4.483780524850e-04 2.645652107241e+01
1.239250000000e+03 -5.086350568506e-02 4.560214851366e-04 2.647485664646e+01
1.239500000000e+03 -5.262855552325e-02 4.631294356895e-04 2.649335080469e+01
1.239750000000e+03 -5.419880829364e-02 4.696524570878e-04 2.651201262259e+01
1.240000000000e+03 -5.556495917868e-02 4.755448030280e-04 2.653084457984e+01
1.240250000000e+03 -5.671891782999e-02 4.807643485197e-04 2.654984195241e+01
1.240500000000e+03 -5.765394543262e-02 4.852733231936e-04 2.656899320905e+01
1.240750000000e+03 -5.836461359154e-02 4.890384995316e-04 2.658827955913e+01
1.241000000000e+03 -5.884688711295e-02 4.920316079642e-04 2.660767516898e+01
1.241250000000e+03 -5.909817828035e-02 4.942296968581e-04 2.662714739900e+01
1.241500000000e+03 -5.911734482739e-02 4.956152808505e-04 2.664665655722e+01
1.241750000000e+03 -5.890477027062e-02 4.961767509888e-04 2.666615653838e+01
1.242000000000e+03 -5.846236531137e-02 4.959084928286e-04 2.668559467984e+01
1.242250000000e+03 -5.779361140047e-02 4.948111361774e-04 2.670491230208e+01
1.242500000000e+03 -5.690357775914e-02 4.928917254120e-04 2.672404496059e+01
1.242750000000e+03 -5.579891724393e-02 4.901638115892e-04 2.674292307349e+01
1.243000000000e+03 -5.448787588549e-02 4.866475209433e-04 2.676147208440e+01
1.243250000000e+03 -5.298027488233e-02 4.823695765674e-04 2.677961315257e+01
1.243500000000e+03 -5.128745272877e-02 4.773632144145e-04 2.679726386479e+01
1.243750000000e+03 -4.942225561861e-02 4.716681582380e-04 2.681433857769e+01
1.244000000000e+03 -4.739894943697e-02 4.653304261296e-04 2.683074927594e+01
1.244250000000e+03 -4.523315357821e-02 4.584021419172e-04 2.684640620016e+01
1.244500000000e+03 -4.294170246897e-02 4.509411612714e-04 2.686121878141e+01
1.244750000000e+03 -4.054259075801e-02 4.430108588252e-04 2.687509614578e+01
1.245000000000e+03 -3.805480370595e-02 4.346796153887e-04 2.688794811982e+01
1.245250000000e+03 -3.549819118126e-02 4.260203727466e-04 2.689968597432e+01
1.245500000000e+03 -3.289325914600e-02 4.171099542875e-04 2.691022344056e+01
1.245750000000e+03 -3.026108055673e-02 4.080286344433e-04 2.691947728117e+01
1.246000000000e+03 -2.762301477362e-02 3.988592209519e-04 2.692736846197e+01
1.246250000000e+03 -2.500059876449e-02 3.896864573134e-04 2.693382271917e+01
1.246500000000e+03 -2.241530817645e-02 3.805960555216e-04 2.693877149565e+01
1.246750000000e+03 -1.988832212849e-02 3.716737993060e-04 2.694215283783e+01
1.247000000000e+03 -1.744038986506e-02 3.630047983745e-04 2.694391187454e+01
1.247250000000e+03 -1.509155020023e-02 3.546723174977e-04 2.694400175766e+01
1.247500000000e+03 -1.286096235896e-02 3.467568750185e-04 2.694238417090e+01
1.247750000000e+03 -1.076672590271e-02 3.393352909385e-04 2.693902976100e+01
1.248000000000e+03 -8.825638832644e-03 3.324795512401e-04 2.693391883715e+01
1.248250000000e+03 -7.053070556932e-03 3.262559734488e-04 2.692704144153e+01
1.248500000000e+03 -5.462751075712e-03 3.207241447411e-04 2.691839787856e+01
1.248750000000e+03 -4.066654513594e-03 3.159361308553e-04 2.690799856566e+01
1.249000000000e+03 -2.874841972302e-03 3.119356001925e-04 2.689586433583e+01
1.249250000000e+03 -1.895363183172e-03 3.087571330680e-04 2.688202608339e+01
1.249500000000e+03 -1.134154251916e-03 3.064255745472e-04 2.686652464547e+01
1.249750000000e+03 -5.949821504122e-04 3.049555705521e-04 2.684941056115e+01
1.250000000000e+03 -2.793864214676e-04 3.043511622122e-04 2.683074339152e+01
1.250250000000e+03 -1.866682021158e-04 3.046055869915e-04 2.681059128530e+01
1.250500000000e+03 -3.138870519658e-04 3.057011820132e-04 2.678903021748e+01
1.250750000000e+03 -6.559231678892e-04 3.076095631838e-04 2.676614336464e+01
1.251000000000e+03 -1.205489807999e-03 3.102917468670e-04 2.674202000714e+01
1.251250000000e+03 -1.953242718368e-03 3.136986448238e-04 2.671675474344e+01
1.251500000000e+03 -2.887866209778e-03 3.177715811384e-04 2.669044641354e+01
1.251750000000e+03 -3.996243309557e-03 3.224431378817e-04 2.666319721831e+01
1.252000000000e+03 -5.263534920998e-03 3.276378241636e-04 2.663511141297e+01
1.252250000000e+03 -6.673372896376e-03 3.332731473210e-04 2.660629433676e+01
1.252500000000e+03 -8.208076920215e-03 3.392608148202e-04 2.657685146960e+01
1.252750000000e+03 -9.848771346854e-03 3.455077106469e-04 2.654688712561e+01
1.253000000000e+03 -1.157561931486e-02 3.519172481167e-04 2.651650355396e+01
1.253250000000e+03 -1.336806775239e-02 3.583907768049e-04 2.648580009209e+01
1.253500000000e+03 -1.520497016474e-02 3.648286726802e-04 2.645487196596e+01
1.253750000000e+03 -1.706489450101e-02 3.711319263918e-04 2.642380978776e+01
1.254000000000e+03 -1.892624184001e-02 3.772032214962e-04 2.639269847039e+01
1.254250000000e+03 -2.076752960866e-02 3.829483777476e-04 2.636161686072e+01
1.254500000000e+03 -2.256755640069e-02 3.882774765448e-04 2.633063704617e+01
1.254750000000e+03 -2.430557518928e-02 3.931059521029e-04 2.629982378898e+01
1.255000000000e+03 -2.596153266353e-02 3.973557454984e-04 2.626923443758e+01
1.255250000000e+03 -2.751618855513e-02 4.009561174352e-04 2.623891837891e+01
1.255500000000e+03 -2.895132567157e-02 4.038445375048e-04 2.620891718642e+01
1.255750000000e+03 -3.024987096921e-02 4.059673253283e-04 2.617926432891e+01
1.256000000000e+03 -3.139605783457e-02 4.072802519248e-04 2.614998534433e+01
1.256250000000e+03 -3.237555117687e-02 4.077489466992e-04 2.612109805578e+01
1.256500000000e+03 -3.317557098632e-02 4.073492356554e-04 2.609261261445e+01
1.256750000000e+03 -3.378499030194e-02 4.060672548522e-04 2.606453201238e+01
1.257000000000e+03 -3.419444990490e-02 4.038996022840e-04 2.603685227811e+01
1.257250000000e+03 -3.439643543107e-02 4.008532082911e-04 2.600956300942e+01
1.257500000000e+03 -3.438536406761e-02 3.969452175453e-04 2.598264780709e+01
1.257750000000e+03 -3.415761470785e-02 3.922026054238e-04 2.595608483206e+01
1.258000000000e+03 -3.371162810115e-02 3.866619689447e-04 2.592984726834e+01
1.258250000000e+03 -3.304792584876e-02 3.803689913341e-04 2.590390392233e+01
1.258500000000e+03 -3.216909494772e-02 3.733777719374e-04 2.587821976957e+01
1.258750000000e+03 -3.107986438002e-02 3.657503846071e-04 2.585275649290e+01
1.259000000000e+03 -2.978705196908e-02 3.575560501863e-04 2.582747302831e+01
1.259250000000e+03 -2.829956081148e-02 3.488704306455e-04 2.580232609786e+01
1.259500000000e+03 -2.662828056013e-02 3.397746565693e-04 2.577727064905e+01
1.259750000000e+03 -2.478610045269e-02 3.303546477540e-04 2.575226038511e+01
1.260000000000e+03 -2.278776885568e-02 3.207000412209e-04 2.572724814605e+01
1.260250000000e+03 -2.064980680686e-02 3.109032787040e-04 2.570218633133e+01
1.260500000000e+03 -1.839033264288e-02 3.010585110651e-04 2.567702716206e+01
1.260750000000e+03 -1.602897915353e-02 2.912607325491e-04 2.565172312022e+01
1.261000000000e+03 -1.358668386771e-02 2.816046798444e-04 2.562622717344e+01
1.261250000000e+03 -1.108547151347e-02 2.721837413314e-04 2.560049290659e+01
1.261500000000e+03 -8.548310796378e-03 2.630890763526e-04 2.557447495378e+01
1.261750000000e+03 -5.998824384711e-03 2.544085160341e-04 2.554812891220e+01
1.262000000000e+03 -3.461108171013e-03 2.462256851176e-04 2.552141178139e+01
1.262250000000e+03 -9.594438174480e-04 2.386190578552e-04 2.549428180711e+01
1.262500000000e+03 1.481926567591e-03 2.316611053674e-04 2.546669890635e+01
1.262750000000e+03 3.839071830345e-03 2.254175506838e-04 2.543862447403e+01
1.263000000000e+03 6.088627571993e-03 2.199465816428e-04 2.541002181529e+01
1.263250000000e+03 8.208043453442e-03 2.152983336051e-04 2.538085591701e+01
1.263500000000e+03 1.017585570361e-02 2.115142199436e-04 2.535109390838e+01
1.263750000000e+03 1.197189664377e-02 2.086266575143e-04 2.532070482511e+01
1.264000000000e+03 1.357757467441e-02 2.066585330999e-04 2.528966009317e+01
1.264250000000e+03 1.497603550562e-02 2.056231949975e-04 2.525793329207e+01
1.264500000000e+03 1.615242347098e-02 2.055241199115e-04 2.522550062575e+01
1.264750000000e+03 1.709404540206e-02 2.063549863871e-04 2.519234092551e+01
1.265000000000e+03 1.779049447912e-02 2.080998961023e-04 2.515843565636e+01
1.265250000000e+03 1.823386467138e-02 2.107333588296e-04 2.512376936156e+01
1.265500000000e+03 1.841881904799e-02 2.142207655455e-04 2.508832962041e+01
1.265750000000e+03 1.834270654529e-02 2.185187387291e-04 2.505210729464e+01
1.266000000000e+03 1.800556609074e-02 2.235758268100e-04 2.501509646567e+01
1.266250000000e+03 1.741024169953e-02 2.293329007237e-04 2.497729485654e+01
1.266500000000e+03 1.656232606610e-02 2.357240397598e-04 2.493870373575e+01
1.266750000000e+03 1.547014101597e-02 2.426773043046e-04 2.489932805295e+01
1.267000000000e+03 1.414468202046e-02 2.501156019153e-04 2.485917653754e+01
1.267250000000e+03 1.259946821919e-02 2.579577679590e-04 2.481826152339e+01
1.267500000000e+03 1.085048260505e-02 2.661193851135e-04 2.477659924063e+01
1.267750000000e+03 8.915960884876e-03 2.745139547926e-04 2.473420961528e+01
1.268000000000e+03 6.816167958052e-03 2.830540294095e-04 2.469111603525e+01
1.268250000000e+03 4.573226318142e-03 2.916521851174e-04 2.464734557721e+01
1.268500000000e+03 2.210793246748e-03 3.002222441005e-04 2.460292844293e+01
1.268750000000e+03 -2.461757317800e-04 3.086802666751e-04 2.455789816038e+01
1.269000000000e+03 -2.771775803060e-03 3.169456491984e-04 2.451229094788e+01
1.269250000000e+03 -5.339456379866e-03 3.249421267189e-04 2.446614584088e+01
1.269500000000e+03 -7.922375098115e-03 3.325986733373e-04 2.441950400065e+01
1.269750000000e+03 -1.049375803160e-02 3.398504199953e-04 2.437240877077e+01
1.270000000000e+03 -1.302723654556e-02 3.466393121976e-04 2.432490495179e+01
1.270250000000e+03 -1.549724057656e-02 3.529149167258e-04 2.427703880213e+01
1.270500000000e+03 -1.787930208604e-02 3.586347864255e-04 2.422885729293e+01
1.270750000000e+03 -2.015045615033e-02 3.637650975505e-04 2.418040807524e+01
1.271000000000e+03 -2.228948925505e-02 3.682806790534e-04 2.413173874135e+01
1.271250000000e+03 -2.427731146013e-02 3.721654327372e-04 2.408289673102e+01
1.271500000000e+03 -2.609718520173e-02 3.754122594876e-04 2.403392878054e+01
1.271750000000e+03 -2.773499212274e-02 3.780230162149e-04 2.398488062921e+01
1.272000000000e+03 -2.917936859894e-02 3.800080591746e-04 2.393579653720e+01
1.272250000000e+03 -3.042196094842e-02 3.813861704160e-04 2.388671915565e+01
1.272500000000e+03 -3.145749378717e-02 3.821839523248e-04 2.383768912090e+01
1.272750000000e+03 -3.228378807347e-02 3.824351037583e-04 2.378874470655e+01
1.273000000000e+03 -3.290188007898e-02 3.821800039173e-04 2.373992175774e+01
1.273250000000e+03 -3.331592224173e-02 3.814647610354e-04 2.369125338361e+01
1.273500000000e+03 -3.353313390917e-02 3.803404670690e-04 2.364276985022e+01
1.273750000000e+03 -3.356361347464e-02 3.788620501196e-04 2.359449838521e+01
1.274000000000e+03 -3.342024392794e-02 3.770876139989e-04 2.354646323930e+01
1.274250000000e+03 -3.311840901915e-02 3.750772531546e-04 2.349868557393e+01
1.274500000000e+03 -3.267573904478e-02 3.728921093411e-04 2.345118351023e+01
1.274750000000e+03 -3.211180746442e-02 3.705933666213e-04 2.340397220191e+01
1.275000000000e+03 -3.144776574064e-02 3.682412033532e-04 2.335706390406e+01
1.275250000000e+03 -3.070600911828e-02 3.658938968740e-04 2.331046819086e+01
1.275500000000e+03 -2.990975635205e-02 3.636068624598e-04 2.326419209793e+01
1.275750000000e+03 -2.908264439309e-02 3.614317606257e-04 2.321824036598e+01
1.276000000000e+03 -2.824832087048e-02 3.594157499960e-04 2.317261566945e+01
1.276250000000e+03 -2.743001191813e-02 3.576007600858e-04 2.312731894182e+01
1.276500000000e+03 -2.665010478814e-02 3.560228777970e-04 2.308234965425e+01
1.276750000000e+03 -2.592978626458e-02 3.547119276017e-04 2.303770613728e+01
1.277000000000e+03 -2.528859332450e-02 3.536908879814e-04 2.299338593863e+01
1.277250000000e+03 -2.474415031584e-02 3.529758834779e-04 2.294938614698e+01
1.277500000000e+03 -2.431174715512e-02 3.525756554180e-04 2.290570375759e+01
1.277750000000e+03 -2.400417666626e-02 3.524919017152e-04 2.286233600290e+01
1.278000000000e+03 -2.383137087899e-02 3.527190258858e-04 2.281928070295e+01
1.278250000000e+03 -2.380035470846e-02 3.532446123463e-04 2.277653657999e+01
1.278500000000e+03 -2.391496477851e-02 3.540494027810e-04 2.273410357589e+01
1.278750000000e+03 -2.417592222731e-02 3.551081214930e-04 2.269198313043e+01
1.279000000000e+03 -2.458067417953e-02 3.563895264053e-04 2.265017844953e+01
1.279250000000e+03 -2.512348670681e-02 3.578571694109e-04 2.260869473586e+01
1.279500000000e+03 -2.579558992126e-02 3.594702404562e-04 2.256753938249e+01
1.279750000000e+03 -2.658520750069e-02 3.611839927713e-04 2.252672215100e+01
1.280000000000e+03 -2.747781593113e-02 3.629507094098e-04 2.248625529675e+01
1.280250000000e+03 -2.845642920463e-02 3.647206035553e-04 2.244615365373e+01
1.280500000000e+03 -2.950179673323e-02 3.664424361860e-04 2.240643470676e+01
1.280750000000e+03 -3.059279538801e-02 3.680646333425e-04 2.236711860281e+01
1.281000000000e+03 -3.170677832161e-02 3.695360589616e-04 2.232822813519e+01
1.281250000000e+03 -3.281996682374e-02 3.708068983329e-04 2.228978869709e+01
1.281500000000e+03 -3.390786398248e-02 3.718295240034e-04 2.225182820255e+01
1.281750000000e+03 -3.494568995492e-02 3.725593348034e-04 2.221437696360e+01
1.282000000000e+03 -3.590880562821e-02 3.729555151326e-04 2.217746757933e+01
1.282250000000e+03 -3.677316162330e-02 3.729817851881e-04 2.214113476537e+01
1.282500000000e+03 -3.751573488889e-02 3.726070860382e-04 2.210541519378e+01
1.282750000000e+03 -3.811491017900e-02 3.718060655326e-04 2.207034728319e+01
1.283000000000e+03 -3.855093856261e-02 3.705597657391e-04 2.203597104532e+01
1.283250000000e+03 -3.880622072372e-02 3.688557973774e-04 2.200232784286e+01
1.283500000000e+03 -3.886574271977e-02 3.666889368150e-04 2.196946022956e+01
1.283750000000e+03 -3.871724973359e-02 3.640610075653e-04 2.193741171605e+01
1.284000000000e+03 -3.835162772038e-02 3.609813458039e-04 2.190622660977e+01
1.284250000000e+03 -3.776295180760e-02 3.574663778964e-04 2.187594979419e+01
1.284500000000e+03 -3.694879152096e-02 3.535398458821e-04 2.184662658694e+01
1.284750000000e+03 -3.591012347025e-02 3.492322220275e-04 2.181830253568e+01
1.285000000000e+03 -3.465153891403e-02 3.445808272846e-04 2.179102329056e+01
1.285250000000e+03 -3.318103305667e-02 3.396287536801e-04 2.176483442966e+01
1.285500000000e+03 -3.151010382155e-02 3.344248097016e-04 2.173978133874e+01
1.285750000000e+03 -2.965341250815e-02 3.290223598658e-04 2.171590905988e+01
1.286000000000e+03 -2.762873022748e-02 3.234788001239e-04 2.169326217685e+01
1.286250000000e+03 -2.545659872030e-02 3.178546617541e-04 2.167188468352e+01
1.286500000000e+03 -2.315995589876e-02 3.122125267756e-04 2.165181985495e+01
1.286750000000e+03 -2.076389579856e-02 3.066163045202e-04 2.163311012791e+01
1.287000000000e+03 -1.829518745270e-02 3.011300059034e-04 2.161579696412e+01
1.287250000000e+03 -1.578187600269e-02 2.958167811673e-04 2.159992071105e+01
1.287500000000e+03 -1.325278078560e-02 2.907377648985e-04 2.158552045884e+01
1.287750000000e+03 -1.073710454759e-02 2.859511699605e-04 2.157263387800e+01
1.288000000000e+03 -8.263911240843e-03 2.815112148511e-04 2.156129705180e+01
1.288250000000e+03 -5.861647522110e-03 2.774672161437e-04 2.155154430368e+01
1.288500000000e+03 -3.557718249406e-03 2.738627775868e-04 2.154340799476e+01
1.288750000000e+03 -1.378022260771e-03 2.707349852515e-04 2.153691833143e+01
1.289000000000e+03 6.534514457840e-04 2.681137740458e-04 2.153210315272e+01
1.289250000000e+03 2.515005449186e-03 2.660213860590e-04 2.152898771232e+01
1.289500000000e+03 4.187534641007e-03 2.644720809980e-04 2.152759447339e+01
1.289750000000e+03 5.654848796001e-03 2.634717686291e-04 2.152794287016e+01
1.290000000000e+03 6.903872693973e-03 2.630180260682e-04 2.153004910921e+01
1.290250000000e+03 7.924836986383e-03 2.631001080590e-04 2.153392595643e+01
1.290500000000e+03 8.711320055764e-03 2.636993549870e-04 2.153958255716e+01
1.290750000000e+03 9.260384044465e-03 2.647893296094e-04 2.154702424368e+01
1.291000000000e+03 9.572515942952e-03 2.663364634753e-04 2.155625238993e+01
1.291250000000e+03 9.651481041247e-03 2.683008929996e-04 2.156726428942e+01
1.291500000000e+03 9.504299908711e-03 2.706369491134e-04 2.158005303761e+01
1.291750000000e+03 9.140997225299e-03 2.732942046125e-04 2.159460747312e+01
1.292000000000e+03 8.574285814794e-03 2.762186289656e-04 2.161091213660e+01
1.292250000000e+03 7.819429646895e-03 2.793532650126e-04 2.162894726419e+01
1.292500000000e+03 6.893735675550e-03 2.826397690210e-04 2.164868881888e+01
1.292750000000e+03 5.816371130799e-03 2.860191056520e-04 2.167010855728e+01
1.293000000000e+03 4.607803532420e-03 2.894331008462e-04 2.169317412223e+01
1.293250000000e+03 3.289572136798e-03 2.928251272296e-04 2.171784918554e+01
1.293500000000e+03 1.883715098850e-03 2.961415755504e-04 2.174409358942e+01
1.293750000000e+03 4.125222897100e-04 2.993325206683e-04 2.177186356699e+01
1.294000000000e+03 -1.102011719093e-03 3.023529384854e-04 2.180111191636e+01
1.294250000000e+03 -2.638445592164e-03 3.051632306610e-04 2.183178827876e+01
1.294500000000e+03 -4.176309891228e-03 3.077300698838e-04 2.186383938368e+01
1.294750000000e+03 -5.696464282147e-03 3.100270216574e-04 2.189720928615e+01
1.295000000000e+03 -7.181323871390e-03 3.120348281485e-04 2.193183971053e+01
1.295250000000e+03 -8.615166496570e-03 3.137417936238e-04 2.196767030652e+01
1.295500000000e+03 -9.984333434808e-03 3.151438504299e-04 2.200463897710e+01
1.295750000000e+03 -1.127740905987e-02 3.162445740492e-04 2.204268211251e+01
1.296000000000e+03 -1.248532864669e-02 3.170551239551e-04 2.208173498867e+01
1.296250000000e+03 -1.360146813949e-02 3.175937697357e-04 2.212173200502e+01
1.296500000000e+03 -1.462166852355e-02 3.178854536255e-04 2.216260698802e+01
1.296750000000e+03 -1.554422784166e-02 3.179612691969e-04 2.220429350234e+01
1.297000000000e+03 -1.636980259798e-02 3.178576650552e-04 2.224672502115e+01
1.297250000000e+03 -1.710135006227e-02 3.176158384072e-04 2.228983533415e+01
1.297500000000e+03 -1.774395238094e-02 3.172806241460e-04 2.233355869945e+01
1.297750000000e+03 -1.830465324939e-02 3.168996294252e-04 2.237783012715e+01
1.298000000000e+03 -1.879218339787e-02 3.165221536840e-04 2.242258545972e+01
1.298250000000e+03 -1.921681710129e-02 3.161983802973e-04 2.246776180580e+01
1.298500000000e+03 -1.958998261310e-02 3.159780095725e-04 2.251329743753e+01
1.298750000000e+03 -1.992410099001e-02 3.159095210551e-04 2.255913225131e+01
1.299000000000e+03 -2.023215309579e-02 3.160388397418e-04 2.260520759659e+01
1.299250000000e+03 -2.052750278846e-02 3.164086668293e-04 2.265146673095e+01
1.299500000000e+03 -2.082345158838e-02 3.170572202099e-04 2.269785459269e+01
1.299750000000e+03 -2.113305929122e-02 3.180177309934e-04 2.274431824282e+01
1.300000000000e+03 -2.146871487618e-02 3.193174227630e-04 2.279080658348e+01
1.300250000000e+03 -2.184197184243e-02 3.209771511947e-04 2.283727079867e+01
1.300500000000e+03 -2.226316026452e-02 3.230106153143e-04 2.288366401731e+01
1.300750000000e+03 -2.274123888124e-02 3.254241678501e-04 2.292994169336e+01
1.301000000000e+03 -2.328352987846e-02 3.282164659330e-04 2.297606149327e+01
1.301250000000e+03 -2.389550623629e-02 3.313783217968e-04 2.302198314325e+01
1.301500000000e+03 -2.458070004491e-02 3.348928680553e-04 2.306766874966e+01
1.301750000000e+03 -2.534055225014e-02 3.387355972848e-04 2.311308263785e+01
[truncated: 80,185 more chars]
