# Supplementary material for: Tracking Charge Migration with Frequency-Matched Strobo-Spectroscopy
Source: J Phys Chem A. 2024 Jan 2;128(1):20–7. doi: 10.1021/acs.jpca.3c04234 (PMC10788909; doi:10.1021/acs.jpca.3c04234)
Supplement: Supplementary file 2 — jp3c04234_si_002.zip [file jp3c04234_si_002.zip › supplemental data/Data/dipoles/pi_x-system/tau=4.5000.txt]

# pi_x-system-resolved dipole moment for tau = 4.5000 o.c.
0.000000000000e+00 -2.734161457674e-02 3.925451152663e-04 2.794313746110e+01
2.500000000000e-01 -2.733758221557e-02 3.924877278256e-04 2.794079038413e+01
5.000000000000e-01 -2.732600356566e-02 3.923257818978e-04 2.793388588144e+01
7.500000000000e-01 -2.730818132553e-02 3.920743939145e-04 2.792271051624e+01
1.000000000000e+00 -2.728559713108e-02 3.917509423800e-04 2.790751688712e+01
1.250000000000e+00 -2.725953945316e-02 3.913715168120e-04 2.788845539254e+01
1.500000000000e+00 -2.723099084488e-02 3.909495894691e-04 2.786559721560e+01
1.750000000000e+00 -2.720063523557e-02 3.904959092037e-04 2.783898581279e+01
2.000000000000e+00 -2.716891235662e-02 3.900189725354e-04 2.780868097392e+01
2.250000000000e+00 -2.713609817240e-02 3.895256286050e-04 2.777478242677e+01
2.500000000000e+00 -2.710238381349e-02 3.890214923736e-04 2.773743286330e+01
2.750000000000e+00 -2.706793439446e-02 3.885112066334e-04 2.769681280162e+01
3.000000000000e+00 -2.703291036315e-02 3.879986082072e-04 2.765313581082e+01
3.250000000000e+00 -2.699745894923e-02 3.874867544183e-04 2.760664462281e+01
3.500000000000e+00 -2.696170044881e-02 3.869779609100e-04 2.755760860653e+01
3.750000000000e+00 -2.692571568234e-02 3.864737639544e-04 2.750631554342e+01
4.000000000000e+00 -2.688954169576e-02 3.859750866915e-04 2.745306166563e+01
4.250000000000e+00 -2.685316911809e-02 3.854822268963e-04 2.739813980816e+01
4.500000000000e+00 -2.681654160479e-02 3.849949338934e-04 2.734182889845e+01
4.750000000000e+00 -2.677955639819e-02 3.845123793732e-04 2.728438551623e+01
5.000000000000e+00 -2.674207093001e-02 3.840333590190e-04 2.722603996026e+01
5.250000000000e+00 -2.670391716245e-02 3.835562945516e-04 2.716699584056e+01
5.500000000000e+00 -2.666492067450e-02 3.830793292904e-04 2.710743271640e+01
5.750000000000e+00 -2.662491644384e-02 3.826003741112e-04 2.704751028731e+01
6.000000000000e+00 -2.658375482668e-02 3.821171444462e-04 2.698737291400e+01
6.250000000000e+00 -2.654130081260e-02 3.816272085492e-04 2.692715336990e+01
6.500000000000e+00 -2.649743271952e-02 3.811280531093e-04 2.686697468534e+01
6.750000000000e+00 -2.645204617361e-02 3.806171713892e-04 2.680695056044e+01
7.000000000000e+00 -2.640506675039e-02 3.800921438302e-04 2.674718502205e+01
7.250000000000e+00 -2.635646655468e-02 3.795507570475e-04 2.668777149835e+01
7.500000000000e+00 -2.630627676340e-02 3.789910767055e-04 2.662879231444e+01
7.750000000000e+00 -2.625458960037e-02 3.784113994278e-04 2.657031928839e+01
8.000000000000e+00 -2.620154520466e-02 3.778101574975e-04 2.651241533094e+01
8.250000000000e+00 -2.614730996340e-02 3.771859764722e-04 2.645513703985e+01
8.500000000000e+00 -2.609205707994e-02 3.765377272444e-04 2.639853758474e+01
8.750000000000e+00 -2.603595744281e-02 3.758645683727e-04 2.634266928468e+01
9.000000000000e+00 -2.597918489308e-02 3.751660885902e-04 2.628758572436e+01
9.250000000000e+00 -2.592193038275e-02 3.744424547863e-04 2.623334270820e+01
9.500000000000e+00 -2.586441388513e-02 3.736944870689e-04 2.617999858604e+01
9.750000000000e+00 -2.580688864091e-02 3.729235533008e-04 2.612761423146e+01
1.000000000000e+01 -2.574963337915e-02 3.721315606369e-04 2.607625226315e+01
1.025000000000e+01 -2.569293540668e-02 3.713207732974e-04 2.602597641595e+01
1.050000000000e+01 -2.563707170673e-02 3.704937142844e-04 2.597685060083e+01
1.075000000000e+01 -2.558229546162e-02 3.696530758084e-04 2.592893800438e+01
1.100000000000e+01 -2.552882986465e-02 3.688016401866e-04 2.588229992398e+01
1.125000000000e+01 -2.547686746074e-02 3.679421388410e-04 2.583699250914e+01
1.150000000000e+01 -2.542657678613e-02 3.670774890391e-04 2.579306868363e+01
1.175000000000e+01 -2.537810607156e-02 3.662107343310e-04 2.575057466597e+01
1.200000000000e+01 -2.533158466506e-02 3.653446564041e-04 2.570954968623e+01
1.225000000000e+01 -2.528711885527e-02 3.644819833795e-04 2.567002542424e+01
1.250000000000e+01 -2.524478616986e-02 3.636254154523e-04 2.563202610311e+01
1.275000000000e+01 -2.520462718547e-02 3.627775328773e-04 2.559556883593e+01
1.300000000000e+01 -2.516663640313e-02 3.619406450817e-04 2.556066364882e+01
1.325000000000e+01 -2.513075757953e-02 3.611169391804e-04 2.552731311569e+01
1.350000000000e+01 -2.509688288542e-02 3.603083825286e-04 2.549551306413e+01
1.375000000000e+01 -2.506485389734e-02 3.595166917111e-04 2.546525063721e+01
1.400000000000e+01 -2.503446907638e-02 3.587433168502e-04 2.543650482543e+01
1.425000000000e+01 -2.500549002840e-02 3.579893855827e-04 2.540924439769e+01
1.450000000000e+01 -2.497764696018e-02 3.572556531180e-04 2.538342594548e+01
1.475000000000e+01 -2.495064436318e-02 3.565424718602e-04 2.535899293692e+01
1.500000000000e+01 -2.492416510145e-02 3.558497851948e-04 2.533587488248e+01
1.525000000000e+01 -2.489787467438e-02 3.551770845856e-04 2.531398674406e+01
1.550000000000e+01 -2.487142699843e-02 3.545234697455e-04 2.529322908546e+01
1.575000000000e+01 -2.484447266209e-02 3.538877013437e-04 2.527348872513e+01
1.600000000000e+01 -2.481666970431e-02 3.532683052810e-04 2.525463986644e+01
1.625000000000e+01 -2.478769661614e-02 3.526637122198e-04 2.523654626638e+01
1.650000000000e+01 -2.475726555531e-02 3.520723369895e-04 2.521906343989e+01
1.675000000000e+01 -2.472513437634e-02 3.514927068479e-04 2.520204147106e+01
1.700000000000e+01 -2.469111638830e-02 3.509235685518e-04 2.518532792610e+01
1.725000000000e+01 -2.465508668432e-02 3.503639695916e-04 2.516877096759e+01
1.750000000000e+01 -2.461698512542e-02 3.498133107502e-04 2.515222212533e+01
1.775000000000e+01 -2.457681634052e-02 3.492713705412e-04 2.513553894136e+01
1.800000000000e+01 -2.453464747223e-02 3.487383057806e-04 2.511858713411e+01
1.825000000000e+01 -2.449060477443e-02 3.482146310165e-04 2.510124228830e+01
1.850000000000e+01 -2.444486925864e-02 3.477011709543e-04 2.508339127902e+01
1.875000000000e+01 -2.439767254996e-02 3.471990414211e-04 2.506493308084e+01
1.900000000000e+01 -2.434929123592e-02 3.467095804019e-04 2.504577934591e+01
1.925000000000e+01 -2.430004210861e-02 3.462342862997e-04 2.502585445271e+01
1.950000000000e+01 -2.425027596231e-02 3.457747534245e-04 2.500509554898e+01
1.975000000000e+01 -2.420037191252e-02 3.453326340228e-04 2.498345206873e+01
2.000000000000e+01 -2.415072957309e-02 3.449095787922e-04 2.496088498124e+01
2.025000000000e+01 -2.410176240489e-02 3.445071892670e-04 2.493736606616e+01
2.050000000000e+01 -2.405388929145e-02 3.441269726212e-04 2.491287665703e+01
2.075000000000e+01 -2.400752804789e-02 3.437702887219e-04 2.488740618318e+01
2.100000000000e+01 -2.396308835285e-02 3.434383115650e-04 2.486095078864e+01
2.125000000000e+01 -2.392096544488e-02 3.431319951808e-04 2.483351132368e+01
2.150000000000e+01 -2.388153450077e-02 3.428520378451e-04 2.480509169244e+01
2.175000000000e+01 -2.384514411325e-02 3.425988492787e-04 2.477569666104e+01
2.200000000000e+01 -2.381211049056e-02 3.423725228674e-04 2.474533013844e+01
2.225000000000e+01 -2.378271145325e-02 3.421728184189e-04 2.471399309403e+01
2.250000000000e+01 -2.375717927414e-02 3.419991020388e-04 2.468168216678e+01
2.275000000000e+01 -2.373569635428e-02 3.418504262090e-04 2.464838804372e+01
2.300000000000e+01 -2.371838880382e-02 3.417254584947e-04 2.461409473259e+01
2.325000000000e+01 -2.370532259766e-02 3.416225263433e-04 2.457877877175e+01
2.350000000000e+01 -2.369650184115e-02 3.415395582555e-04 2.454240941985e+01
2.375000000000e+01 -2.369186618734e-02 3.414741150555e-04 2.450494882614e+01
2.400000000000e+01 -2.369129065186e-02 3.414234119469e-04 2.446635321023e+01
2.425000000000e+01 -2.369458828050e-02 3.413845779701e-04 2.442657395911e+01
2.450000000000e+01 -2.370151091697e-02 3.413546058208e-04 2.438555958471e+01
2.475000000000e+01 -2.371175234394e-02 3.413302830878e-04 2.434325748048e+01
2.500000000000e+01 -2.372495353990e-02 3.413083176132e-04 2.429961630488e+01
2.525000000000e+01 -2.374070701818e-02 3.412854552563e-04 2.425458814772e+01
2.550000000000e+01 -2.375856159148e-02 3.412582470498e-04 2.420813066099e+01
2.575000000000e+01 -2.377802989330e-02 3.412234165915e-04 2.416020943022e+01
2.600000000000e+01 -2.379859591020e-02 3.411777290930e-04 2.411079966162e+01
2.625000000000e+01 -2.381972117861e-02 3.411181041392e-04 2.405988813732e+01
2.650000000000e+01 -2.384085236039e-02 3.410416230675e-04 2.400747453160e+01
2.675000000000e+01 -2.386143093201e-02 3.409456700320e-04 2.395357257470e+01
2.700000000000e+01 -2.388090118879e-02 3.408278876646e-04 2.389821088866e+01
2.725000000000e+01 -2.389871717562e-02 3.406861767908e-04 2.384143327054e+01
2.750000000000e+01 -2.391435117439e-02 3.405187493816e-04 2.378329900865e+01
2.775000000000e+01 -2.392730175723e-02 3.403241524939e-04 2.372388240207e+01
2.800000000000e+01 -2.393710120415e-02 3.401012895441e-04 2.366327228991e+01
2.825000000000e+01 -2.394332018746e-02 3.398494461865e-04 2.360157080706e+01
2.850000000000e+01 -2.394557366671e-02 3.395682984856e-04 2.353889219233e+01
2.875000000000e+01 -2.394352649250e-02 3.392578056907e-04 2.347536104631e+01
2.900000000000e+01 -2.393689836917e-02 3.389183255148e-04 2.341111058977e+01
2.925000000000e+01 -2.392546558088e-02 3.385505784282e-04 2.334628023806e+01
2.950000000000e+01 -2.390906370838e-02 3.381556231930e-04 2.328101364218e+01
2.975000000000e+01 -2.388758934536e-02 3.377348181720e-04 2.321545621985e+01
3.000000000000e+01 -2.386100229095e-02 3.372897715197e-04 2.314975291595e+01
3.025000000000e+01 -2.382932623381e-02 3.368224463663e-04 2.308404608624e+01
3.050000000000e+01 -2.379264797966e-02 3.363350400270e-04 2.301847351314e+01
3.075000000000e+01 -2.375111758490e-02 3.358299692911e-04 2.295316690990e+01
3.100000000000e+01 -2.370494760776e-02 3.353098715637e-04 2.288825042373e+01
3.125000000000e+01 -2.365441352826e-02 3.347775313005e-04 2.282383997993e+01
3.150000000000e+01 -2.359985181483e-02 3.342359299077e-04 2.276004256964e+01
3.175000000000e+01 -2.354165797363e-02 3.336882657245e-04 2.269695636343e+01
3.200000000000e+01 -2.348028313686e-02 3.331379294623e-04 2.263467090610e+01
3.225000000000e+01 -2.341623064446e-02 3.325884959240e-04 2.257326769259e+01
3.250000000000e+01 -2.335005178451e-02 3.320437135125e-04 2.251282107590e+01
3.275000000000e+01 -2.328233982796e-02 3.315074746509e-04 2.245339927602e+01
3.300000000000e+01 -2.321372251218e-02 3.309837845909e-04 2.239506550537e+01
3.325000000000e+01 -2.314485320474e-02 3.304767226275e-04 2.233787908054e+01
3.350000000000e+01 -2.307640128978e-02 3.299903883656e-04 2.228189654749e+01
3.375000000000e+01 -2.300904165884e-02 3.295288386500e-04 2.222717270880e+01
3.400000000000e+01 -2.294344387524e-02 3.290960161136e-04 2.217376141645e+01
3.425000000000e+01 -2.288026056593e-02 3.286956641697e-04 2.212171629574e+01
3.450000000000e+01 -2.282011548731e-02 3.283312061932e-04 2.207109122252e+01
3.475000000000e+01 -2.276359173732e-02 3.280057371356e-04 2.202194062042e+01
3.500000000000e+01 -2.271122105187e-02 3.277220187147e-04 2.197431956369e+01
3.525000000000e+01 -2.266347462835e-02 3.274822898541e-04 2.192828370397e+01
3.550000000000e+01 -2.262075544426e-02 3.272882013648e-04 2.188388903543e+01
3.575000000000e+01 -2.258339182543e-02 3.271407026144e-04 2.184119150116e+01
3.600000000000e+01 -2.255163267152e-02 3.270403103201e-04 2.180024648078e+01
3.625000000000e+01 -2.252564483026e-02 3.269869011752e-04 2.176110816035e+01
3.650000000000e+01 -2.250551251974e-02 3.269796203472e-04 2.172382881845e+01
3.675000000000e+01 -2.249123897665e-02 3.270170717712e-04 2.168845803609e+01
3.700000000000e+01 -2.248274934587e-02 3.270972803987e-04 2.165504186243e+01
3.725000000000e+01 -2.247989619534e-02 3.272177086664e-04 2.162362195569e+01
3.750000000000e+01 -2.248246659596e-02 3.273754646066e-04 2.159423470977e+01
3.775000000000e+01 -2.249018965332e-02 3.275671142380e-04 2.156691040826e+01
3.800000000000e+01 -2.250274511141e-02 3.277888722263e-04 2.154167242644e+01
3.825000000000e+01 -2.251977283124e-02 3.280367854077e-04 2.151853650664e+01
3.850000000000e+01 -2.254088267909e-02 3.283067765287e-04 2.149751015092e+01
3.875000000000e+01 -2.256566448935e-02 3.285947180915e-04 2.147859214010e+01
3.900000000000e+01 -2.259369778687e-02 3.288965175627e-04 2.146177221332e+01
3.925000000000e+01 -2.262456103692e-02 3.292082010622e-04 2.144703092730e+01
3.950000000000e+01 -2.265784009413e-02 3.295259911993e-04 2.143433972218e+01
3.975000000000e+01 -2.269313594147e-02 3.298463776993e-04 2.142366109195e+01
4.000000000000e+01 -2.273007101484e-02 3.301661818261e-04 2.141494912769e+01
4.025000000000e+01 -2.276829481938e-02 3.304826102111e-04 2.140815006446e+01
4.050000000000e+01 -2.280748825276e-02 3.307932579398e-04 2.140320307056e+01
4.075000000000e+01 -2.284736678388e-02 3.310961733834e-04 2.140004116400e+01
4.100000000000e+01 -2.288768238158e-02 3.313898737299e-04 2.139859224546e+01
4.125000000000e+01 -2.292822406100e-02 3.316733262990e-04 2.139878006776e+01
4.150000000000e+01 -2.296881741192e-02 3.319459788919e-04 2.140052551436e+01
4.175000000000e+01 -2.300932323854e-02 3.322077289596e-04 2.140374759788e+01
4.200000000000e+01 -2.304963546077e-02 3.324588715946e-04 2.140836456320e+01
4.225000000000e+01 -2.308967788856e-02 3.327001497382e-04 2.141429494041e+01
4.250000000000e+01 -2.312940033445e-02 3.329326305410e-04 2.142145832747e+01
4.275000000000e+01 -2.316877519140e-02 3.331576929335e-04 2.142977643829e+01
4.300000000000e+01 -2.320779312459e-02 3.333769037583e-04 2.143917367632e+01
4.325000000000e+01 -2.324645985818e-02 3.335921179326e-04 2.144957776327e+01
4.350000000000e+01 -2.328479229469e-02 3.338052121393e-04 2.146092024991e+01
4.375000000000e+01 -2.332281413686e-02 3.340183079668e-04 2.147313670498e+01
4.400000000000e+01 -2.336055301947e-02 3.342335211327e-04 2.148616719324e+01
4.425000000000e+01 -2.339803730164e-02 3.344529225710e-04 2.149995622689e+01
4.450000000000e+01 -2.343529338747e-02 3.346785679211e-04 2.151445283648e+01
4.475000000000e+01 -2.347234346239e-02 3.349124336197e-04 2.152961047598e+01
4.500000000000e+01 -2.350920359661e-02 3.351563714223e-04 2.154538686157e+01
4.525000000000e+01 -2.354588218074e-02 3.354120699795e-04 2.156174371511e+01
4.550000000000e+01 -2.358237863121e-02 3.356810226732e-04 2.157864645710e+01
4.575000000000e+01 -2.361868236813e-02 3.359645109093e-04 2.159606383936e+01
4.600000000000e+01 -2.365477202410e-02 3.362635633660e-04 2.161396753628e+01
4.625000000000e+01 -2.369061473657e-02 3.365789347272e-04 2.163233173126e+01
4.650000000000e+01 -2.372616556042e-02 3.369110866325e-04 2.165113267919e+01
4.675000000000e+01 -2.376136698154e-02 3.372601703213e-04 2.167034830684e+01
4.700000000000e+01 -2.379614862540e-02 3.376260081718e-04 2.168995789582e+01
4.725000000000e+01 -2.383042674461e-02 3.380080738221e-04 2.170994153545e+01
4.750000000000e+01 -2.386410447553e-02 3.384054956982e-04 2.173028018874e+01
4.775000000000e+01 -2.389707122529e-02 3.388170468469e-04 2.175095531239e+01
4.800000000000e+01 -2.392920279363e-02 3.392411288624e-04 2.177194881884e+01
4.825000000000e+01 -2.396036159551e-02 3.396757438243e-04 2.179324307941e+01
4.850000000000e+01 -2.399039747356e-02 3.401185435320e-04 2.181482102437e+01
4.875000000000e+01 -2.401914861406e-02 3.405668277924e-04 2.183666633221e+01
4.900000000000e+01 -2.404644286159e-02 3.410175542295e-04 2.185876376542e+01
4.925000000000e+01 -2.407209919165e-02 3.414673558475e-04 2.188109923851e+01
4.950000000000e+01 -2.409593025383e-02 3.419125713316e-04 2.190366059395e+01
4.975000000000e+01 -2.411774476928e-02 3.423492565327e-04 2.192643776004e+01
5.000000000000e+01 -2.413735075377e-02 3.427732288222e-04 2.194942330814e+01
5.025000000000e+01 -2.415455879052e-02 3.431801755506e-04 2.197261257869e+01
5.050000000000e+01 -2.416918619793e-02 3.435657965552e-04 2.199600447979e+01
5.075000000000e+01 -2.418106048581e-02 3.439255672494e-04 2.201960159325e+01
5.100000000000e+01 -2.419002401724e-02 3.442549080472e-04 2.204341019324e+01
5.125000000000e+01 -2.419593891795e-02 3.445493997394e-04 2.206744084018e+01
5.150000000000e+01 -2.419869154982e-02 3.448048527944e-04 2.209170810604e+01
5.175000000000e+01 -2.419819753663e-02 3.450173328075e-04 2.211623066097e+01
5.200000000000e+01 -2.419440561431e-02 3.451831788245e-04 2.214103072397e+01
5.225000000000e+01 -2.418730152332e-02 3.452991262616e-04 2.216613419046e+01
5.250000000000e+01 -2.417691109363e-02 3.453623987125e-04 2.219156991351e+01
5.275000000000e+01 -2.416330268606e-02 3.453708175246e-04 2.221736883132e+01
5.300000000000e+01 -2.414658921967e-02 3.453228744260e-04 2.224356370558e+01
5.325000000000e+01 -2.412692837638e-02 3.452177848284e-04 2.227018803999e+01
5.350000000000e+01 -2.410452175089e-02 3.450555086454e-04 2.229727490757e+01
5.375000000000e+01 -2.407961377063e-02 3.448367848363e-04 2.232485642266e+01
5.400000000000e+01 -2.405248809817e-02 3.445632754015e-04 2.235296250292e+01
5.425000000000e+01 -2.402346304753e-02 3.442376127037e-04 2.238161958010e+01
5.450000000000e+01 -2.399288640017e-02 3.438631904429e-04 2.241085012087e+01
5.475000000000e+01 -2.396112937602e-02 3.434442129505e-04 2.244067145540e+01
5.500000000000e+01 -2.392857955921e-02 3.429856749429e-04 2.247109473808e+01
5.525000000000e+01 -2.389563303699e-02 3.424932584857e-04 2.250212474677e+01
5.550000000000e+01 -2.386268534689e-02 3.419732767821e-04 2.253375911617e+01
5.575000000000e+01 -2.383012273945e-02 3.414325589817e-04 2.256598780023e+01
5.600000000000e+01 -2.379831372108e-02 3.408782683450e-04 2.259879338899e+01
5.625000000000e+01 -2.376760020629e-02 3.403178926316e-04 2.263215088674e+01
5.650000000000e+01 -2.373828958852e-02 3.397590280299e-04 2.266602817043e+01
5.675000000000e+01 -2.371064786462e-02 3.392092012992e-04 2.270038619327e+01
5.700000000000e+01 -2.368489392334e-02 3.386756801209e-04 2.273518015501e+01
5.725000000000e+01 -2.366119480663e-02 3.381654178227e-04 2.277036015654e+01
5.750000000000e+01 -2.363966239438e-02 3.376849401236e-04 2.280587201804e+01
5.775000000000e+01 -2.362035249622e-02 3.372401990323e-04 2.284165887068e+01
5.800000000000e+01 -2.360326507121e-02 3.368364617212e-04 2.287766208409e+01
5.825000000000e+01 -2.358834636246e-02 3.364782242526e-04 2.291382257951e+01
5.850000000000e+01 -2.357549280422e-02 3.361691502664e-04 2.295008206086e+01
5.875000000000e+01 -2.356455650205e-02 3.359120298805e-04 2.298638408262e+01
5.900000000000e+01 -2.355535204987e-02 3.357087645619e-04 2.302267536416e+01
5.925000000000e+01 -2.354766414341e-02 3.355603739761e-04 2.305890626694e+01
5.950000000000e+01 -2.354125642831e-02 3.354670236438e-04 2.309503175781e+01
5.975000000000e+01 -2.353588058603e-02 3.354280767365e-04 2.313101184500e+01
6.000000000000e+01 -2.353128574775e-02 3.354421577315e-04 2.316681185531e+01
6.025000000000e+01 -2.352722765204e-02 3.355072267803e-04 2.320240251356e+01
6.050000000000e+01 -2.352347722336e-02 3.356206656258e-04 2.323775979064e+01
6.075000000000e+01 -2.351982850891e-02 3.357793784178e-04 2.327286460706e+01
6.100000000000e+01 -2.351610557887e-02 3.359798873003e-04 2.330770240974e+01
6.125000000000e+01 -2.351216796247e-02 3.362184255361e-04 2.334226235570e+01
6.150000000000e+01 -2.350791535124e-02 3.364910319161e-04 2.337653701851e+01
6.175000000000e+01 -2.350329011533e-02 3.367936332322e-04 2.341052122251e+01
6.200000000000e+01 -2.349827910913e-02 3.371221193068e-04 2.344421167117e+01
6.225000000000e+01 -2.349291374008e-02 3.374724150061e-04 2.347760606133e+01
6.250000000000e+01 -2.348726853000e-02 3.378405444432e-04 2.351070227326e+01
6.275000000000e+01 -2.348145887378e-02 3.382226652013e-04 2.354349811872e+01
6.300000000000e+01 -2.347563742880e-02 3.386151061796e-04 2.357599048972e+01
6.325000000000e+01 -2.346999006957e-02 3.390143999804e-04 2.360817532367e+01
6.350000000000e+01 -2.346473085543e-02 3.394173037291e-04 2.364004725282e+01
6.375000000000e+01 -2.346009663767e-02 3.398208125701e-04 2.367159943674e+01
6.400000000000e+01 -2.345634149531e-02 3.402221730509e-04 2.370282393016e+01
6.425000000000e+01 -2.345373091314e-02 3.406188882693e-04 2.373371164285e+01
6.450000000000e+01 -2.345253613960e-02 3.410087262714e-04 2.376425300237e+01
6.475000000000e+01 -2.345302860752e-02 3.413897241333e-04 2.379443838006e+01
6.500000000000e+01 -2.345547453371e-02 3.417601973056e-04 2.382425867791e+01
6.525000000000e+01 -2.346012982384e-02 3.421187438535e-04 2.385370626843e+01
6.550000000000e+01 -2.346723549227e-02 3.424641924959e-04 2.388277572309e+01
6.575000000000e+01 -2.347701335208e-02 3.427957264016e-04 2.391146458852e+01
6.600000000000e+01 -2.348966193892e-02 3.431128187951e-04 2.393977441608e+01
6.625000000000e+01 -2.350535270927e-02 3.434152076443e-04 2.396771136372e+01
6.650000000000e+01 -2.352422687720e-02 3.437029246238e-04 2.399528708188e+01
6.675000000000e+01 -2.354639258265e-02 3.439762900560e-04 2.402251924207e+01
6.700000000000e+01 -2.357192272460e-02 3.442359239574e-04 2.404943195434e+01
6.725000000000e+01 -2.360085324397e-02 3.444827053518e-04 2.407605618387e+01
6.750000000000e+01 -2.363318216024e-02 3.447177356497e-04 2.410242981335e+01
6.775000000000e+01 -2.366886911902e-02 3.449423828645e-04 2.412859756278e+01
6.800000000000e+01 -2.370783573013e-02 3.451582512784e-04 2.415461085333e+01
6.825000000000e+01 -2.374996633548e-02 3.453671519731e-04 2.418052737118e+01
6.850000000000e+01 -2.379510949969e-02 3.455710774367e-04 2.420641052434e+01
6.875000000000e+01 -2.384308032622e-02 3.457721632728e-04 2.423232885897e+01
6.900000000000e+01 -2.389366300607e-02 3.459726591177e-04 2.425835525955e+01
6.925000000000e+01 -2.394661414106e-02 3.461750152151e-04 2.428456619297e+01
6.950000000000e+01 -2.400166612137e-02 3.463816705769e-04 2.431104083191e+01
6.975000000000e+01 -2.405853066194e-02 3.465950358912e-04 2.433786021375e+01
7.000000000000e+01 -2.411690334051e-02 3.468176141396e-04 2.436510636947e+01
7.025000000000e+01 -2.417646787191e-02 3.470518139531e-04 2.439286148660e+01
7.050000000000e+01 -2.423689993480e-02 3.472999056087e-04 2.442120712550e+01
7.075000000000e+01 -2.429787246502e-02 3.475642138339e-04 2.445022341723e+01
7.100000000000e+01 -2.435906000228e-02 3.478468561885e-04 2.447998834522e+01
7.125000000000e+01 -2.442014278103e-02 3.481497412633e-04 2.451057712817e+01
7.150000000000e+01 -2.448081123483e-02 3.484746092682e-04 2.454206150521e+01
7.175000000000e+01 -2.454076980512e-02 3.488229764255e-04 2.457450919820e+01
7.200000000000e+01 -2.459974027999e-02 3.491959603624e-04 2.460798343483e+01
7.225000000000e+01 -2.465746580607e-02 3.495944729287e-04 2.464254235467e+01
7.250000000000e+01 -2.471371406579e-02 3.500191660170e-04 2.467823864320e+01
7.275000000000e+01 -2.476828027188e-02 3.504704098975e-04 2.471511912271e+01
7.300000000000e+01 -2.482099008101e-02 3.509482928735e-04 2.475322431206e+01
7.325000000000e+01 -2.487170123515e-02 3.514526306992e-04 2.479258823576e+01
7.350000000000e+01 -2.492030537559e-02 3.519829838661e-04 2.483323805094e+01
7.375000000000e+01 -2.496672962229e-02 3.525386783446e-04 2.487519385194e+01
7.400000000000e+01 -2.501093777498e-02 3.531188268234e-04 2.491846838606e+01
7.425000000000e+01 -2.505293045537e-02 3.537223582316e-04 2.496306702851e+01
7.450000000000e+01 -2.509274512455e-02 3.543480497610e-04 2.500898759021e+01
7.475000000000e+01 -2.513045531647e-02 3.549945572704e-04 2.505622029973e+01
7.500000000000e+01 -2.516616976337e-02 3.556604539464e-04 2.510474780437e+01
7.525000000000e+01 -2.520003036242e-02 3.563442752552e-04 2.515454523727e+01
7.550000000000e+01 -2.523220959882e-02 3.570445353489e-04 2.520558044206e+01
7.575000000000e+01 -2.526290810058e-02 3.577597510961e-04 2.525781404717e+01
7.600000000000e+01 -2.529235181546e-02 3.584884152784e-04 2.531119981046e+01
7.625000000000e+01 -2.532078811076e-02 3.592292083168e-04 2.536568500650e+01
7.650000000000e+01 -2.534848116508e-02 3.599808959853e-04 2.542121063150e+01
7.675000000000e+01 -2.537570795684e-02 3.607423632690e-04 2.547771199472e+01
7.700000000000e+01 -2.540275367793e-02 3.615124603024e-04 2.553511892141e+01
7.725000000000e+01 -2.542990728956e-02 3.622901774969e-04 2.559335634911e+01
7.750000000000e+01 -2.545745586710e-02 3.630746230570e-04 2.565234450778e+01
7.775000000000e+01 -2.548567993355e-02 3.638649953065e-04 2.571199942536e+01
7.800000000000e+01 -2.551484804358e-02 3.646605551636e-04 2.577223300182e+01
7.825000000000e+01 -2.554521211721e-02 3.654606030244e-04 2.583295338172e+01
7.850000000000e+01 -2.557700197805e-02 3.662644594193e-04 2.589406487497e+01
7.875000000000e+01 -2.561042147928e-02 3.670714363031e-04 2.595546815884e+01
7.900000000000e+01 -2.564564339196e-02 3.678807945614e-04 2.601706004713e+01
7.925000000000e+01 -2.568280559289e-02 3.686917170912e-04 2.607873356148e+01
7.950000000000e+01 -2.572200630303e-02 3.695032708553e-04 2.614037762580e+01
7.975000000000e+01 -2.576330023694e-02 3.703143776948e-04 2.620187697651e+01
8.000000000000e+01 -2.580669521313e-02 3.711237875430e-04 2.626311207492e+01
8.025000000000e+01 -2.585214829977e-02 3.719300385160e-04 2.632395887446e+01
8.050000000000e+01 -2.589956384125e-02 3.727314530641e-04 2.638428895383e+01
8.075000000000e+01 -2.594879102059e-02 3.735261167561e-04 2.644396948111e+01
8.100000000000e+01 -2.599962309525e-02 3.743118714667e-04 2.650286350444e+01
8.125000000000e+01 -2.605179764588e-02 3.750863165224e-04 2.656083036777e+01
8.150000000000e+01 -2.610499714188e-02 3.758468110125e-04 2.661772617972e+01
8.175000000000e+01 -2.615885200175e-02 3.765904788019e-04 2.667340465354e+01
8.200000000000e+01 -2.621294399266e-02 3.773142497843e-04 2.672771795695e+01
8.225000000000e+01 -2.626681168107e-02 3.780148915557e-04 2.678051786672e+01
8.250000000000e+01 -2.631995704093e-02 3.786889723930e-04 2.683165707108e+01
8.275000000000e+01 -2.637185310312e-02 3.793330913237e-04 2.688099057380e+01
8.300000000000e+01 -2.642195375406e-02 3.799438393506e-04 2.692837733532e+01
8.325000000000e+01 -2.646970451459e-02 3.805177494994e-04 2.697368193186e+01
8.350000000000e+01 -2.651455518872e-02 3.810514159047e-04 2.701677636274e+01
8.375000000000e+01 -2.655597234638e-02 3.815416608176e-04 2.705754188912e+01
8.400000000000e+01 -2.659345244230e-02 3.819854893251e-04 2.709587084807e+01
8.425000000000e+01 -2.662653514531e-02 3.823801154923e-04 2.713166848010e+01
8.450000000000e+01 -2.665481663709e-02 3.827231803298e-04 2.716485462480e+01
8.475000000000e+01 -2.667796211290e-02 3.830127835984e-04 2.719536531498e+01
8.500000000000e+01 -2.669571730578e-02 3.832475442143e-04 2.722315418960e+01
8.525000000000e+01 -2.670791849454e-02 3.834266622619e-04 2.724819364836e+01
8.550000000000e+01 -2.671450077847e-02 3.835499794924e-04 2.727047576314e+01
8.575000000000e+01 -2.671550421760e-02 3.836180287306e-04 2.729001287794e+01
8.600000000000e+01 -2.671107738939e-02 3.836320670180e-04 2.730683782532e+01
8.625000000000e+01 -2.670147865663e-02 3.835940988256e-04 2.732100381049e+01
8.650000000000e+01 -2.668707390389e-02 3.835068786012e-04 2.733258388673e+01
8.675000000000e+01 -2.666833192822e-02 3.833738909503e-04 2.734167008639e+01
8.700000000000e+01 -2.664581659435e-02 3.831993242927e-04 2.734837209655e+01
8.725000000000e+01 -2.662017665671e-02 3.829879842606e-04 2.735281566555e+01
8.750000000000e+01 -2.659213313490e-02 3.827451990683e-04 2.735514066544e+01
8.775000000000e+01 -2.656246421135e-02 3.824767790037e-04 2.735549883262e+01
8.800000000000e+01 -2.653199049511e-02 3.821889839843e-04 2.735405142846e+01
8.825000000000e+01 -2.650155670035e-02 3.818882480580e-04 2.735096663156e+01
8.850000000000e+01 -2.647201198428e-02 3.815811145772e-04 2.734641690902e+01
8.875000000000e+01 -2.644419178970e-02 3.812741479196e-04 2.734057638101e+01
8.900000000000e+01 -2.641889968230e-02 3.809736267610e-04 2.733361824680e+01
8.925000000000e+01 -2.639688968986e-02 3.806855654404e-04 2.732571233525e+01
8.950000000000e+01 -2.637885016628e-02 3.804155759758e-04 2.731702285530e+01
8.975000000000e+01 -2.636538926615e-02 3.801687356972e-04 2.730770636410e+01
9.000000000000e+01 -2.635702239946e-02 3.799494863322e-04 2.729791001501e+01
9.025000000000e+01 -2.635416194664e-02 3.797615572556e-04 2.728777006914e+01
9.050000000000e+01 -2.635710989742e-02 3.796079079791e-04 2.727741086826e+01
9.075000000000e+01 -2.636605215320e-02 3.794906357198e-04 2.726694379873e+01
9.100000000000e+01 -2.638105616965e-02 3.794110200466e-04 2.725646682097e+01
9.125000000000e+01 -2.640207111093e-02 3.793695057490e-04 2.724606431163e+01
9.150000000000e+01 -2.642892962480e-02 3.793657085681e-04 2.723580679861e+01
9.175000000000e+01 -2.646135238892e-02 3.793984524006e-04 2.722575122422e+01
9.200000000000e+01 -2.649895434768e-02 3.794658216140e-04 2.721594142414e+01
9.225000000000e+01 -2.654125206265e-02 3.795652177155e-04 2.720640827168e+01
9.250000000000e+01 -2.658767284464e-02 3.796934340268e-04 2.719717058149e+01
9.275000000000e+01 -2.663756454098e-02 3.798467264484e-04 2.718823532940e+01
9.300000000000e+01 -2.669020611202e-02 3.800208952121e-04 2.717959859577e+01
9.325000000000e+01 -2.674481867312e-02 3.802113616511e-04 2.717124602361e+01
9.350000000000e+01 -2.680057708466e-02 3.804132426500e-04 2.716315328501e+01
9.375000000000e+01 -2.685662156738e-02 3.806214300764e-04 2.715528670914e+01
9.400000000000e+01 -2.691206895388e-02 3.808306653456e-04 2.714760393571e+01
9.425000000000e+01 -2.696602509152e-02 3.810356023025e-04 2.714005399431e+01
9.450000000000e+01 -2.701759549301e-02 3.812308706216e-04 2.713257815709e+01
9.475000000000e+01 -2.706589778419e-02 3.814111399129e-04 2.712510991756e+01
9.500000000000e+01 -2.711007168777e-02 3.815711737215e-04 2.711757585012e+01
9.525000000000e+01 -2.714929114443e-02 3.817058887106e-04 2.710989562879e+01
9.550000000000e+01 -2.718277348860e-02 3.818104046074e-04 2.710198297935e+01
9.575000000000e+01 -2.720979080666e-02 3.818801010823e-04 2.709374588660e+01
9.600000000000e+01 -2.722967909806e-02 3.819106684401e-04 2.708508745890e+01
9.625000000000e+01 -2.724184679574e-02 3.818981589382e-04 2.707590691121e+01
9.650000000000e+01 -2.724578468074e-02 3.818390426406e-04 2.706610012225e+01
9.675000000000e+01 -2.724107177079e-02 3.817302396791e-04 2.705556116269e+01
9.700000000000e+01 -2.722738408480e-02 3.815692044841e-04 2.704418311642e+01
9.725000000000e+01 -2.720450059977e-02 3.813539622215e-04 2.703185957354e+01
9.750000000000e+01 -2.717230690393e-02 3.810831404832e-04 2.701848621692e+01
9.775000000000e+01 -2.713079891581e-02 3.807559954798e-04 2.700396191049e+01
9.800000000000e+01 -2.708008377228e-02 3.803724696728e-04 2.698819064785e+01
9.825000000000e+01 -2.702038016498e-02 3.799331206432e-04 2.697108263510e+01
9.850000000000e+01 -2.695201544570e-02 3.794392237861e-04 2.695255585969e+01
9.875000000000e+01 -2.687542151879e-02 3.788928117020e-04 2.693253754741e+01
9.900000000000e+01 -2.679112839921e-02 3.782965169626e-04 2.691096488217e+01
9.925000000000e+01 -2.669975418591e-02 3.776535881296e-04 2.688778637156e+01
9.950000000000e+01 -2.660199389945e-02 3.769676425121e-04 2.686296212921e+01
9.975000000000e+01 -2.649860603227e-02 3.762427832624e-04 2.683646447061e+01
1.000000000000e+02 -2.639039832378e-02 3.754834772098e-04 2.680827824019e+01
1.002500000000e+02 -2.627821208594e-02 3.746944178690e-04 2.677840037643e+01
1.005000000000e+02 -2.616290603916e-02 3.738804073192e-04 2.674683974276e+01
1.007500000000e+02 -2.604534051149e-02 3.730462389743e-04 2.671361673994e+01
1.010000000000e+02 -2.592636127511e-02 3.721965724342e-04 2.667876223898e+01
1.012500000000e+02 -2.580678528587e-02 3.713358234602e-04 2.664231693580e+01
1.015000000000e+02 -2.568738778814e-02 3.704680601580e-04 2.660433033522e+01
1.017500000000e+02 -2.556889160590e-02 3.695969150920e-04 2.656485974165e+01
1.020000000000e+02 -2.545195887941e-02 3.687255169870e-04 2.652396925319e+01
1.022500000000e+02 -2.533718547304e-02 3.678564448286e-04 2.648172877721e+01
1.025000000000e+02 -2.522509822799e-02 3.669917018795e-04 2.643821311867e+01
1.027500000000e+02 -2.511615497848e-02 3.661327224178e-04 2.639350114600e+01
1.030000000000e+02 -2.501074678308e-02 3.652803825527e-04 2.634767506353e+01
1.032500000000e+02 -2.490920313113e-02 3.644350594966e-04 2.630081977661e+01
1.035000000000e+02 -2.481179943467e-02 3.635967293975e-04 2.625302237159e+01
1.037500000000e+02 -2.471876540692e-02 3.627649825396e-04 2.620437168239e+01
1.040000000000e+02 -2.463029450532e-02 3.619391589506e-04 2.615495793433e+01
1.042500000000e+02 -2.454655431394e-02 3.611184459914e-04 2.610487245843e+01
1.045000000000e+02 -2.446769606679e-02 3.603019798141e-04 2.605420738615e+01
1.047500000000e+02 -2.439386540141e-02 3.594889484088e-04 2.600305563599e+01
1.050000000000e+02 -2.432520847286e-02 3.586786885513e-04 2.595151036855e+01
1.052500000000e+02 -2.426187852555e-02 3.578707876622e-04 2.589966495435e+01
1.055000000000e+02 -2.420404012661e-02 3.570651452994e-04 2.584761263192e+01
1.057500000000e+02 -2.415187051593e-02 3.562620410123e-04 2.579544612780e+01
1.060000000000e+02 -2.410555997987e-02 3.554621606430e-04 2.574325743500e+01
1.062500000000e+02 -2.406530681134e-02 3.546666074223e-04 2.569113706856e+01
1.065000000000e+02 -2.403131245176e-02 3.538768960051e-04 2.563917366971e+01
1.067500000000e+02 -2.400377365150e-02 3.530949681426e-04 2.558745351006e+01
1.070000000000e+02 -2.398287117373e-02 3.523231319713e-04 2.553605955533e+01
1.072500000000e+02 -2.396875981321e-02 3.515640137633e-04 2.548507107439e+01
1.075000000000e+02 -2.396155512208e-02 3.508204660524e-04 2.543456262936e+01
1.077500000000e+02 -2.396132215563e-02 3.500954814703e-04 2.538460365434e+01
1.080000000000e+02 -2.396806246028e-02 3.493921076763e-04 2.533525753527e+01
1.082500000000e+02 -2.398170394594e-02 3.487133679471e-04 2.528658126366e+01
1.085000000000e+02 -2.400209150130e-02 3.480621328011e-04 2.523862471395e+01
1.087500000000e+02 -2.402897880832e-02 3.474410152315e-04 2.519143047372e+01
1.090000000000e+02 -2.406202268655e-02 3.468523009775e-04 2.514503353857e+01
1.092500000000e+02 -2.410078093809e-02 3.462979073310e-04 2.509946118323e+01
1.095000000000e+02 -2.414471192962e-02 3.457792617119e-04 2.505473322105e+01
1.097500000000e+02 -2.419317800386e-02 3.452972793219e-04 2.501086212151e+01
1.100000000000e+02 -2.424545088581e-02 3.448523100871e-04 2.496785348682e+01
1.102500000000e+02 -2.430071882688e-02 3.444441155716e-04 2.492570664662e+01
1.105000000000e+02 -2.435809916860e-02 3.440719087374e-04 2.488441518139e+01
1.107500000000e+02 -2.441664966281e-02 3.437343563357e-04 2.484396776444e+01
1.110000000000e+02 -2.447538482151e-02 3.434296201317e-04 2.480434877323e+01
1.112500000000e+02 -2.453329000627e-02 3.431553979617e-04 2.476553913954e+01
1.115000000000e+02 -2.458934009910e-02 3.429089930445e-04 2.472751690636e+01
1.117500000000e+02 -2.464251415919e-02 3.426873714721e-04 2.469025793593e+01
1.120000000000e+02 -2.469181408391e-02 3.424872418605e-04 2.465373628872e+01
1.122500000000e+02 -2.473628010941e-02 3.423051261728e-04 2.461792460998e+01
1.125000000000e+02 -2.477500486369e-02 3.421374267310e-04 2.458279436092e+01
1.127500000000e+02 -2.480714978228e-02 3.419805053335e-04 2.454831577142e+01
1.130000000000e+02 -2.483195455394e-02 3.418307351449e-04 2.451445784325e+01
1.132500000000e+02 -2.484875061864e-02 3.416845721426e-04 2.448118801694e+01
1.135000000000e+02 -2.485696715891e-02 3.415385830218e-04 2.444847195084e+01
1.137500000000e+02 -2.485614032093e-02 3.413894991971e-04 2.441627302934e+01
1.140000000000e+02 -2.484591703111e-02 3.412342525099e-04 2.438455198234e+01
1.142500000000e+02 -2.482605721788e-02 3.410700078651e-04 2.435326653341e+01
1.145000000000e+02 -2.479643778772e-02 3.408941592134e-04 2.432237094733e+01
1.147500000000e+02 -2.475704975917e-02 3.407043541821e-04 2.429181593329e+01
1.150000000000e+02 -2.470799918214e-02 3.404984877025e-04 2.426154844259e+01
1.152500000000e+02 -2.464950338037e-02 3.402747968629e-04 2.423151181337e+01
1.155000000000e+02 -2.458188646922e-02 3.400318566833e-04 2.420164614290e+01
1.157500000000e+02 -2.450557688776e-02 3.397685365955e-04 2.417188868877e+01
1.160000000000e+02 -2.442110099052e-02 3.394840414594e-04 2.414217469085e+01
1.162500000000e+02 -2.432907772787e-02 3.391779460652e-04 2.411243831644e+01
1.165000000000e+02 -2.423021261644e-02 3.388502237580e-04 2.408261379789e+01
1.167500000000e+02 -2.412529142323e-02 3.385013058218e-04 2.405263672756e+01
1.170000000000e+02 -2.401517268691e-02 3.381320650823e-04 2.402244555513e+01
1.172500000000e+02 -2.390078144021e-02 3.377436826055e-04 2.399198296061e+01
1.175000000000e+02 -2.378310053053e-02 3.373380363452e-04 2.396119743377e+01
1.177500000000e+02 -2.366316229162e-02 3.369176118477e-04 2.393004472771e+01
1.180000000000e+02 -2.354203989156e-02 3.364853778140e-04 2.389848921585e+01
1.182500000000e+02 -2.342083808866e-02 3.360448443675e-04 2.386650511361e+01
1.185000000000e+02 -2.330068307094e-02 3.356001526780e-04 2.383407749095e+01
1.187500000000e+02 -2.318271196944e-02 3.351559505228e-04 2.380120305110e+01
1.190000000000e+02 -2.306806161420e-02 3.347171793111e-04 2.376789062502e+01
1.192500000000e+02 -2.295785655997e-02 3.342892619731e-04 2.373416138340e+01
1.195000000000e+02 -2.285319626224e-02 3.338780125788e-04 2.370004871172e+01
1.197500000000e+02 -2.275514224558e-02 3.334895033899e-04 2.366559779040e+01
1.200000000000e+02 -2.266470443545e-02 3.331299426736e-04 2.363086483041e+01
1.202500000000e+02 -2.258282924689e-02 3.328055552850e-04 2.359591610091e+01
1.205000000000e+02 -2.251038494433e-02 3.325224386463e-04 2.356082653852e+01
1.207500000000e+02 -2.244815054848e-02 3.322864174971e-04 2.352567828213e+01
1.210000000000e+02 -2.239680408430e-02 3.321028766214e-04 2.349055894539e+01
1.212500000000e+02 -2.235691209543e-02 3.319767371867e-04 2.345555977496e+01
1.215000000000e+02 -2.232892211572e-02 3.319122308166e-04 2.342077378206e+01
1.217500000000e+02 -2.231315311020e-02 3.319127882385e-04 2.338629376242e+01
1.220000000000e+02 -2.230979379847e-02 3.319809847778e-04 2.335221051167e+01
1.222500000000e+02 -2.231889623703e-02 3.321184678103e-04 2.331861100802e+01
1.225000000000e+02 -2.234037827114e-02 3.323258035327e-04 2.328557689698e+01
1.227500000000e+02 -2.237402170222e-02 3.326025391393e-04 2.325318306791e+01
1.230000000000e+02 -2.241947900203e-02 3.329472253665e-04 2.322149658373e+01
1.232500000000e+02 -2.247627555732e-02 3.333574225232e-04 2.319057580243e+01
1.235000000000e+02 -2.254382014935e-02 3.338297652204e-04 2.316046984993e+01
1.237500000000e+02 -2.262141098602e-02 3.343600310840e-04 2.313121834598e+01
1.240000000000e+02 -2.270824873413e-02 3.349432560378e-04 2.310285142509e+01
1.242500000000e+02 -2.280344685774e-02 3.355738563128e-04 2.307539000862e+01
1.245000000000e+02 -2.290604327149e-02 3.362456844905e-04 2.304884632658e+01
1.247500000000e+02 -2.301501545892e-02 3.369522100661e-04 2.302322457755e+01
1.250000000000e+02 -2.312929184120e-02 3.376866584253e-04 2.299852181057e+01
1.252500000000e+02 -2.324776744477e-02 3.384421447056e-04 2.297472879451e+01
1.255000000000e+02 -2.336931592077e-02 3.392117880471e-04 2.295183105466e+01
1.257500000000e+02 -2.349280372576e-02 3.399888257570e-04 2.292980982281e+01
1.260000000000e+02 -2.361710346757e-02 3.407667209081e-04 2.290864290471e+01
1.262500000000e+02 -2.374110582650e-02 3.415392532905e-04 2.288830562158e+01
1.265000000000e+02 -2.386373209456e-02 3.423005964998e-04 2.286877137368e+01
1.267500000000e+02 -2.398394524936e-02 3.430453789730e-04 2.285001234484e+01
1.270000000000e+02 -2.410076078926e-02 3.437687148538e-04 2.283199971462e+01
1.272500000000e+02 -2.421325711054e-02 3.444662113561e-04 2.281470404691e+01
1.275000000000e+02 -2.432058354616e-02 3.451340596921e-04 2.279809512108e+01
1.277500000000e+02 -2.442196859517e-02 3.457690166550e-04 2.278214199213e+01
1.280000000000e+02 -2.451672632889e-02 3.463683325441e-04 2.276681265083e+01
1.282500000000e+02 -2.460426103460e-02 3.469299315703e-04 2.275207356343e+01
1.285000000000e+02 -2.468407159491e-02 3.474522018321e-04 2.273788943883e+01
1.287500000000e+02 -2.475575121533e-02 3.479339261757e-04 2.272422252613e+01
1.290000000000e+02 -2.481898955949e-02 3.483742951499e-04 2.271103238107e+01
1.292500000000e+02 -2.487357044175e-02 3.487728896998e-04 2.269827538143e+01
1.295000000000e+02 -2.491936803465e-02 3.491296949463e-04 2.268590432325e+01
1.297500000000e+02 -2.495634442193e-02 3.494448706707e-04 2.267386846435e+01
1.300000000000e+02 -2.498454397204e-02 3.497187636468e-04 2.266211342444e+01
1.302500000000e+02 -2.500408629271e-02 3.499519161727e-04 2.265058123278e+01
1.305000000000e+02 -2.501516143606e-02 3.501450633912e-04 2.263921093204e+01
1.307500000000e+02 -2.501802151910e-02 3.502991000456e-04 2.262793901316e+01
1.310000000000e+02 -2.501297233661e-02 3.504150155154e-04 2.261670002968e+01
1.312500000000e+02 -2.500036757903e-02 3.504938999950e-04 2.260542773138e+01
1.315000000000e+02 -2.498060026984e-02 3.505369320578e-04 2.259405592377e+01
1.317500000000e+02 -2.495409601946e-02 3.505453288207e-04 2.258251963895e+01
1.320000000000e+02 -2.492130645010e-02 3.505203471882e-04 2.257075629718e+01
1.322500000000e+02 -2.488270311134e-02 3.504632949637e-04 2.255870691313e+01
1.325000000000e+02 -2.483877233864e-02 3.503754328337e-04 2.254631728912e+01
1.327500000000e+02 -2.479000940697e-02 3.502580356901e-04 2.253353893484e+01
1.330000000000e+02 -2.473691554643e-02 3.501124568484e-04 2.252033030801e+01
1.332500000000e+02 -2.467999335216e-02 3.499400392722e-04 2.250665746193e+01
1.335000000000e+02 -2.461974441577e-02 3.497420917628e-04 2.249249475912e+01
1.337500000000e+02 -2.455666680327e-02 3.495199249863e-04 2.247782530726e+01
1.340000000000e+02 -2.449125306710e-02 3.492747962943e-04 2.246264120934e+01
1.342500000000e+02 -2.442398885724e-02 3.490078393898e-04 2.244694357478e+01
1.345000000000e+02 -2.435535176359e-02 3.487202868598e-04 2.243074232690e+01
1.347500000000e+02 -2.428581111775e-02 3.484133997443e-04 2.241405581676e+01
1.350000000000e+02 -2.421582739378e-02 3.480883388754e-04 2.239691008262e+01
1.352500000000e+02 -2.414585290943e-02 3.477461052404e-04 2.237933830907e+01
1.355000000000e+02 -2.407633167575e-02 3.473877379992e-04 2.236137978008e+01
1.357500000000e+02 -2.400770018219e-02 3.470143850958e-04 2.234307892132e+01
1.360000000000e+02 -2.394038810806e-02 3.466271753772e-04 2.232448424175e+01
1.362500000000e+02 -2.387481901393e-02 3.462272760360e-04 2.230564731006e+01
1.365000000000e+02 -2.381141117611e-02 3.458159546248e-04 2.228662157244e+01
1.367500000000e+02 -2.375057746389e-02 3.453944692749e-04 2.226746161146e+01
1.370000000000e+02 -2.369272609374e-02 3.449642125157e-04 2.224822201431e+01
1.372500000000e+02 -2.363825905809e-02 3.445267385688e-04 2.222895684869e+01
1.375000000000e+02 -2.358757065587e-02 3.440837582152e-04 2.220971897840e+01
1.377500000000e+02 -2.354104590845e-02 3.436371465210e-04 2.219055960537e+01
1.380000000000e+02 -2.349905718333e-02 3.431889545183e-04 2.217152810218e+01
1.382500000000e+02 -2.346195904984e-02 3.427414042822e-04 2.215267202084e+01
1.385000000000e+02 -2.343008494566e-02 3.422968802708e-04 2.213403706195e+01
1.387500000000e+02 -2.340373847886e-02 3.418579072085e-04 2.211566752213e+01
1.390000000000e+02 -2.338318913741e-02 3.414271138669e-04 2.209760654494e+01
1.392500000000e+02 -2.336866203452e-02 3.410072231750e-04 2.207989676005e+01
1.395000000000e+02 -2.336033267173e-02 3.406010162919e-04 2.206258072677e+01
1.397500000000e+02 -2.335831591651e-02 3.402112305209e-04 2.204570164388e+01
1.400000000000e+02 -2.336266091830e-02 3.398405206282e-04 2.202930382200e+01
1.402500000000e+02 -2.337334081819e-02 3.394913859239e-04 2.201343333170e+01
1.405000000000e+02 -2.339024900176e-02 3.391661126554e-04 2.199813836469e+01
1.407500000000e+02 -2.341319093597e-02 3.388666953957e-04 2.198346970017e+01
1.410000000000e+02 -2.344188290997e-02 3.385947816613e-04 2.196948085424e+01
1.412500000000e+02 -2.347594721420e-02 3.383515950984e-04 2.195622827232e+01
1.415000000000e+02 -2.351491427586e-02 3.381378868237e-04 2.194377121624e+01
1.417500000000e+02 -2.355822206079e-02 3.379539292333e-04 2.193217166714e+01
1.420000000000e+02 -2.360522230486e-02 3.377994541757e-04 2.192149394630e+01
1.422500000000e+02 -2.365518455179e-02 3.376737452897e-04 2.191180437198e+01
1.425000000000e+02 -2.370730625978e-02 3.375754571040e-04 2.190317068012e+01
1.427500000000e+02 -2.376072235118e-02 3.375026554884e-04 2.189566150932e+01
1.430000000000e+02 -2.381451939426e-02 3.374529655431e-04 2.188934571979e+01
1.432500000000e+02 -2.386774919576e-02 3.374235766718e-04 2.188429181783e+01
1.435000000000e+02 -2.391944598332e-02 3.374112862860e-04 2.188056727810e+01
1.437500000000e+02 -2.396864321978e-02 3.374125571431e-04 2.187823799597e+01
1.440000000000e+02 -2.401439250398e-02 3.374237426554e-04 2.187736773025e+01
1.442500000000e+02 -2.405578267917e-02 3.374411055615e-04 2.187801759590e+01
1.445000000000e+02 -2.409195829690e-02 3.374608582226e-04 2.188024571798e+01
1.447500000000e+02 -2.412213701967e-02 3.374792340079e-04 2.188410683530e+01
1.450000000000e+02 -2.414562641993e-02 3.374926635306e-04 2.188965209789e+01
1.452500000000e+02 -2.416183927843e-02 3.374978924504e-04 2.189692885250e+01
1.455000000000e+02 -2.417030607271e-02 3.374920704576e-04 2.190598053421e+01
1.457500000000e+02 -2.417068459109e-02 3.374727965862e-04 2.191684656416e+01
1.460000000000e+02 -2.416276716083e-02 3.374381252713e-04 2.192956236869e+01
1.462500000000e+02 -2.414648426735e-02 3.373866218088e-04 2.194415935858e+01
1.465000000000e+02 -2.412190398685e-02 3.373176364172e-04 2.196066491183e+01
1.467500000000e+02 -2.408922935279e-02 3.372310139635e-04 2.197910245743e+01
1.470000000000e+02 -2.404879182076e-02 3.371271770806e-04 2.199949144707e+01
1.472500000000e+02 -2.400104191015e-02 3.370071557791e-04 2.202184736197e+01
1.475000000000e+02 -2.394653750428e-02 3.368722864543e-04 2.204618169095e+01
1.477500000000e+02 -2.388592908701e-02 3.367242498064e-04 2.207250180860e+01
1.480000000000e+02 -2.381994451918e-02 3.365650994339e-04 2.210081094145e+01
1.482500000000e+02 -2.374937090122e-02 3.363971534927e-04 2.213110796311e+01
1.485000000000e+02 -2.367503819795e-02 3.362228756073e-04 2.216338720136e+01
1.487500000000e+02 -2.359780249144e-02 3.360447752520e-04 2.219763820635e+01
1.490000000000e+02 -2.351852987756e-02 3.358653212080e-04 2.223384547311e+01
1.492500000000e+02 -2.343808223139e-02 3.356868671427e-04 2.227198816465e+01
1.495000000000e+02 -2.335730356355e-02 3.355115850860e-04 2.231203973279e+01
1.497500000000e+02 -2.327701101376e-02 3.353414259628e-04 2.235396772812e+01
1.500000000000e+02 -2.319798597394e-02 3.351780896040e-04 2.239773343799e+01
1.502500000000e+02 -2.312096881994e-02 3.350230191365e-04 2.244329167033e+01
1.505000000000e+02 -2.304665608061e-02 3.348774482263e-04 2.249059055630e+01
1.507500000000e+02 -2.297569971952e-02 3.347423799848e-04 2.253957143773e+01
1.510000000000e+02 -2.290870856378e-02 3.346185965240e-04 2.259016883817e+01
1.512500000000e+02 -2.284625014731e-02 3.345068115875e-04 2.264231047118e+01
1.515000000000e+02 -2.278885585408e-02 3.344077294101e-04 2.269591747657e+01
1.517500000000e+02 -2.273702451998e-02 3.343221267112e-04 2.275090463962e+01
1.520000000000e+02 -2.269122610061e-02 3.342508555140e-04 2.280718073701e+01
1.522500000000e+02 -2.265190664062e-02 3.341949300056e-04 2.286464906673e+01
1.525000000000e+02 -2.261949026544e-02 3.341556439495e-04 2.292320797623e+01
1.527500000000e+02 -2.259438014522e-02 3.341346020206e-04 2.298275149426e+01
1.530000000000e+02 -2.257695899243e-02 3.341337063070e-04 2.304317008207e+01
1.532500000000e+02 -2.256758591654e-02 3.341551362300e-04 2.310435134997e+01
1.535000000000e+02 -2.256659263613e-02 3.342013345583e-04 2.316618086595e+01
1.537500000000e+02 -2.257427711205e-02 3.342749163333e-04 2.322854296310e+01
1.540000000000e+02 -2.259089549854e-02 3.343786380642e-04 2.329132151431e+01
1.542500000000e+02 -2.261665268875e-02 3.345153818772e-04 2.335440072907e+01
1.545000000000e+02 -2.265169189143e-02 3.346879756105e-04 2.341766587971e+01
1.547500000000e+02 -2.269608290908e-02 3.348989929359e-04 2.348100400779e+01
1.550000000000e+02 -2.274981180180e-02 3.351505832607e-04 2.354430455121e+01
1.552500000000e+02 -2.281276947935e-02 3.354444780415e-04 2.360745991838e+01
1.555000000000e+02 -2.288474334142e-02 3.357819104153e-04 2.367036599201e+01
1.557500000000e+02 -2.296540776691e-02 3.361633703981e-04 2.373292254624e+01
1.560000000000e+02 -2.305431956620e-02 3.365885214596e-04 2.379503360889e+01
1.562500000000e+02 -2.315091287582e-02 3.370561859050e-04 2.385660770919e+01
1.565000000000e+02 -2.325449990601e-02 3.375643447567e-04 2.391755809988e+01
1.567500000000e+02 -2.336427170674e-02 3.381100840588e-04 2.397780284093e+01
1.570000000000e+02 -2.347930502613e-02 3.386893288327e-04 2.403726489415e+01
1.572500000000e+02 -2.359856947191e-02 3.392971259812e-04 2.409587205774e+01
1.575000000000e+02 -2.372094076339e-02 3.399278070878e-04 2.415355696419e+01
1.577500000000e+02 -2.384521433767e-02 3.405749857758e-04 2.421025689937e+01
1.580000000000e+02 -2.397012372229e-02 3.412315889536e-04 2.426591374861e+01
1.582500000000e+02 -2.409435860836e-02 3.418900548240e-04 2.432047376766e+01
1.585000000000e+02 -2.421658635362e-02 3.425425527181e-04 2.437388745358e+01
1.587500000000e+02 -2.433547452886e-02 3.431811360431e-04 2.442610947020e+01
1.590000000000e+02 -2.444971345670e-02 3.437979378218e-04 2.447709841730e+01
1.592500000000e+02 -2.455803964459e-02 3.443853632873e-04 2.452681690443e+01
1.595000000000e+02 -2.465925760034e-02 3.449362786814e-04 2.457523139990e+01
1.597500000000e+02 -2.475226206583e-02 3.454442038280e-04 2.462231232683e+01
1.600000000000e+02 -2.483605803031e-02 3.459034837573e-04 2.466803420513e+01
1.602500000000e+02 -2.490977841446e-02 3.463094403676e-04 2.471237567554e+01
1.605000000000e+02 -2.497269904210e-02 3.466585110669e-04 2.475531973796e+01
1.607500000000e+02 -2.502425029768e-02 3.469483142758e-04 2.479685402696e+01
1.610000000000e+02 -2.506402543727e-02 3.471778155495e-04 2.483697091516e+01
1.612500000000e+02 -2.509178545307e-02 3.473472613798e-04 2.487566782301e+01
1.615000000000e+02 -2.510746028437e-02 3.474581816841e-04 2.491294741064e+01
1.617500000000e+02 -2.511114636376e-02 3.475133536766e-04 2.494881773332e+01
1.620000000000e+02 -2.510310032363e-02 3.475166903247e-04 2.498329245885e+01
1.622500000000e+02 -2.508372992971e-02 3.474731913690e-04 2.501639081675e+01
1.625000000000e+02 -2.505358158650e-02 3.473888007929e-04 2.504813768709e+01
1.627500000000e+02 -2.501332594773e-02 3.472701622626e-04 2.507856353101e+01
1.630000000000e+02 -2.496374156682e-02 3.471244893551e-04 2.510770423190e+01
1.632500000000e+02 -2.490569725523e-02 3.469593889347e-04 2.513560099251e+01
1.635000000000e+02 -2.484013410117e-02 3.467826593218e-04 2.516229996150e+01
1.637500000000e+02 -2.476804732632e-02 3.466020216909e-04 2.518785202179e+01
1.640000000000e+02 -2.469046917527e-02 3.464250525455e-04 2.521231243707e+01
1.642500000000e+02 -2.460845279591e-02 3.462590123803e-04 2.523574050292e+01
1.645000000000e+02 -2.452305779109e-02 3.461106937979e-04 2.525819917646e+01
1.647500000000e+02 -2.443533782294e-02 3.459863085026e-04 2.527975469244e+01
1.650000000000e+02 -2.434633027717e-02 3.458914034293e-04 2.530047630155e+01
1.652500000000e+02 -2.425704834456e-02 3.458308042587e-04 2.532043579429e+01
1.655000000000e+02 -2.416847500795e-02 3.458085867601e-04 2.533970727312e+01
1.657500000000e+02 -2.408155915722e-02 3.458280714536e-04 2.535836683853e+01
1.660000000000e+02 -2.399721335774e-02 3.458918420537e-04 2.537649231119e+01
1.662500000000e+02 -2.391631296067e-02 3.460017824068e-04 2.539416295072e+01
1.665000000000e+02 -2.383969605915e-02 3.461591064866e-04 2.541145933893e+01
1.667500000000e+02 -2.376816459640e-02 3.463645001861e-04 2.542846295751e+01
1.670000000000e+02 -2.370248530595e-02 3.466181432062e-04 2.544525603574e+01
1.672500000000e+02 -2.364339032174e-02 3.469197783777e-04 2.546192142687e+01
1.675000000000e+02 -2.359157733231e-02 3.472687991273e-04 2.547854206464e+01
1.677500000000e+02 -2.354770861726e-02 3.476643271866e-04 2.549520099040e+01
1.680000000000e+02 -2.351240907166e-02 3.481052713324e-04 2.551198067934e+01
1.682500000000e+02 -2.348626241859e-02 3.485903854359e-04 2.552896303783e+01
1.685000000000e+02 -2.346980641489e-02 3.491183152095e-04 2.554622861308e+01
1.687500000000e+02 -2.346352650564e-02 3.496876713975e-04 2.556385655675e+01
1.690000000000e+02 -2.346784828339e-02 3.502970154306e-04 2.558192372804e+01
1.692500000000e+02 -2.348312933475e-02 3.509448786001e-04 2.560050464147e+01
1.695000000000e+02 -2.350965060696e-02 3.516297686758e-04 2.561967049655e+01
1.697500000000e+02 -2.354760789432e-02 3.523501878309e-04 2.563948908290e+01
1.700000000000e+02 -2.359710331656e-02 3.531045690645e-04 2.566002411164e+01
1.702500000000e+02 -2.365813769291e-02 3.538912810348e-04 2.568133454678e+01
1.705000000000e+02 -2.373060451255e-02 3.547086328704e-04 2.570347463322e+01
1.707500000000e+02 -2.381428505831e-02 3.555548377585e-04 2.572649299645e+01
1.710000000000e+02 -2.390884552694e-02 3.564279768966e-04 2.575043287095e+01
1.712500000000e+02 -2.401383535534e-02 3.573259751728e-04 2.577533131218e+01
1.715000000000e+02 -2.412868920632e-02 3.582465665979e-04 2.580121959187e+01
1.717500000000e+02 -2.425272945988e-02 3.591872911946e-04 2.582812254259e+01
1.720000000000e+02 -2.438517239214e-02 3.601454852412e-04 2.585605911469e+01
1.722500000000e+02 -2.452513496640e-02 3.611182682399e-04 2.588504192243e+01
1.725000000000e+02 -2.467164456495e-02 3.621025316258e-04 2.591507756230e+01
1.727500000000e+02 -2.482365002327e-02 3.630949357101e-04 2.594616700023e+01
1.730000000000e+02 -2.498003319945e-02 3.640919263313e-04 2.597830522670e+01
1.732500000000e+02 -2.513962268623e-02 3.650897451761e-04 2.601148207268e+01
1.735000000000e+02 -2.530120713864e-02 3.660844611070e-04 2.604568182115e+01
1.737500000000e+02 -2.546355032464e-02 3.670720053591e-04 2.608088403306e+01
1.740000000000e+02 -2.562540541011e-02 3.680481612994e-04 2.611706322734e+01
1.742500000000e+02 -2.578553071511e-02 3.690086422637e-04 2.615418929828e+01
1.745000000000e+02 -2.594270498060e-02 3.699491466182e-04 2.619222791109e+01
1.747500000000e+02 -2.609574176588e-02 3.708654091740e-04 2.623114021198e+01
1.750000000000e+02 -2.624350397984e-02 3.717532460485e-04 2.627088317355e+01
1.752500000000e+02 -2.638491765553e-02 3.726085584332e-04 2.631140992912e+01
1.755000000000e+02 -2.651898413022e-02 3.734276557791e-04 2.635266941250e+01
1.757500000000e+02 -2.664479144512e-02 3.742071367014e-04 2.639460666736e+01
1.760000000000e+02 -2.676152479832e-02 3.749440144777e-04 2.643716311411e+01
1.762500000000e+02 -2.686847576481e-02 3.756355653800e-04 2.648027618974e+01
1.765000000000e+02 -2.696505006041e-02 3.762796008786e-04 2.652387967531e+01
1.767500000000e+02 -2.705077287089e-02 3.768745365456e-04 2.656790362568e+01
1.770000000000e+02 -2.712529281174e-02 3.774193748081e-04 2.661227468573e+01
1.772500000000e+02 -2.718838426516e-02 3.779137280578e-04 2.665691575860e+01
1.775000000000e+02 -2.723994798827e-02 3.783578571796e-04 2.670174633917e+01
1.777500000000e+02 -2.728000967924e-02 3.787526666143e-04 2.674668253114e+01
1.780000000000e+02 -2.730871735966e-02 3.790996884620e-04 2.679163708214e+01
1.782500000000e+02 -2.732633740012e-02 3.794010573492e-04 2.683651971750e+01
1.785000000000e+02 -2.733324916528e-02 3.796594670256e-04 2.688123690612e+01
1.787500000000e+02 -2.732993855486e-02 3.798781206801e-04 2.692569221975e+01
1.790000000000e+02 -2.731699069810e-02 3.800606686617e-04 2.696978642281e+01
1.792500000000e+02 -2.729508177505e-02 3.802111383739e-04 2.701341762162e+01
1.795000000000e+02 -2.726497030232e-02 3.803338575608e-04 2.705648143784e+01
1.797500000000e+02 -2.722748764014e-02 3.804333560399e-04 2.709887114090e+01
1.800000000000e+02 -2.718352861745e-02 3.805143498287e-04 2.714047802993e+01
1.802500000000e+02 -2.713404104592e-02 3.805816103471e-04 2.718119136714e+01
1.805000000000e+02 -2.708001499342e-02 3.806398861858e-04 2.722089879039e+01
1.807500000000e+02 -2.702247141100e-02 3.806938343863e-04 2.725948650312e+01
1.810000000000e+02 -2.696245023285e-02 3.807479544120e-04 2.729683950481e+01
1.812500000000e+02 -2.690099827976e-02 3.808065169680e-04 2.733284201222e+01
1.815000000000e+02 -2.683915575604e-02 3.808734791912e-04 2.736737756925e+01
1.817500000000e+02 -2.677794347818e-02 3.809524516026e-04 2.740032951845e+01
1.820000000000e+02 -2.671834966992e-02 3.810466415906e-04 2.743158146807e+01
1.822500000000e+02 -2.666131590786e-02 3.811587931702e-04 2.746101757727e+01
1.825000000000e+02 -2.660772427474e-02 3.812911501621e-04 2.748852315411e+01
1.827500000000e+02 -2.655838500985e-02 3.814454237308e-04 2.751398527921e+01
1.830000000000e+02 -2.651402408672e-02 3.816227497788e-04 2.753729329549e+01
1.832500000000e+02 -2.647527369277e-02 3.818236902820e-04 2.755833967393e+01
1.835000000000e+02 -2.644266232593e-02 3.820482215863e-04 2.757702063823e+01
1.837500000000e+02 -2.641660829722e-02 3.822957283934e-04 2.759323713222e+01
1.840000000000e+02 -2.639741480211e-02 3.825650203933e-04 2.760689566198e+01
1.842500000000e+02 -2.638526709060e-02 3.828543465263e-04 2.761790921288e+01
1.845000000000e+02 -2.638023270711e-02 3.831614403130e-04 2.762619833319e+01
1.847500000000e+02 -2.638226257152e-02 3.834835521586e-04 2.763169204392e+01
1.850000000000e+02 -2.639119606094e-02 3.838175089912e-04 2.763432894147e+01
1.852500000000e+02 -2.640676614628e-02 3.841597599284e-04 2.763405809995e+01
1.855000000000e+02 -2.642860786867e-02 3.845064462913e-04 2.763084009204e+01
1.857500000000e+02 -2.645626634213e-02 3.848534529562e-04 2.762464777592e+01
1.860000000000e+02 -2.648920762065e-02 3.851964811893e-04 2.761546713163e+01
1.862500000000e+02 -2.652682856626e-02 3.855310962700e-04 2.760329782706e+01
1.865000000000e+02 -2.656846876119e-02 3.858527949918e-04 2.758815377054e+01
1.867500000000e+02 -2.661342083215e-02 3.861570474852e-04 2.757006335897e+01
1.870000000000e+02 -2.666094239255e-02 3.864393677929e-04 2.754906966871e+01
1.872500000000e+02 -2.671026578758e-02 3.866952991796e-04 2.752523031211e+01
1.875000000000e+02 -2.676060904255e-02 3.869204449617e-04 2.749861722600e+01
1.877500000000e+02 -2.681118460608e-02 3.871106752212e-04 2.746931610175e+01
1.880000000000e+02 -2.686120916726e-02 3.872620025237e-04 2.743742576775e+01
1.882500000000e+02 -2.690991141752e-02 3.873706258822e-04 2.740305720447e+01
1.885000000000e+02 -2.695654133192e-02 3.874329870062e-04 2.736633256252e+01
1.887500000000e+02 -2.700037668523e-02 3.874458296958e-04 2.732738384015e+01
1.890000000000e+02 -2.704073004336e-02 3.874061880227e-04 2.728635154142e+01
1.892500000000e+02 -2.707695529843e-02 3.873113494549e-04 2.724338326124e+01
1.895000000000e+02 -2.710845272386e-02 3.871590095278e-04 2.719863201584e+01
1.897500000000e+02 -2.713467429962e-02 3.869472810672e-04 2.715225480539e+01
1.900000000000e+02 -2.715512781117e-02 3.866746859262e-04 2.710441090403e+01
1.902500000000e+02 -2.716938150960e-02 3.863401955011e-04 2.705526039611e+01
1.905000000000e+02 -2.717706717864e-02 3.859432523539e-04 2.700496265584e+01
1.907500000000e+02 -2.717788252621e-02 3.854837886808e-04 2.695367509389e+01
1.910000000000e+02 -2.717159304377e-02 3.849622367213e-04 2.690155177213e+01
1.912500000000e+02 -2.715803327512e-02 3.843795298606e-04 2.684874241169e+01
1.915000000000e+02 -2.713710710011e-02 3.837371012067e-04 2.679539157884e+01
1.917500000000e+02 -2.710878755154e-02 3.830368723326e-04 2.674163782151e+01
1.920000000000e+02 -2.707311555545e-02 3.822812399803e-04 2.668761322276e+01
1.922500000000e+02 -2.703019808190e-02 3.814730546941e-04 2.663344318004e+01
1.925000000000e+02 -2.698020584764e-02 3.806155963917e-04 2.657924606265e+01
1.927500000000e+02 -2.692336998429e-02 3.797124758572e-04 2.652513335500e+01
1.930000000000e+02 -2.685997840048e-02 3.787677257356e-04 2.647120976782e+01
1.932500000000e+02 -2.679037210128e-02 3.777857701521e-04 2.641757348254e+01
1.935000000000e+02 -2.671493990164e-02 3.767712763252e-04 2.636431662044e+01
1.937500000000e+02 -2.663411262489e-02 3.757290858561e-04 2.631152546432e+01
1.940000000000e+02 -2.654835747664e-02 3.746642031788e-04 2.625928099704e+01
1.942500000000e+02 -2.645817227710e-02 3.735817858534e-04 2.620765931295e+01
1.945000000000e+02 -2.636407910334e-02 3.724870810375e-04 2.615673198591e+01
1.947500000000e+02 -2.626661857747e-02 3.713852960524e-04 2.610656639512e+01
1.950000000000e+02 -2.616634234404e-02 3.702814857739e-04 2.605722610773e+01
1.952500000000e+02 -2.606380768994e-02 3.691806112518e-04 2.600877087112e+01
1.955000000000e+02 -2.595957106575e-02 3.680874411060e-04 2.596125682698e+01
1.957500000000e+02 -2.585418266624e-02 3.670064820930e-04 2.591473648813e+01
1.960000000000e+02 -2.574818117505e-02 3.659419128838e-04 2.586925859604e+01
1.962500000000e+02 -2.564208837043e-02 3.648974664233e-04 2.582486809630e+01
1.965000000000e+02 -2.553640566653e-02 3.638766047707e-04 2.578160566567e+01
1.967500000000e+02 -2.543160992462e-02 3.628823388142e-04 2.573950754690e+01
1.970000000000e+02 -2.532815083508e-02 3.619171747678e-04 2.569860510545e+01
1.972500000000e+02 -2.522644795438e-02 3.609831518872e-04 2.565892456119e+01
1.975000000000e+02 -2.512689006035e-02 3.600818237847e-04 2.562048635154e+01
1.977500000000e+02 -2.502983294814e-02 3.592143388146e-04 2.558330493783e+01
1.980000000000e+02 -2.493560036674e-02 3.583813244198e-04 2.554738815860e+01
1.982500000000e+02 -2.484448357193e-02 3.575829806520e-04 2.551273705577e+01
1.985000000000e+02 -2.475674387005e-02 3.568192142884e-04 2.547934527917e+01
1.987500000000e+02 -2.467261359303e-02 3.560896629552e-04 2.544719899423e+01
1.990000000000e+02 -2.459229956283e-02 3.553937265473e-04 2.541627637688e+01
1.992500000000e+02 -2.451598504642e-02 3.547306368322e-04 2.538654761222e+01
1.995000000000e+02 -2.444383354610e-02 3.540995373695e-04 2.535797454575e+01
1.997500000000e+02 -2.437599127693e-02 3.534995619716e-04 2.533051078751e+01
2.000000000000e+02 -2.431259046943e-02 3.529298917101e-04 2.530410152688e+01
2.002500000000e+02 -2.425375154842e-02 3.523898040685e-04 2.527868376444e+01
2.005000000000e+02 -2.419958547264e-02 3.518787271521e-04 2.525418640543e+01
2.007500000000e+02 -2.415019533355e-02 3.513962760099e-04 2.523053046410e+01
2.010000000000e+02 -2.410567699679e-02 3.509422803646e-04 2.520762952674e+01
2.012500000000e+02 -2.406611947710e-02 3.505168234598e-04 2.518539007648e+01
2.015000000000e+02 -2.403160415458e-02 3.501202160662e-04 2.516371214226e+01
2.017500000000e+02 -2.400220306907e-02 3.497529278309e-04 2.514248984533e+01
2.020000000000e+02 -2.397797661859e-02 3.494156681771e-04 2.512161221463e+01
2.022500000000e+02 -2.395896947684e-02 3.491094034707e-04 2.510096395771e+01
2.025000000000e+02 -2.394520735462e-02 3.488351510092e-04 2.508042643006e+01
2.027500000000e+02 -2.393669179743e-02 3.485940307715e-04 2.505987859581e+01
2.030000000000e+02 -2.393339614116e-02 3.483871250097e-04 2.503919811491e+01
2.032500000000e+02 -2.393526006469e-02 3.482153295593e-04 2.501826245799e+01
2.035000000000e+02 -2.394218425327e-02 3.480794635025e-04 2.499695007785e+01
2.037500000000e+02 -2.395402608428e-02 3.479801498003e-04 2.497514156089e+01
2.040000000000e+02 -2.397059402945e-02 3.479177343295e-04 2.495272085699e+01
2.042500000000e+02 -2.399164487009e-02 3.478922230273e-04 2.492957637213e+01
2.045000000000e+02 -2.401687964720e-02 3.479032249382e-04 2.490560215602e+01
2.047500000000e+02 -2.404594218698e-02 3.479499053066e-04 2.488069892977e+01
2.050000000000e+02 -2.407841885931e-02 3.480309453656e-04 2.485477499344e+01
2.052500000000e+02 -2.411383803109e-02 3.481444947709e-04 2.482774720026e+01
2.055000000000e+02 -2.415167319079e-02 3.482881827162e-04 2.479954154109e+01
2.057500000000e+02 -2.419134555813e-02 3.484591368101e-04 2.477009386821e+01
2.060000000000e+02 -2.423222972848e-02 3.486539315160e-04 2.473935027069e+01
2.062500000000e+02 -2.427366051599e-02 3.488686119363e-04 2.470726726578e+01
2.065000000000e+02 -2.431493996175e-02 3.490987304702e-04 2.467381204670e+01
2.067500000000e+02 -2.435534740664e-02 3.493393925118e-04 2.463896232564e+01
2.070000000000e+02 -2.439415007234e-02 3.495853070991e-04 2.460270616434e+01
2.072500000000e+02 -2.443061520158e-02 3.498308608538e-04 2.456504149237e+01
2.075000000000e+02 -2.446402266754e-02 3.500701779642e-04 2.452597577483e+01
2.077500000000e+02 -2.449367890411e-02 3.502971963156e-04 2.448552531978e+01
2.080000000000e+02 -2.451893042337e-02 3.505057567578e-04 2.444371447334e+01
2.082500000000e+02 -2.453917836910e-02 3.506897275700e-04 2.440057503074e+01
2.085000000000e+02 -2.455389216112e-02 3.508431021409e-04 2.435614529601e+01
2.087500000000e+02 -2.456262288449e-02 3.509600997103e-04 2.431046927720e+01
2.090000000000e+02 -2.456501594434e-02 3.510352720322e-04 2.426359588876e+01
2.092500000000e+02 -2.456082148084e-02 3.510636036272e-04 2.421557801707e+01
2.095000000000e+02 -2.454990524918e-02 3.510406207674e-04 2.416647195847e+01
2.097500000000e+02 -2.453225533429e-02 3.509624807303e-04 2.411633659302e+01
2.100000000000e+02 -2.450798780710e-02 3.508260632444e-04 2.406523279444e+01
2.102500000000e+02 -2.447734943943e-02 3.506290465185e-04 2.401322291925e+01
2.105000000000e+02 -2.444071633131e-02 3.503699676068e-04 2.396037021516e+01
2.107500000000e+02 -2.439859220075e-02 3.500482926871e-04 2.390673863850e+01
2.110000000000e+02 -2.435160075442e-02 3.496644484845e-04 2.385239242170e+01
2.112500000000e+02 -2.430047636122e-02 3.492197997974e-04 2.379739587138e+01
2.115000000000e+02 -2.424605152982e-02 3.487166815926e-04 2.374181321987e+01
2.117500000000e+02 -2.418924034888e-02 3.481583982903e-04 2.368570835901e+01
2.120000000000e+02 -2.413102220813e-02 3.475491861595e-04 2.362914493636e+01
2.122500000000e+02 -2.407242074034e-02 3.468941503108e-04 2.357218616704e+01
2.125000000000e+02 -2.401448108292e-02 3.461991879281e-04 2.351489464793e+01
2.127500000000e+02 -2.395824845330e-02 3.454709064875e-04 2.345733250844e+01
2.130000000000e+02 -2.390474229269e-02 3.447165043879e-04 2.339956104694e+01
2.132500000000e+02 -2.385493350437e-02 3.439436544416e-04 2.334164084765e+01
2.135000000000e+02 -2.380971984399e-02 3.431603618792e-04 2.328363155842e+01
2.137500000000e+02 -2.376990280934e-02 3.423748099023e-04 2.322559166686e+01
2.140000000000e+02 -2.373616677487e-02 3.415952056195e-04 2.316757858538e+01
2.142500000000e+02 -2.370905947274e-02 3.408296256411e-04 2.310964831753e+01
2.145000000000e+02 -2.368897592027e-02 3.400858519187e-04 2.305185545898e+01
2.147500000000e+02 -2.367614478132e-02 3.393712115668e-04 2.299425322186e+01
2.150000000000e+02 -2.367061852482e-02 3.386924110111e-04 2.293689324008e+01
2.152500000000e+02 -2.367226699093e-02 3.380553749040e-04 2.287982585276e+01
2.155000000000e+02 -2.368077580149e-02 3.374651580853e-04 2.282310002912e+01
2.157500000000e+02 -2.369564829379e-02 3.369259571059e-04 2.276676380029e+01
2.160000000000e+02 -2.371621232795e-02 3.364408906257e-04 2.271086435715e+01
2.162500000000e+02 -2.374163008976e-02 3.360119301622e-04 2.265544863885e+01
2.165000000000e+02 -2.377091333405e-02 3.356399095666e-04 2.260056360843e+01
2.167500000000e+02 -2.380294127301e-02 3.353244537574e-04 2.254625683831e+01
2.170000000000e+02 -2.383648149357e-02 3.350640800360e-04 2.249257712701e+01
2.172500000000e+02 -2.387021501569e-02 3.348562563455e-04 2.243957488018e+01
2.175000000000e+02 -2.390276202134e-02 3.346974629801e-04 2.238730282071e+01
2.177500000000e+02 -2.393271104430e-02 3.345831857844e-04 2.233581640718e+01
2.180000000000e+02 -2.395864846217e-02 3.345081914949e-04 2.228517417056e+01
2.182500000000e+02 -2.397918791079e-02 3.344667000691e-04 2.223543820391e+01
2.185000000000e+02 -2.399300125230e-02 3.344523528260e-04 2.218667413726e+01
2.187500000000e+02 -2.399884733843e-02 3.344584265073e-04 2.213895136905e+01
2.190000000000e+02 -2.399560086551e-02 3.344780244007e-04 2.209234271556e+01
2.192500000000e+02 -2.398227846412e-02 3.345043290278e-04 2.204692426435e+01
2.195000000000e+02 -2.395806305343e-02 3.345305751949e-04 2.200277478559e+01
2.197500000000e+02 -2.392232500682e-02 3.345502179264e-04 2.195997495807e+01
2.200000000000e+02 -2.387464022117e-02 3.345572386522e-04 2.191860668658e+01
2.202500000000e+02 -2.381480446353e-02 3.345462275293e-04 2.187875187735e+01
2.205000000000e+02 -2.374284406337e-02 3.345124786816e-04 2.184049147756e+01
2.207500000000e+02 -2.365902232011e-02 3.344520822602e-04 2.180390415987e+01
2.210000000000e+02 -2.356384126653e-02 3.343619967183e-04 2.176906494950e+01
2.212500000000e+02 -2.345804038412e-02 3.342401013208e-04 2.173604407048e+01
2.215000000000e+02 -2.334259014907e-02 3.340852243771e-04 2.170490558265e+01
2.217500000000e+02 -2.321868163949e-02 3.338971510720e-04 2.167570608124e+01
2.220000000000e+02 -2.308771289214e-02 3.336766124395e-04 2.164849374700e+01
2.222500000000e+02 -2.295127055256e-02 3.334252560642e-04 2.162330727109e+01
2.225000000000e+02 -2.281110847681e-02 3.331456023423e-04 2.160017512031e+01
2.227500000000e+02 -2.266912244097e-02 3.328409859921e-04 2.157911483523e+01
2.230000000000e+02 -2.252732348592e-02 3.325154928888e-04 2.156013282348e+01
2.232500000000e+02 -2.238780770636e-02 3.321738818569e-04 2.154322414141e+01
2.235000000000e+02 -2.225272455571e-02 3.318215048985e-04 2.152837247744e+01
2.237500000000e+02 -2.212424491187e-02 3.314642242274e-04 2.151555064364e+01
2.240000000000e+02 -2.200452743885e-02 3.311083206533e-04 2.150472096576e+01
2.242500000000e+02 -2.189568506283e-02 3.307604044225e-04 2.149583600401e+01
2.245000000000e+02 -2.179975198034e-02 3.304273228658e-04 2.148883943956e+01
2.247500000000e+02 -2.171865048714e-02 3.301160617749e-04 2.148366690339e+01
2.250000000000e+02 -2.165416020433e-02 3.298336544337e-04 2.148024725419e+01
2.252500000000e+02 -2.160788728796e-02 3.295870629134e-04 2.147850356013e+01
2.255000000000e+02 -2.158123642259e-02 3.293830925443e-04 2.147835428019e+01
2.257500000000e+02 -2.157538462369e-02 3.292283406825e-04 2.147971445408e+01
2.260000000000e+02 -2.159125799422e-02 3.291290255907e-04 2.148249663554e+01
2.262500000000e+02 -2.162951123046e-02 3.290908845662e-04 2.148661221155e+01
2.265000000000e+02 -2.169051064234e-02 3.291190962221e-04 2.149197221258e+01
2.267500000000e+02 -2.177432084240e-02 3.292181029184e-04 2.149848825642e+01
2.270000000000e+02 -2.188069570538e-02 3.293915074779e-04 2.150607339971e+01
2.272500000000e+02 -2.200907385639e-02 3.296421558950e-04 2.151464264716e+01
2.275000000000e+02 -2.215857799195e-02 3.299718872982e-04 2.152411391507e+01
2.277500000000e+02 -2.232802016063e-02 3.303814476626e-04 2.153440814603e+01
2.280000000000e+02 -2.251591070465e-02 3.308704878332e-04 2.154545011458e+01
2.282500000000e+02 -2.272047261249e-02 3.314373586157e-04 2.155716865522e+01
2.285000000000e+02 -2.293966088856e-02 3.320791074731e-04 2.156949681496e+01
2.287500000000e+02 -2.317118534440e-02 3.327916141050e-04 2.158237252217e+01
2.290000000000e+02 -2.341253877459e-02 3.335695392694e-04 2.159573840021e+01
2.292500000000e+02 -2.366102783836e-02 3.344062781527e-04 2.160954245560e+01
2.295000000000e+02 -2.391380802236e-02 3.352939495767e-04 2.162373786719e+01
2.297500000000e+02 -2.416792074079e-02 3.362235374402e-04 2.163828367893e+01
2.300000000000e+02 -2.442033301455e-02 3.371850267375e-04 2.165314463272e+01
2.302500000000e+02 -2.466797841335e-02 3.381674897193e-04 2.166829159243e+01
2.305000000000e+02 -2.490779909543e-02 3.391592397679e-04 2.168370195665e+01
2.307500000000e+02 -2.513678768536e-02 3.401479730624e-04 2.169935947304e+01
2.310000000000e+02 -2.535202938080e-02 3.411209562840e-04 2.171525491796e+01
2.312500000000e+02 -2.555074203573e-02 3.420652360499e-04 2.173138578632e+01
2.315000000000e+02 -2.573031561963e-02 3.429678562106e-04 2.174775687358e+01
2.317500000000e+02 -2.588834823752e-02 3.438160591415e-04 2.176437983576e+01
2.320000000000e+02 -2.602268090252e-02 3.445975097669e-04 2.178127361240e+01
2.322500000000e+02 -2.613142700946e-02 3.453004990541e-04 2.179846378310e+01
2.325000000000e+02 -2.621300066460e-02 3.459141600067e-04 2.181598276593e+01
2.327500000000e+02 -2.626613809071e-02 3.464286466681e-04 2.183386891905e+01
2.330000000000e+02 -2.628991813877e-02 3.468353513854e-04 2.185216647404e+01
2.332500000000e+02 -2.628377416099e-02 3.471270434928e-04 2.187092435211e+01
2.335000000000e+02 -2.624750562459e-02 3.472980154500e-04 2.189019576365e+01
2.337500000000e+02 -2.618128156628e-02 3.473441643916e-04 2.191003705698e+01
2.340000000000e+02 -2.608563949797e-02 3.472631169081e-04 2.193050647752e+01
2.342500000000e+02 -2.596148198990e-02 3.470543573267e-04 2.195166340618e+01
2.345000000000e+02 -2.581006383972e-02 3.467190322280e-04 2.197356665467e+01
2.347500000000e+02 -2.563297867404e-02 3.462602961493e-04 2.199627358636e+01
2.350000000000e+02 -2.543213822832e-02 3.456830079665e-04 2.201983865991e+01
2.352500000000e+02 -2.520974684610e-02 3.449936269411e-04 2.204431198478e+01
2.355000000000e+02 -2.496827567968e-02 3.442002443984e-04 2.206973852193e+01
2.357500000000e+02 -2.471042712600e-02 3.433125037836e-04 2.209615651971e+01
2.360000000000e+02 -2.443910231514e-02 3.423412467898e-04 2.212359693742e+01
2.362500000000e+02 -2.415736195636e-02 3.412985355688e-04 2.215208238881e+01
2.365000000000e+02 -2.386838656180e-02 3.401973087915e-04 2.218162663484e+01
2.367500000000e+02 -2.357543291619e-02 3.390512192328e-04 2.221223389254e+01
2.370000000000e+02 -2.328179305601e-02 3.378745452059e-04 2.224389898217e+01
2.372500000000e+02 -2.299075074715e-02 3.366818959156e-04 2.227660713741e+01
2.375000000000e+02 -2.270553858376e-02 3.354880663433e-04 2.231033401665e+01
2.377500000000e+02 -2.242929828840e-02 3.343076867191e-04 2.234504649726e+01
2.380000000000e+02 -2.216504067469e-02 3.331550511159e-04 2.238070300291e+01
2.382500000000e+02 -2.191560901150e-02 3.320440319031e-04 2.241725439540e+01
2.385000000000e+02 -2.168364438911e-02 3.309878898354e-04 2.245464459821e+01
2.387500000000e+02 -2.147155623772e-02 3.299990979172e-04 2.249281195684e+01
2.390000000000e+02 -2.128149438427e-02 3.290891774270e-04 2.253169003581e+01
2.392500000000e+02 -2.111532680915e-02 3.282686240936e-04 2.257120880176e+01
2.395000000000e+02 -2.097462053558e-02 3.275467989732e-04 2.261129542500e+01
2.397500000000e+02 -2.086062773935e-02 3.269318378940e-04 2.265187567745e+01
2.400000000000e+02 -2.077427496254e-02 3.264305732496e-04 2.269287461753e+01
2.402500000000e+02 -2.071615758368e-02 3.260484751871e-04 2.273421747702e+01
2.405000000000e+02 -2.068653771703e-02 3.257896031742e-04 2.277583046935e+01
2.407500000000e+02 -2.068534721441e-02 3.256565711334e-04 2.281764107214e+01
2.410000000000e+02 -2.071219292463e-02 3.256505078056e-04 2.285957892467e+01
2.412500000000e+02 -2.076636697943e-02 3.257710995376e-04 2.290157584153e+01
2.415000000000e+02 -2.084685990692e-02 3.260165230360e-04 2.294356608671e+01
2.417500000000e+02 -2.095237688443e-02 3.263835182823e-04 2.298548650600e+01
2.420000000000e+02 -2.108135770354e-02 3.268673869773e-04 2.302727620635e+01
2.422500000000e+02 -2.123199789238e-02 3.274620731224e-04 2.306887691189e+01
2.425000000000e+02 -2.140227376510e-02 3.281601486635e-04 2.311023257799e+01
2.427500000000e+02 -2.158996958782e-02 3.289529141834e-04 2.315128900080e+01
2.430000000000e+02 -2.179270501402e-02 3.298305520407e-04 2.319199417554e+01
2.432500000000e+02 -2.200796684506e-02 3.307822220436e-04 2.323229755907e+01
2.435000000000e+02 -2.223313947102e-02 3.317961854071e-04 2.327215052837e+01
2.437500000000e+02 -2.246553800492e-02 3.328599549364e-04 2.331150613616e+01
2.440000000000e+02 -2.270244228563e-02 3.339604595325e-04 2.335031897809e+01
2.442500000000e+02 -2.294112931477e-02 3.350842209128e-04 2.338854591398e+01
2.445000000000e+02 -2.317890814802e-02 3.362175513039e-04 2.342614574213e+01
2.447500000000e+02 -2.341315169575e-02 3.373467391476e-04 2.346308021435e+01
2.450000000000e+02 -2.364132965096e-02 3.384582453842e-04 2.349931395833e+01
2.452500000000e+02 -2.386103881646e-02 3.395389047252e-04 2.353481528140e+01
2.455000000000e+02 -2.407003175570e-02 3.405761212999e-04 2.356955700033e+01
2.457500000000e+02 -2.426624379109e-02 3.415580513940e-04 2.360351653657e+01
2.460000000000e+02 -2.444781637635e-02 3.424737830051e-04 2.363667715642e+01
2.462500000000e+02 -2.461311823246e-02 3.433134882424e-04 2.366902796542e+01
2.465000000000e+02 -2.476076237279e-02 3.440685416392e-04 2.370056504582e+01
2.467500000000e+02 -2.488961981967e-02 3.447316906976e-04 2.373129128475e+01
2.470000000000e+02 -2.499882955992e-02 3.452971787669e-04 2.376121729253e+01
2.472500000000e+02 -2.508780417747e-02 3.457607363110e-04 2.379036097394e+01
2.475000000000e+02 -2.515623245063e-02 3.461196562535e-04 2.381874811283e+01
2.477500000000e+02 -2.520407723861e-02 3.463728183979e-04 2.384641161901e+01
2.480000000000e+02 -2.523157089862e-02 3.465206889772e-04 2.387339174158e+01
2.482500000000e+02 -2.523920533176e-02 3.465653159596e-04 2.389973497335e+01
2.485000000000e+02 -2.522772056651e-02 3.465102645212e-04 2.392549389855e+01
2.487500000000e+02 -2.519808835504e-02 3.463605304841e-04 2.395072579889e+01
2.490000000000e+02 -2.515149402993e-02 3.461224730421e-04 2.397549214505e+01
2.492500000000e+02 -2.508931500340e-02 3.458036857239e-04 2.399985731019e+01
2.495000000000e+02 -2.501309630073e-02 3.454127851385e-04 2.402388727997e+01
2.497500000000e+02 -2.492452709917e-02 3.449595580951e-04 2.404764889031e+01
2.500000000000e+02 -2.482541213884e-02 3.444546147208e-04 2.407120825833e+01
2.502500000000e+02 -2.471764539090e-02 3.439091570829e-04 2.409463007639e+01
2.505000000000e+02 -2.460318108037e-02 3.433348506655e-04 2.411797645892e+01
2.507500000000e+02 -2.448400436821e-02 3.427436949324e-04 2.414130598382e+01
2.510000000000e+02 -2.436210458755e-02 3.421478725778e-04 2.416467325966e+01
2.512500000000e+02 -2.423944693725e-02 3.415595637863e-04 2.418812824347e+01
2.515000000000e+02 -2.411794630227e-02 3.409905827989e-04 2.421171601439e+01
2.517500000000e+02 -2.399944158470e-02 3.404524198138e-04 2.423547654619e+01
2.520000000000e+02 -2.388567390534e-02 3.399560597826e-04 2.425944500892e+01
2.522500000000e+02 -2.377826472967e-02 3.395118025902e-04 2.428365197551e+01
2.525000000000e+02 -2.367869704196e-02 3.391291378053e-04 2.430812383705e+01
2.527500000000e+02 -2.358830000235e-02 3.388166245728e-04 2.433288361335e+01
2.530000000000e+02 -2.350823539617e-02 3.385817801196e-04 2.435795164285e+01
2.532500000000e+02 -2.343948691946e-02 3.384310680556e-04 2.438334641801e+01
2.535000000000e+02 -2.338285393406e-02 3.383698095777e-04 2.440908562766e+01
2.537500000000e+02 -2.333894689500e-02 3.384021197407e-04 2.443518703957e+01
2.540000000000e+02 -2.330818677393e-02 3.385309100902e-04 2.446166946106e+01
2.542500000000e+02 -2.329080698828e-02 3.387578955275e-04 2.448855358958e+01
2.545000000000e+02 -2.328685896148e-02 3.390836184687e-04 2.451586285179e+01
2.547500000000e+02 -2.329621962190e-02 3.395074445347e-04 2.454362403346e+01
2.550000000000e+02 -2.331860178158e-02 3.400276690420e-04 2.457186781578e+01
2.552500000000e+02 -2.335356652766e-02 3.406416787355e-04 2.460062912928e+01
2.555000000000e+02 -2.340053761541e-02 3.413458820196e-04 2.462994735223e+01
2.557500000000e+02 -2.345881725941e-02 3.421358216609e-04 2.465986630064e+01
2.560000000000e+02 -2.352760339055e-02 3.430062834798e-04 2.469043406412e+01
2.562500000000e+02 -2.360600740956e-02 3.439513866948e-04 2.472170265817e+01
2.565000000000e+02 -2.369307273654e-02 3.449647479859e-04 2.475372750946e+01
2.567500000000e+02 -2.378779325217e-02 3.460395368314e-04 2.478656685629e+01
2.570000000000e+02 -2.388913114609e-02 3.471685933457e-04 2.482028090857e+01
2.572500000000e+02 -2.399603527346e-02 3.483445208983e-04 2.485493101829e+01
2.575000000000e+02 -2.410745778615e-02 3.495598109312e-04 2.489057869521e+01
2.577500000000e+02 -2.422237077575e-02 3.508069448311e-04 2.492728467885e+01
2.580000000000e+02 -2.433977954169e-02 3.520784882279e-04 2.496510774394e+01
2.582500000000e+02 -2.445873684991e-02 3.533671771410e-04 2.500410381678e+01
2.585000000000e+02 -2.457835306135e-02 3.546660326152e-04 2.504432475049e+01
2.587500000000e+02 -2.469780557462e-02 3.559684200440e-04 2.508581734771e+01
2.590000000000e+02 -2.481634661541e-02 3.572679564502e-04 2.512862246943e+01
2.592500000000e+02 -2.493330716845e-02 3.585587350023e-04 2.517277384101e+01
2.595000000000e+02 -2.504810121418e-02 3.598353264535e-04 2.521829744495e+01
2.597500000000e+02 -2.516022589518e-02 3.610928023836e-04 2.526521036906e+01
2.600000000000e+02 -2.526926086215e-02 3.623267334515e-04 2.531352033986e+01
2.602500000000e+02 -2.537486485867e-02 3.635331785503e-04 2.536322491862e+01
2.605000000000e+02 -2.547677081539e-02 3.647086569144e-04 2.541431073476e+01
2.607500000000e+02 -2.557478082761e-02 3.658500836128e-04 2.546675334208e+01
2.610000000000e+02 -2.566875686050e-02 3.669549613036e-04 2.552051635771e+01
2.612500000000e+02 -2.575861245024e-02 3.680212329084e-04 2.557555161984e+01
2.615000000000e+02 -2.584430297224e-02 3.690470385543e-04 2.563179846643e+01
2.617500000000e+02 -2.592581641436e-02 3.700308313297e-04 2.568918418482e+01
2.620000000000e+02 -2.600316224207e-02 3.709713734031e-04 2.574762346284e+01
2.622500000000e+02 -2.607636162170e-02 3.718676838768e-04 2.580701913251e+01
2.625000000000e+02 -2.614543784724e-02 3.727189818748e-04 2.586726184911e+01
2.627500000000e+02 -2.621040747245e-02 3.735246689037e-04 2.592823113280e+01
2.630000000000e+02 -2.627127353719e-02 3.742842834097e-04 2.598979529200e+01
2.632500000000e+02 -2.632801948424e-02 3.749974810181e-04 2.605181278113e+01
2.635000000000e+02 -2.638060579849e-02 3.756640560849e-04 2.611413247338e+01
2.637500000000e+02 -2.642896760332e-02 3.762839346944e-04 2.617659488262e+01
2.640000000000e+02 -2.647301496023e-02 3.768571823676e-04 2.623903353118e+01
2.642500000000e+02 -2.651263547831e-02 3.773840161961e-04 2.630127561072e+01
2.645000000000e+02 -2.654769747454e-02 3.778648322102e-04 2.636314398448e+01
2.647500000000e+02 -2.657805601744e-02 3.783002268735e-04 2.642445807151e+01
2.650000000000e+02 -2.660355943172e-02 3.786910245403e-04 2.648503562974e+01
2.652500000000e+02 -2.662405685864e-02 3.790383091454e-04 2.654469457010e+01
2.655000000000e+02 -2.663940710132e-02 3.793434457321e-04 2.660325409894e+01
2.657500000000e+02 -2.664948720192e-02 3.796081067114e-04 2.666053695731e+01
2.660000000000e+02 -2.665420204202e-02 3.798342869461e-04 2.671637062564e+01
2.662500000000e+02 -2.665349345864e-02 3.800242876535e-04 2.677058919854e+01
2.665000000000e+02 -2.664734917663e-02 3.801806826066e-04 2.682303518590e+01
2.667500000000e+02 -2.663581085050e-02 3.803065733010e-04 2.687356069814e+01
2.670000000000e+02 -2.661898143033e-02 3.804053215567e-04 2.692202910561e+01
2.672500000000e+02 -2.659703248402e-02 3.804805729809e-04 2.696831652054e+01
2.675000000000e+02 -2.657020935783e-02 3.805362821945e-04 2.701231267839e+01
2.677500000000e+02 -2.653883576695e-02 3.805765607528e-04 2.705392216494e+01
2.680000000000e+02 -2.650331681886e-02 3.806056318223e-04 2.709306514993e+01
2.682500000000e+02 -2.646413988774e-02 3.806278999082e-04 2.712967816646e+01
2.685000000000e+02 -2.642187281737e-02 3.806478333093e-04 2.716371422675e+01
2.687500000000e+02 -2.637716154073e-02 3.806698815550e-04 2.719514313624e+01
2.690000000000e+02 -2.633072510994e-02 3.806983968238e-04 2.722395130633e+01
2.692500000000e+02 -2.628335002076e-02 3.807375539788e-04 2.725014154672e+01
2.695000000000e+02 -2.623588067721e-02 3.807912484952e-04 2.727373226808e+01
2.697500000000e+02 -2.618921007629e-02 3.808630803482e-04 2.729475682308e+01
2.700000000000e+02 -2.614426746493e-02 3.809562301937e-04 2.731326244501e+01
2.702500000000e+02 -2.610200622134e-02 3.810733889084e-04 2.732930920805e+01
2.705000000000e+02 -2.606338801994e-02 3.812166994203e-04 2.734296852672e+01
2.707500000000e+02 -2.602936832844e-02 3.813877132199e-04 2.735432188235e+01
2.710000000000e+02 -2.600088018213e-02 3.815873549015e-04 2.736345927532e+01
2.712500000000e+02 -2.597881904264e-02 3.818158927522e-04 2.737047784757e+01
2.715000000000e+02 -2.596402484863e-02 3.820729266587e-04 2.737548018372e+01
2.717500000000e+02 -2.595726758841e-02 3.823573964066e-04 2.737857295829e+01
2.720000000000e+02 -2.595923163438e-02 3.826676376159e-04 2.737986545936e+01
2.722500000000e+02 -2.597050352174e-02 3.830013959375e-04 2.737946839207e+01
2.725000000000e+02 -2.599155800107e-02 3.833558595692e-04 2.737749244261e+01
2.727500000000e+02 -2.602274889807e-02 3.837277455980e-04 2.737404726192e+01
2.730000000000e+02 -2.606430104123e-02 3.841133778648e-04 2.736924059547e+01
2.732500000000e+02 -2.611630258204e-02 3.845087750642e-04 2.736317713822e+01
2.735000000000e+02 -2.617870223434e-02 3.849097125084e-04 2.735595811329e+01
2.737500000000e+02 -2.625130523624e-02 3.853118235955e-04 2.734768036191e+01
2.740000000000e+02 -2.633377441927e-02 3.857106918734e-04 2.733843593760e+01
2.742500000000e+02 -2.642563094552e-02 3.861019475646e-04 2.732831184236e+01
2.745000000000e+02 -2.652625650190e-02 3.864813266036e-04 2.731738935477e+01
2.747500000000e+02 -2.663489878130e-02 3.868447456539e-04 2.730574416267e+01
2.750000000000e+02 -2.675067640890e-02 3.871883421084e-04 2.729344575859e+01
2.752500000000e+02 -2.687258684433e-02 3.875085172071e-04 2.728055770406e+01
2.755000000000e+02 -2.699951377009e-02 3.878019832568e-04 2.726713708215e+01
2.757500000000e+02 -2.713023572368e-02 3.880657780998e-04 2.725323480827e+01
2.760000000000e+02 -2.726343541202e-02 3.882972642780e-04 2.723889540511e+01
2.762500000000e+02 -2.739771035819e-02 3.884941212489e-04 2.722415678771e+01
2.765000000000e+02 -2.753158321906e-02 3.886543282519e-04 2.720905068054e+01
2.767500000000e+02 -2.766351479624e-02 3.887761022665e-04 2.719360213106e+01
2.770000000000e+02 -2.779191547467e-02 3.888579522794e-04 2.717783006029e+01
2.772500000000e+02 -2.791516060987e-02 3.888986141107e-04 2.716174682687e+01
2.775000000000e+02 -2.803160318360e-02 3.888969542097e-04 2.714535884581e+01
2.777500000000e+02 -2.813959174958e-02 3.888519616637e-04 2.712866621724e+01
2.780000000000e+02 -2.823748521337e-02 3.887627240610e-04 2.711166344635e+01
2.782500000000e+02 -2.832367400317e-02 3.886284042446e-04 2.709433914972e+01
2.785000000000e+02 -2.839659668489e-02 3.884482076892e-04 2.707667687837e+01
2.787500000000e+02 -2.845476337833e-02 3.882213799963e-04 2.705865498134e+01
2.790000000000e+02 -2.849677598965e-02 3.879471965834e-04 2.704024719820e+01
2.792500000000e+02 -2.852134790002e-02 3.876249684581e-04 2.702142328123e+01
2.795000000000e+02 -2.852732937040e-02 3.872540892905e-04 2.700214899993e+01
2.797500000000e+02 -2.851372478764e-02 3.868340154152e-04 2.698238716924e+01
2.800000000000e+02 -2.847971705414e-02 3.863643164877e-04 2.696209772054e+01
2.802500000000e+02 -2.842468448059e-02 3.858446715343e-04 2.694123844316e+01
2.805000000000e+02 -2.834821719089e-02 3.852749163678e-04 2.691976573347e+01
2.807500000000e+02 -2.825013594492e-02 3.846550775989e-04 2.689763477132e+01
2.810000000000e+02 -2.813050320790e-02 3.839854076068e-04 2.687480027145e+01
2.812500000000e+02 -2.798963110989e-02 3.832663865717e-04 2.685121720354e+01
2.815000000000e+02 -2.782809017781e-02 3.824987485431e-04 2.682684094422e+01
2.817500000000e+02 -2.764670971110e-02 3.816834893424e-04 2.680162796333e+01
2.820000000000e+02 -2.744657385288e-02 3.808218698674e-04 2.677553645704e+01
2.822500000000e+02 -2.722901733247e-02 3.799154234397e-04 2.674852642199e+01
2.825000000000e+02 -2.699561272263e-02 3.789659497392e-04 2.672056023173e+01
2.827500000000e+02 -2.674815389323e-02 3.779755069386e-04 2.669160316006e+01
2.830000000000e+02 -2.648863847019e-02 3.769464066668e-04 2.666162335039e+01
2.832500000000e+02 -2.621924321226e-02 3.758812021898e-04 2.663059226966e+01
2.835000000000e+02 -2.594229736175e-02 3.747826796829e-04 2.659848512665e+01
2.837500000000e+02 -2.566025442843e-02 3.736538487922e-04 2.656528073742e+01
2.840000000000e+02 -2.537566038595e-02 3.724979085516e-04 2.653096194861e+01
2.842500000000e+02 -2.509112112987e-02 3.713182706893e-04 2.649551567985e+01
2.845000000000e+02 -2.480927003717e-02 3.701186665889e-04 2.645893331078e+01
2.847500000000e+02 -2.453273408053e-02 3.689029394535e-04 2.642121045306e+01
2.850000000000e+02 -2.426410116222e-02 3.676752098739e-04 2.638234730878e+01
2.852500000000e+02 -2.400588762951e-02 3.664396857368e-04 2.634234864939e+01
2.855000000000e+02 -2.376050887852e-02 3.652007204527e-04 2.630122416351e+01
2.857500000000e+02 -2.353024921427e-02 3.639628946569e-04 2.625898816792e+01
2.860000000000e+02 -2.331723683851e-02 3.627310116472e-04 2.621565992197e+01
2.862500000000e+02 -2.312341995291e-02 3.615100579881e-04 2.617126361869e+01
2.865000000000e+02 -2.295054486857e-02 3.603051172796e-04 2.612582834774e+01
2.867500000000e+02 -2.280014067015e-02 3.591214311407e-04 2.607938836330e+01
2.870000000000e+02 -2.267349920141e-02 3.579642976566e-04 2.603198265746e+01
2.872500000000e+02 -2.257166499351e-02 3.568390594255e-04 2.598365516041e+01
2.875000000000e+02 -2.249542368646e-02 3.557510577887e-04 2.593445448116e+01
2.877500000000e+02 -2.244529872145e-02 3.547056093200e-04 2.588443404139e+01
2.880000000000e+02 -2.242154143278e-02 3.537079603247e-04 2.583365135488e+01
2.882500000000e+02 -2.242413621014e-02 3.527632228299e-04 2.578216832589e+01
2.885000000000e+02 -2.245279587830e-02 3.518761396882e-04 2.573005041235e+01
2.887500000000e+02 -2.250696807058e-02 3.510512289542e-04 2.567736644333e+01
2.890000000000e+02 -2.258584515915e-02 3.502927021225e-04 2.562418837645e+01
2.892500000000e+02 -2.268836689682e-02 3.496043346556e-04 2.557059028878e+01
2.895000000000e+02 -2.281323845813e-02 3.489894231799e-04 2.551664835918e+01
2.897500000000e+02 -2.295893721387e-02 3.484506784671e-04 2.546243971710e+01
2.900000000000e+02 -2.312373429956e-02 3.479901819931e-04 2.540804231409e+01
2.902500000000e+02 -2.330570536280e-02 3.476092832741e-04 2.535353373239e+01
2.905000000000e+02 -2.350275513083e-02 3.473085597458e-04 2.529899098183e+01
2.907500000000e+02 -2.371263180426e-02 3.470877187819e-04 2.524448932429e+01
2.910000000000e+02 -2.393295283110e-02 3.469455651566e-04 2.519010202885e+01
2.912500000000e+02 -2.416122206071e-02 3.468799262330e-04 2.513589928479e+01
2.915000000000e+02 -2.439485639562e-02 3.468876272720e-04 2.508194794677e+01
2.917500000000e+02 -2.463120591389e-02 3.469644394138e-04 2.502831058758e+01
2.920000000000e+02 -2.486758087971e-02 3.471051175106e-04 2.497504529553e+01
2.922500000000e+02 -2.510127434511e-02 3.473033785473e-04 2.492220489811e+01
2.925000000000e+02 -2.532958825174e-02 3.475519003244e-04 2.486983684275e+01
2.927500000000e+02 -2.554985785089e-02 3.478423738185e-04 2.481798263809e+01
2.930000000000e+02 -2.575947634049e-02 3.481655765172e-04 2.476667783904e+01
2.932500000000e+02 -2.595592136983e-02 3.485114533674e-04 2.471595171838e+01
2.935000000000e+02 -2.613677805417e-02 3.488692276682e-04 2.466582737147e+01
2.937500000000e+02 -2.629976634669e-02 3.492275301325e-04 2.461632162736e+01
2.940000000000e+02 -2.644276166137e-02 3.495745370915e-04 2.456744526619e+01
2.942500000000e+02 -2.656382182991e-02 3.498981449844e-04 2.451920315589e+01
2.945000000000e+02 -2.666120821011e-02 3.501861471813e-04 2.447159457432e+01
2.947500000000e+02 -2.673340442488e-02 3.504264168100e-04 2.442461353965e+01
2.950000000000e+02 -2.677914077645e-02 3.506071263556e-04 2.437824923923e+01
2.952500000000e+02 -2.679741057141e-02 3.507169484642e-04 2.433248650992e+01
2.955000000000e+02 -2.678748295221e-02 3.507452510431e-04 2.428730629927e+01
2.957500000000e+02 -2.674892246036e-02 3.506823268636e-04 2.424268630120e+01
2.960000000000e+02 -2.668159725174e-02 3.505195813695e-04 2.419860151295e+01
2.962500000000e+02 -2.658568367214e-02 3.502497021944e-04 2.415502474501e+01
2.965000000000e+02 -2.646167693889e-02 3.498668560936e-04 2.411192737135e+01
2.967500000000e+02 -2.631038870564e-02 3.493668030555e-04 2.406927986974e+01
2.970000000000e+02 -2.613294071037e-02 3.487470222038e-04 2.402705229835e+01
2.972500000000e+02 -2.593076366144e-02 3.480068883977e-04 2.398521505504e+01
2.975000000000e+02 -2.570558231809e-02 3.471476386245e-04 2.394373932015e+01
2.977500000000e+02 -2.545939675381e-02 3.461724345630e-04 2.390259742340e+01
2.980000000000e+02 -2.519446817884e-02 3.450863694166e-04 2.386176352658e+01
2.982500000000e+02 -2.491329196205e-02 3.438964275257e-04 2.382121391598e+01
2.985000000000e+02 -2.461856751697e-02 3.426113129248e-04 2.378092720612e+01
2.987500000000e+02 -2.431317168746e-02 3.412414525380e-04 2.374088490218e+01
2.990000000000e+02 -2.400012164931e-02 3.397987466899e-04 2.370107147464e+01
2.992500000000e+02 -2.368253943482e-02 3.382965540658e-04 2.366147463333e+01
2.995000000000e+02 -2.336361174519e-02 3.367495390707e-04 2.362208528467e+01
2.997500000000e+02 -2.304655301967e-02 3.351732650418e-04 2.358289792475e+01
3.000000000000e+02 -2.273456373875e-02 3.335840190366e-04 2.354391051115e+01
3.002500000000e+02 -2.243079097869e-02 3.319986033780e-04 2.350512453343e+01
3.005000000000e+02 -2.213828922101e-02 3.304341610664e-04 2.346654507319e+01
3.007500000000e+02 -2.185998320766e-02 3.289076399931e-04 2.342818055079e+01
3.010000000000e+02 -2.159863221807e-02 3.274357715269e-04 2.339004301067e+01
3.012500000000e+02 -2.135679712235e-02 3.260348444501e-04 2.335214782464e+01
3.015000000000e+02 -2.113681038062e-02 3.247204076125e-04 2.331451372309e+01
3.017500000000e+02 -2.094075198114e-02 3.235070734345e-04 2.327716245342e+01
3.020000000000e+02 -2.077042486186e-02 3.224083109805e-04 2.324011899707e+01
3.022500000000e+02 -2.062733832380e-02 3.214362608140e-04 2.320341125451e+01
3.025000000000e+02 -2.051269715687e-02 3.206016074829e-04 2.316706969488e+01
3.027500000000e+02 -2.042738937377e-02 3.199134314509e-04 2.313112751068e+01
3.030000000000e+02 -2.037198343636e-02 3.193791248620e-04 2.309562021965e+01
3.032500000000e+02 -2.034673153452e-02 3.190043010624e-04 2.306058522122e+01
3.035000000000e+02 -2.035156834274e-02 3.187927191806e-04 2.302606186830e+01
3.037500000000e+02 -2.038612126132e-02 3.187462960518e-04 2.299209095982e+01
3.040000000000e+02 -2.044972507192e-02 3.188651365221e-04 2.295871418885e+01
3.042500000000e+02 -2.054142902916e-02 3.191475114015e-04 2.292597418271e+01
3.045000000000e+02 -2.066002175239e-02 3.195899373809e-04 2.289391356940e+01
3.047500000000e+02 -2.080404198914e-02 3.201872265390e-04 2.286257504647e+01
3.050000000000e+02 -2.097180708696e-02 3.209326066839e-04 2.283200036864e+01
3.052500000000e+02 -2.116142702983e-02 3.218177947240e-04 2.280223041260e+01
3.055000000000e+02 -2.137083484174e-02 3.228331445556e-04 2.277330413266e+01
3.057500000000e+02 -2.159780247912e-02 3.239677402015e-04 2.274525863675e+01
3.060000000000e+02 -2.183997158243e-02 3.252095653972e-04 2.271812815393e+01
3.062500000000e+02 -2.209487079553e-02 3.265456251644e-04 2.269194416910e+01
3.065000000000e+02 -2.235994584565e-02 3.279621285400e-04 2.266673442799e+01
3.067500000000e+02 -2.263257790767e-02 3.294446235152e-04 2.264252318091e+01
3.070000000000e+02 -2.291011240786e-02 3.309781793109e-04 2.261933025838e+01
3.072500000000e+02 -2.318987841017e-02 3.325475334900e-04 2.259717144521e+01
3.075000000000e+02 -2.346921580987e-02 3.341372649929e-04 2.257605766289e+01
3.077500000000e+02 -2.374549602156e-02 3.357319222981e-04 2.255599549012e+01
3.080000000000e+02 -2.401614725232e-02 3.373162042870e-04 2.253698646897e+01
3.082500000000e+02 -2.427867625950e-02 3.388752162363e-04 2.251902776825e+01
3.085000000000e+02 -2.453069138027e-02 3.403945050974e-04 2.250211161482e+01
3.087500000000e+02 -2.476992464482e-02 3.418601975303e-04 2.248622600781e+01
3.090000000000e+02 -2.499425343022e-02 3.432591253780e-04 2.247135467716e+01
3.092500000000e+02 -2.520171916005e-02 3.445791200949e-04 2.245747707623e+01
3.095000000000e+02 -2.539054822359e-02 3.458089995254e-04 2.244456917105e+01
3.097500000000e+02 -2.555916849329e-02 3.469386665352e-04 2.243260352339e+01
3.100000000000e+02 -2.570622242719e-02 3.479592411719e-04 2.242154937884e+01
3.102500000000e+02 -2.583058435505e-02 3.488631360938e-04 2.241137363348e+01
3.105000000000e+02 -2.593136550563e-02 3.496439464952e-04 2.240204053272e+01
3.107500000000e+02 -2.600792668970e-02 3.502968716779e-04 2.239351264937e+01
3.110000000000e+02 -2.605988062117e-02 3.508185634368e-04 2.238575100840e+01
3.112500000000e+02 -2.608708999513e-02 3.512070626691e-04 2.237871520039e+01
3.115000000000e+02 -2.608967022575e-02 3.514618616707e-04 2.237236423900e+01
3.117500000000e+02 -2.606798174005e-02 3.515838810128e-04 2.236665663846e+01
3.120000000000e+02 -2.602261857054e-02 3.515754082273e-04 2.236155046189e+01
3.122500000000e+02 -2.595440291600e-02 3.514400874514e-04 2.235700409648e+01
3.125000000000e+02 -2.586436759808e-02 3.511828497271e-04 2.235297615413e+01
3.127500000000e+02 -2.575374213978e-02 3.508097926823e-04 2.234942583626e+01
3.130000000000e+02 -2.562393150566e-02 3.503281422278e-04 2.234631277267e+01
3.132500000000e+02 -2.547650281687e-02 3.497461598244e-04 2.234359764224e+01
3.135000000000e+02 -2.531316278794e-02 3.490729708419e-04 2.234124201048e+01
3.137500000000e+02 -2.513573539680e-02 3.483184686549e-04 2.233920814578e+01
3.140000000000e+02 -2.494614663560e-02 3.474932057801e-04 2.233745954161e+01
3.142500000000e+02 -2.474640146383e-02 3.466082390681e-04 2.233596059382e+01
3.145000000000e+02 -2.453856595207e-02 3.456750414665e-04 2.233467673932e+01
3.147500000000e+02 -2.432474660212e-02 3.447053775008e-04 2.233357410282e+01
3.150000000000e+02 -2.410707615902e-02 3.437111306488e-04 2.233261994445e+01
3.152500000000e+02 -2.388769491226e-02 3.427042221939e-04 2.233178229483e+01
3.155000000000e+02 -2.366873548676e-02 3.416965110390e-04 2.233102998047e+01
3.157500000000e+02 -2.345230871682e-02 3.406996720947e-04 2.233033268713e+01
3.160000000000e+02 -2.324048882178e-02 3.397250581629e-04 2.232966057219e+01
3.162500000000e+02 -2.303530207237e-02 3.387835959655e-04 2.232898478390e+01
3.165000000000e+02 -2.283871322218e-02 3.378856686462e-04 2.232827710066e+01
3.167500000000e+02 -2.265261364392e-02 3.370410040320e-04 2.232751013674e+01
3.170000000000e+02 -2.247880985471e-02 3.362586837998e-04 2.232665700146e+01
3.172500000000e+02 -2.231901121399e-02 3.355470394198e-04 2.232569188534e+01
3.175000000000e+02 -2.217481844916e-02 3.349134950498e-04 2.232458986747e+01
3.177500000000e+02 -2.204771295113e-02 3.343646240059e-04 2.232332668325e+01
3.180000000000e+02 -2.193904287169e-02 3.339059698700e-04 2.232187938405e+01
3.182500000000e+02 -2.185001123377e-02 3.335420212407e-04 2.232022614047e+01
3.185000000000e+02 -2.178166531849e-02 3.332762252882e-04 2.231834605334e+01
3.187500000000e+02 -2.173488017021e-02 3.331109281265e-04 2.231621993544e+01
3.190000000000e+02 -2.171035046164e-02 3.330473653549e-04 2.231382963611e+01
3.192500000000e+02 -2.170857377689e-02 3.330856756177e-04 2.231115884569e+01
3.195000000000e+02 -2.172984035772e-02 3.332248870316e-04 2.230819292205e+01
3.197500000000e+02 -2.177422449446e-02 3.334627827827e-04 2.230491870152e+01
3.200000000000e+02 -2.184156945461e-02 3.337959454186e-04 2.230132534413e+01
3.202500000000e+02 -2.193148556143e-02 3.342199325688e-04 2.229740365324e+01
3.205000000000e+02 -2.204333764412e-02 3.347292600675e-04 2.229314705482e+01
3.207500000000e+02 -2.217624777533e-02 3.353174414576e-04 2.228855092150e+01
3.210000000000e+02 -2.232908805760e-02 3.359770226207e-04 2.228361358630e+01
3.212500000000e+02 -2.250048902875e-02 3.366996673415e-04 2.227833569403e+01
3.215000000000e+02 -2.268883890087e-02 3.374762197647e-04 2.227272123551e+01
3.217500000000e+02 -2.289229838574e-02 3.382968102110e-04 2.226677691831e+01
3.220000000000e+02 -2.310880773354e-02 3.391509694310e-04 2.226051321707e+01
3.222500000000e+02 -2.333610848279e-02 3.400277226854e-04 2.225394375964e+01
3.225000000000e+02 -2.357175846300e-02 3.409157211235e-04 2.224708638244e+01
3.227500000000e+02 -2.381315999403e-02 3.418033013291e-04 2.223996249937e+01
3.230000000000e+02 -2.405758242252e-02 3.426786782380e-04 2.223259814271e+01
3.232500000000e+02 -2.430219579635e-02 3.435300731641e-04 2.222502331103e+01
3.235000000000e+02 -2.454410060159e-02 3.443458402597e-04 2.221727296014e+01
3.237500000000e+02 -2.478036517816e-02 3.451145538413e-04 2.220938629903e+01
3.240000000000e+02 -2.500806054142e-02 3.458253104492e-04 2.220140762156e+01
3.242500000000e+02 -2.522429898824e-02 3.464678232131e-04 2.219338603176e+01
3.245000000000e+02 -2.542627144126e-02 3.470323481876e-04 2.218537518090e+01
3.247500000000e+02 -2.561128589234e-02 3.475099315969e-04 2.217743381199e+01
3.250000000000e+02 -2.577680430752e-02 3.478925838583e-04 2.216962537626e+01
3.252500000000e+02 -2.592047654965e-02 3.481733565052e-04 2.216201761752e+01
3.255000000000e+02 -2.604017549366e-02 3.483464320536e-04 2.215468292379e+01
3.257500000000e+02 -2.613402697499e-02 3.484071758932e-04 2.214769778441e+01
3.260000000000e+02 -2.620043522517e-02 3.483522509066e-04 2.214114220861e+01
3.262500000000e+02 -2.623811090604e-02 3.481796995806e-04 2.213509993857e+01
3.265000000000e+02 -2.624608605958e-02 3.478888765973e-04 2.212965732871e+01
3.267500000000e+02 -2.622373489431e-02 3.474805592351e-04 2.212490341067e+01
3.270000000000e+02 -2.617078415513e-02 3.469569633639e-04 2.212092907071e+01
3.272500000000e+02 -2.608731798414e-02 3.463216837106e-04 2.211782621697e+01
3.275000000000e+02 -2.597378626481e-02 3.455796984415e-04 2.211568755232e+01
3.277500000000e+02 -2.583099994785e-02 3.447371718706e-04 2.211460557437e+01
3.280000000000e+02 -2.566012693892e-02 3.438015587259e-04 2.211467196724e+01
3.282500000000e+02 -2.546267904352e-02 3.427814062833e-04 2.211597659872e+01
3.285000000000e+02 -2.524050294377e-02 3.416864874868e-04 2.211860713053e+01
3.287500000000e+02 -2.499575899859e-02 3.405276794154e-04 2.212264805567e+01
3.290000000000e+02 -2.473089694819e-02 3.393166177347e-04 2.212817979247e+01
3.292500000000e+02 -2.444863572072e-02 3.380656469306e-04 2.213527831020e+01
3.295000000000e+02 -2.415193134423e-02 3.367878402214e-04 2.214401422925e+01
3.297500000000e+02 -2.384394632352e-02 3.354965622395e-04 2.215445230410e+01
3.300000000000e+02 -2.352801272610e-02 3.342054288580e-04 2.216665068423e+01
3.302500000000e+02 -2.320759817428e-02 3.329283099084e-04 2.218066073203e+01
3.305000000000e+02 -2.288626371351e-02 3.316790922299e-04 2.219652643650e+01
3.307500000000e+02 -2.256762417923e-02 3.304714937210e-04 2.221428420576e+01
3.310000000000e+02 -2.225530463755e-02 3.293189152685e-04 2.223396249131e+01
3.312500000000e+02 -2.195289903473e-02 3.282343237323e-04 2.225558193423e+01
3.315000000000e+02 -2.166392553769e-02 3.272300594472e-04 2.227915518214e+01
3.317500000000e+02 -2.139178355124e-02 3.263176171921e-04 2.230468703454e+01
3.320000000000e+02 -2.113971199450e-02 3.255076416224e-04 2.233217445874e+01
3.322500000000e+02 -2.091074833723e-02 3.248097901966e-04 2.236160705280e+01
3.325000000000e+02 -2.070768989844e-02 3.242326113932e-04 2.239296723331e+01
3.327500000000e+02 -2.053305911166e-02 3.237834554051e-04 2.242623050035e+01
3.330000000000e+02 -2.038906932231e-02 3.234683914042e-04 2.246136606340e+01
3.332500000000e+02 -2.027759659414e-02 3.232921520858e-04 2.249833718310e+01
3.335000000000e+02 -2.020015698150e-02 3.232581003944e-04 2.253710155544e+01
3.337500000000e+02 -2.015788346856e-02 3.233681893786e-04 2.257761200246e+01
3.340000000000e+02 -2.015151230006e-02 3.236229588044e-04 2.261981686938e+01
3.342500000000e+02 -2.018137547476e-02 3.240215610513e-04 2.266366043426e+01
3.345000000000e+02 -2.024739151487e-02 3.245617651169e-04 2.270908360875e+01
3.347500000000e+02 -2.034907189496e-02 3.252399527144e-04 2.275602417805e+01
3.350000000000e+02 -2.048552236533e-02 3.260512039908e-04 2.280441746171e+01
3.352500000000e+02 -2.065545655429e-02 3.269894197097e-04 2.285419666487e+01
3.355000000000e+02 -2.085721490993e-02 3.280473423393e-04 2.290529322455e+01
3.357500000000e+02 -2.108878137635e-02 3.292166172878e-04 2.295763739744e+01
3.360000000000e+02 -2.134781457736e-02 3.304878861465e-04 2.301115846899e+01
3.362500000000e+02 -2.163167643493e-02 3.318508984000e-04 2.306578521035e+01
3.365000000000e+02 -2.193746472388e-02 3.332947121972e-04 2.312144631041e+01
3.367500000000e+02 -2.226205422335e-02 3.348076829150e-04 2.317807056749e+01
3.370000000000e+02 -2.260213295155e-02 3.363776317472e-04 2.323558741661e+01
3.372500000000e+02 -2.295424714678e-02 3.379918866437e-04 2.329392708501e+01
3.375000000000e+02 -2.331484189034e-02 3.396374500247e-04 2.335302108023e+01
3.377500000000e+02 -2.368030704958e-02 3.413011616589e-04 2.341280233518e+01
3.380000000000e+02 -2.404701930769e-02 3.429698018823e-04 2.347320564115e+01
3.382500000000e+02 -2.441138626338e-02 3.446302097141e-04 2.353416775879e+01
3.385000000000e+02 -2.476988805322e-02 3.462694115064e-04 2.359562776359e+01
3.387500000000e+02 -2.511911820858e-02 3.478747434948e-04 2.365752717365e+01
3.390000000000e+02 -2.545582031878e-02 3.494339451174e-04 2.371981003521e+01
3.392500000000e+02 -2.577692542765e-02 3.509353111756e-04 2.378242310472e+01
3.395000000000e+02 -2.607958174029e-02 3.523678540387e-04 2.384531574786e+01
3.397500000000e+02 -2.636118629245e-02 3.537213360946e-04 2.390843998016e+01
3.400000000000e+02 -2.661940940562e-02 3.549863854498e-04 2.397175030013e+01
3.402500000000e+02 -2.685221344548e-02 3.561545843424e-04 2.403520345903e+01
3.405000000000e+02 -2.705787354269e-02 3.572186178490e-04 2.409875827265e+01
3.407500000000e+02 -2.723498909594e-02 3.581723484426e-04 2.416237525385e+01
3.410000000000e+02 -2.738249044260e-02 3.590107918257e-04 2.422601618830e+01
3.412500000000e+02 -2.749964845664e-02 3.597302371763e-04 2.428964379473e+01
3.415000000000e+02 -2.758606951575e-02 3.603282857782e-04 2.435322115183e+01
3.417500000000e+02 -2.764169669855e-02 3.608039513797e-04 2.441671129593e+01
3.420000000000e+02 -2.766680041046e-02 3.611575922527e-04 2.448007669501e+01
3.422500000000e+02 -2.766196552119e-02 3.613909673553e-04 2.454327871299e+01
3.425000000000e+02 -2.762808051357e-02 3.615071578475e-04 2.460627723389e+01
3.427500000000e+02 -2.756631765561e-02 3.615106595489e-04 2.466903020501e+01
3.430000000000e+02 -2.747811196757e-02 3.614072780995e-04 2.473149322514e+01
3.432500000000e+02 -2.736514155659e-02 3.612039766994e-04 2.479361934157e+01
3.435000000000e+02 -2.722930028276e-02 3.609088408334e-04 2.485535878333e+01
3.437500000000e+02 -2.707267196481e-02 3.605309952555e-04 2.491665886538e+01
3.440000000000e+02 -2.689750105607e-02 3.600803893375e-04 2.497746391179e+01
3.442500000000e+02 -2.670616602478e-02 3.595677723650e-04 2.503771542575e+01
3.445000000000e+02 -2.650114810782e-02 3.590045324770e-04 2.509735223296e+01
3.447500000000e+02 -2.628500176049e-02 3.584025743343e-04 2.515631071852e+01
3.450000000000e+02 -2.606032629699e-02 3.577741514771e-04 2.521452532154e+01
3.452500000000e+02 -2.582973694173e-02 3.571315272915e-04 2.527192894871e+01
3.455000000000e+02 -2.559583678199e-02 3.564869564249e-04 2.532845358047e+01
3.457500000000e+02 -2.536119125360e-02 3.558526164421e-04 2.538403084261e+01
3.460000000000e+02 -2.512830206429e-02 3.552403666008e-04 2.543859281828e+01
3.462500000000e+02 -2.489958506001e-02 3.546616124812e-04 2.549207273065e+01
3.465000000000e+02 -2.467734928044e-02 3.541271167420e-04 2.554440575242e+01
3.467500000000e+02 -2.446378017834e-02 3.536468758765e-04 2.559552974304e+01
3.470000000000e+02 -2.426092126954e-02 3.532300550353e-04 2.564538613064e+01
3.472500000000e+02 -2.407066077018e-02 3.528848743148e-04 2.569392062701e+01
3.475000000000e+02 -2.389472107720e-02 3.526185297747e-04 2.574108391427e+01
3.477500000000e+02 -2.373464680732e-02 3.524371151979e-04 2.578683239530e+01
3.480000000000e+02 -2.359179892801e-02 3.523455800978e-04 2.583112874006e+01
3.482500000000e+02 -2.346735101035e-02 3.523477048207e-04 2.587394237155e+01
3.485000000000e+02 -2.336228371189e-02 3.524460742274e-04 2.591524993864e+01
3.487500000000e+02 -2.327738482260e-02 3.526420843964e-04 2.595503558660e+01
3.490000000000e+02 -2.321325071726e-02 3.529359697887e-04 2.599329114681e+01
3.492500000000e+02 -2.317028587817e-02 3.533268208702e-04 2.603001626185e+01
3.495000000000e+02 -2.314870856562e-02 3.538126484984e-04 2.606521833081e+01
3.497500000000e+02 -2.314855305576e-02 3.543904151918e-04 2.609891241517e+01
3.500000000000e+02 -2.316967560500e-02 3.550561234854e-04 2.613112100292e+01
3.502500000000e+02 -2.321176079501e-02 3.558048986180e-04 2.616187371701e+01
3.505000000000e+02 -2.327432717202e-02 3.566310651891e-04 2.619120692687e+01
3.507500000000e+02 -2.335673543282e-02 3.575282498536e-04 2.621916332343e+01
3.510000000000e+02 -2.345819638654e-02 3.584894747010e-04 2.624579140479e+01
3.512500000000e+02 -2.357777971397e-02 3.595072670230e-04 2.627114497967e+01
3.515000000000e+02 -2.371442447544e-02 3.605737633275e-04 2.629528257127e+01
3.517500000000e+02 -2.386694918939e-02 3.616808212386e-04 2.631826690448e+01
3.520000000000e+02 -2.403406433500e-02 3.628201298749e-04 2.634016426964e+01
3.522500000000e+02 -2.421438310704e-02 3.639833170560e-04 2.636104402825e+01
3.525000000000e+02 -2.440643596742e-02 3.651620609751e-04 2.638097798003e+01
3.527500000000e+02 -2.460868146563e-02 3.663481673569e-04 2.640003990776e+01
3.530000000000e+02 -2.481952216034e-02 3.675337172363e-04 2.641830496401e+01
3.532500000000e+02 -2.503731624952e-02 3.687111351698e-04 2.643584927498e+01
3.535000000000e+02 -2.526039430509e-02 3.698732507498e-04 2.645274934053e+01
3.537500000000e+02 -2.548707130201e-02 3.710133706898e-04 2.646908168319e+01
3.540000000000e+02 -2.571566431053e-02 3.721253527505e-04 2.648492226009e+01
3.542500000000e+02 -2.594450408300e-02 3.732036310346e-04 2.650034613332e+01
3.545000000000e+02 -2.617195209507e-02 3.742432851286e-04 2.651542688985e+01
3.547500000000e+02 -2.639641347847e-02 3.752400615149e-04 2.653023622755e+01
3.550000000000e+02 -2.661634922530e-02 3.761903325215e-04 2.654484355597e+01
3.552500000000e+02 -2.683028985779e-02 3.770910761045e-04 2.655931538989e+01
3.555000000000e+02 -2.703684486939e-02 3.779400928983e-04 2.657371493201e+01
3.557500000000e+02 -2.723471146364e-02 3.787357528185e-04 2.658810166074e+01
3.560000000000e+02 -2.742268457587e-02 3.794770481019e-04 2.660253068046e+01
3.562500000000e+02 -2.759966184777e-02 3.801634629810e-04 2.661705244193e+01
3.565000000000e+02 -2.776464952375e-02 3.807948787642e-04 2.663171210600e+01
3.567500000000e+02 -2.791676546134e-02 3.813716943460e-04 2.664654918649e+01
3.570000000000e+02 -2.805524163468e-02 3.818946920097e-04 2.666159725237e+01
3.572500000000e+02 -2.817942462445e-02 3.823649641646e-04 2.667688341356e+01
3.575000000000e+02 -2.828877467987e-02 3.827838652785e-04 2.669242816702e+01
3.577500000000e+02 -2.838286344612e-02 3.831529498994e-04 2.670824513179e+01
3.580000000000e+02 -2.846137170209e-02 3.834738824585e-04 2.672434109585e+01
3.582500000000e+02 -2.852408450710e-02 3.837483818576e-04 2.674071578086e+01
3.585000000000e+02 -2.857088720722e-02 3.839781998020e-04 2.675736203957e+01
3.587500000000e+02 -2.860176193556e-02 3.841650457384e-04 2.677426617559e+01
3.590000000000e+02 -2.861678119423e-02 3.843105470795e-04 2.679140799826e+01
3.592500000000e+02 -2.861610374038e-02 3.844162317412e-04 2.680876133579e+01
3.595000000000e+02 -2.859997169175e-02 3.844835065406e-04 2.682629464416e+01
3.597500000000e+02 -2.856870412454e-02 3.845136132951e-04 2.684397132442e+01
3.600000000000e+02 -2.852269547513e-02 3.845076589061e-04 2.686175050629e+01
3.602500000000e+02 -2.846241221654e-02 3.844666142258e-04 2.687958769062e+01
3.605000000000e+02 -2.838839064724e-02 3.843913059319e-04 2.689743538909e+01
3.607500000000e+02 -2.830123616047e-02 3.842824457057e-04 2.691524402882e+01
3.610000000000e+02 -2.820162021566e-02 3.841406478779e-04 2.693296236120e+01
3.612500000000e+02 -2.809028022176e-02 3.839664710828e-04 2.695053825714e+01
3.615000000000e+02 -2.796801907203e-02 3.837604654147e-04 2.696791946640e+01
3.617500000000e+02 -2.783570299711e-02 3.835232036701e-04 2.698505385565e+01
3.620000000000e+02 -2.769426104369e-02 3.832553091145e-04 2.700189005977e+01
3.622500000000e+02 -2.754468328274e-02 3.829575179509e-04 2.701837772397e+01
3.625000000000e+02 -2.738801841938e-02 3.826307329036e-04 2.703446795905e+01
3.627500000000e+02 -2.722537065252e-02 3.822760547307e-04 2.705011316584e+01
3.630000000000e+02 -2.705789578852e-02 3.818948209074e-04 2.706526720678e+01
3.632500000000e+02 -2.688679552447e-02 3.814886400081e-04 2.707988546378e+01
3.635000000000e+02 -2.671331216445e-02 3.810594185616e-04 2.709392429265e+01
3.637500000000e+02 -2.653871990376e-02 3.806093797705e-04 2.710734114044e+01
3.640000000000e+02 -2.636431778131e-02 3.801410781322e-04 2.712009383512e+01
3.642500000000e+02 -2.619141988932e-02 3.796574024172e-04 2.713214031964e+01
3.645000000000e+02 -2.602134372910e-02 3.791615647163e-04 2.714343835194e+01
3.647500000000e+02 -2.585540133935e-02 3.786570916904e-04 2.715394474827e+01
3.650000000000e+02 -2.569488652538e-02 3.781477957997e-04 2.716361508702e+01
3.652500000000e+02 -2.554106147872e-02 3.776377348782e-04 2.717240345259e+01
3.655000000000e+02 -2.539514728429e-02 3.771311801162e-04 2.718026175246e+01
3.657500000000e+02 -2.525830774869e-02 3.766325493074e-04 2.718713984390e+01
3.660000000000e+02 -2.513164031354e-02 3.761463609484e-04 2.719298499775e+01
3.662500000000e+02 -2.501615961771e-02 3.756771519673e-04 2.719774223369e+01
3.665000000000e+02 -2.491278833375e-02 3.752294152924e-04 2.720135402347e+01
3.667500000000e+02 -2.482234133402e-02 3.748075077086e-04 2.720376086548e+01
3.670000000000e+02 -2.474551689819e-02 3.744155760759e-04 2.720490124914e+01
3.672500000000e+02 -2.468288208363e-02 3.740574589531e-04 2.720471246264e+01
3.675000000000e+02 -2.463486505042e-02 3.737366088616e-04 2.720313079479e+01
3.677500000000e+02 -2.460174279831e-02 3.734559951362e-04 2.720009254014e+01
3.680000000000e+02 -2.458363498399e-02 3.732180251367e-04 2.719553437938e+01
3.682500000000e+02 -2.458049530005e-02 3.730244578654e-04 2.718939451306e+01
3.685000000000e+02 -2.459210740102e-02 3.728763305229e-04 2.718161313195e+01
3.687500000000e+02 -2.461808070928e-02 3.727738915389e-04 2.717213359493e+01
3.690000000000e+02 -2.465784974991e-02 3.727165401676e-04 2.716090289483e+01
3.692500000000e+02 -2.471067528694e-02 3.727027865241e-04 2.714787279278e+01
3.695000000000e+02 -2.477564791380e-02 3.727302248484e-04 2.713300023888e+01
3.697500000000e+02 -2.485169431816e-02 3.727955134205e-04 2.711624816137e+01
3.700000000000e+02 -2.493758755904e-02 3.728943877867e-04 2.709758618728e+01
3.702500000000e+02 -2.503195783248e-02 3.730216938607e-04 2.707699084865e+01
3.705000000000e+02 -2.513330790552e-02 3.731714212517e-04 2.705444610366e+01
3.707500000000e+02 -2.524002874549e-02 3.733367836870e-04 2.702994378274e+01
3.710000000000e+02 -2.535040694149e-02 3.735102861214e-04 2.700348342308e+01
3.712500000000e+02 -2.546264872594e-02 3.736838570849e-04 2.697507278258e+01
3.715000000000e+02 -2.557490351948e-02 3.738488910599e-04 2.694472748352e+01
3.717500000000e+02 -2.568529406612e-02 3.739965663322e-04 2.691247110197e+01
3.720000000000e+02 -2.579194803716e-02 3.741179157905e-04 2.687833523010e+01
3.722500000000e+02 -2.589302368676e-02 3.742039948090e-04 2.684235893811e+01
3.725000000000e+02 -2.598674065264e-02 3.742459232033e-04 2.680458872500e+01
3.727500000000e+02 -2.607140964392e-02 3.742351465177e-04 2.676507846013e+01
3.730000000000e+02 -2.614545515858e-02 3.741636405379e-04 2.672388871716e+01
3.732500000000e+02 -2.620744234543e-02 3.740240504103e-04 2.668108666092e+01
3.735000000000e+02 -2.625610119992e-02 3.738098377172e-04 2.663674593781e+01
3.737500000000e+02 -2.629034188285e-02 3.735153742298e-04 2.659094594506e+01
3.740000000000e+02 -2.630927340454e-02 3.731361626750e-04 2.654377168911e+01
3.742500000000e+02 -2.631221798159e-02 3.726688805405e-04 2.649531364561e+01
3.745000000000e+02 -2.629871700128e-02 3.721114319370e-04 2.644566697299e+01
3.747500000000e+02 -2.626853920073e-02 3.714630222511e-04 2.639493140914e+01
3.750000000000e+02 -2.622168207131e-02 3.707241923463e-04 2.634321071948e+01
3.752500000000e+02 -2.615837218303e-02 3.698968379599e-04 2.629061254585e+01
3.755000000000e+02 -2.607905780852e-02 3.689841802279e-04 2.623724753665e+01
3.757500000000e+02 -2.598440246197e-02 3.679907306284e-04 2.618322914010e+01
3.760000000000e+02 -2.587527291870e-02 3.669222090291e-04 2.612867296444e+01
3.762500000000e+02 -2.575272588058e-02 3.657854576584e-04 2.607369650479e+01
3.765000000000e+02 -2.561798895423e-02 3.645883217236e-04 2.601841821286e+01
3.767500000000e+02 -2.547244273191e-02 3.633395236044e-04 2.596295713296e+01
3.770000000000e+02 -2.531759962717e-02 3.620485104098e-04 2.590743252075e+01
3.772500000000e+02 -2.515507973331e-02 3.607253035289e-04 2.585196291037e+01
3.775000000000e+02 -2.498658676514e-02 3.593803348559e-04 2.579666575844e+01
3.777500000000e+02 -2.481388173367e-02 3.580242579432e-04 2.574165707562e+01
3.780000000000e+02 -2.463875675928e-02 3.566677517581e-04 2.568705057057e+01
3.782500000000e+02 -2.446300847158e-02 3.553213803438e-04 2.563295734380e+01
3.785000000000e+02 -2.428841054022e-02 3.539954220155e-04 2.557948557703e+01
3.787500000000e+02 -2.411668893131e-02 3.526997237523e-04 2.552673977876e+01
3.790000000000e+02 -2.394949720322e-02 3.514435342560e-04 2.547482053253e+01
3.792500000000e+02 -2.378839119849e-02 3.502353532895e-04 2.542382424125e+01
3.795000000000e+02 -2.363480902543e-02 3.490828498027e-04 2.537384239658e+01
3.797500000000e+02 -2.349004950057e-02 3.479927611730e-04 2.532496158125e+01
3.800000000000e+02 -2.335525677048e-02 3.469708264119e-04 2.527726274669e+01
3.802500000000e+02 -2.323140491434e-02 3.460217288308e-04 2.523082096213e+01
3.805000000000e+02 -2.311928490613e-02 3.451490579854e-04 2.518570512841e+01
3.807500000000e+02 -2.301949841310e-02 3.443553125703e-04 2.514197724192e+01
3.810000000000e+02 -2.293244941222e-02 3.436418935372e-04 2.509969225272e+01
3.812500000000e+02 -2.285834256809e-02 3.430091336460e-04 2.505889746386e+01
3.815000000000e+02 -2.279718482986e-02 3.424563450201e-04 2.501963197878e+01
3.817500000000e+02 -2.274878797137e-02 3.419818775597e-04 2.498192630588e+01
3.820000000000e+02 -2.271277378011e-02 3.415831388502e-04 2.494580200036e+01
3.822500000000e+02 -2.268858609400e-02 3.412567186672e-04 2.491127093146e+01
3.825000000000e+02 -2.267549910438e-02 3.409984512715e-04 2.487833517141e+01
3.827500000000e+02 -2.267263429716e-02 3.408035162021e-04 2.484698631382e+01
3.830000000000e+02 -2.267897322644e-02 3.406665093760e-04 2.481720546985e+01
3.832500000000e+02 -2.269337747672e-02 3.405815542185e-04 2.478896273323e+01
3.835000000000e+02 -2.271460502502e-02 3.405423965212e-04 2.476221736561e+01
3.837500000000e+02 -2.274133196382e-02 3.405425050585e-04 2.473691747162e+01
3.840000000000e+02 -2.277217116508e-02 3.405751606267e-04 2.471300042301e+01
3.842500000000e+02 -2.280569431967e-02 3.406335536330e-04 2.469039280553e+01
3.845000000000e+02 -2.284045194150e-02 3.407108707541e-04 2.466901111743e+01
3.847500000000e+02 -2.287499475667e-02 3.408003770797e-04 2.464876204856e+01
3.850000000000e+02 -2.290789361193e-02 3.408955228962e-04 2.462954328049e+01
3.852500000000e+02 -2.293775968331e-02 3.409900116943e-04 2.461124441904e+01
3.855000000000e+02 -2.296326338396e-02 3.410778896728e-04 2.459374772803e+01
3.857500000000e+02 -2.298315256720e-02 3.411536222135e-04 2.457692931176e+01
3.860000000000e+02 -2.299627073348e-02 3.412121699109e-04 2.456066036394e+01
3.862500000000e+02 -2.300157162089e-02 3.412490456029e-04 2.454480819224e+01
3.865000000000e+02 -2.299813653422e-02 3.412603520014e-04 2.452923774790e+01
3.867500000000e+02 -2.298518595579e-02 3.412428707784e-04 2.451381274900e+01
3.870000000000e+02 -2.296209266376e-02 3.411941355313e-04 2.449839710602e+01
3.872500000000e+02 -2.292839445164e-02 3.411124216428e-04 2.448285628674e+01
3.875000000000e+02 -2.288380102772e-02 3.409967802679e-04 2.446705845864e+01
3.877500000000e+02 -2.282820328349e-02 3.408470682597e-04 2.445087578619e+01
3.880000000000e+02 -2.276167850743e-02 3.406639553697e-04 2.443418552037e+01
3.882500000000e+02 -2.268449609851e-02 3.404489294641e-04 2.441687107849e+01
3.885000000000e+02 -2.259711610588e-02 3.402042562667e-04 2.439882287829e+01
3.887500000000e+02 -2.250018990217e-02 3.399329433355e-04 2.437993917847e+01
3.890000000000e+02 -2.239455838859e-02 3.396387052549e-04 2.436012675354e+01
3.892500000000e+02 -2.228124289583e-02 3.393261035756e-04 2.433930137574e+01
3.895000000000e+02 -2.216143746061e-02 3.390002991822e-04 2.431738823670e+01
3.897500000000e+02 -2.203649826234e-02 3.386669451272e-04 2.429432221338e+01
3.900000000000e+02 -2.190792636014e-02 3.383322621188e-04 2.427004797881e+01
3.902500000000e+02 -2.177735204326e-02 3.380025349690e-04 2.424452003508e+01
3.905000000000e+02 -2.164651331120e-02 3.376843897378e-04 2.421770261582e+01
3.907500000000e+02 -2.151723340139e-02 3.373847167916e-04 2.418956950144e+01
3.910000000000e+02 -2.139139320378e-02 3.371103579654e-04 2.416010374334e+01
3.912500000000e+02 -2.127090365944e-02 3.368680823086e-04 2.412929732553e+01
3.915000000000e+02 -2.115767449696e-02 3.366644839197e-04 2.409715077812e+01
3.917500000000e+02 -2.105358361179e-02 3.365058467607e-04 2.406367274770e+01
3.920000000000e+02 -2.096044279029e-02 3.363980233031e-04 2.402887954023e+01
3.922500000000e+02 -2.087996538291e-02 3.363463292168e-04 2.399279465372e+01
3.925000000000e+02 -2.081373261897e-02 3.363554410136e-04 2.395544833107e+01
3.927500000000e+02 -2.076316123012e-02 3.364293018407e-04 2.391687708911e+01
3.930000000000e+02 -2.072947225052e-02 3.365710351769e-04 2.387712329011e+01
3.932500000000e+02 -2.071366205096e-02 3.367828714641e-04 2.383623474067e+01
3.935000000000e+02 -2.071647667863e-02 3.370661017801e-04 2.379426428760e+01
3.937500000000e+02 -2.073838858589e-02 3.374210112071e-04 2.375126946717e+01
3.940000000000e+02 -2.077957809414e-02 3.378468451488e-04 2.370731217879e+01
3.942500000000e+02 -2.083991994448e-02 3.383417950845e-04 2.366245835357e+01
3.945000000000e+02 -2.091897459217e-02 3.389029845295e-04 2.361677767231e+01
3.947500000000e+02 -2.101598477344e-02 3.395264795387e-04 2.357034328504e+01
3.950000000000e+02 -2.112987908449e-02 3.402073187691e-04 2.352323151942e+01
3.952500000000e+02 -2.125928020884e-02 3.409395456962e-04 2.347552160734e+01
3.955000000000e+02 -2.140251908176e-02 3.417162558220e-04 2.342729539221e+01
3.957500000000e+02 -2.155765525942e-02 3.425296639063e-04 2.337863702005e+01
3.960000000000e+02 -2.172250362358e-02 3.433711506548e-04 2.332963261140e+01
3.962500000000e+02 -2.189466316317e-02 3.442314007465e-04 2.328036990291e+01
3.965000000000e+02 -2.207155351568e-02 3.451005404128e-04 2.323093786817e+01
3.967500000000e+02 -2.225045283169e-02 3.459681486127e-04 2.318142630820e+01
3.970000000000e+02 -2.242853860255e-02 3.468234175747e-04 2.313192539577e+01
3.972500000000e+02 -2.260293294143e-02 3.476552855161e-04 2.308252523819e+01
3.975000000000e+02 -2.277074574409e-02 3.484524958077e-04 2.303331536807e+01
3.977500000000e+02 -2.292912233169e-02 3.492038098449e-04 2.298438428740e+01
3.980000000000e+02 -2.307528674009e-02 3.498981667408e-04 2.293581893031e+01
3.982500000000e+02 -2.320658729779e-02 3.505248403173e-04 2.288770423653e+01
3.985000000000e+02 -2.332053747120e-02 3.510735202185e-04 2.284012261953e+01
3.987500000000e+02 -2.341485726051e-02 3.515344998338e-04 2.279315360042e+01
3.990000000000e+02 -2.348750819561e-02 3.518988373129e-04 2.274687333234e+01
3.992500000000e+02 -2.353672842961e-02 3.521585043996e-04 2.270135431327e+01
3.995000000000e+02 -2.356106135059e-02 3.523065119979e-04 2.265666505754e+01
3.997500000000e+02 -2.355938005135e-02 3.523370543017e-04 2.261286980604e+01
4.000000000000e+02 -2.353090944630e-02 3.522456399640e-04 2.257002841470e+01
4.002500000000e+02 -2.347524140833e-02 3.520292007418e-04 2.252819619079e+01
4.005000000000e+02 -2.339234536567e-02 3.516861898431e-04 2.248742377260e+01
4.007500000000e+02 -2.328257484650e-02 3.512166310492e-04 2.244775719974e+01
4.010000000000e+02 -2.314666758207e-02 3.506222708842e-04 2.240923790226e+01
4.012500000000e+02 -2.298574034003e-02 3.499065426390e-04 2.237190271439e+01
4.015000000000e+02 -2.280127984493e-02 3.490745264591e-04 2.233578409802e+01
4.017500000000e+02 -2.259512705335e-02 3.481328714631e-04 2.230091013174e+01
4.020000000000e+02 -2.236945709834e-02 3.470900558393e-04 2.226730477984e+01
4.022500000000e+02 -2.212675233643e-02 3.459560609201e-04 2.223498799550e+01
4.025000000000e+02 -2.186977177196e-02 3.447422503917e-04 2.220397582237e+01
4.027500000000e+02 -2.160151610181e-02 3.434612820920e-04 2.217428067057e+01
4.030000000000e+02 -2.132518787570e-02 3.421270309577e-04 2.214591141726e+01
4.032500000000e+02 -2.104414833790e-02 3.407540826157e-04 2.211887349412e+01
4.035000000000e+02 -2.076187090836e-02 3.393577902758e-04 2.209316915916e+01
4.037500000000e+02 -2.048189205818e-02 3.379540619661e-04 2.206879755430e+01
4.040000000000e+02 -2.020776024710e-02 3.365590763953e-04 2.204575489752e+01
4.042500000000e+02 -1.994298450039e-02 3.351890251116e-04 2.202403452632e+01
4.045000000000e+02 -1.969098151223e-02 3.338598744068e-04 2.200362719450e+01
4.047500000000e+02 -1.945502445384e-02 3.325871165752e-04 2.198452115471e+01
4.050000000000e+02 -1.923819331949e-02 3.313855369270e-04 2.196670225970e+01
4.052500000000e+02 -1.904332640863e-02 3.302689849744e-04 2.195015429168e+01
4.055000000000e+02 -1.887297660087e-02 3.292501701810e-04 2.193485906746e+01
4.057500000000e+02 -1.872937073561e-02 3.283405099268e-04 2.192079670796e+01
4.060000000000e+02 -1.861437576150e-02 3.275499474565e-04 2.190794576251e+01
4.062500000000e+02 -1.852946700483e-02 3.268867914408e-04 2.189628362453e+01
4.065000000000e+02 -1.847570645475e-02 3.263576106599e-04 2.188578667772e+01
4.067500000000e+02 -1.845372521949e-02 3.259671507643e-04 2.187643062948e+01
4.070000000000e+02 -1.846371609212e-02 3.257182826217e-04 2.186819066000e+01
4.072500000000e+02 -1.850542896472e-02 3.256119777500e-04 2.186104187236e+01
4.075000000000e+02 -1.857817778044e-02 3.256473025508e-04 2.185495946934e+01
4.077500000000e+02 -1.868085462074e-02 3.258214588389e-04 2.184991891751e+01
4.080000000000e+02 -1.881194797277e-02 3.261298265969e-04 2.184589635931e+01
4.082500000000e+02 -1.896957109978e-02 3.265660674095e-04 2.184286874420e+01
4.085000000000e+02 -1.915149688808e-02 3.271222358554e-04 2.184081391948e+01
4.087500000000e+02 -1.935519505532e-02 3.277889028845e-04 2.183971097205e+01
4.090000000000e+02 -1.957787775064e-02 3.285553061907e-04 2.183954026490e+01
4.092500000000e+02 -1.981654887581e-02 3.294095197582e-04 2.184028343596e+01
4.095000000000e+02 -2.006805368718e-02 3.303386314410e-04 2.184192363580e+01
4.097500000000e+02 -2.032913324488e-02 3.313289373608e-04 2.184444545669e+01
4.100000000000e+02 -2.059647920452e-02 3.323661455894e-04 2.184783483353e+01
4.102500000000e+02 -2.086678665726e-02 3.334355733096e-04 2.185207920052e+01
4.105000000000e+02 -2.113680841881e-02 3.345223684271e-04 2.185716719404e+01
4.107500000000e+02 -2.140340479496e-02 3.356117350733e-04 2.186308876950e+01
4.110000000000e+02 -2.166359211780e-02 3.366891410940e-04 2.186983487439e+01
4.112500000000e+02 -2.191458645741e-02 3.377404991299e-04 2.187739751838e+01
4.115000000000e+02 -2.215384306364e-02 3.387523743413e-04 2.188576943485e+01
4.117500000000e+02 -2.237909141424e-02 3.397121240766e-04 2.189494412678e+01
4.120000000000e+02 -2.258836330122e-02 3.406081390399e-04 2.190491553535e+01
4.122500000000e+02 -2.278001738595e-02 3.414300698079e-04 2.191567806944e+01
4.125000000000e+02 -2.295275587976e-02 3.421688166797e-04 2.192722640593e+01
4.127500000000e+02 -2.310563463953e-02 3.428166707808e-04 2.193955533304e+01
4.130000000000e+02 -2.323807040502e-02 3.433674593751e-04 2.195265980065e+01
4.132500000000e+02 -2.334983732359e-02 3.438166185449e-04 2.196653470560e+01
4.135000000000e+02 -2.344106276327e-02 3.441612618101e-04 2.198117499549e+01
4.137500000000e+02 -2.351221243189e-02 3.444001039145e-04 2.199657551513e+01
4.140000000000e+02 -2.356407587691e-02 3.445334916622e-04 2.201273114675e+01
4.142500000000e+02 -2.359774130389e-02 3.445634304728e-04 2.202963669984e+01
4.145000000000e+02 -2.361457207185e-02 3.444935084997e-04 2.204728707270e+01
4.147500000000e+02 -2.361617542393e-02 3.443288035030e-04 2.206567725421e+01
4.150000000000e+02 -2.360436820836e-02 3.440757748460e-04 2.208480234353e+01
4.152500000000e+02 -2.358114353889e-02 3.437421439511e-04 2.210465771289e+01
4.155000000000e+02 -2.354863223794e-02 3.433367483200e-04 2.212523903426e+01
4.157500000000e+02 -2.350906319110e-02 3.428693787305e-04 2.214654229444e+01
4.160000000000e+02 -2.346472660881e-02 3.423506142204e-04 2.216856397491e+01
4.162500000000e+02 -2.341793263075e-02 3.417916306299e-04 2.219130096548e+01
4.165000000000e+02 -2.337097513286e-02 3.412040189684e-04 2.221475073060e+01
4.167500000000e+02 -2.332609411309e-02 3.405995921609e-04 2.223891127805e+01
4.170000000000e+02 -2.328544021386e-02 3.399901883576e-04 2.226378111548e+01
4.172500000000e+02 -2.325104349823e-02 3.393874026476e-04 2.228935936001e+01
4.175000000000e+02 -2.322478291579e-02 3.388025263790e-04 2.231564566559e+01
4.177500000000e+02 -2.320836034157e-02 3.382465364848e-04 2.234264011505e+01
4.180000000000e+02 -2.320327762430e-02 3.377296304148e-04 2.237034331638e+01
4.182500000000e+02 -2.321081843768e-02 3.372611944563e-04 2.239875625044e+01
4.185000000000e+02 -2.323203399213e-02 3.368498858263e-04 2.242788025489e+01
4.187500000000e+02 -2.326773389861e-02 3.365030983434e-04 2.245771685291e+01
4.190000000000e+02 -2.331848024086e-02 3.362270685087e-04 2.248826782156e+01
4.192500000000e+02 -2.338458723497e-02 3.360269654943e-04 2.251953503867e+01
4.195000000000e+02 -2.346612671250e-02 3.359068119402e-04 2.255152031102e+01
4.197500000000e+02 -2.356293331177e-02 3.358693930705e-04 2.258422544806e+01
4.200000000000e+02 -2.367461761397e-02 3.359162049179e-04 2.261765206240e+01
4.202500000000e+02 -2.380058063820e-02 3.360474892358e-04 2.265180152555e+01
4.205000000000e+02 -2.394003450705e-02 3.362623365781e-04 2.268667476424e+01
4.207500000000e+02 -2.409201961242e-02 3.365587237322e-04 2.272227231388e+01
4.210000000000e+02 -2.425543002194e-02 3.369335576505e-04 2.275859410324e+01
4.212500000000e+02 -2.442903734090e-02 3.373827457983e-04 2.279563936324e+01
4.215000000000e+02 -2.461151526215e-02 3.379013075817e-04 2.283340652260e+01
4.217500000000e+02 -2.480146795543e-02 3.384834452500e-04 2.287189296954e+01
4.220000000000e+02 -2.499745165893e-02 3.391225528830e-04 2.291109505466e+01
4.222500000000e+02 -2.519800243551e-02 3.398114493135e-04 2.295100784179e+01
4.225000000000e+02 -2.540166168134e-02 3.405424599449e-04 2.299162486509e+01
4.227500000000e+02 -2.560699571859e-02 3.413075109271e-04 2.303293806876e+01
4.230000000000e+02 -2.581261884943e-02 3.420982448754e-04 2.307493752742e+01
4.232500000000e+02 -2.601721390332e-02 3.429061389378e-04 2.311761116376e+01
4.235000000000e+02 -2.621954721541e-02 3.437226109259e-04 2.316094463800e+01
4.237500000000e+02 -2.641848596658e-02 3.445391333542e-04 2.320492104376e+01
4.240000000000e+02 -2.661301110092e-02 3.453473211956e-04 2.324952062329e+01
4.242500000000e+02 -2.680222804848e-02 3.461390973973e-04 2.329472063223e+01
4.245000000000e+02 -2.698537696579e-02 3.469067557206e-04 2.334049505720e+01
4.247500000000e+02 -2.716183890985e-02 3.476430299411e-04 2.338681437968e+01
4.250000000000e+02 -2.733114264747e-02 3.483412422972e-04 2.343364548140e+01
4.252500000000e+02 -2.749296688030e-02 3.489953913249e-04 2.348095139986e+01
4.255000000000e+02 -2.764714437489e-02 3.496001094901e-04 2.352869131277e+01
4.257500000000e+02 -2.779365932629e-02 3.501509157664e-04 2.357682039219e+01
4.260000000000e+02 -2.793265057920e-02 3.506442637433e-04 2.362528987299e+01
4.262500000000e+02 -2.806440453985e-02 3.510774344502e-04 2.367404702806e+01
4.265000000000e+02 -2.818935547646e-02 3.514487529663e-04 2.372303532583e+01
4.267500000000e+02 -2.830807770227e-02 3.517573163356e-04 2.377219457056e+01
4.270000000000e+02 -2.842127684311e-02 3.520031181026e-04 2.382146111210e+01
4.272500000000e+02 -2.852978650889e-02 3.521872590743e-04 2.387076815074e+01
4.275000000000e+02 -2.863455349539e-02 3.523117422972e-04 2.392004604512e+01
4.277500000000e+02 -2.873663221228e-02 3.523794467014e-04 2.396922269844e+01
4.280000000000e+02 -2.883716710717e-02 3.523940682841e-04 2.401822398073e+01
4.282500000000e+02 -2.893738367193e-02 3.523601182461e-04 2.406697416586e+01
4.285000000000e+02 -2.903856871157e-02 3.522827497321e-04 2.411539643711e+01
4.287500000000e+02 -2.914205754608e-02 3.521676391894e-04 2.416341334656e+01
4.290000000000e+02 -2.924921208870e-02 3.520209845521e-04 2.421094737247e+01
4.292500000000e+02 -2.936140437774e-02 3.518493867275e-04 2.425792137158e+01
4.295000000000e+02 -2.947999476565e-02 3.516597027668e-04 2.430425916438e+01
4.297500000000e+02 -2.960631204406e-02 3.514589423048e-04 2.434988596210e+01
4.300000000000e+02 -2.974163029743e-02 3.512541422273e-04 2.439472888409e+01
4.302500000000e+02 -2.988714820022e-02 3.510522182865e-04 2.443871749630e+01
4.305000000000e+02 -3.004396657032e-02 3.508599518829e-04 2.448178416569e+01
4.307500000000e+02 -3.021306709736e-02 3.506838333044e-04 2.452386455376e+01
4.310000000000e+02 -3.039529549349e-02 3.505299449109e-04 2.456489812931e+01
4.312500000000e+02 -3.059134108205e-02 3.504038936143e-04 2.460482844606e+01
4.315000000000e+02 -3.080172296339e-02 3.503107527298e-04 2.464360361657e+01
4.317500000000e+02 -3.102677950970e-02 3.502549902696e-04 2.468117683025e+01
4.320000000000e+02 -3.126665384521e-02 3.502404303806e-04 2.471750654129e+01
4.322500000000e+02 -3.152129399596e-02 3.502702542145e-04 2.475255714112e+01
4.325000000000e+02 -3.179044437852e-02 3.503469401879e-04 2.478629914592e+01
4.327500000000e+02 -3.207364936500e-02 3.504722693793e-04 2.481870971273e+01
4.330000000000e+02 -3.237026121954e-02 3.506473697651e-04 2.484977319712e+01
4.332500000000e+02 -3.267944243524e-02 3.508727556248e-04 2.487948134951e+01
4.335000000000e+02 -3.300018126960e-02 3.511483508083e-04 2.490783389541e+01
4.337500000000e+02 -3.333130462842e-02 3.514735271305e-04 2.493483885601e+01
4.340000000000e+02 -3.367149861467e-02 3.518471797102e-04 2.496051312437e+01
4.342500000000e+02 -3.401932284555e-02 3.522677819724e-04 2.498488252867e+01
4.345000000000e+02 -3.437323437457e-02 3.527334172585e-04 2.500798226570e+01
4.347500000000e+02 -3.473161145592e-02 3.532419397786e-04 2.502985724574e+01
4.350000000000e+02 -3.509277239026e-02 3.537910749630e-04 2.505056195860e+01
4.352500000000e+02 -3.545500070011e-02 3.543784103996e-04 2.507016063410e+01
4.355000000000e+02 -3.581656851175e-02 3.550014369944e-04 2.508872728633e+01
4.357500000000e+02 -3.617575791468e-02 3.556576052852e-04 2.510634523381e+01
4.360000000000e+02 -3.653088402553e-02 3.563444632211e-04 2.512310687408e+01
4.362500000000e+02 -3.688031698749e-02 3.570597048973e-04 2.513911333659e+01
4.365000000000e+02 -3.722250191653e-02 3.578011509277e-04 2.515447357872e+01
4.367500000000e+02 -3.755597937890e-02 3.585668051194e-04 2.516930375808e+01
4.370000000000e+02 -3.787940408318e-02 3.593548847357e-04 2.518372647445e+01
4.372500000000e+02 -3.819156330487e-02 3.601638318695e-04 2.519786950380e+01
4.375000000000e+02 -3.849139424116e-02 3.609923225248e-04 2.521186484209e+01
4.377500000000e+02 -3.877799637975e-02 3.618392566472e-04 2.522584764578e+01
4.380000000000e+02 -3.905064934350e-02 3.627037662483e-04 2.523995476370e+01
4.382500000000e+02 -3.930882298822e-02 3.635851987181e-04 2.525432359895e+01
4.385000000000e+02 -3.955218611200e-02 3.644830939801e-04 2.526909096645e+01
4.387500000000e+02 -3.978061866511e-02 3.653971753489e-04 2.528439158864e+01
4.390000000000e+02 -3.999421652741e-02 3.663273657847e-04 2.530035700138e+01
4.392500000000e+02 -4.019329139258e-02 3.672737220807e-04 2.531711449575e+01
4.395000000000e+02 -4.037837758926e-02 3.682364321198e-04 2.533478576665e+01
4.397500000000e+02 -4.055022873505e-02 3.692157651035e-04 2.535348600203e+01
4.400000000000e+02 -4.070981006040e-02 3.702120727699e-04 2.537332304481e+01
4.402500000000e+02 -4.085829737607e-02 3.712257779412e-04 2.539439625031e+01
4.405000000000e+02 -4.099705934399e-02 3.722573112362e-04 2.541679602971e+01
4.407500000000e+02 -4.112765124383e-02 3.733071093730e-04 2.544060283458e+01
4.410000000000e+02 -4.125179163484e-02 3.743755407751e-04 2.546588688155e+01
4.412500000000e+02 -4.137135078680e-02 3.754629101899e-04 2.549270729469e+01
4.415000000000e+02 -4.148832302014e-02 3.765694001499e-04 2.552111200071e+01
4.417500000000e+02 -4.160480941814e-02 3.776950338401e-04 2.555113704924e+01
4.420000000000e+02 -4.172299106670e-02 3.788396175011e-04 2.558280643470e+01
4.422500000000e+02 -4.184510316662e-02 3.800026858252e-04 2.561613200190e+01
4.425000000000e+02 -4.197341344464e-02 3.811835057784e-04 2.565111292233e+01
4.427500000000e+02 -4.211019385511e-02 3.823810165164e-04 2.568773598207e+01
4.430000000000e+02 -4.225769849034e-02 3.835938220313e-04 2.572597508943e+01
4.432500000000e+02 -4.241813872882e-02 3.848201519578e-04 2.576579172546e+01
4.435000000000e+02 -4.259366251870e-02 3.860578821779e-04 2.580713454597e+01
4.437500000000e+02 -4.278633416724e-02 3.873045294256e-04 2.584993999596e+01
4.440000000000e+02 -4.299811550518e-02 3.885572184190e-04 2.589413200823e+01
4.442500000000e+02 -4.323085205770e-02 3.898128258851e-04 2.593962282548e+01
4.445000000000e+02 -4.348625514771e-02 3.910681234377e-04 2.598631287353e+01
4.447500000000e+02 -4.376589017950e-02 3.923196951714e-04 2.603409142060e+01
4.450000000000e+02 -4.407116673920e-02 3.935641002047e-04 2.608283735897e+01
4.452500000000e+02 -4.440332311184e-02 3.947977482579e-04 2.613241937541e+01
4.455000000000e+02 -4.476341671899e-02 3.960172261556e-04 2.618269691554e+01
4.457500000000e+02 -4.515231530447e-02 3.972193894471e-04 2.623352126710e+01
4.460000000000e+02 -4.557067750838e-02 3.984014269532e-04 2.628473590669e+01
4.462500000000e+02 -4.601894825401e-02 3.995609660174e-04 2.633617820304e+01
4.465000000000e+02 -4.649733573935e-02 4.006961420874e-04 2.638767992485e+01
4.467500000000e+02 -4.700579853439e-02 4.018056829686e-04 2.643906870284e+01
4.470000000000e+02 -4.754403099128e-02 4.028889661353e-04 2.649016956454e+01
4.472500000000e+02 -4.811143372819e-02 4.039460225337e-04 2.654080566969e+01
4.475000000000e+02 -4.870710272710e-02 4.049775708360e-04 2.659080038792e+01
4.477500000000e+02 -4.932979837127e-02 4.059849670364e-04 2.663997814398e+01
4.480000000000e+02 -4.997793031223e-02 4.069701638548e-04 2.668816620853e+01
4.482500000000e+02 -5.064953611825e-02 4.079356316774e-04 2.673519600244e+01
4.485000000000e+02 -5.134227020930e-02 4.088842794958e-04 2.678090487186e+01
4.487500000000e+02 -5.205338597878e-02 4.098192976655e-04 2.682513703549e+01
4.490000000000e+02 -5.277973369634e-02 4.107440420426e-04 2.686774519837e+01
4.492500000000e+02 -5.351776245686e-02 4.116619406210e-04 2.690859206487e+01
4.495000000000e+02 -5.426352288297e-02 4.125762659325e-04 2.694755111464e+01
4.497500000000e+02 -5.501268552707e-02 4.134900032723e-04 2.698450792866e+01
4.500000000000e+02 -5.576056810498e-02 4.144057373976e-04 2.701936131731e+01
4.502500000000e+02 -5.650216734900e-02 4.153254740792e-04 2.705202377402e+01
4.505000000000e+02 -5.723220908266e-02 4.162505035060e-04 2.708242236828e+01
4.507500000000e+02 -5.794520457668e-02 4.171813415085e-04 2.711049911175e+01
4.510000000000e+02 -5.863551865597e-02 4.181176577585e-04 2.713621143248e+01
4.512500000000e+02 -5.929745090075e-02 4.190582146186e-04 2.715953197563e+01
4.515000000000e+02 -5.992532453776e-02 4.200008551891e-04 2.718044866396e+01
4.517500000000e+02 -6.051358107784e-02 4.209425143545e-04 2.719896450349e+01
4.520000000000e+02 -6.105688985384e-02 4.218792446485e-04 2.721509685658e+01
4.522500000000e+02 -6.155025550687e-02 4.228062886091e-04 2.722887690586e+01
4.525000000000e+02 -6.198912221927e-02 4.237181585573e-04 2.724034892151e+01
4.527500000000e+02 -6.236949294098e-02 4.246087499779e-04 2.724956906491e+01
4.530000000000e+02 -6.268802953887e-02 4.254714640018e-04 2.725660438935e+01
4.532500000000e+02 -6.294214451863e-02 4.262993372484e-04 2.726153170948e+01
4.535000000000e+02 -6.313010064879e-02 4.270852078690e-04 2.726443607597e+01
4.537500000000e+02 -6.325106794612e-02 4.278218418538e-04 2.726540965819e+01
4.540000000000e+02 -6.330519304483e-02 4.285021076978e-04 2.726455013763e+01
4.542500000000e+02 -6.329362889233e-02 4.291191170473e-04 2.726195939203e+01
4.545000000000e+02 -6.321854284776e-02 4.296663489686e-04 2.725774219524e+01
4.547500000000e+02 -6.308312126297e-02 4.301378235403e-04 2.725200467383e+01
4.550000000000e+02 -6.289152129212e-02 4.305281529055e-04 2.724485325256e+01
4.552500000000e+02 -6.264882979013e-02 4.308327106325e-04 2.723639323356e+01
4.555000000000e+02 -6.236097124287e-02 4.310476725649e-04 2.722672791976e+01
4.557500000000e+02 -6.203462083296e-02 4.311701597032e-04 2.721595740751e+01
4.560000000000e+02 -6.167707757487e-02 4.311982452799e-04 2.720417794838e+01
4.562500000000e+02 -6.129614206842e-02 4.311310556722e-04 2.719148101637e+01
4.565000000000e+02 -6.089997155612e-02 4.309687919137e-04 2.717795279433e+01
4.567500000000e+02 -6.049693132553e-02 4.307127292093e-04 2.716367377884e+01
4.570000000000e+02 -6.009544705472e-02 4.303652925825e-04 2.714871825221e+01
4.572500000000e+02 -5.970385220672e-02 4.299300017941e-04 2.713315427060e+01
4.575000000000e+02 -5.933024259503e-02 4.294114999224e-04 2.711704334309e+01
4.577500000000e+02 -5.898234116046e-02 4.288154784745e-04 2.710044063011e+01
4.580000000000e+02 -5.866736684354e-02 4.281486636045e-04 2.708339481374e+01
4.582500000000e+02 -5.839192819936e-02 4.274187150911e-04 2.706594844652e+01
4.585000000000e+02 -5.816191966195e-02 4.266341720862e-04 2.704813796984e+01
4.587500000000e+02 -5.798245244366e-02 4.258043239070e-04 2.702999414978e+01
4.590000000000e+02 -5.785778523201e-02 4.249391132994e-04 2.701154217899e+01
4.592500000000e+02 -5.779129871029e-02 4.240489961633e-04 2.699280215408e+01
4.595000000000e+02 -5.778546447454e-02 4.231448072604e-04 2.697378922220e+01
4.597500000000e+02 -5.784185049064e-02 4.222376097994e-04 2.695451395226e+01
4.600000000000e+02 -5.796114414746e-02 4.213385550877e-04 2.693498266159e+01
4.602500000000e+02 -5.814317200025e-02 4.204587137874e-04 2.691519756839e+01
4.605000000000e+02 -5.838695086354e-02 4.196089178653e-04 2.689515708885e+01
4.607500000000e+02 -5.869075001896e-02 4.187996024122e-04 2.687485607949e+01
4.610000000000e+02 -5.905214410360e-02 4.180406266670e-04 2.685428591388e+01
4.612500000000e+02 -5.946810370132e-02 4.173412651532e-04 2.683343475210e+01
4.615000000000e+02 -5.993506542641e-02 4.167099256403e-04 2.681228757097e+01
4.617500000000e+02 -6.044902833049e-02 4.161540551823e-04 2.679082632749e+01
4.620000000000e+02 -6.100565042410e-02 4.156800489363e-04 2.676903008647e+01
4.622500000000e+02 -6.160034008806e-02 4.152931965457e-04 2.674687505910e+01
4.625000000000e+02 -6.222836288611e-02 4.149976555756e-04 2.672433477877e+01
4.627500000000e+02 -6.288493424385e-02 4.147963387408e-04 2.670138017699e+01
4.630000000000e+02 -6.356531826372e-02 4.146909623550e-04 2.667797975743e+01
4.632500000000e+02 -6.426491531609e-02 4.146820942980e-04 2.665409978092e+01
4.635000000000e+02 -6.497934205463e-02 4.147691396558e-04 2.662970446841e+01
4.637500000000e+02 -6.570450199471e-02 4.149504745411e-04 2.660475627632e+01
4.640000000000e+02 -6.643663738110e-02 4.152235484386e-04 2.657921620624e+01
4.642500000000e+02 -6.717237205804e-02 4.155849727142e-04 2.655304416665e+01
4.645000000000e+02 -6.790873291932e-02 4.160306150522e-04 2.652619938970e+01
4.647500000000e+02 -6.864314471602e-02 4.165557190166e-04 2.649864087437e+01
4.650000000000e+02 -6.937342241412e-02 4.171551028179e-04 2.647032791116e+01
4.652500000000e+02 -7.009772769375e-02 4.178232452572e-04 2.644122062445e+01
4.655000000000e+02 -7.081450707801e-02 4.185543666041e-04 2.641128050472e+01
4.657500000000e+02 -7.152242857158e-02 4.193426796341e-04 2.638047105165e+01
4.660000000000e+02 -7.222028697477e-02 4.201823734420e-04 2.634875835962e+01
4.662500000000e+02 -7.290689799515e-02 4.210675982133e-04 2.631611166483e+01
4.665000000000e+02 -7.358100250000e-02 4.219925570393e-04 2.628250400418e+01
4.667500000000e+02 -7.424115094046e-02 4.229515076741e-04 2.624791273391e+01
4.670000000000e+02 -7.488558902785e-02 4.239387021172e-04 2.621231999050e+01
4.672500000000e+02 -7.551217143721e-02 4.249484466843e-04 2.617571324053e+01
4.675000000000e+02 -7.611826821358e-02 4.259748968655e-04 2.613808562551e+01
4.677500000000e+02 -7.670069169589e-02 4.270118568577e-04 2.609943623295e+01
4.680000000000e+02 -7.725566135566e-02 4.280528965178e-04 2.605977042392e+01
4.682500000000e+02 -7.777877905427e-02 4.290911425423e-04 2.601909992847e+01
4.685000000000e+02 -7.826503526388e-02 4.301190853986e-04 2.597744283330e+01
4.687500000000e+02 -7.870885830594e-02 4.311285142732e-04 2.593482363904e+01
4.690000000000e+02 -7.910418233820e-02 4.321103513946e-04 2.589127304242e+01
4.692500000000e+02 -7.944455032376e-02 4.330545048744e-04 2.584682763700e+01
4.695000000000e+02 -7.972325365102e-02 4.339498592769e-04 2.580152968089e+01
4.697500000000e+02 -7.993348874184e-02 4.347841264526e-04 2.575542652075e+01
4.700000000000e+02 -8.006854607199e-02 4.355438978797e-04 2.570857020592e+01
4.702500000000e+02 -8.012201140706e-02 4.362146033171e-04 2.566101675965e+01
4.705000000000e+02 -8.008798565622e-02 4.367806883779e-04 2.561282565042e+01
4.707500000000e+02 -7.996130690236e-02 4.372256622304e-04 2.556405902877e+01
4.710000000000e+02 -7.973777933480e-02 4.375322856605e-04 2.551478095849e+01
4.712500000000e+02 -7.941438747434e-02 4.376828280226e-04 2.546505675803e+01
4.715000000000e+02 -7.898950732211e-02 4.376594938608e-04 2.541495212044e+01
4.717500000000e+02 -7.846308740876e-02 4.374446941749e-04 2.536453245940e+01
4.720000000000e+02 -7.783680894377e-02 4.370214625878e-04 2.531386211008e+01
4.722500000000e+02 -7.711421618863e-02 4.363739544366e-04 2.526300359702e+01
4.725000000000e+02 -7.630079629673e-02 4.354879384139e-04 2.521201702649e+01
4.727500000000e+02 -7.540403382464e-02 4.343513532567e-04 2.516095937686e+01
4.730000000000e+02 -7.443339940623e-02 4.329548093145e-04 2.510988401157e+01
4.732500000000e+02 -7.340030984041e-02 4.312921886438e-04 2.505884008398e+01
4.735000000000e+02 -7.231801633744e-02 4.293611344473e-04 2.500787216672e+01
4.737500000000e+02 -7.120146411700e-02 4.271634065502e-04 2.495701982673e+01
4.740000000000e+02 -7.006708787994e-02 4.247053893021e-04 2.490631733907e+01
4.742500000000e+02 -6.893256434154e-02 4.219984576917e-04 2.485579348292e+01
4.745000000000e+02 -6.781652702403e-02 4.190592080823e-04 2.480547138129e+01
4.747500000000e+02 -6.673824760571e-02 4.159096237736e-04 2.475536839920e+01
4.750000000000e+02 -6.571727345128e-02 4.125770304865e-04 2.470549620272e+01
4.752500000000e+02 -6.477305636658e-02 4.090939908311e-04 2.465586080915e+01
4.755000000000e+02 -6.392456586796e-02 4.054981793130e-04 2.460646272601e+01
4.757500000000e+02 -6.318988320156e-02 4.018318434107e-04 2.455729723405e+01
4.760000000000e+02 -6.258581935816e-02 3.981413421678e-04 2.450835462004e+01
4.762500000000e+02 -6.212752544061e-02 3.944763487344e-04 2.445962059755e+01
4.765000000000e+02 -6.182813918011e-02 3.908893453344e-04 2.441107672649e+01
4.767500000000e+02 -6.169845809193e-02 3.874346103574e-04 2.436270086310e+01
4.770000000000e+02 -6.174664593025e-02 3.841671718646e-04 2.431446777534e+01
4.772500000000e+02 -6.197799412425e-02 3.811418615758e-04 2.426634967360e+01
4.775000000000e+02 -6.239472794347e-02 3.784122205180e-04 2.421831690047e+01
4.777500000000e+02 -6.299587481109e-02 3.760295192099e-04 2.417033859198e+01
4.780000000000e+02 -6.377719223223e-02 3.740415523401e-04 2.412238333992e+01
4.782500000000e+02 -6.473115934348e-02 3.724915847545e-04 2.407441998014e+01
4.785000000000e+02 -6.584703437822e-02 3.714174893759e-04 2.402641828128e+01
4.787500000000e+02 -6.711097412394e-02 3.708508123692e-04 2.397834962972e+01
4.790000000000e+02 -6.850622184888e-02 3.708159285748e-04 2.393018780684e+01
4.792500000000e+02 -7.001335247648e-02 3.713292557778e-04 2.388190961117e+01
4.795000000000e+02 -7.161056935802e-02 3.723987805940e-04 2.383349546030e+01
4.797500000000e+02 -7.327406540566e-02 3.740236158671e-04 2.378493001564e+01
4.800000000000e+02 -7.497841428464e-02 3.761936961616e-04 2.373620263443e+01
4.802500000000e+02 -7.669700870253e-02 3.788896744484e-04 2.368730780821e+01
4.805000000000e+02 -7.840251144578e-02 3.820829232393e-04 2.363824541239e+01
4.807500000000e+02 -8.006734956565e-02 3.857357954366e-04 2.358902101909e+01
4.810000000000e+02 -8.166419656448e-02 3.898019812890e-04 2.353964595229e+01
4.812500000000e+02 -8.316645102686e-02 3.942270332818e-04 2.349013724596e+01
4.815000000000e+02 -8.454873265852e-02 3.989490974753e-04 2.344051763940e+01
4.817500000000e+02 -8.578731382245e-02 4.038996555915e-04 2.339081523634e+01
4.820000000000e+02 -8.686056607843e-02 4.090046642926e-04 2.334106329417e+01
4.822500000000e+02 -8.774933513628e-02 4.141855155100e-04 2.329129976198e+01
4.825000000000e+02 -8.843728768562e-02 4.193602429870e-04 2.324156682567e+01
4.827500000000e+02 -8.891118688567e-02 4.244446265015e-04 2.319191031045e+01
4.830000000000e+02 -8.916114212067e-02 4.293537148631e-04 2.314237917482e+01
4.832500000000e+02 -8.918076842669e-02 4.340031402282e-04 2.309302485581e+01
4.835000000000e+02 -8.896728502028e-02 4.383104670581e-04 2.304390059636e+01
4.837500000000e+02 -8.852157295876e-02 4.421966122580e-04 2.299506092068e+01
4.840000000000e+02 -8.784814371624e-02 4.455871800911e-04 2.294656099684e+01
4.842500000000e+02 -8.695504827581e-02 4.484136773787e-04 2.289845603650e+01
4.845000000000e+02 -8.585374714709e-02 4.506149445570e-04 2.285080089347e+01
4.847500000000e+02 -8.455890363376e-02 4.521382645775e-04 2.280364958791e+01
4.850000000000e+02 -8.308813176750e-02 4.529404083237e-04 2.275705487947e+01
4.852500000000e+02 -8.146171473408e-02 4.529885509882e-04 2.271106812185e+01
4.855000000000e+02 -7.970226444230e-02 4.522610709787e-04 2.266573888858e+01
4.857500000000e+02 -7.783437085077e-02 4.507482364942e-04 2.262111502138e+01
4.860000000000e+02 -7.588421179266e-02 4.484525891548e-04 2.257724238157e+01
4.862500000000e+02 -7.387915906482e-02 4.453892482582e-04 2.253416503249e+01
4.865000000000e+02 -7.184736517362e-02 4.415859099951e-04 2.249192524100e+01
4.867500000000e+02 -6.981735614610e-02 4.370826814713e-04 2.245056349000e+01
4.870000000000e+02 -6.781761847069e-02 4.319317098234e-04 2.241011885562e+01
4.872500000000e+02 -6.587620445640e-02 4.261965668080e-04 2.237062892205e+01
4.875000000000e+02 -6.402034130005e-02 4.199513907172e-04 2.233213021477e+01
4.877500000000e+02 -6.227606269279e-02 4.132798182878e-04 2.229465830491e+01
4.880000000000e+02 -6.066786602868e-02 4.062737654815e-04 2.225824791205e+01
4.882500000000e+02 -5.921838616027e-02 3.990320030291e-04 2.222293314822e+01
4.885000000000e+02 -5.794809241579e-02 3.916585463350e-04 2.218874780894e+01
4.887500000000e+02 -5.687503184763e-02 3.842610029820e-04 2.215572517722e+01
4.890000000000e+02 -5.601457589702e-02 3.769486972601e-04 2.212389847456e+01
4.892500000000e+02 -5.537922625728e-02 3.698308811561e-04 2.209330051548e+01
4.895000000000e+02 -5.497842639432e-02 3.630147646423e-04 2.206396405651e+01
4.897500000000e+02 -5.481842335902e-02 3.566036089151e-04 2.203592160991e+01
4.900000000000e+02 -5.490216526900e-02 3.506949129380e-04 2.200920519271e+01
4.902500000000e+02 -5.522921632784e-02 3.453788585462e-04 2.198384653971e+01
4.905000000000e+02 -5.579572599632e-02 3.407365827312e-04 2.195987678949e+01
4.907500000000e+02 -5.659443446082e-02 3.368386670037e-04 2.193732612798e+01
4.910000000000e+02 -5.761470293461e-02 3.337438369389e-04 2.191622393528e+01
4.912500000000e+02 -5.884260087716e-02 3.314980101689e-04 2.189659838815e+01
4.915000000000e+02 -6.026102806265e-02 3.301335658953e-04 2.187847604906e+01
4.917500000000e+02 -6.184987387485e-02 3.296685886828e-04 2.186188204245e+01
4.920000000000e+02 -6.358622590279e-02 3.301068371451e-04 2.184683931776e+01
4.922500000000e+02 -6.544461637901e-02 3.314377039629e-04 2.183336890473e+01
4.925000000000e+02 -6.739730522348e-02 3.336365216969e-04 2.182148916698e+01
4.927500000000e+02 -6.941460801928e-02 3.366648823354e-04 2.181121601593e+01
4.930000000000e+02 -7.146525752906e-02 3.404716031238e-04 2.180256249312e+01
4.932500000000e+02 -7.351678486934e-02 3.449937546501e-04 2.179553835614e+01
4.935000000000e+02 -7.553595263790e-02 3.501577712097e-04 2.179015028213e+01
4.937500000000e+02 -7.748919451774e-02 3.558808344552e-04 2.178640147451e+01
4.940000000000e+02 -7.934306085960e-02 3.620723530094e-04 2.178429128200e+01
4.942500000000e+02 -8.106471462853e-02 3.686355355486e-04 2.178381545028e+01
4.945000000000e+02 -8.262239582173e-02 3.754690542180e-04 2.178496569508e+01
4.947500000000e+02 -8.398590793282e-02 3.824687270083e-04 2.178772971248e+01
4.950000000000e+02 -8.512706265883e-02 3.895291621739e-04 2.179209075884e+01
4.952500000000e+02 -8.602017099851e-02 3.965454415275e-04 2.179802799290e+01
4.955000000000e+02 -8.664245841084e-02 4.034146801329e-04 2.180551616005e+01
4.957500000000e+02 -8.697443925897e-02 4.100374302969e-04 2.181452528748e+01
4.960000000000e+02 -8.700032877698e-02 4.163191725484e-04 2.182502109580e+01
4.962500000000e+02 -8.670833826001e-02 4.221715798168e-04 2.183696472952e+01
4.965000000000e+02 -8.609091589146e-02 4.275135034790e-04 2.185031251016e+01
4.967500000000e+02 -8.514501062186e-02 4.322719793578e-04 2.186501643436e+01
4.970000000000e+02 -8.387219234718e-02 4.363829812771e-04 2.188102397584e+01
4.972500000000e+02 -8.227870617435e-02 4.397920036748e-04 2.189827791479e+01
4.975000000000e+02 -8.037553501431e-02 4.424545887340e-04 2.191671693930e+01
4.977500000000e+02 -7.817830099133e-02 4.443365133799e-04 2.193627546453e+01
4.980000000000e+02 -7.570714168037e-02 4.454141104387e-04 2.195688397637e+01
4.982500000000e+02 -7.298646906234e-02 4.456742158018e-04 2.197846891628e+01
4.985000000000e+02 -7.004472737503e-02 4.451141292664e-04 2.200095344460e+01
4.987500000000e+02 -6.691401260364e-02 4.437412670620e-04 2.202425749629e+01
4.990000000000e+02 -6.362963324596e-02 4.415727875058e-04 2.204829783276e+01
4.992500000000e+02 -6.022966194500e-02 4.386352760999e-04 2.207298896160e+01
4.995000000000e+02 -5.675437425966e-02 4.349641825804e-04 2.209824327105e+01
4.997500000000e+02 -5.324565852400e-02 4.306032339539e-04 2.212397119164e+01
5.000000000000e+02 -4.974640961367e-02 4.256038090035e-04 2.215008231155e+01
5.002500000000e+02 -4.629986316054e-02 4.200241311442e-04 2.217648512686e+01
5.005000000000e+02 -4.294893022875e-02 4.139285703878e-04 2.220308829143e+01
5.007500000000e+02 -3.973552520936e-02 4.073868222884e-04 2.222980041477e+01
5.010000000000e+02 -3.669988118231e-02 4.004730926573e-04 2.225653132623e+01
5.012500000000e+02 -3.387991522493e-02 3.932650675613e-04 2.228319188629e+01
5.015000000000e+02 -3.131057708782e-02 3.858430027808e-04 2.230969517896e+01
5.017500000000e+02 -2.902327469088e-02 3.782889354331e-04 2.233595667328e+01
5.020000000000e+02 -2.704532293218e-02 3.706857066834e-04 2.236189494572e+01
5.022500000000e+02 -2.539949348242e-02 3.631160221875e-04 2.238743181037e+01
5.025000000000e+02 -2.410355128038e-02 3.556612894565e-04 2.241249348743e+01
5.027500000000e+02 -2.316998167726e-02 3.484008441057e-04 2.243701030124e+01
5.030000000000e+02 -2.260567245868e-02 3.414108277009e-04 2.246091790699e+01
5.032500000000e+02 -2.241180862072e-02 3.347634576831e-04 2.248415703578e+01
5.035000000000e+02 -2.258377506709e-02 3.285260857562e-04 2.250667416965e+01
5.037500000000e+02 -2.311115748374e-02 3.227602531703e-04 2.252842217189e+01
5.040000000000e+02 -2.397791206197e-02 3.175211302663e-04 2.254935995238e+01
5.042500000000e+02 -2.516252331052e-02 3.128566406704e-04 2.256945340308e+01
5.045000000000e+02 -2.663833411457e-02 3.088070034234e-04 2.258867534070e+01
5.047500000000e+02 -2.837394653402e-02 3.054042931021e-04 2.260700542201e+01
5.050000000000e+02 -3.033365778372e-02 3.026719017696e-04 2.262443085031e+01
5.052500000000e+02 -3.247802730828e-02 3.006243997044e-04 2.264094617413e+01
5.055000000000e+02 -3.476448782444e-02 2.992674313109e-04 2.265655304955e+01
5.057500000000e+02 -3.714799330711e-02 2.985976030996e-04 2.267126078408e+01
5.060000000000e+02 -3.958174434601e-02 2.986026818240e-04 2.268508595462e+01
5.062500000000e+02 -4.201792130286e-02 2.992617634960e-04 2.269805201613e+01
5.065000000000e+02 -4.440845839258e-02 3.005456693753e-04 2.271018971880e+01
5.067500000000e+02 -4.670580130214e-02 3.024175748902e-04 2.272153610738e+01
5.070000000000e+02 -4.886370059108e-02 3.048335201285e-04 2.273213492451e+01
5.072500000000e+02 -5.083792905621e-02 3.077431817773e-04 2.274203547646e+01
5.075000000000e+02 -5.258703945434e-02 3.110904277694e-04 2.275129281906e+01
5.077500000000e+02 -5.407303279337e-02 3.148143307071e-04 2.275996694687e+01
5.080000000000e+02 -5.526195473321e-02 3.188501543532e-04 2.276812200479e+01
5.082500000000e+02 -5.612451111616e-02 3.231302013534e-04 2.277582618221e+01
5.085000000000e+02 -5.663653137475e-02 3.275847778224e-04 2.278315079754e+01
5.087500000000e+02 -5.677933955364e-02 3.321431950858e-04 2.279016941208e+01
5.090000000000e+02 -5.654013185809e-02 3.367348347880e-04 2.279695761937e+01
5.092500000000e+02 -5.591214723370e-02 3.412898902534e-04 2.280359202212e+01
5.095000000000e+02 -5.489480680526e-02 3.457402359812e-04 2.281014971114e+01
5.097500000000e+02 -5.349367733104e-02 3.500203002509e-04 2.281670729259e+01
5.100000000000e+02 -5.172044674404e-02 3.540679678668e-04 2.282334068091e+01
5.102500000000e+02 -4.959269780998e-02 3.578252889285e-04 2.283012426616e+01
5.105000000000e+02 -4.713358147913e-02 3.612389380801e-04 2.283713013708e+01
5.107500000000e+02 -4.437149902718e-02 3.642609184819e-04 2.284442798771e+01
5.110000000000e+02 -4.133959455632e-02 3.668489856531e-04 2.285208444230e+01
5.112500000000e+02 -3.807518033647e-02 3.689669372540e-04 2.286016247574e+01
5.115000000000e+02 -3.461918040712e-02 3.705850906667e-04 2.286872154142e+01
5.117500000000e+02 -3.101538843838e-02 3.716803033442e-04 2.287781681433e+01
5.120000000000e+02 -2.730979535090e-02 3.722362630858e-04 2.288749943158e+01
5.122500000000e+02 -2.354980366973e-02 3.722434674279e-04 2.289781615279e+01
5.125000000000e+02 -1.978345665380e-02 3.716992360234e-04 2.290880942923e+01
5.127500000000e+02 -1.605863624478e-02 3.706075706331e-04 2.292051720594e+01
5.130000000000e+02 -1.242230093345e-02 3.689790827704e-04 2.293297335255e+01
5.132500000000e+02 -8.919704332124e-03 3.668307065649e-04 2.294620762531e+01
5.135000000000e+02 -5.593662817735e-03 3.641854201113e-04 2.296024573134e+01
5.137500000000e+02 -2.483868279850e-03 3.610719247329e-04 2.297510986578e+01
5.140000000000e+02 3.737557189306e-04 3.575242033932e-04 2.299081884352e+01
5.142500000000e+02 2.947614530428e-03 3.535810613645e-04 2.300738825531e+01
5.145000000000e+02 5.210956462851e-03 3.492856247846e-04 2.302483114406e+01
5.147500000000e+02 7.142270085327e-03 3.446848143610e-04 2.304315796296e+01
5.150000000000e+02 8.725631849119e-03 3.398286213668e-04 2.306237729489e+01
5.152500000000e+02 9.950920134576e-03 3.347695389031e-04 2.308249583685e+01
5.155000000000e+02 1.081397634786e-02 3.295617868661e-04 2.310351905406e+01
5.157500000000e+02 1.131663293990e-02 3.242606271909e-04 2.312545135980e+01
5.160000000000e+02 1.146664903561e-02 3.189216598901e-04 2.314829630209e+01
5.162500000000e+02 1.127757711344e-02 3.135999681878e-04 2.317205709568e+01
5.165000000000e+02 1.076850037692e-02 3.083494244628e-04 2.319673673959e+01
5.167500000000e+02 9.963692998140e-03 3.032219879352e-04 2.322233812624e+01
5.170000000000e+02 8.892215997007e-03 2.982668846393e-04 2.324886451197e+01
5.172500000000e+02 7.587404982595e-03 2.935300592639e-04 2.327631935327e+01
5.175000000000e+02 6.086324358639e-03 2.890534236658e-04 2.330470671330e+01
5.177500000000e+02 4.429136189915e-03 2.848744140415e-04 2.333403122849e+01
5.180000000000e+02 2.658434430014e-03 2.810255540332e-04 2.336429810715e+01
5.182500000000e+02 8.185430471140e-04 2.775339822705e-04 2.339551323571e+01
5.185000000000e+02 -1.045219456568e-03 2.744210978507e-04 2.342768329016e+01
5.187500000000e+02 -2.887281229087e-03 2.717024260261e-04 2.346081547132e+01
5.190000000000e+02 -4.662572373049e-03 2.693877242668e-04 2.349491773917e+01
5.192500000000e+02 -6.327254652307e-03 2.674809036785e-04 2.352999847515e+01
5.195000000000e+02 -7.839453077888e-03 2.659802016603e-04 2.356606665264e+01
5.197500000000e+02 -9.159922548312e-03 2.648784072640e-04 2.360313148530e+01
5.200000000000e+02 -1.025270769018e-02 2.641631400196e-04 2.364120250233e+01
5.202500000000e+02 -1.108572547315e-02 2.638174206901e-04 2.368028930307e+01
5.205000000000e+02 -1.163127706621e-02 2.638201829982e-04 2.372040132292e+01
5.207500000000e+02 -1.186652760579e-02 2.641468627077e-04 2.376154778885e+01
5.210000000000e+02 -1.177387166138e-02 2.647700461576e-04 2.380373742690e+01
5.212500000000e+02 -1.134121263773e-02 2.656602125132e-04 2.384697817729e+01
5.215000000000e+02 -1.056219791058e-02 2.667863239071e-04 2.389127706792e+01
5.217500000000e+02 -9.436320601248e-03 2.681164531279e-04 2.393663988082e+01
5.220000000000e+02 -7.968919935245e-03 2.696186077250e-04 2.398307081411e+01
5.222500000000e+02 -6.171154261670e-03 2.712613894463e-04 2.403057230737e+01
5.225000000000e+02 -4.059788307138e-03 2.730144926974e-04 2.407914459658e+01
5.227500000000e+02 -1.656984398464e-03 2.748492792779e-04 2.412878551052e+01
5.230000000000e+02 1.010080746094e-03 2.767391647558e-04 2.417949004510e+01
5.232500000000e+02 3.909600525247e-03 2.786600456732e-04 2.423125011692e+01
5.235000000000e+02 7.005652248216e-03 2.805905712813e-04 2.428405420504e+01
5.237500000000e+02 1.025878089852e-02 2.825122533727e-04 2.433788702849e+01
5.240000000000e+02 1.362659121611e-02 2.844095722492e-04 2.439272929584e+01
5.242500000000e+02 1.706444714194e-02 2.862700024235e-04 2.444855740382e+01
5.245000000000e+02 2.052620438710e-02 2.880838979514e-04 2.450534320945e+01
5.247500000000e+02 2.396493726779e-02 2.898443558325e-04 2.456305382498e+01
5.250000000000e+02 2.733373274494e-02 2.915469458418e-04 2.462165144782e+01
5.252500000000e+02 3.058646529781e-02 2.931894192531e-04 2.468109322763e+01
5.255000000000e+02 3.367858560113e-02 2.947713926106e-04 2.474133124390e+01
5.257500000000e+02 3.656787203090e-02 2.962939697809e-04 2.480231240956e+01
5.260000000000e+02 3.921517320831e-02 2.977593305808e-04 2.486397851663e+01
5.262500000000e+02 4.158510306571e-02 2.991703353287e-04 2.492626640578e+01
5.265000000000e+02 4.364667688332e-02 3.005300853567e-04 2.498910792523e+01
5.267500000000e+02 4.537388950570e-02 3.018415955281e-04 2.505243032688e+01
5.270000000000e+02 4.674621439785e-02 3.031073767985e-04 2.511615629386e+01
5.272500000000e+02 4.774902126256e-02 3.043291175828e-04 2.518020428809e+01
5.275000000000e+02 4.837389436146e-02 3.055074198008e-04 2.524448901116e+01
5.277500000000e+02 4.861885685271e-02 3.066415071155e-04 2.530892150635e+01
5.280000000000e+02 4.848848770139e-02 3.077290313984e-04 2.537340970774e+01
5.282500000000e+02 4.799392692224e-02 3.087659265842e-04 2.543785876054e+01
5.285000000000e+02 4.715277408259e-02 3.097463408976e-04 2.550217167218e+01
5.287500000000e+02 4.598887538058e-02 3.106625594290e-04 2.556624945303e+01
5.290000000000e+02 4.453200441830e-02 3.115050278697e-04 2.562999173654e+01
5.292500000000e+02 4.281743340851e-02 3.122624492240e-04 2.569329743507e+01
5.295000000000e+02 4.088541471306e-02 3.129218462410e-04 2.575606484078e+01
5.297500000000e+02 3.878056511571e-02 3.134687666560e-04 2.581819255206e+01
5.300000000000e+02 3.655116332303e-02 3.138874502872e-04 2.587957953343e+01
5.302500000000e+02 3.424839223101e-02 3.141610497130e-04 2.594012603852e+01
5.305000000000e+02 3.192549791515e-02 3.142720726207e-04 2.599973366556e+01
5.307500000000e+02 2.963692674499e-02 3.142026915129e-04 2.605830626330e+01
5.310000000000e+02 2.743740905463e-02 3.139349817158e-04 2.611575003805e+01
5.312500000000e+02 2.538103678377e-02 3.134513586644e-04 2.617197417636e+01
5.315000000000e+02 2.352035636588e-02 3.127349597762e-04 2.622689144426e+01
5.317500000000e+02 2.190544241383e-02 3.117701298400e-04 2.628041833728e+01
5.320000000000e+02 2.058303168483e-02 3.105427444094e-04 2.633247566311e+01
5.322500000000e+02 1.959571207219e-02 3.090406887260e-04 2.638298909257e+01
5.325000000000e+02 1.898113182580e-02 3.072542461232e-04 2.643188929215e+01
5.327500000000e+02 1.877132018635e-02 3.051764490159e-04 2.647911244703e+01
5.330000000000e+02 1.899209223270e-02 3.028034343162e-04 2.652460072201e+01
5.332500000000e+02 1.966253114819e-02 3.001347618643e-04 2.656830251895e+01
5.335000000000e+02 2.079457102018e-02 2.971736314604e-04 2.661017267737e+01
5.337500000000e+02 2.239273858739e-02 2.939272295050e-04 2.665017307397e+01
5.340000000000e+02 2.445394653201e-02 2.904068448259e-04 2.668827254749e+01
5.342500000000e+02 2.696747922818e-02 2.866279810193e-04 2.672444747567e+01
5.345000000000e+02 2.991503500736e-02 2.826101743764e-04 2.675868162412e+01
5.347500000000e+02 3.327096248085e-02 2.783770306021e-04 2.679096663642e+01
5.350000000000e+02 3.700255604431e-02 2.739562811568e-04 2.682130183165e+01
5.352500000000e+02 4.107051590031e-02 2.693795124865e-04 2.684969436803e+01
5.355000000000e+02 4.542951567236e-02 2.646818983550e-04 2.687615935867e+01
5.357500000000e+02 5.002884801529e-02 2.599018716110e-04 2.690071951854e+01
5.360000000000e+02 5.481319736924e-02 2.550807329386e-04 2.692340513566e+01
5.362500000000e+02 5.972348816131e-02 2.502622350571e-04 2.694425398875e+01
5.365000000000e+02 6.469778949252e-02 2.454920478101e-04 2.696331075982e+01
5.367500000000e+02 6.967229474496e-02 2.408172638066e-04 2.698062679398e+01
5.370000000000e+02 7.458233172282e-02 2.362858936271e-04 2.699625980168e+01
5.372500000000e+02 7.936339899435e-02 2.319461799120e-04 2.701027298451e+01
5.375000000000e+02 8.395220358660e-02 2.278461237428e-04 2.702273485327e+01
5.377500000000e+02 8.828770490338e-02 2.240327779856e-04 2.703371816101e+01
5.380000000000e+02 9.231210247242e-02 2.205518049096e-04 2.704329962475e+01
5.382500000000e+02 9.597181195841e-02 2.174467849478e-04 2.705155879735e+01
5.385000000000e+02 9.921835682895e-02 2.147587324786e-04 2.705857744372e+01
5.387500000000e+02 1.020091802549e-01 2.125256150507e-04 2.706443891508e+01
5.390000000000e+02 1.043083924940e-01 2.107817632524e-04 2.706922697767e+01
5.392500000000e+02 1.060873849272e-01 2.095574381287e-04 2.707302523347e+01
5.395000000000e+02 1.073253457818e-01 2.088783779339e-04 2.707591619370e+01
5.397500000000e+02 1.080096340301e-01 2.087654861684e-04 2.707798074236e+01
5.400000000000e+02 1.081360513717e-01 2.092343124531e-04 2.707929703512e+01
5.402500000000e+02 1.077089497902e-01 2.102947640631e-04 2.707993997852e+01
5.405000000000e+02 1.067412054538e-01 2.119508091408e-04 2.707998077468e+01
5.407500000000e+02 1.052540724033e-01 2.142000839395e-04 2.707948597370e+01
5.410000000000e+02 1.032768807262e-01 2.170336612388e-04 2.707851715101e+01
5.412500000000e+02 1.008466092119e-01 2.204358392914e-04 2.707713064694e+01
5.415000000000e+02 9.800734132003e-02 2.243838551003e-04 2.707537683979e+01
5.417500000000e+02 9.480960032599e-02 2.288477425645e-04 2.707330003895e+01
5.420000000000e+02 9.130958662049e-02 2.337902254578e-04 2.707093845959e+01
5.422500000000e+02 8.756832316067e-02 2.391666029919e-04 2.706832371756e+01
5.425000000000e+02 8.365072672042e-02 2.449247794509e-04 2.706548095209e+01
5.427500000000e+02 7.962463536432e-02 2.510053343664e-04 2.706242901000e+01
5.430000000000e+02 7.555976886294e-02 2.573416898760e-04 2.705918015740e+01
5.432500000000e+02 7.152668297803e-02 2.638604011343e-04 2.705574039734e+01
5.435000000000e+02 6.759573558919e-02 2.704815278380e-04 2.705210982793e+01
5.437500000000e+02 6.383600964238e-02 2.771192216347e-04 2.704828254213e+01
5.440000000000e+02 6.031431074519e-02 2.836823817564e-04 2.704424709184e+01
5.442500000000e+02 5.709421048441e-02 2.900754585861e-04 2.703998698241e+01
5.445000000000e+02 5.423508566882e-02 2.961995293037e-04 2.703548070607e+01
5.447500000000e+02 5.179128685286e-02 3.019534078875e-04 2.703070230878e+01
5.450000000000e+02 4.981138487828e-02 3.072349141519e-04 2.702562196636e+01
5.452500000000e+02 4.833743884636e-02 3.119423840321e-04 2.702020605327e+01
5.455000000000e+02 4.740446720633e-02 3.159760955121e-04 2.701441800682e+01
5.457500000000e+02 4.703990584222e-02 3.192401588849e-04 2.700821837831e+01
5.460000000000e+02 4.726329613250e-02 3.216439884481e-04 2.700156568348e+01
5.462500000000e+02 4.808597441350e-02 3.231041999038e-04 2.699441651436e+01
5.465000000000e+02 4.951095782228e-02 3.235462688045e-04 2.698672617094e+01
5.467500000000e+02 5.153290485410e-02 3.229062488783e-04 2.697844899285e+01
5.470000000000e+02 5.413822843208e-02 3.211322828152e-04 2.696953894482e+01
5.472500000000e+02 5.730526417583e-02 3.181861584890e-04 2.695994972709e+01
5.475000000000e+02 6.100460646853e-02 3.140445107751e-04 2.694963527095e+01
5.477500000000e+02 6.519953916243e-02 3.086998461973e-04 2.693855018171e+01
5.480000000000e+02 6.984653353770e-02 3.021614698658e-04 2.692664974418e+01
5.482500000000e+02 7.489589437084e-02 2.944557538085e-04 2.691389047407e+01
5.485000000000e+02 8.029244775576e-02 2.856265194956e-04 2.690023021707e+01
5.487500000000e+02 8.597632411507e-02 2.757349353714e-04 2.688562822876e+01
5.490000000000e+02 9.188381245752e-02 2.648590546616e-04 2.687004561390e+01
5.492500000000e+02 9.794825482448e-02 2.530930753793e-04 2.685344513857e+01
5.495000000000e+02 1.041009886053e-01 2.405462910971e-04 2.683579164860e+01
5.497500000000e+02 1.102723247306e-01 2.273417068744e-04 2.681705186841e+01
5.500000000000e+02 1.163925292450e-01 2.136144394111e-04 2.679719456829e+01
5.502500000000e+02 1.223927997739e-01 1.995099221660e-04 2.677619070405e+01
5.505000000000e+02 1.282062540111e-01 1.851817685355e-04 2.675401319695e+01
5.507500000000e+02 1.337688593537e-01 1.707896119892e-04 2.673063704198e+01
5.510000000000e+02 1.390203135624e-01 1.564968718341e-04 2.670603940781e+01
5.512500000000e+02 1.439049020490e-01 1.424683387721e-04 2.668019938380e+01
5.515000000000e+02 1.483722409943e-01 1.288677915093e-04 2.665309806967e+01
5.517500000000e+02 1.523779282632e-01 1.158557274898e-04 2.662471867316e+01
5.520000000000e+02 1.558841407565e-01 1.035869097569e-04 2.659504625790e+01
5.522500000000e+02 1.588600702099e-01 9.220822325127e-05 2.656406785359e+01
5.525000000000e+02 1.612822453490e-01 8.185687551935e-05 2.653177259462e+01
5.527500000000e+02 1.631347762947e-01 7.265817652215e-05 2.649815145279e+01
5.530000000000e+02 1.644094003856e-01 6.472409398677e-05 2.646319762038e+01
5.532500000000e+02 1.651054788586e-01 5.815136264922e-05 2.642690623507e+01
5.535000000000e+02 1.652297984805e-01 5.302059335123e-05 2.638927482249e+01
5.537500000000e+02 1.647963204437e-01 4.939490461564e-05 2.635030309589e+01
5.540000000000e+02 1.638257833193e-01 4.731912049364e-05 2.630999322778e+01
5.542500000000e+02 1.623452139178e-01 4.681927640039e-05 2.626835015753e+01
5.545000000000e+02 1.603873848449e-01 4.790203153100e-05 2.622538148342e+01
5.547500000000e+02 1.579901769725e-01 5.055458287678e-05 2.618109785432e+01
5.550000000000e+02 1.551959044524e-01 5.474468104394e-05 2.613551308395e+01
5.552500000000e+02 1.520506071879e-01 6.042093510511e-05 2.608864457946e+01
5.555000000000e+02 1.486033299836e-01 6.751322199698e-05 2.604051326965e+01
5.557500000000e+02 1.449053894770e-01 7.593347446948e-05 2.599114398268e+01
5.560000000000e+02 1.410096728988e-01 8.557658568564e-05 2.594056584179e+01
5.562500000000e+02 1.369699468316e-01 9.632155220144e-05 2.588881216630e+01
5.565000000000e+02 1.328402082982e-01 1.080328738554e-04 2.583592083016e+01
5.567500000000e+02 1.286740974386e-01 1.205620617913e-04 2.578193461807e+01
5.570000000000e+02 1.245243327510e-01 1.337494688443e-04 2.572690105495e+01
5.572500000000e+02 1.204422184213e-01 1.474262400603e-04 2.567087269733e+01
5.575000000000e+02 1.164772190819e-01 1.614163333787e-04 2.561390739664e+01
5.577500000000e+02 1.126765494139e-01 1.755389174972e-04 2.555606802436e+01
5.580000000000e+02 1.090848527925e-01 1.896106430157e-04 2.549742270453e+01
5.582500000000e+02 1.057438968383e-01 2.034481590489e-04 2.543804467692e+01
5.585000000000e+02 1.026923353005e-01 2.168704668201e-04 2.537801241188e+01
5.587500000000e+02 9.996546053498e-02 2.297015988402e-04 2.531740917828e+01
5.590000000000e+02 9.759501742087e-02 2.417729586641e-04 2.525632301400e+01
5.592500000000e+02 9.560902802353e-02 2.529255794574e-04 2.519484659949e+01
5.595000000000e+02 9.403160674287e-02 2.630125341017e-04 2.513307665851e+01
5.597500000000e+02 9.288282078257e-02 2.719007144052e-04 2.507111392571e+01
5.600000000000e+02 9.217852414567e-02 2.794728251979e-04 2.500906244919e+01
5.602500000000e+02 9.193021947115e-02 2.856287985475e-04 2.494702925245e+01
5.605000000000e+02 9.214492233167e-02 2.902869569087e-04 2.488512385572e+01
5.607500000000e+02 9.282502786990e-02 2.933850933798e-04 2.482345751334e+01
5.610000000000e+02 9.396820363732e-02 2.948809124335e-04 2.476214276162e+01
5.612500000000e+02 9.556729533476e-02 2.947523896323e-04 2.470129258280e+01
5.615000000000e+02 9.761026656775e-02 2.929976484988e-04 2.464101976463e+01
5.617500000000e+02 1.000801789110e-01 2.896345875952e-04 2.458143611020e+01
5.620000000000e+02 1.029552055889e-01 2.847002253951e-04 2.452265167869e+01
5.622500000000e+02 1.062087231337e-01 2.782498109943e-04 2.446477393490e+01
5.625000000000e+02 1.098094442618e-01 2.703556910931e-04 2.440790697041e+01
5.627500000000e+02 1.137216266048e-01 2.611060654478e-04 2.435215068579e+01
5.630000000000e+02 1.179053680299e-01 2.506035272990e-04 2.429759998940e+01
5.632500000000e+02 1.223169537678e-01 2.389635671188e-04 2.424434402574e+01
5.635000000000e+02 1.269093009645e-01 2.263129659180e-04 2.419246543187e+01
5.637500000000e+02 1.316324770762e-01 2.127881443011e-04 2.414203966118e+01
5.640000000000e+02 1.364342617320e-01 1.985336833222e-04 2.409313431627e+01
5.642500000000e+02 1.412608134880e-01 1.837005054818e-04 2.404580861401e+01
5.645000000000e+02 1.460573428242e-01 1.684445756931e-04 2.400011283817e+01
5.647500000000e+02 1.507688701084e-01 1.529251914121e-04 2.395608796389e+01
5.650000000000e+02 1.553409856340e-01 1.373035624659e-04 2.391376530380e+01
5.652500000000e+02 1.597206230536e-01 1.217414373052e-04 2.387316623415e+01
5.655000000000e+02 1.638568599020e-01 1.063995212354e-04 2.383430209471e+01
5.657500000000e+02 1.677016769141e-01 9.143614974434e-05 2.379717410472e+01
5.660000000000e+02 1.712106854935e-01 7.700595212924e-05 2.376177336593e+01
5.662500000000e+02 1.743438358018e-01 6.325831536063e-05 2.372808105532e+01
5.665000000000e+02 1.770660366772e-01 5.033605695076e-05 2.369606861850e+01
5.667500000000e+02 1.793477041105e-01 3.837405798848e-05 2.366569803267e+01
5.670000000000e+02 1.811652456400e-01 2.749774975818e-05 2.363692229705e+01
5.672500000000e+02 1.825014142003e-01 1.782182648186e-05 2.360968578334e+01
5.675000000000e+02 1.833455906977e-01 9.448788373920e-06 2.358392490674e+01
5.677500000000e+02 1.836939225575e-01 2.467689494150e-06 2.355956859021e+01
5.680000000000e+02 1.835493787967e-01 -3.047168071640e-06 2.353653905727e+01
5.682500000000e+02 1.829216663464e-01 -7.037348384190e-06 2.351475250106e+01
5.685000000000e+02 1.818270391008e-01 -9.461335245990e-06 2.349411975325e+01
5.687500000000e+02 1.802880070102e-01 -1.029533387683e-05 2.347454725351e+01
5.690000000000e+02 1.783329277963e-01 -9.533948185240e-06 2.345593765751e+01
5.692500000000e+02 1.759955113426e-01 -7.190581830960e-06 2.343819085962e+01
5.695000000000e+02 1.733142425086e-01 -3.297649442060e-06 2.342120473183e+01
5.697500000000e+02 1.703317220965e-01 2.093584479270e-06 2.340487603522e+01
5.700000000000e+02 1.670939659238e-01 8.913201483660e-06 2.338910110405e+01
5.702500000000e+02 1.636496397032e-01 1.707367967230e-05 2.337377690222e+01
5.705000000000e+02 1.600492713774e-01 2.647077712248e-05 2.335880172675e+01
5.707500000000e+02 1.563444611885e-01 3.698463280399e-05 2.334407582074e+01
5.710000000000e+02 1.525870575066e-01 4.848134855184e-05 2.332950240214e+01
5.712500000000e+02 1.488283637619e-01 6.081471796758e-05 2.331498822239e+01
5.715000000000e+02 1.451183800971e-01 7.382831808438e-05 2.330044402832e+01
5.717500000000e+02 1.415050414626e-01 8.735764645725e-05 2.328578549621e+01
5.720000000000e+02 1.380335321783e-01 1.012323322843e-04 2.327093359945e+01
5.722500000000e+02 1.347456604347e-01 1.152785562195e-04 2.325581486503e+01
5.725000000000e+02 1.316792556106e-01 1.293215796982e-04 2.324036217103e+01
5.727500000000e+02 1.288676755626e-01 1.431880828234e-04 2.322451490043e+01
5.730000000000e+02 1.263393887730e-01 1.567085230225e-04 2.320821896150e+01
5.732500000000e+02 1.241176050265e-01 1.697195800848e-04 2.319142743959e+01
5.735000000000e+02 1.222200296914e-01 1.820663852019e-04 2.317410051844e+01
5.737500000000e+02 1.206587039625e-01 1.936045594212e-04 2.315620528069e+01
5.740000000000e+02 1.194399117412e-01 2.042021883347e-04 2.313771621571e+01
5.742500000000e+02 1.185642095776e-01 2.137415075626e-04 2.311861492395e+01
5.745000000000e+02 1.180265451743e-01 2.221203984215e-04 2.309888973463e+01
5.747500000000e+02 1.178164540401e-01 2.292537331751e-04 2.307853617038e+01
5.750000000000e+02 1.179183639741e-01 2.350743747758e-04 2.305755602063e+01
5.752500000000e+02 1.183119714136e-01 2.395339941432e-04 2.303595773759e+01
5.755000000000e+02 1.189727092967e-01 2.426035301337e-04 2.301375587744e+01
5.757500000000e+02 1.198722634213e-01 2.442735087088e-04 2.299097049949e+01
5.760000000000e+02 1.209791717327e-01 2.445540359185e-04 2.296762739949e+01
5.762500000000e+02 1.222594550646e-01 2.434745328198e-04 2.294375746284e+01
5.765000000000e+02 1.236772693217e-01 2.410832215193e-04 2.291939599584e+01
5.767500000000e+02 1.251956044099e-01 2.374462998257e-04 2.289458292272e+01
5.770000000000e+02 1.267769583554e-01 2.326469648565e-04 2.286936209476e+01
5.772500000000e+02 1.283839825789e-01 2.267841491066e-04 2.284378059955e+01
5.775000000000e+02 1.299801435348e-01 2.199710293037e-04 2.281788895015e+01
5.777500000000e+02 1.315302985016e-01 2.123334026528e-04 2.279174039449e+01
5.780000000000e+02 1.330011880016e-01 2.040079412026e-04 2.276539023831e+01
5.782500000000e+02 1.343619521034e-01 1.951400357073e-04 2.273889614225e+01
5.785000000000e+02 1.355844449040e-01 1.858818685170e-04 2.271231706742e+01
5.787500000000e+02 1.366435548125e-01 1.763901475786e-04 2.268571320865e+01
5.790000000000e+02 1.375174446284e-01 1.668237804537e-04 2.265914592748e+01
5.792500000000e+02 1.381876143005e-01 1.573417465550e-04 2.263267674429e+01
5.795000000000e+02 1.386390288399e-01 1.481006831999e-04 2.260636775869e+01
5.797500000000e+02 1.388600317214e-01 1.392528946077e-04 2.258028057938e+01
5.800000000000e+02 1.388423375247e-01 1.309439765278e-04 2.255447665849e+01
5.802500000000e+02 1.385808874565e-01 1.233109343533e-04 2.252901669755e+01
5.805000000000e+02 1.380736800461e-01 1.164804296886e-04 2.250396008268e+01
5.807500000000e+02 1.373216541236e-01 1.105669210547e-04 2.247936511631e+01
5.810000000000e+02 1.363284845367e-01 1.056712204645e-04 2.245528837121e+01
5.812500000000e+02 1.351004307165e-01 1.018793259414e-04 2.243178457091e+01
5.815000000000e+02 1.336461601957e-01 9.926149515278e-05 2.240890597947e+01
5.817500000000e+02 1.319766511215e-01 9.787135465934e-05 2.238670269865e+01
5.820000000000e+02 1.301050399680e-01 9.774544637259e-05 2.236522175996e+01
5.822500000000e+02 1.280465606462e-01 9.890288099775e-05 2.234450751309e+01
5.825000000000e+02 1.258184319233e-01 1.013452705838e-04 2.232460075439e+01
5.827500000000e+02 1.234398112783e-01 1.050569304664e-04 2.230553914078e+01
5.830000000000e+02 1.209316957755e-01 1.100051498243e-04 2.228735636964e+01
5.832500000000e+02 1.183168403565e-01 1.161407314251e-04 2.227008254903e+01
5.835000000000e+02 1.156196305316e-01 1.233986482297e-04 2.225374382621e+01
5.837500000000e+02 1.128659157581e-01 1.316988152822e-04 2.223836204473e+01
5.840000000000e+02 1.100827949091e-01 1.409470652795e-04 2.222395512205e+01
5.842500000000e+02 1.072983314450e-01 1.510361641558e-04 2.221053677431e+01
5.845000000000e+02 1.045412092831e-01 1.618468983085e-04 2.219811628358e+01
5.847500000000e+02 1.018403077110e-01 1.732494589904e-04 2.218669896930e+01
5.850000000000e+02 9.922421456443e-02 1.851047651962e-04 2.217628602215e+01
5.852500000000e+02 9.672069134901e-02 1.972658506994e-04 2.216687438153e+01
5.855000000000e+02 9.435606613679e-02 2.095796232340e-04 2.215845729946e+01
5.857500000000e+02 9.215461978552e-02 2.218885070041e-04 2.215102427267e+01
5.860000000000e+02 9.013796927196e-02 2.340321863296e-04 2.214456100964e+01
5.862500000000e+02 8.832444327446e-02 2.458497151761e-04 2.213905007236e+01
5.865000000000e+02 8.672852844153e-02 2.571814483786e-04 2.213447088490e+01
5.867500000000e+02 8.536038702151e-02 2.678713116933e-04 2.213079975674e+01
5.870000000000e+02 8.422545064040e-02 2.777692487119e-04 2.212801058453e+01
5.872500000000e+02 8.332416023697e-02 2.867332932066e-04 2.212607490086e+01
5.875000000000e+02 8.265183775001e-02 2.946319311151e-04 2.212496192654e+01
5.877500000000e+02 8.219870083672e-02 3.013466355361e-04 2.212463931010e+01
5.880000000000e+02 8.195005247969e-02 3.067740711786e-04 2.212507319189e+01
5.882500000000e+02 8.188661367651e-02 3.108283042328e-04 2.212622826755e+01
5.885000000000e+02 8.198501833840e-02 3.134430510456e-04 2.212806853911e+01
5.887500000000e+02 8.221843740952e-02 3.145734488390e-04 2.213055738370e+01
5.890000000000e+02 8.255729740484e-02 3.141972771932e-04 2.213365760214e+01
5.892500000000e+02 8.297012470705e-02 3.123164727009e-04 2.213733225532e+01
5.895000000000e+02 8.342437590722e-02 3.089579155106e-04 2.214154431946e+01
5.897500000000e+02 8.388736134721e-02 3.041737952573e-04 2.214625758306e+01
5.900000000000e+02 8.432705948222e-02 2.980414141660e-04 2.215143628664e+01
5.902500000000e+02 8.471296691218e-02 2.906625361143e-04 2.215704592228e+01
5.905000000000e+02 8.501679857877e-02 2.821622638386e-04 2.216305324458e+01
5.907500000000e+02 8.521306548189e-02 2.726873801078e-04 2.216942625524e+01
5.910000000000e+02 8.527959427239e-02 2.624040477143e-04 2.217613489275e+01
5.912500000000e+02 8.519781685924e-02 2.514951697025e-04 2.218315098856e+01
5.915000000000e+02 8.495290573801e-02 2.401573406592e-04 2.219044820703e+01
5.917500000000e+02 8.453382589384e-02 2.285974394696e-04 2.219800267563e+01
5.920000000000e+02 8.393315900276e-02 2.170289004236e-04 2.220579281367e+01
5.922500000000e+02 8.314683521398e-02 2.056678160180e-04 2.221379960527e+01
5.925000000000e+02 8.217370855809e-02 1.947290474354e-04 2.222200639055e+01
5.927500000000e+02 8.101514439233e-02 1.844223108521e-04 2.223039949058e+01
5.930000000000e+02 7.967441612566e-02 1.749484199638e-04 2.223896766109e+01
5.932500000000e+02 7.815622490329e-02 1.664955928808e-04 2.224770274933e+01
5.935000000000e+02 7.646609403371e-02 1.592362222395e-04 2.225659920116e+01
5.937500000000e+02 7.460989586513e-02 1.533239034112e-04 2.226565431577e+01
5.940000000000e+02 7.259344484619e-02 1.488908671024e-04 2.227486846835e+01
5.942500000000e+02 7.042210129067e-02 1.460460846734e-04 2.228424461281e+01
5.945000000000e+02 6.810060580140e-02 1.448736312881e-04 2.229378883997e+01
5.947500000000e+02 6.563291360825e-02 1.454317939460e-04 2.230350980567e+01
5.950000000000e+02 6.302226341044e-02 1.477524118090e-04 2.231341918972e+01
5.952500000000e+02 6.027129537378e-02 1.518410092347e-04 2.232353146040e+01
5.955000000000e+02 5.738228929146e-02 1.576772871952e-04 2.233386364396e+01
5.957500000000e+02 5.435754797273e-02 1.652159198085e-04 2.234443567630e+01
5.960000000000e+02 5.119979768400e-02 1.743878735547e-04 2.235527014645e+01
5.962500000000e+02 4.791264421582e-02 1.851019911190e-04 2.236639205778e+01
5.965000000000e+02 4.450108553908e-02 1.972467797089e-04 2.237782912852e+01
5.967500000000e+02 4.097196561846e-02 2.106924172163e-04 2.238961152056e+01
5.970000000000e+02 3.733439193613e-02 2.252929917169e-04 2.240177157690e+01
5.972500000000e+02 3.360011960068e-02 2.408889571232e-04 2.241434412079e+01
5.975000000000e+02 2.978377693113e-02 2.573091937114e-04 2.242736588068e+01
5.977500000000e+02 2.590304342394e-02 2.743733947041e-04 2.244087580962e+01
5.980000000000e+02 2.197862963948e-02 2.918944025038e-04 2.245491449499e+01
5.982500000000e+02 1.803418490769e-02 3.096806195363e-04 2.246952443829e+01
5.985000000000e+02 1.409600452461e-02 3.275381857199e-04 2.248474946244e+01
5.987500000000e+02 1.019265335321e-02 3.452730840752e-04 2.250063489396e+01
5.990000000000e+02 6.354437313973e-03 3.626931744709e-04 2.251722721798e+01
5.992500000000e+02 2.612765440092e-03 3.796104406007e-04 2.253457373739e+01
5.995000000000e+02 -1.000540630453e-03 3.958429492963e-04 2.255272266115e+01
5.997500000000e+02 -4.454027535024e-03 4.112167520795e-04 2.257172275157e+01
6.000000000000e+02 -7.717414678291e-03 4.255676717695e-04 2.259162297369e+01
6.002500000000e+02 -1.076237981756e-02 4.387432170284e-04 2.261247256043e+01
6.005000000000e+02 -1.356333892211e-02 4.506041936371e-04 2.263432061324e+01
6.007500000000e+02 -1.609815734393e-02 4.610263550300e-04 2.265721597427e+01
6.010000000000e+02 -1.834878766150e-02 4.699018936193e-04 2.268120684329e+01
6.012500000000e+02 -2.030178792058e-02 4.771409675846e-04 2.270634084827e+01
6.015000000000e+02 -2.194873969823e-02 4.826726900762e-04 2.273266449910e+01
6.017500000000e+02 -2.328651223501e-02 4.864465076284e-04 2.276022324483e+01
6.020000000000e+02 -2.431739835100e-02 4.884329986246e-04 2.278906112035e+01
6.022500000000e+02 -2.504910582385e-02 4.886243986079e-04 2.281922040893e+01
6.025000000000e+02 -2.549460144342e-02 4.870352996542e-04 2.285074161863e+01
6.027500000000e+02 -2.567182696362e-02 4.837027313750e-04 2.288366312009e+01
6.030000000000e+02 -2.560330862625e-02 4.786860168297e-04 2.291802078363e+01
6.032500000000e+02 -2.531563453067e-02 4.720664500339e-04 2.295384791925e+01
6.035000000000e+02 -2.483886993826e-02 4.639464986905e-04 2.299117488752e+01
6.037500000000e+02 -2.420591345297e-02 4.544488470648e-04 2.303002871682e+01
6.040000000000e+02 -2.345177316963e-02 4.437150914552e-04 2.307043302380e+01
6.042500000000e+02 -2.261287738675e-02 4.319039631648e-04 2.311240745672e+01
6.045000000000e+02 -2.172631946083e-02 4.191894714105e-04 2.315596762243e+01
6.047500000000e+02 -2.082919244104e-02 4.057586709144e-04 2.320112453888e+01
6.050000000000e+02 -1.995789008636e-02 3.918092808259e-04 2.324788451325e+01
6.052500000000e+02 -1.914750594415e-02 3.775470168653e-04 2.329624874254e+01
6.055000000000e+02 -1.843130070484e-02 3.631827301478e-04 2.334621293887e+01
6.057500000000e+02 -1.784018644706e-02 3.489296749873e-04 2.339776718727e+01
6.060000000000e+02 -1.740234613338e-02 3.350004754477e-04 2.345089558670e+01
6.062500000000e+02 -1.714293207103e-02 3.216041562691e-04 2.350557594804e+01
6.065000000000e+02 -1.708379005808e-02 3.089432008391e-04 2.356177968952e+01
6.067500000000e+02 -1.724332319656e-02 2.972107457865e-04 2.361947157741e+01
6.070000000000e+02 -1.763643276666e-02 2.865879075755e-04 2.367860951903e+01
6.072500000000e+02 -1.827446331866e-02 2.772412478814e-04 2.373914455639e+01
6.075000000000e+02 -1.916527721116e-02 2.693205145285e-04 2.380102073339e+01
6.077500000000e+02 -2.031338577061e-02 2.629565984010e-04 2.386417502724e+01
6.080000000000e+02 -2.172004738853e-02 2.582597706199e-04 2.392853748010e+01
6.082500000000e+02 -2.338351412278e-02 2.553183705507e-04 2.399403116480e+01
6.085000000000e+02 -2.529922596622e-02 2.541975732733e-04 2.406057235873e+01
6.087500000000e+02 -2.746003093359e-02 2.549388979065e-04 2.412807075886e+01
6.090000000000e+02 -2.985648937517e-02 2.575597035337e-04 2.419642961717e+01
6.092500000000e+02 -3.247707613249e-02 2.620530151210e-04 2.426554612526e+01
6.095000000000e+02 -3.530849831191e-02 2.683879841280e-04 2.433531163865e+01
6.097500000000e+02 -3.833589849223e-02 2.765104323879e-04 2.440561215583e+01
6.100000000000e+02 -4.154315635823e-02 2.863438680682e-04 2.447632863434e+01
6.102500000000e+02 -4.491308507003e-02 2.977904245736e-04 2.454733754576e+01
6.105000000000e+02 -4.842767696287e-02 3.107324855052e-04 2.461851133979e+01
6.107500000000e+02 -5.206833511043e-02 3.250344740215e-04 2.468971893742e+01
6.110000000000e+02 -5.581603856335e-02 3.405447374233e-04 2.476082639115e+01
6.112500000000e+02 -5.965154608807e-02 3.570976296686e-04 2.483169744331e+01
6.115000000000e+02 -6.355558064039e-02 3.745157027286e-04 2.490219411492e+01
6.117500000000e+02 -6.750896116550e-02 3.926121710569e-04 2.497217744972e+01
6.120000000000e+02 -7.149276216486e-02 4.111933737848e-04 2.504150815468e+01
6.122500000000e+02 -7.548846204172e-02 4.300611863958e-04 2.511004724900e+01
6.125000000000e+02 -7.947804231244e-02 4.490156434855e-04 2.517765690146e+01
6.127500000000e+02 -8.344413224097e-02 4.678574146004e-04 2.524420103728e+01
6.130000000000e+02 -8.737009207782e-02 4.863903986170e-04 2.530954622474e+01
6.132500000000e+02 -9.124013866461e-02 5.044240426036e-04 2.537356230791e+01
6.135000000000e+02 -9.503941600504e-02 5.217758565884e-04 2.543612331901e+01
6.137500000000e+02 -9.875410199283e-02 5.382734984485e-04 2.549710813122e+01
6.140000000000e+02 -1.023714651901e-01 5.537568712194e-04 2.555640138107e+01
6.142500000000e+02 -1.058799523797e-01 5.680799746408e-04 2.561389413033e+01
6.145000000000e+02 -1.092692284227e-01 5.811126649766e-04 2.566948476133e+01
6.147500000000e+02 -1.125302272887e-01 5.927420480093e-04 2.572307970444e+01
6.150000000000e+02 -1.156551958113e-01 6.028736504472e-04 2.577459415722e+01
6.152500000000e+02 -1.186376956320e-01 6.114324229771e-04 2.582395290263e+01
6.155000000000e+02 -1.214726144431e-01 6.183633519485e-04 2.587109096403e+01
6.157500000000e+02 -1.241561659459e-01 6.236318121469e-04 2.591595423153e+01
6.160000000000e+02 -1.266858435533e-01 6.272237110435e-04 2.595850013636e+01
6.162500000000e+02 -1.290603873642e-01 6.291452606703e-04 2.599869815348e+01
6.165000000000e+02 -1.312797311684e-01 6.294224916663e-04 2.603653024257e+01
6.167500000000e+02 -1.333449117907e-01 6.281005957776e-04 2.607199128250e+01
6.170000000000e+02 -1.352579859733e-01 6.252427974895e-04 2.610508932100e+01
6.172500000000e+02 -1.370219417055e-01 6.209292612697e-04 2.613584573889e+01
6.175000000000e+02 -1.386405650188e-01 6.152557152091e-04 2.616429534125e+01
6.177500000000e+02 -1.401183320597e-01 6.083318548315e-04 2.619048627143e+01
6.180000000000e+02 -1.414602983396e-01 6.002796366648e-04 2.621447981696e+01
6.182500000000e+02 -1.426719524885e-01 5.912314827821e-04 2.623635008922e+01
6.185000000000e+02 -1.437591306688e-01 5.813283926967e-04 2.625618355967e+01
6.187500000000e+02 -1.447278777954e-01 5.707180156289e-04 2.627407845094e+01
6.190000000000e+02 -1.455843897208e-01 5.595527262997e-04 2.629014403180e+01
6.192500000000e+02 -1.463349058459e-01 5.479876811031e-04 2.630449973688e+01
6.195000000000e+02 -1.469856731682e-01 5.361789567464e-04 2.631727420332e+01
6.197500000000e+02 -1.475429253506e-01 5.242817260834e-04 2.632860422820e+01
6.200000000000e+02 -1.480128557661e-01 5.124485234874e-04 2.633863353128e+01
6.202500000000e+02 -1.484016753025e-01 5.008276317001e-04 2.634751159461e+01
6.205000000000e+02 -1.487156311741e-01 4.895615338140e-04 2.635539226538e+01
6.207500000000e+02 -1.489611032096e-01 4.787855441247e-04 2.636243242870e+01
6.210000000000e+02 -1.491447153355e-01 4.686265499657e-04 2.636879068273e+01
6.212500000000e+02 -1.492734292623e-01 4.592018682506e-04 2.637462583174e+01
6.215000000000e+02 -1.493546886441e-01 4.506182706590e-04 2.638009554377e+01
6.217500000000e+02 -1.493965792112e-01 4.429711659327e-04 2.638535505537e+01
6.220000000000e+02 -1.494079411379e-01 4.363438859845e-04 2.639055570852e+01
6.222500000000e+02 -1.493985179324e-01 4.308071408531e-04 2.639584374134e+01
6.225000000000e+02 -1.493790967808e-01 4.264186514787e-04 2.640135916884e+01
6.227500000000e+02 -1.493615731602e-01 4.232228847273e-04 2.640723446820e+01
6.230000000000e+02 -1.493590637440e-01 4.212509454726e-04 2.641359377730e+01
6.232500000000e+02 -1.493859033727e-01 4.205206152524e-04 2.642055172062e+01
6.235000000000e+02 -1.494576752455e-01 4.210365352252e-04 2.642821280643e+01
6.237500000000e+02 -1.495911432159e-01 4.227905555017e-04 2.643667062500e+01
6.240000000000e+02 -1.498041399036e-01 4.257621561516e-04 2.644600713375e+01
6.242500000000e+02 -1.501154443115e-01 4.299190645543e-04 2.645629244400e+01
6.245000000000e+02 -1.505445442687e-01 4.352182316040e-04 2.646758414521e+01
6.247500000000e+02 -1.511114191239e-01 4.416063955520e-04 2.647992737871e+01
6.250000000000e+02 -1.518362095429e-01 4.490211463077e-04 2.649335437285e+01
6.252500000000e+02 -1.527389149341e-01 4.573919822492e-04 2.650788474524e+01
6.255000000000e+02 -1.538389959092e-01 4.666415598466e-04 2.652352528735e+01
6.257500000000e+02 -1.551549953328e-01 4.766865852654e-04 2.654027025195e+01
6.260000000000e+02 -1.567041442652e-01 4.874392845336e-04 2.655810175290e+01
6.262500000000e+02 -1.585019283636e-01 4.988086848662e-04 2.657698984121e+01
6.265000000000e+02 -1.605616984097e-01 5.107018003340e-04 2.659689306160e+01
6.267500000000e+02 -1.628942995475e-01 5.230248254660e-04 2.661775906934e+01
6.270000000000e+02 -1.655076925284e-01 5.356843423469e-04 2.663952492159e+01
6.272500000000e+02 -1.684066510008e-01 5.485883745201e-04 2.666211781428e+01
6.275000000000e+02 -1.715925068230e-01 5.616473542989e-04 2.668545587064e+01
6.277500000000e+02 -1.750629092501e-01 5.747750224687e-04 2.670944853295e+01
6.280000000000e+02 -1.788117048062e-01 5.878891356918e-04 2.673399764257e+01
6.282500000000e+02 -1.828288249618e-01 6.009120879279e-04 2.675899786446e+01
6.285000000000e+02 -1.871002925804e-01 6.137713180243e-04 2.678433777056e+01
6.287500000000e+02 -1.916082684322e-01 6.263996211589e-04 2.680990052533e+01
6.290000000000e+02 -1.963311672779e-01 6.387353073590e-04 2.683556462874e+01
6.292500000000e+02 -2.012438626335e-01 6.507221998494e-04 2.686120483934e+01
6.295000000000e+02 -2.063179511910e-01 6.623094657723e-04 2.688669313391e+01
6.297500000000e+02 -2.115220630519e-01 6.734513704289e-04 2.691189932128e+01
6.300000000000e+02 -2.168222483968e-01 6.841069467995e-04 2.693669201226e+01
6.302500000000e+02 -2.221824172064e-01 6.942395740753e-04 2.696093956955e+01
6.305000000000e+02 -2.275648039336e-01 7.038165333820e-04 2.698451073183e+01
6.307500000000e+02 -2.329304886194e-01 7.128085141322e-04 2.700727555277e+01
6.310000000000e+02 -2.382399443176e-01 7.211891471367e-04 2.702910631533e+01
6.312500000000e+02 -2.434535912276e-01 7.289345939962e-04 2.704987813087e+01
6.315000000000e+02 -2.485323766461e-01 7.360231923776e-04 2.706946982669e+01
6.317500000000e+02 -2.534383516679e-01 7.424351542019e-04 2.708776478606e+01
6.320000000000e+02 -2.581352305947e-01 7.481524317710e-04 2.710465149793e+01
6.322500000000e+02 -2.625889371910e-01 7.531586543490e-04 2.712002435060e+01
6.325000000000e+02 -2.667681180581e-01 7.574391759414e-04 2.713378436968e+01
6.327500000000e+02 -2.706446088141e-01 7.609813090010e-04 2.714583967549e+01
6.330000000000e+02 -2.741938555487e-01 7.637746165891e-04 2.715610614689e+01
6.332500000000e+02 -2.773952706314e-01 7.658112864298e-04 2.716450801353e+01
6.335000000000e+02 -2.802325237165e-01 7.670866960315e-04 2.717097815372e+01
6.337500000000e+02 -2.826937538629e-01 7.675998789869e-04 2.717545869459e+01
6.340000000000e+02 -2.847717050725e-01 7.673542026975e-04 2.717790116388e+01
6.342500000000e+02 -2.864637758121e-01 7.663578709626e-04 2.717826694463e+01
6.345000000000e+02 -2.877719865565e-01 7.646245769640e-04 2.717652730693e+01
6.347500000000e+02 -2.887028668735e-01 7.621739950599e-04 2.717266359372e+01
6.350000000000e+02 -2.892672634176e-01 7.590321717073e-04 2.716666731638e+01
6.352500000000e+02 -2.894800837196e-01 7.552319497490e-04 2.715853996688e+01
6.355000000000e+02 -2.893599798090e-01 7.508131451629e-04 2.714829294450e+01
6.357500000000e+02 -2.889289829326e-01 7.458225623524e-04 2.713594739957e+01
6.360000000000e+02 -2.882121058294e-01 7.403140006758e-04 2.712153378492e+01
6.362500000000e+02 -2.872369214514e-01 7.343479548261e-04 2.710509155276e+01
6.365000000000e+02 -2.860331309339e-01 7.279912414346e-04 2.708666863667e+01
6.367500000000e+02 -2.846321329311e-01 7.213163918097e-04 2.706632100365e+01
6.370000000000e+02 -2.830666015348e-01 7.144010528185e-04 2.704411189720e+01
6.372500000000e+02 -2.813700841090e-01 7.073271298693e-04 2.702011123672e+01
6.375000000000e+02 -2.795766210080e-01 7.001798134363e-04 2.699439497919e+01
6.377500000000e+02 -2.777203874570e-01 6.930466977909e-04 2.696704417401e+01
6.380000000000e+02 -2.758353665796e-01 6.860166296031e-04 2.693814438636e+01
6.382500000000e+02 -2.739550383304e-01 6.791787090174e-04 2.690778466629e+01
6.385000000000e+02 -2.721121042947e-01 6.726211077106e-04 2.687605695510e+01
6.387500000000e+02 -2.703382138674e-01 6.664300481590e-04 2.684305503616e+01
6.390000000000e+02 -2.686637270719e-01 6.606886706236e-04 2.680887393271e+01
6.392500000000e+02 -2.671174797108e-01 6.554760326494e-04 2.677360903983e+01
6.395000000000e+02 -2.657265549685e-01 6.508661307933e-04 2.673735527100e+01
6.397500000000e+02 -2.645161025792e-01 6.469268750508e-04 2.670020656778e+01
6.400000000000e+02 -2.635091342774e-01 6.437193231954e-04 2.666225501067e+01
6.402500000000e+02 -2.627263720142e-01 6.412969917083e-04 2.662359030403e+01
6.405000000000e+02 -2.621861298833e-01 6.397048779033e-04 2.658429932280e+01
6.407500000000e+02 -2.619041889115e-01 6.389788844298e-04 2.654446543291e+01
6.410000000000e+02 -2.618937510032e-01 6.391452962635e-04 2.650416820931e+01
6.412500000000e+02 -2.621654051729e-01 6.402203311165e-04 2.646348302557e+01
6.415000000000e+02 -2.627271628615e-01 6.422097483112e-04 2.642248092375e+01
6.417500000000e+02 -2.635844739490e-01 6.451084473244e-04 2.638122822110e+01
6.420000000000e+02 -2.647403113963e-01 6.489005269403e-04 2.633978649389e+01
6.422500000000e+02 -2.661952775534e-01 6.535592980746e-04 2.629821263688e+01
6.425000000000e+02 -2.679476481425e-01 6.590473745947e-04 2.625655865230e+01
6.427500000000e+02 -2.699934852998e-01 6.653170810895e-04 2.621487201075e+01
6.430000000000e+02 -2.723266232687e-01 6.723108777651e-04 2.617319553657e+01
6.432500000000e+02 -2.749387057185e-01 6.799621428310e-04 2.613156787298e+01
6.435000000000e+02 -2.778190589448e-01 6.881959083728e-04 2.609002347147e+01
6.437500000000e+02 -2.809546081064e-01 6.969299750118e-04 2.604859313418e+01
6.440000000000e+02 -2.843296279735e-01 7.060759374839e-04 2.600730406847e+01
6.442500000000e+02 -2.879255421990e-01 7.155405065533e-04 2.596618047334e+01
6.445000000000e+02 -2.917206082822e-01 7.252267359925e-04 2.592524365289e+01
6.447500000000e+02 -2.956896549796e-01 7.350353789634e-04 2.588451245232e+01
6.450000000000e+02 -2.998038506012e-01 7.448661643898e-04 2.584400367490e+01
6.452500000000e+02 -3.040305080353e-01 7.546190093113e-04 2.580373221256e+01
6.455000000000e+02 -3.083330481091e-01 7.641951396910e-04 2.576371145592e+01
6.457500000000e+02 -3.126710964654e-01 7.734980405104e-04 2.572395349943e+01
6.460000000000e+02 -3.170007775997e-01 7.824343037805e-04 2.568446948742e+01
6.462500000000e+02 -3.212752031574e-01 7.909142445362e-04 2.564526964033e+01
6.465000000000e+02 -3.254451948403e-01 7.988524095143e-04 2.560636353685e+01
6.467500000000e+02 -3.294602102966e-01 8.061679442027e-04 2.556776019116e+01
6.470000000000e+02 -3.332694521035e-01 8.127848342189e-04 2.552946827200e+01
6.472500000000e+02 -3.368231263131e-01 8.186321761153e-04 2.549149600519e+01
6.475000000000e+02 -3.400737992004e-01 8.236444499569e-04 2.545385132238e+01
6.477500000000e+02 -3.429777472314e-01 8.277617810636e-04 2.541654196289e+01
6.480000000000e+02 -3.454963114463e-01 8.309305375348e-04 2.537957531169e+01
6.482500000000e+02 -3.475970594549e-01 8.331038209265e-04 2.534295860472e+01
6.485000000000e+02 -3.492548341552e-01 8.342424687705e-04 2.530669874169e+01
6.487500000000e+02 -3.504524951878e-01 8.343159993060e-04 2.527080233602e+01
6.490000000000e+02 -3.511813977437e-01 8.333037834612e-04 2.523527577519e+01
6.492500000000e+02 -3.514415842788e-01 8.311964883013e-04 2.520012498832e+01
6.495000000000e+02 -3.512416297272e-01 8.279972965013e-04 2.516535562129e+01
6.497500000000e+02 -3.505982479476e-01 8.237233954745e-04 2.513097276841e+01
6.500000000000e+02 -3.495356059785e-01 8.184069644152e-04 2.509698112339e+01
6.502500000000e+02 -3.480844977765e-01 8.120962604598e-04 2.506338473403e+01
6.505000000000e+02 -3.462813421096e-01 8.048560594047e-04 2.503018702084e+01
6.507500000000e+02 -3.441671598908e-01 7.967678327561e-04 2.499739065768e+01
6.510000000000e+02 -3.417865174513e-01 7.879292004505e-04 2.496499756786e+01
6.512500000000e+02 -3.391865663816e-01 7.784531120889e-04 2.493300869974e+01
6.515000000000e+02 -3.364161460680e-01 7.684662044672e-04 2.490142402399e+01
6.517500000000e+02 -3.335250199277e-01 7.581067664274e-04 2.487024239242e+01
6.520000000000e+02 -3.305632341007e-01 7.475221515609e-04 2.483946152985e+01
6.522500000000e+02 -3.275805944302e-01 7.368659837195e-04 2.480907782057e+01
6.525000000000e+02 -3.246262182313e-01 7.262949524857e-04 2.477908628050e+01
6.527500000000e+02 -3.217481467524e-01 7.159655384840e-04 2.474948053017e+01
6.530000000000e+02 -3.189929629112e-01 7.060308551280e-04 2.472025258541e+01
6.532500000000e+02 -3.164053878266e-01 6.966374935688e-04 2.469139292660e+01
6.535000000000e+02 -3.140278101616e-01 6.879227540344e-04 2.466289029197e+01
6.537500000000e+02 -3.118997534777e-01 6.800121294569e-04 2.463473172742e+01
6.540000000000e+02 -3.100572625483e-01 6.730172737322e-04 2.460690247276e+01
6.542500000000e+02 -3.085322072532e-01 6.670342868957e-04 2.457938587361e+01
6.545000000000e+02 -3.073516047955e-01 6.621425736415e-04 2.455216342559e+01
6.547500000000e+02 -3.065368877857e-01 6.584038894379e-04 2.452521463634e+01
6.550000000000e+02 -3.061033130305e-01 6.558619506786e-04 2.449851709874e+01
6.552500000000e+02 -3.060594178123e-01 6.545420918052e-04 2.447204639745e+01
6.555000000000e+02 -3.064066970341e-01 6.544513020446e-04 2.444577615373e+01
6.557500000000e+02 -3.071394859304e-01 6.555784203394e-04 2.441967807906e+01
6.560000000000e+02 -3.082450286736e-01 6.578943007238e-04 2.439372195908e+01
6.562500000000e+02 -3.097038335134e-01 6.613522746548e-04 2.436787576033e+01
6.565000000000e+02 -3.114902128937e-01 6.658886271986e-04 2.434210569384e+01
6.567500000000e+02 -3.135730295533e-01 6.714233292976e-04 2.431637634927e+01
6.570000000000e+02 -3.159165155104e-01 6.778607392916e-04 2.429065076088e+01
6.572500000000e+02 -3.184812002193e-01 6.850907368340e-04 2.426489056000e+01
6.575000000000e+02 -3.212248266051e-01 6.929901519507e-04 2.423905612800e+01
6.577500000000e+02 -3.241031503093e-01 7.014242350399e-04 2.421310669104e+01
6.580000000000e+02 -3.270706864354e-01 7.102487528830e-04 2.418700051825e+01
6.582500000000e+02 -3.300812410587e-01 7.193124136694e-04 2.416069502521e+01
6.585000000000e+02 -3.330883363987e-01 7.284593702081e-04 2.413414697423e+01
6.587500000000e+02 -3.360454499970e-01 7.375318850530e-04 2.410731260184e+01
6.590000000000e+02 -3.389061817258e-01 7.463732291067e-04 2.408014783309e+01
6.592500000000e+02 -3.416243501848e-01 7.548306154861e-04 2.405260844266e+01
6.595000000000e+02 -3.441541210816e-01 7.627580363792e-04 2.402465028605e+01
6.597500000000e+02 -3.464502113520e-01 7.700186512434e-04 2.399622953858e+01
6.600000000000e+02 -3.484682511060e-01 7.764870632851e-04 2.396730294131e+01
6.602500000000e+02 -3.501653290895e-01 7.820511536531e-04 2.393782809468e+01
6.605000000000e+02 -3.515007303499e-01 7.866134047395e-04 2.390776377072e+01
6.607500000000e+02 -3.524369043145e-01 7.900918281153e-04 2.387707023708e+01
6.610000000000e+02 -3.529405578460e-01 7.924205033406e-04 2.384570960366e+01
6.612500000000e+02 -3.529838547740e-01 7.935497927787e-04 2.381364618600e+01
6.615000000000e+02 -3.525455844213e-01 7.934462578792e-04 2.378084684591e+01
6.617500000000e+02 -3.516122872573e-01 7.920925626749e-04 2.374728136536e+01
6.620000000000e+02 -3.501791261974e-01 7.894872199578e-04 2.371292277670e+01
6.622500000000e+02 -3.482504693719e-01 7.856443425883e-04 2.367774766928e+01
6.625000000000e+02 -3.458401636439e-01 7.805936607197e-04 2.364173650694e+01
6.627500000000e+02 -3.429713563345e-01 7.743804491329e-04 2.360487388767e+01
6.630000000000e+02 -3.396759208945e-01 7.670654937263e-04 2.356714873539e+01
6.632500000000e+02 -3.359935659762e-01 7.587252805501e-04 2.352855456205e+01
6.635000000000e+02 -3.319705689046e-01 7.494517468694e-04 2.348908955080e+01
6.637500000000e+02 -3.276583794352e-01 7.393521383853e-04 2.344875674819e+01
6.640000000000e+02 -3.231120803815e-01 7.285482778468e-04 2.340756414439e+01
6.642500000000e+02 -3.183888823982e-01 7.171754359555e-04 2.336552469532e+01
6.645000000000e+02 -3.135467814441e-01 7.053808119626e-04 2.332265647057e+01
6.647500000000e+02 -3.086433908103e-01 6.933211370350e-04 2.327898256534e+01
6.650000000000e+02 -3.037350935685e-01 6.811600592462e-04 2.323453122409e+01
6.652500000000e+02 -2.988764643920e-01 6.690648896202e-04 2.318933579119e+01
6.655000000000e+02 -2.941199751840e-01 6.572030538783e-04 2.314343462306e+01
6.657500000000e+02 -2.895159362434e-01 6.457384496249e-04 2.309687115833e+01
6.660000000000e+02 -2.851125571356e-01 6.348277548332e-04 2.304969376562e+01
6.662500000000e+02 -2.809560498423e-01 6.246171452995e-04 2.300195567084e+01
6.665000000000e+02 -2.770906556273e-01 6.152394341284e-04 2.295371473601e+01
6.667500000000e+02 -2.735584963861e-01 6.068119091137e-04 2.290503337819e+01
6.670000000000e+02 -2.703991779413e-01 5.994348733263e-04 2.285597826035e+01
6.672500000000e+02 -2.676491032303e-01 5.931910790010e-04 2.280662003934e+01
6.675000000000e+02 -2.653404998504e-01 5.881457327353e-04 2.275703294708e+01
6.677500000000e+02 -2.635002050526e-01 5.843472001420e-04 2.270729457553e+01
6.680000000000e+02 -2.621483080956e-01 5.818281703785e-04 2.265748529072e+01
6.682500000000e+02 -2.612967598827e-01 5.806068668192e-04 2.260768798846e+01
6.685000000000e+02 -2.609481191253e-01 5.806884747512e-04 2.255798748659e+01
6.687500000000e+02 -2.610945546581e-01 5.820663181156e-04 2.250847027354e+01
6.690000000000e+02 -2.617172850405e-01 5.847222892270e-04 2.245922395156e+01
6.692500000000e+02 -2.627865288379e-01 5.886268915105e-04 2.241033693250e+01
6.695000000000e+02 -2.642620551293e-01 5.937386451164e-04 2.236189816733e+01
6.697500000000e+02 -2.660943418355e-01 6.000031595027e-04 2.231399671243e+01
6.700000000000e+02 -2.682262892460e-01 6.073515197543e-04 2.226672163927e+01
6.702500000000e+02 -2.705953875221e-01 6.156988136459e-04 2.222016177460e+01
6.705000000000e+02 -2.731361626967e-01 6.249425049072e-04 2.217440548591e+01
6.707500000000e+02 -2.757827496951e-01 6.349613065567e-04 2.212954067055e+01
6.710000000000e+02 -2.784713377022e-01 6.456150942506e-04 2.208565456126e+01
6.712500000000e+02 -2.811423276277e-01 6.567454079308e-04 2.204283365132e+01
6.715000000000e+02 -2.837419916930e-01 6.681773048228e-04 2.200116350251e+01
6.717500000000e+02 -2.862235820066e-01 6.797221532417e-04 2.196072870754e+01
6.720000000000e+02 -2.885477433415e-01 6.911817604375e-04 2.192161266115e+01
6.722500000000e+02 -2.906822718073e-01 7.023533998807e-04 2.188389730935e+01
6.725000000000e+02 -2.926013385987e-01 7.130353454282e-04 2.184766300245e+01
6.727500000000e+02 -2.942842252095e-01 7.230328762344e-04 2.181298817106e+01
6.730000000000e+02 -2.957137891598e-01 7.321641297081e-04 2.177994898268e+01
6.732500000000e+02 -2.968749108007e-01 7.402653635429e-04 2.174861912316e+01
6.735000000000e+02 -2.977530121889e-01 7.471954603665e-04 2.171906934943e+01
6.737500000000e+02 -2.983329746468e-01 7.528391419334e-04 2.169136726778e+01
6.740000000000e+02 -2.985984532341e-01 7.571088844471e-04 2.166557689402e+01
6.742500000000e+02 -2.985318244637e-01 7.599453089880e-04 2.164175844110e+01
6.745000000000e+02 -2.981146342499e-01 7.613162380965e-04 2.161996791091e+01
6.747500000000e+02 -2.973286597233e-01 7.612145429596e-04 2.160025690655e+01
6.750000000000e+02 -2.961573124789e-01 7.596550056155e-04 2.158267226630e+01
6.752500000000e+02 -2.945873921569e-01 7.566706634107e-04 2.156725589152e+01
6.755000000000e+02 -2.926108589734e-01 7.523089065727e-04 2.155404446068e+01
6.757500000000e+02 -2.902265234222e-01 7.466278030015e-04 2.154306922369e+01
6.760000000000e+02 -2.874413873530e-01 7.396928885086e-04 2.153435573566e+01
6.762500000000e+02 -2.842715780744e-01 7.315748261248e-04 2.152792371672e+01
6.765000000000e+02 -2.807426344657e-01 7.223479267961e-04 2.152378680151e+01
6.767500000000e+02 -2.768891844481e-01 7.120897036324e-04 2.152195236933e+01
6.770000000000e+02 -2.727539494488e-01 7.008812847318e-04 2.152242131971e+01
6.772500000000e+02 -2.683862257223e-01 6.888086636654e-04 2.152518798634e+01
6.775000000000e+02 -2.638398580345e-01 6.759643324825e-04 2.153023997727e+01
6.777500000000e+02 -2.591709211407e-01 6.624490632051e-04 2.153755804271e+01
6.780000000000e+02 -2.544353294762e-01 6.483736447964e-04 2.154711612770e+01
6.782500000000e+02 -2.496864618782e-01 6.338599097438e-04 2.155888127622e+01
6.785000000000e+02 -2.449731009223e-01 6.190411698442e-04 2.157281380432e+01
6.787500000000e+02 -2.403377394267e-01 6.040615767278e-04 2.158886740156e+01
6.790000000000e+02 -2.358153987536e-01 5.890744474646e-04 2.160698929905e+01
6.792500000000e+02 -2.314330476090e-01 5.742396175132e-04 2.162712065632e+01
6.795000000000e+02 -2.272095357570e-01 5.597198051808e-04 2.164919678896e+01
6.797500000000e+02 -2.231561008758e-01 5.456763500034e-04 2.167314770669e+01
6.800000000000e+02 -2.192772410560e-01 5.322645364925e-04 2.169889845245e+01
6.802500000000e+02 -2.155719430176e-01 5.196288432243e-04 2.172636973017e+01
6.805000000000e+02 -2.120350274474e-01 5.078984637040e-04 2.175547840721e+01
6.807500000000e+02 -2.086585026114e-01 4.971834595572e-04 2.178613803421e+01
6.810000000000e+02 -2.054328405615e-01 4.875716450981e-04 2.181825954052e+01
6.812500000000e+02 -2.023479795832e-01 4.791265929413e-04 2.185175175445e+01
6.815000000000e+02 -1.993940446555e-01 4.718866850193e-04 2.188652200500e+01
6.817500000000e+02 -1.965617341125e-01 4.658652223676e-04 2.192247671256e+01
6.820000000000e+02 -1.938423441782e-01 4.610518618665e-04 2.195952186090e+01
6.822500000000e+02 -1.912275575497e-01 4.574146131466e-04 2.199756363823e+01
6.825000000000e+02 -1.887089621649e-01 4.549024546445e-04 2.203650887890e+01
6.827500000000e+02 -1.862774408617e-01 4.534485486421e-04 2.207626548209e+01
6.830000000000e+02 -1.839225902378e-01 4.529733974821e-04 2.211674299564e+01
6.832500000000e+02 -1.816321300112e-01 4.533881635220e-04 2.215785289652e+01
6.835000000000e+02 -1.793915598169e-01 4.545973553367e-04 2.219950915097e+01
6.837500000000e+02 -1.771839611014e-01 4.565014175097e-04 2.224162848167e+01
6.840000000000e+02 -1.749901209140e-01 4.589985745899e-04 2.228413080497e+01
6.842500000000e+02 -1.727889308698e-01 4.619861523893e-04 2.232693964529e+01
6.845000000000e+02 -1.705579887627e-01 4.653616914519e-04 2.236998236293e+01
6.847500000000e+02 -1.682744950045e-01 4.690229872146e-04 2.241319061687e+01
6.850000000000e+02 -1.659162016301e-01 4.728684782317e-04 2.245650053448e+01
6.852500000000e+02 -1.634625129089e-01 4.767972396015e-04 2.249985309683e+01
6.855000000000e+02 -1.608955063511e-01 4.807089729454e-04 2.254319432937e+01
6.857500000000e+02 -1.582008473107e-01 4.845041854360e-04 2.258647545944e+01
6.860000000000e+02 -1.553685853340e-01 4.880844703316e-04 2.262965315675e+01
6.862500000000e+02 -1.523936557719e-01 4.913532539822e-04 2.267268958709e+01
6.865000000000e+02 -1.492761524153e-01 4.942167736847e-04 2.271555249125e+01
6.867500000000e+02 -1.460212788856e-01 4.965854412359e-04 2.275821515175e+01
6.870000000000e+02 -1.426390963559e-01 4.983753735490e-04 2.280065640598e+01
6.872500000000e+02 -1.391439670083e-01 4.995101711492e-04 2.284286051361e+01
6.875000000000e+02 -1.355538052411e-01 4.999226673083e-04 2.288481696611e+01
6.877500000000e+02 -1.318892481615e-01 4.995566927406e-04 2.292652033542e+01
6.880000000000e+02 -1.281726618285e-01 4.983686658534e-04 2.296796993798e+01
6.882500000000e+02 -1.244272311175e-01 4.963288229385e-04 2.300916955653e+01
6.885000000000e+02 -1.206760045627e-01 4.934220443322e-04 2.305012700620e+01
6.887500000000e+02 -1.169411339519e-01 4.896482576128e-04 2.309085372971e+01
6.890000000000e+02 -1.132431585794e-01 4.850223881766e-04 2.313136426766e+01
6.892500000000e+02 -1.096005472223e-01 4.795737821260e-04 2.317167574294e+01
6.895000000000e+02 -1.060293185648e-01 4.733450729931e-04 2.321180724982e+01
6.897500000000e+02 -1.025429207106e-01 4.663909491415e-04 2.325177926108e+01
6.900000000000e+02 -9.915220054866e-02 4.587762635757e-04 2.329161298150e+01
6.902500000000e+02 -9.586549580167e-02 4.505740853327e-04 2.333132972188e+01
6.905000000000e+02 -9.268887627087e-02 4.418636522368e-04 2.337095026657e+01
6.907500000000e+02 -8.962638057355e-02 4.327281074655e-04 2.341049428571e+01
6.910000000000e+02 -8.668026795920e-02 4.232526555982e-04 2.344997979658e+01
6.912500000000e+02 -8.385132048255e-02 4.135226721531e-04 2.348942265428e+01
6.915000000000e+02 -8.113903192946e-02 4.036220001816e-04 2.352883615045e+01
6.917500000000e+02 -7.854178220668e-02 3.936317601133e-04 2.356823066158e+01
6.920000000000e+02 -7.605689452209e-02 3.836291315739e-04 2.360761342733e+01
6.922500000000e+02 -7.368069532038e-02 3.736865433699e-04 2.364698833934e+01
6.925000000000e+02 -7.140844361961e-02 3.638714931451e-04 2.368635587749e+01
6.927500000000e+02 -6.923420686757e-02 3.542461255799e-04 2.372571312311e+01
6.930000000000e+02 -6.715077890524e-02 3.448671171918e-04 2.376505376389e+01
6.932500000000e+02 -6.514947817886e-02 3.357859106661e-04 2.380436827104e+01
6.935000000000e+02 -6.322006764260e-02 3.270490115480e-04 2.384364399917e+01
6.937500000000e+02 -6.135063957713e-02 3.186979856672e-04 2.388286540047e+01
6.940000000000e+02 -5.952755249615e-02 3.107698198521e-04 2.392201427297e+01
6.942500000000e+02 -5.773551669000e-02 3.032972052293e-04 2.396106991740e+01
6.945000000000e+02 -5.595764999558e-02 2.963086338720e-04 2.400000946144e+01
6.947500000000e+02 -5.417573627428e-02 2.898283732201e-04 2.403880801491e+01
6.950000000000e+02 -5.237045782081e-02 2.838764629203e-04 2.407743900481e+01
6.952500000000e+02 -5.052181777399e-02 2.784685051946e-04 2.411587433165e+01
6.955000000000e+02 -4.860952025264e-02 2.736155427683e-04 2.415408471529e+01
6.957500000000e+02 -4.661350495214e-02 2.693237487625e-04 2.419203986711e+01
6.960000000000e+02 -4.451444116635e-02 2.655942400593e-04 2.422970880251e+01
6.962500000000e+02 -4.229427102570e-02 2.624228441814e-04 2.426706009187e+01
6.965000000000e+02 -3.993670919342e-02 2.598000295931e-04 2.430406220092e+01
6.967500000000e+02 -3.742777096908e-02 2.577107629257e-04 2.434068371446e+01
6.970000000000e+02 -3.475619014173e-02 2.561346424348e-04 2.437689371079e+01
6.972500000000e+02 -3.191380706819e-02 2.550460575410e-04 2.441266206672e+01
6.975000000000e+02 -2.889584382403e-02 2.544145985072e-04 2.444795986810e+01
6.977500000000e+02 -2.570114862798e-02 2.542053788255e-04 2.448275966532e+01
6.980000000000e+02 -2.233226696760e-02 2.543797715734e-04 2.451703596430e+01
6.982500000000e+02 -1.879549622032e-02 2.548959282458e-04 2.455076547380e+01
6.985000000000e+02 -1.510076754118e-02 2.557096929072e-04 2.458392759993e+01
6.987500000000e+02 -1.126151118764e-02 2.567752458847e-04 2.461650467641e+01
6.990000000000e+02 -7.294371723387e-03 2.580460678154e-04 2.464848242420e+01
6.992500000000e+02 -3.218895311096e-03 2.594756917777e-04 2.467985022106e+01
6.995000000000e+02 9.428474670530e-04 2.610184313142e-04 2.471060133686e+01
6.997500000000e+02 5.166724256013e-03 2.626302219915e-04 2.474073331176e+01
7.000000000000e+02 9.426982526556e-03 2.642691223705e-04 2.477024801593e+01
7.002500000000e+02 1.369677144505e-02 2.658959861593e-04 2.479915196494e+01
7.005000000000e+02 1.794861696412e-02 2.674747712525e-04 2.482745626627e+01
7.007500000000e+02 2.215494822142e-02 2.689729774872e-04 2.485517683621e+01
7.010000000000e+02 2.628856177888e-02 2.703617631458e-04 2.488233425017e+01
7.012500000000e+02 3.032309673111e-02 2.716160919919e-04 2.490895374108e+01
7.015000000000e+02 3.423347949380e-02 2.727147581193e-04 2.493506515300e+01
7.017500000000e+02 3.799630553491e-02 2.736402529372e-04 2.496070263942e+01
7.020000000000e+02 4.159021137841e-02 2.743786391576e-04 2.498590451274e+01
7.022500000000e+02 4.499620428286e-02 2.749193453808e-04 2.501071305329e+01
7.025000000000e+02 4.819791783164e-02 2.752548805453e-04 2.503517404749e+01
7.027500000000e+02 5.118187403459e-02 2.753805721249e-04 2.505933664001e+01
7.030000000000e+02 5.393764929399e-02 2.752942524447e-04 2.508325277861e+01
7.032500000000e+02 5.645805572302e-02 2.749959574585e-04 2.510697701604e+01
7.035000000000e+02 5.873922525010e-02 2.744876338822e-04 2.513056590241e+01
7.037500000000e+02 6.078071136495e-02 2.737728458708e-04 2.515407772548e+01
7.040000000000e+02 6.258551687760e-02 2.728565107675e-04 2.517757199284e+01
7.042500000000e+02 6.416008390072e-02 2.717446691854e-04 2.520110889027e+01
7.045000000000e+02 6.551429050662e-02 2.704442323617e-04 2.522474899712e+01
7.047500000000e+02 6.666134860333e-02 2.689628203775e-04 2.524855259824e+01
7.050000000000e+02 6.761773520314e-02 2.673085266296e-04 2.527257941511e+01
7.052500000000e+02 6.840301782008e-02 2.654897946376e-04 2.529688791236e+01
7.055000000000e+02 6.903971510944e-02 2.635152201410e-04 2.532153503235e+01
7.057500000000e+02 6.955304824057e-02 2.613934381243e-04 2.534657551128e+01
7.060000000000e+02 6.997072969982e-02 2.591329260958e-04 2.537206163477e+01
7.062500000000e+02 7.032264572501e-02 2.567419200949e-04 2.539804260700e+01
7.065000000000e+02 7.064054440156e-02 2.542282258128e-04 2.542456420581e+01
7.067500000000e+02 7.095768802985e-02 2.515990617587e-04 2.545166846547e+01
7.070000000000e+02 7.130842791929e-02 2.488609613813e-04 2.547939314413e+01
7.072500000000e+02 7.172778792313e-02 2.460196192275e-04 2.550777146399e+01
7.075000000000e+02 7.225102088634e-02 2.430797842223e-04 2.553683188865e+01
7.077500000000e+02 7.291309872577e-02 2.400451160328e-04 2.556659769467e+01
7.080000000000e+02 7.374822705188e-02 2.369180716139e-04 2.559708682070e+01
7.082500000000e+02 7.478935054307e-02 2.336998242163e-04 2.562831176538e+01
7.085000000000e+02 7.606760665690e-02 2.303901628762e-04 2.566027924186e+01
7.087500000000e+02 7.761185121827e-02 2.269874637259e-04 2.569299026457e+01
7.090000000000e+02 7.944815048286e-02 2.234886536833e-04 2.572643999721e+01
7.092500000000e+02 8.159929576213e-02 2.198891915577e-04 2.576061763279e+01
7.095000000000e+02 8.408439470787e-02 2.161831453862e-04 2.579550660055e+01
7.097500000000e+02 8.691843350786e-02 2.123632143574e-04 2.583108437094e+01
7.100000000000e+02 9.011195792823e-02 2.084209281212e-04 2.586732276296e+01
7.102500000000e+02 9.367074204228e-02 2.043467363610e-04 2.590418783431e+01
7.105000000000e+02 9.759556254481e-02 2.001302419048e-04 2.594164009498e+01
7.107500000000e+02 1.018820360895e-01 1.957605090645e-04 2.597963475370e+01
7.110000000000e+02 1.065204937884e-01 1.912262789214e-04 2.601812170043e+01
7.112500000000e+02 1.114959678995e-01 1.865163512771e-04 2.605704579134e+01
7.115000000000e+02 1.167882527103e-01 1.816200123484e-04 2.609634715493e+01
7.117500000000e+02 1.223720172163e-01 1.765273325501e-04 2.613596122150e+01
7.120000000000e+02 1.282170337328e-01 1.712297614613e-04 2.617581909145e+01
7.122500000000e+02 1.342884712930e-01 1.657205066563e-04 2.621584775722e+01
7.125000000000e+02 1.405472695350e-01 1.599950104023e-04 2.625597033382e+01
7.127500000000e+02 1.469506040631e-01 1.540514471473e-04 2.629610648368e+01
7.130000000000e+02 1.534523989508e-01 1.478910952112e-04 2.633617246811e+01
7.132500000000e+02 1.600039431433e-01 1.415190201428e-04 2.637608175429e+01
7.135000000000e+02 1.665545345705e-01 1.349440999008e-04 2.641574506523e+01
7.137500000000e+02 1.730522043087e-01 1.281796474750e-04 2.645507100701e+01
7.140000000000e+02 1.794444708795e-01 1.212436464671e-04 2.649396635196e+01
7.142500000000e+02 1.856791291718e-01 1.141588877501e-04 2.653233636925e+01
7.145000000000e+02 1.917050716490e-01 1.069531782158e-04 2.657008554057e+01
7.147500000000e+02 1.974731067076e-01 9.965924791166e-05 2.660711778912e+01
7.150000000000e+02 2.029367890866e-01 9.231474295492e-05 2.664333731533e+01
7.152500000000e+02 2.080532203180e-01 8.496194006687e-05 2.667864890917e+01
7.155000000000e+02 2.127838368515e-01 7.764747115513e-05 2.671295887108e+01
7.157500000000e+02 2.170951414564e-01 7.042182175541e-05 2.674617544779e+01
7.160000000000e+02 2.209593870414e-01 6.333879095936e-05 2.677820966557e+01
7.162500000000e+02 2.243551953489e-01 5.645477013130e-05 2.680897602297e+01
7.165000000000e+02 2.272680772975e-01 4.982797567818e-05 2.683839338680e+01
7.167500000000e+02 2.296908663452e-01 4.351753325575e-05 2.686638551658e+01
7.170000000000e+02 2.316240379049e-01 3.758250375377e-05 2.689288201504e+01
7.172500000000e+02 2.330759093239e-01 3.208080785917e-05 2.691781897565e+01
7.175000000000e+02 2.340627098451e-01 2.706808748189e-05 2.694113969543e+01
7.177500000000e+02 2.346084843289e-01 2.259658100875e-05 2.696279542606e+01
7.180000000000e+02 2.347448905141e-01 1.871386436483e-05 2.698274573487e+01
7.182500000000e+02 2.345107979318e-01 1.546172353966e-05 2.700095924237e+01
7.185000000000e+02 2.339517877138e-01 1.287490661380e-05 2.701741375319e+01
7.187500000000e+02 2.331194551191e-01 1.098008871435e-05 2.703209680866e+01
7.190000000000e+02 2.320706294764e-01 9.794708566170e-06 2.704500551985e+01
7.192500000000e+02 2.308664296218e-01 9.326070171280e-06 2.705614689211e+01
7.195000000000e+02 2.295712239376e-01 9.570473876900e-06 2.706553741374e+01
7.197500000000e+02 2.282515104450e-01 1.051251898043e-05 2.707320304495e+01
7.200000000000e+02 2.269747121758e-01 1.212456949394e-05 2.707917857583e+01
7.202500000000e+02 2.258079494432e-01 1.436644133981e-05 2.708350732721e+01
7.205000000000e+02 2.248167845660e-01 1.718519270567e-05 2.708624030450e+01
7.207500000000e+02 2.240639769079e-01 2.051548559978e-05 2.708743557589e+01
7.210000000000e+02 2.236082840319e-01 2.427977554372e-05 2.708715735628e+01
7.212500000000e+02 2.235033177271e-01 2.838898859908e-05 2.708547523837e+01
7.215000000000e+02 2.237964818105e-01 3.274335677812e-05 2.708246303721e+01
7.217500000000e+02 2.245280193255e-01 3.723364234221e-05 2.707819793337e+01
7.220000000000e+02 2.257301817333e-01 4.174252683264e-05 2.707275941306e+01
7.222500000000e+02 2.274265552652e-01 4.614632224575e-05 2.706622836218e+01
7.225000000000e+02 2.296315178825e-01 5.031680620976e-05 2.705868593791e+01
7.227500000000e+02 2.323498988855e-01 5.412338662440e-05 2.705021273155e+01
7.230000000000e+02 2.355768020394e-01 5.743541569079e-05 2.704088783460e+01
7.232500000000e+02 2.392976472162e-01 6.012470042968e-05 2.703078810866e+01
7.235000000000e+02 2.434883698386e-01 6.206799964567e-05 2.701998726610e+01
7.237500000000e+02 2.481158744439e-01 6.314980473514e-05 2.700855538353e+01
7.240000000000e+02 2.531386338765e-01 6.326490981660e-05 2.699655813233e+01
7.242500000000e+02 2.585075345688e-01 6.232115992241e-05 2.698405645617e+01
7.245000000000e+02 2.641668495309e-01 6.024187784931e-05 2.697110598665e+01
7.247500000000e+02 2.700554333498e-01 5.696830349531e-05 2.695775688042e+01
7.250000000000e+02 2.761080069790e-01 5.246159984693e-05 2.694405343785e+01
7.252500000000e+02 2.822565947578e-01 4.670466573305e-05 2.693003399050e+01
7.255000000000e+02 2.884320490333e-01 3.970349541543e-05 2.691573086496e+01
7.257500000000e+02 2.945655878177e-01 3.148805046525e-05 2.690117025001e+01
7.260000000000e+02 3.005903745260e-01 2.211267330717e-05 2.688637226847e+01
7.262500000000e+02 3.064430573923e-01 1.165583640479e-05 2.687135110762e+01
7.265000000000e+02 3.120652026436e-01 2.193570110600e-07 2.685611504643e+01
7.267500000000e+02 3.174046327670e-01 -1.207309026136e-05 2.684066667134e+01
7.270000000000e+02 3.224165745854e-01 -2.507801992159e-05 2.682500306677e+01
7.272500000000e+02 3.270646119329e-01 -3.863480582485e-05 2.680911599123e+01
7.275000000000e+02 3.313213818458e-01 -5.256896696991e-05 2.679299216564e+01
7.277500000000e+02 3.351689973058e-01 -6.669590014462e-05 2.677661346379e+01
7.280000000000e+02 3.385991928735e-01 -8.082508857552e-05 2.675995719880e+01
7.282500000000e+02 3.416131499529e-01 -9.476457801320e-05 2.674299642593e+01
7.285000000000e+02 3.442210522342e-01 -1.083256508755e-04 2.672570018890e+01
7.287500000000e+02 3.464413577538e-01 -1.213276394299e-04 2.670803382373e+01
7.290000000000e+02 3.482998056609e-01 -1.336022451084e-04 2.668995929694e+01
7.292500000000e+02 3.498282291758e-01 -1.449980379272e-04 2.667143550834e+01
7.295000000000e+02 3.510632052594e-01 -1.553846894109e-04 2.665241863456e+01
7.297500000000e+02 3.520445411573e-01 -1.646560278274e-04 2.663286249848e+01
7.300000000000e+02 3.528137511278e-01 -1.727329328791e-04 2.661271894874e+01
7.302500000000e+02 3.534124583304e-01 -1.795652139432e-04 2.659193823788e+01
7.305000000000e+02 3.538808867079e-01 -1.851328345665e-04 2.657046949220e+01
7.307500000000e+02 3.542564030628e-01 -1.894460185643e-04 2.654826108519e+01
7.310000000000e+02 3.545722453207e-01 -1.925448077816e-04 2.652526115611e+01
7.312500000000e+02 3.548563926821e-01 -1.944971968030e-04 2.650141806908e+01
7.315000000000e+02 3.551307291276e-01 -1.953967673089e-04 2.647668089571e+01
7.317500000000e+02 3.554104426231e-01 -1.953592822984e-04 2.645099988164e+01
7.320000000000e+02 3.557037522877e-01 -1.945187126893e-04 2.642432699896e+01
7.322500000000e+02 3.560119769971e-01 -1.930225260360e-04 2.639661639733e+01
7.325000000000e+02 3.563299400577e-01 -1.910264952313e-04 2.636782489657e+01
7.327500000000e+02 3.566467757309e-01 -1.886892502150e-04 2.633791235682e+01
7.330000000000e+02 3.569470256522e-01 -1.861666670028e-04 2.630684219865e+01
7.332500000000e+02 3.572120882635e-01 -1.836061478276e-04 2.627458171294e+01
7.335000000000e+02 3.574219088901e-01 -1.811412540906e-04 2.624110234308e+01
7.337500000000e+02 3.575568783567e-01 -1.788870034471e-04 2.620637996897e+01
7.340000000000e+02 3.575997752170e-01 -1.769356287671e-04 2.617039517209e+01
7.342500000000e+02 3.575377412708e-01 -1.753533387672e-04 2.613313323551e+01
7.345000000000e+02 3.573640507422e-01 -1.741781574771e-04 2.609458436789e+01
7.347500000000e+02 3.570796338655e-01 -1.734189461697e-04 2.605474357676e+01
7.350000000000e+02 3.566941867606e-01 -1.730558738115e-04 2.601361076450e+01
7.352500000000e+02 3.562267937360e-01 -1.730421697161e-04 2.597119049485e+01
7.355000000000e+02 3.557059504077e-01 -1.733072754639e-04 2.592749198484e+01
7.357500000000e+02 3.551689878959e-01 -1.737612143756e-04 2.588252887026e+01
7.360000000000e+02 3.546608647509e-01 -1.743000021341e-04 2.583631895353e+01
7.362500000000e+02 3.542323931632e-01 -1.748119448439e-04 2.578888409282e+01
7.365000000000e+02 3.539379716963e-01 -1.751843253222e-04 2.574024988954e+01
7.367500000000e+02 3.538329727343e-01 -1.753103118551e-04 2.569044548607e+01
7.370000000000e+02 3.539709022753e-01 -1.750954719322e-04 2.563950326427e+01
7.372500000000e+02 3.544005580600e-01 -1.744637855433e-04 2.558745871460e+01
7.375000000000e+02 3.551633141626e-01 -1.733625894990e-04 2.553435014959e+01
7.377500000000e+02 3.562907326588e-01 -1.717662373643e-04 2.548021855016e+01
7.380000000000e+02 3.578025994313e-01 -1.696780737391e-04 2.542510732427e+01
7.382500000000e+02 3.597055547365e-01 -1.671311350070e-04 2.536906226796e+01
7.385000000000e+02 3.619923445613e-01 -1.641869592204e-04 2.531213140036e+01
7.387500000000e+02 3.646416975531e-01 -1.609326143717e-04 2.525436485407e+01
7.390000000000e+02 3.676189213379e-01 -1.574767556550e-04 2.519581492246e+01
7.392500000000e+02 3.708770457225e-01 -1.539441096428e-04 2.513653594301e+01
7.395000000000e+02 3.743585765974e-01 -1.504694192743e-04 2.507658439592e+01
7.397500000000e+02 3.779977023353e-01 -1.471906184859e-04 2.501601883354e+01
7.400000000000e+02 3.817229268692e-01 -1.442419898283e-04 2.495489997514e+01
7.402500000000e+02 3.854600173718e-01 -1.417473804769e-04 2.489329068474e+01
7.405000000000e+02 3.891351503132e-01 -1.398138388649e-04 2.483125592375e+01
7.407500000000e+02 3.926782029609e-01 -1.385261759440e-04 2.476886277075e+01
7.410000000000e+02 3.960259685696e-01 -1.379424518298e-04 2.470618027592e+01
7.412500000000e+02 3.991251784498e-01 -1.380909983099e-04 2.464327930463e+01
7.415000000000e+02 4.019351757149e-01 -1.389688664885e-04 2.458023237072e+01
7.417500000000e+02 4.044299995028e-01 -1.405418379985e-04 2.451711333309e+01
7.420000000000e+02 4.065997434384e-01 -1.427461376453e-04 2.445399709346e+01
7.422500000000e+02 4.084510058339e-01 -1.454918411675e-04 2.439095921965e+01
7.425000000000e+02 4.100062967373e-01 -1.486679919160e-04 2.432807555800e+01
7.427500000000e+02 4.113023381281e-01 -1.521490078217e-04 2.426542179030e+01
7.430000000000e+02 4.123872699059e-01 -1.558021293241e-04 2.420307300432e+01
7.432500000000e+02 4.133168526672e-01 -1.594956738038e-04 2.414110325623e+01
7.435000000000e+02 4.141498974699e-01 -1.631073146024e-04 2.407958513448e+01
7.437500000000e+02 4.149432496618e-01 -1.665321199989e-04 2.401858935532e+01
7.440000000000e+02 4.157466909526e-01 -1.696892849990e-04 2.395818434969e+01
7.442500000000e+02 4.165982713455e-01 -1.725273935764e-04 2.389843591169e+01
7.445000000000e+02 4.175204588507e-01 -1.750272521651e-04 2.383940685107e+01
7.447500000000e+02 4.185175470120e-01 -1.772021108792e-04 2.378115663665e+01
7.450000000000e+02 4.195746478083e-01 -1.790952348954e-04 2.372374115032e+01
7.452500000000e+02 4.206583307092e-01 -1.807744804435e-04 2.366721238275e+01
7.455000000000e+02 4.217190071577e-01 -1.823247407092e-04 2.361161820876e+01
7.457500000000e+02 4.226947831211e-01 -1.838385516810e-04 2.355700225921e+01
7.460000000000e+02 4.235164407915e-01 -1.854056533641e-04 2.350340370031e+01
7.462500000000e+02 4.241131050999e-01 -1.871026336981e-04 2.345085719539e+01
7.465000000000e+02 4.244180105161e-01 -1.889833451614e-04 2.339939285552e+01
7.467500000000e+02 4.243738909084e-01 -1.910715856067e-04 2.334903627994e+01
7.470000000000e+02 4.239374191874e-01 -1.933557017079e-04 2.329980856014e+01
7.472500000000e+02 4.230824339402e-01 -1.957865016510e-04 2.325172641609e+01
7.475000000000e+02 4.218016733794e-01 -1.982783591378e-04 2.320480231506e+01
7.477500000000e+02 4.201069725250e-01 -2.007133589926e-04 2.315904461423e+01
7.480000000000e+02 4.180280628120e-01 -2.029482114540e-04 2.311445775196e+01
7.482500000000e+02 4.156101230391e-01 -2.048230649129e-04 2.307104233917e+01
7.485000000000e+02 4.129104818786e-01 -2.061717862313e-04 2.302879540313e+01
7.487500000000e+02 4.099947293901e-01 -2.068327220085e-04 2.298771046627e+01
7.490000000000e+02 4.069326621953e-01 -2.066590286739e-04 2.294777776205e+01
7.492500000000e+02 4.037942794382e-01 -2.055280350374e-04 2.290898432467e+01
7.495000000000e+02 4.006461252915e-01 -2.033491116512e-04 2.287131422031e+01
7.497500000000e+02 3.975481255098e-01 -2.000694896792e-04 2.283474865004e+01
7.500000000000e+02 3.945510560002e-01 -1.956778718130e-04 2.279926621055e+01
7.502500000000e+02 3.916947299303e-01 -1.902057903748e-04 2.276484308088e+01
7.505000000000e+02 3.890069568271e-01 -1.837264879016e-04 2.273145329334e+01
7.507500000000e+02 3.865033480525e-01 -1.763518740564e-04 2.269906900385e+01
7.510000000000e+02 3.841879772782e-01 -1.682273170988e-04 2.266766078043e+01
7.512500000000e+02 3.820549567483e-01 -1.595248961602e-04 2.263719791832e+01
7.515000000000e+02 3.800908798586e-01 -1.504354547165e-04 2.260764872746e+01
7.517500000000e+02 3.782781033197e-01 -1.411597987809e-04 2.257898082709e+01
7.520000000000e+02 3.765986497957e-01 -1.318995351763e-04 2.255116142611e+01
7.522500000000e+02 3.750384827159e-01 -1.228483312610e-04 2.252415757084e+01
7.525000000000e+02 3.735917497479e-01 -1.141841623563e-04 2.249793640441e+01
7.527500000000e+02 3.722644853683e-01 -1.060632562926e-04 2.247246535277e+01
7.530000000000e+02 3.710773354225e-01 -9.861646182850e-05 2.244771242969e+01
7.532500000000e+02 3.700666921602e-01 -9.194827118033e-05 2.242364645703e+01
7.535000000000e+02 3.692838881009e-01 -8.613874957363e-05 2.240023731082e+01
7.537500000000e+02 3.687923370078e-01 -8.124849482634e-05 2.237745632347e+01
7.540000000000e+02 3.686624814656e-01 -7.732560016272e-05 2.235527652497e+01
7.542500000000e+02 3.689651127675e-01 -7.441428806610e-05 2.233367311676e+01
7.545000000000e+02 3.697634888007e-01 -7.256358122851e-05 2.231262380937e+01
7.547500000000e+02 3.711052369720e-01 -7.183501869325e-05 2.229210910943e+01
7.550000000000e+02 3.730150120352e-01 -7.230785027290e-05 2.227211277095e+01
7.552500000000e+02 3.754888619943e-01 -7.408064923558e-05 2.225262183070e+01
7.555000000000e+02 3.784912418623e-01 -7.726853858806e-05 2.223362688118e+01
7.557500000000e+02 3.819551831434e-01 -8.199587540875e-05 2.221512194278e+01
7.560000000000e+02 3.857858107168e-01 -8.838477871666e-05 2.219710436098e+01
7.562500000000e+02 3.898669267074e-01 -9.654033443151e-05 2.217957440970e+01
7.565000000000e+02 3.940699813276e-01 -1.065346381256e-04 2.216253506202e+01
7.567500000000e+02 3.982643378920e-01 -1.183911860990e-04 2.214599144972e+01
7.570000000000e+02 4.023276475060e-01 -1.320716403527e-04 2.212995046214e+01
7.572500000000e+02 4.061550109188e-01 -1.474669678700e-04 2.211442020448e+01
7.575000000000e+02 4.096658450103e-01 -1.643936029638e-04 2.209940986263e+01
7.577500000000e+02 4.128075578844e-01 -1.825961580928e-04 2.208492942185e+01
7.580000000000e+02 4.155556612073e-01 -2.017564057087e-04 2.207098950447e+01
7.582500000000e+02 4.179103948993e-01 -2.215075922860e-04 2.205760172002e+01
7.585000000000e+02 4.198903702329e-01 -2.414528909982e-04 2.204477860529e+01
7.587500000000e+02 4.215242496075e-01 -2.611857572459e-04 2.203253426996e+01
7.590000000000e+02 4.228416194456e-01 -2.803103003407e-04 2.202088445494e+01
7.592500000000e+02 4.238644366721e-01 -2.984591742405e-04 2.200984720190e+01
7.595000000000e+02 4.246002284104e-01 -3.153074761440e-04 2.199944280525e+01
7.597500000000e+02 4.250380433314e-01 -3.305811298483e-04 2.198969429236e+01
7.600000000000e+02 4.251476320723e-01 -3.440595023126e-04 2.198062702691e+01
7.602500000000e+02 4.248819911777e-01 -3.555724295491e-04 2.197226885216e+01
7.605000000000e+02 4.241827568940e-01 -3.649928409823e-04 2.196464930714e+01
7.607500000000e+02 4.229877071203e-01 -3.722265563135e-04 2.195779940233e+01
7.610000000000e+02 4.212391768476e-01 -3.772011788215e-04 2.195175075704e+01
7.612500000000e+02 4.188922555317e-01 -3.798561023762e-04 2.194653501717e+01
7.615000000000e+02 4.159215326898e-01 -3.801351652281e-04 2.194218296560e+01
7.617500000000e+02 4.123255716715e-01 -3.779832246866e-04 2.193872423334e+01
7.620000000000e+02 4.081284461542e-01 -3.733471371853e-04 2.193618663736e+01
7.622500000000e+02 4.033782500018e-01 -3.661809878211e-04 2.193459597437e+01
7.625000000000e+02 3.981428006080e-01 -3.564546701070e-04 2.193397566874e+01
7.627500000000e+02 3.925032514462e-01 -3.441645473806e-04 2.193434707068e+01
7.630000000000e+02 3.865464301018e-01 -3.293445021326e-04 2.193572940103e+01
7.632500000000e+02 3.803569999397e-01 -3.120756804401e-04 2.193813974909e+01
7.635000000000e+02 3.740104894428e-01 -2.924932054891e-04 2.194159355639e+01
7.637500000000e+02 3.675680098648e-01 -2.707889863040e-04 2.194610432056e+01
7.640000000000e+02 3.610733079919e-01 -2.472096442604e-04 2.195168397392e+01
7.642500000000e+02 3.545523241713e-01 -2.220499465671e-04 2.195834233412e+01
7.645000000000e+02 3.480152400311e-01 -1.956422195764e-04 2.196608725800e+01
7.647500000000e+02 3.414604396661e-01 -1.683429954647e-04 2.197492384768e+01
7.650000000000e+02 3.348798008337e-01 -1.405179081521e-04 2.198485437968e+01
7.652500000000e+02 3.282644160684e-01 -1.125275480453e-04 2.199587743002e+01
7.655000000000e+02 3.216099649105e-01 -8.471451127983e-05 2.200798772400e+01
7.657500000000e+02 3.149209857031e-01 -5.739337453067e-05 2.202117560899e+01
7.660000000000e+02 3.082135199065e-01 -3.084418262950e-05 2.203542658252e+01
7.662500000000e+02 3.015159157827e-01 -5.309492094140e-06 2.205072147997e+01
7.665000000000e+02 2.948677291346e-01 1.900475676087e-05 2.206703627209e+01
7.667500000000e+02 2.883170415619e-01 4.192588878826e-05 2.208434231770e+01
7.670000000000e+02 2.819166230232e-01 6.330944880268e-05 2.210260648276e+01
7.672500000000e+02 2.757195631536e-01 8.303347737327e-05 2.212179182912e+01
7.675000000000e+02 2.697749314883e-01 1.009930307654e-04 2.214185785218e+01
7.677500000000e+02 2.641240580456e-01 1.170961681044e-04 2.216276108367e+01
7.680000000000e+02 2.587978331987e-01 1.312617435452e-04 2.218445533280e+01
7.682500000000e+02 2.538153136735e-01 1.434194791185e-04 2.220689238893e+01
7.685000000000e+02 2.491836299551e-01 1.535118734018e-04 2.223002224177e+01
7.687500000000e+02 2.448991191760e-01 1.614977733258e-04 2.225379319841e+01
7.690000000000e+02 2.409493673910e-01 1.673570853019e-04 2.227815247658e+01
7.692500000000e+02 2.373157952127e-01 1.710952537592e-04 2.230304597127e+01
7.695000000000e+02 2.339763620571e-01 1.727474558286e-04 2.232841879465e+01
7.697500000000e+02 2.309080150269e-01 1.723812076385e-04 2.235421526716e+01
7.700000000000e+02 2.280885301336e-01 1.700973869102e-04 2.238037898384e+01
7.702500000000e+02 2.254976247733e-01 1.660292167349e-04 2.240685337290e+01
7.705000000000e+02 2.231171775387e-01 1.603393244543e-04 2.243358159770e+01
7.707500000000e+02 2.209307220720e-01 1.532152044350e-04 2.246050721775e+01
7.710000000000e+02 2.189223258561e-01 1.448634222811e-04 2.248757434155e+01
7.712500000000e+02 2.170751283793e-01 1.355033227077e-04 2.251472814116e+01
7.715000000000e+02 2.153698243191e-01 1.253606744606e-04 2.254191503359e+01
7.717500000000e+02 2.137833969737e-01 1.146618577810e-04 2.256908335289e+01
7.720000000000e+02 2.122882659869e-01 1.036290232104e-04 2.259618350876e+01
7.722500000000e+02 2.108520742180e-01 9.247641664356e-05 2.262316837981e+01
7.725000000000e+02 2.094381096434e-01 8.140801954127e-05 2.264999334506e+01
7.727500000000e+02 2.080063892702e-01 7.061640011732e-05 2.267661674010e+01
7.730000000000e+02 2.065152338409e-01 6.028249157176e-05 2.270299980104e+01
7.732500000000e+02 2.049231580682e-01 5.057612175621e-05 2.272910654978e+01
7.735000000000e+02 2.031909276947e-01 4.165646019627e-05 2.275490412948e+01
7.737500000000e+02 2.012834597385e-01 3.367253754108e-05 2.278036236339e+01
7.740000000000e+02 1.991714724353e-01 2.676332991325e-05 2.280545386380e+01
7.742500000000e+02 1.968326976073e-01 2.105720803189e-05 2.283015407584e+01
7.745000000000e+02 1.942525401431e-01 1.667067270486e-05 2.285444084252e+01
7.747500000000e+02 1.914242470585e-01 1.370641917112e-05 2.287829475859e+01
7.750000000000e+02 1.883485277219e-01 1.225102119995e-05 2.290169874796e+01
7.752500000000e+02 1.850328105601e-01 1.237211778870e-05 2.292463844840e+01
7.755000000000e+02 1.814901715076e-01 1.411586756805e-05 2.294710185346e+01
7.757500000000e+02 1.777381499925e-01 1.750462065628e-05 2.296907971221e+01
7.760000000000e+02 1.737975268965e-01 2.253507046412e-05 2.299056541669e+01
7.762500000000e+02 1.696912026736e-01 2.917743019821e-05 2.301155516425e+01
7.765000000000e+02 1.654432562698e-01 3.737517118350e-05 2.303204785148e+01
7.767500000000e+02 1.610782419410e-01 4.704609336434e-05 2.305204544829e+01
7.770000000000e+02 1.566207027406e-01 5.808410490945e-05 2.307155285017e+01
7.772500000000e+02 1.520948983893e-01 7.036190460403e-05 2.309057799505e+01
7.775000000000e+02 1.475246953755e-01 8.373411320672e-05 2.310913171119e+01
7.777500000000e+02 1.429335490259e-01 9.804107624279e-05 2.312722798208e+01
7.780000000000e+02 1.383444997491e-01 1.131126429474e-04 2.314488378271e+01
7.782500000000e+02 1.337801175663e-01 1.287719575358e-04 2.316211889640e+01
7.785000000000e+02 1.292623743628e-01 1.448391898748e-04 2.317895621969e+01
7.787500000000e+02 1.248123605180e-01 1.611346125227e-04 2.319542135383e+01
7.790000000000e+02 1.204498879419e-01 1.774816791405e-04 2.321154294580e+01
7.792500000000e+02 1.161929589730e-01 1.937093423590e-04 2.322735230168e+01
7.795000000000e+02 1.120571728458e-01 2.096543252686e-04 2.324288376079e+01
7.797500000000e+02 1.080550855373e-01 2.251625433548e-04 2.325817435895e+01
7.800000000000e+02 1.041956055367e-01 2.400908300337e-04 2.327326415677e+01
7.802500000000e+02 1.004834856629e-01 2.543080363435e-04 2.328819597484e+01
7.805000000000e+02 9.691895090861e-02 2.676963225391e-04 2.330301567977e+01
7.807500000000e+02 9.349752249786e-02 2.801522219494e-04 2.331777191482e+01
7.810000000000e+02 9.021005513590e-02 2.915880570615e-04 2.333251631699e+01
7.812500000000e+02 8.704299611064e-02 3.019329039586e-04 2.334730333548e+01
7.815000000000e+02 8.397885667379e-02 3.111337124565e-04 2.336219008496e+01
7.817500000000e+02 8.099687668646e-02 3.191563566549e-04 2.337723638692e+01
7.820000000000e+02 7.807382363533e-02 3.259864470564e-04 2.339250446648e+01
7.822500000000e+02 7.518489281660e-02 3.316299305052e-04 2.340805881727e+01
7.825000000000e+02 7.230462970102e-02 3.361133261307e-04 2.342396585144e+01
7.827500000000e+02 6.940786399576e-02 3.394834505774e-04 2.344029374469e+01
7.830000000000e+02 6.647055102561e-02 3.418066806428e-04 2.345711206168e+01
7.832500000000e+02 6.347049886300e-02 3.431677186299e-04 2.347449135266e+01
7.835000000000e+02 6.038799962698e-02 3.436678665920e-04 2.349250288950e+01
7.837500000000e+02 5.720625999747e-02 3.434228251485e-04 2.351121824150e+01
7.840000000000e+02 5.391168373099e-02 3.425600471923e-04 2.353070881745e+01
7.842500000000e+02 5.049403451394e-02 3.412158147275e-04 2.355104557783e+01
7.845000000000e+02 4.694640775461e-02 3.395320664811e-04 2.357229850001e+01
7.847500000000e+02 4.326515681009e-02 3.376531155150e-04 2.359453627654e+01
7.850000000000e+02 3.944966530940e-02 3.357223966418e-04 2.361782580679e+01
7.852500000000e+02 3.550213385346e-02 3.338792757850e-04 2.364223187696e+01
7.855000000000e+02 3.142730166180e-02 3.322560602081e-04 2.366781671207e+01
7.857500000000e+02 2.723214034864e-02 3.309753950426e-04 2.369463960039e+01
7.860000000000e+02 2.292563767308e-02 3.301478029308e-04 2.372275654712e+01
7.862500000000e+02 1.851854822498e-02 3.298697332093e-04 2.375221989981e+01
7.865000000000e+02 1.402316248497e-02 3.302220616828e-04 2.378307801933e+01
7.867500000000e+02 9.453184472833e-03 3.312688119382e-04 2.381537497490e+01
7.870000000000e+02 4.823566190316e-03 3.330564090875e-04 2.384915024152e+01
7.872500000000e+02 1.503922075719e-04 3.356132982890e-04 2.388443843134e+01
7.875000000000e+02 -4.549255571916e-03 3.389500125011e-04 2.392126904228e+01
7.877500000000e+02 -9.257373957102e-03 3.430592753196e-04 2.395966623304e+01
7.880000000000e+02 -1.395519079368e-02 3.479166592491e-04 2.399964860484e+01
7.882500000000e+02 -1.862332888717e-02 3.534814089120e-04 2.404122902735e+01
7.885000000000e+02 -2.324195182395e-02 3.596974152935e-04 2.408441445395e+01
7.887500000000e+02 -2.779101232181e-02 3.664946622594e-04 2.412920579427e+01
7.890000000000e+02 -3.225047874509e-02 3.737906985949e-04 2.417559777226e+01
7.892500000000e+02 -3.660059951849e-02 3.814921555965e-04 2.422357882268e+01
7.895000000000e+02 -4.082222724017e-02 3.894965082493e-04 2.427313101605e+01
7.897500000000e+02 -4.489710073604e-02 3.976940429243e-04 2.432422998009e+01
7.900000000000e+02 -4.880818866610e-02 4.059697724373e-04 2.437684488163e+01
7.902500000000e+02 -5.253997900292e-02 4.142056279143e-04 2.443093838460e+01
7.905000000000e+02 -5.607879498044e-02 4.222824433039e-04 2.448646669214e+01
7.907500000000e+02 -5.941305454199e-02 4.300822724917e-04 2.454337954639e+01
7.910000000000e+02 -6.253351627222e-02 4.374904737648e-04 2.460162030261e+01
7.912500000000e+02 -6.543348204596e-02 4.443977509128e-04 2.466112604247e+01
7.915000000000e+02 -6.810895287780e-02 4.507023472628e-04 2.472182763778e+01
7.917500000000e+02 -7.055874485054e-02 4.563118626718e-04 2.478364992597e+01
7.920000000000e+02 -7.278455768949e-02 4.611451282677e-04 2.484651185037e+01
7.922500000000e+02 -7.479099222255e-02 4.651336659745e-04 2.491032671914e+01
7.925000000000e+02 -7.658553894697e-02 4.682232832333e-04 2.497500234457e+01
7.927500000000e+02 -7.817851151657e-02 4.703749675620e-04 2.504044132982e+01
7.930000000000e+02 -7.958294449675e-02 4.715656321002e-04 2.510654142033e+01
7.932500000000e+02 -8.081447348935e-02 4.717890372442e-04 2.517319567838e+01
7.935000000000e+02 -8.189116134574e-02 4.710557132483e-04 2.524029298732e+01
7.937500000000e+02 -8.283332578848e-02 4.693931868319e-04 2.530771824628e+01
7.940000000000e+02 -8.366332291255e-02 4.668453396800e-04 2.537535296016e+01
7.942500000000e+02 -8.440533311689e-02 4.634719925553e-04 2.544307545962e+01
7.945000000000e+02 -8.508511667490e-02 4.593477627649e-04 2.551076153896e+01
7.947500000000e+02 -8.572976729300e-02 4.545609736621e-04 2.557828485488e+01
7.950000000000e+02 -8.636744803401e-02 4.492123063618e-04 2.564551733638e+01
7.952500000000e+02 -8.702711672910e-02 4.434129918069e-04 2.571232991447e+01
7.955000000000e+02 -8.773823507953e-02 4.372832520711e-04 2.577859283334e+01
7.957500000000e+02 -8.853047586612e-02 4.309502899804e-04 2.584417644201e+01
7.960000000000e+02 -8.943339813827e-02 4.245464366237e-04 2.590895155682e+01
7.962500000000e+02 -9.047613818012e-02 4.182070783676e-04 2.597279027718e+01
7.965000000000e+02 -9.168705799223e-02 4.120686959519e-04 2.603556638440e+01
7.967500000000e+02 -9.309342598760e-02 4.062669786036e-04 2.609715617815e+01
7.970000000000e+02 -9.472105561849e-02 4.009348792259e-04 2.615743893053e+01
7.972500000000e+02 -9.659396849717e-02 3.962007910113e-04 2.621629761626e+01
7.975000000000e+02 -9.873408338957e-02 3.921868512942e-04 2.627361960845e+01
7.977500000000e+02 -1.011608516434e-01 3.890073475231e-04 2.632929719390e+01
7.980000000000e+02 -1.038910000904e-01 3.867674334588e-04 2.638322836812e+01
7.982500000000e+02 -1.069382029537e-01 3.855618967524e-04 2.643531734424e+01
7.985000000000e+02 -1.103128473566e-01 3.854741149300e-04 2.648547523910e+01
7.987500000000e+02 -1.140218297103e-01 3.865750643192e-04 2.653362071870e+01
7.990000000000e+02 -1.180683287898e-01 3.889224655026e-04 2.657968046363e+01
7.992500000000e+02 -1.224517175918e-01 3.925604722904e-04 2.662358982860e+01
7.995000000000e+02 -1.271674505198e-01 3.975191924614e-04 2.666529328988e+01
7.997500000000e+02 -1.322070089316e-01 4.038143928057e-04 2.670474486014e+01
8.000000000000e+02 -1.375579653941e-01 4.114475630418e-04 2.674190858351e+01
8.002500000000e+02 -1.432040033635e-01 4.204058689830e-04 2.677675875294e+01
8.005000000000e+02 -1.491251015319e-01 4.306623828725e-04 2.680928028578e+01
8.007500000000e+02 -1.552976730550e-01 4.421762650685e-04 2.683946880123e+01
8.010000000000e+02 -1.616948255535e-01 4.548933613209e-04 2.686733075731e+01
8.012500000000e+02 -1.682866753419e-01 4.687467216588e-04 2.689288350548e+01
8.015000000000e+02 -1.750406458859e-01 4.836571187330e-04 2.691615509009e+01
8.017500000000e+02 -1.819218990870e-01 4.995338216491e-04 2.693718418330e+01
8.020000000000e+02 -1.888937232846e-01 5.162753115483e-04 2.695601969117e+01
8.022500000000e+02 -1.959180063747e-01 5.337701564607e-04 2.697272040942e+01
8.025000000000e+02 -2.029557257393e-01 5.518979355009e-04 2.698735459240e+01
8.027500000000e+02 -2.099674218711e-01 5.705302551455e-04 2.699999925293e+01
8.030000000000e+02 -2.169137342738e-01 5.895317265950e-04 2.701073963533e+01
8.032500000000e+02 -2.237558926230e-01 6.087611402962e-04 2.701966830984e+01
8.035000000000e+02 -2.304562485805e-01 6.280726037637e-04 2.702688448140e+01
8.037500000000e+02 -2.369787709027e-01 6.473167874849e-04 2.703249303392e+01
8.040000000000e+02 -2.432895292785e-01 6.663422861439e-04 2.703660350773e+01
8.042500000000e+02 -2.493571680657e-01 6.849968924326e-04 2.703932923669e+01
8.045000000000e+02 -2.551533303273e-01 7.031290420433e-04 2.704078625180e+01
8.047500000000e+02 -2.606530470933e-01 7.205893802740e-04 2.704109215576e+01
8.050000000000e+02 -2.658350773312e-01 7.372321431880e-04 2.704036521465e+01
8.052500000000e+02 -2.706821845880e-01 7.529167877005e-04 2.703872324143e+01
8.055000000000e+02 -2.751813615386e-01 7.675096857957e-04 2.703628246687e+01
8.057500000000e+02 -2.793239653082e-01 7.808855278019e-04 2.703315674419e+01
8.060000000000e+02 -2.831058046317e-01 7.929291588879e-04 2.702945638230e+01
8.062500000000e+02 -2.865271372861e-01 8.035370772316e-04 2.702528730709e+01
8.065000000000e+02 -2.895925806521e-01 8.126188711968e-04 2.702075032447e+01
8.067500000000e+02 -2.923109808496e-01 8.200988698287e-04 2.701594012151e+01
8.070000000000e+02 -2.946951710336e-01 8.259173813740e-04 2.701094469216e+01
8.072500000000e+02 -2.967616854242e-01 8.300320070170e-04 2.700584463626e+01
8.075000000000e+02 -2.985303840509e-01 8.324185671548e-04 2.700071274465e+01
8.077500000000e+02 -3.000240588380e-01 8.330721665894e-04 2.699561333676e+01
8.080000000000e+02 -3.012679683302e-01 8.320077374483e-04 2.699060197699e+01
8.082500000000e+02 -3.022893347159e-01 8.292603455894e-04 2.698572532142e+01
8.085000000000e+02 -3.031168524994e-01 8.248855689344e-04 2.698102070282e+01
8.087500000000e+02 -3.037801642287e-01 8.189592260509e-04 2.697651612887e+01
8.090000000000e+02 -3.043093353784e-01 8.115768297234e-04 2.697223040778e+01
8.092500000000e+02 -3.047343828306e-01 8.028530226920e-04 2.696817294309e+01
8.095000000000e+02 -3.050847829946e-01 7.929203765649e-04 2.696434417011e+01
8.097500000000e+02 -3.053890614720e-01 7.819281944985e-04 2.696073568894e+01
8.100000000000e+02 -3.056744167647e-01 7.700408226843e-04 2.695733045630e+01
8.102500000000e+02 -3.059663883904e-01 7.574358045010e-04 2.695410344774e+01
8.105000000000e+02 -3.062886107289e-01 7.443018777523e-04 2.695102180862e+01
8.107500000000e+02 -3.066626200182e-01 7.308366500402e-04 2.694804566217e+01
8.110000000000e+02 -3.071077403587e-01 7.172442026776e-04 2.694512841144e+01
8.112500000000e+02 -3.076410279431e-01 7.037324980369e-04 2.694221747526e+01
8.115000000000e+02 -3.082773004672e-01 6.905107741297e-04 2.693925502040e+01
8.117500000000e+02 -3.090292151446e-01 6.777868271599e-04 2.693617844694e+01
8.120000000000e+02 -3.099074246969e-01 6.657643350352e-04 2.693292122632e+01
8.122500000000e+02 -3.109207798412e-01 6.546401681890e-04 2.692941355786e+01
8.125000000000e+02 -3.120765978062e-01 6.446018339934e-04 2.692558323230e+01
8.127500000000e+02 -3.133809542632e-01 6.358249217907e-04 2.692135615840e+01
8.130000000000e+02 -3.148390270278e-01 6.284707878808e-04 2.691665723190e+01
8.132500000000e+02 -3.164554520906e-01 6.226843880291e-04 2.691141100708e+01
8.135000000000e+02 -3.182346760808e-01 6.185922992574e-04 2.690554237783e+01
8.137500000000e+02 -3.201813202203e-01 6.163010987123e-04 2.689897735000e+01
8.140000000000e+02 -3.223004630375e-01 6.158958739824e-04 2.689164353603e+01
8.142500000000e+02 -3.245979107994e-01 6.174391885934e-04 2.688347086471e+01
8.145000000000e+02 -3.270803710477e-01 6.209703475493e-04 2.687439210887e+01
8.147500000000e+02 -3.297555595161e-01 6.265050441525e-04 2.686434351348e+01
8.150000000000e+02 -3.326321654423e-01 6.340353194461e-04 2.685326511568e+01
8.152500000000e+02 -3.357197448120e-01 6.435299441496e-04 2.684110126835e+01
8.155000000000e+02 -3.390284846843e-01 6.549351102126e-04 2.682780095145e+01
8.157500000000e+02 -3.425688795173e-01 6.681756002799e-04 2.681331815539e+01
8.160000000000e+02 -3.463512578763e-01 6.831561445564e-04 2.679761196599e+01
8.162500000000e+02 -3.503852748698e-01 6.997629679758e-04 2.678064680896e+01
8.165000000000e+02 -3.546793152100e-01 7.178656973717e-04 2.676239250344e+01
8.167500000000e+02 -3.592398468353e-01 7.373193564122e-04 2.674282426241e+01
8.170000000000e+02 -3.640707711193e-01 7.579665306188e-04 2.672192261954e+01
8.172500000000e+02 -3.691727742252e-01 7.796395482308e-04 2.669967326174e+01
8.175000000000e+02 -3.745427505157e-01 8.021626555373e-04 2.667606689748e+01
8.177500000000e+02 -3.801732477532e-01 8.253541852850e-04 2.665109885027e+01
8.180000000000e+02 -3.860520590848e-01 8.490285476459e-04 2.662476880729e+01
8.182500000000e+02 -3.921619121697e-01 8.729979988206e-04 2.659708039411e+01
8.185000000000e+02 -3.984803080214e-01 8.970744577424e-04 2.656804083713e+01
8.187500000000e+02 -4.049794886378e-01 9.210710637689e-04 2.653766036561e+01
8.190000000000e+02 -4.116265925138e-01 9.448034076429e-04 2.650595190056e+01
8.192500000000e+02 -4.183839393655e-01 9.680906826806e-04 2.647293052493e+01
8.195000000000e+02 -4.252094796051e-01 9.907566937710e-04 2.643861296105e+01
8.197500000000e+02 -4.320573772793e-01 1.012630583462e-03 2.640301729285e+01
8.200000000000e+02 -4.388787232147e-01 1.033547567010e-03 2.636616240895e+01
8.202500000000e+02 -4.456223565492e-01 1.053349556865e-03 2.632806771648e+01
8.205000000000e+02 -4.522357543204e-01 1.071885685330e-03 2.628875290525e+01
8.207500000000e+02 -4.586660215028e-01 1.089013057451e-03 2.624823756790e+01
8.210000000000e+02 -4.648608995985e-01 1.104597249332e-03 2.620654111954e+01
8.212500000000e+02 -4.707697967019e-01 1.118512987949e-03 2.616368266841e+01
8.215000000000e+02 -4.763448291119e-01 1.130644984005e-03 2.611968097320e+01
8.217500000000e+02 -4.815418127816e-01 1.140888792347e-03 2.607455449025e+01
8.220000000000e+02 -4.863212176916e-01 1.149151827198e-03 2.602832147602e+01
8.222500000000e+02 -4.906490203954e-01 1.155354478681e-03 2.598100014819e+01
8.225000000000e+02 -4.944974362500e-01 1.159431321382e-03 2.593260893389e+01
8.227500000000e+02 -4.978455196440e-01 1.161332498440e-03 2.588316673899e+01
8.230000000000e+02 -5.006795669319e-01 1.161025083065e-03 2.583269328504e+01
8.232500000000e+02 -5.029933339478e-01 1.158494565811e-03 2.578120946780e+01
8.235000000000e+02 -5.047879911893e-01 1.153746190734e-03 2.572873781124e+01
8.237500000000e+02 -5.060719354480e-01 1.146806506386e-03 2.567530278358e+01
8.240000000000e+02 -5.068603031717e-01 1.137724550320e-03 2.562093125299e+01
8.242500000000e+02 -5.071743093352e-01 1.126572901500e-03 2.556565296673e+01
8.245000000000e+02 -5.070404607896e-01 1.113448628507e-03 2.550950079522e+01
8.247500000000e+02 -5.064895904659e-01 1.098473586930e-03 2.545251123978e+01
8.250000000000e+02 -5.055559168663e-01 1.081794635866e-03 2.539472461523e+01
8.252500000000e+02 -5.042760406265e-01 1.063582984375e-03 2.533618542279e+01
8.255000000000e+02 -5.026880717866e-01 1.044033229860e-03 2.527694247318e+01
8.257500000000e+02 -5.008308416035e-01 1.023361564024e-03 2.521704906389e+01
8.260000000000e+02 -4.987433104026e-01 1.001803392375e-03 2.515656308910e+01
8.262500000000e+02 -4.964641526679e-01 9.796103446470e-04 2.509554698642e+01
8.265000000000e+02 -4.940315229536e-01 9.570465741283e-04 2.503406771129e+01
8.267500000000e+02 -4.914830115191e-01 9.343846090715e-04 2.497219662314e+01
8.270000000000e+02 -4.888557122902e-01 9.119007563548e-04 2.491000928985e+01
8.272500000000e+02 -4.861863864617e-01 8.898702441100e-04 2.484758523596e+01
8.275000000000e+02 -4.835116543116e-01 8.685622398260e-04 2.478500767800e+01
8.277500000000e+02 -4.808681652361e-01 8.482350158008e-04 2.472236312768e+01
8.280000000000e+02 -4.782927080012e-01 8.291312226354e-04 2.465974103033e+01
8.282500000000e+02 -4.758222336526e-01 8.114737130474e-04 2.459723329417e+01
8.285000000000e+02 -4.734937657336e-01 7.954617884880e-04 2.453493381335e+01
8.287500000000e+02 -4.713442214105e-01 7.812682188809e-04 2.447293791467e+01
8.290000000000e+02 -4.694101115255e-01 7.690368289654e-04 2.441134179692e+01
8.292500000000e+02 -4.677271922444e-01 7.588810214753e-04 2.435024189435e+01
8.295000000000e+02 -4.663300078333e-01 7.508828955772e-04 2.428973423825e+01
8.297500000000e+02 -4.652514127134e-01 7.450932619614e-04 2.422991376927e+01
8.300000000000e+02 -4.645219840779e-01 7.415321487562e-04 2.417087364732e+01
8.302500000000e+02 -4.641694327663e-01 7.401901544045e-04 2.411270452885e+01
8.305000000000e+02 -4.642178811462e-01 7.410300026457e-04 2.405549386469e+01
8.307500000000e+02 -4.646871330621e-01 7.439888955508e-04 2.399932520126e+01
8.310000000000e+02 -4.655918392947e-01 7.489809091261e-04 2.394427752021e+01
8.312500000000e+02 -4.669406754423e-01 7.558997356588e-04 2.389042460595e+01
8.315000000000e+02 -4.687355305890e-01 7.646215288607e-04 2.383783449084e+01
8.317500000000e+02 -4.709707876194e-01 7.750076390755e-04 2.378656895921e+01
8.320000000000e+02 -4.736327811104e-01 7.869073457473e-04 2.373668315043e+01
8.322500000000e+02 -4.766995055281e-01 8.001603182426e-04 2.368822525713e+01
8.325000000000e+02 -4.801406504578e-01 8.145987971237e-04 2.364123633426e+01
8.327500000000e+02 -4.839179969643e-01 8.300494303387e-04 2.359575021824e+01
8.330000000000e+02 -4.879862273974e-01 8.463347523653e-04 2.355179356702e+01
8.332500000000e+02 -4.922940863457e-01 8.632743473374e-04 2.350938601897e+01
8.335000000000e+02 -4.967858344552e-01 8.806856804947e-04 2.346854042159e+01
8.337500000000e+02 -5.014029331226e-01 8.983848155274e-04 2.342926317940e+01
8.340000000000e+02 -5.060858012653e-01 9.161870401380e-04 2.339155469371e+01
8.342500000000e+02 -5.107755085699e-01 9.339075911604e-04 2.335540977093e+01
8.345000000000e+02 -5.154153102560e-01 9.513625630870e-04 2.332081816879e+01
8.347500000000e+02 -5.199518843549e-01 9.683701941535e-04 2.328776505290e+01
8.350000000000e+02 -5.243362290431e-01 9.847524552976e-04 2.325623151215e+01
8.352500000000e+02 -5.285241904683e-01 1.000337166724e-03 2.322619500943e+01
8.355000000000e+02 -5.324766269339e-01 1.014960395828e-03 2.319762974157e+01
8.357500000000e+02 -5.361593095156e-01 1.028469206236e-03 2.317050705113e+01
8.360000000000e+02 -5.395425929223e-01 1.040724442843e-03 2.314479565868e+01
8.362500000000e+02 -5.426010260296e-01 1.051603627893e-03 2.312046190819e+01
8.365000000000e+02 -5.453129285929e-01 1.061003618109e-03 2.309746989611e+01
8.367500000000e+02 -5.476600945291e-01 1.068842866725e-03 2.307578161769e+01
8.370000000000e+02 -5.496275997141e-01 1.075063041314e-03 2.305535692475e+01
8.372500000000e+02 -5.512038000026e-01 1.079630097930e-03 2.303615370628e+01
8.375000000000e+02 -5.523804809065e-01 1.082534984269e-03 2.301812780258e+01
8.377500000000e+02 -5.531531143615e-01 1.083793047503e-03 2.300123305617e+01
8.380000000000e+02 -5.535212471623e-01 1.083442967544e-03 2.298542133280e+01
8.382500000000e+02 -5.534888758493e-01 1.081545044411e-03 2.297064261485e+01
8.385000000000e+02 -5.530648582134e-01 1.078178945510e-03 2.295684494251e+01
8.387500000000e+02 -5.522632191752e-01 1.073441225542e-03 2.294397472999e+01
8.390000000000e+02 -5.511034492679e-01 1.067442404550e-03 2.293197683278e+01
8.392500000000e+02 -5.496106505671e-01 1.060303954398e-03 2.292079462418e+01
8.395000000000e+02 -5.478155524135e-01 1.052155739025e-03 2.291037049887e+01
8.397500000000e+02 -5.457544037165e-01 1.043133498424e-03 2.290064582519e+01
8.400000000000e+02 -5.434686273297e-01 1.033376591680e-03 2.289156156729e+01
8.402500000000e+02 -5.410043033579e-01 1.023026397888e-03 2.288305827073e+01
8.405000000000e+02 -5.384113363052e-01 1.012224957090e-03 2.287507674014e+01
8.407500000000e+02 -5.357423602730e-01 1.001114333307e-03 2.286755800769e+01
8.410000000000e+02 -5.330513289903e-01 9.898361006995e-04 2.286044398640e+01
8.412500000000e+02 -5.303918363043e-01 9.785310444417e-04 2.285367758711e+01
8.415000000000e+02 -5.278152461189e-01 9.673390438105e-04 2.284720310965e+01
8.417500000000e+02 -5.253687220020e-01 9.563987583571e-04 2.284096626768e+01
8.420000000000e+02 -5.230933350540e-01 9.458470253999e-04 2.283491471804e+01
8.422500000000e+02 -5.210224118470e-01 9.358178130475e-04 2.282899800972e+01
8.425000000000e+02 -5.191802935627e-01 9.264405740241e-04 2.282316782711e+01
8.427500000000e+02 -5.175816420976e-01 9.178380642947e-04 2.281737783664e+01
8.430000000000e+02 -5.162314044054e-01 9.101235649748e-04 2.281158410428e+01
8.432500000000e+02 -5.151254250634e-01 9.033977071473e-04 2.280574498171e+01
8.435000000000e+02 -5.142516441835e-01 8.977449857313e-04 2.279982095675e+01
8.437500000000e+02 -5.135917769836e-01 8.932304090369e-04 2.279377510212e+01
8.440000000000e+02 -5.131232249185e-01 8.898964376484e-04 2.278757289365e+01
8.442500000000e+02 -5.128210075737e-01 8.877603782569e-04 2.278118246478e+01
8.445000000000e+02 -5.126594714344e-01 8.868128402425e-04 2.277457447457e+01
8.447500000000e+02 -5.126136157761e-01 8.870171677071e-04 2.276772264519e+01
8.450000000000e+02 -5.126598511137e-01 8.883103315949e-04 2.276060367351e+01
8.452500000000e+02 -5.127761771069e-01 8.906048634050e-04 2.275319752789e+01
8.455000000000e+02 -5.129418247570e-01 8.937921836022e-04 2.274548733675e+01
8.457500000000e+02 -5.131365436236e-01 8.977467845756e-04 2.273745988137e+01
8.460000000000e+02 -5.133396507348e-01 9.023311453874e-04 2.272910542927e+01
8.462500000000e+02 -5.135291465535e-01 9.074009533128e-04 2.272041786195e+01
8.465000000000e+02 -5.136810179433e-01 9.128100494402e-04 2.271139440251e+01
8.467500000000e+02 -5.137690277342e-01 9.184149077061e-04 2.270203587042e+01
8.470000000000e+02 -5.137649166209e-01 9.240781333780e-04 2.269234627772e+01
8.472500000000e+02 -5.136391414260e-01 9.296708872205e-04 2.268233271961e+01
8.475000000000e+02 -5.133619689059e-01 9.350741500571e-04 2.267200486914e+01
8.477500000000e+02 -5.129049056592e-01 9.401791061855e-04 2.266137504622e+01
8.480000000000e+02 -5.122421314545e-01 9.448865667678e-04 2.265045770677e+01
8.482500000000e+02 -5.113518148594e-01 9.491058020904e-04 2.263926900223e+01
8.485000000000e+02 -5.102171465214e-01 9.527534175649e-04 2.262782657622e+01
8.487500000000e+02 -5.088269519734e-01 9.557525500647e-04 2.261614947300e+01
8.490000000000e+02 -5.071757429941e-01 9.580325799904e-04 2.260425747852e+01
8.492500000000e+02 -5.052633732154e-01 9.595296782674e-04 2.259217138421e+01
8.495000000000e+02 -5.030941931116e-01 9.601881263369e-04 2.257991240399e+01
8.497500000000e+02 -5.006760086938e-01 9.599623886356e-04 2.256750254659e+01
8.500000000000e+02 -4.980188369026e-01 9.588195794065e-04 2.255496412937e+01
8.502500000000e+02 -4.951337859398e-01 9.567419683552e-04 2.254232021707e+01
8.505000000000e+02 -4.920320803415e-01 9.537292324836e-04 2.252959451654e+01
8.507500000000e+02 -4.887243757254e-01 9.497999364049e-04 2.251681125690e+01
8.510000000000e+02 -4.852204788062e-01 9.449919941334e-04 2.250399566646e+01
8.512500000000e+02 -4.815293607516e-01 9.393619388716e-04 2.249117383287e+01
8.515000000000e+02 -4.776594732068e-01 9.329828842049e-04 2.247837286238e+01
8.517500000000e+02 -4.736192538789e-01 9.259413902793e-04 2.246562075838e+01
8.520000000000e+02 -4.694177267198e-01 9.183334419240e-04 2.245294676172e+01
8.522500000000e+02 -4.650650444693e-01 9.102598805010e-04 2.244038113715e+01
8.525000000000e+02 -4.605729105178e-01 9.018217203380e-04 2.242795523135e+01
8.527500000000e+02 -4.559547983921e-01 8.931159044154e-04 2.241570146137e+01
8.530000000000e+02 -4.512259430842e-01 8.842317703844e-04 2.240365309843e+01
8.532500000000e+02 -4.464031430082e-01 8.752483208429e-04 2.239184452480e+01
8.535000000000e+02 -4.415043598097e-01 8.662326574980e-04 2.238031104683e+01
8.537500000000e+02 -4.365482163133e-01 8.572395147444e-04 2.236908869480e+01
8.540000000000e+02 -4.315534920288e-01 8.483117278912e-04 2.235821454595e+01
8.542500000000e+02 -4.265386183359e-01 8.394815816473e-04 2.234772654025e+01
8.545000000000e+02 -4.215212578931e-01 8.307725127167e-04 2.233766328442e+01
8.547500000000e+02 -4.165180508037e-01 8.222009010616e-04 2.232806443854e+01
8.550000000000e+02 -4.115444162372e-01 8.137778239952e-04 2.231897020477e+01
8.552500000000e+02 -4.066145240163e-01 8.055103067580e-04 2.231042167682e+01
8.555000000000e+02 -4.017412833725e-01 7.974021754275e-04 2.230246025136e+01
8.557500000000e+02 -3.969364187331e-01 7.894542613537e-04 2.229512784362e+01
8.560000000000e+02 -3.922104944322e-01 7.816643392555e-04 2.228846617334e+01
8.562500000000e+02 -3.875729488927e-01 7.740264111254e-04 2.228251676036e+01
8.565000000000e+02 -3.830320559990e-01 7.665300414640e-04 2.227732032967e+01
8.567500000000e+02 -3.785948425076e-01 7.591598019067e-04 2.227291615243e+01
8.570000000000e+02 -3.742669945429e-01 7.518949099195e-04 2.226934183606e+01
8.572500000000e+02 -3.700527367780e-01 7.447093870605e-04 2.226663262200e+01
8.575000000000e+02 -3.659547260500e-01 7.375727625773e-04 2.226482070143e+01
8.577500000000e+02 -3.619740038764e-01 7.304512170956e-04 2.226393505338e+01
8.580000000000e+02 -3.581099886114e-01 7.233092907905e-04 2.226400088100e+01
8.582500000000e+02 -3.543605253279e-01 7.161119376981e-04 2.226503913375e+01
8.585000000000e+02 -3.507220082021e-01 7.088266323368e-04 2.226706659851e+01
8.587500000000e+02 -3.471895376490e-01 7.014253603195e-04 2.227009561733e+01
8.590000000000e+02 -3.437570955792e-01 6.938865500810e-04 2.227413391831e+01
8.592500000000e+02 -3.404177626812e-01 6.861965122900e-04 2.227918495170e+01
8.595000000000e+02 -3.371639074226e-01 6.783503379862e-04 2.228524785833e+01
8.597500000000e+02 -3.339873833445e-01 6.703522643691e-04 2.229231746149e+01
8.600000000000e+02 -3.308797288009e-01 6.622154313071e-04 2.230038474518e+01
8.602500000000e+02 -3.278323555618e-01 6.539613336643e-04 2.230943683423e+01
8.605000000000e+02 -3.248367622229e-01 6.456188261532e-04 2.231945729253e+01
8.607500000000e+02 -3.218847513390e-01 6.372230231862e-04 2.233042612164e+01
8.610000000000e+02 -3.189686944533e-01 6.288139185052e-04 2.234232027425e+01
8.612500000000e+02 -3.160817981984e-01 6.204353509149e-04 2.235511369461e+01
8.615000000000e+02 -3.132183885140e-01 6.121339918819e-04 2.236877770003e+01
8.617500000000e+02 -3.103741737154e-01 6.039585852863e-04 2.238328111676e+01
8.620000000000e+02 -3.075465004326e-01 5.959590891025e-04 2.239859095880e+01
8.622500000000e+02 -3.047345216575e-01 5.881862358962e-04 2.241467272995e+01
8.625000000000e+02 -3.019392694520e-01 5.806911611728e-04 2.243149079990e+01
8.627500000000e+02 -2.991636663514e-01 5.735249319835e-04 2.244900929476e+01
8.630000000000e+02 -2.964123526791e-01 5.667382240642e-04 2.246719231330e+01
8.632500000000e+02 -2.936914708363e-01 5.603807562791e-04 2.248600492244e+01
8.635000000000e+02 -2.910082613679e-01 5.545005203215e-04 2.250541339000e+01
8.637500000000e+02 -2.883706666427e-01 5.491428500203e-04 2.252538615459e+01
8.640000000000e+02 -2.857867808727e-01 5.443497208132e-04 2.254589400163e+01
8.642500000000e+02 -2.832643848972e-01 5.401585194221e-04 2.256691093533e+01
8.645000000000e+02 -2.808103816377e-01 5.366009931829e-04 2.258841424670e+01
8.647500000000e+02 -2.784303941762e-01 5.337020391651e-04 2.261038525124e+01
8.650000000000e+02 -2.761283034299e-01 5.314787571128e-04 2.263280922727e+01
8.652500000000e+02 -2.739060072455e-01 5.299394905122e-04 2.265567600567e+01
8.655000000000e+02 -2.717631260146e-01 5.290831488664e-04 2.267897979351e+01
8.657500000000e+02 -2.696969427780e-01 5.288986749290e-04 2.270271958283e+01
8.660000000000e+02 -2.677023336412e-01 5.293648038026e-04 2.272689907500e+01
8.662500000000e+02 -2.657717650440e-01 5.304500353260e-04 2.275152656146e+01
8.665000000000e+02 -2.638954546626e-01 5.321128156441e-04 2.277661511450e+01
8.667500000000e+02 -2.620614678891e-01 5.343019082064e-04 2.280218231861e+01
8.670000000000e+02 -2.602559088646e-01 5.369571174546e-04 2.282825015694e+01
8.672500000000e+02 -2.584631361820e-01 5.400099835182e-04 2.285484483007e+01
8.675000000000e+02 -2.566659440373e-01 5.433845511047e-04 2.288199635380e+01
8.677500000000e+02 -2.548458830207e-01 5.469984333844e-04 2.290973844812e+01
8.680000000000e+02 -2.529834795559e-01 5.507638526540e-04 2.293810801737e+01
8.682500000000e+02 -2.510585532093e-01 5.545887607667e-04 2.296714479800e+01
8.685000000000e+02 -2.490504781087e-01 5.583779956778e-04 2.299689076110e+01
8.687500000000e+02 -2.469386093380e-01 5.620345442692e-04 2.302738981228e+01
8.690000000000e+02 -2.447025407291e-01 5.654607440611e-04 2.305868702144e+01
8.692500000000e+02 -2.423225818059e-01 5.685595457140e-04 2.309082827201e+01
8.695000000000e+02 -2.397800417126e-01 5.712358691412e-04 2.312385946748e+01
8.697500000000e+02 -2.370577145552e-01 5.733979605479e-04 2.315782614793e+01
8.700000000000e+02 -2.341401516011e-01 5.749587354755e-04 2.319277271188e+01
8.702500000000e+02 -2.310141048578e-01 5.758371442926e-04 2.322874201720e+01
8.705000000000e+02 -2.276687405155e-01 5.759594296391e-04 2.326577464990e+01
8.707500000000e+02 -2.240959770090e-01 5.752604266682e-04 2.330390853906e+01
8.710000000000e+02 -2.202906447860e-01 5.736847559803e-04 2.334317837860e+01
8.712500000000e+02 -2.162505885261e-01 5.711877557534e-04 2.338361511732e+01
8.715000000000e+02 -2.119767975389e-01 5.677366075218e-04 2.342524563616e+01
8.717500000000e+02 -2.074733146704e-01 5.633109390071e-04 2.346809222688e+01
8.720000000000e+02 -2.027472259126e-01 5.579035710606e-04 2.351217235787e+01
8.722500000000e+02 -1.978084854338e-01 5.515207246732e-04 2.355749832862e+01
8.725000000000e+02 -1.926697107056e-01 5.441821703700e-04 2.360407695757e+01
8.727500000000e+02 -1.873459938136e-01 5.359210543153e-04 2.365190949295e+01
8.730000000000e+02 -1.818545805339e-01 5.267836492933e-04 2.370099132119e+01
8.732500000000e+02 -1.762146364951e-01 5.168287930158e-04 2.375131195526e+01
8.735000000000e+02 -1.704469223504e-01 5.061268092055e-04 2.380285492664e+01
8.737500000000e+02 -1.645734945427e-01 4.947588668326e-04 2.385559771279e+01
8.740000000000e+02 -1.586174420584e-01 4.828156850311e-04 2.390951183569e+01
8.742500000000e+02 -1.526025927397e-01 4.703961945682e-04 2.396456287144e+01
8.745000000000e+02 -1.465532484469e-01 4.576062459838e-04 2.402071051649e+01
8.747500000000e+02 -1.404939559294e-01 4.445569219777e-04 2.407790878794e+01
8.750000000000e+02 -1.344492732514e-01 4.313630034721e-04 2.413610614801e+01
8.752500000000e+02 -1.284435436643e-01 4.181414325377e-04 2.419524569631e+01
8.755000000000e+02 -1.225007123044e-01 4.050095269725e-04 2.425526543492e+01
8.757500000000e+02 -1.166441228861e-01 3.920833922137e-04 2.431609851770e+01
8.760000000000e+02 -1.108963361084e-01 3.794762963643e-04 2.437767353832e+01
8.762500000000e+02 -1.052789381307e-01 3.672972330610e-04 2.443991483046e+01
8.765000000000e+02 -9.981237405333e-02 3.556493435326e-04 2.450274283245e+01
8.767500000000e+02 -9.451576502721e-02 3.446286458833e-04 2.456607443113e+01
8.770000000000e+02 -8.940672510259e-02 3.343228915017e-04 2.462982330943e+01
8.772500000000e+02 -8.450120229760e-02 3.248103688203e-04 2.469390036440e+01
8.775000000000e+02 -7.981330546359e-02 3.161590734602e-04 2.475821407434e+01
8.777500000000e+02 -7.535513710037e-02 3.084260326686e-04 2.482267088333e+01
8.780000000000e+02 -7.113666617154e-02 3.016566263034e-04 2.488717563959e+01
8.782500000000e+02 -6.716557424173e-02 2.958843634713e-04 2.495163194486e+01
8.785000000000e+02 -6.344715096977e-02 2.911306500338e-04 2.501594258220e+01
8.787500000000e+02 -5.998421768087e-02 2.874047609695e-04 2.508000992066e+01
8.790000000000e+02 -5.677703517875e-02 2.847041360592e-04 2.514373627494e+01
8.792500000000e+02 -5.382330792168e-02 2.830146242384e-04 2.520702433128e+01
8.795000000000e+02 -5.111813919261e-02 2.823110843587e-04 2.526977750489e+01
8.797500000000e+02 -4.865410615239e-02 2.825580099461e-04 2.533190035783e+01
8.800000000000e+02 -4.642128161330e-02 2.837103696853e-04 2.539329894124e+01
8.802500000000e+02 -4.440737631009e-02 2.857143918261e-04 2.545388121812e+01
8.805000000000e+02 -4.259782340646e-02 2.885086415138e-04 2.551355740125e+01
8.807500000000e+02 -4.097598518979e-02 2.920250101702e-04 2.557224035386e+01
8.810000000000e+02 -3.952332803247e-02 2.961898464648e-04 2.562984595071e+01
8.812500000000e+02 -3.821961666287e-02 3.009250952180e-04 2.568629342964e+01
8.815000000000e+02 -3.704320255338e-02 3.061493526763e-04 2.574150577709e+01
8.817500000000e+02 -3.597126870815e-02 3.117790551303e-04 2.579541006511e+01
8.820000000000e+02 -3.498008324748e-02 3.177295606255e-04 2.584793779365e+01
8.822500000000e+02 -3.404534413679e-02 3.239161690648e-04 2.589902524235e+01
8.825000000000e+02 -3.314245863559e-02 3.302551047787e-04 2.594861378718e+01
8.827500000000e+02 -3.224682167394e-02 3.366644198720e-04 2.599665021399e+01
8.830000000000e+02 -3.133417414355e-02 3.430647959854e-04 2.604308702664e+01
8.832500000000e+02 -3.038087849581e-02 3.493802623806e-04 2.608788272076e+01
8.835000000000e+02 -2.936417530791e-02 3.555388033788e-04 2.613100206062e+01
8.837500000000e+02 -2.826252067343e-02 3.614728493737e-04 2.617241631390e+01
8.840000000000e+02 -2.705576475752e-02 3.671196740060e-04 2.621210348338e+01
8.842500000000e+02 -2.572544553513e-02 3.724216609744e-04 2.625004848710e+01
8.845000000000e+02 -2.425491898992e-02 3.773264890421e-04 2.628624333278e+01
8.847500000000e+02 -2.262958121407e-02 3.817871885098e-04 2.632068722665e+01
8.850000000000e+02 -2.083694274264e-02 3.857621449208e-04 2.635338667308e+01
8.852500000000e+02 -1.886673890221e-02 3.892150021323e-04 2.638435550943e+01
8.855000000000e+02 -1.671099953690e-02 3.921144696901e-04 2.641361487494e+01
8.857500000000e+02 -1.436402300652e-02 3.944341265282e-04 2.644119317340e+01
8.860000000000e+02 -1.182237485110e-02 3.961521436166e-04 2.646712593927e+01
8.862500000000e+02 -9.084850584885e-03 3.972509698488e-04 2.649145562555e+01
8.865000000000e+02 -6.152355194078e-03 3.977170635583e-04 2.651423140442e+01
8.867500000000e+02 -3.027835235585e-03 3.975405350117e-04 2.653550879318e+01
8.870000000000e+02 2.838913456220e-04 3.967149075372e-04 2.655534933931e+01
8.872500000000e+02 3.776244867705e-03 3.952367734446e-04 2.657382009931e+01
8.875000000000e+02 7.441084105562e-03 3.931056306650e-04 2.659099320401e+01
8.877500000000e+02 1.126886494506e-02 3.903236762123e-04 2.660694525736e+01
8.880000000000e+02 1.524882198024e-02 3.868956783944e-04 2.662175667872e+01
8.882500000000e+02 1.936918039701e-02 3.828289396147e-04 2.663551111384e+01
8.885000000000e+02 2.361732561048e-02 3.781332120520e-04 2.664829461690e+01
8.887500000000e+02 2.798002255989e-02 3.728208033007e-04 2.666019500993e+01
8.890000000000e+02 3.244358025803e-02 3.669066120201e-04 2.667130098014e+01
8.892500000000e+02 3.699405901738e-02 3.604083197072e-04 2.668170141108e+01
8.895000000000e+02 4.161742622863e-02 3.533464680734e-04 2.669148445158e+01
8.897500000000e+02 4.629973063274e-02 3.457446929599e-04 2.670073675271e+01
8.900000000000e+02 5.102726148029e-02 3.376299309233e-04 2.670954272458e+01
8.902500000000e+02 5.578667264336e-02 3.290325441700e-04 2.671798360652e+01
8.905000000000e+02 6.056513259570e-02 3.199865302782e-04 2.672613687425e+01
8.907500000000e+02 6.535041658223e-02 3.105295964647e-04 2.673407533772e+01
8.910000000000e+02 7.013103275684e-02 3.007032810160e-04 2.674186664169e+01
8.912500000000e+02 7.489628842099e-02 2.905529260862e-04 2.674957244613e+01
8.915000000000e+02 7.963639133262e-02 2.801276612826e-04 2.675724805016e+01
8.917500000000e+02 8.434248711111e-02 2.694802293311e-04 2.676494168409e+01
8.920000000000e+02 8.900673882524e-02 2.586667957295e-04 2.677269427786e+01
8.922500000000e+02 9.362233330080e-02 2.477465717450e-04 2.678053889576e+01
8.925000000000e+02 9.818353742762e-02 2.367813543129e-04 2.678850066446e+01
8.927500000000e+02 1.026856743607e-01 2.258352826536e-04 2.679659636211e+01
8.930000000000e+02 1.071251530039e-01 2.149739884795e-04 2.680483449219e+01
8.932500000000e+02 1.114994421560e-01 2.042639078711e-04 2.681321517488e+01
8.935000000000e+02 1.158070280962e-01 1.937716150945e-04 2.682173011521e+01
8.937500000000e+02 1.200474138981e-01 1.835627402195e-04 2.683036290928e+01
8.940000000000e+02 1.242210546595e-01 1.737012687114e-04 2.683908915493e+01
8.942500000000e+02 1.283293118418e-01 1.642486300359e-04 2.684787677058e+01
8.945000000000e+02 1.323744002718e-01 1.552626998743e-04 2.685668640218e+01
8.947500000000e+02 1.363592917631e-01 1.467968281285e-04 2.686547174865e+01
8.950000000000e+02 1.402876755527e-01 1.388988944163e-04 2.687418024350e+01
8.952500000000e+02 1.441638480920e-01 1.316103968973e-04 2.688275354537e+01
8.955000000000e+02 1.479925873819e-01 1.249655819713e-04 2.689112805629e+01
8.957500000000e+02 1.517790834810e-01 1.189906742549e-04 2.689923581843e+01
8.960000000000e+02 1.555287535420e-01 1.137031680134e-04 2.690700496769e+01
8.962500000000e+02 1.592471479110e-01 1.091112720037e-04 2.691436073378e+01
8.965000000000e+02 1.629397453840e-01 1.052134455369e-04 2.692122598268e+01
8.967500000000e+02 1.666118020218e-01 1.019981034276e-04 2.692752210976e+01
8.970000000000e+02 1.702681887520e-01 9.944347258801e-05 2.693316991063e+01
8.972500000000e+02 1.739131679857e-01 9.751760915836e-05 2.693809021594e+01
8.975000000000e+02 1.775502263213e-01 9.617860790837e-05 2.694220476490e+01
8.977500000000e+02 1.811819099728e-01 9.537500872287e-05 2.694543706691e+01
8.980000000000e+02 1.848096202900e-01 9.504634894181e-05 2.694771299153e+01
8.982500000000e+02 1.884334840796e-01 9.512392725905e-05 2.694896157470e+01
8.985000000000e+02 1.920522343748e-01 9.553179717758e-05 2.694911578349e+01
8.987500000000e+02 1.956631000242e-01 9.618783058863e-05 2.694811299728e+01
8.990000000000e+02 1.992617675414e-01 9.700500266045e-05 2.694589567399e+01
8.992500000000e+02 2.028423810038e-01 9.789280812343e-05 2.694241196201e+01
8.995000000000e+02 2.063975818192e-01 9.875872690081e-05 2.693761597983e+01
8.997500000000e+02 2.099186258507e-01 9.950986355797e-05 2.693146840300e+01
9.000000000000e+02 2.133955375367e-01 1.000545850785e-04 2.692393671076e+01
9.002500000000e+02 2.168173370681e-01 1.003041625235e-04 2.691499535634e+01
9.005000000000e+02 2.201723099488e-01 1.001745517891e-04 2.690462610158e+01
9.007500000000e+02 2.234483273400e-01 9.958792671656e-05 2.689281803172e+01
9.010000000000e+02 2.266332130980e-01 9.847418896643e-05 2.687956749304e+01
9.012500000000e+02 2.297151268576e-01 9.677242676349e-05 2.686487821886e+01
9.015000000000e+02 2.326829942517e-01 9.443209208989e-05 2.684876097984e+01
9.017500000000e+02 2.355269125153e-01 9.141411371630e-05 2.683123359601e+01
9.020000000000e+02 2.382385979656e-01 8.769163873107e-05 2.681232044402e+01
9.022500000000e+02 2.408117687543e-01 8.325068639200e-05 2.679205234539e+01
9.025000000000e+02 2.432425611471e-01 7.809034650187e-05 2.677046595341e+01
9.027500000000e+02 2.455298503310e-01 7.222287696731e-05 2.674760353999e+01
9.030000000000e+02 2.476755678277e-01 6.567335580811e-05 2.672351232195e+01
9.032500000000e+02 2.496849386047e-01 5.847911490333e-05 2.669824402506e+01
9.035000000000e+02 2.515666456452e-01 5.068892726277e-05 2.667185444876e+01
9.037500000000e+02 2.533329451768e-01 4.236179828147e-05 2.664440272188e+01
9.040000000000e+02 2.549996719525e-01 3.356566812780e-05 2.661595086952e+01
9.042500000000e+02 2.565861747389e-01 2.437578469944e-05 2.658656317385e+01
9.045000000000e+02 2.581151523374e-01 1.487293150858e-05 2.655630575414e+01
9.047500000000e+02 2.596123962196e-01 5.141561260840e-06 2.652524582016e+01
9.050000000000e+02 2.611064323470e-01 -4.732153585970e-06 2.649345127580e+01
9.052500000000e+02 2.626280664666e-01 -1.466234181773e-05 2.646099018562e+01
9.055000000000e+02 2.642098272382e-01 -2.456543137261e-05 2.642793026429e+01
9.057500000000e+02 2.658853364892e-01 -3.436204269530e-05 2.639433857896e+01
9.060000000000e+02 2.676885585012e-01 -4.397882779411e-05 2.636028094609e+01
9.062500000000e+02 2.696530129018e-01 -5.335007169336e-05 2.632582171188e+01
9.065000000000e+02 2.718109106725e-01 -6.241907906696e-05 2.629102339655e+01
9.067500000000e+02 2.741922556395e-01 -7.113930766118e-05 2.625594642590e+01
9.070000000000e+02 2.768239198084e-01 -7.947518476341e-05 2.622064886269e+01
9.072500000000e+02 2.797287606506e-01 -8.740252789778e-05 2.618518636229e+01
9.075000000000e+02 2.829247059435e-01 -9.490886856077e-05 2.614961180735e+01
9.077500000000e+02 2.864239659778e-01 -1.019931357479e-04 2.611397530286e+01
9.080000000000e+02 2.902323432468e-01 -1.086648432433e-04 2.607832419806e+01
9.082500000000e+02 2.943486052072e-01 -1.149432494949e-04 2.604270279575e+01
9.085000000000e+02 2.987641133712e-01 -1.208560582821e-04 2.600715256639e+01
9.087500000000e+02 3.034625736212e-01 -1.264377481250e-04 2.597171203938e+01
9.090000000000e+02 3.084200045145e-01 -1.317276398864e-04 2.593641671636e+01
9.092500000000e+02 3.136049897736e-01 -1.367677638063e-04 2.590129932442e+01
9.095000000000e+02 3.189790811962e-01 -1.416005367057e-04 2.586638958382e+01
9.097500000000e+02 3.244975151555e-01 -1.462664477507e-04 2.583171450027e+01
9.100000000000e+02 3.301100673020e-01 -1.508017069446e-04 2.579729814524e+01
9.102500000000e+02 3.357621669493e-01 -1.552360379478e-04 2.576316193518e+01
9.105000000000e+02 3.413961095166e-01 -1.595906240808e-04 2.572932445202e+01
9.107500000000e+02 3.469524188275e-01 -1.638763918508e-04 2.569580155384e+01
9.110000000000e+02 3.523712607743e-01 -1.680927089487e-04 2.566260649023e+01
9.112500000000e+02 3.575938582193e-01 -1.722264397013e-04 2.562974974192e+01
9.115000000000e+02 3.625638731126e-01 -1.762516062714e-04 2.559723915892e+01
9.117500000000e+02 3.672286897922e-01 -1.801295315300e-04 2.556507994524e+01
9.120000000000e+02 3.715405481448e-01 -1.838095673946e-04 2.553327467981e+01
9.122500000000e+02 3.754575135762e-01 -1.872303918219e-04 2.550182333343e+01
9.125000000000e+02 3.789442209481e-01 -1.903217441121e-04 2.547072329588e+01
9.127500000000e+02 3.819724178448e-01 -1.930066910448e-04 2.543996940335e+01
9.130000000000e+02 3.845212668339e-01 -1.952042080382e-04 2.540955397616e+01
9.132500000000e+02 3.865774327726e-01 -1.968320284157e-04 2.537946685835e+01
9.135000000000e+02 3.881349765514e-01 -1.978096785350e-04 2.534969546949e+01
9.137500000000e+02 3.891950634401e-01 -1.980615197734e-04 2.532022484428e+01
9.140000000000e+02 3.897655013012e-01 -1.975196792048e-04 2.529103777621e+01
9.142500000000e+02 3.898601936053e-01 -1.961268756483e-04 2.526211477762e+01
9.145000000000e+02 3.894984559846e-01 -1.938388841449e-04 2.523343422777e+01
9.147500000000e+02 3.887042582863e-01 -1.906266378824e-04 2.520497251807e+01
9.150000000000e+02 3.875054518844e-01 -1.864779785244e-04 2.517670403864e+01
9.152500000000e+02 3.859329056612e-01 -1.813987542515e-04 2.514860143191e+01
9.155000000000e+02 3.840196912772e-01 -1.754136860921e-04 2.512063559191e+01
9.157500000000e+02 3.818002186013e-01 -1.685664322850e-04 2.509277593404e+01
9.160000000000e+02 3.793094714204e-01 -1.609193977982e-04 2.506499042947e+01
9.162500000000e+02 3.765822602088e-01 -1.525527641683e-04 2.503724589504e+01
9.165000000000e+02 3.736526462001e-01 -1.435632702863e-04 2.500950807770e+01
9.167500000000e+02 3.705534896833e-01 -1.340623372844e-04 2.498174190133e+01
9.170000000000e+02 3.673162105115e-01 -1.241737389462e-04 2.495391171782e+01
9.172500000000e+02 3.639708328756e-01 -1.140309901157e-04 2.492598146037e+01
9.175000000000e+02 3.605462927209e-01 -1.037742180791e-04 2.489791492561e+01
9.177500000000e+02 3.570710482152e-01 -9.354675479847e-05 2.486967605844e+01
9.180000000000e+02 3.535739709244e-01 -8.349167522320e-05 2.484122912993e+01
9.182500000000e+02 3.500854255726e-01 -7.374817624876e-05 2.481253905366e+01
9.185000000000e+02 3.466384573652e-01 -6.444816733932e-05 2.478357161635e+01
9.187500000000e+02 3.432699682876e-01 -5.571319117017e-05 2.475429371076e+01
9.190000000000e+02 3.400217387451e-01 -4.765185095345e-05 2.472467357509e+01
9.192500000000e+02 3.369411684946e-01 -4.035792173744e-05 2.469468101313e+01
9.195000000000e+02 3.340815769020e-01 -3.390928461879e-05 2.466428756286e+01
9.197500000000e+02 3.315019960245e-01 -2.836779356612e-05 2.463346667863e+01
9.200000000000e+02 3.292663503092e-01 -2.377969928971e-05 2.460219389857e+01
9.202500000000e+02 3.274420372937e-01 -2.017738056933e-05 2.457044695659e+01
9.205000000000e+02 3.260979129996e-01 -1.758142990075e-05 2.453820592369e+01
9.207500000000e+02 3.253018141809e-01 -1.600337108835e-05 2.450545329079e+01
9.210000000000e+02 3.251177215201e-01 -1.544854844035e-05 2.447217408651e+01
9.212500000000e+02 3.256027800332e-01 -1.591871140941e-05 2.443835596009e+01
9.215000000000e+02 3.268043561632e-01 -1.741441279996e-05 2.440398925777e+01
9.217500000000e+02 3.287573698053e-01 -1.993671700720e-05 2.436906713656e+01
9.220000000000e+02 3.314819716533e-01 -2.348803787093e-05 2.433358561504e+01
9.222500000000e+02 3.349818618963e-01 -2.807209515626e-05 2.429754366072e+01
9.225000000000e+02 3.392431997786e-01 -3.369286683793e-05 2.426094324348e+01
9.227500000000e+02 3.442342398732e-01 -4.035279661468e-05 2.422378937698e+01
9.230000000000e+02 3.499055161543e-01 -4.805012214612e-05 2.418609012175e+01
9.232500000000e+02 3.561907475169e-01 -5.677605854995e-05 2.414785656671e+01
9.235000000000e+02 3.630081048918e-01 -6.651147740961e-05 2.410910276244e+01
9.237500000000e+02 3.702620109630e-01 -7.722398956208e-05 2.406984561439e+01
9.240000000000e+02 3.778451894090e-01 -8.886509688685e-05 2.403010473288e+01
9.242500000000e+02 3.856410103684e-01 -1.013677818954e-04 2.398990224988e+01
9.245000000000e+02 3.935261361868e-01 -1.146448739104e-04 2.394926258905e+01
9.247500000000e+02 4.013733460590e-01 -1.285876368068e-04 2.390821223189e+01
9.250000000000e+02 4.090546594029e-01 -1.430653030685e-04 2.386677943675e+01
9.252500000000e+02 4.164446300797e-01 -1.579248399241e-04 2.382499398093e+01
9.255000000000e+02 4.234238153852e-01 -1.729915335595e-04 2.378288686834e+01
9.257500000000e+02 4.298822737194e-01 -1.880701928931e-04 2.374049004966e+01
9.260000000000e+02 4.357229325862e-01 -2.029469391262e-04 2.369783616327e+01
9.262500000000e+02 4.408646000562e-01 -2.173920270910e-04 2.365495824936e+01
9.265000000000e+02 4.452443969631e-01 -2.311636600631e-04 2.361188949578e+01
9.267500000000e+02 4.488193262580e-01 -2.440128846350e-04 2.356866297419e+01
9.270000000000e+02 4.515668025607e-01 -2.556897117498e-04 2.352531138736e+01
9.272500000000e+02 4.534839937765e-01 -2.659504471571e-04 2.348186682180e+01
9.275000000000e+02 4.545859433217e-01 -2.745658557104e-04 2.343836052011e+01
9.277500000000e+02 4.549025814613e-01 -2.813296819041e-04 2.339482267509e+01
9.280000000000e+02 4.544748932254e-01 -2.860674493955e-04 2.335128224044e+01
9.282500000000e+02 4.533506050326e-01 -2.886444676518e-04 2.330776685691e+01
9.285000000000e+02 4.515798092934e-01 -2.889724290911e-04 2.326430278028e+01
9.287500000000e+02 4.492110881230e-01 -2.870141122568e-04 2.322091491892e+01
9.290000000000e+02 4.462885250599e-01 -2.827853903228e-04 2.317762695389e+01
9.292500000000e+02 4.428499881618e-01 -2.763544564257e-04 2.313446149509e+01
9.295000000000e+02 4.389269234273e-01 -2.678382634841e-04 2.309144040594e+01
9.297500000000e+02 4.345455925586e-01 -2.573964183256e-04 2.304858508513e+01
9.300000000000e+02 4.297295959630e-01 -2.452230823001e-04 2.300591675844e+01
9.302500000000e+02 4.245033476155e-01 -2.315379037470e-04 2.296345689876e+01
9.305000000000e+02 4.188959181708e-01 -2.165765469210e-04 2.292122740675e+01
9.307500000000e+02 4.129447996051e-01 -2.005820998513e-04 2.287925095459e+01
9.310000000000e+02 4.066989381899e-01 -1.837977427801e-04 2.283755102718e+01
9.312500000000e+02 4.002207478804e-01 -1.664617698384e-04 2.279615210929e+01
9.315000000000e+02 3.935866736470e-01 -1.488045625985e-04 2.275507955453e+01
9.317500000000e+02 3.868863673721e-01 -1.310480441695e-04 2.271435963235e+01
9.320000000000e+02 3.802204314009e-01 -1.134066367996e-04 2.267401926133e+01
9.322500000000e+02 3.736971265560e-01 -9.608971164662e-05 2.263408596202e+01
9.325000000000e+02 3.674283143648e-01 -7.930416544918e-05 2.259458763925e+01
9.327500000000e+02 3.615251030050e-01 -6.325687105226e-05 2.255555236060e+01
9.330000000000e+02 3.560936109732e-01 -4.815628034565e-05 2.251700833728e+01
9.332500000000e+02 3.512311063902e-01 -3.421247080098e-05 2.247898374855e+01
9.335000000000e+02 3.470227900426e-01 -2.163576410029e-05 2.244150662369e+01
9.337500000000e+02 3.435392874978e-01 -1.063392554342e-05 2.240460489002e+01
9.340000000000e+02 3.408348039542e-01 -1.407970893541e-06 2.236830626526e+01
9.342500000000e+02 3.389459115433e-01 5.852657059895e-06 2.233263824357e+01
9.345000000000e+02 3.378908104362e-01 1.097538546005e-05 2.229762808171e+01
9.347500000000e+02 3.376690157788e-01 1.380981510710e-05 2.226330267875e+01
9.350000000000e+02 3.382614737291e-01 1.423270510517e-05 2.222968864287e+01
9.352500000000e+02 3.396311265033e-01 1.215269808530e-05 2.219681216885e+01
9.355000000000e+02 3.417241144757e-01 7.514426319250e-06 2.216469903109e+01
9.357500000000e+02 3.444716728546e-01 3.025642254800e-07 2.213337454485e+01
9.360000000000e+02 3.477929123660e-01 -9.454485913870e-06 2.210286358167e+01
9.362500000000e+02 3.515984109439e-01 -2.168142124519e-05 2.207319059894e+01
9.365000000000e+02 3.557945559098e-01 -3.625333875843e-05 2.204437963046e+01
9.367500000000e+02 3.602882950579e-01 -5.299397823680e-05 2.201645444619e+01
9.370000000000e+02 3.649918609004e-01 -7.167536127681e-05 2.198943854459e+01
9.372500000000e+02 3.698269270696e-01 -9.201932360229e-05 2.196335523682e+01
9.375000000000e+02 3.747276051904e-01 -1.137018829539e-04 2.193822760207e+01
9.377500000000e+02 3.796417551894e-01 -1.363603627716e-04 2.191407857333e+01
9.380000000000e+02 3.845303117543e-01 -1.596037861312e-04 2.189093074188e+01
9.382500000000e+02 3.893645000445e-01 -1.830257083214e-04 2.186880637045e+01
9.385000000000e+02 3.941212349658e-01 -2.062192074640e-04 2.184772716456e+01
9.387500000000e+02 3.987772061385e-01 -2.287924412934e-04 2.182771419066e+01
9.390000000000e+02 4.033024897232e-01 -2.503834949257e-04 2.180878782226e+01
9.392500000000e+02 4.076546926232e-01 -2.706730459452e-04 2.179096761821e+01
9.395000000000e+02 4.117745912015e-01 -2.893931044726e-04 2.177427247717e+01
9.397500000000e+02 4.155841923682e-01 -3.063311220521e-04 2.175872067909e+01
9.400000000000e+02 4.189877276729e-01 -3.213285775190e-04 2.174433022367e+01
9.402500000000e+02 4.218758218009e-01 -3.342747158271e-04 2.173111902472e+01
9.405000000000e+02 4.241324599219e-01 -3.450959182111e-04 2.171910533895e+01
9.407500000000e+02 4.256440671478e-01 -3.537425978367e-04 2.170830805788e+01
9.410000000000e+02 4.263095949496e-01 -3.601755775372e-04 2.169874694139e+01
9.412500000000e+02 4.260503514918e-01 -3.643539488495e-04 2.169044284210e+01
9.415000000000e+02 4.248182020326e-01 -3.662263805489e-04 2.168341768451e+01
9.417500000000e+02 4.226010844701e-01 -3.657276351505e-04 2.167769432878e+01
9.420000000000e+02 4.194249036154e-01 -3.627807454775e-04 2.167329623170e+01
9.422500000000e+02 4.153516136043e-01 -3.573051881462e-04 2.167024703136e+01
9.425000000000e+02 4.104734829593e-01 -3.492297917739e-04 2.166856995797e+01
9.427500000000e+02 4.049043973416e-01 -3.385090739370e-04 2.166828721378e+01
9.430000000000e+02 3.987691879766e-01 -3.251403886441e-04 2.166941936553e+01
9.432500000000e+02 3.921924772382e-01 -3.091797327979e-04 2.167198480622e+01
9.435000000000e+02 3.852884185352e-01 -2.907534571120e-04 2.167599927877e+01
9.437500000000e+02 3.781527508157e-01 -2.700641758525e-04 2.168147564648e+01
9.440000000000e+02 3.708581231701e-01 -2.473893981903e-04 2.168842370025e+01
9.442500000000e+02 3.634532238873e-01 -2.230729954067e-04 2.169685016965e+01
9.445000000000e+02 3.559656545401e-01 -1.975098771483e-04 2.170675877922e+01
9.447500000000e+02 3.484080547968e-01 -1.711258277334e-04 2.171815043299e+01
9.450000000000e+02 3.407862840306e-01 -1.443546132458e-04 2.173102328881e+01
9.452500000000e+02 3.331085313887e-01 -1.176152665140e-04 2.174537292021e+01
9.455000000000e+02 3.253937425931e-01 -9.129182653248e-05 2.176119226666e+01
9.457500000000e+02 3.176782653879e-01 -6.571793538522e-05 2.177847163506e+01
9.460000000000e+02 3.100194996444e-01 -4.116761133039e-05 2.179719847716e+01
9.462500000000e+02 3.024961823028e-01 -1.785300299374e-05 2.181735724069e+01
9.465000000000e+02 2.952050231422e-01 4.071405152320e-06 2.183892903633e+01
9.467500000000e+02 2.882543313603e-01 2.449907241659e-05 2.186189146226e+01
9.470000000000e+02 2.817552675284e-01 4.335819234876e-05 2.188621833155e+01
9.472500000000e+02 2.758121061635e-01 6.059699707221e-05 2.191187963369e+01
9.475000000000e+02 2.705125979584e-01 7.617011598610e-05 2.193884147853e+01
9.477500000000e+02 2.659198936880e-01 9.002777967592e-05 2.196706631795e+01
9.480000000000e+02 2.620668573666e-01 1.021096920861e-04 2.199651321171e+01
9.482500000000e+02 2.589535422643e-01 1.123440702924e-04 2.202713823463e+01
9.485000000000e+02 2.565480617132e-01 1.206522818111e-04 2.205889504805e+01
9.487500000000e+02 2.547905017820e-01 1.269575756933e-04 2.209173545472e+01
9.490000000000e+02 2.535993550825e-01 1.311969007030e-04 2.212560998727e+01
9.492500000000e+02 2.528795100169e-01 1.333341761986e-04 2.216046852706e+01
9.495000000000e+02 2.525307126389e-01 1.333726622646e-04 2.219626080807e+01
9.497500000000e+02 2.524554476320e-01 1.313650279929e-04 2.223293687952e+01
9.500000000000e+02 2.525653013970e-01 1.274192038543e-04 2.227044741936e+01
9.502500000000e+02 2.527852418189e-01 1.216997261892e-04 2.230874404585e+01
9.505000000000e+02 2.530553815008e-01 1.144243588241e-04 2.234777943741e+01
9.507500000000e+02 2.533303801852e-01 1.058559556185e-04 2.238750743671e+01
9.510000000000e+02 2.535767919082e-01 9.629093761165e-05 2.242788306524e+01
9.512500000000e+02 2.537690128898e-01 8.604549859124e-05 2.246886253714e+01
9.515000000000e+02 2.538845733743e-01 7.544111105874e-05 2.251040321635e+01
9.517500000000e+02 2.538996073045e-01 6.479108610297e-05 2.255246365990e+01
9.520000000000e+02 2.537851820667e-01 5.438891216543e-05 2.259500363157e+01
9.522500000000e+02 2.535050456732e-01 4.449955839312e-05 2.263798417478e+01
9.525000000000e+02 2.530150895622e-01 3.535456687650e-05 2.268136774898e+01
9.527500000000e+02 2.522645531780e-01 2.715018493958e-05 2.272511835979e+01
9.530000000000e+02 2.511987460614e-01 2.004879713301e-05 2.276920175091e+01
9.532500000000e+02 2.497629005128e-01 1.418227479065e-05 2.281358555302e+01
9.535000000000e+02 2.479065622125e-01 9.656925020760e-06 2.285823943992e+01
9.537500000000e+02 2.455879756584e-01 6.558376217370e-06 2.290313521124e+01
9.540000000000e+02 2.427778632835e-01 4.956037818110e-06 2.294824681826e+01
9.542500000000e+02 2.394621495339e-01 4.906289648130e-06 2.299355030759e+01
9.545000000000e+02 2.356433848056e-01 6.453429660540e-06 2.303902365694e+01
9.547500000000e+02 2.313406640559e-01 9.629323219860e-06 2.308464652746e+01
9.550000000000e+02 2.265882018017e-01 1.445101802666e-05 2.313039995091e+01
9.552500000000e+02 2.214327175396e-01 2.091736428220e-05 2.317626590877e+01
9.555000000000e+02 2.159300368402e-01 2.900477670885e-05 2.322222694069e+01
9.557500000000e+02 2.101412922871e-01 3.866329495210e-05 2.326826566131e+01
9.560000000000e+02 2.041291568749e-01 4.981330553330e-05 2.331436435128e+01
9.562500000000e+02 1.979544933487e-01 6.234363217627e-05 2.336050459693e+01
9.565000000000e+02 1.916737334421e-01 7.611144298375e-05 2.340666694068e+01
9.567500000000e+02 1.853371442817e-01 9.094405712064e-05 2.345283067078e+01
9.570000000000e+02 1.789880789961e-01 1.066426801980e-04 2.349897366764e+01
9.572500000000e+02 1.726631236327e-01 1.229877653402e-04 2.354507237247e+01
9.575000000000e+02 1.663929956914e-01 1.397457170637e-04 2.359110175941e+01
9.577500000000e+02 1.602039628903e-01 1.566763601459e-04 2.363703544805e+01
9.580000000000e+02 1.541195042755e-01 1.735404596461e-04 2.368284581211e+01
9.582500000000e+02 1.481619572522e-01 1.901068646943e-04 2.372850412981e+01
9.585000000000e+02 1.423539088044e-01 2.061589032255e-04 2.377398071545e+01
9.587500000000e+02 1.367191330920e-01 2.214994867461e-04 2.381924511339e+01
9.590000000000e+02 1.312830274263e-01 2.359548633470e-04 2.386426614692e+01
9.592500000000e+02 1.260724441217e-01 2.493774045595e-04 2.390901206035e+01
9.595000000000e+02 1.211149802838e-01 2.616459867190e-04 2.395345065095e+01
9.597500000000e+02 1.164379332725e-01 2.726659237255e-04 2.399754924768e+01
9.600000000000e+02 1.120668580249e-01 2.823680654108e-04 2.404127491883e+01
9.602500000000e+02 1.080241647103e-01 2.907070150423e-04 2.408459445376e+01
9.605000000000e+02 1.043276516656e-01 2.976592283158e-04 2.412747461482e+01
9.607500000000e+02 1.009893879095e-01 3.032210080750e-04 2.416988219345e+01
9.610000000000e+02 9.801480911898e-02 3.074067488214e-04 2.421178434426e+01
9.612500000000e+02 9.540233209469e-02 3.102474000975e-04 2.425314873668e+01
9.615000000000e+02 9.314328868404e-02 3.117893203769e-04 2.429394397172e+01
9.617500000000e+02 9.122234095347e-02 3.120934097139e-04 2.433413987815e+01
9.620000000000e+02 8.961823168589e-02 3.112344269275e-04 2.437370784323e+01
9.622500000000e+02 8.830475011950e-02 3.093004306603e-04 2.441262121775e+01
9.625000000000e+02 8.725183551062e-02 3.063921786296e-04 2.445085573710e+01
9.627500000000e+02 8.642681321571e-02 3.026221451575e-04 2.448838972343e+01
9.630000000000e+02 8.579542241162e-02 2.981134310280e-04 2.452520455867e+01
9.632500000000e+02 8.532284605163e-02 2.929980636776e-04 2.456128481227e+01
9.635000000000e+02 8.497445686357e-02 2.874149871021e-04 2.459661849834e+01
9.637500000000e+02 8.471633170669e-02 2.815076869440e-04 2.463119733348e+01
9.640000000000e+02 8.451562472598e-02 2.754213835447e-04 2.466501671552e+01
9.642500000000e+02 8.434065891704e-02 2.693001438204e-04 2.469807589538e+01
9.645000000000e+02 8.416088704966e-02 2.632838764277e-04 2.473037806696e+01
9.647500000000e+02 8.394679788283e-02 2.575054170045e-04 2.476193028521e+01
9.650000000000e+02 8.366973727076e-02 2.520878639563e-04 2.479274357097e+01
9.652500000000e+02 8.330178465257e-02 2.471422690280e-04 2.482283286425e+01
9.655000000000e+02 8.281570475043e-02 2.427657879266e-04 2.485221700493e+01
9.657500000000e+02 8.218500349547e-02 2.390403070454e-04 2.488091881780e+01
9.660000000000e+02 8.138414299635e-02 2.360316988678e-04 2.490896493083e+01
9.662500000000e+02 8.038887466331e-02 2.337895055130e-04 2.493638585842e+01
9.665000000000e+02 7.917670466307e-02 2.323471595049e-04 2.496321592829e+01
9.667500000000e+02 7.772745095715e-02 2.317226313109e-04 2.498949318413e+01
9.670000000000e+02 7.602386101423e-02 2.319192745979e-04 2.501525943135e+01
9.672500000000e+02 7.405224281125e-02 2.329270941438e-04 2.504055995746e+01
9.675000000000e+02 7.180303763971e-02 2.347239320772e-04 2.506544358653e+01
9.677500000000e+02 6.927134209104e-02 2.372768878073e-04 2.508996234788e+01
9.680000000000e+02 6.645727849920e-02 2.405435030060e-04 2.511417148429e+01
9.682500000000e+02 6.336623581942e-02 2.444731288365e-04 2.513812902644e+01
9.685000000000e+02 6.000893029080e-02 2.490079080200e-04 2.516189573556e+01
9.687500000000e+02 5.640130042896e-02 2.540838295696e-04 2.518553475538e+01
9.690000000000e+02 5.256422647617e-02 2.596316777158e-04 2.520911120908e+01
9.692500000000e+02 4.852310299674e-02 2.655776628147e-04 2.523269209251e+01
9.695000000000e+02 4.430727700702e-02 2.718443629403e-04 2.525634567145e+01
9.697500000000e+02 3.994937808695e-02 2.783512642814e-04 2.528014134203e+01
9.700000000000e+02 3.548459041622e-02 2.850156510336e-04 2.530414899387e+01
9.702500000000e+02 3.094986487387e-02 2.917532237116e-04 2.532843881119e+01
9.705000000000e+02 2.638314621015e-02 2.984790643786e-04 2.535308060301e+01
9.707500000000e+02 2.182258662770e-02 3.051084679040e-04 2.537814355067e+01
9.710000000000e+02 1.730582504818e-02 3.115580081157e-04 2.540369551749e+01
9.712500000000e+02 1.286930621055e-02 3.177465484122e-04 2.542980261544e+01
9.715000000000e+02 8.547657116537e-03 3.235963385006e-04 2.545652877634e+01
9.717500000000e+02 4.373166709801e-03 3.290342425716e-04 2.548393500835e+01
9.720000000000e+02 3.753116854226e-04 3.339928359641e-04 2.551207895854e+01
9.722500000000e+02 -3.419628217651e-03 3.384115533745e-04 2.554101429011e+01
9.725000000000e+02 -6.988895791698e-03 3.422376883841e-04 2.557079023621e+01
9.727500000000e+02 -1.031349615897e-02 3.454274013174e-04 2.560145083031e+01
9.730000000000e+02 -1.337839097115e-02 3.479464752821e-04 2.563303448548e+01
9.732500000000e+02 -1.617264422455e-02 3.497710337492e-04 2.566557341651e+01
9.735000000000e+02 -1.868949230602e-02 3.508880367673e-04 2.569909308791e+01
9.737500000000e+02 -2.092641623585e-02 3.512955750585e-04 2.573361187754e+01
9.740000000000e+02 -2.288510265795e-02 3.510030133409e-04 2.576914041700e+01
9.742500000000e+02 -2.457140665584e-02 3.500308964629e-04 2.580568129220e+01
9.745000000000e+02 -2.599528631063e-02 3.484107694150e-04 2.584322883754e+01
9.747500000000e+02 -2.717062202969e-02 3.461847826424e-04 2.588176856918e+01
9.750000000000e+02 -2.811507723408e-02 3.434050749596e-04 2.592127728822e+01
9.752500000000e+02 -2.884983113024e-02 3.401331022576e-04 2.596172261790e+01
9.755000000000e+02 -2.939934813284e-02 3.364387615322e-04 2.600306325226e+01
9.757500000000e+02 -2.979101161367e-02 3.323994724137e-04 2.604524862155e+01
9.760000000000e+02 -3.005481332858e-02 3.280991272258e-04 2.608821930302e+01
9.762500000000e+02 -3.022289831444e-02 3.236269517093e-04 2.613190682398e+01
9.765000000000e+02 -3.032917712093e-02 3.190763203205e-04 2.617623418817e+01
9.767500000000e+02 -3.040883373616e-02 3.145435017855e-04 2.622111603157e+01
9.770000000000e+02 -3.049782304337e-02 3.101263877018e-04 2.626645890403e+01
9.772500000000e+02 -3.063237286958e-02 3.059231984109e-04 2.631216178083e+01
9.775000000000e+02 -3.084848295823e-02 3.020311971784e-04 2.635811668745e+01
9.777500000000e+02 -3.118137182581e-02 2.985453614292e-04 2.640420895326e+01
9.780000000000e+02 -3.166501696857e-02 2.955571560758e-04 2.645031817366e+01
9.782500000000e+02 -3.233163422131e-02 2.931533370122e-04 2.649631854500e+01
9.785000000000e+02 -3.321126925736e-02 2.914147524969e-04 2.654207991056e+01
9.787500000000e+02 -3.433135959914e-02 2.904152459055e-04 2.658746825466e+01
9.790000000000e+02 -3.571639226494e-02 2.902206614268e-04 2.663234668201e+01
9.792500000000e+02 -3.738759064099e-02 2.908880285262e-04 2.667657618543e+01
9.795000000000e+02 -3.936267413217e-02 2.924646719788e-04 2.672001669457e+01
9.797500000000e+02 -4.165564866356e-02 2.949876269963e-04 2.676252776050e+01
9.800000000000e+02 -4.427668664125e-02 2.984831315337e-04 2.680396964422e+01
9.802500000000e+02 -4.723204415465e-02 3.029662851793e-04 2.684420420784e+01
9.805000000000e+02 -5.052405936459e-02 3.084408787543e-04 2.688309599590e+01
9.807500000000e+02 -5.415117231250e-02 3.148993986728e-04 2.692051299999e+01
9.810000000000e+02 -5.810802221136e-02 3.223231807292e-04 2.695632774215e+01
9.812500000000e+02 -6.238558246766e-02 3.306826893112e-04 2.699041814093e+01
9.815000000000e+02 -6.697133998539e-02 3.399379867667e-04 2.702266853785e+01
9.817500000000e+02 -7.184949751235e-02 3.500393997668e-04 2.705297038589e+01
9.820000000000e+02 -7.700121363036e-02 3.609282157721e-04 2.708122317214e+01
9.822500000000e+02 -8.240487547458e-02 3.725375440777e-04 2.710733527642e+01
9.825000000000e+02 -8.803635447133e-02 3.847932688903e-04 2.713122449414e+01
9.827500000000e+02 -9.386931544637e-02 3.976150473681e-04 2.715281891063e+01
9.830000000000e+02 -9.987548812705e-02 4.109174027614e-04 2.717205726006e+01
9.832500000000e+02 -1.060249784462e-01 4.246107935091e-04 2.718888961476e+01
9.835000000000e+02 -1.122865495091e-01 4.386027350623e-04 2.720327768755e+01
9.837500000000e+02 -1.186279122027e-01 4.527988870000e-04 2.721519519207e+01
9.840000000000e+02 -1.250159899073e-01 4.671041217564e-04 2.722462798334e+01
9.842500000000e+02 -1.314172080075e-01 4.814235361657e-04 2.723157430207e+01
9.845000000000e+02 -1.377977432168e-01 4.956634100982e-04 2.723604470762e+01
9.847500000000e+02 -1.441237660326e-01 5.097321006981e-04 2.723806193053e+01
9.850000000000e+02 -1.503617097876e-01 5.235408391855e-04 2.723766077743e+01
9.852500000000e+02 -1.564784974268e-01 5.370044483849e-04 2.723488773931e+01
9.855000000000e+02 -1.624417702782e-01 5.500419897504e-04 2.722980051509e+01
9.857500000000e+02 -1.682201477572e-01 5.625772848303e-04 2.722246759164e+01
9.860000000000e+02 -1.737834306538e-01 5.745394026237e-04 2.721296745535e+01
9.862500000000e+02 -1.791028644717e-01 5.858630150274e-04 2.720138799014e+01
9.865000000000e+02 -1.841513450127e-01 5.964887338911e-04 2.718782552159e+01
9.867500000000e+02 -1.889036664500e-01 6.063633607321e-04 2.717238395036e+01
9.870000000000e+02 -1.933367661323e-01 6.154400618502e-04 2.715517381463e+01
9.872500000000e+02 -1.974299394056e-01 6.236785471349e-04 2.713631113158e+01
9.875000000000e+02 -2.011650937439e-01 6.310451732244e-04 2.711591635194e+01
9.877500000000e+02 -2.045269913389e-01 6.375129877157e-04 2.709411326615e+01
9.880000000000e+02 -2.075034676966e-01 6.430618233158e-04 2.707102774319e+01
9.882500000000e+02 -2.100856706001e-01 6.476782968824e-04 2.704678660879e+01
9.885000000000e+02 -2.122682771126e-01 6.513557982895e-04 2.702151652647e+01
9.887500000000e+02 -2.140496794164e-01 6.540945698005e-04 2.699534275079e+01
9.890000000000e+02 -2.154321641315e-01 6.559016042144e-04 2.696838806406e+01
9.892500000000e+02 -2.164220514402e-01 6.567906307376e-04 2.694077175977e+01
9.895000000000e+02 -2.170297942337e-01 6.567822102870e-04 2.691260852363e+01
9.897500000000e+02 -2.172700373402e-01 6.559035065907e-04 2.688400763383e+01
9.900000000000e+02 -2.171616263381e-01 6.541883409161e-04 2.685507198427e+01
9.902500000000e+02 -2.167275580700e-01 6.516769801655e-04 2.682589745057e+01
9.905000000000e+02 -2.159948719555e-01 6.484160443289e-04 2.679657218766e+01
9.907500000000e+02 -2.149944833109e-01 6.444583740260e-04 2.676717604909e+01
9.910000000000e+02 -2.137609367101e-01 6.398627043436e-04 2.673778025738e+01
9.912500000000e+02 -2.123321025305e-01 6.346934321109e-04 2.670844705366e+01
9.915000000000e+02 -2.107488079732e-01 6.290203348888e-04 2.667922946954e+01
9.917500000000e+02 -2.090543905578e-01 6.229180835103e-04 2.665017135392e+01
9.920000000000e+02 -2.072942064416e-01 6.164658381441e-04 2.662130738305e+01
9.922500000000e+02 -2.055150862752e-01 6.097467833207e-04 2.659266319144e+01
9.925000000000e+02 -2.037647335054e-01 6.028474577766e-04 2.656425573132e+01
9.927500000000e+02 -2.020911026825e-01 5.958571829034e-04 2.653609360119e+01
9.930000000000e+02 -2.005417444266e-01 5.888674082379e-04 2.650817749650e+01
9.932500000000e+02 -1.991631316422e-01 5.819708888135e-04 2.648050082741e+01
9.935000000000e+02 -1.979999899501e-01 5.752609693105e-04 2.645305026299e+01
9.937500000000e+02 -1.970946324575e-01 5.688309423032e-04 2.642580647951e+01
9.940000000000e+02 -1.964863094171e-01 5.627730692267e-04 2.639874482865e+01
9.942500000000e+02 -1.962106084164e-01 5.571777072558e-04 2.637183613554e+01
9.945000000000e+02 -1.962988790714e-01 5.521325081546e-04 2.634504744335e+01
9.947500000000e+02 -1.967777261144e-01 5.477215404721e-04 2.631834280720e+01
9.950000000000e+02 -1.976685852705e-01 5.440244416643e-04 2.629168406038e+01
9.952500000000e+02 -1.989873373357e-01 5.411155109818e-04 2.626503155936e+01
9.955000000000e+02 -2.007440400586e-01 5.390629515304e-04 2.623834490778e+01
9.957500000000e+02 -2.029427229820e-01 5.379279254960e-04 2.621158363560e+01
9.960000000000e+02 -2.055813109917e-01 5.377637184513e-04 2.618470778956e+01
9.962500000000e+02 -2.086515767844e-01 5.386150953026e-04 2.615767854220e+01
9.965000000000e+02 -2.121392415581e-01 5.405175330672e-04 2.613045866840e+01
9.967500000000e+02 -2.160241825419e-01 5.434965744250e-04 2.610301294578e+01
9.970000000000e+02 -2.202806609398e-01 5.475671111349e-04 2.607530855611e+01
9.972500000000e+02 -2.248777099182e-01 5.527328847761e-04 2.604731534314e+01
9.975000000000e+02 -2.297796138268e-01 5.589860477169e-04 2.601900596932e+01
9.977500000000e+02 -2.349463775974e-01 5.663066222200e-04 2.599035611831e+01
9.980000000000e+02 -2.403343872479e-01 5.746623260098e-04 2.596134445914e+01
9.982500000000e+02 -2.458970392194e-01 5.840083178712e-04 2.593195265712e+01
9.985000000000e+02 -2.515854136312e-01 5.942870766731e-04 2.590216532927e+01
9.987500000000e+02 -2.573490639194e-01 6.054285937080e-04 2.587196980170e+01
9.990000000000e+02 -2.631367308339e-01 6.173505335785e-04 2.584135597131e+01
9.992500000000e+02 -2.688971180149e-01 6.299586694202e-04 2.581031601162e+01
9.995000000000e+02 -2.745796097348e-01 6.431473991889e-04 2.577884416545e+01
9.997500000000e+02 -2.801350520725e-01 6.568006093673e-04 2.574693631515e+01
1.000000000000e+03 -2.855164225606e-01 6.707925709721e-04 2.571458970178e+01
1.000250000000e+03 -2.906794613997e-01 6.849890388853e-04 2.568180262465e+01
1.000500000000e+03 -2.955833173516e-01 6.992486797207e-04 2.564857396312e+01
1.000750000000e+03 -3.001910218936e-01 7.134244807752e-04 2.561490298647e+01
1.001000000000e+03 -3.044699819268e-01 7.273654826168e-04 2.558078885265e+01
1.001250000000e+03 -3.083923131603e-01 7.409185688775e-04 2.554623047149e+01
1.001500000000e+03 -3.119351404306e-01 7.539304129595e-04 2.551122605082e+01
1.001750000000e+03 -3.150807576660e-01 7.662494977398e-04 2.547577299950e+01
1.002000000000e+03 -3.178167319991e-01 7.777282963081e-04 2.543986766155e+01
1.002250000000e+03 -3.201358850582e-01 7.882253112253e-04 2.540350508524e+01
1.002500000000e+03 -3.220361903780e-01 7.976072554224e-04 2.536667904836e+01
1.002750000000e+03 -3.235205895312e-01 8.057511019908e-04 2.532938190945e+01
1.003000000000e+03 -3.245967101744e-01 8.125460517713e-04 2.529160462187e+01
1.003250000000e+03 -3.252765262741e-01 8.178954116914e-04 2.525333680567e+01
1.003500000000e+03 -3.255759370347e-01 8.217181836499e-04 2.521456674959e+01
1.003750000000e+03 -3.255143191724e-01 8.239506230669e-04 2.517528170370e+01
1.004000000000e+03 -3.251140260660e-01 8.245473783970e-04 2.513546798225e+01
1.004250000000e+03 -3.243998738179e-01 8.234824519942e-04 2.509511125046e+01
1.004500000000e+03 -3.233986021796e-01 8.207497123263e-04 2.505419670112e+01
1.004750000000e+03 -3.221383964507e-01 8.163633481183e-04 2.501270951907e+01
1.005000000000e+03 -3.206483866228e-01 8.103577570389e-04 2.497063513998e+01
1.005250000000e+03 -3.189581875139e-01 8.027871133086e-04 2.492795955303e+01
1.005500000000e+03 -3.170975114306e-01 7.937247488007e-04 2.488466971701e+01
1.005750000000e+03 -3.150958461797e-01 7.832622818183e-04 2.484075400645e+01
1.006000000000e+03 -3.129821289152e-01 7.715081111964e-04 2.479620241635e+01
1.006250000000e+03 -3.107845446302e-01 7.585860600392e-04 2.475100698726e+01
1.006500000000e+03 -3.085303857280e-01 7.446337680082e-04 2.470516221324e+01
1.006750000000e+03 -3.062458977109e-01 7.298004847183e-04 2.465866515295e+01
1.007000000000e+03 -3.039562823667e-01 7.142453425543e-04 2.461151590239e+01
1.007250000000e+03 -3.016856361230e-01 6.981349735250e-04 2.456371761039e+01
1.007500000000e+03 -2.994570256201e-01 6.816415422184e-04 2.451527685542e+01
1.007750000000e+03 -2.972924852785e-01 6.649403361913e-04 2.446620357167e+01
1.008000000000e+03 -2.952131136943e-01 6.482078323138e-04 2.441651131441e+01
1.008250000000e+03 -2.932390858353e-01 6.316193589145e-04 2.436621709050e+01
1.008500000000e+03 -2.913897198566e-01 6.153472496810e-04 2.431534150071e+01
1.008750000000e+03 -2.896834680435e-01 5.995588380168e-04 2.426390847827e+01
1.009000000000e+03 -2.881379194308e-01 5.844145696902e-04 2.421194530232e+01
1.009250000000e+03 -2.867697495264e-01 5.700663775027e-04 2.415948232583e+01
1.009500000000e+03 -2.855946405259e-01 5.566562244102e-04 2.410655279587e+01
1.009750000000e+03 -2.846271798606e-01 5.443147127365e-04 2.405319253195e+01
1.010000000000e+03 -2.838807040624e-01 5.331598747761e-04 2.399943974111e+01
1.010250000000e+03 -2.833671208731e-01 5.232961158243e-04 2.394533464877e+01
1.010500000000e+03 -2.830966931888e-01 5.148133512063e-04 2.389091920874e+01
1.010750000000e+03 -2.830777877220e-01 5.077863027659e-04 2.383623677979e+01
1.011000000000e+03 -2.833165894216e-01 5.022739824894e-04 2.378133182401e+01
1.011250000000e+03 -2.838167918034e-01 4.983193178977e-04 2.372624960266e+01
1.011500000000e+03 -2.845792591594e-01 4.959489261186e-04 2.367103590442e+01
1.011750000000e+03 -2.856016712686e-01 4.951731239059e-04 2.361573679552e+01
1.012000000000e+03 -2.868782144702e-01 4.959861423434e-04 2.356039839054e+01
1.012250000000e+03 -2.883992011750e-01 4.983661893320e-04 2.350506668895e+01
1.012500000000e+03 -2.901508133395e-01 5.022758781588e-04 2.344978741471e+01
1.012750000000e+03 -2.921149270116e-01 5.076627751346e-04 2.339460591898e+01
1.013000000000e+03 -2.942689245361e-01 5.144596055829e-04 2.333956710565e+01
1.013250000000e+03 -2.965857986354e-01 5.225851489836e-04 2.328471541745e+01
1.013500000000e+03 -2.990342389640e-01 5.319444027629e-04 2.323009480903e+01
1.013750000000e+03 -3.015790594981e-01 5.424293682301e-04 2.317574880360e+01
1.014000000000e+03 -3.041817079745e-01 5.539194826971e-04 2.312172052991e+01
1.014250000000e+03 -3.068009750229e-01 5.662820826161e-04 2.306805276619e+01
1.014500000000e+03 -3.093939887428e-01 5.793732899308e-04 2.301478804562e+01
1.014750000000e+03 -3.119172261283e-01 5.930383710357e-04 2.296196867661e+01
1.015000000000e+03 -3.143277909998e-01 6.071128163699e-04 2.290963684021e+01
1.015250000000e+03 -3.165846737964e-01 6.214233937374e-04 2.285783461248e+01
1.015500000000e+03 -3.186500514292e-01 6.357894780025e-04 2.280660397335e+01
1.015750000000e+03 -3.204905677797e-01 6.500247651363e-04 2.275598681691e+01
1.016000000000e+03 -3.220785034940e-01 6.639393244270e-04 2.270602493061e+01
1.016250000000e+03 -3.233927350164e-01 6.773419736968e-04 2.265675990753e+01
1.016500000000e+03 -3.244195178649e-01 6.900431615642e-04 2.260823308358e+01
1.016750000000e+03 -3.251529854181e-01 7.018581490861e-04 2.256048541277e+01
1.017000000000e+03 -3.255953644410e-01 7.126104419834e-04 2.251355735262e+01
1.017250000000e+03 -3.257568936306e-01 7.221354673107e-04 2.246748869602e+01
1.017500000000e+03 -3.256554698656e-01 7.302844289170e-04 2.242231842209e+01
1.017750000000e+03 -3.253160311825e-01 7.369279364724e-04 2.237808453338e+01
1.018000000000e+03 -3.247697288760e-01 7.419595625552e-04 2.233482388687e+01
1.018250000000e+03 -3.240529235143e-01 7.452990816136e-04 2.229257203934e+01
1.018500000000e+03 -3.232060598033e-01 7.468952765131e-04 2.225136309561e+01
1.018750000000e+03 -3.222724557826e-01 7.467281997615e-04 2.221122957862e+01
1.019000000000e+03 -3.212970536187e-01 7.448107524550e-04 2.217220231187e+01
1.019250000000e+03 -3.203251601205e-01 7.411896247035e-04 2.213431033515e+01
1.019500000000e+03 -3.194011849801e-01 7.359453299944e-04 2.209758081450e+01
1.019750000000e+03 -3.185674541492e-01 7.291918014923e-04 2.206203903154e+01
1.020000000000e+03 -3.178630387497e-01 7.210752821880e-04 2.202770836309e+01
1.020250000000e+03 -3.173226630497e-01 7.117718019119e-04 2.199461026890e+01
1.020500000000e+03 -3.169757481566e-01 7.014846800075e-04 2.196276439559e+01
1.020750000000e+03 -3.168455300776e-01 6.904408959610e-04 2.193218858179e+01
1.021000000000e+03 -3.169484073328e-01 6.788871802062e-04 2.190289902999e+01
1.021250000000e+03 -3.172934459782e-01 6.670852021617e-04 2.187491034998e+01
1.021500000000e+03 -3.178821977086e-01 6.553065615698e-04 2.184823577998e+01
1.021750000000e+03 -3.187087702670e-01 6.438270400645e-04 2.182288724786e+01
1.022000000000e+03 -3.197602728750e-01 6.329207793754e-04 2.179887562495e+01
1.022250000000e+03 -3.210175597295e-01 6.228541807395e-04 2.177621077731e+01
1.022500000000e+03 -3.224563323299e-01 6.138797276486e-04 2.175490182071e+01
1.022750000000e+03 -3.240484895094e-01 6.062298703847e-04 2.173495714195e+01
1.023000000000e+03 -3.257637061606e-01 6.001113884862e-04 2.171638462213e+01
1.023250000000e+03 -3.275710966787e-01 5.957002511738e-04 2.169919160093e+01
1.023500000000e+03 -3.294408803348e-01 5.931372151104e-04 2.168338503227e+01
1.023750000000e+03 -3.313458967210e-01 5.925244252754e-04 2.166897143942e+01
1.024000000000e+03 -3.332628676779e-01 5.939230989558e-04 2.165595693578e+01
1.024250000000e+03 -3.351732784858e-01 5.973524140827e-04 2.164434709026e+01
1.024500000000e+03 -3.370638193501e-01 6.027896363445e-04 2.163414696544e+01
1.024750000000e+03 -3.389263225669e-01 6.101715564974e-04 2.162536092935e+01
1.025000000000e+03 -3.407572000754e-01 6.193970247398e-04 2.161799255381e+01
1.025250000000e+03 -3.425564333983e-01 6.303305168271e-04 2.161204447074e+01
1.025500000000e+03 -3.443261760775e-01 6.428064284766e-04 2.160751822858e+01
1.025750000000e+03 -3.460691150375e-01 6.566338961186e-04 2.160441414357e+01
1.026000000000e+03 -3.477867118371e-01 6.716018048784e-04 2.160273116048e+01
1.026250000000e+03 -3.494774888284e-01 6.874838290126e-04 2.160246672202e+01
1.026500000000e+03 -3.511355147850e-01 7.040432895545e-04 2.160361664808e+01
1.026750000000e+03 -3.527492152082e-01 7.210374117954e-04 2.160617506198e+01
1.027000000000e+03 -3.543006189948e-01 7.382210626669e-04 2.161013420014e+01
1.027250000000e+03 -3.557650969788e-01 7.553498249268e-04 2.161548448528e+01
1.027500000000e+03 -3.571116208402e-01 7.721824464171e-04 2.162221436688e+01
1.027750000000e+03 -3.583035147929e-01 7.884827479159e-04 2.163031031802e+01
1.028000000000e+03 -3.592996262715e-01 8.040210926867e-04 2.163975671113e+01
1.028250000000e+03 -3.600558215957e-01 8.185756045769e-04 2.165053582068e+01
1.028500000000e+03 -3.605266997743e-01 8.319333452102e-04 2.166262787473e+01
1.028750000000e+03 -3.606673670815e-01 8.438914365084e-04 2.167601081603e+01
1.029000000000e+03 -3.604352073955e-01 8.542585100030e-04 2.169066050216e+01
1.029250000000e+03 -3.597914771051e-01 8.628562511812e-04 2.170655046820e+01
1.029500000000e+03 -3.587027095902e-01 8.695213428556e-04 2.172365199286e+01
1.029750000000e+03 -3.571418650222e-01 8.741077424107e-04 2.174193419348e+01
1.030000000000e+03 -3.550891421281e-01 8.764889816174e-04 2.176136379745e+01
1.030250000000e+03 -3.525325743350e-01 8.765606857965e-04 2.178190540131e+01
1.030500000000e+03 -3.494683088667e-01 8.742429388164e-04 2.180352142389e+01
1.030750000000e+03 -3.459006463965e-01 8.694825220409e-04 2.182617205090e+01
1.031000000000e+03 -3.418419325064e-01 8.622550425821e-04 2.184981555670e+01
1.031250000000e+03 -3.373122124590e-01 8.525664978952e-04 2.187440831956e+01
1.031500000000e+03 -3.323387373851e-01 8.404544361782e-04 2.189990483566e+01
1.031750000000e+03 -3.269553709787e-01 8.259887675124e-04 2.192625814150e+01
1.032000000000e+03 -3.212018038484e-01 8.092719169048e-04 2.195341984297e+01
1.032250000000e+03 -3.151226481199e-01 7.904385169336e-04 2.198134039177e+01
1.032500000000e+03 -3.087664038901e-01 7.696546131298e-04 2.200996932111e+01
1.032750000000e+03 -3.021842932987e-01 7.471163060654e-04 2.203925552709e+01
1.033000000000e+03 -2.954290234502e-01 7.230479279014e-04 2.206914759686e+01
1.033250000000e+03 -2.885534852854e-01 6.976996090813e-04 2.209959394470e+01
1.033500000000e+03 -2.816095186618e-01 6.713444025769e-04 2.213054339658e+01
1.033750000000e+03 -2.746467437179e-01 6.442747538341e-04 2.216194535648e+01
1.034000000000e+03 -2.677116107860e-01 6.167983585278e-04 2.219375017099e+01
1.034250000000e+03 -2.608467065898e-01 5.892334619261e-04 2.222590947225e+01
1.034500000000e+03 -2.540903968508e-01 5.619037733401e-04 2.225837649179e+01
1.034750000000e+03 -2.474768431262e-01 5.351328462644e-04 2.229110640574e+01
1.035000000000e+03 -2.410364102189e-01 5.092382345064e-04 2.232405641103e+01
1.035250000000e+03 -2.347963745604e-01 4.845253068560e-04 2.235718630646e+01
1.035500000000e+03 -2.287819723388e-01 4.612814886420e-04 2.239045827678e+01
1.035750000000e+03 -2.230175191380e-01 4.397704285420e-04 2.242383745138e+01
1.036000000000e+03 -2.175276537394e-01 4.202272327794e-04 2.245729158570e+01
1.036250000000e+03 -2.123383461958e-01 4.028539557127e-04 2.249079151555e+01
1.036500000000e+03 -2.074777406512e-01 3.878164833494e-04 2.252431079304e+01
1.036750000000e+03 -2.029765223020e-01 3.752424194114e-04 2.255782579091e+01
1.037000000000e+03 -1.988677672768e-01 3.652200168420e-04 2.259131575725e+01
1.037250000000e+03 -1.951863400905e-01 3.577987596667e-04 2.262476233140e+01
1.037500000000e+03 -1.919676043113e-01 3.529904498535e-04 2.265814973857e+01
1.037750000000e+03 -1.892457395664e-01 3.507716103115e-04 2.269146444814e+01
1.038000000000e+03 -1.870516830643e-01 3.510866322406e-04 2.272469481860e+01
1.038250000000e+03 -1.854107539818e-01 3.538509923686e-04 2.275783122815e+01
1.038500000000e+03 -1.843404031387e-01 3.589551522270e-04 2.279086543650e+01
1.038750000000e+03 -1.838479983191e-01 3.662678617638e-04 2.282379070114e+01
1.039000000000e+03 -1.839290929728e-01 3.756393360710e-04 2.285660132344e+01
1.039250000000e+03 -1.845662024905e-01 3.869038041489e-04 2.288929249323e+01
1.039500000000e+03 -1.857283157494e-01 3.998816452855e-04 2.292185984808e+01
1.039750000000e+03 -1.873710963048e-01 4.143804053822e-04 2.295429949921e+01
1.040000000000e+03 -1.894379375084e-01 4.301955613587e-04 2.298660759022e+01
1.040250000000e+03 -1.918617133155e-01 4.471107397865e-04 2.301878009662e+01
1.040500000000e+03 -1.945671291533e-01 4.648977053011e-04 2.305081258653e+01
1.040750000000e+03 -1.974735192380e-01 4.833164328877e-04 2.308270000578e+01
1.041000000000e+03 -2.004978573341e-01 5.021153346777e-04 2.311443647317e+01
1.041250000000e+03 -2.035577828160e-01 5.210320859915e-04 2.314601511744e+01
1.041500000000e+03 -2.065744072913e-01 5.397953421501e-04 2.317742793930e+01
1.041750000000e+03 -2.094747269604e-01 5.581272046566e-04 2.320866576495e+01
1.042000000000e+03 -2.121934544991e-01 5.757465566004e-04 2.323971801423e+01
1.042250000000e+03 -2.146742653577e-01 5.923734557702e-04 2.327057298090e+01
1.042500000000e+03 -2.168703038306e-01 6.077341426221e-04 2.330121773924e+01
1.042750000000e+03 -2.187440115655e-01 6.215665500441e-04 2.333163811223e+01
1.043000000000e+03 -2.202664720146e-01 6.336263544528e-04 2.336181914306e+01
1.043250000000e+03 -2.214161392317e-01 6.436925820709e-04 2.339174491318e+01
1.043500000000e+03 -2.221774389581e-01 6.515733203184e-04 2.342139914522e+01
1.043750000000e+03 -2.225390686599e-01 6.571103014563e-04 2.345076514016e+01
1.044000000000e+03 -2.224924637464e-01 6.601828678253e-04 2.347982620302e+01
1.044250000000e+03 -2.220304777193e-01 6.607107923503e-04 2.350856608573e+01
1.044500000000e+03 -2.211462832524e-01 6.586555239908e-04 2.353696897774e+01
1.044750000000e+03 -2.198328973880e-01 6.540205977847e-04 2.356502018832e+01
1.045000000000e+03 -2.180829905630e-01 6.468502804723e-04 2.359270610151e+01
1.045250000000e+03 -2.158893704005e-01 6.372275860380e-04 2.362001483477e+01
1.045500000000e+03 -2.132456974115e-01 6.252709024183e-04 2.364693618047e+01
1.045750000000e+03 -2.101477170307e-01 6.111303327291e-04 2.367346222582e+01
1.046000000000e+03 -2.065945118390e-01 5.949832133438e-04 2.369958727252e+01
1.046250000000e+03 -2.025899885143e-01 5.770298416345e-04 2.372530835617e+01
1.046500000000e+03 -1.981441431208e-01 5.574889421160e-04 2.375062529868e+01
1.046750000000e+03 -1.932741852529e-01 5.365935926224e-04 2.377554096399e+01
1.047000000000e+03 -1.880052577293e-01 5.145874157099e-04 2.380006128168e+01
1.047250000000e+03 -1.823708250122e-01 4.917213583294e-04 2.382419560386e+01
1.047500000000e+03 -1.764125040779e-01 4.682508644254e-04 2.384795667277e+01
1.047750000000e+03 -1.701794843897e-01 4.444336048690e-04 2.387136074327e+01
1.048000000000e+03 -1.637274821069e-01 4.205274904164e-04 2.389442765485e+01
1.048250000000e+03 -1.571173486360e-01 3.967889985309e-04 2.391718088721e+01
1.048500000000e+03 -1.504133975458e-01 3.734716730987e-04 2.393964746889e+01
1.048750000000e+03 -1.436815879128e-01 3.508244330890e-04 2.396185812207e+01
1.049000000000e+03 -1.369876676789e-01 3.290899300014e-04 2.398384710967e+01
1.049250000000e+03 -1.303954181987e-01 3.085026086302e-04 2.400565217677e+01
1.049500000000e+03 -1.239650774728e-01 2.892864345849e-04 2.402731447036e+01
1.049750000000e+03 -1.177520859045e-01 2.716525454059e-04 2.404887831293e+01
1.050000000000e+03 -1.118061055372e-01 2.557962532461e-04 2.407039115443e+01
1.050250000000e+03 -1.061704623004e-01 2.418942006973e-04 2.409190329724e+01
1.050500000000e+03 -1.008819631709e-01 2.301014577855e-04 2.411346763683e+01
1.050750000000e+03 -9.597096735518e-02 2.205482855603e-04 2.413513949005e+01
1.051000000000e+03 -9.146184463586e-02 2.133376672831e-04 2.415697622650e+01
1.051250000000e+03 -8.737355918166e-02 2.085428080760e-04 2.417903700798e+01
1.051500000000e+03 -8.372038054135e-02 2.062051778816e-04 2.420138248427e+01
1.051750000000e+03 -8.051269642074e-02 2.063335046468e-04 2.422407441036e+01
1.052000000000e+03 -7.775768094804e-02 2.089030017733e-04 2.424717533875e+01
1.052250000000e+03 -7.545996261959e-02 2.138558811207e-04 2.427074824590e+01
1.052500000000e+03 -7.362202542582e-02 2.211021465561e-04 2.429485616934e+01
1.052750000000e+03 -7.224452028914e-02 2.305216807326e-04 2.431956185638e+01
1.053000000000e+03 -7.132629037980e-02 2.419664853661e-04 2.434492735532e+01
1.053250000000e+03 -7.086428698786e-02 2.552641551248e-04 2.437101369098e+01
1.053500000000e+03 -7.085327565958e-02 2.702212076516e-04 2.439788042547e+01
1.053750000000e+03 -7.128545341263e-02 2.866270890682e-04 2.442558528661e+01
1.054000000000e+03 -7.215000428464e-02 3.042583776495e-04 2.445418383346e+01
1.054250000000e+03 -7.343264325058e-02 3.228829884929e-04 2.448372897553e+01
1.054500000000e+03 -7.511519892950e-02 3.422643154087e-04 2.451427063182e+01
1.054750000000e+03 -7.717530654693e-02 3.621652158575e-04 2.454585533288e+01
1.055000000000e+03 -7.958621977061e-02 3.823514798964e-04 2.457852580584e+01
1.055250000000e+03 -8.231675765795e-02 4.025951868260e-04 2.461232068413e+01
1.055500000000e+03 -8.533147342855e-02 4.226776204425e-04 2.464727401519e+01
1.055750000000e+03 -8.859093708794e-02 4.423915685546e-04 2.468341498893e+01
1.056000000000e+03 -9.205219252038e-02 4.615432354943e-04 2.472076759687e+01
1.056250000000e+03 -9.566935039020e-02 4.799537478217e-04 2.475935032022e+01
1.056500000000e+03 -9.939426558867e-02 4.974602417719e-04 2.479917586450e+01
1.056750000000e+03 -1.031773002567e-01 5.139166367142e-04 2.484025087808e+01
1.057000000000e+03 -1.069680558362e-01 5.291939867563e-04 2.488257588687e+01
1.057250000000e+03 -1.107161929238e-01 5.431808419692e-04 2.492614492091e+01
1.057500000000e+03 -1.143721265230e-01 5.557831970234e-04 2.497094547872e+01
1.057750000000e+03 -1.178876438244e-01 5.669243106651e-04 2.501695855945e+01
1.058000000000e+03 -1.212165408716e-01 5.765446307440e-04 2.506415833368e+01
1.058250000000e+03 -1.243150153954e-01 5.846013418432e-04 2.511251240328e+01
1.058500000000e+03 -1.271420609831e-01 5.910680578678e-04 2.516198170833e+01
1.058750000000e+03 -1.296597636943e-01 5.959344353682e-04 2.521252044453e+01
1.059000000000e+03 -1.318334078717e-01 5.992055521159e-04 2.526407645561e+01
1.059250000000e+03 -1.336316651094e-01 6.009014633809e-04 2.531659100206e+01
1.059500000000e+03 -1.350265772236e-01 6.010563825057e-04 2.536999922820e+01
1.059750000000e+03 -1.359936055511e-01 5.997181133137e-04 2.542423021270e+01
1.060000000000e+03 -1.365116568254e-01 5.969470981141e-04 2.547920703751e+01
1.060250000000e+03 -1.365630320038e-01 5.928154093170e-04 2.553484737186e+01
1.060500000000e+03 -1.361334947763e-01 5.874056590436e-04 2.559106341498e+01
1.060750000000e+03 -1.352122968498e-01 5.808098128132e-04 2.564776235808e+01
1.061000000000e+03 -1.337922297584e-01 5.731279189697e-04 2.570484687637e+01
1.061250000000e+03 -1.318697561151e-01 5.644665521244e-04 2.576221522063e+01
1.061500000000e+03 -1.294451259451e-01 5.549374915749e-04 2.581976179515e+01
1.061750000000e+03 -1.265224946322e-01 5.446562200740e-04 2.587737773612e+01
1.062000000000e+03 -1.231101058703e-01 5.337404146060e-04 2.593495114480e+01
1.062250000000e+03 -1.192204003559e-01 5.223084591298e-04 2.599236778808e+01
1.062500000000e+03 -1.148701487074e-01 5.104780485073e-04 2.604951158463e+01
1.062750000000e+03 -1.100805154375e-01 4.983649207604e-04 2.610626534911e+01
1.063000000000e+03 -1.048771028377e-01 4.860815623851e-04 2.616251117716e+01
1.063250000000e+03 -9.928991445225e-02 4.737362255603e-04 2.621813125225e+01
1.063500000000e+03 -9.335325140086e-02 4.614319802209e-04 2.627300846738e+01
1.063750000000e+03 -8.710554099867e-02 4.492659740387e-04 2.632702709965e+01
1.064000000000e+03 -8.058907826931e-02 4.373288119042e-04 2.638007347129e+01
1.064250000000e+03 -7.384969410415e-02 4.257041890829e-04 2.643203674232e+01
1.064500000000e+03 -6.693634547695e-02 4.144684972015e-04 2.648280942484e+01
1.064750000000e+03 -5.990063729030e-02 4.036907205565e-04 2.653228816777e+01
1.065000000000e+03 -5.279628240731e-02 3.934324434229e-04 2.658037435354e+01
1.065250000000e+03 -4.567851115529e-02 3.837478918511e-04 2.662697481493e+01
1.065500000000e+03 -3.860343925691e-02 3.746840045885e-04 2.667200228178e+01
1.065750000000e+03 -3.162740686875e-02 3.662807039589e-04 2.671537608437e+01
1.066000000000e+03 -2.480630421589e-02 3.585711080707e-04 2.675702260812e+01
1.066250000000e+03 -1.819488907501e-02 3.515817730604e-04 2.679687571856e+01
1.066500000000e+03 -1.184610928625e-02 3.453329971038e-04 2.683487729426e+01
1.066750000000e+03 -5.810452517170e-03 3.398389765411e-04 2.687097746266e+01
1.067000000000e+03 -1.353052599430e-04 3.351081410561e-04 2.690513502202e+01
1.067250000000e+03 5.135629745433e-03 3.311434395011e-04 2.693731755893e+01
1.067500000000e+03 9.962897295560e-03 3.279423918971e-04 2.696750172527e+01
1.067750000000e+03 1.431178054376e-02 3.254973203248e-04 2.699567322503e+01
1.068000000000e+03 1.815276424376e-02 3.237954651087e-04 2.702182693253e+01
1.068250000000e+03 2.146190243192e-02 3.228191861202e-04 2.704596673131e+01
1.068500000000e+03 2.422116906898e-02 3.225460200306e-04 2.706810547120e+01
1.068750000000e+03 2.641868894168e-02 3.229488873803e-04 2.708826465687e+01
1.069000000000e+03 2.804894290497e-02 3.239961844483e-04 2.710647418082e+01
1.069250000000e+03 2.911289359202e-02 3.256519204935e-04 2.712277197672e+01
1.069500000000e+03 2.961800964848e-02 3.278759458016e-04 2.713720347862e+01
1.069750000000e+03 2.957824822411e-02 3.306241385263e-04 2.714982113334e+01
1.070000000000e+03 2.901394455770e-02 3.338486434689e-04 2.716068376538e+01
1.070250000000e+03 2.795164987943e-02 3.374981147195e-04 2.716985596013e+01
1.070500000000e+03 2.642384577318e-02 3.415181252094e-04 2.717740724865e+01
1.070750000000e+03 2.446863902640e-02 3.458514828573e-04 2.718341138826e+01
1.071000000000e+03 2.212935040224e-02 3.504386589083e-04 2.718794552611e+01
1.071250000000e+03 1.945405081626e-02 3.552182294081e-04 2.719108935701e+01
1.071500000000e+03 1.649502210349e-02 3.601273658851e-04 2.719292425353e+01
1.071750000000e+03 1.330816066902e-02 3.651023481417e-04 2.719353237602e+01
1.072000000000e+03 9.952349170214e-03 3.700791074473e-04 2.719299587702e+01
1.072250000000e+03 6.488728493124e-03 3.749937794737e-04 2.719139593203e+01
1.072500000000e+03 2.979979063784e-03 3.797832491165e-04 2.718881195998e+01
1.072750000000e+03 -5.104263778376e-04 3.843857657550e-04 2.718532089414e+01
1.073000000000e+03 -3.919045866700e-03 3.887413988599e-04 2.718099627441e+01
1.073250000000e+03 -7.183224384962e-03 3.927926250007e-04 2.717590770161e+01
1.073500000000e+03 -1.024190349804e-02 3.964848154275e-04 2.717012012843e+01
1.073750000000e+03 -1.303641654045e-02 3.997666531603e-04 2.716369321144e+01
1.074000000000e+03 -1.551120720785e-02 4.025906123351e-04 2.715668097036e+01
1.074250000000e+03 -1.761459226653e-02 4.049132356426e-04 2.714913117300e+01
1.074500000000e+03 -1.929939959791e-02 4.066955212944e-04 2.714108515050e+01
1.074750000000e+03 -2.052360265427e-02 4.079031412368e-04 2.713257746299e+01
1.075000000000e+03 -2.125087995311e-02 4.085065648222e-04 2.712363563769e+01
1.075250000000e+03 -2.145106737206e-02 4.084813167132e-04 2.711428024524e+01
1.075500000000e+03 -2.110058355536e-02 4.078079169497e-04 2.710452468771e+01
1.075750000000e+03 -2.018270342724e-02 4.064720091463e-04 2.709437545499e+01
1.076000000000e+03 -1.868780208604e-02 4.044642376089e-04 2.708383210355e+01
1.076250000000e+03 -1.661345234619e-02 4.017801784604e-04 2.707288754591e+01
1.076500000000e+03 -1.396444209500e-02 3.984202879608e-04 2.706152841103e+01
1.076750000000e+03 -1.075270426437e-02 3.943896262644e-04 2.704973526210e+01
1.077000000000e+03 -6.997132794759e-03 3.896977799226e-04 2.703748311226e+01
1.077250000000e+03 -2.723306753290e-03 3.843584709659e-04 2.702474184653e+01
1.077500000000e+03 2.036886356692e-03 3.783895331637e-04 2.701147681717e+01
1.077750000000e+03 7.245677879982e-03 3.718126682515e-04 2.699764929669e+01
1.078000000000e+03 1.285996756899e-02 3.646530759906e-04 2.698321713534e+01
1.078250000000e+03 1.883191556095e-02 3.569392732154e-04 2.696813536533e+01
1.078500000000e+03 2.510960752302e-02 3.487028674017e-04 2.695235682435e+01
1.078750000000e+03 3.163776110440e-02 3.399784284814e-04 2.693583279176e+01
1.079000000000e+03 3.835849468094e-02 3.308031358034e-04 2.691851366283e+01
1.079250000000e+03 4.521208724789e-02 3.212165715539e-04 2.690034951970e+01
1.079500000000e+03 5.213778934568e-02 3.112607054342e-04 2.688129078753e+01
1.079750000000e+03 5.907462201804e-02 3.009796890915e-04 2.686128881450e+01
1.080000000000e+03 6.596218830197e-02 2.904196410333e-04 2.684029645472e+01
1.080250000000e+03 7.274142625990e-02 2.796285779938e-04 2.681826856291e+01
1.080500000000e+03 7.935539457105e-02 2.686561540744e-04 2.679516252319e+01
1.080750000000e+03 8.574994681450e-02 2.575536348487e-04 2.677093866472e+01
1.081000000000e+03 9.187443578940e-02 2.463735849549e-04 2.674556068965e+01
1.081250000000e+03 9.768228226426e-02 2.351698206963e-04 2.671899600511e+01
1.081500000000e+03 1.031315510590e-01 2.239970840058e-04 2.669121603953e+01
1.081750000000e+03 1.081854063826e-01 2.129108817466e-04 2.666219648602e+01
1.082000000000e+03 1.128124983692e-01 2.019672431494e-04 2.663191750559e+01
1.082250000000e+03 1.169873076022e-01 1.912223163020e-04 2.660036387659e+01
1.082500000000e+03 1.206903397369e-01 1.807321650148e-04 2.656752509773e+01
1.082750000000e+03 1.239083054565e-01 1.705522855365e-04 2.653339543912e+01
1.083000000000e+03 1.266341396895e-01 1.607373202465e-04 2.649797395652e+01
1.083250000000e+03 1.288670060281e-01 1.513405278475e-04 2.646126445499e+01
1.083500000000e+03 1.306121482313e-01 1.424134058793e-04 2.642327542345e+01
1.083750000000e+03 1.318807011742e-01 1.340051727588e-04 2.638401992623e+01
1.084000000000e+03 1.326894153407e-01 1.261622848626e-04 2.634351546754e+01
1.084250000000e+03 1.330602811780e-01 1.189279506785e-04 2.630178382689e+01
1.084500000000e+03 1.330201087647e-01 1.123416041943e-04 2.625885086897e+01
1.084750000000e+03 1.326000437003e-01 1.064384899190e-04 2.621474634139e+01
1.085000000000e+03 1.318350021818e-01 1.012491819256e-04 2.616950364130e+01
1.085250000000e+03 1.307630862088e-01 9.679914606452e-05 2.612315958187e+01
1.085500000000e+03 1.294249452633e-01 9.310837406088e-05 2.607575414422e+01
1.085750000000e+03 1.278631124460e-01 9.019104624023e-05 2.602733021889e+01
1.086000000000e+03 1.261213251991e-01 8.805535023725e-05 2.597793337177e+01
1.086250000000e+03 1.242438300125e-01 8.670318838156e-05 2.592761155927e+01
1.086500000000e+03 1.222746993239e-01 8.613014022094e-05 2.587641489603e+01
1.086750000000e+03 1.202571578406e-01 8.632542266443e-05 2.582439540905e+01
1.087000000000e+03 1.182329357944e-01 8.727195881894e-05 2.577160678931e+01
1.087250000000e+03 1.162416562151e-01 8.894653857341e-05 2.571810421499e+01
1.087500000000e+03 1.143202716024e-01 9.131995470563e-05 2.566394407756e+01
1.087750000000e+03 1.125025532707e-01 9.435740925318e-05 2.560918381636e+01
1.088000000000e+03 1.108186408975e-01 9.801896806550e-05 2.555388178476e+01
1.088250000000e+03 1.092946716088e-01 1.022598608279e-04 2.549809699209e+01
1.088500000000e+03 1.079524738822e-01 1.070312146764e-04 2.544188905995e+01
1.088750000000e+03 1.068093504027e-01 1.122805280272e-04 2.538531805512e+01
1.089000000000e+03 1.058779424539e-01 1.179522676488e-04 2.532844431866e+01
1.089250000000e+03 1.051661746234e-01 1.239886688413e-04 2.527132847817e+01
1.089500000000e+03 1.046772875767e-01 1.303303693547e-04 2.521403131118e+01
1.089750000000e+03 1.044099502260e-01 1.369171004213e-04 2.515661360545e+01
1.090000000000e+03 1.043584514343e-01 1.436885068411e-04 2.509913623799e+01
1.090250000000e+03 1.045129609565e-01 1.505847671709e-04 2.504165994139e+01
1.090500000000e+03 1.048598647773e-01 1.575473688825e-04 2.498424542093e+01
1.090750000000e+03 1.053821474534e-01 1.645197315014e-04 2.492695311007e+01
1.091000000000e+03 1.060598417314e-01 1.714478752087e-04 2.486984329662e+01
1.091250000000e+03 1.068705006613e-01 1.782809914442e-04 2.481297587920e+01
1.091500000000e+03 1.077897135503e-01 1.849719932161e-04 2.475641035333e+01
1.091750000000e+03 1.087916488001e-01 1.914779568766e-04 2.470020580847e+01
1.092000000000e+03 1.098495847604e-01 1.977605562632e-04 2.464442065120e+01
1.092250000000e+03 1.109364654875e-01 2.037863596297e-04 2.458911259295e+01
1.092500000000e+03 1.120254318710e-01 2.095270823573e-04 2.453433845234e+01
1.092750000000e+03 1.130903540958e-01 2.149596795963e-04 2.448015412150e+01
1.093000000000e+03 1.141063042050e-01 2.200664625810e-04 2.442661421025e+01
1.093250000000e+03 1.150500243376e-01 2.248349996980e-04 2.437377197747e+01
1.093500000000e+03 1.159003377976e-01 2.292579670973e-04 2.432167909693e+01
1.093750000000e+03 1.166385089297e-01 2.333329061382e-04 2.427038540893e+01
1.094000000000e+03 1.172485684213e-01 2.370618066817e-04 2.421993882410e+01
1.094250000000e+03 1.177175407704e-01 2.404507298206e-04 2.417038489374e+01
1.094500000000e+03 1.180356492090e-01 2.435092174991e-04 2.412176670122e+01
1.094750000000e+03 1.181964345170e-01 2.462497502716e-04 2.407412456038e+01
1.095000000000e+03 1.181968339696e-01 2.486870019682e-04 2.402749591354e+01
1.095250000000e+03 1.180371554913e-01 2.508371724499e-04 2.398191487638e+01
1.095500000000e+03 1.177210491148e-01 2.527171819658e-04 2.393741228633e+01
1.095750000000e+03 1.172553619418e-01 2.543439827764e-04 2.389401524749e+01
1.096000000000e+03 1.166499958539e-01 2.557337608453e-04 2.385174721080e+01
1.096250000000e+03 1.159176649222e-01 2.569012806626e-04 2.381062756894e+01
1.096500000000e+03 1.150736567684e-01 2.578592409839e-04 2.377067177770e+01
1.096750000000e+03 1.141355125165e-01 2.586176543312e-04 2.373189101826e+01
1.097000000000e+03 1.131227155233e-01 2.591833564020e-04 2.369429234040e+01
1.097250000000e+03 1.120563294677e-01 2.595597057925e-04 2.365787853530e+01
1.097500000000e+03 1.109586249327e-01 2.597463068237e-04 2.362264806374e+01
1.097750000000e+03 1.098527096370e-01 2.597389648588e-04 2.358859526840e+01
1.098000000000e+03 1.087621371510e-01 2.595296701694e-04 2.355571024408e+01
1.098250000000e+03 1.077105367250e-01 2.591068813259e-04 2.352397912342e+01
1.098500000000e+03 1.067212431104e-01 2.584557787695e-04 2.349338403245e+01
1.098750000000e+03 1.058169497343e-01 2.575588476038e-04 2.346390340913e+01
1.099000000000e+03 1.050193815634e-01 2.563963905606e-04 2.343551205819e+01
1.099250000000e+03 1.043489973221e-01 2.549472685145e-04 2.340818142795e+01
1.099500000000e+03 1.038247152913e-01 2.531897414009e-04 2.338187986638e+01
1.099750000000e+03 1.034636820804e-01 2.511022028543e-04 2.335657280827e+01
1.100000000000e+03 1.032810645264e-01 2.486640763334e-04 2.333222309086e+01
1.100250000000e+03 1.032898853421e-01 2.458569448517e-04 2.330879123109e+01
1.100500000000e+03 1.035008830428e-01 2.426650073084e-04 2.328623573397e+01
1.100750000000e+03 1.039224181795e-01 2.390760429506e-04 2.326451338024e+01
1.101000000000e+03 1.045604031173e-01 2.350820895245e-04 2.324357956426e+01
1.101250000000e+03 1.054182651656e-01 2.306801569223e-04 2.322338860538e+01
1.101500000000e+03 1.064969436833e-01 2.258726604254e-04 2.320389408923e+01
1.101750000000e+03 1.077949076116e-01 2.206678197214e-04 2.318504915141e+01
1.102000000000e+03 1.093082079252e-01 2.150798756191e-04 2.316680685395e+01
1.102250000000e+03 1.110305464476e-01 2.091292277622e-04 2.314912046700e+01
1.102500000000e+03 1.129533720147e-01 2.028424012737e-04 2.313194380923e+01
1.102750000000e+03 1.150659992448e-01 1.962518790389e-04 2.311523146743e+01
1.103000000000e+03 1.173557337744e-01 1.893958666803e-04 2.309893921805e+01
1.103250000000e+03 1.198080318365e-01 1.823178799497e-04 2.308302415994e+01
1.103500000000e+03 1.224066601124e-01 1.750662016981e-04 2.306744502262e+01
1.103750000000e+03 1.251338520794e-01 1.676934345430e-04 2.305216248929e+01
1.104000000000e+03 1.279705034010e-01 1.602557571693e-04 2.303713925518e+01
1.104250000000e+03 1.308963353902e-01 1.528122473668e-04 2.302234028837e+01
1.104500000000e+03 1.338900430904e-01 1.454241980119e-04 2.300773310682e+01
1.104750000000e+03 1.369294894014e-01 1.381541794038e-04 2.299328769087e+01
1.105000000000e+03 1.399918003315e-01 1.310653758595e-04 2.297897688058e+01
1.105250000000e+03 1.430535426622e-01 1.242206489014e-04 2.296477617990e+01
1.105500000000e+03 1.460907792520e-01 1.176819217878e-04 2.295066413342e+01
1.105750000000e+03 1.490792228645e-01 1.115091112039e-04 2.293662205494e+01
1.106000000000e+03 1.519942564892e-01 1.057595839249e-04 2.292263438201e+01
1.106250000000e+03 1.548110711534e-01 1.004872280218e-04 2.290868833783e+01
1.106500000000e+03 1.575046714923e-01 9.574198772536e-05 2.289477426013e+01
1.106750000000e+03 1.600500191781e-01 9.156905313297e-05 2.288088520318e+01
1.107000000000e+03 1.624220592105e-01 8.800851627340e-05 2.286701720099e+01
1.107250000000e+03 1.645958655996e-01 8.509483329542e-05 2.285316900707e+01
1.107500000000e+03 1.665467625611e-01 8.285654572241e-05 2.283934210043e+01
1.107750000000e+03 1.682505323059e-01 8.131598651468e-05 2.282554038576e+01
1.108000000000e+03 1.696835904352e-01 8.048928755582e-05 2.281177037101e+01
1.108250000000e+03 1.708232897555e-01 8.038631027110e-05 2.279804084355e+01
1.108500000000e+03 1.716482317091e-01 8.101079033060e-05 2.278436283544e+01
1.108750000000e+03 1.721386685281e-01 8.236050620119e-05 2.277074927347e+01
1.109000000000e+03 1.722768943448e-01 8.442763183016e-05 2.275721512743e+01
1.109250000000e+03 1.720477411007e-01 8.719903621956e-05 2.274377704671e+01
1.109500000000e+03 1.714390680195e-01 9.065668681778e-05 2.273045324352e+01
1.109750000000e+03 1.704422806004e-01 9.477802240484e-05 2.271726336400e+01
1.110000000000e+03 1.690528394955e-01 9.953636962958e-05 2.270422810012e+01
1.110250000000e+03 1.672707507230e-01 1.049012019971e-04 2.269136935191e+01
1.110500000000e+03 1.651010011640e-01 1.108384911085e-04 2.267870962204e+01
1.110750000000e+03 1.625539473913e-01 1.173107300154e-04 2.266627221004e+01
1.111000000000e+03 1.596455807362e-01 1.242772288343e-04 2.265408058678e+01
1.111250000000e+03 1.563977330635e-01 1.316939423702e-04 2.264215857718e+01
1.111500000000e+03 1.528381050119e-01 1.395134106938e-04 2.263052976781e+01
1.111750000000e+03 1.490001965009e-01 1.476845204078e-04 2.261921742100e+01
1.112000000000e+03 1.449231102692e-01 1.561521851311e-04 2.260824438364e+01
1.112250000000e+03 1.406511506554e-01 1.648571461910e-04 2.259763253128e+01
1.112500000000e+03 1.362333409771e-01 1.737356031325e-04 2.258740267878e+01
1.112750000000e+03 1.317228176791e-01 1.827189633644e-04 2.257757449023e+01
1.113000000000e+03 1.271760284780e-01 1.917338021499e-04 2.256816588513e+01
1.113250000000e+03 1.226519456329e-01 2.007015080892e-04 2.255919322623e+01
1.113500000000e+03 1.182110784895e-01 2.095386852903e-04 2.255067070077e+01
1.113750000000e+03 1.139145371177e-01 2.181571911466e-04 2.254261049199e+01
1.114000000000e+03 1.098229852942e-01 2.264647165036e-04 2.253502246645e+01
1.114250000000e+03 1.059955900832e-01 2.343655469144e-04 2.252791387462e+01
1.114500000000e+03 1.024890271136e-01 2.417613221649e-04 2.252128956608e+01
1.114750000000e+03 9.935646167459e-02 2.485522666853e-04 2.251515176332e+01
1.115000000000e+03 9.664659260360e-02 2.546385665216e-04 2.250949986519e+01
1.115250000000e+03 9.440278236690e-02 2.599218007444e-04 2.250433077182e+01
1.115500000000e+03 9.266223355121e-02 2.643066877192e-04 2.249963871792e+01
1.115750000000e+03 9.145527298797e-02 2.677028595144e-04 2.249541540300e+01
1.116000000000e+03 9.080472564849e-02 2.700267480102e-04 2.249165016717e+01
1.116250000000e+03 9.072541486400e-02 2.712034524922e-04 2.248832992543e+01
1.116500000000e+03 9.122374470198e-02 2.711686744570e-04 2.248543968628e+01
1.116750000000e+03 9.229743429810e-02 2.698706252673e-04 2.248296254635e+01
1.117000000000e+03 9.393536590007e-02 2.672717286836e-04 2.248087999175e+01
1.117250000000e+03 9.611755814826e-02 2.633502287567e-04 2.247917222736e+01
1.117500000000e+03 9.881532362357e-02 2.581016047737e-04 2.247781822541e+01
1.117750000000e+03 1.019914679622e-01 2.515400468740e-04 2.247679643904e+01
1.118000000000e+03 1.056007712318e-01 2.436992379972e-04 2.247608464285e+01
1.118250000000e+03 1.095904572818e-01 2.346334218623e-04 2.247566072499e+01
1.118500000000e+03 1.139009702975e-01 2.244175523972e-04 2.247550252529e+01
1.118750000000e+03 1.184667145084e-01 2.131478013145e-04 2.247558863803e+01
1.119000000000e+03 1.232170874413e-01 2.009410758641e-04 2.247589828687e+01
1.119250000000e+03 1.280775111138e-01 1.879346233737e-04 2.247641180571e+01
1.119500000000e+03 1.329705583099e-01 1.742852809688e-04 2.247711110562e+01
1.119750000000e+03 1.378172471531e-01 1.601678440856e-04 2.247797956107e+01
1.120000000000e+03 1.425382762747e-01 1.457735180944e-04 2.247900243140e+01
1.120250000000e+03 1.470552818434e-01 1.313078467052e-04 2.248016726993e+01
1.120500000000e+03 1.512921647538e-01 1.169879161800e-04 2.248146366326e+01
1.120750000000e+03 1.551762384747e-01 1.030396761448e-04 2.248288389565e+01
1.121000000000e+03 1.586394208054e-01 8.969435134866e-05 2.248442257252e+01
1.121250000000e+03 1.616192119165e-01 7.718502681250e-05 2.248607716315e+01
1.121500000000e+03 1.640596111423e-01 6.574267356388e-05 2.248784787331e+01
1.121750000000e+03 1.659118628239e-01 5.559205634943e-05 2.248973750617e+01
1.122000000000e+03 1.671350146513e-01 4.694765498759e-05 2.249175183979e+01
1.122250000000e+03 1.676963415512e-01 4.000940526155e-05 2.249389942772e+01
1.122500000000e+03 1.675715684872e-01 3.495865588671e-05 2.249619137312e+01
1.122750000000e+03 1.667449518308e-01 3.195423835561e-05 2.249864162106e+01
1.123000000000e+03 1.652091930691e-01 3.112888658788e-05 2.250126662860e+01
1.123250000000e+03 1.629652274065e-01 3.258604355391e-05 2.250408530741e+01
1.123500000000e+03 1.600219019962e-01 3.639712600788e-05 2.250711894866e+01
1.123750000000e+03 1.563955388772e-01 4.259948706308e-05 2.251039084337e+01
1.124000000000e+03 1.521094991882e-01 5.119480794572e-05 2.251392645487e+01
1.124250000000e+03 1.471936482962e-01 6.214841097167e-05 2.251775300611e+01
1.124500000000e+03 1.416838437196e-01 7.538916500843e-05 2.252189934548e+01
1.124750000000e+03 1.356214310409e-01 9.081020814090e-05 2.252639578631e+01
1.125000000000e+03 1.290527237628e-01 1.082705220552e-04 2.253127369814e+01
1.125250000000e+03 1.220286128891e-01 1.275965457411e-04 2.253656563735e+01
1.125500000000e+03 1.146040860412e-01 1.485852314189e-04 2.254230473525e+01
1.125750000000e+03 1.068379256900e-01 1.710070532808e-04 2.254852486316e+01
1.126000000000e+03 9.879229705145e-02 1.946100096919e-04 2.255526004241e+01
1.126250000000e+03 9.053249507840e-02 2.191233674582e-04 2.256254460497e+01
1.126500000000e+03 8.212656090215e-02 2.442622667462e-04 2.257041263481e+01
1.126750000000e+03 7.364501007662e-02 2.697318963790e-04 2.257889813273e+01
1.127000000000e+03 6.516041625273e-02 2.952322961719e-04 2.258803454278e+01
1.127250000000e+03 5.674701967516e-02 3.204626404674e-04 2.259785472961e+01
1.127500000000e+03 4.848025076473e-02 3.451254145362e-04 2.260839094983e+01
1.127750000000e+03 4.043614101205e-02 3.689308346140e-04 2.261967446417e+01
1.128000000000e+03 3.269069764837e-02 3.916005437099e-04 2.263173574101e+01
1.128250000000e+03 2.531915051821e-02 4.128711837779e-04 2.264460407588e+01
1.128500000000e+03 1.839513656943e-02 4.324975314754e-04 2.265830778726e+01
1.128750000000e+03 1.198979430235e-02 4.502553353492e-04 2.267287405827e+01
1.129000000000e+03 6.170823385721e-03 4.659437047374e-04 2.268832881643e+01
1.129250000000e+03 1.001467030819e-03 4.793872293490e-04 2.270469691839e+01
1.129500000000e+03 -3.460500935676e-03 4.904375483525e-04 2.272200205417e+01
1.129750000000e+03 -7.163746420231e-03 4.989746631158e-04 2.274026667099e+01
1.130000000000e+03 -1.006439603861e-02 5.049081596179e-04 2.275951218331e+01
1.130250000000e+03 -1.212690691248e-02 5.081777311680e-04 2.277975888557e+01
1.130500000000e+03 -1.332490956296e-02 5.087536465087e-04 2.280102604641e+01
1.130750000000e+03 -1.364185862055e-02 5.066366495379e-04 2.282333183942e+01
1.131000000000e+03 -1.307168185486e-02 5.018580535730e-04 2.284669356004e+01
1.131250000000e+03 -1.161915186061e-02 4.944790994068e-04 2.287112754751e+01
1.131500000000e+03 -9.300163688457e-03 4.845902838139e-04 2.289664925809e+01
1.131750000000e+03 -6.141820244462e-03 4.723103527044e-04 2.292327329146e+01
1.132000000000e+03 -2.182363482994e-03 4.577851559207e-04 2.295101344646e+01
1.132250000000e+03 2.529142895776e-03 4.411859108820e-04 2.297988262724e+01
1.132500000000e+03 7.933171370660e-03 4.227077587702e-04 2.300989300585e+01
1.132750000000e+03 1.396038218811e-02 4.025675156269e-04 2.304105592810e+01
1.133000000000e+03 2.053242136665e-02 3.810014110429e-04 2.307338182306e+01
1.133250000000e+03 2.756277181321e-02 3.582628882412e-04 2.310688032541e+01
1.133500000000e+03 3.495788578932e-02 3.346196714547e-04 2.314156005498e+01
1.133750000000e+03 4.261833964841e-02 3.103511050870e-04 2.317742861475e+01
1.134000000000e+03 5.044012190634e-02 2.857451501895e-04 2.321449256227e+01
1.134250000000e+03 5.831606245231e-02 2.610951252474e-04 2.325275715251e+01
1.134500000000e+03 6.613726666452e-02 2.366966658363e-04 2.329222637491e+01
1.134750000000e+03 7.379465600609e-02 2.128443510608e-04 2.333290265819e+01
1.135000000000e+03 8.118051379691e-02 1.898284823710e-04 2.337478685974e+01
1.135250000000e+03 8.819003589450e-02 1.679317789568e-04 2.341787795845e+01
1.135500000000e+03 9.472289492676e-02 1.474260812857e-04 2.346217300168e+01
1.135750000000e+03 1.006846960179e-01 1.285693437919e-04 2.350766678793e+01
1.136000000000e+03 1.059884536814e-01 1.116026052877e-04 2.355435178953e+01
1.136250000000e+03 1.105558458017e-01 9.674700672252e-05 2.360221783161e+01
1.136500000000e+03 1.143184740966e-01 8.420090421919e-05 2.365125198478e+01
1.136750000000e+03 1.172188770588e-01 7.413738915885e-05 2.370143831840e+01
1.137000000000e+03 1.192113461083e-01 6.670211714319e-05 2.375275766288e+01
1.137250000000e+03 1.202626726616e-01 6.201096187156e-05 2.380518749782e+01
1.137500000000e+03 1.203525391015e-01 6.014820628606e-05 2.385870171887e+01
1.137750000000e+03 1.194737781401e-01 6.116511149220e-05 2.391327050521e+01
1.138000000000e+03 1.176322901780e-01 6.507894439672e-05 2.396886011897e+01
1.138250000000e+03 1.148469143478e-01 7.187183492720e-05 2.402543286349e+01
1.138500000000e+03 1.111489024536e-01 8.149053712105e-05 2.408294693542e+01
1.138750000000e+03 1.065812646966e-01 9.384641206741e-05 2.414135636646e+01
1.139000000000e+03 1.011979201780e-01 1.088159432989e-04 2.420061098646e+01
1.139250000000e+03 9.506268845121e-02 1.262416481699e-04 2.426065643339e+01
1.139500000000e+03 8.824807979025e-02 1.459337121765e-04 2.432143410003e+01
1.139750000000e+03 8.083413445622e-02 1.676716372674e-04 2.438288131033e+01
1.140000000000e+03 7.290703516854e-02 1.912068994496e-04 2.444493133516e+01
1.140250000000e+03 6.455778012440e-02 2.162657930939e-04 2.450751356675e+01
1.140500000000e+03 5.588079204806e-02 2.425529292833e-04 2.457055357133e+01
1.140750000000e+03 4.697265560136e-02 2.697548505785e-04 2.463397347684e+01
1.141000000000e+03 3.793079639740e-02 2.975443738975e-04 2.469769196890e+01
1.141250000000e+03 2.885234022587e-02 3.255849637085e-04 2.476162480211e+01
1.141500000000e+03 1.983299889878e-02 3.535354858907e-04 2.482568481437e+01
1.141750000000e+03 1.096610129444e-02 3.810550610832e-04 2.488978253940e+01
1.142000000000e+03 2.341722955838e-03 4.078078803216e-04 2.495382628014e+01
1.142250000000e+03 -5.954068732816e-03 4.334681253067e-04 2.501772258598e+01
1.142500000000e+03 -1.383990871270e-02 4.577248121554e-04 2.508137678113e+01
1.142750000000e+03 -2.123964834236e-02 4.802860188950e-04 2.514469305926e+01
1.143000000000e+03 -2.808292770485e-02 5.008833726464e-04 2.520757527812e+01
1.143250000000e+03 -3.430551873921e-02 5.192754276180e-04 2.526992701000e+01
1.143500000000e+03 -3.984980476485e-02 5.352513045585e-04 2.533165234032e+01
1.143750000000e+03 -4.466510246953e-02 5.486332799426e-04 2.539265617354e+01
1.144000000000e+03 -4.870794252407e-02 5.592787081216e-04 2.545284453462e+01
1.144250000000e+03 -5.194250299657e-02 5.670819608938e-04 2.551212535109e+01
1.144500000000e+03 -5.434087570261e-02 5.719751188150e-04 2.557040874987e+01
1.144750000000e+03 -5.588331525390e-02 5.739280007351e-04 2.562760735207e+01
1.145000000000e+03 -5.655865917784e-02 5.729482906431e-04 2.568363704547e+01
1.145250000000e+03 -5.636452177338e-02 5.690803177683e-04 2.573841720072e+01
1.145500000000e+03 -5.530755931517e-02 5.624036413941e-04 2.579187114940e+01
1.145750000000e+03 -5.340367810603e-02 5.530311978982e-04 2.584392664061e+01
1.146000000000e+03 -5.067808314486e-02 5.411066426649e-04 2.589451601854e+01
1.146250000000e+03 -4.716543090788e-02 5.268020631334e-04 2.594357691513e+01
1.146500000000e+03 -4.290967866181e-02 5.103147365103e-04 2.599105238061e+01
1.146750000000e+03 -3.796391269562e-02 4.918640067967e-04 2.603689127049e+01
1.147000000000e+03 -3.239001208364e-02 4.716879485621e-04 2.608104854974e+01
1.147250000000e+03 -2.625817884652e-02 4.500400138768e-04 2.612348562730e+01
1.147500000000e+03 -1.964625318451e-02 4.271854975528e-04 2.616417041745e+01
1.147750000000e+03 -1.263898367829e-02 4.033983894857e-04 2.620307787522e+01
1.148000000000e+03 -5.327029217898e-03 3.789579756728e-04 2.624019005038e+01
1.148250000000e+03 2.194140555554e-03 3.541457013294e-04 2.627549613306e+01
1.148500000000e+03 9.825450327398e-03 3.292422489112e-04 2.630899292918e+01
1.148750000000e+03 1.746557319933e-02 3.045246835469e-04 2.634068465345e+01
1.149000000000e+03 2.501233381623e-02 2.802638749236e-04 2.637058314896e+01
1.149250000000e+03 3.236421492758e-02 2.567219629894e-04 2.639870804960e+01
1.149500000000e+03 3.942180485043e-02 2.341502637572e-04 2.642508647767e+01
1.149750000000e+03 4.608935625713e-02 2.127869788588e-04 2.644975331833e+01
1.150000000000e+03 5.227613990839e-02 1.928555634966e-04 2.647275078606e+01
1.150250000000e+03 5.789792187959e-02 1.745626563113e-04 2.649412856773e+01
1.150500000000e+03 6.287809645818e-02 1.580968553184e-04 2.651394328921e+01
1.150750000000e+03 6.714895327894e-02 1.436268426256e-04 2.653225851265e+01
1.151000000000e+03 7.065248527432e-02 1.313005223566e-04 2.654914408894e+01
1.151250000000e+03 7.334131918567e-02 1.212434036580e-04 2.656467597192e+01
1.151500000000e+03 7.517924849288e-02 1.135577197212e-04 2.657893561170e+01
1.151750000000e+03 7.614154559153e-02 1.083217361472e-04 2.659200930787e+01
1.152000000000e+03 7.621529295714e-02 1.055885528380e-04 2.660398777027e+01
1.152250000000e+03 7.539928931741e-02 1.053857218646e-04 2.661496534074e+01
1.152500000000e+03 7.370376131437e-02 1.077150364071e-04 2.662503919617e+01
1.152750000000e+03 7.115010809239e-02 1.125518829092e-04 2.663430873353e+01
1.153000000000e+03 6.777023396706e-02 1.198455265602e-04 2.664287466241e+01
1.153250000000e+03 6.360584992515e-02 1.295192912295e-04 2.665083820527e+01
1.153500000000e+03 5.870762563734e-02 1.414710550505e-04 2.665830025896e+01
1.153750000000e+03 5.313424859780e-02 1.555739843980e-04 2.666536056389e+01
1.154000000000e+03 4.695131759672e-02 1.716778103530e-04 2.667211681025e+01
1.154250000000e+03 4.023035674230e-02 1.896098669818e-04 2.667866391120e+01
1.154500000000e+03 3.304761097126e-02 2.091769792452e-04 2.668509314525e+01
1.154750000000e+03 2.548292746236e-02 2.301673525555e-04 2.669149141599e+01
1.155000000000e+03 1.761862316676e-02 2.523528155452e-04 2.669794053498e+01
1.155250000000e+03 9.538390318039e-03 2.754913049322e-04 2.670451655815e+01
1.155500000000e+03 1.326219375144e-03 2.993295965837e-04 2.671128916783e+01
1.155750000000e+03 -6.934568613435e-03 3.236061858251e-04 2.671832113265e+01
1.156000000000e+03 -1.516227421287e-02 3.480544070968e-04 2.672566782263e+01
1.156250000000e+03 -2.327767103742e-02 3.724056723083e-04 2.673337676874e+01
1.156500000000e+03 -3.120476217013e-02 3.963925464924e-04 2.674148735096e+01
1.156750000000e+03 -3.887150112898e-02 4.197524690176e-04 2.675003046050e+01
1.157000000000e+03 -4.621034485790e-02 4.422306061054e-04 2.675902836396e+01
1.157250000000e+03 -5.315884005879e-02 4.635833066383e-04 2.676849446619e+01
1.157500000000e+03 -5.965998177562e-02 4.835805912689e-04 2.677843335109e+01
1.157750000000e+03 -6.566267141080e-02 5.020096153563e-04 2.678884064505e+01
1.158000000000e+03 -7.112190230138e-02 5.186767942172e-04 2.679970322062e+01
1.158250000000e+03 -7.599910044134e-02 5.334105792489e-04 2.681099916126e+01
1.158500000000e+03 -8.026216517873e-02 5.460629521626e-04 2.682269810988e+01
1.158750000000e+03 -8.388570730404e-02 5.565116313017e-04 2.683476133392e+01
1.159000000000e+03 -8.685097134111e-02 5.646608518243e-04 2.684714220916e+01
1.159250000000e+03 -8.914596446566e-02 5.704427916530e-04 2.685978639541e+01
1.159500000000e+03 -9.076534897337e-02 5.738178636300e-04 2.687263233115e+01
1.159750000000e+03 -9.171040225063e-02 5.747750573144e-04 2.688561163193e+01
1.160000000000e+03 -9.198882729633e-02 5.733315075577e-04 2.689864968893e+01
1.160250000000e+03 -9.161469952058e-02 5.695323662936e-04 2.691166603186e+01
1.160500000000e+03 -9.060819612475e-02 5.634496738367e-04 2.692457500709e+01
1.160750000000e+03 -8.899538425438e-02 5.551812756417e-04 2.693728635827e+01
1.161000000000e+03 -8.680793739602e-02 5.448493541802e-04 2.694970585725e+01
1.161250000000e+03 -8.408282772324e-02 5.325987368015e-04 2.696173597321e+01
1.161500000000e+03 -8.086196913718e-02 5.185949670990e-04 2.697327652506e+01
1.161750000000e+03 -7.719180208168e-02 5.030220899252e-04 2.698422551747e+01
1.162000000000e+03 -7.312289253500e-02 4.860805423971e-04 2.699447967965e+01
1.162250000000e+03 -6.870943353148e-02 4.679845989984e-04 2.700393532930e+01
1.162500000000e+03 -6.400873096180e-02 4.489598511400e-04 2.701248905196e+01
1.162750000000e+03 -5.908066434281e-02 4.292406769158e-04 2.702003856804e+01
1.163000000000e+03 -5.398709762558e-02 4.090675668878e-04 2.702648330073e+01
1.163250000000e+03 -4.879126129991e-02 3.886844604136e-04 2.703172519654e+01
1.163500000000e+03 -4.355714114143e-02 3.683361545984e-04 2.703566950223e+01
1.163750000000e+03 -3.834881776626e-02 3.482656555595e-04 2.703822540276e+01
1.164000000000e+03 -3.322976826248e-02 3.287114717427e-04 2.703930661343e+01
1.164250000000e+03 -2.826227024812e-02 3.099053667037e-04 2.703883220311e+01
1.164500000000e+03 -2.350664813365e-02 2.920696121386e-04 2.703672697975e+01
1.164750000000e+03 -1.902072380999e-02 2.754150255937e-04 2.703292225090e+01
1.165000000000e+03 -1.485907179909e-02 2.601383803344e-04 2.702735610765e+01
1.165250000000e+03 -1.107254094959e-02 2.464207623232e-04 2.701997408266e+01
1.165500000000e+03 -7.707558473923e-03 2.344252206670e-04 2.701072930881e+01
1.165750000000e+03 -4.805746650121e-03 2.242954839603e-04 2.699958304939e+01
1.166000000000e+03 -2.403318299660e-03 2.161539506438e-04 2.698650471539e+01
1.166250000000e+03 -5.308100411780e-04 2.101007966534e-04 2.697147225914e+01
1.166500000000e+03 7.873828219260e-04 2.062124329915e-04 2.695447206607e+01
1.166750000000e+03 1.533201958504e-03 2.045408441650e-04 2.693549908218e+01
1.167000000000e+03 1.695157643260e-03 2.051128067220e-04 2.691455669845e+01
1.167250000000e+03 1.268379092874e-03 2.079296932108e-04 2.689165674550e+01
1.167500000000e+03 2.547467328660e-04 2.129670267851e-04 2.686681909697e+01
1.167750000000e+03 -1.337213098870e-03 2.201748387561e-04 2.684007153222e+01
1.168000000000e+03 -3.492428700290e-03 2.294779657215e-04 2.681144932794e+01
1.168250000000e+03 -6.189527271550e-03 2.407769500317e-04 2.678099503369e+01
1.168500000000e+03 -9.401044861150e-03 2.539488221232e-04 2.674875779837e+01
1.168750000000e+03 -1.309381944555e-02 2.688484747092e-04 2.671479305256e+01
1.169000000000e+03 -1.722939801969e-02 2.853102157131e-04 2.667916194719e+01
1.169250000000e+03 -2.176451106391e-02 3.031495976811e-04 2.664193082001e+01
1.169500000000e+03 -2.665160204811e-02 3.221655005592e-04 2.660317063560e+01
1.169750000000e+03 -3.183940987802e-02 3.421424862059e-04 2.656295635776e+01
1.170000000000e+03 -3.727358350113e-02 3.628532953286e-04 2.652136658178e+01
1.170250000000e+03 -4.289733332874e-02 3.840615446293e-04 2.647848265632e+01
1.170500000000e+03 -4.865211176832e-02 4.055246844940e-04 2.643438826599e+01
1.170750000000e+03 -5.447828058176e-02 4.269968348943e-04 2.638916905378e+01
1.171000000000e+03 -6.031584620476e-02 4.482321515869e-04 2.634291170069e+01
1.171250000000e+03 -6.610510118015e-02 4.689876331287e-04 2.629570388161e+01
1.171500000000e+03 -7.178737269837e-02 4.890265237589e-04 2.624763332134e+01
1.171750000000e+03 -7.730561221566e-02 5.081210234729e-04 2.619878783336e+01
1.172000000000e+03 -8.260512033214e-02 5.260556314969e-04 2.614925442520e+01
1.172250000000e+03 -8.763406072490e-02 5.426295550636e-04 2.609911942524e+01
1.172500000000e+03 -9.234412805952e-02 5.576598367622e-04 2.604846764035e+01
1.172750000000e+03 -9.669096356525e-02 5.709832923426e-04 2.599738257877e+01
1.173000000000e+03 -1.006347360371e-01 5.824590497087e-04 2.594594567747e+01
1.173250000000e+03 -1.041404440345e-01 5.919699790556e-04 2.589423659377e+01
1.173500000000e+03 -1.071783871841e-01 5.994247363688e-04 2.584233250824e+01
1.173750000000e+03 -1.097243418878e-01 6.047583790907e-04 2.579030848476e+01
1.174000000000e+03 -1.117598917608e-01 6.079336027707e-04 2.573823690551e+01
1.174250000000e+03 -1.132725402633e-01 6.089409635342e-04 2.568618757023e+01
1.174500000000e+03 -1.142557648918e-01 6.077986864627e-04 2.563422782244e+01
1.174750000000e+03 -1.147091146164e-01 6.045525929761e-04 2.558242212080e+01
1.175000000000e+03 -1.146381123023e-01 5.992750891183e-04 2.553083227592e+01
1.175250000000e+03 -1.140541475113e-01 5.920640296823e-04 2.547951736826e+01
1.175500000000e+03 -1.129743037432e-01 5.830412046753e-04 2.542853370298e+01
1.175750000000e+03 -1.114210739981e-01 5.723503200850e-04 2.537793504883e+01
1.176000000000e+03 -1.094221029914e-01 5.601549789761e-04 2.532777230910e+01
1.176250000000e+03 -1.070097798096e-01 5.466360483974e-04 2.527809377031e+01
1.176500000000e+03 -1.042208247666e-01 5.319889694516e-04 2.522894507072e+01
1.176750000000e+03 -1.010958129821e-01 5.164208196524e-04 2.518036921396e+01
1.177000000000e+03 -9.767865409118e-02 5.001472103359e-04 2.513240658379e+01
1.177250000000e+03 -9.401603359899e-02 4.833890681084e-04 2.508509490063e+01
1.177500000000e+03 -9.015682359356e-02 4.663694554285e-04 2.503846942928e+01
1.177750000000e+03 -8.615146210554e-02 4.493102208269e-04 2.499256266215e+01
1.178000000000e+03 -8.205131179853e-02 4.324287967912e-04 2.494740446083e+01
1.178250000000e+03 -7.790803249493e-02 4.159351280301e-04 2.490302218400e+01
1.178500000000e+03 -7.377289496270e-02 4.000284988820e-04 2.485944031044e+01
1.178750000000e+03 -6.969617856160e-02 3.848950574638e-04 2.481668079230e+01
1.179000000000e+03 -6.572648573385e-02 3.707049191059e-04 2.477476263594e+01
1.179250000000e+03 -6.191017938544e-02 3.576101755147e-04 2.473370218510e+01
1.179500000000e+03 -5.829077982983e-02 3.457427930848e-04 2.469351292623e+01
1.179750000000e+03 -5.490838771640e-02 3.352128202146e-04 2.465420532309e+01
1.180000000000e+03 -5.179925014638e-02 3.261074599966e-04 2.461578706257e+01
1.180250000000e+03 -4.899523466163e-02 3.184897851222e-04 2.457826268258e+01
1.180500000000e+03 -4.652352173374e-02 3.123986331352e-04 2.454163385423e+01
1.180750000000e+03 -4.440621020736e-02 3.078481646231e-04 2.450589907544e+01
1.181000000000e+03 -4.266009604679e-02 3.048283161764e-04 2.447105377300e+01
1.181250000000e+03 -4.129652614149e-02 3.033055978396e-04 2.443709038547e+01
1.181500000000e+03 -4.032123733246e-02 3.032239032039e-04 2.440399815714e+01
1.181750000000e+03 -3.973437067527e-02 3.045060621725e-04 2.437176326269e+01
1.182000000000e+03 -3.953056239181e-02 3.070556478794e-04 2.434036891415e+01
1.182250000000e+03 -3.969903398141e-02 3.107588114362e-04 2.430979522691e+01
1.182500000000e+03 -4.022385878610e-02 3.154866467766e-04 2.428001939765e+01
1.182750000000e+03 -4.108425333597e-02 3.210978311506e-04 2.425101572912e+01
1.183000000000e+03 -4.225498701479e-02 3.274411569309e-04 2.422275580740e+01
1.183250000000e+03 -4.370679159690e-02 3.343582451116e-04 2.419520847378e+01
1.183500000000e+03 -4.540690574272e-02 3.416864502141e-04 2.416834004308e+01
1.183750000000e+03 -4.731963629876e-02 3.492617061288e-04 2.414211441523e+01
1.184000000000e+03 -4.940697336104e-02 3.569213457142e-04 2.411649322966e+01
1.184250000000e+03 -5.162923903245e-02 3.645068404464e-04 2.409143603225e+01
1.184500000000e+03 -5.394575867858e-02 3.718664362961e-04 2.406690044357e+01
1.184750000000e+03 -5.631555285187e-02 3.788575100227e-04 2.404284238498e+01
1.185000000000e+03 -5.869800862799e-02 3.853489449330e-04 2.401921621958e+01
1.185250000000e+03 -6.105355965501e-02 3.912230351945e-04 2.399597499933e+01
1.185500000000e+03 -6.334433043036e-02 3.963772798952e-04 2.397307066639e+01
1.185750000000e+03 -6.553474645529e-02 4.007257833322e-04 2.395045427250e+01
1.186000000000e+03 -6.759209788891e-02 4.042004210139e-04 2.392807619738e+01
1.186250000000e+03 -6.948704430617e-02 4.067515054216e-04 2.390588636600e+01
1.186500000000e+03 -7.119405878913e-02 4.083485715198e-04 2.388383449375e+01
1.186750000000e+03 -7.269178926715e-02 4.089802681463e-04 2.386187027400e+01
1.187000000000e+03 -7.396335294504e-02 4.086544110001e-04 2.383994365549e+01
1.187250000000e+03 -7.499653133483e-02 4.073972783119e-04 2.381800499650e+01
1.187500000000e+03 -7.578389426565e-02 4.052530225530e-04 2.379600537123e+01
1.187750000000e+03 -7.632282162775e-02 4.022824079983e-04 2.377389668681e+01
1.188000000000e+03 -7.661544788128e-02 3.985616266861e-04 2.375163201791e+01
1.188250000000e+03 -7.666851486336e-02 3.941805903054e-04 2.372916568797e+01
1.188500000000e+03 -7.649314478658e-02 3.892411631755e-04 2.370645362686e+01
1.188750000000e+03 -7.610454144149e-02 3.838551715119e-04 2.368345341728e+01
1.189000000000e+03 -7.552161190888e-02 3.781422939625e-04 2.366012464670e+01
1.189250000000e+03 -7.476653391704e-02 3.722277752890e-04 2.363642905126e+01
1.189500000000e+03 -7.386428054977e-02 3.662401478465e-04 2.361233061490e+01
1.189750000000e+03 -7.284207610910e-02 3.603088092202e-04 2.358779592573e+01
1.190000000000e+03 -7.172884723643e-02 3.545616859921e-04 2.356279425030e+01
1.190250000000e+03 -7.055463952427e-02 3.491228768698e-04 2.353729772993e+01
1.190500000000e+03 -6.935002885305e-02 3.441105176948e-04 2.351128155232e+01
1.190750000000e+03 -6.814552587313e-02 3.396345258495e-04 2.348472413814e+01
1.191000000000e+03 -6.697102609213e-02 3.357948006305e-04 2.345760713961e+01
1.191250000000e+03 -6.585521979178e-02 3.326792164254e-04 2.342991578894e+01
1.191500000000e+03 -6.482509572799e-02 3.303621981668e-04 2.340163887470e+01
1.191750000000e+03 -6.390545555868e-02 3.289032826845e-04 2.337276887018e+01
1.192000000000e+03 -6.311848362646e-02 3.283460975243e-04 2.334330202174e+01
1.192250000000e+03 -6.248337247002e-02 3.287175847963e-04 2.331323841182e+01
1.192500000000e+03 -6.201600082240e-02 3.300274700180e-04 2.328258205053e+01
1.192750000000e+03 -6.172871408485e-02 3.322682238976e-04 2.325134070606e+01
1.193000000000e+03 -6.163009218858e-02 3.354149099535e-04 2.321952624319e+01
1.193250000000e+03 -6.172489294812e-02 3.394258965834e-04 2.318715420583e+01
1.193500000000e+03 -6.201395500734e-02 3.442433090791e-04 2.315424417971e+01
1.193750000000e+03 -6.249427427463e-02 3.497943451149e-04 2.312081929533e+01
1.194000000000e+03 -6.315904590882e-02 3.559922751419e-04 2.308690657444e+01
1.194250000000e+03 -6.399786425192e-02 3.627381740625e-04 2.305253635863e+01
1.194500000000e+03 -6.499689720415e-02 3.699224546503e-04 2.301774262464e+01
1.194750000000e+03 -6.613919287265e-02 3.774270336318e-04 2.298256235523e+01
1.195000000000e+03 -6.740497040147e-02 3.851272942847e-04 2.294703582239e+01
1.195250000000e+03 -6.877201389891e-02 3.928942829874e-04 2.291120589520e+01
1.195500000000e+03 -7.021605850754e-02 4.005970404314e-04 2.287511830718e+01
1.195750000000e+03 -7.171124669962e-02 4.081049324416e-04 2.283882090434e+01
1.196000000000e+03 -7.323058371755e-02 4.152900076819e-04 2.280236382967e+01
1.196250000000e+03 -7.474643014626e-02 4.220292970611e-04 2.276579905814e+01
1.196500000000e+03 -7.623099225159e-02 4.282069385154e-04 2.272917991310e+01
1.196750000000e+03 -7.765682829984e-02 4.337164008384e-04 2.269256116068e+01
1.197000000000e+03 -7.899734243146e-02 4.384623313640e-04 2.265599844864e+01
1.197250000000e+03 -8.022727049813e-02 4.423623126712e-04 2.261954807079e+01
1.197500000000e+03 -8.132315210430e-02 4.453484201525e-04 2.258326672436e+01
1.197750000000e+03 -8.226375733049e-02 4.473683288619e-04 2.254721094870e+01
1.198000000000e+03 -8.303051857374e-02 4.483865269007e-04 2.251143723163e+01
1.198250000000e+03 -8.360788813395e-02 4.483848650525e-04 2.247600145801e+01
1.198500000000e+03 -8.398366703204e-02 4.473629742686e-04 2.244095870787e+01
1.198750000000e+03 -8.414928193729e-02 4.453383287607e-04 2.240636300956e+01
1.199000000000e+03 -8.410000432928e-02 4.423462204691e-04 2.237226709917e+01
1.199250000000e+03 -8.383510911776e-02 4.384390581898e-04 2.233872221722e+01
1.199500000000e+03 -8.335797352250e-02 4.336855972892e-04 2.230577798053e+01
1.199750000000e+03 -8.267608125008e-02 4.281697074920e-04 2.227348198385e+01
1.200000000000e+03 -8.180100800944e-02 4.219892569595e-04 2.224188003052e+01
1.200250000000e+03 -8.074828163558e-02 4.152543626165e-04 2.221101578857e+01
1.200500000000e+03 -7.953720013372e-02 4.080856577310e-04 2.218093083321e+01
1.200750000000e+03 -7.819055120709e-02 4.006121998084e-04 2.215166437815e+01
1.201000000000e+03 -7.673430693842e-02 3.929695406784e-04 2.212325363964e+01
1.201250000000e+03 -7.519719378643e-02 3.852973386569e-04 2.209573341319e+01
1.201500000000e+03 -7.361025921148e-02 3.777371938546e-04 2.206913651986e+01
1.201750000000e+03 -7.200632985377e-02 3.704301775714e-04 2.204349344403e+01
1.202000000000e+03 -7.041947138236e-02 3.635146797490e-04 2.201883279540e+01
1.202250000000e+03 -6.888436902189e-02 3.571240107057e-04 2.199518099667e+01
1.202500000000e+03 -6.743571447767e-02 3.513841604195e-04 2.197256274603e+01
1.202750000000e+03 -6.610755051580e-02 3.464118497400e-04 2.195100074164e+01
1.203000000000e+03 -6.493263123841e-02 3.423125797251e-04 2.193051612333e+01
1.203250000000e+03 -6.394177924162e-02 3.391789054591e-04 2.191112822583e+01
1.203500000000e+03 -6.316326889611e-02 3.370888286424e-04 2.189285494855e+01
1.203750000000e+03 -6.262224058654e-02 3.361044856673e-04 2.187571270248e+01
1.204000000000e+03 -6.234017024230e-02 3.362711220846e-04 2.185971637747e+01
1.204250000000e+03 -6.233438115951e-02 3.376161739388e-04 2.184487960598e+01
1.204500000000e+03 -6.261763482180e-02 3.401487702721e-04 2.183121468891e+01
1.204750000000e+03 -6.319780417503e-02 3.438594897581e-04 2.181873253910e+01
1.205000000000e+03 -6.407761002692e-02 3.487202134126e-04 2.180744287234e+01
1.205250000000e+03 -6.525446848264e-02 3.546844707153e-04 2.179735408367e+01
1.205500000000e+03 -6.672042214822e-02 3.616879402102e-04 2.178847326560e+01
1.205750000000e+03 -6.846216779012e-02 3.696492333266e-04 2.178080618283e+01
1.206000000000e+03 -7.046117944902e-02 3.784709212904e-04 2.177435724326e+01
1.206250000000e+03 -7.269392092513e-02 3.880407805216e-04 2.176912947728e+01
1.206500000000e+03 -7.513216336890e-02 3.982333616753e-04 2.176512442202e+01
1.206750000000e+03 -7.774335360763e-02 4.089115368875e-04 2.176234220147e+01
1.207000000000e+03 -8.049109081323e-02 4.199284400458e-04 2.176078141253e+01
1.207250000000e+03 -8.333565366745e-02 4.311294542971e-04 2.176043911420e+01
1.207500000000e+03 -8.623458538474e-02 4.423543475182e-04 2.176131082654e+01
1.207750000000e+03 -8.914333842590e-02 4.534395327084e-04 2.176339045858e+01
1.208000000000e+03 -9.201592128694e-02 4.642202746318e-04 2.176667042847e+01
1.208250000000e+03 -9.480561138503e-02 4.745331158542e-04 2.177114156190e+01
1.208500000000e+03 -9.746563345468e-02 4.842181576479e-04 2.177679325428e+01
1.208750000000e+03 -9.994987843115e-02 4.931214409012e-04 2.178361341500e+01
1.209000000000e+03 -1.022135715198e-01 5.010971516604e-04 2.179158865960e+01
1.209250000000e+03 -1.042139517686e-01 5.080097907522e-04 2.180070431208e+01
1.209500000000e+03 -1.059108971727e-01 5.137361864827e-04 2.181094456615e+01
1.209750000000e+03 -1.072675120251e-01 5.181673865621e-04 2.182229265748e+01
1.210000000000e+03 -1.082506829421e-01 5.212103039742e-04 2.183473092973e+01
1.210250000000e+03 -1.088315578444e-01 5.227892208085e-04 2.184824108800e+01
1.210500000000e+03 -1.089859831450e-01 5.228470049878e-04 2.186280433997e+01
1.210750000000e+03 -1.086948720104e-01 5.213460211818e-04 2.187840155685e+01
1.211000000000e+03 -1.079445010768e-01 5.182688736437e-04 2.189501354348e+01
1.211250000000e+03 -1.067267449433e-01 5.136187007273e-04 2.191262115862e+01
1.211500000000e+03 -1.050392344158e-01 5.074195079603e-04 2.193120558655e+01
1.211750000000e+03 -1.028854443407e-01 4.997157574633e-04 2.195074849671e+01
1.212000000000e+03 -1.002747090180e-01 4.905718727283e-04 2.197123225264e+01
1.212250000000e+03 -9.722215915601e-02 4.800713768011e-04 2.199264007448e+01
1.212500000000e+03 -9.374859555019e-02 4.683159202128e-04 2.201495624959e+01
1.212750000000e+03 -8.988028232978e-02 4.554239002352e-04 2.203816626124e+01
1.213000000000e+03 -8.564867382162e-02 4.415288016649e-04 2.206225693873e+01
1.213250000000e+03 -8.109007254335e-02 4.267772837550e-04 2.208721657377e+01
1.213500000000e+03 -7.624522409704e-02 4.113273557965e-04 2.211303501357e+01
1.213750000000e+03 -7.115883752677e-02 3.953460992834e-04 2.213970374983e+01
1.214000000000e+03 -6.587907182561e-02 3.790074613975e-04 2.216721594145e+01
1.214250000000e+03 -6.045694664560e-02 3.624897892902e-04 2.219556644743e+01
1.214500000000e+03 -5.494571722201e-02 3.459734171163e-04 2.222475181643e+01
1.214750000000e+03 -4.940020889178e-02 3.296383017794e-04 2.225477024605e+01
1.215000000000e+03 -4.387611870731e-02 3.136615291353e-04 2.228562152343e+01
1.215250000000e+03 -3.842929895366e-02 2.982149445013e-04 2.231730690183e+01
1.215500000000e+03 -3.311501373318e-02 2.834628899732e-04 2.234982907828e+01
1.215750000000e+03 -2.798722088342e-02 2.695601036590e-04 2.238319191222e+01
1.216000000000e+03 -2.309783913033e-02 2.566497248474e-04 2.241740030656e+01
1.216250000000e+03 -1.849603686110e-02 2.448615010531e-04 2.245246013132e+01
1.216500000000e+03 -1.422757624224e-02 2.343101897717e-04 2.248837777301e+01
1.216750000000e+03 -1.033416780859e-02 2.250942104891e-04 2.252516019233e+01
1.217000000000e+03 -6.852910906058e-03 2.172944422387e-04 2.256281437256e+01
1.217250000000e+03 -3.815771822223e-03 2.109735016513e-04 2.260134739452e+01
1.217500000000e+03 -1.249156633137e-03 2.061750386018e-04 2.264076581788e+01
1.217750000000e+03 8.264510587948e-04 2.029235322486e-04 2.268107579449e+01
1.218000000000e+03 2.396754137559e-03 2.012239739650e-04 2.272228239485e+01
1.218250000000e+03 3.453817517933e-03 2.010623194224e-04 2.276438976203e+01
1.218500000000e+03 3.996151191123e-03 2.024057817702e-04 2.280740047386e+01
1.218750000000e+03 4.028695062078e-03 2.052036241743e-04 2.285131544628e+01
1.219000000000e+03 3.562699735282e-03 2.093881015426e-04 2.289613387589e+01
1.219250000000e+03 2.615533317594e-03 2.148754625121e-04 2.294185266173e+01
1.219500000000e+03 1.210383261909e-03 2.215672987611e-04 2.298846643119e+01
1.219750000000e+03 -6.241121459484e-04 2.293520120924e-04 2.303596723816e+01
1.220000000000e+03 -2.854328842265e-03 2.381065658591e-04 2.308434463272e+01
1.220250000000e+03 -5.442146219568e-03 2.476981493160e-04 2.313358516377e+01
1.220500000000e+03 -8.345532853282e-03 2.579860330343e-04 2.318367250122e+01
1.220750000000e+03 -1.151915841567e-02 2.688234748170e-04 2.323458728780e+01
1.221000000000e+03 -1.491504467547e-02 2.800596901318e-04 2.328630707604e+01
1.221250000000e+03 -1.848323828518e-02 2.915417750659e-04 2.333880628691e+01
1.221500000000e+03 -2.217249869386e-02 3.031167749689e-04 2.339205620190e+01
1.221750000000e+03 -2.593097548520e-02 3.146336717103e-04 2.344602492325e+01
1.222000000000e+03 -2.970692685530e-02 3.259451927010e-04 2.350067761696e+01
1.222250000000e+03 -3.344932203646e-02 3.369095424063e-04 2.355597625905e+01
1.222500000000e+03 -3.710849914273e-02 3.473921862009e-04 2.361187988043e+01
1.222750000000e+03 -4.063679708571e-02 3.572674755705e-04 2.366834479121e+01
1.223000000000e+03 -4.398902697368e-02 3.664199763863e-04 2.372532437967e+01
1.223250000000e+03 -4.712306976663e-02 3.747458463991e-04 2.378276959161e+01
1.223500000000e+03 -5.000022550855e-02 3.821538683915e-04 2.384062873541e+01
1.223750000000e+03 -5.258570657447e-02 3.885664654015e-04 2.389884795140e+01
1.224000000000e+03 -5.484886385530e-02 3.939202576954e-04 2.395737107349e+01
1.224250000000e+03 -5.676354754329e-02 3.981666667377e-04 2.401614004364e+01
1.224500000000e+03 -5.830827389033e-02 4.012722362196e-04 2.407509497509e+01
1.224750000000e+03 -5.946633177735e-02 4.032185098634e-04 2.413417425385e+01
1.225000000000e+03 -6.022595678295e-02 4.040021005797e-04 2.419331491463e+01
1.225250000000e+03 -6.058025660444e-02 4.036343398024e-04 2.425245262262e+01
1.225500000000e+03 -6.052727718292e-02 4.021407176545e-04 2.431152205604e+01
1.225750000000e+03 -6.006983594678e-02 3.995601399037e-04 2.437045694750e+01
1.226000000000e+03 -5.921542454557e-02 3.959440652535e-04 2.442919036203e+01
1.226250000000e+03 -5.797605158945e-02 3.913554735377e-04 2.448765495247e+01
1.226500000000e+03 -5.636796207738e-02 3.858677110835e-04 2.454578308035e+01
1.226750000000e+03 -5.441140346359e-02 3.795632263815e-04 2.460350709927e+01
1.227000000000e+03 -5.213033695535e-02 3.725322197777e-04 2.466075963295e+01
1.227250000000e+03 -4.955207021896e-02 3.648712615302e-04 2.471747374922e+01
1.227500000000e+03 -4.670692137732e-02 3.566818530346e-04 2.477358328093e+01
1.227750000000e+03 -4.362782896293e-02 3.480690059613e-04 2.482902308179e+01
1.228000000000e+03 -4.034994438552e-02 3.391397978589e-04 2.488372935570e+01
1.228250000000e+03 -3.691021709138e-02 3.300020528003e-04 2.493763990954e+01
1.228500000000e+03 -3.334696387088e-02 3.207630021790e-04 2.499069450914e+01
1.228750000000e+03 -2.969943365312e-02 3.115280726114e-04 2.504283520228e+01
1.229000000000e+03 -2.600737923642e-02 3.023997745741e-04 2.509400664846e+01
1.229250000000e+03 -2.231058784286e-02 2.934766242950e-04 2.514415650558e+01
1.229500000000e+03 -1.864850402123e-02 2.848523304966e-04 2.519323572328e+01
1.229750000000e+03 -1.505978356142e-02 2.766149690000e-04 2.524119893143e+01
1.230000000000e+03 -1.158190003817e-02 2.688463399889e-04 2.528800477967e+01
1.230250000000e+03 -8.250782294130e-03 2.616214730108e-04 2.533361626064e+01
1.230500000000e+03 -5.100400189990e-03 2.550081535244e-04 2.537800109480e+01
1.230750000000e+03 -2.162540732090e-03 2.490667715866e-04 2.542113193777e+01
1.231000000000e+03 5.336078213400e-04 2.438499837857e-04 2.546298678912e+01
1.231250000000e+03 2.961590263670e-03 2.394028127626e-04 2.550354911664e+01
1.231500000000e+03 5.098037263910e-03 2.357624916833e-04 2.554280822902e+01
1.231750000000e+03 6.922718443680e-03 2.329587347044e-04 2.558075930546e+01
1.232000000000e+03 8.418816560360e-03 2.310137266870e-04 2.561740371586e+01
1.232250000000e+03 9.572898619980e-03 2.299425144052e-04 2.565274894007e+01
1.232500000000e+03 1.037510339334e-02 2.297531035547e-04 2.568680881494e+01
1.232750000000e+03 1.081903535807e-02 2.304469170269e-04 2.571960333220e+01
1.233000000000e+03 1.090186057148e-02 2.320189635209e-04 2.575115880445e+01
1.233250000000e+03 1.062413376327e-02 2.344583209011e-04 2.578150752457e+01
1.233500000000e+03 9.989804022617e-03 2.377483462763e-04 2.581068784742e+01
1.233750000000e+03 9.005998751417e-03 2.418671318618e-04 2.583874374437e+01
1.234000000000e+03 7.682904512550e-03 2.467877925461e-04 2.586572461302e+01
1.234250000000e+03 6.033598127318e-03 2.524787752185e-04 2.589168506616e+01
1.234500000000e+03 4.073791510139e-03 2.589042418603e-04 2.591668430824e+01
1.234750000000e+03 1.821638646395e-03 2.660243277430e-04 2.594078580718e+01
1.235000000000e+03 -7.025004539180e-04 2.737954329368e-04 2.596405693624e+01
1.235250000000e+03 -3.476322423453e-03 2.821705198301e-04 2.598656817835e+01
1.235500000000e+03 -6.475814834179e-03 2.910993592420e-04 2.600839272368e+01
1.235750000000e+03 -9.675508291651e-03 3.005287779345e-04 2.602960581052e+01
1.236000000000e+03 -1.304871308948e-02 3.104028754739e-04 2.605028403805e+01
1.236250000000e+03 -1.656778033216e-02 3.206633188735e-04 2.607050488703e+01
1.236500000000e+03 -2.020429539635e-02 3.312494997002e-04 2.609034574953e+01
1.236750000000e+03 -2.392931580158e-02 3.420987826386e-04 2.610988341627e+01
1.237000000000e+03 -2.771356918348e-02 3.531467306359e-04 2.612919333576e+01
1.237250000000e+03 -3.152763287063e-02 3.643273169340e-04 2.614834884918e+01
1.237500000000e+03 -3.534216115846e-02 3.755732229309e-04 2.616742073531e+01
1.237750000000e+03 -3.912796880702e-02 3.868159745655e-04 2.618647613880e+01
1.238000000000e+03 -4.285628773553e-02 3.979863807956e-04 2.620557837964e+01
1.238250000000e+03 -4.649881163809e-02 4.090146448310e-04 2.622478588112e+01
1.238500000000e+03 -5.002794608970e-02 4.198308522917e-04 2.624415205084e+01
1.238750000000e+03 -5.341683336203e-02 4.303651281701e-04 2.626372428824e+01
1.239000000000e+03 -5.663958585091e-02 4.405481551911e-04 2.628354390884e+01
1.239250000000e+03 -5.967137461907e-02 4.503115093639e-04 2.630364555106e+01
1.239500000000e+03 -6.248852413834e-02 4.595879739866e-04 2.632405662046e+01
1.239750000000e+03 -6.506873901105e-02 4.683121268162e-04 2.634479741168e+01
1.240000000000e+03 -6.739113949888e-02 4.764206013588e-04 2.636588038979e+01
1.240250000000e+03 -6.943649803127e-02 4.838528652353e-04 2.638731050775e+01
1.240500000000e+03 -7.118729188287e-02 4.905515277344e-04 2.640908462217e+01
1.240750000000e+03 -7.262792941436e-02 4.964629014815e-04 2.643119195067e+01
1.241000000000e+03 -7.374483038535e-02 5.015374807280e-04 2.645361369157e+01
1.241250000000e+03 -7.452660391745e-02 5.057305241096e-04 2.647632331357e+01
1.241500000000e+03 -7.496419986463e-02 5.090025320717e-04 2.649928691241e+01
1.241750000000e+03 -7.505101658374e-02 5.113198333176e-04 2.652246303291e+01
1.242000000000e+03 -7.478305760154e-02 5.126551166433e-04 2.654580345324e+01
1.242250000000e+03 -7.415903119416e-02 5.129878971229e-04 2.656925311128e+01
1.242500000000e+03 -7.318046667962e-02 5.123050049519e-04 2.659275076917e+01
1.242750000000e+03 -7.185180533779e-02 5.106010410337e-04 2.661622935358e+01
1.243000000000e+03 -7.018044853316e-02 5.078787387639e-04 2.663961668620e+01
1.243250000000e+03 -6.817682894299e-02 5.041493751150e-04 2.666283568817e+01
1.243500000000e+03 -6.585441072200e-02 4.994330527398e-04 2.668580518376e+01
1.243750000000e+03 -6.322969269999e-02 4.937589540444e-04 2.670844041222e+01
1.244000000000e+03 -6.032212998426e-02 4.871654334428e-04 2.673065386892e+01
1.244250000000e+03 -5.715410851110e-02 4.797001402445e-04 2.675235564198e+01
1.244500000000e+03 -5.375080183039e-02 4.714199576089e-04 2.677345431429e+01
1.244750000000e+03 -5.014004283642e-02 4.623909446623e-04 2.679385753995e+01
1.245000000000e+03 -4.635209488609e-02 4.526880161238e-04 2.681347295636e+01
1.245250000000e+03 -4.241949942371e-02 4.423947004854e-04 2.683220857954e+01
1.245500000000e+03 -3.837678597487e-02 4.316026077966e-04 2.684997368459e+01
1.245750000000e+03 -3.426014649922e-02 4.204107685541e-04 2.686667964461e+01
1.246000000000e+03 -3.010719159484e-02 4.089250278773e-04 2.688224031131e+01
1.246250000000e+03 -2.595650582729e-02 3.972570297020e-04 2.689657309343e+01
1.246500000000e+03 -2.184735372296e-02 3.855233602197e-04 2.690959927620e+01
1.246750000000e+03 -1.781919054881e-02 3.738442839217e-04 2.692124504746e+01
1.247000000000e+03 -1.391131850593e-02 3.623426272861e-04 2.693144180886e+01
1.247250000000e+03 -1.016237534369e-02 3.511423072204e-04 2.694012713747e+01
1.247500000000e+03 -6.609956664028e-03 3.403669880737e-04 2.694724504827e+01
1.247750000000e+03 -3.290108887321e-03 3.301384632981e-04 2.695274688037e+01
1.248000000000e+03 -2.369387840810e-04 3.205751496604e-04 2.695659147990e+01
1.248250000000e+03 2.517861592043e-03 3.117904038883e-04 2.695874598345e+01
1.248500000000e+03 4.945395369745e-03 3.038909344284e-04 2.695918589973e+01
1.248750000000e+03 7.019973312047e-03 2.969751627696e-04 2.695789575947e+01
1.249000000000e+03 8.719461333910e-03 2.911316566524e-04 2.695486905884e+01
1.249250000000e+03 1.002560422344e-02 2.864376512288e-04 2.695010875439e+01
1.249500000000e+03 1.092431010773e-02 2.829576257254e-04 2.694362707902e+01
1.249750000000e+03 1.140588659637e-02 2.807420469788e-04 2.693544566048e+01
1.250000000000e+03 1.146519889792e-02 2.798263249378e-04 2.692559553847e+01
1.250250000000e+03 1.110182666751e-02 2.802298257011e-04 2.691411673448e+01
1.250500000000e+03 1.032011062650e-02 2.819552268866e-04 2.690105810949e+01
1.250750000000e+03 9.129173001860e-03 2.849880233099e-04 2.688647688815e+01
1.251000000000e+03 7.542821390842e-03 2.892964061662e-04 2.687043831258e+01
1.251250000000e+03 5.579490330597e-03 2.948311866154e-04 2.685301481952e+01
1.251500000000e+03 3.262023831455e-03 3.015262066352e-04 2.683428550776e+01
1.251750000000e+03 6.174599184390e-04 3.092988891636e-04 2.681433530215e+01
1.252000000000e+03 -2.323312184716e-03 3.180511927927e-04 2.679325426967e+01
1.252250000000e+03 -5.525824417379e-03 3.276705879832e-04 2.677113648766e+01
1.252500000000e+03 -8.952459506097e-03 3.380315746502e-04 2.674807921201e+01
1.252750000000e+03 -1.256292225365e-02 3.489972684007e-04 2.672418201336e+01
1.253000000000e+03 -1.631462558300e-02 3.604210175959e-04 2.669954549084e+01
1.253250000000e+03 -2.016328486883e-02 3.721485705743e-04 2.667427057642e+01
1.253500000000e+03 -2.406334811549e-02 3.840199760056e-04 2.664845720663e+01
1.253750000000e+03 -2.796861650749e-02 3.958719481771e-04 2.662220365794e+01
1.254000000000e+03 -3.183270818065e-02 4.075399552455e-04 2.659560526602e+01
1.254250000000e+03 -3.560966926451e-02 4.188606254588e-04 2.656875385250e+01
1.254500000000e+03 -3.925444420336e-02 4.296738709343e-04 2.654173654902e+01
1.254750000000e+03 -4.272344315724e-02 4.398251873163e-04 2.651463531410e+01
1.255000000000e+03 -4.597501004685e-02 4.491676872786e-04 2.648752611067e+01
1.255250000000e+03 -4.896988919449e-02 4.575640959562e-04 2.646047819542e+01
1.255500000000e+03 -5.167167340752e-02 4.648885696538e-04 2.643355387088e+01
1.255750000000e+03 -5.404718856679e-02 4.710283424596e-04 2.640680781610e+01
1.256000000000e+03 -5.606685737855e-02 4.758851619539e-04 2.638028689610e+01
1.256250000000e+03 -5.770499302446e-02 4.793764710156e-04 2.635403004209e+01
1.256500000000e+03 -5.894007953671e-02 4.814364570141e-04 2.632806795909e+01
1.256750000000e+03 -5.975498279477e-02 4.820167865093e-04 2.630242322136e+01
1.257000000000e+03 -6.013708514714e-02 4.810870396125e-04 2.627711042693e+01
1.257250000000e+03 -6.007844293944e-02 4.786350574791e-04 2.625213622130e+01
1.257500000000e+03 -5.957583293408e-02 4.746668445453e-04 2.622749964124e+01
1.257750000000e+03 -5.863072707118e-02 4.692064179524e-04 2.620319248468e+01
1.258000000000e+03 -5.724932380995e-02 4.622954770676e-04 2.617919959978e+01
1.258250000000e+03 -5.544243962936e-02 4.539926955865e-04 2.615549939962e+01
1.258500000000e+03 -5.322533613489e-02 4.443727695633e-04 2.613206436699e+01
1.258750000000e+03 -5.061763287610e-02 4.335256105714e-04 2.610886153583e+01
1.259000000000e+03 -4.764304183368e-02 4.215550544521e-04 2.608585308015e+01
1.259250000000e+03 -4.432914491716e-02 4.085776172639e-04 2.606299688892e+01
1.259500000000e+03 -4.070705197852e-02 3.947209190581e-04 2.604024711931e+01
1.259750000000e+03 -3.681116334167e-02 3.801223285961e-04 2.601755480804e+01
1.260000000000e+03 -3.267876331084e-02 3.649272132357e-04 2.599486843342e+01
1.260250000000e+03 -2.834966179745e-02 3.492872968260e-04 2.597213449108e+01
1.260500000000e+03 -2.386574875293e-02 3.333588274444e-04 2.594929796580e+01
1.260750000000e+03 -1.927062993470e-02 3.173009416703e-04 2.592630295253e+01
1.261000000000e+03 -1.460914278212e-02 3.012737990817e-04 2.590309311079e+01
1.261250000000e+03 -9.926879552789e-03 2.854367786170e-04 2.587961201849e+01
1.261500000000e+03 -5.269761075255e-03 2.699468219361e-04 2.585580381204e+01
1.261750000000e+03 -6.835144968790e-04 2.549566498743e-04 2.583161332441e+01
1.262000000000e+03 3.786774031503e-03 2.406131695654e-04 2.580698672316e+01
1.262250000000e+03 8.097152552488e-03 2.270559001399e-04 2.578187154616e+01
1.262500000000e+03 1.220526775718e-02 2.144154817144e-04 2.575621730763e+01
1.262750000000e+03 1.607080478467e-02 2.028123794838e-04 2.572997544074e+01
1.263000000000e+03 1.965594711165e-02 1.923555680132e-04 2.570309988087e+01
1.263250000000e+03 2.292574631885e-02 1.831415455206e-04 2.567554691777e+01
1.263500000000e+03 2.584855292905e-02 1.752532272216e-04 2.564727576364e+01
1.263750000000e+03 2.839629821948e-02 1.687593290121e-04 2.561824833539e+01
1.264000000000e+03 3.054487770687e-02 1.637135161588e-04 2.558842980057e+01
1.264250000000e+03 3.227432930442e-02 1.601541638244e-04 2.555778830408e+01
1.264500000000e+03 3.356913631345e-02 1.581038256569e-04 2.552629545376e+01
1.264750000000e+03 3.441836519687e-02 1.575691838728e-04 2.549392626525e+01
1.265000000000e+03 3.481574117231e-02 1.585411957329e-04 2.546065909482e+01
1.265250000000e+03 3.475980518549e-02 1.609950619506e-04 2.542647604047e+01
1.265500000000e+03 3.425387323053e-02 1.648907306356e-04 2.539136280020e+01
1.265750000000e+03 3.330602844063e-02 1.701733383259e-04 2.535530883237e+01
1.266000000000e+03 3.192897257901e-02 1.767740251658e-04 2.531830718578e+01
1.266250000000e+03 3.013997374626e-02 1.846105189355e-04 2.528035485869e+01
1.266500000000e+03 2.796061401979e-02 1.935882337028e-04 2.524145260002e+01
1.266750000000e+03 2.541656162118e-02 2.036012980860e-04 2.520160496267e+01
1.267000000000e+03 2.253729312860e-02 2.145337297131e-04 2.516082034788e+01
1.267250000000e+03 1.935571723747e-02 2.262608743840e-04 2.511911074695e+01
1.267500000000e+03 1.590786862102e-02 2.386506285989e-04 2.507649202602e+01
1.267750000000e+03 1.223245813302e-02 2.515649972617e-04 2.503298368294e+01
1.268000000000e+03 8.370415246752e-03 2.648616809340e-04 2.498860858750e+01
1.268250000000e+03 4.364462404838e-03 2.783955744945e-04 2.494339325174e+01
1.268500000000e+03 2.585800296040e-04 2.920205228035e-04 2.489736724786e+01
1.268750000000e+03 -3.902478348650e-03 3.055909301343e-04 2.485056348137e+01
1.269000000000e+03 -8.073718860358e-03 3.189634239429e-04 2.480301757208e+01
1.269250000000e+03 -1.221043965264e-02 3.319985184071e-04 2.475476807594e+01
1.269500000000e+03 -1.626874661701e-02 3.445622035538e-04 2.470585588030e+01
1.269750000000e+03 -2.020607124556e-02 3.565274982866e-04 2.465632412026e+01
1.270000000000e+03 -2.398170938927e-02 3.677760387158e-04 2.460621805803e+01
1.270250000000e+03 -2.755724677537e-02 3.781993103290e-04 2.455558444830e+01
1.270500000000e+03 -3.089707900789e-02 3.877000672956e-04 2.450447159315e+01
1.270750000000e+03 -3.396881639547e-02 3.961934191043e-04 2.445292887695e+01
1.271000000000e+03 -3.674361574427e-02 4.036076835766e-04 2.440100632578e+01
1.271250000000e+03 -3.919660727451e-02 4.098854201026e-04 2.434875455505e+01
1.271500000000e+03 -4.130714484634e-02 4.149839750728e-04 2.429622430489e+01
1.271750000000e+03 -4.305898085998e-02 4.188757739573e-04 2.424346600597e+01
1.272000000000e+03 -4.444054816291e-02 4.215488354546e-04 2.419052970790e+01
1.272250000000e+03 -4.544502217429e-02 4.230066728530e-04 2.413746463505e+01
1.272500000000e+03 -4.607031557864e-02 4.232679813627e-04 2.408431880241e+01
1.272750000000e+03 -4.631917385619e-02 4.223665325620e-04 2.403113893842e+01
1.273000000000e+03 -4.619902672388e-02 4.203504081519e-04 2.397797008281e+01
1.273250000000e+03 -4.572186447799e-02 4.172812588270e-04 2.392485538691e+01
1.273500000000e+03 -4.490405285581e-02 4.132333222163e-04 2.387183591553e+01
1.273750000000e+03 -4.376601829422e-02 4.082922274683e-04 2.381895037479e+01
1.274000000000e+03 -4.233202393081e-02 4.025540127111e-04 2.376623509602e+01
1.274250000000e+03 -4.062975060633e-02 3.961233980638e-04 2.371372381511e+01
1.274500000000e+03 -3.868991680527e-02 3.891122892925e-04 2.366144762538e+01
1.274750000000e+03 -3.654581423692e-02 3.816381394613e-04 2.360943487266e+01
1.275000000000e+03 -3.423288185984e-02 3.738223775580e-04 2.355771122384e+01
1.275250000000e+03 -3.178818522252e-02 3.657886288377e-04 2.350629963506e+01
1.275500000000e+03 -2.924991252916e-02 3.576609138597e-04 2.345522042838e+01
1.275750000000e+03 -2.665687036052e-02 3.495618585960e-04 2.340449137010e+01
1.276000000000e+03 -2.404795304003e-02 3.416111137282e-04 2.335412783653e+01
1.276250000000e+03 -2.146162638509e-02 3.339236576009e-04 2.330414295484e+01
1.276500000000e+03 -1.893546305958e-02 3.266083891873e-04 2.325454780022e+01
1.276750000000e+03 -1.650559461101e-02 3.197664852818e-04 2.320535162348e+01
1.277000000000e+03 -1.420634114957e-02 3.134902547167e-04 2.315656210022e+01
1.277250000000e+03 -1.206968173873e-02 3.078617855977e-04 2.310818558200e+01
1.277500000000e+03 -1.012498520987e-02 3.029522497401e-04 2.306022740444e+01
1.277750000000e+03 -8.398523297120e-03 2.988207160848e-04 2.301269213909e+01
1.278000000000e+03 -6.913316439150e-03 2.955138977630e-04 2.296558394112e+01
1.278250000000e+03 -5.688737573468e-03 2.930654177764e-04 2.291890680018e+01
1.278500000000e+03 -4.740362612748e-03 2.914956527788e-04 2.287266485348e+01
1.278750000000e+03 -4.079885910558e-03 2.908118634898e-04 2.282686270138e+01
1.279000000000e+03 -3.714862292109e-03 2.910079253561e-04 2.278150561901e+01
1.279250000000e+03 -3.648838333980e-03 2.920650665344e-04 2.273659988347e+01
1.279500000000e+03 -3.881198504956e-03 2.939520410039e-04 2.269215294417e+01
1.279750000000e+03 -4.407314374912e-03 2.966260277358e-04 2.264817366948e+01
1.280000000000e+03 -5.218608362051e-03 3.000332949965e-04 2.260467251168e+01
1.280250000000e+03 -6.302785926570e-03 3.041103756497e-04 2.256166169172e+01
1.280500000000e+03 -7.643918014233e-03 3.087848382930e-04 2.251915526739e+01
1.280750000000e+03 -9.222761032297e-03 3.139766629732e-04 2.247716925750e+01
1.281000000000e+03 -1.101701527146e-02 3.195994448827e-04 2.243572168249e+01
1.281250000000e+03 -1.300162851349e-02 3.255617794611e-04 2.239483258307e+01
1.281500000000e+03 -1.514916996424e-02 3.317686248611e-04 2.235452402531e+01
1.281750000000e+03 -1.743014351576e-02 3.381225744394e-04 2.231482003020e+01
1.282000000000e+03 -1.981340983309e-02 3.445253497103e-04 2.227574651988e+01
1.282250000000e+03 -2.226658075310e-02 3.508791705413e-04 2.223733121683e+01
1.282500000000e+03 -2.475641945342e-02 3.570880645853e-04 2.219960353181e+01
1.282750000000e+03 -2.724926759562e-02 3.630592143472e-04 2.216259441005e+01
1.283000000000e+03 -2.971146910373e-02 3.687041107178e-04 2.212633619162e+01
1.283250000000e+03 -3.210974200982e-02 3.739396088354e-04 2.209086244183e+01
1.283500000000e+03 -3.441165611114e-02 3.786892221405e-04 2.205620778025e+01
1.283750000000e+03 -3.658594699006e-02 3.828838048610e-04 2.202240770346e+01
1.284000000000e+03 -3.860291654353e-02 3.864624145501e-04 2.198949841012e+01
1.284250000000e+03 -4.043485049410e-02 3.893731839071e-04 2.195751663475e+01
1.284500000000e+03 -4.205621388897e-02 3.915735092147e-04 2.192649946961e+01
1.284750000000e+03 -4.344410838028e-02 3.930308772739e-04 2.189648422103e+01
1.285000000000e+03 -4.457836869163e-02 3.937226811105e-04 2.186750824479e+01
1.285250000000e+03 -4.544194753631e-02 3.936367442988e-04 2.183960882292e+01
1.285500000000e+03 -4.602104361793e-02 3.927710633071e-04 2.181282303253e+01
1.285750000000e+03 -4.630517589045e-02 3.911335690223e-04 2.178718761990e+01
1.286000000000e+03 -4.628746175493e-02 3.887422661079e-04 2.176273891756e+01
1.286250000000e+03 -4.596448686801e-02 3.856241673659e-04 2.173951272258e+01
1.286500000000e+03 -4.533649102379e-02 3.818153129682e-04 2.171754423323e+01
1.286750000000e+03 -4.440724198822e-02 3.773596814018e-04 2.169686795327e+01
1.287000000000e+03 -4.318400625491e-02 3.723085504074e-04 2.167751762409e+01
1.287250000000e+03 -4.167734834520e-02 3.667195049307e-04 2.165952612780e+01
1.287500000000e+03 -3.990109354596e-02 3.606557526885e-04 2.164292544124e+01
1.287750000000e+03 -3.787205475295e-02 3.541849379777e-04 2.162774654161e+01
1.288000000000e+03 -3.560975330052e-02 3.473780003418e-04 2.161401930684e+01
1.288250000000e+03 -3.313623691610e-02 3.403082928530e-04 2.160177245444e+01
1.288500000000e+03 -3.047570791617e-02 3.330503846512e-04 2.159103342166e+01
1.288750000000e+03 -2.765421235963e-02 3.256790156030e-04 2.158182826814e+01
1.289000000000e+03 -2.469926250262e-02 3.182679495787e-04 2.157418153384e+01
1.289250000000e+03 -2.163950620084e-02 3.108890497536e-04 2.156811614349e+01
1.289500000000e+03 -1.850431977634e-02 3.036113321168e-04 2.156365324318e+01
1.289750000000e+03 -1.532342974038e-02 2.965000834038e-04 2.156081206417e+01
1.290000000000e+03 -1.212655165837e-02 2.896161546022e-04 2.155960973880e+01
1.290250000000e+03 -8.943001096055e-03 2.830152078770e-04 2.156006116951e+01
1.290500000000e+03 -5.801354826463e-03 2.767472305321e-04 2.156217883176e+01
1.290750000000e+03 -2.729104092483e-03 2.708560568458e-04 2.156597261416e+01
1.291000000000e+03 2.475920062810e-04 2.653792338200e-04 2.157144961479e+01
1.291250000000e+03 3.104272948601e-03 2.603475840420e-04 2.157861401409e+01
1.291500000000e+03 5.818290729389e-03 2.557855029104e-04 2.158746685624e+01
1.291750000000e+03 8.369120750978e-03 2.517107410352e-04 2.159800593820e+01
1.292000000000e+03 1.073847263118e-02 2.481347144095e-04 2.161022564569e+01
1.292250000000e+03 1.291033347283e-02 2.450629900096e-04 2.162411680381e+01
1.292500000000e+03 1.487119187550e-02 2.424953237007e-04 2.163966661851e+01
1.292750000000e+03 1.660989080233e-02 2.404265868388e-04 2.165685852681e+01
1.293000000000e+03 1.811780669768e-02 2.388468543991e-04 2.167567220462e+01
1.293250000000e+03 1.938861158968e-02 2.377424779874e-04 2.169608345387e+01
1.293500000000e+03 2.041839020428e-02 2.370962525986e-04 2.171806427461e+01
1.293750000000e+03 2.120533535612e-02 2.368885378921e-04 2.174158279838e+01
1.294000000000e+03 2.174980856224e-02 2.370974576749e-04 2.176660343230e+01
1.294250000000e+03 2.205399344128e-02 2.376999716304e-04 2.179308683416e+01
1.294500000000e+03 2.212188821744e-02 2.386721537414e-04 2.182099011070e+01
1.294750000000e+03 2.195902863604e-02 2.399899933072e-04 2.185026689754e+01
1.295000000000e+03 2.157233962270e-02 2.416297911870e-04 2.188086755263e+01
1.295250000000e+03 2.096987475695e-02 2.435687714560e-04 2.191273925844e+01
1.295500000000e+03 2.016073453294e-02 2.457852629392e-04 2.194582633920e+01
1.295750000000e+03 1.915481364737e-02 2.482591777603e-04 2.198007041275e+01
1.296000000000e+03 1.796264950761e-02 2.509722073873e-04 2.201541064381e+01
1.296250000000e+03 1.659527117166e-02 2.539079351354e-04 2.205178403144e+01
1.296500000000e+03 1.506403905068e-02 2.570520331105e-04 2.208912556216e+01
1.296750000000e+03 1.338055533611e-02 2.603922507530e-04 2.212736865045e+01
1.297000000000e+03 1.155652823101e-02 2.639182577304e-04 2.216644531284e+01
1.297250000000e+03 9.603694317758e-03 2.676215291372e-04 2.220628652200e+01
1.297500000000e+03 7.533780194402e-03 2.714950859689e-04 2.224682235948e+01
1.297750000000e+03 5.358442403682e-03 2.755333592415e-04 2.228798251195e+01
1.298000000000e+03 3.089249432690e-03 2.797317635814e-04 2.232969647833e+01
1.298250000000e+03 7.377246572840e-04 2.840861909317e-04 2.237189372204e+01
1.298500000000e+03 -1.684724093286e-03 2.885929527874e-04 2.241450425647e+01
1.298750000000e+03 -4.166678647767e-03 2.932480815764e-04 2.245745858358e+01
1.299000000000e+03 -6.696792877484e-03 2.980472158716e-04 2.250068833148e+01
1.299250000000e+03 -9.263626130220e-03 3.029848096359e-04 2.254412614520e+01
1.299500000000e+03 -1.185573983344e-02 3.080540713903e-04 2.258770634882e+01
1.299750000000e+03 -1.446150818028e-02 3.132463107242e-04 2.263136477782e+01
1.300000000000e+03 -1.706923030021e-02 3.185508952083e-04 2.267503944924e+01
1.300250000000e+03 -1.966694254936e-02 3.239545835170e-04 2.271867034744e+01
1.300500000000e+03 -2.224254927813e-02 3.294416334880e-04 2.276220008809e+01
1.300750000000e+03 -2.478365207731e-02 3.349932488819e-04 2.280557364686e+01
1.301000000000e+03 -2.727768597974e-02 3.405877820017e-04 2.284873895562e+01
1.301250000000e+03 -2.971187094297e-02 3.462005291763e-04 2.289164688567e+01
1.301500000000e+03 -3.207319108164e-02 3.518036586666e-04 2.293425118936e+01
1.301750000000e+03 -3.434854588971e-02 3.573664989723e-04 2.297650900683e+01
[truncated: 83,932 more chars]
