# Supplementary material for: Tracking Charge Migration with Frequency-Matched Strobo-Spectroscopy
Source: J Phys Chem A. 2024 Jan 2;128(1):20–7. doi: 10.1021/acs.jpca.3c04234 (PMC10788909; doi:10.1021/acs.jpca.3c04234)
Supplement: Supplementary file 2 — jp3c04234_si_002.zip [file jp3c04234_si_002.zip › supplemental data/Data/dipoles/pi_x-system/tau=4.5625.txt]

# pi_x-system-resolved dipole moment for tau = 4.5625 o.c.
0.000000000000e+00 -2.734162988100e-02 3.925452992685e-04 2.794314773395e+01
2.500000000000e-01 -2.733759754545e-02 3.924879122724e-04 2.794080067512e+01
5.000000000000e-01 -2.732601902361e-02 3.923259678233e-04 2.793389622417e+01
7.500000000000e-01 -2.730819699019e-02 3.920745823088e-04 2.792272091786e+01
1.000000000000e+00 -2.728561304909e-02 3.917511337423e-04 2.790752734353e+01
1.250000000000e+00 -2.725955564475e-02 3.913717111307e-04 2.788846589417e+01
1.500000000000e+00 -2.723100731373e-02 3.909497864265e-04 2.786560775128e+01
1.750000000000e+00 -2.720065197310e-02 3.904961081552e-04 2.783899637131e+01
2.000000000000e+00 -2.716892932563e-02 3.900191726476e-04 2.780869154054e+01
2.250000000000e+00 -2.713611531670e-02 3.895258292136e-04 2.777479299346e+01
2.500000000000e+00 -2.710240112070e-02 3.890216931213e-04 2.773744342202e+01
2.750000000000e+00 -2.706795200779e-02 3.885114098709e-04 2.769682348676e+01
3.000000000000e+00 -2.703292769816e-02 3.879988062625e-04 2.765314627988e+01
3.250000000000e+00 -2.699747615205e-02 3.874869495758e-04 2.760665499677e+01
3.500000000000e+00 -2.696171750269e-02 3.869781533411e-04 2.755761888981e+01
3.750000000000e+00 -2.692573253329e-02 3.864739532261e-04 2.750632571849e+01
4.000000000000e+00 -2.688955824519e-02 3.859752715966e-04 2.745307164452e+01
4.250000000000e+00 -2.685318541600e-02 3.854824083327e-04 2.739814963823e+01
4.500000000000e+00 -2.681655762077e-02 3.849951117193e-04 2.734183855125e+01
4.750000000000e+00 -2.677957216043e-02 3.845125539369e-04 2.728439500245e+01
5.000000000000e+00 -2.674208637566e-02 3.840335295584e-04 2.722604923545e+01
5.250000000000e+00 -2.670393230415e-02 3.835564618893e-04 2.716700495051e+01
5.500000000000e+00 -2.666493548169e-02 3.830794928005e-04 2.710744165190e+01
5.750000000000e+00 -2.662493082009e-02 3.826005332237e-04 2.704751900936e+01
6.000000000000e+00 -2.658376876675e-02 3.821172996177e-04 2.698738146981e+01
6.250000000000e+00 -2.654131429863e-02 3.816273593343e-04 2.692716178065e+01
6.500000000000e+00 -2.649744566401e-02 3.811281988696e-04 2.686698287389e+01
6.750000000000e+00 -2.645205857297e-02 3.806173124099e-04 2.680695858433e+01
7.000000000000e+00 -2.640507857318e-02 3.800922797591e-04 2.674719289162e+01
7.250000000000e+00 -2.635647779183e-02 3.795508884738e-04 2.668777924594e+01
7.500000000000e+00 -2.630628734502e-02 3.789912023748e-04 2.662879991115e+01
7.750000000000e+00 -2.625459952170e-02 3.784115198121e-04 2.657032676820e+01
8.000000000000e+00 -2.620155444271e-02 3.778102724218e-04 2.651242270887e+01
8.250000000000e+00 -2.614731849818e-02 3.771860859982e-04 2.645514433085e+01
8.500000000000e+00 -2.609206489858e-02 3.765378308456e-04 2.639854480557e+01
8.750000000000e+00 -2.603596453830e-02 3.758646662194e-04 2.634267645194e+01
9.000000000000e+00 -2.597919126302e-02 3.751661803280e-04 2.628759285466e+01
9.250000000000e+00 -2.592193603140e-02 3.744425406842e-04 2.623334982004e+01
9.500000000000e+00 -2.586441881601e-02 3.736945667593e-04 2.618000568504e+01
9.750000000000e+00 -2.580689287264e-02 3.729236267398e-04 2.612762134521e+01
1.000000000000e+01 -2.574963699182e-02 3.721316287971e-04 2.607625946336e+01
1.025000000000e+01 -2.569293838223e-02 3.713208353036e-04 2.602598367109e+01
1.050000000000e+01 -2.563707405127e-02 3.704937699589e-04 2.597685791376e+01
1.075000000000e+01 -2.558229713291e-02 3.696531243306e-04 2.592894526281e+01
1.100000000000e+01 -2.552883097208e-02 3.688016828195e-04 2.588230725562e+01
1.125000000000e+01 -2.547686815102e-02 3.679421765437e-04 2.583700003779e+01
1.150000000000e+01 -2.542657705907e-02 3.670775216518e-04 2.579307632478e+01
1.175000000000e+01 -2.537810610641e-02 3.662107630821e-04 2.575058249881e+01
1.200000000000e+01 -2.533158452114e-02 3.653446821942e-04 2.570955768216e+01
1.225000000000e+01 -2.528711840058e-02 3.644820042233e-04 2.567003346627e+01
1.250000000000e+01 -2.524478572485e-02 3.636254347827e-04 2.563203438343e+01
1.275000000000e+01 -2.520462651316e-02 3.627775476697e-04 2.559557712070e+01
1.300000000000e+01 -2.516663572682e-02 3.619406575366e-04 2.556067203841e+01
1.325000000000e+01 -2.513075698892e-02 3.611169501690e-04 2.552732161463e+01
1.350000000000e+01 -2.509688247679e-02 3.603083928107e-04 2.549552165294e+01
1.375000000000e+01 -2.506485369384e-02 3.595167021737e-04 2.546525934420e+01
1.400000000000e+01 -2.503446916681e-02 3.587433279086e-04 2.543651361419e+01
1.425000000000e+01 -2.500549045201e-02 3.579893982900e-04 2.540925329395e+01
1.450000000000e+01 -2.497764778460e-02 3.572556681383e-04 2.538343493335e+01
1.475000000000e+01 -2.495064563410e-02 3.565424902003e-04 2.535900201346e+01
1.500000000000e+01 -2.492416683687e-02 3.558498065880e-04 2.533588402798e+01
1.525000000000e+01 -2.489787692979e-02 3.551771109693e-04 2.531399598044e+01
1.550000000000e+01 -2.487142977271e-02 3.545235009498e-04 2.529323839215e+01
1.575000000000e+01 -2.484447592357e-02 3.538877373259e-04 2.527349804207e+01
1.600000000000e+01 -2.481667350646e-02 3.532683470274e-04 2.525464929346e+01
1.625000000000e+01 -2.478770094325e-02 3.526637599653e-04 2.523655575529e+01
1.650000000000e+01 -2.475727036923e-02 3.520723905975e-04 2.521907297879e+01
1.675000000000e+01 -2.472513965032e-02 3.514927660821e-04 2.520205105795e+01
1.700000000000e+01 -2.469112209287e-02 3.509236332308e-04 2.518533756582e+01
1.725000000000e+01 -2.465509277111e-02 3.503640401082e-04 2.516878063299e+01
1.750000000000e+01 -2.461699155529e-02 3.498133862439e-04 2.515223181795e+01
1.775000000000e+01 -2.457682306146e-02 3.492714504042e-04 2.513554867866e+01
1.800000000000e+01 -2.453465444310e-02 3.487383902912e-04 2.511859686050e+01
1.825000000000e+01 -2.449061194859e-02 3.482147194452e-04 2.510125201245e+01
1.850000000000e+01 -2.444487657861e-02 3.477012625345e-04 2.508340101679e+01
1.875000000000e+01 -2.439767996719e-02 3.471991357439e-04 2.506494280277e+01
1.900000000000e+01 -2.434929871011e-02 3.467096770112e-04 2.504578901850e+01
1.925000000000e+01 -2.430004957685e-02 3.462343846477e-04 2.502586409362e+01
1.950000000000e+01 -2.425028334835e-02 3.457748526200e-04 2.500510518061e+01
1.975000000000e+01 -2.420037919931e-02 3.453327337310e-04 2.498346162989e+01
2.000000000000e+01 -2.415073669725e-02 3.449096782062e-04 2.496089450008e+01
2.025000000000e+01 -2.410176929044e-02 3.445072875129e-04 2.493737553525e+01
2.050000000000e+01 -2.405389587615e-02 3.441270688973e-04 2.491288607427e+01
2.075000000000e+01 -2.400753426408e-02 3.437703822406e-04 2.488741554340e+01
2.100000000000e+01 -2.396309419034e-02 3.434384014270e-04 2.486096006311e+01
2.125000000000e+01 -2.392097076433e-02 3.431320804847e-04 2.483352057420e+01
2.150000000000e+01 -2.388153933870e-02 3.428521178662e-04 2.480510085895e+01
2.175000000000e+01 -2.384514836639e-02 3.425989228333e-04 2.477570577221e+01
2.200000000000e+01 -2.381211410724e-02 3.423725893373e-04 2.474533919288e+01
2.225000000000e+01 -2.378271440205e-02 3.421728766513e-04 2.471400209642e+01
2.250000000000e+01 -2.375718155938e-02 3.419991515999e-04 2.468169108314e+01
2.275000000000e+01 -2.373569786356e-02 3.418504663693e-04 2.464839693405e+01
2.300000000000e+01 -2.371838960066e-02 3.417254884347e-04 2.461410353418e+01
2.325000000000e+01 -2.370532263189e-02 3.416225457003e-04 2.457878751434e+01
2.350000000000e+01 -2.369650110979e-02 3.415395665059e-04 2.454241809527e+01
2.375000000000e+01 -2.369186469840e-02 3.414741117711e-04 2.450495743049e+01
2.400000000000e+01 -2.369128843880e-02 3.414233968258e-04 2.446636170686e+01
2.425000000000e+01 -2.369458532609e-02 3.413845512123e-04 2.442658240085e+01
2.450000000000e+01 -2.370150727490e-02 3.413545670207e-04 2.438556790039e+01
2.475000000000e+01 -2.371174803384e-02 3.413302324513e-04 2.434326569155e+01
2.500000000000e+01 -2.372494860155e-02 3.413082554200e-04 2.429962439719e+01
2.525000000000e+01 -2.374070149770e-02 3.412853817979e-04 2.425459610748e+01
2.550000000000e+01 -2.375855553244e-02 3.412581627195e-04 2.420813847544e+01
2.575000000000e+01 -2.377802330962e-02 3.412233210598e-04 2.416021705238e+01
2.600000000000e+01 -2.379858887904e-02 3.411776238937e-04 2.411080710763e+01
2.625000000000e+01 -2.381971375147e-02 3.411179895661e-04 2.405989539202e+01
2.650000000000e+01 -2.384084458210e-02 3.410414999626e-04 2.400748157765e+01
2.675000000000e+01 -2.386142285333e-02 3.409455390203e-04 2.395357939749e+01
2.700000000000e+01 -2.388089277981e-02 3.408277491844e-04 2.389821743394e+01
2.725000000000e+01 -2.389870846180e-02 3.406860312968e-04 2.384143952209e+01
2.750000000000e+01 -2.391434228400e-02 3.405185985052e-04 2.378330499667e+01
2.775000000000e+01 -2.392729271764e-02 3.403239975384e-04 2.372388810883e+01
2.800000000000e+01 -2.393709205412e-02 3.401011311027e-04 2.366327770712e+01
2.825000000000e+01 -2.394331084310e-02 3.398492842014e-04 2.360157588097e+01
2.850000000000e+01 -2.394556414057e-02 3.395681338760e-04 2.353889691397e+01
2.875000000000e+01 -2.394351691994e-02 3.392576404307e-04 2.347536545273e+01
2.900000000000e+01 -2.393688864898e-02 3.389181591373e-04 2.341111463634e+01
2.925000000000e+01 -2.392545583683e-02 3.385504127534e-04 2.334628395996e+01
2.950000000000e+01 -2.390905394586e-02 3.381554587595e-04 2.328101703657e+01
2.975000000000e+01 -2.388757942725e-02 3.377346544842e-04 2.321545923925e+01
3.000000000000e+01 -2.386099236930e-02 3.372896101264e-04 2.314975561457e+01
3.025000000000e+01 -2.382931617781e-02 3.368222867443e-04 2.308404842501e+01
3.050000000000e+01 -2.379263801490e-02 3.363348839342e-04 2.301847557156e+01
3.075000000000e+01 -2.375110750988e-02 3.358298157085e-04 2.295316863336e+01
3.100000000000e+01 -2.370493752585e-02 3.353097211766e-04 2.288825185680e+01
3.125000000000e+01 -2.365440342393e-02 3.347773837833e-04 2.282384113092e+01
3.150000000000e+01 -2.359984174272e-02 3.342357855307e-04 2.276004347414e+01
3.175000000000e+01 -2.354164793662e-02 3.336881243368e-04 2.269695704549e+01
3.200000000000e+01 -2.348027300359e-02 3.331377902373e-04 2.263467133288e+01
3.225000000000e+01 -2.341622042643e-02 3.325883581494e-04 2.257326788788e+01
3.250000000000e+01 -2.335004145069e-02 3.320435771216e-04 2.251282104520e+01
3.275000000000e+01 -2.328232935713e-02 3.315073388929e-04 2.245339900826e+01
3.300000000000e+01 -2.321371190895e-02 3.309836492399e-04 2.239506500701e+01
3.325000000000e+01 -2.314484248151e-02 3.304765869241e-04 2.233787835526e+01
3.350000000000e+01 -2.307639042583e-02 3.299902520970e-04 2.228189561102e+01
3.375000000000e+01 -2.300903070249e-02 3.295287010498e-04 2.222717155391e+01
3.400000000000e+01 -2.294343285597e-02 3.290958769730e-04 2.217376004483e+01
3.425000000000e+01 -2.288024951091e-02 3.286955233026e-04 2.212171471069e+01
3.450000000000e+01 -2.282010443676e-02 3.283310631395e-04 2.207108942471e+01
3.475000000000e+01 -2.276358073484e-02 3.280055917747e-04 2.202193860876e+01
3.500000000000e+01 -2.271121014673e-02 3.277218707531e-04 2.197431733644e+01
3.525000000000e+01 -2.266346388378e-02 3.274821392845e-04 2.192828125517e+01
3.550000000000e+01 -2.262074490886e-02 3.272880482104e-04 2.188388636600e+01
3.575000000000e+01 -2.258338155328e-02 3.271405469087e-04 2.184118860987e+01
3.600000000000e+01 -2.255162271553e-02 3.270401522165e-04 2.180024336685e+01
3.625000000000e+01 -2.252563525786e-02 3.269867407939e-04 2.176110481690e+01
3.650000000000e+01 -2.250550335627e-02 3.269794578560e-04 2.172382525179e+01
3.675000000000e+01 -2.249123026576e-02 3.270169074916e-04 2.168845424622e+01
3.700000000000e+01 -2.248274111753e-02 3.270971147979e-04 2.165503785034e+01
3.725000000000e+01 -2.247988838946e-02 3.272175412858e-04 2.162361772960e+01
3.750000000000e+01 -2.248245932565e-02 3.273752968638e-04 2.159423026316e+01
3.775000000000e+01 -2.249018293015e-02 3.275669464388e-04 2.156690574282e+01
3.800000000000e+01 -2.250273893472e-02 3.277887045296e-04 2.154166754772e+01
3.825000000000e+01 -2.251976720837e-02 3.280366186747e-04 2.151853141216e+01
3.850000000000e+01 -2.254087760254e-02 3.283066112102e-04 2.149750484276e+01
3.875000000000e+01 -2.256565993917e-02 3.285945546760e-04 2.147858662308e+01
3.900000000000e+01 -2.259369374538e-02 3.288963563928e-04 2.146176648683e+01
3.925000000000e+01 -2.262455747446e-02 3.292080428730e-04 2.144702499391e+01
3.950000000000e+01 -2.265783700620e-02 3.295258364700e-04 2.143433356621e+01
3.975000000000e+01 -2.269313322751e-02 3.298462266430e-04 2.142365475660e+01
4.000000000000e+01 -2.273006865867e-02 3.301660352586e-04 2.141494259536e+01
4.025000000000e+01 -2.276829277130e-02 3.304824685063e-04 2.140814333712e+01
4.050000000000e+01 -2.280748645913e-02 3.307931213669e-04 2.140319615316e+01
4.075000000000e+01 -2.284736518733e-02 3.310960422882e-04 2.140003405954e+01
4.100000000000e+01 -2.288768092239e-02 3.313897486225e-04 2.139858495752e+01
4.125000000000e+01 -2.292822267455e-02 3.316732071930e-04 2.139877259898e+01
4.150000000000e+01 -2.296881603714e-02 3.319458662753e-04 2.140051786889e+01
4.175000000000e+01 -2.300932181011e-02 3.322076228109e-04 2.140373977948e+01
4.200000000000e+01 -2.304963396878e-02 3.324587724841e-04 2.140835661149e+01
4.225000000000e+01 -2.308967616601e-02 3.327000567467e-04 2.141428678666e+01
4.250000000000e+01 -2.312939837348e-02 3.329325441341e-04 2.142145001163e+01
4.275000000000e+01 -2.316877293370e-02 3.331576131186e-04 2.142976796444e+01
4.300000000000e+01 -2.320779051772e-02 3.333768301540e-04 2.143916504884e+01
4.325000000000e+01 -2.324645692521e-02 3.335920509770e-04 2.144956902509e+01
4.350000000000e+01 -2.328478883742e-02 3.338051499850e-04 2.146091132368e+01
4.375000000000e+01 -2.332281018968e-02 3.340182511633e-04 2.147312763512e+01
4.400000000000e+01 -2.336054854794e-02 3.342334690227e-04 2.148615798504e+01
4.425000000000e+01 -2.339803227859e-02 3.344528745186e-04 2.149994688547e+01
4.450000000000e+01 -2.343528778630e-02 3.346785235819e-04 2.151444336385e+01
4.475000000000e+01 -2.347233727235e-02 3.349123921026e-04 2.152960087932e+01
4.500000000000e+01 -2.350919680612e-02 3.351563319810e-04 2.154537714330e+01
4.525000000000e+01 -2.354587479082e-02 3.354120322136e-04 2.156173388050e+01
4.550000000000e+01 -2.358237065276e-02 3.356809857182e-04 2.157863651280e+01
4.575000000000e+01 -2.361867382003e-02 3.359644742182e-04 2.159605379011e+01
4.600000000000e+01 -2.365476293475e-02 3.362635261459e-04 2.161395739006e+01
4.625000000000e+01 -2.369060514095e-02 3.365788961783e-04 2.163232149062e+01
4.650000000000e+01 -2.372615550353e-02 3.369110464100e-04 2.165112235014e+01
4.675000000000e+01 -2.376135659165e-02 3.372601282569e-04 2.167033794879e+01
4.700000000000e+01 -2.379613782244e-02 3.376259625520e-04 2.168994740839e+01
4.725000000000e+01 -2.383041567151e-02 3.380080250028e-04 2.170993097429e+01
4.750000000000e+01 -2.386409321361e-02 3.384054433713e-04 2.173026955855e+01
4.775000000000e+01 -2.389705986576e-02 3.388169906963e-04 2.175094462170e+01
4.800000000000e+01 -2.392919142955e-02 3.392410686436e-04 2.177193806942e+01
4.825000000000e+01 -2.396035032900e-02 3.396756798721e-04 2.179323227601e+01
4.850000000000e+01 -2.399038640711e-02 3.401184758970e-04 2.181481016812e+01
4.875000000000e+01 -2.401913791960e-02 3.405667571665e-04 2.183665549036e+01
4.900000000000e+01 -2.404643252089e-02 3.410174799714e-04 2.185875281229e+01
4.925000000000e+01 -2.407208937321e-02 3.414672787954e-04 2.188108823606e+01
4.950000000000e+01 -2.409592106381e-02 3.419124921731e-04 2.190364954448e+01
4.975000000000e+01 -2.411773638189e-02 3.423491767672e-04 2.192642673452e+01
5.000000000000e+01 -2.413734312071e-02 3.427731478855e-04 2.194941216652e+01
5.025000000000e+01 -2.415455206672e-02 3.431800947965e-04 2.197260138480e+01
5.050000000000e+01 -2.416918053870e-02 3.435657177452e-04 2.199599330435e+01
5.075000000000e+01 -2.418105579439e-02 3.439254894016e-04 2.201959028542e+01
5.100000000000e+01 -2.419002042667e-02 3.442548330361e-04 2.204339882390e+01
5.125000000000e+01 -2.419593645694e-02 3.445493285441e-04 2.206742939482e+01
5.150000000000e+01 -2.419869033083e-02 3.448047874283e-04 2.209169666189e+01
5.175000000000e+01 -2.419819737251e-02 3.450172716031e-04 2.211621904843e+01
5.200000000000e+01 -2.419440658816e-02 3.451831239073e-04 2.214101901398e+01
5.225000000000e+01 -2.418730368965e-02 3.452990797038e-04 2.216612245584e+01
5.250000000000e+01 -2.417691421566e-02 3.453623583892e-04 2.219155798381e+01
5.275000000000e+01 -2.416330678148e-02 3.453707851560e-04 2.221735677209e+01
5.300000000000e+01 -2.414659429527e-02 3.453228516551e-04 2.224355158896e+01
5.325000000000e+01 -2.412693414782e-02 3.452177690573e-04 2.227017569548e+01
5.350000000000e+01 -2.410452818880e-02 3.450555012344e-04 2.229726240030e+01
5.375000000000e+01 -2.407962082902e-02 3.448367871623e-04 2.232484382705e+01
5.400000000000e+01 -2.405249547112e-02 3.445632847904e-04 2.235294964309e+01
5.425000000000e+01 -2.402347067372e-02 3.442376296815e-04 2.238160653032e+01
5.450000000000e+01 -2.399289418887e-02 3.438632154295e-04 2.241083694733e+01
5.475000000000e+01 -2.396113703460e-02 3.434442431913e-04 2.244065799227e+01
5.500000000000e+01 -2.392858699568e-02 3.429857110464e-04 2.247108105398e+01
5.525000000000e+01 -2.389564009332e-02 3.424932991174e-04 2.250211083067e+01
5.550000000000e+01 -2.386269187579e-02 3.419733208913e-04 2.253374496327e+01
5.575000000000e+01 -2.383012859107e-02 3.414326057080e-04 2.256597340248e+01
5.600000000000e+01 -2.379831876431e-02 3.408783165918e-04 2.259877873638e+01
5.625000000000e+01 -2.376760435549e-02 3.403179416655e-04 2.263213604843e+01
5.650000000000e+01 -2.373829265274e-02 3.397590754510e-04 2.266601299013e+01
5.675000000000e+01 -2.371064979120e-02 3.392092464779e-04 2.270037074235e+01
5.700000000000e+01 -2.368489467379e-02 3.386757227060e-04 2.273516450318e+01
5.725000000000e+01 -2.366119424543e-02 3.381654557587e-04 2.277034415294e+01
5.750000000000e+01 -2.363966051846e-02 3.376849725305e-04 2.280585573086e+01
5.775000000000e+01 -2.362034928485e-02 3.372402254085e-04 2.284164229823e+01
5.800000000000e+01 -2.360326052074e-02 3.368364808983e-04 2.287764522198e+01
5.825000000000e+01 -2.358834049569e-02 3.364782356723e-04 2.291380542672e+01
5.850000000000e+01 -2.357548565426e-02 3.361691531806e-04 2.295006461441e+01
5.875000000000e+01 -2.356454811298e-02 3.359120235085e-04 2.298636633877e+01
5.900000000000e+01 -2.355534250889e-02 3.357087487163e-04 2.302265732284e+01
5.925000000000e+01 -2.354765352729e-02 3.355603481852e-04 2.305888792576e+01
5.950000000000e+01 -2.354124483034e-02 3.354669875840e-04 2.309501311737e+01
5.975000000000e+01 -2.353586813081e-02 3.354280306557e-04 2.313099290651e+01
6.000000000000e+01 -2.353127255009e-02 3.354421014579e-04 2.316679262019e+01
6.025000000000e+01 -2.352721383381e-02 3.355071601854e-04 2.320238297947e+01
6.050000000000e+01 -2.352346293164e-02 3.356205891930e-04 2.323773996091e+01
6.075000000000e+01 -2.351981387635e-02 3.357792923833e-04 2.327284448304e+01
6.100000000000e+01 -2.351609068926e-02 3.359797916029e-04 2.330768193739e+01
6.125000000000e+01 -2.351215306515e-02 3.362183214098e-04 2.334224165039e+01
6.150000000000e+01 -2.350790048578e-02 3.364909191395e-04 2.337651597365e+01
6.175000000000e+01 -2.350327549046e-02 3.367935129173e-04 2.341049994694e+01
6.200000000000e+01 -2.349826481704e-02 3.371219919994e-04 2.344419011791e+01
6.225000000000e+01 -2.349289988851e-02 3.374722811082e-04 2.347758423449e+01
6.250000000000e+01 -2.348725522204e-02 3.378404045083e-04 2.351068017828e+01
6.275000000000e+01 -2.348144620683e-02 3.382225197002e-04 2.354347575906e+01
6.300000000000e+01 -2.347562547772e-02 3.386149558600e-04 2.357596787154e+01
6.325000000000e+01 -2.346997890019e-02 3.390142456947e-04 2.360815245329e+01
6.350000000000e+01 -2.346472051969e-02 3.394171457668e-04 2.364002413611e+01
6.375000000000e+01 -2.346008717057e-02 3.398206514588e-04 2.367157608054e+01
6.400000000000e+01 -2.345633291748e-02 3.402220092849e-04 2.370280034106e+01
6.425000000000e+01 -2.345372322559e-02 3.406187223875e-04 2.373368782803e+01
6.450000000000e+01 -2.345252933207e-02 3.410085590076e-04 2.376422899887e+01
6.475000000000e+01 -2.345302264100e-02 3.413895548943e-04 2.379441413171e+01
6.500000000000e+01 -2.345546936284e-02 3.417600270262e-04 2.382423422195e+01
6.525000000000e+01 -2.346012538590e-02 3.421185730611e-04 2.385368163866e+01
6.550000000000e+01 -2.346723170646e-02 3.424640203455e-04 2.388275087080e+01
6.575000000000e+01 -2.347701012309e-02 3.427955536228e-04 2.391143954524e+01
6.600000000000e+01 -2.348965915740e-02 3.431126450826e-04 2.393974918654e+01
6.625000000000e+01 -2.350535026904e-02 3.434150330823e-04 2.396768595208e+01
6.650000000000e+01 -2.352422464511e-02 3.437027497303e-04 2.399526151195e+01
6.675000000000e+01 -2.354639041820e-02 3.439761131987e-04 2.402249347762e+01
6.700000000000e+01 -2.357192048376e-02 3.442357456930e-04 2.404940601790e+01
6.725000000000e+01 -2.360085078505e-02 3.444825253414e-04 2.407603009051e+01
6.750000000000e+01 -2.363317931703e-02 3.447175527375e-04 2.410240353673e+01
6.775000000000e+01 -2.366886577052e-02 3.449421970061e-04 2.412857111951e+01
6.800000000000e+01 -2.370783171238e-02 3.451580623219e-04 2.415458425268e+01
6.825000000000e+01 -2.374996148459e-02 3.453669584830e-04 2.418050059463e+01
6.850000000000e+01 -2.379510371478e-02 3.455708797322e-04 2.420638358826e+01
6.875000000000e+01 -2.384307342372e-02 3.457719594383e-04 2.423230175043e+01
6.900000000000e+01 -2.389365490508e-02 3.459724492699e-04 2.425832798729e+01
6.925000000000e+01 -2.394660474751e-02 3.461747989200e-04 2.428453875518e+01
6.950000000000e+01 -2.400165529111e-02 3.463814462615e-04 2.431101323142e+01
6.975000000000e+01 -2.405851833560e-02 3.465948036547e-04 2.433783244940e+01
7.000000000000e+01 -2.411688950485e-02 3.468173734110e-04 2.436507843879e+01
7.025000000000e+01 -2.417645239482e-02 3.470515637865e-04 2.439283340288e+01
7.050000000000e+01 -2.423688287598e-02 3.472996456896e-04 2.442117887506e+01
7.075000000000e+01 -2.429785377244e-02 3.475639437540e-04 2.445019501153e+01
7.100000000000e+01 -2.435903963291e-02 3.478465748596e-04 2.447995980290e+01
7.125000000000e+01 -2.442012081719e-02 3.481494490260e-04 2.451054844305e+01
7.150000000000e+01 -2.448078777088e-02 3.484743060264e-04 2.454203266697e+01
7.175000000000e+01 -2.454074481065e-02 3.488226616206e-04 2.457448024675e+01
7.200000000000e+01 -2.459971388068e-02 3.491956340768e-04 2.460795436222e+01
7.225000000000e+01 -2.465743810608e-02 3.495941352516e-04 2.464251317288e+01
7.250000000000e+01 -2.471368517294e-02 3.500188171080e-04 2.467820935991e+01
7.275000000000e+01 -2.476825036148e-02 3.504700501102e-04 2.471508973049e+01
7.300000000000e+01 -2.482095923272e-02 3.509479223450e-04 2.475319484555e+01
7.325000000000e+01 -2.487166958873e-02 3.514522495685e-04 2.479255871126e+01
7.350000000000e+01 -2.492027308131e-02 3.519825932750e-04 2.483320848396e+01
7.375000000000e+01 -2.496669684810e-02 3.525382784026e-04 2.487516423910e+01
7.400000000000e+01 -2.501090464903e-02 3.531184180999e-04 2.491843876558e+01
7.425000000000e+01 -2.505289712308e-02 3.537219413917e-04 2.496303742080e+01
7.450000000000e+01 -2.509271172425e-02 3.543476256196e-04 2.500895801518e+01
7.475000000000e+01 -2.513042199318e-02 3.549941264051e-04 2.505619077958e+01
7.500000000000e+01 -2.516613663529e-02 3.556600172158e-04 2.510471838630e+01
7.525000000000e+01 -2.519999758011e-02 3.563438335892e-04 2.515451594055e+01
7.550000000000e+01 -2.523217727927e-02 3.570440896009e-04 2.520555126834e+01
7.575000000000e+01 -2.526287632252e-02 3.577593015546e-04 2.525778499867e+01
7.600000000000e+01 -2.529232071645e-02 3.584879634914e-04 2.531117095653e+01
7.625000000000e+01 -2.532075774387e-02 3.592287545222e-04 2.536565635092e+01
7.650000000000e+01 -2.534845163376e-02 3.599804415431e-04 2.542118222706e+01
7.675000000000e+01 -2.537567923946e-02 3.607419082471e-04 2.547768381760e+01
7.700000000000e+01 -2.540272590333e-02 3.615120066451e-04 2.553509104947e+01
7.725000000000e+01 -2.542988037416e-02 3.622897248222e-04 2.559332876532e+01
7.750000000000e+01 -2.545742995265e-02 3.630741734170e-04 2.565231728718e+01
7.775000000000e+01 -2.548565488871e-02 3.638645485088e-04 2.571197255150e+01
7.800000000000e+01 -2.551482399690e-02 3.646601130600e-04 2.577220655299e+01
7.825000000000e+01 -2.554518890784e-02 3.654601653869e-04 2.583292734364e+01
7.850000000000e+01 -2.557697965982e-02 3.662640277807e-04 2.589403930226e+01
7.875000000000e+01 -2.561040002030e-02 3.670710114949e-04 2.595544308375e+01
7.900000000000e+01 -2.564562275061e-02 3.678803777227e-04 2.601703550166e+01
7.925000000000e+01 -2.568278572888e-02 3.686913088236e-04 2.607870957744e+01
7.950000000000e+01 -2.572198707842e-02 3.695028714748e-04 2.614035421543e+01
7.975000000000e+01 -2.576328177273e-02 3.703139894549e-04 2.620185421239e+01
8.000000000000e+01 -2.580667729052e-02 3.711234097033e-04 2.626308995050e+01
8.025000000000e+01 -2.585213103638e-02 3.719296734078e-04 2.632393745724e+01
8.050000000000e+01 -2.589954709927e-02 3.727311008276e-04 2.638426825506e+01
8.075000000000e+01 -2.594877468502e-02 3.735257772524e-04 2.644394951845e+01
8.100000000000e+01 -2.599960727685e-02 3.743115467449e-04 2.650284433319e+01
8.125000000000e+01 -2.605178216922e-02 3.750860058015e-04 2.656081198919e+01
8.150000000000e+01 -2.610498211688e-02 3.758465162464e-04 2.661770864221e+01
8.175000000000e+01 -2.615883734683e-02 3.765901999932e-04 2.667338796860e+01
8.200000000000e+01 -2.621292964405e-02 3.773139864286e-04 2.672770213857e+01
8.225000000000e+01 -2.626679775404e-02 3.780146452809e-04 2.678050294793e+01
8.250000000000e+01 -2.631994345342e-02 3.786887423679e-04 2.683164305622e+01
8.275000000000e+01 -2.637183997041e-02 3.793328790755e-04 2.688097748785e+01
8.300000000000e+01 -2.642194106910e-02 3.799436443103e-04 2.692836518245e+01
8.325000000000e+01 -2.646969230029e-02 3.805175714090e-04 2.697367071767e+01
8.350000000000e+01 -2.651454355969e-02 3.810512559428e-04 2.701676609920e+01
8.375000000000e+01 -2.655596132304e-02 3.815415179946e-04 2.705753257200e+01
8.400000000000e+01 -2.659344214268e-02 3.819853645654e-04 2.709586248321e+01
8.425000000000e+01 -2.662652563103e-02 3.823800078994e-04 2.713166106018e+01
8.450000000000e+01 -2.665480798447e-02 3.827230896327e-04 2.716484814134e+01
8.475000000000e+01 -2.667795443651e-02 3.830127104454e-04 2.719535976393e+01
8.500000000000e+01 -2.669571066828e-02 3.832474875686e-04 2.722314955219e+01
8.525000000000e+01 -2.670791300216e-02 3.834266220743e-04 2.724818991286e+01
8.550000000000e+01 -2.671449653282e-02 3.835499560408e-04 2.727047291706e+01
8.575000000000e+01 -2.671550125704e-02 3.836180207416e-04 2.729001089135e+01
8.600000000000e+01 -2.671107580481e-02 3.836320742781e-04 2.730683668124e+01
8.625000000000e+01 -2.670147850917e-02 3.835941210409e-04 2.732100348475e+01
8.650000000000e+01 -2.668707528229e-02 3.835069158106e-04 2.733258436224e+01
8.675000000000e+01 -2.666833478507e-02 3.833739415607e-04 2.734167131785e+01
8.700000000000e+01 -2.664582099353e-02 3.831993883072e-04 2.734837406428e+01
8.725000000000e+01 -2.662018260406e-02 3.829880609819e-04 2.735281833969e+01
8.750000000000e+01 -2.659214054803e-02 3.827452872674e-04 2.735514400085e+01
8.775000000000e+01 -2.656247312996e-02 3.824768783622e-04 2.735550281114e+01
8.800000000000e+01 -2.653200088009e-02 3.821890941020e-04 2.735405601887e+01
8.825000000000e+01 -2.650156848614e-02 3.818883679542e-04 2.735097180171e+01
8.850000000000e+01 -2.647202510325e-02 3.815812434735e-04 2.734642262811e+01
8.875000000000e+01 -2.644420615408e-02 3.812742850967e-04 2.734058261881e+01
8.900000000000e+01 -2.641891519038e-02 3.809737715806e-04 2.733362497274e+01
8.925000000000e+01 -2.639690623532e-02 3.806857171748e-04 2.732571952154e+01
8.950000000000e+01 -2.637886761515e-02 3.804157337002e-04 2.731703047343e+01
8.975000000000e+01 -2.636540749053e-02 3.801688988859e-04 2.730771438824e+01
9.000000000000e+01 -2.635704126001e-02 3.799496541021e-04 2.729791842031e+01
9.025000000000e+01 -2.635418140354e-02 3.797617299031e-04 2.728777886707e+01
9.050000000000e+01 -2.635712969732e-02 3.796080839503e-04 2.727742000691e+01
9.075000000000e+01 -2.636607214981e-02 3.794908144973e-04 2.726695325979e+01
9.100000000000e+01 -2.638107628981e-02 3.794112016231e-04 2.725647662643e+01
9.125000000000e+01 -2.640209113444e-02 3.793696890540e-04 2.724607441322e+01
9.150000000000e+01 -2.642894941466e-02 3.793658932167e-04 2.723581718415e+01
9.175000000000e+01 -2.646137182674e-02 3.793986381668e-04 2.722576188771e+01
9.200000000000e+01 -2.649897331241e-02 3.794660079844e-04 2.721595235941e+01
9.225000000000e+01 -2.654127045639e-02 3.795654049645e-04 2.720641952351e+01
9.250000000000e+01 -2.658769058476e-02 3.796936214762e-04 2.719718205541e+01
9.275000000000e+01 -2.663758155252e-02 3.798469144679e-04 2.718824707761e+01
9.300000000000e+01 -2.669022229229e-02 3.800210839599e-04 2.717961067320e+01
9.325000000000e+01 -2.674483409235e-02 3.802115509335e-04 2.717125833835e+01
9.350000000000e+01 -2.680059176494e-02 3.804134331800e-04 2.716316584573e+01
9.375000000000e+01 -2.685663533635e-02 3.806216219259e-04 2.715529963219e+01
9.400000000000e+01 -2.691208204591e-02 3.808308593019e-04 2.714761713110e+01
9.425000000000e+01 -2.696603730455e-02 3.810357983279e-04 2.714006758754e+01
9.450000000000e+01 -2.701760716588e-02 3.812310701675e-04 2.713259205819e+01
9.475000000000e+01 -2.706590870065e-02 3.814113428544e-04 2.712512425622e+01
9.500000000000e+01 -2.711008227263e-02 3.815713815767e-04 2.711759053959e+01
9.525000000000e+01 -2.714930117243e-02 3.817061013263e-04 2.710991080295e+01
9.550000000000e+01 -2.718278346444e-02 3.818106236124e-04 2.710199855192e+01
9.575000000000e+01 -2.720980069640e-02 3.818803270394e-04 2.709376193945e+01
9.600000000000e+01 -2.722968906418e-02 3.819109024192e-04 2.708510401961e+01
9.625000000000e+01 -2.724185700722e-02 3.818984014957e-04 2.707592400778e+01
9.650000000000e+01 -2.724579511803e-02 3.818392943960e-04 2.706611783986e+01
9.675000000000e+01 -2.724108301637e-02 3.817305024015e-04 2.705557941823e+01
9.700000000000e+01 -2.722739612970e-02 3.815694786318e-04 2.704420199330e+01
9.725000000000e+01 -2.720451362511e-02 3.813542488531e-04 2.703187909948e+01
9.750000000000e+01 -2.717232109504e-02 3.810834400901e-04 2.701850642034e+01
9.775000000000e+01 -2.713081443428e-02 3.807563091690e-04 2.700398281727e+01
9.800000000000e+01 -2.708010079253e-02 3.803727979354e-04 2.698821228283e+01
9.825000000000e+01 -2.702039882905e-02 3.799334638179e-04 2.697110502207e+01
9.850000000000e+01 -2.695203588635e-02 3.794395826290e-04 2.695257902034e+01
9.875000000000e+01 -2.687544385131e-02 3.788931865071e-04 2.693256150187e+01
9.900000000000e+01 -2.679115271901e-02 3.782969077338e-04 2.691098964661e+01
9.925000000000e+01 -2.669978057141e-02 3.776539950573e-04 2.688781196052e+01
9.950000000000e+01 -2.660202239065e-02 3.769680656996e-04 2.686298855562e+01
9.975000000000e+01 -2.649863666335e-02 3.762432227747e-04 2.683649174313e+01
1.000000000000e+02 -2.639043109575e-02 3.754839327362e-04 2.680830636562e+01
1.002500000000e+02 -2.627824698010e-02 3.746948893852e-04 2.677842935881e+01
1.005000000000e+02 -2.616294300995e-02 3.738808942367e-04 2.674686958193e+01
1.007500000000e+02 -2.604537949333e-02 3.730467410375e-04 2.671364743388e+01
1.010000000000e+02 -2.592640217427e-02 3.721970887976e-04 2.667879378149e+01
1.012500000000e+02 -2.580682781935e-02 3.713363524188e-04 2.664234926009e+01
1.015000000000e+02 -2.568743197302e-02 3.704686021551e-04 2.660436348601e+01
1.017500000000e+02 -2.556893729255e-02 3.695974691681e-04 2.656489370505e+01
1.020000000000e+02 -2.545200589710e-02 3.687260822597e-04 2.652400401015e+01
1.022500000000e+02 -2.533723364034e-02 3.678570202534e-04 2.648176430823e+01
1.025000000000e+02 -2.522514711029e-02 3.669922848816e-04 2.643824934390e+01
1.027500000000e+02 -2.511620459683e-02 3.661333133585e-04 2.639353809613e+01
1.030000000000e+02 -2.501079691371e-02 3.652809800144e-04 2.634771270893e+01
1.032500000000e+02 -2.490925355422e-02 3.644356622285e-04 2.630085808763e+01
1.035000000000e+02 -2.481184992149e-02 3.635973361113e-04 2.625306131615e+01
1.037500000000e+02 -2.471881572810e-02 3.627655918006e-04 2.620441122611e+01
1.040000000000e+02 -2.463034442497e-02 3.619397693178e-04 2.615499804059e+01
1.042500000000e+02 -2.454660359890e-02 3.611190554597e-04 2.610491308833e+01
1.045000000000e+02 -2.446774475105e-02 3.603025884926e-04 2.605424855263e+01
1.047500000000e+02 -2.439391299800e-02 3.594895531837e-04 2.600309724525e+01
1.050000000000e+02 -2.432525478874e-02 3.586792879206e-04 2.595155238133e+01
1.052500000000e+02 -2.426192335981e-02 3.578713800579e-04 2.589970732694e+01
1.055000000000e+02 -2.420408330478e-02 3.570657289187e-04 2.584765532190e+01
1.057500000000e+02 -2.415191208978e-02 3.562626155917e-04 2.579548913558e+01
1.060000000000e+02 -2.410559956737e-02 3.554627234168e-04 2.574330066983e+01
1.062500000000e+02 -2.406534431149e-02 3.546671568666e-04 2.569118048747e+01
1.065000000000e+02 -2.403134791395e-02 3.538774317423e-04 2.563921726664e+01
1.067500000000e+02 -2.400380683006e-02 3.530954880437e-04 2.558749720027e+01
1.070000000000e+02 -2.398290203451e-02 3.523236349930e-04 2.553610329668e+01
1.072500000000e+02 -2.396878830948e-02 3.515644988135e-04 2.548511482131e+01
1.075000000000e+02 -2.396158127149e-02 3.508209321516e-04 2.543460633999e+01
1.077500000000e+02 -2.396134600007e-02 3.500959280000e-04 2.538464728749e+01
1.080000000000e+02 -2.396808404726e-02 3.493925338964e-04 2.533530104977e+01
1.082500000000e+02 -2.398172333185e-02 3.487137734978e-04 2.528662459217e+01
1.085000000000e+02 -2.400210882765e-02 3.480625169555e-04 2.523866787176e+01
1.087500000000e+02 -2.402899419431e-02 3.474413781848e-04 2.519147339966e+01
1.090000000000e+02 -2.406203633508e-02 3.468526428887e-04 2.514507617489e+01
1.092500000000e+02 -2.410079288467e-02 3.462982274940e-04 2.509950354231e+01
1.095000000000e+02 -2.414472253964e-02 3.457795612672e-04 2.505477523444e+01
1.097500000000e+02 -2.419318737614e-02 3.452975580501e-04 2.501090378185e+01
1.100000000000e+02 -2.424545921899e-02 3.448525682983e-04 2.496789477235e+01
1.102500000000e+02 -2.430072632195e-02 3.444443536829e-04 2.492574753614e+01
1.105000000000e+02 -2.435810603511e-02 3.440721274280e-04 2.488445565880e+01
1.107500000000e+02 -2.441665610618e-02 3.437345563560e-04 2.484400781471e+01
1.110000000000e+02 -2.447539104314e-02 3.434298022264e-04 2.480438838754e+01
1.112500000000e+02 -2.453329620370e-02 3.431555628131e-04 2.476557830970e+01
1.115000000000e+02 -2.458934645805e-02 3.429091417052e-04 2.472755563003e+01
1.117500000000e+02 -2.464252084213e-02 3.426875047012e-04 2.469029621278e+01
1.120000000000e+02 -2.469182159809e-02 3.424873621269e-04 2.465377410906e+01
1.122500000000e+02 -2.473628794103e-02 3.423052316511e-04 2.461796200561e+01
1.125000000000e+02 -2.477501344785e-02 3.421375199817e-04 2.458283132971e+01
1.127500000000e+02 -2.480715922230e-02 3.419805871530e-04 2.454835232530e+01
1.130000000000e+02 -2.483196492310e-02 3.418308064544e-04 2.451449399831e+01
1.132500000000e+02 -2.484876196840e-02 3.416846338379e-04 2.448122379098e+01
1.135000000000e+02 -2.485697954201e-02 3.415386364037e-04 2.444850736344e+01
1.137500000000e+02 -2.485615407764e-02 3.413895462333e-04 2.441630808778e+01
1.140000000000e+02 -2.484593142909e-02 3.412342914702e-04 2.438458674170e+01
1.142500000000e+02 -2.482607256636e-02 3.410700406975e-04 2.435330100413e+01
1.145000000000e+02 -2.479645402587e-02 3.408941866490e-04 2.432240515596e+01
1.147500000000e+02 -2.475706680836e-02 3.407043770008e-04 2.429184990739e+01
1.150000000000e+02 -2.470801692809e-02 3.404985065644e-04 2.426158221046e+01
1.152500000000e+02 -2.464952170431e-02 3.402748122951e-04 2.423154540329e+01
1.155000000000e+02 -2.458190523677e-02 3.400318689946e-04 2.420167958324e+01
1.157500000000e+02 -2.450559593932e-02 3.397685462165e-04 2.417192200844e+01
1.160000000000e+02 -2.442112040191e-02 3.394840495364e-04 2.414220789590e+01
1.162500000000e+02 -2.432909707266e-02 3.391779517551e-04 2.411247145511e+01
1.165000000000e+02 -2.423023171895e-02 3.388502270963e-04 2.408264689614e+01
1.167500000000e+02 -2.412531011060e-02 3.385013070708e-04 2.405266980976e+01
1.170000000000e+02 -2.401519078285e-02 3.381320642395e-04 2.402247864471e+01
1.172500000000e+02 -2.390079877633e-02 3.377436797904e-04 2.399201607927e+01
1.175000000000e+02 -2.378311694227e-02 3.373380311250e-04 2.396123060058e+01
1.177500000000e+02 -2.366317762835e-02 3.369176042691e-04 2.393007796126e+01
1.180000000000e+02 -2.354205402120e-02 3.364853676982e-04 2.389852253212e+01
1.182500000000e+02 -2.342085086239e-02 3.360448313631e-04 2.386653852457e+01
1.185000000000e+02 -2.330069439727e-02 3.356001361701e-04 2.383411100966e+01
1.187500000000e+02 -2.318272172447e-02 3.351559306052e-04 2.380123668456e+01
1.190000000000e+02 -2.306806974165e-02 3.347171554857e-04 2.376792438365e+01
1.192500000000e+02 -2.295786296198e-02 3.342892341707e-04 2.373419526991e+01
1.195000000000e+02 -2.285320093714e-02 3.338779805083e-04 2.370008273039e+01
1.197500000000e+02 -2.275514511569e-02 3.334894666469e-04 2.366563194081e+01
1.200000000000e+02 -2.266470581205e-02 3.331299024970e-04 2.363089912692e+01
1.202500000000e+02 -2.258282884599e-02 3.328055099262e-04 2.359595052409e+01
1.205000000000e+02 -2.251038281557e-02 3.325223881937e-04 2.356086108517e+01
1.207500000000e+02 -2.244814669524e-02 3.322863614166e-04 2.352571294486e+01
1.210000000000e+02 -2.239679855280e-02 3.321028149892e-04 2.349059371637e+01
1.212500000000e+02 -2.235690494212e-02 3.319766694421e-04 2.345559464439e+01
1.215000000000e+02 -2.232891340150e-02 3.319121571704e-04 2.342080873925e+01
1.217500000000e+02 -2.231314335117e-02 3.319127102724e-04 2.338632880332e+01
1.220000000000e+02 -2.230978224961e-02 3.319808989082e-04 2.335224560651e+01
1.222500000000e+02 -2.231888379718e-02 3.321183773605e-04 2.331864615755e+01
1.225000000000e+02 -2.234036422097e-02 3.323257051051e-04 2.328561207362e+01
1.227500000000e+02 -2.237400694797e-02 3.326024357815e-04 2.325321826647e+01
1.230000000000e+02 -2.241946284461e-02 3.329471141988e-04 2.322153177947e+01
1.232500000000e+02 -2.247625887159e-02 3.333573060542e-04 2.319061098330e+01
1.235000000000e+02 -2.254380227678e-02 3.338296407361e-04 2.316050499681e+01
1.237500000000e+02 -2.262139240045e-02 3.343598996096e-04 2.313125344025e+01
1.240000000000e+02 -2.270822983928e-02 3.349431186530e-04 2.310288644459e+01
1.242500000000e+02 -2.280342711899e-02 3.355737106581e-04 2.307542494071e+01
1.245000000000e+02 -2.290602333733e-02 3.362455321341e-04 2.304888114022e+01
1.247500000000e+02 -2.301499489481e-02 3.369520491315e-04 2.302325926541e+01
1.250000000000e+02 -2.312927097151e-02 3.376864898226e-04 2.299855634343e+01
1.252500000000e+02 -2.324774633452e-02 3.384419675440e-04 2.297476314943e+01
1.255000000000e+02 -2.336929450497e-02 3.392116021360e-04 2.295186522161e+01
1.257500000000e+02 -2.349278230425e-02 3.399886313409e-04 2.292984374865e+01
1.260000000000e+02 -2.361708193289e-02 3.407665176492e-04 2.290867659599e+01
1.262500000000e+02 -2.374108431171e-02 3.415390406175e-04 2.288833901539e+01
1.265000000000e+02 -2.386371060270e-02 3.423003744652e-04 2.286880445971e+01
1.267500000000e+02 -2.398392382966e-02 3.430451475537e-04 2.285004509390e+01
1.270000000000e+02 -2.410073948640e-02 3.437684738429e-04 2.283203209594e+01
1.272500000000e+02 -2.421323596565e-02 3.444659612539e-04 2.281473602833e+01
1.275000000000e+02 -2.432056259632e-02 3.451338003209e-04 2.279812666922e+01
1.277500000000e+02 -2.442194808950e-02 3.457687493370e-04 2.278217310146e+01
1.280000000000e+02 -2.451670590138e-02 3.463680559822e-04 2.276684322770e+01
1.282500000000e+02 -2.460424117993e-02 3.469296476573e-04 2.275210363099e+01
1.285000000000e+02 -2.468405184595e-02 3.474519095772e-04 2.273791889636e+01
1.287500000000e+02 -2.475573188501e-02 3.479336271717e-04 2.272425136722e+01
1.290000000000e+02 -2.481897094792e-02 3.483739907689e-04 2.271106059944e+01
1.292500000000e+02 -2.487355202684e-02 3.487725792347e-04 2.269830286762e+01
1.295000000000e+02 -2.491935044670e-02 3.491293807299e-04 2.268593110870e+01
1.297500000000e+02 -2.495632739887e-02 3.494445533515e-04 2.267389447022e+01
1.300000000000e+02 -2.498452722207e-02 3.497184436417e-04 2.266213857135e+01
1.302500000000e+02 -2.500407050873e-02 3.499515961437e-04 2.265060555734e+01
1.305000000000e+02 -2.501514631210e-02 3.501447435136e-04 2.263923435236e+01
1.307500000000e+02 -2.501800679653e-02 3.502987815717e-04 2.262796144801e+01
1.310000000000e+02 -2.501295865849e-02 3.504147006258e-04 2.261672151979e+01
1.312500000000e+02 -2.500035467926e-02 3.504935895303e-04 2.260544819602e+01
1.315000000000e+02 -2.498058817252e-02 3.505366277851e-04 2.259407532534e+01
1.317500000000e+02 -2.495408476166e-02 3.505450317733e-04 2.258253793906e+01
1.320000000000e+02 -2.492129605484e-02 3.505200588995e-04 2.257077346145e+01
1.322500000000e+02 -2.488269386555e-02 3.504630170557e-04 2.255872295075e+01
1.325000000000e+02 -2.483876373698e-02 3.503751657309e-04 2.254633207956e+01
1.327500000000e+02 -2.479000172832e-02 3.502577809505e-04 2.253355249216e+01
1.330000000000e+02 -2.473690880419e-02 3.501122154479e-04 2.252034260214e+01
1.332500000000e+02 -2.467998754429e-02 3.499398122391e-04 2.250666847098e+01
1.335000000000e+02 -2.461973955427e-02 3.497418800181e-04 2.249250445685e+01
1.337500000000e+02 -2.455666287141e-02 3.495197293552e-04 2.247783367661e+01
1.340000000000e+02 -2.449125007192e-02 3.492746172531e-04 2.246264823092e+01
1.342500000000e+02 -2.442398677588e-02 3.490076772246e-04 2.244694923844e+01
1.345000000000e+02 -2.435535057778e-02 3.487201423294e-04 2.243074661674e+01
1.347500000000e+02 -2.428581069730e-02 3.484132722916e-04 2.241405868964e+01
1.350000000000e+02 -2.421582785220e-02 3.480882292187e-04 2.239691157318e+01
1.352500000000e+02 -2.414585420619e-02 3.477460132970e-04 2.237933841751e+01
1.355000000000e+02 -2.407633377396e-02 3.473876638408e-04 2.236137851123e+01
1.357500000000e+02 -2.400770303898e-02 3.470143288524e-04 2.234307631497e+01
1.360000000000e+02 -2.394039165957e-02 3.466271363402e-04 2.232448027622e+01
1.362500000000e+02 -2.387482328239e-02 3.462272530882e-04 2.230564196405e+01
1.365000000000e+02 -2.381141606987e-02 3.458159479019e-04 2.228661490010e+01
1.367500000000e+02 -2.375058306528e-02 3.453944778326e-04 2.226745360446e+01
1.370000000000e+02 -2.369273206566e-02 3.449642357504e-04 2.224821275612e+01
1.372500000000e+02 -2.363826548273e-02 3.445267757172e-04 2.222894634042e+01
1.375000000000e+02 -2.358757746701e-02 3.440838084401e-04 2.220970724983e+01
1.377500000000e+02 -2.354105330561e-02 3.436372095064e-04 2.219054667019e+01
1.380000000000e+02 -2.349906456913e-02 3.431890277835e-04 2.217151404453e+01
1.382500000000e+02 -2.346196662181e-02 3.427414874421e-04 2.215265685579e+01
1.385000000000e+02 -2.343009262908e-02 3.422969724085e-04 2.213402083318e+01
1.387500000000e+02 -2.340374620578e-02 3.418580071044e-04 2.211565027420e+01
1.390000000000e+02 -2.338319684532e-02 3.414272201476e-04 2.209758832195e+01
1.392500000000e+02 -2.336866964572e-02 3.410073349936e-04 2.207987761246e+01
1.395000000000e+02 -2.336033975775e-02 3.406011308057e-04 2.206256071537e+01
1.397500000000e+02 -2.335832313799e-02 3.402113498964e-04 2.204568078974e+01
1.400000000000e+02 -2.336266748657e-02 3.398406406757e-04 2.202928220091e+01
1.402500000000e+02 -2.337334739234e-02 3.394915083436e-04 2.201341096689e+01
1.405000000000e+02 -2.339025484688e-02 3.391662337218e-04 2.199811532944e+01
1.407500000000e+02 -2.341319666014e-02 3.388668167752e-04 2.198344602113e+01
1.410000000000e+02 -2.344188784802e-02 3.385948999164e-04 2.196945660079e+01
1.412500000000e+02 -2.347595192900e-02 3.383517121509e-04 2.195620346968e+01
1.415000000000e+02 -2.351491821414e-02 3.381379992808e-04 2.194374592784e+01
1.417500000000e+02 -2.355822570815e-02 3.379540389477e-04 2.193214591706e+01
1.420000000000e+02 -2.360522522564e-02 3.377995584189e-04 2.192146779351e+01
1.422500000000e+02 -2.365518716868e-02 3.376738463613e-04 2.191177784015e+01
1.425000000000e+02 -2.370730826482e-02 3.375755521452e-04 2.190314382066e+01
1.427500000000e+02 -2.376072408491e-02 3.375027466865e-04 2.189563434113e+01
1.430000000000e+02 -2.381452069491e-02 3.374530511143e-04 2.188931828984e+01
1.432500000000e+02 -2.386775033247e-02 3.374236587415e-04 2.188426414244e+01
1.435000000000e+02 -2.391944695926e-02 3.374113643025e-04 2.188053939026e+01
1.437500000000e+02 -2.396864412355e-02 3.374126308799e-04 2.187820992673e+01
1.440000000000e+02 -2.401439351050e-02 3.374238141364e-04 2.187733948410e+01
1.442500000000e+02 -2.405578390500e-02 3.374411745649e-04 2.187798920868e+01
1.445000000000e+02 -2.409195988464e-02 3.374609266375e-04 2.188021718923e+01
1.447500000000e+02 -2.412213914136e-02 3.374793016591e-04 2.188407819183e+01
1.450000000000e+02 -2.414562923860e-02 3.374927320009e-04 2.188962334240e+01
1.452500000000e+02 -2.416184293115e-02 3.374979628847e-04 2.189689999343e+01
1.455000000000e+02 -2.417031073908e-02 3.374921438499e-04 2.190595157416e+01
1.457500000000e+02 -2.417069041191e-02 3.374728743093e-04 2.191681750771e+01
1.460000000000e+02 -2.416277430772e-02 3.374382083418e-04 2.192953321307e+01
1.462500000000e+02 -2.414649287806e-02 3.373867116607e-04 2.194413010264e+01
1.465000000000e+02 -2.412191418821e-02 3.373177339790e-04 2.196063554985e+01
1.467500000000e+02 -2.408924128262e-02 3.372311203032e-04 2.197907298503e+01
1.470000000000e+02 -2.404880557083e-02 3.371272931403e-04 2.199946185422e+01
1.472500000000e+02 -2.400105773841e-02 3.370072827832e-04 2.202181765364e+01
1.475000000000e+02 -2.394655515473e-02 3.368724246771e-04 2.204615182841e+01
1.477500000000e+02 -2.388594876632e-02 3.367244002081e-04 2.207247179357e+01
1.480000000000e+02 -2.381996622235e-02 3.365652627347e-04 2.210078075937e+01
1.482500000000e+02 -2.374939464575e-02 3.363973300465e-04 2.213107759766e+01
1.485000000000e+02 -2.367506394167e-02 3.362230657047e-04 2.216335663834e+01
1.487500000000e+02 -2.359783038689e-02 3.360449797486e-04 2.219760744517e+01
1.490000000000e+02 -2.351855962789e-02 3.358655389842e-04 2.223381448060e+01
1.492500000000e+02 -2.343811347958e-02 3.356870969286e-04 2.227195690510e+01
1.495000000000e+02 -2.335733638911e-02 3.355118269975e-04 2.231200820384e+01
1.497500000000e+02 -2.327704525148e-02 3.353416794167e-04 2.235393591101e+01
1.500000000000e+02 -2.319802142865e-02 3.351783533667e-04 2.239770131265e+01
1.502500000000e+02 -2.312100526777e-02 3.350232918872e-04 2.244325921479e+01
1.505000000000e+02 -2.304669328108e-02 3.348777284496e-04 2.249055775055e+01
1.507500000000e+02 -2.297573741894e-02 3.347426658695e-04 2.253953826051e+01
1.510000000000e+02 -2.290874624878e-02 3.346188847456e-04 2.259013525415e+01
1.512500000000e+02 -2.284628777832e-02 3.345071012833e-04 2.264227647271e+01
1.515000000000e+02 -2.278889313526e-02 3.344080186977e-04 2.269588304079e+01
1.517500000000e+02 -2.273706115380e-02 3.343224130132e-04 2.275086974371e+01
1.520000000000e+02 -2.269126178738e-02 3.342511364269e-04 2.280714535836e+01
1.522500000000e+02 -2.265194107445e-02 3.341952028510e-04 2.286461318167e+01
1.525000000000e+02 -2.261952314071e-02 3.341559060644e-04 2.292317156134e+01
1.527500000000e+02 -2.259441118697e-02 3.341348511531e-04 2.298271452728e+01
1.530000000000e+02 -2.257698791421e-02 3.341339394552e-04 2.304313253858e+01
1.532500000000e+02 -2.256761247323e-02 3.341553513473e-04 2.310431320754e+01
1.535000000000e+02 -2.256661657658e-02 3.342015288002e-04 2.316614210223e+01
1.537500000000e+02 -2.257429820353e-02 3.342750875173e-04 2.322850355414e+01
1.540000000000e+02 -2.259091355952e-02 3.343787846494e-04 2.329128143868e+01
1.542500000000e+02 -2.261666753245e-02 3.345155014550e-04 2.335435996521e+01
1.545000000000e+02 -2.265170327565e-02 3.346880665485e-04 2.341762440785e+01
1.547500000000e+02 -2.269609092404e-02 3.348990541024e-04 2.348096180632e+01
1.550000000000e+02 -2.274981609924e-02 3.351506129694e-04 2.354426160060e+01
1.552500000000e+02 -2.281277029792e-02 3.354444763644e-04 2.360741620157e+01
1.555000000000e+02 -2.288474030489e-02 3.357818752433e-04 2.367032149094e+01
1.557500000000e+02 -2.296540124351e-02 3.361633031073e-04 2.373287725028e+01
1.560000000000e+02 -2.305430920051e-02 3.365884198197e-04 2.379498749814e+01
1.562500000000e+02 -2.315089908224e-02 3.370560522660e-04 2.385656078101e+01
1.565000000000e+02 -2.325448239030e-02 3.375641775713e-04 2.391751033469e+01
1.567500000000e+02 -2.336425092887e-02 3.381098851865e-04 2.397775424407e+01
1.570000000000e+02 -2.347928076028e-02 3.386890977415e-04 2.403721544647e+01
1.572500000000e+02 -2.359854216949e-02 3.392968653826e-04 2.409582177509e+01
1.575000000000e+02 -2.372091028664e-02 3.399275161956e-04 2.415350582629e+01
1.577500000000e+02 -2.384518111263e-02 3.405746676783e-04 2.421020493406e+01
1.580000000000e+02 -2.397008769959e-02 3.412312435537e-04 2.426586093645e+01
1.582500000000e+02 -2.409432009399e-02 3.418896841924e-04 2.432042013138e+01
1.585000000000e+02 -2.421654554726e-02 3.425421583939e-04 2.437383300860e+01
1.587500000000e+02 -2.433543162379e-02 3.431807193754e-04 2.442605423120e+01
1.590000000000e+02 -2.444966870534e-02 3.437975005254e-04 2.447704242477e+01
1.592500000000e+02 -2.455799317009e-02 3.443849066343e-04 2.452676014393e+01
1.595000000000e+02 -2.465920966189e-02 3.449358040526e-04 2.457517391956e+01
1.597500000000e+02 -2.475221285295e-02 3.454437124844e-04 2.462225415433e+01
1.600000000000e+02 -2.483600776239e-02 3.459029771307e-04 2.466797537588e+01
1.602500000000e+02 -2.490972728384e-02 3.463089197409e-04 2.471231622649e+01
1.605000000000e+02 -2.497264723300e-02 3.466579775634e-04 2.475525970745e+01
1.607500000000e+02 -2.502419799973e-02 3.469477688826e-04 2.479679345896e+01
1.610000000000e+02 -2.506397281723e-02 3.471772591264e-04 2.483690985285e+01
1.612500000000e+02 -2.509173267994e-02 3.473466947217e-04 2.487560631528e+01
1.615000000000e+02 -2.510740754466e-02 3.474576059174e-04 2.491288548250e+01
1.617500000000e+02 -2.511109372111e-02 3.475127686603e-04 2.494875547862e+01
1.620000000000e+02 -2.510304793994e-02 3.475160970377e-04 2.498322990645e+01
1.622500000000e+02 -2.508367790955e-02 3.474725902371e-04 2.501632801708e+01
1.625000000000e+02 -2.505353006716e-02 3.473881924171e-04 2.504807467319e+01
1.627500000000e+02 -2.501327495761e-02 3.472695465496e-04 2.507850037300e+01
1.630000000000e+02 -2.496369113678e-02 3.471238663308e-04 2.510764100302e+01
1.632500000000e+02 -2.490564745411e-02 3.469587590645e-04 2.513553772058e+01
1.635000000000e+02 -2.484008495736e-02 3.467820226131e-04 2.516223669692e+01
1.637500000000e+02 -2.476799883606e-02 3.466013781289e-04 2.518778881031e+01
1.640000000000e+02 -2.469042133570e-02 3.464244020493e-04 2.521224932663e+01
1.642500000000e+02 -2.460840558557e-02 3.462583547701e-04 2.523567751295e+01
1.645000000000e+02 -2.452301113696e-02 3.461100289078e-04 2.525813637007e+01
1.647500000000e+02 -2.443529163988e-02 3.459856359074e-04 2.527969213229e+01
1.650000000000e+02 -2.434628450230e-02 3.458907227673e-04 2.530041400146e+01
1.652500000000e+02 -2.425700287944e-02 3.458301154284e-04 2.532037378768e+01
1.655000000000e+02 -2.416842973960e-02 3.458078891314e-04 2.533964559149e+01
1.657500000000e+02 -2.408151395895e-02 3.458273643457e-04 2.535830550903e+01
1.660000000000e+02 -2.399716808922e-02 3.458911252255e-04 2.537643135982e+01
1.662500000000e+02 -2.391626745224e-02 3.460010548561e-04 2.539410243268e+01
1.665000000000e+02 -2.383965017036e-02 3.461583678056e-04 2.541139924162e+01
1.667500000000e+02 -2.376811817698e-02 3.463637494727e-04 2.542840326038e+01
1.670000000000e+02 -2.370243814561e-02 3.466173797489e-04 2.544519682783e+01
1.672500000000e+02 -2.364334226063e-02 3.469190014070e-04 2.546186268176e+01
1.675000000000e+02 -2.359152819215e-02 3.472680077491e-04 2.547848379165e+01
1.677500000000e+02 -2.354765820963e-02 3.476635206084e-04 2.549514319653e+01
1.680000000000e+02 -2.351235722702e-02 3.481044487748e-04 2.551192336910e+01
1.682500000000e+02 -2.348620897181e-02 3.485895460834e-04 2.552890621370e+01
1.685000000000e+02 -2.346975120667e-02 3.491174583844e-04 2.554617227523e+01
1.687500000000e+02 -2.346346937701e-02 3.496867963721e-04 2.556380064881e+01
1.690000000000e+02 -2.346778912951e-02 3.502961216837e-04 2.558186836088e+01
1.692500000000e+02 -2.348306801041e-02 3.509439658009e-04 2.560044969653e+01
1.695000000000e+02 -2.350958707112e-02 3.516288362806e-04 2.561961609337e+01
1.697500000000e+02 -2.354754205946e-02 3.523492362358e-04 2.563943515866e+01
1.700000000000e+02 -2.359703511084e-02 3.531035981350e-04 2.565997059918e+01
1.702500000000e+02 -2.365806718968e-02 3.538902909651e-04 2.568128157591e+01
1.705000000000e+02 -2.373053164062e-02 3.547076242577e-04 2.570342206919e+01
1.707500000000e+02 -2.381420999331e-02 3.555538112370e-04 2.572644097602e+01
1.710000000000e+02 -2.390876822570e-02 3.564269333270e-04 2.575038125799e+01
1.712500000000e+02 -2.401375608452e-02 3.573249157480e-04 2.577528025206e+01
1.715000000000e+02 -2.412860796033e-02 3.582454925743e-04 2.580116894807e+01
1.717500000000e+02 -2.425264658784e-02 3.591862044315e-04 2.582807246776e+01
1.720000000000e+02 -2.438508792431e-02 3.601443870009e-04 2.585600947417e+01
1.722500000000e+02 -2.452504922093e-02 3.611171605798e-04 2.588499280261e+01
1.725000000000e+02 -2.467155779178e-02 3.621014166490e-04 2.591502898016e+01
1.727500000000e+02 -2.482356249290e-02 3.630938155821e-04 2.594611897431e+01
1.730000000000e+02 -2.497994519342e-02 3.640908033538e-04 2.597825777828e+01
1.732500000000e+02 -2.513953449164e-02 3.650886214189e-04 2.601143522553e+01
1.735000000000e+02 -2.530111912078e-02 3.660833397657e-04 2.604563567878e+01
1.737500000000e+02 -2.546346262630e-02 3.670708874471e-04 2.608083847456e+01
1.740000000000e+02 -2.562531839577e-02 3.680470497648e-04 2.611701835874e+01
1.742500000000e+02 -2.578544467513e-02 3.690075393909e-04 2.615414515384e+01
1.745000000000e+02 -2.594262018631e-02 3.699480544494e-04 2.619218453025e+01
1.747500000000e+02 -2.609565847834e-02 3.708643298331e-04 2.623109763132e+01
1.750000000000e+02 -2.624342244805e-02 3.717521816771e-04 2.627084143423e+01
1.752500000000e+02 -2.638483811710e-02 3.726075108715e-04 2.631136907080e+01
1.755000000000e+02 -2.651890678921e-02 3.734266265368e-04 2.635262947932e+01
1.757500000000e+02 -2.664471650923e-02 3.742061272216e-04 2.639456770233e+01
1.760000000000e+02 -2.676145244001e-02 3.749430261013e-04 2.643712516363e+01
1.762500000000e+02 -2.686840614015e-02 3.756345996210e-04 2.648023929794e+01
1.765000000000e+02 -2.696498331108e-02 3.762786585190e-04 2.652384381848e+01
1.767500000000e+02 -2.705070910237e-02 3.768736193159e-04 2.656786898485e+01
1.770000000000e+02 -2.712523212515e-02 3.774184834205e-04 2.661224123672e+01
1.772500000000e+02 -2.718832673654e-02 3.779128631336e-04 2.665688354487e+01
1.775000000000e+02 -2.723989368180e-02 3.783570195937e-04 2.670171540149e+01
1.777500000000e+02 -2.727995862610e-02 3.787518564817e-04 2.674665285187e+01
1.780000000000e+02 -2.730866957834e-02 3.790989072898e-04 2.679160882282e+01
1.782500000000e+02 -2.732629289459e-02 3.794003051789e-04 2.683649285824e+01
1.785000000000e+02 -2.733320792122e-02 3.796587442493e-04 2.688121148180e+01
1.787500000000e+02 -2.732990054506e-02 3.798774277423e-04 2.692566826757e+01
1.790000000000e+02 -2.731695586344e-02 3.800600059280e-04 2.696976397741e+01
1.792500000000e+02 -2.729505003245e-02 3.802105053729e-04 2.701339666899e+01
1.795000000000e+02 -2.726494158313e-02 3.803332552856e-04 2.705646205877e+01
1.797500000000e+02 -2.722746190920e-02 3.804327857318e-04 2.709885341239e+01
1.800000000000e+02 -2.718350571398e-02 3.805138107272e-04 2.714046193369e+01
1.802500000000e+02 -2.713402085742e-02 3.805811025966e-04 2.718117693271e+01
1.805000000000e+02 -2.707999737559e-02 3.806394100573e-04 2.722088604425e+01
1.807500000000e+02 -2.702245621099e-02 3.806933900179e-04 2.725947547154e+01
1.810000000000e+02 -2.696243738558e-02 3.807475428564e-04 2.729683024629e+01
1.812500000000e+02 -2.690098744994e-02 3.808061359269e-04 2.733283448481e+01
1.815000000000e+02 -2.683914685786e-02 3.808731297827e-04 2.736737183065e+01
1.817500000000e+02 -2.677793643109e-02 3.809521352267e-04 2.740032561800e+01
1.820000000000e+02 -2.671834420556e-02 3.810463565350e-04 2.743157939908e+01
1.822500000000e+02 -2.666131175679e-02 3.811585382866e-04 2.746101733847e+01
1.825000000000e+02 -2.660772146000e-02 3.812909278833e-04 2.748852481087e+01
1.827500000000e+02 -2.655838317819e-02 3.814452313026e-04 2.751398880875e+01
1.830000000000e+02 -2.651402329198e-02 3.816225896637e-04 2.753729875425e+01
1.832500000000e+02 -2.647527360211e-02 3.818235598984e-04 2.755834704250e+01
1.835000000000e+02 -2.644266302896e-02 3.820481234348e-04 2.757702996504e+01
1.837500000000e+02 -2.641660959800e-02 3.822956613819e-04 2.759324841410e+01
1.840000000000e+02 -2.639741652865e-02 3.825649828427e-04 2.760690889710e+01
1.842500000000e+02 -2.638526940294e-02 3.828543416276e-04 2.761792443573e+01
1.845000000000e+02 -2.638023537420e-02 3.831614656638e-04 2.762621552642e+01
1.847500000000e+02 -2.638226580714e-02 3.834836106224e-04 2.763171123305e+01
1.850000000000e+02 -2.639119968902e-02 3.838175982054e-04 2.763435010598e+01
1.852500000000e+02 -2.640677032705e-02 3.841598818679e-04 2.763408124776e+01
1.855000000000e+02 -2.642861269062e-02 3.845066013172e-04 2.763086521628e+01
1.857500000000e+02 -2.645627191327e-02 3.848536417603e-04 2.762467486732e+01
1.860000000000e+02 -2.648921407420e-02 3.851967044095e-04 2.761549617663e+01
1.862500000000e+02 -2.652683605502e-02 3.855313548284e-04 2.760332880828e+01
1.865000000000e+02 -2.656847745557e-02 3.858530893101e-04 2.758818666816e+01
1.867500000000e+02 -2.661343092792e-02 3.861573784468e-04 2.757009814789e+01
1.870000000000e+02 -2.666095409575e-02 3.864397361281e-04 2.754910632178e+01
1.872500000000e+02 -2.671027931718e-02 3.866957056216e-04 2.752526879818e+01
1.875000000000e+02 -2.676062463151e-02 3.869208903983e-04 2.749865751153e+01
1.877500000000e+02 -2.681120247870e-02 3.871111601950e-04 2.746935815112e+01
1.880000000000e+02 -2.686122956666e-02 3.872625274260e-04 2.743746954265e+01
1.882500000000e+02 -2.690993465696e-02 3.873711920211e-04 2.740310267836e+01
1.885000000000e+02 -2.695656747594e-02 3.874335938360e-04 2.736637966708e+01
1.887500000000e+02 -2.700040603885e-02 3.874464775524e-04 2.732743254591e+01
1.890000000000e+02 -2.704076281167e-02 3.874068771740e-04 2.728640180714e+01
1.892500000000e+02 -2.707699167483e-02 3.873120800214e-04 2.724343504334e+01
1.895000000000e+02 -2.710849287907e-02 3.871597811634e-04 2.719868527268e+01
1.897500000000e+02 -2.713471838150e-02 3.869480934403e-04 2.715230949502e+01
1.900000000000e+02 -2.715517594794e-02 3.866755382231e-04 2.710446698892e+01
1.902500000000e+02 -2.716943377516e-02 3.863410869860e-04 2.705531781228e+01
1.905000000000e+02 -2.717712367005e-02 3.859441814092e-04 2.700502141673e+01
1.907500000000e+02 -2.717794324884e-02 3.854847545822e-04 2.695373513924e+01
1.910000000000e+02 -2.717165801827e-02 3.849632379788e-04 2.690161304526e+01
1.912500000000e+02 -2.715810241827e-02 3.843805637888e-04 2.684880493551e+01
1.915000000000e+02 -2.713718035358e-02 3.837381663920e-04 2.679545530090e+01
1.917500000000e+02 -2.710886479859e-02 3.830379664890e-04 2.674170271797e+01
1.920000000000e+02 -2.707319664720e-02 3.822823606160e-04 2.668767927190e+01
1.922500000000e+02 -2.703028282990e-02 3.814741992842e-04 2.663351036306e+01
1.925000000000e+02 -2.698029403852e-02 3.806167621898e-04 2.657931436142e+01
1.927500000000e+02 -2.692346136794e-02 3.797136601228e-04 2.652520275529e+01
1.930000000000e+02 -2.686007277097e-02 3.787689261555e-04 2.647128022164e+01
1.932500000000e+02 -2.679046902335e-02 3.777869827157e-04 2.641764504411e+01
1.935000000000e+02 -2.671503912577e-02 3.767724990283e-04 2.636438924546e+01
1.937500000000e+02 -2.663421381528e-02 3.757303160662e-04 2.631159914123e+01
1.940000000000e+02 -2.654846028454e-02 3.746654380451e-04 2.625935571550e+01
1.942500000000e+02 -2.645827635190e-02 3.735830229492e-04 2.620773506042e+01
1.945000000000e+02 -2.636418418902e-02 3.724883182205e-04 2.615680871732e+01
1.947500000000e+02 -2.626672410392e-02 3.713865306103e-04 2.610664416660e+01
1.950000000000e+02 -2.616644806108e-02 3.702827161642e-04 2.605730487146e+01
1.952500000000e+02 -2.606391324367e-02 3.691818360083e-04 2.600885061327e+01
1.955000000000e+02 -2.595967612084e-02 3.680886584967e-04 2.596133752980e+01
1.957500000000e+02 -2.585428689683e-02 3.670076911209e-04 2.591481813395e+01
1.960000000000e+02 -2.574828413769e-02 3.659431123856e-04 2.586934120155e+01
1.962500000000e+02 -2.564219003411e-02 3.648986562195e-04 2.582495156807e+01
1.965000000000e+02 -2.553650563462e-02 3.638777838394e-04 2.578169001617e+01
1.967500000000e+02 -2.543170793379e-02 3.628835068808e-04 2.573959274825e+01
1.970000000000e+02 -2.532824651597e-02 3.619183319809e-04 2.569869116378e+01
1.972500000000e+02 -2.522654138282e-02 3.609842977334e-04 2.565901138602e+01
1.975000000000e+02 -2.512698077447e-02 3.600829587529e-04 2.562057396864e+01
1.977500000000e+02 -2.502992105748e-02 3.592154626719e-04 2.558339325794e+01
1.980000000000e+02 -2.493568547079e-02 3.583824378036e-04 2.554747720477e+01
1.982500000000e+02 -2.484456582353e-02 3.575840840344e-04 2.551282673273e+01
1.985000000000e+02 -2.475682292345e-02 3.568203079254e-04 2.547943560950e+01
1.987500000000e+02 -2.467268962492e-02 3.560907471127e-04 2.544728988372e+01
1.990000000000e+02 -2.459237233437e-02 3.553948015728e-04 2.541636783562e+01
1.992500000000e+02 -2.451605470734e-02 3.547317027609e-04 2.538663955306e+01
1.995000000000e+02 -2.444390002836e-02 3.541005944074e-04 2.535806695230e+01
1.997500000000e+02 -2.437605461296e-02 3.535006102108e-04 2.533060361697e+01
2.000000000000e+02 -2.431265072260e-02 3.529309311307e-04 2.530419473802e+01
2.002500000000e+02 -2.425380877143e-02 3.523908345579e-04 2.527877733275e+01
2.005000000000e+02 -2.419963983091e-02 3.518797483167e-04 2.525428025362e+01
2.007500000000e+02 -2.415024693116e-02 3.513972876709e-04 2.523062458177e+01
2.010000000000e+02 -2.410572598185e-02 3.509432822047e-04 2.520772384391e+01
2.012500000000e+02 -2.406616605091e-02 3.505178151074e-04 2.518548457790e+01
2.015000000000e+02 -2.403164846781e-02 3.501211968326e-04 2.516380676558e+01
2.017500000000e+02 -2.400224543817e-02 3.497538973998e-04 2.514258456572e+01
2.020000000000e+02 -2.397801714850e-02 3.494166261482e-04 2.512170698170e+01
2.022500000000e+02 -2.395900856750e-02 3.491103490430e-04 2.510105874372e+01
2.025000000000e+02 -2.394524510633e-02 3.488360841531e-04 2.508052119187e+01
2.027500000000e+02 -2.393672870400e-02 3.485949507031e-04 2.505997329884e+01
2.030000000000e+02 -2.393343225940e-02 3.483880315089e-04 2.503929272730e+01
2.032500000000e+02 -2.393529581685e-02 3.482162225029e-04 2.501835694518e+01
2.035000000000e+02 -2.394221994645e-02 3.480803424660e-04 2.499704440759e+01
2.037500000000e+02 -2.395406202592e-02 3.479810150348e-04 2.497523570217e+01
2.040000000000e+02 -2.397063051825e-02 3.479185858666e-04 2.495281478008e+01
2.042500000000e+02 -2.399168221654e-02 3.478930610674e-04 2.492967004819e+01
2.045000000000e+02 -2.401691796296e-02 3.479040495114e-04 2.490569557392e+01
2.047500000000e+02 -2.404598206780e-02 3.479507167820e-04 2.488079203184e+01
2.050000000000e+02 -2.407846039756e-02 3.480317447669e-04 2.485486776990e+01
2.052500000000e+02 -2.411388145338e-02 3.481452822613e-04 2.482783962632e+01
2.055000000000e+02 -2.415171869540e-02 3.482889589380e-04 2.479963359426e+01
2.057500000000e+02 -2.419139331006e-02 3.484599022432e-04 2.477018552502e+01
2.060000000000e+02 -2.423227986399e-02 3.486546870779e-04 2.473944150958e+01
2.062500000000e+02 -2.427371313275e-02 3.488693578754e-04 2.470735806524e+01
2.065000000000e+02 -2.431499511538e-02 3.490994676387e-04 2.467390238543e+01
2.067500000000e+02 -2.435540507522e-02 3.493401215710e-04 2.463905221176e+01
2.070000000000e+02 -2.439421029237e-02 3.495860283732e-04 2.460279552105e+01
2.072500000000e+02 -2.443067785900e-02 3.498315749354e-04 2.456513032826e+01
2.075000000000e+02 -2.446408763553e-02 3.500708849384e-04 2.452606407046e+01
2.077500000000e+02 -2.449374600876e-02 3.502978961415e-04 2.448561305633e+01
2.080000000000e+02 -2.451899945311e-02 3.505064493585e-04 2.444380163224e+01
2.082500000000e+02 -2.453924904332e-02 3.506904127350e-04 2.440066159364e+01
2.085000000000e+02 -2.455396420860e-02 3.508437792934e-04 2.435623124561e+01
2.087500000000e+02 -2.456269612530e-02 3.509607691177e-04 2.431055462815e+01
2.090000000000e+02 -2.456508965835e-02 3.510359308268e-04 2.426368056022e+01
2.092500000000e+02 -2.456089544156e-02 3.510642518429e-04 2.421566202493e+01
2.095000000000e+02 -2.454997897561e-02 3.510412566327e-04 2.416655528680e+01
2.097500000000e+02 -2.453232842979e-02 3.509631034552e-04 2.411641922786e+01
2.100000000000e+02 -2.450805975371e-02 3.508266706469e-04 2.406531472142e+01
2.102500000000e+02 -2.447741981027e-02 3.506296371359e-04 2.401330412686e+01
2.105000000000e+02 -2.444078459025e-02 3.503705391523e-04 2.396045069002e+01
2.107500000000e+02 -2.439865790702e-02 3.500488432556e-04 2.390681837116e+01
2.110000000000e+02 -2.435166345540e-02 3.496649760356e-04 2.385247140323e+01
2.112500000000e+02 -2.430053562251e-02 3.492203025392e-04 2.379747409398e+01
2.115000000000e+02 -2.424610696007e-02 3.487171572197e-04 2.374189067741e+01
2.117500000000e+02 -2.418929155291e-02 3.481588450921e-04 2.368578504649e+01
2.120000000000e+02 -2.413106888650e-02 3.475496023077e-04 2.362922085133e+01
2.122500000000e+02 -2.407246234210e-02 3.468945325701e-04 2.357226127227e+01
2.125000000000e+02 -2.401451789826e-02 3.461995375691e-04 2.351496901063e+01
2.127500000000e+02 -2.395827988297e-02 3.454712197215e-04 2.345740606394e+01
2.130000000000e+02 -2.390476860969e-02 3.447167827540e-04 2.339963386127e+01
2.132500000000e+02 -2.385495447944e-02 3.439438957899e-04 2.334171289301e+01
2.135000000000e+02 -2.380973554081e-02 3.431605657432e-04 2.328370283935e+01
2.137500000000e+02 -2.376991330770e-02 3.423749766063e-04 2.322566218957e+01
2.140000000000e+02 -2.373617225283e-02 3.415953353366e-04 2.316764835693e+01
2.142500000000e+02 -2.370906015331e-02 3.408297184225e-04 2.310971731698e+01
2.145000000000e+02 -2.368897213671e-02 3.400859097270e-04 2.305192375207e+01
2.147500000000e+02 -2.367613689975e-02 3.393712353217e-04 2.299432076169e+01
2.150000000000e+02 -2.367060688426e-02 3.386924026454e-04 2.293696008997e+01
2.152500000000e+02 -2.367225205608e-02 3.380553360397e-04 2.287989199457e+01
2.155000000000e+02 -2.368075807879e-02 3.374650913191e-04 2.282316547041e+01
2.157500000000e+02 -2.369562827783e-02 3.369258646943e-04 2.276682854906e+01
2.160000000000e+02 -2.371619057907e-02 3.364407750637e-04 2.271092841980e+01
2.162500000000e+02 -2.374160713702e-02 3.360117946600e-04 2.265551202076e+01
2.165000000000e+02 -2.377088984684e-02 3.356397568160e-04 2.260062628842e+01
2.167500000000e+02 -2.380291752976e-02 3.353242861719e-04 2.254631886809e+01
2.170000000000e+02 -2.383645828469e-02 3.350639010869e-04 2.249263845693e+01
2.172500000000e+02 -2.387019259250e-02 3.348560684512e-04 2.243963555805e+01
2.175000000000e+02 -2.390274100048e-02 3.346972693528e-04 2.238736281737e+01
2.177500000000e+02 -2.393269183658e-02 3.345829894307e-04 2.233587571555e+01
2.180000000000e+02 -2.395863143155e-02 3.345079945921e-04 2.228523278179e+01
2.182500000000e+02 -2.397917341408e-02 3.344665053971e-04 2.223549610567e+01
2.185000000000e+02 -2.399298957919e-02 3.344521624393e-04 2.218673131486e+01
2.187500000000e+02 -2.399883872007e-02 3.344582425577e-04 2.213900780550e+01
2.190000000000e+02 -2.399559542997e-02 3.344778491242e-04 2.209239839075e+01
2.192500000000e+02 -2.398227631307e-02 3.345041636861e-04 2.204697915589e+01
2.195000000000e+02 -2.395806426331e-02 3.345304217214e-04 2.200282886838e+01
2.197500000000e+02 -2.392232951100e-02 3.345500776293e-04 2.196002820453e+01
2.200000000000e+02 -2.387464792294e-02 3.345571127032e-04 2.191865906704e+01
2.202500000000e+02 -2.381481520991e-02 3.345461164938e-04 2.187880336066e+01
2.205000000000e+02 -2.374285765737e-02 3.345123833721e-04 2.184054203040e+01
2.207500000000e+02 -2.365903847819e-02 3.344520030313e-04 2.180395374596e+01
2.210000000000e+02 -2.356385967899e-02 3.343619339139e-04 2.176911353266e+01
2.212500000000e+02 -2.345806069536e-02 3.342400547211e-04 2.173609161271e+01
2.215000000000e+02 -2.334261196589e-02 3.340851937440e-04 2.170495204368e+01
2.217500000000e+02 -2.321870454143e-02 3.338971360156e-04 2.167575142138e+01
2.220000000000e+02 -2.308773643336e-02 3.336766124712e-04 2.164853792474e+01
2.222500000000e+02 -2.295129441083e-02 3.334252707789e-04 2.162335027313e+01
2.225000000000e+02 -2.281113191403e-02 3.331456299350e-04 2.160021685050e+01
2.227500000000e+02 -2.266914513422e-02 3.328410262492e-04 2.157915527958e+01
2.230000000000e+02 -2.252734495668e-02 3.325155442791e-04 2.156017194278e+01
2.232500000000e+02 -2.238782754757e-02 3.321739435584e-04 2.154326189383e+01
2.235000000000e+02 -2.225274233443e-02 3.318215759749e-04 2.152840882450e+01
2.237500000000e+02 -2.212426024983e-02 3.314643029784e-04 2.151558554761e+01
2.240000000000e+02 -2.200453996290e-02 3.311084058340e-04 2.150475438974e+01
2.242500000000e+02 -2.189569452139e-02 3.307604951345e-04 2.149586791298e+01
2.245000000000e+02 -2.179975810075e-02 3.304274175138e-04 2.148886980085e+01
2.247500000000e+02 -2.171865307184e-02 3.301161591556e-04 2.148369568506e+01
2.250000000000e+02 -2.165415911551e-02 3.298337532320e-04 2.148027442734e+01
2.252500000000e+02 -2.160788244896e-02 3.295871621113e-04 2.147852909830e+01
2.255000000000e+02 -2.158122780195e-02 3.293831907468e-04 2.147837815945e+01
2.257500000000e+02 -2.157537228618e-02 3.292284369495e-04 2.147973665220e+01
2.260000000000e+02 -2.159124207067e-02 3.291291189914e-04 2.148251713418e+01
2.262500000000e+02 -2.162949185951e-02 3.290909740194e-04 2.148663099487e+01
2.265000000000e+02 -2.169048807994e-02 3.291191809269e-04 2.149198926771e+01
2.267500000000e+02 -2.177429538214e-02 3.292181822850e-04 2.149850357250e+01
2.270000000000e+02 -2.188066767855e-02 3.293915809202e-04 2.150608696960e+01
2.272500000000e+02 -2.200904368861e-02 3.296422231053e-04 2.151465446675e+01
2.275000000000e+02 -2.215854620099e-02 3.299719481181e-04 2.152412392989e+01
2.277500000000e+02 -2.232798712464e-02 3.303815022767e-04 2.153441646012e+01
2.280000000000e+02 -2.251587699525e-02 3.308705361364e-04 2.154545668127e+01
2.282500000000e+02 -2.272043876850e-02 3.314374012872e-04 2.155717347998e+01
2.285000000000e+02 -2.293962750802e-02 3.320791452744e-04 2.156949990605e+01
2.287500000000e+02 -2.317115308273e-02 3.327916479211e-04 2.158237383201e+01
2.290000000000e+02 -2.341250811143e-02 3.335695705700e-04 2.159573805211e+01
2.292500000000e+02 -2.366099942249e-02 3.344063081367e-04 2.160954040823e+01
2.295000000000e+02 -2.391378243804e-02 3.352939800882e-04 2.162373413397e+01
2.297500000000e+02 -2.416789854330e-02 3.362235706502e-04 2.163827827355e+01
2.300000000000e+02 -2.442031475411e-02 3.371850647730e-04 2.165313751460e+01
2.302500000000e+02 -2.466796460373e-02 3.381675352485e-04 2.166828289529e+01
2.305000000000e+02 -2.490779010833e-02 3.391592946972e-04 2.168369157577e+01
2.307500000000e+02 -2.513678405169e-02 3.401480413797e-04 2.169934754461e+01
2.310000000000e+02 -2.535203140865e-02 3.411210401647e-04 2.171524139913e+01
2.312500000000e+02 -2.555074997308e-02 3.420653382588e-04 2.173137069095e+01
2.315000000000e+02 -2.573032977755e-02 3.429679799217e-04 2.174774021923e+01
2.317500000000e+02 -2.588836870725e-02 3.438162069879e-04 2.176436163353e+01
2.320000000000e+02 -2.602270777264e-02 3.445976843460e-04 2.178125387518e+01
2.322500000000e+02 -2.613146026276e-02 3.453007029131e-04 2.179844252156e+01
2.325000000000e+02 -2.621304021153e-02 3.459143955185e-04 2.181595998943e+01
2.327500000000e+02 -2.626618380508e-02 3.464289159442e-04 2.183384463586e+01
2.330000000000e+02 -2.628996976433e-02 3.468356559350e-04 2.185214069038e+01
2.332500000000e+02 -2.628383137997e-02 3.471273844821e-04 2.187089707138e+01
2.335000000000e+02 -2.624756795590e-02 3.472983936065e-04 2.189016698574e+01
2.337500000000e+02 -2.618134861326e-02 3.473445801377e-04 2.191000678476e+01
2.340000000000e+02 -2.608571071832e-02 3.472635702223e-04 2.193047470976e+01
2.342500000000e+02 -2.596155675290e-02 3.470548470604e-04 2.195163013930e+01
2.345000000000e+02 -2.581014145685e-02 3.467195570267e-04 2.197353188221e+01
2.347500000000e+02 -2.563305846937e-02 3.462608538597e-04 2.199623730349e+01
2.350000000000e+02 -2.543221943151e-02 3.456835959451e-04 2.201980085812e+01
2.352500000000e+02 -2.520982866966e-02 3.449942419539e-04 2.204427265439e+01
2.355000000000e+02 -2.496835731593e-02 3.442008829278e-04 2.206969765294e+01
2.357500000000e+02 -2.471050776454e-02 3.433131611444e-04 2.209611410244e+01
2.360000000000e+02 -2.443918111147e-02 3.423419187192e-04 2.212355295875e+01
2.362500000000e+02 -2.415743841424e-02 3.412992188125e-04 2.215203689712e+01
2.365000000000e+02 -2.386845926713e-02 3.401979936447e-04 2.218157949920e+01
2.367500000000e+02 -2.357550140798e-02 3.390519021594e-04 2.221218516161e+01
2.370000000000e+02 -2.328185658717e-02 3.378752203776e-04 2.224384864488e+01
2.372500000000e+02 -2.299080867018e-02 3.366825568687e-04 2.227655518060e+01
2.375000000000e+02 -2.270559024762e-02 3.354887070962e-04 2.231028043614e+01
2.377500000000e+02 -2.242934316841e-02 3.343083011347e-04 2.234499128325e+01
2.380000000000e+02 -2.216507845183e-02 3.331556345987e-04 2.238064621306e+01
2.382500000000e+02 -2.191563892992e-02 3.320445762620e-04 2.241719590147e+01
2.385000000000e+02 -2.168366634969e-02 3.309883907904e-04 2.245458445903e+01
2.387500000000e+02 -2.147156995026e-02 3.299995502331e-04 2.249275017587e+01
2.390000000000e+02 -2.128149975318e-02 3.290895765612e-04 2.253162661197e+01
2.392500000000e+02 -2.111532375258e-02 3.282689656540e-04 2.257114374451e+01
2.395000000000e+02 -2.097460919937e-02 3.275470794172e-04 2.261122873613e+01
2.397500000000e+02 -2.086060814840e-02 3.269320538019e-04 2.265180737043e+01
2.400000000000e+02 -2.077424744401e-02 3.264307221324e-04 2.269280470179e+01
2.402500000000e+02 -2.071612242705e-02 3.260485547952e-04 2.273414596794e+01
2.405000000000e+02 -2.068649532152e-02 3.257896126151e-04 2.277575738341e+01
2.407500000000e+02 -2.068529805955e-02 3.256565093782e-04 2.281756642639e+01
2.410000000000e+02 -2.071213755054e-02 3.256503744868e-04 2.285950274037e+01
2.412500000000e+02 -2.076630596785e-02 3.257708957294e-04 2.290149814059e+01
2.415000000000e+02 -2.084679393742e-02 3.260162495305e-04 2.294348689280e+01
2.417500000000e+02 -2.095230667992e-02 3.263831770583e-04 2.298540584236e+01
2.420000000000e+02 -2.108128396196e-02 3.268669804578e-04 2.302719410043e+01
2.422500000000e+02 -2.123192134263e-02 3.274616039191e-04 2.306879338980e+01
2.425000000000e+02 -2.140219535829e-02 3.281596207779e-04 2.311014758937e+01
2.427500000000e+02 -2.158988973209e-02 3.289523308104e-04 2.315120272659e+01
2.430000000000e+02 -2.179262482040e-02 3.298299180520e-04 2.319190649256e+01
2.432500000000e+02 -2.200788669059e-02 3.307815417609e-04 2.323220864897e+01
2.435000000000e+02 -2.223306021453e-02 3.317954637367e-04 2.327206033915e+01
2.437500000000e+02 -2.246546034709e-02 3.328591972559e-04 2.331141470044e+01
2.440000000000e+02 -2.270236680139e-02 3.339596710293e-04 2.335022632063e+01
2.442500000000e+02 -2.294105659400e-02 3.350834072395e-04 2.338845206370e+01
2.445000000000e+02 -2.317883872878e-02 3.362167181924e-04 2.342605072926e+01
2.447500000000e+02 -2.341308598127e-02 3.373458917206e-04 2.346298406060e+01
2.450000000000e+02 -2.364126812399e-02 3.384573887090e-04 2.349921661456e+01
2.452500000000e+02 -2.386098162294e-02 3.395380448557e-04 2.353471692743e+01
2.455000000000e+02 -2.406997923673e-02 3.405752627695e-04 2.356945758431e+01
2.457500000000e+02 -2.426619607097e-02 3.415571987664e-04 2.360341607821e+01
2.460000000000e+02 -2.444777357712e-02 3.424729404682e-04 2.363657567943e+01
2.462500000000e+02 -2.461308037348e-02 3.433126597221e-04 2.366892549145e+01
2.465000000000e+02 -2.476072940622e-02 3.440677305179e-04 2.370046159570e+01
2.467500000000e+02 -2.488959160106e-02 3.447308993726e-04 2.373118687823e+01
2.470000000000e+02 -2.499880595070e-02 3.452964098894e-04 2.376111194995e+01
2.472500000000e+02 -2.508778488250e-02 3.457599915250e-04 2.379025471569e+01
2.475000000000e+02 -2.515621717929e-02 3.461189361410e-04 2.381864095758e+01
2.477500000000e+02 -2.520406564002e-02 3.463721239433e-04 2.384630358613e+01
2.480000000000e+02 -2.523156256626e-02 3.465200198233e-04 2.387328285127e+01
2.482500000000e+02 -2.523919980954e-02 3.465646710702e-04 2.389962524441e+01
2.485000000000e+02 -2.522771737036e-02 3.465096427270e-04 2.392538334915e+01
2.487500000000e+02 -2.519808695514e-02 3.463599292072e-04 2.395061444952e+01
2.490000000000e+02 -2.515149388639e-02 3.461218897630e-04 2.397538001780e+01
2.492500000000e+02 -2.508931551845e-02 3.458031175127e-04 2.399974442562e+01
2.495000000000e+02 -2.501309695828e-02 3.454122281803e-04 2.402377365962e+01
2.497500000000e+02 -2.492452723675e-02 3.449590078154e-04 2.404753456044e+01
2.500000000000e+02 -2.482541122788e-02 3.444540668472e-04 2.407109324077e+01
2.502500000000e+02 -2.471764284767e-02 3.439086066890e-04 2.409451440036e+01
2.505000000000e+02 -2.460317634889e-02 3.433342922626e-04 2.411786015285e+01
2.507500000000e+02 -2.448399688710e-02 3.427431235642e-04 2.414118907954e+01
2.510000000000e+02 -2.436209391213e-02 3.421472828268e-04 2.416455578724e+01
2.512500000000e+02 -2.423943273076e-02 3.415589511491e-04 2.418801027305e+01
2.515000000000e+02 -2.411792774694e-02 3.409899399157e-04 2.421159751438e+01
2.517500000000e+02 -2.399941854647e-02 3.404517426750e-04 2.423535758632e+01
2.520000000000e+02 -2.388564614123e-02 3.399553442082e-04 2.425932565830e+01
2.522500000000e+02 -2.377823167631e-02 3.395110423115e-04 2.428353221936e+01
2.525000000000e+02 -2.367865856348e-02 3.391283288849e-04 2.430800374563e+01
2.527500000000e+02 -2.358825595004e-02 3.388157633460e-04 2.433276323031e+01
2.530000000000e+02 -2.350818557918e-02 3.385808628238e-04 2.435783101272e+01
2.532500000000e+02 -2.343943128277e-02 3.384300915761e-04 2.438322558597e+01
2.535000000000e+02 -2.338279238620e-02 3.383687711168e-04 2.440896463835e+01
2.537500000000e+02 -2.333887945511e-02 3.384010165724e-04 2.443506593767e+01
2.540000000000e+02 -2.330811345402e-02 3.385297408840e-04 2.446154829122e+01
2.542500000000e+02 -2.329072788523e-02 3.387566586566e-04 2.448843239528e+01
2.545000000000e+02 -2.328677416335e-02 3.390823130289e-04 2.451574167473e+01
2.547500000000e+02 -2.329612925232e-02 3.395060703626e-04 2.454350291355e+01
2.550000000000e+02 -2.331850601481e-02 3.400262260907e-04 2.457174679168e+01
2.552500000000e+02 -2.335346552838e-02 3.406401671828e-04 2.460050823669e+01
2.555000000000e+02 -2.340043155450e-02 3.413443027652e-04 2.462982662390e+01
2.557500000000e+02 -2.345870634504e-02 3.421341758236e-04 2.465974576775e+01
2.560000000000e+02 -2.352748782002e-02 3.430045727551e-04 2.469031375469e+01
2.562500000000e+02 -2.360588738229e-02 3.439496127549e-04 2.472158259744e+01
2.565000000000e+02 -2.369294844348e-02 3.449629126626e-04 2.475360771980e+01
2.567500000000e+02 -2.378766488223e-02 3.460376425156e-04 2.478644735762e+01
2.570000000000e+02 -2.388899886659e-02 3.471666425015e-04 2.482016171771e+01
2.572500000000e+02 -2.399589925982e-02 3.483425161741e-04 2.485481215082e+01
2.575000000000e+02 -2.410731820124e-02 3.495577550036e-04 2.489046016465e+01
2.577500000000e+02 -2.422222769952e-02 3.508048406312e-04 2.492716649691e+01
2.580000000000e+02 -2.433963332371e-02 3.520763385836e-04 2.496498994686e+01
2.582500000000e+02 -2.445858728967e-02 3.533649855718e-04 2.500398636364e+01
2.585000000000e+02 -2.457820034886e-02 3.546638018195e-04 2.504420767671e+01
2.587500000000e+02 -2.469764989016e-02 3.559661535235e-04 2.508570066445e+01
2.590000000000e+02 -2.481618799448e-02 3.572656571280e-04 2.512850618839e+01
2.592500000000e+02 -2.493314564823e-02 3.585564062158e-04 2.517265797771e+01
2.595000000000e+02 -2.504793693708e-02 3.598329717238e-04 2.521818201428e+01
2.597500000000e+02 -2.516005886845e-02 3.610904246082e-04 2.526509539279e+01
2.600000000000e+02 -2.526909132174e-02 3.623243366209e-04 2.531340589154e+01
2.602500000000e+02 -2.537469264214e-02 3.635307651759e-04 2.536311092432e+01
2.605000000000e+02 -2.547659612710e-02 3.647062310023e-04 2.541419727908e+01
2.607500000000e+02 -2.557460375802e-02 3.658476482655e-04 2.546664046513e+01
2.610000000000e+02 -2.566857755002e-02 3.669525200544e-04 2.552040410378e+01
2.612500000000e+02 -2.575843104192e-02 3.680187891803e-04 2.557544004017e+01
2.615000000000e+02 -2.584411964320e-02 3.690445959824e-04 2.563168762092e+01
2.617500000000e+02 -2.592563135595e-02 3.700283936429e-04 2.568907414002e+01
2.620000000000e+02 -2.600297568509e-02 3.709689444170e-04 2.574751429220e+01
2.622500000000e+02 -2.607617384800e-02 3.718652674231e-04 2.580691091988e+01
2.625000000000e+02 -2.614524911880e-02 3.727165819140e-04 2.586715468045e+01
2.627500000000e+02 -2.621021814375e-02 3.735222892668e-04 2.592812510470e+01
2.630000000000e+02 -2.627108398533e-02 3.742819283190e-04 2.598969051004e+01
2.632500000000e+02 -2.632783014643e-02 3.749951544428e-04 2.605170935622e+01
2.635000000000e+02 -2.638041719249e-02 3.756617621687e-04 2.611403043843e+01
2.637500000000e+02 -2.642878001431e-02 3.762816780687e-04 2.617649452392e+01
2.640000000000e+02 -2.647282903269e-02 3.768549670690e-04 2.623893489329e+01
2.642500000000e+02 -2.651245179656e-02 3.773818468615e-04 2.630117882694e+01
2.645000000000e+02 -2.654751656545e-02 3.778627129156e-04 2.636304918511e+01
2.647500000000e+02 -2.657787861277e-02 3.782981613345e-04 2.642436531841e+01
2.650000000000e+02 -2.660338602504e-02 3.786890180042e-04 2.648494520565e+01
2.652500000000e+02 -2.662388812381e-02 3.790363650634e-04 2.654460653587e+01
2.655000000000e+02 -2.663924371750e-02 3.793415680465e-04 2.660316858709e+01
2.657500000000e+02 -2.664932979409e-02 3.796062992155e-04 2.666045409662e+01
2.660000000000e+02 -2.665405131226e-02 3.798325533213e-04 2.671629054022e+01
2.662500000000e+02 -2.665334997577e-02 3.800226310106e-04 2.677051200595e+01
2.665000000000e+02 -2.664721356918e-02 3.801791059166e-04 2.682296099681e+01
2.667500000000e+02 -2.663568368336e-02 3.803050791314e-04 2.687348961425e+01
2.670000000000e+02 -2.661886319684e-02 3.804039118625e-04 2.692196121795e+01
2.672500000000e+02 -2.659692369531e-02 3.804792497713e-04 2.696825191151e+01
2.675000000000e+02 -2.657011037289e-02 3.805350464542e-04 2.701225141591e+01
2.677500000000e+02 -2.653874682093e-02 3.805754125806e-04 2.705386426320e+01
2.680000000000e+02 -2.650323838867e-02 3.806045735881e-04 2.709301074304e+01
2.682500000000e+02 -2.646407202430e-02 3.806269304494e-04 2.712962724008e+01
2.685000000000e+02 -2.642181557526e-02 3.806469517470e-04 2.716366679765e+01
2.687500000000e+02 -2.637711468836e-02 3.806690861124e-04 2.719509916991e+01
2.690000000000e+02 -2.633068890972e-02 3.806976880742e-04 2.722391086558e+01
2.692500000000e+02 -2.628332404241e-02 3.807369288304e-04 2.725010457213e+01
2.695000000000e+02 -2.623586457247e-02 3.807907046566e-04 2.727369872225e+01
2.697500000000e+02 -2.618920314145e-02 3.808626141782e-04 2.729472662507e+01
2.700000000000e+02 -2.614426966758e-02 3.809558409466e-04 2.731323560009e+01
2.702500000000e+02 -2.610201668819e-02 3.810730725124e-04 2.732928561362e+01
2.705000000000e+02 -2.606340604273e-02 3.812164525511e-04 2.734294810479e+01
2.707500000000e+02 -2.602939312165e-02 3.813875324373e-04 2.735430454521e+01
2.710000000000e+02 -2.600091092499e-02 3.815872368179e-04 2.736344492945e+01
2.712500000000e+02 -2.597885478666e-02 3.818158338159e-04 2.737046639648e+01
2.715000000000e+02 -2.596406472672e-02 3.820729235405e-04 2.737547152443e+01
2.717500000000e+02 -2.595731058995e-02 3.823574455964e-04 2.737856698963e+01
2.720000000000e+02 -2.595927684431e-02 3.826677363208e-04 2.737986207626e+01
2.722500000000e+02 -2.597055000125e-02 3.830015408771e-04 2.737946749136e+01
2.725000000000e+02 -2.599160485619e-02 3.833560482660e-04 2.737749392548e+01
2.727500000000e+02 -2.602279526464e-02 3.837279751197e-04 2.737405103141e+01
2.730000000000e+02 -2.606434612242e-02 3.841136461248e-04 2.736924655890e+01
2.732500000000e+02 -2.611634584810e-02 3.845090810639e-04 2.736318525206e+01
2.735000000000e+02 -2.617874265549e-02 3.849100523013e-04 2.735596821435e+01
2.737500000000e+02 -2.625134247133e-02 3.853121972560e-04 2.734769242015e+01
2.740000000000e+02 -2.633380800530e-02 3.857110978716e-04 2.733844989058e+01
2.742500000000e+02 -2.642566062484e-02 3.861023852783e-04 2.732832763324e+01
2.745000000000e+02 -2.652628204185e-02 3.864817952715e-04 2.731740693860e+01
2.747500000000e+02 -2.663492007624e-02 3.868452450932e-04 2.730576350279e+01
2.750000000000e+02 -2.675069355893e-02 3.871888722803e-04 2.729346682613e+01
2.752500000000e+02 -2.687259999374e-02 3.875090782245e-04 2.728058048033e+01
2.755000000000e+02 -2.699952319883e-02 3.878025758620e-04 2.726716155739e+01
2.757500000000e+02 -2.713024186383e-02 3.880664030395e-04 2.725326097953e+01
2.760000000000e+02 -2.726343876561e-02 3.882979223586e-04 2.723892328058e+01
2.762500000000e+02 -2.739771154440e-02 3.884948134606e-04 2.722418638121e+01
2.765000000000e+02 -2.753158295550e-02 3.886550560049e-04 2.720908201156e+01
2.767500000000e+02 -2.766351387849e-02 3.887768670038e-04 2.719363522681e+01
2.770000000000e+02 -2.779191476064e-02 3.888587552847e-04 2.717786495346e+01
2.772500000000e+02 -2.791516101636e-02 3.888994571351e-04 2.716178355474e+01
2.775000000000e+02 -2.803160566095e-02 3.888978390361e-04 2.714539745057e+01
2.777500000000e+02 -2.813959728454e-02 3.888528898226e-04 2.712870674291e+01
2.780000000000e+02 -2.823749481797e-02 3.887636974102e-04 2.711170594080e+01
2.782500000000e+02 -2.832368861590e-02 3.886294239675e-04 2.709438366093e+01
2.785000000000e+02 -2.839661729483e-02 3.884492759284e-04 2.707672345647e+01
2.787500000000e+02 -2.845479139906e-02 3.882224990404e-04 2.705870360986e+01
2.790000000000e+02 -2.849681134338e-02 3.879483657787e-04 2.704029806009e+01
2.792500000000e+02 -2.852139181349e-02 3.876261898307e-04 2.702147635666e+01
2.795000000000e+02 -2.852738259539e-02 3.872553638742e-04 2.700220433622e+01
2.797500000000e+02 -2.851378797898e-02 3.868353441360e-04 2.698244481162e+01
2.800000000000e+02 -2.847979118354e-02 3.863657007311e-04 2.696215764345e+01
2.802500000000e+02 -2.842476893322e-02 3.858461089666e-04 2.694130081297e+01
2.805000000000e+02 -2.834831274675e-02 3.852764083046e-04 2.691983051733e+01
2.807500000000e+02 -2.825024334387e-02 3.846566250326e-04 2.689770193754e+01
2.810000000000e+02 -2.813062136614e-02 3.839870069362e-04 2.687486996690e+01
2.812500000000e+02 -2.798976045772e-02 3.832680381887e-04 2.685128938676e+01
2.815000000000e+02 -2.782823091853e-02 3.825004523313e-04 2.682691556964e+01
2.817500000000e+02 -2.764686055955e-02 3.816852414555e-04 2.680170515938e+01
2.820000000000e+02 -2.744673472344e-02 3.808236692429e-04 2.677561616687e+01
2.822500000000e+02 -2.722918798691e-02 3.799172690217e-04 2.674860858747e+01
2.825000000000e+02 -2.699579168434e-02 3.789678373426e-04 2.672064496164e+01
2.827500000000e+02 -2.674834069209e-02 3.779774347578e-04 2.669169038537e+01
2.830000000000e+02 -2.648883233735e-02 3.769483723125e-04 2.666171299489e+01
2.832500000000e+02 -2.621944276116e-02 3.758832021825e-04 2.663068442580e+01
2.835000000000e+02 -2.594250170684e-02 3.747847110906e-04 2.659857971014e+01
2.837500000000e+02 -2.566046244630e-02 3.736559086307e-04 2.656537771510e+01
2.840000000000e+02 -2.537587087090e-02 3.724999936968e-04 2.653106122582e+01
2.842500000000e+02 -2.509133299458e-02 3.713203782291e-04 2.649561733220e+01
2.845000000000e+02 -2.480948205455e-02 3.701207928692e-04 2.645903723472e+01
2.847500000000e+02 -2.453294508685e-02 3.689050810417e-04 2.642131659937e+01
2.850000000000e+02 -2.426430970255e-02 3.676773616887e-04 2.638245556291e+01
2.852500000000e+02 -2.400609320751e-02 3.664418473393e-04 2.634245907722e+01
2.855000000000e+02 -2.376071014365e-02 3.652028879225e-04 2.630133664566e+01
2.857500000000e+02 -2.353044516761e-02 3.639650646433e-04 2.625910264259e+01
2.860000000000e+02 -2.331742661268e-02 3.627331812188e-04 2.621577632423e+01
2.862500000000e+02 -2.312360207698e-02 3.615122212398e-04 2.617138181720e+01
2.865000000000e+02 -2.295071986615e-02 3.603072765379e-04 2.612594840492e+01
2.867500000000e+02 -2.280030725140e-02 3.591235808563e-04 2.607951014289e+01
2.870000000000e+02 -2.267365691334e-02 3.579664358161e-04 2.603210608960e+01
2.872500000000e+02 -2.257181254842e-02 3.568411795043e-04 2.598378009869e+01
2.875000000000e+02 -2.249556238832e-02 3.557531646178e-04 2.593458099199e+01
2.877500000000e+02 -2.244542760605e-02 3.547076973342e-04 2.588456197888e+01
2.880000000000e+02 -2.242166122182e-02 3.537100309846e-04 2.583378071320e+01
2.882500000000e+02 -2.242424525501e-02 3.527652669355e-04 2.578229888311e+01
2.885000000000e+02 -2.245289508889e-02 3.518781590607e-04 2.573018215951e+01
2.887500000000e+02 -2.250705772530e-02 3.510532226699e-04 2.567749930186e+01
2.890000000000e+02 -2.258592560783e-02 3.502946688697e-04 2.562432226594e+01
2.892500000000e+02 -2.268843849617e-02 3.496062730729e-04 2.557072512389e+01
2.895000000000e+02 -2.281330173611e-02 3.489913326854e-04 2.551678405809e+01
2.897500000000e+02 -2.295899274492e-02 3.484525582124e-04 2.546257619484e+01
2.900000000000e+02 -2.312378274645e-02 3.479920317752e-04 2.540817948638e+01
2.902500000000e+02 -2.330574742170e-02 3.476111025680e-04 2.535367151336e+01
2.905000000000e+02 -2.350279153936e-02 3.473103485734e-04 2.529912928210e+01
2.907500000000e+02 -2.371266339194e-02 3.470894769465e-04 2.524462805604e+01
2.910000000000e+02 -2.393298042262e-02 3.469472932601e-04 2.519024110439e+01
2.912500000000e+02 -2.416124650961e-02 3.468816245609e-04 2.513603861401e+01
2.915000000000e+02 -2.439487857527e-02 3.468892963287e-04 2.508208744020e+01
2.917500000000e+02 -2.463122671450e-02 3.469660796978e-04 2.502845015771e+01
2.920000000000e+02 -2.486760117418e-02 3.471067299859e-04 2.497518485066e+01
2.922500000000e+02 -2.510129501615e-02 3.473049642959e-04 2.492234435123e+01
2.925000000000e+02 -2.532961014403e-02 3.475534602970e-04 2.486997610646e+01
2.927500000000e+02 -2.554988176939e-02 3.478439090220e-04 2.481812162702e+01
2.930000000000e+02 -2.575950310126e-02 3.481670883372e-04 2.476681646618e+01
2.932500000000e+02 -2.595595171661e-02 3.485129433917e-04 2.471608990358e+01
2.935000000000e+02 -2.613681266824e-02 3.488706968287e-04 2.466596503381e+01
2.937500000000e+02 -2.629980586831e-02 3.492289799567e-04 2.461645869209e+01
2.940000000000e+02 -2.644280665882e-02 3.495759691412e-04 2.456758165887e+01
2.942500000000e+02 -2.656387354565e-02 3.498995631709e-04 2.451933880903e+01
2.945000000000e+02 -2.666126561105e-02 3.501875474294e-04 2.447172942202e+01
2.947500000000e+02 -2.673346854790e-02 3.504278030208e-04 2.442474752481e+01
2.950000000000e+02 -2.677921286074e-02 3.506085038428e-04 2.437838231868e+01
2.952500000000e+02 -2.679748890986e-02 3.507183104411e-04 2.433261861363e+01
2.955000000000e+02 -2.678756854797e-02 3.507466019616e-04 2.428743739833e+01
2.957500000000e+02 -2.674901637790e-02 3.506836724297e-04 2.424281638157e+01
2.960000000000e+02 -2.668169729525e-02 3.505209129242e-04 2.419873050356e+01
2.962500000000e+02 -2.658579069921e-02 3.502510246479e-04 2.415515264637e+01
2.965000000000e+02 -2.646179170384e-02 3.498681745739e-04 2.411205420055e+01
2.967500000000e+02 -2.631050874149e-02 3.493681078335e-04 2.406940555703e+01
2.970000000000e+02 -2.613306656719e-02 3.487483175747e-04 2.402717687478e+01
2.972500000000e+02 -2.593089577500e-02 3.480081778588e-04 2.398533856318e+01
2.975000000000e+02 -2.570571805824e-02 3.471489120036e-04 2.394386169595e+01
2.977500000000e+02 -2.545953638943e-02 3.461736951112e-04 2.390271872232e+01
2.980000000000e+02 -2.519461177499e-02 3.450876196744e-04 2.386188381800e+01
2.982500000000e+02 -2.491343705528e-02 3.438976578175e-04 2.382133313918e+01
2.985000000000e+02 -2.461871401397e-02 3.426125250717e-04 2.378104543747e+01
2.987500000000e+02 -2.431331867622e-02 3.412426440213e-04 2.374100217911e+01
2.990000000000e+02 -2.400026860531e-02 3.397999176086e-04 2.370118788495e+01
2.992500000000e+02 -2.368268444866e-02 3.382976965429e-04 2.366159012031e+01
2.995000000000e+02 -2.336375427604e-02 3.367506523220e-04 2.362219994106e+01
2.997500000000e+02 -2.304669205692e-02 3.351743461663e-04 2.358301179317e+01
3.000000000000e+02 -2.273469830741e-02 3.335850646150e-04 2.354402363729e+01
3.002500000000e+02 -2.243092007547e-02 3.319996099466e-04 2.350523701485e+01
3.005000000000e+02 -2.213841192418e-02 3.304351247101e-04 2.346665684311e+01
3.007500000000e+02 -2.186009856431e-02 3.289085576568e-04 2.342829170245e+01
3.010000000000e+02 -2.159873936643e-02 3.274366397832e-04 2.339015358118e+01
3.012500000000e+02 -2.135689482783e-02 3.260356575772e-04 2.335225790285e+01
3.015000000000e+02 -2.113689867454e-02 3.247211661380e-04 2.331462322502e+01
3.017500000000e+02 -2.094082975203e-02 3.235077722536e-04 2.327727146083e+01
3.020000000000e+02 -2.077049145517e-02 3.224089472695e-04 2.324022752887e+01
3.022500000000e+02 -2.062739319637e-02 3.214368316114e-04 2.320351932494e+01
3.025000000000e+02 -2.051273982003e-02 3.206021101117e-04 2.316717731120e+01
3.027500000000e+02 -2.042741937108e-02 3.199138635262e-04 2.313123467650e+01
3.030000000000e+02 -2.037200052041e-02 3.193794844091e-04 2.309572693363e+01
3.032500000000e+02 -2.034673543856e-02 3.190045861154e-04 2.306069147451e+01
3.035000000000e+02 -2.035155889549e-02 3.187929281073e-04 2.302616764565e+01
3.037500000000e+02 -2.038609849582e-02 3.187464283092e-04 2.299219624404e+01
3.040000000000e+02 -2.044968898809e-02 3.188651910591e-04 2.295881895367e+01
3.042500000000e+02 -2.054137982726e-02 3.191474884092e-04 2.292607839862e+01
3.045000000000e+02 -2.065995969652e-02 3.195898371718e-04 2.289401720515e+01
3.047500000000e+02 -2.080396742955e-02 3.201870501730e-04 2.286267806083e+01
3.050000000000e+02 -2.097172050759e-02 3.209323552700e-04 2.283210272077e+01
3.052500000000e+02 -2.116132902507e-02 3.218174706341e-04 2.280233205774e+01
3.055000000000e+02 -2.137072607096e-02 3.228327498617e-04 2.277340502086e+01
3.057500000000e+02 -2.159768373528e-02 3.239672780868e-04 2.274535871805e+01
3.060000000000e+02 -2.183984374242e-02 3.252090394125e-04 2.271822737514e+01
3.062500000000e+02 -2.209473484350e-02 3.265450396183e-04 2.269204247547e+01
3.065000000000e+02 -2.235980282684e-02 3.279614878129e-04 2.266683176421e+01
3.067500000000e+02 -2.263242898824e-02 3.294439328363e-04 2.264261948757e+01
3.070000000000e+02 -2.290995880327e-02 3.309774442736e-04 2.261942547702e+01
3.072500000000e+02 -2.318972144718e-02 3.325467598570e-04 2.259726551324e+01
3.075000000000e+02 -2.346905679062e-02 3.341364590431e-04 2.257615052096e+01
3.077500000000e+02 -2.374533636653e-02 3.357310909265e-04 2.255608707376e+01
3.080000000000e+02 -2.401598836789e-02 3.373153542645e-04 2.253707671496e+01
3.082500000000e+02 -2.427851958772e-02 3.388743543650e-04 2.251911661257e+01
3.085000000000e+02 -2.453053834207e-02 3.403936385909e-04 2.250219899224e+01
3.087500000000e+02 -2.476977690741e-02 3.418593349674e-04 2.248631193660e+01
3.090000000000e+02 -2.499411179102e-02 3.432582700674e-04 2.247143892271e+01
3.092500000000e+02 -2.520158524370e-02 3.445782808277e-04 2.245755965149e+01
3.095000000000e+02 -2.539042382624e-02 3.458081857616e-04 2.244465009252e+01
3.097500000000e+02 -2.555905359038e-02 3.469378778846e-04 2.243268255204e+01
3.100000000000e+02 -2.570611866005e-02 3.479584866894e-04 2.242162652508e+01
3.102500000000e+02 -2.583049266198e-02 3.488624212271e-04 2.241144882159e+01
3.105000000000e+02 -2.593128663662e-02 3.496432758324e-04 2.240211369084e+01
3.107500000000e+02 -2.600786218855e-02 3.502962535656e-04 2.239358378350e+01
3.110000000000e+02 -2.605982924605e-02 3.508179919785e-04 2.238581987351e+01
3.112500000000e+02 -2.608705294032e-02 3.512065449561e-04 2.237878180053e+01
3.115000000000e+02 -2.608964765532e-02 3.514613993946e-04 2.237242849441e+01
3.117500000000e+02 -2.606797368572e-02 3.515834748674e-04 2.236671846610e+01
3.120000000000e+02 -2.602262484601e-02 3.515750587403e-04 2.236160977964e+01
3.122500000000e+02 -2.595442319325e-02 3.514397939036e-04 2.235706082025e+01
3.125000000000e+02 -2.586440236046e-02 3.511826151303e-04 2.235303028365e+01
3.127500000000e+02 -2.575378888554e-02 3.508096054189e-04 2.234947712442e+01
3.130000000000e+02 -2.562399040382e-02 3.503280041687e-04 2.234636122016e+01
3.132500000000e+02 -2.547657379011e-02 3.497460713028e-04 2.234364324535e+01
3.135000000000e+02 -2.531324312532e-02 3.490729194857e-04 2.234128452469e+01
3.137500000000e+02 -2.513582478389e-02 3.483184531532e-04 2.233924757045e+01
3.140000000000e+02 -2.494624386219e-02 3.474932210446e-04 2.233749580244e+01
3.142500000000e+02 -2.474650580910e-02 3.466082819984e-04 2.233599369354e+01
3.145000000000e+02 -2.453867480278e-02 3.456750997593e-04 2.233470643914e+01
3.147500000000e+02 -2.432485907802e-02 3.447054472491e-04 2.233360041343e+01
3.150000000000e+02 -2.410719082944e-02 3.437112052303e-04 2.233264279999e+01
3.152500000000e+02 -2.388781020602e-02 3.427042941697e-04 2.233180162880e+01
3.155000000000e+02 -2.366885016730e-02 3.416965749602e-04 2.233104582249e+01
3.157500000000e+02 -2.345242074401e-02 3.406997180334e-04 2.233034480819e+01
3.160000000000e+02 -2.324059695064e-02 3.397250804758e-04 2.232966900917e+01
3.162500000000e+02 -2.303540482871e-02 3.387835880673e-04 2.232898949360e+01
3.165000000000e+02 -2.283880912450e-02 3.378856239539e-04 2.232827813495e+01
3.167500000000e+02 -2.265270148369e-02 3.370409169199e-04 2.232750728421e+01
3.170000000000e+02 -2.247888823340e-02 3.362585482873e-04 2.232665032309e+01
3.172500000000e+02 -2.231907895730e-02 3.355468507278e-04 2.232568136826e+01
3.175000000000e+02 -2.217487446464e-02 3.349132492109e-04 2.232457550013e+01
3.177500000000e+02 -2.204775626072e-02 3.343643169750e-04 2.232330846073e+01
3.180000000000e+02 -2.193907263081e-02 3.339055990597e-04 2.232185731053e+01
3.182500000000e+02 -2.185002673647e-02 3.335415846672e-04 2.232020022810e+01
3.185000000000e+02 -2.178166599091e-02 3.332757219488e-04 2.231831632199e+01
3.187500000000e+02 -2.173486623913e-02 3.331103596787e-04 2.231618631480e+01
3.190000000000e+02 -2.171032038043e-02 3.330467284612e-04 2.231379235786e+01
3.192500000000e+02 -2.170852811014e-02 3.330849738366e-04 2.231111785573e+01
3.195000000000e+02 -2.172977919011e-02 3.332241231059e-04 2.230814827093e+01
3.197500000000e+02 -2.177414807818e-02 3.334619602441e-04 2.230487044858e+01
3.200000000000e+02 -2.184147823911e-02 3.337950684476e-04 2.230127355209e+01
3.202500000000e+02 -2.193138012896e-02 3.342190065065e-04 2.229734839704e+01
3.205000000000e+02 -2.204321874551e-02 3.347282906510e-04 2.229308841306e+01
3.207500000000e+02 -2.217611637742e-02 3.353164354259e-04 2.228848897665e+01
3.210000000000e+02 -2.232894520002e-02 3.359759870284e-04 2.228354843058e+01
3.212500000000e+02 -2.250033593146e-02 3.366986100091e-04 2.227826741989e+01
3.215000000000e+02 -2.268867687922e-02 3.374751487511e-04 2.227264994436e+01
3.217500000000e+02 -2.289212894076e-02 3.382957342383e-04 2.226670271007e+01
3.220000000000e+02 -2.310863238170e-02 3.391498971821e-04 2.226043619905e+01
3.222500000000e+02 -2.333592885144e-02 3.400266628247e-04 2.225386403832e+01
3.225000000000e+02 -2.357157622731e-02 3.409146823909e-04 2.224700406920e+01
3.227500000000e+02 -2.381297687870e-02 3.418022922672e-04 2.223987770430e+01
3.230000000000e+02 -2.405740015993e-02 3.426777073494e-04 2.223251097762e+01
3.232500000000e+02 -2.430201611851e-02 3.435291484071e-04 2.222493388602e+01
3.235000000000e+02 -2.454392523690e-02 3.443449693275e-04 2.221718138335e+01
3.237500000000e+02 -2.478019574538e-02 3.451137435673e-04 2.220929268244e+01
3.240000000000e+02 -2.500789867225e-02 3.458245687792e-04 2.220131216763e+01
3.242500000000e+02 -2.522414615450e-02 3.464671518943e-04 2.219328864747e+01
3.245000000000e+02 -2.542612907971e-02 3.470317537671e-04 2.218527606488e+01
3.247500000000e+02 -2.561115555455e-02 3.475094202546e-04 2.217733315774e+01
3.250000000000e+02 -2.577668658013e-02 3.478921532686e-04 2.216952309046e+01
3.252500000000e+02 -2.592037274347e-02 3.481730108224e-04 2.216191388560e+01
3.255000000000e+02 -2.604008698535e-02 3.483461755571e-04 2.215457792193e+01
3.257500000000e+02 -2.613395337962e-02 3.484070011998e-04 2.214759141833e+01
3.260000000000e+02 -2.620037825747e-02 3.483521636528e-04 2.214103472624e+01
3.262500000000e+02 -2.623806955002e-02 3.481796897844e-04 2.213499124982e+01
3.265000000000e+02 -2.624606113585e-02 3.478889442710e-04 2.212954758458e+01
3.267500000000e+02 -2.622372638871e-02 3.474806997460e-04 2.212479267848e+01
3.270000000000e+02 -2.617079185604e-02 3.469571713914e-04 2.212081741157e+01
3.272500000000e+02 -2.608734152250e-02 3.463219527486e-04 2.211771368955e+01
3.275000000000e+02 -2.597382509549e-02 3.455800214632e-04 2.211557421118e+01
3.277500000000e+02 -2.583105423198e-02 3.447375446894e-04 2.211449153208e+01
3.280000000000e+02 -2.566019399698e-02 3.438019654483e-04 2.211455713964e+01
3.282500000000e+02 -2.546275876131e-02 3.427818420967e-04 2.211586109414e+01
3.285000000000e+02 -2.524059501130e-02 3.416869462708e-04 2.211849104540e+01
3.287500000000e+02 -2.499586047395e-02 3.405281448227e-04 2.212253131099e+01
3.290000000000e+02 -2.473100728805e-02 3.393170834374e-04 2.212806247986e+01
3.292500000000e+02 -2.444875346005e-02 3.380661027086e-04 2.213516045997e+01
3.295000000000e+02 -2.415205559145e-02 3.367882787816e-04 2.214389591914e+01
3.297500000000e+02 -2.384407416367e-02 3.354969698917e-04 2.215433345931e+01
3.300000000000e+02 -2.352814319547e-02 3.342057989436e-04 2.216653137803e+01
3.302500000000e+02 -2.320772961158e-02 3.329286338787e-04 2.218054098560e+01
3.305000000000e+02 -2.288639446481e-02 3.316793613829e-04 2.219640626820e+01
3.307500000000e+02 -2.256775263174e-02 3.304717011172e-04 2.221416363208e+01
3.310000000000e+02 -2.225542913757e-02 3.293190533533e-04 2.223384152647e+01
3.312500000000e+02 -2.195301806137e-02 3.282343870026e-04 2.225546059151e+01
3.315000000000e+02 -2.166403758563e-02 3.272300425206e-04 2.227903346951e+01
3.317500000000e+02 -2.139188723733e-02 3.263175156993e-04 2.230456496164e+01
3.320000000000e+02 -2.113980602845e-02 3.255074523048e-04 2.233205203195e+01
3.322500000000e+02 -2.091083154975e-02 3.248095107349e-04 2.236148427448e+01
3.325000000000e+02 -2.070776125151e-02 3.242322401258e-04 2.239284410483e+01
3.327500000000e+02 -2.053311770854e-02 3.237829921523e-04 2.242610702074e+01
3.330000000000e+02 -2.038911441794e-02 3.234678363057e-04 2.246124222939e+01
3.332500000000e+02 -2.027762760342e-02 3.232915065410e-04 2.249821298872e+01
3.335000000000e+02 -2.020017347864e-02 3.232573669491e-04 2.253697699268e+01
3.337500000000e+02 -2.015788521757e-02 3.233673712665e-04 2.257748705923e+01
3.340000000000e+02 -2.015149922659e-02 3.236220598218e-04 2.261969153208e+01
3.342500000000e+02 -2.018134767569e-02 3.240205856805e-04 2.266353468630e+01
3.345000000000e+02 -2.024734925744e-02 3.245607189847e-04 2.270895743166e+01
3.347500000000e+02 -2.034901556156e-02 3.252388419304e-04 2.275589754985e+01
3.350000000000e+02 -2.048545182495e-02 3.260500327799e-04 2.280429038501e+01
3.352500000000e+02 -2.065537394871e-02 3.269881991522e-04 2.285406906012e+01
3.355000000000e+02 -2.085711965075e-02 3.280460755464e-04 2.290516511455e+01
3.357500000000e+02 -2.108867574991e-02 3.292153156350e-04 2.295750870113e+01
3.360000000000e+02 -2.134769900097e-02 3.304865555548e-04 2.301102917899e+01
3.362500000000e+02 -2.163155199518e-02 3.318495463148e-04 2.306565529179e+01
3.365000000000e+02 -2.193733256264e-02 3.332933456334e-04 2.312131572649e+01
3.367500000000e+02 -2.226191563926e-02 3.348063096419e-04 2.317793928196e+01
3.370000000000e+02 -2.260198917859e-02 3.363762586929e-04 2.323545539043e+01
3.372500000000e+02 -2.295409943757e-02 3.379905206188e-04 2.329379427914e+01
3.375000000000e+02 -2.331469150029e-02 3.396360974820e-04 2.335288745532e+01
3.377500000000e+02 -2.368015520728e-02 3.412998281068e-04 2.341266785214e+01
3.380000000000e+02 -2.404686721609e-02 3.429684927958e-04 2.347307026184e+01
3.382500000000e+02 -2.441123503855e-02 3.446289296916e-04 2.353403144585e+01
3.385000000000e+02 -2.476973899666e-02 3.462681662237e-04 2.359549049684e+01
3.387500000000e+02 -2.511897187316e-02 3.478735325788e-04 2.365738888809e+01
3.390000000000e+02 -2.545567782004e-02 3.494327730037e-04 2.371967071570e+01
3.392500000000e+02 -2.577678758086e-02 3.509341795627e-04 2.378228272370e+01
3.395000000000e+02 -2.607944920893e-02 3.523667638265e-04 2.384517427964e+01
3.397500000000e+02 -2.636106026491e-02 3.537202902654e-04 2.390829741765e+01
3.400000000000e+02 -2.661928923466e-02 3.549853775351e-04 2.397160660168e+01
3.402500000000e+02 -2.685210006895e-02 3.561536159669e-04 2.403505862661e+01
3.405000000000e+02 -2.705776792023e-02 3.572176905358e-04 2.409861231361e+01
3.407500000000e+02 -2.723489002807e-02 3.581714523496e-04 2.416222814384e+01
3.410000000000e+02 -2.738239866568e-02 3.590099270262e-04 2.422586794633e+01
3.412500000000e+02 -2.749956394394e-02 3.597294001889e-04 2.428949443466e+01
3.415000000000e+02 -2.758599215834e-02 3.603274716028e-04 2.435307069162e+01
3.417500000000e+02 -2.764162627057e-02 3.608031555401e-04 2.441655976539e+01
3.420000000000e+02 -2.766673667086e-02 3.611568093021e-04 2.447992412535e+01
3.422500000000e+02 -2.766190811041e-02 3.613901918571e-04 2.454312514719e+01
3.425000000000e+02 -2.762802903222e-02 3.615063842664e-04 2.460612271945e+01
3.427500000000e+02 -2.756627167031e-02 3.615098818137e-04 2.466887479726e+01
3.430000000000e+02 -2.747807102604e-02 3.614064900265e-04 2.473133698527e+01
3.432500000000e+02 -2.736510506465e-02 3.612031718897e-04 2.479346233907e+01
3.435000000000e+02 -2.722926810890e-02 3.609080155451e-04 2.485520110735e+01
3.437500000000e+02 -2.707264281804e-02 3.605301404519e-04 2.491650056645e+01
3.440000000000e+02 -2.689747479016e-02 3.600795014918e-04 2.497730509100e+01
3.442500000000e+02 -2.670614197834e-02 3.595668461807e-04 2.503755617405e+01
3.445000000000e+02 -2.650112582174e-02 3.590035635072e-04 2.509719264603e+01
3.447500000000e+02 -2.628498060074e-02 3.584015578774e-04 2.515615089668e+01
3.450000000000e+02 -2.606030580122e-02 3.577730841099e-04 2.521436536720e+01
3.452500000000e+02 -2.582971652102e-02 3.571304054817e-04 2.527176896941e+01
3.455000000000e+02 -2.559581596931e-02 3.564857781124e-04 2.532829368457e+01
3.457500000000e+02 -2.536116960129e-02 3.558513796006e-04 2.538387114067e+01
3.460000000000e+02 -2.512827906108e-02 3.552390693635e-04 2.543843342411e+01
3.462500000000e+02 -2.489956031765e-02 3.546602541833e-04 2.549191375544e+01
3.465000000000e+02 -2.467732235460e-02 3.541256970708e-04 2.554424731099e+01
3.467500000000e+02 -2.446375072433e-02 3.536453953564e-04 2.559537194852e+01
3.470000000000e+02 -2.426088888892e-02 3.532285144814e-04 2.564522909575e+01
3.472500000000e+02 -2.407062515675e-02 3.528832753654e-04 2.569376446262e+01
3.475000000000e+02 -2.389468190242e-02 3.526168743596e-04 2.574092873117e+01
3.477500000000e+02 -2.373460377792e-02 3.524354061146e-04 2.578667830040e+01
3.480000000000e+02 -2.359175176706e-02 3.523438202453e-04 2.583097583803e+01
3.482500000000e+02 -2.346729946436e-02 3.523458978454e-04 2.587379076488e+01
3.485000000000e+02 -2.336222754186e-02 3.524442237951e-04 2.591509972551e+01
3.487500000000e+02 -2.327732381659e-02 3.526401950021e-04 2.595488686147e+01
3.490000000000e+02 -2.321318466666e-02 3.529340460033e-04 2.599314400005e+01
3.492500000000e+02 -2.317021460237e-02 3.533248676028e-04 2.602987077922e+01
3.495000000000e+02 -2.314863189150e-02 3.538106706705e-04 2.606507459326e+01
3.497500000000e+02 -2.314847084194e-02 3.543884178942e-04 2.609877049847e+01
3.500000000000e+02 -2.316958775318e-02 3.550541122835e-04 2.613098097809e+01
3.502500000000e+02 -2.321166713798e-02 3.558028784093e-04 2.616173564855e+01
3.505000000000e+02 -2.327422766004e-02 3.566290415451e-04 2.619107087454e+01
3.507500000000e+02 -2.335663004613e-02 3.575262278747e-04 2.621902934176e+01
3.510000000000e+02 -2.345808503321e-02 3.584874595428e-04 2.624565954106e+01
3.512500000000e+02 -2.357766257402e-02 3.595052636524e-04 2.627101527000e+01
3.515000000000e+02 -2.371430137339e-02 3.605717765516e-04 2.629515506727e+01
3.517500000000e+02 -2.386682052355e-02 3.616788559034e-04 2.631814162131e+01
3.520000000000e+02 -2.403392977314e-02 3.628181892628e-04 2.634004125187e+01
3.522500000000e+02 -2.421424311690e-02 3.639814060200e-04 2.636092328930e+01
3.525000000000e+02 -2.440629074221e-02 3.651601826029e-04 2.638085953628e+01
3.527500000000e+02 -2.460853124032e-02 3.663463251111e-04 2.639992377100e+01
3.530000000000e+02 -2.481936734773e-02 3.675319142029e-04 2.641819114397e+01
3.532500000000e+02 -2.503715719154e-02 3.687093737616e-04 2.643573777599e+01
3.535000000000e+02 -2.526023143258e-02 3.698715329695e-04 2.645264016425e+01
3.537500000000e+02 -2.548690513746e-02 3.710116984798e-04 2.646897482841e+01
3.540000000000e+02 -2.571549533270e-02 3.721237274346e-04 2.648481772175e+01
3.542500000000e+02 -2.594433291141e-02 3.732020534654e-04 2.650024390555e+01
3.545000000000e+02 -2.617177936716e-02 3.742417562443e-04 2.651532696576e+01
3.547500000000e+02 -2.639623987916e-02 3.752385816169e-04 2.653013859732e+01
3.550000000000e+02 -2.661617547461e-02 3.761889020131e-04 2.654474821009e+01
3.552500000000e+02 -2.683011690315e-02 3.770896955636e-04 2.655922229482e+01
3.555000000000e+02 -2.703667310695e-02 3.779387602266e-04 2.657362412437e+01
3.557500000000e+02 -2.723454189887e-02 3.787344685152e-04 2.658801310932e+01
3.560000000000e+02 -2.742251803192e-02 3.794758114350e-04 2.660244437604e+01
3.562500000000e+02 -2.759949916826e-02 3.801622736510e-04 2.661696837669e+01
3.565000000000e+02 -2.776449152672e-02 3.807937361125e-04 2.663163027704e+01
3.567500000000e+02 -2.791661301412e-02 3.813705977969e-04 2.664646958834e+01
3.570000000000e+02 -2.805509554474e-02 3.818936414766e-04 2.666151988728e+01
3.572500000000e+02 -2.817928570250e-02 3.823639596019e-04 2.667680828370e+01
3.575000000000e+02 -2.828864348741e-02 3.827829050074e-04 2.669235524390e+01
3.577500000000e+02 -2.838274116554e-02 3.831520369011e-04 2.670817449524e+01
3.580000000000e+02 -2.846125882363e-02 3.834730160085e-04 2.672427272433e+01
3.582500000000e+02 -2.852398140990e-02 3.837475609410e-04 2.674064965215e+01
3.585000000000e+02 -2.857079507189e-02 3.839774292077e-04 2.675729825507e+01
3.587500000000e+02 -2.860168107520e-02 3.841643250221e-04 2.677420472200e+01
3.590000000000e+02 -2.861671202165e-02 3.843098776714e-04 2.679134890634e+01
3.592500000000e+02 -2.861604674339e-02 3.844156159151e-04 2.680870463897e+01
3.595000000000e+02 -2.859992714943e-02 3.844829462645e-04 2.682624038320e+01
3.597500000000e+02 -2.856867236067e-02 3.845131111820e-04 2.684391954150e+01
3.600000000000e+02 -2.852267660662e-02 3.845072176266e-04 2.686170125207e+01
3.602500000000e+02 -2.846240606541e-02 3.844662341855e-04 2.687954096660e+01
3.605000000000e+02 -2.838839779963e-02 3.843909944578e-04 2.689739134641e+01
3.607500000000e+02 -2.830125621747e-02 3.842822035825e-04 2.691520267845e+01
3.610000000000e+02 -2.820165300426e-02 3.841404781960e-04 2.693292376559e+01
3.612500000000e+02 -2.809032539162e-02 3.839663763109e-04 2.695050248275e+01
3.615000000000e+02 -2.796807627631e-02 3.837604482355e-04 2.696788658007e+01
3.617500000000e+02 -2.783577169665e-02 3.835232664452e-04 2.698502393101e+01
3.620000000000e+02 -2.769434068631e-02 3.832554538786e-04 2.700186316761e+01
3.622500000000e+02 -2.754477316095e-02 3.829577462887e-04 2.701835394059e+01
3.625000000000e+02 -2.738811778443e-02 3.826310463627e-04 2.703444736097e+01
3.627500000000e+02 -2.722547864646e-02 3.822764537212e-04 2.705009583137e+01
3.630000000000e+02 -2.705801149778e-02 3.818953057978e-04 2.706525321337e+01
3.632500000000e+02 -2.688691796544e-02 3.814892104693e-04 2.707987489095e+01
3.635000000000e+02 -2.671344005381e-02 3.810600730190e-04 2.709391727109e+01
3.637500000000e+02 -2.653885262550e-02 3.806101176135e-04 2.710733764962e+01
3.640000000000e+02 -2.636445397658e-02 3.801418964344e-04 2.712009400390e+01
3.642500000000e+02 -2.619155840851e-02 3.796582981211e-04 2.713214422669e+01
3.645000000000e+02 -2.602148340672e-02 3.791625341700e-04 2.714344607547e+01
3.647500000000e+02 -2.585554101525e-02 3.786581305579e-04 2.715395636335e+01
3.650000000000e+02 -2.569502504665e-02 3.781488991107e-04 2.716363066818e+01
3.652500000000e+02 -2.554119771906e-02 3.776388973227e-04 2.717242307192e+01
3.655000000000e+02 -2.539528016410e-02 3.771323953837e-04 2.718028547737e+01
3.657500000000e+02 -2.525843670224e-02 3.766338131638e-04 2.718716769188e+01
3.660000000000e+02 -2.513176344557e-02 3.761476628531e-04 2.719301712383e+01
3.662500000000e+02 -2.501627690441e-02 3.756784881142e-04 2.719777860128e+01
3.665000000000e+02 -2.491289816039e-02 3.752307756222e-04 2.720139477572e+01
3.667500000000e+02 -2.482244379110e-02 3.748088878438e-04 2.720380595686e+01
3.670000000000e+02 -2.474561061964e-02 3.744169661786e-04 2.720495080830e+01
3.672500000000e+02 -2.468296702060e-02 3.740588539687e-04 2.720476647643e+01
3.675000000000e+02 -2.463494083143e-02 3.737380016768e-04 2.720318928729e+01
3.677500000000e+02 -2.460180919712e-02 3.734573797898e-04 2.720015552861e+01
3.680000000000e+02 -2.458369199938e-02 3.732193959491e-04 2.719560187181e+01
3.682500000000e+02 -2.458054300060e-02 3.730258102022e-04 2.718946650995e+01
3.685000000000e+02 -2.459214603897e-02 3.728776603913e-04 2.718168962356e+01
3.687500000000e+02 -2.461811069223e-02 3.727751956129e-04 2.717221456350e+01
3.690000000000e+02 -2.465787163532e-02 3.727178163059e-04 2.716098831303e+01
3.692500000000e+02 -2.471068980190e-02 3.727040337886e-04 2.714796262514e+01
3.695000000000e+02 -2.477565570483e-02 3.727314411685e-04 2.713309439357e+01
3.697500000000e+02 -2.485169682761e-02 3.727967037913e-04 2.711634667732e+01
3.700000000000e+02 -2.493758571044e-02 3.728955524195e-04 2.709768895650e+01
3.702500000000e+02 -2.503195251582e-02 3.730228337028e-04 2.707709775025e+01
3.705000000000e+02 -2.513330126964e-02 3.731725458249e-04 2.705455715950e+01
3.707500000000e+02 -2.524002536459e-02 3.733378966849e-04 2.703005885923e+01
3.710000000000e+02 -2.535042841250e-02 3.735113988539e-04 2.700360242841e+01
3.712500000000e+02 -2.546274795086e-02 3.736849878798e-04 2.697519562089e+01
3.715000000000e+02 -2.557517607631e-02 3.738500643758e-04 2.694485399529e+01
3.717500000000e+02 -2.568588940541e-02 3.739978266571e-04 2.691260129904e+01
3.720000000000e+02 -2.579307171688e-02 3.741193053992e-04 2.687846894493e+01
3.722500000000e+02 -2.589494252686e-02 3.742055661698e-04 2.684249599675e+01
3.725000000000e+02 -2.598978558941e-02 3.742477502747e-04 2.680472913987e+01
3.727500000000e+02 -2.607597114163e-02 3.742373032763e-04 2.676522205509e+01
3.730000000000e+02 -2.615198361032e-02 3.741662196001e-04 2.672403537672e+01
3.732500000000e+02 -2.621644427559e-02 3.740271634468e-04 2.668123626779e+01
3.735000000000e+02 -2.626813520115e-02 3.738136205803e-04 2.663689837613e+01
3.737500000000e+02 -2.630601450931e-02 3.735199948553e-04 2.659110109789e+01
3.740000000000e+02 -2.632923431869e-02 3.731418265739e-04 2.654392944034e+01
3.742500000000e+02 -2.633715572793e-02 3.726758414090e-04 2.649547387924e+01
3.745000000000e+02 -2.632935435067e-02 3.721199992748e-04 2.644582957599e+01
3.747500000000e+02 -2.630562885795e-02 3.714735697600e-04 2.639509619598e+01
3.750000000000e+02 -2.626600469333e-02 3.707371765842e-04 2.634337771244e+01
3.752500000000e+02 -2.621073047674e-02 3.699127933959e-04 2.629078156239e+01
3.755000000000e+02 -2.614027540359e-02 3.690037381858e-04 2.623741846008e+01
3.757500000000e+02 -2.605532102183e-02 3.680146258779e-04 2.618340178887e+01
3.760000000000e+02 -2.595675127667e-02 3.669512927197e-04 2.612884735150e+01
3.762500000000e+02 -2.584563659388e-02 3.658206961553e-04 2.607387244494e+01
3.765000000000e+02 -2.572321820484e-02 3.646308085005e-04 2.601859558605e+01
3.767500000000e+02 -2.559088880140e-02 3.633904828058e-04 2.596313581542e+01
3.770000000000e+02 -2.545017173468e-02 3.621092990935e-04 2.590761238567e+01
3.772500000000e+02 -2.530269701010e-02 3.607974126713e-04 2.585214383080e+01
3.775000000000e+02 -2.515017702130e-02 3.594653885056e-04 2.579684760479e+01
3.777500000000e+02 -2.499438023042e-02 3.581240109076e-04 2.574183971527e+01
3.780000000000e+02 -2.483710471720e-02 3.567840835920e-04 2.568723386648e+01
3.782500000000e+02 -2.468015153802e-02 3.554562892702e-04 2.563314115864e+01
3.785000000000e+02 -2.452529670760e-02 3.541510156912e-04 2.557966976892e+01
3.787500000000e+02 -2.437426640733e-02 3.528782077647e-04 2.552692420276e+01
3.790000000000e+02 -2.422871202982e-02 3.516472007361e-04 2.547500504552e+01
3.792500000000e+02 -2.409018426577e-02 3.504665656571e-04 2.542400869690e+01
3.795000000000e+02 -2.396011316465e-02 3.493440273221e-04 2.537402664896e+01
3.797500000000e+02 -2.383978614055e-02 3.482863615885e-04 2.532514548338e+01
3.800000000000e+02 -2.373033247199e-02 3.472993284898e-04 2.527744615341e+01
3.802500000000e+02 -2.363270775545e-02 3.463876127170e-04 2.523100372864e+01
3.805000000000e+02 -2.354768074486e-02 3.455547862467e-04 2.518588711287e+01
3.807500000000e+02 -2.347582726144e-02 3.448033107805e-04 2.514215830726e+01
3.810000000000e+02 -2.341752156519e-02 3.441345295571e-04 2.509987226413e+01
3.812500000000e+02 -2.337293529562e-02 3.435486993334e-04 2.505907629337e+01
3.815000000000e+02 -2.334203932054e-02 3.430450382156e-04 2.501980946471e+01
3.817500000000e+02 -2.332460449618e-02 3.426217755814e-04 2.498210241363e+01
3.820000000000e+02 -2.332021141668e-02 3.422761928286e-04 2.494597658175e+01
3.822500000000e+02 -2.332825716473e-02 3.420047289039e-04 2.491144388889e+01
3.825000000000e+02 -2.334795692707e-02 3.418030515725e-04 2.487850641746e+01
3.827500000000e+02 -2.337835649546e-02 3.416661569651e-04 2.484715577050e+01
3.830000000000e+02 -2.341834758206e-02 3.415884434954e-04 2.481737307101e+01
3.832500000000e+02 -2.346669131714e-02 3.415638272870e-04 2.478912842526e+01
3.835000000000e+02 -2.352203773710e-02 3.415858359798e-04 2.476238110490e+01
3.837500000000e+02 -2.358295092597e-02 3.416477142189e-04 2.473707922819e+01
3.840000000000e+02 -2.364792997995e-02 3.417425129263e-04 2.471316017921e+01
3.842500000000e+02 -2.371543371689e-02 3.418631888062e-04 2.469055055578e+01
3.845000000000e+02 -2.378390207893e-02 3.420026906197e-04 2.466916686822e+01
3.847500000000e+02 -2.385177914997e-02 3.421540441398e-04 2.464891581592e+01
3.850000000000e+02 -2.391753386134e-02 3.423104575320e-04 2.462969509625e+01
3.852500000000e+02 -2.397968093316e-02 3.424653905551e-04 2.461139432143e+01
3.855000000000e+02 -2.403680009548e-02 3.426126474023e-04 2.459389576757e+01
3.857500000000e+02 -2.408755428139e-02 3.427464531850e-04 2.457707554541e+01
3.860000000000e+02 -2.413070745393e-02 3.428615301787e-04 2.456080485928e+01
3.862500000000e+02 -2.416513929137e-02 3.429531591958e-04 2.454495102141e+01
3.865000000000e+02 -2.418986135923e-02 3.430172163787e-04 2.452937898976e+01
3.867500000000e+02 -2.420402860762e-02 3.430502605316e-04 2.451395248654e+01
3.870000000000e+02 -2.420695173868e-02 3.430496139974e-04 2.449853542619e+01
3.872500000000e+02 -2.419810892920e-02 3.430133492165e-04 2.448299327772e+01
3.875000000000e+02 -2.417715250012e-02 3.429403242035e-04 2.446719421075e+01
3.877500000000e+02 -2.414391698003e-02 3.428302109968e-04 2.445101037380e+01
3.880000000000e+02 -2.409842635123e-02 3.426835139498e-04 2.443431906065e+01
3.882500000000e+02 -2.404089457233e-02 3.425015529745e-04 2.441700364264e+01
3.885000000000e+02 -2.397172908902e-02 3.422864462225e-04 2.439895454972e+01
3.887500000000e+02 -2.389152879702e-02 3.420410619938e-04 2.438007003552e+01
3.890000000000e+02 -2.380108335793e-02 3.417689869817e-04 2.436025687105e+01
3.892500000000e+02 -2.370136429627e-02 3.414746636678e-04 2.433943082258e+01
3.895000000000e+02 -2.359351801670e-02 3.411631438060e-04 2.431751707581e+01
3.897500000000e+02 -2.347885630310e-02 3.408399809329e-04 2.429445050171e+01
3.900000000000e+02 -2.335883992483e-02 3.405113091878e-04 2.427017576763e+01
3.902500000000e+02 -2.323506418262e-02 3.401833355726e-04 2.424464736656e+01
3.905000000000e+02 -2.310924052211e-02 3.398626257246e-04 2.421782953246e+01
3.907500000000e+02 -2.298317226221e-02 3.395560139930e-04 2.418969603270e+01
3.910000000000e+02 -2.285873227679e-02 3.392703097538e-04 2.416022991420e+01
3.912500000000e+02 -2.273783537601e-02 3.390122670875e-04 2.412942315529e+01
3.915000000000e+02 -2.262241011138e-02 3.387884917536e-04 2.409727628311e+01
3.917500000000e+02 -2.251436801197e-02 3.386053015810e-04 2.406379793671e+01
3.920000000000e+02 -2.241557335002e-02 3.384686191134e-04 2.402900441676e+01
3.922500000000e+02 -2.232781074278e-02 3.383838655434e-04 2.399291921904e+01
3.925000000000e+02 -2.225275369413e-02 3.383558660269e-04 2.395557258115e+01
3.927500000000e+02 -2.219193240286e-02 3.383887583702e-04 2.391700101821e+01
3.930000000000e+02 -2.214670401201e-02 3.384859128684e-04 2.387724688856e+01
3.932500000000e+02 -2.211822300240e-02 3.386498623086e-04 2.383635799711e+01
3.935000000000e+02 -2.210741527476e-02 3.388822566974e-04 2.379438718889e+01
3.937500000000e+02 -2.211495423522e-02 3.391838003628e-04 2.375139200188e+01
3.940000000000e+02 -2.214124054550e-02 3.395542202886e-04 2.370743432462e+01
3.942500000000e+02 -2.218638520231e-02 3.399922415178e-04 2.366258009663e+01
3.945000000000e+02 -2.225019973496e-02 3.404955808385e-04 2.361689899590e+01
3.947500000000e+02 -2.233218737822e-02 3.410609439726e-04 2.357046417223e+01
3.950000000000e+02 -2.243154343540e-02 3.416840515720e-04 2.352335195039e+01
3.952500000000e+02 -2.254715836745e-02 3.423596617701e-04 2.347564156397e+01
3.955000000000e+02 -2.267762605823e-02 3.430816053271e-04 2.342741485605e+01
3.957500000000e+02 -2.282125897878e-02 3.438428400660e-04 2.337875597115e+01
3.960000000000e+02 -2.297610866679e-02 3.446354847426e-04 2.332975103162e+01
3.962500000000e+02 -2.313998799215e-02 3.454509423766e-04 2.328048777143e+01
3.965000000000e+02 -2.331050196894e-02 3.462800214838e-04 2.323105516684e+01
3.967500000000e+02 -2.348507797388e-02 3.471129265030e-04 2.318154300961e+01
3.970000000000e+02 -2.366100342699e-02 3.479394160183e-04 2.313204147977e+01
3.972500000000e+02 -2.383546322278e-02 3.487489091368e-04 2.308264068113e+01
3.975000000000e+02 -2.400557955038e-02 3.495305356033e-04 2.303343014233e+01
3.977500000000e+02 -2.416845540757e-02 3.502733383261e-04 2.298449836513e+01
3.980000000000e+02 -2.432121521455e-02 3.509664269001e-04 2.293593228189e+01
3.982500000000e+02 -2.446104889127e-02 3.515991215390e-04 2.288781682765e+01
3.985000000000e+02 -2.458525204261e-02 3.521610310467e-04 2.284023441478e+01
3.987500000000e+02 -2.469126845475e-02 3.526422408889e-04 2.279326456080e+01
3.990000000000e+02 -2.477672775110e-02 3.530334764002e-04 2.274698341459e+01
3.992500000000e+02 -2.483948361143e-02 3.533262500580e-04 2.270146348377e+01
3.995000000000e+02 -2.487764730410e-02 3.535129961386e-04 2.265677324131e+01
3.997500000000e+02 -2.488962008390e-02 3.535872219649e-04 2.261297696063e+01
4.000000000000e+02 -2.487412094370e-02 3.535436476377e-04 2.257013449565e+01
4.002500000000e+02 -2.483021074201e-02 3.533783267818e-04 2.252830110558e+01
4.005000000000e+02 -2.475731357109e-02 3.530887544229e-04 2.248752746740e+01
4.007500000000e+02 -2.465523206213e-02 3.526739314978e-04 2.244785961888e+01
4.010000000000e+02 -2.452415805136e-02 3.521345308582e-04 2.240933893439e+01
4.012500000000e+02 -2.436467946020e-02 3.514728729406e-04 2.237200229350e+01
4.015000000000e+02 -2.417778063866e-02 3.506929027980e-04 2.233588213852e+01
4.017500000000e+02 -2.396483782214e-02 3.498001231945e-04 2.230100654183e+01
4.020000000000e+02 -2.372760858247e-02 3.488018667628e-04 2.226739946430e+01
4.022500000000e+02 -2.346821418537e-02 3.477069870131e-04 2.223508085438e+01
4.025000000000e+02 -2.318911735581e-02 3.465257495292e-04 2.220406675314e+01
4.027500000000e+02 -2.289309370441e-02 3.452697532433e-04 2.217436956619e+01
4.030000000000e+02 -2.258319793119e-02 3.439518671486e-04 2.214599816941e+01
4.032500000000e+02 -2.226272486032e-02 3.425857346905e-04 2.211895799163e+01
4.035000000000e+02 -2.193516510066e-02 3.411858419269e-04 2.209325128769e+01
4.037500000000e+02 -2.160415714180e-02 3.397673143699e-04 2.206887722415e+01
4.040000000000e+02 -2.127343628116e-02 3.383456469141e-04 2.204583194634e+01
4.042500000000e+02 -2.094677958122e-02 3.369364523280e-04 2.202410886452e+01
4.045000000000e+02 -2.062795081967e-02 3.355552370913e-04 2.200369870633e+01
4.047500000000e+02 -2.032064329178e-02 3.342171623411e-04 2.198458972759e+01
4.050000000000e+02 -2.002842407788e-02 3.329368204430e-04 2.196676778359e+01
4.052500000000e+02 -1.975467797605e-02 3.317280181107e-04 2.195021665819e+01
4.055000000000e+02 -1.950255498681e-02 3.306035798921e-04 2.193491819912e+01
4.057500000000e+02 -1.927492180325e-02 3.295752073145e-04 2.192085245197e+01
4.060000000000e+02 -1.907431522464e-02 3.286532974227e-04 2.190799804975e+01
4.062500000000e+02 -1.890290293030e-02 3.278467938789e-04 2.189633236558e+01
4.065000000000e+02 -1.876244932298e-02 3.271630821299e-04 2.188583181860e+01
4.067500000000e+02 -1.865428913359e-02 3.266079098114e-04 2.187647203653e+01
4.070000000000e+02 -1.857930580486e-02 3.261853249629e-04 2.186822829298e+01
4.072500000000e+02 -1.853791984925e-02 3.258976529246e-04 2.186107567098e+01
4.075000000000e+02 -1.853008356808e-02 3.257454758602e-04 2.185498938290e+01
4.077500000000e+02 -1.855528553436e-02 3.257276626338e-04 2.184994490363e+01
4.080000000000e+02 -1.861255956462e-02 3.258413872536e-04 2.184591838830e+01
4.082500000000e+02 -1.870050438152e-02 3.260822144841e-04 2.184288679386e+01
4.085000000000e+02 -1.881730983930e-02 3.264441821934e-04 2.184082797882e+01
4.087500000000e+02 -1.896078765453e-02 3.269198945871e-04 2.183972104356e+01
4.090000000000e+02 -1.912841050967e-02 3.275006399839e-04 2.183954636076e+01
4.092500000000e+02 -1.931735592744e-02 3.281765219510e-04 2.184028558077e+01
4.095000000000e+02 -1.952455251648e-02 3.289366010047e-04 2.184192186714e+01
4.097500000000e+02 -1.974673160851e-02 3.297690497613e-04 2.184443982253e+01
4.100000000000e+02 -1.998048041055e-02 3.306613157689e-04 2.184782539517e+01
4.102500000000e+02 -2.022229544606e-02 3.316002838916e-04 2.185206603050e+01
4.105000000000e+02 -2.046863772966e-02 3.325724593516e-04 2.185715037454e+01
4.107500000000e+02 -2.071598601596e-02 3.335641625105e-04 2.186306839610e+01
4.110000000000e+02 -2.096088886198e-02 3.345617051509e-04 2.186981105121e+01
4.112500000000e+02 -2.120001449335e-02 3.355515474797e-04 2.187737035968e+01
4.115000000000e+02 -2.143019671556e-02 3.365204879484e-04 2.188573906302e+01
4.117500000000e+02 -2.164847830020e-02 3.374557882701e-04 2.189491067207e+01
4.120000000000e+02 -2.185214831998e-02 3.383454096843e-04 2.190487913568e+01
4.122500000000e+02 -2.203877700915e-02 3.391782378781e-04 2.191563886674e+01
4.125000000000e+02 -2.220624382526e-02 3.399440805897e-04 2.192718454698e+01
4.127500000000e+02 -2.235275981368e-02 3.406338238923e-04 2.193951096892e+01
4.130000000000e+02 -2.247688742634e-02 3.412395968315e-04 2.195261308306e+01
4.132500000000e+02 -2.257755064621e-02 3.417548717709e-04 2.196648578706e+01
4.135000000000e+02 -2.265404420384e-02 3.421745660208e-04 2.198112402757e+01
4.137500000000e+02 -2.270603245211e-02 3.424950009792e-04 2.199652264718e+01
4.140000000000e+02 -2.273354822420e-02 3.427139768983e-04 2.201267652275e+01
4.142500000000e+02 -2.273698106448e-02 3.428308434548e-04 2.202958046099e+01
4.145000000000e+02 -2.271706591700e-02 3.428464706351e-04 2.204722936708e+01
4.147500000000e+02 -2.267486192766e-02 3.427632009923e-04 2.206561817470e+01
4.150000000000e+02 -2.261173184687e-02 3.425847965386e-04 2.208474202141e+01
4.152500000000e+02 -2.252931422540e-02 3.423163602529e-04 2.210459627021e+01
4.155000000000e+02 -2.242949211908e-02 3.419642350572e-04 2.212517653063e+01
4.157500000000e+02 -2.231436183446e-02 3.415358915279e-04 2.214647882634e+01
4.160000000000e+02 -2.218619607466e-02 3.410397931285e-04 2.216849960952e+01
4.162500000000e+02 -2.204740558210e-02 3.404852469160e-04 2.219123575526e+01
4.165000000000e+02 -2.190050165507e-02 3.398822504154e-04 2.221468471083e+01
4.167500000000e+02 -2.174805527933e-02 3.392413226293e-04 2.223884447314e+01
4.170000000000e+02 -2.159265699917e-02 3.385733343839e-04 2.226371352957e+01
4.172500000000e+02 -2.143687790497e-02 3.378892539428e-04 2.228929098413e+01
4.175000000000e+02 -2.128323064210e-02 3.372000791300e-04 2.231557647171e+01
4.177500000000e+02 -2.113413208925e-02 3.365168571448e-04 2.234257006350e+01
4.180000000000e+02 -2.099186875871e-02 3.358502082258e-04 2.237027234976e+01
4.182500000000e+02 -2.085856479922e-02 3.352102823117e-04 2.239868432046e+01
4.185000000000e+02 -2.073615410894e-02 3.346068326492e-04 2.242780722693e+01
4.187500000000e+02 -2.062635468239e-02 3.340486629901e-04 2.245764265023e+01
4.190000000000e+02 -2.053064875372e-02 3.335437177032e-04 2.248819233410e+01
4.192500000000e+02 -2.045026690350e-02 3.330991423597e-04 2.251945814147e+01
4.195000000000e+02 -2.038617804062e-02 3.327211774088e-04 2.255144187041e+01
4.197500000000e+02 -2.033908074319e-02 3.324150245240e-04 2.258414532201e+01
4.200000000000e+02 -2.030940290833e-02 3.321847671456e-04 2.261757009994e+01
4.202500000000e+02 -2.029730407413e-02 3.320333645977e-04 2.265171757235e+01
4.205000000000e+02 -2.030268521013e-02 3.319627121284e-04 2.268658865934e+01
4.207500000000e+02 -2.032519696559e-02 3.319736306898e-04 2.272218389363e+01
4.210000000000e+02 -2.036425752425e-02 3.320658680948e-04 2.275850320524e+01
4.212500000000e+02 -2.041907023242e-02 3.322381208540e-04 2.279554584932e+01
4.215000000000e+02 -2.048864791825e-02 3.324881053566e-04 2.283331018106e+01
4.217500000000e+02 -2.057183239240e-02 3.328125755875e-04 2.287179366965e+01
4.220000000000e+02 -2.066732312303e-02 3.332072917480e-04 2.291099264661e+01
4.222500000000e+02 -2.077370292218e-02 3.336672101887e-04 2.295090218145e+01
4.225000000000e+02 -2.088946749591e-02 3.341865276636e-04 2.299151581826e+01
4.227500000000e+02 -2.101304930872e-02 3.347587400192e-04 2.303282551170e+01
4.230000000000e+02 -2.114284646205e-02 3.353767268501e-04 2.307482134777e+01
4.232500000000e+02 -2.127724963366e-02 3.360328465680e-04 2.311749126212e+01
4.235000000000e+02 -2.141466449322e-02 3.367190214314e-04 2.316082092828e+01
4.237500000000e+02 -2.155353629804e-02 3.374268367847e-04 2.320479344008e+01
4.240000000000e+02 -2.169237094759e-02 3.381476281255e-04 2.324938910191e+01
4.242500000000e+02 -2.182975441664e-02 3.388726521187e-04 2.329458513778e+01
4.245000000000e+02 -2.196436965501e-02 3.395931610030e-04 2.334035556823e+01
4.247500000000e+02 -2.209501175762e-02 3.403004807793e-04 2.338667088907e+01
4.250000000000e+02 -2.222060134797e-02 3.409861905795e-04 2.343349798870e+01
4.252500000000e+02 -2.234019626183e-02 3.416422485141e-04 2.348079995204e+01
4.255000000000e+02 -2.245299884558e-02 3.422609803748e-04 2.352853593964e+01
4.257500000000e+02 -2.255836344346e-02 3.428353899922e-04 2.357666115122e+01
4.260000000000e+02 -2.265580460614e-02 3.433592635566e-04 2.362512683205e+01
4.262500000000e+02 -2.274499610963e-02 3.438271130310e-04 2.367388026956e+01
4.265000000000e+02 -2.282577703992e-02 3.442344536986e-04 2.372286494507e+01
4.267500000000e+02 -2.289815018866e-02 3.445775917090e-04 2.377202067074e+01
4.270000000000e+02 -2.296227811437e-02 3.448538090861e-04 2.382128380664e+01
4.272500000000e+02 -2.301848573919e-02 3.450616348546e-04 2.387058755954e+01
4.275000000000e+02 -2.306725017807e-02 3.452006983140e-04 2.391986229446e+01
4.277500000000e+02 -2.310920071237e-02 3.452717473182e-04 2.396903591898e+01
4.280000000000e+02 -2.314510536418e-02 3.452766354168e-04 2.401803430645e+01
4.282500000000e+02 -2.317586710043e-02 3.452183578015e-04 2.406678173235e+01
4.285000000000e+02 -2.320250743485e-02 3.451008961001e-04 2.411520138010e+01
4.287500000000e+02 -2.322615825005e-02 3.449291317026e-04 2.416321580093e+01
4.290000000000e+02 -2.324804163922e-02 3.447088470369e-04 2.421074747188e+01
4.292500000000e+02 -2.326945737006e-02 3.444466055535e-04 2.425771924647e+01
4.295000000000e+02 -2.329176082492e-02 3.441495928106e-04 2.430405494244e+01
4.297500000000e+02 -2.331634494178e-02 3.438254939055e-04 2.434967976659e+01
4.300000000000e+02 -2.334461595957e-02 3.434823395851e-04 2.439452083408e+01
4.302500000000e+02 -2.337796997899e-02 3.431283229337e-04 2.443850770587e+01
4.305000000000e+02 -2.341776828700e-02 3.427717439786e-04 2.448157274708e+01
4.307500000000e+02 -2.346531153473e-02 3.424208028975e-04 2.452365161210e+01
4.310000000000e+02 -2.352181580057e-02 3.420834358214e-04 2.456468376625e+01
4.312500000000e+02 -2.358838620396e-02 3.417671923496e-04 2.460461273100e+01
4.315000000000e+02 -2.366599644896e-02 3.414791287404e-04 2.464338670303e+01
4.317500000000e+02 -2.375546417729e-02 3.412256752513e-04 2.468095878317e+01
4.320000000000e+02 -2.385743296731e-02 3.410125576983e-04 2.471728744769e+01
4.322500000000e+02 -2.397235856164e-02 3.408447382479e-04 2.475233709116e+01
4.325000000000e+02 -2.410049253315e-02 3.407263436326e-04 2.478607822799e+01
4.327500000000e+02 -2.424187621501e-02 3.406606169396e-04 2.481848801195e+01
4.330000000000e+02 -2.439633967737e-02 3.406499396320e-04 2.484955080275e+01
4.332500000000e+02 -2.456349772630e-02 3.406958335450e-04 2.487925835132e+01
4.335000000000e+02 -2.474275865807e-02 3.407989757448e-04 2.490761033324e+01
4.337500000000e+02 -2.493333764778e-02 3.409592562263e-04 2.493461491110e+01
4.340000000000e+02 -2.513426715290e-02 3.411758288239e-04 2.496028884215e+01
4.342500000000e+02 -2.534442025143e-02 3.414471982397e-04 2.498465800116e+01
4.345000000000e+02 -2.556253294016e-02 3.417712608565e-04 2.500775758390e+01
4.347500000000e+02 -2.578723417871e-02 3.421454791269e-04 2.502963250262e+01
4.350000000000e+02 -2.601707044812e-02 3.425670269084e-04 2.505033724815e+01
4.352500000000e+02 -2.625053887003e-02 3.430328062947e-04 2.506993604331e+01
4.355000000000e+02 -2.648612041429e-02 3.435395182840e-04 2.508850290796e+01
4.357500000000e+02 -2.672230850771e-02 3.440837627543e-04 2.510612115471e+01
4.360000000000e+02 -2.695764171942e-02 3.446622084382e-04 2.512288317709e+01
4.362500000000e+02 -2.719073402427e-02 3.452716839411e-04 2.513889010241e+01
4.365000000000e+02 -2.742029997878e-02 3.459091918379e-04 2.515425088157e+01
4.367500000000e+02 -2.764518164874e-02 3.465719856463e-04 2.516908166792e+01
4.370000000000e+02 -2.786436943407e-02 3.472576352161e-04 2.518350505296e+01
4.372500000000e+02 -2.807702158695e-02 3.479640634616e-04 2.519764880994e+01
4.375000000000e+02 -2.828247891977e-02 3.486895684313e-04 2.521164492330e+01
4.377500000000e+02 -2.848027524803e-02 3.494328319756e-04 2.522562854567e+01
4.380000000000e+02 -2.867014660545e-02 3.501929310850e-04 2.523973651801e+01
4.382500000000e+02 -2.885203409846e-02 3.509693269046e-04 2.525410623719e+01
4.385000000000e+02 -2.902608236904e-02 3.517618406109e-04 2.526887451137e+01
4.387500000000e+02 -2.919263895088e-02 3.525706377364e-04 2.528417606017e+01
4.390000000000e+02 -2.935224639013e-02 3.533962372349e-04 2.530014241518e+01
4.392500000000e+02 -2.950562865912e-02 3.542394345260e-04 2.531690086222e+01
4.395000000000e+02 -2.965368278789e-02 3.551012846212e-04 2.533457309687e+01
4.397500000000e+02 -2.979746190850e-02 3.559830373036e-04 2.535327430556e+01
4.400000000000e+02 -2.993815402781e-02 3.568861246743e-04 2.537311233454e+01
4.402500000000e+02 -3.007706788938e-02 3.578121320064e-04 2.539418654175e+01
4.405000000000e+02 -3.021560414912e-02 3.587627222582e-04 2.541658734394e+01
4.407500000000e+02 -3.035523882559e-02 3.597396140491e-04 2.544039519826e+01
4.410000000000e+02 -3.049749163808e-02 3.607444980445e-04 2.546568033101e+01
4.412500000000e+02 -3.064390795439e-02 3.617790190885e-04 2.549250187538e+01
4.415000000000e+02 -3.079602617458e-02 3.628447103396e-04 2.552090777099e+01
4.417500000000e+02 -3.095535817487e-02 3.639429381991e-04 2.555093403348e+01
4.420000000000e+02 -3.112335792709e-02 3.650748115123e-04 2.558260481306e+01
4.422500000000e+02 -3.130140214825e-02 3.662411380157e-04 2.561593182839e+01
4.425000000000e+02 -3.149076477415e-02 3.674423750032e-04 2.565091431675e+01
4.427500000000e+02 -3.169259381958e-02 3.686785590105e-04 2.568753908005e+01
4.430000000000e+02 -3.190789467384e-02 3.699492627000e-04 2.572578004529e+01
4.432500000000e+02 -3.213750986416e-02 3.712535256783e-04 2.576559871577e+01
4.435000000000e+02 -3.238210625047e-02 3.725898290748e-04 2.580694376122e+01
4.437500000000e+02 -3.264216226567e-02 3.739560554268e-04 2.584975164828e+01
4.440000000000e+02 -3.291796066445e-02 3.753494044708e-04 2.589394632984e+01
4.442500000000e+02 -3.320958377917e-02 3.767664907654e-04 2.593944006186e+01
4.445000000000e+02 -3.351691129852e-02 3.782034333190e-04 2.598613321155e+01
4.447500000000e+02 -3.383962533277e-02 3.796557304564e-04 2.603391529274e+01
4.450000000000e+02 -3.417721449221e-02 3.811183660244e-04 2.608266497970e+01
4.452500000000e+02 -3.452898488340e-02 3.825856500793e-04 2.613225096302e+01
4.455000000000e+02 -3.489407541882e-02 3.840515215879e-04 2.618253294596e+01
4.457500000000e+02 -3.527146938093e-02 3.855096011752e-04 2.623336197003e+01
4.460000000000e+02 -3.566001399832e-02 3.869532615836e-04 2.628458159594e+01
4.462500000000e+02 -3.605844299337e-02 3.883757344248e-04 2.633602918855e+01
4.465000000000e+02 -3.646539129005e-02 3.897702000700e-04 2.638753642246e+01
4.467500000000e+02 -3.687942330028e-02 3.911299313975e-04 2.643893117334e+01
4.470000000000e+02 -3.729904751690e-02 3.924483859393e-04 2.649003819544e+01
4.472500000000e+02 -3.772273848313e-02 3.937193247904e-04 2.654068070701e+01
4.475000000000e+02 -3.814895782938e-02 3.949369301645e-04 2.659068205402e+01
4.477500000000e+02 -3.857616493020e-02 3.960958853386e-04 2.663986662468e+01
4.480000000000e+02 -3.900283379034e-02 3.971914682351e-04 2.668806156715e+01
4.482500000000e+02 -3.942746811031e-02 3.982196350744e-04 2.673509850248e+01
4.485000000000e+02 -3.984860566254e-02 3.991770685510e-04 2.678081448568e+01
4.487500000000e+02 -4.026482998858e-02 4.000612139299e-04 2.682505375619e+01
4.490000000000e+02 -4.067477584409e-02 4.008703311617e-04 2.686766896446e+01
4.492500000000e+02 -4.107713512097e-02 4.016035286664e-04 2.690852274936e+01
4.495000000000e+02 -4.147065569412e-02 4.022607138213e-04 2.694748852569e+01
4.497500000000e+02 -4.185414430674e-02 4.028425857756e-04 2.698445180688e+01
4.500000000000e+02 -4.222646906311e-02 4.033506275074e-04 2.701931133159e+01
4.502500000000e+02 -4.258655539522e-02 4.037870463240e-04 2.705197952945e+01
4.505000000000e+02 -4.293338939653e-02 4.041546838864e-04 2.708238334994e+01
4.507500000000e+02 -4.326601784408e-02 4.044570124757e-04 2.711046489343e+01
4.510000000000e+02 -4.358354982304e-02 4.046980449425e-04 2.713618137898e+01
4.512500000000e+02 -4.388516024044e-02 4.048822661076e-04 2.715950545235e+01
4.515000000000e+02 -4.417009657650e-02 4.050145676184e-04 2.718042498929e+01
4.517500000000e+02 -4.443768539168e-02 4.051001676887e-04 2.719894296051e+01
4.520000000000e+02 -4.468734407128e-02 4.051445309500e-04 2.721507670161e+01
4.522500000000e+02 -4.491859437369e-02 4.051532968184e-04 2.722885737964e+01
4.525000000000e+02 -4.513107438173e-02 4.051322024847e-04 2.724032926227e+01
4.527500000000e+02 -4.532455983519e-02 4.050870144260e-04 2.724954851779e+01
4.530000000000e+02 -4.549898037927e-02 4.050234591673e-04 2.725658222329e+01
4.532500000000e+02 -4.565443616247e-02 4.049471565055e-04 2.726150722773e+01
4.535000000000e+02 -4.579122114041e-02 4.048635626975e-04 2.726440865996e+01
4.537500000000e+02 -4.590983895252e-02 4.047779121056e-04 2.726537865937e+01
4.540000000000e+02 -4.601101473757e-02 4.046951577141e-04 2.726451506924e+01
4.542500000000e+02 -4.609571346047e-02 4.046199281360e-04 2.726191984728e+01
4.545000000000e+02 -4.616514475481e-02 4.045564858956e-04 2.725769777157e+01
4.547500000000e+02 -4.622076243036e-02 4.045086641442e-04 2.725195518257e+01
4.550000000000e+02 -4.626426816775e-02 4.044798353969e-04 2.724479849319e+01
4.552500000000e+02 -4.629759452158e-02 4.044728778035e-04 2.723633322507e+01
4.555000000000e+02 -4.632289624538e-02 4.044901534912e-04 2.722666267538e+01
4.557500000000e+02 -4.634252011186e-02 4.045334863314e-04 2.721588713082e+01
4.560000000000e+02 -4.635897925263e-02 4.046041437393e-04 2.720410291784e+01
4.562500000000e+02 -4.637491952186e-02 4.047028361510e-04 2.719140160894e+01
4.565000000000e+02 -4.639307799988e-02 4.048297145234e-04 2.717786947568e+01
4.567500000000e+02 -4.641623900525e-02 4.049843691388e-04 2.716358709994e+01
4.570000000000e+02 -4.644719057293e-02 4.051658766218e-04 2.714862883555e+01
4.572500000000e+02 -4.648867315394e-02 4.053728107777e-04 2.713306280117e+01
4.575000000000e+02 -4.654333363642e-02 4.056032931188e-04 2.711695056028e+01
4.577500000000e+02 -4.661367583740e-02 4.058550208939e-04 2.710034731238e+01
4.580000000000e+02 -4.670201562733e-02 4.061253322384e-04 2.708330176939e+01
4.582500000000e+02 -4.681043976230e-02 4.064112503821e-04 2.706585650748e+01
4.585000000000e+02 -4.694076648115e-02 4.067095543940e-04 2.704804797595e+01
4.587500000000e+02 -4.709451709477e-02 4.070168323076e-04 2.702990694312e+01
4.590000000000e+02 -4.727288773572e-02 4.073295566429e-04 2.701145859926e+01
4.592500000000e+02 -4.747673703519e-02 4.076441416733e-04 2.699272302749e+01
4.595000000000e+02 -4.770657254592e-02 4.079570179292e-04 2.697371536086e+01
4.597500000000e+02 -4.796255150019e-02 4.082646966293e-04 2.695444614840e+01
4.600000000000e+02 -4.824448984264e-02 4.085638325269e-04 2.693492168703e+01
4.602500000000e+02 -4.855186754546e-02 4.088512879566e-04 2.691514415722e+01
4.605000000000e+02 -4.888385451471e-02 4.091241774204e-04 2.689511199816e+01
4.607500000000e+02 -4.923932598643e-02 4.093798751809e-04 2.687481999777e+01
4.610000000000e+02 -4.961689340425e-02 4.096161489943e-04 2.685425952251e+01
4.612500000000e+02 -5.001493897347e-02 4.098311571541e-04 2.683341870987e+01
4.615000000000e+02 -5.043164420894e-02 4.100233981412e-04 2.681228250338e+01
4.617500000000e+02 -5.086503661003e-02 4.101917345030e-04 2.679083286986e+01
4.620000000000e+02 -5.131302494351e-02 4.103353972989e-04 2.676904881877e+01
4.622500000000e+02 -5.177344615240e-02 4.104540075936e-04 2.674690654733e+01
4.625000000000e+02 -5.224411235625e-02 4.105475350357e-04 2.672437956512e+01
4.627500000000e+02 -5.272285148207e-02 4.106162464104e-04 2.670143877140e+01
4.630000000000e+02 -5.320755578677e-02 4.106607190919e-04 2.667805264885e+01
4.632500000000e+02 -5.369621930930e-02 4.106817806412e-04 2.665418741330e+01
4.635000000000e+02 -5.418697791492e-02 4.106804954621e-04 2.662980724336e+01
4.637500000000e+02 -5.467814131951e-02 4.106581513148e-04 2.660487454842e+01
4.640000000000e+02 -5.516822005262e-02 4.106162515225e-04 2.657935026694e+01
4.642500000000e+02 -5.565594367318e-02 4.105564842167e-04 2.655319423514e+01
4.645000000000e+02 -5.614027280585e-02 4.104806741218e-04 2.652636559974e+01
4.647500000000e+02 -5.662039676816e-02 4.103907442443e-04 2.649882325936e+01
4.650000000000e+02 -5.709572863822e-02 4.102887946449e-04 2.647052638927e+01
4.652500000000e+02 -5.756588397288e-02 4.101770596891e-04 2.644143498265e+01
4.655000000000e+02 -5.803064956980e-02 4.100578384507e-04 2.641151038265e+01
4.657500000000e+02 -5.848994994615e-02 4.099336139593e-04 2.638071592931e+01
4.660000000000e+02 -5.894379840139e-02 4.098070243400e-04 2.634901754016e+01
4.662500000000e+02 -5.939224009962e-02 4.096807254186e-04 2.631638426481e+01
4.665000000000e+02 -5.983529976001e-02 4.095574099391e-04 2.628278894630e+01
4.667500000000e+02 -6.027291757275e-02 4.094397839248e-04 2.624820873643e+01
4.670000000000e+02 -6.070488212778e-02 4.093305088102e-04 2.621262556941e+01
4.672500000000e+02 -6.113077960862e-02 4.092322340191e-04 2.617602670710e+01
4.675000000000e+02 -6.154993419292e-02 4.091474124042e-04 2.613840509620e+01
4.677500000000e+02 -6.196135733787e-02 4.090781624850e-04 2.609975963563e+01
4.680000000000e+02 -6.236371822387e-02 4.090263837407e-04 2.606009552011e+01
4.682500000000e+02 -6.275531570417e-02 4.089936099496e-04 2.601942433067e+01
4.685000000000e+02 -6.313406430184e-02 4.089808864567e-04 2.597776403804e+01
4.687500000000e+02 -6.349750692036e-02 4.089887125115e-04 2.593513905636e+01
4.690000000000e+02 -6.384283306322e-02 4.090169351004e-04 2.589158003969e+01
4.692500000000e+02 -6.416691641183e-02 4.090646499774e-04 2.584712358329e+01
4.695000000000e+02 -6.446637646903e-02 4.091301568928e-04 2.580181198122e+01
4.697500000000e+02 -6.473764840772e-02 4.092108786348e-04 2.575569273689e+01
4.700000000000e+02 -6.497707042612e-02 4.093032821475e-04 2.570881799735e+01
4.702500000000e+02 -6.518098749306e-02 4.094029099583e-04 2.566124407692e+01
4.705000000000e+02 -6.534586195166e-02 4.095043559153e-04 2.561303067555e+01
4.707500000000e+02 -6.546839465836e-02 4.096012779651e-04 2.556424030198e+01
4.710000000000e+02 -6.554565101766e-02 4.096864115539e-04 2.551493741050e+01
4.712500000000e+02 -6.557518744425e-02 4.097516979780e-04 2.546518776606e+01
4.715000000000e+02 -6.555517911600e-02 4.097884708884e-04 2.541505754675e+01
4.717500000000e+02 -6.548453790433e-02 4.097875163596e-04 2.536461268527e+01
4.720000000000e+02 -6.536302356619e-02 4.097392672088e-04 2.531391806332e+01
4.722500000000e+02 -6.519134486323e-02 4.096340361810e-04 2.526303675983e+01
4.725000000000e+02 -6.497123472883e-02 4.094622638543e-04 2.521202943970e+01
4.727500000000e+02 -6.470551894350e-02 4.092147930678e-04 2.516095363330e+01
4.730000000000e+02 -6.439814601284e-02 4.088831462402e-04 2.510986322160e+01
4.732500000000e+02 -6.405420806706e-02 4.084598411528e-04 2.505880784835e+01
4.735000000000e+02 -6.367992309663e-02 4.079387441776e-04 2.500783249874e+01
4.737500000000e+02 -6.328258824504e-02 4.073152515402e-04 2.495697712334e+01
4.740000000000e+02 -6.287051597851e-02 4.065865690817e-04 2.490627627711e+01
4.742500000000e+02 -6.245292340662e-02 4.057520818685e-04 2.485575894348e+01
4.745000000000e+02 -6.203980553824e-02 4.048135665434e-04 2.480544834264e+01
4.747500000000e+02 -6.164178228223e-02 4.037753766001e-04 2.475536183625e+01
4.750000000000e+02 -6.126990757175e-02 4.026445484727e-04 2.470551098398e+01
4.752500000000e+02 -6.093547669010e-02 4.014308707602e-04 2.465590155311e+01
4.755000000000e+02 -6.064979739480e-02 4.001469538344e-04 2.460653372677e+01
4.757500000000e+02 -6.042396024522e-02 3.988081072291e-04 2.455740232196e+01
4.760000000000e+02 -6.026860110863e-02 3.974321356967e-04 2.450849705670e+01
4.762500000000e+02 -6.019365217920e-02 3.960391285495e-04 2.445980297240e+01
4.765000000000e+02 -6.020810723132e-02 3.946513182613e-04 2.441130086129e+01
4.767500000000e+02 -6.031979378550e-02 3.932925434307e-04 2.436296772690e+01
4.770000000000e+02 -6.053515548427e-02 3.919878337398e-04 2.431477741372e+01
4.772500000000e+02 -6.085906225182e-02 3.907629672125e-04 2.426670114814e+01
4.775000000000e+02 -6.129464004696e-02 3.896439537715e-04 2.421870825312e+01
4.777500000000e+02 -6.184313305941e-02 3.886565725746e-04 2.417076681564e+01
4.780000000000e+02 -6.250379759367e-02 3.878257142885e-04 2.412284438519e+01
4.782500000000e+02 -6.327383327653e-02 3.871747773658e-04 2.407490876200e+01
4.785000000000e+02 -6.414835275266e-02 3.867252514385e-04 2.402692872436e+01
4.787500000000e+02 -6.512038912402e-02 3.864961686864e-04 2.397887473245e+01
4.790000000000e+02 -6.618095156876e-02 3.865035677911e-04 2.393071971792e+01
4.792500000000e+02 -6.731911793684e-02 3.867599492823e-04 2.388243975147e+01
4.795000000000e+02 -6.852216614873e-02 3.872739662900e-04 2.383401463454e+01
4.797500000000e+02 -6.977575666710e-02 3.880500634924e-04 2.378542857937e+01
4.800000000000e+02 -7.106414228523e-02 3.890881821237e-04 2.373667066910e+01
4.802500000000e+02 -7.237040976571e-02 3.903835161571e-04 2.368773525147e+01
4.805000000000e+02 -7.367676553671e-02 3.919264124622e-04 2.363862234440e+01
4.807500000000e+02 -7.496483318184e-02 3.937023467383e-04 2.358933782489e+01
4.810000000000e+02 -7.621596640700e-02 3.956919484825e-04 2.353989349484e+01
4.812500000000e+02 -7.741159399846e-02 3.978711863304e-04 2.349030716600e+01
4.815000000000e+02 -7.853355052473e-02 4.002115980363e-04 2.344060248883e+01
4.817500000000e+02 -7.956441798279e-02 4.026805882252e-04 2.339080874935e+01
4.820000000000e+02 -8.048784708032e-02 4.052419370312e-04 2.334096048757e+01
4.822500000000e+02 -8.128888606771e-02 4.078562486868e-04 2.329109714690e+01
4.825000000000e+02 -8.195426874910e-02 4.104815385948e-04 2.324126253782e+01
4.827500000000e+02 -8.247267415022e-02 4.130737400472e-04 2.319150421071e+01
4.830000000000e+02 -8.283497438954e-02 4.155875843269e-04 2.314187292691e+01
4.832500000000e+02 -8.303442237963e-02 4.179773144116e-04 2.309242194683e+01
4.835000000000e+02 -8.306681157992e-02 4.201974740761e-04 2.304320639882e+01
4.837500000000e+02 -8.293058037682e-02 4.222037054840e-04 2.299428255938e+01
4.840000000000e+02 -8.262688766021e-02 4.239536012518e-04 2.294570731812e+01
4.842500000000e+02 -8.215962437272e-02 4.254074142434e-04 2.289753754284e+01
4.845000000000e+02 -8.153538214369e-02 4.265290171151e-04 2.284982949147e+01
4.847500000000e+02 -8.076338413751e-02 4.272866384009e-04 2.280263847160e+01
4.850000000000e+02 -7.985535769739e-02 4.276535722257e-04 2.275601830041e+01
4.852500000000e+02 -7.882537640215e-02 4.276088405735e-04 2.271002115147e+01
4.855000000000e+02 -7.768965544737e-02 4.271378055287e-04 2.266469716282e+01
4.857500000000e+02 -7.646631658086e-02 4.262327264602e-04 2.262009446802e+01
4.860000000000e+02 -7.517512046070e-02 4.248931098672e-04 2.257625894359e+01
4.862500000000e+02 -7.383717323101e-02 4.231260480611e-04 2.253323438726e+01
4.865000000000e+02 -7.247461169087e-02 4.209463304822e-04 2.249106252085e+01
4.867500000000e+02 -7.111027821632e-02 4.183764635119e-04 2.244978301658e+01
4.870000000000e+02 -6.976737507237e-02 4.154465793239e-04 2.240943384949e+01
4.872500000000e+02 -6.846912225892e-02 4.121941489945e-04 2.237005141269e+01
4.875000000000e+02 -6.723841700382e-02 4.086635343014e-04 2.233167061691e+01
4.877500000000e+02 -6.609748367305e-02 4.049053936781e-04 2.229432537842e+01
4.880000000000e+02 -6.506755300847e-02 4.009759569238e-04 2.225804857519e+01
4.882500000000e+02 -6.416853948405e-02 3.969361697147e-04 2.222287235886e+01
4.885000000000e+02 -6.341873524263e-02 3.928507004572e-04 2.218882848600e+01
4.887500000000e+02 -6.283454120015e-02 3.887868582818e-04 2.215594815276e+01
4.890000000000e+02 -6.243019590508e-02 3.848133982269e-04 2.212426248433e+01
4.892500000000e+02 -6.221755814789e-02 3.809993007543e-04 2.209380223185e+01
4.895000000000e+02 -6.220589264516e-02 3.774124692193e-04 2.206459815098e+01
4.897500000000e+02 -6.240170418867e-02 3.741184104465e-04 2.203668085163e+01
4.900000000000e+02 -6.280860304077e-02 3.711788743165e-04 2.201008058163e+01
4.902500000000e+02 -6.342719288696e-02 3.686509752314e-04 2.198482746782e+01
4.905000000000e+02 -6.425500947574e-02 3.665858784014e-04 2.196095122577e+01
4.907500000000e+02 -6.528649363373e-02 3.650276084851e-04 2.193848083183e+01
4.910000000000e+02 -6.651299757146e-02 3.640121517323e-04 2.191744468540e+01
4.912500000000e+02 -6.792284140725e-02 3.635667765683e-04 2.189787022435e+01
4.915000000000e+02 -6.950140636733e-02 3.637094287659e-04 2.187978352428e+01
4.917500000000e+02 -7.123126980540e-02 3.644481830716e-04 2.186320948373e+01
4.920000000000e+02 -7.309238312144e-02 3.657812155032e-04 2.184817108279e+01
4.922500000000e+02 -7.506229031626e-02 3.676967616841e-04 2.183468957574e+01
4.925000000000e+02 -7.711638620933e-02 3.701731917563e-04 2.182278405851e+01
4.927500000000e+02 -7.922820395844e-02 3.731793684977e-04 2.181247101427e+01
4.930000000000e+02 -8.136975328399e-02 3.766752597715e-04 2.180376453940e+01
4.932500000000e+02 -8.351186274511e-02 3.806127094515e-04 2.179667558027e+01
4.935000000000e+02 -8.562457661388e-02 3.849362485962e-04 2.179121217090e+01
4.937500000000e+02 -8.767754944261e-02 3.895841027708e-04 2.178737895941e+01
4.940000000000e+02 -8.964047092021e-02 3.944892861614e-04 2.178517713282e+01
4.942500000000e+02 -9.148347713834e-02 3.995807753299e-04 2.178460394418e+01
4.945000000000e+02 -9.317760639615e-02 4.047847339889e-04 2.178565295624e+01
4.947500000000e+02 -9.469521793758e-02 4.100257711963e-04 2.178831366918e+01
4.950000000000e+02 -9.601039524432e-02 4.152281651153e-04 2.179257113252e+01
4.952500000000e+02 -9.709938198340e-02 4.203171057722e-04 2.179840625941e+01
4.955000000000e+02 -9.794095229814e-02 4.252198377452e-04 2.180579548145e+01
4.957500000000e+02 -9.851674659117e-02 4.298667124550e-04 2.181471041640e+01
4.960000000000e+02 -9.881163297248e-02 4.341923038302e-04 2.182511825093e+01
4.962500000000e+02 -9.881396547261e-02 4.381362839995e-04 2.183698136603e+01
4.965000000000e+02 -9.851584037117e-02 4.416441531004e-04 2.185025748714e+01
4.967500000000e+02 -9.791325765882e-02 4.446678374395e-04 2.186489933807e+01
4.970000000000e+02 -9.700630563939e-02 4.471663353248e-04 2.188085517851e+01
4.972500000000e+02 -9.579922268680e-02 4.491060958736e-04 2.189806862615e+01
4.975000000000e+02 -9.430040237882e-02 4.504611499491e-04 2.191647850179e+01
4.977500000000e+02 -9.252240274231e-02 4.512134075528e-04 2.193601949457e+01
4.980000000000e+02 -9.048182114496e-02 4.513527184520e-04 2.195662199916e+01
4.982500000000e+02 -8.819915248445e-02 4.508768350001e-04 2.197821252957e+01
4.985000000000e+02 -8.569854931853e-02 4.497910646016e-04 2.200071362721e+01
4.987500000000e+02 -8.300758180020e-02 4.481081270139e-04 2.202404471105e+01
4.990000000000e+02 -8.015688565806e-02 4.458477848659e-04 2.204812216408e+01
4.992500000000e+02 -7.717977366683e-02 4.430364172268e-04 2.207285945278e+01
4.995000000000e+02 -7.411182562688e-02 4.397066843649e-04 2.209816818498e+01
4.997500000000e+02 -7.099039468241e-02 4.358969135798e-04 2.212395784098e+01
5.000000000000e+02 -6.785411222227e-02 4.316505978775e-04 2.215013699834e+01
5.002500000000e+02 -6.474234254573e-02 4.270157425376e-04 2.217661309815e+01
5.005000000000e+02 -6.169462402686e-02 4.220443252963e-04 2.220329361629e+01
5.007500000000e+02 -5.875009193265e-02 4.167916553844e-04 2.223008635030e+01
5.010000000000e+02 -5.594691236324e-02 4.113157546783e-04 2.225689965553e+01
5.012500000000e+02 -5.332168552145e-02 4.056765354840e-04 2.228364368531e+01
5.015000000000e+02 -5.090891401199e-02 3.999351798033e-04 2.231023017862e+01
5.017500000000e+02 -4.874043456868e-02 3.941535647770e-04 2.233657365556e+01
5.020000000000e+02 -4.684491990791e-02 3.883936026562e-04 2.236259168481e+01
5.022500000000e+02 -4.524743437950e-02 3.827165150056e-04 2.238820510835e+01
5.025000000000e+02 -4.396896721068e-02 3.771820589623e-04 2.241333920272e+01
5.027500000000e+02 -4.302612436010e-02 3.718479850015e-04 2.243792339802e+01
5.030000000000e+02 -4.243076653846e-02 3.667692812238e-04 2.246189249142e+01
5.032500000000e+02 -4.218984040553e-02 3.619977101287e-04 2.248518629270e+01
5.035000000000e+02 -4.230515137427e-02 3.575810875753e-04 2.250775079866e+01
5.037500000000e+02 -4.277334616051e-02 3.535628968873e-04 2.252953776121e+01
5.040000000000e+02 -4.358584267698e-02 3.499815993292e-04 2.255050579970e+01
5.042500000000e+02 -4.472897042273e-02 3.468704189710e-04 2.257061987993e+01
5.045000000000e+02 -4.618406305938e-02 3.442567971397e-04 2.258985236182e+01
5.047500000000e+02 -4.792774964968e-02 3.421622624342e-04 2.260818240780e+01
5.050000000000e+02 -4.993221983511e-02 3.406020737703e-04 2.262559679615e+01
5.052500000000e+02 -5.216562505412e-02 3.395851345183e-04 2.264208975956e+01
5.055000000000e+02 -5.459253446911e-02 3.391139726182e-04 2.265766272764e+01
5.057500000000e+02 -5.717442134099e-02 3.391846553636e-04 2.267232488598e+01
5.060000000000e+02 -5.987023535295e-02 3.397870052355e-04 2.268609283747e+01
5.062500000000e+02 -6.263700237219e-02 3.409046659803e-04 2.269899017925e+01
5.065000000000e+02 -6.543045969759e-02 3.425153361376e-04 2.271104786128e+01
5.067500000000e+02 -6.820572160833e-02 3.445912115679e-04 2.272230365882e+01
5.070000000000e+02 -7.091793795091e-02 3.470993852832e-04 2.273280155423e+01
5.072500000000e+02 -7.352299747098e-02 3.500022415548e-04 2.274259199547e+01
5.075000000000e+02 -7.597815884529e-02 3.532580007798e-04 2.275173069300e+01
5.077500000000e+02 -7.824273762233e-02 3.568211300976e-04 2.276027875544e+01
5.080000000000e+02 -8.027871325919e-02 3.606430032185e-04 2.276830182984e+01
5.082500000000e+02 -8.205127580526e-02 3.646725470692e-04 2.277586922616e+01
5.085000000000e+02 -8.352941122672e-02 3.688567680818e-04 2.278305378737e+01
5.087500000000e+02 -8.468634743992e-02 3.731415267779e-04 2.278993092942e+01
5.090000000000e+02 -8.549992268934e-02 3.774719797828e-04 2.279657768628e+01
5.092500000000e+02 -8.595298369430e-02 3.817932429259e-04 2.280307249569e+01
5.095000000000e+02 -8.603360307586e-02 3.860508174957e-04 2.280949421832e+01
5.097500000000e+02 -8.573521782949e-02 3.901912062666e-04 2.281592122669e+01
5.100000000000e+02 -8.505677808326e-02 3.941625775717e-04 2.282243116717e+01
5.102500000000e+02 -8.400270614601e-02 3.979152108713e-04 2.282910003250e+01
5.105000000000e+02 -8.258282743240e-02 4.014018905052e-04 2.283600168903e+01
5.107500000000e+02 -8.081216780931e-02 4.045782384416e-04 2.284320707101e+01
5.110000000000e+02 -7.871077148035e-02 4.074032851988e-04 2.285078417238e+01
5.112500000000e+02 -7.630330509283e-02 4.098396164039e-04 2.285879708773e+01
5.115000000000e+02 -7.361872909687e-02 4.118538414136e-04 2.286730613570e+01
5.117500000000e+02 -7.068981349173e-02 4.134167963185e-04 2.287636738658e+01
5.120000000000e+02 -6.755261444994e-02 4.145037254073e-04 2.288603228347e+01
5.122500000000e+02 -6.424595457117e-02 4.150946303510e-04 2.289634789819e+01
5.125000000000e+02 -6.081080195715e-02 4.151743656000e-04 2.290735663300e+01
5.127500000000e+02 -5.728965678970e-02 4.147328444243e-04 2.291909637093e+01
5.130000000000e+02 -5.372590275621e-02 4.137650991165e-04 2.293160033846e+01
5.132500000000e+02 -5.016316610832e-02 4.122714771979e-04 2.294489760598e+01
5.135000000000e+02 -4.664465933200e-02 4.102576509919e-04 2.295901306070e+01
5.137500000000e+02 -4.321254189106e-02 4.077346690681e-04 2.297396778606e+01
5.140000000000e+02 -3.990731398198e-02 4.047189360473e-04 2.298977914329e+01
5.142500000000e+02 -3.676721100285e-02 4.012321781431e-04 2.300646147051e+01
5.145000000000e+02 -3.382767843655e-02 3.973013147178e-04 2.302402603204e+01
5.147500000000e+02 -3.112084217556e-02 3.929583859972e-04 2.304248177953e+01
5.150000000000e+02 -2.867508898615e-02 3.882402900255e-04 2.306183534993e+01
5.152500000000e+02 -2.651464126240e-02 3.831884641603e-04 2.308209182364e+01
5.155000000000e+02 -2.465927102191e-02 3.778486210349e-04 2.310325471259e+01
5.157500000000e+02 -2.312400502322e-02 3.722702669303e-04 2.312532664975e+01
5.160000000000e+02 -2.191895729022e-02 3.665062508726e-04 2.314830958057e+01
5.162500000000e+02 -2.104923683604e-02 3.606122791876e-04 2.317220493993e+01
5.165000000000e+02 -2.051488081699e-02 3.546462131747e-04 2.319701420414e+01
5.167500000000e+02 -2.031091614228e-02 3.486674587773e-04 2.322273900177e+01
5.170000000000e+02 -2.042749070828e-02 3.427363263864e-04 2.324938119888e+01
5.172500000000e+02 -2.085003323330e-02 3.369131650149e-04 2.327694337628e+01
5.175000000000e+02 -2.155954352386e-02 3.312577362577e-04 2.330542863935e+01
5.177500000000e+02 -2.253289429577e-02 3.258283275585e-04 2.333484103746e+01
5.180000000000e+02 -2.374323057961e-02 3.206810911498e-04 2.336518532520e+01
5.182500000000e+02 -2.516039383736e-02 3.158691589704e-04 2.339646729894e+01
5.185000000000e+02 -2.675141410253e-02 3.114420159100e-04 2.342869350222e+01
5.187500000000e+02 -2.848102812090e-02 3.074446995443e-04 2.346187147705e+01
5.190000000000e+02 -3.031223103832e-02 3.039174551051e-04 2.349600943218e+01
5.192500000000e+02 -3.220685808864e-02 3.008949248599e-04 2.353111642236e+01
5.195000000000e+02 -3.412616345238e-02 2.984058300560e-04 2.356720197021e+01
5.197500000000e+02 -3.603142706708e-02 2.964724696689e-04 2.360427618623e+01
5.200000000000e+02 -3.788452158825e-02 2.951104377128e-04 2.364234935917e+01
5.202500000000e+02 -3.964850386229e-02 2.943285045341e-04 2.368143198511e+01
5.205000000000e+02 -4.128815170691e-02 2.941285576924e-04 2.372153444559e+01
5.207500000000e+02 -4.277048757117e-02 2.945056217575e-04 2.376266683483e+01
5.210000000000e+02 -4.406523704922e-02 2.954479878723e-04 2.380483862721e+01
5.212500000000e+02 -4.514529355728e-02 2.969374772627e-04 2.384805858485e+01
5.215000000000e+02 -4.598705850756e-02 2.989498105765e-04 2.389233429821e+01
5.217500000000e+02 -4.657080333718e-02 3.014548355907e-04 2.393767205630e+01
5.220000000000e+02 -4.688091816624e-02 3.044170930075e-04 2.398407647576e+01
5.222500000000e+02 -4.690609842080e-02 3.077964366241e-04 2.403155015014e+01
5.225000000000e+02 -4.663952003365e-02 3.115486090693e-04 2.408009344509e+01
5.227500000000e+02 -4.607887187202e-02 3.156258051661e-04 2.412970406693e+01
5.230000000000e+02 -4.522640593719e-02 3.199773696771e-04 2.418037685096e+01
5.232500000000e+02 -4.408883489993e-02 3.245504321298e-04 2.423210335984e+01
5.235000000000e+02 -4.267725135665e-02 3.292906155098e-04 2.428487166007e+01
5.237500000000e+02 -4.100692073153e-02 3.341426722635e-04 2.433866599691e+01
5.240000000000e+02 -3.909704479104e-02 3.390510784765e-04 2.439346654522e+01
5.242500000000e+02 -3.697044680390e-02 3.439606602903e-04 2.444924916671e+01
5.245000000000e+02 -3.465323619805e-02 3.488172346584e-04 2.450598521795e+01
5.247500000000e+02 -3.217439246790e-02 3.535681312970e-04 2.456364136214e+01
5.250000000000e+02 -2.956530425899e-02 3.581626723926e-04 2.462217946858e+01
5.252500000000e+02 -2.685929931493e-02 3.625526590510e-04 2.468155648894e+01
5.255000000000e+02 -2.409110889939e-02 3.666927894175e-04 2.474172441354e+01
5.257500000000e+02 -2.129631823657e-02 3.705410375092e-04 2.480263033906e+01
5.260000000000e+02 -1.851080787626e-02 3.740589632697e-04 2.486421641824e+01
5.262500000000e+02 -1.577017023330e-02 3.772119809984e-04 2.492641998468e+01
5.265000000000e+02 -1.310913352219e-02 3.799696178008e-04 2.498917379725e+01
5.267500000000e+02 -1.056099350870e-02 3.823056984550e-04 2.505240604974e+01
5.270000000000e+02 -8.157056338959e-03 3.841985068181e-04 2.511604066299e+01
5.272500000000e+02 -5.926115255712e-03 3.856309300221e-04 2.517999768295e+01
5.275000000000e+02 -3.893952770048e-03 3.865905002448e-04 2.524419333536e+01
5.277500000000e+02 -2.082890463161e-03 3.870694623327e-04 2.530854045332e+01
5.280000000000e+02 -5.113964636330e-04 3.870647933227e-04 2.537294899963e+01
5.282500000000e+02 8.062650898710e-04 3.865781284293e-04 2.543732613210e+01
5.285000000000e+02 1.860301385327e-03 3.856157446997e-04 2.550157680093e+01
5.287500000000e+02 2.645600795267e-03 3.841884300727e-04 2.556560404939e+01
5.290000000000e+02 3.161852942147e-03 3.823113844344e-04 2.562930966378e+01
5.292500000000e+02 3.413609070456e-03 3.800039856093e-04 2.569259425938e+01
5.295000000000e+02 3.410243282634e-03 3.772896060986e-04 2.575535788797e+01
5.297500000000e+02 3.165836538435e-03 3.741953728883e-04 2.581750065357e+01
5.300000000000e+02 2.698984243798e-03 3.707518195781e-04 2.587892275023e+01
5.302500000000e+02 2.032518809555e-03 3.669925285605e-04 2.593952536812e+01
5.305000000000e+02 1.193146864931e-03 3.629539585530e-04 2.599921068035e+01
5.307500000000e+02 2.110324410660e-04 3.586750152508e-04 2.605788273734e+01
5.310000000000e+02 -8.807142130740e-04 3.541965380755e-04 2.611544746919e+01
5.312500000000e+02 -2.046581917096e-03 3.495609284905e-04 2.617181355746e+01
5.315000000000e+02 -3.249276550058e-03 3.448117519214e-04 2.622689250486e+01
5.317500000000e+02 -4.450368166849e-03 3.399933280705e-04 2.628059923750e+01
5.320000000000e+02 -5.610952973476e-03 3.351501844650e-04 2.633285267870e+01
5.322500000000e+02 -6.692365038604e-03 3.303268034614e-04 2.638357589375e+01
5.325000000000e+02 -7.656863064256e-03 3.255670643455e-04 2.643269666894e+01
5.327500000000e+02 -8.468301582248e-03 3.209138176992e-04 2.648014806518e+01
5.330000000000e+02 -9.092822247712e-03 3.164085103251e-04 2.652586851509e+01
5.332500000000e+02 -9.499454859503e-03 3.120906633944e-04 2.656980255083e+01
5.335000000000e+02 -9.660712250865e-03 3.079976731603e-04 2.661190105468e+01
5.337500000000e+02 -9.553131995385e-03 3.041643037683e-04 2.665212149785e+01
5.340000000000e+02 -9.157708287739e-03 3.006223071875e-04 2.669042860347e+01
5.342500000000e+02 -8.460314656329e-03 2.974000728703e-04 2.672679430695e+01
5.345000000000e+02 -7.451978120675e-03 2.945222832710e-04 2.676119839265e+01
5.347500000000e+02 -6.129129297659e-03 2.920095835265e-04 2.679362842227e+01
5.350000000000e+02 -4.493717311996e-03 2.898784209140e-04 2.682408005076e+01
5.352500000000e+02 -2.553237897251e-03 2.881408374106e-04 2.685255728990e+01
5.355000000000e+02 -3.206936600580e-04 2.868042681088e-04 2.687907229786e+01
5.357500000000e+02 2.185574141835e-03 2.858714006817e-04 2.690364549951e+01
5.360000000000e+02 4.942134959085e-03 2.853401427013e-04 2.692630564098e+01
5.362500000000e+02 7.920793316259e-03 2.852035900914e-04 2.694708932920e+01
5.365000000000e+02 1.108901979509e-02 2.854500905963e-04 2.696604090603e+01
5.367500000000e+02 1.441044738554e-02 2.860634225170e-04 2.698321225696e+01
5.370000000000e+02 1.784543578637e-02 2.870229322723e-04 2.699866200887e+01
5.372500000000e+02 2.135170369647e-02 2.883039005247e-04 2.701245542440e+01
5.375000000000e+02 2.488500942175e-02 2.898778128774e-04 2.702466342060e+01
5.377500000000e+02 2.839986905565e-02 2.917128321833e-04 2.703536203686e+01
5.380000000000e+02 3.185030098941e-02 2.937743315588e-04 2.704463186194e+01
5.382500000000e+02 3.519060163785e-02 2.960253456182e-04 2.705255681892e+01
5.385000000000e+02 3.837609823800e-02 2.984273157262e-04 2.705922377062e+01
5.387500000000e+02 4.136392465914e-02 3.009406155081e-04 2.706472121450e+01
5.390000000000e+02 4.411375423902e-02 3.035252941000e-04 2.706913861072e+01
5.392500000000e+02 4.658851079242e-02 3.061417121465e-04 2.707256532952e+01
5.395000000000e+02 4.875502271248e-02 3.087513254072e-04 2.707509000558e+01
5.397500000000e+02 5.058464595838e-02 3.113172499858e-04 2.707679926019e+01
5.400000000000e+02 5.205379960495e-02 3.138049552739e-04 2.707777703407e+01
5.402500000000e+02 5.314442342925e-02 3.161829034891e-04 2.707810398114e+01
5.405000000000e+02 5.384437676885e-02 3.184229464648e-04 2.707785632736e+01
5.407500000000e+02 5.414772261476e-02 3.205007996686e-04 2.707710538329e+01
5.410000000000e+02 5.405491705944e-02 3.223963965347e-04 2.707591714269e+01
5.412500000000e+02 5.357291459432e-02 3.240940346685e-04 2.707435136384e+01
5.415000000000e+02 5.271515280896e-02 3.255824862424e-04 2.707246133159e+01
5.417500000000e+02 5.150143648348e-02 3.268549671770e-04 2.707029371767e+01
5.420000000000e+02 4.995772304143e-02 3.279089061362e-04 2.706788792758e+01
5.422500000000e+02 4.811579945713e-02 3.287456499323e-04 2.706527614138e+01
5.425000000000e+02 4.601286818249e-02 3.293700245020e-04 2.706248344096e+01
5.427500000000e+02 4.369103442353e-02 3.297897432429e-04 2.705952742937e+01
5.430000000000e+02 4.119671278986e-02 3.300147654949e-04 2.705641859589e+01
5.432500000000e+02 3.857995689202e-02 3.300565282937e-04 2.705316036268e+01
5.435000000000e+02 3.589373694830e-02 3.299271256001e-04 2.704974958603e+01
5.437500000000e+02 3.319313265476e-02 3.296384778428e-04 2.704617649081e+01
5.440000000000e+02 3.053450955429e-02 3.292014828599e-04 2.704242524238e+01
5.442500000000e+02 2.797467627248e-02 3.286251602159e-04 2.703847454201e+01
5.445000000000e+02 2.556998035181e-02 3.279159204117e-04 2.703429773794e+01
5.447500000000e+02 2.337544157190e-02 3.270768837031e-04 2.702986351300e+01
5.450000000000e+02 2.144390501241e-02 3.261072557945e-04 2.702513657829e+01
5.452500000000e+02 1.982515322028e-02 3.250019686566e-04 2.702007783216e+01
5.455000000000e+02 1.856514920669e-02 3.237513497277e-04 2.701464535977e+01
5.457500000000e+02 1.770522289841e-02 3.223412349490e-04 2.700879456012e+01
5.460000000000e+02 1.728142784485e-02 3.207528959735e-04 2.700247912402e+01
5.462500000000e+02 1.732385918178e-02 3.189634752699e-04 2.699565121334e+01
5.465000000000e+02 1.785613602178e-02 3.169464468959e-04 2.698826218325e+01
5.467500000000e+02 1.889492477228e-02 3.146723573825e-04 2.698026298053e+01
5.470000000000e+02 2.044960433020e-02 3.121096406705e-04 2.697160478332e+01
5.472500000000e+02 2.252195986298e-02 3.092257389549e-04 2.696223910263e+01
5.475000000000e+02 2.510608359972e-02 3.059881437764e-04 2.695211852501e+01
5.477500000000e+02 2.818829117940e-02 3.023657819849e-04 2.694119668107e+01
5.480000000000e+02 3.174724821965e-02 2.983300744303e-04 2.692942888881e+01
5.482500000000e+02 3.575413162337e-02 2.938563829353e-04 2.691677204043e+01
5.485000000000e+02 4.017298267211e-02 2.889252735266e-04 2.690318513083e+01
5.487500000000e+02 4.496111353865e-02 2.835237546070e-04 2.688862905979e+01
5.490000000000e+02 5.006968056493e-02 2.776463616376e-04 2.687306706091e+01
5.492500000000e+02 5.544432367401e-02 2.712961504847e-04 2.685646442314e+01
5.495000000000e+02 6.102593535346e-02 2.644855063706e-04 2.683878883410e+01
5.497500000000e+02 6.675149997329e-02 2.572367601847e-04 2.682001007449e+01
5.500000000000e+02 7.255502923765e-02 2.495825662747e-04 2.680010009530e+01
5.502500000000e+02 7.836854504714e-02 2.415661147258e-04 2.677903306949e+01
5.505000000000e+02 8.412313031245e-02 2.332409910756e-04 2.675678506434e+01
5.507500000000e+02 8.975000607397e-02 2.246708519739e-04 2.673333406792e+01
5.510000000000e+02 9.518160927252e-02 2.159289117122e-04 2.670866001321e+01
5.512500000000e+02 1.003526983141e-01 2.070970308704e-04 2.668274443837e+01
5.515000000000e+02 1.052014110135e-01 1.982646798131e-04 2.665557052221e+01
5.517500000000e+02 1.096702668479e-01 1.895279130691e-04 2.662712314243e+01
5.520000000000e+02 1.137071529101e-01 1.809876971600e-04 2.659738852807e+01
5.522500000000e+02 1.172661607157e-01 1.727485027827e-04 2.656635458045e+01
5.525000000000e+02 1.203083861053e-01 1.649165192731e-04 2.653401057503e+01
5.527500000000e+02 1.228025678486e-01 1.575980248343e-04 2.650034732610e+01
5.530000000000e+02 1.247255917517e-01 1.508975906019e-04 2.646535740470e+01
5.532500000000e+02 1.260628999211e-01 1.449159696307e-04 2.642903492202e+01
5.535000000000e+02 1.268086769935e-01 1.397484837686e-04 2.639137605439e+01
5.537500000000e+02 1.269659487924e-01 1.354831283509e-04 2.635237889172e+01
5.540000000000e+02 1.265464734800e-01 1.321987817638e-04 2.631204384375e+01
5.542500000000e+02 1.255705017589e-01 1.299635584050e-04 2.627037378436e+01
5.545000000000e+02 1.240663706670e-01 1.288333548646e-04 2.622737453527e+01
5.547500000000e+02 1.220699880902e-01 1.288502454261e-04 2.618305484499e+01
5.550000000000e+02 1.196241572983e-01 1.300413257079e-04 2.613742689999e+01
5.552500000000e+02 1.167778155926e-01 1.324175645649e-04 2.609050653516e+01
5.555000000000e+02 1.135851652742e-01 1.359730038846e-04 2.604231376742e+01
5.557500000000e+02 1.101047470961e-01 1.406839862994e-04 2.599287276850e+01
5.560000000000e+02 1.063984501087e-01 1.465088165866e-04 2.594221232119e+01
5.562500000000e+02 1.025304996619e-01 1.533876553825e-04 2.589036625935e+01
5.565000000000e+02 9.856643224480e-02 1.612425906579e-04 2.583737335563e+01
5.567500000000e+02 9.457207928641e-02 1.699781558798e-04 2.578327769192e+01
5.570000000000e+02 9.061260194542e-02 1.794820674901e-04 2.572812898382e+01
5.572500000000e+02 8.675153965345e-02 1.896263148217e-04 2.567198233226e+01
5.575000000000e+02 8.304994327200e-02 2.002685957006e-04 2.561489844170e+01
5.577500000000e+02 7.956560059107e-02 2.112539738588e-04 2.555694378180e+01
5.580000000000e+02 7.635229604218e-02 2.224169751268e-04 2.549819016006e+01
5.582500000000e+02 7.345921465960e-02 2.335838297529e-04 2.543871482079e+01
5.585000000000e+02 7.093040707397e-02 2.445750719863e-04 2.537860013329e+01
5.587500000000e+02 6.880438960990e-02 2.552081910271e-04 2.531793353423e+01
5.590000000000e+02 6.711378745402e-02 2.653006914335e-04 2.525680689527e+01
5.592500000000e+02 6.588512303411e-02 2.746730525988e-04 2.519531631301e+01
5.595000000000e+02 6.513868791683e-02 2.831517394004e-04 2.513356179492e+01
5.597500000000e+02 6.488846323834e-02 2.905724554324e-04 2.507164647963e+01
5.600000000000e+02 6.514218195128e-02 2.967829369942e-04 2.500967642898e+01
5.602500000000e+02 6.590140537292e-02 3.016459818926e-04 2.494775979390e+01
5.605000000000e+02 6.716170877520e-02 3.050420318348e-04 2.488600634248e+01
5.607500000000e+02 6.891291963007e-02 3.068715096365e-04 2.482452687521e+01
5.610000000000e+02 7.113938962945e-02 3.070570192917e-04 2.476343241890e+01
5.612500000000e+02 7.382034250117e-02 3.055449824830e-04 2.470283363484e+01
5.615000000000e+02 7.693025071547e-02 3.023068799264e-04 2.464284015097e+01
5.617500000000e+02 8.043924734242e-02 2.973402174719e-04 2.458355976958e+01
5.620000000000e+02 8.431357716234e-02 2.906687983948e-04 2.452509781967e+01
5.622500000000e+02 8.851606161305e-02 2.823426554223e-04 2.446755645643e+01
5.625000000000e+02 9.300659517862e-02 2.724375336924e-04 2.441103393354e+01
5.627500000000e+02 9.774263564864e-02 2.610538235725e-04 2.435562395714e+01
5.630000000000e+02 1.026797221174e-01 2.483150762409e-04 2.430141502087e+01
5.632500000000e+02 1.077719738071e-01 2.343660855674e-04 2.424848978021e+01
5.635000000000e+02 1.129726036531e-01 2.193706254818e-04 2.419692448318e+01
5.637500000000e+02 1.182344014220e-01 2.035089093544e-04 2.414678839890e+01
5.640000000000e+02 1.235102304651e-01 1.869745722531e-04 2.409814336301e+01
5.642500000000e+02 1.287534768108e-01 1.699716326047e-04 2.405104328852e+01
5.645000000000e+02 1.339185039602e-01 1.527111038306e-04 2.400553384108e+01
5.647500000000e+02 1.389610520344e-01 1.354078179806e-04 2.396165206141e+01
5.650000000000e+02 1.438386344309e-01 1.182768741536e-04 2.391942617052e+01
5.652500000000e+02 1.485108802781e-01 1.015303156146e-04 2.387887536933e+01
5.655000000000e+02 1.529398388947e-01 8.537394148619e-05 2.384000969404e+01
5.657500000000e+02 1.570902619861e-01 7.000402496353e-05 2.380283004749e+01
5.660000000000e+02 1.609298295858e-01 5.560445705345e-05 2.376732820463e+01
5.662500000000e+02 1.644293388605e-01 4.234414701082e-05 2.373348688497e+01
5.665000000000e+02 1.675628648835e-01 3.037448163646e-05 2.370128001407e+01
5.667500000000e+02 1.703078767023e-01 1.982734341817e-05 2.367067293682e+01
5.670000000000e+02 1.726453269684e-01 1.081347318892e-05 2.364162268917e+01
5.672500000000e+02 1.745597182983e-01 3.420995815780e-06 2.361407849682e+01
5.675000000000e+02 1.760391492945e-01 -2.285338283110e-06 2.358798207767e+01
5.677500000000e+02 1.770753440902e-01 -6.264815135910e-06 2.356326829231e+01
5.680000000000e+02 1.776636825006e-01 -8.500737293160e-06 2.353986553429e+01
5.682500000000e+02 1.778032199805e-01 -9.000238785420e-06 2.351769647110e+01
5.685000000000e+02 1.774967092186e-01 -7.793534402620e-06 2.349667862794e+01
5.687500000000e+02 1.767506382087e-01 -4.932886660640e-06 2.347672496749e+01
5.690000000000e+02 1.755752546446e-01 -4.912480892700e-07 2.345774475435e+01
5.692500000000e+02 1.739846026674e-01 5.439447965280e-06 2.343964420873e+01
5.695000000000e+02 1.719965707623e-01 1.275021971353e-05 2.342232713063e+01
5.697500000000e+02 1.696329067474e-01 2.131723559911e-05 2.340569585480e+01
5.700000000000e+02 1.669192446416e-01 3.100397647812e-05 2.338965191161e+01
5.702500000000e+02 1.638850969874e-01 4.166397672457e-05 2.337409663693e+01
5.705000000000e+02 1.605638095164e-01 5.314313263828e-05 2.335893215849e+01
5.707500000000e+02 1.569924773240e-01 6.528219222003e-05 2.334406195224e+01
5.710000000000e+02 1.532117934075e-01 7.791896000677e-05 2.332939163420e+01
5.712500000000e+02 1.492658474823e-01 9.089082108211e-05 2.331482939946e+01
5.715000000000e+02 1.452018184752e-01 1.040371453211e-04 2.330028704258e+01
5.717500000000e+02 1.410696138742e-01 1.172009140152e-04 2.328568008117e+01
5.720000000000e+02 1.369213931291e-01 1.302308083338e-04 2.327092871445e+01
5.722500000000e+02 1.328110125242e-01 1.429827510671e-04 2.325595813779e+01
5.725000000000e+02 1.287933885859e-01 1.553211288240e-04 2.324069875652e+01
5.727500000000e+02 1.249237498679e-01 1.671200422414e-04 2.322508697832e+01
5.730000000000e+02 1.212568414131e-01 1.782640563372e-04 2.320906525564e+01
5.732500000000e+02 1.178460515553e-01 1.886488731042e-04 2.319258249196e+01
5.735000000000e+02 1.147425137522e-01 1.981816067930e-04 2.317559390734e+01
5.737500000000e+02 1.119941618688e-01 2.067811162431e-04 2.315806167180e+01
5.740000000000e+02 1.096448148884e-01 2.143781128675e-04 2.313995474778e+01
5.742500000000e+02 1.077332932053e-01 2.209148736644e-04 2.312124864031e+01
5.745000000000e+02 1.062925659703e-01 2.263449834241e-04 2.310192600321e+01
5.747500000000e+02 1.053490241274e-01 2.306330148404e-04 2.308197582882e+01
5.750000000000e+02 1.049218168512e-01 2.337543120064e-04 2.306139398206e+01
5.752500000000e+02 1.050223458816e-01 2.356945797431e-04 2.304018277163e+01
5.755000000000e+02 1.056538988465e-01 2.364495299239e-04 2.301835045331e+01
5.757500000000e+02 1.068114212030e-01 2.360245780996e-04 2.299591168970e+01
5.760000000000e+02 1.084814759008e-01 2.344346153158e-04 2.297288651801e+01
5.762500000000e+02 1.106423477327e-01 2.317038632783e-04 2.294930076131e+01
5.765000000000e+02 1.132643325748e-01 2.278657705037e-04 2.292518533594e+01
5.767500000000e+02 1.163101708005e-01 2.229628995183e-04 2.290057614454e+01
5.770000000000e+02 1.197356373419e-01 2.170469765044e-04 2.287551334718e+01
5.772500000000e+02 1.234902704725e-01 2.101787512052e-04 2.285004171673e+01
5.775000000000e+02 1.275182045921e-01 2.024281118634e-04 2.282420949956e+01
5.777500000000e+02 1.317591307920e-01 1.938739197449e-04 2.279806885790e+01
5.780000000000e+02 1.361493016038e-01 1.846040475180e-04 2.277167470310e+01
5.782500000000e+02 1.406226371094e-01 1.747149854902e-04 2.274508512577e+01
5.785000000000e+02 1.451118197557e-01 1.643116699102e-04 2.271836022288e+01
5.787500000000e+02 1.495494626122e-01 1.535068070818e-04 2.269156250953e+01
5.790000000000e+02 1.538692008561e-01 1.424204254710e-04 2.266475574320e+01
5.792500000000e+02 1.580068366480e-01 1.311787895914e-04 2.263800531628e+01
5.795000000000e+02 1.619013528152e-01 1.199135116835e-04 2.261137708599e+01
5.797500000000e+02 1.654959543638e-01 1.087603166560e-04 2.258493773829e+01
5.800000000000e+02 1.687389291244e-01 9.785771693868e-05 2.255875363655e+01
5.802500000000e+02 1.715845129994e-01 8.734520845163e-05 2.253289107282e+01
5.805000000000e+02 1.739935721804e-01 7.736172133091e-05 2.250741549304e+01
5.807500000000e+02 1.759342061405e-01 6.804370951242e-05 2.248239127528e+01
5.810000000000e+02 1.773821798602e-01 5.952315149678e-05 2.245788098323e+01
5.812500000000e+02 1.783212935366e-01 5.192554921369e-05 2.243394550846e+01
5.815000000000e+02 1.787435466312e-01 4.536801640935e-05 2.241064341853e+01
5.817500000000e+02 1.786491593500e-01 3.995722559509e-05 2.238803033889e+01
5.820000000000e+02 1.780465088160e-01 3.578742125537e-05 2.236615910435e+01
5.822500000000e+02 1.769518602966e-01 3.293862400862e-05 2.234507917617e+01
5.825000000000e+02 1.753889602148e-01 3.147488750640e-05 2.232483608165e+01
5.827500000000e+02 1.733885445681e-01 3.144283097187e-05 2.230547170035e+01
5.830000000000e+02 1.709876502583e-01 3.287036810494e-05 2.228702336334e+01
5.832500000000e+02 1.682288790261e-01 3.576556569464e-05 2.226952426899e+01
5.835000000000e+02 1.651595059791e-01 4.011587545876e-05 2.225300266238e+01
5.837500000000e+02 1.618305573486e-01 4.588770767308e-05 2.223748224274e+01
5.840000000000e+02 1.582957940043e-01 5.302632309519e-05 2.222298181971e+01
5.842500000000e+02 1.546106794492e-01 6.145593934150e-05 2.220951502669e+01
5.845000000000e+02 1.508313233478e-01 7.108033109218e-05 2.219709076828e+01
5.847500000000e+02 1.470134388690e-01 8.178374092943e-05 2.218571302527e+01
5.850000000000e+02 1.432113452417e-01 9.343212900173e-05 2.217538070456e+01
5.852500000000e+02 1.394770000566e-01 1.058749238789e-04 2.216608822765e+01
5.855000000000e+02 1.358591379183e-01 1.189469694083e-04 2.215782540128e+01
5.857500000000e+02 1.324024873019e-01 1.324709074093e-04 2.215057779178e+01
5.860000000000e+02 1.291471297943e-01 1.462597271829e-04 2.214432667180e+01
5.862500000000e+02 1.261279305260e-01 1.601197654745e-04 2.213904985852e+01
5.865000000000e+02 1.233741821130e-01 1.738536384585e-04 2.213472142459e+01
5.867500000000e+02 1.209093066485e-01 1.872637618082e-04 2.213131259534e+01
5.870000000000e+02 1.187507614559e-01 2.001555710040e-04 2.212879181142e+01
5.872500000000e+02 1.169100444915e-01 2.123408264303e-04 2.212712528368e+01
5.875000000000e+02 1.153928607276e-01 2.236408364055e-04 2.212627706353e+01
5.877500000000e+02 1.141993477539e-01 2.338897968091e-04 2.212620993320e+01
5.880000000000e+02 1.133244497828e-01 2.429376962662e-04 2.212688555332e+01
5.882500000000e+02 1.127583637949e-01 2.506530323947e-04 2.212826460485e+01
5.885000000000e+02 1.124870080731e-01 2.569253781592e-04 2.213030773408e+01
5.887500000000e+02 1.124925846894e-01 2.616670039026e-04 2.213297523637e+01
5.890000000000e+02 1.127541119010e-01 2.648147904229e-04 2.213622795924e+01
5.892500000000e+02 1.132479899553e-01 2.663314141944e-04 2.214002735555e+01
5.895000000000e+02 1.139485364289e-01 2.662058474678e-04 2.214433549392e+01
5.897500000000e+02 1.148284901651e-01 2.644536343968e-04 2.214911580568e+01
5.900000000000e+02 1.158594837931e-01 2.611165042101e-04 2.215433304390e+01
5.902500000000e+02 1.170124513400e-01 2.562615502844e-04 2.215995320257e+01
5.905000000000e+02 1.182580185450e-01 2.499800262214e-04 2.216594428104e+01
5.907500000000e+02 1.195667923825e-01 2.423856711529e-04 2.217227572609e+01
5.910000000000e+02 1.209096590189e-01 2.336127983440e-04 2.217891914870e+01
5.912500000000e+02 1.222580070198e-01 2.238138354193e-04 2.218584817331e+01
5.915000000000e+02 1.235839019361e-01 2.131567694992e-04 2.219303825883e+01
5.917500000000e+02 1.248602941032e-01 2.018223955334e-04 2.220046729596e+01
5.920000000000e+02 1.260611660856e-01 1.900014197655e-04 2.220811541672e+01
5.922500000000e+02 1.271616654111e-01 1.778913951581e-04 2.221596481288e+01
5.925000000000e+02 1.281383153357e-01 1.656936475897e-04 2.222400039294e+01
5.927500000000e+02 1.289691317906e-01 1.536104424145e-04 2.223220917826e+01
5.930000000000e+02 1.296338647945e-01 1.418419874393e-04 2.224058103566e+01
5.932500000000e+02 1.301141458517e-01 1.305836854508e-04 2.224910808979e+01
5.935000000000e+02 1.303937539034e-01 1.200232363499e-04 2.225778544397e+01
5.937500000000e+02 1.304587795783e-01 1.103382088201e-04 2.226661060233e+01
5.940000000000e+02 1.302978965548e-01 1.016935175993e-04 2.227558417730e+01
5.942500000000e+02 1.299025092723e-01 9.423933725569e-05 2.228470931719e+01
5.945000000000e+02 1.292669865789e-01 8.810891912235e-05 2.229399238689e+01
5.947500000000e+02 1.283887502529e-01 8.341692693123e-05 2.230344238862e+01
5.950000000000e+02 1.272684158198e-01 8.025768559294e-05 2.231307153570e+01
5.952500000000e+02 1.259098078351e-01 7.870379986214e-05 2.232289502417e+01
5.955000000000e+02 1.243199127157e-01 7.880511767980e-05 2.233293082051e+01
5.957500000000e+02 1.225088115285e-01 8.058774791136e-05 2.234320006944e+01
5.960000000000e+02 1.204894858247e-01 8.405350044019e-05 2.235372682312e+01
5.962500000000e+02 1.182775541489e-01 8.917962728655e-05 2.236453776874e+01
5.965000000000e+02 1.158909867402e-01 9.591878529144e-05 2.237566254494e+01
5.967500000000e+02 1.133497164859e-01 1.041994584032e-04 2.238713341350e+01
5.970000000000e+02 1.106752041075e-01 1.139266658400e-04 2.239898492385e+01
5.972500000000e+02 1.078900185181e-01 1.249831172413e-04 2.241125420796e+01
5.975000000000e+02 1.050173374090e-01 1.372309673676e-04 2.242398028757e+01
5.977500000000e+02 1.020805110245e-01 1.505134115376e-04 2.243720437831e+01
5.980000000000e+02 9.910259734986e-02 1.646570617105e-04 2.245096919298e+01
5.982500000000e+02 9.610597485589e-02 1.794746508626e-04 2.246531914498e+01
5.985000000000e+02 9.311198659776e-02 1.947680231964e-04 2.248029994035e+01
5.987500000000e+02 9.014064566655e-02 2.103311395312e-04 2.249595818928e+01
5.990000000000e+02 8.721044424734e-02 2.259535709133e-04 2.251234156723e+01
5.992500000000e+02 8.433820711819e-02 2.414241728010e-04 2.252949815046e+01
5.995000000000e+02 8.153905925211e-02 2.565347092935e-04 2.254747658150e+01
5.997500000000e+02 7.882644296915e-02 2.710834649513e-04 2.256632563771e+01
6.000000000000e+02 7.621221790841e-02 2.848787503090e-04 2.258609413061e+01
6.002500000000e+02 7.370680249996e-02 2.977421571529e-04 2.260683051482e+01
6.005000000000e+02 7.131936305473e-02 3.095117066680e-04 2.262858299256e+01
6.007500000000e+02 6.905801039559e-02 3.200444999401e-04 2.265139918655e+01
6.010000000000e+02 6.692999672651e-02 3.292190317189e-04 2.267532582424e+01
6.012500000000e+02 6.494189443603e-02 3.369370343214e-04 2.270040884893e+01
6.015000000000e+02 6.309973060708e-02 3.431247847319e-04 2.272669310549e+01
6.017500000000e+02 6.140907000905e-02 3.477338652728e-04 2.275422204571e+01
6.020000000000e+02 5.987503348533e-02 3.507416042909e-04 2.278303781668e+01
6.022500000000e+02 5.850224811452e-02 3.521507192880e-04 2.281318095015e+01
6.025000000000e+02 5.729471138680e-02 3.519884044808e-04 2.284469004947e+01
6.027500000000e+02 5.625560774501e-02 3.503053738303e-04 2.287760184666e+01
6.030000000000e+02 5.538704595000e-02 3.471741485477e-04 2.291195085506e+01
6.032500000000e+02 5.468975003567e-02 3.426870058092e-04 2.294776903576e+01
6.035000000000e+02 5.416273350258e-02 3.369538284678e-04 2.298508578333e+01
6.037500000000e+02 5.380294759748e-02 3.300996816215e-04 2.302392754229e+01
6.040000000000e+02 5.360493629467e-02 3.222621824142e-04 2.306431743494e+01
6.042500000000e+02 5.356054704082e-02 3.135889150891e-04 2.310627520376e+01
6.045000000000e+02 5.365866000171e-02 3.042347666252e-04 2.314981663472e+01
6.047500000000e+02 5.388502765004e-02 2.943594735522e-04 2.319495347088e+01
6.050000000000e+02 5.422218476760e-02 2.841251374633e-04 2.324169297565e+01
6.052500000000e+02 5.464945598236e-02 2.736940474983e-04 2.329003752167e+01
6.055000000000e+02 5.514311243957e-02 2.632267756948e-04 2.333998445552e+01
6.057500000000e+02 5.567660325798e-02 2.528803264063e-04 2.339152555301e+01
6.060000000000e+02 5.622094441051e-02 2.428065767862e-04 2.344464688712e+01
6.062500000000e+02 5.674519609817e-02 2.331509386977e-04 2.349932844705e+01
6.065000000000e+02 5.721702587689e-02 2.240512897659e-04 2.355554380109e+01
6.067500000000e+02 5.760339839851e-02 2.156370214197e-04 2.361325998753e+01
6.070000000000e+02 5.787128387235e-02 2.080282809917e-04 2.367243722691e+01
6.072500000000e+02 5.798840529480e-02 2.013353694820e-04 2.373302870512e+01
6.075000000000e+02 5.792403561048e-02 1.956581745049e-04 2.379498055219e+01
6.077500000000e+02 5.764974446300e-02 1.910857350056e-04 2.385823170933e+01
6.080000000000e+02 5.714009543907e-02 1.876958200542e-04 2.392271386427e+01
6.082500000000e+02 5.637330519633e-02 1.855543769665e-04 2.398835151411e+01
6.085000000000e+02 5.533182668231e-02 1.847151589027e-04 2.405506208750e+01
6.087500000000e+02 5.400275617127e-02 1.852195332789e-04 2.412275598335e+01
6.090000000000e+02 5.237818654576e-02 1.870957351727e-04 2.419133680815e+01
6.092500000000e+02 5.045542840949e-02 1.903584002096e-04 2.426070166154e+01
6.095000000000e+02 4.823701939398e-02 1.950082572135e-04 2.433074132555e+01
6.097500000000e+02 4.573070677919e-02 2.010316460999e-04 2.440134072116e+01
6.100000000000e+02 4.294922055480e-02 2.084002201150e-04 2.447237926360e+01
6.102500000000e+02 3.990992274033e-02 2.170704355390e-04 2.454373125928e+01
6.105000000000e+02 3.663442445267e-02 2.269835919043e-04 2.461526650231e+01
6.107500000000e+02 3.314803540160e-02 2.380659630335e-04 2.468685077319e+01
6.110000000000e+02 2.947914052281e-02 2.502289844239e-04 2.475834636998e+01
6.112500000000e+02 2.565859490825e-02 2.633696882840e-04 2.482961285061e+01
6.115000000000e+02 2.171901220655e-02 2.773714156905e-04 2.490050766065e+01
6.117500000000e+02 1.769404676722e-02 2.921047749850e-04 2.497088678645e+01
6.120000000000e+02 1.361774629647e-02 3.074289794430e-04 2.504060563744e+01
6.122500000000e+02 9.523863874570e-03 3.231932615797e-04 2.510951978042e+01
6.125000000000e+02 5.445223661556e-03 3.392385968226e-04 2.517748571003e+01
6.127500000000e+02 1.413197814529e-03 3.553997275540e-04 2.524436185877e+01
6.130000000000e+02 -2.542827535204e-03 3.715072794971e-04 2.531000931620e+01
6.132500000000e+02 -6.395827978635e-03 3.873901100672e-04 2.537429291619e+01
6.135000000000e+02 -1.012150505476e-02 4.028778123282e-04 2.543708198956e+01
6.137500000000e+02 -1.369849803146e-02 4.178031618922e-04 2.549825147602e+01
6.140000000000e+02 -1.710857330052e-02 4.320044286756e-04 2.555768268869e+01
6.142500000000e+02 -2.033667522668e-02 4.453280075520e-04 2.561526440828e+01
6.145000000000e+02 -2.337095169979e-02 4.576306588189e-04 2.567089361847e+01
6.147500000000e+02 -2.620267183076e-02 4.687817627254e-04 2.572447652265e+01
6.150000000000e+02 -2.882611059543e-02 4.786652610863e-04 2.577592930171e+01
6.152500000000e+02 -3.123838993989e-02 4.871813252944e-04 2.582517882704e+01
6.155000000000e+02 -3.343925962414e-02 4.942478593414e-04 2.587216346736e+01
6.157500000000e+02 -3.543087707185e-02 4.998016137515e-04 2.591683363511e+01
6.160000000000e+02 -3.721757378662e-02 5.037989745938e-04 2.595915226135e+01
6.162500000000e+02 -3.880559605427e-02 5.062165288776e-04 2.599909529797e+01
6.165000000000e+02 -4.020287391772e-02 5.070511663127e-04 2.603665195910e+01
6.167500000000e+02 -4.141879714168e-02 5.063197943162e-04 2.607182486546e+01
6.170000000000e+02 -4.246399588518e-02 5.040590325215e-04 2.610463016441e+01
6.172500000000e+02 -4.335015472576e-02 5.003243815208e-04 2.613509740630e+01
6.175000000000e+02 -4.408985595063e-02 4.951891581506e-04 2.616326932147e+01
6.177500000000e+02 -4.469641915109e-02 4.887433063730e-04 2.618920153586e+01
6.180000000000e+02 -4.518379994649e-02 4.810918727014e-04 2.621296206682e+01
6.182500000000e+02 -4.556647019552e-02 4.723534670600e-04 2.623463079183e+01
6.185000000000e+02 -4.585933851031e-02 4.626585071834e-04 2.625429875062e+01
6.187500000000e+02 -4.607768472921e-02 4.521473857298e-04 2.627206738531e+01
6.190000000000e+02 -4.623707138690e-02 4.409686587397e-04 2.628804767856e+01
6.192500000000e+02 -4.635330202199e-02 4.292770998052e-04 2.630235924331e+01
6.195000000000e+02 -4.644232923005e-02 4.172318696696e-04 2.631512930302e+01
6.197500000000e+02 -4.652021023594e-02 4.049946178100e-04 2.632649170546e+01
6.200000000000e+02 -4.660299814784e-02 3.927276928888e-04 2.633658579824e+01
6.202500000000e+02 -4.670666525440e-02 3.805923855352e-04 2.634555534726e+01
6.205000000000e+02 -4.684701483482e-02 3.687472459280e-04 2.635354747857e+01
6.207500000000e+02 -4.703953187898e-02 3.573464704060e-04 2.636071145574e+01
6.210000000000e+02 -4.729930384940e-02 3.465384044427e-04 2.636719769786e+01
6.212500000000e+02 -4.764085081477e-02 3.364640975413e-04 2.637315655404e+01
6.215000000000e+02 -4.807800425455e-02 3.272559610028e-04 2.637873728867e+01
6.217500000000e+02 -4.862376172833e-02 3.190365420563e-04 2.638408697773e+01
6.220000000000e+02 -4.929016264147e-02 3.119173676115e-04 2.638934957948e+01
6.222500000000e+02 -5.008811704122e-02 3.059978917611e-04 2.639466474767e+01
6.225000000000e+02 -5.102732124181e-02 3.013645643288e-04 2.640016709416e+01
6.227500000000e+02 -5.211609720697e-02 2.980899810684e-04 2.640598502142e+01
6.230000000000e+02 -5.336133842632e-02 2.962321961819e-04 2.641224010924e+01
6.232500000000e+02 -5.476838101527e-02 2.958340566878e-04 2.641904600947e+01
6.235000000000e+02 -5.634098691455e-02 2.969228037683e-04 2.642650792721e+01
6.237500000000e+02 -5.808128972313e-02 2.995097266291e-04 2.643472179976e+01
6.240000000000e+02 -5.998975678583e-02 3.035899458778e-04 2.644377351631e+01
6.242500000000e+02 -6.206525323403e-02 3.091424273541e-04 2.645373862725e+01
6.245000000000e+02 -6.430501820653e-02 3.161300998351e-04 2.646468148388e+01
6.247500000000e+02 -6.670478017429e-02 3.245004310254e-04 2.647665515682e+01
6.250000000000e+02 -6.925878127689e-02 3.341856252758e-04 2.648970071372e+01
6.252500000000e+02 -7.195993204608e-02 3.451035113737e-04 2.650384731331e+01
6.255000000000e+02 -7.479988096304e-02 3.571580994883e-04 2.651911168757e+01
6.257500000000e+02 -7.776917264875e-02 3.702408795388e-04 2.653549822940e+01
6.260000000000e+02 -8.085737882683e-02 3.842320748519e-04 2.655299888327e+01
6.262500000000e+02 -8.405327314013e-02 3.990019962522e-04 2.657159342586e+01
6.265000000000e+02 -8.734495229046e-02 4.144125614612e-04 2.659124934182e+01
6.267500000000e+02 -9.072001416097e-02 4.303189812538e-04 2.661192222909e+01
6.270000000000e+02 -9.416573272252e-02 4.465715569857e-04 2.663355630601e+01
6.272500000000e+02 -9.766917721644e-02 4.630175428137e-04 2.665608449409e+01
6.275000000000e+02 -1.012174032257e-01 4.795031367752e-04 2.667942934256e+01
6.277500000000e+02 -1.047975586379e-01 4.958754581550e-04 2.670350323022e+01
6.280000000000e+02 -1.083970528961e-01 5.119844970648e-04 2.672820943157e+01
6.282500000000e+02 -1.120036469744e-01 5.276851041340e-04 2.675344247519e+01
6.285000000000e+02 -1.156055949873e-01 5.428388547206e-04 2.677908932908e+01
6.287500000000e+02 -1.191917145451e-01 5.573158934518e-04 2.680502988672e+01
6.290000000000e+02 -1.227514963006e-01 5.709965730427e-04 2.683113824657e+01
6.292500000000e+02 -1.262751516778e-01 5.837729953236e-04 2.685728329780e+01
6.295000000000e+02 -1.297536884575e-01 5.955502808149e-04 2.688333005905e+01
6.297500000000e+02 -1.331789359144e-01 6.062477759861e-04 2.690914037830e+01
6.300000000000e+02 -1.365435777359e-01 6.157999093096e-04 2.693457408993e+01
6.302500000000e+02 -1.398411681527e-01 6.241568080650e-04 2.695949016447e+01
6.305000000000e+02 -1.430661200941e-01 6.312847539254e-04 2.698374749923e+01
6.307500000000e+02 -1.462136953346e-01 6.371662775050e-04 2.700720610386e+01
6.310000000000e+02 -1.492799728309e-01 6.418000557061e-04 2.702972803818e+01
6.312500000000e+02 -1.522618099887e-01 6.452004751044e-04 2.705117854429e+01
6.315000000000e+02 -1.551567871778e-01 6.473970949364e-04 2.707142678959e+01
6.317500000000e+02 -1.579631472962e-01 6.484337604319e-04 2.709034690812e+01
6.320000000000e+02 -1.606797273996e-01 6.483675108278e-04 2.710781897445e+01
6.322500000000e+02 -1.633058791965e-01 6.472674332512e-04 2.712372961871e+01
6.325000000000e+02 -1.658413903819e-01 6.452131622696e-04 2.713797305579e+01
6.327500000000e+02 -1.682863985184e-01 6.422934548647e-04 2.715045159497e+01
6.330000000000e+02 -1.706413061561e-01 6.386045302673e-04 2.716107639020e+01
6.332500000000e+02 -1.729066969569e-01 6.342483442498e-04 2.716976810354e+01
6.335000000000e+02 -1.750832534303e-01 6.293309720307e-04 2.717645722326e+01
6.337500000000e+02 -1.771716819490e-01 6.239607760506e-04 2.718108470336e+01
6.340000000000e+02 -1.791726420645e-01 6.182468247064e-04 2.718360209536e+01
6.342500000000e+02 -1.810866899239e-01 6.122971520149e-04 2.718397200031e+01
6.345000000000e+02 -1.829142279222e-01 6.062172997630e-04 2.718216804571e+01
6.347500000000e+02 -1.846554695726e-01 6.001088302596e-04 2.717817501881e+01
6.350000000000e+02 -1.863104277946e-01 5.940679907977e-04 2.717198889075e+01
6.352500000000e+02 -1.878789036699e-01 5.881846220986e-04 2.716361650215e+01
6.355000000000e+02 -1.893605163474e-01 5.825410801854e-04 2.715307550963e+01
6.357500000000e+02 -1.907547288609e-01 5.772114842618e-04 2.714039386666e+01
6.360000000000e+02 -1.920609163695e-01 5.722610492852e-04 2.712560947713e+01
6.362500000000e+02 -1.932784416678e-01 5.677456595415e-04 2.710876960731e+01
6.365000000000e+02 -1.944067658324e-01 5.637115960183e-04 2.708993036729e+01
6.367500000000e+02 -1.954455575034e-01 5.601955393242e-04 2.706915585314e+01
6.370000000000e+02 -1.963948379193e-01 5.572246602035e-04 2.704651745384e+01
6.372500000000e+02 -1.972551463738e-01 5.548169399749e-04 2.702209311008e+01
6.375000000000e+02 -1.980276879759e-01 5.529816964820e-04 2.699596624320e+01
6.377500000000e+02 -1.987145320503e-01 5.517201898620e-04 2.696822508265e+01
6.380000000000e+02 -1.993187639957e-01 5.510264368657e-04 2.693896150793e+01
6.382500000000e+02 -1.998446858762e-01 5.508880510071e-04 2.690827036540e+01
6.385000000000e+02 -2.002979519082e-01 5.512872562923e-04 2.687624830538e+01
6.387500000000e+02 -2.006857397615e-01 5.522019050871e-04 2.684299311538e+01
6.390000000000e+02 -2.010168628878e-01 5.536065503332e-04 2.680860277633e+01
6.392500000000e+02 -2.013018454041e-01 5.554734956147e-04 2.677317455688e+01
6.395000000000e+02 -2.015530061035e-01 5.577738557880e-04 2.673680451180e+01
6.397500000000e+02 -2.017844313314e-01 5.604784915812e-04 2.669958653364e+01
6.400000000000e+02 -2.020119706717e-01 5.635588126451e-04 2.666161203772e+01
6.402500000000e+02 -2.022531135169e-01 5.669876667440e-04 2.662296919456e+01
6.405000000000e+02 -2.025268556944e-01 5.707400058263e-04 2.658374260124e+01
6.407500000000e+02 -2.028535142528e-01 5.747931671651e-04 2.654401303794e+01
6.410000000000e+02 -2.032544435726e-01 5.791271819117e-04 2.650385697358e+01
6.412500000000e+02 -2.037517490945e-01 5.837249439476e-04 2.646334647563e+01
6.415000000000e+02 -2.043679513957e-01 5.885721584001e-04 2.642254919681e+01
6.417500000000e+02 -2.051255721152e-01 5.936568678310e-04 2.638152808970e+01
6.420000000000e+02 -2.060467351287e-01 5.989692470530e-04 2.634034151369e+01
6.422500000000e+02 -2.071527412382e-01 6.045011089123e-04 2.629904339554e+01
6.425000000000e+02 -2.084635937592e-01 6.102452199006e-04 2.625768309580e+01
6.427500000000e+02 -2.099975641729e-01 6.161946085341e-04 2.621630564832e+01
6.430000000000e+02 -2.117707589952e-01 6.223418172969e-04 2.617495198997e+01
6.432500000000e+02 -2.137966919572e-01 6.286781741965e-04 2.613365906529e+01
6.435000000000e+02 -2.160858717076e-01 6.351930655421e-04 2.609245991691e+01
6.437500000000e+02 -2.186454810505e-01 6.418733329171e-04 2.605138414724e+01
6.440000000000e+02 -2.214790259892e-01 6.487027121687e-04 2.601045788814e+01
6.442500000000e+02 -2.245860894892e-01 6.556614529197e-04 2.596970413578e+01
6.445000000000e+02 -2.279621307253e-01 6.627260246661e-04 2.592914308586e+01
6.447500000000e+02 -2.315983128512e-01 6.698690553471e-04 2.588879215912e+01
6.450000000000e+02 -2.354814284996e-01 6.770593456937e-04 2.584866634388e+01
6.452500000000e+02 -2.395938912002e-01 6.842620797739e-04 2.580877853516e+01
6.455000000000e+02 -2.439137639235e-01 6.914392257858e-04 2.576913956878e+01
6.457500000000e+02 -2.484148927491e-01 6.985500143703e-04 2.572975856653e+01
6.460000000000e+02 -2.530671106460e-01 7.055514601870e-04 2.569064326805e+01
6.462500000000e+02 -2.578364934988e-01 7.123990857444e-04 2.565180007261e+01
6.465000000000e+02 -2.626857190054e-01 7.190475950063e-04 2.561323439992e+01
6.467500000000e+02 -2.675744905002e-01 7.254516149159e-04 2.557495085633e+01
6.470000000000e+02 -2.724600447458e-01 7.315663423225e-04 2.553695357447e+01
6.472500000000e+02 -2.772977194759e-01 7.373482430830e-04 2.549924623570e+01
6.475000000000e+02 -2.820416090200e-01 7.427556433868e-04 2.546183236325e+01
6.477500000000e+02 -2.866452725525e-01 7.477491926866e-04 2.542471557927e+01
6.480000000000e+02 -2.910625020250e-01 7.522923403025e-04 2.538789959197e+01
6.482500000000e+02 -2.952481366542e-01 7.563516147167e-04 2.535138841923e+01
6.485000000000e+02 -2.991588927241e-01 7.598968386142e-04 2.531518657832e+01
6.487500000000e+02 -3.027542253496e-01 7.629014202866e-04 2.527929897489e+01
6.490000000000e+02 -3.059971507221e-01 7.653423094530e-04 2.524373116986e+01
6.492500000000e+02 -3.088550699389e-01 7.672002134573e-04 2.520848918655e+01
6.495000000000e+02 -3.113004964788e-01 7.684594998308e-04 2.517357970314e+01
6.497500000000e+02 -3.133117443486e-01 7.691083960253e-04 2.513900982641e+01
6.500000000000e+02 -3.148734851869e-01 7.691389989654e-04 2.510478709047e+01
6.502500000000e+02 -3.159771815132e-01 7.685473673112e-04 2.507091941204e+01
6.505000000000e+02 -3.166214116452e-01 7.673338225836e-04 2.503741480508e+01
6.507500000000e+02 -3.168120144340e-01 7.655031133752e-04 2.500428128465e+01
6.510000000000e+02 -3.165620814759e-01 7.630646853391e-04 2.497152673655e+01
6.512500000000e+02 -3.158918137989e-01 7.600331148344e-04 2.493915856653e+01
6.515000000000e+02 -3.148282028768e-01 7.564283805494e-04 2.490718356044e+01
6.517500000000e+02 -3.134045812143e-01 7.522762564616e-04 2.487560760042e+01
6.520000000000e+02 -3.116600369157e-01 7.476085796816e-04 2.484443549537e+01
6.522500000000e+02 -3.096387356036e-01 7.424636197179e-04 2.481367061324e+01
6.525000000000e+02 -3.073891369521e-01 7.368862102568e-04 2.478331470222e+01
6.527500000000e+02 -3.049631554893e-01 7.309277865163e-04 2.475336771286e+01
6.530000000000e+02 -3.024152737181e-01 7.246464130026e-04 2.472382745515e+01
6.532500000000e+02 -2.998016370149e-01 7.181064706395e-04 2.469468954992e+01
6.535000000000e+02 -2.971791282900e-01 7.113783666689e-04 2.466594711915e+01
6.537500000000e+02 -2.946044704752e-01 7.045379248971e-04 2.463759076768e+01
6.540000000000e+02 -2.921333331655e-01 6.976657240059e-04 2.460960842034e+01
6.542500000000e+02 -2.898194536846e-01 6.908462646619e-04 2.458198520128e+01
6.545000000000e+02 -2.877138267281e-01 6.841669757922e-04 2.455470349810e+01
6.547500000000e+02 -2.858638661360e-01 6.777171665883e-04 2.452774283286e+01
6.550000000000e+02 -2.843126685446e-01 6.715868666862e-04 2.450107999784e+01
6.552500000000e+02 -2.830982444910e-01 6.658656167059e-04 2.447468901081e+01
6.555000000000e+02 -2.822528379654e-01 6.606412074253e-04 2.444854123926e+01
6.557500000000e+02 -2.818023038845e-01 6.559984327638e-04 2.442260553769e+01
6.560000000000e+02 -2.817654982604e-01 6.520177495016e-04 2.439684830473e+01
6.562500000000e+02 -2.821538131234e-01 6.487739955452e-04 2.437123367828e+01
6.565000000000e+02 -2.829707877930e-01 6.463350461910e-04 2.434572367788e+01
6.567500000000e+02 -2.842118908222e-01 6.447605308135e-04 2.432027841779e+01
6.570000000000e+02 -2.858644126699e-01 6.441004139658e-04 2.429485624166e+01
6.572500000000e+02 -2.879076010023e-01 6.443936706929e-04 2.426941395069e+01
6.575000000000e+02 -2.903130105835e-01 6.456670144883e-04 2.424390703306e+01
6.577500000000e+02 -2.930450333829e-01 6.479334528346e-04 2.421828982472e+01
6.580000000000e+02 -2.960617324615e-01 6.511911542979e-04 2.419251579253e+01
6.582500000000e+02 -2.993158263662e-01 6.554221174614e-04 2.416653770921e+01
6.585000000000e+02 -3.027559302565e-01 6.605916801494e-04 2.414030794167e+01
6.587500000000e+02 -3.063278916003e-01 6.666475539170e-04 2.411377864964e+01
6.590000000000e+02 -3.099762744165e-01 6.735194824351e-04 2.408690207814e+01
6.592500000000e+02 -3.136458351512e-01 6.811193529586e-04 2.405963077936e+01
6.595000000000e+02 -3.172829921422e-01 6.893419004358e-04 2.403191789390e+01
6.597500000000e+02 -3.208371839044e-01 6.980657980322e-04 2.400371741739e+01
6.600000000000e+02 -3.242620470338e-01 7.071553946232e-04 2.397498445441e+01
6.602500000000e+02 -3.275163808390e-01 7.164630396338e-04 2.394567550248e+01
6.605000000000e+02 -3.305648335504e-01 7.258319545303e-04 2.391574871637e+01
6.607500000000e+02 -3.333782893014e-01 7.350995772829e-04 2.388516417506e+01
6.610000000000e+02 -3.359339490927e-01 7.441013481768e-04 2.385388415326e+01
6.612500000000e+02 -3.382151162625e-01 7.526747478766e-04 2.382187338447e+01
6.615000000000e+02 -3.402107147492e-01 7.606635014639e-04 2.378909930689e+01
6.617500000000e+02 -3.419145939617e-01 7.679218224180e-04 2.375553233105e+01
6.620000000000e+02 -3.433246801108e-01 7.743183661634e-04 2.372114608265e+01
6.622500000000e+02 -3.444420524715e-01 7.797398751569e-04 2.368591764699e+01
6.625000000000e+02 -3.452700174661e-01 7.840942092991e-04 2.364982778489e+01
6.627500000000e+02 -3.458132541963e-01 7.873128880883e-04 2.361286120617e+01
6.630000000000e+02 -3.460771073643e-01 7.893526277634e-04 2.357500674169e+01
6.632500000000e+02 -3.460670713648e-01 7.901962654072e-04 2.353625761113e+01
6.635000000000e+02 -3.457885054694e-01 7.898526180800e-04 2.349661162078e+01
6.637500000000e+02 -3.452465998031e-01 7.883555412435e-04 2.345607132037e+01
6.640000000000e+02 -3.444465772988e-01 7.857624461204e-04 2.341464426886e+01
6.642500000000e+02 -3.433941162467e-01 7.821517665324e-04 2.337234310487e+01
6.645000000000e+02 -3.420959419649e-01 7.776202283907e-04 2.332918577705e+01
6.647500000000e+02 -3.405605350111e-01 7.722795419464e-04 2.328519561165e+01
6.650000000000e+02 -3.387988806554e-01 7.662529949974e-04 2.324040133406e+01
6.652500000000e+02 -3.368252081675e-01 7.596720965886e-04 2.319483720529e+01
6.655000000000e+02 -3.346576235168e-01 7.526730581935e-04 2.314854285916e+01
6.657500000000e+02 -3.323186116150e-01 7.453938455140e-04 2.310156333902e+01
6.660000000000e+02 -3.298353312866e-01 7.379713678711e-04 2.305394889491e+01
6.662500000000e+02 -3.272396939499e-01 7.305391539127e-04 2.300575480000e+01
6.665000000000e+02 -3.245682088084e-01 7.232254374724e-04 2.295704112638e+01
6.667500000000e+02 -3.218615872301e-01 7.161515768969e-04 2.290787235491e+01
6.670000000000e+02 -3.191641492002e-01 7.094310021429e-04 2.285831717339e+01
6.672500000000e+02 -3.165230273596e-01 7.031683758928e-04 2.280844804285e+01
6.675000000000e+02 -3.139872235295e-01 6.974589025164e-04 2.275834073771e+01
6.677500000000e+02 -3.116065673608e-01 6.923879767129e-04 2.270807411762e+01
6.680000000000e+02 -3.094305935002e-01 6.880307846858e-04 2.265772954761e+01
6.682500000000e+02 -3.075074008343e-01 6.844518823220e-04 2.260739070847e+01
6.685000000000e+02 -3.058825080680e-01 6.817052604427e-04 2.255714305472e+01
6.687500000000e+02 -3.045977327759e-01 6.798339600382e-04 2.250707366002e+01
6.690000000000e+02 -3.036901182100e-01 6.788697391772e-04 2.245727075729e+01
6.692500000000e+02 -3.031909058168e-01 6.788329596396e-04 2.240782352458e+01
6.695000000000e+02 -3.031245614243e-01 6.797324975897e-04 2.235882188758e+01
6.697500000000e+02 -3.035078848519e-01 6.815658000075e-04 2.231035613466e+01
6.700000000000e+02 -3.043491771208e-01 6.843190040223e-04 2.226251683573e+01
6.702500000000e+02 -3.056475285363e-01 6.879673427929e-04 2.221539456319e+01
6.705000000000e+02 -3.073922408596e-01 6.924754158085e-04 2.216907962375e+01
6.707500000000e+02 -3.095624145590e-01 6.977976850481e-04 2.212366196989e+01
6.710000000000e+02 -3.121267877026e-01 7.038790856707e-04 2.207923091635e+01
6.712500000000e+02 -3.150438544456e-01 7.106554424045e-04 2.203587497313e+01
6.715000000000e+02 -3.182623357353e-01 7.180538884529e-04 2.199368157701e+01
6.717500000000e+02 -3.217220293530e-01 7.259930138060e-04 2.195273699880e+01
6.720000000000e+02 -3.253550856409e-01 7.343829559237e-04 2.191312607374e+01
6.722500000000e+02 -3.290876900389e-01 7.431252673246e-04 2.187493204121e+01
6.725000000000e+02 -3.328421190122e-01 7.521127588174e-04 2.183823629968e+01
6.727500000000e+02 -3.365391140474e-01 7.612291812084e-04 2.180311830793e+01
6.730000000000e+02 -3.401004381852e-01 7.703492209494e-04 2.176965526147e+01
6.732500000000e+02 -3.434515230814e-01 7.793385853341e-04 2.173792199880e+01
6.735000000000e+02 -3.465239960107e-01 7.880547034053e-04 2.170799065429e+01
6.737500000000e+02 -3.492579943103e-01 7.963478513387e-04 2.167993049127e+01
6.740000000000e+02 -3.516040299184e-01 8.040631319720e-04 2.165380753387e+01
6.742500000000e+02 -3.535243628315e-01 8.110431044669e-04 2.162968432254e+01
6.745000000000e+02 -3.549936912774e-01 8.171313463626e-04 2.160761947886e+01
6.747500000000e+02 -3.559991998271e-01 8.221766103980e-04 2.158766741606e+01
6.750000000000e+02 -3.565398987020e-01 8.260376007647e-04 2.156987788660e+01
6.752500000000e+02 -3.566253497678e-01 8.285880627170e-04 2.155429555087e+01
6.755000000000e+02 -3.562739038454e-01 8.297219095485e-04 2.154095964214e+01
6.757500000000e+02 -3.555105774059e-01 8.293580661599e-04 2.152990352250e+01
6.760000000000e+02 -3.543647791743e-01 8.274446554554e-04 2.152115430118e+01
6.762500000000e+02 -3.528680914828e-01 8.239622617870e-04 2.151473257173e+01
6.765000000000e+02 -3.510522876127e-01 8.189259121081e-04 2.151065211918e+01
6.767500000000e+02 -3.489477750774e-01 8.123856504528e-04 2.150891972369e+01
6.770000000000e+02 -3.465825767699e-01 8.044255284074e-04 2.150953501441e+01
6.772500000000e+02 -3.439819260407e-01 7.951611611543e-04 2.151249046358e+01
6.775000000000e+02 -3.411684664970e-01 7.847358461684e-04 2.151777138772e+01
6.777500000000e+02 -3.381629958212e-01 7.733156124807e-04 2.152535604305e+01
6.780000000000e+02 -3.349856171493e-01 7.610834616978e-04 2.153521574779e+01
6.782500000000e+02 -3.316571338963e-01 7.482333186191e-04 2.154731515685e+01
6.785000000000e+02 -3.282004745016e-01 7.349639210962e-04 2.156161241877e+01
6.787500000000e+02 -3.246419533780e-01 7.214732047612e-04 2.157805955136e+01
6.790000000000e+02 -3.210121665375e-01 7.079534070334e-04 2.159660262134e+01
6.792500000000e+02 -3.173463809198e-01 6.945871926705e-04 2.161718215328e+01
6.795000000000e+02 -3.136843144104e-01 6.815448735311e-04 2.163973340356e+01
6.797500000000e+02 -3.100692825957e-01 6.689827771103e-04 2.166418660888e+01
6.800000000000e+02 -3.065467520097e-01 6.570425958538e-04 2.169046741921e+01
6.802500000000e+02 -3.031624056881e-01 6.458515809154e-04 2.171849708147e+01
6.805000000000e+02 -2.999598868060e-01 6.355232158047e-04 2.174819287608e+01
6.807500000000e+02 -2.969784186679e-01 6.261581389143e-04 2.177946839155e+01
6.810000000000e+02 -2.942505211132e-01 6.178449443843e-04 2.181223393214e+01
6.812500000000e+02 -2.918000357360e-01 6.106606561768e-04 2.184639682849e+01
6.815000000000e+02 -2.896406418026e-01 6.046705373895e-04 2.188186200286e+01
6.817500000000e+02 -2.877750039279e-01 5.999275008533e-04 2.191853237638e+01
6.820000000000e+02 -2.861946294788e-01 5.964707170554e-04 2.195630944986e+01
6.822500000000e+02 -2.848804357295e-01 5.943236159413e-04 2.199509380164e+01
6.825000000000e+02 -2.838039889673e-01 5.934915755150e-04 2.203478585026e+01
6.827500000000e+02 -2.829292784440e-01 5.939596862804e-04 2.207528645629e+01
6.830000000000e+02 -2.822148544120e-01 5.956907605303e-04 2.211649755061e+01
6.832500000000e+02 -2.816161841923e-01 5.986236800314e-04 2.215832298319e+01
6.835000000000e+02 -2.810879414108e-01 6.026728271763e-04 2.220066906751e+01
6.837500000000e+02 -2.805861146187e-01 6.077282651204e-04 2.224344531287e+01
6.840000000000e+02 -2.800697541157e-01 6.136570528412e-04 2.228656511815e+01
6.842500000000e+02 -2.795021829981e-01 6.203057930475e-04 2.232994619468e+01
6.845000000000e+02 -2.788517510837e-01 6.275041634493e-04 2.237351124377e+01
6.847500000000e+02 -2.780919717232e-01 6.350691341770e-04 2.241718822292e+01
6.850000000000e+02 -2.772012780815e-01 6.428098524554e-04 2.246091085569e+01
6.852500000000e+02 -2.761623252396e-01 6.505329563934e-04 2.250461874611e+01
6.855000000000e+02 -2.749611507765e-01 6.580476098305e-04 2.254825769658e+01
6.857500000000e+02 -2.735861952798e-01 6.651702598612e-04 2.259177974061e+01
6.860000000000e+02 -2.720274243732e-01 6.717288066714e-04 2.263514320772e+01
6.862500000000e+02 -2.702756085667e-01 6.775660008293e-04 2.267831263082e+01
6.865000000000e+02 -2.683219446188e-01 6.825419457016e-04 2.272125873973e+01
6.867500000000e+02 -2.661579518038e-01 6.865356916557e-04 2.276395824497e+01
6.870000000000e+02 -2.637757395816e-01 6.894459712321e-04 2.280639365332e+01
6.872500000000e+02 -2.611685415670e-01 6.911911750663e-04 2.284855297373e+01
6.875000000000e+02 -2.583315344842e-01 6.917088021935e-04 2.289042948144e+01
6.877500000000e+02 -2.552627278939e-01 6.909545046481e-04 2.293202134566e+01
6.880000000000e+02 -2.519638667015e-01 6.889009035361e-04 2.297333122426e+01
6.882500000000e+02 -2.484412901149e-01 6.855364835989e-04 2.301436591517e+01
6.885000000000e+02 -2.447064954785e-01 6.808645591502e-04 2.305513585656e+01
6.887500000000e+02 -2.407765093875e-01 6.749026307820e-04 2.309565470368e+01
6.890000000000e+02 -2.366738267981e-01 6.676819196077e-04 2.313593880248e+01
6.892500000000e+02 -2.324260858401e-01 6.592472114949e-04 2.317600670380e+01
6.895000000000e+02 -2.280653168969e-01 6.496567975533e-04 2.321587861879e+01
6.897500000000e+02 -2.236269809451e-01 6.389829341537e-04 2.325557588994e+01
6.900000000000e+02 -2.191487180971e-01 6.273121062456e-04 2.329512044257e+01
6.902500000000e+02 -2.146690312131e-01 6.147450767842e-04 2.333453424083e+01
6.905000000000e+02 -2.102259032356e-01 6.013967149168e-04 2.337383873838e+01
6.907500000000e+02 -2.058554845166e-01 5.873954459686e-04 2.341305437489e+01
6.910000000000e+02 -2.015909677384e-01 5.728821221263e-04 2.345220004877e+01
6.912500000000e+02 -1.974616524695e-01 5.580085278161e-04 2.349129266147e+01
6.915000000000e+02 -1.934923008200e-01 5.429352509075e-04 2.353034667948e+01
6.917500000000e+02 -1.897027645668e-01 5.278289959157e-04 2.356937379487e+01
6.920000000000e+02 -1.861079295795e-01 5.128595326901e-04 2.360838257256e+01
6.922500000000e+02 -1.827178859501e-01 4.981960335216e-04 2.364737823855e+01
6.925000000000e+02 -1.795383267703e-01 4.840037414480e-04 2.368636250585e+01
6.927500000000e+02 -1.765710777563e-01 4.704402913036e-04 2.372533353220e+01
6.930000000000e+02 -1.738147545797e-01 4.576520568897e-04 2.376428584978e+01
6.932500000000e+02 -1.712653812780e-01 4.457710602322e-04 2.380321051845e+01
6.935000000000e+02 -1.689170342177e-01 4.349123736542e-04 2.384209519316e+01
6.937500000000e+02 -1.667623584205e-01 4.251718459163e-04 2.388092434631e+01
6.940000000000e+02 -1.647929625229e-01 4.166245488821e-04 2.391967955283e+01
6.942500000000e+02 -1.629997218260e-01 4.093240025029e-04 2.395833966774e+01
6.945000000000e+02 -1.613728756378e-01 4.033020621871e-04 2.399688122559e+01
6.947500000000e+02 -1.599020684216e-01 3.985691782004e-04 2.403527862909e+01
6.950000000000e+02 -1.585762134187e-01 3.951155217349e-04 2.407350456108e+01
6.952500000000e+02 -1.573833594499e-01 3.929123141818e-04 2.411153018203e+01
6.955000000000e+02 -1.563104753823e-01 3.919136959728e-04 2.414932546128e+01
6.957500000000e+02 -1.553432451837e-01 3.920588636656e-04 2.418685951257e+01
6.960000000000e+02 -1.544659480906e-01 3.932741790848e-04 2.422410078820e+01
6.962500000000e+02 -1.536613656482e-01 3.954755179097e-04 2.426101743631e+01
6.965000000000e+02 -1.529108162771e-01 3.985704488755e-04 2.429757757315e+01
6.967500000000e+02 -1.521942703405e-01 4.024604116846e-04 2.433374967342e+01
6.970000000000e+02 -1.514906231115e-01 4.070425295541e-04 2.436950281728e+01
6.972500000000e+02 -1.507780253609e-01 4.122114195710e-04 2.440480712557e+01
6.975000000000e+02 -1.500343290866e-01 4.178606671023e-04 2.443963411478e+01
6.977500000000e+02 -1.492375646329e-01 4.238841870707e-04 2.447395717849e+01
6.980000000000e+02 -1.483665121371e-01 4.301772208269e-04 2.450775187753e+01
6.982500000000e+02 -1.474011956051e-01 4.366373839248e-04 2.454099650573e+01
6.985000000000e+02 -1.463234388930e-01 4.431653475793e-04 2.457367234962e+01
6.987500000000e+02 -1.451172847074e-01 4.496656146516e-04 2.460576420719e+01
6.990000000000e+02 -1.437693925921e-01 4.560470849771e-04 2.463726069020e+01
6.992500000000e+02 -1.422693432728e-01 4.622235947397e-04 2.466815446901e+01
6.995000000000e+02 -1.406097809403e-01 4.681145116946e-04 2.469844268070e+01
6.997500000000e+02 -1.387865314950e-01 4.736451883447e-04 2.472812695574e+01
7.000000000000e+02 -1.367985240733e-01 4.787475227993e-04 2.475721372897e+01
7.002500000000e+02 -1.346477029982e-01 4.833604030388e-04 2.478571412342e+01
7.005000000000e+02 -1.323387669618e-01 4.874302018936e-04 2.481364413098e+01
7.007500000000e+02 -1.298789198666e-01 4.909111708318e-04 2.484102437713e+01
7.010000000000e+02 -1.272775120134e-01 4.937657997902e-04 2.486788007613e+01
7.012500000000e+02 -1.245456815968e-01 4.959650770662e-04 2.489424078898e+01
7.015000000000e+02 -1.216959517631e-01 4.974886272585e-04 2.492014027834e+01
7.017500000000e+02 -1.187418814001e-01 4.983247323679e-04 2.494561606232e+01
7.020000000000e+02 -1.156976824121e-01 4.984701904565e-04 2.497070918983e+01
7.022500000000e+02 -1.125778945638e-01 4.979300265840e-04 2.499546383388e+01
7.025000000000e+02 -1.093970646053e-01 4.967170229633e-04 2.501992703505e+01
7.027500000000e+02 -1.061695216631e-01 4.948511489871e-04 2.504414812605e+01
7.030000000000e+02 -1.029091144352e-01 4.923587857678e-04 2.506817857515e+01
7.032500000000e+02 -9.962907110762e-02 4.892719221885e-04 2.509207138617e+01
7.035000000000e+02 -9.634181074878e-02 4.856271859093e-04 2.511588095813e+01
7.037500000000e+02 -9.305886931290e-02 4.814649104580e-04 2.513966249631e+01
7.040000000000e+02 -8.979076677964e-02 4.768281084064e-04 2.516347190004e+01
7.042500000000e+02 -8.654697875613e-02 4.717615412369e-04 2.518736518546e+01
7.045000000000e+02 -8.333583704309e-02 4.663107718475e-04 2.521139838979e+01
7.047500000000e+02 -8.016452669819e-02 4.605213753636e-04 2.523562699743e+01
7.050000000000e+02 -7.703900278094e-02 4.544381645125e-04 2.526010584086e+01
7.052500000000e+02 -7.396399384772e-02 4.481046107946e-04 2.528488854393e+01
7.055000000000e+02 -7.094295590823e-02 4.415623474839e-04 2.531002724998e+01
7.057500000000e+02 -6.797802835625e-02 4.348508256448e-04 2.533557234365e+01
7.060000000000e+02 -6.507004692409e-02 4.280070929296e-04 2.536157187959e+01
7.062500000000e+02 -6.221850909662e-02 4.210656730030e-04 2.538807130751e+01
7.065000000000e+02 -5.942158327110e-02 4.140585560289e-04 2.541511300408e+01
7.067500000000e+02 -5.667609851363e-02 4.070152954703e-04 2.544273599369e+01
7.070000000000e+02 -5.397760607654e-02 3.999631524657e-04 2.547097536420e+01
7.072500000000e+02 -5.132040920308e-02 3.929272908379e-04 2.549986197820e+01
7.075000000000e+02 -4.869761746587e-02 3.859310291579e-04 2.552942220585e+01
7.077500000000e+02 -4.610126982174e-02 3.789960736442e-04 2.555967741872e+01
7.080000000000e+02 -4.352243660860e-02 3.721427815513e-04 2.559064379715e+01
7.082500000000e+02 -4.095134746875e-02 3.653904262745e-04 2.562233218916e+01
7.085000000000e+02 -3.837759469440e-02 3.587573857980e-04 2.565474770755e+01
7.087500000000e+02 -3.579028681468e-02 3.522613900588e-04 2.568788985180e+01
7.090000000000e+02 -3.317830092424e-02 3.459196333494e-04 2.572175218249e+01
7.092500000000e+02 -3.053048109341e-02 3.397489677366e-04 2.575632255439e+01
7.095000000000e+02 -2.783592254968e-02 3.337659279866e-04 2.579158289330e+01
7.097500000000e+02 -2.508419816510e-02 3.279868629560e-04 2.582750953427e+01
7.100000000000e+02 -2.226565131734e-02 3.224278892811e-04 2.586407311643e+01
7.102500000000e+02 -1.937164625391e-02 3.171048964201e-04 2.590123883642e+01
7.105000000000e+02 -1.639481016718e-02 3.120335312386e-04 2.593896674544e+01
7.107500000000e+02 -1.332929238227e-02 3.072290562544e-04 2.597721175508e+01
7.110000000000e+02 -1.017096456447e-02 3.027062692701e-04 2.601592397153e+01
7.112500000000e+02 -6.917591751861e-03 2.984794048114e-04 2.605504904678e+01
7.115000000000e+02 -3.568992121608e-03 2.945618893202e-04 2.609452821504e+01
7.117500000000e+02 -1.271196261120e-04 2.909662037357e-04 2.613429868954e+01
7.120000000000e+02 3.403885290814e-03 2.877036347482e-04 2.617429383678e+01
7.122500000000e+02 7.017713191743e-03 2.847840905015e-04 2.621444357604e+01
7.125000000000e+02 1.070593452888e-02 2.822157393748e-04 2.625467435481e+01
7.127500000000e+02 1.445813508759e-02 2.800048164033e-04 2.629490969096e+01
7.130000000000e+02 1.826207493082e-02 2.781553195310e-04 2.633507009424e+01
7.132500000000e+02 2.210392481151e-02 2.766687756789e-04 2.637507361055e+01
7.135000000000e+02 2.596852096033e-02 2.755436582019e-04 2.641483574449e+01
7.137500000000e+02 2.983968053507e-02 2.747752364338e-04 2.645426997493e+01
7.140000000000e+02 3.370053214726e-02 2.743552656899e-04 2.649328786610e+01
7.142500000000e+02 3.753387597237e-02 2.742716684378e-04 2.653179942552e+01
7.145000000000e+02 4.132255064750e-02 2.745081889443e-04 2.656971327105e+01
7.147500000000e+02 4.504981114659e-02 2.750442304129e-04 2.660693725915e+01
7.150000000000e+02 4.869968738113e-02 2.758545488530e-04 2.664337858150e+01
7.152500000000e+02 5.225733626254e-02 2.769091985570e-04 2.667894452781e+01
7.155000000000e+02 5.570935735081e-02 2.781733634236e-04 2.671354269236e+01
7.157500000000e+02 5.904408771101e-02 2.796074304028e-04 2.674708185508e+01
7.160000000000e+02 6.225183436973e-02 2.811670384725e-04 2.677947232029e+01
7.162500000000e+02 6.532508465470e-02 2.828032781419e-04 2.681062672618e+01
7.165000000000e+02 6.825865772076e-02 2.844630197365e-04 2.684046087306e+01
7.167500000000e+02 7.104978815352e-02 2.860893258924e-04 2.686889423341e+01
7.170000000000e+02 7.369818556017e-02 2.876219835299e-04 2.689585086885e+01
7.172500000000e+02 7.620603040052e-02 2.889981821518e-04 2.692126032038e+01
7.175000000000e+02 7.857790473787e-02 2.901532953439e-04 2.694505811620e+01
7.177500000000e+02 8.082071128106e-02 2.910217691118e-04 2.696718684401e+01
7.180000000000e+02 8.294352455588e-02 2.915380946115e-04 2.698759658173e+01
7.182500000000e+02 8.495742248586e-02 2.916379071626e-04 2.700624584385e+01
7.185000000000e+02 8.687527253648e-02 2.912591143402e-04 2.702310189136e+01
7.187500000000e+02 8.871151574494e-02 2.903430819761e-04 2.703814149768e+01
7.190000000000e+02 9.048191739474e-02 2.888358389555e-04 2.705135125683e+01
7.192500000000e+02 9.220329316558e-02 2.866892983581e-04 2.706272774900e+01
7.195000000000e+02 9.389326358390e-02 2.838624046523e-04 2.707227798232e+01
7.197500000000e+02 9.556996044212e-02 2.803222669144e-04 2.708001915241e+01
7.200000000000e+02 9.725177707414e-02 2.760451576341e-04 2.708597881490e+01
7.202500000000e+02 9.895708192204e-02 2.710173650869e-04 2.709019438897e+01
7.205000000000e+02 1.007039833417e-01 2.652361230702e-04 2.709271304884e+01
7.207500000000e+02 1.025100614205e-01 2.587101052518e-04 2.709359095005e+01
7.210000000000e+02 1.043921583041e-01 2.514597629279e-04 2.709289285990e+01
7.212500000000e+02 1.063661456060e-01 2.435175448228e-04 2.709069114686e+01
7.215000000000e+02 1.084467358247e-01 2.349278473806e-04 2.708706505423e+01
7.217500000000e+02 1.106473038788e-01 2.257467326615e-04 2.708209964041e+01
7.220000000000e+02 1.129797380594e-01 2.160414252541e-04 2.707588486251e+01
7.222500000000e+02 1.154542929188e-01 2.058895097885e-04 2.706851423487e+01
7.225000000000e+02 1.180794877656e-01 1.953778951184e-04 2.706008374159e+01
7.227500000000e+02 1.208620237996e-01 1.846015922333e-04 2.705069071775e+01
7.230000000000e+02 1.238067027392e-01 1.736622246611e-04 2.704043241898e+01
7.232500000000e+02 1.269163924768e-01 1.626663595764e-04 2.702940488802e+01
7.235000000000e+02 1.301920062286e-01 1.517237256142e-04 2.701770184026e+01
7.237500000000e+02 1.336324808654e-01 1.409452089894e-04 2.700541328769e+01
7.240000000000e+02 1.372348059626e-01 1.304408815151e-04 2.699262467781e+01
7.242500000000e+02 1.409940336281e-01 1.203178401817e-04 2.697941564071e+01
7.245000000000e+02 1.449033361312e-01 1.106782114141e-04 2.696585928896e+01
7.247500000000e+02 1.489540483992e-01 1.016170065151e-04 2.695202118440e+01
7.250000000000e+02 1.531357488231e-01 9.322027886480e-05 2.693795885938e+01
7.252500000000e+02 1.574363303666e-01 8.556320848800e-05 2.692372107622e+01
7.255000000000e+02 1.618420962854e-01 7.870849267922e-05 2.690934749186e+01
7.257500000000e+02 1.663378657988e-01 7.270494954098e-05 2.689486845102e+01
7.260000000000e+02 1.709070778222e-01 6.758621499933e-05 2.688030472938e+01
7.262500000000e+02 1.755319163077e-01 6.336990653199e-05 2.686566765312e+01
7.265000000000e+02 1.801934407966e-01 6.005703809949e-05 2.685095924440e+01
7.267500000000e+02 1.848717283033e-01 5.763172349946e-05 2.683617253262e+01
7.270000000000e+02 1.895460291240e-01 5.606122116124e-05 2.682129199004e+01
7.272500000000e+02 1.941949365628e-01 5.529630738170e-05 2.680629407477e+01
7.275000000000e+02 1.987965827039e-01 5.527204550226e-05 2.679114792740e+01
7.277500000000e+02 2.033288403918e-01 5.590875896515e-05 2.677581604790e+01
7.280000000000e+02 2.077695601776e-01 5.711341056142e-05 2.676025513968e+01
7.282500000000e+02 2.120968326128e-01 5.878129787941e-05 2.674441697384e+01
7.285000000000e+02 2.162892651062e-01 6.079786630676e-05 2.672824926057e+01
7.287500000000e+02 2.203262865424e-01 6.304092437290e-05 2.671169653672e+01
7.290000000000e+02 2.241884790277e-01 6.538298434165e-05 2.669470108095e+01
7.292500000000e+02 2.278579251777e-01 6.769359988682e-05 2.667720375123e+01
7.295000000000e+02 2.313185545417e-01 6.984170294697e-05 2.665914483500e+01
7.297500000000e+02 2.345565297089e-01 7.169827442404e-05 2.664046478376e+01
7.300000000000e+02 2.375605941021e-01 7.313893882005e-05 2.662110494327e+01
7.302500000000e+02 2.403224230416e-01 7.404637557079e-05 2.660100817572e+01
7.305000000000e+02 2.428369714595e-01 7.431258961779e-05 2.658011935834e+01
7.307500000000e+02 2.451027502809e-01 7.384110622047e-05 2.655838589169e+01
7.310000000000e+02 2.471220893213e-01 7.254888528876e-05 2.653575802880e+01
7.312500000000e+02 2.489013298412e-01 7.036801332817e-05 2.651218917118e+01
7.315000000000e+02 2.504509664444e-01 6.724705172290e-05 2.648763601036e+01
7.317500000000e+02 2.517856878916e-01 6.315216317478e-05 2.646205871650e+01
7.320000000000e+02 2.529243556607e-01 5.806781072001e-05 2.643542093576e+01
7.322500000000e+02 2.538898763518e-01 5.199714868386e-05 2.640768978873e+01
7.325000000000e+02 2.547089727876e-01 4.496196113058e-05 2.637883582369e+01
7.327500000000e+02 2.554118636614e-01 3.700226393199e-05 2.634883285500e+01
7.330000000000e+02 2.560318140163e-01 2.817567493059e-05 2.631765793174e+01
7.332500000000e+02 2.566045945497e-01 1.855631546410e-05 2.628529115681e+01
7.335000000000e+02 2.571678644438e-01 8.233307946930e-06 2.625171550870e+01
7.337500000000e+02 2.577604307637e-01 -2.690944053640e-06 2.621691674261e+01
7.340000000000e+02 2.584214315037e-01 -1.410272769677e-05 2.618088332994e+01
7.342500000000e+02 2.591894943119e-01 -2.587930699680e-05 2.614360623885e+01
7.345000000000e+02 2.601017945774e-01 -3.789135200800e-05 2.610507901538e+01
7.347500000000e+02 2.611931329432e-01 -5.000559142688e-05 2.606529760447e+01
7.350000000000e+02 2.624949797830e-01 -6.208747573961e-05 2.602426049880e+01
7.352500000000e+02 2.640345739184e-01 -7.400376105720e-05 2.598196862519e+01
7.355000000000e+02 2.658340469867e-01 -8.562511776553e-05 2.593842554437e+01
7.357500000000e+02 2.679096606140e-01 -9.682856327432e-05 2.589363747259e+01
7.360000000000e+02 2.702711467947e-01 -1.074996731666e-04 2.584761344208e+01
7.362500000000e+02 2.729212066176e-01 -1.175344370750e-04 2.580036536847e+01
7.365000000000e+02 2.758551747281e-01 -1.268409136987e-04 2.575190832138e+01
7.367500000000e+02 2.790608976538e-01 -1.353403570234e-04 2.570226061355e+01
7.370000000000e+02 2.825188271591e-01 -1.429680165158e-04 2.565144400286e+01
7.372500000000e+02 2.862023466592e-01 -1.496733368917e-04 2.559948378030e+01
7.375000000000e+02 2.900783405740e-01 -1.554199891886e-04 2.554640902640e+01
7.377500000000e+02 2.941079872638e-01 -1.601854959384e-04 2.549225266555e+01
7.380000000000e+02 2.982477767653e-01 -1.639602571163e-04 2.543705160380e+01
7.382500000000e+02 3.024507086505e-01 -1.667463057981e-04 2.538084674036e+01
7.385000000000e+02 3.066676620700e-01 -1.685561930830e-04 2.532368311264e+01
7.387500000000e+02 3.108488605507e-01 -1.694113233709e-04 2.526560977543e+01
7.390000000000e+02 3.149454394569e-01 -1.693407048373e-04 2.520667987607e+01
7.392500000000e+02 3.189109831148e-01 -1.683792658095e-04 2.514695045069e+01
7.395000000000e+02 3.227030802371e-01 -1.665668608021e-04 2.508648240688e+01
7.397500000000e+02 3.262847081006e-01 -1.639469606521e-04 2.502534023390e+01
7.400000000000e+02 3.296255229845e-01 -1.605661432057e-04 2.496359186497e+01
7.402500000000e+02 3.327029021072e-01 -1.564736172317e-04 2.490130836453e+01
7.405000000000e+02 3.355027263646e-01 -1.517210846199e-04 2.483856357969e+01
7.407500000000e+02 3.380199295457e-01 -1.463632326546e-04 2.477543383683e+01
7.410000000000e+02 3.402587050101e-01 -1.404582151238e-04 2.471199751837e+01
7.412500000000e+02 3.422324011644e-01 -1.340683810028e-04 2.464833460661e+01
7.415000000000e+02 3.439631496928e-01 -1.272614846678e-04 2.458452627321e+01
7.417500000000e+02 3.454811474392e-01 -1.201116837007e-04 2.452065437938e+01
7.420000000000e+02 3.468236736384e-01 -1.127004907921e-04 2.445680100354e+01
7.422500000000e+02 3.480338354065e-01 -1.051177218930e-04 2.439304795788e+01
7.425000000000e+02 3.491590609635e-01 -9.746228930882e-05 2.432947633968e+01
7.427500000000e+02 3.502493978680e-01 -8.984267797222e-05 2.426616605551e+01
7.430000000000e+02 3.513556130855e-01 -8.237704571340e-05 2.420319541672e+01
7.432500000000e+02 3.525271693199e-01 -7.519288792171e-05 2.414064075847e+01
7.435000000000e+02 3.538101383576e-01 -6.842632848954e-05 2.407857606735e+01
7.437500000000e+02 3.552450784501e-01 -6.222074629306e-05 2.401707269170e+01
7.440000000000e+02 3.568650374606e-01 -5.672505065308e-05 2.395619905227e+01
7.442500000000e+02 3.586936895095e-01 -5.209121658674e-05 2.389602045021e+01
7.445000000000e+02 3.607437522133e-01 -4.847121623825e-05 2.383659883464e+01
7.447500000000e+02 3.630158508277e-01 -4.601361814044e-05 2.377799267998e+01
7.450000000000e+02 3.654977624779e-01 -4.485921832395e-05 2.372025684850e+01
7.452500000000e+02 3.681643740858e-01 -4.513666528463e-05 2.366344251304e+01
7.455000000000e+02 3.709781592362e-01 -4.695724367212e-05 2.360759703554e+01
7.457500000000e+02 3.738903905655e-01 -5.040967242624e-05 2.355276395207e+01
7.460000000000e+02 3.768430643234e-01 -5.555495285157e-05 2.349898290962e+01
7.462500000000e+02 3.797713228454e-01 -6.242103223261e-05 2.344628958327e+01
7.465000000000e+02 3.826064745898e-01 -7.099822443871e-05 2.339471566922e+01
7.467500000000e+02 3.852793060274e-01 -8.123551526009e-05 2.334428882333e+01
7.470000000000e+02 3.877235909616e-01 -9.303785509123e-05 2.329503266424e+01
7.472500000000e+02 3.898794402769e-01 -1.062644899452e-04 2.324696670207e+01
7.475000000000e+02 3.916964918944e-01 -1.207294732036e-04 2.320010630861e+01
7.477500000000e+02 3.931365381955e-01 -1.362036716772e-04 2.315446271227e+01
7.480000000000e+02 3.941755727969e-01 -1.524188431789e-04 2.311004300181e+01
7.482500000000e+02 3.948050045646e-01 -1.690732655709e-04 2.306685008923e+01
7.485000000000e+02 3.950321575750e-01 -1.858394412949e-04 2.302488275053e+01
7.487500000000e+02 3.948798491715e-01 -2.023728691713e-04 2.298413561534e+01
7.490000000000e+02 3.943852496312e-01 -2.183222488134e-04 2.294459929121e+01
7.492500000000e+02 3.935980511805e-01 -2.333402256202e-04 2.290626035829e+01
7.495000000000e+02 3.925780756952e-01 -2.470941410815e-04 2.286910156561e+01
7.497500000000e+02 3.913925077110e-01 -2.592768580405e-04 2.283310190671e+01
7.500000000000e+02 3.901128589584e-01 -2.696168726246e-04 2.279823687916e+01
7.502500000000e+02 3.888118734475e-01 -2.778871328212e-04 2.276447865678e+01
7.505000000000e+02 3.875604399062e-01 -2.839123046996e-04 2.273179641299e+01
7.507500000000e+02 3.864247068606e-01 -2.875746808287e-04 2.270015661725e+01
7.510000000000e+02 3.854634239150e-01 -2.888178961065e-04 2.266952341769e+01
7.512500000000e+02 3.847256468026e-01 -2.876486697480e-04 2.263985904934e+01
7.515000000000e+02 3.842488472667e-01 -2.841363428399e-04 2.261112426945e+01
7.517500000000e+02 3.840575624463e-01 -2.784108398158e-04 2.258327884514e+01
7.520000000000e+02 3.841625957852e-01 -2.706582210919e-04 2.255628203111e+01
7.522500000000e+02 3.845609151994e-01 -2.611146140979e-04 2.253009308110e+01
7.525000000000e+02 3.852362949316e-01 -2.500584691404e-04 2.250467174703e+01
7.527500000000e+02 3.861607627816e-01 -2.378012594848e-04 2.247997871143e+01
7.530000000000e+02 3.872969277468e-01 -2.246773365952e-04 2.245597609645e+01
7.532500000000e+02 3.886010846639e-01 -2.110328481438e-04 2.243262785102e+01
7.535000000000e+02 3.900269220973e-01 -1.972143127454e-04 2.240990005204e+01
7.537500000000e+02 3.915297473110e-01 -1.835580079958e-04 2.238776130610e+01
7.540000000000e+02 3.930707348323e-01 -1.703798622346e-04 2.236618294895e+01
7.542500000000e+02 3.946209447441e-01 -1.579668984674e-04 2.234513918815e+01
7.545000000000e+02 3.961647880019e-01 -1.465709662185e-04 2.232460734528e+01
7.547500000000e+02 3.977023917887e-01 -1.364043550284e-04 2.230456779485e+01
7.550000000000e+02 3.992507543770e-01 -1.276384308222e-04 2.228500412749e+01
7.552500000000e+02 4.008433017639e-01 -1.204046758244e-04 2.226590306446e+01
7.555000000000e+02 4.025278096004e-01 -1.147981680905e-04 2.224725435475e+01
7.557500000000e+02 4.043628050617e-01 -1.108833433368e-04 2.222905083111e+01
7.560000000000e+02 4.064125876533e-01 -1.087006477173e-04 2.221128823001e+01
7.562500000000e+02 4.087413007449e-01 -1.082743285499e-04 2.219396499841e+01
7.565000000000e+02 4.114066177188e-01 -1.096198061417e-04 2.217708231333e+01
7.567500000000e+02 4.144535636861e-01 -1.127498232251e-04 2.216064381928e+01
7.570000000000e+02 4.179091434959e-01 -1.176788144481e-04 2.214465549983e+01
7.572500000000e+02 4.217783065010e-01 -1.244242458861e-04 2.212912552514e+01
7.575000000000e+02 4.260416738881e-01 -1.330053721230e-04 2.211406398854e+01
7.577500000000e+02 4.306552607654e-01 -1.434390545494e-04 2.209948292457e+01
7.580000000000e+02 4.355522231552e-01 -1.557331453613e-04 2.208539608975e+01
7.582500000000e+02 4.406464487297e-01 -1.698781392585e-04 2.207181871661e+01
7.585000000000e+02 4.458375848062e-01 -1.858376655057e-04 2.205876770646e+01
7.587500000000e+02 4.510170511088e-01 -2.035394776180e-04 2.204626128268e+01
7.590000000000e+02 4.560744168255e-01 -2.228673326762e-04 2.203431910081e+01
7.592500000000e+02 4.609035729244e-01 -2.436549663776e-04 2.202296233335e+01
7.595000000000e+02 4.654082683613e-01 -2.656830687012e-04 2.201221343274e+01
7.597500000000e+02 4.695065007336e-01 -2.886790671407e-04 2.200209644425e+01
7.600000000000e+02 4.731336762300e-01 -3.123206362529e-04 2.199263671216e+01
7.602500000000e+02 4.762442934598e-01 -3.362419897691e-04 2.198386114838e+01
7.605000000000e+02 4.788123017857e-01 -3.600431646335e-04 2.197579804991e+01
7.607500000000e+02 4.808302500852e-01 -3.833014557402e-04 2.196847689066e+01
7.610000000000e+02 4.823073457449e-01 -4.055841650827e-04 2.196192841772e+01
7.612500000000e+02 4.832667403176e-01 -4.264623335909e-04 2.195618424492e+01
7.615000000000e+02 4.837422045628e-01 -4.455244428087e-04 2.195127668040e+01
7.617500000000e+02 4.837743923432e-01 -4.623895751141e-04 2.194723818217e+01
7.620000000000e+02 4.834068439966e-01 -4.767194251606e-04 2.194410124790e+01
7.622500000000e+02 4.826819622894e-01 -4.882288186564e-04 2.194189779846e+01
7.625000000000e+02 4.816371227186e-01 -4.966941526687e-04 2.194065877796e+01
7.627500000000e+02 4.803011674002e-01 -5.019593753152e-04 2.194041373322e+01
7.630000000000e+02 4.786916099100e-01 -5.039393050397e-04 2.194119019720e+01
7.632500000000e+02 4.768127738190e-01 -5.026198819587e-04 2.194301360560e+01
7.635000000000e+02 4.746552080195e-01 -4.980552796794e-04 2.194590650984e+01
7.637500000000e+02 4.721966079646e-01 -4.903620650831e-04 2.194988865380e+01
7.640000000000e+02 4.694043100788e-01 -4.797103737396e-04 2.195497626005e+01
7.642500000000e+02 4.662393947138e-01 -4.663128864299e-04 2.196118215026e+01
7.645000000000e+02 4.626621071819e-01 -4.504122000187e-04 2.196851512512e+01
7.647500000000e+02 4.586382198019e-01 -4.322677583779e-04 2.197698012716e+01
7.650000000000e+02 4.541456377660e-01 -4.121431551092e-04 2.198657766307e+01
7.652500000000e+02 4.491805827324e-01 -3.902953232035e-04 2.199730398224e+01
7.655000000000e+02 4.437624545583e-01 -3.669669421080e-04 2.200915077534e+01
7.657500000000e+02 4.379366479745e-01 -3.423824019775e-04 2.202210494802e+01
7.660000000000e+02 4.317747991531e-01 -3.167480776763e-04 2.203614888172e+01
7.662500000000e+02 4.253720287385e-01 -2.902566520726e-04 2.205126025025e+01
7.665000000000e+02 4.188413272922e-01 -2.630953075238e-04 2.206741226038e+01
7.667500000000e+02 4.123054203845e-01 -2.354560985756e-04 2.208457364055e+01
7.670000000000e+02 4.058870174269e-01 -2.075471413475e-04 2.210270924430e+01
7.672500000000e+02 3.996983887704e-01 -1.796028240093e-04 2.212178018765e+01
7.675000000000e+02 3.938316330820e-01 -1.518911311588e-04 2.214174438591e+01
7.677500000000e+02 3.883508239785e-01 -1.247164970075e-04 2.216255676748e+01
7.680000000000e+02 3.832871972626e-01 -9.841706907086e-05 2.218416997141e+01
7.682500000000e+02 3.786379924402e-01 -7.335584446977e-05 2.220653458428e+01
7.685000000000e+02 3.743692642515e-01 -4.990648781432e-05 2.222959923804e+01
7.687500000000e+02 3.704223621165e-01 -2.843466728602e-05 2.225331113354e+01
7.690000000000e+02 3.667232403818e-01 -9.276995065160e-06 2.227761596414e+01
7.692500000000e+02 3.631934013939e-01 7.280036641960e-06 2.230245781184e+01
7.695000000000e+02 3.597610828413e-01 2.101875909724e-05 2.232777946934e+01
7.697500000000e+02 3.563711105250e-01 3.180443938966e-05 2.235352204986e+01
7.700000000000e+02 3.529922012380e-01 3.959319427520e-05 2.237962535852e+01
7.702500000000e+02 3.496206608853e-01 4.443271509890e-05 2.240602790978e+01
7.705000000000e+02 3.462800639480e-01 4.645554029278e-05 2.243266703764e+01
7.707500000000e+02 3.430169532415e-01 4.586595425751e-05 2.245947958286e+01
7.710000000000e+02 3.398931962921e-01 4.292182835974e-05 2.248640234871e+01
7.712500000000e+02 3.369761096442e-01 3.791363112355e-05 2.251337260048e+01
7.715000000000e+02 3.343277087492e-01 3.114332640704e-05 2.254032910955e+01
7.717500000000e+02 3.319946738602e-01 2.290522035317e-05 2.256721271337e+01
7.720000000000e+02 3.300003920138e-01 1.347123180508e-05 2.259396710625e+01
7.722500000000e+02 3.283402235674e-01 3.081843401120e-06 2.262053948518e+01
7.725000000000e+02 3.269806312577e-01 -8.056593491090e-06 2.264688082395e+01
7.727500000000e+02 3.258621970180e-01 -1.976831667690e-05 2.267294650711e+01
7.730000000000e+02 3.249061295630e-01 -3.189982252391e-05 2.269869607910e+01
7.732500000000e+02 3.240231987248e-01 -4.430822796961e-05 2.272409356938e+01
7.735000000000e+02 3.231239476490e-01 -5.684875289430e-05 2.274910693180e+01
7.737500000000e+02 3.221286543895e-01 -6.936311299257e-05 2.277370822378e+01
7.740000000000e+02 3.209758376972e-01 -8.167163111171e-05 2.279787289179e+01
7.742500000000e+02 3.196281216909e-01 -9.356947388826e-05 2.282157998263e+01
7.745000000000e+02 3.180748551174e-01 -1.048284130794e-04 2.284481151824e+01
7.747500000000e+02 3.163311859522e-01 -1.152037585408e-04 2.286755283997e+01
7.750000000000e+02 3.144338973492e-01 -1.244459943705e-04 2.288979217850e+01
7.752500000000e+02 3.124346352558e-01 -1.323152873064e-04 2.291152116141e+01
7.755000000000e+02 3.103915530766e-01 -1.385976434050e-04 2.293273453066e+01
7.757500000000e+02 3.083605234689e-01 -1.431200057182e-04 2.295343062022e+01
7.760000000000e+02 3.063871150138e-01 -1.457627982497e-04 2.297361131719e+01
7.762500000000e+02 3.045003344825e-01 -1.464683283047e-04 2.299328220629e+01
7.765000000000e+02 3.027088756436e-01 -1.452441023262e-04 2.301245237604e+01
7.767500000000e+02 3.010002463477e-01 -1.421603527612e-04 2.303113460174e+01
7.770000000000e+02 2.993427257019e-01 -1.373427151665e-04 2.304934498829e+01
7.772500000000e+02 2.976897419695e-01 -1.309606857390e-04 2.306710280332e+01
7.775000000000e+02 2.959859523652e-01 -1.232134907061e-04 2.308442999334e+01
7.777500000000e+02 2.941741792963e-01 -1.143149654900e-04 2.310135115951e+01
7.780000000000e+02 2.922021968531e-01 -1.044792032443e-04 2.311789310535e+01
7.782500000000e+02 2.900285402065e-01 -9.390851772187e-05 2.313408446615e+01
7.785000000000e+02 2.876266866152e-01 -8.278459403739e-05 2.314995583224e+01
7.787500000000e+02 2.849870917922e-01 -7.126365196797e-05 2.316553924460e+01
7.790000000000e+02 2.821171190934e-01 -5.947544493820e-05 2.318086853548e+01
7.792500000000e+02 2.790388537866e-01 -4.752582863082e-05 2.319597895688e+01
7.795000000000e+02 2.757854267499e-01 -3.550178612696e-05 2.321090761016e+01
7.797500000000e+02 2.723962554525e-01 -2.347798328697e-05 2.322569318847e+01
7.800000000000e+02 2.689120631657e-01 -1.152339132182e-05 2.324037634425e+01
7.802500000000e+02 2.653702298506e-01 2.929586432400e-07 2.325499966691e+01
7.805000000000e+02 2.618010666528e-01 1.189796198668e-05 2.326960760178e+01
7.807500000000e+02 2.582255004323e-01 2.321267398837e-05 2.328424673938e+01
7.810000000000e+02 2.546542008913e-01 3.415334342910e-05 2.329896549912e+01
7.812500000000e+02 2.510882852709e-01 4.463450621337e-05 2.331381429037e+01
7.815000000000e+02 2.475212507646e-01 5.457386496229e-05 2.332884529864e+01
7.817500000000e+02 2.439418305755e-01 6.389793117288e-05 2.334411241275e+01
7.820000000000e+02 2.403372575522e-01 7.254790219041e-05 2.335967098873e+01
7.822500000000e+02 2.366965233272e-01 8.048479482306e-05 2.337557785391e+01
7.825000000000e+02 2.330131047292e-01 8.769301596836e-05 2.339189109899e+01
7.827500000000e+02 2.292868575014e-01 9.418201179152e-05 2.340866986682e+01
7.830000000000e+02 2.255249091608e-01 9.998582523563e-05 2.342597433542e+01
7.832500000000e+02 2.217414140277e-01 1.051605827534e-04 2.344386552960e+01
7.835000000000e+02 2.179563097203e-01 1.097802273229e-04 2.346240510027e+01
7.837500000000e+02 2.141933124257e-01 1.139311000072e-04 2.348165529193e+01
7.840000000000e+02 2.104773915575e-01 1.177058481353e-04 2.350167867053e+01
7.842500000000e+02 2.068320835119e-01 1.211974572962e-04 2.352253790462e+01
7.845000000000e+02 2.032770398151e-01 1.244938540703e-04 2.354429557063e+01
7.847500000000e+02 1.998259817803e-01 1.276736672714e-04 2.356701378788e+01
7.850000000000e+02 1.964853991199e-01 1.308033668552e-04 2.359075395695e+01
7.852500000000e+02 1.932540058479e-01 1.339359186467e-04 2.361557635375e+01
7.855000000000e+02 1.901230015947e-01 1.371108796491e-04 2.364153970938e+01
7.857500000000e+02 1.870770744265e-01 1.403557135093e-04 2.366870083126e+01
7.860000000000e+02 1.840959292861e-01 1.436879725855e-04 2.369711413064e+01
7.862500000000e+02 1.811561611071e-01 1.471179400715e-04 2.372683116475e+01
7.865000000000e+02 1.782332654261e-01 1.506513754915e-04 2.375790021746e+01
7.867500000000e+02 1.753035214161e-01 1.542919438017e-04 2.379036584684e+01
7.870000000000e+02 1.723456079716e-01 1.580430932486e-04 2.382426847831e+01
7.872500000000e+02 1.693417958887e-01 1.619091286777e-04 2.385964401673e+01
7.875000000000e+02 1.662786898845e-01 1.658957051640e-04 2.389652350087e+01
7.877500000000e+02 1.631474713627e-01 1.700093238512e-04 2.393493278101e+01
7.880000000000e+02 1.599437114306e-01 1.742562650166e-04 2.397489225327e+01
7.882500000000e+02 1.566668794056e-01 1.786412442895e-04 2.401641659740e+01
7.885000000000e+02 1.533195877625e-01 1.831657120522e-04 2.405951459918e+01
7.887500000000e+02 1.499067925786e-01 1.878263198475e-04 2.410418895741e+01
7.890000000000e+02 1.464349654825e-01 1.926137455022e-04 2.415043616560e+01
7.892500000000e+02 1.429114098520e-01 1.975118582436e-04 2.419824639157e+01
7.895000000000e+02 1.393437518653e-01 2.024973122135e-04 2.424760340187e+01
7.897500000000e+02 1.357396019581e-01 2.075397504580e-04 2.429848451354e+01
7.900000000000e+02 1.321064625360e-01 2.126026801715e-04 2.435086055169e+01
7.902500000000e+02 1.284517582364e-01 2.176445678951e-04 2.440469587740e+01
7.905000000000e+02 1.247830178457e-01 2.226205128122e-04 2.445994837669e+01
7.907500000000e+02 1.211080930265e-01 2.274839095355e-04 2.451656953017e+01
7.910000000000e+02 1.174353611263e-01 2.321881276128e-04 2.457450451348e+01
7.912500000000e+02 1.137738905157e-01 2.366882765765e-04 2.463369226919e+01
7.915000000000e+02 1.101334715404e-01 2.409425748330e-04 2.469406567258e+01
7.917500000000e+02 1.065245318048e-01 2.449135518440e-04 2.475555168634e+01
7.920000000000e+02 1.029578972451e-01 2.485688173965e-04 2.481807161236e+01
7.922500000000e+02 9.944446060510e-02 2.518817245538e-04 2.488154125581e+01
7.925000000000e+02 9.599472589951e-02 2.548315294425e-04 2.494587123298e+01
7.927500000000e+02 9.261831590039e-02 2.574034821867e-04 2.501096723047e+01
7.930000000000e+02 8.932345662211e-02 2.595886345557e-04 2.507673040102e+01
7.932500000000e+02 8.611652940887e-02 2.613837608232e-04 2.514305758129e+01
7.935000000000e+02 8.300167770500e-02 2.627910400080e-04 2.520984169358e+01
7.937500000000e+02 7.998052690968e-02 2.638177244638e-04 2.527697220948e+01
7.940000000000e+02 7.705207034476e-02 2.644761866651e-04 2.534433533667e+01
7.942500000000e+02 7.421265750094e-02 2.647837674806e-04 2.541181461317e+01
7.945000000000e+02 7.145615028274e-02 2.647628353964e-04 2.547929121503e+01
7.947500000000e+02 6.877421156551e-02 2.644408416704e-04 2.554664427998e+01
7.950000000000e+02 6.615665147341e-02 2.638502824974e-04 2.561375153644e+01
7.952500000000e+02 6.359190669665e-02 2.630287904042e-04 2.568048947088e+01
7.955000000000e+02 6.106749121722e-02 2.620189653604e-04 2.574673402382e+01
7.957500000000e+02 5.857051138190e-02 2.608682777049e-04 2.581236079863e+01
7.960000000000e+02 5.608811370229e-02 2.596286821099e-04 2.587724561771e+01
7.962500000000e+02 5.360788365529e-02 2.583560669518e-04 2.594126509520e+01
7.965000000000e+02 5.111820917497e-02 2.571096047982e-04 2.600429692711e+01
7.967500000000e+02 4.860852348634e-02 2.559508515364e-04 2.606622050194e+01
7.970000000000e+02 4.606946254682e-02 2.549428651711e-04 2.612691752423e+01
7.972500000000e+02 4.349297603390e-02 2.541490179166e-04 2.618627238558e+01
7.975000000000e+02 4.087231879606e-02 2.536317735762e-04 2.624417284149e+01
7.977500000000e+02 3.820196979730e-02 2.534515902603e-04 2.630051068074e+01
7.980000000000e+02 3.547755114074e-02 2.536657974265e-04 2.635518219333e+01
7.982500000000e+02 3.269565402345e-02 2.543274748122e-04 2.640808887887e+01
7.985000000000e+02 2.985363712660e-02 2.554845593756e-04 2.645913816159e+01
7.987500000000e+02 2.694947219043e-02 2.571789466022e-04 2.650824388608e+01
7.990000000000e+02 2.398152640244e-02 2.594457775693e-04 2.655532703207e+01
7.992500000000e+02 2.094835836769e-02 2.623130104943e-04 2.660031638256e+01
7.995000000000e+02 1.784859473203e-02 2.658010135571e-04 2.664314897992e+01
7.997500000000e+02 1.468072723090e-02 2.699224458927e-04 2.668377083021e+01
8.000000000000e+02 1.144303708580e-02 2.746822772801e-04 2.672213727532e+01
8.002500000000e+02 8.133483540046e-03 2.800779883650e-04 2.675821349305e+01
8.005000000000e+02 4.749606820669e-03 2.860998899391e-04 2.679197492815e+01
8.007500000000e+02 1.288542913863e-03 2.927313047123e-04 2.682340748189e+01
8.010000000000e+02 -2.253007120207e-03 2.999492595092e-04 2.685250777675e+01
8.012500000000e+02 -5.878779966235e-03 3.077250584146e-04 2.687928334004e+01
8.015000000000e+02 -9.592849628106e-03 3.160247820991e-04 2.690375251747e+01
8.017500000000e+02 -1.339956904782e-02 3.248099539597e-04 2.692594445757e+01
8.020000000000e+02 -1.730348648582e-02 3.340382133174e-04 2.694589899901e+01
8.022500000000e+02 -2.130916055598e-02 3.436638841918e-04 2.696366627962e+01
8.025000000000e+02 -2.542102879486e-02 3.536386634604e-04 2.697930642329e+01
8.027500000000e+02 -2.964323800725e-02 3.639122139275e-04 2.699288912947e+01
8.030000000000e+02 -3.397939516529e-02 3.744327353449e-04 2.700449295684e+01
8.032500000000e+02 -3.843240403376e-02 3.851475603044e-04 2.701420484323e+01
8.035000000000e+02 -4.300418467453e-02 3.960036542635e-04 2.702211917421e+01
8.037500000000e+02 -4.769548301100e-02 4.069481032793e-04 2.702833712919e+01
8.040000000000e+02 -5.250562314791e-02 4.179285497534e-04 2.703296571470e+01
8.042500000000e+02 -5.743228102416e-02 4.288936483261e-04 2.703611673203e+01
8.045000000000e+02 -6.247130984095e-02 4.397933365617e-04 2.703790595261e+01
8.047500000000e+02 -6.761653965277e-02 4.505792630065e-04 2.703845185773e+01
8.050000000000e+02 -7.285965707165e-02 4.612049425941e-04 2.703787476031e+01
8.052500000000e+02 -7.819008646893e-02 4.716259947584e-04 2.703629563632e+01
8.055000000000e+02 -8.359493266317e-02 4.818003792261e-04 2.703383497541e+01
8.057500000000e+02 -8.905896997059e-02 4.916884572189e-04 2.703061175442e+01
8.060000000000e+02 -9.456468170656e-02 5.012529954080e-04 2.702674250833e+01
8.062500000000e+02 -1.000923569957e-01 5.104593618092e-04 2.702234006298e+01
8.065000000000e+02 -1.056202403886e-01 5.192753098389e-04 2.701751286135e+01
8.067500000000e+02 -1.111247534596e-01 5.276711226212e-04 2.701236381260e+01
8.070000000000e+02 -1.165807600750e-01 5.356194309475e-04 2.700698959166e+01
8.072500000000e+02 -1.219618954083e-01 5.430951810888e-04 2.700147981779e+01
8.075000000000e+02 -1.272409314787e-01 5.500754178044e-04 2.699591654728e+01
8.077500000000e+02 -1.323902153217e-01 5.565394169490e-04 2.699037340611e+01
8.080000000000e+02 -1.373820956373e-01 5.624683365383e-04 2.698491543096e+01
8.082500000000e+02 -1.421894341553e-01 5.678454405207e-04 2.697959835377e+01
8.085000000000e+02 -1.467860705814e-01 5.726558004740e-04 2.697446865124e+01
8.087500000000e+02 -1.511473583352e-01 5.768866501036e-04 2.696956300105e+01
8.090000000000e+02 -1.552506383270e-01 5.805272201227e-04 2.696490855145e+01
8.092500000000e+02 -1.590757613051e-01 5.835690844266e-04 2.696052256481e+01
8.095000000000e+02 -1.626055335461e-01 5.860061802110e-04 2.695641282043e+01
8.097500000000e+02 -1.658261808012e-01 5.878352195670e-04 2.695257767727e+01
8.100000000000e+02 -1.687277497668e-01 5.890560521357e-04 2.694900621436e+01
8.102500000000e+02 -1.713044702892e-01 5.896719712454e-04 2.694567883802e+01
8.105000000000e+02 -1.735550641810e-01 5.896902133714e-04 2.694256759765e+01
8.107500000000e+02 -1.754830010439e-01 5.891224902745e-04 2.693963654180e+01
8.110000000000e+02 -1.770966791986e-01 5.879854043437e-04 2.693684258703e+01
8.112500000000e+02 -1.784095387600e-01 5.863010628100e-04 2.693413579784e+01
8.115000000000e+02 -1.794401128648e-01 5.840975162010e-04 2.693146037251e+01
8.117500000000e+02 -1.802119607952e-01 5.814092524573e-04 2.692875502933e+01
8.120000000000e+02 -1.807535795471e-01 5.782776261249e-04 2.692595403925e+01
8.122500000000e+02 -1.810981573228e-01 5.747512012787e-04 2.692298770597e+01
8.125000000000e+02 -1.812832916464e-01 5.708860598215e-04 2.691978324458e+01
8.127500000000e+02 -1.813506279883e-01 5.667458963654e-04 2.691626563347e+01
8.130000000000e+02 -1.813453456776e-01 5.624019827238e-04 2.691235812296e+01
8.132500000000e+02 -1.813156703281e-01 5.579332077238e-04 2.690798323889e+01
8.135000000000e+02 -1.813121840460e-01 5.534256721564e-04 2.690306322475e+01
8.137500000000e+02 -1.813872105001e-01 5.489723787065e-04 2.689752097036e+01
8.140000000000e+02 -1.815939811709e-01 5.446724748249e-04 2.689128040232e+01
8.142500000000e+02 -1.819859131245e-01 5.406306323968e-04 2.688426731821e+01
8.145000000000e+02 -1.826156822587e-01 5.369559482238e-04 2.687640968781e+01
8.147500000000e+02 -1.835344292763e-01 5.337609897772e-04 2.686763838408e+01
8.150000000000e+02 -1.847907859148e-01 5.311603717520e-04 2.685788738939e+01
8.152500000000e+02 -1.864300747738e-01 5.292695207005e-04 2.684709439256e+01
8.155000000000e+02 -1.884933517518e-01 5.282029571071e-04 2.683520089936e+01
8.157500000000e+02 -1.910166634474e-01 5.280728254697e-04 2.682215270027e+01
8.160000000000e+02 -1.940301953566e-01 5.289869983440e-04 2.680789989577e+01
8.162500000000e+02 -1.975576050602e-01 5.310473062511e-04 2.679239712346e+01
8.165000000000e+02 -2.016154352559e-01 5.343476742578e-04 2.677560372422e+01
8.167500000000e+02 -2.062125449211e-01 5.389723372145e-04 2.675748361906e+01
8.170000000000e+02 -2.113497867469e-01 5.449939118920e-04 2.673800550184e+01
8.172500000000e+02 -2.170196964938e-01 5.524715070942e-04 2.671714263506e+01
8.175000000000e+02 -2.232063957930e-01 5.614490536316e-04 2.669487284573e+01
8.177500000000e+02 -2.298856310178e-01 5.719537241054e-04 2.667117848604e+01
8.180000000000e+02 -2.370249215946e-01 5.839945287579e-04 2.664604614626e+01
8.182500000000e+02 -2.445839142101e-01 5.975608685547e-04 2.661946667903e+01
8.185000000000e+02 -2.525148401361e-01 6.126216417812e-04 2.659143485413e+01
8.187500000000e+02 -2.607631523703e-01 6.291245064053e-04 2.656194933316e+01
8.190000000000e+02 -2.692682671316e-01 6.469953391823e-04 2.653101241425e+01
8.192500000000e+02 -2.779644568662e-01 6.661381263078e-04 2.649862977980e+01
8.195000000000e+02 -2.867818252018e-01 6.864350354647e-04 2.646481043496e+01
8.197500000000e+02 -2.956473923222e-01 7.077469656936e-04 2.642956645956e+01
8.200000000000e+02 -3.044862692041e-01 7.299144836213e-04 2.639291276081e+01
8.202500000000e+02 -3.132228369064e-01 7.527589093501e-04 2.635486705208e+01
8.205000000000e+02 -3.217820381644e-01 7.760841078717e-04 2.631544951896e+01
8.207500000000e+02 -3.300905854065e-01 7.996782373450e-04 2.627468284064e+01
8.210000000000e+02 -3.380782552843e-01 8.233162707777e-04 2.623259188984e+01
8.212500000000e+02 -3.456790790335e-01 8.467624496380e-04 2.618920367568e+01
8.215000000000e+02 -3.528324678250e-01 8.697732356977e-04 2.614454728537e+01
8.217500000000e+02 -3.594843332623e-01 8.921006299731e-04 2.609865364314e+01
8.220000000000e+02 -3.655880233646e-01 9.134954539914e-04 2.605155550611e+01
8.222500000000e+02 -3.711051758495e-01 9.337109792424e-04 2.600328734918e+01
8.225000000000e+02 -3.760064356947e-01 9.525067234505e-04 2.595388526144e+01
8.227500000000e+02 -3.802719736411e-01 9.696520898353e-04 2.590338696311e+01
8.230000000000e+02 -3.838919097557e-01 9.849304237117e-04 2.585183162021e+01
8.232500000000e+02 -3.868664761626e-01 9.981426682673e-04 2.579925986852e+01
8.235000000000e+02 -3.892060206344e-01 1.009111096280e-03 2.574571373476e+01
8.237500000000e+02 -3.909307918713e-01 1.017682737968e-03 2.569123668509e+01
8.240000000000e+02 -3.920705571513e-01 1.023732839887e-03 2.563587346620e+01
8.242500000000e+02 -3.926639697778e-01 1.027167590825e-03 2.557967025312e+01
8.245000000000e+02 -3.927577874758e-01 1.027926876233e-03 2.552267450391e+01
8.247500000000e+02 -3.924059032311e-01 1.025986249499e-03 2.546493512300e+01
8.250000000000e+02 -3.916682245697e-01 1.021358656902e-03 2.540650235406e+01
8.252500000000e+02 -3.906094208938e-01 1.014095251250e-03 2.534742794987e+01
8.255000000000e+02 -3.892975846473e-01 1.004285979837e-03 2.528776511854e+01
8.257500000000e+02 -3.878028274264e-01 9.920591895657e-04 2.522756867966e+01
8.260000000000e+02 -3.861958129643e-01 9.775807009849e-04 2.516689506327e+01
8.262500000000e+02 -3.845463705301e-01 9.610521354096e-04 2.510580247017e+01
8.265000000000e+02 -3.829220711369e-01 9.427085191948e-04 2.504435089536e+01
8.267500000000e+02 -3.813869526524e-01 9.228152130944e-04 2.498260225857e+01
8.270000000000e+02 -3.800003315184e-01 9.016641598812e-04 2.492062048194e+01
8.272500000000e+02 -3.788157837329e-01 8.795695919880e-04 2.485847156137e+01
8.275000000000e+02 -3.778803294810e-01 8.568631987726e-04 2.479622365876e+01
8.277500000000e+02 -3.772337490546e-01 8.338887489315e-04 2.473394711291e+01
8.280000000000e+02 -3.769081863281e-01 8.109964783837e-04 2.467171447322e+01
8.282500000000e+02 -3.769279452780e-01 7.885371886906e-04 2.460960048233e+01
8.285000000000e+02 -3.773095003520e-01 7.668562395898e-04 2.454768200769e+01
8.287500000000e+02 -3.780617216155e-01 7.462875524822e-04 2.448603794054e+01
8.290000000000e+02 -3.791863182111e-01 7.271478523699e-04 2.442474902920e+01
8.292500000000e+02 -3.806783788713e-01 7.097309269681e-04 2.436389765892e+01
8.295000000000e+02 -3.825271338569e-01 6.943026354280e-04 2.430356756788e+01
8.297500000000e+02 -3.847167617372e-01 6.810961197348e-04 2.424384350554e+01
8.300000000000e+02 -3.872273197929e-01 6.703079585153e-04 2.418481081250e+01
8.302500000000e+02 -3.900356400744e-01 6.620946697962e-04 2.412655496695e+01
8.305000000000e+02 -3.931162845438e-01 6.565702498594e-04 2.406916104940e+01
8.307500000000e+02 -3.964424456320e-01 6.538045089257e-04 2.401271317056e+01
8.310000000000e+02 -3.999867633593e-01 6.538221779207e-04 2.395729387191e+01
8.312500000000e+02 -4.037220716583e-01 6.566030242141e-04 2.390298346381e+01
8.315000000000e+02 -4.076220145751e-01 6.620826744840e-04 2.384985938950e+01
8.317500000000e+02 -4.116615290838e-01 6.701544038188e-04 2.379799555420e+01
8.320000000000e+02 -4.158171721730e-01 6.806716673964e-04 2.374746167681e+01
8.322500000000e+02 -4.200672845165e-01 6.934513883840e-04 2.369832266340e+01
8.325000000000e+02 -4.243919890873e-01 7.082779289053e-04 2.365063802037e+01
8.327500000000e+02 -4.287730035529e-01 7.249075865362e-04 2.360446130743e+01
8.330000000000e+02 -4.331933414644e-01 7.430737344059e-04 2.355983966544e+01
8.332500000000e+02 -4.376368264317e-01 7.624921656436e-04 2.351681341304e+01
8.335000000000e+02 -4.420875116502e-01 7.828667550024e-04 2.347541568642e+01
8.337500000000e+02 -4.465290683705e-01 8.038954052648e-04 2.343567223936e+01
8.340000000000e+02 -4.509440858604e-01 8.252756963060e-04 2.339760122278e+01
8.342500000000e+02 -4.553134752526e-01 8.467107414994e-04 2.336121318345e+01
8.345000000000e+02 -4.596158966788e-01 8.679143710611e-04 2.332651100969e+01
8.347500000000e+02 -4.638274276378e-01 8.886162500207e-04 2.329349012426e+01
8.350000000000e+02 -4.679213627202e-01 9.085659705498e-04 2.326213858830e+01
8.352500000000e+02 -4.718683749453e-01 9.275369298674e-04 2.323243745540e+01
8.355000000000e+02 -4.756369382466e-01 9.453290971322e-04 2.320436110000e+01
8.357500000000e+02 -4.791940865506e-01 9.617709226420e-04 2.317787757296e+01
8.360000000000e+02 -4.825065593605e-01 9.767206906394e-04 2.315294916704e+01
8.362500000000e+02 -4.855421985302e-01 9.900667099252e-04 2.312953286861e+01
8.365000000000e+02 -4.882716181973e-01 1.001726861717e-03 2.310758090770e+01
8.367500000000e+02 -4.906700542601e-01 1.011647513478e-03 2.308704132009e+01
8.370000000000e+02 -4.927192583201e-01 1.019801972520e-03 2.306785850947e+01
8.372500000000e+02 -4.944093278563e-01 1.026188379041e-03 2.304997378121e+01
8.375000000000e+02 -4.957403147371e-01 1.030827447171e-03 2.303332587865e+01
8.377500000000e+02 -4.967234818413e-01 1.033760799007e-03 2.301785147483e+01
8.380000000000e+02 -4.973820707763e-01 1.035048604794e-03 2.300348563454e+01
8.382500000000e+02 -4.977515352525e-01 1.034767898953e-03 2.299016225829e+01
8.385000000000e+02 -4.978791377307e-01 1.033011252930e-03 2.297781434842e+01
8.387500000000e+02 -4.978229278003e-01 1.029885650086e-03 2.296637450656e+01
8.390000000000e+02 -4.976501209560e-01 1.025511831276e-03 2.295577516521e+01
8.392500000000e+02 -4.974349475374e-01 1.020023584642e-03 2.294594872674e+01
8.395000000000e+02 -4.972560361043e-01 1.013567197531e-03 2.293682806424e+01
8.397500000000e+02 -4.971934990314e-01 1.006301235726e-03 2.292834644841e+01
8.400000000000e+02 -4.973257512705e-01 9.983956982983e-04 2.292043806240e+01
8.402500000000e+02 -4.977263417517e-01 9.900312088600e-04 2.291303790727e+01
8.405000000000e+02 -4.984607604577e-01 9.813974897899e-04 2.290608228141e+01
8.407500000000e+02 -4.995835317167e-01 9.726918585019e-04 2.289950889195e+01
8.410000000000e+02 -5.011356294609e-01 9.641170067595e-04 2.289325692312e+01
8.412500000000e+02 -5.031423057010e-01 9.558780429263e-04 2.288726752332e+01
8.415000000000e+02 -5.056115578933e-01 9.481793883552e-04 2.288148382968e+01
8.417500000000e+02 -5.085332462307e-01 9.412210391987e-04 2.287585127674e+01
8.420000000000e+02 -5.118789964005e-01 9.351945422057e-04 2.287031757438e+01
8.422500000000e+02 -5.156028661603e-01 9.302782918827e-04 2.286483318069e+01
8.425000000000e+02 -5.196429216711e-01 9.266328439668e-04 2.285935124445e+01
8.427500000000e+02 -5.239236206503e-01 9.243958734979e-04 2.285382779129e+01
8.430000000000e+02 -5.283589579550e-01 9.236771105056e-04 2.284822187379e+01
8.432500000000e+02 -5.328562640928e-01 9.245535714231e-04 2.284249541676e+01
8.435000000000e+02 -5.373204240307e-01 9.270649173649e-04 2.283661360980e+01
8.437500000000e+02 -5.416583366847e-01 9.312097729017e-04 2.283054469510e+01
8.440000000000e+02 -5.457832876619e-01 9.369430673011e-04 2.282426002658e+01
8.442500000000e+02 -5.496189719801e-01 9.441747321390e-04 2.281773409186e+01
8.445000000000e+02 -5.531028485945e-01 9.527700713281e-04 2.281094424807e+01
8.447500000000e+02 -5.561886105500e-01 9.625519919607e-04 2.280387095475e+01
8.450000000000e+02 -5.588475359983e-01 9.733052467382e-04 2.279649748544e+01
8.452500000000e+02 -5.610686382387e-01 9.847827311008e-04 2.278880982632e+01
8.455000000000e+02 -5.628575869676e-01 9.967133214852e-04 2.278079663275e+01
8.457500000000e+02 -5.642344761859e-01 1.008811074297e-03 2.277244885073e+01
8.460000000000e+02 -5.652306979064e-01 1.020785458682e-03 2.276375990247e+01
8.462500000000e+02 -5.658851006007e-01 1.032351737114e-03 2.275472536850e+01
8.465000000000e+02 -5.662398518560e-01 1.043241022358e-03 2.274534292422e+01
8.467500000000e+02 -5.663363443141e-01 1.053209322582e-03 2.273561233123e+01
8.470000000000e+02 -5.662114761089e-01 1.062044903767e-03 2.272553518786e+01
8.472500000000e+02 -5.658947211797e-01 1.069574235758e-03 2.271511524580e+01
8.475000000000e+02 -5.654061114494e-01 1.075665258333e-03 2.270435823722e+01
8.477500000000e+02 -5.647553684282e-01 1.080228573400e-03 2.269327201852e+01
8.480000000000e+02 -5.639421477716e-01 1.083216519567e-03 2.268186639456e+01
8.482500000000e+02 -5.629574237362e-01 1.084620880792e-03 2.267015355025e+01
8.485000000000e+02 -5.617856597081e-01 1.084468713770e-03 2.265814759886e+01
8.487500000000e+02 -5.604077383396e-01 1.082817681525e-03 2.264586500248e+01
8.490000000000e+02 -5.588041115446e-01 1.079750490895e-03 2.263332403384e+01
8.492500000000e+02 -5.569581038459e-01 1.075369772154e-03 2.262054509010e+01
8.495000000000e+02 -5.548588467050e-01 1.069792746137e-03 2.260755008548e+01
8.497500000000e+02 -5.525038213581e-01 1.063146846601e-03 2.259436265633e+01
8.500000000000e+02 -5.499005821394e-01 1.055565538375e-03 2.258100752493e+01
8.502500000000e+02 -5.470677579631e-01 1.047185202077e-03 2.256751069446e+01
8.505000000000e+02 -5.440350393118e-01 1.038142512358e-03 2.255389884795e+01
8.507500000000e+02 -5.408423397857e-01 1.028572706274e-03 2.254019952680e+01
8.510000000000e+02 -5.375380274565e-01 1.018608346368e-03 2.252644084461e+01
8.512500000000e+02 -5.341764177018e-01 1.008378817031e-03 2.251265148450e+01
8.515000000000e+02 -5.308146480056e-01 9.980103175282e-04 2.249886071133e+01
8.517500000000e+02 -5.275091562744e-01 9.876262744431e-04 2.248509849348e+01
8.520000000000e+02 -5.243119905134e-01 9.773479841349e-04 2.247139543774e+01
8.522500000000e+02 -5.212672738587e-01 9.672952824747e-04 2.245778321151e+01
8.525000000000e+02 -5.184080980521e-01 9.575867479738e-04 2.244429448911e+01
8.527500000000e+02 -5.157542118587e-01 9.483393833154e-04 2.243096314693e+01
8.530000000000e+02 -5.133107519960e-01 9.396675393623e-04 2.241782438478e+01
8.532500000000e+02 -5.110682406672e-01 9.316806191279e-04 2.240491481694e+01
8.535000000000e+02 -5.090039286050e-01 9.244796370156e-04 2.239227231326e+01
8.537500000000e+02 -5.070844356373e-01 9.181525582091e-04 2.237993623286e+01
8.540000000000e+02 -5.052694824199e-01 9.127689780374e-04 2.236794717080e+01
8.542500000000e+02 -5.035163816706e-01 9.083747757019e-04 2.235634665731e+01
8.545000000000e+02 -5.017847871475e-01 9.049868970828e-04 2.234517723986e+01
8.547500000000e+02 -5.000412334614e-01 9.025896667658e-04 2.233448183753e+01
8.550000000000e+02 -4.982628351946e-01 9.011324808931e-04 2.232430378688e+01
8.552500000000e+02 -4.964397483994e-01 9.005303190192e-04 2.231468610042e+01
8.555000000000e+02 -4.945759585093e-01 9.006664255076e-04 2.230567142806e+01
8.557500000000e+02 -4.926883170954e-01 9.013981021153e-04 2.229730130867e+01
8.560000000000e+02 -4.908038028962e-01 9.025642799721e-04 2.228961607486e+01
8.562500000000e+02 -4.889553730334e-01 9.039947312040e-04 2.228265434499e+01
8.565000000000e+02 -4.871768751867e-01 9.055198548201e-04 2.227645255204e+01
8.567500000000e+02 -4.854976688306e-01 9.069797852827e-04 2.227104496495e+01
8.570000000000e+02 -4.839376926159e-01 9.082320656951e-04 2.226646335348e+01
8.572500000000e+02 -4.825036572544e-01 9.091568883667e-04 2.226273675260e+01
8.575000000000e+02 -4.811868880891e-01 9.096592918756e-04 2.225989168527e+01
8.577500000000e+02 -4.799631893258e-01 9.096684906336e-04 2.225795202315e+01
8.580000000000e+02 -4.787947457310e-01 9.091344868798e-04 2.225693912271e+01
8.582500000000e+02 -4.776338298256e-01 9.080228340191e-04 2.225687170566e+01
8.585000000000e+02 -4.764278136058e-01 9.063085075236e-04 2.225776617414e+01
8.587500000000e+02 -4.751247808987e-01 9.039701463272e-04 2.225963644452e+01
8.590000000000e+02 -4.736789654017e-01 9.009854374166e-04 2.226249374345e+01
8.592500000000e+02 -4.720553022060e-01 8.973288778488e-04 2.226634671776e+01
8.595000000000e+02 -4.702324658219e-01 8.929720390191e-04 2.227120104180e+01
8.597500000000e+02 -4.682040767954e-01 8.878863263567e-04 2.227705926409e+01
8.600000000000e+02 -4.659779554802e-01 8.820478459124e-04 2.228392038198e+01
8.602500000000e+02 -4.635736892878e-01 8.754434488439e-04 2.229177989436e+01
8.605000000000e+02 -4.610188965712e-01 8.680770450792e-04 2.230062948449e+01
8.607500000000e+02 -4.583448550484e-01 8.599750058940e-04 2.231045709062e+01
8.610000000000e+02 -4.555821595154e-01 8.511897310382e-04 2.232124683265e+01
8.612500000000e+02 -4.527571070102e-01 8.418007302828e-04 2.233297950607e+01
8.615000000000e+02 -4.498892680293e-01 8.319130436574e-04 2.234563277813e+01
8.617500000000e+02 -4.469906014251e-01 8.216530223965e-04 2.235918174510e+01
8.620000000000e+02 -4.440661021367e-01 8.111618988936e-04 2.237359930268e+01
8.622500000000e+02 -4.411158326688e-01 8.005882311027e-04 2.238885696966e+01
8.625000000000e+02 -4.381378427051e-01 7.900802016463e-04 2.240492532281e+01
8.627500000000e+02 -4.351314453727e-01 7.797787215477e-04 2.242177439440e+01
8.630000000000e+02 -4.321003034963e-01 7.698120871544e-04 2.243937442684e+01
8.632500000000e+02 -4.290546938871e-01 7.602928809177e-04 2.245769591773e+01
8.635000000000e+02 -4.260126870073e-01 7.513171703918e-04 2.247671025862e+01
8.637500000000e+02 -4.229999262859e-01 7.429656208861e-04 2.249638963998e+01
8.640000000000e+02 -4.200481658780e-01 7.353062405964e-04 2.251670757946e+01
8.642500000000e+02 -4.171926753671e-01 7.283982046246e-04 2.253763877447e+01
8.645000000000e+02 -4.144690342526e-01 7.222952889603e-04 2.255915960627e+01
8.647500000000e+02 -4.119096606035e-01 7.170486300927e-04 2.258124804816e+01
8.650000000000e+02 -4.095407038799e-01 7.127079681061e-04 2.260388423980e+01
8.652500000000e+02 -4.073795848188e-01 7.093212618412e-04 2.262705051716e+01
8.655000000000e+02 -4.054336128798e-01 7.069324559586e-04 2.265073205052e+01
8.657500000000e+02 -4.036996958610e-01 7.055778913110e-04 2.267491715056e+01
8.660000000000e+02 -4.021651344399e-01 7.052818004467e-04 2.269959759124e+01
8.662500000000e+02 -4.008093333639e-01 7.060516072870e-04 2.272476923753e+01
8.665000000000e+02 -3.996060167235e-01 7.078738627795e-04 2.275043226497e+01
8.667500000000e+02 -3.985256532702e-01 7.107110554646e-04 2.277659150794e+01
8.670000000000e+02 -3.975376624382e-01 7.145002368121e-04 2.280325650717e+01
8.672500000000e+02 -3.966122003493e-01 7.191533639848e-04 2.283044175038e+01
8.675000000000e+02 -3.957212387670e-01 7.245593620248e-04 2.285816645696e+01
8.677500000000e+02 -3.948389712627e-01 7.305876622797e-04 2.288645439715e+01
8.680000000000e+02 -3.939415984151e-01 7.370927106416e-04 2.291533358055e+01
8.682500000000e+02 -3.930066405669e-01 7.439189042262e-04 2.294483571784e+01
8.685000000000e+02 -3.920121142074e-01 7.509053992561e-04 2.297499588493e+01
8.687500000000e+02 -3.909357022567e-01 7.578903962284e-04 2.300585188378e+01
8.690000000000e+02 -3.897541897146e-01 7.647145197471e-04 2.303744360968e+01
8.692500000000e+02 -3.884433948763e-01 7.712231737418e-04 2.306981265771e+01
8.695000000000e+02 -3.869784647219e-01 7.772681056537e-04 2.310300159338e+01
8.697500000000e+02 -3.853347396190e-01 7.827082181257e-04 2.313705360550e+01
8.700000000000e+02 -3.834888089742e-01 7.874099828525e-04 2.317201183568e+01
8.702500000000e+02 -3.814198594855e-01 7.912477826848e-04 2.320791906562e+01
8.705000000000e+02 -3.791108347374e-01 7.941044622949e-04 2.324481708808e+01
8.707500000000e+02 -3.765495006442e-01 7.958724652434e-04 2.328274635342e+01
8.710000000000e+02 -3.737290445164e-01 7.964554498593e-04 2.332174542310e+01
8.712500000000e+02 -3.706482220757e-01 7.957704654652e-04 2.336185040551e+01
8.715000000000e+02 -3.673111214996e-01 7.937504061054e-04 2.340309455268e+01
8.717500000000e+02 -3.637263873612e-01 7.903465465208e-04 2.344550756240e+01
8.720000000000e+02 -3.599062756167e-01 7.855315151584e-04 2.348911514605e+01
8.722500000000e+02 -3.558654627950e-01 7.793008386203e-04 2.353393844716e+01
8.725000000000e+02 -3.516198560464e-01 7.716740819757e-04 2.357999346776e+01
8.727500000000e+02 -3.471856165341e-01 7.626953327957e-04 2.362729069855e+01
8.730000000000e+02 -3.425783405503e-01 7.524325318271e-04 2.367583468122e+01
8.732500000000e+02 -3.378125551028e-01 7.409755634131e-04 2.372562362732e+01
8.735000000000e+02 -3.329015842254e-01 7.284341248711e-04 2.377664928161e+01
8.737500000000e+02 -3.278576387691e-01 7.149346580261e-04 2.382889671464e+01
8.740000000000e+02 -3.226921134567e-01 7.006169342650e-04 2.388234425666e+01
8.742500000000e+02 -3.174160697653e-01 6.856305518684e-04 2.393696358254e+01
8.745000000000e+02 -3.120406925752e-01 6.701314540989e-04 2.399271976458e+01
8.747500000000e+02 -3.065777209421e-01 6.542788477306e-04 2.404957147415e+01
8.750000000000e+02 -3.010397521107e-01 6.382324479275e-04 2.410747113178e+01
8.752500000000e+02 -2.954404335994e-01 6.221500009422e-04 2.416636523199e+01
8.755000000000e+02 -2.897944677900e-01 6.061852777479e-04 2.422619455014e+01
8.757500000000e+02 -2.841174998019e-01 5.904863070073e-04 2.428689445587e+01
8.760000000000e+02 -2.784259021859e-01 5.751939169020e-04 2.434839514458e+01
8.762500000000e+02 -2.727365364355e-01 5.604402500912e-04 2.441062199966e+01
8.765000000000e+02 -2.670664865678e-01 5.463474861841e-04 2.447349585289e+01
8.767500000000e+02 -2.614328419437e-01 5.330266331054e-04 2.453693328470e+01
8.770000000000e+02 -2.558525616163e-01 5.205761466640e-04 2.460084700423e+01
8.772500000000e+02 -2.503423948307e-01 5.090808804209e-04 2.466514619610e+01
8.775000000000e+02 -2.449188720042e-01 4.986111521986e-04 2.472973687850e+01
8.777500000000e+02 -2.395983557517e-01 4.892217730522e-04 2.479452242175e+01
8.780000000000e+02 -2.343970919313e-01 4.809516320648e-04 2.485940397814e+01
8.782500000000e+02 -2.293312434075e-01 4.738236318420e-04 2.492428097394e+01
8.785000000000e+02 -2.244168803513e-01 4.678449149728e-04 2.498905167513e+01
8.787500000000e+02 -2.196698911321e-01 4.630074975013e-04 2.505361377355e+01
8.790000000000e+02 -2.151058028323e-01 4.592895078514e-04 2.511786486334e+01
8.792500000000e+02 -2.107395199840e-01 4.566564377355e-04 2.518170307602e+01
8.795000000000e+02 -2.065849798850e-01 4.550629842575e-04 2.524502754387e+01
8.797500000000e+02 -2.026547571196e-01 4.544548352322e-04 2.530773892120e+01
8.800000000000e+02 -1.989596436461e-01 4.547705547481e-04 2.536973988009e+01
8.802500000000e+02 -1.955082345331e-01 4.559435717706e-04 2.543093551529e+01
8.805000000000e+02 -1.923065468149e-01 4.579039678826e-04 2.549123370710e+01
8.807500000000e+02 -1.893577259591e-01 4.605799579353e-04 2.555054555878e+01
8.810000000000e+02 -1.866618265130e-01 4.638993279646e-04 2.560878570315e+01
8.812500000000e+02 -1.842156954145e-01 4.677905985425e-04 2.566587260125e+01
8.815000000000e+02 -1.820129817738e-01 4.721837400670e-04 2.572172891830e+01
8.817500000000e+02 -1.800442325544e-01 4.770108572843e-04 2.577628180055e+01
8.820000000000e+02 -1.782970903730e-01 4.822065755297e-04 2.582946319969e+01
8.822500000000e+02 -1.767565457172e-01 4.877082945580e-04 2.588121013710e+01
8.825000000000e+02 -1.754052798523e-01 4.934562008768e-04 2.593146506450e+01
8.827500000000e+02 -1.742240033570e-01 4.993932967579e-04 2.598017610858e+01
8.830000000000e+02 -1.731918274970e-01 5.054652985729e-04 2.602729735480e+01
8.832500000000e+02 -1.722866070719e-01 5.116205462839e-04 2.607278906332e+01
8.835000000000e+02 -1.714853099203e-01 5.178097980162e-04 2.611661792930e+01
8.837500000000e+02 -1.707643199195e-01 5.239860890042e-04 2.615875722884e+01
8.840000000000e+02 -1.700997084597e-01 5.301045629453e-04 2.619918694226e+01
8.842500000000e+02 -1.694675280945e-01 5.361222201081e-04 2.623789388525e+01
8.845000000000e+02 -1.688439973967e-01 5.419977450946e-04 2.627487171243e+01
8.847500000000e+02 -1.682057518521e-01 5.476912197692e-04 2.631012096224e+01
8.850000000000e+02 -1.675299784302e-01 5.531639030954e-04 2.634364898294e+01
8.852500000000e+02 -1.667946317206e-01 5.583779358907e-04 2.637546988380e+01
8.855000000000e+02 -1.659785311284e-01 5.632961149883e-04 2.640560439557e+01
8.857500000000e+02 -1.650615490237e-01 5.678816017155e-04 2.643407973266e+01
8.860000000000e+02 -1.640246726287e-01 5.720977511340e-04 2.646092939297e+01
8.862500000000e+02 -1.628501635152e-01 5.759079307424e-04 2.648619293806e+01
8.865000000000e+02 -1.615215767232e-01 5.792754539797e-04 2.650991573153e+01
8.867500000000e+02 -1.600238736332e-01 5.821635608201e-04 2.653214863453e+01
8.870000000000e+02 -1.583434358510e-01 5.845355200916e-04 2.655294766677e+01
8.872500000000e+02 -1.564680519757e-01 5.863548201943e-04 2.657237364415e+01
8.875000000000e+02 -1.543869678875e-01 5.875854188574e-04 2.659049172976e+01
8.877500000000e+02 -1.520907931799e-01 5.881921258036e-04 2.660737101277e+01
8.880000000000e+02 -1.495715169915e-01 5.881410757899e-04 2.662308396669e+01
8.882500000000e+02 -1.468224379366e-01 5.874002060764e-04 2.663770592551e+01
8.885000000000e+02 -1.438380850133e-01 5.859397849334e-04 2.665131455007e+01
8.887500000000e+02 -1.406142283174e-01 5.837329995437e-04 2.666398915915e+01
8.890000000000e+02 -1.371478176169e-01 5.807565091873e-04 2.667581012849e+01
8.892500000000e+02 -1.334369429121e-01 5.769909954494e-04 2.668685830145e+01
8.895000000000e+02 -1.294808932861e-01 5.724216904271e-04 2.669721423699e+01
8.897500000000e+02 -1.252801500851e-01 5.670388126517e-04 2.670695761736e+01
8.900000000000e+02 -1.208364614664e-01 5.608380385000e-04 2.671616654639e+01
8.902500000000e+02 -1.161528765071e-01 5.538208214549e-04 2.672491699645e+01
8.905000000000e+02 -1.112338979327e-01 5.459947437753e-04 2.673328204880e+01
8.907500000000e+02 -1.060855459321e-01 5.373737196965e-04 2.674133137970e+01
8.910000000000e+02 -1.007154899783e-01 5.279781959286e-04 2.674913062546e+01
8.912500000000e+02 -9.513312563359e-02 5.178352351745e-04 2.675674094647e+01
8.915000000000e+02 -8.934972457008e-02 5.069786107276e-04 2.676421838156e+01
8.917500000000e+02 -8.337849861942e-02 4.954487805828e-04 2.677161343786e+01
8.920000000000e+02 -7.723463995481e-02 4.832927853058e-04 2.677897078544e+01
8.922500000000e+02 -7.093540521610e-02 4.705640586649e-04 2.678632870597e+01
8.925000000000e+02 -6.450009415779e-02 4.573224392019e-04 2.679371886538e+01
8.927500000000e+02 -5.794999864918e-02 4.436338194063e-04 2.680116613173e+01
8.930000000000e+02 -5.130834549625e-02 4.295696938357e-04 2.680868830313e+01
8.932500000000e+02 -4.460018865344e-02 4.152068171917e-04 2.681629587622e+01
8.935000000000e+02 -3.785220494883e-02 4.006267874527e-04 2.682399219583e+01
8.937500000000e+02 -3.109252779144e-02 3.859154316021e-04 2.683177318419e+01
8.940000000000e+02 -2.435046041210e-02 3.711620704072e-04 2.683962761240e+01
8.942500000000e+02 -1.765620055864e-02 3.564590301897e-04 2.684753712213e+01
8.945000000000e+02 -1.104052192620e-02 3.419007969477e-04 2.685547629955e+01
8.947500000000e+02 -4.534393175970e-03 3.275832026549e-04 2.686341311118e+01
8.950000000000e+02 1.831394646788e-03 3.136025047411e-04 2.687130910504e+01
8.952500000000e+02 8.026628134348e-03 3.000544119243e-04 2.687911964721e+01
8.955000000000e+02 1.402210581806e-02 2.870331349701e-04 2.688679458936e+01
8.957500000000e+02 1.979004509618e-02 2.746302771560e-04 2.689427845745e+01
8.960000000000e+02 2.530451240506e-02 2.629337894501e-04 2.690151106846e+01
8.962500000000e+02 3.054183613367e-02 2.520269324757e-04 2.690842818062e+01
8.965000000000e+02 3.548099315367e-02 2.419870879538e-04 2.691496181300e+01
8.967500000000e+02 4.010398497600e-02 2.328848185301e-04 2.692104114617e+01
8.970000000000e+02 4.439616913537e-02 2.247827187362e-04 2.692659291772e+01
8.972500000000e+02 4.834656263083e-02 2.177344739486e-04 2.693154218339e+01
8.975000000000e+02 5.194809578205e-02 2.117840161521e-04 2.693581310469e+01
8.977500000000e+02 5.519782248261e-02 2.069645671238e-04 2.693932943546e+01
8.980000000000e+02 5.809707288092e-02 2.032979982274e-04 2.694201533462e+01
8.982500000000e+02 6.065155093886e-02 2.007942403517e-04 2.694379616279e+01
8.985000000000e+02 6.287137029402e-02 1.994506175221e-04 2.694459896871e+01
8.987500000000e+02 6.477102509327e-02 1.992516704969e-04 2.694435343531e+01
8.990000000000e+02 6.636929164977e-02 2.001687372587e-04 2.694299232078e+01
8.992500000000e+02 6.768906556335e-02 2.021600354226e-04 2.694045236858e+01
8.995000000000e+02 6.875712809794e-02 2.051705724926e-04 2.693667470406e+01
8.997500000000e+02 6.960385031154e-02 2.091325510973e-04 2.693160565210e+01
9.000000000000e+02 7.026283104821e-02 2.139656391545e-04 2.692519721509e+01
9.002500000000e+02 7.077047055224e-02 2.195774781291e-04 2.691740750705e+01
9.005000000000e+02 7.116550290438e-02 2.258645278671e-04 2.690820139624e+01
9.007500000000e+02 7.148847199748e-02 2.327128585853e-04 2.689755082730e+01
9.010000000000e+02 7.178115310969e-02 2.399991436419e-04 2.688543507774e+01
9.012500000000e+02 7.208597814560e-02 2.475919273170e-04 2.687184120620e+01
9.015000000000e+02 7.244540356717e-02 2.553528920756e-04 2.685676416562e+01
9.017500000000e+02 7.290126996394e-02 2.631382742343e-04 2.684020683584e+01
9.020000000000e+02 7.349418617463e-02 2.708005027981e-04 2.682218023912e+01
9.022500000000e+02 7.426288814562e-02 2.781898346899e-04 2.680270341139e+01
9.025000000000e+02 7.524361722419e-02 2.851561075891e-04 2.678180318548e+01
9.027500000000e+02 7.646957216368e-02 2.915505942014e-04 2.675951418875e+01
9.030000000000e+02 7.797032627590e-02 2.972278725042e-04 2.673587831124e+01
9.032500000000e+02 7.977138539431e-02 3.020477154040e-04 2.671094457314e+01
9.035000000000e+02 8.189371596434e-02 3.058770235390e-04 2.668476843067e+01
9.037500000000e+02 8.435343989245e-02 3.085916545726e-04 2.665741150231e+01
9.040000000000e+02 8.716151719608e-02 3.100782952414e-04 2.662894072792e+01
9.042500000000e+02 9.032361253671e-02 3.102361213583e-04 2.659942797620e+01
9.045000000000e+02 9.383995539012e-02 3.089785131030e-04 2.656894908744e+01
9.047500000000e+02 9.770539665147e-02 3.062344073361e-04 2.653758340205e+01
9.050000000000e+02 1.019094691007e-01 3.019496216556e-04 2.650541275108e+01
9.052500000000e+02 1.064366052442e-01 2.960879939369e-04 2.647252076394e+01
9.055000000000e+02 1.112664448531e-01 2.886321685276e-04 2.643899218303e+01
9.057500000000e+02 1.163741756561e-01 2.795843339244e-04 2.640491181094e+01
9.060000000000e+02 1.217310429576e-01 2.689664596304e-04 2.637036401270e+01
9.062500000000e+02 1.273048447557e-01 2.568205278319e-04 2.633543171068e+01
9.065000000000e+02 1.330605524362e-01 2.432083009323e-04 2.630019575754e+01
9.067500000000e+02 1.389609776355e-01 2.282108163516e-04 2.626473438357e+01
9.070000000000e+02 1.449674285787e-01 2.119277823452e-04 2.622912230373e+01
9.072500000000e+02 1.510404656451e-01 1.944763986659e-04 2.619343046866e+01
9.075000000000e+02 1.571405888564e-01 1.759902439393e-04 2.615772527218e+01
9.077500000000e+02 1.632289912044e-01 1.566176981758e-04 2.612206841364e+01
9.080000000000e+02 1.692682481306e-01 1.365201256473e-04 2.608651645603e+01
9.082500000000e+02 1.752229812942e-01 1.158698920653e-04 2.605112047898e+01
9.085000000000e+02 1.810605071309e-01 9.484847811658e-05 2.601592614270e+01
9.087500000000e+02 1.867513922027e-01 7.364410477848e-05 2.598097347042e+01
9.090000000000e+02 1.922699630599e-01 5.244928993398e-05 2.594629693555e+01
9.092500000000e+02 1.975947100779e-01 3.145842063865e-05 2.591192539397e+01
9.095000000000e+02 2.027086341726e-01 1.086521960069e-05 2.587788247051e+01
9.097500000000e+02 2.075994565725e-01 -9.139782945190e-06 2.584418665578e+01
9.100000000000e+02 2.122597325804e-01 -2.837188279192e-05 2.581085149382e+01
9.102500000000e+02 2.166868593810e-01 -4.665461464871e-05 2.577788609658e+01
9.105000000000e+02 2.208829570459e-01 -6.382223332328e-05 2.574529540476e+01
9.107500000000e+02 2.248546378436e-01 -7.972207024529e-05 2.571308049694e+01
9.110000000000e+02 2.286126745909e-01 -9.421668330327e-05 2.568123905793e+01
9.112500000000e+02 2.321715626514e-01 -1.071857598585e-04 2.564976585543e+01
9.115000000000e+02 2.355489833991e-01 -1.185280495805e-04 2.561865294757e+01
9.117500000000e+02 2.387651921130e-01 -1.281628543279e-04 2.558789014844e+01
9.120000000000e+02 2.418423418405e-01 -1.360311104107e-04 2.555746544308e+01
9.122500000000e+02 2.448037465508e-01 -1.420965734778e-04 2.552736514033e+01
9.125000000000e+02 2.476731162599e-01 -1.463463273886e-04 2.549757424952e+01
9.127500000000e+02 2.504737833680e-01 -1.487911263297e-04 2.546807666193e+01
9.130000000000e+02 2.532279258875e-01 -1.494651349445e-04 2.543885542486e+01
9.132500000000e+02 2.559558317965e-01 -1.484256840263e-04 2.540989274499e+01
9.135000000000e+02 2.586752015125e-01 -1.457522560193e-04 2.538117017472e+01
9.137500000000e+02 2.614005258700e-01 -1.415453138658e-04 2.535266862321e+01
9.140000000000e+02 2.641425379032e-01 -1.359245514903e-04 2.532436844983e+01
9.142500000000e+02 2.669077935169e-01 -1.290271756675e-04 2.529624930805e+01
9.145000000000e+02 2.696983238897e-01 -1.210053486200e-04 2.526829025061e+01
9.147500000000e+02 2.725114753841e-01 -1.120239012744e-04 2.524046951468e+01
9.150000000000e+02 2.753398213876e-01 -1.022572966152e-04 2.521276458561e+01
9.152500000000e+02 2.781712755285e-01 -9.188686251993e-05 2.518515196546e+01
9.155000000000e+02 2.809892873948e-01 -8.109744405238e-05 2.515760722524e+01
9.157500000000e+02 2.837732379311e-01 -7.007445402902e-05 2.513010479048e+01
9.160000000000e+02 2.864989014812e-01 -5.900055537605e-05 2.510261800647e+01
9.162500000000e+02 2.891391007433e-01 -4.805269868826e-05 2.507511896787e+01
9.165000000000e+02 2.916643910111e-01 -3.739904761549e-05 2.504757861681e+01
9.167500000000e+02 2.940439349413e-01 -2.719635035682e-05 2.501996664405e+01
9.170000000000e+02 2.962463618176e-01 -1.758737508323e-05 2.499225164269e+01
9.172500000000e+02 2.982407790627e-01 -8.698784998810e-06 2.496440107759e+01
9.175000000000e+02 2.999977483376e-01 -6.393030858400e-07 2.493638151156e+01
9.177500000000e+02 3.014903515331e-01 6.501724541720e-06 2.490815865900e+01
9.180000000000e+02 3.026952222962e-01 1.265532569608e-05 2.487969762764e+01
9.182500000000e+02 3.035935418781e-01 1.777346293915e-05 2.485096316676e+01
9.185000000000e+02 3.041720214561e-01 2.182920206213e-05 2.482191984665e+01
9.187500000000e+02 3.044237751801e-01 2.481629952868e-05 2.479253240037e+01
9.190000000000e+02 3.043490860882e-01 2.674848089050e-05 2.476276600114e+01
9.192500000000e+02 3.039560446243e-01 2.765840001588e-05 2.473258659271e+01
9.195000000000e+02 3.032610142334e-01 2.759590211421e-05 2.470196122567e+01
9.197500000000e+02 3.022888914739e-01 2.662590500255e-05 2.467085841818e+01
9.200000000000e+02 3.010731506518e-01 2.482615558825e-05 2.463924847768e+01
9.202500000000e+02 2.996556322962e-01 2.228470503631e-05 2.460710386231e+01
9.205000000000e+02 2.980860716117e-01 1.909704981259e-05 2.457439952876e+01
9.207500000000e+02 2.964213606669e-01 1.536310899403e-05 2.454111324070e+01
9.210000000000e+02 2.947245432628e-01 1.118411905995e-05 2.450722588877e+01
9.212500000000e+02 2.930635656612e-01 6.659556441260e-06 2.447272176130e+01
9.215000000000e+02 2.915098028906e-01 1.884172096610e-06 2.443758879645e+01
9.217500000000e+02 2.901363956283e-01 -3.054810498800e-06 2.440181878157e+01
9.220000000000e+02 2.890164850627e-01 -8.080218507870e-06 2.436540754431e+01
9.222500000000e+02 2.882212782578e-01 -1.312703907585e-05 2.432835505458e+01
9.225000000000e+02 2.878181586423e-01 -1.814414388892e-05 2.429066551174e+01
9.227500000000e+02 2.878688427656e-01 -2.309550938132e-05 2.425234736693e+01
9.230000000000e+02 2.884275116291e-01 -2.796079018713e-05 2.421341329961e+01
9.232500000000e+02 2.895392786930e-01 -3.273547343201e-05 2.417388012594e+01
9.235000000000e+02 2.912386734338e-01 -3.743027277043e-05 2.413376867427e+01
9.237500000000e+02 2.935485766647e-01 -4.207009429877e-05 2.409310358840e+01
9.240000000000e+02 2.964792727098e-01 -4.669233891921e-05 2.405191309951e+01
9.242500000000e+02 3.000280019260e-01 -5.134482543813e-05 2.401022872643e+01
9.245000000000e+02 3.041787531872e-01 -5.608324962098e-05 2.396808494078e+01
9.247500000000e+02 3.089024189414e-01 -6.096827828330e-05 2.392551881180e+01
9.250000000000e+02 3.141573503587e-01 -6.606250725164e-05 2.388256959039e+01
9.252500000000e+02 3.198902351831e-01 -7.142728056822e-05 2.383927826356e+01
9.255000000000e+02 3.260372065591e-01 -7.711943795772e-05 2.379568712499e+01
9.257500000000e+02 3.325253007417e-01 -8.318823263449e-05 2.375183931687e+01
9.260000000000e+02 3.392741291035e-01 -8.967247061211e-05 2.370777833843e+01
9.262500000000e+02 3.461976941818e-01 -9.659785052804e-05 2.366354764391e+01
9.265000000000e+02 3.532063987510e-01 -1.039747926486e-04 2.361919018809e+01
9.267500000000e+02 3.602091065483e-01 -1.117966722345e-04 2.357474803265e+01
9.270000000000e+02 3.671152432016e-01 -1.200385948624e-04 2.353026199221e+01
9.272500000000e+02 3.738368648606e-01 -1.286567268410e-04 2.348577131446e+01
9.275000000000e+02 3.802906433033e-01 -1.375882567447e-04 2.344131342480e+01
9.277500000000e+02 3.863997211557e-01 -1.467521060392e-04 2.339692372227e+01
9.280000000000e+02 3.920953655722e-01 -1.560499446694e-04 2.335263543080e+01
9.282500000000e+02 3.973183850471e-01 -1.653681274034e-04 2.330847952214e+01
9.285000000000e+02 4.020202401323e-01 -1.745802851570e-04 2.326448468476e+01
9.287500000000e+02 4.061638329463e-01 -1.835503819283e-04 2.322067735763e+01
9.290000000000e+02 4.097239101163e-01 -1.921361735732e-04 2.317708183169e+01
9.292500000000e+02 4.126870513020e-01 -2.001931972508e-04 2.313372032633e+01
9.295000000000e+02 4.150513069678e-01 -2.075792282538e-04 2.309061324495e+01
9.297500000000e+02 4.168254062690e-01 -2.141587345444e-04 2.304777935848e+01
9.300000000000e+02 4.180276161456e-01 -2.198073101488e-04 2.300523600219e+01
9.302500000000e+02 4.186843811699e-01 -2.244161248718e-04 2.296299945243e+01
9.305000000000e+02 4.188286782700e-01 -2.278957903350e-04 2.292108509925e+01
9.307500000000e+02 4.184983779350e-01 -2.301798621650e-04 2.287950787095e+01
9.310000000000e+02 4.177345241452e-01 -2.312273236123e-04 2.283828240514e+01
9.312500000000e+02 4.165798456689e-01 -2.310245426079e-04 2.279742348099e+01
9.315000000000e+02 4.150773946114e-01 -2.295858772460e-04 2.275694615274e+01
9.317500000000e+02 4.132695890247e-01 -2.269536195793e-04 2.271686612412e+01
9.320000000000e+02 4.111975487933e-01 -2.231966268839e-04 2.267719990848e+01
9.322500000000e+02 4.089008057598e-01 -2.184081712617e-04 2.263796493873e+01
9.325000000000e+02 4.064174217259e-01 -2.127031355656e-04 2.259917979141e+01
9.327500000000e+02 4.037843484060e-01 -2.062144129764e-04 2.256086419628e+01
9.330000000000e+02 4.010380170600e-01 -1.990889614746e-04 2.252303896991e+01
9.332500000000e+02 3.982150998320e-01 -1.914838935959e-04 2.248572608445e+01
9.335000000000e+02 3.953532455098e-01 -1.835623072708e-04 2.244894847407e+01
9.337500000000e+02 3.924917871032e-01 -1.754895132531e-04 2.241272991502e+01
9.340000000000e+02 3.896722978927e-01 -1.674295365285e-04 2.237709483172e+01
9.342500000000e+02 3.869389635179e-01 -1.595420671802e-04 2.234206812691e+01
9.345000000000e+02 3.843386973722e-01 -1.519797809648e-04 2.230767488403e+01
9.347500000000e+02 3.819210212361e-01 -1.448862611180e-04 2.227394028668e+01
9.350000000000e+02 3.797376787794e-01 -1.383942697224e-04 2.224088936120e+01
9.352500000000e+02 3.778419901104e-01 -1.326243933926e-04 2.220854681555e+01
9.355000000000e+02 3.762880060942e-01 -1.276841696256e-04 2.217693693481e+01
9.357500000000e+02 3.751294050387e-01 -1.236675225684e-04 2.214608346055e+01
9.360000000000e+02 3.744182074983e-01 -1.206544154130e-04 2.211600954871e+01
9.362500000000e+02 3.742032567043e-01 -1.187108098955e-04 2.208673773229e+01
9.365000000000e+02 3.745285181429e-01 -1.178892297257e-04 2.205828994592e+01
9.367500000000e+02 3.754311634737e-01 -1.182293729569e-04 2.203068757450e+01
9.370000000000e+02 3.769395730446e-01 -1.197591876659e-04 2.200395146026e+01
9.372500000000e+02 3.790712112544e-01 -1.224955317985e-04 2.197810211211e+01
9.375000000000e+02 3.818306200759e-01 -1.264451377736e-04 2.195315977214e+01
9.377500000000e+02 3.852076387195e-01 -1.316053822454e-04 2.192914450903e+01
9.380000000000e+02 3.891759421304e-01 -1.379644473480e-04 2.190607648473e+01
9.382500000000e+02 3.936922694940e-01 -1.455011953118e-04 2.188397597616e+01
9.385000000000e+02 3.986962819717e-01 -1.541840719691e-04 2.186286364649e+01
9.387500000000e+02 4.041113896791e-01 -1.639696651752e-04 2.184276055487e+01
9.390000000000e+02 4.098464208359e-01 -1.748004690241e-04 2.182368828941e+01
9.392500000000e+02 4.157981785048e-01 -1.866022486179e-04 2.180566905318e+01
9.395000000000e+02 4.218548122097e-01 -1.992815937015e-04 2.178872553902e+01
9.397500000000e+02 4.278996584888e-01 -2.127233474092e-04 2.177288097016e+01
9.400000000000e+02 4.338154428247e-01 -2.267891298716e-04 2.175815885183e+01
9.402500000000e+02 4.394884013097e-01 -2.413164842512e-04 2.174458286898e+01
9.405000000000e+02 4.448121286534e-01 -2.561196565162e-04 2.173217659980e+01
9.407500000000e+02 4.496908200749e-01 -2.709916533584e-04 2.172096328503e+01
9.410000000000e+02 4.540417718746e-01 -2.857079512623e-04 2.171096551285e+01
9.412500000000e+02 4.577969623943e-01 -3.000312715146e-04 2.170220505723e+01
9.415000000000e+02 4.609037938694e-01 -3.137177592241e-04 2.169470262305e+01
9.417500000000e+02 4.633249814667e-01 -3.265236245099e-04 2.168847772390e+01
9.420000000000e+02 4.650378155075e-01 -3.382121515989e-04 2.168354859952e+01
9.422500000000e+02 4.660329295700e-01 -3.485604347432e-04 2.167993222497e+01
9.425000000000e+02 4.663127946697e-01 -3.573655445238e-04 2.167764433076e+01
9.427500000000e+02 4.658901650153e-01 -3.644498020190e-04 2.167669956210e+01
9.430000000000e+02 4.647865597888e-01 -3.696649693981e-04 2.167711157772e+01
9.432500000000e+02 4.630309142548e-01 -3.728952472119e-04 2.167889319029e+01
9.435000000000e+02 4.606584608539e-01 -3.740592475389e-04 2.168205646909e+01
9.437500000000e+02 4.577097871394e-01 -3.731108974221e-04 2.168661280911e+01
9.440000000000e+02 4.542300789475e-01 -3.700395531782e-04 2.169257292369e+01
9.442500000000e+02 4.502684424977e-01 -3.648694240357e-04 2.169994673426e+01
9.445000000000e+02 4.458773531002e-01 -3.576587230156e-04 2.170874326727e+01
9.447500000000e+02 4.411120610282e-01 -3.484977746462e-04 2.171897035276e+01
9.450000000000e+02 4.360300996689e-01 -3.375072497987e-04 2.173063440910e+01
9.452500000000e+02 4.306908035672e-01 -3.248357255346e-04 2.174374008326e+01
9.455000000000e+02 4.251549016053e-01 -3.106566737574e-04 2.175828988911e+01
9.457500000000e+02 4.194842600983e-01 -2.951651693156e-04 2.177428393474e+01
9.460000000000e+02 4.137416514700e-01 -2.785737863489e-04 2.179171952773e+01
9.462500000000e+02 4.079906583950e-01 -2.611085128699e-04 2.181059097244e+01
9.465000000000e+02 4.022954808335e-01 -2.430041491331e-04 2.183088924250e+01
9.467500000000e+02 3.967206834265e-01 -2.245000784118e-04 2.185260187314e+01
9.470000000000e+02 3.913306028915e-01 -2.058359707915e-04 2.187571274713e+01
9.472500000000e+02 3.861884489017e-01 -1.872483478307e-04 2.190020210044e+01
9.475000000000e+02 3.813548682965e-01 -1.689674423087e-04 2.192604643505e+01
9.477500000000e+02 3.768861141706e-01 -1.512150685897e-04 2.195321865200e+01
9.480000000000e+02 3.728317595116e-01 -1.342027661760e-04 2.198168814374e+01
9.482500000000e+02 3.692322371864e-01 -1.181305324269e-04 2.201142102177e+01
9.485000000000e+02 3.661163630587e-01 -1.031853542086e-04 2.204238034535e+01
9.487500000000e+02 3.634992578990e-01 -8.953939628980e-05 2.207452651417e+01
9.490000000000e+02 3.613808504946e-01 -7.734781941487e-05 2.210781760056e+01
9.492500000000e+02 3.597453534090e-01 -6.674566393570e-05 2.214220975887e+01
9.495000000000e+02 3.585617968671e-01 -5.784369224338e-05 2.217765757914e+01
9.497500000000e+02 3.577857414412e-01 -5.072394681534e-05 2.221411450639e+01
9.500000000000e+02 3.573620050360e-01 -4.543478995529e-05 2.225153312182e+01
9.502500000000e+02 3.572281608893e-01 -4.198602326502e-05 2.228986539141e+01
9.505000000000e+02 3.573184617363e-01 -4.034537863916e-05 2.232906285452e+01
9.507500000000e+02 3.575677105399e-01 -4.043628654700e-05 2.236907673626e+01
9.510000000000e+02 3.579146644198e-01 -4.213775464014e-05 2.240985796347e+01
9.512500000000e+02 3.583046002575e-01 -4.528672661359e-05 2.245135723458e+01
9.515000000000e+02 3.586907248889e-01 -4.968293701815e-05 2.249352497957e+01
9.517500000000e+02 3.590343775054e-01 -5.509603409312e-05 2.253631138765e+01
9.520000000000e+02 3.593040531270e-01 -6.127418135933e-05 2.257966647260e+01
9.522500000000e+02 3.594734951893e-01 -6.795406161313e-05 2.262354017014e+01
9.525000000000e+02 3.595192108740e-01 -7.487097956702e-05 2.266788258928e+01
9.527500000000e+02 3.594178705230e-01 -8.176831388912e-05 2.271264423930e+01
9.530000000000e+02 3.591440197525e-01 -8.840535145990e-05 2.275777643091e+01
9.532500000000e+02 3.586685422720e-01 -9.456344706274e-05 2.280323163589e+01
9.535000000000e+02 3.579581163866e-01 -1.000495397934e-04 2.284896394596e+01
9.537500000000e+02 3.569758277006e-01 -1.046976916987e-04 2.289492944685e+01
9.540000000000e+02 3.556828513174e-01 -1.083684263234e-04 2.294108658912e+01
9.542500000000e+02 3.540409891537e-01 -1.109466020959e-04 2.298739646313e+01
9.545000000000e+02 3.520157431390e-01 -1.123387361777e-04 2.303382295639e+01
9.547500000000e+02 3.495794226652e-01 -1.124700281941e-04 2.308033281412e+01
9.550000000000e+02 3.467139566293e-01 -1.112823715352e-04 2.312689555542e+01
9.552500000000e+02 3.434129161973e-01 -1.087329503665e-04 2.317348328153e+01
9.555000000000e+02 3.396825674776e-01 -1.047946592313e-04 2.322007039992e+01
9.557500000000e+02 3.355417837314e-01 -9.945750876140e-05 2.326663323965e+01
9.560000000000e+02 3.310208659910e-01 -9.273128652904e-05 2.331314965286e+01
9.562500000000e+02 3.261594400245e-01 -8.464865074208e-05 2.335959858609e+01
9.565000000000e+02 3.210037653200e-01 -7.526829357342e-05 2.340595969115e+01
9.567500000000e+02 3.156037487998e-01 -6.467715680970e-05 2.345221293917e+01
9.570000000000e+02 3.100101234686e-01 -5.299165960614e-05 2.349833833341e+01
9.572500000000e+02 3.042720615647e-01 -4.035699186242e-05 2.354431569426e+01
9.575000000000e+02 2.984354998605e-01 -2.694461051293e-05 2.359012450591e+01
9.577500000000e+02 2.925423200179e-01 -1.294797799511e-05 2.363574383797e+01
9.580000000000e+02 2.866303524132e-01 1.423385483560e-06 2.368115237404e+01
9.582500000000e+02 2.807341168719e-01 1.595098219884e-05 2.372632837554e+01
9.585000000000e+02 2.748860571165e-01 3.041485965903e-05 2.377124976889e+01
9.587500000000e+02 2.691179993536e-01 4.460097948500e-05 2.381589417192e+01
9.590000000000e+02 2.634625272682e-01 5.830786578176e-05 2.386023895926e+01
9.592500000000e+02 2.579540533446e-01 7.135240425787e-05 2.390426119943e+01
9.595000000000e+02 2.526293362766e-01 8.357344733986e-05 2.394793764127e+01
9.597500000000e+02 2.475273459517e-01 9.483436581259e-05 2.399124469185e+01
9.600000000000e+02 2.426885265118e-01 1.050237763627e-04 2.403415823546e+01
9.602500000000e+02 2.381534202993e-01 1.140550208528e-04 2.407665364886e+01
9.605000000000e+02 2.339609398978e-01 1.218647189804e-04 2.411870564028e+01
9.607500000000e+02 2.301463546396e-01 1.284107892129e-04 2.416028834710e+01
9.610000000000e+02 2.267393638140e-01 1.336703190153e-04 2.420137528284e+01
9.612500000000e+02 2.237622963467e-01 1.376377438931e-04 2.424193961174e+01
9.615000000000e+02 2.212287892312e-01 1.403234232395e-04 2.428195427825e+01
9.617500000000e+02 2.191428757886e-01 1.417529032801e-04 2.432139248112e+01
9.620000000000e+02 2.174987236662e-01 1.419666464733e-04 2.436022797799e+01
9.622500000000e+02 2.162808225817e-01 1.410202298829e-04 2.439843569911e+01
9.625000000000e+02 2.154647277025e-01 1.389847496559e-04 2.443599215364e+01
9.627500000000e+02 2.150180736589e-01 1.359472366424e-04 2.447287608474e+01
9.630000000000e+02 2.149019130679e-01 1.320106417747e-04 2.450906883373e+01
9.632500000000e+02 2.150720536551e-01 1.272933180396e-04 2.454455486916e+01
9.635000000000e+02 2.154804260121e-01 1.219277587009e-04 2.457932209003e+01
9.637500000000e+02 2.160762663158e-01 1.160586919569e-04 2.461336218400e+01
9.640000000000e+02 2.168071895585e-01 1.098404000044e-04 2.464667071154e+01
9.642500000000e+02 2.176200076690e-01 1.034334850603e-04 2.467924724872e+01
9.645000000000e+02 2.184613517426e-01 9.700132628807e-05 2.471109551296e+01
9.647500000000e+02 2.192782262471e-01 9.070632889659e-05 2.474222322716e+01
9.650000000000e+02 2.200184110740e-01 8.470629905940e-05 2.477264218146e+01
9.652500000000e+02 2.206308807250e-01 7.915112259732e-05 2.480236819404e+01
9.655000000000e+02 2.210662745387e-01 7.417988284725e-05 2.483142106418e+01
9.657500000000e+02 2.212774114135e-01 6.991856483646e-05 2.485982464456e+01
9.660000000000e+02 2.212199864381e-01 6.647830722606e-05 2.488760675484e+01
9.662500000000e+02 2.208532959317e-01 6.395425496622e-05 2.491479926482e+01
9.665000000000e+02 2.201410895623e-01 6.242481761568e-05 2.494143811911e+01
9.667500000000e+02 2.190524439539e-01 6.195135410282e-05 2.496756331571e+01
9.670000000000e+02 2.175625955491e-01 6.257804560539e-05 2.499321895132e+01
9.672500000000e+02 2.156537501281e-01 6.433193429701e-05 2.501845303130e+01
9.675000000000e+02 2.133156912570e-01 6.722300508575e-05 2.504331737686e+01
9.677500000000e+02 2.105462153827e-01 7.124422646531e-05 2.506786745242e+01
9.680000000000e+02 2.073513549317e-01 7.637162733417e-05 2.509216202699e+01
9.682500000000e+02 2.037453591824e-01 8.256438988974e-05 2.511626273653e+01
9.685000000000e+02 1.997503826346e-01 8.976495641066e-05 2.514023380147e+01
9.687500000000e+02 1.953960169411e-01 9.789935019699e-05 2.516414136549e+01
9.690000000000e+02 1.907185468855e-01 1.068776560804e-04 2.518805313341e+01
9.692500000000e+02 1.857600915660e-01 1.165948418986e-04 2.521203776260e+01
9.695000000000e+02 1.805676190149e-01 1.269319319013e-04 2.523616424296e+01
9.697500000000e+02 1.751918502441e-01 1.377574973781e-04 2.526050154919e+01
9.700000000000e+02 1.696861806189e-01 1.489295992063e-04 2.528511793327e+01
9.702500000000e+02 1.641055469449e-01 1.602979868297e-04 2.531008066554e+01
9.705000000000e+02 1.585053596193e-01 1.717066886609e-04 2.533545540587e+01
9.707500000000e+02 1.529404629030e-01 1.829967292238e-04 2.536130588918e+01
9.710000000000e+02 1.474641515059e-01 1.940089793890e-04 2.538769362039e+01
9.712500000000e+02 1.421272745282e-01 2.045871159826e-04 2.541467735284e+01
9.715000000000e+02 1.369773972754e-01 2.145804407301e-04 2.544231281492e+01
9.717500000000e+02 1.320580371820e-01 2.238466235502e-04 2.547065243444e+01
9.720000000000e+02 1.274079958293e-01 2.322542762822e-04 2.549974479538e+01
9.722500000000e+02 1.230607587766e-01 2.396852070366e-04 2.552963437865e+01
9.725000000000e+02 1.190439904395e-01 2.460364807134e-04 2.556036110744e+01
9.727500000000e+02 1.153791255129e-01 2.512222162297e-04 2.559195991507e+01
9.730000000000e+02 1.120810631111e-01 2.551749814696e-04 2.562446042203e+01
9.732500000000e+02 1.091579748469e-01 2.578470848942e-04 2.565788631961e+01
9.735000000000e+02 1.066112358444e-01 2.592114021845e-04 2.569225507489e+01
9.737500000000e+02 1.044354816164e-01 2.592620397158e-04 2.572757749230e+01
9.740000000000e+02 1.026187824806e-01 2.580147067947e-04 2.576385731043e+01
9.742500000000e+02 1.011429497554e-01 2.555066740760e-04 2.580109102013e+01
9.745000000000e+02 9.998397523220e-02 2.517966338086e-04 2.583926736227e+01
9.747500000000e+02 9.911254192053e-02 2.469640529233e-04 2.587836739217e+01
9.750000000000e+02 9.849467186816e-02 2.411083928835e-04 2.591836406749e+01
9.752500000000e+02 9.809240483371e-02 2.343477894189e-04 2.595922244034e+01
9.755000000000e+02 9.786458690942e-02 2.268175738544e-04 2.600089937998e+01
9.757500000000e+02 9.776762906033e-02 2.186683045747e-04 2.604334387530e+01
9.760000000000e+02 9.775635312269e-02 2.100635884059e-04 2.608649686361e+01
9.762500000000e+02 9.778477081647e-02 2.011774386697e-04 2.613029164618e+01
9.765000000000e+02 9.780690536217e-02 1.921915703271e-04 2.617465379843e+01
9.767500000000e+02 9.777751871584e-02 1.832922730327e-04 2.621950167400e+01
9.770000000000e+02 9.765286187209e-02 1.746672987857e-04 2.626474639329e+01
9.772500000000e+02 9.739129995076e-02 1.665025055709e-04 2.631029243932e+01
9.775000000000e+02 9.695394864679e-02 1.589787126732e-04 2.635603772774e+01
9.777500000000e+02 9.630518181597e-02 1.522682127046e-04 2.640187430379e+01
9.780000000000e+02 9.541312979328e-02 1.465318468308e-04 2.644768851697e+01
9.782500000000e+02 9.425005069963e-02 1.419162694170e-04 2.649336183222e+01
9.785000000000e+02 9.279268383045e-02 1.385512152174e-04 2.653877115889e+01
9.787500000000e+02 9.102249223459e-02 1.365472558321e-04 2.658378964572e+01
9.790000000000e+02 8.892585424013e-02 1.359940181234e-04 2.662828731540e+01
9.792500000000e+02 8.649415351067e-02 1.369586719002e-04 2.667213196525e+01
9.795000000000e+02 8.372384298161e-02 1.394848941028e-04 2.671518978157e+01
9.797500000000e+02 8.061638866019e-02 1.435922870860e-04 2.675732632697e+01
9.800000000000e+02 7.717816597589e-02 1.492762323455e-04 2.679840737677e+01
9.802500000000e+02 7.342026045666e-02 1.565081632946e-04 2.683829995378e+01
9.805000000000e+02 6.935824038128e-02 1.652361934747e-04 2.687687307398e+01
9.807500000000e+02 6.501181095657e-02 1.753862392659e-04 2.691399879405e+01
9.810000000000e+02 6.040444870078e-02 1.868633358173e-04 2.694955312601e+01
9.812500000000e+02 5.556295071177e-02 1.995533987597e-04 2.698341689841e+01
9.815000000000e+02 5.051694916605e-02 2.133251662289e-04 2.701547678656e+01
9.817500000000e+02 4.529838800008e-02 2.280324622124e-04 2.704562597735e+01
9.820000000000e+02 3.994095568623e-02 2.435166321428e-04 2.707376509985e+01
9.822500000000e+02 3.447949979896e-02 2.596091389963e-04 2.709980307583e+01
9.825000000000e+02 2.894944818706e-02 2.761343188982e-04 2.712365767134e+01
9.827500000000e+02 2.338619972119e-02 2.929121137769e-04 2.714525638018e+01
9.830000000000e+02 1.782456175085e-02 3.097609786776e-04 2.716453681411e+01
9.832500000000e+02 1.229817693324e-02 3.265007367213e-04 2.718144745655e+01
9.835000000000e+02 6.839017832666e-03 3.429553538941e-04 2.719594790657e+01
9.837500000000e+02 1.476890453577e-03 3.589556352502e-04 2.720800940378e+01
9.840000000000e+02 -3.760988758011e-03 3.743417723332e-04 2.721761502620e+01
9.842500000000e+02 -8.850347665485e-03 3.889656845220e-04 2.722475977865e+01
9.845000000000e+02 -1.377017984004e-02 4.026931510918e-04 2.722945078321e+01
9.847500000000e+02 -1.850295006216e-02 4.154056573009e-04 2.723170704951e+01
9.850000000000e+02 -2.303477246669e-02 4.270019492030e-04 2.723155944798e+01
9.852500000000e+02 -2.735546216264e-02 4.373992542231e-04 2.722905024684e+01
9.855000000000e+02 -3.145856628006e-02 4.465341633226e-04 2.722423285475e+01
9.857500000000e+02 -3.534126967144e-02 4.543631719554e-04 2.721717114189e+01
9.860000000000e+02 -3.900428268353e-02 4.608628383036e-04 2.720793895695e+01
9.862500000000e+02 -4.245162794804e-02 4.660296547087e-04 2.719661928447e+01
9.865000000000e+02 -4.569039547666e-02 4.698795310762e-04 2.718330350377e+01
9.867500000000e+02 -4.873044285157e-02 4.724470242233e-04 2.716809046769e+01
9.870000000000e+02 -5.158407386236e-02 4.737842482545e-04 2.715108563668e+01
9.872500000000e+02 -5.426565555969e-02 4.739596021712e-04 2.713239996982e+01
9.875000000000e+02 -5.679124101344e-02 4.730562271824e-04 2.711214895742e+01
9.877500000000e+02 -5.917818223745e-02 4.711703355929e-04 2.709045154838e+01
9.880000000000e+02 -6.144472510473e-02 4.684093547275e-04 2.706742907596e+01
9.882500000000e+02 -6.360962080151e-02 4.648901065382e-04 2.704320416033e+01
9.885000000000e+02 -6.569175138263e-02 4.607367969220e-04 2.701789972272e+01
9.887500000000e+02 -6.770975543410e-02 4.560790241175e-04 2.699163783349e+01
9.890000000000e+02 -6.968169873211e-02 4.510497557607e-04 2.696453878063e+01
9.892500000000e+02 -7.162475554609e-02 4.457834070701e-04 2.693672007116e+01
9.895000000000e+02 -7.355493702542e-02 4.404138792092e-04 2.690829559616e+01
9.897500000000e+02 -7.548683509404e-02 4.350728169745e-04 2.687937466570e+01
9.900000000000e+02 -7.743341498871e-02 4.298877352054e-04 2.685006137541e+01
9.902500000000e+02 -7.940584681221e-02 4.249805180287e-04 2.682045377775e+01
9.905000000000e+02 -8.141336748321e-02 4.204657270832e-04 2.679064341225e+01
9.907500000000e+02 -8.346319866031e-02 4.164493787851e-04 2.676071465044e+01
9.910000000000e+02 -8.556048629996e-02 4.130274929372e-04 2.673074440763e+01
9.912500000000e+02 -8.770830765971e-02 4.102851663833e-04 2.670080167770e+01
9.915000000000e+02 -8.990769563561e-02 4.082955387855e-04 2.667094741990e+01
9.917500000000e+02 -9.215771808706e-02 4.071190645035e-04 2.664123436498e+01
9.920000000000e+02 -9.445560944221e-02 4.068029500481e-04 2.661170693469e+01
9.922500000000e+02 -9.679690343162e-02 4.073805876540e-04 2.658240138820e+01
9.925000000000e+02 -9.917565884531e-02 4.088715532301e-04 2.655334585230e+01
9.927500000000e+02 -1.015846572144e-01 4.112813635334e-04 2.652456063856e+01
9.930000000000e+02 -1.040156940748e-01 4.146018231560e-04 2.649605845630e+01
9.932500000000e+02 -1.064598520521e-01 4.188113102723e-04 2.646784481712e+01
9.935000000000e+02 -1.089078019725e-01 4.238752603779e-04 2.643991848064e+01
9.937500000000e+02 -1.113501519272e-01 4.297469943065e-04 2.641227187598e+01
9.940000000000e+02 -1.137777485442e-01 4.363683844631e-04 2.638489167908e+01
9.942500000000e+02 -1.161820371731e-01 4.436712936301e-04 2.635775932260e+01
9.945000000000e+02 -1.185553702695e-01 4.515784712418e-04 2.633085159594e+01
9.947500000000e+02 -1.208913193606e-01 4.600048655474e-04 2.630414123635e+01
9.950000000000e+02 -1.231849556286e-01 4.688590426890e-04 2.627759750984e+01
9.952500000000e+02 -1.254331127567e-01 4.780447444931e-04 2.625118681257e+01
9.955000000000e+02 -1.276345915331e-01 4.874624646066e-04 2.622487324873e+01
9.957500000000e+02 -1.297903343081e-01 4.970107995984e-04 2.619861919012e+01
9.960000000000e+02 -1.319035464312e-01 5.065882589508e-04 2.617238577365e+01
9.962500000000e+02 -1.339797528930e-01 5.160948532287e-04 2.614613345524e+01
9.965000000000e+02 -1.360268054160e-01 5.254336313478e-04 2.611982242926e+01
9.967500000000e+02 -1.380548069288e-01 5.345121450221e-04 2.609341308300e+01
9.970000000000e+02 -1.400760031348e-01 5.432439274648e-04 2.606686629684e+01
9.972500000000e+02 -1.421045426890e-01 5.515497092584e-04 2.604014390156e+01
9.975000000000e+02 -1.441562599347e-01 5.593587071769e-04 2.601320881207e+01
9.977500000000e+02 -1.462482950374e-01 5.666095408873e-04 2.598602542570e+01
9.980000000000e+02 -1.483987686122e-01 5.732512389041e-04 2.595855966762e+01
9.982500000000e+02 -1.506263275147e-01 5.792438641549e-04 2.593077922520e+01
9.985000000000e+02 -1.529497062369e-01 5.845590754850e-04 2.590265360275e+01
9.987500000000e+02 -1.553871975948e-01 5.891803389099e-04 2.587415429928e+01
9.990000000000e+02 -1.579562202473e-01 5.931031981587e-04 2.584525468053e+01
9.992500000000e+02 -1.606727678007e-01 5.963350607050e-04 2.581593008725e+01
9.995000000000e+02 -1.635509388580e-01 5.988949554272e-04 2.578615774951e+01
9.997500000000e+02 -1.666024036716e-01 6.008128901476e-04 2.575591685920e+01
1.000000000000e+03 -1.698360248964e-01 6.021292903305e-04 2.572518832325e+01
1.000250000000e+03 -1.732574105532e-01 6.028940081991e-04 2.569395476922e+01
1.000500000000e+03 -1.768685055761e-01 6.031651391068e-04 2.566220054433e+01
1.000750000000e+03 -1.806673767956e-01 6.030079730034e-04 2.562991139981e+01
1.001000000000e+03 -1.846478676062e-01 6.024933982471e-04 2.559707463790e+01
1.001250000000e+03 -1.887995283826e-01 6.016965826104e-04 2.556367874830e+01
1.001500000000e+03 -1.931074529132e-01 6.006952721609e-04 2.552971353429e+01
1.001750000000e+03 -1.975523108167e-01 5.995682055074e-04 2.549516991252e+01
1.002000000000e+03 -2.021104673818e-01 5.983935180947e-04 2.546003971553e+01
1.002250000000e+03 -2.067541206468e-01 5.972470331524e-04 2.542431580597e+01
1.002500000000e+03 -2.114516113695e-01 5.962006843398e-04 2.538799189189e+01
1.002750000000e+03 -2.161678166629e-01 5.953209949991e-04 2.535106234627e+01
1.003000000000e+03 -2.208645897007e-01 5.946676175800e-04 2.531352235013e+01
1.003250000000e+03 -2.255013337913e-01 5.942920075153e-04 2.527536769106e+01
1.003500000000e+03 -2.300356392574e-01 5.942362980559e-04 2.523659478747e+01
1.003750000000e+03 -2.344239806620e-01 5.945322654238e-04 2.519720050041e+01
1.004000000000e+03 -2.386224911140e-01 5.952006613811e-04 2.515718235837e+01
1.004250000000e+03 -2.425877541880e-01 5.962505360971e-04 2.511653823917e+01
1.004500000000e+03 -2.462776701821e-01 5.976790630874e-04 2.507526661910e+01
1.004750000000e+03 -2.496523085582e-01 5.994714437789e-04 2.503336645903e+01
1.005000000000e+03 -2.526747533875e-01 6.016010436662e-04 2.499083714102e+01
1.005250000000e+03 -2.553119512385e-01 6.040299046974e-04 2.494767856252e+01
1.005500000000e+03 -2.575355597622e-01 6.067096158321e-04 2.490389128132e+01
1.005750000000e+03 -2.593226397827e-01 6.095820776919e-04 2.485947633732e+01
1.006000000000e+03 -2.606563671315e-01 6.125808390887e-04 2.481443541962e+01
1.006250000000e+03 -2.615266764545e-01 6.156327261512e-04 2.476877104912e+01
1.006500000000e+03 -2.619306753070e-01 6.186592040829e-04 2.472248643296e+01
1.006750000000e+03 -2.618730622309e-01 6.215783590541e-04 2.467558567149e+01
1.007000000000e+03 -2.613664263811e-01 6.243070662008e-04 2.462807396397e+01
1.007250000000e+03 -2.604312680731e-01 6.267626874358e-04 2.457995750225e+01
1.007500000000e+03 -2.590960108610e-01 6.288652949825e-04 2.453124370033e+01
1.007750000000e+03 -2.573968621370e-01 6.305399575533e-04 2.448194141424e+01
1.008000000000e+03 -2.553773680501e-01 6.317184724467e-04 2.443206083447e+01
1.008250000000e+03 -2.530880327370e-01 6.323417275354e-04 2.438161387520e+01
1.008500000000e+03 -2.505855521320e-01 6.323612237207e-04 2.433061404575e+01
1.008750000000e+03 -2.479321093891e-01 6.317409800846e-04 2.427907682123e+01
1.009000000000e+03 -2.451943166383e-01 6.304586023638e-04 2.422701951603e+01
1.009250000000e+03 -2.424422032046e-01 6.285068899183e-04 2.417446160055e+01
1.009500000000e+03 -2.397479603429e-01 6.258945007626e-04 2.412142469949e+01
1.009750000000e+03 -2.371846232437e-01 6.226464099605e-04 2.406793261364e+01
1.010000000000e+03 -2.348247308381e-01 6.188042244939e-04 2.401401152487e+01
1.010250000000e+03 -2.327388862328e-01 6.144258393007e-04 2.395968995425e+01
1.010500000000e+03 -2.309943379570e-01 6.095848396926e-04 2.390499881202e+01
1.010750000000e+03 -2.296535750802e-01 6.043694908003e-04 2.384997142378e+01
1.011000000000e+03 -2.287729939494e-01 5.988813720337e-04 2.379464345879e+01
1.011250000000e+03 -2.284016168912e-01 5.932336170146e-04 2.373905299335e+01
1.011500000000e+03 -2.285799545222e-01 5.875487700154e-04 2.368324039546e+01
1.011750000000e+03 -2.293389886034e-01 5.819564590631e-04 2.362724827744e+01
1.012000000000e+03 -2.306993818921e-01 5.765908233330e-04 2.357112137999e+01
1.012250000000e+03 -2.326707734356e-01 5.715875171133e-04 2.351490650376e+01
1.012500000000e+03 -2.352513789548e-01 5.670807574296e-04 2.345865235948e+01
1.012750000000e+03 -2.384278280945e-01 5.632003090143e-04 2.340240942160e+01
1.013000000000e+03 -2.421751840597e-01 5.600682792639e-04 2.334622978718e+01
1.013250000000e+03 -2.464571833920e-01 5.577959819180e-04 2.329016698731e+01
1.013500000000e+03 -2.512268713024e-01 5.564811786685e-04 2.323427581310e+01
1.013750000000e+03 -2.564273328329e-01 5.562051894657e-04 2.317861211816e+01
1.014000000000e+03 -2.619926485655e-01 5.570302516365e-04 2.312323258274e+01
1.014250000000e+03 -2.678492123900e-01 5.589976715715e-04 2.306819453234e+01
1.014500000000e+03 -2.739170788750e-01 5.621259104128e-04 2.301355569614e+01
1.014750000000e+03 -2.801114803191e-01 5.664091934299e-04 2.295937393450e+01
1.015000000000e+03 -2.863445950621e-01 5.718169905002e-04 2.290570705081e+01
1.015250000000e+03 -2.925272588420e-01 5.782935393855e-04 2.285261251564e+01
1.015500000000e+03 -2.985707360550e-01 5.857582276034e-04 2.280014718980e+01
1.015750000000e+03 -3.043886067306e-01 5.941068376839e-04 2.274836712870e+01
1.016000000000e+03 -3.098984478053e-01 6.032128304338e-04 2.269732727192e+01
1.016250000000e+03 -3.150235520062e-01 6.129296080798e-04 2.264708122141e+01
1.016500000000e+03 -3.196944994768e-01 6.230932607740e-04 2.259768102001e+01
1.016750000000e+03 -3.238505203995e-01 6.335256607926e-04 2.254917687627e+01
1.017000000000e+03 -3.274407441745e-01 6.440382358254e-04 2.250161697107e+01
1.017250000000e+03 -3.304251909127e-01 6.544359624456e-04 2.245504725109e+01
1.017500000000e+03 -3.327755437459e-01 6.645216854466e-04 2.240951125948e+01
1.017750000000e+03 -3.344756802995e-01 6.741007405132e-04 2.236504994482e+01
1.018000000000e+03 -3.355219318732e-01 6.829854530789e-04 2.232170154952e+01
1.018250000000e+03 -3.359230969718e-01 6.909997524360e-04 2.227950149569e+01
1.018500000000e+03 -3.357001793716e-01 6.979836310966e-04 2.223848231224e+01
1.018750000000e+03 -3.348858917030e-01 7.037972997131e-04 2.219867358058e+01
1.019000000000e+03 -3.335239138030e-01 7.083251066076e-04 2.216010193240e+01
1.019250000000e+03 -3.316678888229e-01 7.114787660331e-04 2.212279106114e+01
1.019500000000e+03 -3.293803140977e-01 7.132003813515e-04 2.208676177840e+01
1.019750000000e+03 -3.267311731407e-01 7.134646256293e-04 2.205203210911e+01
1.020000000000e+03 -3.237964251606e-01 7.122799991414e-04 2.201861738266e+01
1.020250000000e+03 -3.206564894862e-01 7.096896948523e-04 2.198653041983e+01
1.020500000000e+03 -3.173945157266e-01 7.057714674121e-04 2.195578165393e+01
1.020750000000e+03 -3.140947848041e-01 7.006368409604e-04 2.192637938392e+01
1.021000000000e+03 -3.108409782006e-01 6.944290173355e-04 2.189832992537e+01
1.021250000000e+03 -3.077146602023e-01 6.873205786126e-04 2.187163790541e+01
1.021500000000e+03 -3.047937332585e-01 6.795098653111e-04 2.184630643340e+01
1.021750000000e+03 -3.021511337606e-01 6.712170288391e-04 2.182233736314e+01
1.022000000000e+03 -2.998536979498e-01 6.626793836879e-04 2.179973156979e+01
1.022250000000e+03 -2.979611790800e-01 6.541459456391e-04 2.177848908162e+01
1.022500000000e+03 -2.965255813026e-01 6.458720592750e-04 2.175860940065e+01
1.022750000000e+03 -2.955906429738e-01 6.381133865854e-04 2.174009157182e+01
1.023000000000e+03 -2.951916111354e-01 6.311199224608e-04 2.172293445257e+01
1.023250000000e+03 -2.953551798662e-01 6.251300532337e-04 2.170713680193e+01
1.023500000000e+03 -2.960996120465e-01 6.203648815547e-04 2.169269732914e+01
1.023750000000e+03 -2.974350130992e-01 6.170230452098e-04 2.167961485971e+01
1.024000000000e+03 -2.993636727188e-01 6.152759600681e-04 2.166788830121e+01
1.024250000000e+03 -3.018804706095e-01 6.152638041679e-04 2.165751667248e+01
1.024500000000e+03 -3.049732907506e-01 6.170923777696e-04 2.164849899493e+01
1.024750000000e+03 -3.086233797119e-01 6.208306956537e-04 2.164083433279e+01
1.025000000000e+03 -3.128056684320e-01 6.265096293523e-04 2.163452162778e+01
1.025250000000e+03 -3.174890179269e-01 6.341214495651e-04 2.162955959982e+01
1.025500000000e+03 -3.226363746556e-01 6.436202150189e-04 2.162594660981e+01
1.025750000000e+03 -3.282048748862e-01 6.549230685464e-04 2.162368051694e+01
1.026000000000e+03 -3.341458936886e-01 6.679122370278e-04 2.162275851952e+01
1.026250000000e+03 -3.404050833695e-01 6.824376917077e-04 2.162317700452e+01
1.026500000000e+03 -3.469224380385e-01 6.983203619352e-04 2.162493139122e+01
1.026750000000e+03 -3.536324209651e-01 7.153557186901e-04 2.162801598334e+01
1.027000000000e+03 -3.604641820149e-01 7.333175674637e-04 2.163242386121e+01
1.027250000000e+03 -3.673419396286e-01 7.519622060948e-04 2.163814665024e+01
1.027500000000e+03 -3.741854607083e-01 7.710324992534e-04 2.164517455839e+01
1.027750000000e+03 -3.809107594261e-01 7.902620451507e-04 2.165349620396e+01
1.028000000000e+03 -3.874309549917e-01 8.093792477942e-04 2.166309846495e+01
1.028250000000e+03 -3.936572762251e-01 8.281112348709e-04 2.167396645268e+01
1.028500000000e+03 -3.995002267730e-01 8.461876908969e-04 2.168608353781e+01
1.028750000000e+03 -4.048708846144e-01 8.633444853577e-04 2.169943108185e+01
1.029000000000e+03 -4.096822967250e-01 8.793271234234e-04 2.171398863954e+01
1.029250000000e+03 -4.138509499089e-01 8.938938941188e-04 2.172973370119e+01
1.029500000000e+03 -4.172982926132e-01 9.068188383187e-04 2.174664176341e+01
1.029750000000e+03 -4.199523061659e-01 9.178945522873e-04 2.176468642604e+01
1.030000000000e+03 -4.217490195035e-01 9.269344650799e-04 2.178383915142e+01
1.030250000000e+03 -4.226340750966e-01 9.337751107873e-04 2.180406953050e+01
1.030500000000e+03 -4.225641826425e-01 9.382778125153e-04 2.182534521629e+01
1.030750000000e+03 -4.215084541534e-01 9.403300602447e-04 2.184763184785e+01
1.031000000000e+03 -4.194497014563e-01 9.398469927343e-04 2.187089335526e+01
1.031250000000e+03 -4.163854443065e-01 9.367722467591e-04 2.189509192444e+01
1.031500000000e+03 -4.123286696113e-01 9.310786194940e-04 2.192018797021e+01
1.031750000000e+03 -4.073083693289e-01 9.227689066014e-04 2.194614048996e+01
1.032000000000e+03 -4.013696115169e-01 9.118762639433e-04 2.197290703685e+01
1.032250000000e+03 -3.945732187924e-01 8.984645961544e-04 2.200044389393e+01
1.032500000000e+03 -3.869949991248e-01 8.826288841344e-04 2.202870623723e+01
1.032750000000e+03 -3.787244842804e-01 8.644953475260e-04 2.205764831086e+01
1.033000000000e+03 -3.698632181758e-01 8.442214711177e-04 2.208722361441e+01
1.033250000000e+03 -3.605226071078e-01 8.219957513510e-04 2.211738511761e+01
1.033500000000e+03 -3.508214298947e-01 7.980371241600e-04 2.214808548401e+01
1.033750000000e+03 -3.408830810687e-01 7.725938323881e-04 2.217927731985e+01
1.034000000000e+03 -3.308326757803e-01 7.459417308206e-04 2.221091343858e+01
1.034250000000e+03 -3.207941651866e-01 7.183818868505e-04 2.224294719206e+01
1.034500000000e+03 -3.108875657898e-01 6.902373261037e-04 2.227533256181e+01
1.034750000000e+03 -3.012264873441e-01 6.618489236428e-04 2.230802476483e+01
1.035000000000e+03 -2.919160026236e-01 6.335702772315e-04 2.234098041136e+01
1.035250000000e+03 -2.830510261114e-01 6.057619632249e-04 2.237415763550e+01
1.035500000000e+03 -2.747151490861e-01 5.787848535519e-04 2.240751674560e+01
1.035750000000e+03 -2.669800619835e-01 5.529931617870e-04 2.244102005337e+01
1.036000000000e+03 -2.599053676420e-01 5.287269174149e-04 2.247463251969e+01
1.036250000000e+03 -2.535389316621e-01 5.063049242980e-04 2.250832148936e+01
1.036500000000e+03 -2.479174000915e-01 4.860173331839e-04 2.254205725349e+01
1.036750000000e+03 -2.430671009690e-01 4.681197011934e-04 2.257581266867e+01
1.037000000000e+03 -2.390048321324e-01 4.528271722343e-04 2.260956361352e+01
1.037250000000e+03 -2.357388540259e-01 4.403104534735e-04 2.264328849372e+01
1.037500000000e+03 -2.332695352297e-01 4.306922141842e-04 2.267696858399e+01
1.037750000000e+03 -2.315900855665e-01 4.240457348740e-04 2.271058743508e+01
1.038000000000e+03 -2.306868410196e-01 4.203940003414e-04 2.274413107051e+01
1.038250000000e+03 -2.305395278527e-01 4.197106792993e-04 2.277758758975e+01
1.038500000000e+03 -2.311213596816e-01 4.219221969391e-04 2.281094675765e+01
1.038750000000e+03 -2.323988713846e-01 4.269102939560e-04 2.284420005229e+01
1.039000000000e+03 -2.343318740918e-01 4.345159393407e-04 2.287734017114e+01
1.039250000000e+03 -2.368733443244e-01 4.445436387639e-04 2.291036083839e+01
1.039500000000e+03 -2.399694877301e-01 4.567659918760e-04 2.294325630605e+01
1.039750000000e+03 -2.435597807917e-01 4.709284930416e-04 2.297602138913e+01
1.040000000000e+03 -2.475773630632e-01 4.867547400305e-04 2.300865096220e+01
1.040250000000e+03 -2.519495191130e-01 5.039513379027e-04 2.304113975936e+01
1.040500000000e+03 -2.565983828121e-01 5.222128762504e-04 2.307348211516e+01
1.040750000000e+03 -2.614418047278e-01 5.412267638681e-04 2.310567173497e+01
1.041000000000e+03 -2.663943645107e-01 5.606778035917e-04 2.313770149267e+01
1.041250000000e+03 -2.713685066878e-01 5.802526330750e-04 2.316956325722e+01
1.041500000000e+03 -2.762757634417e-01 5.996441155750e-04 2.320124775099e+01
1.041750000000e+03 -2.810280390127e-01 6.185553072615e-04 2.323274445837e+01
1.042000000000e+03 -2.855389553647e-01 6.367031880896e-04 2.326404162055e+01
1.042250000000e+03 -2.897252232256e-01 6.538219511921e-04 2.329512603205e+01
1.042500000000e+03 -2.935080703066e-01 6.696660640314e-04 2.332598339969e+01
1.042750000000e+03 -2.968146822211e-01 6.840127525468e-04 2.335659828451e+01
1.043000000000e+03 -2.995796237299e-01 6.966639577025e-04 2.338695415433e+01
1.043250000000e+03 -3.017462715785e-01 7.074479369675e-04 2.341703368060e+01
1.043500000000e+03 -3.032682253877e-01 7.162205071294e-04 2.344681912718e+01
1.043750000000e+03 -3.041104650363e-01 7.228654363439e-04 2.347629226417e+01
1.044000000000e+03 -3.042505293768e-01 7.272951538595e-04 2.350543506822e+01
1.044250000000e+03 -3.036792197537e-01 7.294505412303e-04 2.353422967836e+01
1.044500000000e+03 -3.024011129023e-01 7.293010263900e-04 2.356265887118e+01
1.044750000000e+03 -3.004346789303e-01 7.268446560412e-04 2.359070653633e+01
1.045000000000e+03 -2.978117479429e-01 7.221076681632e-04 2.361835764532e+01
1.045250000000e+03 -2.945767313448e-01 7.151448158900e-04 2.364559892223e+01
1.045500000000e+03 -2.907851567415e-01 7.060391899307e-04 2.367241899272e+01
1.045750000000e+03 -2.865017542975e-01 6.949020878956e-04 2.369880854154e+01
1.046000000000e+03 -2.817983060037e-01 6.818731633058e-04 2.372476088085e+01
1.046250000000e+03 -2.767510596308e-01 6.671198125457e-04 2.375027207003e+01
1.046500000000e+03 -2.714380455802e-01 6.508362442282e-04 2.377534103725e+01
1.046750000000e+03 -2.659365293974e-01 6.332421892996e-04 2.379997008498e+01
1.047000000000e+03 -2.603205403299e-01 6.145805736177e-04 2.382416492374e+01
1.047250000000e+03 -2.546588087654e-01 5.951144252095e-04 2.384793490969e+01
1.047500000000e+03 -2.490131905581e-01 5.751228656573e-04 2.387129320273e+01
1.047750000000e+03 -2.434376765768e-01 5.548962036195e-04 2.389425690344e+01
1.048000000000e+03 -2.379780197374e-01 5.347302020335e-04 2.391684713739e+01
1.048250000000e+03 -2.326719734561e-01 5.149197083510e-04 2.393908913695e+01
1.048500000000e+03 -2.275500886454e-01 4.957520549315e-04 2.396101211341e+01
1.048750000000e+03 -2.226369132254e-01 4.775001861071e-04 2.398264940252e+01
1.049000000000e+03 -2.179524761577e-01 4.604162686495e-04 2.400403823651e+01
1.049250000000e+03 -2.135138517578e-01 4.447258063120e-04 2.402521962951e+01
1.049500000000e+03 -2.093366354871e-01 4.306226931807e-04 2.404623818120e+01
1.049750000000e+03 -2.054361632639e-01 4.182654111787e-04 2.406714187031e+01
1.050000000000e+03 -2.018283731464e-01 4.077747573003e-04 2.408798169620e+01
1.050250000000e+03 -1.985300919596e-01 3.992325067645e-04 2.410881152463e+01
1.050500000000e+03 -1.955589404615e-01 3.926821702353e-04 2.412968761479e+01
1.050750000000e+03 -1.929325645545e-01 3.881302567453e-04 2.415066840973e+01
1.051000000000e+03 -1.906676170367e-01 3.855494633619e-04 2.417181407045e+01
1.051250000000e+03 -1.887782232619e-01 3.848818748211e-04 2.419318621610e+01
1.051500000000e+03 -1.872744680400e-01 3.860435123827e-04 2.421484748619e+01
1.051750000000e+03 -1.861607556419e-01 3.889286079020e-04 2.423686122286e+01
1.052000000000e+03 -1.854343343954e-01 3.934138685297e-04 2.425929110935e+01
1.052250000000e+03 -1.850842893590e-01 3.993629175393e-04 2.428220080594e+01
1.052500000000e+03 -1.850907943484e-01 4.066296485791e-04 2.430565360465e+01
1.052750000000e+03 -1.854250460148e-01 4.150614571606e-04 2.432971207453e+01
1.053000000000e+03 -1.860497618401e-01 4.245016248558e-04 2.435443774572e+01
1.053250000000e+03 -1.869201356134e-01 4.347911655828e-04 2.437989072410e+01
1.053500000000e+03 -1.879853922080e-01 4.457700472323e-04 2.440612935943e+01
1.053750000000e+03 -1.891907222650e-01 4.572781546969e-04 2.443320995703e+01
1.054000000000e+03 -1.904793679377e-01 4.691558306532e-04 2.446118635280e+01
1.054250000000e+03 -1.917949041749e-01 4.812446272376e-04 2.449010962512e+01
1.054500000000e+03 -1.930833830256e-01 4.933880885705e-04 2.452002772391e+01
1.054750000000e+03 -1.942952727586e-01 5.054325343613e-04 2.455098523606e+01
1.055000000000e+03 -1.953870348187e-01 5.172283713677e-04 2.458302291990e+01
1.055250000000e+03 -1.963222771482e-01 5.286318078822e-04 2.461617748103e+01
1.055500000000e+03 -1.970724033383e-01 5.395067066455e-04 2.465048124859e+01
1.055750000000e+03 -1.976167795099e-01 5.497267363298e-04 2.468596187908e+01
1.056000000000e+03 -1.979424228046e-01 5.591775952123e-04 2.472264208263e+01
1.056250000000e+03 -1.980433095037e-01 5.677592395744e-04 2.476053936411e+01
1.056500000000e+03 -1.979193715230e-01 5.753878858563e-04 2.479966577606e+01
1.056750000000e+03 -1.975753240591e-01 5.819977150700e-04 2.484002766318e+01
1.057000000000e+03 -1.970193612043e-01 5.875419269601e-04 2.488162561052e+01
1.057250000000e+03 -1.962619963763e-01 5.919935016563e-04 2.492445403689e+01
1.057500000000e+03 -1.953149485275e-01 5.953450833640e-04 2.496850115103e+01
1.057750000000e+03 -1.941902234208e-01 5.976081705205e-04 2.501374895509e+01
1.058000000000e+03 -1.928995740651e-01 5.988120170672e-04 2.506017284653e+01
1.058250000000e+03 -1.914540655888e-01 5.990014915870e-04 2.510774185538e+01
1.058500000000e+03 -1.898640217240e-01 5.982348850713e-04 2.515641848503e+01
1.058750000000e+03 -1.881391968198e-01 5.965813650273e-04 2.520615856511e+01
1.059000000000e+03 -1.862889971205e-01 5.941180227363e-04 2.525691163971e+01
1.059250000000e+03 -1.843229826878e-01 5.909273583298e-04 2.530862065042e+01
1.059500000000e+03 -1.822512224519e-01 5.870945981794e-04 2.536122242649e+01
1.059750000000e+03 -1.800847270776e-01 5.827053441352e-04 2.541464770485e+01
1.060000000000e+03 -1.778357624012e-01 5.778436529545e-04 2.546882123835e+01
1.060250000000e+03 -1.755179714732e-01 5.725904137676e-04 2.552366216413e+01
1.060500000000e+03 -1.731463312950e-01 5.670222213987e-04 2.557908447508e+01
1.060750000000e+03 -1.707369994812e-01 5.612107170996e-04 2.563499698253e+01
1.061000000000e+03 -1.683068762358e-01 5.552222224429e-04 2.569130413896e+01
1.061250000000e+03 -1.658731395350e-01 5.491176673411e-04 2.574790607482e+01
1.061500000000e+03 -1.634525945808e-01 5.429528422688e-04 2.580469927026e+01
1.061750000000e+03 -1.610610207402e-01 5.367788209825e-04 2.586157693131e+01
1.062000000000e+03 -1.587124901156e-01 5.306424630438e-04 2.591842970082e+01
1.062250000000e+03 -1.564187812231e-01 5.245868321335e-04 2.597514588627e+01
1.062500000000e+03 -1.541888560628e-01 5.186516769716e-04 2.603161221255e+01
1.062750000000e+03 -1.520284997269e-01 5.128738083495e-04 2.608771434097e+01
1.063000000000e+03 -1.499401215624e-01 5.072873770026e-04 2.614333745036e+01
1.063250000000e+03 -1.479227274522e-01 5.019240214215e-04 2.619836683350e+01
1.063500000000e+03 -1.459720765266e-01 4.968129316259e-04 2.625268850415e+01
1.063750000000e+03 -1.440809884451e-01 4.919807898135e-04 2.630618977369e+01
1.064000000000e+03 -1.422398068168e-01 4.874517833327e-04 2.635876001046e+01
1.064250000000e+03 -1.404369361321e-01 4.832473490167e-04 2.641029105790e+01
1.064500000000e+03 -1.386594709036e-01 4.793861286768e-04 2.646067799581e+01
1.064750000000e+03 -1.368938381646e-01 4.758838293743e-04 2.650981971026e+01
1.065000000000e+03 -1.351264445383e-01 4.727532281158e-04 2.655761960923e+01
1.065250000000e+03 -1.333442438717e-01 4.700040113278e-04 2.660398605907e+01
1.065500000000e+03 -1.315352837434e-01 4.676429348144e-04 2.664883317519e+01
1.065750000000e+03 -1.296891052279e-01 4.656738140046e-04 2.669208121066e+01
1.066000000000e+03 -1.277970910145e-01 4.640977293814e-04 2.673365727809e+01
1.066250000000e+03 -1.258526635073e-01 4.629130039958e-04 2.677349570001e+01
1.066500000000e+03 -1.238514123875e-01 4.621154266580e-04 2.681153860458e+01
1.066750000000e+03 -1.217911083284e-01 4.616982587522e-04 2.684773628141e+01
1.067000000000e+03 -1.196716495393e-01 4.616523840756e-04 2.688204748654e+01
1.067250000000e+03 -1.174949362847e-01 4.619663333086e-04 2.691443982367e+01
1.067500000000e+03 -1.152647132457e-01 4.626260882547e-04 2.694488982124e+01
1.067750000000e+03 -1.129863658623e-01 4.636150480218e-04 2.697338315191e+01
1.068000000000e+03 -1.106667223517e-01 4.649138369791e-04 2.699991455052e+01
1.068250000000e+03 -1.083138434861e-01 4.665001099588e-04 2.702448777028e+01
1.068500000000e+03 -1.059367955516e-01 4.683482703036e-04 2.704711543328e+01
1.068750000000e+03 -1.035454797861e-01 4.704292685885e-04 2.706781867629e+01
1.069000000000e+03 -1.011504245797e-01 4.727103640619e-04 2.708662681222e+01
1.069250000000e+03 -9.876258678218e-02 4.751549276454e-04 2.710357689927e+01
1.069500000000e+03 -9.639319175356e-02 4.777223908343e-04 2.711871312377e+01
1.069750000000e+03 -9.405352089613e-02 4.803682169917e-04 2.713208622903e+01
1.070000000000e+03 -9.175471718274e-02 4.830440333848e-04 2.714375282485e+01
1.070250000000e+03 -8.950756642598e-02 4.856978868848e-04 2.715377465860e+01
1.070500000000e+03 -8.732226762312e-02 4.882746433235e-04 2.716221785076e+01
1.070750000000e+03 -8.520819491444e-02 4.907165276959e-04 2.716915208630e+01
1.071000000000e+03 -8.317361247136e-02 4.929637823049e-04 2.717464986756e+01
1.071250000000e+03 -8.122545999397e-02 4.949555774638e-04 2.717878561797e+01
1.071500000000e+03 -7.936906935977e-02 4.966308886990e-04 2.718163493293e+01
1.071750000000e+03 -7.760793814710e-02 4.979295688014e-04 2.718327377604e+01
1.072000000000e+03 -7.594352606884e-02 4.987934574626e-04 2.718377769018e+01
1.072250000000e+03 -7.437506374086e-02 4.991674813219e-04 2.718322112509e+01
1.072500000000e+03 -7.289947432973e-02 4.990009387101e-04 2.718167662584e+01
1.072750000000e+03 -7.151130125768e-02 4.982486006055e-04 2.717921421122e+01
1.073000000000e+03 -7.020270696459e-02 4.968717851221e-04 2.717590078199e+01
1.073250000000e+03 -6.896357421999e-02 4.948394095211e-04 2.717179950664e+01
1.073500000000e+03 -6.778167940176e-02 4.921289038190e-04 2.716696922783e+01
1.073750000000e+03 -6.664288844354e-02 4.887269401859e-04 2.716146410140e+01
1.074000000000e+03 -6.553146827065e-02 4.846300564591e-04 2.715533311831e+01
1.074250000000e+03 -6.443045211394e-02 4.798450819948e-04 2.714861968850e+01
1.074500000000e+03 -6.332199668631e-02 4.743893431775e-04 2.714136148014e+01
1.074750000000e+03 -6.218784648870e-02 4.682906881234e-04 2.713359003553e+01
1.075000000000e+03 -6.100973932606e-02 4.615873113876e-04 2.712533076790e+01
1.075250000000e+03 -5.976988620086e-02 4.543273482512e-04 2.711660271466e+01
1.075500000000e+03 -5.845136687824e-02 4.465682960617e-04 2.710741867533e+01
1.075750000000e+03 -5.703856395290e-02 4.383761549751e-04 2.709778512103e+01
1.076000000000e+03 -5.551752233481e-02 4.298246287893e-04 2.708770237597e+01
1.076250000000e+03 -5.387625374428e-02 4.209939961878e-04 2.707716484937e+01
1.076500000000e+03 -5.210503024540e-02 4.119697683956e-04 2.706616117296e+01
1.076750000000e+03 -5.019657048130e-02 4.028413789743e-04 2.705467457260e+01
1.077000000000e+03 -4.814619218390e-02 3.937007650724e-04 2.704268319228e+01
1.077250000000e+03 -4.595187762639e-02 3.846409039935e-04 2.703016053969e+01
1.077500000000e+03 -4.361430809461e-02 3.757542442741e-04 2.701707584528e+01
1.077750000000e+03 -4.113680956827e-02 3.671312109049e-04 2.700339457859e+01
1.078000000000e+03 -3.852525444218e-02 3.588586857802e-04 2.698907893501e+01
1.078250000000e+03 -3.578791603902e-02 3.510185679045e-04 2.697408833979e+01
1.078500000000e+03 -3.293527446166e-02 3.436863107906e-04 2.695837996920e+01
1.078750000000e+03 -2.997977916112e-02 3.369296852749e-04 2.694190930955e+01
1.079000000000e+03 -2.693559890217e-02 3.308075248993e-04 2.692463063482e+01
1.079250000000e+03 -2.381832902353e-02 3.253687281289e-04 2.690649757134e+01
1.079500000000e+03 -2.064468803681e-02 3.206512902549e-04 2.688746359556e+01
1.079750000000e+03 -1.743219193656e-02 3.166813959326e-04 2.686748255981e+01
1.080000000000e+03 -1.419884983056e-02 3.134730133339e-04 2.684650914641e+01
1.080250000000e+03 -1.096282990742e-02 3.110274535488e-04 2.682449935674e+01
1.080500000000e+03 -7.742132486729e-03 3.093331457081e-04 2.680141095610e+01
1.080750000000e+03 -4.554306824008e-03 3.083656145589e-04 2.677720388291e+01
1.081000000000e+03 -1.416128788669e-03 3.080876875061e-04 2.675184065518e+01
1.081250000000e+03 1.656662339670e-03 3.084499039281e-04 2.672528673126e+01
1.081500000000e+03 4.649608388100e-03 3.093911353597e-04 2.669751085111e+01
1.081750000000e+03 7.549785618190e-03 3.108394085779e-04 2.666848534185e+01
1.082000000000e+03 1.034597862885e-02 3.127129295684e-04 2.663818639880e+01
1.082250000000e+03 1.302887477905e-02 3.149212885933e-04 2.660659432258e+01
1.082500000000e+03 1.559117663575e-02 3.173668476474e-04 2.657369373943e+01
1.082750000000e+03 1.802772873992e-02 3.199462590174e-04 2.653947376750e+01
1.083000000000e+03 2.033555635540e-02 3.225521480323e-04 2.650392817105e+01
1.083250000000e+03 2.251391836330e-02 3.250748608065e-04 2.646705545679e+01
1.083500000000e+03 2.456427314536e-02 3.274043311616e-04 2.642885895699e+01
1.083750000000e+03 2.649024259716e-02 3.294319579468e-04 2.638934686403e+01
1.084000000000e+03 2.829752977678e-02 3.310525069198e-04 2.634853223040e+01
1.084250000000e+03 2.999378225462e-02 3.321660016361e-04 2.630643294620e+01
1.084500000000e+03 3.158844328534e-02 3.326795481188e-04 2.626307167012e+01
1.084750000000e+03 3.309255721244e-02 3.325090679446e-04 2.621847573486e+01
1.085000000000e+03 3.451855432141e-02 3.315809012393e-04 2.617267702198e+01
1.085250000000e+03 3.587999158264e-02 3.298332840655e-04 2.612571180195e+01
1.085500000000e+03 3.719128864074e-02 3.272176577392e-04 2.607762055228e+01
1.085750000000e+03 3.846743296838e-02 3.236996888101e-04 2.602844774550e+01
1.086000000000e+03 3.972367619394e-02 3.192601102011e-04 2.597824161707e+01
1.086250000000e+03 4.097521657186e-02 3.138953237788e-04 2.592705390957e+01
1.086500000000e+03 4.223688208700e-02 3.076177221571e-04 2.587493959505e+01
1.086750000000e+03 4.352281193282e-02 3.004557966104e-04 2.582195661204e+01
1.087000000000e+03 4.484614849826e-02 2.924537891629e-04 2.576816553291e+01
1.087250000000e+03 4.621874076776e-02 2.836713057347e-04 2.571362927273e+01
1.087500000000e+03 4.765087369478e-02 2.741826032703e-04 2.565841280492e+01
1.087750000000e+03 4.915101626332e-02 2.640755177820e-04 2.560258279142e+01
1.088000000000e+03 5.072561036463e-02 2.534502774637e-04 2.554620734684e+01
1.088250000000e+03 5.237888977899e-02 2.424179794210e-04 2.548935565017e+01
1.088500000000e+03 5.411274864852e-02 2.310990147773e-04 2.543209772913e+01
1.088750000000e+03 5.592665065426e-02 2.196212317664e-04 2.537450414412e+01
1.089000000000e+03 5.781758646894e-02 2.081179624441e-04 2.531664566531e+01
1.089250000000e+03 5.978009333279e-02 1.967260537460e-04 2.525859312432e+01
1.089500000000e+03 6.180630640859e-02 1.855836752058e-04 2.520041704195e+01
1.089750000000e+03 6.388608599659e-02 1.748282526973e-04 2.514218752101e+01
1.090000000000e+03 6.600717734632e-02 1.645943094709e-04 2.508397399240e+01
1.090250000000e+03 6.815541580473e-02 1.550113688737e-04 2.502584497733e+01
1.090500000000e+03 7.031498405502e-02 1.462019619453e-04 2.496786794679e+01
1.090750000000e+03 7.246872015958e-02 1.382797174047e-04 2.491010923821e+01
1.091000000000e+03 7.459841300188e-02 1.313475929044e-04 2.485263374191e+01
1.091250000000e+03 7.668518651060e-02 1.254962931581e-04 2.479550496152e+01
1.091500000000e+03 7.870983688385e-02 1.208028678004e-04 2.473878471674e+01
1.091750000000e+03 8.065322037610e-02 1.173295385645e-04 2.468253309957e+01
1.092000000000e+03 8.249665463192e-02 1.151227203298e-04 2.462680845592e+01
1.092250000000e+03 8.422225355348e-02 1.142123729492e-04 2.457166711306e+01
1.092500000000e+03 8.581330874043e-02 1.146115334837e-04 2.451716339272e+01
1.092750000000e+03 8.725462033655e-02 1.163161451951e-04 2.446334948329e+01
1.093000000000e+03 8.853279298636e-02 1.193051658225e-04 2.441027531417e+01
1.093250000000e+03 8.963653386755e-02 1.235408644513e-04 2.435798857826e+01
1.093500000000e+03 9.055683822440e-02 1.289695036851e-04 2.430653444668e+01
1.093750000000e+03 9.128720039090e-02 1.355221283938e-04 2.425595558669e+01
1.094000000000e+03 9.182373668049e-02 1.431156534389e-04 2.420629202764e+01
1.094250000000e+03 9.216526441508e-02 1.516541272268e-04 2.415758101678e+01
1.094500000000e+03 9.231335368975e-02 1.610301457034e-04 2.410985704001e+01
1.094750000000e+03 9.227227098106e-02 1.711265518116e-04 2.406315151487e+01
1.095000000000e+03 9.204893218329e-02 1.818181054685e-04 2.401749277899e+01
1.095250000000e+03 9.165279549317e-02 1.929732570986e-04 2.397290607274e+01
1.095500000000e+03 9.109567658348e-02 2.044560689691e-04 2.392941321858e+01
1.095750000000e+03 9.039158308751e-02 2.161280539332e-04 2.388703273955e+01
1.096000000000e+03 8.955647324151e-02 2.278501312517e-04 2.384577967722e+01
1.096250000000e+03 8.860800263880e-02 2.394844426195e-04 2.380566543369e+01
1.096500000000e+03 8.756526240468e-02 2.508961297894e-04 2.376669791093e+01
1.096750000000e+03 8.644848476305e-02 2.619549504788e-04 2.372888124646e+01
1.097000000000e+03 8.527875434497e-02 2.725369469048e-04 2.369221600612e+01
1.097250000000e+03 8.407771476822e-02 2.825258070051e-04 2.365669898081e+01
1.097500000000e+03 8.286727097437e-02 2.918142118493e-04 2.362232340920e+01
1.097750000000e+03 8.166932179468e-02 3.003048435370e-04 2.358907884352e+01
1.098000000000e+03 8.050547437877e-02 3.079114398005e-04 2.355695140304e+01
1.098250000000e+03 7.939681977641e-02 3.145594008364e-04 2.352592372288e+01
1.098500000000e+03 7.836367467501e-02 3.201865222033e-04 2.349597523191e+01
1.098750000000e+03 7.742540316837e-02 3.247432308991e-04 2.346708219855e+01
1.099000000000e+03 7.660022713529e-02 3.281928395688e-04 2.343921797392e+01
1.099250000000e+03 7.590505117655e-02 3.305116613856e-04 2.341235322809e+01
1.099500000000e+03 7.535535903049e-02 3.316887251519e-04 2.338645611759e+01
1.099750000000e+03 7.496509035354e-02 3.317254647190e-04 2.336149258729e+01
1.100000000000e+03 7.474656310274e-02 3.306355311666e-04 2.333742662103e+01
1.100250000000e+03 7.471038558864e-02 3.284441701496e-04 2.331422053387e+01
1.100500000000e+03 7.486544976212e-02 3.251871049729e-04 2.329183524753e+01
1.100750000000e+03 7.521887891792e-02 3.209100319646e-04 2.327023059923e+01
1.101000000000e+03 7.577602164911e-02 3.156677616856e-04 2.324936563695e+01
1.101250000000e+03 7.654045977714e-02 3.095231710240e-04 2.322919891771e+01
1.101500000000e+03 7.751402124956e-02 3.025461360629e-04 2.320968880893e+01
1.101750000000e+03 7.869679843217e-02 2.948124941806e-04 2.319079373291e+01
1.102000000000e+03 8.008720281679e-02 2.864028379787e-04 2.317247250008e+01
1.102250000000e+03 8.168200031783e-02 2.774014313637e-04 2.315468455209e+01
1.102500000000e+03 8.347636092569e-02 2.678951077472e-04 2.313739013908e+01
1.102750000000e+03 8.546393168260e-02 2.579721101101e-04 2.312055067655e+01
1.103000000000e+03 8.763689721976e-02 2.477210703873e-04 2.310412879136e+01
1.103250000000e+03 8.998605787333e-02 2.372299997283e-04 2.308808868327e+01
1.103500000000e+03 9.250091580409e-02 2.265853575882e-04 2.307239612533e+01
1.103750000000e+03 9.516976580463e-02 2.158711870282e-04 2.305701866545e+01
1.104000000000e+03 9.797977495143e-02 2.051684257012e-04 2.304192584435e+01
1.104250000000e+03 1.009171129132e-01 1.945541138738e-04 2.302708907519e+01
1.104500000000e+03 1.039670173055e-01 1.841010093217e-04 2.301248197113e+01
1.104750000000e+03 1.071139405331e-01 1.738770568161e-04 2.299808016449e+01
1.105000000000e+03 1.103416473298e-01 1.639451079668e-04 2.298386143188e+01
1.105250000000e+03 1.136332939201e-01 1.543628244696e-04 2.296980583476e+01
1.105500000000e+03 1.169716025623e-01 1.451823675965e-04 2.295589543468e+01
1.105750000000e+03 1.203389042247e-01 1.364505834528e-04 2.294211455645e+01
1.106000000000e+03 1.237172675835e-01 1.282090616142e-04 2.292844964469e+01
1.106250000000e+03 1.270886323375e-01 1.204941918817e-04 2.291488907717e+01
1.106500000000e+03 1.304348348526e-01 1.133375076723e-04 2.290142338776e+01
1.106750000000e+03 1.337377184027e-01 1.067658611663e-04 2.288804508068e+01
1.107000000000e+03 1.369792506170e-01 1.008015717946e-04 2.287474841825e+01
1.107250000000e+03 1.401415086000e-01 9.546294694366e-05 2.286152965102e+01
1.107500000000e+03 1.432067870717e-01 9.076440390771e-05 2.284838676054e+01
1.107750000000e+03 1.461576270995e-01 8.671679353228e-05 2.283531949643e+01
1.108000000000e+03 1.489769079989e-01 8.332752160001e-05 2.282232910602e+01
1.108250000000e+03 1.516478286632e-01 8.060093470800e-05 2.280941858498e+01
1.108500000000e+03 1.541540056735e-01 7.853836726061e-05 2.279659241421e+01
1.108750000000e+03 1.564795282213e-01 7.713829324210e-05 2.278385655347e+01
1.109000000000e+03 1.586090337103e-01 7.639641408642e-05 2.277121838675e+01
1.109250000000e+03 1.605277968409e-01 7.630571716405e-05 2.275868672467e+01
1.109500000000e+03 1.622218736132e-01 7.685643978167e-05 2.274627153103e+01
1.109750000000e+03 1.636781994939e-01 7.803610442547e-05 2.273398419246e+01
1.110000000000e+03 1.648847785343e-01 7.982946897282e-05 2.272183730418e+01
1.110250000000e+03 1.658308815010e-01 8.221847673303e-05 2.270984443397e+01
1.110500000000e+03 1.665072315064e-01 8.518216406282e-05 2.269802044480e+01
1.110750000000e+03 1.669062555806e-01 8.869664550495e-05 2.268638097321e+01
1.111000000000e+03 1.670223155660e-01 9.273492069034e-05 2.267494279066e+01
1.111250000000e+03 1.668519569074e-01 9.726686695244e-05 2.266372331429e+01
1.111500000000e+03 1.663941468784e-01 1.022592738237e-04 2.265274066685e+01
1.111750000000e+03 1.656505205784e-01 1.076757773740e-04 2.264201371952e+01
1.112000000000e+03 1.646255519144e-01 1.134768732179e-04 2.263156156515e+01
1.112250000000e+03 1.633267663039e-01 1.196196346150e-04 2.262140381307e+01
1.112500000000e+03 1.617648110014e-01 1.260581485040e-04 2.261155997301e+01
1.112750000000e+03 1.599535842685e-01 1.327433304046e-04 2.260204972490e+01
1.113000000000e+03 1.579101779248e-01 1.396232788395e-04 2.259289227283e+01
1.113250000000e+03 1.556548918165e-01 1.466430413460e-04 2.258410658781e+01
1.113500000000e+03 1.532110334489e-01 1.537451601961e-04 2.257571074661e+01
1.113750000000e+03 1.506048042521e-01 1.608696227678e-04 2.256772215231e+01
1.114000000000e+03 1.478649638423e-01 1.679544591985e-04 2.256015686621e+01
1.114250000000e+03 1.450225869059e-01 1.749358383724e-04 2.255302976781e+01
1.114500000000e+03 1.421106589005e-01 1.817486724328e-04 2.254635411145e+01
1.114750000000e+03 1.391636911888e-01 1.883270594742e-04 2.254014142762e+01
1.115000000000e+03 1.362172517576e-01 1.946050024225e-04 2.253440109784e+01
1.115250000000e+03 1.333075671540e-01 2.005169052084e-04 2.252914050279e+01
1.115500000000e+03 1.304710257434e-01 2.059984470736e-04 2.252436464415e+01
1.115750000000e+03 1.277437287062e-01 2.109873673982e-04 2.252007605991e+01
1.116000000000e+03 1.251610443762e-01 2.154243271742e-04 2.251627478168e+01
1.116250000000e+03 1.227571641061e-01 2.192538400916e-04 2.251295803691e+01
1.116500000000e+03 1.205647082021e-01 2.224251367016e-04 2.251012055268e+01
1.116750000000e+03 1.186143194838e-01 2.248930743198e-04 2.250775433435e+01
1.117000000000e+03 1.169342910533e-01 2.266191018142e-04 2.250584883060e+01
1.117250000000e+03 1.155502240694e-01 2.275719366528e-04 2.250439079353e+01
1.117500000000e+03 1.144846657983e-01 2.277283428677e-04 2.250336480529e+01
1.117750000000e+03 1.137568151276e-01 2.270736628469e-04 2.250275299981e+01
1.118000000000e+03 1.133821603949e-01 2.256024796850e-04 2.250253573450e+01
1.118250000000e+03 1.133722278136e-01 2.233187910779e-04 2.250269137781e+01
1.118500000000e+03 1.137342168144e-01 2.202364448564e-04 2.250319706954e+01
1.118750000000e+03 1.144707820785e-01 2.163790145920e-04 2.250402862070e+01
1.119000000000e+03 1.155797460226e-01 2.117798250928e-04 2.250516103733e+01
1.119250000000e+03 1.170538231811e-01 2.064818897616e-04 2.250656906883e+01
1.119500000000e+03 1.188805024075e-01 2.005373809544e-04 2.250822722234e+01
1.119750000000e+03 1.210418687101e-01 1.940073234241e-04 2.251011033377e+01
1.120000000000e+03 1.235144847975e-01 1.869611927743e-04 2.251219414707e+01
1.120250000000e+03 1.262694929589e-01 1.794760241211e-04 2.251445526343e+01
1.120500000000e+03 1.292726016984e-01 1.716361271255e-04 2.251687201948e+01
1.120750000000e+03 1.324843966717e-01 1.635321305944e-04 2.251942434367e+01
1.121000000000e+03 1.358605638903e-01 1.552605041370e-04 2.252209453216e+01
1.121250000000e+03 1.393523684177e-01 1.469225883892e-04 2.252486736471e+01
1.121500000000e+03 1.429072358462e-01 1.386237902559e-04 2.252773019621e+01
1.121750000000e+03 1.464693601720e-01 1.304729499704e-04 2.253067356680e+01
1.122000000000e+03 1.499805155304e-01 1.225813454396e-04 2.253369121054e+01
1.122250000000e+03 1.533809430645e-01 1.150616435883e-04 2.253678002688e+01
1.122500000000e+03 1.566102479909e-01 1.080270181506e-04 2.253994056024e+01
1.122750000000e+03 1.596084245898e-01 1.015899621080e-04 2.254317681793e+01
1.123000000000e+03 1.623168680007e-01 9.586109160161e-05 2.254649641571e+01
1.123250000000e+03 1.646793924977e-01 9.094782711972e-05 2.254991031951e+01
1.123500000000e+03 1.666432241009e-01 8.695295288272e-05 2.255343313408e+01
1.123750000000e+03 1.681599439364e-01 8.397306237908e-05 2.255708276665e+01
1.124000000000e+03 1.691863598286e-01 8.209698280955e-05 2.256088034537e+01
1.124250000000e+03 1.696852894814e-01 8.140405885068e-05 2.256485010419e+01
1.124500000000e+03 1.696262067767e-01 8.196253230420e-05 2.256901896779e+01
1.124750000000e+03 1.689858446197e-01 8.382778506214e-05 2.257341664467e+01
1.125000000000e+03 1.677486201819e-01 8.704085273618e-05 2.257807521850e+01
1.125250000000e+03 1.659069217775e-01 9.162675101152e-05 2.258302873935e+01
1.125500000000e+03 1.634613915444e-01 9.759303354277e-05 2.258831329670e+01
1.125750000000e+03 1.604209357076e-01 1.049289944803e-04 2.259396634479e+01
1.126000000000e+03 1.568028104283e-01 1.136044820513e-04 2.260002680093e+01
1.126250000000e+03 1.526324383311e-01 1.235696059455e-04 2.260653443144e+01
1.126500000000e+03 1.479432528962e-01 1.347543995962e-04 2.261352971567e+01
1.126750000000e+03 1.427764541631e-01 1.470688882155e-04 2.262105370440e+01
1.127000000000e+03 1.371805664275e-01 1.604037981865e-04 2.262914745422e+01
1.127250000000e+03 1.312110756083e-01 1.746310230239e-04 2.263785212342e+01
1.127500000000e+03 1.249298113084e-01 1.896053147006e-04 2.264720841863e+01
1.127750000000e+03 1.184043851848e-01 2.051655617191e-04 2.265725670148e+01
1.128000000000e+03 1.117073953504e-01 2.211369108239e-04 2.266803649385e+01
1.128250000000e+03 1.049156388509e-01 2.373326839061e-04 2.267958661301e+01
1.128500000000e+03 9.810912429600e-02 2.535569533957e-04 2.269194473516e+01
1.128750000000e+03 9.137004309016e-02 2.696070073202e-04 2.270514756185e+01
1.129000000000e+03 8.478159669764e-02 2.852761909364e-04 2.271923043854e+01
1.129250000000e+03 7.842675226158e-02 3.003566032987e-04 2.273422752349e+01
1.129500000000e+03 7.238691021478e-02 3.146422086342e-04 2.275017162127e+01
1.129750000000e+03 6.674056049309e-02 3.279317687117e-04 2.276709405814e+01
1.130000000000e+03 6.156185941397e-02 3.400318787844e-04 2.278502484751e+01
1.130250000000e+03 5.691928123523e-02 3.507599264625e-04 2.280399255908e+01
1.130500000000e+03 5.287430372298e-02 3.599470414232e-04 2.282402435528e+01
1.130750000000e+03 4.948018370160e-02 3.674410072991e-04 2.284514603489e+01
1.131000000000e+03 4.678094041237e-02 3.731088841007e-04 2.286738194076e+01
1.131250000000e+03 4.481038615683e-02 3.768398356486e-04 2.289075514999e+01
1.131500000000e+03 4.359149691647e-02 3.785474112076e-04 2.291528738309e+01
1.131750000000e+03 4.313595174730e-02 3.781718485726e-04 2.294099904499e+01
1.132000000000e+03 4.344392151557e-02 3.756820027051e-04 2.296790925513e+01
1.132250000000e+03 4.450419114044e-02 3.710766275855e-04 2.299603574431e+01
1.132500000000e+03 4.629436929064e-02 3.643859450503e-04 2.302539497632e+01
1.132750000000e+03 4.878147719254e-02 3.556722651430e-04 2.305600203784e+01
1.133000000000e+03 5.192271978161e-02 3.450299955953e-04 2.308787052755e+01
1.133250000000e+03 5.566636913687e-02 3.325853929153e-04 2.312101253328e+01
1.133500000000e+03 5.995276900748e-02 3.184957450230e-04 2.315543858292e+01
1.133750000000e+03 6.471555575208e-02 3.029474826989e-04 2.319115740231e+01
1.134000000000e+03 6.988279485007e-02 2.861541142475e-04 2.322817584674e+01
1.134250000000e+03 7.537814682803e-02 2.683534753044e-04 2.326649878880e+01
1.134500000000e+03 8.112209933191e-02 2.498040521504e-04 2.330612883156e+01
1.134750000000e+03 8.703300965999e-02 2.307812400814e-04 2.334706626695e+01
1.135000000000e+03 9.302819156263e-02 2.115727414927e-04 2.338930876036e+01
1.135250000000e+03 9.902482148813e-02 1.924741174939e-04 2.343285128603e+01
1.135500000000e+03 1.049408156216e-01 1.737834631477e-04 2.347768582719e+01
1.135750000000e+03 1.106955867592e-01 1.557962999928e-04 2.352380130430e+01
1.136000000000e+03 1.162107231787e-01 1.388005696488e-04 2.357118329822e+01
1.136250000000e+03 1.214106327900e-01 1.230714770709e-04 2.361981397618e+01
1.136500000000e+03 1.262231259042e-01 1.088667046059e-04 2.366967190851e+01
1.136750000000e+03 1.305799375541e-01 9.642207647633e-05 2.372073190935e+01
1.137000000000e+03 1.344173414836e-01 8.594745917560e-05 2.377296499235e+01
1.137250000000e+03 1.376766939320e-01 7.762325382704e-05 2.382633824803e+01
1.137500000000e+03 1.403049759227e-01 7.159777885971e-05 2.388081475092e+01
1.137750000000e+03 1.422554873328e-01 6.798491423617e-05 2.393635357964e+01
1.138000000000e+03 1.434884320764e-01 6.686272910858e-05 2.399290976130e+01
1.138250000000e+03 1.439715717208e-01 6.827261588705e-05 2.405043429146e+01
1.138500000000e+03 1.436808872266e-01 7.221901629200e-05 2.410887418705e+01
1.138750000000e+03 1.426011068195e-01 7.867011621194e-05 2.416817249339e+01
1.139000000000e+03 1.407263722003e-01 8.755850766832e-05 2.422826845731e+01
1.139250000000e+03 1.380606245193e-01 9.878297644481e-05 2.428909759194e+01
1.139500000000e+03 1.346179611860e-01 1.122104320452e-04 2.435059183151e+01
1.139750000000e+03 1.304228527110e-01 1.276782191579e-04 2.441267972369e+01
1.140000000000e+03 1.255100842094e-01 1.449970493098e-04 2.447528652819e+01
1.140250000000e+03 1.199247114468e-01 1.639536209712e-04 2.453833456521e+01
1.140500000000e+03 1.137216291010e-01 1.843139940209e-04 2.460174339413e+01
1.140750000000e+03 1.069649597250e-01 2.058270237411e-04 2.466542996384e+01
1.141000000000e+03 9.972740172881e-02 2.282275486696e-04 2.472930909712e+01
1.141250000000e+03 9.208918005257e-02 2.512401749931e-04 2.479329355368e+01
1.141500000000e+03 8.413699771533e-02 2.745827186219e-04 2.485729441617e+01
1.141750000000e+03 7.596280922056e-02 2.979698357448e-04 2.492122151768e+01
1.142000000000e+03 6.766244055551e-02 3.211166519895e-04 2.498498348536e+01
1.142250000000e+03 5.933421648439e-02 3.437423572780e-04 2.504848839030e+01
1.142500000000e+03 5.107750701131e-02 3.655735685812e-04 2.511164373491e+01
1.142750000000e+03 4.299127123900e-02 3.863479482080e-04 2.517435714836e+01
1.143000000000e+03 3.517267421609e-02 4.058172610007e-04 2.523653635370e+01
1.143250000000e+03 2.771566088022e-02 4.237508018952e-04 2.529808990116e+01
1.143500000000e+03 2.070974355131e-02 4.399379496368e-04 2.535892712101e+01
1.143750000000e+03 1.423870924160e-02 4.541912141695e-04 2.541895883203e+01
1.144000000000e+03 8.379538465727e-03 4.663484940690e-04 2.547809755071e+01
1.144250000000e+03 3.201473148114e-03 4.762748926855e-04 2.553625768735e+01
1.144500000000e+03 -1.235003966640e-03 4.838648605772e-04 2.559335623644e+01
1.144750000000e+03 -4.878875677238e-03 4.890431828791e-04 2.564931292975e+01
1.145000000000e+03 -7.689314571180e-03 4.917660734888e-04 2.570405071754e+01
1.145250000000e+03 -9.636139830132e-03 4.920211944758e-04 2.575749591750e+01
1.145500000000e+03 -1.070043655286e-02 4.898281545092e-04 2.580957892468e+01
1.145750000000e+03 -1.087478562224e-02 4.852376768712e-04 2.586023435667e+01
1.146000000000e+03 -1.016351060317e-02 4.783307829866e-04 2.590940148158e+01
1.146250000000e+03 -8.582764008746e-03 4.692174117864e-04 2.595702457559e+01
1.146500000000e+03 -6.160503347198e-03 4.580347576974e-04 2.600305333019e+01
1.146750000000e+03 -2.936189758110e-03 4.449449299196e-04 2.604744298227e+01
1.147000000000e+03 1.039420036452e-03 4.301329919539e-04 2.609015495003e+01
1.147250000000e+03 5.704907077578e-03 4.138040224790e-04 2.613115692444e+01
1.147500000000e+03 1.098885475028e-02 3.961803854670e-04 2.617042324725e+01
1.147750000000e+03 1.681080340287e-02 3.774985548774e-04 2.620793496614e+01
1.148000000000e+03 2.308219630356e-02 3.580063162990e-04 2.624368038951e+01
1.148250000000e+03 2.970773326071e-02 3.379593019451e-04 2.627765488072e+01
1.148500000000e+03 3.658666089476e-02 3.176180434776e-04 2.630986137197e+01
1.148750000000e+03 4.361436725250e-02 2.972446441329e-04 2.634031013051e+01
1.149000000000e+03 5.068396792691e-02 2.770997655764e-04 2.636901894680e+01
1.149250000000e+03 5.768802331947e-02 2.574395162690e-04 2.639601325507e+01
1.149500000000e+03 6.452026592365e-02 2.385125804628e-04 2.642132576874e+01
1.149750000000e+03 7.107736225412e-02 2.205572354280e-04 2.644499670604e+01
1.150000000000e+03 7.726054370554e-02 2.037988440191e-04 2.646707328272e+01
1.150250000000e+03 8.297728212694e-02 1.884469954597e-04 2.648760979898e+01
1.150500000000e+03 8.814265229445e-02 1.746934264046e-04 2.650666703220e+01
1.150750000000e+03 9.268076073707e-02 1.627093540849e-04 2.652431218519e+01
1.151000000000e+03 9.652569920013e-02 1.526438844540e-04 2.654061817346e+01
1.151250000000e+03 9.962257177684e-02 1.446217099083e-04 2.655566340542e+01
1.151500000000e+03 1.019280846755e-01 1.387416700028e-04 2.656953113729e+01
1.151750000000e+03 1.034108541425e-01 1.350756641743e-04 2.658230879726e+01
1.152000000000e+03 1.040517241330e-01 1.336671049191e-04 2.659408754512e+01
1.152250000000e+03 1.038435727964e-01 1.345305052275e-04 2.660496146471e+01
1.152500000000e+03 1.027910602784e-01 1.376509354519e-04 2.661502690459e+01
1.152750000000e+03 1.009099972001e-01 1.429843580797e-04 2.662438163043e+01
1.153000000000e+03 9.822684533151e-02 1.504575435876e-04 2.663312420849e+01
1.153250000000e+03 9.477777058141e-02 1.599692208980e-04 2.664135311227e+01
1.153500000000e+03 9.060773784237e-02 1.713912459087e-04 2.664916595426e+01
1.153750000000e+03 8.576950120624e-02 1.845702891846e-04 2.665665868917e+01
1.154000000000e+03 8.032255130025e-02 1.993299453047e-04 2.666392482826e+01
1.154250000000e+03 7.433207411023e-02 2.154731854825e-04 2.667105467915e+01
1.154500000000e+03 6.786780924375e-02 2.327854287130e-04 2.667813455335e+01
1.154750000000e+03 6.100317696976e-02 2.510374027534e-04 2.668524612701e+01
1.155000000000e+03 5.381422277297e-02 2.699888115637e-04 2.669246571564e+01
1.155250000000e+03 4.637875450066e-02 2.893919211230e-04 2.669986365943e+01
1.155500000000e+03 3.877546315207e-02 3.089953514366e-04 2.670750373241e+01
1.155750000000e+03 3.108324519450e-02 3.285477880214e-04 2.671544264218e+01
1.156000000000e+03 2.338042256846e-02 3.478018338945e-04 2.672372955105e+01
1.156250000000e+03 1.574415473204e-02 3.665176829485e-04 2.673240567629e+01
1.156500000000e+03 8.249809571024e-03 3.844664985820e-04 2.674150397312e+01
1.156750000000e+03 9.704022420910e-04 4.014338352901e-04 2.675104883399e+01
1.157000000000e+03 -6.023925759589e-03 4.172220212236e-04 2.676105594152e+01
1.157250000000e+03 -1.266648459126e-02 4.316530473005e-04 2.677153207153e+01
1.157500000000e+03 -1.889449136474e-02 4.445704863225e-04 2.678247511531e+01
1.157750000000e+03 -2.464969084092e-02 4.558414057921e-04 2.679387399121e+01
1.158000000000e+03 -2.987877099451e-02 4.653569394165e-04 2.680570882528e+01
1.158250000000e+03 -3.453402897840e-02 4.730335277525e-04 2.681795096988e+01
1.158500000000e+03 -3.857374708282e-02 4.788126300951e-04 2.683056333434e+01
1.158750000000e+03 -4.196284518638e-02 4.826610250983e-04 2.684350052149e+01
1.159000000000e+03 -4.467331411516e-02 4.845700455405e-04 2.685670920095e+01
1.159250000000e+03 -4.668458351819e-02 4.845544437832e-04 2.687012854477e+01
1.159500000000e+03 -4.798405979048e-02 4.826516518345e-04 2.688369052682e+01
1.159750000000e+03 -4.856734755095e-02 4.789200579337e-04 2.689732048529e+01
1.160000000000e+03 -4.843852975824e-02 4.734375589324e-04 2.691093760622e+01
1.160250000000e+03 -4.761019504120e-02 4.662995594867e-04 2.692445557546e+01
1.160500000000e+03 -4.610359270261e-02 4.576175817059e-04 2.693778306425e+01
1.160750000000e+03 -4.394841342932e-02 4.475171523566e-04 2.695082446114e+01
1.161000000000e+03 -4.118255887107e-02 4.361360501874e-04 2.696348053922e+01
1.161250000000e+03 -3.785174852316e-02 4.236225080477e-04 2.697564917743e+01
1.161500000000e+03 -3.400898651123e-02 4.101334756875e-04 2.698722609741e+01
1.161750000000e+03 -2.971390962228e-02 3.958329686728e-04 2.699810561736e+01
1.162000000000e+03 -2.503196089795e-02 3.808903649922e-04 2.700818151766e+01
1.162250000000e+03 -2.003355660443e-02 3.654790339146e-04 2.701734770785e+01
1.162500000000e+03 -1.479305264075e-02 3.497747407099e-04 2.702549911007e+01
1.162750000000e+03 -9.387693426824e-03 3.339542634938e-04 2.703253241535e+01
1.163000000000e+03 -3.896506254528e-03 3.181940283489e-04 2.703834695029e+01
1.163250000000e+03 1.600855097183e-03 3.026687301266e-04 2.704284529612e+01
1.163500000000e+03 7.025233184830e-03 2.875500421468e-04 2.704593417770e+01
1.163750000000e+03 1.229909249661e-02 2.730052931714e-04 2.704752510126e+01
1.164000000000e+03 1.734764799014e-02 2.591960006183e-04 2.704753495737e+01
1.164250000000e+03 2.209979555831e-02 2.462767487924e-04 2.704588677789e+01
1.164500000000e+03 2.648915839176e-02 2.343935440130e-04 2.704251012122e+01
1.164750000000e+03 3.045481679766e-02 2.236827374329e-04 2.703734171435e+01
1.165000000000e+03 3.394207485832e-02 2.142695725371e-04 2.703032581367e+01
1.165250000000e+03 3.690311316707e-02 2.062667238158e-04 2.702141451117e+01
1.165500000000e+03 3.929743063675e-02 1.997731239381e-04 2.701056805108e+01
1.165750000000e+03 4.109212356469e-02 1.948729385025e-04 2.699775510596e+01
1.166000000000e+03 4.226226905285e-02 1.916340018555e-04 2.698295273289e+01
1.166250000000e+03 4.279084247258e-02 1.901073194983e-04 2.696614661631e+01
1.166500000000e+03 4.266886603465e-02 1.903257529031e-04 2.694733086690e+01
1.166750000000e+03 4.189521919908e-02 1.923035107042e-04 2.692650800207e+01
1.167000000000e+03 4.047635300457e-02 1.960358436922e-04 2.690368887282e+01
1.167250000000e+03 3.842613000213e-02 2.014983799462e-04 2.687889226935e+01
1.167500000000e+03 3.576536353255e-02 2.086473168912e-04 2.685214476408e+01
1.167750000000e+03 3.252141062947e-02 2.174195242490e-04 2.682348034927e+01
1.168000000000e+03 2.872771864446e-02 2.277330517226e-04 2.679294004109e+01
1.168250000000e+03 2.442323769592e-02 2.394879914631e-04 2.676057160943e+01
1.168500000000e+03 1.965199890383e-02 2.525671341127e-04 2.672642893348e+01
1.168750000000e+03 1.446248378750e-02 2.668374180550e-04 2.669057168192e+01
1.169000000000e+03 8.907073184228e-03 2.821513685617e-04 2.665306479074e+01
1.169250000000e+03 3.041473303480e-03 2.983488016196e-04 2.661397797767e+01
1.169500000000e+03 -3.075859590038e-03 3.152587348659e-04 2.657338518068e+01
1.169750000000e+03 -9.384338449300e-03 3.327015229852e-04 2.653136424056e+01
1.170000000000e+03 -1.582178257342e-02 3.504910321549e-04 2.648799610580e+01
1.170250000000e+03 -2.232504925678e-02 3.684369650983e-04 2.644336450987e+01
1.170500000000e+03 -2.883062582353e-02 3.863473789855e-04 2.639755536322e+01
1.170750000000e+03 -3.527523741895e-02 4.040310059551e-04 2.635065646426e+01
1.171000000000e+03 -4.159645897597e-02 4.212998990580e-04 2.630275664539e+01
1.171250000000e+03 -4.773332418834e-02 4.379716512552e-04 2.625394572498e+01
1.171500000000e+03 -5.362697273139e-02 4.538719110320e-04 2.620431360249e+01
1.171750000000e+03 -5.922122915634e-02 4.688363308241e-04 2.615395028082e+01
1.172000000000e+03 -6.446327580453e-02 4.827129648299e-04 2.610294497442e+01
1.172250000000e+03 -6.930419683583e-02 4.953638379986e-04 2.605138613314e+01
1.172500000000e+03 -7.369958327939e-02 5.066667510464e-04 2.599936089686e+01
1.172750000000e+03 -7.761013669286e-02 5.165169368805e-04 2.594695456414e+01
1.173000000000e+03 -8.100208584603e-02 5.248278522281e-04 2.589425072800e+01
1.173250000000e+03 -8.384775710002e-02 5.315324557472e-04 2.584133056071e+01
1.173500000000e+03 -8.612593695908e-02 5.365838226493e-04 2.578827276468e+01
1.173750000000e+03 -8.782215258301e-02 5.399553385582e-04 2.573515356053e+01
1.174000000000e+03 -8.892903200718e-02 5.416412136401e-04 2.568204613573e+01
1.174250000000e+03 -8.944641799806e-02 5.416561860099e-04 2.562902071542e+01
1.174500000000e+03 -8.938137914929e-02 5.400349213386e-04 2.557614464749e+01
1.174750000000e+03 -8.874828544406e-02 5.368317444527e-04 2.552348196158e+01
1.175000000000e+03 -8.756859332321e-02 5.321195131342e-04 2.547109359302e+01
1.175250000000e+03 -8.587061653857e-02 5.259885710346e-04 2.541903731681e+01
1.175500000000e+03 -8.368918135194e-02 5.185454684595e-04 2.536736770110e+01
1.175750000000e+03 -8.106511479356e-02 5.099112713242e-04 2.531613638978e+01
1.176000000000e+03 -7.804477105608e-02 5.002201351555e-04 2.526539179452e+01
1.176250000000e+03 -7.467932716099e-02 4.896172836164e-04 2.521517940870e+01
1.176500000000e+03 -7.102407019363e-02 4.782570768576e-04 2.516554181103e+01
1.176750000000e+03 -6.713760194351e-02 4.663009237586e-04 2.511651874511e+01
1.177000000000e+03 -6.308099052371e-02 4.539151300315e-04 2.506814714601e+01
1.177250000000e+03 -5.891686479958e-02 4.412686038418e-04 2.502046141137e+01
1.177500000000e+03 -5.470852061462e-02 4.285307161472e-04 2.497349315763e+01
1.177750000000e+03 -5.051897313436e-02 4.158689862667e-04 2.492727143643e+01
1.178000000000e+03 -4.641005095685e-02 4.034468290427e-04 2.488182290605e+01
1.178250000000e+03 -4.244147810525e-02 3.914213512860e-04 2.483717154224e+01
1.178500000000e+03 -3.867004163616e-02 3.799412974119e-04 2.479333901878e+01
1.178750000000e+03 -3.514873682463e-02 3.691450351017e-04 2.475034435695e+01
1.179000000000e+03 -3.192606516906e-02 3.591587547186e-04 2.470820422479e+01
1.179250000000e+03 -2.904534963465e-02 3.500947654657e-04 2.466693278768e+01
1.179500000000e+03 -2.654410771974e-02 3.420499006115e-04 2.462654156911e+01
1.179750000000e+03 -2.445364446504e-02 3.351044106484e-04 2.458703969092e+01
1.180000000000e+03 -2.279856489366e-02 3.293206970239e-04 2.454843353816e+01
1.180250000000e+03 -2.159659686556e-02 3.247427451130e-04 2.451072700965e+01
1.180500000000e+03 -2.085830755737e-02 3.213953424962e-04 2.447392120727e+01
1.180750000000e+03 -2.058715768001e-02 3.192840967812e-04 2.443801466930e+01
1.181000000000e+03 -2.077944522335e-02 3.183952254312e-04 2.440300311771e+01
1.181250000000e+03 -2.142450652474e-02 3.186959883343e-04 2.436887954377e+01
1.181500000000e+03 -2.250501959652e-02 3.201354128982e-04 2.433563427450e+01
1.181750000000e+03 -2.399727220683e-02 3.226449653514e-04 2.430325481476e+01
1.182000000000e+03 -2.587167011067e-02 3.261398311580e-04 2.427172597838e+01
1.182250000000e+03 -2.809323916739e-02 3.305204202743e-04 2.424102986715e+01
1.182500000000e+03 -3.062228148089e-02 3.356741062817e-04 2.421114600080e+01
1.182750000000e+03 -3.341496737931e-02 3.414768679318e-04 2.418205125475e+01
1.183000000000e+03 -3.642411197677e-02 3.477955417069e-04 2.415372001974e+01
1.183250000000e+03 -3.959992564902e-02 3.544900342046e-04 2.412612426909e+01
1.183500000000e+03 -4.289080646741e-02 3.614156868910e-04 2.409923365073e+01
1.183750000000e+03 -4.624418518946e-02 3.684257888722e-04 2.407301564931e+01
1.184000000000e+03 -4.960730451290e-02 3.753739798605e-04 2.404743563850e+01
1.184250000000e+03 -5.292806991287e-02 3.821168199375e-04 2.402245706939e+01
1.184500000000e+03 -5.615584671357e-02 3.885162372800e-04 2.399804159851e+01
1.184750000000e+03 -5.924223214904e-02 3.944419085449e-04 2.397414924020e+01
1.185000000000e+03 -6.214180401612e-02 3.997735153300e-04 2.395073853462e+01
1.185250000000e+03 -6.481279061434e-02 4.044028350579e-04 2.392776668796e+01
1.185500000000e+03 -6.721771057645e-02 4.082356983297e-04 2.390518975635e+01
1.185750000000e+03 -6.932392978136e-02 4.111934093428e-04 2.388296280475e+01
1.186000000000e+03 -7.110414465221e-02 4.132143858051e-04 2.386104008406e+01
1.186250000000e+03 -7.253677688098e-02 4.142551430483e-04 2.383937518596e+01
1.186500000000e+03 -7.360629227146e-02 4.142911807759e-04 2.381792124161e+01
1.186750000000e+03 -7.430340342052e-02 4.133173010786e-04 2.379663105394e+01
1.187000000000e+03 -7.462520397249e-02 4.113478780447e-04 2.377545732223e+01
1.187250000000e+03 -7.457517085887e-02 4.084164820150e-04 2.375435274840e+01
1.187500000000e+03 -7.416310353416e-02 4.045754894303e-04 2.373327029024e+01
1.187750000000e+03 -7.340492586806e-02 3.998950247235e-04 2.371216324369e+01
1.188000000000e+03 -7.232243374040e-02 3.944619588859e-04 2.369098552324e+01
1.188250000000e+03 -7.094291173126e-02 3.883781622200e-04 2.366969172288e+01
1.188500000000e+03 -6.929869667321e-02 3.817589343561e-04 2.364823740594e+01
1.188750000000e+03 -6.742664064033e-02 3.747309261161e-04 2.362657924616e+01
1.189000000000e+03 -6.536750839281e-02 3.674298936612e-04 2.360467514157e+01
1.189250000000e+03 -6.316531822676e-02 3.599983872876e-04 2.358248453070e+01
1.189500000000e+03 -6.086661925238e-02 3.525832164821e-04 2.355996852192e+01
1.189750000000e+03 -5.851974187193e-02 3.453327970274e-04 2.353709000603e+01
1.190000000000e+03 -5.617400047811e-02 3.383945357338e-04 2.351381399789e+01
1.190250000000e+03 -5.387889336662e-02 3.319122318463e-04 2.349010773353e+01
1.190500000000e+03 -5.168328805968e-02 3.260235170826e-04 2.346594088293e+01
1.190750000000e+03 -4.963461881542e-02 3.208572943915e-04 2.344128574321e+01
1.191000000000e+03 -4.777810068177e-02 3.165314321525e-04 2.341611742434e+01
1.191250000000e+03 -4.615596842630e-02 3.131506171176e-04 2.339041406377e+01
1.191500000000e+03 -4.480679529005e-02 3.108044343610e-04 2.336415685962e+01
1.191750000000e+03 -4.376479733317e-02 3.095655454903e-04 2.333733044199e+01
1.192000000000e+03 -4.305927120280e-02 3.094884187275e-04 2.330992288936e+01
1.192250000000e+03 -4.271406282816e-02 3.106081697203e-04 2.328192593621e+01
1.192500000000e+03 -4.274717160753e-02 3.129398486652e-04 2.325333493421e+01
1.192750000000e+03 -4.317035930676e-02 3.164778577728e-04 2.322414919260e+01
1.193000000000e+03 -4.398893011737e-02 3.211958926287e-04 2.319437194985e+01
1.193250000000e+03 -4.520161751750e-02 3.270472931516e-04 2.316401028712e+01
1.193500000000e+03 -4.680048225700e-02 3.339655028656e-04 2.313307548242e+01
1.193750000000e+03 -4.877104250069e-02 3.418651007562e-04 2.310158269537e+01
1.194000000000e+03 -5.109241662751e-02 3.506429922370e-04 2.306955108951e+01
1.194250000000e+03 -5.373757586442e-02 3.601799231672e-04 2.303700393414e+01
1.194500000000e+03 -5.667377166688e-02 3.703424031914e-04 2.300396818592e+01
1.194750000000e+03 -5.986294552029e-02 3.809846700808e-04 2.297047479534e+01
1.195000000000e+03 -6.326234363082e-02 3.919509951749e-04 2.293655816187e+01
1.195250000000e+03 -6.682510499072e-02 4.030781121837e-04 2.290225640653e+01
1.195500000000e+03 -7.050102151654e-02 4.141979294886e-04 2.286761076268e+01
1.195750000000e+03 -7.423727876525e-02 4.251401202756e-04 2.283266575640e+01
1.196000000000e+03 -7.797930522815e-02 4.357349016298e-04 2.279746881899e+01
1.196250000000e+03 -8.167164511301e-02 4.458157956523e-04 2.276206988060e+01
1.196500000000e+03 -8.525884137087e-02 4.552223722798e-04 2.272652144194e+01
1.196750000000e+03 -8.868635622466e-02 4.638029183660e-04 2.269087813767e+01
1.197000000000e+03 -9.190147484222e-02 4.714169470716e-04 2.265519627914e+01
1.197250000000e+03 -9.485419620436e-02 4.779376349529e-04 2.261953389910e+01
1.197500000000e+03 -9.749809145609e-02 4.832539822806e-04 2.258395022843e+01
1.197750000000e+03 -9.979111421632e-02 4.872727687574e-04 2.254850544623e+01
1.198000000000e+03 -1.016963508208e-01 4.899202555482e-04 2.251326037505e+01
1.198250000000e+03 -1.031826967991e-01 4.911436207218e-04 2.247827623656e+01
1.198500000000e+03 -1.042254312639e-01 4.909119079284e-04 2.244361413162e+01
1.198750000000e+03 -1.048067239901e-01 4.892169596473e-04 2.240933507724e+01
1.199000000000e+03 -1.049160019524e-01 4.860737886940e-04 2.237549950865e+01
1.199250000000e+03 -1.045502162774e-01 4.815204840618e-04 2.234216705904e+01
1.199500000000e+03 -1.037139824441e-01 4.756179079841e-04 2.230939630433e+01
1.199750000000e+03 -1.024195996768e-01 4.684490247540e-04 2.227724456752e+01
1.200000000000e+03 -1.006869270908e-01 4.601177618200e-04 2.224576749737e+01
1.200250000000e+03 -9.854316278068e-02 4.507477257733e-04 2.221501915120e+01
1.200500000000e+03 -9.602246969880e-02 4.404804209400e-04 2.218505165387e+01
1.200750000000e+03 -9.316549512480e-02 4.294731470930e-04 2.215591488753e+01
1.201000000000e+03 -9.001878441055e-02 4.178967823714e-04 2.212765665616e+01
1.201250000000e+03 -8.663408488316e-02 4.059331991071e-04 2.210032219357e+01
1.201500000000e+03 -8.306755930457e-02 3.937725858974e-04 2.207395439080e+01
1.201750000000e+03 -7.937893264092e-02 3.816104899307e-04 2.204859336044e+01
1.202000000000e+03 -7.563055423768e-02 3.696448366759e-04 2.202427667957e+01
1.202250000000e+03 -7.188644319032e-02 3.580728360825e-04 2.200103900946e+01
1.202500000000e+03 -6.821126117110e-02 3.470879304450e-04 2.197891234732e+01
1.202750000000e+03 -6.466932159229e-02 3.368767451567e-04 2.195792569906e+01
1.203000000000e+03 -6.132353782555e-02 3.276161483762e-04 2.193810533801e+01
1.203250000000e+03 -5.823446118524e-02 3.194704336149e-04 2.191947452650e+01
1.203500000000e+03 -5.545927950259e-02 3.125885903443e-04 2.190205374754e+01
1.203750000000e+03 -5.305091524831e-02 3.071018897622e-04 2.188586061620e+01
1.204000000000e+03 -5.105719370263e-02 3.031218018148e-04 2.187090982475e+01
1.204250000000e+03 -4.952003019770e-02 3.007381261445e-04 2.185721334753e+01
1.204500000000e+03 -4.847476162397e-02 3.000174731466e-04 2.184478039556e+01
1.204750000000e+03 -4.794957717753e-02 3.010020815003e-04 2.183361739896e+01
1.205000000000e+03 -4.796499416036e-02 3.037089597821e-04 2.182372822106e+01
1.205250000000e+03 -4.853351099375e-02 3.081295000165e-04 2.181511412951e+01
1.205500000000e+03 -4.965934519872e-02 3.142294378489e-04 2.180777390270e+01
1.205750000000e+03 -5.133829502006e-02 3.219492017149e-04 2.180170392288e+01
1.206000000000e+03 -5.355772466742e-02 3.312046466501e-04 2.179689827787e+01
1.206250000000e+03 -5.629666558962e-02 3.418881559784e-04 2.179334889242e+01
1.206500000000e+03 -5.952606173760e-02 3.538701212320e-04 2.179104557282e+01
1.206750000000e+03 -6.320908472487e-02 3.670007000709e-04 2.178997626051e+01
1.207000000000e+03 -6.730161048930e-02 3.811119324838e-04 2.179012709317e+01
1.207250000000e+03 -7.175277535769e-02 3.960201118443e-04 2.179148260105e+01
1.207500000000e+03 -7.650564839061e-02 4.115283739342e-04 2.179402579847e+01
1.207750000000e+03 -8.149796863231e-02 4.274294610543e-04 2.179773846661e+01
1.208000000000e+03 -8.666298849195e-02 4.435086659241e-04 2.180260128052e+01
1.208250000000e+03 -9.193037514125e-02 4.595468859877e-04 2.180859396956e+01
1.208500000000e+03 -9.722716527172e-02 4.753237460355e-04 2.181569555050e+01
1.208750000000e+03 -1.024787716220e-01 4.906207248769e-04 2.182388457475e+01
1.209000000000e+03 -1.076100133750e-01 5.052241918757e-04 2.183313922530e+01
1.209250000000e+03 -1.125461748738e-01 5.189284709342e-04 2.184343764676e+01
1.209500000000e+03 -1.172140476260e-01 5.315386614722e-04 2.185475803091e+01
1.209750000000e+03 -1.215429887758e-01 5.428734371330e-04 2.186707893584e+01
1.210000000000e+03 -1.254659171527e-01 5.527674894038e-04 2.188037936949e+01
1.210250000000e+03 -1.289203120873e-01 5.610738900448e-04 2.189463908640e+01
1.210500000000e+03 -1.318491077139e-01 5.676659875471e-04 2.190983866263e+01
1.210750000000e+03 -1.342015734742e-01 5.724393403713e-04 2.192595976007e+01
1.211000000000e+03 -1.359340538900e-01 5.753130374429e-04 2.194298518498e+01
1.211250000000e+03 -1.370106730177e-01 5.762307585169e-04 2.196089910089e+01
1.211500000000e+03 -1.374038908277e-01 5.751614825713e-04 2.197968710322e+01
1.211750000000e+03 -1.370949687379e-01 5.720999086229e-04 2.199933633614e+01
1.212000000000e+03 -1.360742872178e-01 5.670664322090e-04 2.201983554702e+01
1.212250000000e+03 -1.343415786394e-01 5.601068981049e-04 2.204117518633e+01
1.212500000000e+03 -1.319059815583e-01 5.512918912288e-04 2.206334742119e+01
1.212750000000e+03 -1.287859822331e-01 5.407158055866e-04 2.208634616194e+01
1.213000000000e+03 -1.250092175451e-01 5.284952829746e-04 2.211016705916e+01
1.213250000000e+03 -1.206121276085e-01 5.147677579420e-04 2.213480749343e+01
1.213500000000e+03 -1.156395101785e-01 4.996896319591e-04 2.216026652703e+01
1.213750000000e+03 -1.101439177838e-01 4.834340622872e-04 2.218654484959e+01
1.214000000000e+03 -1.041849557348e-01 4.661886149003e-04 2.221364470635e+01
1.214250000000e+03 -9.782847200718e-02 4.481527266802e-04 2.224156980328e+01
1.214500000000e+03 -9.114565322206e-02 4.295350155947e-04 2.227032518592e+01
1.214750000000e+03 -8.421204466043e-02 4.105504532644e-04 2.229991718034e+01
1.215000000000e+03 -7.710650470004e-02 3.914176267137e-04 2.233035316158e+01
1.215250000000e+03 -6.991011277936e-02 3.723557369680e-04 2.236164146252e+01
1.215500000000e+03 -6.270504547210e-02 3.535816912875e-04 2.239379116594e+01
1.215750000000e+03 -5.557345374658e-02 3.353072727197e-04 2.242681204425e+01
1.216000000000e+03 -4.859631441200e-02 3.177363708654e-04 2.246071416774e+01
1.216250000000e+03 -4.185235060134e-02 3.010623704007e-04 2.249550795526e+01
1.216500000000e+03 -3.541693535911e-02 2.854655576344e-04 2.253120369785e+01
1.216750000000e+03 -2.936111744865e-02 2.711109518459e-04 2.256781163302e+01
1.217000000000e+03 -2.375064356866e-02 2.581460865362e-04 2.260534141425e+01
1.217250000000e+03 -1.864514793537e-02 2.466993060862e-04 2.264380221313e+01
1.217500000000e+03 -1.409734905960e-02 2.368781765825e-04 2.268320213529e+01
1.217750000000e+03 -1.015244721227e-02 2.287682965858e-04 2.272354835989e+01
1.218000000000e+03 -6.847544367730e-03 2.224323160963e-04 2.276484656705e+01
1.218250000000e+03 -4.211245197995e-03 2.179093840736e-04 2.280710084203e+01
1.218500000000e+03 -2.263384112232e-03 2.152149238668e-04 2.285031361833e+01
1.218750000000e+03 -1.014808506656e-03 2.143407119232e-04 2.289448507222e+01
1.219000000000e+03 -4.673876800750e-04 2.152553757751e-04 2.293961334585e+01
1.219250000000e+03 -6.140408565416e-04 2.179050595950e-04 2.298569395845e+01
1.219500000000e+03 -1.438958849385e-03 2.222145861230e-04 2.303271983566e+01
1.219750000000e+03 -2.917896265280e-03 2.280886982732e-04 2.308068103179e+01
1.220000000000e+03 -5.018608886577e-03 2.354138446732e-04 2.312956479635e+01
1.220250000000e+03 -7.701322410743e-03 2.440599424226e-04 2.317935511132e+01
1.220500000000e+03 -1.091935613628e-02 2.538824815829e-04 2.323003280785e+01
1.220750000000e+03 -1.461979329281e-02 2.647247506291e-04 2.328157543024e+01
1.221000000000e+03 -1.874422495099e-02 2.764201145317e-04 2.333395718525e+01
1.221250000000e+03 -2.322955508874e-02 2.887946704547e-04 2.338714891929e+01
1.221500000000e+03 -2.800884492725e-02 3.016696332314e-04 2.344111807866e+01
1.221750000000e+03 -3.301222854735e-02 3.148638161059e-04 2.349582894145e+01
1.222000000000e+03 -3.816778643175e-02 3.281960568366e-04 2.355124238773e+01
1.222250000000e+03 -4.340250117560e-02 3.414876736459e-04 2.360731619406e+01
1.222500000000e+03 -4.864317601357e-02 3.545647232955e-04 2.366400506400e+01
1.222750000000e+03 -5.381738525357e-02 3.672602005397e-04 2.372126093910e+01
1.223000000000e+03 -5.885433563303e-02 3.794159177038e-04 2.377903288498e+01
1.223250000000e+03 -6.368578757884e-02 3.908843606493e-04 2.383726755482e+01
1.223500000000e+03 -6.824687500297e-02 4.015302674992e-04 2.389590927408e+01
1.223750000000e+03 -7.247687520645e-02 4.112318987272e-04 2.395490016220e+01
1.224000000000e+03 -7.631998354562e-02 4.198822576586e-04 2.401418058920e+01
1.224250000000e+03 -7.972592812502e-02 4.273897566580e-04 2.407368915989e+01
1.224500000000e+03 -8.265060616656e-02 4.336790214522e-04 2.413336318215e+01
1.224750000000e+03 -8.505654257694e-02 4.386911502570e-04 2.419313869017e+01
1.225000000000e+03 -8.691335246584e-02 4.423839949408e-04 2.425295087396e+01
1.225250000000e+03 -8.819801876867e-02 4.447319820971e-04 2.431273413176e+01
1.225500000000e+03 -8.889515630464e-02 4.457259279130e-04 2.437242245646e+01
1.225750000000e+03 -8.899709139632e-02 4.453724514404e-04 2.443194950332e+01
1.226000000000e+03 -8.850391695001e-02 4.436935394082e-04 2.449124893894e+01
1.226250000000e+03 -8.742336896358e-02 4.407256691020e-04 2.455025453003e+01
1.226500000000e+03 -8.577065185640e-02 4.365189692135e-04 2.460890040329e+01
1.226750000000e+03 -8.356813747157e-02 4.311362035716e-04 2.466712121345e+01
1.227000000000e+03 -8.084498894847e-02 4.246517292324e-04 2.472485237288e+01
1.227250000000e+03 -7.763665574517e-02 4.171502810345e-04 2.478203017417e+01
1.227500000000e+03 -7.398432512065e-02 4.087258123369e-04 2.483859201581e+01
1.227750000000e+03 -6.993429172578e-02 3.994802504992e-04 2.489447661351e+01
1.228000000000e+03 -6.553724108471e-02 3.895222125508e-04 2.494962414638e+01
1.228250000000e+03 -6.084751053475e-02 3.789657438285e-04 2.500397649300e+01
1.228500000000e+03 -5.592229924194e-02 3.679290396068e-04 2.505747743537e+01
1.228750000000e+03 -5.082085202797e-02 3.565331864867e-04 2.511007286902e+01
1.229000000000e+03 -4.560364145280e-02 3.449008901140e-04 2.516171107225e+01
1.229250000000e+03 -4.033153586802e-02 3.331552988236e-04 2.521234289232e+01
1.229500000000e+03 -3.506500022866e-02 3.214187943061e-04 2.526192203258e+01
1.229750000000e+03 -2.986331738851e-02 3.098118815392e-04 2.531040529205e+01
1.230000000000e+03 -2.478384960844e-02 2.984520277406e-04 2.535775288013e+01
1.230250000000e+03 -1.988135546613e-02 2.874527290567e-04 2.540392861789e+01
1.230500000000e+03 -1.520736771036e-02 2.769225200345e-04 2.544890024176e+01
1.230750000000e+03 -1.080963040847e-02 2.669639815728e-04 2.549263972757e+01
1.231000000000e+03 -6.731632185400e-03 2.576730588067e-04 2.553512346604e+01
1.231250000000e+03 -3.012205382170e-03 2.491382602053e-04 2.557633255658e+01
1.231500000000e+03 3.148019349100e-04 2.414399229624e-04 2.561625311756e+01
1.231750000000e+03 3.220728882430e-03 2.346498359756e-04 2.565487636775e+01
1.232000000000e+03 5.682274657440e-03 2.288305974235e-04 2.569219896790e+01
1.232250000000e+03 7.681552980350e-03 2.240353290048e-04 2.572822313669e+01
1.232500000000e+03 9.206059806390e-03 2.203074874966e-04 2.576295670345e+01
1.232750000000e+03 1.024862673984e-02 2.176805349487e-04 2.579641338598e+01
1.233000000000e+03 1.080722191224e-02 2.161780718772e-04 2.582861262881e+01
1.233250000000e+03 1.088478986368e-02 2.158136942966e-04 2.585957983982e+01
1.233500000000e+03 1.048894521395e-02 2.165912756921e-04 2.588934613908e+01
1.233750000000e+03 9.631689590760e-03 2.185051251728e-04 2.591794834505e+01
1.234000000000e+03 8.329093727180e-03 2.215402630684e-04 2.594542892639e+01
1.234250000000e+03 6.600898023420e-03 2.256728872310e-04 2.597183558770e+01
1.234500000000e+03 4.470154501761e-03 2.308707684583e-04 2.599722109243e+01
1.234750000000e+03 1.962856137949e-03 2.370937469779e-04 2.602164304975e+01
1.235000000000e+03 -8.924864445370e-04 2.442943255862e-04 2.604516330169e+01
1.235250000000e+03 -4.065207451811e-03 2.524182300018e-04 2.606784761887e+01
1.235500000000e+03 -7.522868480191e-03 2.614050225430e-04 2.608976512422e+01
1.235750000000e+03 -1.123160737739e-02 2.711887527599e-04 2.611098790724e+01
1.236000000000e+03 -1.515650373276e-02 2.816985683209e-04 2.613159016530e+01
1.236250000000e+03 -1.926188717836e-02 2.928593622714e-04 2.615164773637e+01
1.236500000000e+03 -2.351164606260e-02 3.045923925424e-04 2.617123736725e+01
1.236750000000e+03 -2.786950733877e-02 3.168158543184e-04 2.619043596197e+01
1.237000000000e+03 -3.229929909088e-02 3.294455622651e-04 2.620932003432e+01
1.237250000000e+03 -3.676518720210e-02 3.423954113285e-04 2.622796467558e+01
1.237500000000e+03 -4.123189199204e-02 3.555779006984e-04 2.624644292902e+01
1.237750000000e+03 -4.566490109474e-02 3.689047259271e-04 2.626482520497e+01
1.238000000000e+03 -5.003063121343e-02 3.822871068505e-04 2.628317815440e+01
1.238250000000e+03 -5.429662654413e-02 3.956364250226e-04 2.630156437858e+01
1.238500000000e+03 -5.843167825186e-02 4.088644313556e-04 2.632004128350e+01
1.238750000000e+03 -6.240600245049e-02 4.218837727730e-04 2.633866080774e+01
1.239000000000e+03 -6.619135856396e-02 4.346083534656e-04 2.635746863606e+01
1.239250000000e+03 -6.976114790487e-02 4.469536580052e-04 2.637650345447e+01
1.239500000000e+03 -7.309057460584e-02 4.588372736423e-04 2.639579685536e+01
1.239750000000e+03 -7.615668925434e-02 4.701789916935e-04 2.641537242328e+01
1.240000000000e+03 -7.893854263981e-02 4.809015635133e-04 2.643524584730e+01
1.240250000000e+03 -8.141720623873e-02 4.909307156350e-04 2.645542416371e+01
1.240500000000e+03 -8.357590886488e-02 5.001957356335e-04 2.647590601610e+01
1.240750000000e+03 -8.540003695933e-02 5.086297663119e-04 2.649668108086e+01
1.241000000000e+03 -8.687725224143e-02 5.161704042403e-04 2.651773050914e+01
1.241250000000e+03 -8.799747807842e-02 5.227599197444e-04 2.653902657213e+01
1.241500000000e+03 -8.875296072737e-02 5.283457738480e-04 2.656053300937e+01
1.241750000000e+03 -8.913831048663e-02 5.328811848181e-04 2.658220544111e+01
1.242000000000e+03 -8.915047422600e-02 5.363255252058e-04 2.660399134678e+01
1.242250000000e+03 -8.878876642559e-02 5.386448020618e-04 2.662583067176e+01
1.242500000000e+03 -8.805488085974e-02 5.398121943069e-04 2.664765649322e+01
1.242750000000e+03 -8.695285374848e-02 5.398084658566e-04 2.666939523948e+01
1.243000000000e+03 -8.548907249923e-02 5.386224515223e-04 2.669096752864e+01
1.243250000000e+03 -8.367226100507e-02 5.362514342083e-04 2.671228901841e+01
1.243500000000e+03 -8.151344967482e-02 5.327016230106e-04 2.673327085297e+01
1.243750000000e+03 -7.902596319105e-02 5.279884873823e-04 2.675382067992e+01
1.244000000000e+03 -7.622539933905e-02 5.221370839969e-04 2.677384340704e+01
1.244250000000e+03 -7.312959548914e-02 5.151822473429e-04 2.679324227321e+01
1.244500000000e+03 -6.975861263311e-02 5.071688924711e-04 2.681191945935e+01
1.244750000000e+03 -6.613469661140e-02 4.981520819768e-04 2.682977719410e+01
1.245000000000e+03 -6.228224856863e-02 4.881970607699e-04 2.684671858735e+01
1.245250000000e+03 -5.822775508777e-02 4.773790375402e-04 2.686264873542e+01
1.245500000000e+03 -5.399976965208e-02 4.657832321344e-04 2.687747529061e+01
1.245750000000e+03 -4.962878882102e-02 4.535043826533e-04 2.689110971854e+01
1.246000000000e+03 -4.514720492182e-02 4.406464734586e-04 2.690346782021e+01
1.246250000000e+03 -4.058916869677e-02 4.273220967504e-04 2.691447069194e+01
1.246500000000e+03 -3.599041568394e-02 4.136516927086e-04 2.692404561092e+01
1.246750000000e+03 -3.138814627569e-02 3.997628596210e-04 2.693212643924e+01
1.247000000000e+03 -2.682075188622e-02 3.857892219172e-04 2.693865457550e+01
1.247250000000e+03 -2.232758704195e-02 3.718693736844e-04 2.694357939598e+01
1.247500000000e+03 -1.794870418146e-02 3.581456590770e-04 2.694685863126e+01
1.247750000000e+03 -1.372445795589e-02 3.447626667819e-04 2.694845907437e+01
1.248000000000e+03 -9.695200760745e-03 3.318658299377e-04 2.694835657985e+01
1.248250000000e+03 -5.900805719258e-03 3.195997066958e-04 2.694653662850e+01
1.248500000000e+03 -2.380284236795e-03 3.081063460183e-04 2.694299414384e+01
1.248750000000e+03 8.287451285304e-04 2.975234469747e-04 2.693773386218e+01
1.249000000000e+03 3.690504793996e-03 2.879825675090e-04 2.693076999993e+01
1.249250000000e+03 6.171591487766e-03 2.796072477379e-04 2.692212621795e+01
1.249500000000e+03 8.241497474967e-03 2.725111946415e-04 2.691183549280e+01
1.249750000000e+03 9.873097823637e-03 2.667964510891e-04 2.689993953386e+01
1.250000000000e+03 1.104315918509e-02 2.625516643314e-04 2.688648846101e+01
1.250250000000e+03 1.173280110567e-02 2.598505094432e-04 2.687154040787e+01
1.250500000000e+03 1.192792196682e-02 2.587501154290e-04 2.685516066869e+01
1.250750000000e+03 1.161957800266e-02 2.592897973965e-04 2.683742118584e+01
1.251000000000e+03 1.080430585437e-02 2.614898850808e-04 2.681839972039e+01
1.251250000000e+03 9.484347752761e-03 2.653509275355e-04 2.679817922245e+01
1.251500000000e+03 7.667852693848e-03 2.708528987940e-04 2.677684673978e+01
1.251750000000e+03 5.368942583628e-03 2.779549158859e-04 2.675449270104e+01
1.252000000000e+03 2.607723195786e-03 2.865950993140e-04 2.673120994142e+01
1.252250000000e+03 -5.898515101652e-04 2.966909117088e-04 2.670709295220e+01
1.252500000000e+03 -4.192108560938e-03 3.081394889577e-04 2.668223673121e+01
1.252750000000e+03 -8.161963208325e-03 3.208185608328e-04 2.665673600350e+01
1.253000000000e+03 -1.245730863360e-02 3.345876219162e-04 2.663068444658e+01
1.253250000000e+03 -1.703144744402e-02 3.492892838779e-04 2.660417376288e+01
1.253500000000e+03 -2.183357629901e-02 3.647509566185e-04 2.657729277858e+01
1.253750000000e+03 -2.680946157168e-02 3.807869167079e-04 2.655012698830e+01
1.254000000000e+03 -3.190199152657e-02 3.972002483703e-04 2.652275756502e+01
1.254250000000e+03 -3.705195035796e-02 4.137854129881e-04 2.649526104128e+01
1.254500000000e+03 -4.219870852020e-02 4.303306963334e-04 2.646770865133e+01
1.254750000000e+03 -4.728094213101e-02 4.466208226967e-04 2.644016578204e+01
1.255000000000e+03 -5.223745837082e-02 4.624398249383e-04 2.641269185409e+01
1.255250000000e+03 -5.700788075551e-02 4.775737440517e-04 2.638533975390e+01
1.255500000000e+03 -6.153345440096e-02 4.918135180350e-04 2.635815590218e+01
1.255750000000e+03 -6.575771796819e-02 5.049577257147e-04 2.633117988765e+01
1.256000000000e+03 -6.962721555561e-02 5.168153654614e-04 2.630444452935e+01
1.256250000000e+03 -7.309214340905e-02 5.272084417144e-04 2.627797597449e+01
1.256500000000e+03 -7.610693564939e-02 5.359745093399e-04 2.625179359063e+01
1.256750000000e+03 -7.863081175323e-02 5.429689332091e-04 2.622591033426e+01
1.257000000000e+03 -8.062825957288e-02 5.480669873126e-04 2.620033277759e+01
1.257250000000e+03 -8.206945551385e-02 5.511658201928e-04 2.617506144828e+01
1.257500000000e+03 -8.293058964205e-02 5.521858899229e-04 2.615009115930e+01
1.257750000000e+03 -8.319417648479e-02 5.510723958892e-04 2.612541124451e+01
1.258000000000e+03 -8.284923898921e-02 5.477962351347e-04 2.610100597352e+01
1.258250000000e+03 -8.189145698592e-02 5.423547119690e-04 2.607685490913e+01
1.258500000000e+03 -8.032318144212e-02 5.347716929263e-04 2.605293330642e+01
1.258750000000e+03 -7.815348533703e-02 5.250977988683e-04 2.602921246785e+01
1.259000000000e+03 -7.539803674279e-02 5.134098586545e-04 2.600566016205e+01
1.259250000000e+03 -7.207896511208e-02 4.998102296556e-04 2.598224100256e+01
1.259500000000e+03 -6.822457875730e-02 4.844255105987e-04 2.595891679285e+01
1.259750000000e+03 -6.386916161494e-02 4.674053565991e-04 2.593564693168e+01
1.260000000000e+03 -5.905257550609e-02 4.489205666564e-04 2.591238874560e+01
1.260250000000e+03 -5.381980236740e-02 4.291608946043e-04 2.588909776169e+01
1.260500000000e+03 -4.822056452744e-02 4.083329324844e-04 2.586572810982e+01
1.260750000000e+03 -4.230875925113e-02 3.866573815051e-04 2.584223278772e+01
1.261000000000e+03 -3.614185457173e-02 3.643661476506e-04 2.581856384693e+01
1.261250000000e+03 -2.978037507695e-02 3.416996037309e-04 2.579467284226e+01
1.261500000000e+03 -2.328716272078e-02 3.189032819929e-04 2.577051085928e+01
1.261750000000e+03 -1.672679767171e-02 2.962248697968e-04 2.574602900051e+01
1.262000000000e+03 -1.016483192889e-02 2.739109106568e-04 2.572117836105e+01
1.262250000000e+03 -3.667148991826e-03 2.522036968187e-04 2.569591053308e+01
1.262500000000e+03 2.700794731163e-03 2.313381268774e-04 2.567017754813e+01
1.262750000000e+03 8.874643356560e-03 2.115387127143e-04 2.564393241562e+01
1.263000000000e+03 1.479186146566e-02 1.930168095278e-04 2.561712903214e+01
1.263250000000e+03 2.039241214550e-02 1.759678880914e-04 2.558972275774e+01
1.263500000000e+03 2.561940433647e-02 1.605692935305e-04 2.556167031724e+01
1.263750000000e+03 3.041974573725e-02 1.469779419036e-04 2.553293041121e+01
1.264000000000e+03 3.474469015649e-02 1.353287253365e-04 2.550346360152e+01
1.264250000000e+03 3.855042564374e-02 1.257327907638e-04 2.547323291107e+01
1.264500000000e+03 4.179855249255e-02 1.182764558593e-04 2.544220394833e+01
1.264750000000e+03 4.445647480684e-02 1.130205360051e-04 2.541034502304e+01
1.265000000000e+03 4.649784786714e-02 1.099996007566e-04 2.537762771402e+01
1.265250000000e+03 4.790283793446e-02 1.092220222248e-04 2.534402692798e+01
1.265500000000e+03 4.865839076262e-02 1.106700903505e-04 2.530952125332e+01
1.265750000000e+03 4.875832854524e-02 1.143007599325e-04 2.527409297952e+01
1.266000000000e+03 4.820354315627e-02 1.200461966624e-04 2.523772863411e+01
1.266250000000e+03 4.700194438880e-02 1.278151278363e-04 2.520041895795e+01
1.266500000000e+03 4.516843199044e-02 1.374941683215e-04 2.516215917418e+01
1.266750000000e+03 4.272468558448e-02 1.489496702165e-04 2.512294889930e+01
1.267000000000e+03 3.969905502595e-02 1.620293112680e-04 2.508279255601e+01
1.267250000000e+03 3.612619957318e-02 1.765643495476e-04 2.504169920781e+01
1.267500000000e+03 3.204675380878e-02 1.923718151550e-04 2.499968266654e+01
1.267750000000e+03 2.750683608676e-02 2.092569905105e-04 2.495676124024e+01
1.268000000000e+03 2.255764891146e-02 2.270156452175e-04 2.491295801383e+01
1.268250000000e+03 1.725480877438e-02 2.454367727506e-04 2.486830028849e+01
1.268500000000e+03 1.165782509525e-02 2.643049820039e-04 2.482281982008e+01
1.268750000000e+03 5.829353328130e-03 2.834031956342e-04 2.477655221685e+01
1.269000000000e+03 -1.654738655530e-04 3.025150908028e-04 2.472953683119e+01
1.269250000000e+03 -6.259789482051e-03 3.214276380793e-04 2.468181658415e+01
1.269500000000e+03 -1.238578996261e-02 3.399334954251e-04 2.463343727479e+01
1.269750000000e+03 -1.847550969139e-02 3.578334040979e-04 2.458444757949e+01
1.270000000000e+03 -2.446161890428e-02 3.749382378004e-04 2.453489826707e+01
1.270250000000e+03 -3.027824037891e-02 3.910712092116e-04 2.448484212840e+01
1.270500000000e+03 -3.586169925881e-02 4.060695239983e-04 2.443433318095e+01
1.270750000000e+03 -4.115133078593e-02 4.197862735083e-04 2.438342650646e+01
1.271000000000e+03 -4.609020209947e-02 4.320918349363e-04 2.433217766306e+01
1.271250000000e+03 -5.062575394061e-02 4.428749672051e-04 2.428064211907e+01
1.271500000000e+03 -5.471052008519e-02 4.520441273014e-04 2.422887502761e+01
1.271750000000e+03 -5.830267535157e-02 4.595281415439e-04 2.417693068056e+01
1.272000000000e+03 -6.136648236671e-02 4.652765674851e-04 2.412486200177e+01
1.272250000000e+03 -6.387283812715e-02 4.692603384156e-04 2.407272035561e+01
1.272500000000e+03 -6.579955030338e-02 4.714715881138e-04 2.402055506246e+01
1.272750000000e+03 -6.713164231442e-02 4.719235753795e-04 2.396841313850e+01
1.273000000000e+03 -6.786143098203e-02 4.706499934730e-04 2.391633890968e+01
1.273250000000e+03 -6.798873399051e-02 4.677046009092e-04 2.386437393418e+01
1.273500000000e+03 -6.752075395084e-02 4.631601313716e-04 2.381255669842e+01
1.273750000000e+03 -6.647199852043e-02 4.571073624710e-04 2.376092251475e+01
1.274000000000e+03 -6.486397781843e-02 4.496534637859e-04 2.370950335596e+01
1.274250000000e+03 -6.272501045993e-02 4.409207470837e-04 2.365832790619e+01
1.274500000000e+03 -6.008973732063e-02 4.310448108086e-04 2.360742149132e+01
1.274750000000e+03 -5.699864928379e-02 4.201727262400e-04 2.355680613644e+01
1.275000000000e+03 -5.349753280228e-02 4.084611889225e-04 2.350650067191e+01
1.275250000000e+03 -4.963678313332e-02 3.960741775665e-04 2.345652082264e+01
1.275500000000e+03 -4.547078376888e-02 3.831810685663e-04 2.340687944882e+01
1.275750000000e+03 -4.105711350507e-02 3.699544043659e-04 2.335758672532e+01
1.276000000000e+03 -3.645575553904e-02 3.565676879049e-04 2.330865036976e+01
1.276250000000e+03 -3.172831971084e-02 3.431932523742e-04 2.326007596663e+01
1.276500000000e+03 -2.693718788340e-02 3.299999982286e-04 2.321186724412e+01
1.276750000000e+03 -2.214470851235e-02 3.171514333481e-04 2.316402639489e+01
1.277000000000e+03 -1.741234751288e-02 3.048035501490e-04 2.311655444235e+01
1.277250000000e+03 -1.279994184272e-02 2.931032291836e-04 2.306945157085e+01
1.277500000000e+03 -8.364861209022e-03 2.821861880716e-04 2.302271749752e+01
1.277750000000e+03 -4.161384777649e-03 2.721759173218e-04 2.297635182365e+01
1.278000000000e+03 -2.399184257020e-04 2.631818626551e-04 2.293035438971e+01
1.278250000000e+03 3.353471637036e-03 2.552987315793e-04 2.288472561881e+01
1.278500000000e+03 6.577742679829e-03 2.486051195045e-04 2.283946683873e+01
1.278750000000e+03 9.397159907547e-03 2.431632797524e-04 2.279458059616e+01
1.279000000000e+03 1.178182088158e-02 2.390182039270e-04 2.275007093056e+01
1.279250000000e+03 1.370787339582e-02 2.361977045950e-04 2.270594363159e+01
1.279500000000e+03 1.515762629075e-02 2.347125636805e-04 2.266220646626e+01
1.279750000000e+03 1.611981135102e-02 2.345563001129e-04 2.261886935743e+01
1.280000000000e+03 1.658949185540e-02 2.357059191372e-04 2.257594454206e+01
1.280250000000e+03 1.656804343463e-02 2.381224347988e-04 2.253344668242e+01
1.280500000000e+03 1.606290157492e-02 2.417519452056e-04 2.249139294866e+01
1.280750000000e+03 1.508748260725e-02 2.465262634905e-04 2.244980304692e+01
1.281000000000e+03 1.366078098706e-02 2.523643156729e-04 2.240869922526e+01
1.281250000000e+03 1.180702949431e-02 2.591733556523e-04 2.236810623753e+01
1.281500000000e+03 9.555292794010e-03 2.668503691916e-04 2.232805127215e+01
1.281750000000e+03 6.938933867333e-03 2.752837424057e-04 2.228856385151e+01
1.282000000000e+03 3.995202396436e-03 2.843545715299e-04 2.224967569848e+01
1.282250000000e+03 7.646235635530e-04 2.939384197829e-04 2.221142058494e+01
1.282500000000e+03 -2.709544104286e-03 3.039069351215e-04 2.217383415250e+01
1.282750000000e+03 -6.381911321758e-03 3.141295324577e-04 2.213695371626e+01
1.283000000000e+03 -1.020550881045e-02 3.244750001548e-04 2.210081806084e+01
1.283250000000e+03 -1.413240168317e-02 3.348129984346e-04 2.206546721868e+01
1.283500000000e+03 -1.811426285902e-02 3.450158029012e-04 2.203094225390e+01
1.283750000000e+03 -2.210292056267e-02 3.549596229206e-04 2.199728502920e+01
1.284000000000e+03 -2.605094222641e-02 3.645262060196e-04 2.196453799857e+01
1.284250000000e+03 -2.991210559910e-02 3.736039054714e-04 2.193274397601e+01
1.284500000000e+03 -3.364190087168e-02 3.820889476581e-04 2.190194593588e+01
1.284750000000e+03 -3.719803595892e-02 3.898866547991e-04 2.187218682197e+01
1.285000000000e+03 -4.054074803797e-02 3.969119916917e-04 2.184350934474e+01
1.285250000000e+03 -4.363328560459e-02 4.030906822702e-04 2.181595583147e+01
1.285500000000e+03 -4.644219701584e-02 4.083598742374e-04 2.178956805885e+01
1.285750000000e+03 -4.893754803968e-02 4.126682336330e-04 2.176438710222e+01
1.286000000000e+03 -5.109330424710e-02 4.159766707513e-04 2.174045323193e+01
1.286250000000e+03 -5.288735146901e-02 4.182580763683e-04 2.171780576947e+01
1.286500000000e+03 -5.430178978215e-02 4.194976493454e-04 2.169648301002e+01
1.286750000000e+03 -5.532293890280e-02 4.196924853224e-04 2.167652211839e+01
1.287000000000e+03 -5.594142802942e-02 4.188514399762e-04 2.165795905167e+01
1.287250000000e+03 -5.615210804380e-02 4.169944086210e-04 2.164082846732e+01
1.287500000000e+03 -5.595414063934e-02 4.141520537373e-04 2.162516367524e+01
1.287750000000e+03 -5.535083979385e-02 4.103649095766e-04 2.161099655355e+01
1.288000000000e+03 -5.434949004506e-02 4.056824471206e-04 2.159835746718e+01
1.288250000000e+03 -5.296129864393e-02 4.001624347070e-04 2.158727521674e+01
1.288500000000e+03 -5.120111199882e-02 3.938697458910e-04 2.157777694353e+01
1.288750000000e+03 -4.908721583385e-02 3.868753821395e-04 2.156988805284e+01
1.289000000000e+03 -4.664101598302e-02 3.792553266019e-04 2.156363210675e+01
1.289250000000e+03 -4.388683180668e-02 3.710895902378e-04 2.155903074188e+01
1.289500000000e+03 -4.085152579284e-02 3.624610063413e-04 2.155610354589e+01
1.289750000000e+03 -3.756419340412e-02 3.534541737304e-04 2.155486793937e+01
1.290000000000e+03 -3.405579883271e-02 3.441544146860e-04 2.155533903126e+01
1.290250000000e+03 -3.035885700503e-02 3.346467804092e-04 2.155752949850e+01
1.290500000000e+03 -2.650705255556e-02 3.250151147685e-04 2.156144942164e+01
1.290750000000e+03 -2.253488618121e-02 3.153411748696e-04 2.156710613711e+01
1.291000000000e+03 -1.847733904059e-02 3.057039591650e-04 2.157450405923e+01
1.291250000000e+03 -1.436950241633e-02 2.961788662612e-04 2.158364454777e+01
1.291500000000e+03 -1.024629083745e-02 2.868373369573e-04 2.159452571190e+01
1.291750000000e+03 -6.142081613322e-03 2.777461737389e-04 2.160714228317e+01
1.292000000000e+03 -2.090433429323e-03 2.689672522976e-04 2.162148545588e+01
1.292250000000e+03 1.876138785030e-03 2.605574067523e-04 2.163754273034e+01
1.292500000000e+03 5.726509324992e-03 2.525679597599e-04 2.165529782846e+01
1.292750000000e+03 9.431052186032e-03 2.450450095291e-04 2.167473054559e+01
1.293000000000e+03 1.296196704627e-02 2.380290455669e-04 2.169581671711e+01
1.293250000000e+03 1.629331682191e-02 2.315554636931e-04 2.171852810828e+01
1.293500000000e+03 1.940132228824e-02 2.256542997481e-04 2.174283244618e+01
1.293750000000e+03 2.226433189807e-02 2.203508599235e-04 2.176869335915e+01
1.294000000000e+03 2.486307818289e-02 2.156655297230e-04 2.179607048050e+01
1.294250000000e+03 2.718059122237e-02 2.116145148212e-04 2.182491943994e+01
1.294500000000e+03 2.920239599933e-02 2.082098027708e-04 2.185519203924e+01
1.294750000000e+03 3.091648195416e-02 2.054595912752e-04 2.188683636432e+01
1.295000000000e+03 3.231325671242e-02 2.033687317427e-04 2.191979690097e+01
1.295250000000e+03 3.338566348283e-02 2.019387605800e-04 2.195401482524e+01
1.295500000000e+03 3.412908122329e-02 2.011683423436e-04 2.198942817996e+01
1.295750000000e+03 3.454130997825e-02 2.010534832481e-04 2.202597214155e+01
1.296000000000e+03 3.462252445579e-02 2.015878824601e-04 2.206357930844e+01
1.296250000000e+03 3.437522714947e-02 2.027629899531e-04 2.210218002370e+01
1.296500000000e+03 3.380412817099e-02 2.045682103483e-04 2.214170260354e+01
1.296750000000e+03 3.291614427781e-02 2.069908995195e-04 2.218207381697e+01
1.297000000000e+03 3.172025644754e-02 2.100165364775e-04 2.222321913779e+01
1.297250000000e+03 3.022743083214e-02 2.136287758764e-04 2.226506315962e+01
1.297500000000e+03 2.845049548874e-02 2.178092972791e-04 2.230752982145e+01
1.297750000000e+03 2.640405936994e-02 2.225377805889e-04 2.235054296619e+01
1.298000000000e+03 2.410436925448e-02 2.277919347804e-04 2.239402660868e+01
1.298250000000e+03 2.156919639343e-02 2.335472999184e-04 2.243790516674e+01
1.298500000000e+03 1.881769304354e-02 2.397772213397e-04 2.248210408761e+01
1.298750000000e+03 1.587027284757e-02 2.464525903901e-04 2.252654989835e+01
1.299000000000e+03 1.274846707636e-02 2.535417456816e-04 2.257117065225e+01
1.299250000000e+03 9.474747840666e-03 2.610104365933e-04 2.261589638044e+01
1.299500000000e+03 6.072440027372e-03 2.688214943646e-04 2.266065906157e+01
1.299750000000e+03 2.565488765548e-03 2.769349917676e-04 2.270539328791e+01
1.300000000000e+03 -1.021603523312e-03 2.853078736071e-04 2.275003611411e+01
1.300250000000e+03 -4.664022372086e-03 2.938942106946e-04 2.279452766017e+01
1.300500000000e+03 -8.336766493352e-03 3.026451228554e-04 2.283881117746e+01
1.300750000000e+03 -1.201475665951e-02 3.115086841755e-04 2.288283305920e+01
1.301000000000e+03 -1.567308788785e-02 3.204303214417e-04 2.292654335169e+01
1.301250000000e+03 -1.928714435928e-02 3.293529334094e-04 2.296989573558e+01
1.301500000000e+03 -2.283270245945e-02 3.382170608027e-04 2.301284744651e+01
1.301750000000e+03 -2.628618292730e-02 3.469614755297e-04 2.305535973344e+01
[truncated: 87,331 more chars]
