# Supplementary material for: Tracking Charge Migration with Frequency-Matched Strobo-Spectroscopy
Source: J Phys Chem A. 2024 Jan 2;128(1):20–7. doi: 10.1021/acs.jpca.3c04234 (PMC10788909; doi:10.1021/acs.jpca.3c04234)
Supplement: Supplementary file 2 — jp3c04234_si_002.zip [file jp3c04234_si_002.zip › supplemental data/Data/dipoles/pi_x-system/tau=4.6250.txt]

# pi_x-system-resolved dipole moment for tau = 4.6250 o.c.
0.000000000000e+00 -2.734161457674e-02 3.925451152663e-04 2.794313746110e+01
2.500000000000e-01 -2.733758221557e-02 3.924877278110e-04 2.794079038413e+01
5.000000000000e-01 -2.732600356578e-02 3.923257818979e-04 2.793388588144e+01
7.500000000000e-01 -2.730818132558e-02 3.920743939143e-04 2.792271051624e+01
1.000000000000e+00 -2.728559713108e-02 3.917509423872e-04 2.790751688712e+01
1.250000000000e+00 -2.725953945316e-02 3.913715167878e-04 2.788845539254e+01
1.500000000000e+00 -2.723099084488e-02 3.909495894709e-04 2.786559721559e+01
1.750000000000e+00 -2.720063523558e-02 3.904959092124e-04 2.783898581279e+01
2.000000000000e+00 -2.716891235653e-02 3.900189724751e-04 2.780868097392e+01
2.250000000000e+00 -2.713609817241e-02 3.895256286200e-04 2.777478242677e+01
2.500000000000e+00 -2.710238381360e-02 3.890214923856e-04 2.773743286330e+01
2.750000000000e+00 -2.706793439464e-02 3.885112066116e-04 2.769681280162e+01
3.000000000000e+00 -2.703291036354e-02 3.879986082988e-04 2.765313581082e+01
3.250000000000e+00 -2.699745894916e-02 3.874867545641e-04 2.760664462277e+01
3.500000000000e+00 -2.696170044890e-02 3.869779609660e-04 2.755760860655e+01
3.750000000000e+00 -2.692571568220e-02 3.864737639928e-04 2.750631554348e+01
4.000000000000e+00 -2.688954169586e-02 3.859750868101e-04 2.745306166565e+01
4.250000000000e+00 -2.685316911820e-02 3.854822269050e-04 2.739813980816e+01
4.500000000000e+00 -2.681654160485e-02 3.849949338487e-04 2.734182889843e+01
4.750000000000e+00 -2.677955639792e-02 3.845123794322e-04 2.728438551623e+01
5.000000000000e+00 -2.674207093004e-02 3.840333590291e-04 2.722603996021e+01
5.250000000000e+00 -2.670391715598e-02 3.835562944463e-04 2.716699581713e+01
5.500000000000e+00 -2.666492067458e-02 3.830793294456e-04 2.710743271628e+01
5.750000000000e+00 -2.662491644377e-02 3.826003739196e-04 2.704751028715e+01
6.000000000000e+00 -2.658375482647e-02 3.821171444289e-04 2.698737291380e+01
6.250000000000e+00 -2.654130081251e-02 3.816272085972e-04 2.692715336967e+01
6.500000000000e+00 -2.649743271924e-02 3.811280530759e-04 2.686697468506e+01
6.750000000000e+00 -2.645204617339e-02 3.806171715115e-04 2.680695056013e+01
7.000000000000e+00 -2.640506675021e-02 3.800921438460e-04 2.674718502171e+01
7.250000000000e+00 -2.635646655452e-02 3.795507571868e-04 2.668777149799e+01
7.500000000000e+00 -2.630627676269e-02 3.789910767324e-04 2.662879231405e+01
7.750000000000e+00 -2.625458959983e-02 3.784113994428e-04 2.657031928799e+01
8.000000000000e+00 -2.620154520392e-02 3.778101574339e-04 2.651241533053e+01
8.250000000000e+00 -2.614730996293e-02 3.771859764639e-04 2.645513705192e+01
8.500000000000e+00 -2.609205707932e-02 3.765377271930e-04 2.639853758463e+01
8.750000000000e+00 -2.603595744364e-02 3.758645684366e-04 2.634266928922e+01
9.000000000000e+00 -2.597918489242e-02 3.751660884888e-04 2.628758572439e+01
9.250000000000e+00 -2.592193038222e-02 3.744424548189e-04 2.623334270833e+01
9.500000000000e+00 -2.586441388528e-02 3.736944871575e-04 2.617999858625e+01
9.750000000000e+00 -2.580688864020e-02 3.729235534511e-04 2.612761423167e+01
1.000000000000e+01 -2.574963337840e-02 3.721315606646e-04 2.607625226347e+01
1.025000000000e+01 -2.569293540570e-02 3.713207733277e-04 2.602597641638e+01
1.050000000000e+01 -2.563707170594e-02 3.704937141993e-04 2.597685060138e+01
1.075000000000e+01 -2.558229544620e-02 3.696530756985e-04 2.592893797955e+01
1.100000000000e+01 -2.552882984311e-02 3.688016400271e-04 2.588229989197e+01
1.125000000000e+01 -2.547686743737e-02 3.679421384495e-04 2.583699247704e+01
1.150000000000e+01 -2.542657676142e-02 3.670774887705e-04 2.579306865175e+01
1.175000000000e+01 -2.537810604632e-02 3.662107339437e-04 2.575057463472e+01
1.200000000000e+01 -2.533158463933e-02 3.653446562601e-04 2.570954965578e+01
1.225000000000e+01 -2.528711883154e-02 3.644819830881e-04 2.567002539549e+01
1.250000000000e+01 -2.524478614699e-02 3.636254150289e-04 2.563202607571e+01
1.275000000000e+01 -2.520462721610e-02 3.627775332198e-04 2.559556886508e+01
1.300000000000e+01 -2.516663638169e-02 3.619406446458e-04 2.556066362264e+01
1.325000000000e+01 -2.513075755960e-02 3.611169388607e-04 2.552731308962e+01
1.350000000000e+01 -2.509688288600e-02 3.603083819925e-04 2.549551301928e+01
1.375000000000e+01 -2.506485391624e-02 3.595166919206e-04 2.546525064016e+01
1.400000000000e+01 -2.503446909314e-02 3.587433171155e-04 2.543650482319e+01
1.425000000000e+01 -2.500549001636e-02 3.579893852689e-04 2.540924436719e+01
1.450000000000e+01 -2.497764694950e-02 3.572556527125e-04 2.538342591270e+01
1.475000000000e+01 -2.495064435347e-02 3.565424714764e-04 2.535899290136e+01
1.500000000000e+01 -2.492416509364e-02 3.558497846800e-04 2.533587484499e+01
1.525000000000e+01 -2.489787466883e-02 3.551770839912e-04 2.531398670538e+01
1.550000000000e+01 -2.487142700304e-02 3.545234697020e-04 2.529322905260e+01
1.575000000000e+01 -2.484447266434e-02 3.538877014014e-04 2.527348869000e+01
1.600000000000e+01 -2.481666970376e-02 3.532683052899e-04 2.525463983090e+01
1.625000000000e+01 -2.478769661363e-02 3.526637120871e-04 2.523654622997e+01
1.650000000000e+01 -2.475726555022e-02 3.520723370532e-04 2.521906340265e+01
1.675000000000e+01 -2.472513436910e-02 3.514927067898e-04 2.520204143305e+01
1.700000000000e+01 -2.469111637936e-02 3.509235687220e-04 2.518532788734e+01
1.725000000000e+01 -2.465508667315e-02 3.503639696262e-04 2.516877092818e+01
1.750000000000e+01 -2.461698511244e-02 3.498133108735e-04 2.515222208542e+01
1.775000000000e+01 -2.457681632649e-02 3.492713706984e-04 2.513553890060e+01
1.800000000000e+01 -2.453464745595e-02 3.487383059760e-04 2.511858709304e+01
1.825000000000e+01 -2.449060475693e-02 3.482146312553e-04 2.510124224714e+01
1.850000000000e+01 -2.444486923945e-02 3.477011711923e-04 2.508339123809e+01
1.875000000000e+01 -2.439767252962e-02 3.471990415198e-04 2.506493304001e+01
1.900000000000e+01 -2.434929121454e-02 3.467095806305e-04 2.504577930536e+01
1.925000000000e+01 -2.430004208665e-02 3.462342864609e-04 2.502585441252e+01
1.950000000000e+01 -2.425027594004e-02 3.457747537204e-04 2.500509550935e+01
1.975000000000e+01 -2.420037189038e-02 3.453326345149e-04 2.498345202990e+01
2.000000000000e+01 -2.415072955158e-02 3.449095790829e-04 2.496088494337e+01
2.025000000000e+01 -2.410176238454e-02 3.445071895485e-04 2.493736602932e+01
2.050000000000e+01 -2.405388927286e-02 3.441269729743e-04 2.491287662133e+01
2.075000000000e+01 -2.400752803195e-02 3.437702892342e-04 2.488740614869e+01
2.100000000000e+01 -2.396308837970e-02 3.434383119917e-04 2.486095072448e+01
2.125000000000e+01 -2.392096543492e-02 3.431319955118e-04 2.483351129188e+01
2.150000000000e+01 -2.388153453832e-02 3.428520383219e-04 2.480509163119e+01
2.175000000000e+01 -2.384514411126e-02 3.425988496362e-04 2.477569663232e+01
2.200000000000e+01 -2.381211053765e-02 3.423725232361e-04 2.474533008078e+01
2.225000000000e+01 -2.378271146077e-02 3.421728186867e-04 2.471399306882e+01
2.250000000000e+01 -2.375717932952e-02 3.419991021563e-04 2.468168211293e+01
2.275000000000e+01 -2.373569637361e-02 3.418504264806e-04 2.464838802189e+01
2.300000000000e+01 -2.371838886613e-02 3.417254586195e-04 2.461409468271e+01
2.325000000000e+01 -2.370532262883e-02 3.416225265718e-04 2.457877875621e+01
2.350000000000e+01 -2.369650190941e-02 3.415395584944e-04 2.454240937412e+01
2.375000000000e+01 -2.369186623301e-02 3.414741151954e-04 2.450494881277e+01
2.400000000000e+01 -2.369129072521e-02 3.414234117774e-04 2.446635316898e+01
2.425000000000e+01 -2.369458834313e-02 3.413845781464e-04 2.442657395035e+01
2.450000000000e+01 -2.370151099473e-02 3.413546057109e-04 2.438555954809e+01
2.475000000000e+01 -2.371175242357e-02 3.413302830429e-04 2.434325744567e+01
2.500000000000e+01 -2.372495362991e-02 3.413083178347e-04 2.429961630439e+01
2.525000000000e+01 -2.374070710140e-02 3.412854553490e-04 2.425458811844e+01
2.550000000000e+01 -2.375856167715e-02 3.412582470105e-04 2.420813063501e+01
2.575000000000e+01 -2.377802998194e-02 3.412234164934e-04 2.416020940794e+01
2.600000000000e+01 -2.379859600127e-02 3.411777292152e-04 2.411079964280e+01
2.625000000000e+01 -2.381972127240e-02 3.411181041348e-04 2.405988812205e+01
2.650000000000e+01 -2.384085245531e-02 3.410416235267e-04 2.400747451960e+01
2.675000000000e+01 -2.386143102994e-02 3.409456701856e-04 2.395357256676e+01
2.700000000000e+01 -2.388090120941e-02 3.408278874441e-04 2.389821084555e+01
2.725000000000e+01 -2.389871718711e-02 3.406861764561e-04 2.384143322912e+01
2.750000000000e+01 -2.391435117731e-02 3.405187491628e-04 2.378329896967e+01
2.775000000000e+01 -2.392730185030e-02 3.403241533762e-04 2.372388240614e+01
2.800000000000e+01 -2.393710129742e-02 3.401012904724e-04 2.366327229817e+01
2.825000000000e+01 -2.394332028461e-02 3.398494470755e-04 2.360157082071e+01
2.850000000000e+01 -2.394557364618e-02 3.395682988230e-04 2.353889216711e+01
2.875000000000e+01 -2.394352658343e-02 3.392578071196e-04 2.347536106529e+01
2.900000000000e+01 -2.393689833923e-02 3.389183261346e-04 2.341111057145e+01
2.925000000000e+01 -2.392546554603e-02 3.385505792925e-04 2.334628022259e+01
2.950000000000e+01 -2.390906366978e-02 3.381556240743e-04 2.328101362990e+01
2.975000000000e+01 -2.388758929451e-02 3.377348190700e-04 2.321545620647e+01
3.000000000000e+01 -2.386100224462e-02 3.372897727933e-04 2.314975290799e+01
3.025000000000e+01 -2.382932618441e-02 3.368224475850e-04 2.308404608008e+01
3.050000000000e+01 -2.379264792132e-02 3.363350413995e-04 2.301847350504e+01
3.075000000000e+01 -2.375111752528e-02 3.358299708056e-04 2.295316690319e+01
3.100000000000e+01 -2.370494755026e-02 3.353098733303e-04 2.288825041958e+01
3.125000000000e+01 -2.365441347270e-02 3.347775330436e-04 2.282383997787e+01
3.150000000000e+01 -2.359985175944e-02 3.342359315163e-04 2.276004256802e+01
3.175000000000e+01 -2.354165791991e-02 3.336882674198e-04 2.269695636382e+01
3.200000000000e+01 -2.348028308478e-02 3.331379312056e-04 2.263467090919e+01
3.225000000000e+01 -2.341623059659e-02 3.325884975152e-04 2.257326770011e+01
3.250000000000e+01 -2.335005174143e-02 3.320437151720e-04 2.251282108759e+01
3.275000000000e+01 -2.328233978624e-02 3.315074761239e-04 2.245339930445e+01
3.300000000000e+01 -2.321372246329e-02 3.309837861085e-04 2.239506553474e+01
3.325000000000e+01 -2.314485317767e-02 3.304767241864e-04 2.233787910088e+01
3.350000000000e+01 -2.307640123341e-02 3.299903896900e-04 2.228189658046e+01
3.375000000000e+01 -2.300904160372e-02 3.295288398421e-04 2.222717274188e+01
3.400000000000e+01 -2.294344382179e-02 3.290960172001e-04 2.217376145101e+01
3.425000000000e+01 -2.288026051385e-02 3.286956650005e-04 2.212171633191e+01
3.450000000000e+01 -2.282011544233e-02 3.283312070870e-04 2.207109125860e+01
3.475000000000e+01 -2.276359169877e-02 3.280057380025e-04 2.202194065698e+01
3.500000000000e+01 -2.271122102322e-02 3.277220197159e-04 2.197431959982e+01
3.525000000000e+01 -2.266347460694e-02 3.274822906535e-04 2.192828374060e+01
3.550000000000e+01 -2.262075543585e-02 3.272882022025e-04 2.188388907041e+01
3.575000000000e+01 -2.258339182904e-02 3.271407035720e-04 2.184119153477e+01
3.600000000000e+01 -2.255163268694e-02 3.270403113255e-04 2.180024651277e+01
3.625000000000e+01 -2.252564485785e-02 3.269869022103e-04 2.176110819018e+01
3.650000000000e+01 -2.250551255619e-02 3.269796211151e-04 2.172382884625e+01
3.675000000000e+01 -2.249123902542e-02 3.270170727080e-04 2.168845806091e+01
3.700000000000e+01 -2.248274940164e-02 3.270972812812e-04 2.165504188505e+01
3.725000000000e+01 -2.247989626163e-02 3.272177095173e-04 2.162362197419e+01
3.750000000000e+01 -2.248246667240e-02 3.273754655576e-04 2.159423472406e+01
3.775000000000e+01 -2.249018973800e-02 3.275671152429e-04 2.156691041902e+01
3.800000000000e+01 -2.250274520763e-02 3.277888728459e-04 2.154167243150e+01
3.825000000000e+01 -2.251977293593e-02 3.280367863097e-04 2.151853650686e+01
3.850000000000e+01 -2.254088278998e-02 3.283067773296e-04 2.149751014699e+01
3.875000000000e+01 -2.256566460680e-02 3.285947188222e-04 2.147859213109e+01
3.900000000000e+01 -2.259369791047e-02 3.288965181876e-04 2.146177219890e+01
3.925000000000e+01 -2.262456112745e-02 3.292082013767e-04 2.144703092508e+01
3.950000000000e+01 -2.265784022839e-02 3.295259917011e-04 2.143433969694e+01
3.975000000000e+01 -2.269313608012e-02 3.298463781660e-04 2.142366106103e+01
4.000000000000e+01 -2.273007115678e-02 3.301661821258e-04 2.141494909065e+01
4.025000000000e+01 -2.276829496417e-02 3.304826107161e-04 2.140815002104e+01
4.050000000000e+01 -2.280748839897e-02 3.307932584131e-04 2.140320302129e+01
4.075000000000e+01 -2.284736694301e-02 3.310961738349e-04 2.140004113661e+01
4.100000000000e+01 -2.288768252935e-02 3.313898741593e-04 2.139859218425e+01
4.125000000000e+01 -2.292822420744e-02 3.316733265403e-04 2.139878000097e+01
4.150000000000e+01 -2.296881755793e-02 3.319459792323e-04 2.140052544177e+01
4.175000000000e+01 -2.300932338143e-02 3.322077289077e-04 2.140374751991e+01
4.200000000000e+01 -2.304963565323e-02 3.324588721770e-04 2.140836451602e+01
4.225000000000e+01 -2.308967802505e-02 3.327001499584e-04 2.141429485234e+01
4.250000000000e+01 -2.312940046538e-02 3.329326305458e-04 2.142145823466e+01
4.275000000000e+01 -2.316877531518e-02 3.331576929571e-04 2.142977634102e+01
4.300000000000e+01 -2.320779324113e-02 3.333769039843e-04 2.143917357605e+01
4.325000000000e+01 -2.324646004107e-02 3.335921186718e-04 2.144957769979e+01
4.350000000000e+01 -2.328479239040e-02 3.338052122517e-04 2.146092014301e+01
4.375000000000e+01 -2.332281421837e-02 3.340183080774e-04 2.147313659413e+01
4.400000000000e+01 -2.336055308422e-02 3.342335212142e-04 2.148616707879e+01
4.425000000000e+01 -2.339803735063e-02 3.344529224365e-04 2.149995611092e+01
4.450000000000e+01 -2.343529341718e-02 3.346785678296e-04 2.151445271831e+01
4.475000000000e+01 -2.347234347482e-02 3.349124335298e-04 2.152961035822e+01
4.500000000000e+01 -2.350920358628e-02 3.351563710844e-04 2.154538674223e+01
4.525000000000e+01 -2.354588214465e-02 3.354120696614e-04 2.156174359327e+01
4.550000000000e+01 -2.358237857196e-02 3.356810222673e-04 2.157864633649e+01
4.575000000000e+01 -2.361868228048e-02 3.359645104721e-04 2.159606371615e+01
4.600000000000e+01 -2.365477190909e-02 3.362635628512e-04 2.161396741245e+01
4.625000000000e+01 -2.369061466706e-02 3.365789344123e-04 2.163233165547e+01
4.650000000000e+01 -2.372616546089e-02 3.369110862806e-04 2.165113260564e+01
4.675000000000e+01 -2.376136678380e-02 3.372601692488e-04 2.167034818549e+01
4.700000000000e+01 -2.379614839882e-02 3.376260068006e-04 2.168995777394e+01
4.725000000000e+01 -2.383042648880e-02 3.380080723263e-04 2.170994141261e+01
4.750000000000e+01 -2.386410419203e-02 3.384054941262e-04 2.173028006539e+01
4.775000000000e+01 -2.389707091848e-02 3.388170451340e-04 2.175095519188e+01
4.800000000000e+01 -2.392920246261e-02 3.392411267537e-04 2.177194869815e+01
4.825000000000e+01 -2.396036124386e-02 3.396757416392e-04 2.179324296046e+01
4.850000000000e+01 -2.399039710424e-02 3.401185411088e-04 2.181482090774e+01
4.875000000000e+01 -2.401914822755e-02 3.405668252567e-04 2.183666621650e+01
4.900000000000e+01 -2.404644246207e-02 3.410175516111e-04 2.185876365091e+01
4.925000000000e+01 -2.407209877988e-02 3.414673529048e-04 2.188109912362e+01
4.950000000000e+01 -2.409592983604e-02 3.419125682158e-04 2.190366048178e+01
4.975000000000e+01 -2.411774434978e-02 3.423492531761e-04 2.192643765070e+01
5.000000000000e+01 -2.413735033398e-02 3.427732253921e-04 2.194942320043e+01
5.025000000000e+01 -2.415455837416e-02 3.431801721330e-04 2.197261247354e+01
5.050000000000e+01 -2.416918578956e-02 3.435657931644e-04 2.199600437602e+01
5.075000000000e+01 -2.418106009084e-02 3.439255636459e-04 2.201960149333e+01
5.100000000000e+01 -2.419002363747e-02 3.442549044481e-04 2.204341009565e+01
5.125000000000e+01 -2.419593855535e-02 3.445493961246e-04 2.206744074396e+01
5.150000000000e+01 -2.419869129956e-02 3.448048500297e-04 2.209170809028e+01
5.175000000000e+01 -2.419819721915e-02 3.450173291362e-04 2.211623056919e+01
5.200000000000e+01 -2.419440532774e-02 3.451831752252e-04 2.214103063746e+01
5.225000000000e+01 -2.418730126649e-02 3.452991227495e-04 2.216613410713e+01
5.250000000000e+01 -2.417691086807e-02 3.453623953245e-04 2.219156983330e+01
5.275000000000e+01 -2.416330249231e-02 3.453708143307e-04 2.221736875353e+01
5.300000000000e+01 -2.414658906129e-02 3.453228713303e-04 2.224356363162e+01
5.325000000000e+01 -2.412692825496e-02 3.452177818389e-04 2.227018797149e+01
5.350000000000e+01 -2.410452166263e-02 3.450555055779e-04 2.229727484085e+01
5.375000000000e+01 -2.407961371710e-02 3.448367821385e-04 2.232485636226e+01
5.400000000000e+01 -2.405248808007e-02 3.445632729566e-04 2.235296244410e+01
5.425000000000e+01 -2.402346306195e-02 3.442376102889e-04 2.238161952430e+01
5.450000000000e+01 -2.399288644557e-02 3.438631880877e-04 2.241085006796e+01
5.475000000000e+01 -2.396112945053e-02 3.434442108108e-04 2.244067140541e+01
5.500000000000e+01 -2.392857965737e-02 3.429856730872e-04 2.247109469115e+01
5.525000000000e+01 -2.389563316206e-02 3.424932567812e-04 2.250212470232e+01
5.550000000000e+01 -2.386268549266e-02 3.419732751417e-04 2.253375907442e+01
5.575000000000e+01 -2.383012290371e-02 3.414325576391e-04 2.256598776149e+01
5.600000000000e+01 -2.379831389797e-02 3.408782672152e-04 2.259879335101e+01
5.625000000000e+01 -2.376760039419e-02 3.403178915906e-04 2.263215085098e+01
5.650000000000e+01 -2.373828978181e-02 3.397590271843e-04 2.266602813491e+01
5.675000000000e+01 -2.371064806089e-02 3.392092005460e-04 2.270038615899e+01
5.700000000000e+01 -2.368489411821e-02 3.386756793656e-04 2.273518012238e+01
5.725000000000e+01 -2.366119499680e-02 3.381654172936e-04 2.277036012564e+01
5.750000000000e+01 -2.363966257697e-02 3.376849394699e-04 2.280587198744e+01
5.775000000000e+01 -2.362035266528e-02 3.372401985508e-04 2.284165884036e+01
5.800000000000e+01 -2.360326522618e-02 3.368364613854e-04 2.287766205280e+01
5.825000000000e+01 -2.358834649686e-02 3.364782238994e-04 2.291382254879e+01
5.850000000000e+01 -2.357549291693e-02 3.361691500160e-04 2.295008203046e+01
5.875000000000e+01 -2.356455658890e-02 3.359120294787e-04 2.298638405078e+01
5.900000000000e+01 -2.355535211035e-02 3.357087641358e-04 2.302267533215e+01
5.925000000000e+01 -2.354766417899e-02 3.355603736428e-04 2.305890623425e+01
5.950000000000e+01 -2.354125643027e-02 3.354670231374e-04 2.309503172627e+01
5.975000000000e+01 -2.353588055523e-02 3.354280761009e-04 2.313101181149e+01
6.000000000000e+01 -2.353128568879e-02 3.354421571864e-04 2.316681182164e+01
6.025000000000e+01 -2.352722755575e-02 3.355072259141e-04 2.320240247814e+01
6.050000000000e+01 -2.352347709434e-02 3.356206648279e-04 2.323775975544e+01
6.075000000000e+01 -2.351982834754e-02 3.357793774043e-04 2.327286457143e+01
6.100000000000e+01 -2.351610538779e-02 3.359798860353e-04 2.330770237595e+01
6.125000000000e+01 -2.351216774147e-02 3.362184242677e-04 2.334226232165e+01
6.150000000000e+01 -2.350791505940e-02 3.364910301787e-04 2.337653693306e+01
6.175000000000e+01 -2.350328984455e-02 3.367936315793e-04 2.341052119033e+01
6.200000000000e+01 -2.349827881645e-02 3.371221177811e-04 2.344421164155e+01
6.225000000000e+01 -2.349291342471e-02 3.374724132925e-04 2.347760603365e+01
6.250000000000e+01 -2.348726819932e-02 3.378405425972e-04 2.351070224686e+01
6.275000000000e+01 -2.348145850212e-02 3.382226630331e-04 2.354349804939e+01
6.300000000000e+01 -2.347563707116e-02 3.386151041247e-04 2.357599046498e+01
6.325000000000e+01 -2.346998970560e-02 3.390143978097e-04 2.360817530044e+01
6.350000000000e+01 -2.346473048773e-02 3.394173015669e-04 2.364004723191e+01
6.375000000000e+01 -2.346009626985e-02 3.398208102199e-04 2.367159941842e+01
6.400000000000e+01 -2.345634112489e-02 3.402221704973e-04 2.370282387994e+01
6.425000000000e+01 -2.345373055630e-02 3.406188858670e-04 2.373371163034e+01
6.450000000000e+01 -2.345253579587e-02 3.410087238116e-04 2.376425299208e+01
6.475000000000e+01 -2.345302827599e-02 3.413897217617e-04 2.379443837296e+01
6.500000000000e+01 -2.345547422373e-02 3.417601949290e-04 2.382425867368e+01
6.525000000000e+01 -2.346012953495e-02 3.421187414391e-04 2.385370626738e+01
6.550000000000e+01 -2.346723522142e-02 3.424641900584e-04 2.388277572544e+01
6.575000000000e+01 -2.347701311577e-02 3.427957242844e-04 2.391146459504e+01
6.600000000000e+01 -2.348966172596e-02 3.431128160986e-04 2.393977440452e+01
6.625000000000e+01 -2.350535253504e-02 3.434152055690e-04 2.396771137859e+01
6.650000000000e+01 -2.352422673111e-02 3.437029228810e-04 2.399528710147e+01
6.675000000000e+01 -2.354639247012e-02 3.439762877018e-04 2.402251924799e+01
6.700000000000e+01 -2.357192265403e-02 3.442359225745e-04 2.404943198320e+01
6.725000000000e+01 -2.360085320824e-02 3.444827039257e-04 2.407605621696e+01
6.750000000000e+01 -2.363318216019e-02 3.447177345465e-04 2.410242985125e+01
6.775000000000e+01 -2.366886915325e-02 3.449423818767e-04 2.412859760559e+01
6.800000000000e+01 -2.370783579873e-02 3.451582504882e-04 2.415461090114e+01
6.825000000000e+01 -2.374996643312e-02 3.453671513647e-04 2.418052742415e+01
6.850000000000e+01 -2.379510963029e-02 3.455710772264e-04 2.420641058196e+01
6.875000000000e+01 -2.384308045872e-02 3.457721628238e-04 2.423232891774e+01
6.900000000000e+01 -2.389366319214e-02 3.459726594885e-04 2.425835532726e+01
6.925000000000e+01 -2.394661434265e-02 3.461750157067e-04 2.428456626455e+01
6.950000000000e+01 -2.400166631660e-02 3.463816708492e-04 2.431104091113e+01
6.975000000000e+01 -2.405853090974e-02 3.465950370207e-04 2.433786029577e+01
7.000000000000e+01 -2.411690359956e-02 3.468176155082e-04 2.436510645569e+01
7.025000000000e+01 -2.417646814316e-02 3.470518155932e-04 2.439286157733e+01
7.050000000000e+01 -2.423690021073e-02 3.472999073707e-04 2.442120721988e+01
7.075000000000e+01 -2.429787274531e-02 3.475642158135e-04 2.445022351571e+01
7.100000000000e+01 -2.435906027754e-02 3.478468583348e-04 2.447998844737e+01
7.125000000000e+01 -2.442014305534e-02 3.481497435795e-04 2.451057723383e+01
7.150000000000e+01 -2.448081149624e-02 3.484746118715e-04 2.454206161388e+01
7.175000000000e+01 -2.454077000356e-02 3.488229789177e-04 2.457450932910e+01
7.200000000000e+01 -2.459974045777e-02 3.491959627975e-04 2.460798356993e+01
7.225000000000e+01 -2.465746596506e-02 3.495944756379e-04 2.464254249395e+01
7.250000000000e+01 -2.471371420549e-02 3.500191688287e-04 2.467823878539e+01
7.275000000000e+01 -2.476828044061e-02 3.504704125964e-04 2.471511924602e+01
7.300000000000e+01 -2.482099022499e-02 3.509482955175e-04 2.475322443711e+01
7.325000000000e+01 -2.487170130730e-02 3.514526330392e-04 2.479258838594e+01
7.350000000000e+01 -2.492030542803e-02 3.519829864675e-04 2.483323820361e+01
7.375000000000e+01 -2.496672968194e-02 3.525386808166e-04 2.487519398307e+01
7.400000000000e+01 -2.501093780450e-02 3.531188291058e-04 2.491846851959e+01
7.425000000000e+01 -2.505293045969e-02 3.537223602937e-04 2.496306716298e+01
7.450000000000e+01 -2.509274509628e-02 3.543480517381e-04 2.500898772595e+01
7.475000000000e+01 -2.513045526024e-02 3.549945590591e-04 2.505622043668e+01
7.500000000000e+01 -2.516616968812e-02 3.556604553596e-04 2.510474791855e+01
7.525000000000e+01 -2.520003025494e-02 3.563442767047e-04 2.515454537531e+01
7.550000000000e+01 -2.523220946884e-02 3.570445364985e-04 2.520558058046e+01
7.575000000000e+01 -2.526290795044e-02 3.577597519409e-04 2.525781418506e+01
7.600000000000e+01 -2.529235164778e-02 3.584884161450e-04 2.531119994754e+01
7.625000000000e+01 -2.532078792639e-02 3.592292088055e-04 2.536568514231e+01
7.650000000000e+01 -2.534848100908e-02 3.599808966794e-04 2.542121079009e+01
7.675000000000e+01 -2.537570775178e-02 3.607423633785e-04 2.547771212700e+01
7.700000000000e+01 -2.540275351988e-02 3.615124607473e-04 2.553511907532e+01
7.725000000000e+01 -2.542990707028e-02 3.622901770801e-04 2.559335647665e+01
7.750000000000e+01 -2.545745571481e-02 3.630746231338e-04 2.565234465643e+01
7.775000000000e+01 -2.548567971735e-02 3.638649947744e-04 2.571199954694e+01
7.800000000000e+01 -2.551484790333e-02 3.646605550206e-04 2.577223314373e+01
7.825000000000e+01 -2.554521190915e-02 3.654606021222e-04 2.583295349610e+01
7.850000000000e+01 -2.557700186194e-02 3.662644589485e-04 2.589406500866e+01
7.875000000000e+01 -2.561042129874e-02 3.670714350432e-04 2.595546826566e+01
7.900000000000e+01 -2.564564331399e-02 3.678807940327e-04 2.601706017183e+01
7.925000000000e+01 -2.568280544761e-02 3.686917158599e-04 2.607873365954e+01
7.950000000000e+01 -2.572200617577e-02 3.695032695133e-04 2.614037771917e+01
7.975000000000e+01 -2.576330022373e-02 3.703143773734e-04 2.620187708429e+01
8.000000000000e+01 -2.580669513863e-02 3.711237863227e-04 2.626311215865e+01
8.025000000000e+01 -2.585214833856e-02 3.719300381664e-04 2.632395896986e+01
8.050000000000e+01 -2.589956382552e-02 3.727314523453e-04 2.638428902763e+01
8.075000000000e+01 -2.594879103674e-02 3.735261162215e-04 2.644396954923e+01
8.100000000000e+01 -2.599962321560e-02 3.743118717103e-04 2.650286357967e+01
8.125000000000e+01 -2.605179772481e-02 3.750863164062e-04 2.656083042417e+01
8.150000000000e+01 -2.610499731516e-02 3.758468118114e-04 2.661772624004e+01
8.175000000000e+01 -2.615885214071e-02 3.765904791567e-04 2.667340469769e+01
8.200000000000e+01 -2.621294415961e-02 3.773142504080e-04 2.672771799545e+01
8.225000000000e+01 -2.626681192542e-02 3.780148930105e-04 2.678051790565e+01
8.250000000000e+01 -2.631995726139e-02 3.786889734408e-04 2.683165709719e+01
8.275000000000e+01 -2.637185338613e-02 3.793330932373e-04 2.688099059831e+01
8.300000000000e+01 -2.642195402012e-02 3.799438410373e-04 2.692837734859e+01
8.325000000000e+01 -2.646970479956e-02 3.805177512481e-04 2.697368193865e+01
8.350000000000e+01 -2.651455550976e-02 3.810514186499e-04 2.701677636590e+01
8.375000000000e+01 -2.655597265867e-02 3.815416632878e-04 2.705754188314e+01
8.400000000000e+01 -2.659345277683e-02 3.819854924404e-04 2.709587083821e+01
8.425000000000e+01 -2.662653548342e-02 3.823801187800e-04 2.713166846423e+01
8.450000000000e+01 -2.665481696397e-02 3.827231832566e-04 2.716485460025e+01
8.475000000000e+01 -2.667796245096e-02 3.830127869770e-04 2.719536528791e+01
8.500000000000e+01 -2.669571762605e-02 3.832475472857e-04 2.722315415388e+01
8.525000000000e+01 -2.670791880764e-02 3.834266655793e-04 2.724819360755e+01
8.550000000000e+01 -2.671450110416e-02 3.835499831983e-04 2.727047572269e+01
8.575000000000e+01 -2.671550450749e-02 3.836180320977e-04 2.729001282820e+01
8.600000000000e+01 -2.671107766570e-02 3.836320701774e-04 2.730683777165e+01
8.625000000000e+01 -2.670147891207e-02 3.835941019241e-04 2.732100375337e+01
8.650000000000e+01 -2.668707418224e-02 3.835068821820e-04 2.733258383542e+01
8.675000000000e+01 -2.666833218739e-02 3.833738943153e-04 2.734167003349e+01
8.700000000000e+01 -2.664581683870e-02 3.831993277286e-04 2.734837204323e+01
8.725000000000e+01 -2.662017688255e-02 3.829879873858e-04 2.735281561185e+01
8.750000000000e+01 -2.659213326986e-02 3.827452014982e-04 2.735514059815e+01
8.775000000000e+01 -2.656246431917e-02 3.824767810422e-04 2.735549876468e+01
8.800000000000e+01 -2.653199057750e-02 3.821889858886e-04 2.735405136126e+01
8.825000000000e+01 -2.650155675357e-02 3.818882497393e-04 2.735096656456e+01
8.850000000000e+01 -2.647201201178e-02 3.815811159731e-04 2.734641684350e+01
8.875000000000e+01 -2.644419179167e-02 3.812741489369e-04 2.734057631746e+01
8.900000000000e+01 -2.641889965405e-02 3.809736274477e-04 2.733361818431e+01
8.925000000000e+01 -2.639688964149e-02 3.806855660888e-04 2.732571227632e+01
8.950000000000e+01 -2.637885009758e-02 3.804155761554e-04 2.731702279986e+01
8.975000000000e+01 -2.636538906366e-02 3.801687349228e-04 2.730770628152e+01
9.000000000000e+01 -2.635702218086e-02 3.799494853151e-04 2.729790993389e+01
9.025000000000e+01 -2.635416181233e-02 3.797615568170e-04 2.728777002200e+01
9.050000000000e+01 -2.635710974297e-02 3.796079073469e-04 2.727741082374e+01
9.075000000000e+01 -2.636605197894e-02 3.794906347883e-04 2.726694375608e+01
9.100000000000e+01 -2.638105604550e-02 3.794110195058e-04 2.725646681800e+01
9.125000000000e+01 -2.640207096246e-02 3.793695050970e-04 2.724606431236e+01
9.150000000000e+01 -2.642892939693e-02 3.793657070728e-04 2.723580675843e+01
9.175000000000e+01 -2.646135217951e-02 3.793984513720e-04 2.722575122830e+01
9.200000000000e+01 -2.649895409422e-02 3.794658197878e-04 2.721594138452e+01
9.225000000000e+01 -2.654125179916e-02 3.795652161513e-04 2.720640827716e+01
9.250000000000e+01 -2.658767255584e-02 3.796934322390e-04 2.719717058536e+01
9.275000000000e+01 -2.663756422954e-02 3.798467246777e-04 2.718823533291e+01
9.300000000000e+01 -2.669020578054e-02 3.800208932009e-04 2.717959859895e+01
9.325000000000e+01 -2.674481832318e-02 3.802113595896e-04 2.717124602566e+01
9.350000000000e+01 -2.680057680864e-02 3.804132407748e-04 2.716315323345e+01
9.375000000000e+01 -2.685662118971e-02 3.806214280119e-04 2.715528670897e+01
9.400000000000e+01 -2.691206868763e-02 3.808306633639e-04 2.714760388002e+01
9.425000000000e+01 -2.696602469639e-02 3.810356002021e-04 2.714005399044e+01
9.450000000000e+01 -2.701759524638e-02 3.812308689783e-04 2.713257809575e+01
9.475000000000e+01 -2.706589738547e-02 3.814111380894e-04 2.712510990820e+01
9.500000000000e+01 -2.711007146350e-02 3.815711724333e-04 2.711757578290e+01
9.525000000000e+01 -2.714929074962e-02 3.817058870078e-04 2.710989561319e+01
9.550000000000e+01 -2.718277310697e-02 3.818104031006e-04 2.710198295885e+01
9.575000000000e+01 -2.720979063245e-02 3.818801001081e-04 2.709374580594e+01
9.600000000000e+01 -2.722967874135e-02 3.819106672645e-04 2.708508742997e+01
9.625000000000e+01 -2.724184665635e-02 3.818981583728e-04 2.707590682182e+01
9.650000000000e+01 -2.724578436275e-02 3.818390419116e-04 2.706610008312e+01
9.675000000000e+01 -2.724107147280e-02 3.817302387970e-04 2.705556111913e+01
9.700000000000e+01 -2.722738400685e-02 3.815692043505e-04 2.704418301056e+01
9.725000000000e+01 -2.720450036174e-02 3.813539618413e-04 2.703185951728e+01
9.750000000000e+01 -2.717230686779e-02 3.810831405371e-04 2.701848609794e+01
9.775000000000e+01 -2.713079874731e-02 3.807559957390e-04 2.700396184046e+01
9.800000000000e+01 -2.708008363860e-02 3.803724700907e-04 2.698819057118e+01
9.825000000000e+01 -2.702038019563e-02 3.799331212231e-04 2.697108249522e+01
9.850000000000e+01 -2.695201539114e-02 3.794392244760e-04 2.695255576922e+01
9.875000000000e+01 -2.687542158828e-02 3.788928125450e-04 2.693253739370e+01
9.900000000000e+01 -2.679112843019e-02 3.782965179724e-04 2.691096477646e+01
9.925000000000e+01 -2.669975426268e-02 3.776535893226e-04 2.688778625741e+01
9.950000000000e+01 -2.660199402219e-02 3.769676431915e-04 2.686296195053e+01
9.975000000000e+01 -2.649860619352e-02 3.762427845391e-04 2.683646433852e+01
1.000000000000e+02 -2.639039847635e-02 3.754834777151e-04 2.680827804306e+01
1.002500000000e+02 -2.627821224915e-02 3.746944183840e-04 2.677840017021e+01
1.005000000000e+02 -2.616290631026e-02 3.738804087036e-04 2.674683958339e+01
1.007500000000e+02 -2.604534081470e-02 3.730462402233e-04 2.671361657167e+01
1.010000000000e+02 -2.592636160482e-02 3.721965735184e-04 2.667876206140e+01
1.012500000000e+02 -2.580678563632e-02 3.713358245589e-04 2.664231674842e+01
1.015000000000e+02 -2.568738815764e-02 3.704680611028e-04 2.660433013838e+01
1.017500000000e+02 -2.556889178676e-02 3.695969144123e-04 2.656485947919e+01
1.020000000000e+02 -2.545195905232e-02 3.687255159473e-04 2.652396898096e+01
1.022500000000e+02 -2.533718564080e-02 3.678564436575e-04 2.648172849707e+01
1.025000000000e+02 -2.522509838650e-02 3.669917004519e-04 2.643821283037e+01
1.027500000000e+02 -2.511615512664e-02 3.661327207300e-04 2.639350085038e+01
1.030000000000e+02 -2.501074691701e-02 3.652803806089e-04 2.634767476051e+01
1.032500000000e+02 -2.490920325214e-02 3.644350572938e-04 2.630081946745e+01
1.035000000000e+02 -2.481179928414e-02 3.635967255209e-04 2.625302200218e+01
1.037500000000e+02 -2.471876523520e-02 3.627649785145e-04 2.620437130719e+01
1.040000000000e+02 -2.463029431217e-02 3.619391548640e-04 2.615495755366e+01
1.042500000000e+02 -2.454655409534e-02 3.611184415792e-04 2.610487207191e+01
1.045000000000e+02 -2.446769607105e-02 3.603019765642e-04 2.605420704503e+01
1.047500000000e+02 -2.439386537077e-02 3.594889448421e-04 2.600305528810e+01
1.050000000000e+02 -2.432520840393e-02 3.586786850604e-04 2.595151001523e+01
1.052500000000e+02 -2.426187842651e-02 3.578707839205e-04 2.589966459549e+01
1.055000000000e+02 -2.420403998832e-02 3.570651413643e-04 2.584761226747e+01
1.057500000000e+02 -2.415187054579e-02 3.562620380230e-04 2.579544580289e+01
1.060000000000e+02 -2.410555975839e-02 3.554621566437e-04 2.574325706106e+01
1.062500000000e+02 -2.406530654611e-02 3.546666033289e-04 2.569113669081e+01
1.065000000000e+02 -2.403131230932e-02 3.538768925234e-04 2.563917332786e+01
1.067500000000e+02 -2.400377345036e-02 3.530949645274e-04 2.558745316331e+01
1.070000000000e+02 -2.398287091060e-02 3.523231281934e-04 2.553605920441e+01
1.072500000000e+02 -2.396875949269e-02 3.515640099124e-04 2.548507071992e+01
1.075000000000e+02 -2.396155474687e-02 3.508204620367e-04 2.543456227233e+01
1.077500000000e+02 -2.396132172812e-02 3.500954775255e-04 2.538460329459e+01
1.080000000000e+02 -2.396806198690e-02 3.493921036127e-04 2.533525717473e+01
1.082500000000e+02 -2.398170342495e-02 3.487133640668e-04 2.528658090000e+01
1.085000000000e+02 -2.400209093833e-02 3.480621286575e-04 2.523862434846e+01
1.087500000000e+02 -2.402897817028e-02 3.474410109895e-04 2.519143013003e+01
1.090000000000e+02 -2.406202205275e-02 3.468522972120e-04 2.514503316954e+01
1.092500000000e+02 -2.410078027560e-02 3.462979037301e-04 2.509946081282e+01
1.095000000000e+02 -2.414471124082e-02 3.457792580821e-04 2.505473284960e+01
1.097500000000e+02 -2.419317744262e-02 3.452972765632e-04 2.501086173094e+01
1.100000000000e+02 -2.424545016270e-02 3.448523065773e-04 2.496785311275e+01
1.102500000000e+02 -2.430071828781e-02 3.444441131965e-04 2.492570625486e+01
1.105000000000e+02 -2.435809842389e-02 3.440719055928e-04 2.488441480461e+01
1.107500000000e+02 -2.441664916037e-02 3.437343542165e-04 2.484396737068e+01
1.110000000000e+02 -2.447538407292e-02 3.434296169130e-04 2.480434839320e+01
1.112500000000e+02 -2.453328926280e-02 3.431553948461e-04 2.476553875713e+01
1.115000000000e+02 -2.458933936427e-02 3.429089901683e-04 2.472751652265e+01
1.117500000000e+02 -2.464251344457e-02 3.426873685206e-04 2.469025754940e+01
1.120000000000e+02 -2.469181373044e-02 3.424872403188e-04 2.465373588668e+01
1.122500000000e+02 -2.473627944565e-02 3.423051232646e-04 2.461792421892e+01
1.125000000000e+02 -2.477500459075e-02 3.421374253396e-04 2.458279395393e+01
1.127500000000e+02 -2.480714918258e-02 3.419805026393e-04 2.454831537568e+01
1.130000000000e+02 -2.483195436621e-02 3.418307338416e-04 2.451445743071e+01
1.132500000000e+02 -2.484875010369e-02 3.416845693856e-04 2.448118761597e+01
1.135000000000e+02 -2.485696669926e-02 3.415385804126e-04 2.444847154695e+01
1.137500000000e+02 -2.485614029106e-02 3.413894978536e-04 2.441627260612e+01
1.140000000000e+02 -2.484591668706e-02 3.412342501320e-04 2.438455157204e+01
1.142500000000e+02 -2.482605729113e-02 3.410700065826e-04 2.435326610237e+01
1.145000000000e+02 -2.479643756542e-02 3.408941568290e-04 2.432237053018e+01
1.147500000000e+02 -2.475704960751e-02 3.407043518058e-04 2.429181551211e+01
1.150000000000e+02 -2.470799909366e-02 3.404984854637e-04 2.426154801769e+01
1.152500000000e+02 -2.464950335223e-02 3.402747947348e-04 2.423151138434e+01
1.155000000000e+02 -2.458188651247e-02 3.400318547353e-04 2.420164570951e+01
1.157500000000e+02 -2.450557699148e-02 3.397685346311e-04 2.417188825058e+01
1.160000000000e+02 -2.442110115666e-02 3.394840396406e-04 2.414217424846e+01
1.162500000000e+02 -2.432907815658e-02 3.391779451414e-04 2.411243784739e+01
1.165000000000e+02 -2.423021307305e-02 3.388502226655e-04 2.408261332428e+01
1.167500000000e+02 -2.412529175107e-02 3.385013042023e-04 2.405263627015e+01
1.170000000000e+02 -2.401517305918e-02 3.381320637380e-04 2.402244509352e+01
1.172500000000e+02 -2.390078185003e-02 3.377436813779e-04 2.399198249431e+01
1.175000000000e+02 -2.378310101916e-02 3.373380351947e-04 2.396119694237e+01
1.177500000000e+02 -2.366316277167e-02 3.369176108431e-04 2.393004423253e+01
1.180000000000e+02 -2.354204035840e-02 3.364853766439e-04 2.389848871585e+01
1.182500000000e+02 -2.342083853188e-02 3.360448433587e-04 2.386650461007e+01
1.185000000000e+02 -2.330068348715e-02 3.356001514029e-04 2.383407698340e+01
1.187500000000e+02 -2.318271222689e-02 3.351559488214e-04 2.380120252199e+01
1.190000000000e+02 -2.306806179770e-02 3.347171771110e-04 2.376789009369e+01
1.192500000000e+02 -2.295785666335e-02 3.342892596615e-04 2.373416084882e+01
1.195000000000e+02 -2.285319629555e-02 3.338780100988e-04 2.370004817426e+01
1.197500000000e+02 -2.275514220182e-02 3.334895006882e-04 2.366559725086e+01
1.200000000000e+02 -2.266470458720e-02 3.331299411260e-04 2.363086430241e+01
1.202500000000e+02 -2.258282933821e-02 3.328055534184e-04 2.359591557037e+01
1.205000000000e+02 -2.251038497491e-02 3.325224369566e-04 2.356082600597e+01
1.207500000000e+02 -2.244815050941e-02 3.322864152505e-04 2.352567774777e+01
1.210000000000e+02 -2.239680396618e-02 3.321028744949e-04 2.349055840942e+01
1.212500000000e+02 -2.235691228926e-02 3.319767364518e-04 2.345555924751e+01
1.215000000000e+02 -2.232892185089e-02 3.319122282628e-04 2.342077324414e+01
1.217500000000e+02 -2.231315316959e-02 3.319127871259e-04 2.338629323216e+01
1.220000000000e+02 -2.230979378007e-02 3.319809833208e-04 2.335220997965e+01
1.222500000000e+02 -2.231889613638e-02 3.321184662672e-04 2.331861047468e+01
1.225000000000e+02 -2.234037807858e-02 3.323258016164e-04 2.328557636282e+01
1.227500000000e+02 -2.237402143247e-02 3.326025369019e-04 2.325318253252e+01
1.230000000000e+02 -2.241947865511e-02 3.329472228453e-04 2.322149604727e+01
1.232500000000e+02 -2.247627514319e-02 3.333574196702e-04 2.319057526411e+01
1.235000000000e+02 -2.254381966133e-02 3.338297620629e-04 2.316046931051e+01
1.237500000000e+02 -2.262141043309e-02 3.343600276660e-04 2.313121780425e+01
1.240000000000e+02 -2.270824812406e-02 3.349432520665e-04 2.310285088111e+01
1.242500000000e+02 -2.280344619777e-02 3.355738523707e-04 2.307538946192e+01
1.245000000000e+02 -2.290604256400e-02 3.362456802209e-04 2.304884577700e+01
1.247500000000e+02 -2.301501471753e-02 3.369522053900e-04 2.302322402437e+01
1.250000000000e+02 -2.312929106608e-02 3.376866539186e-04 2.299852125378e+01
1.252500000000e+02 -2.324776665064e-02 3.384421398022e-04 2.297472823393e+01
1.255000000000e+02 -2.336931498100e-02 3.392117824830e-04 2.295183050343e+01
1.257500000000e+02 -2.349280288923e-02 3.399888203162e-04 2.292980925188e+01
1.260000000000e+02 -2.361710258114e-02 3.407667154790e-04 2.290864234675e+01
1.262500000000e+02 -2.374110497817e-02 3.415392474093e-04 2.288830504003e+01
1.265000000000e+02 -2.386373128458e-02 3.423005909098e-04 2.286877080802e+01
1.267500000000e+02 -2.398394441448e-02 3.430453728770e-04 2.285001175198e+01
1.270000000000e+02 -2.410075998582e-02 3.437687087283e-04 2.283199911737e+01
1.272500000000e+02 -2.421325631333e-02 3.444662051236e-04 2.281470344228e+01
1.275000000000e+02 -2.432058277573e-02 3.451340534029e-04 2.279809451027e+01
1.277500000000e+02 -2.442196805336e-02 3.457690110965e-04 2.278214140444e+01
1.280000000000e+02 -2.451672562029e-02 3.463683263838e-04 2.276681202733e+01
1.282500000000e+02 -2.460426061202e-02 3.469299262243e-04 2.275207296556e+01
1.285000000000e+02 -2.468407096035e-02 3.474521957922e-04 2.273788880241e+01
1.287500000000e+02 -2.475575062048e-02 3.479339201187e-04 2.272422188313e+01
1.290000000000e+02 -2.481898930564e-02 3.483742900094e-04 2.271103176702e+01
1.292500000000e+02 -2.487356992761e-02 3.487728837411e-04 2.269827472513e+01
1.295000000000e+02 -2.491936756391e-02 3.491296890192e-04 2.268590366046e+01
1.297500000000e+02 -2.495634430861e-02 3.494448657623e-04 2.267386783316e+01
1.300000000000e+02 -2.498454358056e-02 3.497187580435e-04 2.266211274860e+01
1.302500000000e+02 -2.500408594064e-02 3.499519108937e-04 2.265058055094e+01
1.305000000000e+02 -2.501516143828e-02 3.501450587424e-04 2.263921028497e+01
1.307500000000e+02 -2.501802123966e-02 3.502990950420e-04 2.262793832114e+01
1.310000000000e+02 -2.501297208064e-02 3.504150105348e-04 2.261669933061e+01
1.312500000000e+02 -2.500036734094e-02 3.504938949802e-04 2.260542702627e+01
1.315000000000e+02 -2.498060033638e-02 3.505369277293e-04 2.259405525588e+01
1.317500000000e+02 -2.495409608865e-02 3.505453243121e-04 2.258251896651e+01
1.320000000000e+02 -2.492130651243e-02 3.505203428500e-04 2.257075562015e+01
1.322500000000e+02 -2.488270316294e-02 3.504632907639e-04 2.255870623298e+01
1.325000000000e+02 -2.483877236914e-02 3.503754284821e-04 2.254631660398e+01
1.327500000000e+02 -2.479000941483e-02 3.502580314662e-04 2.253353824716e+01
1.330000000000e+02 -2.473691551581e-02 3.501124524660e-04 2.252032961548e+01
1.332500000000e+02 -2.467999328435e-02 3.499400347063e-04 2.250665676667e+01
1.335000000000e+02 -2.461974430683e-02 3.497420872296e-04 2.249249406213e+01
1.337500000000e+02 -2.455666682653e-02 3.495199208105e-04 2.247782465066e+01
1.340000000000e+02 -2.449125302065e-02 3.492747919913e-04 2.246264055061e+01
1.342500000000e+02 -2.442398874510e-02 3.490078349411e-04 2.244694291610e+01
1.345000000000e+02 -2.435535156884e-02 3.487202821051e-04 2.243074166589e+01
1.347500000000e+02 -2.428581074562e-02 3.484133942714e-04 2.241405511636e+01
1.350000000000e+02 -2.421582696804e-02 3.480883330681e-04 2.239690938337e+01
1.352500000000e+02 -2.414585243221e-02 3.477460992422e-04 2.237933761132e+01
1.355000000000e+02 -2.407633115592e-02 3.473877318707e-04 2.236137908594e+01
1.357500000000e+02 -2.400769961693e-02 3.470143789113e-04 2.234307823011e+01
1.360000000000e+02 -2.394038750034e-02 3.466271693038e-04 2.232448355358e+01
1.362500000000e+02 -2.387481844053e-02 3.462272692602e-04 2.230564659373e+01
1.365000000000e+02 -2.381141048915e-02 3.458159482415e-04 2.228662089208e+01
1.367500000000e+02 -2.375057688128e-02 3.453944624825e-04 2.226746090673e+01
1.370000000000e+02 -2.369272551227e-02 3.449642059323e-04 2.224822131424e+01
1.372500000000e+02 -2.363825827369e-02 3.445267317037e-04 2.222895617990e+01
1.375000000000e+02 -2.358757007754e-02 3.440837517090e-04 2.220971829058e+01
1.377500000000e+02 -2.354104559993e-02 3.436371407797e-04 2.219055890096e+01
1.380000000000e+02 -2.349905661266e-02 3.431889482403e-04 2.217152742653e+01
1.382500000000e+02 -2.346195848256e-02 3.427413980208e-04 2.215267135209e+01
1.385000000000e+02 -2.343008438178e-02 3.422968740681e-04 2.213403639920e+01
1.387500000000e+02 -2.340373792293e-02 3.418579010004e-04 2.211566686563e+01
1.390000000000e+02 -2.338318858874e-02 3.414271076588e-04 2.209760589478e+01
1.392500000000e+02 -2.336866150505e-02 3.410072172737e-04 2.207989611596e+01
1.395000000000e+02 -2.336033216555e-02 3.406010105745e-04 2.206258008852e+01
1.397500000000e+02 -2.335831543257e-02 3.402112248814e-04 2.204570101176e+01
1.400000000000e+02 -2.336266011457e-02 3.398405138687e-04 2.202930320797e+01
1.402500000000e+02 -2.337334039906e-02 3.394913806551e-04 2.201343271137e+01
1.405000000000e+02 -2.339024829361e-02 3.391661064802e-04 2.199813776121e+01
1.407500000000e+02 -2.341319060039e-02 3.388666908677e-04 2.198346909147e+01
1.410000000000e+02 -2.344188232250e-02 3.385947760529e-04 2.196948026129e+01
1.412500000000e+02 -2.347594695886e-02 3.383515913311e-04 2.195622767548e+01
1.415000000000e+02 -2.351491381202e-02 3.381378817658e-04 2.194377063567e+01
1.417500000000e+02 -2.355822188270e-02 3.379539257319e-04 2.193217108232e+01
1.420000000000e+02 -2.360522196934e-02 3.377994496601e-04 2.192149337595e+01
1.422500000000e+02 -2.365518444564e-02 3.376737424220e-04 2.191180379935e+01
1.425000000000e+02 -2.370730604656e-02 3.375754534377e-04 2.190317012140e+01
1.427500000000e+02 -2.376072231059e-02 3.375026529344e-04 2.189566094792e+01
1.430000000000e+02 -2.381451938848e-02 3.374529630593e-04 2.188934516525e+01
1.432500000000e+02 -2.386774921875e-02 3.374235745687e-04 2.188429126905e+01
1.435000000000e+02 -2.391944603211e-02 3.374112843038e-04 2.188056673549e+01
1.437500000000e+02 -2.396864326472e-02 3.374125546603e-04 2.187823746588e+01
1.440000000000e+02 -2.401439259858e-02 3.374237408174e-04 2.187736719906e+01
1.442500000000e+02 -2.405578279967e-02 3.374411034334e-04 2.187801707715e+01
1.445000000000e+02 -2.409195842532e-02 3.374608566406e-04 2.188024519754e+01
1.447500000000e+02 -2.412213716076e-02 3.374792324338e-04 2.188410632003e+01
1.450000000000e+02 -2.414562662283e-02 3.374926615476e-04 2.188965159522e+01
1.452500000000e+02 -2.416183949978e-02 3.374978906579e-04 2.189692835515e+01
1.455000000000e+02 -2.417030623366e-02 3.374920689774e-04 2.190598003414e+01
1.457500000000e+02 -2.417068484060e-02 3.374727948711e-04 2.191684607749e+01
1.460000000000e+02 -2.416276742626e-02 3.374381235739e-04 2.192956188813e+01
1.462500000000e+02 -2.414648443021e-02 3.373866201483e-04 2.194415887142e+01
1.465000000000e+02 -2.412190425111e-02 3.373176346935e-04 2.196066444051e+01
1.467500000000e+02 -2.408922962419e-02 3.372310123303e-04 2.197910198963e+01
1.470000000000e+02 -2.404879207520e-02 3.371271752740e-04 2.199949098509e+01
1.472500000000e+02 -2.400104216618e-02 3.370071541181e-04 2.202184690350e+01
1.475000000000e+02 -2.394653773836e-02 3.368722845645e-04 2.204618123799e+01
1.477500000000e+02 -2.388592931662e-02 3.367242479406e-04 2.207250135886e+01
1.480000000000e+02 -2.381994471963e-02 3.365650976433e-04 2.210081049683e+01
1.482500000000e+02 -2.374937107591e-02 3.363971516172e-04 2.213110752199e+01
1.485000000000e+02 -2.367503856520e-02 3.362228744929e-04 2.216338677917e+01
1.487500000000e+02 -2.359780282885e-02 3.360447741143e-04 2.219763778880e+01
1.490000000000e+02 -2.351853019022e-02 3.358653199804e-04 2.223384505889e+01
1.492500000000e+02 -2.343808228489e-02 3.356868647784e-04 2.227198773551e+01
1.495000000000e+02 -2.335730357061e-02 3.355115824591e-04 2.231203930707e+01
1.497500000000e+02 -2.327701098088e-02 3.353414232161e-04 2.235396730501e+01
1.500000000000e+02 -2.319798589822e-02 3.351780866116e-04 2.239773301689e+01
1.502500000000e+02 -2.312096870215e-02 3.350230158738e-04 2.244329125105e+01
1.505000000000e+02 -2.304665591828e-02 3.348774447596e-04 2.249059013772e+01
1.507500000000e+02 -2.297569975179e-02 3.347423778635e-04 2.253957103351e+01
1.510000000000e+02 -2.290870831613e-02 3.346185926825e-04 2.259016842142e+01
1.512500000000e+02 -2.284624985493e-02 3.345068072280e-04 2.264231005455e+01
1.515000000000e+02 -2.278885552314e-02 3.344077250624e-04 2.269591705978e+01
1.517500000000e+02 -2.273702396082e-02 3.343221204561e-04 2.275090421305e+01
1.520000000000e+02 -2.269122552053e-02 3.342508490113e-04 2.280718031020e+01
1.522500000000e+02 -2.265190619027e-02 3.341949248396e-04 2.286464864601e+01
1.525000000000e+02 -2.261948966198e-02 3.341556371272e-04 2.292320754798e+01
1.527500000000e+02 -2.259437953332e-02 3.341345953420e-04 2.298275106466e+01
1.530000000000e+02 -2.257695837544e-02 3.341336994580e-04 2.304316965081e+01
1.532500000000e+02 -2.256758528059e-02 3.341551284818e-04 2.310435091373e+01
1.535000000000e+02 -2.256659202838e-02 3.342013278152e-04 2.316618043041e+01
1.537500000000e+02 -2.257427652580e-02 3.342749089752e-04 2.322854252277e+01
1.540000000000e+02 -2.259089489668e-02 3.343786313904e-04 2.329132107299e+01
1.542500000000e+02 -2.261665208118e-02 3.345153751558e-04 2.335440028452e+01
1.545000000000e+02 -2.265169130333e-02 3.346879689531e-04 2.341766543143e+01
1.547500000000e+02 -2.269608232264e-02 3.348989861244e-04 2.348100355584e+01
1.550000000000e+02 -2.274981123964e-02 3.351505766504e-04 2.354430409487e+01
1.552500000000e+02 -2.281276893496e-02 3.354444714183e-04 2.360745945775e+01
1.555000000000e+02 -2.288474281217e-02 3.357819039707e-04 2.367036552637e+01
1.557500000000e+02 -2.296540726641e-02 3.361633639425e-04 2.373292207662e+01
1.560000000000e+02 -2.305431889819e-02 3.365885139750e-04 2.379503313098e+01
1.562500000000e+02 -2.315091242409e-02 3.370561796894e-04 2.385660723041e+01
1.565000000000e+02 -2.325449948222e-02 3.375643387172e-04 2.391755761662e+01
1.567500000000e+02 -2.336427131409e-02 3.381100780027e-04 2.397780235315e+01
1.570000000000e+02 -2.347930450488e-02 3.386893220165e-04 2.403726439280e+01
1.572500000000e+02 -2.359856913743e-02 3.392971201980e-04 2.409587156121e+01
1.575000000000e+02 -2.372094045513e-02 3.399278011537e-04 2.415355646342e+01
1.577500000000e+02 -2.384521405656e-02 3.405749800765e-04 2.421025639416e+01
1.580000000000e+02 -2.397012346882e-02 3.412315835959e-04 2.426591323932e+01
1.582500000000e+02 -2.409435829856e-02 3.418900489835e-04 2.432047323886e+01
1.585000000000e+02 -2.421658615501e-02 3.425425475979e-04 2.437388693718e+01
1.587500000000e+02 -2.433547429842e-02 3.431811305602e-04 2.442610893197e+01
1.590000000000e+02 -2.444971330454e-02 3.437979329756e-04 2.447709789389e+01
1.592500000000e+02 -2.455803950361e-02 3.443853586359e-04 2.452681637715e+01
1.595000000000e+02 -2.465925747548e-02 3.449362743161e-04 2.457523085115e+01
1.597500000000e+02 -2.475226195524e-02 3.454441995669e-04 2.462231179405e+01
1.600000000000e+02 -2.483605795326e-02 3.459034797584e-04 2.466803365073e+01
1.602500000000e+02 -2.490977834569e-02 3.463094367832e-04 2.471237511797e+01
1.605000000000e+02 -2.497269896899e-02 3.466585075955e-04 2.475531920035e+01
1.607500000000e+02 -2.502425025278e-02 3.469483113875e-04 2.479685346658e+01
1.610000000000e+02 -2.506402540732e-02 3.471778130085e-04 2.483697035506e+01
1.612500000000e+02 -2.509178541505e-02 3.473472590894e-04 2.487566726204e+01
1.615000000000e+02 -2.510746024396e-02 3.474581797407e-04 2.491294685034e+01
1.617500000000e+02 -2.511114632223e-02 3.475133519276e-04 2.494881717502e+01
1.620000000000e+02 -2.510310027144e-02 3.475166888644e-04 2.498329190123e+01
1.622500000000e+02 -2.508372986718e-02 3.474731904438e-04 2.501639026109e+01
1.625000000000e+02 -2.505358154846e-02 3.473888002137e-04 2.504813711375e+01
1.627500000000e+02 -2.501332590109e-02 3.472701621400e-04 2.507856296119e+01
1.630000000000e+02 -2.496374145908e-02 3.471244889985e-04 2.510770368515e+01
1.632500000000e+02 -2.490569713603e-02 3.469593889441e-04 2.513560045024e+01
1.635000000000e+02 -2.484013395462e-02 3.467826594137e-04 2.516229942288e+01
1.637500000000e+02 -2.476804718518e-02 3.466020221450e-04 2.518785146683e+01
1.640000000000e+02 -2.469046900930e-02 3.464250529943e-04 2.521231188652e+01
1.642500000000e+02 -2.460845261014e-02 3.462590129506e-04 2.523573995743e+01
1.645000000000e+02 -2.452305757576e-02 3.461106942749e-04 2.525819863512e+01
1.647500000000e+02 -2.443533756230e-02 3.459863090292e-04 2.527975417973e+01
1.650000000000e+02 -2.434632999708e-02 3.458914037175e-04 2.530047579544e+01
1.652500000000e+02 -2.425704804294e-02 3.458308047549e-04 2.532043529440e+01
1.655000000000e+02 -2.416847468481e-02 3.458085870738e-04 2.533970677957e+01
1.657500000000e+02 -2.408155881761e-02 3.458280713611e-04 2.535836635148e+01
1.660000000000e+02 -2.399721302299e-02 3.458918418303e-04 2.537649180034e+01
1.662500000000e+02 -2.391631259683e-02 3.460017819520e-04 2.539416247773e+01
1.665000000000e+02 -2.383969568913e-02 3.461591058586e-04 2.541145887233e+01
1.667500000000e+02 -2.376816422520e-02 3.463644993094e-04 2.542846249764e+01
1.670000000000e+02 -2.370248492084e-02 3.466181420984e-04 2.544525562244e+01
1.672500000000e+02 -2.364338994681e-02 3.469197770166e-04 2.546192102304e+01
1.675000000000e+02 -2.359157697342e-02 3.472687973852e-04 2.547854167033e+01
1.677500000000e+02 -2.354770828200e-02 3.476643252317e-04 2.549520060546e+01
1.680000000000e+02 -2.351240875842e-02 3.481052690463e-04 2.551198030420e+01
1.682500000000e+02 -2.348626214039e-02 3.485903829429e-04 2.552896267190e+01
1.685000000000e+02 -2.346980618336e-02 3.491183125726e-04 2.554622825681e+01
1.687500000000e+02 -2.346352631837e-02 3.496876684671e-04 2.556385620938e+01
1.690000000000e+02 -2.346784814034e-02 3.502970125540e-04 2.558192339020e+01
1.692500000000e+02 -2.348312924577e-02 3.509448755760e-04 2.560050431275e+01
1.695000000000e+02 -2.350965057162e-02 3.516297655486e-04 2.561967017811e+01
1.697500000000e+02 -2.354760791419e-02 3.523501848116e-04 2.563948877529e+01
1.700000000000e+02 -2.359710339156e-02 3.531045660121e-04 2.566002381542e+01
1.702500000000e+02 -2.365813782261e-02 3.538912781460e-04 2.568133426185e+01
1.705000000000e+02 -2.373060469555e-02 3.547086300846e-04 2.570347436047e+01
1.707500000000e+02 -2.381428529116e-02 3.555548350584e-04 2.572649273518e+01
1.710000000000e+02 -2.390884580435e-02 3.564279743480e-04 2.575043262125e+01
1.712500000000e+02 -2.401383567543e-02 3.573259727897e-04 2.577533107495e+01
1.715000000000e+02 -2.412868956272e-02 3.582465642525e-04 2.580121936767e+01
1.717500000000e+02 -2.425272984733e-02 3.591872893247e-04 2.582812233155e+01
1.720000000000e+02 -2.438517280249e-02 3.601454833682e-04 2.585605891763e+01
1.722500000000e+02 -2.452513529847e-02 3.611182663000e-04 2.588504166498e+01
1.725000000000e+02 -2.467164499822e-02 3.621025304529e-04 2.591507739339e+01
1.727500000000e+02 -2.482365036561e-02 3.630949341982e-04 2.594616677087e+01
1.730000000000e+02 -2.498003362480e-02 3.640919254000e-04 2.597830508762e+01
1.732500000000e+02 -2.513962301102e-02 3.650897440111e-04 2.601148187240e+01
1.735000000000e+02 -2.530120752144e-02 3.660844608801e-04 2.604568171095e+01
1.737500000000e+02 -2.546355067439e-02 3.670720051670e-04 2.608088393764e+01
1.740000000000e+02 -2.562540565593e-02 3.680481607871e-04 2.611706307173e+01
1.742500000000e+02 -2.578553097738e-02 3.690086424487e-04 2.615418923206e+01
1.745000000000e+02 -2.594270514364e-02 3.699491465010e-04 2.619222778628e+01
1.747500000000e+02 -2.609574188063e-02 3.708654093086e-04 2.623114010259e+01
1.750000000000e+02 -2.624350407309e-02 3.717532466070e-04 2.627088315339e+01
1.752500000000e+02 -2.638491766208e-02 3.726085587913e-04 2.631140984970e+01
1.755000000000e+02 -2.651898407940e-02 3.734276561990e-04 2.635266934653e+01
1.757500000000e+02 -2.664479134613e-02 3.742071375606e-04 2.639460668734e+01
1.760000000000e+02 -2.676152463119e-02 3.749440150259e-04 2.643716307778e+01
1.762500000000e+02 -2.686847554121e-02 3.756355660753e-04 2.648027616755e+01
1.765000000000e+02 -2.696504978226e-02 3.762796015209e-04 2.652387966832e+01
1.767500000000e+02 -2.705077254176e-02 3.768745372119e-04 2.656790363262e+01
1.770000000000e+02 -2.712529243669e-02 3.774193756692e-04 2.661227470687e+01
1.772500000000e+02 -2.718838385098e-02 3.779137288662e-04 2.665691579183e+01
1.775000000000e+02 -2.723994754880e-02 3.783578580203e-04 2.670174638384e+01
1.777500000000e+02 -2.728000921493e-02 3.787526670732e-04 2.674668252652e+01
1.780000000000e+02 -2.730871688163e-02 3.790996893175e-04 2.679163714934e+01
1.782500000000e+02 -2.732633691464e-02 3.794010584787e-04 2.683651979630e+01
1.785000000000e+02 -2.733324868792e-02 3.796594680927e-04 2.688123699497e+01
1.787500000000e+02 -2.732993809922e-02 3.798781218556e-04 2.692569231820e+01
1.790000000000e+02 -2.731699024699e-02 3.800606692289e-04 2.696978647866e+01
1.792500000000e+02 -2.729508135922e-02 3.802111391675e-04 2.701341768894e+01
1.795000000000e+02 -2.726496993320e-02 3.803338583366e-04 2.705648151510e+01
1.797500000000e+02 -2.722748737657e-02 3.804333580379e-04 2.709887127183e+01
1.800000000000e+02 -2.718352843102e-02 3.805143521070e-04 2.714047816817e+01
1.802500000000e+02 -2.713404094608e-02 3.805816128203e-04 2.718119151215e+01
1.805000000000e+02 -2.708001491993e-02 3.806398878626e-04 2.722089890478e+01
1.807500000000e+02 -2.702247143139e-02 3.806938363473e-04 2.725948662543e+01
1.810000000000e+02 -2.696245043841e-02 3.807479579609e-04 2.729683966827e+01
1.812500000000e+02 -2.690099860248e-02 3.808065207313e-04 2.733284218051e+01
1.815000000000e+02 -2.683915619793e-02 3.808734834345e-04 2.736737774294e+01
1.817500000000e+02 -2.677794413544e-02 3.809524576579e-04 2.740032972382e+01
1.820000000000e+02 -2.671835035455e-02 3.810466464393e-04 2.743158165262e+01
1.822500000000e+02 -2.666131671889e-02 3.811587985297e-04 2.746101776783e+01
1.825000000000e+02 -2.660772530571e-02 3.812911572613e-04 2.748852337071e+01
1.827500000000e+02 -2.655838605425e-02 3.814454298357e-04 2.751398547963e+01
1.830000000000e+02 -2.651402533751e-02 3.816227575042e-04 2.753729351853e+01
1.832500000000e+02 -2.647527494299e-02 3.818236971488e-04 2.755833988330e+01
1.835000000000e+02 -2.644266376850e-02 3.820482298016e-04 2.757702086703e+01
1.837500000000e+02 -2.641660981855e-02 3.822957370221e-04 2.759323736412e+01
1.840000000000e+02 -2.639741638922e-02 3.825650290694e-04 2.760689589686e+01
1.842500000000e+02 -2.638526873540e-02 3.828543554112e-04 2.761790945075e+01
1.845000000000e+02 -2.638023438528e-02 3.831614493406e-04 2.762619857475e+01
1.847500000000e+02 -2.638226427466e-02 3.834835612924e-04 2.763169228842e+01
1.850000000000e+02 -2.639119766454e-02 3.838175168897e-04 2.763432917952e+01
1.852500000000e+02 -2.640676783990e-02 3.841597689525e-04 2.763405835080e+01
1.855000000000e+02 -2.642860942930e-02 3.845064536993e-04 2.763084033757e+01
1.857500000000e+02 -2.645626796327e-02 3.848534616420e-04 2.762464803388e+01
1.860000000000e+02 -2.648920907948e-02 3.851964883600e-04 2.761546738515e+01
1.862500000000e+02 -2.652683005771e-02 3.855311042879e-04 2.760329809256e+01
1.865000000000e+02 -2.656847005462e-02 3.858528015354e-04 2.758815403224e+01
1.867500000000e+02 -2.661342212531e-02 3.861570547948e-04 2.757006363360e+01
1.870000000000e+02 -2.666094346727e-02 3.864393734754e-04 2.754906993899e+01
1.872500000000e+02 -2.671026683386e-02 3.866953052864e-04 2.752523059635e+01
1.875000000000e+02 -2.676060985747e-02 3.869204496162e-04 2.749861750477e+01
1.877500000000e+02 -2.681118536752e-02 3.871106801759e-04 2.746931639680e+01
1.880000000000e+02 -2.686120969034e-02 3.872620058837e-04 2.743742605628e+01
1.882500000000e+02 -2.690991187124e-02 3.873706292516e-04 2.740305751141e+01
1.885000000000e+02 -2.695654155078e-02 3.874329893821e-04 2.736633286155e+01
1.887500000000e+02 -2.700037675536e-02 3.874458315963e-04 2.732738414420e+01
1.890000000000e+02 -2.704073002318e-02 3.874061893063e-04 2.728635186806e+01
1.892500000000e+02 -2.707695507588e-02 3.873113500867e-04 2.724338357672e+01
1.895000000000e+02 -2.710845240370e-02 3.871590097418e-04 2.719863235662e+01
1.897500000000e+02 -2.713467380452e-02 3.869472806295e-04 2.715225513210e+01
1.900000000000e+02 -2.715512719788e-02 3.866746851839e-04 2.710441123802e+01
1.902500000000e+02 -2.716938078419e-02 3.863401940895e-04 2.705526073633e+01
1.905000000000e+02 -2.717706635200e-02 3.859432505794e-04 2.700496300301e+01
1.907500000000e+02 -2.717788161122e-02 3.854837866991e-04 2.695367544717e+01
1.910000000000e+02 -2.717159205574e-02 3.849622342432e-04 2.690155213162e+01
1.912500000000e+02 -2.715803222750e-02 3.843795271665e-04 2.684874277753e+01
1.915000000000e+02 -2.713710600792e-02 3.837370985774e-04 2.679539195130e+01
1.917500000000e+02 -2.710878643053e-02 3.830368694939e-04 2.674163820061e+01
1.920000000000e+02 -2.707311442095e-02 3.822812371287e-04 2.668761360854e+01
1.922500000000e+02 -2.703019694723e-02 3.814730516828e-04 2.663344357270e+01
1.925000000000e+02 -2.698020473009e-02 3.806155935816e-04 2.657924646174e+01
1.927500000000e+02 -2.692336889991e-02 3.797124731382e-04 2.652513376044e+01
1.930000000000e+02 -2.685997743034e-02 3.787677237759e-04 2.647121014594e+01
1.932500000000e+02 -2.679037112407e-02 3.777857678601e-04 2.641757389990e+01
1.935000000000e+02 -2.671493899561e-02 3.767712743856e-04 2.636431704395e+01
1.937500000000e+02 -2.663411180590e-02 3.757290841936e-04 2.631152589294e+01
1.940000000000e+02 -2.654835684883e-02 3.746642020879e-04 2.625928139548e+01
1.942500000000e+02 -2.645817176208e-02 3.735817851976e-04 2.620765971531e+01
1.945000000000e+02 -2.636407870395e-02 3.724870808530e-04 2.615673239307e+01
1.947500000000e+02 -2.626661818929e-02 3.713852960349e-04 2.610656684131e+01
1.950000000000e+02 -2.616634208226e-02 3.702814863047e-04 2.605722655668e+01
1.952500000000e+02 -2.606380755370e-02 3.691806123126e-04 2.600877132403e+01
1.955000000000e+02 -2.595957119009e-02 3.680874426712e-04 2.596125724797e+01
1.957500000000e+02 -2.585418292937e-02 3.670064842302e-04 2.591473691088e+01
1.960000000000e+02 -2.574818143716e-02 3.659419154018e-04 2.586925905414e+01
1.962500000000e+02 -2.564208876119e-02 3.648974696036e-04 2.582486855590e+01
1.965000000000e+02 -2.553640618458e-02 3.638766083117e-04 2.578160612576e+01
1.967500000000e+02 -2.543161056637e-02 3.628823428307e-04 2.573950800618e+01
1.970000000000e+02 -2.532815159148e-02 3.619171794001e-04 2.569860556475e+01
1.972500000000e+02 -2.522644881791e-02 3.609831568280e-04 2.565892502077e+01
1.975000000000e+02 -2.512689088551e-02 3.600818293591e-04 2.562048684038e+01
1.977500000000e+02 -2.502983400238e-02 3.592143446307e-04 2.558330539468e+01
1.980000000000e+02 -2.493560137364e-02 3.583813305871e-04 2.554738864163e+01
1.982500000000e+02 -2.484448465393e-02 3.575829870383e-04 2.551273753517e+01
1.985000000000e+02 -2.475674501317e-02 3.568192209559e-04 2.547934575397e+01
1.987500000000e+02 -2.467261478913e-02 3.560896698583e-04 2.544719946468e+01
1.990000000000e+02 -2.459230079437e-02 3.553937336115e-04 2.541627684254e+01
1.992500000000e+02 -2.451598629755e-02 3.547306437510e-04 2.538654807180e+01
1.995000000000e+02 -2.444383480627e-02 3.540995442683e-04 2.535797500061e+01
1.997500000000e+02 -2.437599258598e-02 3.534995689023e-04 2.533051121534e+01
2.000000000000e+02 -2.431259170050e-02 3.529298982891e-04 2.530410196837e+01
2.002500000000e+02 -2.425375274341e-02 3.523898104461e-04 2.527868419904e+01
2.005000000000e+02 -2.419958661835e-02 3.518787332904e-04 2.525418683287e+01
2.007500000000e+02 -2.415019641824e-02 3.513962817051e-04 2.523053088423e+01
2.010000000000e+02 -2.410567801093e-02 3.509422857987e-04 2.520762993954e+01
2.012500000000e+02 -2.406612041000e-02 3.505168284730e-04 2.518539048167e+01
2.015000000000e+02 -2.403160494904e-02 3.501202205385e-04 2.516371253092e+01
2.017500000000e+02 -2.400220381558e-02 3.497529315729e-04 2.514249023464e+01
2.020000000000e+02 -2.397797717617e-02 3.494156713231e-04 2.512161259072e+01
2.022500000000e+02 -2.395897001232e-02 3.491094059643e-04 2.510096433096e+01
2.025000000000e+02 -2.394520766979e-02 3.488351529536e-04 2.508042679433e+01
2.027500000000e+02 -2.393669211501e-02 3.485940320636e-04 2.505987895326e+01
2.030000000000e+02 -2.393339621107e-02 3.483871254823e-04 2.503919846751e+01
2.032500000000e+02 -2.393526002026e-02 3.482153293427e-04 2.501826280537e+01
2.035000000000e+02 -2.394218423615e-02 3.480794627543e-04 2.499695041178e+01
2.037500000000e+02 -2.395402581263e-02 3.479801481471e-04 2.497514189748e+01
2.040000000000e+02 -2.397059380640e-02 3.479177323777e-04 2.495272117664e+01
2.042500000000e+02 -2.399164439446e-02 3.478922203479e-04 2.492957669901e+01
2.045000000000e+02 -2.401687907911e-02 3.479032215272e-04 2.490560247851e+01
2.047500000000e+02 -2.404594154034e-02 3.479499012430e-04 2.488069924816e+01
2.050000000000e+02 -2.407841814493e-02 3.480309410810e-04 2.485477530761e+01
2.052500000000e+02 -2.411383739875e-02 3.481444898858e-04 2.482774748975e+01
2.055000000000e+02 -2.415167236599e-02 3.482881771819e-04 2.479954184799e+01
2.057500000000e+02 -2.419134468957e-02 3.484591307234e-04 2.477009417188e+01
2.060000000000e+02 -2.423222883314e-02 3.486539252704e-04 2.473935057126e+01
2.062500000000e+02 -2.427365959388e-02 3.488686050635e-04 2.470726756393e+01
2.065000000000e+02 -2.431493902710e-02 3.490987233003e-04 2.467381234269e+01
2.067500000000e+02 -2.435534643438e-02 3.493393852439e-04 2.463896264808e+01
2.070000000000e+02 -2.439414914106e-02 3.495852993957e-04 2.460270645698e+01
2.072500000000e+02 -2.443061428328e-02 3.498308529828e-04 2.456504178299e+01
2.075000000000e+02 -2.446402176749e-02 3.500701699033e-04 2.452597606350e+01
2.077500000000e+02 -2.449367804094e-02 3.502971882508e-04 2.448552560686e+01
2.080000000000e+02 -2.451892957757e-02 3.505057485983e-04 2.444371475845e+01
2.082500000000e+02 -2.453917755619e-02 3.506897192689e-04 2.440057531403e+01
2.085000000000e+02 -2.455389155227e-02 3.508430944992e-04 2.435614560970e+01
2.087500000000e+02 -2.456262232736e-02 3.509600921231e-04 2.431046958961e+01
2.090000000000e+02 -2.456501525350e-02 3.510352633940e-04 2.426359616756e+01
2.092500000000e+02 -2.456082084833e-02 3.510635950412e-04 2.421557829452e+01
2.095000000000e+02 -2.454990465052e-02 3.510406119817e-04 2.416647223387e+01
2.097500000000e+02 -2.453225506659e-02 3.509624734781e-04 2.411633689975e+01
2.100000000000e+02 -2.450798760082e-02 3.508260561215e-04 2.406523309948e+01
2.102500000000e+02 -2.447734899316e-02 3.506290380893e-04 2.401322318949e+01
2.105000000000e+02 -2.444071591878e-02 3.503699590801e-04 2.396037048264e+01
2.107500000000e+02 -2.439859183208e-02 3.500482843443e-04 2.390673890367e+01
2.110000000000e+02 -2.435160043018e-02 3.496644402315e-04 2.385239268478e+01
2.112500000000e+02 -2.430047638965e-02 3.492197932896e-04 2.379739616598e+01
2.115000000000e+02 -2.424605128282e-02 3.487166735231e-04 2.374181347837e+01
2.117500000000e+02 -2.418924014006e-02 3.481583905403e-04 2.368570861591e+01
2.120000000000e+02 -2.413102203291e-02 3.475491785437e-04 2.362914519131e+01
2.122500000000e+02 -2.407242059605e-02 3.468941429561e-04 2.357218641957e+01
2.125000000000e+02 -2.401448096327e-02 3.461991807477e-04 2.351489489870e+01
2.127500000000e+02 -2.395824815551e-02 3.454708982948e-04 2.345733272498e+01
2.130000000000e+02 -2.390474220495e-02 3.447164976849e-04 2.339956129407e+01
2.132500000000e+02 -2.385493341348e-02 3.439436479781e-04 2.334164109262e+01
2.135000000000e+02 -2.380971965950e-02 3.431603546392e-04 2.328363177137e+01
2.137500000000e+02 -2.376990272524e-02 3.423748039775e-04 2.322559190895e+01
2.140000000000e+02 -2.373616663833e-02 3.415951992180e-04 2.316757879668e+01
2.142500000000e+02 -2.370905934169e-02 3.408296194703e-04 2.310964852851e+01
2.145000000000e+02 -2.368897580961e-02 3.400858460066e-04 2.305185566849e+01
2.147500000000e+02 -2.367614467619e-02 3.393712062170e-04 2.299425343050e+01
2.150000000000e+02 -2.367061835994e-02 3.386924059553e-04 2.293689347445e+01
2.152500000000e+02 -2.367226688177e-02 3.380553700172e-04 2.287982605962e+01
2.155000000000e+02 -2.368077558621e-02 3.374651532488e-04 2.282310026080e+01
2.157500000000e+02 -2.369564816273e-02 3.369259527788e-04 2.276676400525e+01
2.160000000000e+02 -2.371621206208e-02 3.364408862712e-04 2.271086458628e+01
2.162500000000e+02 -2.374162992559e-02 3.360119265105e-04 2.265544884115e+01
2.165000000000e+02 -2.377091314418e-02 3.356399059514e-04 2.260056380924e+01
2.167500000000e+02 -2.380294106892e-02 3.353244503901e-04 2.254625703688e+01
2.170000000000e+02 -2.383648126506e-02 3.350640766083e-04 2.249257732389e+01
2.172500000000e+02 -2.387021476674e-02 3.348562533270e-04 2.243957507464e+01
2.175000000000e+02 -2.390276163922e-02 3.346974594202e-04 2.238730303827e+01
2.177500000000e+02 -2.393271075152e-02 3.345831829833e-04 2.233581659669e+01
2.180000000000e+02 -2.395864806087e-02 3.345081880499e-04 2.228517438311e+01
2.182500000000e+02 -2.397918757516e-02 3.344666971907e-04 2.223543838796e+01
2.185000000000e+02 -2.399300083787e-02 3.344523496053e-04 2.218667434383e+01
2.187500000000e+02 -2.399884696713e-02 3.344584236958e-04 2.213895154656e+01
2.190000000000e+02 -2.399560045183e-02 3.344780214023e-04 2.209234291561e+01
2.192500000000e+02 -2.398227805607e-02 3.345043258928e-04 2.204692446106e+01
2.195000000000e+02 -2.395806265426e-02 3.345305721927e-04 2.200277497846e+01
2.197500000000e+02 -2.392232461855e-02 3.345502149430e-04 2.195997514686e+01
2.200000000000e+02 -2.387463980760e-02 3.345572359774e-04 2.191860684551e+01
2.202500000000e+02 -2.381480410660e-02 3.345462248637e-04 2.187875205781e+01
2.205000000000e+02 -2.374284372636e-02 3.345124759739e-04 2.184049165366e+01
2.207500000000e+02 -2.365902200479e-02 3.344520797337e-04 2.180390433115e+01
2.210000000000e+02 -2.356384097546e-02 3.343619944279e-04 2.176906511611e+01
2.212500000000e+02 -2.345804011897e-02 3.342400990964e-04 2.173604423209e+01
2.215000000000e+02 -2.334258991288e-02 3.340852222502e-04 2.170490573934e+01
2.217500000000e+02 -2.321868143516e-02 3.338971490558e-04 2.167570623322e+01
2.220000000000e+02 -2.308771271695e-02 3.336766106743e-04 2.164849389291e+01
2.222500000000e+02 -2.295127054547e-02 3.334252549608e-04 2.162330743891e+01
2.225000000000e+02 -2.281110836383e-02 3.331456008925e-04 2.160017525412e+01
2.227500000000e+02 -2.266912235685e-02 3.328409850861e-04 2.157911496227e+01
2.230000000000e+02 -2.252732356654e-02 3.325154924703e-04 2.156013297431e+01
2.232500000000e+02 -2.238780768358e-02 3.321738810407e-04 2.154322425526e+01
2.235000000000e+02 -2.225272455926e-02 3.318215044838e-04 2.152837258396e+01
2.237500000000e+02 -2.212424494087e-02 3.314642239618e-04 2.151555074244e+01
2.240000000000e+02 -2.200452759962e-02 3.311083213140e-04 2.150472109107e+01
2.242500000000e+02 -2.189568523540e-02 3.307604053599e-04 2.149583612301e+01
2.245000000000e+02 -2.179975206371e-02 3.304273232981e-04 2.148883951517e+01
2.247500000000e+02 -2.171865059382e-02 3.301160625650e-04 2.148366697075e+01
2.250000000000e+02 -2.165416032395e-02 3.298336553557e-04 2.148024731353e+01
2.252500000000e+02 -2.160788746172e-02 3.295870646299e-04 2.147850365211e+01
2.255000000000e+02 -2.158123658741e-02 3.293830944395e-04 2.147835436594e+01
2.257500000000e+02 -2.157538474376e-02 3.292283422447e-04 2.147971448851e+01
2.260000000000e+02 -2.159125813014e-02 3.291290274318e-04 2.148249666082e+01
2.262500000000e+02 -2.162951136222e-02 3.290908865465e-04 2.148661222868e+01
2.265000000000e+02 -2.169051076625e-02 3.291190984257e-04 2.149197222192e+01
2.267500000000e+02 -2.177432088899e-02 3.292181052582e-04 2.149848830694e+01
2.270000000000e+02 -2.188069580510e-02 3.293915097984e-04 2.150607339326e+01
2.272500000000e+02 -2.200907393915e-02 3.296421583713e-04 2.151464263410e+01
2.275000000000e+02 -2.215857810176e-02 3.299718898098e-04 2.152411384175e+01
2.277500000000e+02 -2.232802020556e-02 3.303814505266e-04 2.153440811628e+01
2.280000000000e+02 -2.251591071551e-02 3.308704907745e-04 2.154545007789e+01
2.282500000000e+02 -2.272047261564e-02 3.314373616407e-04 2.155716861114e+01
2.285000000000e+02 -2.293966087224e-02 3.320791107079e-04 2.156949676615e+01
2.287500000000e+02 -2.317118535928e-02 3.327916171778e-04 2.158237241319e+01
2.290000000000e+02 -2.341253872767e-02 3.335695424989e-04 2.159573834106e+01
2.292500000000e+02 -2.366102782174e-02 3.344062812853e-04 2.160954233462e+01
2.295000000000e+02 -2.391380795759e-02 3.352939526874e-04 2.162373779959e+01
2.297500000000e+02 -2.416792068851e-02 3.362235404414e-04 2.163828354776e+01
2.300000000000e+02 -2.442033294890e-02 3.371850299478e-04 2.165314449646e+01
2.302500000000e+02 -2.466797833897e-02 3.381674927509e-04 2.166829145078e+01
2.305000000000e+02 -2.490779901821e-02 3.391592427086e-04 2.168370180978e+01
2.307500000000e+02 -2.513678768854e-02 3.401479769125e-04 2.169935938152e+01
2.310000000000e+02 -2.535202931420e-02 3.411209593399e-04 2.171525476181e+01
2.312500000000e+02 -2.555074211319e-02 3.420652401666e-04 2.173138568683e+01
2.315000000000e+02 -2.573031559192e-02 3.429678593659e-04 2.174775670961e+01
2.317500000000e+02 -2.588834841357e-02 3.438160638253e-04 2.176437972800e+01
2.320000000000e+02 -2.602268093105e-02 3.445975131347e-04 2.178127343908e+01
2.322500000000e+02 -2.613142732324e-02 3.453005041912e-04 2.179846366735e+01
2.325000000000e+02 -2.621300077462e-02 3.459141637325e-04 2.181598258425e+01
2.327500000000e+02 -2.626613854075e-02 3.464286525515e-04 2.183386879464e+01
2.330000000000e+02 -2.628991834532e-02 3.468353554476e-04 2.185216628368e+01
2.332500000000e+02 -2.628377476017e-02 3.471270498960e-04 2.187092421886e+01
2.335000000000e+02 -2.624750625996e-02 3.472980222448e-04 2.189019562427e+01
2.337500000000e+02 -2.618128226928e-02 3.473441715689e-04 2.191003691253e+01
2.340000000000e+02 -2.608564026626e-02 3.472631244672e-04 2.193050632791e+01
2.342500000000e+02 -2.596148249705e-02 3.470543627984e-04 2.195166319453e+01
2.345000000000e+02 -2.581006473098e-02 3.467190402370e-04 2.197356649501e+01
2.347500000000e+02 -2.563297961786e-02 3.462603045341e-04 2.199627342139e+01
2.350000000000e+02 -2.543213921776e-02 3.456830166699e-04 2.201983848921e+01
2.352500000000e+02 -2.520974787536e-02 3.449936355340e-04 2.204431180867e+01
2.355000000000e+02 -2.496827639962e-02 3.442002511324e-04 2.206973828195e+01
2.357500000000e+02 -2.471042820664e-02 3.433125128232e-04 2.209615633125e+01
2.360000000000e+02 -2.443910340659e-02 3.423412557978e-04 2.212359674229e+01
2.362500000000e+02 -2.415736335355e-02 3.412985467411e-04 2.215208224601e+01
2.365000000000e+02 -2.386838764563e-02 3.401973177585e-04 2.218162642634e+01
2.367500000000e+02 -2.357543397793e-02 3.390512283270e-04 2.221223367716e+01
2.370000000000e+02 -2.328179431293e-02 3.378745555094e-04 2.224389882085e+01
2.372500000000e+02 -2.299075172123e-02 3.366819043074e-04 2.227660690410e+01
2.375000000000e+02 -2.270553947586e-02 3.354880744007e-04 2.231033377565e+01
2.377500000000e+02 -2.242929913131e-02 3.343076942812e-04 2.234504624400e+01
2.380000000000e+02 -2.216504159628e-02 3.331550592358e-04 2.238070280451e+01
2.382500000000e+02 -2.191560968830e-02 3.320440384637e-04 2.241725412248e+01
2.385000000000e+02 -2.168364497052e-02 3.309878956934e-04 2.245464431556e+01
2.387500000000e+02 -2.147155671203e-02 3.299991031473e-04 2.249281166298e+01
2.390000000000e+02 -2.128149479966e-02 3.290891824572e-04 2.253168979861e+01
2.392500000000e+02 -2.111532702456e-02 3.282686277424e-04 2.257120848538e+01
2.395000000000e+02 -2.097462065488e-02 3.275468018214e-04 2.261129509640e+01
2.397500000000e+02 -2.086062773386e-02 3.269318398647e-04 2.265187533626e+01
2.400000000000e+02 -2.077427479202e-02 3.264305745109e-04 2.269287433529e+01
2.402500000000e+02 -2.071615723748e-02 3.260484751656e-04 2.273421718422e+01
2.405000000000e+02 -2.068653733636e-02 3.257896026967e-04 2.277583009369e+01
2.407500000000e+02 -2.068534671677e-02 3.256565697112e-04 2.281764068277e+01
2.410000000000e+02 -2.071219231096e-02 3.256505053414e-04 2.285957852277e+01
2.412500000000e+02 -2.076636625888e-02 3.257710965704e-04 2.290157542708e+01
2.415000000000e+02 -2.084685893862e-02 3.260165187813e-04 2.294356573622e+01
2.417500000000e+02 -2.095237597183e-02 3.263835136822e-04 2.298548606586e+01
2.420000000000e+02 -2.108135670564e-02 3.268673816842e-04 2.302727575537e+01
2.422500000000e+02 -2.123199682407e-02 3.274620673045e-04 2.306887644874e+01
2.425000000000e+02 -2.140227263616e-02 3.281601423901e-04 2.311023210317e+01
2.427500000000e+02 -2.158996841145e-02 3.289529075043e-04 2.315128851384e+01
2.430000000000e+02 -2.179270397957e-02 3.298305451808e-04 2.319199359839e+01
2.432500000000e+02 -2.200796562078e-02 3.307822146080e-04 2.323229704722e+01
2.435000000000e+02 -2.223313824611e-02 3.317961780017e-04 2.327215000409e+01
2.437500000000e+02 -2.246553694980e-02 3.328599474440e-04 2.331150552237e+01
2.440000000000e+02 -2.270244110236e-02 3.339604521089e-04 2.335031843117e+01
2.442500000000e+02 -2.294112831104e-02 3.350842135390e-04 2.338854527626e+01
2.445000000000e+02 -2.317890706680e-02 3.362175443619e-04 2.342614517242e+01
2.447500000000e+02 -2.341315080106e-02 3.373467323435e-04 2.346307955702e+01
2.450000000000e+02 -2.364132881684e-02 3.384582390473e-04 2.349931329157e+01
2.452500000000e+02 -2.386103799521e-02 3.395388995163e-04 2.353481468325e+01
2.455000000000e+02 -2.407003109609e-02 3.405761161523e-04 2.356955631576e+01
2.457500000000e+02 -2.426624320446e-02 3.415580475656e-04 2.360351591964e+01
2.460000000000e+02 -2.444781594609e-02 3.424737794091e-04 2.363667645419e+01
2.462500000000e+02 -2.461311791299e-02 3.433134864010e-04 2.366902732952e+01
2.465000000000e+02 -2.476076218241e-02 3.440685395671e-04 2.370056432721e+01
2.467500000000e+02 -2.488961978771e-02 3.447316904451e-04 2.373129063173e+01
2.470000000000e+02 -2.499882962171e-02 3.452971782709e-04 2.376121655928e+01
2.472500000000e+02 -2.508780443669e-02 3.457607379697e-04 2.379036030542e+01
2.475000000000e+02 -2.515623273861e-02 3.461196573136e-04 2.381874736845e+01
2.477500000000e+02 -2.520407777853e-02 3.463728217738e-04 2.384641093798e+01
2.480000000000e+02 -2.523157142401e-02 3.465206918947e-04 2.387339098846e+01
2.482500000000e+02 -2.523920613090e-02 3.465653208493e-04 2.389973428324e+01
2.485000000000e+02 -2.522772130675e-02 3.465102689261e-04 2.392549314170e+01
2.487500000000e+02 -2.519808937586e-02 3.463605367325e-04 2.395072510206e+01
2.490000000000e+02 -2.515149514166e-02 3.461224798075e-04 2.397549144581e+01
2.492500000000e+02 -2.508931619546e-02 3.458036928877e-04 2.399985660970e+01
2.495000000000e+02 -2.501309755653e-02 3.454127928044e-04 2.402388657877e+01
2.497500000000e+02 -2.492452819834e-02 3.449595643414e-04 2.404764813803e+01
2.500000000000e+02 -2.482541347885e-02 3.444546224716e-04 2.407120755797e+01
2.502500000000e+02 -2.471764676181e-02 3.439091649627e-04 2.409462937673e+01
2.505000000000e+02 -2.460318244180e-02 3.433348582956e-04 2.411797576296e+01
2.507500000000e+02 -2.448400572637e-02 3.427437024373e-04 2.414130529055e+01
2.510000000000e+02 -2.436210590621e-02 3.421478796579e-04 2.416467257119e+01
2.512500000000e+02 -2.423944839977e-02 3.415595714347e-04 2.418812759464e+01
2.515000000000e+02 -2.411794751798e-02 3.409905888867e-04 2.421171533650e+01
2.517500000000e+02 -2.399944273239e-02 3.404524253584e-04 2.423547587578e+01
2.520000000000e+02 -2.388567513255e-02 3.399560654711e-04 2.425944437361e+01
2.522500000000e+02 -2.377826570371e-02 3.395118066524e-04 2.428365132201e+01
2.525000000000e+02 -2.367869791257e-02 3.391291411247e-04 2.430812319270e+01
2.527500000000e+02 -2.358830088639e-02 3.388166276268e-04 2.433288299830e+01
2.530000000000e+02 -2.350823604314e-02 3.385817817414e-04 2.435795101978e+01
2.532500000000e+02 -2.343948744251e-02 3.384310687286e-04 2.438334580632e+01
2.535000000000e+02 -2.338285433306e-02 3.383698093551e-04 2.440908502846e+01
2.537500000000e+02 -2.333894723635e-02 3.384021191889e-04 2.443518646286e+01
2.540000000000e+02 -2.330818690629e-02 3.385309082178e-04 2.446166888743e+01
2.542500000000e+02 -2.329080700168e-02 3.387578925640e-04 2.448855303039e+01
2.545000000000e+02 -2.328685884702e-02 3.390836146478e-04 2.451586230707e+01
2.547500000000e+02 -2.329621938186e-02 3.395074399045e-04 2.454362350354e+01
2.550000000000e+02 -2.331860141934e-02 3.400276642083e-04 2.457186729954e+01
2.552500000000e+02 -2.335356604502e-02 3.406416725574e-04 2.460062862930e+01
2.555000000000e+02 -2.340053701781e-02 3.413458753396e-04 2.462994686747e+01
2.557500000000e+02 -2.345881655458e-02 3.421358143252e-04 2.465986583096e+01
2.560000000000e+02 -2.352760256822e-02 3.430062755781e-04 2.469043360942e+01
2.562500000000e+02 -2.360600643954e-02 3.439513787382e-04 2.472170220767e+01
2.565000000000e+02 -2.369307173926e-02 3.449647391861e-04 2.475372708478e+01
2.567500000000e+02 -2.378779217258e-02 3.460395275569e-04 2.478656644650e+01
2.570000000000e+02 -2.388912999020e-02 3.471685838941e-04 2.482028051299e+01
2.572500000000e+02 -2.399603393978e-02 3.483445114648e-04 2.485493061718e+01
2.575000000000e+02 -2.410745650209e-02 3.495598009556e-04 2.489057832609e+01
2.577500000000e+02 -2.422236943946e-02 3.508069347372e-04 2.492728432193e+01
2.580000000000e+02 -2.433977829621e-02 3.520784776479e-04 2.496510742440e+01
2.582500000000e+02 -2.445873543242e-02 3.533671668646e-04 2.500410348234e+01
2.585000000000e+02 -2.457835161349e-02 3.546660221973e-04 2.504432442528e+01
2.587500000000e+02 -2.469780425279e-02 3.559684097043e-04 2.508581706523e+01
2.590000000000e+02 -2.481634516892e-02 3.572679461271e-04 2.512862215902e+01
2.592500000000e+02 -2.493330582271e-02 3.585587248527e-04 2.517277357687e+01
2.595000000000e+02 -2.504809971958e-02 3.598353161028e-04 2.521829714506e+01
2.597500000000e+02 -2.516022451932e-02 3.610927921689e-04 2.526521012137e+01
2.600000000000e+02 -2.526925952286e-02 3.623267235131e-04 2.531352009816e+01
2.602500000000e+02 -2.537486352987e-02 3.635331686952e-04 2.536322468425e+01
2.605000000000e+02 -2.547676950546e-02 3.647086472893e-04 2.541431050523e+01
2.607500000000e+02 -2.557477945628e-02 3.658500735229e-04 2.546675305604e+01
2.610000000000e+02 -2.566875560631e-02 3.669549518549e-04 2.552051613860e+01
2.612500000000e+02 -2.575861118201e-02 3.680212230398e-04 2.557555133519e+01
2.615000000000e+02 -2.584430179778e-02 3.690470292415e-04 2.563179825477e+01
2.617500000000e+02 -2.592581527510e-02 3.700308216608e-04 2.568918390095e+01
2.620000000000e+02 -2.600316116787e-02 3.709713644203e-04 2.574762325612e+01
2.622500000000e+02 -2.607636063011e-02 3.718676744689e-04 2.580701884858e+01
2.625000000000e+02 -2.614543689233e-02 3.727189729762e-04 2.586726164580e+01
2.627500000000e+02 -2.621040664115e-02 3.735246596678e-04 2.592823084795e+01
2.630000000000e+02 -2.627127271829e-02 3.742842747700e-04 2.598979508921e+01
2.632500000000e+02 -2.632801882157e-02 3.749974718550e-04 2.605181249668e+01
2.635000000000e+02 -2.638060521577e-02 3.756640472357e-04 2.611413218859e+01
2.637500000000e+02 -2.642896710378e-02 3.762839258523e-04 2.617659459876e+01
2.640000000000e+02 -2.647301454438e-02 3.768571735271e-04 2.623903324723e+01
2.642500000000e+02 -2.651263514275e-02 3.773840076720e-04 2.630127532859e+01
2.645000000000e+02 -2.654769721610e-02 3.778648238913e-04 2.636314370412e+01
2.647500000000e+02 -2.657805583515e-02 3.783002184005e-04 2.642445779266e+01
2.650000000000e+02 -2.660355932469e-02 3.786910162923e-04 2.648503535339e+01
2.652500000000e+02 -2.662405682292e-02 3.790383008353e-04 2.654469429832e+01
2.655000000000e+02 -2.663940713511e-02 3.793434376777e-04 2.660325383048e+01
2.657500000000e+02 -2.664948727301e-02 3.796080988963e-04 2.666053669316e+01
2.660000000000e+02 -2.665420220503e-02 3.798342792175e-04 2.671637036674e+01
2.662500000000e+02 -2.665349368174e-02 3.800242802740e-04 2.677058894395e+01
2.665000000000e+02 -2.664734945576e-02 3.801806753738e-04 2.682303493657e+01
2.667500000000e+02 -2.663581118077e-02 3.803065664447e-04 2.687356045329e+01
2.670000000000e+02 -2.661898180649e-02 3.804053150129e-04 2.692202886703e+01
2.672500000000e+02 -2.659703290290e-02 3.804805667797e-04 2.696831628880e+01
2.675000000000e+02 -2.657020981194e-02 3.805362762974e-04 2.701231245330e+01
2.677500000000e+02 -2.653883612639e-02 3.805765541959e-04 2.705392190328e+01
2.680000000000e+02 -2.650331733625e-02 3.806056266470e-04 2.709306494249e+01
2.682500000000e+02 -2.646414042688e-02 3.806278951649e-04 2.712967796827e+01
2.685000000000e+02 -2.642187337226e-02 3.806478288525e-04 2.716371403792e+01
2.687500000000e+02 -2.637716190193e-02 3.806698767485e-04 2.719514291972e+01
2.690000000000e+02 -2.633072567069e-02 3.806983934042e-04 2.722395113689e+01
2.692500000000e+02 -2.628335057613e-02 3.807375509721e-04 2.725014138817e+01
2.695000000000e+02 -2.623588122970e-02 3.807912458025e-04 2.727373211998e+01
2.697500000000e+02 -2.618921034984e-02 3.808630770325e-04 2.729475665458e+01
2.700000000000e+02 -2.614426796023e-02 3.809562284344e-04 2.731326232145e+01
2.702500000000e+02 -2.610200668145e-02 3.810733875537e-04 2.732930909692e+01
2.705000000000e+02 -2.606338844203e-02 3.812166985564e-04 2.734296842889e+01
2.707500000000e+02 -2.602936843175e-02 3.813877114061e-04 2.735432176522e+01
2.710000000000e+02 -2.600088049948e-02 3.815873546231e-04 2.736345920393e+01
2.712500000000e+02 -2.597881929976e-02 3.818158927222e-04 2.737047779008e+01
2.715000000000e+02 -2.596402503581e-02 3.820729268961e-04 2.737548013998e+01
2.717500000000e+02 -2.595726743573e-02 3.823573957103e-04 2.737857289358e+01
2.720000000000e+02 -2.595923166780e-02 3.826676381958e-04 2.737986544359e+01
2.722500000000e+02 -2.597050346844e-02 3.830013966293e-04 2.737946839002e+01
2.725000000000e+02 -2.599155762450e-02 3.833558592808e-04 2.737749241725e+01
2.727500000000e+02 -2.602274867399e-02 3.837277463147e-04 2.737404728908e+01
2.730000000000e+02 -2.606430072836e-02 3.841133785816e-04 2.736924063718e+01
2.732500000000e+02 -2.611630237083e-02 3.845087766056e-04 2.736317723580e+01
2.735000000000e+02 -2.617870174008e-02 3.849097128040e-04 2.735595818284e+01
2.737500000000e+02 -2.625130465755e-02 3.853118239759e-04 2.734768044518e+01
2.740000000000e+02 -2.633377388845e-02 3.857106928830e-04 2.733843608153e+01
2.742500000000e+02 -2.642563020845e-02 3.861019475395e-04 2.732831195201e+01
2.745000000000e+02 -2.652625577571e-02 3.864813270226e-04 2.731738952955e+01
2.747500000000e+02 -2.663489791899e-02 3.868447452729e-04 2.730574429935e+01
2.750000000000e+02 -2.675067551653e-02 3.871883420771e-04 2.729344596292e+01
2.752500000000e+02 -2.687258589627e-02 3.875085162198e-04 2.728055786558e+01
2.755000000000e+02 -2.699951275797e-02 3.878019827619e-04 2.726713731444e+01
2.757500000000e+02 -2.713023467019e-02 3.880657775235e-04 2.725323505434e+01
2.760000000000e+02 -2.726343444204e-02 3.882972632489e-04 2.723889560429e+01
2.762500000000e+02 -2.739770926492e-02 3.884941203528e-04 2.722415706194e+01
2.765000000000e+02 -2.753158230546e-02 3.886543271746e-04 2.720905090387e+01
2.767500000000e+02 -2.766351372308e-02 3.887761012132e-04 2.719360243138e+01
2.770000000000e+02 -2.779191467556e-02 3.888579514054e-04 2.717783030861e+01
2.772500000000e+02 -2.791515961423e-02 3.888986133122e-04 2.716174715294e+01
2.775000000000e+02 -2.803160255899e-02 3.888969539744e-04 2.714535911781e+01
2.777500000000e+02 -2.813959088686e-02 3.888519612745e-04 2.712866656749e+01
2.780000000000e+02 -2.823748481658e-02 3.887627245909e-04 2.711166374068e+01
2.782500000000e+02 -2.832367333125e-02 3.886284043821e-04 2.709433952236e+01
2.785000000000e+02 -2.839659656083e-02 3.884482093974e-04 2.707667719416e+01
2.787500000000e+02 -2.845476340234e-02 3.882213821456e-04 2.705865530736e+01
2.790000000000e+02 -2.849677616240e-02 3.879471994459e-04 2.704024753514e+01
2.792500000000e+02 -2.852134822044e-02 3.876249718965e-04 2.702142362933e+01
2.795000000000e+02 -2.852732984849e-02 3.872540932947e-04 2.700214935834e+01
2.797500000000e+02 -2.851372542588e-02 3.868340202867e-04 2.698238753718e+01
2.800000000000e+02 -2.847971784482e-02 3.863643220832e-04 2.696209809845e+01
2.802500000000e+02 -2.842468542637e-02 3.858446778119e-04 2.694123883014e+01
2.805000000000e+02 -2.834821828491e-02 3.852749234166e-04 2.691976612956e+01
2.807500000000e+02 -2.825013770849e-02 3.846550866250e-04 2.689763511260e+01
2.810000000000e+02 -2.813050459913e-02 3.839854161458e-04 2.687480068206e+01
2.812500000000e+02 -2.798963263074e-02 3.832663957235e-04 2.685121762153e+01
2.815000000000e+02 -2.782809226803e-02 3.824987593058e-04 2.682684130954e+01
2.817500000000e+02 -2.764671145367e-02 3.816834996811e-04 2.680162839557e+01
2.820000000000e+02 -2.744657566413e-02 3.808218804584e-04 2.677553689471e+01
2.822500000000e+02 -2.722901959396e-02 3.799154352950e-04 2.674852680763e+01
2.825000000000e+02 -2.699561470015e-02 3.789659612014e-04 2.672056068230e+01
2.827500000000e+02 -2.674815591694e-02 3.779755185862e-04 2.669160361659e+01
2.830000000000e+02 -2.648864072102e-02 3.769464187719e-04 2.666162375477e+01
2.832500000000e+02 -2.621924528926e-02 3.758812143801e-04 2.663059273648e+01
2.835000000000e+02 -2.594229943835e-02 3.747826918051e-04 2.659848559753e+01
2.837500000000e+02 -2.566025649150e-02 3.736538609357e-04 2.656528121218e+01
2.840000000000e+02 -2.537566237678e-02 3.724979200934e-04 2.653096236775e+01
2.842500000000e+02 -2.509112311863e-02 3.713182824837e-04 2.649551616090e+01
2.845000000000e+02 -2.480927196571e-02 3.701186782190e-04 2.645893379410e+01
2.847500000000e+02 -2.453273593463e-02 3.689029508542e-04 2.642121093824e+01
2.850000000000e+02 -2.426410262374e-02 3.676752195761e-04 2.638234773408e+01
2.852500000000e+02 -2.400588928600e-02 3.664396962792e-04 2.634234913601e+01
2.855000000000e+02 -2.376051041936e-02 3.652007307772e-04 2.630122465048e+01
2.857500000000e+02 -2.353025061859e-02 3.639629044964e-04 2.625898865394e+01
2.860000000000e+02 -2.331723810965e-02 3.627310209437e-04 2.621566040731e+01
2.862500000000e+02 -2.312342046998e-02 3.615100640821e-04 2.617126403672e+01
2.865000000000e+02 -2.295054583349e-02 3.603051254471e-04 2.612582882997e+01
2.867500000000e+02 -2.280014147637e-02 3.591214387060e-04 2.607938884357e+01
2.870000000000e+02 -2.267349909829e-02 3.579643015720e-04 2.603198306647e+01
2.872500000000e+02 -2.257166466757e-02 3.568390623766e-04 2.598365556430e+01
2.875000000000e+02 -2.249542398052e-02 3.557510638000e-04 2.593445495201e+01
2.877500000000e+02 -2.244529884739e-02 3.547056147456e-04 2.588443450922e+01
2.880000000000e+02 -2.242154138522e-02 3.537079653890e-04 2.583365181899e+01
2.882500000000e+02 -2.242413598625e-02 3.527632273966e-04 2.578216878569e+01
2.885000000000e+02 -2.245279546258e-02 3.518761435009e-04 2.573005086616e+01
2.887500000000e+02 -2.250696834950e-02 3.510512367179e-04 2.567736696245e+01
2.890000000000e+02 -2.258584440532e-02 3.502927053469e-04 2.562418882183e+01
2.892500000000e+02 -2.268836680980e-02 3.496043415152e-04 2.557059079607e+01
2.895000000000e+02 -2.281323739065e-02 3.489894255672e-04 2.551664879526e+01
2.897500000000e+02 -2.295893677170e-02 3.484506844065e-04 2.546244021190e+01
2.900000000000e+02 -2.312373297249e-02 3.479901836109e-04 2.540804274167e+01
2.902500000000e+02 -2.330570459600e-02 3.476092882465e-04 2.535353421393e+01
2.905000000000e+02 -2.350275361592e-02 3.473085609994e-04 2.529899140136e+01
2.907500000000e+02 -2.371263074710e-02 3.470877229604e-04 2.524448979038e+01
2.910000000000e+02 -2.393295119924e-02 3.469455661614e-04 2.519010244009e+01
2.912500000000e+02 -2.416122076459e-02 3.468799298257e-04 2.513589973467e+01
2.915000000000e+02 -2.439485471389e-02 3.468876283288e-04 2.508194834835e+01
2.917500000000e+02 -2.463120443000e-02 3.469644422885e-04 2.502831102075e+01
2.920000000000e+02 -2.486757923206e-02 3.471051186636e-04 2.497504568830e+01
2.922500000000e+02 -2.510127274228e-02 3.473033806807e-04 2.492220531409e+01
2.925000000000e+02 -2.532958672038e-02 3.475519019154e-04 2.486983722737e+01
2.927500000000e+02 -2.554985620786e-02 3.478423755601e-04 2.481798303967e+01
2.930000000000e+02 -2.575947499815e-02 3.481655786150e-04 2.476667821744e+01
2.932500000000e+02 -2.595591975809e-02 3.485114549549e-04 2.471595210638e+01
2.935000000000e+02 -2.613677697551e-02 3.488692303825e-04 2.466582774394e+01
2.937500000000e+02 -2.629976484257e-02 3.492275314151e-04 2.461632200341e+01
2.940000000000e+02 -2.644276089327e-02 3.495745407045e-04 2.456744563376e+01
2.942500000000e+02 -2.656382123794e-02 3.498981489163e-04 2.451920352113e+01
2.945000000000e+02 -2.666120781645e-02 3.501861514608e-04 2.447159493763e+01
2.947500000000e+02 -2.673340422074e-02 3.504264214695e-04 2.442461390191e+01
2.950000000000e+02 -2.677914076657e-02 3.506071314754e-04 2.437824960046e+01
2.952500000000e+02 -2.679741077229e-02 3.507169539387e-04 2.433248687038e+01
2.955000000000e+02 -2.678748336019e-02 3.507452568281e-04 2.428730665921e+01
2.957500000000e+02 -2.674892412152e-02 3.506823376462e-04 2.424268668340e+01
2.960000000000e+02 -2.668159812392e-02 3.505195880116e-04 2.419860187421e+01
2.962500000000e+02 -2.658568478254e-02 3.502497094857e-04 2.415502510798e+01
2.965000000000e+02 -2.646167934443e-02 3.498668686760e-04 2.411192776708e+01
2.967500000000e+02 -2.631039026990e-02 3.493668113864e-04 2.406928023756e+01
2.970000000000e+02 -2.613294249479e-02 3.487470309963e-04 2.402705266937e+01
2.972500000000e+02 -2.593076662178e-02 3.480069020947e-04 2.398521546824e+01
2.975000000000e+02 -2.570558448759e-02 3.471476480991e-04 2.394373969914e+01
2.977500000000e+02 -2.545939908628e-02 3.461724444067e-04 2.390259780682e+01
2.980000000000e+02 -2.519447066669e-02 3.450863795285e-04 2.386176391487e+01
2.982500000000e+02 -2.491329458086e-02 3.438964380215e-04 2.382121430951e+01
2.985000000000e+02 -2.461857024331e-02 3.426113237230e-04 2.378092760499e+01
2.987500000000e+02 -2.431317451681e-02 3.412414634923e-04 2.374088530855e+01
2.990000000000e+02 -2.400012501033e-02 3.397987602268e-04 2.370107193715e+01
2.992500000000e+02 -2.368254236414e-02 3.382965652701e-04 2.366147505356e+01
2.995000000000e+02 -2.336361468183e-02 3.367495502568e-04 2.362208571223e+01
2.997500000000e+02 -2.304655593785e-02 3.351732763718e-04 2.358289836065e+01
3.000000000000e+02 -2.273456668996e-02 3.335840306459e-04 2.354391100881e+01
3.002500000000e+02 -2.243079374970e-02 3.319986147014e-04 2.350512504071e+01
3.005000000000e+02 -2.213829189883e-02 3.304341721042e-04 2.346654553591e+01
3.007500000000e+02 -2.185998574591e-02 3.289076508937e-04 2.342818102221e+01
3.010000000000e+02 -2.159863459411e-02 3.274357821402e-04 2.339004349083e+01
3.012500000000e+02 -2.135679890261e-02 3.260348526969e-04 2.335214837032e+01
3.015000000000e+02 -2.113681234956e-02 3.247204173071e-04 2.331451422146e+01
3.017500000000e+02 -2.094075370399e-02 3.235070825446e-04 2.327716296225e+01
3.020000000000e+02 -2.077042566689e-02 3.224083166563e-04 2.324011957336e+01
3.022500000000e+02 -2.062733949584e-02 3.214362688517e-04 2.320341178200e+01
3.025000000000e+02 -2.051269804119e-02 3.206016148526e-04 2.316707023057e+01
3.027500000000e+02 -2.042738993623e-02 3.199134382507e-04 2.313112805561e+01
3.030000000000e+02 -2.037198367242e-02 3.193791304666e-04 2.309562077275e+01
3.032500000000e+02 -2.034673143536e-02 3.190043058896e-04 2.306058578240e+01
3.035000000000e+02 -2.035156789053e-02 3.187927229943e-04 2.302606243844e+01
3.037500000000e+02 -2.038612144899e-02 3.187463035901e-04 2.299209147464e+01
3.040000000000e+02 -2.044972392087e-02 3.188651383069e-04 2.295871477529e+01
3.042500000000e+02 -2.054142855097e-02 3.191475166880e-04 2.292597471083e+01
3.045000000000e+02 -2.066001993832e-02 3.195899369409e-04 2.289391417165e+01
3.047500000000e+02 -2.080404085658e-02 3.201872295975e-04 2.286257558734e+01
3.050000000000e+02 -2.097180471509e-02 3.209326044132e-04 2.283200098392e+01
3.052500000000e+02 -2.116142532249e-02 3.218177954455e-04 2.280223096352e+01
3.055000000000e+02 -2.137083204605e-02 3.228331407541e-04 2.277330475788e+01
3.057500000000e+02 -2.159780031803e-02 3.239677390076e-04 2.274525919330e+01
3.060000000000e+02 -2.183996851153e-02 3.252095603913e-04 2.271812878629e+01
3.062500000000e+02 -2.209486830095e-02 3.265456224832e-04 2.269194472854e+01
3.065000000000e+02 -2.235994266066e-02 3.279621228170e-04 2.266673506475e+01
3.067500000000e+02 -2.263257520854e-02 3.294446192981e-04 2.264252374182e+01
3.070000000000e+02 -2.291010927990e-02 3.309781735019e-04 2.261933089673e+01
3.072500000000e+02 -2.318987567017e-02 3.325475283734e-04 2.259717200390e+01
3.075000000000e+02 -2.346921291751e-02 3.341372592193e-04 2.257605829853e+01
3.077500000000e+02 -2.374549340354e-02 3.357319167794e-04 2.255599604125e+01
3.080000000000e+02 -2.401614476817e-02 3.373161994112e-04 2.253698709515e+01
3.082500000000e+02 -2.427867391344e-02 3.388752109191e-04 2.251902830655e+01
3.085000000000e+02 -2.453068942667e-02 3.403945019279e-04 2.250211222694e+01
3.087500000000e+02 -2.476992300872e-02 3.418601947644e-04 2.248622661168e+01
3.090000000000e+02 -2.499425213742e-02 3.432591236011e-04 2.247135527120e+01
3.092500000000e+02 -2.520171822831e-02 3.445791194116e-04 2.245747765879e+01
3.095000000000e+02 -2.539054768317e-02 3.458089999028e-04 2.244456974249e+01
3.097500000000e+02 -2.555916834421e-02 3.469386680874e-04 2.243260408039e+01
3.100000000000e+02 -2.570622267699e-02 3.479592439841e-04 2.242154992013e+01
3.102500000000e+02 -2.583058501068e-02 3.488631401728e-04 2.241137415814e+01
3.105000000000e+02 -2.593136655791e-02 3.496439517494e-04 2.240204103878e+01
3.107500000000e+02 -2.600792815069e-02 3.502968782957e-04 2.239351313733e+01
3.110000000000e+02 -2.605988247387e-02 3.508185715660e-04 2.238575147661e+01
3.112500000000e+02 -2.608709221610e-02 3.512070719140e-04 2.237871564699e+01
3.115000000000e+02 -2.608967279995e-02 3.514618721136e-04 2.237236466330e+01
3.117500000000e+02 -2.606798463483e-02 3.515838924714e-04 2.236665703895e+01
3.120000000000e+02 -2.602262175525e-02 3.515754207618e-04 2.236155083732e+01
3.122500000000e+02 -2.595440635024e-02 3.514401009871e-04 2.235700444530e+01
3.125000000000e+02 -2.586437218919e-02 3.511828688357e-04 2.235297655814e+01
3.127500000000e+02 -2.575374596135e-02 3.508098074837e-04 2.234942612961e+01
3.130000000000e+02 -2.562393545841e-02 3.503281577186e-04 2.234631303741e+01
3.132500000000e+02 -2.547650768567e-02 3.497461797467e-04 2.234359795887e+01
3.135000000000e+02 -2.531316682862e-02 3.490729868325e-04 2.234124221236e+01
3.137500000000e+02 -2.513573941963e-02 3.483184845164e-04 2.233920831577e+01
3.140000000000e+02 -2.494615059160e-02 3.474932214707e-04 2.233745967891e+01
3.142500000000e+02 -2.474640592360e-02 3.466082575244e-04 2.233596078091e+01
3.145000000000e+02 -2.453856962350e-02 3.456750561632e-04 2.233467680877e+01
3.147500000000e+02 -2.432475005779e-02 3.447053912787e-04 2.233357413633e+01
3.150000000000e+02 -2.410707936125e-02 3.437111437896e-04 2.233261994289e+01
3.152500000000e+02 -2.388769815360e-02 3.427042355854e-04 2.233178234343e+01
3.155000000000e+02 -2.366873831683e-02 3.416965229332e-04 2.233102999350e+01
3.157500000000e+02 -2.345231092268e-02 3.406996812015e-04 2.233033257605e+01
3.160000000000e+02 -2.324049063383e-02 3.397250657215e-04 2.232966042435e+01
3.162500000000e+02 -2.303530348510e-02 3.387836022128e-04 2.232898468855e+01
3.165000000000e+02 -2.283871411703e-02 3.378856727579e-04 2.232827697123e+01
3.167500000000e+02 -2.265261418137e-02 3.370410067135e-04 2.232750988039e+01
3.170000000000e+02 -2.247880990655e-02 3.362586842439e-04 2.232665670764e+01
3.172500000000e+02 -2.231901051087e-02 3.355470371481e-04 2.232569165007e+01
3.175000000000e+02 -2.217481757728e-02 3.349134917962e-04 2.232458950495e+01
3.177500000000e+02 -2.204771162531e-02 3.343646189478e-04 2.232332628742e+01
3.180000000000e+02 -2.193904111695e-02 3.339059627826e-04 2.232187895354e+01
3.182500000000e+02 -2.185000907058e-02 3.335420126654e-04 2.232022567628e+01
3.185000000000e+02 -2.178166277373e-02 3.332762149657e-04 2.231834555640e+01
3.187500000000e+02 -2.173487792927e-02 3.331109185243e-04 2.231621930684e+01
3.190000000000e+02 -2.171034726017e-02 3.330473521871e-04 2.231382907465e+01
3.192500000000e+02 -2.170857029194e-02 3.330856612335e-04 2.231115825566e+01
3.195000000000e+02 -2.172983740766e-02 3.332248740013e-04 2.230819220164e+01
3.197500000000e+02 -2.177422059521e-02 3.334627664562e-04 2.230491805471e+01
3.200000000000e+02 -2.184156622320e-02 3.337959308040e-04 2.230132456723e+01
3.202500000000e+02 -2.193148143909e-02 3.342199151491e-04 2.229740295469e+01
3.205000000000e+02 -2.204333429470e-02 3.347292446449e-04 2.229314622765e+01
3.207500000000e+02 -2.217624366178e-02 3.353174238693e-04 2.228855017433e+01
3.210000000000e+02 -2.232908476145e-02 3.359770069315e-04 2.228361271437e+01
3.212500000000e+02 -2.250048508265e-02 3.366996502306e-04 2.227833490712e+01
3.215000000000e+02 -2.268883512688e-02 3.374762033047e-04 2.227272042931e+01
3.217500000000e+02 -2.289229482811e-02 3.382967943593e-04 2.226677609416e+01
3.220000000000e+02 -2.310880504242e-02 3.391509557084e-04 2.226051227050e+01
3.222500000000e+02 -2.333610547432e-02 3.400277092285e-04 2.225394290424e+01
3.225000000000e+02 -2.357175626222e-02 3.409157091868e-04 2.224708540875e+01
3.227500000000e+02 -2.381315767165e-02 3.418032904588e-04 2.223996161723e+01
3.230000000000e+02 -2.405758081103e-02 3.426786685702e-04 2.223259714544e+01
3.232500000000e+02 -2.430219425463e-02 3.435300652245e-04 2.222502240659e+01
3.235000000000e+02 -2.454409963447e-02 3.443458330180e-04 2.221727194246e+01
3.237500000000e+02 -2.478036446888e-02 3.451145493624e-04 2.220938537504e+01
3.240000000000e+02 -2.500806024983e-02 3.458253075665e-04 2.220140668746e+01
3.242500000000e+02 -2.522429910917e-02 3.464678217546e-04 2.219338508990e+01
3.245000000000e+02 -2.542627195659e-02 3.470323481967e-04 2.218537422996e+01
3.247500000000e+02 -2.561128678777e-02 3.475099330793e-04 2.217743285486e+01
3.250000000000e+02 -2.577680556246e-02 3.478925867724e-04 2.216962441432e+01
3.252500000000e+02 -2.592047813741e-02 3.481733607763e-04 2.216201665162e+01
3.255000000000e+02 -2.604017793417e-02 3.483464410149e-04 2.215468204380e+01
3.257500000000e+02 -2.613402914061e-02 3.484071823700e-04 2.214769681427e+01
3.260000000000e+02 -2.620043761763e-02 3.483522582403e-04 2.214114123640e+01
3.262500000000e+02 -2.623811349379e-02 3.481797078013e-04 2.213509896607e+01
3.265000000000e+02 -2.624608880111e-02 3.478888852304e-04 2.212965635659e+01
3.267500000000e+02 -2.622373775703e-02 3.474805683854e-04 2.212490244054e+01
3.270000000000e+02 -2.617078708567e-02 3.469569728402e-04 2.212092810162e+01
3.272500000000e+02 -2.608732093672e-02 3.463216931118e-04 2.211782524941e+01
3.275000000000e+02 -2.597378920960e-02 3.455797078699e-04 2.211568658783e+01
3.277500000000e+02 -2.583100373062e-02 3.447371848195e-04 2.211460467697e+01
3.280000000000e+02 -2.566012973164e-02 3.438015673916e-04 2.211467100878e+01
3.282500000000e+02 -2.546268169314e-02 3.427814143511e-04 2.211597564304e+01
3.285000000000e+02 -2.524050625728e-02 3.416864979947e-04 2.211860623559e+01
3.287500000000e+02 -2.499576125846e-02 3.405276860364e-04 2.212264710613e+01
3.290000000000e+02 -2.473089896742e-02 3.393166232339e-04 2.212817884668e+01
3.292500000000e+02 -2.444863748363e-02 3.380656513886e-04 2.213527736910e+01
3.295000000000e+02 -2.415193347109e-02 3.367878457257e-04 2.214401334199e+01
3.297500000000e+02 -2.384394750643e-02 3.354965644167e-04 2.215445137163e+01
3.300000000000e+02 -2.352801359092e-02 3.342054297518e-04 2.216664975607e+01
3.302500000000e+02 -2.320759869537e-02 3.329283096334e-04 2.218065980816e+01
3.305000000000e+02 -2.288626428370e-02 3.316790912355e-04 2.219652556177e+01
3.307500000000e+02 -2.256762406715e-02 3.304714906249e-04 2.221428329176e+01
3.310000000000e+02 -2.225530420029e-02 3.293189108301e-04 2.223396158184e+01
3.312500000000e+02 -2.195289828301e-02 3.282343181940e-04 2.225558102972e+01
3.315000000000e+02 -2.166392448982e-02 3.272300519543e-04 2.227915432148e+01
3.317500000000e+02 -2.139178221247e-02 3.263176090462e-04 2.230468614091e+01
3.320000000000e+02 -2.113971038884e-02 3.255076322458e-04 2.233217357058e+01
3.322500000000e+02 -2.091074648807e-02 3.248097799055e-04 2.236160617006e+01
3.325000000000e+02 -2.070768783191e-02 3.242326000116e-04 2.239296635574e+01
3.327500000000e+02 -2.053305685095e-02 3.237834433385e-04 2.242622962854e+01
3.330000000000e+02 -2.038906689988e-02 3.234683783236e-04 2.246136519667e+01
3.332500000000e+02 -2.027759457719e-02 3.232921406524e-04 2.249833628949e+01
3.335000000000e+02 -2.020015431598e-02 3.232580860744e-04 2.253710069978e+01
3.337500000000e+02 -2.015788073414e-02 3.233681745386e-04 2.257761115176e+01
3.340000000000e+02 -2.015150953394e-02 3.236229437610e-04 2.261981602359e+01
3.342500000000e+02 -2.018137269550e-02 3.240215457164e-04 2.266365959402e+01
3.345000000000e+02 -2.024738946792e-02 3.245617521749e-04 2.270908274547e+01
3.347500000000e+02 -2.034906920737e-02 3.252399373847e-04 2.275602334765e+01
3.350000000000e+02 -2.048551976650e-02 3.260511890766e-04 2.280441663635e+01
3.352500000000e+02 -2.065545407827e-02 3.269894049239e-04 2.285419584422e+01
3.355000000000e+02 -2.085721258301e-02 3.280473279884e-04 2.290529240867e+01
3.357500000000e+02 -2.108877921898e-02 3.292166035277e-04 2.295763658615e+01
3.360000000000e+02 -2.134781319588e-02 3.304878743833e-04 2.301115763764e+01
3.362500000000e+02 -2.163167469293e-02 3.318508860347e-04 2.306578440661e+01
3.365000000000e+02 -2.193746366468e-02 3.332947011719e-04 2.312144548799e+01
3.367500000000e+02 -2.226205295509e-02 3.348076717981e-04 2.317806977041e+01
3.370000000000e+02 -2.260213223048e-02 3.363776217426e-04 2.323558660151e+01
3.372500000000e+02 -2.295424637495e-02 3.379918770088e-04 2.329392629261e+01
3.375000000000e+02 -2.331484149924e-02 3.396374409879e-04 2.335302027050e+01
3.377500000000e+02 -2.368030676382e-02 3.413011536051e-04 2.341280154550e+01
3.380000000000e+02 -2.404701921315e-02 3.429697936157e-04 2.347320483501e+01
3.382500000000e+02 -2.441138642630e-02 3.446302033345e-04 2.353416696992e+01
3.385000000000e+02 -2.476988841830e-02 3.462694055075e-04 2.359562697432e+01
3.387500000000e+02 -2.511911875200e-02 3.478747379768e-04 2.365752638325e+01
3.390000000000e+02 -2.545582101685e-02 3.494339399624e-04 2.371980924333e+01
3.392500000000e+02 -2.577692626298e-02 3.509353065113e-04 2.378242231089e+01
3.395000000000e+02 -2.607958268612e-02 3.523678496624e-04 2.384531495152e+01
3.397500000000e+02 -2.636118731612e-02 3.537213317559e-04 2.390843918070e+01
3.400000000000e+02 -2.661941047203e-02 3.549863812661e-04 2.397174949694e+01
3.402500000000e+02 -2.685221452802e-02 3.561545799852e-04 2.403520265172e+01
3.405000000000e+02 -2.705787529532e-02 3.572186166402e-04 2.409875747317e+01
3.407500000000e+02 -2.723499012785e-02 3.581723434955e-04 2.416237443694e+01
3.410000000000e+02 -2.738249140338e-02 3.590107864413e-04 2.422601536588e+01
3.412500000000e+02 -2.749964933204e-02 3.597302317008e-04 2.428964296652e+01
3.415000000000e+02 -2.758607028139e-02 3.603282797180e-04 2.435322031744e+01
3.417500000000e+02 -2.764169733406e-02 3.608039449724e-04 2.441671045499e+01
3.420000000000e+02 -2.766680090085e-02 3.611575853464e-04 2.448007584720e+01
3.422500000000e+02 -2.766196584760e-02 3.613909597349e-04 2.454327785795e+01
3.425000000000e+02 -2.762808066351e-02 3.615071495607e-04 2.460627637132e+01
3.427500000000e+02 -2.756631763027e-02 3.615106507772e-04 2.466902933494e+01
3.430000000000e+02 -2.747811175777e-02 3.614072688217e-04 2.473149234736e+01
3.432500000000e+02 -2.736514116161e-02 3.612039666109e-04 2.479361845598e+01
3.435000000000e+02 -2.722930002619e-02 3.609088319558e-04 2.485535790553e+01
3.437500000000e+02 -2.707267118440e-02 3.605309842886e-04 2.491665796390e+01
3.440000000000e+02 -2.689750008651e-02 3.600803778286e-04 2.497746300235e+01
3.442500000000e+02 -2.670616500145e-02 3.595677610241e-04 2.503771452525e+01
3.445000000000e+02 -2.650114678244e-02 3.590045198294e-04 2.509735130777e+01
3.447500000000e+02 -2.628500027595e-02 3.584025612820e-04 2.515630978548e+01
3.450000000000e+02 -2.606032466405e-02 3.577741380620e-04 2.521452438099e+01
3.452500000000e+02 -2.582973504420e-02 3.571315129906e-04 2.527192801900e+01
3.455000000000e+02 -2.559583489300e-02 3.564869424160e-04 2.532845262653e+01
3.457500000000e+02 -2.536118926119e-02 3.558526020734e-04 2.538402988236e+01
3.460000000000e+02 -2.512829998245e-02 3.552403518546e-04 2.543859185239e+01
3.462500000000e+02 -2.489958257950e-02 3.546615956622e-04 2.549207177610e+01
3.465000000000e+02 -2.467734707420e-02 3.541271016910e-04 2.554440477675e+01
3.467500000000e+02 -2.446377793374e-02 3.536468603269e-04 2.559552876351e+01
3.470000000000e+02 -2.426091859504e-02 3.532300373279e-04 2.564538516172e+01
3.472500000000e+02 -2.407065849335e-02 3.528848585791e-04 2.569391964208e+01
3.475000000000e+02 -2.389471881313e-02 3.526185139630e-04 2.574108292771e+01
3.477500000000e+02 -2.373464456922e-02 3.524370992228e-04 2.578683140788e+01
3.480000000000e+02 -2.359179672439e-02 3.523455639533e-04 2.583112775219e+01
3.482500000000e+02 -2.346734885668e-02 3.523476888064e-04 2.587394138486e+01
3.485000000000e+02 -2.336228161323e-02 3.524460577735e-04 2.591524895361e+01
3.487500000000e+02 -2.327738279372e-02 3.526420679836e-04 2.595503460406e+01
3.490000000000e+02 -2.321324876638e-02 3.529359531763e-04 2.599329016748e+01
3.492500000000e+02 -2.317028426777e-02 3.533268060244e-04 2.603001528398e+01
3.495000000000e+02 -2.314870680392e-02 3.538126318006e-04 2.606521736050e+01
3.497500000000e+02 -2.314855140217e-02 3.543903985164e-04 2.609891145046e+01
3.500000000000e+02 -2.316967406739e-02 3.550561068223e-04 2.613112004489e+01
3.502500000000e+02 -2.321175937667e-02 3.558048820619e-04 2.616187276637e+01
3.505000000000e+02 -2.327432587837e-02 3.566310488294e-04 2.619120598457e+01
3.507500000000e+02 -2.335673426408e-02 3.575282333126e-04 2.621916239021e+01
3.510000000000e+02 -2.345819534824e-02 3.584894584592e-04 2.624579048158e+01
3.512500000000e+02 -2.357777880347e-02 3.595072511026e-04 2.627114406695e+01
3.515000000000e+02 -2.371442368927e-02 3.605737474243e-04 2.629528166993e+01
3.517500000000e+02 -2.386694852208e-02 3.616808055347e-04 2.631826601509e+01
3.520000000000e+02 -2.403406378298e-02 3.628201145132e-04 2.634016339298e+01
3.522500000000e+02 -2.421438266613e-02 3.639833020696e-04 2.636104316498e+01
3.525000000000e+02 -2.440643563028e-02 3.651620462487e-04 2.638097713091e+01
3.527500000000e+02 -2.460868122424e-02 3.663481531144e-04 2.640003907322e+01
3.530000000000e+02 -2.481952200597e-02 3.675337035088e-04 2.641830414488e+01
3.532500000000e+02 -2.503731617356e-02 3.687111217613e-04 2.643584847197e+01
3.535000000000e+02 -2.526039429300e-02 3.698732377550e-04 2.645274855443e+01
3.537500000000e+02 -2.548707134585e-02 3.710133581999e-04 2.646908091446e+01
3.540000000000e+02 -2.571566405962e-02 3.721253393286e-04 2.648492152784e+01
3.542500000000e+02 -2.594450420443e-02 3.732036195144e-04 2.650034540146e+01
3.545000000000e+02 -2.617195224319e-02 3.742432740946e-04 2.651542617706e+01
3.547500000000e+02 -2.639641364225e-02 3.752400508586e-04 2.653023553452e+01
3.550000000000e+02 -2.661634939461e-02 3.761903225870e-04 2.654484288332e+01
3.552500000000e+02 -2.683029002352e-02 3.770910665984e-04 2.655931473824e+01
3.555000000000e+02 -2.703684502345e-02 3.779400838754e-04 2.657371430197e+01
3.557500000000e+02 -2.723471159939e-02 3.787357442286e-04 2.658810105278e+01
3.560000000000e+02 -2.742268468770e-02 3.794770400613e-04 2.660253009528e+01
3.562500000000e+02 -2.759966192836e-02 3.801634553512e-04 2.661705187966e+01
3.565000000000e+02 -2.776464956769e-02 3.807948716462e-04 2.663171156703e+01
3.567500000000e+02 -2.791676546732e-02 3.813716875623e-04 2.664654867123e+01
3.570000000000e+02 -2.805524162000e-02 3.818946856870e-04 2.666159676021e+01
3.572500000000e+02 -2.817942454651e-02 3.823649584352e-04 2.667688294678e+01
3.575000000000e+02 -2.828877434084e-02 3.827838584582e-04 2.669242769005e+01
3.577500000000e+02 -2.838286327997e-02 3.831529447610e-04 2.670824471501e+01
3.580000000000e+02 -2.846137149085e-02 3.834738778977e-04 2.672434070452e+01
3.582500000000e+02 -2.852408393432e-02 3.837483756120e-04 2.674071537674e+01
3.585000000000e+02 -2.857088690963e-02 3.839781960284e-04 2.675736169987e+01
3.587500000000e+02 -2.860176159761e-02 3.841650423588e-04 2.677426586218e+01
3.590000000000e+02 -2.861678081172e-02 3.843105438487e-04 2.679140771077e+01
3.592500000000e+02 -2.861610332230e-02 3.844162288847e-04 2.680876107378e+01
3.595000000000e+02 -2.859997124127e-02 3.844835039969e-04 2.682629440849e+01
3.597500000000e+02 -2.856870364541e-02 3.845136110517e-04 2.684397111589e+01
3.600000000000e+02 -2.852269462280e-02 3.845076545448e-04 2.686175027911e+01
3.602500000000e+02 -2.846241136205e-02 3.844666103303e-04 2.687958748900e+01
3.605000000000e+02 -2.838839010039e-02 3.843913044794e-04 2.689743526013e+01
3.607500000000e+02 -2.830123560173e-02 3.842824446035e-04 2.691524392695e+01
3.610000000000e+02 -2.820161941846e-02 3.841406452727e-04 2.693296223707e+01
3.612500000000e+02 -2.809027965318e-02 3.839664706486e-04 2.695053820847e+01
3.615000000000e+02 -2.796801850816e-02 3.837604655135e-04 2.696791944430e+01
3.617500000000e+02 -2.783570244386e-02 3.835232041169e-04 2.698505386109e+01
3.620000000000e+02 -2.769426045626e-02 3.832553087242e-04 2.700189004144e+01
3.622500000000e+02 -2.754468276578e-02 3.829575189561e-04 2.701837778223e+01
3.625000000000e+02 -2.738801792670e-02 3.826307344542e-04 2.703446804474e+01
3.627500000000e+02 -2.722537029088e-02 3.822760562613e-04 2.705011322755e+01
3.630000000000e+02 -2.705789536321e-02 3.818948229907e-04 2.706526734609e+01
3.632500000000e+02 -2.688679514187e-02 3.814886425792e-04 2.707988562956e+01
3.635000000000e+02 -2.671331159423e-02 3.810594211174e-04 2.709392453492e+01
3.637500000000e+02 -2.653871962756e-02 3.806093833529e-04 2.710734135810e+01
3.640000000000e+02 -2.636431756516e-02 3.801410820456e-04 2.712009407874e+01
3.642500000000e+02 -2.619141939312e-02 3.796574056287e-04 2.713214063821e+01
3.645000000000e+02 -2.602134365369e-02 3.791615695419e-04 2.714343864558e+01
3.647500000000e+02 -2.585540133024e-02 3.786570971316e-04 2.715394506755e+01
3.650000000000e+02 -2.569488658359e-02 3.781478015599e-04 2.716361543188e+01
3.652500000000e+02 -2.554106160063e-02 3.776377412570e-04 2.717240382330e+01
3.655000000000e+02 -2.539514747747e-02 3.771311868927e-04 2.718026214791e+01
3.657500000000e+02 -2.525830800887e-02 3.766325565855e-04 2.718714026428e+01
3.660000000000e+02 -2.513164063841e-02 3.761463686308e-04 2.719298544313e+01
3.662500000000e+02 -2.501616000787e-02 3.756771601129e-04 2.719774270367e+01
3.665000000000e+02 -2.491278875423e-02 3.752294237331e-04 2.720135451773e+01
3.667500000000e+02 -2.482234184685e-02 3.748075166657e-04 2.720376138475e+01
3.670000000000e+02 -2.474551747280e-02 3.744155854356e-04 2.720490179258e+01
3.672500000000e+02 -2.468288271792e-02 3.740574687136e-04 2.720471303035e+01
3.675000000000e+02 -2.463486574589e-02 3.737366189980e-04 2.720313138623e+01
3.677500000000e+02 -2.460174355294e-02 3.734560057929e-04 2.720009315543e+01
3.680000000000e+02 -2.458363579928e-02 3.732180360070e-04 2.719553501744e+01
3.682500000000e+02 -2.458049617502e-02 3.730244689472e-04 2.718939517479e+01
3.685000000000e+02 -2.459210833622e-02 3.728763420034e-04 2.718161381640e+01
3.687500000000e+02 -2.461808170478e-02 3.727739034613e-04 2.717213430189e+01
3.690000000000e+02 -2.465785080400e-02 3.727165524499e-04 2.716090362358e+01
3.692500000000e+02 -2.471067640561e-02 3.727027991332e-04 2.714787354436e+01
3.695000000000e+02 -2.477564910010e-02 3.727302377667e-04 2.713300101315e+01
3.697500000000e+02 -2.485169557079e-02 3.727955266746e-04 2.711624895749e+01
3.700000000000e+02 -2.493758888240e-02 3.728944015959e-04 2.709758700541e+01
3.702500000000e+02 -2.503195885433e-02 3.730217052203e-04 2.707699163818e+01
3.705000000000e+02 -2.513330941329e-02 3.731714358353e-04 2.705444696394e+01
3.707500000000e+02 -2.524003385691e-02 3.733367994233e-04 2.702994466408e+01
3.710000000000e+02 -2.535043572088e-02 3.735103078469e-04 2.700348432475e+01
3.712500000000e+02 -2.546275253779e-02 3.736838961983e-04 2.697507370505e+01
3.715000000000e+02 -2.557517632049e-02 3.738489635664e-04 2.694472836748e+01
3.717500000000e+02 -2.568588367304e-02 3.739967086227e-04 2.691247206395e+01
3.720000000000e+02 -2.579305847524e-02 3.741181610495e-04 2.687833621137e+01
3.722500000000e+02 -2.589492016839e-02 3.742043864056e-04 2.684235987511e+01
3.725000000000e+02 -2.598975266892e-02 3.742465252380e-04 2.680458974400e+01
3.727500000000e+02 -2.607592624408e-02 3.742360235832e-04 2.676507949728e+01
3.730000000000e+02 -2.615192479400e-02 3.741648722390e-04 2.672388970645e+01
3.732500000000e+02 -2.621637168841e-02 3.740257465818e-04 2.668108773467e+01
3.735000000000e+02 -2.626804726593e-02 3.738121228038e-04 2.663674703029e+01
3.737500000000e+02 -2.630591030429e-02 3.735184073806e-04 2.659094705406e+01
3.740000000000e+02 -2.632911329165e-02 3.731401433128e-04 2.654377281513e+01
3.742500000000e+02 -2.633701735070e-02 3.726740562647e-04 2.649531478867e+01
3.745000000000e+02 -2.632919844027e-02 3.721181075676e-04 2.644566813303e+01
3.747500000000e+02 -2.630545530796e-02 3.714715673852e-04 2.639493251540e+01
3.750000000000e+02 -2.626581379160e-02 3.707350613145e-04 2.634321191111e+01
3.752500000000e+02 -2.621052253604e-02 3.699105638419e-04 2.629061375295e+01
3.755000000000e+02 -2.614005111769e-02 3.690013950626e-04 2.623724875895e+01
3.757500000000e+02 -2.605508117966e-02 3.680121701745e-04 2.618323031200e+01
3.760000000000e+02 -2.595649692759e-02 3.669487278671e-04 2.612867421581e+01
3.762500000000e+02 -2.584536900064e-02 3.658180264679e-04 2.607369776981e+01
3.765000000000e+02 -2.572293859819e-02 3.646280391876e-04 2.601841942818e+01
3.767500000000e+02 -2.559059910265e-02 3.633876224413e-04 2.596295842250e+01
3.770000000000e+02 -2.544987352325e-02 3.621063551310e-04 2.590743382097e+01
3.772500000000e+02 -2.530239211053e-02 3.607943948864e-04 2.585196416216e+01
3.775000000000e+02 -2.514986744831e-02 3.594623074395e-04 2.579666707711e+01
3.777500000000e+02 -2.499406800114e-02 3.581208778330e-04 2.574165840280e+01
3.780000000000e+02 -2.483679198921e-02 3.567809110959e-04 2.568705190576e+01
3.782500000000e+02 -2.467984039913e-02 3.554530899837e-04 2.563295868509e+01
3.785000000000e+02 -2.452498932690e-02 3.541478027893e-04 2.557948692344e+01
3.787500000000e+02 -2.437396494604e-02 3.528749955006e-04 2.552674112942e+01
3.790000000000e+02 -2.422841850606e-02 3.516440026823e-04 2.547482188560e+01
3.792500000000e+02 -2.408990071652e-02 3.504633959832e-04 2.542382559602e+01
3.795000000000e+02 -2.395984113539e-02 3.493408975349e-04 2.537384379611e+01
3.797500000000e+02 -2.383952812492e-02 3.482832890889e-04 2.532496293311e+01
3.800000000000e+02 -2.373008973226e-02 3.472963242315e-04 2.527726409578e+01
3.802500000000e+02 -2.363248174271e-02 3.463846888365e-04 2.523082230691e+01
3.805000000000e+02 -2.354747272684e-02 3.455519544314e-04 2.518570646744e+01
3.807500000000e+02 -2.347563824284e-02 3.448005813149e-04 2.514197857419e+01
3.810000000000e+02 -2.341735199380e-02 3.441319103244e-04 2.509969361922e+01
3.812500000000e+02 -2.337278663916e-02 3.435462029987e-04 2.505889878185e+01
3.815000000000e+02 -2.334191103135e-02 3.430426680807e-04 2.501963328901e+01
3.817500000000e+02 -2.332449753853e-02 3.426195417262e-04 2.498192760821e+01
3.820000000000e+02 -2.332012523843e-02 3.422740981357e-04 2.494580329441e+01
3.822500000000e+02 -2.332819282926e-02 3.420027769856e-04 2.491127221805e+01
3.825000000000e+02 -2.334792724659e-02 3.418012476136e-04 2.487833645161e+01
3.827500000000e+02 -2.337840112593e-02 3.416645100023e-04 2.484698758852e+01
3.830000000000e+02 -2.341854589233e-02 3.415869682325e-04 2.481720674035e+01
3.832500000000e+02 -2.346717229792e-02 3.415625440679e-04 2.478896400119e+01
3.835000000000e+02 -2.352298704804e-02 3.415847717910e-04 2.476221863449e+01
3.837500000000e+02 -2.358461511232e-02 3.416469020304e-04 2.473691874346e+01
3.840000000000e+02 -2.365061856846e-02 3.417419933808e-04 2.471300170005e+01
3.842500000000e+02 -2.371951905188e-02 3.418630107031e-04 2.469039412924e+01
3.845000000000e+02 -2.378981831213e-02 3.420029175419e-04 2.466901241797e+01
3.847500000000e+02 -2.386001907404e-02 3.421547549740e-04 2.464876336609e+01
3.850000000000e+02 -2.392864593044e-02 3.423117561975e-04 2.462954461967e+01
3.852500000000e+02 -2.399426510625e-02 3.424674130176e-04 2.461124578481e+01
3.855000000000e+02 -2.405550363265e-02 3.426155702577e-04 2.459374912418e+01
3.857500000000e+02 -2.411106743806e-02 3.427505042917e-04 2.457693074398e+01
3.860000000000e+02 -2.415975936882e-02 3.428669990638e-04 2.456066183731e+01
3.862500000000e+02 -2.420049376733e-02 3.429604079710e-04 2.454480971133e+01
3.865000000000e+02 -2.423231344260e-02 3.430266915202e-04 2.452923931738e+01
3.867500000000e+02 -2.425440116348e-02 3.430625042547e-04 2.451381437347e+01
3.870000000000e+02 -2.426609239038e-02 3.430652751091e-04 2.449839879008e+01
3.872500000000e+02 -2.426688770549e-02 3.430331936261e-04 2.448285803433e+01
3.875000000000e+02 -2.425645946062e-02 3.429652447011e-04 2.446706027359e+01
3.877500000000e+02 -2.423466022024e-02 3.428612357240e-04 2.445087765750e+01
3.880000000000e+02 -2.420153015551e-02 3.427218125776e-04 2.443418747926e+01
3.882500000000e+02 -2.415729774417e-02 3.425484426565e-04 2.441687311259e+01
3.885000000000e+02 -2.410238251313e-02 3.423433906580e-04 2.439882498026e+01
3.887500000000e+02 -2.403739575724e-02 3.421096826406e-04 2.437994136616e+01
3.890000000000e+02 -2.396313439976e-02 3.418510465095e-04 2.436012901789e+01
3.892500000000e+02 -2.388057669297e-02 3.415720702338e-04 2.433930371177e+01
3.895000000000e+02 -2.379087459776e-02 3.412779482053e-04 2.431739065069e+01
3.897500000000e+02 -2.369533998053e-02 3.409743557879e-04 2.429432469846e+01
3.900000000000e+02 -2.359543257133e-02 3.406675443447e-04 2.427005053144e+01
3.902500000000e+02 -2.349274278175e-02 3.403638218083e-04 2.424452264881e+01
3.905000000000e+02 -2.338897361459e-02 3.400698377857e-04 2.421770528925e+01
3.907500000000e+02 -2.328591612644e-02 3.397924917280e-04 2.418957222684e+01
3.910000000000e+02 -2.318542689502e-02 3.395386363535e-04 2.416010651395e+01
3.912500000000e+02 -2.308940022332e-02 3.393150470830e-04 2.412930013242e+01
3.915000000000e+02 -2.299974001739e-02 3.391283272400e-04 2.409715361663e+01
3.917500000000e+02 -2.291832918012e-02 3.389847687389e-04 2.406367560792e+01
3.920000000000e+02 -2.284699904431e-02 3.388902419362e-04 2.402888241135e+01
3.922500000000e+02 -2.278749817526e-02 3.388500934249e-04 2.399279753086e+01
3.925000000000e+02 -2.274146000686e-02 3.388690477779e-04 2.395545120320e+01
3.927500000000e+02 -2.271037247771e-02 3.389511215688e-04 2.391687994638e+01
3.930000000000e+02 -2.269554774497e-02 3.390995417768e-04 2.387712612517e+01
3.932500000000e+02 -2.269809378094e-02 3.393166792286e-04 2.383623754433e+01
3.935000000000e+02 -2.271888930393e-02 3.396040062943e-04 2.379426705178e+01
3.937500000000e+02 -2.275855939580e-02 3.399620339404e-04 2.375127218698e+01
3.940000000000e+02 -2.281745012947e-02 3.403902851764e-04 2.370731484164e+01
3.942500000000e+02 -2.289560406740e-02 3.408872700227e-04 2.366246095773e+01
3.945000000000e+02 -2.299275229803e-02 3.414504817187e-04 2.361678021431e+01
3.947500000000e+02 -2.310831086714e-02 3.420764076431e-04 2.357034575833e+01
3.950000000000e+02 -2.324138138690e-02 3.427605425241e-04 2.352323392377e+01
3.952500000000e+02 -2.339076019231e-02 3.434974286169e-04 2.347552394202e+01
3.955000000000e+02 -2.355494788870e-02 3.442806851309e-04 2.342729765868e+01
3.957500000000e+02 -2.373216811615e-02 3.451030728427e-04 2.337863922115e+01
3.960000000000e+02 -2.392038636612e-02 3.459565101886e-04 2.332963475183e+01
3.962500000000e+02 -2.411733773193e-02 3.468322214862e-04 2.328037199215e+01
3.965000000000e+02 -2.432055334723e-02 3.477208321330e-04 2.323093991415e+01
3.967500000000e+02 -2.452739533818e-02 3.486123806084e-04 2.318142832213e+01
3.970000000000e+02 -2.473508960302e-02 3.494964568637e-04 2.313192739130e+01
3.972500000000e+02 -2.494076540197e-02 3.503623193646e-04 2.308252722526e+01
3.975000000000e+02 -2.514149363898e-02 3.511989415279e-04 2.303331737549e+01
3.977500000000e+02 -2.533432680182e-02 3.519952051983e-04 2.298438632201e+01
3.980000000000e+02 -2.551634156088e-02 3.527400675462e-04 2.293582102808e+01
3.982500000000e+02 -2.568467763778e-02 3.534226867764e-04 2.288770641325e+01
3.985000000000e+02 -2.583657929857e-02 3.540325100078e-04 2.284012490022e+01
3.987500000000e+02 -2.596943505869e-02 3.545594562799e-04 2.279315601103e+01
3.990000000000e+02 -2.608081417100e-02 3.549940813450e-04 2.274687590043e+01
3.992500000000e+02 -2.616850425910e-02 3.553277252548e-04 2.270135706692e+01
3.995000000000e+02 -2.623054442287e-02 3.555526450782e-04 2.265666802555e+01
3.997500000000e+02 -2.626525607172e-02 3.556621694092e-04 2.261287301765e+01
4.000000000000e+02 -2.627127231510e-02 3.556508417169e-04 2.257003189914e+01
4.002500000000e+02 -2.624756242304e-02 3.555145405366e-04 2.252819997713e+01
4.005000000000e+02 -2.619345322232e-02 3.552505908786e-04 2.248742788929e+01
4.007500000000e+02 -2.610864660509e-02 3.548578298766e-04 2.244776169168e+01
4.010000000000e+02 -2.599323208783e-02 3.543367766228e-04 2.240924276258e+01
4.012500000000e+02 -2.584769534504e-02 3.536896141359e-04 2.237190798513e+01
4.015000000000e+02 -2.567292107442e-02 3.529201630006e-04 2.233578980278e+01
4.017500000000e+02 -2.547019158819e-02 3.520338229532e-04 2.230091629235e+01
4.020000000000e+02 -2.524117854300e-02 3.510378431581e-04 2.226731143508e+01
4.022500000000e+02 -2.498792865031e-02 3.499410183689e-04 2.223499512386e+01
4.025000000000e+02 -2.471284406756e-02 3.487535785443e-04 2.220398345747e+01
4.027500000000e+02 -2.441865694092e-02 3.474871161335e-04 2.217428882369e+01
4.030000000000e+02 -2.410839799684e-02 3.461545214163e-04 2.214592009673e+01
4.032500000000e+02 -2.378536026996e-02 3.447694875615e-04 2.211888270479e+01
4.035000000000e+02 -2.345305655527e-02 3.433465786657e-04 2.209317890248e+01
4.037500000000e+02 -2.311517322650e-02 3.419010278071e-04 2.206880785086e+01
4.040000000000e+02 -2.277552028816e-02 3.404484644599e-04 2.204576569571e+01
4.042500000000e+02 -2.243797704042e-02 3.390046646104e-04 2.202404583918e+01
4.045000000000e+02 -2.210643657713e-02 3.375853252299e-04 2.200363903271e+01
4.047500000000e+02 -2.178474946419e-02 3.362058273527e-04 2.198453345162e+01
4.050000000000e+02 -2.147666459886e-02 3.348810049766e-04 2.196671501852e+01
4.052500000000e+02 -2.118577352986e-02 3.336249364743e-04 2.195016748664e+01
4.055000000000e+02 -2.091545473933e-02 3.324507445635e-04 2.193487269585e+01
4.057500000000e+02 -2.066882256782e-02 3.313704536471e-04 2.192081068396e+01
4.060000000000e+02 -2.044867738373e-02 3.303948096142e-04 2.190796007648e+01
4.062500000000e+02 -2.025746278066e-02 3.295331327475e-04 2.189629823610e+01
4.065000000000e+02 -2.009722743656e-02 3.287932135597e-04 2.188580157418e+01
4.067500000000e+02 -1.996959443518e-02 3.281812319092e-04 2.187644570854e+01
4.070000000000e+02 -1.987573521761e-02 3.277016975189e-04 2.186820590329e+01
4.072500000000e+02 -1.981635299416e-02 3.273574219402e-04 2.186105726091e+01
4.075000000000e+02 -1.979167429579e-02 3.271495062404e-04 2.185497489381e+01
4.077500000000e+02 -1.980144541634e-02 3.270773576236e-04 2.184993435744e+01
4.080000000000e+02 -1.984494011505e-02 3.271387131819e-04 2.184591176401e+01
4.082500000000e+02 -1.992097271790e-02 3.273297146918e-04 2.184288406279e+01
4.085000000000e+02 -2.002792030288e-02 3.276449893630e-04 2.184082910346e+01
4.087500000000e+02 -2.016374935776e-02 3.280777356110e-04 2.183972597375e+01
4.090000000000e+02 -2.032605080942e-02 3.286198306494e-04 2.183955503813e+01
4.092500000000e+02 -2.051208027036e-02 3.292619530482e-04 2.184029793843e+01
4.095000000000e+02 -2.071880156850e-02 3.299937116814e-04 2.184193782652e+01
4.097500000000e+02 -2.094293563595e-02 3.308037895713e-04 2.184445929952e+01
4.100000000000e+02 -2.118101160128e-02 3.316800933979e-04 2.184784829584e+01
4.102500000000e+02 -2.142941930449e-02 3.326099010351e-04 2.185209225379e+01
4.105000000000e+02 -2.168446343843e-02 3.335800338803e-04 2.185717981533e+01
4.107500000000e+02 -2.194241707821e-02 3.345770366042e-04 2.186310093936e+01
4.110000000000e+02 -2.219957441110e-02 3.355873368307e-04 2.186984657914e+01
4.112500000000e+02 -2.245230209157e-02 3.365973941319e-04 2.187740872610e+01
4.115000000000e+02 -2.269708793453e-02 3.375938780854e-04 2.188578018830e+01
4.117500000000e+02 -2.293058603044e-02 3.385637842833e-04 2.189495438226e+01
4.120000000000e+02 -2.314966001038e-02 3.394946671923e-04 2.190492534245e+01
4.122500000000e+02 -2.335142012112e-02 3.403748582664e-04 2.191568741732e+01
4.125000000000e+02 -2.353325852506e-02 3.411934660017e-04 2.192723531043e+01
4.127500000000e+02 -2.369287691252e-02 3.419405293391e-04 2.193956381383e+01
4.130000000000e+02 -2.382831318324e-02 3.426071937893e-04 2.195266788183e+01
4.132500000000e+02 -2.393795909964e-02 3.431858173826e-04 2.196654241494e+01
4.135000000000e+02 -2.402057709381e-02 3.436700884461e-04 2.198118236377e+01
4.137500000000e+02 -2.407530799316e-02 3.440549994309e-04 2.199658257568e+01
4.140000000000e+02 -2.410167795372e-02 3.443369389197e-04 2.201273793539e+01
4.142500000000e+02 -2.409959595397e-02 3.445137838167e-04 2.202964325464e+01
4.145000000000e+02 -2.406935071950e-02 3.445848945720e-04 2.204729343276e+01
4.147500000000e+02 -2.401159985930e-02 3.445510948130e-04 2.206568345944e+01
4.150000000000e+02 -2.392735453430e-02 3.444146392118e-04 2.208480843425e+01
4.152500000000e+02 -2.381796194413e-02 3.441791657317e-04 2.210466372926e+01
4.155000000000e+02 -2.368508131461e-02 3.438496235565e-04 2.212524501599e+01
4.157500000000e+02 -2.353065607228e-02 3.434321805337e-04 2.214654828056e+01
4.160000000000e+02 -2.335688449029e-02 3.429341193531e-04 2.216857000228e+01
4.162500000000e+02 -2.316618429337e-02 3.423637095767e-04 2.219130706971e+01
4.165000000000e+02 -2.296115704162e-02 3.417300763640e-04 2.221475696439e+01
4.167500000000e+02 -2.274454822382e-02 3.410430489587e-04 2.223891763310e+01
4.170000000000e+02 -2.251920703476e-02 3.403130103960e-04 2.226378763800e+01
4.172500000000e+02 -2.228804403035e-02 3.395506533497e-04 2.228936607423e+01
4.175000000000e+02 -2.205398854534e-02 3.387669204670e-04 2.231565259228e+01
4.177500000000e+02 -2.181994647777e-02 3.379730331164e-04 2.234264727084e+01
4.180000000000e+02 -2.158875779245e-02 3.371800146464e-04 2.237035071393e+01
4.182500000000e+02 -2.136315660568e-02 3.363986454691e-04 2.239876392321e+01
4.185000000000e+02 -2.114573422476e-02 3.356395329431e-04 2.242788815680e+01
4.187500000000e+02 -2.093890184295e-02 3.349125447604e-04 2.245772500838e+01
4.190000000000e+02 -2.074486025419e-02 3.342268938997e-04 2.248827622534e+01
4.192500000000e+02 -2.056557096051e-02 3.335911779905e-04 2.251954368085e+01
4.195000000000e+02 -2.040273443350e-02 3.330132590185e-04 2.255152917751e+01
4.197500000000e+02 -2.025776837886e-02 3.325001033721e-04 2.258423451927e+01
4.200000000000e+02 -2.013179457448e-02 3.320576821954e-04 2.261766134259e+01
4.202500000000e+02 -2.002563238870e-02 3.316909475440e-04 2.265181093202e+01
4.205000000000e+02 -1.993979121546e-02 3.314038480630e-04 2.268668429210e+01
4.207500000000e+02 -1.987447461320e-02 3.311993054645e-04 2.272228192834e+01
4.210000000000e+02 -1.982958552344e-02 3.310791773610e-04 2.275860379184e+01
4.212500000000e+02 -1.980474020845e-02 3.310442597473e-04 2.279564905675e+01
4.215000000000e+02 -1.979927975356e-02 3.310943065841e-04 2.283341615209e+01
4.217500000000e+02 -1.981229199250e-02 3.312280360650e-04 2.287190251479e+01
4.220000000000e+02 -1.984263343151e-02 3.314430568260e-04 2.291110449119e+01
4.222500000000e+02 -1.988895768738e-02 3.317360383187e-04 2.295101707532e+01
4.225000000000e+02 -1.994973983375e-02 3.321027099756e-04 2.299163387124e+01
4.227500000000e+02 -2.002330872933e-02 3.325379078243e-04 2.303294680118e+01
4.230000000000e+02 -2.010787686049e-02 3.330356284271e-04 2.307494593828e+01
4.232500000000e+02 -2.020157312611e-02 3.335891042451e-04 2.311761920950e+01
4.235000000000e+02 -2.030247201704e-02 3.341908669714e-04 2.316095227788e+01
4.237500000000e+02 -2.040862594666e-02 3.348328349550e-04 2.320492822390e+01
4.240000000000e+02 -2.051809455120e-02 3.355063869695e-04 2.324952734085e+01
4.242500000000e+02 -2.062897277689e-02 3.362025291122e-04 2.329472684171e+01
4.245000000000e+02 -2.073941777514e-02 3.369119660893e-04 2.334050072114e+01
4.247500000000e+02 -2.084767380120e-02 3.376251854176e-04 2.338681950071e+01
4.250000000000e+02 -2.095209307775e-02 3.383326366478e-04 2.343365002112e+01
4.252500000000e+02 -2.105115878632e-02 3.390248805238e-04 2.348095536802e+01
4.255000000000e+02 -2.114349884817e-02 3.396925889361e-04 2.352869468377e+01
4.257500000000e+02 -2.122790510707e-02 3.403268909605e-04 2.357682318084e+01
4.260000000000e+02 -2.130334181623e-02 3.409194823730e-04 2.362529206648e+01
4.262500000000e+02 -2.136896036201e-02 3.414626390492e-04 2.367404864437e+01
4.265000000000e+02 -2.142410149797e-02 3.419494906682e-04 2.372303636709e+01
4.267500000000e+02 -2.146830528737e-02 3.423738750126e-04 2.377219504765e+01
4.270000000000e+02 -2.150130792510e-02 3.427305592830e-04 2.382146103762e+01
4.272500000000e+02 -2.152304698900e-02 3.430155514400e-04 2.387076753764e+01
4.275000000000e+02 -2.153365702741e-02 3.432260144389e-04 2.392004490818e+01
4.277500000000e+02 -2.153346288469e-02 3.433602964212e-04 2.396922105282e+01
4.280000000000e+02 -2.152297752562e-02 3.434180035550e-04 2.401822183420e+01
4.282500000000e+02 -2.150288798927e-02 3.434000363845e-04 2.406697153116e+01
4.285000000000e+02 -2.147404595758e-02 3.433084971644e-04 2.411539332229e+01
4.287500000000e+02 -2.143745544153e-02 3.431466314727e-04 2.416340975686e+01
4.290000000000e+02 -2.139425244165e-02 3.429188561108e-04 2.421094330983e+01
4.292500000000e+02 -2.134569063507e-02 3.426306594812e-04 2.425791684682e+01
4.295000000000e+02 -2.129311987100e-02 3.422884686870e-04 2.430425414777e+01
4.297500000000e+02 -2.123796372373e-02 3.418995199132e-04 2.434988045651e+01
4.300000000000e+02 -2.118169693329e-02 3.414717239319e-04 2.439472289519e+01
4.302500000000e+02 -2.112581948652e-02 3.410134736242e-04 2.443871097055e+01
4.305000000000e+02 -2.107183102702e-02 3.405335792613e-04 2.448177710206e+01
4.307500000000e+02 -2.102120348299e-02 3.400410424561e-04 2.452385692932e+01
4.310000000000e+02 -2.097535632275e-02 3.395448772609e-04 2.456488991801e+01
4.312500000000e+02 -2.093562849704e-02 3.390539574620e-04 2.460481959101e+01
4.315000000000e+02 -2.090325641309e-02 3.385768810217e-04 2.464359414733e+01
4.317500000000e+02 -2.087934744419e-02 3.381218029359e-04 2.468116668720e+01
4.320000000000e+02 -2.086485955225e-02 3.376963210152e-04 2.471749569345e+01
4.322500000000e+02 -2.086058549293e-02 3.373073789788e-04 2.475254555805e+01
4.325000000000e+02 -2.086713327505e-02 3.369611571451e-04 2.478628679783e+01
4.327500000000e+02 -2.088491695504e-02 3.366629867718e-04 2.481869657112e+01
4.330000000000e+02 -2.091415264058e-02 3.364173368101e-04 2.484975923595e+01
4.332500000000e+02 -2.095485051433e-02 3.362277665804e-04 2.487946654527e+01
4.335000000000e+02 -2.100681981242e-02 3.360969187085e-04 2.490781818332e+01
4.337500000000e+02 -2.106967880591e-02 3.360265463456e-04 2.493482230954e+01
4.340000000000e+02 -2.114286104575e-02 3.360175326107e-04 2.496049568757e+01
4.342500000000e+02 -2.122563468894e-02 3.360699542903e-04 2.498486414852e+01
4.345000000000e+02 -2.131712563855e-02 3.361831157088e-04 2.500796303301e+01
4.347500000000e+02 -2.141633665291e-02 3.363556824875e-04 2.502983711778e+01
4.350000000000e+02 -2.152217701517e-02 3.365858397396e-04 2.505054090059e+01
4.352500000000e+02 -2.163349315274e-02 3.368713029941e-04 2.507013875451e+01
4.355000000000e+02 -2.174909461878e-02 3.372093651501e-04 2.508870456245e+01
4.357500000000e+02 -2.186778793818e-02 3.375970203959e-04 2.510632164875e+01
4.360000000000e+02 -2.198840735753e-02 3.380311353002e-04 2.512308255292e+01
4.362500000000e+02 -2.210984165286e-02 3.385085392147e-04 2.513908827387e+01
4.365000000000e+02 -2.223106311661e-02 3.390260692557e-04 2.515444782038e+01
4.367500000000e+02 -2.235115176327e-02 3.395806398457e-04 2.516927735359e+01
4.370000000000e+02 -2.246931774074e-02 3.401693405613e-04 2.518369947894e+01
4.372500000000e+02 -2.258491881026e-02 3.407894823680e-04 2.519784197548e+01
4.375000000000e+02 -2.269747594811e-02 3.414386440913e-04 2.521183684176e+01
4.377500000000e+02 -2.280668194515e-02 3.421146971804e-04 2.522581923757e+01
4.380000000000e+02 -2.291240950963e-02 3.428158375281e-04 2.523992601381e+01
4.382500000000e+02 -2.301471234098e-02 3.435405935377e-04 2.525429457414e+01
4.385000000000e+02 -2.311382146351e-02 3.442878214064e-04 2.526906173476e+01
4.387500000000e+02 -2.321014179426e-02 3.450567067729e-04 2.528436221914e+01
4.390000000000e+02 -2.330424127079e-02 3.458467913882e-04 2.530032756370e+01
4.392500000000e+02 -2.339683442716e-02 3.466579125112e-04 2.531708505782e+01
4.395000000000e+02 -2.348877044997e-02 3.474902005979e-04 2.533475639821e+01
4.397500000000e+02 -2.358101319195e-02 3.483440291177e-04 2.535345677203e+01
4.400000000000e+02 -2.367461695278e-02 3.492200149680e-04 2.537329402152e+01
4.402500000000e+02 -2.377070968095e-02 3.501190008005e-04 2.539436750229e+01
4.405000000000e+02 -2.387046187995e-02 3.510419895395e-04 2.541676762456e+01
4.407500000000e+02 -2.397506838261e-02 3.519901316541e-04 2.544057484067e+01
4.410000000000e+02 -2.408571606050e-02 3.529646506025e-04 2.546585936733e+01
4.412500000000e+02 -2.420356461022e-02 3.539668242804e-04 2.549268037416e+01
4.415000000000e+02 -2.432971860547e-02 3.549979423940e-04 2.552108565291e+01
4.417500000000e+02 -2.446520071727e-02 3.560592202253e-04 2.555111138896e+01
4.420000000000e+02 -2.461093387358e-02 3.571517484090e-04 2.558278153343e+01
4.422500000000e+02 -2.476771388786e-02 3.582764081313e-04 2.561610793253e+01
4.425000000000e+02 -2.493619503495e-02 3.594338428240e-04 2.565108975891e+01
4.427500000000e+02 -2.511686743888e-02 3.606243691290e-04 2.568771379863e+01
4.430000000000e+02 -2.531004554795e-02 3.618479214122e-04 2.572595396277e+01
4.432500000000e+02 -2.551585221266e-02 3.631039691713e-04 2.576577173563e+01
4.435000000000e+02 -2.573421141032e-02 3.643914700315e-04 2.580711577091e+01
4.437500000000e+02 -2.596483984069e-02 3.657088100828e-04 2.584992251537e+01
4.440000000000e+02 -2.620724566646e-02 3.670536920697e-04 2.589411590497e+01
4.442500000000e+02 -2.646072840763e-02 3.684232043107e-04 2.593960817833e+01
4.445000000000e+02 -2.672438338912e-02 3.698138799264e-04 2.598629976172e+01
4.447500000000e+02 -2.699711065760e-02 3.712215368051e-04 2.603407991946e+01
4.450000000000e+02 -2.727762899722e-02 3.726413554541e-04 2.608282754175e+01
4.452500000000e+02 -2.756449098110e-02 3.740676804560e-04 2.613241122757e+01
4.455000000000e+02 -2.785610707299e-02 3.754943030427e-04 2.618269066236e+01
4.457500000000e+02 -2.815076612957e-02 3.769144776347e-04 2.623351687923e+01
4.460000000000e+02 -2.844666404177e-02 3.783209737092e-04 2.628473342378e+01
4.462500000000e+02 -2.874193621553e-02 3.797061654377e-04 2.633617765089e+01
4.465000000000e+02 -2.903468452075e-02 3.810621101896e-04 2.638768122339e+01
4.467500000000e+02 -2.932301719683e-02 3.823806933706e-04 2.643907201425e+01
4.470000000000e+02 -2.960507769907e-02 3.836537252959e-04 2.649017476617e+01
4.472500000000e+02 -2.987908075112e-02 3.848730801181e-04 2.654081269848e+01
4.475000000000e+02 -3.014334797622e-02 3.860308416627e-04 2.659080915109e+01
4.477500000000e+02 -3.039633361158e-02 3.871194206653e-04 2.663998851440e+01
4.480000000000e+02 -3.063665577479e-02 3.881316969367e-04 2.668817794068e+01
4.482500000000e+02 -3.086312471681e-02 3.890611605237e-04 2.673520905145e+01
4.485000000000e+02 -3.107475906118e-02 3.899020210956e-04 2.678091890638e+01
4.487500000000e+02 -3.127080861279e-02 3.906493152732e-04 2.682515175518e+01
4.490000000000e+02 -3.145076667055e-02 3.912990429865e-04 2.686776025587e+01
4.492500000000e+02 -3.161438188941e-02 3.918482608220e-04 2.690860705993e+01
4.495000000000e+02 -3.176165915459e-02 3.922951168211e-04 2.694756559429e+01
4.497500000000e+02 -3.189286082281e-02 3.926389174906e-04 2.698452138654e+01
4.500000000000e+02 -3.200850400329e-02 3.928801834460e-04 2.701937319487e+01
4.502500000000e+02 -3.210934612987e-02 3.930206597633e-04 2.705203346402e+01
4.505000000000e+02 -3.219637343715e-02 3.930632660978e-04 2.708242916315e+01
4.507500000000e+02 -3.227078207964e-02 3.930121391751e-04 2.711050241472e+01
4.510000000000e+02 -3.233395373739e-02 3.928725723848e-04 2.713621046015e+01
4.512500000000e+02 -3.238743064827e-02 3.926509496663e-04 2.715952592383e+01
4.515000000000e+02 -3.243288678556e-02 3.923546792218e-04 2.718043683410e+01
4.517500000000e+02 -3.247209720777e-02 3.919921012759e-04 2.719894605955e+01
4.520000000000e+02 -3.250690641149e-02 3.915723763158e-04 2.721507096861e+01
4.522500000000e+02 -3.253919634669e-02 3.911053648084e-04 2.722884286148e+01
4.525000000000e+02 -3.257085499296e-02 3.906014914154e-04 2.724030592319e+01
4.527500000000e+02 -3.260374623024e-02 3.900716059820e-04 2.724951638779e+01
4.530000000000e+02 -3.263968137906e-02 3.895268340434e-04 2.725654135587e+01
4.532500000000e+02 -3.268039242716e-02 3.889784220101e-04 2.726145770339e+01
4.535000000000e+02 -3.272751105041e-02 3.884375853173e-04 2.726435058491e+01
4.537500000000e+02 -3.278254876763e-02 3.879153506198e-04 2.726531216508e+01
4.540000000000e+02 -3.284687960797e-02 3.874224038807e-04 2.726444031049e+01
4.542500000000e+02 -3.292173180915e-02 3.869689400455e-04 2.726183697326e+01
4.545000000000e+02 -3.300817554933e-02 3.865645299839e-04 2.725760703994e+01
4.547500000000e+02 -3.310712208590e-02 3.862179606393e-04 2.725185678376e+01
4.550000000000e+02 -3.321932065956e-02 3.859371234173e-04 2.724469266538e+01
4.552500000000e+02 -3.334535870618e-02 3.857289065219e-04 2.723622022245e+01
4.555000000000e+02 -3.348566966841e-02 3.855990881744e-04 2.722654276689e+01
4.557500000000e+02 -3.364053323443e-02 3.855522648391e-04 2.721576062500e+01
4.560000000000e+02 -3.381008742864e-02 3.855917715781e-04 2.720397004970e+01
4.562500000000e+02 -3.399433142770e-02 3.857196348294e-04 2.719126270259e+01
4.565000000000e+02 -3.419313865346e-02 3.859365390637e-04 2.717772483410e+01
4.567500000000e+02 -3.440626053367e-02 3.862418028027e-04 2.716343702494e+01
4.570000000000e+02 -3.463333837940e-02 3.866334032114e-04 2.714847365639e+01
4.572500000000e+02 -3.487390830754e-02 3.871079960577e-04 2.713290276439e+01
4.575000000000e+02 -3.512740701687e-02 3.876609608783e-04 2.711678600712e+01
4.577500000000e+02 -3.539318041536e-02 3.882864676799e-04 2.710017847623e+01
4.580000000000e+02 -3.567048590425e-02 3.889775587389e-04 2.708312897175e+01
4.582500000000e+02 -3.595849980988e-02 3.897262549489e-04 2.706567995638e+01
4.585000000000e+02 -3.625632085431e-02 3.905236720456e-04 2.704786793907e+01
4.587500000000e+02 -3.656297600862e-02 3.913601544411e-04 2.702972364756e+01
4.590000000000e+02 -3.687742616010e-02 3.922254237022e-04 2.701127225216e+01
4.592500000000e+02 -3.719857319199e-02 3.931087319779e-04 2.699253381944e+01
4.595000000000e+02 -3.752526727002e-02 3.939990301850e-04 2.697352346291e+01
4.597500000000e+02 -3.785631643576e-02 3.948851380364e-04 2.695425171357e+01
4.600000000000e+02 -3.819049796311e-02 3.957559115116e-04 2.693472484968e+01
4.602500000000e+02 -3.852656848447e-02 3.966004221700e-04 2.691494505007e+01
4.605000000000e+02 -3.886327721187e-02 3.974080988093e-04 2.689491069161e+01
4.607500000000e+02 -3.919938083253e-02 3.981688759392e-04 2.687461659301e+01
4.610000000000e+02 -3.953365514020e-02 3.988734500015e-04 2.685405409189e+01
4.612500000000e+02 -3.986491307527e-02 3.995133034629e-04 2.683321131336e+01
4.615000000000e+02 -4.019201651267e-02 4.000808199691e-04 2.681207319044e+01
4.617500000000e+02 -4.051389547701e-02 4.005693683844e-04 2.679062167780e+01
4.620000000000e+02 -4.082955987351e-02 4.009734427539e-04 2.676883577853e+01
4.622500000000e+02 -4.113811614339e-02 4.012886588943e-04 2.674669168179e+01
4.625000000000e+02 -4.143878378892e-02 4.015118035504e-04 2.672416288871e+01
4.627500000000e+02 -4.173090462760e-02 4.016408262973e-04 2.670122029288e+01
4.630000000000e+02 -4.201395956151e-02 4.016748472366e-04 2.667783237127e+01
4.632500000000e+02 -4.228757533015e-02 4.016141044754e-04 2.665396533097e+01
4.635000000000e+02 -4.255153369184e-02 4.014599215257e-04 2.662958334644e+01
4.637500000000e+02 -4.280577990482e-02 4.012146593430e-04 2.660464881643e+01
4.640000000000e+02 -4.305042376301e-02 4.008816597097e-04 2.657912267059e+01
4.642500000000e+02 -4.328574125553e-02 4.004651579335e-04 2.655296473803e+01
4.645000000000e+02 -4.351217254664e-02 3.999701869201e-04 2.652613413898e+01
4.647500000000e+02 -4.373031408129e-02 3.994024246139e-04 2.649858976829e+01
4.650000000000e+02 -4.394090978387e-02 3.987682157890e-04 2.647029078553e+01
4.652500000000e+02 -4.414483549041e-02 3.980744535369e-04 2.644119714020e+01
4.655000000000e+02 -4.434308269387e-02 3.973284310287e-04 2.641127017484e+01
4.657500000000e+02 -4.453673687809e-02 3.965378337052e-04 2.638047320511e+01
4.660000000000e+02 -4.472695124704e-02 3.957107194451e-04 2.634877208921e+01
4.662500000000e+02 -4.491492225552e-02 3.948552913405e-04 2.631613588097e+01
4.665000000000e+02 -4.510185827165e-02 3.939798449366e-04 2.628253739548e+01
4.667500000000e+02 -4.528894629716e-02 3.930927079207e-04 2.624795371337e+01
4.670000000000e+02 -4.547732303473e-02 3.922021713139e-04 2.621236678227e+01
4.672500000000e+02 -4.566803989416e-02 3.913164805267e-04 2.617576382413e+01
4.675000000000e+02 -4.586203339708e-02 3.904436334780e-04 2.613813775972e+01
4.677500000000e+02 -4.606009163273e-02 3.895912824243e-04 2.609948747069e+01
4.680000000000e+02 -4.626283306829e-02 3.887668224773e-04 2.605981813364e+01
4.682500000000e+02 -4.647068142344e-02 3.879772718022e-04 2.601914132311e+01
4.685000000000e+02 -4.668384573652e-02 3.872291849672e-04 2.597747500570e+01
4.687500000000e+02 -4.690231276681e-02 3.865285966914e-04 2.593484360392e+01
4.690000000000e+02 -4.712583862126e-02 3.858809550010e-04 2.589127778951e+01
4.692500000000e+02 -4.735394795506e-02 3.852910575640e-04 2.584681418541e+01
4.695000000000e+02 -4.758594625684e-02 3.847630040436e-04 2.580149512509e+01
4.697500000000e+02 -4.782093276735e-02 3.843001393930e-04 2.575536816561e+01
4.700000000000e+02 -4.805782204792e-02 3.839049814257e-04 2.570848552045e+01
4.702500000000e+02 -4.829537665356e-02 3.835792504155e-04 2.566090358415e+01
4.705000000000e+02 -4.853223999509e-02 3.833237968941e-04 2.561268215220e+01
4.707500000000e+02 -4.876698041413e-02 3.831385788433e-04 2.556388384080e+01
4.710000000000e+02 -4.899813628396e-02 3.830226184659e-04 2.551457322871e+01
4.712500000000e+02 -4.922426717108e-02 3.829740643417e-04 2.546481621088e+01
4.715000000000e+02 -4.944400738088e-02 3.829902721960e-04 2.541467910841e+01
4.717500000000e+02 -4.965612027403e-02 3.830677149773e-04 2.536422800504e+01
4.720000000000e+02 -4.985955216451e-02 3.832020723929e-04 2.531352793575e+01
4.722500000000e+02 -5.005348818394e-02 3.833883018527e-04 2.526264213858e+01
4.725000000000e+02 -5.023739831527e-02 3.836207252868e-04 2.521163143406e+01
4.727500000000e+02 -5.041108729743e-02 3.838931197136e-04 2.516055349594e+01
4.730000000000e+02 -5.057472888145e-02 3.841988298188e-04 2.510946234927e+01
4.732500000000e+02 -5.072890271553e-02 3.845308871791e-04 2.505840775416e+01
4.735000000000e+02 -5.087461063021e-02 3.848821797547e-04 2.500743482059e+01
4.737500000000e+02 -5.101329610221e-02 3.852455713808e-04 2.495658355517e+01
4.740000000000e+02 -5.114683819546e-02 3.856139219522e-04 2.490588859865e+01
4.742500000000e+02 -5.127754804127e-02 3.859803670823e-04 2.485537893083e+01
4.745000000000e+02 -5.140813807026e-02 3.863384801303e-04 2.480507777330e+01
4.747500000000e+02 -5.154169386464e-02 3.866823926011e-04 2.475500244019e+01
4.750000000000e+02 -5.168161901595e-02 3.870069237145e-04 2.470516439039e+01
4.752500000000e+02 -5.183157717381e-02 3.873076672259e-04 2.465556928738e+01
4.755000000000e+02 -5.199542252131e-02 3.875811715559e-04 2.460621712138e+01
4.757500000000e+02 -5.217711084629e-02 3.878249695807e-04 2.455710250395e+01
4.760000000000e+02 -5.238061474867e-02 3.880375550312e-04 2.450821489897e+01
4.762500000000e+02 -5.260982111213e-02 3.882185255871e-04 2.445953906138e+01
4.765000000000e+02 -5.286843216070e-02 3.883685774003e-04 2.441105545097e+01
4.767500000000e+02 -5.315986286486e-02 3.884893610375e-04 2.436274072337e+01
4.770000000000e+02 -5.348713624388e-02 3.885834602100e-04 2.431456833916e+01
4.772500000000e+02 -5.385278687287e-02 3.886543119647e-04 2.426650911956e+01
4.775000000000e+02 -5.425876559864e-02 3.887061097876e-04 2.421853198676e+01
4.777500000000e+02 -5.470635506819e-02 3.887437338061e-04 2.417060457346e+01
4.780000000000e+02 -5.519609398688e-02 3.887725323026e-04 2.412269403168e+01
4.782500000000e+02 -5.572771410506e-02 3.887981123744e-04 2.407476775508e+01
4.785000000000e+02 -5.630008913364e-02 3.888262985235e-04 2.402679408560e+01
4.787500000000e+02 -5.691120314189e-02 3.888629728815e-04 2.397874314230e+01
4.790000000000e+02 -5.755813233701e-02 3.889138599750e-04 2.393058751166e+01
4.792500000000e+02 -5.823704892823e-02 3.889842673969e-04 2.388230296396e+01
4.795000000000e+02 -5.894323894619e-02 3.890790248410e-04 2.383386905948e+01
4.797500000000e+02 -5.967114950052e-02 3.892023210380e-04 2.378526982930e+01
4.800000000000e+02 -6.041444911814e-02 3.893575070890e-04 2.373649424303e+01
4.802500000000e+02 -6.116610506957e-02 3.895469429358e-04 2.368753661709e+01
4.805000000000e+02 -6.191849195588e-02 3.897719101459e-04 2.363839701930e+01
4.807500000000e+02 -6.266350685662e-02 3.900325193662e-04 2.358908146121e+01
4.810000000000e+02 -6.339269891362e-02 3.903276088584e-04 2.353960198039e+01
4.812500000000e+02 -6.409742564944e-02 3.906547258530e-04 2.348997671085e+01
4.815000000000e+02 -6.476900720179e-02 3.910101108695e-04 2.344022973590e+01
4.817500000000e+02 -6.539888803470e-02 3.913886862113e-04 2.339039080804e+01
4.820000000000e+02 -6.597881689021e-02 3.917841999094e-04 2.334049510097e+01
4.822500000000e+02 -6.650101267498e-02 3.921892184598e-04 2.329058272176e+01
4.825000000000e+02 -6.695833706110e-02 3.925952693226e-04 2.324069821791e+01
4.827500000000e+02 -6.734445210552e-02 3.929928600432e-04 2.319088994173e+01
4.830000000000e+02 -6.765398161727e-02 3.933718124163e-04 2.314120949731e+01
4.832500000000e+02 -6.788264699839e-02 3.937214361284e-04 2.309171103644e+01
4.835000000000e+02 -6.802738925550e-02 3.940307410450e-04 2.304245052858e+01
4.837500000000e+02 -6.808647937615e-02 3.942887016068e-04 2.299348518197e+01
4.840000000000e+02 -6.805959801358e-02 3.944845169522e-04 2.294487273392e+01
4.842500000000e+02 -6.794789667948e-02 3.946078109841e-04 2.289667087855e+01
4.845000000000e+02 -6.775403144210e-02 3.946490600701e-04 2.284893664479e+01
4.847500000000e+02 -6.748217334932e-02 3.945998267172e-04 2.280172603721e+01
4.850000000000e+02 -6.713798886071e-02 3.944530472882e-04 2.275509348254e+01
4.852500000000e+02 -6.672859435601e-02 3.942032544445e-04 2.270909166126e+01
4.855000000000e+02 -6.626248651699e-02 3.938468859523e-04 2.266377110422e+01
4.857500000000e+02 -6.574944182296e-02 3.933825651383e-04 2.261918021173e+01
4.860000000000e+02 -6.520039897627e-02 3.928112750868e-04 2.257536499694e+01
4.862500000000e+02 -6.462731078247e-02 3.921365331281e-04 2.253236925269e+01
4.865000000000e+02 -6.404298068519e-02 3.913644789877e-04 2.249023455839e+01
4.867500000000e+02 -6.346088436703e-02 3.905039700186e-04 2.244900030336e+01
4.870000000000e+02 -6.289496575180e-02 3.895666020978e-04 2.240870404178e+01
4.872500000000e+02 -6.235943016343e-02 3.885666552996e-04 2.236938161453e+01
4.875000000000e+02 -6.186853093155e-02 3.875209534971e-04 2.233106725726e+01
4.877500000000e+02 -6.143633551038e-02 3.864486796267e-04 2.229379409940e+01
4.880000000000e+02 -6.107651095670e-02 3.853711154679e-04 2.225759408557e+01
4.882500000000e+02 -6.080208757328e-02 3.843113399219e-04 2.222249852844e+01
4.885000000000e+02 -6.062524899479e-02 3.832938395358e-04 2.218853801281e+01
4.887500000000e+02 -6.055711453118e-02 3.823440793832e-04 2.215574268687e+01
4.890000000000e+02 -6.060753407363e-02 3.814880236405e-04 2.212414255402e+01
4.892500000000e+02 -6.078490820208e-02 3.807516088329e-04 2.209376723204e+01
4.895000000000e+02 -6.109600805817e-02 3.801602025565e-04 2.206464634719e+01
4.897500000000e+02 -6.154582664476e-02 3.797380090389e-04 2.203680941029e+01
4.900000000000e+02 -6.213744933491e-02 3.795073838273e-04 2.201028561769e+01
4.902500000000e+02 -6.287194098403e-02 3.794886518974e-04 2.198510410240e+01
4.905000000000e+02 -6.374826697128e-02 3.796994692060e-04 2.196129367917e+01
4.907500000000e+02 -6.476323851574e-02 3.801541159259e-04 2.193888251012e+01
4.910000000000e+02 -6.591148537528e-02 3.808631536134e-04 2.191789829501e+01
4.912500000000e+02 -6.718546336400e-02 3.818331472901e-04 2.189836790366e+01
4.915000000000e+02 -6.857548959230e-02 3.830663128641e-04 2.188031696272e+01
4.917500000000e+02 -7.006981503895e-02 3.845603031345e-04 2.186377007346e+01
4.920000000000e+02 -7.165472251781e-02 3.863082428968e-04 2.184875005999e+01
4.922500000000e+02 -7.331466766280e-02 3.882987281528e-04 2.183527823606e+01
4.925000000000e+02 -7.503243619020e-02 3.905157413657e-04 2.182337363910e+01
4.927500000000e+02 -7.678934805538e-02 3.929389386781e-04 2.181305323731e+01
4.930000000000e+02 -7.856547783108e-02 3.955440070987e-04 2.180433149183e+01
4.932500000000e+02 -8.033989617273e-02 3.983030155681e-04 2.179721990430e+01
4.935000000000e+02 -8.209095177090e-02 4.011848390173e-04 2.179172719847e+01
4.937500000000e+02 -8.379655500009e-02 4.041556727601e-04 2.178785888380e+01
4.940000000000e+02 -8.543447155758e-02 4.071795905280e-04 2.178561682668e+01
4.942500000000e+02 -8.698265232423e-02 4.102191466705e-04 2.178499946630e+01
4.945000000000e+02 -8.841954143769e-02 4.132360013908e-04 2.178600132632e+01
4.947500000000e+02 -8.972440340840e-02 4.161915554201e-04 2.178861298568e+01
4.950000000000e+02 -9.087762460304e-02 4.190475682225e-04 2.179282059609e+01
4.952500000000e+02 -9.186104456423e-02 4.217667840834e-04 2.179860617456e+01
4.955000000000e+02 -9.265824182762e-02 4.243134842044e-04 2.180594724362e+01
4.957500000000e+02 -9.325479844150e-02 4.266540223656e-04 2.181481646824e+01
4.960000000000e+02 -9.363858324929e-02 4.287574098009e-04 2.182518202296e+01
4.962500000000e+02 -9.379997054821e-02 4.305957193664e-04 2.183700729511e+01
4.965000000000e+02 -9.373202747541e-02 4.321443512457e-04 2.185025058259e+01
4.967500000000e+02 -9.343071029934e-02 4.333824140025e-04 2.186486557605e+01
4.970000000000e+02 -9.289498175237e-02 4.342929556480e-04 2.188080113146e+01
4.972500000000e+02 -9.212689167833e-02 4.348631208036e-04 2.189800108416e+01
4.975000000000e+02 -9.113165493638e-02 4.350842157654e-04 2.191640484725e+01
4.977500000000e+02 -8.991764145516e-02 4.349517791629e-04 2.193594721653e+01
4.980000000000e+02 -8.849634904305e-02 4.344656880461e-04 2.195655874293e+01
4.982500000000e+02 -8.688230734990e-02 4.336299962466e-04 2.197816559586e+01
4.985000000000e+02 -8.509297393776e-02 4.324527824748e-04 2.200069038415e+01
4.987500000000e+02 -8.314854795276e-02 4.309459824400e-04 2.202405210959e+01
4.990000000000e+02 -8.107176197628e-02 4.291252166633e-04 2.204816672817e+01
4.992500000000e+02 -7.888761870997e-02 4.270095680229e-04 2.207294717050e+01
4.995000000000e+02 -7.662310714780e-02 4.246214242539e-04 2.209830443490e+01
4.997500000000e+02 -7.430686162570e-02 4.219860815876e-04 2.212414732734e+01
5.000000000000e+02 -7.196880199220e-02 4.191314953151e-04 2.215038368595e+01
5.002500000000e+02 -6.963974308251e-02 4.160879247972e-04 2.217692018422e+01
5.005000000000e+02 -6.735097366527e-02 4.128876659288e-04 2.220366360550e+01
5.007500000000e+02 -6.513383461596e-02 4.095646884098e-04 2.223052065661e+01
5.010000000000e+02 -6.301926286188e-02 4.061543655697e-04 2.225739918943e+01
5.012500000000e+02 -6.103734500803e-02 4.026929206957e-04 2.228420848029e+01
5.015000000000e+02 -5.921688422511e-02 3.992171461267e-04 2.231085950831e+01
5.017500000000e+02 -5.758493889911e-02 3.957640968108e-04 2.233726607198e+01
5.020000000000e+02 -5.616640827952e-02 3.923707662310e-04 2.236334506119e+01
5.022500000000e+02 -5.498365029316e-02 3.890736432607e-04 2.238901667041e+01
5.025000000000e+02 -5.405607465033e-02 3.859082661505e-04 2.241420557947e+01
5.027500000000e+02 -5.339985188513e-02 3.829089085749e-04 2.243884066124e+01
5.030000000000e+02 -5.302757484769e-02 3.801081524032e-04 2.246285621336e+01
5.032500000000e+02 -5.294806517693e-02 3.775366067073e-04 2.248619157376e+01
5.035000000000e+02 -5.316612965372e-02 3.752224977238e-04 2.250879232147e+01
5.037500000000e+02 -5.368247718247e-02 3.731914119214e-04 2.253060982575e+01
5.040000000000e+02 -5.449359387222e-02 3.714658831422e-04 2.255160235724e+01
5.042500000000e+02 -5.559177771683e-02 3.700652449088e-04 2.257173458148e+01
5.045000000000e+02 -5.696514184144e-02 3.690053070217e-04 2.259097858902e+01
5.047500000000e+02 -5.859777389310e-02 3.682982469555e-04 2.260931329797e+01
5.050000000000e+02 -6.046987225961e-02 3.679523703732e-04 2.262672530070e+01
5.052500000000e+02 -6.255800277177e-02 3.679720436142e-04 2.264320867290e+01
5.055000000000e+02 -6.483540046182e-02 3.683576423979e-04 2.265876472664e+01
5.057500000000e+02 -6.727229782629e-02 3.691054594963e-04 2.267340259586e+01
5.060000000000e+02 -6.983633669643e-02 3.702078404804e-04 2.268713888509e+01
5.062500000000e+02 -7.249300913534e-02 3.716531489758e-04 2.269999724034e+01
5.065000000000e+02 -7.520613185916e-02 3.734258118578e-04 2.271200885516e+01
5.067500000000e+02 -7.793835348845e-02 3.755066879038e-04 2.272321143966e+01
5.070000000000e+02 -8.065169112119e-02 3.778731671750e-04 2.273364956298e+01
5.072500000000e+02 -8.330807444829e-02 3.804994141590e-04 2.274337398281e+01
5.075000000000e+02 -8.586987858664e-02 3.833566896178e-04 2.275244092009e+01
5.077500000000e+02 -8.830050147133e-02 3.864136525917e-04 2.276091218673e+01
5.080000000000e+02 -9.056485704294e-02 3.896364738291e-04 2.276885387723e+01
5.082500000000e+02 -9.262992834226e-02 3.929894120316e-04 2.277633639841e+01
5.085000000000e+02 -9.446523788573e-02 3.964351317266e-04 2.278343351602e+01
5.087500000000e+02 -9.604326786610e-02 3.999351424362e-04 2.279022141374e+01
5.090000000000e+02 -9.733991450619e-02 4.034500636812e-04 2.279677849150e+01
5.092500000000e+02 -9.833480921633e-02 4.069400527507e-04 2.280318428136e+01
5.095000000000e+02 -9.901163274506e-02 4.103650568526e-04 2.280951887709e+01
5.097500000000e+02 -9.935831857956e-02 4.136852242592e-04 2.281586192104e+01
5.100000000000e+02 -9.936727976301e-02 4.168614342260e-04 2.282229235348e+01
5.102500000000e+02 -9.903548725762e-02 4.198556071070e-04 2.282888750669e+01
5.105000000000e+02 -9.836448977717e-02 4.226309284974e-04 2.283572229220e+01
5.107500000000e+02 -9.736043374668e-02 4.251522370148e-04 2.284286904105e+01
5.110000000000e+02 -9.603394663358e-02 4.273863641884e-04 2.285039678952e+01
5.112500000000e+02 -9.439996129523e-02 4.293023601719e-04 2.285837064572e+01
5.115000000000e+02 -9.247753745003e-02 4.308718760608e-04 2.286685180750e+01
5.117500000000e+02 -9.028956675570e-02 4.320694022428e-04 2.287589708236e+01
5.120000000000e+02 -8.786243344723e-02 4.328724754477e-04 2.288555848983e+01
5.122500000000e+02 -8.522566629387e-02 4.332620365383e-04 2.289588349034e+01
5.125000000000e+02 -8.241150628404e-02 4.332226298208e-04 2.290691474983e+01
5.127500000000e+02 -7.945445175068e-02 4.327425863634e-04 2.291868997669e+01
5.130000000000e+02 -7.639078949272e-02 4.318143336163e-04 2.293124237326e+01
5.132500000000e+02 -7.325808308372e-02 4.304345376305e-04 2.294460053775e+01
5.135000000000e+02 -7.009465610589e-02 4.286043179432e-04 2.295878880855e+01
5.137500000000e+02 -6.693907511760e-02 4.263293663736e-04 2.297382730065e+01
5.140000000000e+02 -6.382961416641e-02 4.236201378098e-04 2.298973254801e+01
5.142500000000e+02 -6.080373850098e-02 4.204919053483e-04 2.300651768082e+01
5.145000000000e+02 -5.789761670606e-02 4.169647981579e-04 2.302419264607e+01
5.147500000000e+02 -5.514560650963e-02 4.130639081360e-04 2.304276496012e+01
5.150000000000e+02 -5.257983244665e-02 4.088191811492e-04 2.306223970775e+01
5.152500000000e+02 -5.022972370649e-02 4.042652953392e-04 2.308262033428e+01
5.155000000000e+02 -4.812166297957e-02 3.994415141771e-04 2.310390866412e+01
5.157500000000e+02 -4.627860735145e-02 3.943914256668e-04 2.312610560941e+01
5.160000000000e+02 -4.471980195532e-02 3.891626197522e-04 2.314921139974e+01
5.162500000000e+02 -4.346054700362e-02 3.838063225946e-04 2.317322578159e+01
5.165000000000e+02 -4.251197419821e-02 3.783768758625e-04 2.319814860014e+01
5.167500000000e+02 -4.188092179289e-02 3.729311938684e-04 2.322397993911e+01
5.170000000000e+02 -4.156986730906e-02 3.675281890805e-04 2.325072023823e+01
5.172500000000e+02 -4.157688107928e-02 3.622280128530e-04 2.327837078505e+01
5.175000000000e+02 -4.189569143016e-02 3.570914146927e-04 2.330693355448e+01
5.177500000000e+02 -4.251576187445e-02 3.521788362069e-04 2.333641165036e+01
5.180000000000e+02 -4.342246616461e-02 3.475496499711e-04 2.336680908058e+01
5.182500000000e+02 -4.459728572926e-02 3.432613005200e-04 2.339813111090e+01
5.185000000000e+02 -4.601808720708e-02 3.393685024994e-04 2.343038397387e+01
5.187500000000e+02 -4.765943214169e-02 3.359223304240e-04 2.346357513573e+01
5.190000000000e+02 -4.949293940840e-02 3.329696168102e-04 2.349771295491e+01
5.192500000000e+02 -5.148769029515e-02 3.305520010734e-04 2.353280687063e+01
5.195000000000e+02 -5.361065928583e-02 3.287052874541e-04 2.356886700041e+01
5.197500000000e+02 -5.582718733343e-02 3.274587379211e-04 2.360590426828e+01
5.200000000000e+02 -5.810145324792e-02 3.268345267433e-04 2.364392995970e+01
5.202500000000e+02 -6.039698712961e-02 3.268473143021e-04 2.368295574064e+01
5.205000000000e+02 -6.267717065161e-02 3.275039324368e-04 2.372299333253e+01
5.207500000000e+02 -6.490572587791e-02 3.288031323154e-04 2.376405418583e+01
5.210000000000e+02 -6.704723360993e-02 3.307354638412e-04 2.380614936900e+01
5.212500000000e+02 -6.906760286787e-02 3.332833119862e-04 2.384928919313e+01
5.215000000000e+02 -7.093451643978e-02 3.364210862736e-04 2.389348284317e+01
5.217500000000e+02 -7.261789658489e-02 3.401153292022e-04 2.393873821154e+01
5.220000000000e+02 -7.409026880763e-02 3.443250667084e-04 2.398506139452e+01
5.222500000000e+02 -7.532717055020e-02 3.490024922226e-04 2.403245651160e+01
5.225000000000e+02 -7.630743977227e-02 3.540934521965e-04 2.408092521508e+01
5.227500000000e+02 -7.701353647033e-02 3.595381499663e-04 2.413046646279e+01
5.230000000000e+02 -7.743176594205e-02 3.652719068776e-04 2.418107612316e+01
5.232500000000e+02 -7.755246075625e-02 3.712259741436e-04 2.423274662048e+01
5.235000000000e+02 -7.737014506474e-02 3.773284483498e-04 2.428546668442e+01
5.237500000000e+02 -7.688360417348e-02 3.835052035472e-04 2.433922101648e+01
5.240000000000e+02 -7.609590523293e-02 3.896807993198e-04 2.439399001716e+01
5.242500000000e+02 -7.501438705611e-02 3.957795151776e-04 2.444974957872e+01
5.245000000000e+02 -7.365055476494e-02 4.017263462502e-04 2.450647085980e+01
5.247500000000e+02 -7.201992623425e-02 4.074479260273e-04 2.456412014939e+01
5.250000000000e+02 -7.014183177596e-02 4.128735080882e-04 2.462265873359e+01
5.252500000000e+02 -6.803913724490e-02 4.179358431765e-04 2.468204282236e+01
5.255000000000e+02 -6.573791309170e-02 4.225720537930e-04 2.474222358349e+01
5.257500000000e+02 -6.326706026958e-02 4.267244548211e-04 2.480314709863e+01
5.260000000000e+02 -6.065787631753e-02 4.303412536570e-04 2.486475445786e+01
5.262500000000e+02 -5.794358157074e-02 4.333771981173e-04 2.492698198709e+01
5.265000000000e+02 -5.515880923610e-02 4.357941428254e-04 2.498976126690e+01
5.267500000000e+02 -5.233906390065e-02 4.375615317178e-04 2.505301940335e+01
5.270000000000e+02 -4.952016364223e-02 4.386567853657e-04 2.511667942122e+01
5.272500000000e+02 -4.673766088157e-02 4.390655647637e-04 2.518066032355e+01
5.275000000000e+02 -4.402626783642e-02 4.387819467962e-04 2.524487751161e+01
5.277500000000e+02 -4.141929403045e-02 4.378085214782e-04 2.530924329987e+01
5.280000000000e+02 -3.894808533890e-02 4.361562922947e-04 2.537366698802e+01
5.282500000000e+02 -3.664150930631e-02 4.338445728240e-04 2.543805544830e+01
5.285000000000e+02 -3.452546520619e-02 4.309007165898e-04 2.550231341674e+01
5.287500000000e+02 -3.262245604870e-02 4.273598012972e-04 2.556634414836e+01
5.290000000000e+02 -3.095119547260e-02 4.232641171263e-04 2.563004947551e+01
5.292500000000e+02 -2.952629964561e-02 4.186626609210e-04 2.569333041438e+01
5.295000000000e+02 -2.835803898088e-02 4.136105142952e-04 2.575608776568e+01
5.297500000000e+02 -2.745216489601e-02 4.081680942366e-04 2.581822211466e+01
5.300000000000e+02 -2.680982430485e-02 4.024004306280e-04 2.587963473868e+01
5.302500000000e+02 -2.642754561520e-02 3.963762174312e-04 2.594022753812e+01
5.305000000000e+02 -2.629731337807e-02 3.901670707673e-04 2.599990392655e+01
5.307500000000e+02 -2.640672767461e-02 3.838467020272e-04 2.605856883208e+01
5.310000000000e+02 -2.673923811304e-02 3.774898268502e-04 2.611612927805e+01
5.312500000000e+02 -2.727445136671e-02 3.711712503802e-04 2.617249494908e+01
5.315000000000e+02 -2.798852538807e-02 3.649650049654e-04 2.622757826473e+01
5.317500000000e+02 -2.885460798312e-02 3.589433893021e-04 2.628129495040e+01
5.320000000000e+02 -2.984333142802e-02 3.531761331228e-04 2.633356458609e+01
5.322500000000e+02 -3.092336879755e-02 3.477296620914e-04 2.638431065794e+01
5.325000000000e+02 -3.206199019039e-02 3.426662079322e-04 2.643346135728e+01
5.327500000000e+02 -3.322567870998e-02 3.380431534337e-04 2.648094959805e+01
5.330000000000e+02 -3.438071068165e-02 3.339122801018e-04 2.652671379788e+01
5.332500000000e+02 -3.549378301840e-02 3.303193956049e-04 2.657069790605e+01
5.335000000000e+02 -3.653257193087e-02 3.273036517030e-04 2.661285216140e+01
5.337500000000e+02 -3.746632479242e-02 3.248971340322e-04 2.665313310926e+01
5.340000000000e+02 -3.826636009046e-02 3.231244592784e-04 2.669150433000e+01
5.342500000000e+02 -3.890658112054e-02 3.220023932951e-04 2.672793641670e+01
5.345000000000e+02 -3.936388269955e-02 3.215397930663e-04 2.676240765151e+01
5.347500000000e+02 -3.961855587179e-02 3.217373834599e-04 2.679490390794e+01
5.350000000000e+02 -3.965457595646e-02 3.225876455055e-04 2.682541925475e+01
5.352500000000e+02 -3.945987363299e-02 3.240749824234e-04 2.685395579281e+01
5.355000000000e+02 -3.902650079930e-02 3.261757780293e-04 2.688052390721e+01
5.357500000000e+02 -3.835073341707e-02 3.288586022553e-04 2.690514244621e+01
5.360000000000e+02 -3.743311975305e-02 3.320845158894e-04 2.692783838713e+01
5.362500000000e+02 -3.627843431453e-02 3.358074499555e-04 2.694864685204e+01
5.365000000000e+02 -3.489557287754e-02 3.399747088362e-04 2.696761103972e+01
5.367500000000e+02 -3.329738691351e-02 3.445275225868e-04 2.698478155523e+01
5.370000000000e+02 -3.150044229365e-02 3.494017363161e-04 2.700021641907e+01
5.372500000000e+02 -2.952472807025e-02 3.545285254430e-04 2.701398019897e+01
5.375000000000e+02 -2.739330964284e-02 3.598352408736e-04 2.702614356625e+01
5.377500000000e+02 -2.513193580107e-02 3.652463289441e-04 2.703678280778e+01
5.380000000000e+02 -2.276859640871e-02 3.706842281504e-04 2.704597866376e+01
5.382500000000e+02 -2.033306277457e-02 3.760704727030e-04 2.705381598626e+01
5.385000000000e+02 -1.785638027636e-02 3.813266738232e-04 2.706038244330e+01
5.387500000000e+02 -1.537035309117e-02 3.863756243382e-04 2.706576778754e+01
5.390000000000e+02 -1.290702437255e-02 3.911424290781e-04 2.707006311548e+01
5.392500000000e+02 -1.049812877814e-02 3.955555122894e-04 2.707335952613e+01
5.395000000000e+02 -8.174567371774e-03 3.995477468154e-04 2.707574736626e+01
5.397500000000e+02 -5.965898317824e-03 4.030575259094e-04 2.707731551017e+01
5.400000000000e+02 -3.899821813056e-03 4.060296604877e-04 2.707815005286e+01
5.402500000000e+02 -2.001717436344e-03 4.084163167421e-04 2.707833373469e+01
5.405000000000e+02 -2.942010800464e-04 4.101778399371e-04 2.707794500799e+01
5.407500000000e+02 1.203264017414e-03 4.112834900313e-04 2.707705760242e+01
5.410000000000e+02 2.474730465589e-03 4.117119364487e-04 2.707573944947e+01
5.412500000000e+02 3.508056231970e-03 4.114517251665e-04 2.707405233559e+01
5.415000000000e+02 4.295139460743e-03 4.105015836703e-04 2.707205164925e+01
5.417500000000e+02 4.832104822447e-03 4.088704546883e-04 2.706978549889e+01
5.420000000000e+02 5.119406032922e-03 4.065774788578e-04 2.706729500463e+01
5.422500000000e+02 5.161872223250e-03 4.036516831642e-04 2.706461361717e+01
5.425000000000e+02 4.968680449719e-03 4.001315458025e-04 2.706176730281e+01
5.427500000000e+02 4.553256509988e-03 3.960643529030e-04 2.705877441266e+01
5.430000000000e+02 3.933118378211e-03 3.915053677760e-04 2.705564604048e+01
5.432500000000e+02 3.129635279081e-03 3.865168113316e-04 2.705238577848e+01
5.435000000000e+02 2.167736385630e-03 3.811667378080e-04 2.704899025193e+01
5.437500000000e+02 1.075554110991e-03 3.755277369400e-04 2.704544929439e+01
5.440000000000e+02 -1.159738970500e-04 3.696755358497e-04 2.704174659591e+01
5.442500000000e+02 -1.373583194819e-03 3.636875276831e-04 2.703785968895e+01
5.445000000000e+02 -2.662156086832e-03 3.576412357866e-04 2.703376094497e+01
5.447500000000e+02 -3.945278544945e-03 3.516127931111e-04 2.702941766208e+01
5.450000000000e+02 -5.185791334449e-03 3.456753870612e-04 2.702479280824e+01
5.452500000000e+02 -6.346353151115e-03 3.398978125920e-04 2.701984577614e+01
5.455000000000e+02 -7.390060399306e-03 3.343431275312e-04 2.701453255998e+01
5.457500000000e+02 -8.280998637722e-03 3.290674014501e-04 2.700880681137e+01
5.460000000000e+02 -8.984859457657e-03 3.241187423729e-04 2.700262002814e+01
5.462500000000e+02 -9.469492892345e-03 3.195363225697e-04 2.699592230458e+01
5.465000000000e+02 -9.705434431181e-03 3.153497108532e-04 2.698866303827e+01
5.467500000000e+02 -9.666449398799e-03 3.115784899037e-04 2.698079113918e+01
5.470000000000e+02 -9.329987202410e-03 3.082320406635e-04 2.697225573628e+01
5.472500000000e+02 -8.677618506918e-03 3.053096050400e-04 2.696300652322e+01
5.475000000000e+02 -7.695391389814e-03 3.028005607317e-04 2.695299436048e+01
5.477500000000e+02 -6.374186623304e-03 3.006850495904e-04 2.694217130391e+01
5.480000000000e+02 -4.709928883681e-03 2.989345018027e-04 2.693049128409e+01
5.482500000000e+02 -2.703807575351e-03 2.975127596823e-04 2.691791000234e+01
5.485000000000e+02 -3.623544225100e-04 2.963771501518e-04 2.690438544567e+01
5.487500000000e+02 2.302512069175e-03 2.954797454922e-04 2.688987790664e+01
5.490000000000e+02 5.273531776956e-03 2.947687288202e-04 2.687434995897e+01
5.492500000000e+02 8.528259168496e-03 2.941898071114e-04 2.685776681494e+01
5.495000000000e+02 1.203926650385e-02 2.936876958442e-04 2.684009603921e+01
5.497500000000e+02 1.577446281496e-02 2.932075701085e-04 2.682130765497e+01
5.500000000000e+02 1.969748585654e-02 2.926965126513e-04 2.680137421382e+01
5.502500000000e+02 2.376816867988e-02 2.921048555295e-04 2.678027045712e+01
5.505000000000e+02 2.794309820301e-02 2.913874207695e-04 2.675797333888e+01
5.507500000000e+02 3.217623040861e-02 2.905046796547e-04 2.673446203993e+01
5.510000000000e+02 3.641957788472e-02 2.894236792942e-04 2.670971758439e+01
5.512500000000e+02 4.062394990804e-02 2.881188395811e-04 2.668372284265e+01
5.515000000000e+02 4.473972226525e-02 2.865726110153e-04 2.665646255302e+01
5.517500000000e+02 4.871766069696e-02 2.847757741956e-04 2.662792290283e+01
5.520000000000e+02 5.250972884616e-02 2.827278520060e-04 2.659809181009e+01
5.522500000000e+02 5.606992670617e-02 2.804369655490e-04 2.656695854515e+01
5.525000000000e+02 5.935509294360e-02 2.779196891364e-04 2.653451383858e+01
5.527500000000e+02 6.232566999465e-02 2.752008807845e-04 2.650075004168e+01
5.530000000000e+02 6.494645141817e-02 2.723129319192e-04 2.646566082396e+01
5.532500000000e+02 6.718721882411e-02 2.692952273536e-04 2.642924166116e+01
5.535000000000e+02 6.902334901378e-02 2.661930946567e-04 2.639148960633e+01
5.537500000000e+02 7.043629363137e-02 2.630570662331e-04 2.635240360107e+01
5.540000000000e+02 7.141395665699e-02 2.599417364901e-04 2.631198484806e+01
5.542500000000e+02 7.195098932625e-02 2.569044732304e-04 2.627023672602e+01
5.545000000000e+02 7.204893463511e-02 2.540042540965e-04 2.622716521761e+01
5.547500000000e+02 7.171625310350e-02 2.513003726449e-04 2.618277937933e+01
5.550000000000e+02 7.096824662873e-02 2.488509344896e-04 2.613709131746e+01
5.552500000000e+02 6.982683639096e-02 2.467115237280e-04 2.609011674424e+01
5.555000000000e+02 6.832023157493e-02 2.449337688971e-04 2.604187519136e+01
5.557500000000e+02 6.648249035415e-02 2.435639960810e-04 2.599239058722e+01
5.560000000000e+02 6.435298000163e-02 2.426418025209e-04 2.594169120692e+01
5.562500000000e+02 6.197574048755e-02 2.421988439960e-04 2.588981015224e+01
5.565000000000e+02 5.939878665732e-02 2.422576797036e-04 2.583678580911e+01
5.567500000000e+02 5.667333438117e-02 2.428306761215e-04 2.578266169939e+01
5.570000000000e+02 5.385298704597e-02 2.439191762962e-04 2.572748685642e+01
5.572500000000e+02 5.099290803584e-02 2.455128028721e-04 2.567131614440e+01
5.575000000000e+02 4.814895153210e-02 2.475889593075e-04 2.561420995635e+01
5.577500000000e+02 4.537681679111e-02 2.501126291071e-04 2.555623447645e+01
5.580000000000e+02 4.273121382656e-02 2.530363735483e-04 2.549746150391e+01
5.582500000000e+02 4.026506979470e-02 2.563006315753e-04 2.543796856312e+01
5.585000000000e+02 3.802875094256e-02 2.598343022120e-04 2.537783835761e+01
5.587500000000e+02 3.606936318263e-02 2.635556215676e-04 2.531715874454e+01
5.590000000000e+02 3.443010291887e-02 2.673733040303e-04 2.525602229752e+01
5.592500000000e+02 3.314969269925e-02 2.711879322537e-04 2.519452610429e+01
5.595000000000e+02 3.226184864100e-02 2.748936929397e-04 2.513277097694e+01
5.597500000000e+02 3.179488994324e-02 2.783801735069e-04 2.507086130514e+01
5.600000000000e+02 3.177136026548e-02 2.815345425604e-04 2.500890418705e+01
5.602500000000e+02 3.220778127915e-02 2.842437328787e-04 2.494700896278e+01
5.605000000000e+02 3.311448319651e-02 2.863967161350e-04 2.488528664673e+01
5.607500000000e+02 3.449548177861e-02 2.878869911995e-04 2.482384905718e+01
5.610000000000e+02 3.634847521709e-02 2.886149082843e-04 2.476280822071e+01
5.612500000000e+02 3.866491754750e-02 2.884899573806e-04 2.470227568485e+01
5.615000000000e+02 4.143013756741e-02 2.874330851688e-04 2.464236166676e+01
5.617500000000e+02 4.462356754266e-02 2.853786955802e-04 2.458317437844e+01
5.620000000000e+02 4.821903931763e-02 2.822764151787e-04 2.452481930304e+01
5.622500000000e+02 5.218512617580e-02 2.780927654044e-04 2.446739840476e+01
5.625000000000e+02 5.648557932395e-02 2.728124122281e-04 2.441100945454e+01
5.627500000000e+02 6.107981325620e-02 2.664390911118e-04 2.435574533329e+01
5.630000000000e+02 6.592344041814e-02 2.589962344863e-04 2.430169336523e+01
5.632500000000e+02 7.096887369535e-02 2.505271173110e-04 2.424893469545e+01
5.635000000000e+02 7.616595279443e-02 2.410947116258e-04 2.419754373057e+01
5.637500000000e+02 8.146262059526e-02 2.307810748074e-04 2.414758759328e+01
5.640000000000e+02 8.680561896354e-02 2.196864747576e-04 2.409912566021e+01
5.642500000000e+02 9.214120078628e-02 2.079279321336e-04 2.405220919042e+01
5.645000000000e+02 9.741584916801e-02 1.956376093282e-04 2.400688093136e+01
5.647500000000e+02 1.025769953163e-01 1.829607899927e-04 2.396317491421e+01
5.650000000000e+02 1.075737143741e-01 1.700536095718e-04 2.392111624480e+01
5.652500000000e+02 1.123573977930e-01 1.570805701491e-04 2.388072094736e+01
5.655000000000e+02 1.168823936393e-01 1.442117498495e-04 2.384199599919e+01
5.657500000000e+02 1.211065915224e-01 1.316199997851e-04 2.380493932638e+01
5.660000000000e+02 1.249919584357e-01 1.194779589698e-04 2.376953994198e+01
5.662500000000e+02 1.285050047234e-01 1.079551384067e-04 2.373577807464e+01
5.665000000000e+02 1.316171846053e-01 9.721483652888e-05 2.370362552975e+01
5.667500000000e+02 1.343052100486e-01 8.741138881426e-05 2.367304588548e+01
5.670000000000e+02 1.365512894264e-01 7.868728096154e-05 2.364399499043e+01
5.672500000000e+02 1.383432736898e-01 7.117062364186e-05 2.361642135418e+01
5.675000000000e+02 1.396747180409e-01 6.497285448720e-05 2.359026657045e+01
5.677500000000e+02 1.405448546774e-01 6.018653699550e-05 2.356546599579e+01
5.680000000000e+02 1.409584809428e-01 5.688373407475e-05 2.354194913948e+01
5.682500000000e+02 1.409257634019e-01 5.511445904896e-05 2.351964046467e+01
5.685000000000e+02 1.404619744658e-01 5.490574754026e-05 2.349845980358e+01
5.687500000000e+02 1.395871476999e-01 5.626091769915e-05 2.347832319973e+01
5.690000000000e+02 1.383256881581e-01 5.915936513570e-05 2.345914349581e+01
5.692500000000e+02 1.367059305548e-01 6.355676172922e-05 2.344083089798e+01
5.695000000000e+02 1.347596495159e-01 6.938559662313e-05 2.342329384703e+01
5.697500000000e+02 1.325215599181e-01 7.655614839612e-05 2.340643956080e+01
5.700000000000e+02 1.300287903323e-01 8.495783228306e-05 2.339017477328e+01
5.702500000000e+02 1.273203630342e-01 9.446129770678e-05 2.337440620225e+01
5.705000000000e+02 1.244366708596e-01 1.049201664039e-04 2.335904144264e+01
5.707500000000e+02 1.214189778450e-01 1.161735517936e-04 2.334398945755e+01
5.710000000000e+02 1.183089506731e-01 1.280483578518e-04 2.332916097579e+01
5.712500000000e+02 1.151482053742e-01 1.403624589733e-04 2.331446936199e+01
5.715000000000e+02 1.119779060712e-01 1.529277584449e-04 2.329983098333e+01
5.717500000000e+02 1.088384088701e-01 1.655529395619e-04 2.328516547833e+01
5.720000000000e+02 1.057689272271e-01 1.780468606348e-04 2.327039656884e+01
5.722500000000e+02 1.028072580311e-01 1.902216269899e-04 2.325545227909e+01
5.725000000000e+02 9.998954954676e-02 2.018955228699e-04 2.324026505620e+01
5.727500000000e+02 9.735008522814e-02 2.128959968575e-04 2.322477250519e+01
5.730000000000e+02 9.492112036195e-02 2.230623146680e-04 2.320891737177e+01
5.732500000000e+02 9.273273403401e-02 2.322480795247e-04 2.319264791760e+01
5.735000000000e+02 9.081271347364e-02 2.403233142526e-04 2.317591776016e+01
5.737500000000e+02 8.918642753266e-02 2.471764548872e-04 2.315868651941e+01
5.740000000000e+02 8.787673070388e-02 2.527159453322e-04 2.314091967675e+01
5.742500000000e+02 8.690386884632e-02 2.568712557605e-04 2.312258836251e+01
5.745000000000e+02 8.628535364997e-02 2.595937181411e-04 2.310367002869e+01
5.747500000000e+02 8.603586721725e-02 2.608567466525e-04 2.308414771605e+01
5.750000000000e+02 8.616711364858e-02 2.606559347979e-04 2.306401068806e+01
5.752500000000e+02 8.668768348327e-02 2.590086282979e-04 2.304325411023e+01
5.755000000000e+02 8.760290439491e-02 2.559530418502e-04 2.302187867736e+01
5.757500000000e+02 8.891465960952e-02 2.515471639850e-04 2.299989111840e+01
5.760000000000e+02 9.062122610064e-02 2.458672118566e-04 2.297730379864e+01
5.762500000000e+02 9.271711337875e-02 2.390058460242e-04 2.295413428224e+01
5.765000000000e+02 9.519289527747e-02 2.310701867806e-04 2.293040580163e+01
5.767500000000e+02 9.803508209322e-02 2.221795438393e-04 2.290614679661e+01
5.770000000000e+02 1.012260205884e-01 2.124631598698e-04 2.288139042220e+01
5.772500000000e+02 1.047438162863e-01 2.020577790057e-04 2.285617497282e+01
5.775000000000e+02 1.085623251501e-01 1.911050746508e-04 2.283054335916e+01
5.777500000000e+02 1.126511864239e-01 1.797493846573e-04 2.280454256434e+01
5.780000000000e+02 1.169759230883e-01 1.681352628677e-04 2.277822410545e+01
5.782500000000e+02 1.214981158097e-01 1.564053870853e-04 2.275164293282e+01
5.785000000000e+02 1.261756435417e-01 1.446984162809e-04 2.272485793844e+01
5.787500000000e+02 1.309630070825e-01 1.331473046737e-04 2.269793091622e+01
5.790000000000e+02 1.358117325513e-01 1.218776657873e-04 2.267092650296e+01
5.792500000000e+02 1.406708542674e-01 1.110064099166e-04 2.264391208853e+01
5.795000000000e+02 1.454874692353e-01 1.006407834578e-04 2.261695670635e+01
5.797500000000e+02 1.502073813463e-01 9.087745126432e-05 2.259013127505e+01
5.800000000000e+02 1.547757988277e-01 8.180219231296e-05 2.256350783902e+01
5.802500000000e+02 1.591380911832e-01 7.348957013101e-05 2.253715878706e+01
5.805000000000e+02 1.632406137766e-01 6.600279632682e-05 2.251115691419e+01
5.807500000000e+02 1.670315505469e-01 5.939406216754e-05 2.248557459652e+01
5.810000000000e+02 1.704617747495e-01 5.370482128928e-05 2.246048299692e+01
5.812500000000e+02 1.734857437838e-01 4.896625018518e-05 2.243595205339e+01
5.815000000000e+02 1.760623533658e-01 4.519997077236e-05 2.241204966192e+01
5.817500000000e+02 1.781557593476e-01 4.241875841694e-05 2.238884089324e+01
5.820000000000e+02 1.797361783879e-01 4.062712282698e-05 2.236638797980e+01
5.822500000000e+02 1.807805868082e-01 3.982209647729e-05 2.234474955896e+01
5.825000000000e+02 1.812733206304e-01 3.999386025854e-05 2.232397995689e+01
5.827500000000e+02 1.812066116544e-01 4.112629856707e-05 2.230412932275e+01
5.830000000000e+02 1.805809295450e-01 4.319760917988e-05 2.228524259120e+01
5.832500000000e+02 1.794052448755e-01 4.618061764903e-05 2.226735976054e+01
5.835000000000e+02 1.776970799824e-01 5.004301420721e-05 2.225051497509e+01
5.837500000000e+02 1.754824497132e-01 5.474763106568e-05 2.223473682388e+01
5.840000000000e+02 1.727955957615e-01 6.025254787855e-05 2.222004792477e+01
5.842500000000e+02 1.696785613625e-01 6.651094130167e-05 2.220646457312e+01
5.845000000000e+02 1.661806163474e-01 7.347101911377e-05 2.219399714804e+01
5.847500000000e+02 1.623574949197e-01 8.107584614161e-05 2.218264988588e+01
5.850000000000e+02 1.582704982919e-01 8.926308206609e-05 2.217242073356e+01
5.852500000000e+02 1.539854657146e-01 9.796485278437e-05 2.216330194471e+01
5.855000000000e+02 1.495716240742e-01 1.071075085151e-04 2.215527997783e+01
5.857500000000e+02 1.451003569834e-01 1.166115137392e-04 2.214833592018e+01
5.860000000000e+02 1.406439186591e-01 1.263913034801e-04 2.214244550940e+01
5.862500000000e+02 1.362740998366e-01 1.363554839876e-04 2.213757996722e+01
5.865000000000e+02 1.320609078810e-01 1.464071294112e-04 2.213370620510e+01
5.867500000000e+02 1.280712846679e-01 1.564440243491e-04 2.213078705839e+01
5.870000000000e+02 1.243678492587e-01 1.663592807507e-04 2.212878226030e+01
5.872500000000e+02 1.210077545700e-01 1.760421443561e-04 2.212764874911e+01
5.875000000000e+02 1.180416663997e-01 1.853789770530e-04 2.212734097988e+01
5.877500000000e+02 1.155128183476e-01 1.942545188208e-04 2.212781205587e+01
5.880000000000e+02 1.134563003154e-01 2.025531750673e-04 2.212901365504e+01
5.882500000000e+02 1.118984311043e-01 2.101607833900e-04 2.213089715823e+01
5.885000000000e+02 1.108563724366e-01 2.169661541442e-04 2.213341388498e+01
5.887500000000e+02 1.103378973787e-01 2.228628740929e-04 2.213651577666e+01
5.890000000000e+02 1.103413802763e-01 2.277514739446e-04 2.214015556174e+01
5.892500000000e+02 1.108559165993e-01 2.315414796277e-04 2.214428780409e+01
5.895000000000e+02 1.118617068118e-01 2.341532319861e-04 2.214886864194e+01
5.897500000000e+02 1.133305381189e-01 2.355199400704e-04 2.215385675386e+01
5.900000000000e+02 1.152264842827e-01 2.355895235065e-04 2.215921340831e+01
5.902500000000e+02 1.175067378147e-01 2.343263121041e-04 2.216490246977e+01
5.905000000000e+02 1.201225437005e-01 2.317126150563e-04 2.217089112040e+01
5.907500000000e+02 1.230202742905e-01 2.277500524812e-04 2.217714974013e+01
5.910000000000e+02 1.261425663021e-01 2.224605567141e-04 2.218365174849e+01
5.912500000000e+02 1.294295090990e-01 2.158870331922e-04 2.219037416601e+01
5.915000000000e+02 1.328198770960e-01 2.080937069729e-04 2.219729734676e+01
5.917500000000e+02 1.362523437313e-01 1.991660467554e-04 2.220440468458e+01
5.920000000000e+02 1.396666890948e-01 1.892103020470e-04 2.221168304527e+01
5.922500000000e+02 1.430049490455e-01 1.783525654186e-04 2.221912241351e+01
5.925000000000e+02 1.462124676490e-01 1.667375674017e-04 2.222671550833e+01
5.927500000000e+02 1.492388931063e-01 1.545268967237e-04 2.223445823773e+01
5.930000000000e+02 1.520389846498e-01 1.418968593679e-04 2.224234888807e+01
5.932500000000e+02 1.545733506215e-01 1.290359136996e-04 2.225038863735e+01
5.935000000000e+02 1.568089466795e-01 1.161417957920e-04 2.225858076670e+01
5.937500000000e+02 1.587194972803e-01 1.034181984773e-04 2.226693117864e+01
5.940000000000e+02 1.602856573916e-01 9.107134022279e-05 2.227544772240e+01
5.942500000000e+02 1.614950649337e-01 7.930626681246e-05 2.228414034128e+01
5.945000000000e+02 1.623422248481e-01 6.832300837512e-05 2.229302114861e+01
5.947500000000e+02 1.628282114642e-01 5.831275280895e-05 2.230210420642e+01
5.950000000000e+02 1.629602241475e-01 4.945410842031e-05 2.231140526727e+01
5.952500000000e+02 1.627510774812e-01 4.190926977513e-05 2.232094219896e+01
5.955000000000e+02 1.622185272001e-01 3.582066945935e-05 2.233073474157e+01
5.957500000000e+02 1.613845200350e-01 3.130795087045e-05 2.234080430298e+01
5.960000000000e+02 1.602744353006e-01 2.846512586645e-05 2.235117439246e+01
5.962500000000e+02 1.589162407731e-01 2.735838072581e-05 2.236187041704e+01
5.965000000000e+02 1.573396475683e-01 2.802444524322e-05 2.237291949463e+01
5.967500000000e+02 1.555753245379e-01 3.046938870885e-05 2.238435086949e+01
5.970000000000e+02 1.536541083947e-01 3.466823788535e-05 2.239619570329e+01
5.972500000000e+02 1.516062896856e-01 4.056517181807e-05 2.240848688049e+01
5.975000000000e+02 1.494610091973e-01 4.807434095695e-05 2.242125942982e+01
5.977500000000e+02 1.472457084637e-01 5.708176270915e-05 2.243454997554e+01
5.980000000000e+02 1.449857385534e-01 6.744709086032e-05 2.244839717459e+01
5.982500000000e+02 1.427040440063e-01 7.900650271181e-05 2.246284115265e+01
5.985000000000e+02 1.404210009294e-01 9.157610494233e-05 2.247792387529e+01
5.987500000000e+02 1.381543461160e-01 1.049553228788e-04 2.249368855976e+01
5.990000000000e+02 1.359192345932e-01 1.189309835890e-04 2.251017993577e+01
5.992500000000e+02 1.337283776582e-01 1.332816998715e-04 2.252744390531e+01
5.995000000000e+02 1.315922682537e-01 1.477822105265e-04 2.254552720188e+01
5.997500000000e+02 1.295194651075e-01 1.622077747646e-04 2.256447751665e+01
6.000000000000e+02 1.275169147200e-01 1.763384196979e-04 2.258434306682e+01
6.002500000000e+02 1.255902882938e-01 1.899630502229e-04 2.260517246940e+01
6.005000000000e+02 1.237443119582e-01 2.028831758616e-04 2.262701430064e+01
6.007500000000e+02 1.219830754618e-01 2.149163984758e-04 2.264991715411e+01
6.010000000000e+02 1.203102947966e-01 2.258994337341e-04 2.267392921794e+01
6.012500000000e+02 1.187295159645e-01 2.356903739141e-04 2.269909787860e+01
6.015000000000e+02 1.172442552356e-01 2.441708209106e-04 2.272546973095e+01
6.017500000000e+02 1.158580598648e-01 2.512472351428e-04 2.275309016118e+01
6.020000000000e+02 1.145744944242e-01 2.568516941577e-04 2.278200293880e+01
6.022500000000e+02 1.133970512528e-01 2.609423845602e-04 2.281225020656e+01
6.025000000000e+02 1.123289961778e-01 2.635032280851e-04 2.284387206765e+01
6.027500000000e+02 1.113731608653e-01 2.645431930363e-04 2.287690617903e+01
6.030000000000e+02 1.105316958044e-01 2.640954301457e-04 2.291138773170e+01
6.032500000000e+02 1.098058069397e-01 2.622157506420e-04 2.294734904078e+01
6.035000000000e+02 1.091954935164e-01 2.589808428487e-04 2.298481915986e+01
6.037500000000e+02 1.086993002410e-01 2.544864148128e-04 2.302382384541e+01
6.040000000000e+02 1.083141080636e-01 2.488451262122e-04 2.306438516636e+01
6.042500000000e+02 1.080349830707e-01 2.421842344247e-04 2.310652114387e+01
6.045000000000e+02 1.078550701220e-01 2.346434246914e-04 2.315024573549e+01
6.047500000000e+02 1.077655744148e-01 2.263722476662e-04 2.319556831169e+01
6.050000000000e+02 1.077558006393e-01 2.175279394968e-04 2.324249364373e+01
6.052500000000e+02 1.078132695529e-01 2.082731335340e-04 2.329102156323e+01
6.055000000000e+02 1.079239001052e-01 1.987735823799e-04 2.334114664955e+01
6.057500000000e+02 1.080722474473e-01 1.891959419391e-04 2.339285818871e+01
6.060000000000e+02 1.082417863637e-01 1.797056352499e-04 2.344613986485e+01
6.062500000000e+02 1.084152269130e-01 1.704647942121e-04 2.350096949851e+01
6.065000000000e+02 1.085748556690e-01 1.616303186743e-04 2.355731901458e+01
6.067500000000e+02 1.087028732193e-01 1.533519763207e-04 2.361515418855e+01
6.070000000000e+02 1.087817214488e-01 1.457706018825e-04 2.367443444644e+01
6.072500000000e+02 1.087944035155e-01 1.390164191215e-04 2.373511285432e+01
6.075000000000e+02 1.087247632520e-01 1.332074452382e-04 2.379713594726e+01
6.077500000000e+02 1.085577111503e-01 1.284480821166e-04 2.386044359116e+01
6.080000000000e+02 1.082794537468e-01 1.248277798649e-04 2.392496905846e+01
6.082500000000e+02 1.078776175755e-01 1.224199219005e-04 2.399063887273e+01
6.085000000000e+02 1.073413757957e-01 1.212809797658e-04 2.405737287474e+01
6.087500000000e+02 1.066615386845e-01 1.214497936075e-04 2.412508431366e+01
6.090000000000e+02 1.058305570960e-01 1.229471235811e-04 2.419367981791e+01
6.092500000000e+02 1.048425847900e-01 1.257753883789e-04 2.426305965341e+01
6.095000000000e+02 1.036934281317e-01 1.299189003743e-04 2.433311776921e+01
6.097500000000e+02 1.023805894390e-01 1.353441891763e-04 2.440374215512e+01
6.100000000000e+02 1.009031997971e-01 1.420007855646e-04 2.447481498730e+01
6.102500000000e+02 9.926206413197e-02 1.498219044948e-04 2.454621308696e+01
6.105000000000e+02 9.745964314745e-02 1.587256972512e-04 2.461780826782e+01
6.107500000000e+02 9.550004341484e-02 1.686169167825e-04 2.468946774019e+01
6.110000000000e+02 9.338908899251e-02 1.793883946581e-04 2.476105474838e+01
6.112500000000e+02 9.113433245590e-02 1.909228466681e-04 2.483242911208e+01
6.115000000000e+02 8.874506692521e-02 2.030948059018e-04 2.490344781609e+01
6.117500000000e+02 8.623240901633e-02 2.157724596540e-04 2.497396586150e+01
6.120000000000e+02 8.360929691040e-02 2.288197345333e-04 2.504383699451e+01
6.122500000000e+02 8.089046978929e-02 2.420982676101e-04 2.511291447692e+01
6.125000000000e+02 7.809249104555e-02 2.554691379700e-04 2.518105215519e+01
6.127500000000e+02 7.523361780313e-02 2.687947025775e-04 2.524810521672e+01
6.130000000000e+02 7.233373530601e-02 2.819401647514e-04 2.531393137397e+01
6.132500000000e+02 6.941412587951e-02 2.947750728295e-04 2.537839168813e+01
6.135000000000e+02 6.649727472279e-02 3.071746764313e-04 2.544135180735e+01
6.137500000000e+02 6.360651793048e-02 3.190209652586e-04 2.550268281800e+01
6.140000000000e+02 6.076571370705e-02 3.302034989244e-04 2.556226248248e+01
6.142500000000e+02 5.799877482148e-02 3.406202218489e-04 2.561997607315e+01
6.145000000000e+02 5.532922347728e-02 3.501781488771e-04 2.567571752973e+01
6.147500000000e+02 5.277966389979e-02 3.587938114916e-04 2.572939033284e+01
6.150000000000e+02 5.037123829319e-02 3.663936136540e-04 2.578090831750e+01
6.152500000000e+02 4.812311390343e-02 3.729142049848e-04 2.583019661857e+01
6.155000000000e+02 4.605194747550e-02 3.783026691413e-04 2.587719229751e+01
6.157500000000e+02 4.417141548707e-02 3.825167421142e-04 2.592184500393e+01
6.160000000000e+02 4.249178485671e-02 3.855250146635e-04 2.596411740966e+01
6.162500000000e+02 4.101958349198e-02 3.873071768239e-04 2.600398571287e+01
6.165000000000e+02 3.975734376569e-02 3.878541433424e-04 2.604143984163e+01
6.167500000000e+02 3.870346700732e-02 3.871683083858e-04 2.607648354949e+01
6.170000000000e+02 3.785219969059e-02 3.852638596625e-04 2.610913452394e+01
6.172500000000e+02 3.719373323584e-02 3.821668393212e-04 2.613942414554e+01
6.175000000000e+02 3.671442035300e-02 3.779154244865e-04 2.616739732292e+01
6.177500000000e+02 3.639710839927e-02 3.725600021076e-04 2.619311206172e+01
6.180000000000e+02 3.622157917694e-02 3.661631522477e-04 2.621663894568e+01
6.182500000000e+02 3.616506767939e-02 3.587996820020e-04 2.623806056289e+01
6.185000000000e+02 3.620286070133e-02 3.505563683534e-04 2.625747075109e+01
6.187500000000e+02 3.630893538792e-02 3.415315592306e-04 2.627497378386e+01
6.190000000000e+02 3.645662450227e-02 3.318347324093e-04 2.629068347710e+01
6.192500000000e+02 3.661927756670e-02 3.215856458766e-04 2.630472221553e+01
6.195000000000e+02 3.677090190348e-02 3.109134990364e-04 2.631721990003e+01
6.197500000000e+02 3.688674873392e-02 2.999556631300e-04 2.632831290110e+01
6.200000000000e+02 3.694383997615e-02 2.888563984087e-04 2.633814289651e+01
6.202500000000e+02 3.692141278921e-02 2.777652131920e-04 2.634685573564e+01
6.205000000000e+02 3.680124545143e-02 2.668350964338e-04 2.635460033532e+01
6.207500000000e+02 3.656791988396e-02 2.562206101561e-04 2.636152743304e+01
6.210000000000e+02 3.620895169980e-02 2.460757827669e-04 2.636778846858e+01
6.212500000000e+02 3.571479759044e-02 2.365519560418e-04 2.637353451566e+01
6.215000000000e+02 3.507881839364e-02 2.277955663582e-04 2.637891505250e+01
6.217500000000e+02 3.429710530046e-02 2.199458906544e-04 2.638407696271e+01
6.220000000000e+02 3.336825338318e-02 2.131328714433e-04 2.638916344961e+01
6.222500000000e+02 3.229304312260e-02 2.074750263990e-04 2.639431317158e+01
6.225000000000e+02 3.107415390918e-02 2.030774412784e-04 2.639965909196e+01
6.227500000000e+02 2.971574358647e-02 2.000300583167e-04 2.640532785561e+01
6.230000000000e+02 2.822313800950e-02 1.984060461732e-04 2.641143869941e+01
6.232500000000e+02 2.660242271916e-02 1.982605946949e-04 2.641810295108e+01
6.235000000000e+02 2.486012503415e-02 1.996299231995e-04 2.642542324518e+01
6.237500000000e+02 2.300294571323e-02 2.025305734419e-04 2.643349277037e+01
6.240000000000e+02 2.103744485861e-02 2.069591700815e-04 2.644239503020e+01
6.242500000000e+02 1.896991556176e-02 2.128923111503e-04 2.645220301149e+01
6.245000000000e+02 1.680617240698e-02 2.202870090535e-04 2.646297916222e+01
6.247500000000e+02 1.455154177097e-02 2.290812405072e-04 2.647477467040e+01
6.250000000000e+02 1.221076817481e-02 2.391953849082e-04 2.648762960937e+01
6.252500000000e+02 9.788102247935e-03 2.505329694929e-04 2.650157239333e+01
6.255000000000e+02 7.287347987182e-03 2.629821928961e-04 2.651661981174e+01
6.257500000000e+02 4.711950319231e-03 2.764179421800e-04 2.653277714495e+01
6.260000000000e+02 2.065181385408e-03 2.907035608684e-04 2.655003786133e+01
6.262500000000e+02 -6.497287658684e-04 3.056929102294e-04 2.656838385915e+01
6.265000000000e+02 -3.429450550000e-03 3.212325257875e-04 2.658778579524e+01
6.267500000000e+02 -6.270351950464e-03 3.371637431602e-04 2.660820295366e+01
6.270000000000e+02 -9.168375540673e-03 3.533249442165e-04 2.662958370407e+01
6.272500000000e+02 -1.211893115321e-02 3.695537502718e-04 2.665186600400e+01
6.275000000000e+02 -1.511675488098e-02 3.856891341863e-04 2.667497740747e+01
6.277500000000e+02 -1.815589372110e-02 4.015735080224e-04 2.669883598271e+01
6.280000000000e+02 -2.122963287335e-02 4.170546642796e-04 2.672335038178e+01
6.282500000000e+02 -2.433054909568e-02 4.319876378330e-04 2.674842087018e+01
6.285000000000e+02 -2.745051947717e-02 4.462364589569e-04 2.677393951913e+01
6.287500000000e+02 -3.058084551793e-02 4.596756392812e-04 2.679979134099e+01
6.290000000000e+02 -3.371233261355e-02 4.721916377116e-04 2.682585460291e+01
6.292500000000e+02 -3.683546974263e-02 4.836840104469e-04 2.685200204870e+01
6.295000000000e+02 -3.994056352094e-02 4.940665125186e-04 2.687810133279e+01
6.297500000000e+02 -4.301794281013e-02 5.032678920290e-04 2.690401631802e+01
6.300000000000e+02 -4.605812303531e-02 5.112326266116e-04 2.692960765827e+01
6.302500000000e+02 -4.905200173037e-02 5.179213283839e-04 2.695473396589e+01
6.305000000000e+02 -5.199102694643e-02 5.233110134475e-04 2.697925272445e+01
6.307500000000e+02 -5.486736284894e-02 5.273950728191e-04 2.700302148123e+01
6.310000000000e+02 -5.767401812847e-02 5.301832189366e-04 2.702589863039e+01
6.312500000000e+02 -6.040496178598e-02 5.317010507715e-04 2.704774460039e+01
6.315000000000e+02 -6.305520347535e-02 5.319894096315e-04 2.706842301470e+01
6.317500000000e+02 -6.562083983539e-02 5.311037292249e-04 2.708780149867e+01
6.320000000000e+02 -6.809906912141e-02 5.291129983252e-04 2.710575282824e+01
6.322500000000e+02 -7.048817278795e-02 5.260985634207e-04 2.712215601602e+01
6.325000000000e+02 -7.278746407278e-02 5.221529509415e-04 2.713689705859e+01
6.327500000000e+02 -7.499720992552e-02 5.173783593707e-04 2.714986994290e+01
6.330000000000e+02 -7.711852822531e-02 5.118850008852e-04 2.716097757292e+01
6.332500000000e+02 -7.915326303236e-02 5.057895649803e-04 2.717013231956e+01
6.335000000000e+02 -8.110385182276e-02 4.992133334734e-04 2.717725693875e+01
6.337500000000e+02 -8.297317535619e-02 4.922804940121e-04 2.718228492590e+01
6.340000000000e+02 -8.476441839258e-02 4.851161806217e-04 2.718516122555e+01
6.342500000000e+02 -8.648092057020e-02 4.778447552499e-04 2.718584238495e+01
6.345000000000e+02 -8.812605436718e-02 4.705879019698e-04 2.718429702938e+01
6.347500000000e+02 -8.970310117230e-02 4.634629746383e-04 2.718050581007e+01
6.350000000000e+02 -9.121515640752e-02 4.565812969892e-04 2.717446150001e+01
6.352500000000e+02 -9.266507084041e-02 4.500466278656e-04 2.716616895908e+01
6.355000000000e+02 -9.405538757426e-02 4.439538004795e-04 2.715564473973e+01
6.357500000000e+02 -9.538833104873e-02 4.383874760765e-04 2.714291680768e+01
6.360000000000e+02 -9.666583518470e-02 4.334211223245e-04 2.712802414965e+01
6.362500000000e+02 -9.788955926188e-02 4.291161969657e-04 2.711101602411e+01
6.365000000000e+02 -9.906096260821e-02 4.255215339204e-04 2.709195135384e+01
6.367500000000e+02 -1.001814163228e-01 4.226730003280e-04 2.707089803395e+01
6.370000000000e+02 -1.012522809475e-01 4.205933589246e-04 2.704793190192e+01
6.372500000000e+02 -1.022750464800e-01 4.192924047984e-04 2.702313589488e+01
6.375000000000e+02 -1.032514930783e-01 4.187673697029e-04 2.699659916930e+01
6.377500000000e+02 -1.041837865548e-01 4.190034593618e-04 2.696841586824e+01
6.380000000000e+02 -1.050746740546e-01 4.199747748696e-04 2.693868434458e+01
6.382500000000e+02 -1.059275679934e-01 4.216452412001e-04 2.690750586314e+01
6.385000000000e+02 -1.067467258788e-01 4.239699229721e-04 2.687498384516e+01
6.387500000000e+02 -1.075373057515e-01 4.268963132804e-04 2.684122259910e+01
6.390000000000e+02 -1.083055050868e-01 4.303659070042e-04 2.680632661402e+01
6.392500000000e+02 -1.090586074868e-01 4.343157578137e-04 2.677039956434e+01
6.395000000000e+02 -1.098049990280e-01 4.386800892023e-04 2.673354336850e+01
6.397500000000e+02 -1.105542320904e-01 4.433920202887e-04 2.669585770699e+01
6.400000000000e+02 -1.113169548811e-01 4.483850721432e-04 2.665743909913e+01
6.402500000000e+02 -1.121048845607e-01 4.535949180024e-04 2.661838044615e+01
6.405000000000e+02 -1.129307490510e-01 4.589609166769e-04 2.657877068462e+01
6.407500000000e+02 -1.138081346863e-01 4.644272304807e-04 2.653869416717e+01
6.410000000000e+02 -1.147513695324e-01 4.699440608115e-04 2.649823049907e+01
6.412500000000e+02 -1.157753779478e-01 4.754686798283e-04 2.645745446608e+01
6.415000000000e+02 -1.168954493675e-01 4.809661780939e-04 2.641643567978e+01
6.417500000000e+02 -1.181270507386e-01 4.864098076236e-04 2.637523866150e+01
6.420000000000e+02 -1.194856072491e-01 4.917814007303e-04 2.633392299251e+01
6.422500000000e+02 -1.209862171725e-01 4.970713700697e-04 2.629254311654e+01
6.425000000000e+02 -1.226434394543e-01 5.022784087583e-04 2.625114879354e+01
6.427500000000e+02 -1.244709772803e-01 5.074089072612e-04 2.620978494560e+01
6.430000000000e+02 -1.264814497101e-01 5.124762774298e-04 2.616849217221e+01
6.432500000000e+02 -1.286860785155e-01 5.175000239281e-04 2.612730664330e+01
6.435000000000e+02 -1.310944546789e-01 5.225045418951e-04 2.608626063729e+01
6.437500000000e+02 -1.337142456331e-01 5.275179127116e-04 2.604538245167e+01
6.440000000000e+02 -1.365509786941e-01 5.325704341482e-04 2.600469694424e+01
6.442500000000e+02 -1.396077865100e-01 5.376932720203e-04 2.596422544118e+01
6.445000000000e+02 -1.428852299675e-01 5.429168923486e-04 2.592398625888e+01
6.447500000000e+02 -1.463811019864e-01 5.482697239857e-04 2.588399464799e+01
6.450000000000e+02 -1.500902976945e-01 5.537767244172e-04 2.584426311171e+01
6.452500000000e+02 -1.540047240081e-01 5.594580981824e-04 2.580480171215e+01
6.455000000000e+02 -1.581132251219e-01 5.653282839433e-04 2.576561804710e+01
6.457500000000e+02 -1.624015819199e-01 5.713949727875e-04 2.572671756552e+01
6.460000000000e+02 -1.668525615637e-01 5.776583465360e-04 2.568810387250e+01
6.462500000000e+02 -1.714459961015e-01 5.841106847181e-04 2.564977873122e+01
6.465000000000e+02 -1.761589404792e-01 5.907360370649e-04 2.561174242432e+01
6.467500000000e+02 -1.809658698449e-01 5.975102508837e-04 2.557399391845e+01
6.470000000000e+02 -1.858389433325e-01 6.044011437869e-04 2.553653123937e+01
6.472500000000e+02 -1.907482942785e-01 6.113690312314e-04 2.549935149323e+01
6.475000000000e+02 -1.956623991630e-01 6.183673150359e-04 2.546245139153e+01
6.477500000000e+02 -2.005484593551e-01 6.253434458199e-04 2.542582729572e+01
6.480000000000e+02 -2.053728367095e-01 6.322399041040e-04 2.538947557817e+01
6.482500000000e+02 -2.101015193961e-01 6.389953251915e-04 2.535339298032e+01
6.485000000000e+02 -2.147005948119e-01 6.455458400991e-04 2.531757665695e+01
6.487500000000e+02 -2.191367487877e-01 6.518262386075e-04 2.528202464867e+01
6.490000000000e+02 -2.233777552987e-01 6.577714764134e-04 2.524673586819e+01
6.492500000000e+02 -2.273929668070e-01 6.633178852026e-04 2.521171050855e+01
6.495000000000e+02 -2.311537817307e-01 6.684045560809e-04 2.517694999765e+01
6.497500000000e+02 -2.346340838477e-01 6.729745036533e-04 2.514245718818e+01
6.500000000000e+02 -2.378106591546e-01 6.769757629027e-04 2.510823649221e+01
6.502500000000e+02 -2.406635467102e-01 6.803624565707e-04 2.507429373088e+01
6.505000000000e+02 -2.431763624373e-01 6.830956547609e-04 2.504063617258e+01
6.507500000000e+02 -2.453365586084e-01 6.851440660107e-04 2.500727249773e+01
6.510000000000e+02 -2.471356211034e-01 6.864846724819e-04 2.497421250457e+01
6.512500000000e+02 -2.485692114684e-01 6.871031108935e-04 2.494146697779e+01
6.515000000000e+02 -2.496372548046e-01 6.869939682974e-04 2.490904749806e+01
6.517500000000e+02 -2.503439517406e-01 6.861609000841e-04 2.487696601630e+01
6.520000000000e+02 -2.506977463449e-01 6.846165771317e-04 2.484523460982e+01
6.522500000000e+02 -2.507112306711e-01 6.823825305442e-04 2.481386507946e+01
6.525000000000e+02 -2.504010104476e-01 6.794888359492e-04 2.478286864331e+01
6.527500000000e+02 -2.497875029720e-01 6.759737370845e-04 2.475225540692e+01
6.530000000000e+02 -2.488947229093e-01 6.718830754564e-04 2.472203411279e+01
6.532500000000e+02 -2.477499996679e-01 6.672697142164e-04 2.469221159879e+01
6.535000000000e+02 -2.463836953865e-01 6.621927947330e-04 2.466279253865e+01
6.537500000000e+02 -2.448288745560e-01 6.567169749204e-04 2.463377902459e+01
6.540000000000e+02 -2.431209496923e-01 6.509116044942e-04 2.460517018577e+01
6.542500000000e+02 -2.412973322670e-01 6.448498038823e-04 2.457696199963e+01
6.545000000000e+02 -2.393970269583e-01 6.386075784231e-04 2.454914690864e+01
6.547500000000e+02 -2.374602550249e-01 6.322628431017e-04 2.452171372685e+01
6.550000000000e+02 -2.355280122075e-01 6.258945020651e-04 2.449464735860e+01
6.552500000000e+02 -2.336416649548e-01 6.195814765922e-04 2.446792880001e+01
6.555000000000e+02 -2.318424798735e-01 6.134018182757e-04 2.444153498438e+01
6.557500000000e+02 -2.301711730037e-01 6.074318042697e-04 2.441543883375e+01
6.560000000000e+02 -2.286674257456e-01 6.017451228812e-04 2.438960928645e+01
6.562500000000e+02 -2.273694081309e-01 5.964120970364e-04 2.436401144677e+01
6.565000000000e+02 -2.263132508350e-01 5.914990269768e-04 2.433860667269e+01
6.567500000000e+02 -2.255325418816e-01 5.870675726242e-04 2.431335281767e+01
6.570000000000e+02 -2.250578277623e-01 5.831742522406e-04 2.428820450773e+01
6.572500000000e+02 -2.249160734995e-01 5.798700319319e-04 2.426311337362e+01
6.575000000000e+02 -2.251301800964e-01 5.772000174681e-04 2.423802840824e+01
6.577500000000e+02 -2.257185276749e-01 5.752032699144e-04 2.421289635046e+01
6.580000000000e+02 -2.266945065550e-01 5.739126431632e-04 2.418766201086e+01
6.582500000000e+02 -2.280661749792e-01 5.733546649376e-04 2.416226874372e+01
6.585000000000e+02 -2.298358983347e-01 5.735494411944e-04 2.413665881082e+01
6.587500000000e+02 -2.320001544015e-01 5.745110136732e-04 2.411077387176e+01
6.590000000000e+02 -2.345493407963e-01 5.762472006137e-04 2.408455538077e+01
6.592500000000e+02 -2.374677791100e-01 5.787594444587e-04 2.405794507172e+01
6.595000000000e+02 -2.407337434233e-01 5.820430102740e-04 2.403088537437e+01
6.597500000000e+02 -2.443196995323e-01 5.860869498041e-04 2.400331988387e+01
6.600000000000e+02 -2.481925905378e-01 5.908740232596e-04 2.397519377267e+01
6.602500000000e+02 -2.523143077362e-01 5.963806949636e-04 2.394645423430e+01
6.605000000000e+02 -2.566422541564e-01 6.025769526028e-04 2.391705089332e+01
6.607500000000e+02 -2.611300518982e-01 6.094261401779e-04 2.388693619829e+01
6.610000000000e+02 -2.657283090118e-01 6.168846947467e-04 2.385606581188e+01
6.612500000000e+02 -2.703855187490e-01 6.249020736708e-04 2.382439896915e+01
6.615000000000e+02 -2.750490036500e-01 6.334206076995e-04 2.379189881811e+01
6.617500000000e+02 -2.796659235590e-01 6.423754418673e-04 2.375853272237e+01
6.620000000000e+02 -2.841842731744e-01 6.516945563461e-04 2.372427256382e+01
6.622500000000e+02 -2.885539028093e-01 6.612989442035e-04 2.368909499757e+01
6.625000000000e+02 -2.927275055049e-01 6.711029903143e-04 2.365298163946e+01
6.627500000000e+02 -2.966615247398e-01 6.810150084097e-04 2.361591930236e+01
6.630000000000e+02 -3.003170032633e-01 6.909380438190e-04 2.357790012723e+01
6.632500000000e+02 -3.036603319003e-01 7.007709137185e-04 2.353892165520e+01
6.635000000000e+02 -3.066638627638e-01 7.104094904354e-04 2.349898698256e+01
6.637500000000e+02 -3.093064180899e-01 7.197482123104e-04 2.345810470411e+01
6.640000000000e+02 -3.115736419775e-01 7.286818407543e-04 2.341628900245e+01
6.642500000000e+02 -3.134582224132e-01 7.371073715396e-04 2.337355951848e+01
6.645000000000e+02 -3.149599613935e-01 7.449260849263e-04 2.332994136685e+01
6.647500000000e+02 -3.160857046846e-01 7.520457173771e-04 2.328546500427e+01
6.650000000000e+02 -3.168491391622e-01 7.583825216941e-04 2.324016604659e+01
6.652500000000e+02 -3.172704465274e-01 7.638634151982e-04 2.319408521854e+01
6.655000000000e+02 -3.173758401055e-01 7.684279456837e-04 2.314726814114e+01
6.657500000000e+02 -3.171969890505e-01 7.720300713685e-04 2.309976508108e+01
6.660000000000e+02 -3.167703262202e-01 7.746397649324e-04 2.305163087040e+01
6.662500000000e+02 -3.161362717444e-01 7.762441952629e-04 2.300292461919e+01
6.665000000000e+02 -3.153383684949e-01 7.768486247804e-04 2.295370951192e+01
6.667500000000e+02 -3.144223508543e-01 7.764769306720e-04 2.290405260503e+01
6.670000000000e+02 -3.134351648707e-01 7.751715986770e-04 2.285402449991e+01
6.672500000000e+02 -3.124239391034e-01 7.729935119562e-04 2.280369922679e+01
6.675000000000e+02 -3.114349514031e-01 7.700212005896e-04 2.275315392374e+01
6.677500000000e+02 -3.105126051457e-01 7.663495538011e-04 2.270246850958e+01
6.680000000000e+02 -3.096984188767e-01 7.620882951948e-04 2.265172555280e+01
6.682500000000e+02 -3.090301033605e-01 7.573598002168e-04 2.260100981772e+01
6.685000000000e+02 -3.085407007956e-01 7.522972705578e-04 2.255040813416e+01
6.687500000000e+02 -3.082578697634e-01 7.470417603488e-04 2.250000894460e+01
6.690000000000e+02 -3.082033058909e-01 7.417393102349e-04 2.244990205478e+01
6.692500000000e+02 -3.083923384281e-01 7.365378658570e-04 2.240017837569e+01
6.695000000000e+02 -3.088337467443e-01 7.315839170609e-04 2.235092946378e+01
6.697500000000e+02 -3.095297706559e-01 7.270191504215e-04 2.230224736454e+01
6.700000000000e+02 -3.104763683404e-01 7.229769413296e-04 2.225422414457e+01
6.702500000000e+02 -3.116636829312e-01 7.195790617407e-04 2.220695172995e+01
6.705000000000e+02 -3.130767224336e-01 7.169324345860e-04 2.216052155904e+01
6.707500000000e+02 -3.146962134722e-01 7.151260122054e-04 2.211502426019e+01
6.710000000000e+02 -3.164995879527e-01 7.142279803778e-04 2.207054950874e+01
6.712500000000e+02 -3.184620498513e-01 7.142837244368e-04 2.202718571844e+01
6.715000000000e+02 -3.205576661069e-01 7.153142172146e-04 2.198501985902e+01
6.717500000000e+02 -3.227604132951e-01 7.173149310917e-04 2.194413719264e+01
6.720000000000e+02 -3.250451279756e-01 7.202555322392e-04 2.190462118122e+01
6.722500000000e+02 -3.273882938701e-01 7.240803905867e-04 2.186655325889e+01
6.725000000000e+02 -3.297686231110e-01 7.287098780527e-04 2.183001261870e+01
6.727500000000e+02 -3.321673998996e-01 7.340424286805e-04 2.179507613842e+01
6.730000000000e+02 -3.345685610154e-01 7.399573714420e-04 2.176181809644e+01
6.732500000000e+02 -3.369585156087e-01 7.463183808228e-04 2.173031009223e+01
6.735000000000e+02 -3.393257279274e-01 7.529775012577e-04 2.170062075011e+01
6.737500000000e+02 -3.416600860562e-01 7.597795288055e-04 2.167281561092e+01
6.740000000000e+02 -3.439521375411e-01 7.665666409745e-04 2.164695681156e+01
6.742500000000e+02 -3.461922226703e-01 7.731830036848e-04 2.162310294184e+01
6.745000000000e+02 -3.483696333245e-01 7.794792487824e-04 2.160130870338e+01
6.747500000000e+02 -3.504718199593e-01 7.853166045518e-04 2.158162472535e+01
6.750000000000e+02 -3.524837767919e-01 7.905704901308e-04 2.156409726292e+01
6.752500000000e+02 -3.543876554714e-01 7.951334504703e-04 2.154876789469e+01
6.755000000000e+02 -3.561626312594e-01 7.989173357199e-04 2.153567331624e+01
6.757500000000e+02 -3.577851104292e-01 8.018546718976e-04 2.152484503704e+01
6.760000000000e+02 -3.592292406539e-01 8.038992042723e-04 2.151630915288e+01
6.762500000000e+02 -3.604677428492e-01 8.050256759989e-04 2.151008607331e+01
6.765000000000e+02 -3.614729821716e-01 8.052288947704e-04 2.150619037432e+01
6.767500000000e+02 -3.622182700825e-01 8.045222380632e-04 2.150463057595e+01
6.770000000000e+02 -3.626792774438e-01 8.029357155503e-04 2.150540900758e+01
6.772500000000e+02 -3.628354947649e-01 8.005137802115e-04 2.150852164104e+01
6.775000000000e+02 -3.626716122818e-01 7.973129823318e-04 2.151395806009e+01
6.777500000000e+02 -3.621787649072e-01 7.933996913586e-04 2.152170136858e+01
6.780000000000e+02 -3.613555366189e-01 7.888479778264e-04 2.153172811948e+01
6.782500000000e+02 -3.602086517571e-01 7.837376841814e-04 2.154400839809e+01
6.785000000000e+02 -3.587533389585e-01 7.781528829963e-04 2.155850575276e+01
6.787500000000e+02 -3.570133108355e-01 7.721805691362e-04 2.157517734232e+01
6.790000000000e+02 -3.550203903681e-01 7.659096786807e-04 2.159397399398e+01
6.792500000000e+02 -3.528137977152e-01 7.594303817838e-04 2.161484028759e+01
6.795000000000e+02 -3.504391198054e-01 7.528334730245e-04 2.163771482602e+01
6.797500000000e+02 -3.479470531920e-01 7.462099808953e-04 2.166253033005e+01
6.800000000000e+02 -3.453919262996e-01 7.396506843676e-04 2.168921402332e+01
6.802500000000e+02 -3.428301193001e-01 7.332457233408e-04 2.171768782020e+01
6.805000000000e+02 -3.403183748293e-01 7.270840213485e-04 2.174786881186e+01
6.807500000000e+02 -3.379121073671e-01 7.212526919660e-04 2.177966963121e+01
6.810000000000e+02 -3.356637184857e-01 7.158362977804e-04 2.181299897378e+01
6.812500000000e+02 -3.336209914756e-01 7.109160532810e-04 2.184776206551e+01
6.815000000000e+02 -3.318255495230e-01 7.065688261266e-04 2.188386136432e+01
6.817500000000e+02 -3.303114812072e-01 7.028663036706e-04 2.192119711426e+01
6.820000000000e+02 -3.291041222073e-01 6.998741095269e-04 2.195966802527e+01
6.822500000000e+02 -3.282190526184e-01 6.976506062991e-04 2.199917196930e+01
6.825000000000e+02 -3.276613786470e-01 6.962458456256e-04 2.203960658177e+01
6.827500000000e+02 -3.274252886060e-01 6.957004219597e-04 2.208087007835e+01
6.830000000000e+02 -3.274940348895e-01 6.960443156520e-04 2.212286174678e+01
6.832500000000e+02 -3.278402746268e-01 6.972955232119e-04 2.216548274080e+01
6.835000000000e+02 -3.284269081265e-01 6.994586796063e-04 2.220863650670e+01
6.837500000000e+02 -3.292083304534e-01 7.025234175120e-04 2.225222949982e+01
6.840000000000e+02 -3.301321579978e-01 7.064627988603e-04 2.229617155250e+01
6.842500000000e+02 -3.311413143947e-01 7.112318515195e-04 2.234037640458e+01
6.845000000000e+02 -3.321764270551e-01 7.167661245173e-04 2.238476219047e+01
6.847500000000e+02 -3.331783965782e-01 7.229803947243e-04 2.242925169412e+01
6.850000000000e+02 -3.340909922408e-01 7.297683885592e-04 2.247377284159e+01
6.852500000000e+02 -3.348633042171e-01 7.370028958749e-04 2.251825896246e+01
6.855000000000e+02 -3.354518680869e-01 7.445367487880e-04 2.256264903005e+01
6.857500000000e+02 -3.358223303625e-01 7.522047448741e-04 2.260688801612e+01
6.860000000000e+02 -3.359504750758e-01 7.598266884053e-04 2.265092702502e+01
6.862500000000e+02 -3.358225514578e-01 7.672114827466e-04 2.269472348890e+01
6.865000000000e+02 -3.354348298804e-01 7.741621661004e-04 2.273824120657e+01
6.867500000000e+02 -3.347924576661e-01 7.804817784375e-04 2.278145047174e+01
6.870000000000e+02 -3.339076451402e-01 7.859797257339e-04 2.282432798349e+01
6.872500000000e+02 -3.327973611437e-01 7.904782958675e-04 2.286685670765e+01
6.875000000000e+02 -3.314807647637e-01 7.938190937206e-04 2.290902574517e+01
6.877500000000e+02 -3.299765597729e-01 7.958687938400e-04 2.295083001890e+01
6.880000000000e+02 -3.283005543056e-01 7.965238977002e-04 2.299226989931e+01
6.882500000000e+02 -3.264636893732e-01 7.957143551090e-04 2.303335083000e+01
6.885000000000e+02 -3.244706855285e-01 7.934053552387e-04 2.307408278915e+01
6.887500000000e+02 -3.223195337977e-01 7.895976801704e-04 2.311447979805e+01
6.890000000000e+02 -3.200018209699e-01 7.843262564260e-04 2.315455932070e+01
6.892500000000e+02 -3.175039640188e-01 7.776570354581e-04 2.319434170181e+01
6.895000000000e+02 -3.148091551593e-01 7.696825752932e-04 2.323384956160e+01
6.897500000000e+02 -3.118999436117e-01 7.605168627201e-04 2.327310722670e+01
6.900000000000e+02 -3.087610961063e-01 7.502893272897e-04 2.331214016033e+01
6.902500000000e+02 -3.053825769145e-01 7.391390819926e-04 2.335097443525e+01
6.905000000000e+02 -3.017622500025e-01 7.272092166216e-04 2.338963622745e+01
6.907500000000e+02 -2.979081009232e-01 7.146419451998e-04 2.342815133490e+01
6.910000000000e+02 -2.938396956061e-01 7.015749355265e-04 2.346654475903e+01
6.912500000000e+02 -2.895887813344e-01 6.881390113945e-04 2.350484024655e+01
6.915000000000e+02 -2.851988631587e-01 6.744568513661e-04 2.354305990587e+01
6.917500000000e+02 -2.807238291708e-01 6.606432630136e-04 2.358122379228e+01
6.920000000000e+02 -2.762256836315e-01 6.468065223173e-04 2.361934955921e+01
6.922500000000e+02 -2.717715997606e-01 6.330503046333e-04 2.365745202074e+01
6.925000000000e+02 -2.674304885812e-01 6.194763018750e-04 2.369554281402e+01
6.927500000000e+02 -2.632693934415e-01 6.061864427184e-04 2.373363002996e+01
6.930000000000e+02 -2.593499956423e-01 5.932850586018e-04 2.377171793202e+01
6.932500000000e+02 -2.557254939376e-01 5.808802701250e-04 2.380980660456e+01
6.935000000000e+02 -2.524381262741e-01 5.690843516374e-04 2.384789183119e+01
6.937500000000e+02 -2.495174667219e-01 5.580131065320e-04 2.388596486561e+01
6.940000000000e+02 -2.469796585358e-01 5.477843485563e-04 2.392401250004e+01
6.942500000000e+02 -2.448275337090e-01 5.385150095591e-04 2.396201703307e+01
6.945000000000e+02 -2.430516329458e-01 5.303177349102e-04 2.399995657443e+01
6.947500000000e+02 -2.416319200575e-01 5.232967309657e-04 2.403780525881e+01
6.950000000000e+02 -2.405400606171e-01 5.175435818824e-04 2.407553371785e+01
6.952500000000e+02 -2.397420168493e-01 5.131332823189e-04 2.411310966438e+01
6.955000000000e+02 -2.392006960711e-01 5.101204979073e-04 2.415049841882e+01
6.957500000000e+02 -2.388784706797e-01 5.085368519577e-04 2.418766365621e+01
6.960000000000e+02 -2.387393299837e-01 5.083890109977e-04 2.422456809784e+01
6.962500000000e+02 -2.387505410928e-01 5.096580350466e-04 2.426117430919e+01
6.965000000000e+02 -2.388836984936e-01 5.122995196771e-04 2.429744531171e+01
6.967500000000e+02 -2.391151695008e-01 5.162450737196e-04 2.433334531978e+01
6.970000000000e+02 -2.394259414740e-01 5.214045018148e-04 2.436884030933e+01
6.972500000000e+02 -2.398009781471e-01 5.276688488188e-04 2.440389861518e+01
6.975000000000e+02 -2.402281887889e-01 5.349136119277e-04 2.443849126355e+01
6.977500000000e+02 -2.406971907666e-01 5.430024295198e-04 2.447259237348e+01
6.980000000000e+02 -2.411980063433e-01 5.517907163391e-04 2.450617948421e+01
6.982500000000e+02 -2.417198414359e-01 5.611288869504e-04 2.453923361587e+01
6.985000000000e+02 -2.422500906180e-01 5.708655342675e-04 2.457173955812e+01
6.987500000000e+02 -2.427736427882e-01 5.808498615728e-04 2.460368579926e+01
6.990000000000e+02 -2.432725579749e-01 5.909339037299e-04 2.463506472246e+01
6.992500000000e+02 -2.437261159007e-01 6.009741098993e-04 2.466587258464e+01
6.995000000000e+02 -2.441112262213e-01 6.108325751690e-04 2.469610947301e+01
6.997500000000e+02 -2.444031198500e-01 6.203780332654e-04 2.472577948155e+01
7.000000000000e+02 -2.445762758132e-01 6.294865262533e-04 2.475489055178e+01
7.002500000000e+02 -2.446054370150e-01 6.380420528349e-04 2.478345467250e+01
7.005000000000e+02 -2.444666809530e-01 6.459371415055e-04 2.481148772642e+01
7.007500000000e+02 -2.441383912795e-01 6.530734960167e-04 2.483900957640e+01
7.010000000000e+02 -2.436020997526e-01 6.593627236990e-04 2.486604399277e+01
7.012500000000e+02 -2.428430945940e-01 6.647271105091e-04 2.489261870246e+01
7.015000000000e+02 -2.418508441371e-01 6.691005572648e-04 2.491876514102e+01
7.017500000000e+02 -2.406191261396e-01 6.724294517879e-04 2.494451842280e+01
7.020000000000e+02 -2.391459620509e-01 6.746735637414e-04 2.496991711131e+01
7.022500000000e+02 -2.374333176548e-01 6.758067283031e-04 2.499500310910e+01
7.025000000000e+02 -2.354867203802e-01 6.758174900808e-04 2.501982121399e+01
7.027500000000e+02 -2.333147287318e-01 6.747093545381e-04 2.504441889686e+01
7.030000000000e+02 -2.309283533325e-01 6.725006801015e-04 2.506884604328e+01
7.032500000000e+02 -2.283405640873e-01 6.692244346701e-04 2.509315436482e+01
7.035000000000e+02 -2.255657323854e-01 6.649273055786e-04 2.511739724448e+01
7.037500000000e+02 -2.226192709658e-01 6.596687204235e-04 2.514162906389e+01
7.040000000000e+02 -2.195172472090e-01 6.535193019374e-04 2.516590500180e+01
7.042500000000e+02 -2.162761616766e-01 6.465592358601e-04 2.519028049869e+01
7.045000000000e+02 -2.129127997928e-01 6.388764555753e-04 2.521481075307e+01
7.047500000000e+02 -2.094441102642e-01 6.305646876712e-04 2.523955034687e+01
7.050000000000e+02 -2.058871100570e-01 6.217214508967e-04 2.526455290748e+01
7.052500000000e+02 -2.022588707690e-01 6.124462393105e-04 2.528987047198e+01
7.055000000000e+02 -1.985764184471e-01 6.028386822252e-04 2.531555315484e+01
7.057500000000e+02 -1.948566059158e-01 5.929969391448e-04 2.534164881715e+01
7.060000000000e+02 -1.911160048923e-01 5.830163803122e-04 2.536820244737e+01
7.062500000000e+02 -1.873706850750e-01 5.729883499562e-04 2.539525584594e+01
7.065000000000e+02 -1.836359579696e-01 5.629992232237e-04 2.542284733224e+01
7.067500000000e+02 -1.799261432969e-01 5.531296452981e-04 2.545101116075e+01
7.070000000000e+02 -1.762542614033e-01 5.434539450923e-04 2.547977730974e+01
7.072500000000e+02 -1.726317694227e-01 5.340396882727e-04 2.550917109225e+01
7.075000000000e+02 -1.690682996993e-01 5.249473379904e-04 2.553921302281e+01
7.077500000000e+02 -1.655714951479e-01 5.162299602512e-04 2.556991838771e+01
7.080000000000e+02 -1.621468719122e-01 5.079330080066e-04 2.560129718101e+01
7.082500000000e+02 -1.587977731513e-01 5.000941792458e-04 2.563335409946e+01
7.085000000000e+02 -1.555254406798e-01 4.927432262083e-04 2.566608826333e+01
7.087500000000e+02 -1.523291306562e-01 4.859019608640e-04 2.569949351128e+01
7.090000000000e+02 -1.492063528844e-01 4.795841879227e-04 2.573355824047e+01
7.092500000000e+02 -1.461531498090e-01 4.737958402723e-04 2.576826564258e+01
7.095000000000e+02 -1.431644317305e-01 4.685352750507e-04 2.580359399289e+01
7.097500000000e+02 -1.402343513484e-01 4.637935482031e-04 2.583951661001e+01
7.100000000000e+02 -1.373566678258e-01 4.595551177745e-04 2.587600237518e+01
7.102500000000e+02 -1.345251044952e-01 4.557984266683e-04 2.591301568223e+01
7.105000000000e+02 -1.317336630391e-01 4.524969649126e-04 2.595051696048e+01
7.107500000000e+02 -1.289768875033e-01 4.496201657291e-04 2.598846263525e+01
7.110000000000e+02 -1.262500598476e-01 4.471346491283e-04 2.602680546677e+01
7.112500000000e+02 -1.235493273741e-01 4.450054154042e-04 2.606549463816e+01
7.115000000000e+02 -1.208717579149e-01 4.431971571253e-04 2.610447604463e+01
7.117500000000e+02 -1.182153277852e-01 4.416753399881e-04 2.614369216474e+01
7.120000000000e+02 -1.155788539321e-01 4.404073599850e-04 2.618308229793e+01
7.122500000000e+02 -1.129618850468e-01 4.393634816486e-04 2.622258259774e+01
7.125000000000e+02 -1.103645621527e-01 4.385175237515e-04 2.626212609642e+01
7.127500000000e+02 -1.077874704053e-01 4.378476089930e-04 2.630164294677e+01
7.130000000000e+02 -1.052314882633e-01 4.373361366193e-04 2.634106023200e+01
7.132500000000e+02 -1.026976609183e-01 4.369699751502e-04 2.638030242223e+01
7.135000000000e+02 -1.001870926358e-01 4.367400534767e-04 2.641929121112e+01
7.137500000000e+02 -9.770087715492e-02 4.366409533627e-04 2.645794602645e+01
7.140000000000e+02 -9.524005916189e-02 4.366703848321e-04 2.649618417062e+01
7.142500000000e+02 -9.280562986981e-02 4.368282900924e-04 2.653392101301e+01
7.145000000000e+02 -9.039854484911e-02 4.371159597844e-04 2.657107066322e+01
7.147500000000e+02 -8.801976853407e-02 4.375350049942e-04 2.660754605365e+01
7.150000000000e+02 -8.567031159170e-02 4.380864753443e-04 2.664325975372e+01
7.152500000000e+02 -8.335128391136e-02 4.387698702963e-04 2.667812413568e+01
7.155000000000e+02 -8.106390671833e-02 4.395823520963e-04 2.671205226873e+01
7.157500000000e+02 -7.880952606243e-02 4.405179782010e-04 2.674495819569e+01
7.160000000000e+02 -7.658957702231e-02 4.415671401404e-04 2.677675765909e+01
7.162500000000e+02 -7.440550111574e-02 4.427161324303e-04 2.680736884602e+01
7.165000000000e+02 -7.225865510181e-02 4.439468815740e-04 2.683671276427e+01
7.167500000000e+02 -7.015015286675e-02 4.452368620731e-04 2.686471403843e+01
7.170000000000e+02 -6.808069204211e-02 4.465591620339e-04 2.689130146020e+01
7.172500000000e+02 -6.605033635109e-02 4.478826934467e-04 2.691640876911e+01
7.175000000000e+02 -6.405832706570e-02 4.491725580018e-04 2.693997501165e+01
7.177500000000e+02 -6.210285798594e-02 4.503905081758e-04 2.696194524588e+01
7.180000000000e+02 -6.018086421291e-02 4.514954947523e-04 2.698227120641e+01
7.182500000000e+02 -5.828788614623e-02 4.524443283247e-04 2.700091153736e+01
7.185000000000e+02 -5.641790544453e-02 4.531923294450e-04 2.701783257111e+01
7.187500000000e+02 -5.456331012492e-02 4.536940844654e-04 2.703300841900e+01
7.190000000000e+02 -5.271484852904e-02 4.539041426031e-04 2.704642159518e+01
7.192500000000e+02 -5.086169880216e-02 4.537777637315e-04 2.705806317275e+01
7.195000000000e+02 -4.899160944820e-02 4.532716592980e-04 2.706793286904e+01
7.197500000000e+02 -4.709105690828e-02 4.523446521305e-04 2.707603943569e+01
7.200000000000e+02 -4.514553605532e-02 4.509583854188e-04 2.708240041811e+01
7.202500000000e+02 -4.313985735376e-02 4.490779445050e-04 2.708704221396e+01
7.205000000000e+02 -4.105848872904e-02 4.466724427146e-04 2.709000002457e+01
7.207500000000e+02 -3.888597440958e-02 4.437155715528e-04 2.709131737178e+01
7.210000000000e+02 -3.660732629540e-02 4.401861525669e-04 2.709104585291e+01
7.212500000000e+02 -3.420842469114e-02 4.360686978924e-04 2.708924479013e+01
7.215000000000e+02 -3.167644267526e-02 4.313536600580e-04 2.708598043894e+01
7.217500000000e+02 -2.900020497196e-02 4.260378541587e-04 2.708132547856e+01
7.220000000000e+02 -2.617053185551e-02 4.201247704366e-04 2.707535817619e+01
7.222500000000e+02 -2.318051658229e-02 4.136248246975e-04 2.706816168471e+01
7.225000000000e+02 -2.002577301821e-02 4.065554758762e-04 2.705982290008e+01
7.227500000000e+02 -1.670459236832e-02 3.989413068369e-04 2.705043157878e+01
7.230000000000e+02 -1.321803355729e-02 3.908139970932e-04 2.704007939016e+01
7.232500000000e+02 -9.569966694423e-03 3.822121530435e-04 2.702885859085e+01
7.235000000000e+02 -5.767014107784e-03 3.731811089967e-04 2.701686118804e+01
7.237500000000e+02 -1.818458684166e-03 3.637725201149e-04 2.700417756556e+01
7.240000000000e+02 2.263937592811e-03 3.540438023795e-04 2.699089564893e+01
7.242500000000e+02 6.466144000472e-03 3.440574977698e-04 2.697709959413e+01
7.245000000000e+02 1.077213873934e-02 3.338806593275e-04 2.696286903253e+01
7.247500000000e+02 1.516420774674e-02 3.235838864240e-04 2.694827789465e+01
7.250000000000e+02 1.962328532007e-02 3.132404220567e-04 2.693339380436e+01
7.252500000000e+02 2.412930434166e-02 3.029250307665e-04 2.691827710268e+01
7.255000000000e+02 2.866156510734e-02 2.927129867649e-04 2.690298044060e+01
7.257500000000e+02 3.319910364470e-02 2.826788282079e-04 2.688754808098e+01
7.260000000000e+02 3.772105757114e-02 2.728952299754e-04 2.687201559997e+01
7.262500000000e+02 4.220702051379e-02 2.634318352332e-04 2.685640970112e+01
7.265000000000e+02 4.663738054059e-02 2.543540431277e-04 2.684074795844e+01
7.267500000000e+02 5.099363581908e-02 2.457219783231e-04 2.682503891734e+01
7.270000000000e+02 5.525868528405e-02 2.375894470363e-04 2.680928219058e+01
7.272500000000e+02 5.941708871263e-02 2.300030564862e-04 2.679346877572e+01
7.275000000000e+02 6.345529579308e-02 2.230013273647e-04 2.677758130663e+01
7.277500000000e+02 6.736184106074e-02 2.166141222889e-04 2.676159463122e+01
7.280000000000e+02 7.112750251823e-02 2.108620234488e-04 2.674547625784e+01
7.282500000000e+02 7.474542599887e-02 2.057560412291e-04 2.672918707115e+01
7.285000000000e+02 7.821120859893e-02 2.012972729765e-04 2.671268194177e+01
7.287500000000e+02 8.152295231010e-02 1.974769107782e-04 2.669591051997e+01
7.290000000000e+02 8.468127587393e-02 1.942765063698e-04 2.667881797665e+01
7.292500000000e+02 8.768928757989e-02 1.916679503794e-04 2.666134579564e+01
7.295000000000e+02 9.055253711431e-02 1.896139359336e-04 2.664343258723e+01
7.297500000000e+02 9.327892084296e-02 1.880685553519e-04 2.662501487238e+01
7.300000000000e+02 9.587855079276e-02 1.869776129203e-04 2.660602788373e+01
7.302500000000e+02 9.836361660836e-02 1.862796860262e-04 2.658640629567e+01
7.305000000000e+02 1.007481775863e-01 1.859069217624e-04 2.656608499224e+01
7.307500000000e+02 1.030479759145e-01 1.857858733075e-04 2.654499969544e+01
7.310000000000e+02 1.052801698947e-01 1.858385154845e-04 2.652308766066e+01
7.312500000000e+02 1.074630816184e-01 1.859833040731e-04 2.650028824073e+01
7.315000000000e+02 1.096159248179e-01 1.861362814401e-04 2.647654337428e+01
7.317500000000e+02 1.117584706123e-01 1.862122596015e-04 2.645179813223e+01
7.320000000000e+02 1.139107415094e-01 1.861260051901e-04 2.642600109537e+01
7.322500000000e+02 1.160926936951e-01 1.857934766928e-04 2.639910465732e+01
7.325000000000e+02 1.183238451297e-01 1.851331131240e-04 2.637106540471e+01
7.327500000000e+02 1.206229464380e-01 1.840669941107e-04 2.634184430614e+01
7.330000000000e+02 1.230076559966e-01 1.825221201410e-04 2.631140683186e+01
7.332500000000e+02 1.254941675376e-01 1.804317522739e-04 2.627972319067e+01
7.335000000000e+02 1.280969261382e-01 1.777365736592e-04 2.624676825983e+01
7.337500000000e+02 1.308282904431e-01 1.743858729303e-04 2.621252174154e+01
7.340000000000e+02 1.336982874226e-01 1.703386143054e-04 2.617696801297e+01
7.342500000000e+02 1.367143509678e-01 1.655644306972e-04 2.614009611386e+01
7.345000000000e+02 1.398810909591e-01 1.600445717025e-04 2.610189970658e+01
7.347500000000e+02 1.432001715830e-01 1.537726714542e-04 2.606237681353e+01
7.350000000000e+02 1.466701409933e-01 1.467553621099e-04 2.602152982089e+01
7.352500000000e+02 1.502864090747e-01 1.390125683489e-04 2.597936515526e+01
7.355000000000e+02 1.540412006948e-01 1.305777957736e-04 2.593589323665e+01
7.357500000000e+02 1.579236202861e-01 1.214981176883e-04 2.589112821329e+01
7.360000000000e+02 1.619197490947e-01 1.118338856997e-04 2.584508781092e+01
7.362500000000e+02 1.660128265767e-01 1.016582284653e-04 2.579779306450e+01
7.365000000000e+02 1.701834627888e-01 9.105627588373e-05 2.574926824848e+01
7.367500000000e+02 1.744099342372e-01 8.012413524119e-05 2.569954062630e+01
7.370000000000e+02 1.786685221126e-01 6.896760326057e-05 2.564864030821e+01
7.372500000000e+02 1.829339080928e-01 5.770064191492e-05 2.559660011537e+01
7.375000000000e+02 1.871796033912e-01 4.644369495611e-05 2.554345538061e+01
7.377500000000e+02 1.913784308656e-01 3.532173847970e-05 2.548924393621e+01
7.380000000000e+02 1.955030239271e-01 2.446204022986e-05 2.543400594591e+01
7.382500000000e+02 1.995263520261e-01 1.399205727179e-05 2.537778384346e+01
7.385000000000e+02 2.034222608101e-01 4.037086491100e-06 2.532062228555e+01
7.387500000000e+02 2.071659926807e-01 -5.281958561660e-06 2.526256805185e+01
7.390000000000e+02 2.107347441894e-01 -1.385103968043e-05 2.520367011715e+01
7.392500000000e+02 2.141081406973e-01 -2.156510739189e-05 2.514397952874e+01
7.395000000000e+02 2.172687487579e-01 -2.833041294672e-05 2.508354950279e+01
7.397500000000e+02 2.202025018747e-01 -3.406645468867e-05 2.502243539146e+01
7.400000000000e+02 2.228990731182e-01 -3.870769700443e-05 2.496069467560e+01
7.402500000000e+02 2.253522358529e-01 -4.220528635179e-05 2.489838705377e+01
7.405000000000e+02 2.275601054497e-01 -4.452826612222e-05 2.483557442999e+01
7.407500000000e+02 2.295253038777e-01 -4.566447920286e-05 2.477232091377e+01
7.410000000000e+02 2.312550842019e-01 -4.562138990681e-05 2.470869288006e+01
7.412500000000e+02 2.327613112561e-01 -4.442630660846e-05 2.464475893346e+01
7.415000000000e+02 2.340603718164e-01 -4.212640508758e-05 2.458058989344e+01
7.417500000000e+02 2.351729810024e-01 -3.878825385162e-05 2.451625874571e+01
7.420000000000e+02 2.361238909038e-01 -3.449719281113e-05 2.445184056193e+01
7.422500000000e+02 2.369415046743e-01 -2.935627519664e-05 2.438741238266e+01
7.425000000000e+02 2.376574023653e-01 -2.348489106524e-05 2.432305305828e+01
7.427500000000e+02 2.383057906007e-01 -1.701702769752e-05 2.425884303615e+01
7.430000000000e+02 2.389228869959e-01 -1.009940228675e-05 2.419486411405e+01
7.432500000000e+02 2.395462461092e-01 -2.889184947930e-06 2.413119911342e+01
7.435000000000e+02 2.402140528857e-01 4.448393975830e-06 2.406793154477e+01
7.437500000000e+02 2.409643898554e-01 1.174268892463e-05 2.400514516135e+01
7.440000000000e+02 2.418344710585e-01 1.882034287828e-05 2.394292348976e+01
7.442500000000e+02 2.428599314017e-01 2.550832674697e-05 2.388134936457e+01
7.445000000000e+02 2.440740754478e-01 3.163693157239e-05 2.382050429558e+01
7.447500000000e+02 2.455072423142e-01 3.704255959663e-05 2.376046797738e+01
7.450000000000e+02 2.471861417469e-01 4.157071782689e-05 2.370131758021e+01
7.452500000000e+02 2.491333545325e-01 4.507883025288e-05 2.364312724091e+01
7.455000000000e+02 2.513668177761e-01 4.743903075976e-05 2.358596734351e+01
7.457500000000e+02 2.538994628967e-01 4.854065513744e-05 2.352990395405e+01
7.460000000000e+02 2.567389485850e-01 4.829245301199e-05 2.347499829555e+01
7.462500000000e+02 2.598874206578e-01 4.662466177545e-05 2.342130610254e+01
7.465000000000e+02 2.633414362363e-01 4.349056052098e-05 2.336887719746e+01
7.467500000000e+02 2.670919394231e-01 3.886771520988e-05 2.331775504340e+01
7.470000000000e+02 2.711243275678e-01 3.275878643072e-05 2.326797638638e+01
7.472500000000e+02 2.754185876936e-01 2.519190991107e-05 2.321957096276e+01
7.475000000000e+02 2.799495441118e-01 1.622055395430e-05 2.317256135775e+01
7.477500000000e+02 2.846870982057e-01 5.922827965090e-06 2.312696282646e+01
7.480000000000e+02 2.895966100438e-01 -5.599530010950e-06 2.308278332251e+01
7.482500000000e+02 2.946393245968e-01 -1.822265481006e-05 2.304002362782e+01
7.485000000000e+02 2.997728359673e-01 -3.180241115233e-05 2.299867742760e+01
7.487500000000e+02 3.049516811691e-01 -4.617686155217e-05 2.295873166499e+01
7.490000000000e+02 3.101279497728e-01 -6.116876527819e-05 2.292016680869e+01
7.492500000000e+02 3.152520220502e-01 -7.658855982012e-05 2.288295734904e+01
7.495000000000e+02 3.202733653483e-01 -9.223731623864e-05 2.284707219496e+01
7.497500000000e+02 3.251414266853e-01 -1.079103624361e-04 2.281247526683e+01
7.500000000000e+02 3.298065868821e-01 -1.234002335314e-04 2.277912605997e+01
7.502500000000e+02 3.342212013645e-01 -1.384999550651e-04 2.274698025619e+01
7.505000000000e+02 3.383406794634e-01 -1.530064505703e-04 2.271599035775e+01
7.507500000000e+02 3.421245852625e-01 -1.667237585199e-04 2.268610635790e+01
7.510000000000e+02 3.455377289553e-01 -1.794659463512e-04 2.265727635314e+01
7.512500000000e+02 3.485512325060e-01 -1.910602508302e-04 2.262944722978e+01
7.515000000000e+02 3.511434935558e-01 -2.013498519447e-04 2.260256526050e+01
7.517500000000e+02 3.533010386982e-01 -2.101965074620e-04 2.257657672654e+01
7.520000000000e+02 3.550191837937e-01 -2.174828634934e-04 2.255142844307e+01
7.522500000000e+02 3.563025743440e-01 -2.231148441113e-04 2.252706834459e+01
7.525000000000e+02 3.571654350607e-01 -2.270235112190e-04 2.250344592763e+01
7.527500000000e+02 3.576316296973e-01 -2.291668293635e-04 2.248051271235e+01
7.530000000000e+02 3.577344349590e-01 -2.295309192522e-04 2.245822256870e+01
7.532500000000e+02 3.575161426770e-01 -2.281312817719e-04 2.243653212721e+01
7.535000000000e+02 3.570273722691e-01 -2.250133330505e-04 2.241540101215e+01
7.537500000000e+02 3.563261666144e-01 -2.202524755399e-04 2.239479201915e+01
7.540000000000e+02 3.554769759144e-01 -2.139541579388e-04 2.237467138736e+01
7.542500000000e+02 3.545493706837e-01 -2.062527560174e-04 2.235500877614e+01
7.545000000000e+02 3.536167263224e-01 -1.973106031747e-04 2.233577750140e+01
7.547500000000e+02 3.527546912454e-01 -1.873159330513e-04 2.231695437221e+01
7.550000000000e+02 3.520396572514e-01 -1.764808606745e-04 2.229851984904e+01
7.552500000000e+02 3.515470766514e-01 -1.650386119788e-04 2.228045794821e+01
7.555000000000e+02 3.513497361729e-01 -1.532403867134e-04 2.226275607100e+01
7.557500000000e+02 3.515160024150e-01 -1.413517736645e-04 2.224540510144e+01
7.560000000000e+02 3.521080029210e-01 -1.296491865690e-04 2.222839917009e+01
7.562500000000e+02 3.531798216712e-01 -1.184157695175e-04 2.221173563870e+01
7.565000000000e+02 3.547757418111e-01 -1.079374288675e-04 2.219541482927e+01
7.567500000000e+02 3.569286050853e-01 -9.849816456428e-05 2.217944012205e+01
7.570000000000e+02 3.596583577467e-01 -9.037532911534e-05 2.216381768998e+01
7.572500000000e+02 3.629708836027e-01 -8.383473840234e-05 2.214855645707e+01
7.575000000000e+02 3.668572212089e-01 -7.912555601807e-05 2.213366801459e+01
7.577500000000e+02 3.712932705078e-01 -7.647498954443e-05 2.211916638336e+01
7.580000000000e+02 3.762400220520e-01 -7.608271772307e-05 2.210506820452e+01
7.582500000000e+02 3.816444303137e-01 -7.811546001481e-05 2.209139234745e+01
7.585000000000e+02 3.874408471543e-01 -8.270137635201e-05 2.207816016399e+01
7.587500000000e+02 3.935530858179e-01 -8.992500943942e-05 2.206539513564e+01
7.590000000000e+02 3.998969319160e-01 -9.982256358691e-05 2.205312294389e+01
7.592500000000e+02 4.063829989427e-01 -1.123779567016e-04 2.204137149419e+01
7.595000000000e+02 4.129198278955e-01 -1.275201524633e-04 2.203017057551e+01
7.597500000000e+02 4.194169003564e-01 -1.451214882626e-04 2.201955206897e+01
7.600000000000e+02 4.257875690333e-01 -1.649979135144e-04 2.200954952032e+01
7.602500000000e+02 4.319515411236e-01 -1.869105568258e-04 2.200019825280e+01
7.605000000000e+02 4.378369561393e-01 -2.105692824572e-04 2.199153507042e+01
7.607500000000e+02 4.433819106936e-01 -2.356379300687e-04 2.198359791514e+01
7.610000000000e+02 4.485353268674e-01 -2.617408802606e-04 2.197642583728e+01
7.612500000000e+02 4.532573391459e-01 -2.884712424818e-04 2.197005854472e+01
7.615000000000e+02 4.575191256456e-01 -3.153998432916e-04 2.196453612363e+01
7.617500000000e+02 4.613023860288e-01 -3.420850025167e-04 2.195989850363e+01
7.620000000000e+02 4.645984420801e-01 -3.680824395973e-04 2.195618529077e+01
7.622500000000e+02 4.674072158350e-01 -3.929553368162e-04 2.195343517716e+01
7.625000000000e+02 4.697360487375e-01 -4.162839456777e-04 2.195168552462e+01
7.627500000000e+02 4.715984560291e-01 -4.376746104402e-04 2.195097194351e+01
7.630000000000e+02 4.730128689831e-01 -4.567680983006e-04 2.195132766128e+01
7.632500000000e+02 4.740012886784e-01 -4.732469165727e-04 2.195278338940e+01
7.635000000000e+02 4.745879150259e-01 -4.868417102841e-04 2.195536650246e+01
7.637500000000e+02 4.747976974777e-01 -4.973366245252e-04 2.195910102589e+01
7.640000000000e+02 4.746548254080e-01 -5.045734696343e-04 2.196400686249e+01
7.642500000000e+02 4.741812178497e-01 -5.084547313762e-04 2.197009982974e+01
7.645000000000e+02 4.733951085818e-01 -5.089452359330e-04 2.197739099209e+01
7.647500000000e+02 4.723098822063e-01 -5.060720513997e-04 2.198588680157e+01
7.650000000000e+02 4.709332839113e-01 -4.999229378723e-04 2.199558850056e+01
7.652500000000e+02 4.692672980663e-01 -4.906431760065e-04 2.200649236417e+01
7.655000000000e+02 4.673087272245e-01 -4.784301616674e-04 2.201858945839e+01
7.657500000000e+02 4.650506211560e-01 -4.635264185472e-04 2.203186550776e+01
7.660000000000e+02 4.624845617392e-01 -4.462114113593e-04 2.204630122671e+01
7.662500000000e+02 4.596035977279e-01 -4.267917629998e-04 2.206187230778e+01
7.665000000000e+02 4.564055947627e-01 -4.055911095270e-04 2.207854939912e+01
7.667500000000e+02 4.528967551390e-01 -3.829403392045e-04 2.209629864005e+01
7.670000000000e+02 4.490947616861e-01 -3.591683768503e-04 2.211508169156e+01
7.672500000000e+02 4.450312259545e-01 -3.345944609312e-04 2.213485603991e+01
7.675000000000e+02 4.407530479371e-01 -3.095224511787e-04 2.215557537180e+01
7.677500000000e+02 4.363223409004e-01 -2.842373381569e-04 2.217718966265e+01
7.680000000000e+02 4.318148875649e-01 -2.590043184155e-04 2.219964579607e+01
7.682500000000e+02 4.273170170797e-01 -2.340698971751e-04 2.222288776180e+01
7.685000000000e+02 4.229211794293e-01 -2.096648815676e-04 2.224685679689e+01
7.687500000000e+02 4.187206209635e-01 -1.860086553328e-04 2.227149206407e+01
7.690000000000e+02 4.148035738465e-01 -1.633135183540e-04 2.229673077175e+01
7.692500000000e+02 4.112475975550e-01 -1.417885531551e-04 2.232250839865e+01
7.695000000000e+02 4.081146486345e-01 -1.216423426606e-04 2.234875931867e+01
7.697500000000e+02 4.054473242375e-01 -1.030835649727e-04 2.237541676355e+01
7.700000000000e+02 4.032666988810e-01 -8.631943441277e-05 2.240241344013e+01
7.702500000000e+02 4.015718761826e-01 -7.155164274980e-05 2.242968175871e+01
7.705000000000e+02 4.003412601698e-01 -5.897035972395e-05 2.245715396057e+01
7.707500000000e+02 3.995352795908e-01 -4.874653292636e-05 2.248476280419e+01
7.710000000000e+02 3.991002344462e-01 -4.102348032187e-05 2.251244167502e+01
7.712500000000e+02 3.989727637952e-01 -3.590842141913e-05 2.254012509451e+01
7.715000000000e+02 3.990845076739e-01 -3.346500453093e-05 2.256774889439e+01
7.717500000000e+02 3.993664678702e-01 -3.370722839919e-05 2.259525091820e+01
7.720000000000e+02 3.997528348536e-01 -3.659552220485e-05 2.262257123499e+01
7.722500000000e+02 4.001840185206e-01 -4.203504308539e-05 2.264965263914e+01
7.725000000000e+02 4.006088555905e-01 -4.987639936055e-05 2.267644108544e+01
7.727500000000e+02 4.009860632760e-01 -5.991864259118e-05 2.270288591976e+01
7.730000000000e+02 4.012849543986e-01 -7.191402840917e-05 2.272894054299e+01
7.732500000000e+02 4.014856958646e-01 -8.557464913698e-05 2.275456238733e+01
7.735000000000e+02 4.015790211409e-01 -1.005797341603e-04 2.277971352679e+01
7.737500000000e+02 4.015656359713e-01 -1.165844610323e-04 2.280436049842e+01
7.740000000000e+02 4.014550904142e-01 -1.332290365180e-04 2.282847477613e+01
7.742500000000e+02 4.012642498140e-01 -1.501484691035e-04 2.285203247011e+01
7.745000000000e+02 4.010150962593e-01 -1.669824031558e-04 2.287501466727e+01
7.747500000000e+02 4.007320077754e-01 -1.833853154290e-04 2.289740696366e+01
7.750000000000e+02 4.004384043944e-01 -1.990362819212e-04 2.291919976560e+01
7.752500000000e+02 4.001531071963e-01 -2.136484342123e-04 2.294038769150e+01
7.755000000000e+02 3.998866118354e-01 -2.269770102800e-04 2.296096977335e+01
7.757500000000e+02 3.996378465510e-01 -2.388257639734e-04 2.298094906786e+01
7.760000000000e+02 3.993918893028e-01 -2.490510911994e-04 2.300033232854e+01
7.762500000000e+02 3.991191143247e-01 -2.575628145834e-04 2.301913004271e+01
7.765000000000e+02 3.987762016946e-01 -2.643219284308e-04 2.303735605799e+01
7.767500000000e+02 3.983091106421e-01 -2.693349418144e-04 2.305502743479e+01
7.770000000000e+02 3.976579525847e-01 -2.726452495605e-04 2.307216409445e+01
7.772500000000e+02 3.967633545947e-01 -2.743224296119e-04 2.308878894474e+01
7.775000000000e+02 3.955736442678e-01 -2.744505313288e-04 2.310492754380e+01
7.777500000000e+02 3.940520064808e-01 -2.731167598567e-04 2.312060815308e+01
7.780000000000e+02 3.921826005951e-01 -2.704019399640e-04 2.313586150402e+01
7.782500000000e+02 3.899747619254e-01 -2.663740983106e-04 2.315072111487e+01
7.785000000000e+02 3.874644778439e-01 -2.610861075709e-04 2.316522323004e+01
7.787500000000e+02 3.847126980706e-01 -2.545777859148e-04 2.317940678181e+01
7.790000000000e+02 3.818005002723e-01 -2.468823466005e-04 2.319331384457e+01
7.792500000000e+02 3.788213956376e-01 -2.380362861326e-04 2.320698937675e+01
7.795000000000e+02 3.758717263856e-01 -2.280912923235e-04 2.322048159041e+01
7.797500000000e+02 3.730402051717e-01 -2.171262454190e-04 2.323384161939e+01
7.800000000000e+02 3.703980508870e-01 -2.052573252886e-04 2.324712368441e+01
7.802500000000e+02 3.679909525337e-01 -1.926442984533e-04 2.326038452561e+01
7.805000000000e+02 3.658341529746e-01 -1.794916463315e-04 2.327368336045e+01
7.807500000000e+02 3.639112344343e-01 -1.660434433049e-04 2.328708111362e+01
7.810000000000e+02 3.621770110397e-01 -1.525724094432e-04 2.330064015882e+01
7.812500000000e+02 3.605640552062e-01 -1.393640032940e-04 2.331442361453e+01
7.815000000000e+02 3.589920972749e-01 -1.266971588582e-04 2.332849484415e+01
7.817500000000e+02 3.573789800446e-01 -1.148239752546e-04 2.334291688531e+01
7.820000000000e+02 3.556517309395e-01 -1.039511215403e-04 2.335775217605e+01
7.822500000000e+02 3.537561697935e-01 -9.422480581266e-05 2.337306217896e+01
7.825000000000e+02 3.516637830621e-01 -8.572152809322e-05 2.338890725252e+01
7.827500000000e+02 3.493748909223e-01 -7.844571923560e-05 2.340534652432e+01
7.830000000000e+02 3.469177632112e-01 -7.233451644834e-05 2.342243809104e+01
7.832500000000e+02 3.443437565867e-01 -6.726905689081e-05 2.344023908031e+01
7.835000000000e+02 3.417192530064e-01 -6.309078847474e-05 2.345880577233e+01
7.837500000000e+02 3.391155938854e-01 -5.962061620210e-05 2.347819387722e+01
7.840000000000e+02 3.365984092190e-01 -5.667844133074e-05 2.349845857660e+01
7.842500000000e+02 3.342179245918e-01 -5.410052387865e-05 2.351965456390e+01
7.845000000000e+02 3.320016235130e-01 -5.175263442826e-05 2.354183602955e+01
7.847500000000e+02 3.299502341122e-01 -4.953737486771e-05 2.356505644893e+01
7.850000000000e+02 3.280376152848e-01 -4.739524794143e-05 2.358936834162e+01
7.852500000000e+02 3.262144193991e-01 -4.529962507529e-05 2.361482291359e+01
7.855000000000e+02 3.244149484938e-01 -4.324695592992e-05 2.364146959756e+01
7.857500000000e+02 3.225661609858e-01 -4.124395089209e-05 2.366935565395e+01
7.860000000000e+02 3.205974811567e-01 -3.929399843661e-05 2.369852565701e+01
7.862500000000e+02 3.184500353251e-01 -3.738493120839e-05 2.372902108745e+01
7.865000000000e+02 3.160840394721e-01 -3.548012928106e-05 2.376087992253e+01
7.867500000000e+02 3.134834118427e-01 -3.351425019616e-05 2.379413631386e+01
7.870000000000e+02 3.106570425000e-01 -3.139421181282e-05 2.382882033740e+01
7.872500000000e+02 3.076367098306e-01 -2.900530564284e-05 2.386495780759e+01
7.875000000000e+02 3.044720445620e-01 -2.622157070527e-05 2.390257013993e+01
7.877500000000e+02 3.012233874655e-01 -2.291891337301e-05 2.394167429047e+01
7.880000000000e+02 2.979535798104e-01 -1.898909099146e-05 2.398228268197e+01
7.882500000000e+02 2.947199139792e-01 -1.435275493638e-05 2.402440315336e+01
7.885000000000e+02 2.915672883786e-01 -8.969775034950e-06 2.406803887589e+01
7.887500000000e+02 2.885234848023e-01 -2.845321646810e-06 2.411318826232e+01
7.890000000000e+02 2.855970352867e-01 3.968663542920e-06 2.415984481993e+01
7.892500000000e+02 2.827778627376e-01 1.137722951966e-05 2.420799699623e+01
7.895000000000e+02 2.800403725875e-01 1.925017654419e-05 2.425762799221e+01
7.897500000000e+02 2.773484697854e-01 2.743302673870e-05 2.430871558120e+01
7.900000000000e+02 2.746616216246e-01 3.575967261094e-05 2.436123194311e+01
7.902500000000e+02 2.719411268410e-01 4.406527852886e-05 2.441514351700e+01
7.905000000000e+02 2.691556556501e-01 5.219755950312e-05 2.447041093005e+01
7.907500000000e+02 2.662854041740e-01 6.002567631486e-05 2.452698893374e+01
7.910000000000e+02 2.633243499533e-01 6.744555367296e-05 2.458482643900e+01
7.912500000000e+02 2.602804465153e-01 7.438163310454e-05 2.464386657459e+01
7.915000000000e+02 2.571738572940e-01 8.078506132892e-05 2.470404682957e+01
7.917500000000e+02 2.540336147604e-01 8.662927687700e-05 2.476529916105e+01
7.920000000000e+02 2.508932390399e-01 9.190358888454e-05 2.482755018197e+01
7.922500000000e+02 2.477859948999e-01 9.660622800245e-05 2.489072131589e+01
7.925000000000e+02 2.447404348659e-01 1.007376744764e-04 2.495472902659e+01
7.927500000000e+02 2.417768306725e-01 1.042956623397e-04 2.501948490322e+01
7.930000000000e+02 2.389048742631e-01 1.072721027348e-04 2.508489586014e+01
7.932500000000e+02 2.361228790036e-01 1.096524074950e-04 2.515086438423e+01
7.935000000000e+02 2.334185042596e-01 1.114174735699e-04 2.521728860836e+01
7.937500000000e+02 2.307707712850e-01 1.125474816679e-04 2.528406258430e+01
7.940000000000e+02 2.281530466637e-01 1.130269980944e-04 2.535107664103e+01
7.942500000000e+02 2.255365565069e-01 1.128508175684e-04 2.541821752396e+01
7.945000000000e+02 2.228939279267e-01 1.120292458059e-04 2.548536895822e+01
7.947500000000e+02 2.202023395992e-01 1.105925033005e-04 2.555241201098e+01
7.950000000000e+02 2.174459197680e-01 1.085934242754e-04 2.561922549844e+01
7.952500000000e+02 2.146171210179e-01 1.061080035907e-04 2.568568672203e+01
7.955000000000e+02 2.117170441710e-01 1.032339933879e-04 2.575167183902e+01
7.957500000000e+02 2.087546878006e-01 1.000873935072e-04 2.581705655163e+01
7.960000000000e+02 2.057453198127e-01 9.679740585419e-05 2.588171679096e+01
7.962500000000e+02 2.027082631890e-01 9.350042262855e-05 2.594552914996e+01
7.965000000000e+02 1.996643514586e-01 9.033349750075e-05 2.600837156763e+01
7.967500000000e+02 1.966333916631e-01 8.742806293464e-05 2.607012400247e+01
7.970000000000e+02 1.936319778614e-01 8.490452441299e-05 2.613066884445e+01
7.972500000000e+02 1.906718037168e-01 8.286778389599e-05 2.618989158928e+01
7.975000000000e+02 1.877586885403e-01 8.140443820437e-05 2.624768137044e+01
7.977500000000e+02 1.848923058156e-01 8.058148920171e-05 2.630393160186e+01
7.980000000000e+02 1.820666832877e-01 8.044630249842e-05 2.635854041684e+01
7.982500000000e+02 1.792712364286e-01 8.102801972221e-05 2.641141131944e+01
7.985000000000e+02 1.764922151230e-01 8.233964177095e-05 2.646245380548e+01
7.987500000000e+02 1.737144349377e-01 8.438061115251e-05 2.651158381528e+01
7.990000000000e+02 1.709229562862e-01 8.713975445630e-05 2.655872435205e+01
7.992500000000e+02 1.681045790809e-01 9.059775535491e-05 2.660380606272e+01
7.995000000000e+02 1.652490969969e-01 9.472915401315e-05 2.664676762122e+01
7.997500000000e+02 1.623499982301e-01 9.950403033198e-05 2.668755631671e+01
8.000000000000e+02 1.594048341871e-01 1.048887167690e-04 2.672612835208e+01
8.002500000000e+02 1.564150407660e-01 1.108461477952e-04 2.676244923092e+01
8.005000000000e+02 1.533853756871e-01 1.173355913271e-04 2.679649409463e+01
8.007500000000e+02 1.503231305214e-01 1.243119957481e-04 2.682824782638e+01
8.010000000000e+02 1.472370950634e-01 1.317253477860e-04 2.685770524045e+01
8.012500000000e+02 1.441364612854e-01 1.395202868247e-04 2.688487118713e+01
8.015000000000e+02 1.410298715572e-01 1.476357094631e-04 2.690976043759e+01
8.017500000000e+02 1.379245371463e-01 1.560049420246e-04 2.693239766132e+01
8.020000000000e+02 1.348256293357e-01 1.645563522160e-04 2.695281721660e+01
8.022500000000e+02 1.317358876252e-01 1.732144806426e-04 2.697106298334e+01
8.025000000000e+02 1.286555707121e-01 1.819015486913e-04 2.698718793229e+01
8.027500000000e+02 1.255825786499e-01 1.905393883106e-04 2.700125378518e+01
8.030000000000e+02 1.225127708076e-01 1.990515761895e-04 2.701333060230e+01
8.032500000000e+02 1.194404932231e-01 2.073655788129e-04 2.702349610265e+01
8.035000000000e+02 1.163590672840e-01 2.154148771977e-04 2.703183519170e+01
8.037500000000e+02 1.132613544813e-01 2.231407981149e-04 2.703843923290e+01
8.040000000000e+02 1.101402494783e-01 2.304940716661e-04 2.704340522654e+01
8.042500000000e+02 1.069890225851e-01 2.374358684606e-04 2.704683519062e+01
8.045000000000e+02 1.038016023122e-01 2.439384929292e-04 2.704883513871e+01
8.047500000000e+02 1.005726485055e-01 2.499854427741e-04 2.704951440001e+01
8.050000000000e+02 9.729755170766e-02 2.555712261651e-04 2.704898452887e+01
8.052500000000e+02 9.397226740026e-02 2.607005715797e-04 2.704735860474e+01
8.055000000000e+02 9.059312397400e-02 2.653875567485e-04 2.704475012374e+01
8.057500000000e+02 8.715654782417e-02 2.696544168975e-04 2.704127216300e+01
8.060000000000e+02 8.365881759841e-02 2.735301452740e-04 2.703703658021e+01
8.062500000000e+02 8.009585086753e-02 2.770493475032e-04 2.703215294441e+01
8.065000000000e+02 7.646306671806e-02 2.802508810694e-04 2.702672775225e+01
8.067500000000e+02 7.275533993776e-02 2.831766091477e-04 2.702086372435e+01
8.070000000000e+02 6.896706984708e-02 2.858706472520e-04 2.701465879857e+01
8.072500000000e+02 6.509235552296e-02 2.883783087498e-04 2.700820550828e+01
8.075000000000e+02 6.112526650394e-02 2.907454718662e-04 2.700159023034e+01
8.077500000000e+02 5.706021345434e-02 2.930179083792e-04 2.699489267134e+01
8.080000000000e+02 5.289234869050e-02 2.952410385957e-04 2.698818506231e+01
8.082500000000e+02 4.861801396014e-02 2.974594472792e-04 2.698153174390e+01
8.085000000000e+02 4.423518093889e-02 2.997165011675e-04 2.697498886200e+01
8.087500000000e+02 3.974384408108e-02 3.020541771314e-04 2.696860368696e+01
8.090000000000e+02 3.514636892176e-02 3.045125523262e-04 2.696241469709e+01
8.092500000000e+02 3.044774389243e-02 3.071295829619e-04 2.695645101951e+01
8.095000000000e+02 2.565574181909e-02 3.099405230838e-04 2.695073270089e+01
8.097500000000e+02 2.078096831972e-02 3.129775894716e-04 2.694527032876e+01
8.100000000000e+02 1.583680406974e-02 3.162693058948e-04 2.694006549509e+01
8.102500000000e+02 1.083923921735e-02 3.198401141539e-04 2.693511060230e+01
8.105000000000e+02 5.806605659168e-03 3.237097489726e-04 2.693038951234e+01
8.107500000000e+02 7.592424249380e-04 3.278928351402e-04 2.692587751915e+01
8.110000000000e+02 -4.280928786376e-03 3.323984015866e-04 2.692154215612e+01
8.112500000000e+02 -9.290857111094e-03 3.372296173105e-04 2.691734337282e+01
8.115000000000e+02 -1.424685306520e-02 3.423835503286e-04 2.691323425326e+01
8.117500000000e+02 -1.912511854284e-02 3.478511248030e-04 2.690916174197e+01
8.120000000000e+02 -2.390222690428e-02 3.536171600766e-04 2.690506706154e+01
8.122500000000e+02 -2.855562042036e-02 3.596605940448e-04 2.690088655186e+01
8.125000000000e+02 -3.306410786012e-02 3.659548911322e-04 2.689655250370e+01
8.127500000000e+02 -3.740825002960e-02 3.724684713484e-04 2.689199367529e+01
8.130000000000e+02 -4.157077924129e-02 3.791654189502e-04 2.688713615853e+01
8.132500000000e+02 -4.553696892504e-02 3.860062580150e-04 2.688190425737e+01
8.135000000000e+02 -4.929489191298e-02 3.929486873800e-04 2.687622099305e+01
8.137500000000e+02 -5.283570445344e-02 3.999485429852e-04 2.687000895452e+01
8.140000000000e+02 -5.615388023698e-02 4.069608114660e-04 2.686319109154e+01
8.142500000000e+02 -5.924731730872e-02 4.139403956853e-04 2.685569114229e+01
8.145000000000e+02 -6.211752251012e-02 4.208431693761e-04 2.684743452176e+01
8.147500000000e+02 -6.476960893320e-02 4.276268496073e-04 2.683834863595e+01
8.150000000000e+02 -6.721238958742e-02 4.342519570273e-04 2.682836365694e+01
8.152500000000e+02 -6.945828024007e-02 4.406824817357e-04 2.681741276606e+01
8.155000000000e+02 -7.152324637226e-02 4.468866435575e-04 2.680543265431e+01
8.157500000000e+02 -7.342669923069e-02 4.528375323730e-04 2.679236394724e+01
8.160000000000e+02 -7.519124199136e-02 4.585135227275e-04 2.677815128453e+01
8.162500000000e+02 -7.684250869152e-02 4.638987588283e-04 2.676274375855e+01
8.165000000000e+02 -7.840880676137e-02 4.689833569120e-04 2.674609488001e+01
8.167500000000e+02 -7.992080276010e-02 4.737635361616e-04 2.672816275630e+01
8.170000000000e+02 -8.141114857174e-02 4.782418327291e-04 2.670891020804e+01
8.172500000000e+02 -8.291398576103e-02 4.824269861263e-04 2.668830458478e+01
8.175000000000e+02 -8.446451731469e-02 4.863337497140e-04 2.666631790999e+01
8.177500000000e+02 -8.609842502761e-02 4.899824996815e-04 2.664292659381e+01
8.180000000000e+02 -8.785137102145e-02 4.933990336329e-04 2.661811150115e+01
8.182500000000e+02 -8.975836718670e-02 4.966142146424e-04 2.659185760934e+01
8.185000000000e+02 -9.185322990326e-02 4.996633911643e-04 2.656415400212e+01
8.187500000000e+02 -9.416797386463e-02 5.025858585149e-04 2.653499361194e+01
8.190000000000e+02 -9.673222103268e-02 5.054242654316e-04 2.650437296649e+01
8.192500000000e+02 -9.957267126636e-02 5.082238492698e-04 2.647229212281e+01
8.195000000000e+02 -1.027125566050e-01 5.110317044473e-04 2.643875441727e+01
8.197500000000e+02 -1.061711648828e-01 5.138961104898e-04 2.640376621650e+01
8.200000000000e+02 -1.099634083489e-01 5.168655316133e-04 2.636733688255e+01
8.202500000000e+02 -1.140994513874e-01 5.199878469934e-04 2.632947856161e+01
8.205000000000e+02 -1.185844025882e-01 5.233096684954e-04 2.629020598211e+01
8.207500000000e+02 -1.234180766565e-01 5.268752256579e-04 2.624953650329e+01
8.210000000000e+02 -1.285948479469e-01 5.307257528883e-04 2.620748987030e+01
8.212500000000e+02 -1.341035738459e-01 5.348986047299e-04 2.616408822007e+01
8.215000000000e+02 -1.399276018272e-01 5.394264257250e-04 2.611935608996e+01
8.217500000000e+02 -1.460448856560e-01 5.443366949198e-04 2.607332025618e+01
8.220000000000e+02 -1.524281598027e-01 5.496507836113e-04 2.602600988226e+01
8.222500000000e+02 -1.590452276560e-01 5.553836294741e-04 2.597745639701e+01
8.225000000000e+02 -1.658593197566e-01 5.615432385144e-04 2.592769357151e+01
8.227500000000e+02 -1.728295288074e-01 5.681302368009e-04 2.587675762104e+01
8.230000000000e+02 -1.799113420587e-01 5.751377789025e-04 2.582468710979e+01
8.232500000000e+02 -1.870572132242e-01 5.825512158648e-04 2.577152315670e+01
8.235000000000e+02 -1.942172273196e-01 5.903481905987e-04 2.571730934957e+01
8.237500000000e+02 -2.013397918277e-01 5.984986045367e-04 2.566209193894e+01
8.240000000000e+02 -2.083723922675e-01 6.069648932900e-04 2.560591975470e+01
8.242500000000e+02 -2.152623684116e-01 6.157022468276e-04 2.554884438347e+01
8.245000000000e+02 -2.219577205474e-01 6.246590646622e-04 2.549092012968e+01
8.247500000000e+02 -2.284079219382e-01 6.337774448906e-04 2.543220408380e+01
8.250000000000e+02 -2.345647364477e-01 6.429938169748e-04 2.537275607909e+01
8.252500000000e+02 -2.403830261899e-01 6.522396356751e-04 2.531263876673e+01
8.255000000000e+02 -2.458215333096e-01 6.614421752693e-04 2.525191754971e+01
8.257500000000e+02 -2.508436280291e-01 6.705253911759e-04 2.519066050172e+01
8.260000000000e+02 -2.554180296668e-01 6.794109020658e-04 2.512893835958e+01
8.262500000000e+02 -2.595194273078e-01 6.880189152484e-04 2.506682434358e+01
8.265000000000e+02 -2.631290933957e-01 6.962693828052e-04 2.500439408623e+01
8.267500000000e+02 -2.662353431068e-01 7.040830020853e-04 2.494172540443e+01
8.270000000000e+02 -2.688339637868e-01 7.113824192453e-04 2.487889814115e+01
8.272500000000e+02 -2.709284871058e-01 7.180933340124e-04 2.481599390084e+01
8.275000000000e+02 -2.725303995788e-01 7.241457170526e-04 2.475309580815e+01
8.277500000000e+02 -2.736591771713e-01 7.294749415642e-04 2.469028818895e+01
8.280000000000e+02 -2.743422348434e-01 7.340229626400e-04 2.462765626754e+01
8.282500000000e+02 -2.746147471118e-01 7.377393475683e-04 2.456528580664e+01
8.285000000000e+02 -2.745192972310e-01 7.405824027408e-04 2.450326274770e+01
8.287500000000e+02 -2.741054641364e-01 7.425202332487e-04 2.444167282292e+01
8.290000000000e+02 -2.734291810584e-01 7.435316244887e-04 2.438060116831e+01
8.292500000000e+02 -2.725520431171e-01 7.436069345694e-04 2.432013191134e+01
8.295000000000e+02 -2.715403746531e-01 7.427488026168e-04 2.426034778563e+01
8.297500000000e+02 -2.704642185634e-01 7.409728165207e-04 2.420132972662e+01
8.300000000000e+02 -2.693962157490e-01 7.383079991079e-04 2.414315647821e+01
8.302500000000e+02 -2.684102960535e-01 7.347970931958e-04 2.408590424018e+01
8.305000000000e+02 -2.675804069702e-01 7.304967327955e-04 2.402964628491e+01
8.307500000000e+02 -2.669790717991e-01 7.254774007042e-04 2.397445265745e+01
8.310000000000e+02 -2.666760410365e-01 7.198230664519e-04 2.392038983141e+01
8.312500000000e+02 -2.667368392817e-01 7.136307498389e-04 2.386752046145e+01
8.315000000000e+02 -2.672214229023e-01 7.070097754345e-04 2.381590312034e+01
8.317500000000e+02 -2.681828896216e-01 7.000807163076e-04 2.376559206377e+01
8.320000000000e+02 -2.696662407889e-01 6.929741754638e-04 2.371663707599e+01
8.322500000000e+02 -2.717073133896e-01 6.858292367653e-04 2.366908330256e+01
8.325000000000e+02 -2.743318483337e-01 6.787916368135e-04 2.362297110767e+01
8.327500000000e+02 -2.775547106527e-01 6.720118415175e-04 2.357833602748e+01
8.330000000000e+02 -2.813793376721e-01 6.656426862706e-04 2.353520866307e+01
8.332500000000e+02 -2.857973781626e-01 6.598370585592e-04 2.349361469201e+01
8.335000000000e+02 -2.907885696939e-01 6.547452298510e-04 2.345357480383e+01
8.337500000000e+02 -2.963208777450e-01 6.505123137049e-04 2.341510477792e+01
8.340000000000e+02 -3.023508414361e-01 6.472752584113e-04 2.337821544345e+01
8.342500000000e+02 -3.088242366102e-01 6.451602924508e-04 2.334291282087e+01
8.345000000000e+02 -3.156769388488e-01 6.442800239078e-04 2.330919809277e+01
8.347500000000e+02 -3.228360625076e-01 6.447308485936e-04 2.327706772197e+01
8.350000000000e+02 -3.302213549812e-01 6.465905669332e-04 2.324651358729e+01
8.352500000000e+02 -3.377467188989e-01 6.499158944236e-04 2.321752297161e+01
8.355000000000e+02 -3.453220243568e-01 6.547407033258e-04 2.319007876675e+01
8.357500000000e+02 -3.528549861198e-01 6.610742637906e-04 2.316415954872e+01
8.360000000000e+02 -3.602531619228e-01 6.689000216374e-04 2.313973962859e+01
8.362500000000e+02 -3.674260665894e-01 6.781748704179e-04 2.311678927927e+01
8.365000000000e+02 -3.742872443819e-01 6.888288431674e-04 2.309527478266e+01
8.367500000000e+02 -3.807563400817e-01 7.007656652374e-04 2.307515858548e+01
8.370000000000e+02 -3.867610929507e-01 7.138634877267e-04 2.305639945217e+01
8.372500000000e+02 -3.922391555412e-01 7.279763031022e-04 2.303895251117e+01
8.375000000000e+02 -3.971398056192e-01 7.429360863666e-04 2.302276954713e+01
8.377500000000e+02 -4.014253399396e-01 7.585555793205e-04 2.300779906731e+01
8.380000000000e+02 -4.050722209883e-01 7.746314978685e-04 2.299398650606e+01
8.382500000000e+02 -4.080718869993e-01 7.909483763351e-04 2.298127440054e+01
8.385000000000e+02 -4.104311976039e-01 8.072828465743e-04 2.296960264344e+01
8.387500000000e+02 -4.121724676681e-01 8.234082613882e-04 2.295890856419e+01
8.390000000000e+02 -4.133331187539e-01 8.390997665479e-04 2.294912741007e+01
8.392500000000e+02 -4.139648638964e-01 8.541393673312e-04 2.294019233946e+01
8.395000000000e+02 -4.141325001084e-01 8.683214414186e-04 2.293203499588e+01
8.397500000000e+02 -4.139122926387e-01 8.814577763366e-04 2.292458552164e+01
8.400000000000e+02 -4.133899868891e-01 8.933825693784e-04 2.291777320478e+01
8.402500000000e+02 -4.126585367466e-01 9.039569286359e-04 2.291152652275e+01
8.405000000000e+02 -4.118155445990e-01 9.130729091251e-04 2.290577385384e+01
8.407500000000e+02 -4.109605953464e-01 9.206567912050e-04 2.290044354416e+01
8.410000000000e+02 -4.101924254726e-01 9.266714933999e-04 2.289546462631e+01
8.412500000000e+02 -4.096061737381e-01 9.311180927648e-04 2.289076714007e+01
8.415000000000e+02 -4.092907266286e-01 9.340364414185e-04 2.288628241958e+01
8.417500000000e+02 -4.093261843315e-01 9.355043416775e-04 2.288194383208e+01
8.420000000000e+02 -4.097816908686e-01 9.356357877321e-04 2.287768702991e+01
8.422500000000e+02 -4.107135785924e-01 9.345780973743e-04 2.287345043029e+01
8.425000000000e+02 -4.121639343513e-01 9.325079236888e-04 2.286917561895e+01
8.427500000000e+02 -4.141596388401e-01 9.296263302199e-04 2.286480779071e+01
8.430000000000e+02 -4.167119478899e-01 9.261530575649e-04 2.286029587962e+01
8.432500000000e+02 -4.198164813475e-01 9.223199478672e-04 2.285559316899e+01
8.435000000000e+02 -4.234538306038e-01 9.183640924566e-04 2.285065733345e+01
8.437500000000e+02 -4.275905798148e-01 9.145205721400e-04 2.284545067709e+01
8.440000000000e+02 -4.321807703167e-01 9.110152864544e-04 2.283994026597e+01
8.442500000000e+02 -4.371677174129e-01 9.080579212575e-04 2.283409804649e+01
8.445000000000e+02 -4.424861359876e-01 9.058354972827e-04 2.282790063177e+01
8.447500000000e+02 -4.480644035273e-01 9.045065172884e-04 2.282132957255e+01
8.450000000000e+02 -4.538269833218e-01 9.041961042107e-04 2.281437103184e+01
8.452500000000e+02 -4.596968348573e-01 9.049921592974e-04 2.280701565603e+01
8.455000000000e+02 -4.655977493011e-01 9.069427215060e-04 2.279925837855e+01
8.457500000000e+02 -4.714565420540e-01 9.100548009925e-04 2.279109818909e+01
8.460000000000e+02 -4.772050037505e-01 9.142945290120e-04 2.278253764590e+01
8.462500000000e+02 -4.827815752871e-01 9.195885726607e-04 2.277358287273e+01
8.465000000000e+02 -4.881326733010e-01 9.258270258209e-04 2.276424298614e+01
8.467500000000e+02 -4.932136157085e-01 9.328673865157e-04 2.275452981217e+01
8.470000000000e+02 -4.979891357784e-01 9.405397824092e-04 2.274445751908e+01
8.472500000000e+02 -5.024334535721e-01 9.486532141593e-04 2.273404231847e+01
8.475000000000e+02 -5.065298735453e-01 9.570022712227e-04 2.272330190706e+01
8.477500000000e+02 -5.102700124354e-01 9.653745522569e-04 2.271225547363e+01
8.480000000000e+02 -5.136525969869e-01 9.735584214497e-04 2.270092322925e+01
8.482500000000e+02 -5.166819167213e-01 9.813504372544e-04 2.268932599118e+01
8.485000000000e+02 -5.193661369377e-01 9.885628066686e-04 2.267748533990e+01
8.487500000000e+02 -5.217153829051e-01 9.950298654603e-04 2.266542300417e+01
8.490000000000e+02 -5.237399577245e-01 1.000613990840e-03 2.265316112369e+01
8.492500000000e+02 -5.254486189941e-01 1.005209889684e-03 2.264072176868e+01
8.495000000000e+02 -5.268472754635e-01 1.008747916653e-03 2.262812724086e+01
8.497500000000e+02 -5.279380147666e-01 1.011195305575e-03 2.261539969812e+01
8.500000000000e+02 -5.287187823288e-01 1.012556164786e-03 2.260256147642e+01
8.502500000000e+02 -5.291835864601e-01 1.012869498075e-03 2.258963498925e+01
8.505000000000e+02 -5.293233325164e-01 1.012205631257e-03 2.257664263623e+01
8.507500000000e+02 -5.291272575184e-01 1.010661477934e-03 2.256360715539e+01
8.510000000000e+02 -5.285847786560e-01 1.008354459167e-03 2.255055154387e+01
8.512500000000e+02 -5.276876668782e-01 1.005415878300e-03 2.253749915807e+01
8.515000000000e+02 -5.264323298676e-01 1.001983952452e-03 2.252447380697e+01
8.517500000000e+02 -5.248220034970e-01 9.981970003158e-04 2.251149987561e+01
8.520000000000e+02 -5.228686273913e-01 9.941871829045e-04 2.249860236230e+01
8.522500000000e+02 -5.205942624142e-01 9.900751354162e-04 2.248580707057e+01
8.525000000000e+02 -5.180318827181e-01 9.859658311990e-04 2.247314046407e+01
8.527500000000e+02 -5.152255096419e-01 9.819458810068e-04 2.246063005832e+01
8.530000000000e+02 -5.122296506651e-01 9.780822188953e-04 2.244830430711e+01
8.532500000000e+02 -5.091080903472e-01 9.744219964660e-04 2.243619272144e+01
8.535000000000e+02 -5.059321237944e-01 9.709938059253e-04 2.242432594235e+01
8.537500000000e+02 -5.027783355159e-01 9.678102438451e-04 2.241273582393e+01
8.540000000000e+02 -4.997260548585e-01 9.648710702459e-04 2.240145528812e+01
8.542500000000e+02 -4.968545873305e-01 9.621668932784e-04 2.239051867204e+01
8.545000000000e+02 -4.942403724172e-01 9.596831788020e-04 2.237996133850e+01
8.547500000000e+02 -4.919540897870e-01 9.574042058807e-04 2.236982002553e+01
8.550000000000e+02 -4.900579148897e-01 9.553168758984e-04 2.236013242552e+01
8.552500000000e+02 -4.886028753256e-01 9.534139592216e-04 2.235093746926e+01
8.555000000000e+02 -4.876265715949e-01 9.516968504936e-04 2.234227486975e+01
8.557500000000e+02 -4.871512040961e-01 9.501770281812e-04 2.233418528784e+01
8.560000000000e+02 -4.871822039434e-01 9.488767032478e-04 2.232671005389e+01
8.562500000000e+02 -4.877075418715e-01 9.478282051530e-04 2.231989082307e+01
8.565000000000e+02 -4.886978072018e-01 9.470719221167e-04 2.231376959092e+01
8.567500000000e+02 -4.901072982700e-01 9.466530777952e-04 2.230838821792e+01
8.570000000000e+02 -4.918760733734e-01 9.466172260337e-04 2.230378816061e+01
8.572500000000e+02 -4.939330096811e-01 9.470049018742e-04 2.230000986868e+01
8.575000000000e+02 -4.961996470859e-01 9.478455580222e-04 2.229709257124e+01
8.577500000000e+02 -4.985946831630e-01 9.491516055082e-04 2.229507355388e+01
8.580000000000e+02 -5.010386833611e-01 9.509129147520e-04 2.229398760580e+01
8.582500000000e+02 -5.034586273579e-01 9.530924944889e-04 2.229386646094e+01
8.585000000000e+02 -5.057918423088e-01 9.556239990950e-04 2.229473800101e+01
8.587500000000e+02 -5.079888752678e-01 9.584113658381e-04 2.229662592114e+01
8.590000000000e+02 -5.100150334869e-01 9.613309243956e-04 2.229954903521e+01
8.592500000000e+02 -5.118503725070e-01 9.642361189872e-04 2.230352091270e+01
8.595000000000e+02 -5.134881499596e-01 9.669647614444e-04 2.230854942024e+01
8.597500000000e+02 -5.149319343125e-01 9.693478278618e-04 2.231463678445e+01
8.600000000000e+02 -5.161917528370e-01 9.712194148036e-04 2.232177940575e+01
8.602500000000e+02 -5.172797742695e-01 9.724269108610e-04 2.232996804444e+01
8.605000000000e+02 -5.182061040152e-01 9.728403992520e-04 2.233918813198e+01
8.607500000000e+02 -5.189752506161e-01 9.723604396993e-04 2.234942000425e+01
8.610000000000e+02 -5.195837443170e-01 9.709235780376e-04 2.236063963907e+01
8.612500000000e+02 -5.200191953167e-01 9.685050815131e-04 2.237281905307e+01
8.615000000000e+02 -5.202609049392e-01 9.651186709559e-04 2.238592692536e+01
8.617500000000e+02 -5.202819023372e-01 9.608135455191e-04 2.239992925644e+01
8.620000000000e+02 -5.200520881144e-01 9.556692783663e-04 2.241478980608e+01
8.622500000000e+02 -5.195420825099e-01 9.497892058196e-04 2.243047091245e+01
8.625000000000e+02 -5.187272300374e-01 9.432930105122e-04 2.244693394774e+01
8.627500000000e+02 -5.175913113465e-01 9.363093243499e-04 2.246413974787e+01
8.630000000000e+02 -5.161295829567e-01 9.289691414188e-04 2.248204938879e+01
8.632500000000e+02 -5.143508282523e-01 9.214002249625e-04 2.250062458799e+01
8.635000000000e+02 -5.122783115927e-01 9.137228922779e-04 2.251982816019e+01
8.637500000000e+02 -5.099496402481e-01 9.060478338668e-04 2.253962460326e+01
8.640000000000e+02 -5.074156182999e-01 8.984751538110e-04 2.255998071360e+01
8.642500000000e+02 -5.047382101040e-01 8.910946995719e-04 2.258086581346e+01
8.645000000000e+02 -5.019878375067e-01 8.839875276169e-04 2.260225251955e+01
8.647500000000e+02 -4.992400905004e-01 8.772280852718e-04 2.262411690713e+01
8.650000000000e+02 -4.965720457429e-01 8.708869339904e-04 2.264643919216e+01
8.652500000000e+02 -4.940582610683e-01 8.650336336175e-04 2.266920402898e+01
8.655000000000e+02 -4.917666095887e-01 8.597395475881e-04 2.269240080135e+01
8.657500000000e+02 -4.897541447454e-01 8.550802665737e-04 2.271602419074e+01
8.660000000000e+02 -4.880632386455e-01 8.511372268054e-04 2.274007436711e+01
8.662500000000e+02 -4.867183516797e-01 8.479983903513e-04 2.276455732645e+01
8.665000000000e+02 -4.857238193728e-01 8.457571758611e-04 2.278948496788e+01
8.667500000000e+02 -4.850630577135e-01 8.445096556774e-04 2.281487537619e+01
8.670000000000e+02 -4.846995016109e-01 8.443497938532e-04 2.284075264690e+01
8.672500000000e+02 -4.845794372617e-01 8.453626565619e-04 2.286714670767e+01
8.675000000000e+02 -4.846366529234e-01 8.476160081578e-04 2.289409291612e+01
8.677500000000e+02 -4.847985761003e-01 8.511509349976e-04 2.292163149393e+01
8.680000000000e+02 -4.849932902968e-01 8.559724496399e-04 2.294980666349e+01
8.682500000000e+02 -4.851566468604e-01 8.620410759754e-04 2.297866588576e+01
8.685000000000e+02 -4.852385379423e-01 8.692667931575e-04 2.300825877798e+01
8.687500000000e+02 -4.852074449569e-01 8.775063747966e-04 2.303863601334e+01
8.690000000000e+02 -4.850525374517e-01 8.865647831925e-04 2.306984844488e+01
8.692500000000e+02 -4.847828681380e-01 8.962013131068e-04 2.310194609560e+01
8.695000000000e+02 -4.844236214462e-01 9.061400956984e-04 2.313497730739e+01
8.697500000000e+02 -4.840098386202e-01 9.160841351205e-04 2.316898821638e+01
8.700000000000e+02 -4.835783840419e-01 9.257318278212e-04 2.320402211365e+01
8.702500000000e+02 -4.831593571539e-01 9.347939381207e-04 2.324011924170e+01
8.705000000000e+02 -4.827681791446e-01 9.430092799803e-04 2.327731641625e+01
8.707500000000e+02 -4.823996895789e-01 9.501571849211e-04 2.331564699854e+01
8.710000000000e+02 -4.820251709199e-01 9.560652648830e-04 2.335514065050e+01
8.712500000000e+02 -4.815929757079e-01 9.606116316764e-04 2.339582329417e+01
8.715000000000e+02 -4.810327141750e-01 9.637217642209e-04 2.343771691280e+01
8.717500000000e+02 -4.802625189586e-01 9.653603852773e-04 2.348083927398e+01
8.720000000000e+02 -4.791984204336e-01 9.655201646228e-04 2.352520374699e+01
8.722500000000e+02 -4.777643968589e-01 9.642090028526e-04 2.357081894790e+01
8.725000000000e+02 -4.759016437529e-01 9.614377499045e-04 2.361768840366e+01
8.727500000000e+02 -4.735757227384e-01 9.572111872569e-04 2.366581028779e+01
8.730000000000e+02 -4.707804114568e-01 9.515230426942e-04 2.371517714115e+01
8.732500000000e+02 -4.675377060865e-01 9.443560437001e-04 2.376577566064e+01
8.735000000000e+02 -4.638940407924e-01 9.356872735277e-04 2.381758662481e+01
8.737500000000e+02 -4.599131957580e-01 9.254975881615e-04 2.387058487313e+01
8.740000000000e+02 -4.556670843593e-01 9.137838639941e-04 2.392473936271e+01
8.742500000000e+02 -4.512257800791e-01 9.005718667834e-04 2.398001331680e+01
8.745000000000e+02 -4.466484119157e-01 8.859277442756e-04 2.403636446136e+01
8.747500000000e+02 -4.419762065145e-01 8.699658415972e-04 2.409374527737e+01
8.750000000000e+02 -4.372288013547e-01 8.528517919664e-04 2.415210327000e+01
8.752500000000e+02 -4.324042438382e-01 8.347997804713e-04 2.421138124430e+01
8.755000000000e+02 -4.274826745113e-01 8.160643966757e-04 2.427151762957e+01
8.757500000000e+02 -4.224328900157e-01 7.969278646721e-04 2.433244673959e+01
8.760000000000e+02 -4.172207736760e-01 7.776844044384e-04 2.439409903082e+01
8.762500000000e+02 -4.118181552017e-01 7.586236919308e-04 2.445640132921e+01
8.765000000000e+02 -4.062107919199e-01 7.400154427366e-04 2.451927710890e+01
8.767500000000e+02 -4.004041718279e-01 7.220969902728e-04 2.458264667675e+01
8.770000000000e+02 -3.944263832817e-01 7.050651357659e-04 2.464642739524e+01
8.772500000000e+02 -3.883276564694e-01 6.890730170668e-04 2.471053384982e+01
8.775000000000e+02 -3.821767942720e-01 6.742316931357e-04 2.477487810050e+01
8.777500000000e+02 -3.760550696539e-01 6.606160442470e-04 2.483936981821e+01
8.780000000000e+02 -3.700486440756e-01 6.482732349973e-04 2.490391658300e+01
8.782500000000e+02 -3.642406139288e-01 6.372326398350e-04 2.496842404844e+01
8.785000000000e+02 -3.587038675797e-01 6.275150089350e-04 2.503279630674e+01
8.787500000000e+02 -3.534956897707e-01 6.191400489485e-04 2.509693615108e+01
8.790000000000e+02 -3.486547425074e-01 6.121306878642e-04 2.516074553706e+01
8.792500000000e+02 -3.442006659032e-01 6.065142950884e-04 2.522412595394e+01
8.795000000000e+02 -3.401360943105e-01 6.023201849202e-04 2.528697901538e+01
8.797500000000e+02 -3.364505860284e-01 5.995747807730e-04 2.534920693416e+01
8.800000000000e+02 -3.331256526658e-01 5.982947717417e-04 2.541071320659e+01
8.802500000000e+02 -3.301400557908e-01 5.984802059985e-04 2.547140314481e+01
8.805000000000e+02 -3.274744652720e-01 6.001079666684e-04 2.553118457783e+01
8.807500000000e+02 -3.251148583891e-01 6.031274778007e-04 2.558996841960e+01
8.810000000000e+02 -3.230542035970e-01 6.074589464053e-04 2.564766919256e+01
8.812500000000e+02 -3.212923000621e-01 6.129942530656e-04 2.570420560177e+01
8.815000000000e+02 -3.198339726470e-01 6.196008982195e-04 2.575950092479e+01
8.817500000000e+02 -3.186860117559e-01 6.271279573984e-04 2.581348339671e+01
8.820000000000e+02 -3.178534632538e-01 6.354136356476e-04 2.586608648503e+01
8.822500000000e+02 -3.173358744197e-01 6.442930307649e-04 2.591724919476e+01
8.825000000000e+02 -3.171241473593e-01 6.536055702359e-04 2.596691625798e+01
8.827500000000e+02 -3.171984365313e-01 6.632009731049e-04 2.601503834176e+01
8.830000000000e+02 -3.175274043933e-01 6.729433053905e-04 2.606157226540e+01
8.832500000000e+02 -3.180688864079e-01 6.827129108107e-04 2.610648117669e+01
8.835000000000e+02 -3.187718400848e-01 6.924061005001e-04 2.614973482176e+01
8.837500000000e+02 -3.195792661029e-01 7.019332401354e-04 2.619130974613e+01
8.840000000000e+02 -3.204316618208e-01 7.112156307910e-04 2.623118948986e+01
8.842500000000e+02 -3.212705785234e-01 7.201818161304e-04 2.626936480991e+01
8.845000000000e+02 -3.220418020896e-01 7.287642271973e-04 2.630583376009e+01
8.847500000000e+02 -3.226978660281e-01 7.368964520404e-04 2.634060177376e+01
8.850000000000e+02 -3.231995890890e-01 7.445117673867e-04 2.637368157146e+01
8.852500000000e+02 -3.235166683581e-01 7.515429470175e-04 2.640509302808e+01
8.855000000000e+02 -3.236272597715e-01 7.579234392973e-04 2.643486287168e+01
8.857500000000e+02 -3.235168633651e-01 7.635895371107e-04 2.646302432890e+01
8.860000000000e+02 -3.231766161891e-01 7.684832628584e-04 2.648961665636e+01
8.862500000000e+02 -3.226014623401e-01 7.725554618152e-04 2.651468463398e+01
8.865000000000e+02 -3.217882897669e-01 7.757686093817e-04 2.653827802433e+01
8.867500000000e+02 -3.207344829248e-01 7.780989967331e-04 2.656045102035e+01
8.870000000000e+02 -3.194368790033e-01 7.795379187408e-04 2.658126170925e+01
8.872500000000e+02 -3.178912701505e-01 7.800917544997e-04 2.660077158528e+01
8.875000000000e+02 -3.160925163821e-01 7.797809824818e-04 2.661904505697e+01
8.877500000000e+02 -3.140350389192e-01 7.786382205686e-04 2.663614900866e+01
8.880000000000e+02 -3.117135975995e-01 7.767055554369e-04 2.665215240548e+01
8.882500000000e+02 -3.091242823117e-01 7.740314909447e-04 2.666712582752e+01
8.885000000000e+02 -3.062653646817e-01 7.706678309335e-04 2.668114106268e+01
8.887500000000e+02 -3.031379385214e-01 7.666667570980e-04 2.669427068429e+01
8.890000000000e+02 -2.997463404452e-01 7.620784530082e-04 2.670658749958e+01
8.892500000000e+02 -2.960981006519e-01 7.569492443105e-04 2.671816405866e+01
8.895000000000e+02 -2.922036011876e-01 7.513204703224e-04 2.672907206981e+01
8.897500000000e+02 -2.880753698777e-01 7.452279264411e-04 2.673938185240e+01
8.900000000000e+02 -2.837272809160e-01 7.387019421209e-04 2.674916165361e+01
8.902500000000e+02 -2.791735826601e-01 7.317677652411e-04 2.675847705739e+01
8.905000000000e+02 -2.744279772064e-01 7.244462069274e-04 2.676739047387e+01
8.907500000000e+02 -2.695029490840e-01 7.167543899731e-04 2.677596046038e+01
8.910000000000e+02 -2.644092394605e-01 7.087064159739e-04 2.678424128855e+01
8.912500000000e+02 -2.591556730202e-01 7.003139437665e-04 2.679228244710e+01
8.915000000000e+02 -2.537492298960e-01 6.915865537341e-04 2.680012835348e+01
8.917500000000e+02 -2.481954886575e-01 6.825320410539e-04 2.680781789318e+01
8.920000000000e+02 -2.424991931657e-01 6.731565324378e-04 2.681538420000e+01
8.922500000000e+02 -2.366649597949e-01 6.634645615392e-04 2.682285454854e+01
8.925000000000e+02 -2.306981118573e-01 6.534593115125e-04 2.683025002169e+01
8.927500000000e+02 -2.246053860563e-01 6.431431510562e-04 2.683758547218e+01
8.930000000000e+02 -2.183955344265e-01 6.325178891402e-04 2.684486952866e+01
8.932500000000e+02 -2.120798357785e-01 6.215856159041e-04 2.685210433750e+01
8.935000000000e+02 -2.056722956064e-01 6.103497066773e-04 2.685928576751e+01
8.937500000000e+02 -1.991897211535e-01 5.988160332266e-04 2.686640336181e+01
8.940000000000e+02 -1.926516000912e-01 5.869943421900e-04 2.687344028079e+01
8.942500000000e+02 -1.860797546955e-01 5.748995380642e-04 2.688037367633e+01
8.945000000000e+02 -1.794979789851e-01 5.625529097038e-04 2.688717458531e+01
8.947500000000e+02 -1.729315058465e-01 5.499835025554e-04 2.689380845810e+01
8.950000000000e+02 -1.664065480659e-01 5.372289903617e-04 2.690023515109e+01
8.952500000000e+02 -1.599497670900e-01 5.243363243917e-04 2.690640958902e+01
8.955000000000e+02 -1.535878630125e-01 5.113619745742e-04 2.691228190378e+01
8.957500000000e+02 -1.473471656716e-01 4.983718909673e-04 2.691779819493e+01
8.960000000000e+02 -1.412533488230e-01 4.854409721052e-04 2.692290081282e+01
8.962500000000e+02 -1.353311666122e-01 4.726522561576e-04 2.692752909589e+01
8.965000000000e+02 -1.296042719560e-01 4.600957503131e-04 2.693161988535e+01
8.967500000000e+02 -1.240950471383e-01 4.478670458220e-04 2.693510832973e+01
8.970000000000e+02 -1.188244861343e-01 4.360656088256e-04 2.693792830640e+01
8.972500000000e+02 -1.138120468072e-01 4.247930349698e-04 2.694001323129e+01
8.975000000000e+02 -1.090755130681e-01 4.141511293625e-04 2.694129663409e+01
8.977500000000e+02 -1.046308213692e-01 4.042400521372e-04 2.694171295918e+01
8.980000000000e+02 -1.004918804409e-01 3.951563123150e-04 2.694119797080e+01
8.982500000000e+02 -9.667035411804e-02 3.869909326135e-04 2.693968948753e+01
8.985000000000e+02 -9.317543785433e-02 3.798277132657e-04 2.693712805569e+01
8.987500000000e+02 -9.001363160500e-02 3.737414057036e-04 2.693345731157e+01
8.990000000000e+02 -8.718851817846e-02 3.687962021248e-04 2.692862461710e+01
8.992500000000e+02 -8.470056683937e-02 3.650443771893e-04 2.692258164574e+01
8.995000000000e+02 -8.254697182378e-02 3.625248084833e-04 2.691528461354e+01
8.997500000000e+02 -8.072153807815e-02 3.612621051264e-04 2.690669496386e+01
9.000000000000e+02 -7.921462000432e-02 3.612655015033e-04 2.689677947643e+01
9.002500000000e+02 -7.801311741105e-02 3.625282947557e-04 2.688551086057e+01
9.005000000000e+02 -7.710053516685e-02 3.650271520940e-04 2.687286777875e+01
9.007500000000e+02 -7.645709077293e-02 3.687220710487e-04 2.685883533804e+01
9.010000000000e+02 -7.605988557547e-02 3.735561703596e-04 2.684340500540e+01
9.012500000000e+02 -7.588309831859e-02 3.794561481247e-04 2.682657499190e+01
9.015000000000e+02 -7.589824244436e-02 3.863326268633e-04 2.680835006572e+01
9.017500000000e+02 -7.607441383070e-02 3.940811336184e-04 2.678874181917e+01
9.020000000000e+02 -7.637860255483e-02 4.025830392723e-04 2.676776837955e+01
9.022500000000e+02 -7.677596098268e-02 4.117069263291e-04 2.674545456448e+01
9.025000000000e+02 -7.723014181838e-02 4.213100716041e-04 2.672183151424e+01
9.027500000000e+02 -7.770360368056e-02 4.312402855466e-04 2.669693660150e+01
9.030000000000e+02 -7.815790628235e-02 4.413378430887e-04 2.667081327892e+01
9.032500000000e+02 -7.855407800573e-02 4.514375078863e-04 2.664351060300e+01
9.035000000000e+02 -7.885292328489e-02 4.613707298027e-04 2.661508299155e+01
9.037500000000e+02 -7.901534377960e-02 4.709679104467e-04 2.658558996397e+01
9.040000000000e+02 -7.900272369193e-02 4.800606154840e-04 2.655509551276e+01
9.042500000000e+02 -7.877727497287e-02 4.884838590998e-04 2.652366776133e+01
9.045000000000e+02 -7.830236503799e-02 4.960782538757e-04 2.649137857849e+01
9.047500000000e+02 -7.754295986346e-02 5.026921144842e-04 2.645830284893e+01
9.050000000000e+02 -7.646597972050e-02 5.081834289541e-04 2.642451802651e+01
9.052500000000e+02 -7.504065093393e-02 5.124216266541e-04 2.639010366854e+01
9.055000000000e+02 -7.323896779537e-02 5.152892780828e-04 2.635514062028e+01
9.057500000000e+02 -7.103603654074e-02 5.166835061626e-04 2.631971050520e+01
9.060000000000e+02 -6.841040636513e-02 5.165171572104e-04 2.628389522225e+01
9.062500000000e+02 -6.534448340468e-02 5.147199046413e-04 2.624777608168e+01
9.065000000000e+02 -6.182480777929e-02 5.112389802096e-04 2.621143330177e+01
9.067500000000e+02 -5.784228254623e-02 5.060396568832e-04 2.617494550333e+01
9.070000000000e+02 -5.339247829672e-02 4.991056540803e-04 2.613838889124e+01
9.072500000000e+02 -4.847576252652e-02 4.904391726148e-04 2.610183679703e+01
9.075000000000e+02 -4.309738672237e-02 4.800607066212e-04 2.606535922677e+01
9.077500000000e+02 -3.726756377109e-02 4.680087202185e-04 2.602902229757e+01
9.080000000000e+02 -3.100148843449e-02 4.543391814933e-04 2.599288766780e+01
9.082500000000e+02 -2.431918385048e-02 4.391245808744e-04 2.595701239093e+01
9.085000000000e+02 -1.724539551112e-02 4.224531609329e-04 2.592144846256e+01
9.087500000000e+02 -9.809414822130e-03 4.044279212538e-04 2.588624243740e+01
9.090000000000e+02 -2.044752946040e-03 3.851652328161e-04 2.585143545144e+01
9.092500000000e+02 6.011141460622e-03 3.647935724628e-04 2.581706296460e+01
9.095000000000e+02 1.431722525691e-02 3.434521510303e-04 2.578315457711e+01
9.097500000000e+02 2.282931852114e-02 3.212893714539e-04 2.574973423249e+01
9.100000000000e+02 3.150052553408e-02 2.984613124040e-04 2.571682015787e+01
9.102500000000e+02 4.028169535924e-02 2.751301766949e-04 2.568442486044e+01
9.105000000000e+02 4.912197328142e-02 2.514626690140e-04 2.565255549860e+01
9.107500000000e+02 5.796930728642e-02 2.276284630933e-04 2.562121397821e+01
9.110000000000e+02 6.677099434377e-02 2.037986272714e-04 2.559039713564e+01
9.112500000000e+02 7.547425575342e-02 1.801440801917e-04 2.556009709576e+01
9.115000000000e+02 8.402680673253e-02 1.568341625410e-04 2.553030166810e+01
9.117500000000e+02 9.237741613842e-02 1.340351225005e-04 2.550099447652e+01
9.120000000000e+02 1.004764781195e-01 1.119088496870e-04 2.547215554654e+01
9.122500000000e+02 1.082765694807e-01 9.061145157777e-05 2.544376144494e+01
9.125000000000e+02 1.157329839858e-01 7.029218437380e-05 2.541578586311e+01
9.127500000000e+02 1.228042620235e-01 5.109216433483e-05 2.538819979813e+01
9.130000000000e+02 1.294526834574e-01 3.314334530936e-05 2.536097199096e+01
9.132500000000e+02 1.356447208565e-01 1.656761447333e-05 2.533406933388e+01
9.135000000000e+02 1.413514815885e-01 1.475698587963e-06 2.530745703845e+01
9.137500000000e+02 1.465490619287e-01 -1.203345801274e-05 2.528109911577e+01
9.140000000000e+02 1.512188996441e-01 -2.387371144436e-05 2.525495848604e+01
9.142500000000e+02 1.553480135581e-01 -3.397211359291e-05 2.522899739987e+01
9.145000000000e+02 1.589292352107e-01 -4.226985373967e-05 2.520317750863e+01
9.147500000000e+02 1.619613175528e-01 -4.872253331653e-05 2.517746020531e+01
9.150000000000e+02 1.644489990229e-01 -5.330071600267e-05 2.515180674139e+01
9.152500000000e+02 1.664029985573e-01 -5.599046730103e-05 2.512617833837e+01
9.155000000000e+02 1.678398836630e-01 -5.679340940692e-05 2.510053642046e+01
9.157500000000e+02 1.687818981627e-01 -5.572706424373e-05 2.507484265939e+01
9.160000000000e+02 1.692566963668e-01 -5.282490367893e-05 2.504905910690e+01
9.162500000000e+02 1.692970116507e-01 -4.813647984029e-05 2.502314822000e+01
9.165000000000e+02 1.689402337995e-01 -4.172710264395e-05 2.499707302133e+01
9.167500000000e+02 1.682279475589e-01 -3.367769849897e-05 2.497079711895e+01
9.170000000000e+02 1.672054174449e-01 -2.408454768904e-05 2.494428474024e+01
9.172500000000e+02 1.659210072964e-01 -1.305857695304e-05 2.491750087093e+01
9.175000000000e+02 1.644255723198e-01 -7.248017211800e-07 2.489041127993e+01
9.177500000000e+02 1.627718203362e-01 1.277838897073e-05 2.486298257243e+01
9.180000000000e+02 1.610136384591e-01 2.730037833282e-05 2.483518234195e+01
9.182500000000e+02 1.592054079499e-01 4.267919517138e-05 2.480697919251e+01
9.185000000000e+02 1.574013171859e-01 5.874291061685e-05 2.477834291833e+01
9.187500000000e+02 1.556546562229e-01 7.531113668965e-05 2.474924456079e+01
9.190000000000e+02 1.540171447141e-01 9.219639027782e-05 2.471965657903e+01
9.192500000000e+02 1.525382785190e-01 1.092057983077e-04 2.468955300651e+01
9.195000000000e+02 1.512646678388e-01 1.261429067420e-04 2.465890955710e+01
9.197500000000e+02 1.502394783316e-01 1.428093762837e-04 2.462770384373e+01
9.200000000000e+02 1.495018414301e-01 1.590069277844e-04 2.459591550366e+01
9.202500000000e+02 1.490863671348e-01 1.745394534376e-04 2.456352638082e+01
9.205000000000e+02 1.490227311495e-01 1.892149467633e-04 2.453052071268e+01
9.207500000000e+02 1.493352708709e-01 2.028475682710e-04 2.449688526846e+01
9.210000000000e+02 1.500427217370e-01 2.152596811495e-04 2.446260951430e+01
9.212500000000e+02 1.511580542287e-01 2.262837956735e-04 2.442768577924e+01
9.215000000000e+02 1.526883360423e-01 2.357646526341e-04 2.439210935445e+01
9.217500000000e+02 1.546347645067e-01 2.435611250360e-04 2.435587863373e+01
9.220000000000e+02 1.569928096995e-01 2.495479442619e-04 2.431899519855e+01
9.222500000000e+02 1.597523753767e-01 2.536175814668e-04 2.428146388983e+01
9.225000000000e+02 1.628981863493e-01 2.556816145854e-04 2.424329285802e+01
9.227500000000e+02 1.664101400476e-01 2.556723296756e-04 2.420449357971e+01
9.230000000000e+02 1.702638757511e-01 2.535437236356e-04 2.416508084315e+01
9.232500000000e+02 1.744313350314e-01 2.492725915468e-04 2.412507271473e+01
9.235000000000e+02 1.788814012294e-01 2.428593472363e-04 2.408449046899e+01
9.237500000000e+02 1.835806618240e-01 2.343283518307e-04 2.404335847899e+01
9.240000000000e+02 1.884941381798e-01 2.237282041286e-04 2.400170408628e+01
9.242500000000e+02 1.935860386443e-01 2.111317215444e-04 2.395955745369e+01
9.245000000000e+02 1.988205717884e-01 1.966353712362e-04 2.391695135417e+01
9.247500000000e+02 2.041626767001e-01 1.803586242229e-04 2.387392096628e+01
9.250000000000e+02 2.095787315163e-01 1.624429662556e-04 2.383050365093e+01
9.252500000000e+02 2.150372706989e-01 1.430503995130e-04 2.378673866073e+01
9.255000000000e+02 2.205095509778e-01 1.223618908472e-04 2.374266691028e+01
9.257500000000e+02 2.259701170815e-01 1.005752296950e-04 2.369833063359e+01
9.260000000000e+02 2.313971730533e-01 7.790285774870e-05 2.365377314078e+01
9.262500000000e+02 2.367728795220e-01 5.456926391229e-05 2.360903849921e+01
9.265000000000e+02 2.420835126032e-01 3.080817381610e-05 2.356417119866e+01
9.267500000000e+02 2.473194420697e-01 6.859578569940e-06 2.351921591397e+01
9.270000000000e+02 2.524750167725e-01 -1.703347077471e-05 2.347421717387e+01
9.272500000000e+02 2.575483028224e-01 -4.062815811587e-05 2.342921909370e+01
9.275000000000e+02 2.625407028433e-01 -6.368525689918e-05 2.338426510428e+01
9.277500000000e+02 2.674564705120e-01 -8.597254547719e-05 2.333939771380e+01
9.280000000000e+02 2.723021513716e-01 -1.072681274468e-04 2.329465822555e+01
9.282500000000e+02 2.770859139942e-01 -1.273636910500e-04 2.325008660086e+01
9.285000000000e+02 2.818168555299e-01 -1.460675408825e-04 2.320572122673e+01
9.287500000000e+02 2.865042577210e-01 -1.632076564823e-04 2.316159877409e+01
9.290000000000e+02 2.911568183868e-01 -1.786342141640e-04 2.311775409048e+01
9.292500000000e+02 2.957819008964e-01 -1.922216790337e-04 2.307422005441e+01
9.295000000000e+02 3.003847858600e-01 -2.038709314223e-04 2.303102760119e+01
9.297500000000e+02 3.049679944272e-01 -2.135106658591e-04 2.298820566232e+01
9.300000000000e+02 3.095306953091e-01 -2.210983713315e-04 2.294578114809e+01
9.302500000000e+02 3.140681956263e-01 -2.266208673510e-04 2.290377902013e+01
9.305000000000e+02 3.185715705546e-01 -2.300943277748e-04 2.286222241425e+01
9.307500000000e+02 3.230274458312e-01 -2.315635472026e-04 2.282113264244e+01
9.310000000000e+02 3.274179409060e-01 -2.311011004539e-04 2.278052944490e+01
9.312500000000e+02 3.317207951839e-01 -2.288055375630e-04 2.274043101997e+01
9.315000000000e+02 3.359096900904e-01 -2.247995262029e-04 2.270085432871e+01
9.317500000000e+02 3.399547604504e-01 -2.192271972446e-04 2.266181513894e+01
9.320000000000e+02 3.438233018689e-01 -2.122513398564e-04 2.262332837187e+01
9.322500000000e+02 3.474806493264e-01 -2.040500039326e-04 2.258540814177e+01
9.325000000000e+02 3.508912376209e-01 -1.948132203660e-04 2.254806808891e+01
9.327500000000e+02 3.540197909056e-01 -1.847392581102e-04 2.251132148228e+01
9.330000000000e+02 3.568326140092e-01 -1.740309199253e-04 2.247518144160e+01
9.332500000000e+02 3.592989319812e-01 -1.628917711666e-04 2.243966100375e+01
9.335000000000e+02 3.613922899303e-01 -1.515226319776e-04 2.240477339924e+01
9.337500000000e+02 3.630918935835e-01 -1.401180992174e-04 2.237053206996e+01
9.340000000000e+02 3.643838776638e-01 -1.288634474647e-04 2.233695078895e+01
9.342500000000e+02 3.652624338105e-01 -1.179318557515e-04 2.230404373120e+01
9.345000000000e+02 3.657307247170e-01 -1.074821142495e-04 2.227182550797e+01
9.347500000000e+02 3.658015428792e-01 -9.765681536537e-05 2.224031121913e+01
9.350000000000e+02 3.654976325349e-01 -8.858105075465e-05 2.220951636642e+01
9.352500000000e+02 3.648517219948e-01 -8.036177388073e-05 2.217945695417e+01
9.355000000000e+02 3.639061475522e-01 -7.308757241936e-05 2.215014938771e+01
9.357500000000e+02 3.627121513826e-01 -6.682914378102e-05 2.212161045852e+01
9.360000000000e+02 3.613288136588e-01 -6.163986072688e-05 2.209385728439e+01
9.362500000000e+02 3.598216868974e-01 -5.755707783332e-05 2.206690728030e+01
9.365000000000e+02 3.582611262119e-01 -5.460375954291e-05 2.204077809457e+01
9.367500000000e+02 3.567204008077e-01 -5.279023437061e-05 2.201548757041e+01
9.370000000000e+02 3.552736225284e-01 -5.211610156196e-05 2.199105370386e+01
9.372500000000e+02 3.539935621551e-01 -5.257221913327e-05 2.196749462734e+01
9.375000000000e+02 3.529494328311e-01 -5.414292196882e-05 2.194482851831e+01
9.377500000000e+02 3.522046919651e-01 -5.680770216595e-05 2.192307369744e+01
9.380000000000e+02 3.518149890198e-01 -6.054283832140e-05 2.190224848974e+01
9.382500000000e+02 3.518262653294e-01 -6.532275744608e-05 2.188237134548e+01
9.385000000000e+02 3.522731869943e-01 -7.112105358594e-05 2.186346071786e+01
9.387500000000e+02 3.531778617092e-01 -7.791098519408e-05 2.184553518396e+01
9.390000000000e+02 3.545490423319e-01 -8.566556613718e-05 2.182861334283e+01
9.392500000000e+02 3.563817568335e-01 -9.435709446878e-05 2.181271385957e+01
9.395000000000e+02 3.586574456134e-01 -1.039561518303e-04 2.179785550049e+01
9.397500000000e+02 3.613446934157e-01 -1.144302218860e-04 2.178405702437e+01
9.400000000000e+02 3.644004073204e-01 -1.257417540189e-04 2.177133725715e+01
9.402500000000e+02 3.677715566458e-01 -1.378459851292e-04 2.175971501993e+01
9.405000000000e+02 3.713973636449e-01 -1.506885976663e-04 2.174920904584e+01
9.407500000000e+02 3.752118105569e-01 -1.642032208680e-04 2.173983800070e+01
9.410000000000e+02 3.791464762770e-01 -1.783091647526e-04 2.173162035972e+01
9.412500000000e+02 3.831334691237e-01 -1.929093875447e-04 2.172457433406e+01
9.415000000000e+02 3.871083380852e-01 -2.078890735423e-04 2.171871778627e+01
9.417500000000e+02 3.910128163002e-01 -2.231149491933e-04 2.171406807413e+01
9.420000000000e+02 3.947971697645e-01 -2.384354218031e-04 2.171064200859e+01
9.422500000000e+02 3.984221067708e-01 -2.536818041289e-04 2.170845568822e+01
9.425000000000e+02 4.018600768667e-01 -2.686706286080e-04 2.170752440237e+01
9.427500000000e+02 4.050958846059e-01 -2.832069581815e-04 2.170786252114e+01
9.430000000000e+02 4.081266079243e-01 -2.970887740359e-04 2.170948340887e+01
9.432500000000e+02 4.109607919872e-01 -3.101121347819e-04 2.171239934278e+01
9.435000000000e+02 4.136169735375e-01 -3.220769825563e-04 2.171662146354e+01
9.437500000000e+02 4.161216265499e-01 -3.327934887964e-04 2.172215973918e+01
9.440000000000e+02 4.185066221998e-01 -3.420883391207e-04 2.172902296297e+01
9.442500000000e+02 4.208063577287e-01 -3.498108018311e-04 2.173721877161e+01
9.445000000000e+02 4.230547399233e-01 -3.558383396740e-04 2.174675364293e+01
9.447500000000e+02 4.252821256444e-01 -3.600813643230e-04 2.175763300247e+01
9.450000000000e+02 4.275125216093e-01 -3.624870625572e-04 2.176986119302e+01
9.452500000000e+02 4.297610766570e-01 -3.630419352879e-04 2.178344158338e+01
9.455000000000e+02 4.320321427007e-01 -3.617727927554e-04 2.179837651150e+01
9.457500000000e+02 4.343179493971e-01 -3.587464360434e-04 2.181466734962e+01
9.460000000000e+02 4.365980509515e-01 -3.540677072894e-04 2.183231439101e+01
9.462500000000e+02 4.388395763178e-01 -3.478761704028e-04 2.185131684789e+01
9.465000000000e+02 4.409983100856e-01 -3.403413061761e-04 2.187167266949e+01
9.467500000000e+02 4.430205980864e-01 -3.316566434661e-04 2.189337846177e+01
9.470000000000e+02 4.448459829767e-01 -3.220328280207e-04 2.191642928756e+01
9.472500000000e+02 4.464104469329e-01 -3.116899886876e-04 2.194081844629e+01
9.475000000000e+02 4.476501572367e-01 -3.008498157799e-04 2.196653731142e+01
9.477500000000e+02 4.485054361553e-01 -2.897276013946e-04 2.199357507895e+01
9.480000000000e+02 4.489247396112e-01 -2.785245519991e-04 2.202191851278e+01
9.482500000000e+02 4.488684525228e-01 -2.674208487680e-04 2.205155176575e+01
9.485000000000e+02 4.483121133436e-01 -2.565702598002e-04 2.208245612324e+01
9.487500000000e+02 4.472489066340e-01 -2.460960545658e-04 2.211460981463e+01
9.490000000000e+02 4.456911850422e-01 -2.360886379621e-04 2.214798782933e+01
9.492500000000e+02 4.436708266281e-01 -2.266054835930e-04 2.218256174542e+01
9.495000000000e+02 4.412384283963e-01 -2.176728612178e-04 2.221829967338e+01
9.497500000000e+02 4.384612156208e-01 -2.092893243034e-04 2.225516616817e+01
9.500000000000e+02 4.354198158467e-01 -2.014310306327e-04 2.229312225564e+01
9.502500000000e+02 4.322040467685e-01 -1.940583553803e-04 2.233212553065e+01
9.505000000000e+02 4.289079627871e-01 -1.871232809550e-04 2.237213032689e+01
9.507500000000e+02 4.256244910621e-01 -1.805767942839e-04 2.241308799652e+01
9.510000000000e+02 4.224400228524e-01 -1.743759931411e-04 2.245494726746e+01
9.512500000000e+02 4.194293811828e-01 -1.684901226008e-04 2.249765469257e+01
9.515000000000e+02 4.166515375077e-01 -1.629049791319e-04 2.254115515998e+01
9.517500000000e+02 4.141464398071e-01 -1.576253724127e-04 2.258539242680e+01
9.520000000000e+02 4.119332144777e-01 -1.526753352771e-04 2.263030971130e+01
9.522500000000e+02 4.100098862246e-01 -1.480960831651e-04 2.267585022263e+01
9.525000000000e+02 4.083546536129e-01 -1.439420151456e-04 2.272195765141e+01
9.527500000000e+02 4.069285957280e-01 -1.402750854256e-04 2.276857663039e+01
9.530000000000e+02 4.056795825673e-01 -1.371578785987e-04 2.281565304714e+01
9.532500000000e+02 4.045470333299e-01 -1.346462793217e-04 2.286313432985e+01
9.535000000000e+02 4.034671337047e-01 -1.327823490706e-04 2.291096959266e+01
9.537500000000e+02 4.023780261701e-01 -1.315878917943e-04 2.295910972797e+01
9.540000000000e+02 4.012246020824e-01 -1.310595588454e-04 2.300750741467e+01
9.542500000000e+02 3.999624526897e-01 -1.311656626877e-04 2.305611707995e+01
9.545000000000e+02 3.985607520482e-01 -1.318450878394e-04 2.310489482549e+01
9.547500000000e+02 3.970038326882e-01 -1.330082513480e-04 2.315379833131e+01
9.550000000000e+02 3.952914004597e-01 -1.345401733322e-04 2.320278674467e+01
9.552500000000e+02 3.934374421555e-01 -1.363054146399e-04 2.325182057961e+01
9.555000000000e+02 3.914679771619e-01 -1.381545391862e-04 2.330086162676e+01
9.557500000000e+02 3.894178198057e-01 -1.399313703500e-04 2.334987284914e+01
9.560000000000e+02 3.873267220525e-01 -1.414808882952e-04 2.339881830923e+01
9.562500000000e+02 3.852352103896e-01 -1.426572308151e-04 2.344766312119e+01
9.565000000000e+02 3.831803793840e-01 -1.433309837922e-04 2.349637336024e+01
9.567500000000e+02 3.811921130225e-01 -1.433957218996e-04 2.354491601687e+01
9.570000000000e+02 3.792899438012e-01 -1.427730168620e-04 2.359325893632e+01
9.572500000000e+02 3.774808849723e-01 -1.414158378099e-04 2.364137075188e+01
9.575000000000e+02 3.757584067974e-01 -1.393099833172e-04 2.368922079629e+01
9.577500000000e+02 3.741027098377e-01 -1.364735412431e-04 2.373677900930e+01
9.580000000000e+02 3.724822805884e-01 -1.329542800965e-04 2.378401581768e+01
9.582500000000e+02 3.708566883349e-01 -1.288253328843e-04 2.383090203905e+01
9.585000000000e+02 3.691803599201e-01 -1.241791852003e-04 2.387740869984e+01
9.587500000000e+02 3.674071153322e-01 -1.191208451665e-04 2.392350693056e+01
9.590000000000e+02 3.654950272348e-01 -1.137599913952e-04 2.396916784111e+01
9.592500000000e+02 3.634112020738e-01 -1.082034438288e-04 2.401436242126e+01
9.595000000000e+02 3.611360049120e-01 -1.025489813598e-04 2.405906153286e+01
9.597500000000e+02 3.586662939032e-01 -9.687939653069e-05 2.410323585236e+01
9.600000000000e+02 3.560172770652e-01 -9.125886909931e-05 2.414685604553e+01
9.602500000000e+02 3.532227280550e-01 -8.573158781945e-05 2.418989283587e+01
9.605000000000e+02 3.503334125548e-01 -8.032266610135e-05 2.423231736088e+01
9.607500000000e+02 3.474137959679e-01 -7.504125684094e-05 2.427410139607e+01
9.610000000000e+02 3.445372237449e-01 -6.988560335147e-05 2.431521784914e+01
9.612500000000e+02 3.417800168296e-01 -6.484946095618e-05 2.435564109372e+01
9.615000000000e+02 3.392149757997e-01 -5.992903113524e-05 2.439534753632e+01
9.617500000000e+02 3.369049837924e-01 -5.512964100277e-05 2.443431596142e+01
9.620000000000e+02 3.348973158742e-01 -5.047121127663e-05 2.447252806097e+01
9.622500000000e+02 3.332193231605e-01 -4.599183349706e-05 2.450996869205e+01
9.625000000000e+02 3.318759244940e-01 -4.174874875537e-05 2.454662627946e+01
9.627500000000e+02 3.308492692027e-01 -3.781658511417e-05 2.458249292612e+01
9.630000000000e+02 3.301005909801e-01 -3.428274694859e-05 2.461756455622e+01
9.632500000000e+02 3.295740710543e-01 -3.124038632268e-05 2.465184100748e+01
9.635000000000e+02 3.292023360949e-01 -2.877975309801e-05 2.468532587040e+01
9.637500000000e+02 3.289128965800e-01 -2.697874209781e-05 2.471802646496e+01
9.640000000000e+02 3.286348665456e-01 -2.589371221356e-05 2.474995364214e+01
9.642500000000e+02 3.283051514539e-01 -2.555153927047e-05 2.478112171892e+01
9.645000000000e+02 3.278735041840e-01 -2.594391784830e-05 2.481154820862e+01
9.647500000000e+02 3.273058189335e-01 -2.702448232317e-05 2.484125376441e+01
9.650000000000e+02 3.265854137189e-01 -2.870906976110e-05 2.487026207132e+01
9.652500000000e+02 3.257122155706e-01 -3.087920278280e-05 2.489859974017e+01
9.655000000000e+02 3.247000097278e-01 -3.338838278382e-05 2.492629636753e+01
9.657500000000e+02 3.235722304170e-01 -3.607052557417e-05 2.495338440777e+01
9.660000000000e+02 3.223567980451e-01 -3.874970168380e-05 2.497989928711e+01
9.662500000000e+02 3.210807464596e-01 -4.125020190485e-05 2.500587940687e+01
9.665000000000e+02 3.197653062532e-01 -4.340594564136e-05 2.503136621582e+01
9.667500000000e+02 3.184220804155e-01 -4.506841385137e-05 2.505640422005e+01
9.670000000000e+02 3.170507387786e-01 -4.611247885006e-05 2.508104109577e+01
9.672500000000e+02 3.156385375330e-01 -4.643973369936e-05 2.510532754320e+01
9.675000000000e+02 3.141616049625e-01 -4.597933959596e-05 2.512931740318e+01
9.677500000000e+02 3.125878497562e-01 -4.468664438997e-05 2.515306738674e+01
9.680000000000e+02 3.108809906127e-01 -4.254006242566e-05 2.517663706182e+01
9.682500000000e+02 3.090052451187e-01 -3.953687973401e-05 2.520008844387e+01
9.685000000000e+02 3.069299760920e-01 -3.568872593605e-05 2.522348582050e+01
9.687500000000e+02 3.046337963288e-01 -3.101736490716e-05 2.524689516965e+01
9.690000000000e+02 3.021075400273e-01 -2.555139765423e-05 2.527038380189e+01
9.692500000000e+02 2.993558494340e-01 -1.932426174894e-05 2.529401973759e+01
9.695000000000e+02 2.963971821589e-01 -1.237366726581e-05 2.531787100561e+01
9.697500000000e+02 2.932622603699e-01 -4.742428448834e-06 2.534200514920e+01
9.700000000000e+02 2.899912766675e-01 3.519600127954e-06 2.536648839404e+01
9.702500000000e+02 2.866301412697e-01 1.235287994356e-05 2.539138519929e+01
9.705000000000e+02 2.832263324624e-01 2.168539249878e-05 2.541675752444e+01
9.707500000000e+02 2.798247847256e-01 3.143019133867e-05 2.544266441237e+01
9.710000000000e+02 2.764643065613e-01 4.148381299004e-05 2.546916166253e+01
9.712500000000e+02 2.731749378319e-01 5.172587221378e-05 2.549630136855e+01
9.715000000000e+02 2.699764324707e-01 6.202019687676e-05 2.552413180034e+01
9.717500000000e+02 2.668780085447e-01 7.221738927182e-05 2.555269716738e+01
9.720000000000e+02 2.638792598333e-01 8.215871611989e-05 2.558203759923e+01
9.722500000000e+02 2.609720694790e-01 9.168114918640e-05 2.561218881697e+01
9.725000000000e+02 2.581431646170e-01 1.006230470805e-04 2.564318206226e+01
9.727500000000e+02 2.553769847436e-01 1.088300960126e-04 2.567504378416e+01
9.730000000000e+02 2.526584811848e-01 1.161610165007e-04 2.570779530267e+01
9.732500000000e+02 2.499755204633e-01 1.224927107127e-04 2.574145232653e+01
9.735000000000e+02 2.473206192055e-01 1.277243702799e-04 2.577602453311e+01
9.737500000000e+02 2.446919163621e-01 1.317805393002e-04 2.581151484112e+01
9.740000000000e+02 2.420932676689e-01 1.346128835887e-04 2.584791891878e+01
9.742500000000e+02 2.395335865788e-01 1.362007917035e-04 2.588522457733e+01
9.745000000000e+02 2.370255450261e-01 1.365507961258e-04 2.592341142875e+01
9.747500000000e+02 2.345838850830e-01 1.356952413365e-04 2.596245032437e+01
9.750000000000e+02 2.322235167403e-01 1.336900914778e-04 2.600230341590e+01
9.752500000000e+02 2.299577106525e-01 1.306124679337e-04 2.604292390920e+01
9.755000000000e+02 2.277965067457e-01 1.265577643439e-04 2.608425646327e+01
9.757500000000e+02 2.257455713241e-01 1.216369238431e-04 2.612623727263e+01
9.760000000000e+02 2.238055108198e-01 1.159736228400e-04 2.616879475586e+01
9.762500000000e+02 2.219717303740e-01 1.097017651480e-04 2.621184983560e+01
9.765000000000e+02 2.202347319957e-01 1.029630350421e-04 2.625531671927e+01
9.767500000000e+02 2.185808147187e-01 9.590471463378e-05 2.629910337395e+01
9.770000000000e+02 2.169930210399e-01 8.867768850470e-05 2.634311198986e+01
9.772500000000e+02 2.154522044449e-01 8.143446563925e-05 2.638723952566e+01
9.775000000000e+02 2.139380839925e-01 7.432706012901e-05 2.643137823095e+01
9.777500000000e+02 2.124301882264e-01 6.750530793529e-05 2.647541581309e+01
9.780000000000e+02 2.109085855058e-01 6.111491216081e-05 2.651923605398e+01
9.782500000000e+02 2.093543851465e-01 5.529553265187e-05 2.656271897815e+01
9.785000000000e+02 2.077499781271e-01 5.017877394703e-05 2.660574138073e+01
9.787500000000e+02 2.060790569685e-01 4.588620897211e-05 2.664817742247e+01
9.790000000000e+02 2.043264717537e-01 4.252758326756e-05 2.668989906667e+01
9.792500000000e+02 2.024779737713e-01 4.019908152833e-05 2.673077691226e+01
9.795000000000e+02 2.005199426272e-01 3.898178345776e-05 2.677068097540e+01
9.797500000000e+02 1.984391381620e-01 3.894035386490e-05 2.680948171371e+01
9.800000000000e+02 1.962225741720e-01 4.012202937131e-05 2.684705085433e+01
9.802500000000e+02 1.938575092134e-01 4.255590244615e-05 2.688326251663e+01
9.805000000000e+02 1.913316181290e-01 4.625251967041e-05 2.691799421962e+01
9.807500000000e+02 1.886333104757e-01 5.120382431741e-05 2.695112782602e+01
9.810000000000e+02 1.857521884803e-01 5.738339949233e-05 2.698255058470e+01
9.812500000000e+02 1.826796202248e-01 6.474709553320e-05 2.701215581628e+01
9.815000000000e+02 1.794093453165e-01 7.323391296022e-05 2.703984376559e+01
9.817500000000e+02 1.759381103311e-01 8.276712546321e-05 2.706552223734e+01
9.820000000000e+02 1.722662188200e-01 9.325565492160e-05 2.708910725463e+01
9.822500000000e+02 1.683980203408e-01 1.045956820920e-04 2.711052345394e+01
9.825000000000e+02 1.643422374284e-01 1.166724920719e-04 2.712970461115e+01
9.827500000000e+02 1.601121125234e-01 1.293622618242e-04 2.714659411119e+01
9.830000000000e+02 1.557254183546e-01 1.425340186748e-04 2.716114519964e+01
9.832500000000e+02 1.512042205757e-01 1.560516902383e-04 2.717332146771e+01
9.835000000000e+02 1.465745044562e-01 1.697761522116e-04 2.718309709317e+01
9.837500000000e+02 1.418656462167e-01 1.835672403129e-04 2.719045706623e+01
9.840000000000e+02 1.371097017836e-01 1.972857306881e-04 2.719539751435e+01
9.842500000000e+02 1.323406705422e-01 2.107951902261e-04 2.719792568309e+01
9.845000000000e+02 1.275936207137e-01 2.239637560409e-04 2.719806009760e+01
9.847500000000e+02 1.229038359677e-01 2.366657360931e-04 2.719583041867e+01
9.850000000000e+02 1.183059723407e-01 2.487830306701e-04 2.719127721394e+01
9.852500000000e+02 1.138331914609e-01 2.602064578436e-04 2.718445174036e+01
9.855000000000e+02 1.095164348263e-01 2.708367911430e-04 2.717541538962e+01
9.857500000000e+02 1.053837212424e-01 2.805857040825e-04 2.716423916248e+01
9.860000000000e+02 1.014595345270e-01 2.893765598196e-04 2.715100305828e+01
9.862500000000e+02 9.776436824754e-02 2.971449699242e-04 2.713579519711e+01
9.865000000000e+02 9.431431874481e-02 3.038393366562e-04 2.711871104313e+01
9.867500000000e+02 9.112078911043e-02 3.094212103318e-04 2.709985252110e+01
9.870000000000e+02 8.819033958620e-02 3.138654922186e-04 2.707932700050e+01
9.872500000000e+02 8.552458852269e-02 3.171607334955e-04 2.705724635803e+01
9.875000000000e+02 8.312022025653e-02 3.193093052545e-04 2.703372597722e+01
9.877500000000e+02 8.096909797555e-02 3.203274058790e-04 2.700888372484e+01
9.880000000000e+02 7.905841385165e-02 3.202450891618e-04 2.698283900924e+01
9.882500000000e+02 7.737098391492e-02 3.191061047856e-04 2.695571170579e+01
9.885000000000e+02 7.588554969557e-02 3.169677092900e-04 2.692762123687e+01
9.887500000000e+02 7.457718016601e-02 3.139002996932e-04 2.689868559926e+01
9.890000000000e+02 7.341772232419e-02 3.099868305569e-04 2.686902049766e+01
9.892500000000e+02 7.237632123663e-02 3.053221409646e-04 2.683873838626e+01
9.895000000000e+02 7.141997079710e-02 3.000120025264e-04 2.680794767869e+01
9.897500000000e+02 7.051410910070e-02 2.941719249517e-04 2.677675201715e+01
9.900000000000e+02 6.962324782411e-02 2.879258793897e-04 2.674524947166e+01
9.902500000000e+02 6.871160526235e-02 2.814046239999e-04 2.671353201443e+01
9.905000000000e+02 6.774376010925e-02 2.747440523197e-04 2.668168488259e+01
9.907500000000e+02 6.668527699485e-02 2.680831806408e-04 2.664978621537e+01
9.910000000000e+02 6.550332136511e-02 2.615622565355e-04 2.661790661396e+01
9.912500000000e+02 6.416723484835e-02 2.553204954795e-04 2.658610898322e+01
9.915000000000e+02 6.264905488162e-02 2.494941474575e-04 2.655444829863e+01
9.917500000000e+02 6.092398578066e-02 2.442143483697e-04 2.652297164703e+01
9.920000000000e+02 5.897079405395e-02 2.396050999370e-04 2.649171824900e+01
9.922500000000e+02 5.677212331435e-02 2.357814339518e-04 2.646071960105e+01
9.925000000000e+02 5.431473955902e-02 2.328476554631e-04 2.642999974547e+01
9.927500000000e+02 5.158970191444e-02 2.308957268756e-04 2.639957561033e+01
9.930000000000e+02 4.859242157763e-02 2.300041076006e-04 2.636945736411e+01
9.932500000000e+02 4.532269049232e-02 2.302364259446e-04 2.633964890411e+01
9.935000000000e+02 4.178459131425e-02 2.316407317208e-04 2.631014831204e+01
9.937500000000e+02 3.798636312825e-02 2.342488631467e-04 2.628094841252e+01
9.940000000000e+02 3.394022251883e-02 2.380760737060e-04 2.625203729022e+01
9.942500000000e+02 2.966208068380e-02 2.431208580573e-04 2.622339885349e+01
9.945000000000e+02 2.517126600043e-02 2.493649808918e-04 2.619501336179e+01
9.947500000000e+02 2.049017535945e-02 2.567735885112e-04 2.616685797532e+01
9.950000000000e+02 1.564391544333e-02 2.652958860266e-04 2.613890722843e+01
9.952500000000e+02 1.065988284275e-02 2.748659134837e-04 2.611113354678e+01
9.955000000000e+02 5.567356650710e-03 2.854033603424e-04 2.608350766089e+01
9.957500000000e+02 3.970539063324e-04 2.968146806588e-04 2.605599903836e+01
9.960000000000e+02 -4.819314060011e-03 3.089943464075e-04 2.602857623196e+01
9.962500000000e+02 -1.004950530428e-02 3.218263239509e-04 2.600120725108e+01
9.965000000000e+02 -1.526119406358e-02 3.351856255618e-04 2.597385978349e+01
9.967500000000e+02 -2.042243401734e-02 3.489400719698e-04 2.594650153871e+01
9.970000000000e+02 -2.550209712758e-02 3.629521169955e-04 2.591910044748e+01
9.972500000000e+02 -3.047030792455e-02 3.770807862386e-04 2.589162477498e+01
9.975000000000e+02 -3.529885233241e-02 3.911836518736e-04 2.586404339739e+01
9.977500000000e+02 -3.996156487009e-02 4.051188569399e-04 2.583632586823e+01
9.980000000000e+02 -4.443469719081e-02 4.187471525586e-04 2.580844247473e+01
9.982500000000e+02 -4.869724064971e-02 4.319338617965e-04 2.578036435037e+01
9.985000000000e+02 -5.273119909149e-02 4.445507336419e-04 2.575206358165e+01
9.987500000000e+02 -5.652186194316e-02 4.564778169522e-04 2.572351310036e+01
9.990000000000e+02 -6.005799239659e-02 4.676050700417e-04 2.569468675037e+01
9.992500000000e+02 -6.333195724915e-02 4.778337855678e-04 2.566555935657e+01
9.995000000000e+02 -6.633987591949e-02 4.870780055365e-04 2.563610651265e+01
9.997500000000e+02 -6.908160266872e-02 4.952654276851e-04 2.560630477222e+01
1.000000000000e+03 -7.156078811671e-02 5.023384188420e-04 2.557613137394e+01
1.000250000000e+03 -7.378474005606e-02 5.082544359853e-04 2.554556444350e+01
1.000500000000e+03 -7.576437724493e-02 5.129865283647e-04 2.551458271140e+01
1.000750000000e+03 -7.751399096630e-02 5.165233193214e-04 2.548316569995e+01
1.001000000000e+03 -7.905104924439e-02 5.188689641082e-04 2.545129360211e+01
1.001250000000e+03 -8.039596894809e-02 5.200428063223e-04 2.541894716142e+01
1.001500000000e+03 -8.157173432359e-02 5.200786575309e-04 2.538610786888e+01
1.001750000000e+03 -8.260360841033e-02 5.190242269534e-04 2.535275782305e+01
1.002000000000e+03 -8.351872489868e-02 5.169401618207e-04 2.531887981444e+01
1.002250000000e+03 -8.434572977733e-02 5.138990555656e-04 2.528445719811e+01
1.002500000000e+03 -8.511429581286e-02 5.099841867528e-04 2.524947413414e+01
1.002750000000e+03 -8.585471094676e-02 5.052882755855e-04 2.521391547853e+01
1.003000000000e+03 -8.659742142702e-02 4.999121275668e-04 2.517776685466e+01
1.003250000000e+03 -8.737256009689e-02 4.939632008318e-04 2.514101473230e+01
1.003500000000e+03 -8.820952265794e-02 4.875541833123e-04 2.510364631745e+01
1.003750000000e+03 -8.913647331863e-02 4.808014895956e-04 2.506564982558e+01
1.004000000000e+03 -9.017994603215e-02 4.738238186712e-04 2.502701437605e+01
1.004250000000e+03 -9.136442228426e-02 4.667406729205e-04 2.498773011302e+01
1.004500000000e+03 -9.271196444193e-02 4.596710105938e-04 2.494778809691e+01
1.004750000000e+03 -9.424184738834e-02 4.527319720569e-04 2.490718062410e+01
1.005000000000e+03 -9.597026833265e-02 4.460374114361e-04 2.486590096355e+01
1.005250000000e+03 -9.791007977316e-02 4.396968098086e-04 2.482394372069e+01
1.005500000000e+03 -1.000705758991e-01 4.338140317018e-04 2.478130457810e+01
1.005750000000e+03 -1.024573497097e-01 4.284864537601e-04 2.473798066765e+01
1.006000000000e+03 -1.050721799412e-01 4.238038750175e-04 2.469397035948e+01
1.006250000000e+03 -1.079129969392e-01 4.198477372029e-04 2.464927345163e+01
1.006500000000e+03 -1.109739332850e-01 4.166905050825e-04 2.460389136294e+01
1.006750000000e+03 -1.142453721323e-01 4.143949447588e-04 2.455782698373e+01
1.007000000000e+03 -1.177141094974e-01 4.130136319678e-04 2.451108488883e+01
1.007250000000e+03 -1.213635992327e-01 4.125887070610e-04 2.446367154511e+01
1.007500000000e+03 -1.251741455326e-01 4.131513083915e-04 2.441559515546e+01
1.007750000000e+03 -1.291233115515e-01 4.147217418726e-04 2.436686605834e+01
1.008000000000e+03 -1.331861936291e-01 4.173090641570e-04 2.431749655251e+01
1.008250000000e+03 -1.373359340013e-01 4.209112620282e-04 2.426750128313e+01
1.008500000000e+03 -1.415440674251e-01 4.255152163202e-04 2.421689707353e+01
1.008750000000e+03 -1.457810918200e-01 4.310971075234e-04 2.416570325645e+01
1.009000000000e+03 -1.500169310469e-01 4.376225378731e-04 2.411394165266e+01
1.009250000000e+03 -1.542214034716e-01 4.450467115198e-04 2.406163656382e+01
1.009500000000e+03 -1.583648267704e-01 4.533150641506e-04 2.400881499831e+01
1.009750000000e+03 -1.624184913469e-01 4.623635925977e-04 2.395550661550e+01
1.010000000000e+03 -1.663551266457e-01 4.721192611870e-04 2.390174367105e+01
1.010250000000e+03 -1.701494667829e-01 4.825007952023e-04 2.384756114677e+01
1.010500000000e+03 -1.737786584838e-01 4.934190905306e-04 2.379299661798e+01
1.010750000000e+03 -1.772227079362e-01 5.047780302664e-04 2.373809022974e+01
1.011000000000e+03 -1.804648258804e-01 5.164751102831e-04 2.368288453717e+01
1.011250000000e+03 -1.834918145857e-01 5.284023836364e-04 2.362742449080e+01
1.011500000000e+03 -1.862943053359e-01 5.404473004159e-04 2.357175723530e+01
1.011750000000e+03 -1.888669558662e-01 5.524936393334e-04 2.351593191771e+01
1.012000000000e+03 -1.912086232626e-01 5.644226296865e-04 2.345999956888e+01
1.012250000000e+03 -1.933224095988e-01 5.761140318801e-04 2.340401285449e+01
1.012500000000e+03 -1.952156566621e-01 5.874473482984e-04 2.334802585135e+01
1.012750000000e+03 -1.968998519662e-01 5.983031062197e-04 2.329209384219e+01
1.013000000000e+03 -1.983904451283e-01 6.085641706779e-04 2.323627305606e+01
1.013250000000e+03 -1.997065672671e-01 6.181172383368e-04 2.318062043837e+01
1.013500000000e+03 -2.008706661827e-01 6.268542269028e-04 2.312519341128e+01
1.013750000000e+03 -2.019080159041e-01 6.346736884409e-04 2.307004962386e+01
1.014000000000e+03 -2.028462288888e-01 6.414824184596e-04 2.301524674442e+01
1.014250000000e+03 -2.037146278262e-01 6.471968992329e-04 2.296084222993e+01
1.014500000000e+03 -2.045436188276e-01 6.517448131090e-04 2.290689313144e+01
1.014750000000e+03 -2.053639620251e-01 6.550663879744e-04 2.285345586994e+01
1.015000000000e+03 -2.062061563965e-01 6.571157177122e-04 2.280058611445e+01
1.015250000000e+03 -2.070997114541e-01 6.578619657136e-04 2.274833860568e+01
1.015500000000e+03 -2.080724253413e-01 6.572904044333e-04 2.269676698858e+01
1.015750000000e+03 -2.091498436569e-01 6.554033509087e-04 2.264592377391e+01
1.016000000000e+03 -2.103545431907e-01 6.522205541983e-04 2.259586016096e+01
1.016250000000e+03 -2.117057059481e-01 6.477797828143e-04 2.254662605023e+01
1.016500000000e+03 -2.132185461634e-01 6.421367583998e-04 2.249826991110e+01
1.016750000000e+03 -2.149039651525e-01 6.353650580091e-04 2.245083877527e+01
1.017000000000e+03 -2.167682854466e-01 6.275556814454e-04 2.240437823561e+01
1.017250000000e+03 -2.188129841234e-01 6.188161772419e-04 2.235893236049e+01
1.017500000000e+03 -2.210346393920e-01 6.092696010585e-04 2.231454371639e+01
1.017750000000e+03 -2.234249777910e-01 5.990532984255e-04 2.227125336892e+01
1.018000000000e+03 -2.259709632094e-01 5.883171386812e-04 2.222910081972e+01
1.018250000000e+03 -2.286550823543e-01 5.772216771782e-04 2.218812401874e+01
1.018500000000e+03 -2.314556997570e-01 5.659360632255e-04 2.214835932658e+01
1.018750000000e+03 -2.343475421446e-01 5.546359017349e-04 2.210984148846e+01
1.019000000000e+03 -2.373022516922e-01 5.435006688273e-04 2.207260356956e+01
1.019250000000e+03 -2.402890718735e-01 5.327111634289e-04 2.203667691281e+01
1.019500000000e+03 -2.432755816697e-01 5.224471621417e-04 2.200209106456e+01
1.019750000000e+03 -2.462285377515e-01 5.128846528792e-04 2.196887370235e+01
1.020000000000e+03 -2.491147277062e-01 5.041931030633e-04 2.193705053348e+01
1.020250000000e+03 -2.519019323712e-01 4.965329986863e-04 2.190664522437e+01
1.020500000000e+03 -2.545598329685e-01 4.900533101503e-04 2.187767927472e+01
1.020750000000e+03 -2.570609751346e-01 4.848892469377e-04 2.185017192358e+01
1.021000000000e+03 -2.593817218134e-01 4.811601516367e-04 2.182414007976e+01
1.021250000000e+03 -2.615030812438e-01 4.789674825947e-04 2.179959818131e+01
1.021500000000e+03 -2.634115354236e-01 4.783932411179e-04 2.177655812915e+01
1.021750000000e+03 -2.650997878362e-01 4.794986626904e-04 2.175502925218e+01
1.022000000000e+03 -2.665672924081e-01 4.823231375225e-04 2.173501818654e+01
1.022250000000e+03 -2.678207270567e-01 4.868835907899e-04 2.171652886434e+01
1.022500000000e+03 -2.688742957064e-01 4.931742164876e-04 2.169956254740e+01
1.022750000000e+03 -2.697497268740e-01 5.011664967063e-04 2.168411773557e+01
1.023000000000e+03 -2.704762081424e-01 5.108098531122e-04 2.167019032510e+01
1.023250000000e+03 -2.710899323253e-01 5.220324022524e-04 2.165777354731e+01
1.023500000000e+03 -2.716335584725e-01 5.347422439976e-04 2.164685819623e+01
1.023750000000e+03 -2.721553038778e-01 5.488289792111e-04 2.163743261247e+01
1.024000000000e+03 -2.727079415388e-01 5.641657136573e-04 2.162948295730e+01
1.024250000000e+03 -2.733475188626e-01 5.806111809086e-04 2.162299333585e+01
1.024500000000e+03 -2.741319325521e-01 5.980121959261e-04 2.161794593215e+01
1.024750000000e+03 -2.751194053718e-01 6.162061883845e-04 2.161432133779e+01
1.025000000000e+03 -2.763668277999e-01 6.350238368292e-04 2.161209871199e+01
1.025250000000e+03 -2.779280808298e-01 6.542917783108e-04 2.161125603333e+01
1.025500000000e+03 -2.798523514472e-01 6.738352546789e-04 2.161177034822e+01
1.025750000000e+03 -2.821824959858e-01 6.934806570438e-04 2.161361804536e+01
1.026000000000e+03 -2.849535134843e-01 7.130578944020e-04 2.161677500840e+01
1.026250000000e+03 -2.881911409048e-01 7.324025408253e-04 2.162121698442e+01
1.026500000000e+03 -2.919106580120e-01 7.513576882813e-04 2.162691971839e+01
1.026750000000e+03 -2.961159150582e-01 7.697754872613e-04 2.163385917328e+01
1.027000000000e+03 -3.007986199394e-01 7.875183480330e-04 2.164201173584e+01
1.027250000000e+03 -3.059379507898e-01 8.044597349044e-04 2.165135425827e+01
1.027500000000e+03 -3.115004239163e-01 8.204846399777e-04 2.166186432687e+01
1.027750000000e+03 -3.174401389343e-01 8.354896795458e-04 2.167352026295e+01
1.028000000000e+03 -3.236993473752e-01 8.493828697114e-04 2.168630111494e+01
1.028250000000e+03 -3.302093138611e-01 8.620831743939e-04 2.170018670470e+01
1.028500000000e+03 -3.368914793837e-01 8.735198315952e-04 2.171515768041e+01
1.028750000000e+03 -3.436589429360e-01 8.836314262119e-04 2.173119526743e+01
1.029000000000e+03 -3.504181375472e-01 8.923649106825e-04 2.174828124325e+01
1.029250000000e+03 -3.570707172764e-01 8.996746276452e-04 2.176639788153e+01
1.029500000000e+03 -3.635156298356e-01 9.055213469042e-04 2.178552759381e+01
1.029750000000e+03 -3.696512736605e-01 9.098713503311e-04 2.180565281416e+01
1.030000000000e+03 -3.753777414025e-01 9.126957088914e-04 2.182675587877e+01
1.030250000000e+03 -3.805990603750e-01 9.139696188128e-04 2.184881855316e+01
1.030500000000e+03 -3.852254020007e-01 9.136722741190e-04 2.187182205430e+01
1.030750000000e+03 -3.891751498963e-01 9.117866580142e-04 2.189574652881e+01
1.031000000000e+03 -3.923768496228e-01 9.082999971875e-04 2.192057106105e+01
1.031250000000e+03 -3.947708984903e-01 9.032042760370e-04 2.194627333416e+01
1.031500000000e+03 -3.963109643155e-01 8.964970605896e-04 2.197282931794e+01
1.031750000000e+03 -3.969651450999e-01 8.881828588849e-04 2.200021330748e+01
1.032000000000e+03 -3.967167344228e-01 8.782744857614e-04 2.202839764532e+01
1.032250000000e+03 -3.955646267746e-01 8.667947492412e-04 2.205735263824e+01
1.032500000000e+03 -3.935233429887e-01 8.537783199374e-04 2.208704650925e+01
1.032750000000e+03 -3.906226565507e-01 8.392736838534e-04 2.211744539853e+01
1.033000000000e+03 -3.869068185366e-01 8.233451766376e-04 2.214851343899e+01
1.033250000000e+03 -3.824333674855e-01 8.060746127845e-04 2.218021269500e+01
1.033500000000e+03 -3.772716778493e-01 7.875632116874e-04 2.221250358070e+01
1.033750000000e+03 -3.715011055841e-01 7.679330428601e-04 2.224534491192e+01
1.034000000000e+03 -3.652089165237e-01 7.473280589720e-04 2.227869422013e+01
1.034250000000e+03 -3.584880398802e-01 7.259146585765e-04 2.231250807787e+01
1.034500000000e+03 -3.514347015541e-01 7.038816132386e-04 2.234674246820e+01
1.034750000000e+03 -3.441460719104e-01 6.814393507417e-04 2.238135324946e+01
1.035000000000e+03 -3.367179430038e-01 6.588183464306e-04 2.241629637074e+01
1.035250000000e+03 -3.292426719912e-01 6.362669280214e-04 2.245152869468e+01
1.035500000000e+03 -3.218072686897e-01 6.140480398922e-04 2.248700801126e+01
1.035750000000e+03 -3.144919260071e-01 5.924351712367e-04 2.252269390797e+01
1.036000000000e+03 -3.073688485124e-01 5.717076429615e-04 2.255854773439e+01
1.036250000000e+03 -3.005015586774e-01 5.521452425433e-04 2.259453340440e+01
1.036500000000e+03 -2.939445995440e-01 5.340223486571e-04 2.263061731466e+01
1.036750000000e+03 -2.877436699664e-01 5.176016943644e-04 2.266676874532e+01
1.037000000000e+03 -2.819361001360e-01 5.031279706169e-04 2.270296018670e+01
1.037250000000e+03 -2.765516896043e-01 4.908216905516e-04 2.273916702703e+01
1.037500000000e+03 -2.716137031868e-01 4.808729927802e-04 2.277536798286e+01
1.037750000000e+03 -2.671401238153e-01 4.734366445770e-04 2.281154456066e+01
1.038000000000e+03 -2.631448488794e-01 4.686271866103e-04 2.284768126029e+01
1.038250000000e+03 -2.596389377220e-01 4.665153479047e-04 2.288376515467e+01
1.038500000000e+03 -2.566317718777e-01 4.671255927338e-04 2.291978540029e+01
1.038750000000e+03 -2.541319053662e-01 4.704344938803e-04 2.295573319906e+01
1.039000000000e+03 -2.521478118268e-01 4.763707830792e-04 2.299160116382e+01
1.039250000000e+03 -2.506882987225e-01 4.848162183222e-04 2.302738293770e+01
1.039500000000e+03 -2.497626368815e-01 4.956078394559e-04 2.306307280576e+01
1.039750000000e+03 -2.493804975579e-01 5.085415541404e-04 2.309866505712e+01
1.040000000000e+03 -2.495514621017e-01 5.233762134828e-04 2.313415386793e+01
1.040250000000e+03 -2.502844603540e-01 5.398390350675e-04 2.316953272115e+01
1.040500000000e+03 -2.515869262364e-01 5.576315167472e-04 2.320479410695e+01
1.040750000000e+03 -2.534637903602e-01 5.764357815268e-04 2.323992924043e+01
1.041000000000e+03 -2.559163327782e-01 5.959215825530e-04 2.327492783261e+01
1.041250000000e+03 -2.589409438590e-01 6.157533955497e-04 2.330977791764e+01
1.041500000000e+03 -2.625278107367e-01 6.355974937959e-04 2.334446576015e+01
1.041750000000e+03 -2.666596081718e-01 6.551289357189e-04 2.337897581364e+01
1.042000000000e+03 -2.713102165951e-01 6.740382058048e-04 2.341329076695e+01
1.042250000000e+03 -2.764435608837e-01 6.920374004551e-04 2.344739168451e+01
1.042500000000e+03 -2.820126675450e-01 7.088657309614e-04 2.348125796566e+01
1.042750000000e+03 -2.879589190245e-01 7.242941737802e-04 2.351486791308e+01
1.043000000000e+03 -2.942117675948e-01 7.381291276452e-04 2.354819859427e+01
1.043250000000e+03 -3.006888334806e-01 7.502150600645e-04 2.358122654757e+01
1.043500000000e+03 -3.072965598516e-01 7.604357251463e-04 2.361392771639e+01
1.043750000000e+03 -3.139314596120e-01 7.687144616320e-04 2.364627821643e+01
1.044000000000e+03 -3.204819402264e-01 7.750128634962e-04 2.367825434837e+01
1.044250000000e+03 -3.268307475243e-01 7.793285066751e-04 2.370983313653e+01
1.044500000000e+03 -3.328579994190e-01 7.816917288154e-04 2.374099284344e+01
1.044750000000e+03 -3.384445446683e-01 7.821611500798e-04 2.377171297336e+01
1.045000000000e+03 -3.434758003917e-01 7.808191916632e-04 2.380197500309e+01
1.045250000000e+03 -3.478455005716e-01 7.777665634821e-04 2.383176228546e+01
1.045500000000e+03 -3.514595802445e-01 7.731175214153e-04 2.386106066074e+01
1.045750000000e+03 -3.542396137468e-01 7.669949384160e-04 2.388985853751e+01
1.046000000000e+03 -3.561257283407e-01 7.595259581479e-04 2.391814694757e+01
1.046250000000e+03 -3.570790068787e-01 7.508389585697e-04 2.394591998276e+01
1.046500000000e+03 -3.570828750464e-01 7.410609701658e-04 2.397317473878e+01
1.046750000000e+03 -3.561436755152e-01 7.303164581627e-04 2.399991149073e+01
1.047000000000e+03 -3.542901803828e-01 7.187268686210e-04 2.402613360412e+01
1.047250000000e+03 -3.515723633671e-01 7.064115735908e-04 2.405184783575e+01
1.047500000000e+03 -3.480591389863e-01 6.934890957801e-04 2.407706420215e+01
1.047750000000e+03 -3.438355014955e-01 6.800791029892e-04 2.410179605574e+01
1.048000000000e+03 -3.389990930369e-01 6.663045268867e-04 2.412606010234e+01
1.048250000000e+03 -3.336564628577e-01 6.522936592850e-04 2.414987643033e+01
1.048500000000e+03 -3.279191888236e-01 6.381818284087e-04 2.417326853373e+01
1.048750000000e+03 -3.219000796658e-01 6.241124512309e-04 2.419626334185e+01
1.049000000000e+03 -3.157096595587e-01 6.102372921521e-04 2.421889125032e+01
1.049250000000e+03 -3.094530455092e-01 5.967157147423e-04 2.424118614968e+01
1.049500000000e+03 -3.032273812212e-01 5.837129867793e-04 2.426318547265e+01
1.049750000000e+03 -2.971198488747e-01 5.713976404223e-04 2.428493012475e+01
1.050000000000e+03 -2.912063238825e-01 5.599379159132e-04 2.430646463171e+01
1.050250000000e+03 -2.855506305245e-01 5.494976951620e-04 2.432783695859e+01
1.050500000000e+03 -2.802043620873e-01 5.402318369659e-04 2.434909859118e+01
1.050750000000e+03 -2.752071837765e-01 5.322814134708e-04 2.437030437936e+01
1.051000000000e+03 -2.705875775007e-01 5.257691163781e-04 2.439151239595e+01
1.051250000000e+03 -2.663638648669e-01 5.207948271257e-04 2.441278378724e+01
1.051500000000e+03 -2.625454158999e-01 5.174316118746e-04 2.443418253850e+01
1.051750000000e+03 -2.591341263017e-01 5.157228981715e-04 2.445577515174e+01
1.052000000000e+03 -2.561257605338e-01 5.156797744677e-04 2.447763030132e+01
1.052250000000e+03 -2.535115099944e-01 5.172800876651e-04 2.449981842095e+01
1.052500000000e+03 -2.512792454109e-01 5.204675706493e-04 2.452241119049e+01
1.052750000000e+03 -2.494149037009e-01 5.251531054601e-04 2.454548105021e+01
1.053000000000e+03 -2.479034576028e-01 5.312158154819e-04 2.456910055446e+01
1.053250000000e+03 -2.467298406832e-01 5.385057786977e-04 2.459334175291e+01
1.053500000000e+03 -2.458796167861e-01 5.468476609941e-04 2.461827559413e+01
1.053750000000e+03 -2.453392038832e-01 5.560446457475e-04 2.464397113437e+01
1.054000000000e+03 -2.450959572141e-01 5.658836252107e-04 2.467049490953e+01
1.054250000000e+03 -2.451378372821e-01 5.761404848255e-04 2.469791023214e+01
1.054500000000e+03 -2.454527750525e-01 5.865858919200e-04 2.472627647636e+01
1.054750000000e+03 -2.460278152969e-01 5.969916050086e-04 2.475564855550e+01
1.055000000000e+03 -2.468479266605e-01 6.071363211981e-04 2.478607612017e+01
1.055250000000e+03 -2.478948163652e-01 6.168116129802e-04 2.481760311107e+01
1.055500000000e+03 -2.491456772012e-01 6.258272561481e-04 2.485026721179e+01
1.055750000000e+03 -2.505720890751e-01 6.340159269791e-04 2.488409938954e+01
1.056000000000e+03 -2.521391808422e-01 6.412369154753e-04 2.491912351461e+01
1.056250000000e+03 -2.538052184918e-01 6.473788045173e-04 2.495535603541e+01
1.056500000000e+03 -2.555216952822e-01 6.523608425384e-04 2.499280573867e+01
1.056750000000e+03 -2.572340343790e-01 6.561330970453e-04 2.503147358434e+01
1.057000000000e+03 -2.588828969521e-01 6.586752979089e-04 2.507135256940e+01
1.057250000000e+03 -2.604060659045e-01 6.599944496653e-04 2.511242792320e+01
1.057500000000e+03 -2.617408660116e-01 6.601216618361e-04 2.515467689077e+01
1.057750000000e+03 -2.628269165578e-01 6.591080916458e-04 2.519806902204e+01
1.058000000000e+03 -2.636090203323e-01 6.570203839354e-04 2.524256656152e+01
1.058250000000e+03 -2.640401268934e-01 6.539364282942e-04 2.528812436372e+01
1.058500000000e+03 -2.640838708048e-01 6.499410216579e-04 2.533469060843e+01
1.058750000000e+03 -2.637167376119e-01 6.451222194647e-04 2.538220703187e+01
1.059000000000e+03 -2.629295743130e-01 6.395686438688e-04 2.543060916968e+01
1.059250000000e+03 -2.617281309304e-01 6.333674275946e-04 2.547982720324e+01
1.059500000000e+03 -2.601329410248e-01 6.266038074073e-04 2.552978594528e+01
1.059750000000e+03 -2.581780424845e-01 6.193611066711e-04 2.558040575268e+01
1.060000000000e+03 -2.559091242895e-01 6.117222365198e-04 2.563160248831e+01
1.060250000000e+03 -2.533807067158e-01 6.037711317526e-04 2.568328840448e+01
1.060500000000e+03 -2.506530573846e-01 5.955952756577e-04 2.573537210888e+01
1.060750000000e+03 -2.477886674782e-01 5.872877621182e-04 2.578775909708e+01
1.061000000000e+03 -2.448487263397e-01 5.789490420468e-04 2.584035225855e+01
1.061250000000e+03 -2.418899740789e-01 5.706882224509e-04 2.589305182324e+01
1.061500000000e+03 -2.389619021685e-01 5.626231751762e-04 2.594575584724e+01
1.061750000000e+03 -2.361046688434e-01 5.548796158798e-04 2.599836065696e+01
1.062000000000e+03 -2.333479140866e-01 5.475890786462e-04 2.605076083196e+01
1.062250000000e+03 -2.307103626007e-01 5.408855990824e-04 2.610284974810e+01
1.062500000000e+03 -2.282003376660e-01 5.349014795946e-04 2.615451989785e+01
1.062750000000e+03 -2.258170528639e-01 5.297623396321e-04 2.620566330024e+01
1.063000000000e+03 -2.235525205387e-01 5.255817496144e-04 2.625617197599e+01
1.063250000000e+03 -2.213938868788e-01 5.224558855776e-04 2.630593847784e+01
1.063500000000e+03 -2.193259513929e-01 5.204585750921e-04 2.635485649320e+01
1.063750000000e+03 -2.173336422679e-01 5.196371175443e-04 2.640282145601e+01
1.064000000000e+03 -2.154042331509e-01 5.200093236737e-04 2.644973141438e+01
1.064250000000e+03 -2.135290844414e-01 5.215616559169e-04 2.649548753845e+01
1.064500000000e+03 -2.117048112785e-01 5.242490819374e-04 2.653999505336e+01
1.064750000000e+03 -2.099337719892e-01 5.279963046950e-04 2.658316394867e+01
1.065000000000e+03 -2.082239073024e-01 5.327005935616e-04 2.662490986883e+01
1.065250000000e+03 -2.065878664801e-01 5.382354907124e-04 2.666515464342e+01
1.065500000000e+03 -2.050417184573e-01 5.444560212314e-04 2.670382721470e+01
1.065750000000e+03 -2.036031451365e-01 5.512039962798e-04 2.674086403968e+01
1.066000000000e+03 -2.022895620021e-01 5.583141700281e-04 2.677620985362e+01
1.066250000000e+03 -2.011160707299e-01 5.656197775786e-04 2.680981791842e+01
1.066500000000e+03 -2.000937192366e-01 5.729582952092e-04 2.684165055524e+01
1.066750000000e+03 -1.992279299925e-01 5.801759340761e-04 2.687167918917e+01
1.067000000000e+03 -1.985175220330e-01 5.871317216224e-04 2.689988462280e+01
1.067250000000e+03 -1.979541216354e-01 5.937001903161e-04 2.692625684594e+01
1.067500000000e+03 -1.975222713904e-01 5.997733666617e-04 2.695079504328e+01
1.067750000000e+03 -1.971999573275e-01 6.052614101504e-04 2.697350716903e+01
1.068000000000e+03 -1.969597368288e-01 6.100925457610e-04 2.699440971531e+01
1.068250000000e+03 -1.967701436689e-01 6.142121381361e-04 2.701352710760e+01
1.068500000000e+03 -1.965974127223e-01 6.175812933030e-04 2.703089119660e+01
1.068750000000e+03 -1.964072890126e-01 6.201750773201e-04 2.704654068600e+01
1.069000000000e+03 -1.961667709590e-01 6.219805819457e-04 2.706052035803e+01
1.069250000000e+03 -1.958457081646e-01 6.229951049884e-04 2.707288044068e+01
1.069500000000e+03 -1.954180883111e-01 6.232245230027e-04 2.708367587816e+01
1.069750000000e+03 -1.948629565901e-01 6.226820052385e-04 2.709296559817e+01
1.070000000000e+03 -1.941648932479e-01 6.213870407980e-04 2.710081188092e+01
1.070250000000e+03 -1.933140909510e-01 6.193649680714e-04 2.710727956759e+01
1.070500000000e+03 -1.923059957622e-01 6.166467382684e-04 2.711243546498e+01
1.070750000000e+03 -1.911406116250e-01 6.132689522271e-04 2.711634768440e+01
1.071000000000e+03 -1.898215373634e-01 6.092740621109e-04 2.711908500936e+01
1.071250000000e+03 -1.883548433000e-01 6.047106134454e-04 2.712071628407e+01
1.071500000000e+03 -1.867478862583e-01 5.996333676326e-04 2.712130979984e+01
1.071750000000e+03 -1.850081824596e-01 5.941032304994e-04 2.712093269054e+01
1.072000000000e+03 -1.831424345813e-01 5.881869045898e-04 2.711965030044e+01
1.072250000000e+03 -1.811557259553e-01 5.819560808468e-04 2.711752565191e+01
1.072500000000e+03 -1.790511137336e-01 5.754865059383e-04 2.711461871927e+01
1.072750000000e+03 -1.768294177394e-01 5.688564746418e-04 2.711098588203e+01
1.073000000000e+03 -1.744893256511e-01 5.621450683571e-04 2.710667937921e+01
1.073250000000e+03 -1.720278301799e-01 5.554302735915e-04 2.710174671931e+01
1.073500000000e+03 -1.694409030806e-01 5.487869918447e-04 2.709623011100e+01
1.073750000000e+03 -1.667242133117e-01 5.422847687223e-04 2.709016615493e+01
1.074000000000e+03 -1.638741189864e-01 5.359860590187e-04 2.708358532443e+01
1.074250000000e+03 -1.608884872744e-01 5.299445686318e-04 2.707651182448e+01
1.074500000000e+03 -1.577675664984e-01 5.242037240720e-04 2.706896335526e+01
1.074750000000e+03 -1.545147231683e-01 5.187958096291e-04 2.706095100425e+01
1.075000000000e+03 -1.511368855716e-01 5.137413723293e-04 2.705247940636e+01
1.075250000000e+03 -1.476449119840e-01 5.090493347930e-04 2.704354678367e+01
1.075500000000e+03 -1.440536165141e-01 5.047174062320e-04 2.703414525141e+01
1.075750000000e+03 -1.403815629928e-01 5.007329602571e-04 2.702426119054e+01
1.076000000000e+03 -1.366507144386e-01 4.970743831826e-04 2.701387558645e+01
1.076250000000e+03 -1.328858139611e-01 4.937126186400e-04 2.700296453850e+01
1.076500000000e+03 -1.291136423968e-01 4.906129722762e-04 2.699149979685e+01
1.076750000000e+03 -1.253622207054e-01 4.877370392057e-04 2.697944923835e+01
1.077000000000e+03 -1.216599225806e-01 4.850446773737e-04 2.696677744167e+01
1.077250000000e+03 -1.180346227182e-01 4.824956938846e-04 2.695344621948e+01
1.077500000000e+03 -1.145128953838e-01 4.800515495585e-04 2.693941513527e+01
1.077750000000e+03 -1.111193090405e-01 4.776769589562e-04 2.692464201570e+01
1.078000000000e+03 -1.078758425470e-01 4.753409913228e-04 2.690908341362e+01
1.078250000000e+03 -1.048014386366e-01 4.730179497552e-04 2.689269507126e+01
1.078500000000e+03 -1.019117040459e-01 4.706879177338e-04 2.687543235543e+01
1.078750000000e+03 -9.921874784854e-02 4.683369833682e-04 2.685725066367e+01
1.079000000000e+03 -9.673114791522e-02 4.659571912742e-04 2.683810582942e+01
1.079250000000e+03 -9.445401659197e-02 4.635461888856e-04 2.681795450729e+01
1.079500000000e+03 -9.238917533209e-02 4.611067788220e-04 2.679675453761e+01
1.079750000000e+03 -9.053533398923e-02 4.586460801001e-04 2.677446534252e+01
1.080000000000e+03 -8.888834403202e-02 4.561747493538e-04 2.675104828204e+01
1.080250000000e+03 -8.744146561861e-02 4.537061456250e-04 2.672646698547e+01
1.080500000000e+03 -8.618556299761e-02 4.512552412996e-04 2.670068775049e+01
1.080750000000e+03 -8.510936492191e-02 4.488378672180e-04 2.667367980528e+01
1.081000000000e+03 -8.419960159697e-02 4.464696471540e-04 2.664541568917e+01
1.081250000000e+03 -8.344119599491e-02 4.441653122581e-04 2.661587146555e+01
1.081500000000e+03 -8.281736982178e-02 4.419378884065e-04 2.658502699589e+01
1.081750000000e+03 -8.230973563871e-02 4.397979784825e-04 2.655286617874e+01
1.082000000000e+03 -8.189842829158e-02 4.377533281146e-04 2.651937704203e+01
1.082250000000e+03 -8.156217403671e-02 4.358082019744e-04 2.648455194903e+01
1.082500000000e+03 -8.127844474671e-02 4.339631332745e-04 2.644838758461e+01
1.082750000000e+03 -8.102358854672e-02 4.322145128657e-04 2.641088506539e+01
1.083000000000e+03 -8.077303900972e-02 4.305544267709e-04 2.637204989618e+01
1.083250000000e+03 -8.050155836373e-02 4.289705532171e-04 2.633189189529e+01
1.083500000000e+03 -8.018352458749e-02 4.274460420344e-04 2.629042518177e+01
1.083750000000e+03 -7.979327865318e-02 4.259595935611e-04 2.624766805013e+01
1.084000000000e+03 -7.930549990574e-02 4.244856003134e-04 2.620364283388e+01
1.084250000000e+03 -7.869562799803e-02 4.229943277915e-04 2.615837583889e+01
1.084500000000e+03 -7.794029141924e-02 4.214522706854e-04 2.611189719345e+01
1.084750000000e+03 -7.701775080508e-02 4.198225795732e-04 2.606424074140e+01
1.085000000000e+03 -7.590830769974e-02 4.180655909806e-04 2.601544391565e+01
1.085250000000e+03 -7.459472783245e-02 4.161395529694e-04 2.596554767339e+01
1.085500000000e+03 -7.306258171461e-02 4.140013750931e-04 2.591459637990e+01
1.085750000000e+03 -7.130054953002e-02 4.116075157415e-04 2.586263773363e+01
1.086000000000e+03 -6.930065505732e-02 4.089149005706e-04 2.580972268161e+01
1.086250000000e+03 -6.705842707459e-02 4.058820388932e-04 2.575590534195e+01
1.086500000000e+03 -6.457298892992e-02 4.024701260874e-04 2.570124290344e+01
1.086750000000e+03 -6.184703344207e-02 3.986441363432e-04 2.564579553714e+01
1.087000000000e+03 -5.888679178221e-02 3.943739668500e-04 2.558962625255e+01
1.087250000000e+03 -5.570186722673e-02 3.896355403027e-04 2.553280075076e+01
1.087500000000e+03 -5.230500036227e-02 3.844117227468e-04 2.547538726547e+01
1.087750000000e+03 -4.871184992583e-02 3.786932496921e-04 2.541745631484e+01
1.088000000000e+03 -4.494066206836e-02 3.724794338143e-04 2.535908046256e+01
1.088250000000e+03 -4.101191112059e-02 3.657786959434e-04 2.530033406520e+01
1.088500000000e+03 -3.694795502141e-02 3.586089250087e-04 2.524129294183e+01
1.088750000000e+03 -3.277268891413e-02 3.509976216723e-04 2.518203399083e+01
1.089000000000e+03 -2.851112735735e-02 3.429817403196e-04 2.512263490300e+01
1.089250000000e+03 -2.418906987775e-02 3.346073797052e-04 2.506317375324e+01
1.089500000000e+03 -1.983278298346e-02 3.259292447659e-04 2.500372855052e+01
1.089750000000e+03 -1.546862898646e-02 3.170097988863e-04 2.494437697699e+01
1.090000000000e+03 -1.112283571221e-02 3.079183628427e-04 2.488519585049e+01
1.090250000000e+03 -6.821177567098e-03 2.987299024576e-04 2.482626091311e+01
1.090500000000e+03 -2.588799124928e-03 2.895238415116e-04 2.476764630346e+01
1.090750000000e+03 1.550042131258e-03 2.803826029634e-04 2.470942440584e+01
1.091000000000e+03 5.572106953621e-03 2.713902468459e-04 2.465166537536e+01
1.091250000000e+03 9.455346859908e-03 2.626309949401e-04 2.459443692163e+01
1.091500000000e+03 1.317905743616e-02 2.541877544846e-04 2.453780415271e+01
1.091750000000e+03 1.672395665220e-02 2.461408046011e-04 2.448182918070e+01
1.092000000000e+03 2.007231634504e-02 2.385664451522e-04 2.442657104531e+01
1.092250000000e+03 2.320803949515e-02 2.315358438114e-04 2.437208548560e+01
1.092500000000e+03 2.611676712174e-02 2.251139344176e-04 2.431842493396e+01
1.092750000000e+03 2.878592459067e-02 2.193585944626e-04 2.426563820887e+01
1.093000000000e+03 3.120481644997e-02 2.143198647980e-04 2.421377055048e+01
1.093250000000e+03 3.336468379225e-02 2.100394198522e-04 2.416286351389e+01
1.093500000000e+03 3.525876670996e-02 2.065501839428e-04 2.411295491387e+01
1.093750000000e+03 3.688235990642e-02 2.038761040185e-04 2.406407875194e+01
1.094000000000e+03 3.823286019953e-02 2.020321293832e-04 2.401626531893e+01
1.094250000000e+03 3.930979869237e-02 2.010243567579e-04 2.396954098297e+01
1.094500000000e+03 4.011487092166e-02 2.008502246135e-04 2.392392831803e+01
1.094750000000e+03 4.065194636006e-02 2.014988544661e-04 2.387944604488e+01
1.095000000000e+03 4.092707072377e-02 2.029515403636e-04 2.383610917925e+01
1.095250000000e+03 4.094844152030e-02 2.051822779991e-04 2.379392883842e+01
1.095500000000e+03 4.072637333152e-02 2.081583480046e-04 2.375291253127e+01
1.095750000000e+03 4.027324484371e-02 2.118409306503e-04 2.371306396886e+01
1.096000000000e+03 3.960341841439e-02 2.161857813827e-04 2.367438333845e+01
1.096250000000e+03 3.873314468757e-02 2.211438905266e-04 2.363686728910e+01
1.096500000000e+03 3.768045903952e-02 2.266620789757e-04 2.360050895395e+01
1.096750000000e+03 3.646503318359e-02 2.326836257565e-04 2.356529823101e+01
1.097000000000e+03 3.510804539865e-02 2.391487978431e-04 2.353122171335e+01
1.097250000000e+03 3.363199357735e-02 2.459955456917e-04 2.349826300597e+01
1.097500000000e+03 3.206054213061e-02 2.531598737742e-04 2.346640270649e+01
1.097750000000e+03 3.041830316798e-02 2.605763710022e-04 2.343561872570e+01
1.098000000000e+03 2.873066779964e-02 2.681784661827e-04 2.340588632289e+01
1.098250000000e+03 2.702356529274e-02 2.758989872736e-04 2.337717842045e+01
1.098500000000e+03 2.532328155460e-02 2.836702267786e-04 2.334946570202e+01
1.098750000000e+03 2.365623039179e-02 2.914244355974e-04 2.332271687373e+01
1.099000000000e+03 2.204872320315e-02 2.990943437354e-04 2.329689889667e+01
1.099250000000e+03 2.052678264761e-02 3.066129880100e-04 2.327197716826e+01
1.099500000000e+03 1.911591783658e-02 3.139141864937e-04 2.324791578508e+01
1.099750000000e+03 1.784089581626e-02 3.209325662112e-04 2.322467777863e+01
1.100000000000e+03 1.672557436885e-02 3.276039346783e-04 2.320222534788e+01
1.100250000000e+03 1.579268427961e-02 3.338656861195e-04 2.318052011698e+01
1.100500000000e+03 1.506364273654e-02 3.396570278755e-04 2.315952337718e+01
1.100750000000e+03 1.455837799348e-02 3.449192810256e-04 2.313919634225e+01
1.101000000000e+03 1.429515737921e-02 3.495962047688e-04 2.311950041292e+01
1.101250000000e+03 1.429041336970e-02 3.536344122903e-04 2.310039737358e+01
1.101500000000e+03 1.455861582513e-02 3.569836246281e-04 2.308184972018e+01
1.101750000000e+03 1.511211907206e-02 3.595971737104e-04 2.306382085564e+01
1.102000000000e+03 1.596103842567e-02 3.614323875622e-04 2.304627534361e+01
1.102250000000e+03 1.711314295743e-02 3.624509705305e-04 2.302917916467e+01
1.102500000000e+03 1.857375163701e-02 3.626195224619e-04 2.301249984451e+01
1.102750000000e+03 2.034566706629e-02 3.619097773218e-04 2.299620683341e+01
1.103000000000e+03 2.242910302544e-02 3.602991413311e-04 2.298027152884e+01
1.103250000000e+03 2.482165231646e-02 3.577710536714e-04 2.296466752290e+01
1.103500000000e+03 2.751825798831e-02 3.543153531910e-04 2.294937085594e+01
1.103750000000e+03 3.051122492947e-02 3.499286274138e-04 2.293435993154e+01
1.104000000000e+03 3.379022852962e-02 3.446145233738e-04 2.291961588384e+01
1.104250000000e+03 3.734238174737e-02 3.383839878376e-04 2.290512241808e+01
1.104500000000e+03 4.115230180130e-02 3.312554865082e-04 2.289086595438e+01
1.104750000000e+03 4.520218916690e-02 3.232552361718e-04 2.287683576538e+01
1.105000000000e+03 4.947198954141e-02 3.144171592821e-04 2.286302368348e+01
1.105250000000e+03 5.393949058844e-02 3.047831247501e-04 2.284942437139e+01
1.105500000000e+03 5.858054906294e-02 2.944027724575e-04 2.283603490532e+01
1.105750000000e+03 6.336922882002e-02 2.833335430732e-04 2.282285495530e+01
1.106000000000e+03 6.827803693138e-02 2.716404233387e-04 2.280988651672e+01
1.106250000000e+03 7.327818659660e-02 2.593955848160e-04 2.279713359657e+01
1.106500000000e+03 7.833978587850e-02 2.466782728612e-04 2.278460228614e+01
1.106750000000e+03 8.343212943068e-02 2.335742759162e-04 2.277230041722e+01
1.107000000000e+03 8.852400309167e-02 2.201752876015e-04 2.276023717570e+01
1.107250000000e+03 9.358390209542e-02 2.065785529070e-04 2.274842314599e+01
1.107500000000e+03 9.858035376470e-02 1.928860120745e-04 2.273686987155e+01
1.107750000000e+03 1.034821865350e-01 1.792035683585e-04 2.272558969531e+01
1.108000000000e+03 1.082588491126e-01 1.656402008071e-04 2.271459531230e+01
1.108250000000e+03 1.128806200185e-01 1.523072566680e-04 2.270389982956e+01
1.108500000000e+03 1.173189178809e-01 1.393171660589e-04 2.269351633611e+01
1.108750000000e+03 1.215465328294e-01 1.267824442832e-04 2.268345774444e+01
1.109000000000e+03 1.255378574197e-01 1.148145694748e-04 2.267373665028e+01
1.109250000000e+03 1.292691274621e-01 1.035227041190e-04 2.266436496161e+01
1.109500000000e+03 1.327185702725e-01 9.301260525997e-05 2.265535406757e+01
1.109750000000e+03 1.358666070079e-01 8.338526352978e-05 2.264671452185e+01
1.110000000000e+03 1.386959986782e-01 7.473564117536e-05 2.263845606232e+01
1.110250000000e+03 1.411919954052e-01 6.715140700181e-05 2.263058733964e+01
1.110500000000e+03 1.433424196969e-01 6.071174181299e-05 2.262311626845e+01
1.110750000000e+03 1.451377983189e-01 5.548608636322e-05 2.261604959074e+01
1.111000000000e+03 1.465714174182e-01 5.153299806212e-05 2.260939333330e+01
1.111250000000e+03 1.476394083629e-01 4.889924407945e-05 2.260315246601e+01
1.111500000000e+03 1.483407885403e-01 4.761874187892e-05 2.259733112436e+01
1.111750000000e+03 1.486775107328e-01 4.771164853055e-05 2.259193285197e+01
1.112000000000e+03 1.486544735050e-01 4.918402689469e-05 2.258696028893e+01
1.112250000000e+03 1.482795549113e-01 5.202708123775e-05 2.258241570942e+01
1.112500000000e+03 1.475635770411e-01 5.621703335723e-05 2.257830065295e+01
1.112750000000e+03 1.465203225733e-01 6.171471601534e-05 2.257461646518e+01
1.113000000000e+03 1.451664484388e-01 6.846599761982e-05 2.257136391111e+01
1.113250000000e+03 1.435214754248e-01 7.640170338854e-05 2.256854369747e+01
1.113500000000e+03 1.416076432811e-01 8.543848277476e-05 2.256615605379e+01
1.113750000000e+03 1.394498517198e-01 9.547913453905e-05 2.256420116490e+01
1.114000000000e+03 1.370754866241e-01 1.064136529768e-04 2.256267894402e+01
1.114250000000e+03 1.345142631502e-01 1.181202016866e-04 2.256158913260e+01
1.114500000000e+03 1.317979844519e-01 1.304665213550e-04 2.256093102688e+01
1.114750000000e+03 1.289603564888e-01 1.433110414334e-04 2.256070376485e+01
1.115000000000e+03 1.260366813043e-01 1.565046112876e-04 2.256090600814e+01
1.115250000000e+03 1.230635686821e-01 1.698920994082e-04 2.256153595831e+01
1.115500000000e+03 1.200785714188e-01 1.833143354700e-04 2.256259100203e+01
1.115750000000e+03 1.171198728305e-01 1.966097354726e-04 2.256406792964e+01
1.116000000000e+03 1.142258675271e-01 2.096164161867e-04 2.256596256311e+01
1.116250000000e+03 1.114347666035e-01 2.221741401337e-04 2.256826966676e+01
1.116500000000e+03 1.087841762265e-01 2.341263955394e-04 2.257098280434e+01
1.116750000000e+03 1.063106732017e-01 2.453223453842e-04 2.257409426061e+01
1.117000000000e+03 1.040493591378e-01 2.556189003853e-04 2.257759467865e+01
1.117250000000e+03 1.020334500597e-01 2.648825905345e-04 2.258147330540e+01
1.117500000000e+03 1.002938387939e-01 2.729914704315e-04 2.258571772360e+01
1.117750000000e+03 9.885869296510e-02 2.798368097336e-04 2.259031361418e+01
1.118000000000e+03 9.775306178002e-02 2.853247461578e-04 2.259524514254e+01
1.118250000000e+03 9.699851928580e-02 2.893776665658e-04 2.260049453841e+01
1.118500000000e+03 9.661283223255e-02 2.919354781331e-04 2.260604231628e+01
1.118750000000e+03 9.660964365633e-02 2.929567401598e-04 2.261186754243e+01
1.119000000000e+03 9.699824226028e-02 2.924193120876e-04 2.261794758145e+01
1.119250000000e+03 9.778333771287e-02 2.903210075616e-04 2.262425844323e+01
1.119500000000e+03 9.896486732606e-02 2.866799857329e-04 2.263077517249e+01
1.119750000000e+03 1.005379305131e-01 2.815345010888e-04 2.263747165022e+01
1.120000000000e+03 1.024926587816e-01 2.749429332013e-04 2.264432138214e+01
1.120250000000e+03 1.048142731552e-01 2.669829468279e-04 2.265129729791e+01
1.120500000000e+03 1.074830539676e-01 2.577509728195e-04 2.265837260933e+01
1.120750000000e+03 1.104745186885e-01 2.473607785597e-04 2.266552066566e+01
1.121000000000e+03 1.137595123234e-01 2.359423822565e-04 2.267271579455e+01
1.121250000000e+03 1.173044556897e-01 2.236403134618e-04 2.267993351105e+01
1.121500000000e+03 1.210716508510e-01 2.106116924827e-04 2.268715073900e+01
1.121750000000e+03 1.250195635797e-01 1.970244133939e-04 2.269434660807e+01
1.122000000000e+03 1.291032543474e-01 1.830548302839e-04 2.270150266255e+01
1.122250000000e+03 1.332748613375e-01 1.688853768051e-04 2.270860306935e+01
1.122500000000e+03 1.374840722531e-01 1.547023129986e-04 2.271563536502e+01
1.122750000000e+03 1.416787387755e-01 1.406931382051e-04 2.272259054380e+01
1.123000000000e+03 1.458054975577e-01 1.270440902413e-04 2.272946348837e+01
1.123250000000e+03 1.498104704632e-01 1.139376700122e-04 2.273625299369e+01
1.123500000000e+03 1.536399685427e-01 1.015502301278e-04 2.274296235106e+01
1.123750000000e+03 1.572412684737e-01 9.004961303512e-05 2.274959927431e+01
1.124000000000e+03 1.605633988204e-01 7.959295222774e-05 2.275617606975e+01
1.124250000000e+03 1.635579317706e-01 7.032449929062e-05 2.276270975343e+01
1.124500000000e+03 1.661797757146e-01 6.237379982035e-05 2.276922182348e+01
1.124750000000e+03 1.683879445824e-01 5.585396281295e-05 2.277573853977e+01
1.125000000000e+03 1.701462955833e-01 5.085989910413e-05 2.278229062753e+01
1.125250000000e+03 1.714241830679e-01 4.746726645177e-05 2.278891295580e+01
1.125500000000e+03 1.721970899483e-01 4.573122711896e-05 2.279564467070e+01
1.125750000000e+03 1.724470959391e-01 4.568582594199e-05 2.280252851431e+01
1.126000000000e+03 1.721633229658e-01 4.734316297666e-05 2.280961089997e+01
1.126250000000e+03 1.713421702577e-01 5.069334140423e-05 2.281694116730e+01
1.126500000000e+03 1.699875244763e-01 5.570414300758e-05 2.282457157041e+01
1.126750000000e+03 1.681107339447e-01 6.232150140782e-05 2.283255653286e+01
1.127000000000e+03 1.657305232520e-01 7.046988812984e-05 2.284095235892e+01
1.127250000000e+03 1.628727813019e-01 8.005297089163e-05 2.284981689855e+01
1.127500000000e+03 1.595701482823e-01 9.095492429492e-05 2.285920881400e+01
1.127750000000e+03 1.558616098108e-01 1.030414588490e-04 2.286918743832e+01
1.128000000000e+03 1.517918698883e-01 1.161615633090e-04 2.287981202643e+01
1.128250000000e+03 1.474107626253e-01 1.301491360043e-04 2.289114161342e+01
1.128500000000e+03 1.427724840170e-01 1.448252909379e-04 2.290323431653e+01
1.128750000000e+03 1.379348762732e-01 1.600003622655e-04 2.291614717869e+01
1.129000000000e+03 1.329586106283e-01 1.754763962487e-04 2.292993569638e+01
1.129250000000e+03 1.279063629045e-01 1.910498438182e-04 2.294465339129e+01
1.129500000000e+03 1.228420159535e-01 2.065141343527e-04 2.296035167892e+01
1.129750000000e+03 1.178298217290e-01 2.216625095769e-04 2.297707949952e+01
1.130000000000e+03 1.129335944637e-01 2.362908150409e-04 2.299488299585e+01
1.130250000000e+03 1.082159165436e-01 2.502002886078e-04 2.301380546228e+01
1.130500000000e+03 1.037373583126e-01 2.632002817381e-04 2.303388705887e+01
1.130750000000e+03 9.955572015018e-02 2.751110523528e-04 2.305516469533e+01
1.131000000000e+03 9.572529431199e-02 2.857661875956e-04 2.307767193948e+01
1.131250000000e+03 9.229617919507e-02 2.950148591251e-04 2.310143884443e+01
1.131500000000e+03 8.931356769236e-02 3.027241712884e-04 2.312649203164e+01
1.131750000000e+03 8.681712832196e-02 3.087809946076e-04 2.315285457407e+01
1.132000000000e+03 8.484038750975e-02 3.130937070687e-04 2.318054603298e+01
1.132250000000e+03 8.341022701099e-02 3.155934387720e-04 2.320958240991e+01
1.132500000000e+03 8.254634140480e-02 3.162353839726e-04 2.323997629429e+01
1.132750000000e+03 8.226086209548e-02 3.149997611417e-04 2.327173686594e+01
1.133000000000e+03 8.255806979398e-02 3.118920730459e-04 2.330486992909e+01
1.133250000000e+03 8.343416357689e-02 3.069434543839e-04 2.333937802931e+01
1.133500000000e+03 8.487713674173e-02 3.002107649906e-04 2.337526058955e+01
1.133750000000e+03 8.686689387989e-02 2.917759610862e-04 2.341251387940e+01
1.134000000000e+03 8.937533048809e-02 2.817457538549e-04 2.345113122972e+01
1.134250000000e+03 9.236672421530e-02 2.702503608736e-04 2.349110301044e+01
1.134500000000e+03 9.579814117258e-02 2.574423659267e-04 2.353241674558e+01
1.134750000000e+03 9.961998590155e-02 2.434952389475e-04 2.357505721583e+01
1.135000000000e+03 1.037767601548e-01 2.286012696032e-04 2.361900641844e+01
1.135250000000e+03 1.082077919086e-01 2.129694194539e-04 2.366424369973e+01
1.135500000000e+03 1.128481771813e-01 1.968227822392e-04 2.371074568003e+01
1.135750000000e+03 1.176296772962e-01 1.803960202910e-04 2.375848635114e+01
1.136000000000e+03 1.224817434210e-01 1.639321788105e-04 2.380743697355e+01
1.136250000000e+03 1.273324972975e-01 1.476794775005e-04 2.385756612894e+01
1.136500000000e+03 1.321097510918e-01 1.318877693149e-04 2.390883965119e+01
1.136750000000e+03 1.367419721396e-01 1.168050189229e-04 2.396122055005e+01
1.137000000000e+03 1.411592390672e-01 1.026735714751e-04 2.401466901897e+01
1.137250000000e+03 1.452941294719e-01 8.972642073696e-05 2.406914235256e+01
1.137500000000e+03 1.490825239155e-01 7.818361725291e-05 2.412459485185e+01
1.137750000000e+03 1.524644091883e-01 6.824856186213e-05 2.418097784253e+01
1.138000000000e+03 1.553845516293e-01 6.010473305960e-05 2.423823958394e+01
1.138250000000e+03 1.577931527484e-01 5.391246835063e-05 2.429632526223e+01
1.138500000000e+03 1.596463652922e-01 4.980636931222e-05 2.435517690688e+01
1.138750000000e+03 1.609068938844e-01 4.789265548047e-05 2.441473347898e+01
1.139000000000e+03 1.615444076569e-01 4.824741569204e-05 2.447493082767e+01
1.139250000000e+03 1.615359707552e-01 5.091509737278e-05 2.453570174496e+01
1.139500000000e+03 1.608664283841e-01 5.590750382355e-05 2.459697605342e+01
1.139750000000e+03 1.595286508401e-01 6.320364858578e-05 2.465868060066e+01
1.140000000000e+03 1.575238969586e-01 7.274948985930e-05 2.472073952050e+01
1.140250000000e+03 1.548619472535e-01 8.445877855352e-05 2.478307432003e+01
1.140500000000e+03 1.515611588944e-01 9.821438710050e-05 2.484560395770e+01
1.140750000000e+03 1.476485935012e-01 1.138694858247e-04 2.490824526821e+01
1.141000000000e+03 1.431597811032e-01 1.312500664791e-04 2.497091294150e+01
1.141250000000e+03 1.381386144630e-01 1.501569306623e-04 2.503352006396e+01
1.141500000000e+03 1.326368635879e-01 1.703688495569e-04 2.509597811804e+01
1.141750000000e+03 1.267137617495e-01 1.916452486946e-04 2.515819761207e+01
1.142000000000e+03 1.204352486610e-01 2.137297961731e-04 2.522008813047e+01
1.142250000000e+03 1.138731940338e-01 2.363537397044e-04 2.528155881407e+01
1.142500000000e+03 1.071044420465e-01 2.592395253553e-04 2.534251887855e+01
1.142750000000e+03 1.002096867202e-01 2.821046255516e-04 2.540287767085e+01
1.143000000000e+03 9.327230333936e-02 3.046653192165e-04 2.546254544802e+01
1.143250000000e+03 8.637706216200e-02 3.266405102837e-04 2.552143338488e+01
1.143500000000e+03 7.960879911119e-02 3.477556131803e-04 2.557945432856e+01
1.143750000000e+03 7.305106476035e-02 3.677463378407e-04 2.563652305349e+01
1.144000000000e+03 6.678483301631e-02 3.863621903157e-04 2.569255649374e+01
1.144250000000e+03 6.088717202058e-02 4.033702299247e-04 2.574747446272e+01
1.144500000000e+03 5.543006169573e-02 4.185584036571e-04 2.580119987807e+01
1.144750000000e+03 5.047935682598e-02 4.317383281206e-04 2.585365897319e+01
1.145000000000e+03 4.609373217024e-02 4.427484905146e-04 2.590478198923e+01
1.145250000000e+03 4.232392097448e-02 4.514564337506e-04 2.595450330623e+01
1.145500000000e+03 3.921203251325e-02 4.577608696617e-04 2.600276184067e+01
1.145750000000e+03 3.679104462189e-02 4.615932708343e-04 2.604950136447e+01
1.146000000000e+03 3.508442931960e-02 4.629190757409e-04 2.609467086264e+01
1.146250000000e+03 3.410604280264e-02 4.617379267204e-04 2.613822462904e+01
1.146500000000e+03 3.385993850608e-02 4.580842542260e-04 2.618012282673e+01
1.146750000000e+03 3.434052966776e-02 4.520264024746e-04 2.622033154878e+01
1.147000000000e+03 3.553276923931e-02 4.436657104940e-04 2.625882309027e+01
1.147250000000e+03 3.741243291098e-02 4.331350171735e-04 2.629557620070e+01
1.147500000000e+03 3.994660953223e-02 4.205962699664e-04 2.633057609242e+01
1.147750000000e+03 4.309404501036e-02 4.062385181485e-04 2.636381488684e+01
1.148000000000e+03 4.680587364439e-02 3.902743914862e-04 2.639529140622e+01
1.148250000000e+03 5.102610719888e-02 3.729373151692e-04 2.642501158129e+01
1.148500000000e+03 5.569248491918e-02 3.544774535036e-04 2.645298819144e+01
1.148750000000e+03 6.073711505962e-02 3.351583028227e-04 2.647924118262e+01
1.149000000000e+03 6.608741078219e-02 3.152524208622e-04 2.650379737965e+01
1.149250000000e+03 7.166692376554e-02 2.950375670835e-04 2.652669052808e+01
1.149500000000e+03 7.739626738702e-02 2.747926823096e-04 2.654796127768e+01
1.149750000000e+03 8.319414903850e-02 2.547938566425e-04 2.656765678234e+01
1.150000000000e+03 8.897834940604e-02 2.353105467660e-04 2.658583074945e+01
1.150250000000e+03 9.466679325540e-02 2.166019842431e-04 2.660254292206e+01
1.150500000000e+03 1.001786152115e-01 1.989136738358e-04 2.661785901128e+01
1.150750000000e+03 1.054352046673e-01 1.824744763179e-04 2.663185008673e+01
1.151000000000e+03 1.103613027188e-01 1.674935628886e-04 2.664459239258e+01
1.151250000000e+03 1.148859542132e-01 1.541583034525e-04 2.665616665009e+01
1.151500000000e+03 1.189435466631e-01 1.426318672629e-04 2.666665773039e+01
1.151750000000e+03 1.224746670018e-01 1.330517060573e-04 2.667615397667e+01
1.152000000000e+03 1.254269405510e-01 1.255281216338e-04 2.668474663918e+01
1.152250000000e+03 1.277556491575e-01 1.201436240303e-04 2.669252912919e+01
1.152500000000e+03 1.294244397370e-01 1.169519294560e-04 2.669959645986e+01
1.152750000000e+03 1.304056972516e-01 1.159780448141e-04 2.670604442841e+01
1.153000000000e+03 1.306808766130e-01 1.172183563515e-04 2.671196888251e+01
1.153250000000e+03 1.302407016868e-01 1.206410382323e-04 2.671746495868e+01
1.153500000000e+03 1.290850795560e-01 1.261871842913e-04 2.672262623504e+01
1.153750000000e+03 1.272231543644e-01 1.337714163375e-04 2.672754402304e+01
1.154000000000e+03 1.246729480411e-01 1.432836022189e-04 2.673230651252e+01
1.154250000000e+03 1.214610166015e-01 1.545904135753e-04 2.673699800166e+01
1.154500000000e+03 1.176219661991e-01 1.675371793128e-04 2.674169813371e+01
1.154750000000e+03 1.131978964214e-01 1.819499331910e-04 2.674648115883e+01
1.155000000000e+03 1.082376369194e-01 1.976379195799e-04 2.675141522768e+01
1.155250000000e+03 1.027961681171e-01 2.143957382676e-04 2.675656175083e+01
1.155500000000e+03 9.693375397748e-02 2.320059803127e-04 2.676197478166e+01
1.155750000000e+03 9.071507309972e-02 2.502419630510e-04 2.676770049803e+01
1.156000000000e+03 8.420850371089e-02 2.688704346941e-04 2.677377670221e+01
1.156250000000e+03 7.748513412042e-02 2.876545583167e-04 2.678023247244e+01
1.156500000000e+03 7.061801985591e-02 3.063565647252e-04 2.678708778875e+01
1.156750000000e+03 6.368124655901e-02 3.247409116660e-04 2.679435336826e+01
1.157000000000e+03 5.674914389660e-02 3.425768589301e-04 2.680203050471e+01
1.157250000000e+03 4.989546628697e-02 3.596412962685e-04 2.681011096981e+01
1.157500000000e+03 4.319259045394e-02 3.757213111046e-04 2.681857716040e+01
1.157750000000e+03 3.671075340077e-02 3.906169323808e-04 2.682740210486e+01
1.158000000000e+03 3.051734494116e-02 4.041432507044e-04 2.683654982140e+01
1.158250000000e+03 2.467616490643e-02 4.161329423117e-04 2.684597548078e+01
1.158500000000e+03 1.924682759412e-02 4.264378836005e-04 2.685562594299e+01
1.158750000000e+03 1.428407107030e-02 4.349312661907e-04 2.686544008682e+01
1.159000000000e+03 9.837216966524e-03 4.415088928709e-04 2.687534941932e+01
1.159250000000e+03 5.949609451132e-03 4.460905224845e-04 2.688527863082e+01
1.159500000000e+03 2.658208839902e-03 4.486205480254e-04 2.689514632622e+01
1.159750000000e+03 -6.942423823998e-06 4.490690580466e-04 2.690486560346e+01
1.160000000000e+03 -2.023008999176e-03 4.474318781247e-04 2.691434487009e+01
1.160250000000e+03 -3.374690617641e-03 4.437307308554e-04 2.692348857558e+01
1.160500000000e+03 -4.054351738050e-03 4.380126715218e-04 2.693219808165e+01
1.160750000000e+03 -4.062281940282e-03 4.303499486813e-04 2.694037235888e+01
1.161000000000e+03 -3.406651317092e-03 4.208387787483e-04 2.694790888347e+01
1.161250000000e+03 -2.103484337044e-03 4.095982685877e-04 2.695470444288e+01
1.161500000000e+03 -1.765140434400e-04 3.967689602487e-04 2.696065595101e+01
1.161750000000e+03 2.343059694390e-03 3.825111199245e-04 2.696566125877e+01
1.162000000000e+03 5.416893508574e-03 3.670028340997e-04 2.696961992286e+01
1.162250000000e+03 8.999995550026e-03 3.504376700318e-04 2.697243404362e+01
1.162500000000e+03 1.304115586549e-02 3.330226096438e-04 2.697400889371e+01
1.162750000000e+03 1.748361047315e-02 3.149753667208e-04 2.697425367169e+01
1.163000000000e+03 2.226575068307e-02 2.965216931418e-04 2.697308221251e+01
1.163250000000e+03 2.732181018843e-02 2.778927843402e-04 2.697041347565e+01
1.163500000000e+03 3.258273562381e-02 2.593223043135e-04 2.696617223004e+01
1.163750000000e+03 3.797700471851e-02 2.410435970304e-04 2.696028950357e+01
1.164000000000e+03 4.343151446719e-02 2.232867414746e-04 2.695270297224e+01
1.164250000000e+03 4.887248368123e-02 2.062757402782e-04 2.694335746899e+01
1.164500000000e+03 5.422636202245e-02 1.902255894546e-04 2.693220514300e+01
1.164750000000e+03 5.942070325820e-02 1.753396920316e-04 2.691920584133e+01
1.165000000000e+03 6.438503213471e-02 1.618072149533e-04 2.690432722697e+01
1.165250000000e+03 6.905171751472e-02 1.498004895704e-04 2.688754481093e+01
1.165500000000e+03 7.335668204243e-02 1.394730843250e-04 2.686884214488e+01
1.165750000000e+03 7.724021384308e-02 1.309574785436e-04 2.684821062868e+01
1.166000000000e+03 8.064760888176e-02 1.243634394274e-04 2.682564947599e+01
1.166250000000e+03 8.352970558727e-02 1.197767880238e-04 2.680116563376e+01
1.166500000000e+03 8.584352020333e-02 1.172579040435e-04 2.677477341765e+01
1.166750000000e+03 8.755264774097e-02 1.168412020371e-04 2.674649431376e+01
1.167000000000e+03 8.862755269206e-02 1.185348796440e-04 2.671635675765e+01
1.167250000000e+03 8.904599694609e-02 1.223204663409e-04 2.668439561593e+01
1.167500000000e+03 8.879315227786e-02 1.281534713065e-04 2.665065191192e+01
1.167750000000e+03 8.786177807213e-02 1.359639502246e-04 2.661517236384e+01
1.168000000000e+03 8.625215862239e-02 1.456578567083e-04 2.657800908886e+01
1.168250000000e+03 8.397223281028e-02 1.571180554921e-04 2.653921896567e+01
1.168500000000e+03 8.103737938935e-02 1.702063500385e-04 2.649886331827e+01
1.168750000000e+03 7.747026328958e-02 1.847653902550e-04 2.645700744064e+01
1.169000000000e+03 7.330058065904e-02 2.006209640466e-04 2.641372014551e+01
1.169250000000e+03 6.856475949345e-02 2.175844397955e-04 2.636907328181e+01
1.169500000000e+03 6.330547711316e-02 2.354554588924e-04 2.632314148248e+01
1.169750000000e+03 5.757134547885e-02 2.540245017539e-04 2.627600147886e+01
1.170000000000e+03 5.141630028833e-02 2.730759617526e-04 2.622773187226e+01
1.170250000000e+03 4.489906045525e-02 2.923909004885e-04 2.617841264766e+01
1.170500000000e+03 3.808243571614e-02 3.117499265051e-04 2.612812499965e+01
1.170750000000e+03 3.103275176669e-02 3.309359319938e-04 2.607695063292e+01
1.171000000000e+03 2.381900955571e-02 3.497368784126e-04 2.602497181736e+01
1.171250000000e+03 1.651220795858e-02 3.679484171105e-04 2.597227067395e+01
1.171500000000e+03 9.184469305372e-03 3.853762921129e-04 2.591892928615e+01
1.171750000000e+03 1.908256215728e-03 4.018388052987e-04 2.586502900282e+01
1.172000000000e+03 -5.244498834574e-03 4.171686534656e-04 2.581065061514e+01
1.172250000000e+03 -1.220324961147e-02 4.312150941241e-04 2.575587369162e+01
1.172500000000e+03 -1.889966549865e-02 4.438453500356e-04 2.570077680440e+01
1.172750000000e+03 -2.526851485302e-02 4.549463588383e-04 2.564543690609e+01
1.173000000000e+03 -3.124841047198e-02 4.644255206225e-04 2.558992960624e+01
1.173250000000e+03 -3.678267382694e-02 4.722120328144e-04 2.553432859069e+01
1.173500000000e+03 -4.181995015211e-02 4.782570099453e-04 2.547870594356e+01
1.173750000000e+03 -4.631497764848e-02 4.825342495873e-04 2.542313165914e+01
1.174000000000e+03 -5.022913611015e-02 4.850400842957e-04 2.536767372766e+01
1.174250000000e+03 -5.353088121478e-02 4.857929054034e-04 2.531239822720e+01
1.174500000000e+03 -5.619628606588e-02 4.848330655761e-04 2.525736895335e+01
1.174750000000e+03 -5.820929193105e-02 4.822218506232e-04 2.520264753384e+01
1.175000000000e+03 -5.956183960832e-02 4.780402012457e-04 2.514829355132e+01
1.175250000000e+03 -6.025410722799e-02 4.723878222938e-04 2.509436420527e+01
1.175500000000e+03 -6.029439651099e-02 4.653813539109e-04 2.504091448282e+01
1.175750000000e+03 -5.969902591185e-02 4.571526929956e-04 2.498799709216e+01
1.176000000000e+03 -5.849208570033e-02 4.478470513934e-04 2.493566242308e+01
1.176250000000e+03 -5.670509010531e-02 4.376208742623e-04 2.488395851928e+01
1.176500000000e+03 -5.437654186316e-02 4.266396644588e-04 2.483293099154e+01
1.176750000000e+03 -5.155130965754e-02 4.150754990594e-04 2.478262314971e+01
1.177000000000e+03 -4.828011358314e-02 4.031049353974e-04 2.473307568392e+01
1.177250000000e+03 -4.461873794051e-02 3.909064125584e-04 2.468432678440e+01
1.177500000000e+03 -4.062728838410e-02 3.786579566906e-04 2.463641199622e+01
1.177750000000e+03 -3.636932248876e-02 3.665346755299e-04 2.458936429584e+01
1.178000000000e+03 -3.191106086434e-02 3.547065517232e-04 2.454321376046e+01
1.178250000000e+03 -2.732041593647e-02 3.433361750996e-04 2.449798778370e+01
1.178500000000e+03 -2.266614093975e-02 3.325766776136e-04 2.445371072066e+01
1.178750000000e+03 -1.801687463787e-02 3.225698382400e-04 2.441040405239e+01
1.179000000000e+03 -1.344026382506e-02 3.134442635444e-04 2.436808621403e+01
1.179250000000e+03 -9.002061055233e-03 3.053136619954e-04 2.432677245028e+01
1.179500000000e+03 -4.765294373519e-03 2.982756040309e-04 2.428647495776e+01
1.179750000000e+03 -7.894233241090e-04 2.924101870829e-04 2.424720262409e+01
1.180000000000e+03 2.870361300634e-03 2.877793205738e-04 2.420896120067e+01
1.180250000000e+03 6.163901803293e-03 2.844257843856e-04 2.417175308860e+01
1.180500000000e+03 9.046605782780e-03 2.823731303735e-04 2.413557750812e+01
1.180750000000e+03 1.148007462688e-02 2.816252534780e-04 2.410043036070e+01
1.181000000000e+03 1.343252837962e-02 2.821666045188e-04 2.406630432035e+01
1.181250000000e+03 1.487911066608e-02 2.839627258192e-04 2.403318890428e+01
1.181500000000e+03 1.580226487345e-02 2.869606469268e-04 2.400107043622e+01
1.181750000000e+03 1.619185375134e-02 2.910899348562e-04 2.396993217074e+01
1.182000000000e+03 1.604515664369e-02 2.962639916657e-04 2.393975438307e+01
1.182250000000e+03 1.536695451399e-02 3.023811958973e-04 2.391051441121e+01
1.182500000000e+03 1.416930276517e-02 3.093267015240e-04 2.388218680383e+01
1.182750000000e+03 1.247132221331e-02 3.169741829073e-04 2.385474341460e+01
1.183000000000e+03 1.029876300559e-02 3.251880286930e-04 2.382815355029e+01
1.183250000000e+03 7.683688453486e-03 3.338250830063e-04 2.380238407974e+01
1.183500000000e+03 4.663854579159e-03 3.427371210222e-04 2.377739960009e+01
1.183750000000e+03 1.282113281115e-03 3.517731789709e-04 2.375316257822e+01
1.184000000000e+03 -2.414252732985e-03 3.607818529704e-04 2.372963352266e+01
1.184250000000e+03 -6.374352922485e-03 3.696137306669e-04 2.370677112019e+01
1.184500000000e+03 -1.054437056653e-02 3.781235893096e-04 2.368453244236e+01
1.184750000000e+03 -1.486846863167e-02 3.861727421925e-04 2.366287309614e+01
1.185000000000e+03 -1.928960800621e-02 3.936311660786e-04 2.364174742441e+01
1.185250000000e+03 -2.375045381837e-02 4.003795294770e-04 2.362110864012e+01
1.185500000000e+03 -2.819415494053e-02 4.063110332930e-04 2.360090907607e+01
1.185750000000e+03 -3.256521780138e-02 4.113331063517e-04 2.358110035427e+01
1.186000000000e+03 -3.681031822351e-02 4.153687552544e-04 2.356163352054e+01
1.186250000000e+03 -4.087901605918e-02 4.183578586637e-04 2.354245934827e+01
1.186500000000e+03 -4.472448400315e-02 4.202580028384e-04 2.352352841303e+01
1.186750000000e+03 -4.830412670396e-02 4.210452707443e-04 2.350479142250e+01
1.187000000000e+03 -5.158013675559e-02 4.207143743627e-04 2.348619927794e+01
1.187250000000e+03 -5.451998635630e-02 4.192789587695e-04 2.346770343624e+01
1.187500000000e+03 -5.709678764756e-02 4.167712061438e-04 2.344925594810e+01
1.187750000000e+03 -5.928963435291e-02 4.132414654675e-04 2.343080984789e+01
1.188000000000e+03 -6.108374980356e-02 4.087572316380e-04 2.341231917462e+01
1.188250000000e+03 -6.247066444196e-02 4.034022187850e-04 2.339373938182e+01
1.188500000000e+03 -6.344815260398e-02 3.972747562288e-04 2.337502734460e+01
1.188750000000e+03 -6.402022817201e-02 3.904863983791e-04 2.335614174997e+01
1.189000000000e+03 -6.419694551360e-02 3.831600769091e-04 2.333704323483e+01
1.189250000000e+03 -6.399410009308e-02 3.754278924567e-04 2.331769448676e+01
1.189500000000e+03 -6.343297099459e-02 3.674290807221e-04 2.329806062976e+01
1.189750000000e+03 -6.253986840622e-02 3.593076497723e-04 2.327810932754e+01
1.190000000000e+03 -6.134561144351e-02 3.512099621742e-04 2.325781085156e+01
1.190250000000e+03 -5.988506633519e-02 3.432823558676e-04 2.323713846203e+01
1.190500000000e+03 -5.819649806093e-02 3.356686092009e-04 2.321606842248e+01
1.190750000000e+03 -5.632094837325e-02 3.285074679356e-04 2.319458018163e+01
1.191000000000e+03 -5.430156408423e-02 3.219303827322e-04 2.317265648987e+01
1.191250000000e+03 -5.218291469131e-02 3.160593055038e-04 2.315028355184e+01
1.191500000000e+03 -5.001025238648e-02 3.110045235607e-04 2.312745094491e+01
1.191750000000e+03 -4.782886082139e-02 3.068628502532e-04 2.310415193079e+01
1.192000000000e+03 -4.568332045074e-02 3.037159333821e-04 2.308038333420e+01
1.192250000000e+03 -4.361684478412e-02 3.016288760623e-04 2.305614564800e+01
1.192500000000e+03 -4.167062307822e-02 3.006491546589e-04 2.303144285629e+01
1.192750000000e+03 -3.988323072294e-02 3.008057395501e-04 2.300628267186e+01
1.193000000000e+03 -3.829005661325e-02 3.021086020652e-04 2.298067636799e+01
1.193250000000e+03 -3.692280967724e-02 3.045485659490e-04 2.295463856537e+01
1.193500000000e+03 -3.580906605598e-02 3.080973831268e-04 2.292818747781e+01
1.193750000000e+03 -3.497191545523e-02 3.127083287291e-04 2.290134448189e+01
1.194000000000e+03 -3.442965756150e-02 3.183168441446e-04 2.287413413990e+01
1.194250000000e+03 -3.419555157549e-02 3.248415724493e-04 2.284658421622e+01
1.194500000000e+03 -3.427772586018e-02 3.321858839039e-04 2.281872519450e+01
1.194750000000e+03 -3.467904313129e-02 3.402393444993e-04 2.279059051671e+01
1.195000000000e+03 -3.539719550513e-02 3.488796787043e-04 2.276221602185e+01
1.195250000000e+03 -3.642471275356e-02 3.579746362231e-04 2.273364017727e+01
1.195500000000e+03 -3.774923073822e-02 3.673843485981e-04 2.270490349992e+01
1.195750000000e+03 -3.935365428634e-02 3.769635460562e-04 2.267604872663e+01
1.196000000000e+03 -4.121651356558e-02 3.865640339599e-04 2.264712047537e+01
1.196250000000e+03 -4.331239692289e-02 3.960372107212e-04 2.261816490597e+01
1.196500000000e+03 -4.561231172171e-02 4.052364501507e-04 2.258922982884e+01
1.196750000000e+03 -4.808422727701e-02 4.140195953339e-04 2.256036435561e+01
1.197000000000e+03 -5.069366453970e-02 4.222513664909e-04 2.253161855488e+01
1.197250000000e+03 -5.340418886586e-02 4.298055348534e-04 2.250304354791e+01
1.197500000000e+03 -5.617807767105e-02 4.365670790867e-04 2.247469110793e+01
1.197750000000e+03 -5.897691853978e-02 4.424340740341e-04 2.244661355209e+01
1.198000000000e+03 -6.176229750549e-02 4.473193980492e-04 2.241886334516e+01
1.198250000000e+03 -6.449634955270e-02 4.511521180233e-04 2.239149317725e+01
1.198500000000e+03 -6.714243534730e-02 4.538788555762e-04 2.236455556227e+01
1.198750000000e+03 -6.966572664701e-02 4.554645483780e-04 2.233810267536e+01
1.199000000000e+03 -7.203377641491e-02 4.558930087186e-04 2.231218614061e+01
1.199250000000e+03 -7.421704061378e-02 4.551672271742e-04 2.228685686350e+01
1.199500000000e+03 -7.618939627401e-02 4.533093645388e-04 2.226216464659e+01
1.199750000000e+03 -7.792851599687e-02 4.503603653072e-04 2.223815824103e+01
1.200000000000e+03 -7.941626970838e-02 4.463793208226e-04 2.221488496700e+01
1.200250000000e+03 -8.063901060815e-02 4.414425127200e-04 2.219239058880e+01
1.200500000000e+03 -8.158781617754e-02 4.356421957727e-04 2.217071896708e+01
1.200750000000e+03 -8.225860805773e-02 4.290850377242e-04 2.214991209580e+01
1.201000000000e+03 -8.265223834876e-02 4.218904534007e-04 2.213000979903e+01
1.201250000000e+03 -8.277447526563e-02 4.141886743662e-04 2.211104944998e+01
1.201500000000e+03 -8.263589854078e-02 4.061186203518e-04 2.209306605360e+01
1.201750000000e+03 -8.225172949958e-02 3.978256775447e-04 2.207609184461e+01
1.202000000000e+03 -8.164156816527e-02 3.894593433278e-04 2.206015625495e+01
1.202250000000e+03 -8.082907495884e-02 3.811708249633e-04 2.204528587204e+01
1.202500000000e+03 -7.984155216653e-02 3.731106151795e-04 2.203150411238e+01
1.202750000000e+03 -7.870950417620e-02 3.654260805036e-04 2.201883136150e+01
1.203000000000e+03 -7.746608662805e-02 3.582591000418e-04 2.200728466814e+01
1.203250000000e+03 -7.614656957084e-02 3.517438127260e-04 2.199687787834e+01
1.203500000000e+03 -7.478771977889e-02 3.460044825491e-04 2.198762151114e+01
1.203750000000e+03 -7.342714582389e-02 3.411535573267e-04 2.197952267589e+01
1.204000000000e+03 -7.210268294013e-02 3.372898954858e-04 2.197258522195e+01
1.204250000000e+03 -7.085171675684e-02 3.344971796432e-04 2.196680969572e+01
1.204500000000e+03 -6.971050882345e-02 3.328425862493e-04 2.196219333810e+01
1.204750000000e+03 -6.871359991210e-02 3.323758121505e-04 2.195873029385e+01
1.205000000000e+03 -6.789317264415e-02 3.331282720611e-04 2.195641163748e+01
1.205250000000e+03 -6.727849182823e-02 3.351126540327e-04 2.195522554962e+01
1.205500000000e+03 -6.689535037642e-02 3.383226670967e-04 2.195515740533e+01
1.205750000000e+03 -6.676564266775e-02 3.427332668456e-04 2.195619007820e+01
1.206000000000e+03 -6.690692959182e-02 3.483010143158e-04 2.195830407892e+01
1.206250000000e+03 -6.733211024195e-02 3.549647271098e-04 2.196147781591e+01
1.206500000000e+03 -6.804916199745e-02 3.626463989697e-04 2.196568785536e+01
1.206750000000e+03 -6.906096783689e-02 3.712524911964e-04 2.197090922282e+01
1.207000000000e+03 -7.036519586795e-02 3.806752463215e-04 2.197711563557e+01
1.207250000000e+03 -7.195432490094e-02 3.907944558073e-04 2.198427991943e+01
1.207500000000e+03 -7.381569754478e-02 4.014791785660e-04 2.199237428223e+01
1.207750000000e+03 -7.593166364893e-02 4.125895915849e-04 2.200137060301e+01
1.208000000000e+03 -7.827985146149e-02 4.239792597179e-04 2.201124087967e+01
1.208250000000e+03 -8.083344397830e-02 4.354970589388e-04 2.202195744146e+01
1.208500000000e+03 -8.356159620217e-02 4.469895876586e-04 2.203349340211e+01
1.208750000000e+03 -8.642985494518e-02 4.583031508451e-04 2.204582286575e+01
1.209000000000e+03 -8.940068949286e-02 4.692861722141e-04 2.205892134806e+01
1.209250000000e+03 -9.243402406548e-02 4.797911469044e-04 2.207276595769e+01
1.209500000000e+03 -9.548785112545e-02 4.896769133733e-04 2.208733576769e+01
1.209750000000e+03 -9.851884047584e-02 4.988104508495e-04 2.210261195858e+01
1.210000000000e+03 -1.014829966193e-01 5.070688775333e-04 2.211857811912e+01
1.210250000000e+03 -1.043363075822e-01 5.143409893354e-04 2.213522034236e+01
1.210500000000e+03 -1.070354066353e-01 5.205288924808e-04 2.215252743901e+01
1.210750000000e+03 -1.095382211401e-01 5.255492053034e-04 2.217049098055e+01
1.211000000000e+03 -1.118046018948e-01 5.293342445923e-04 2.218910541067e+01
1.211250000000e+03 -1.137969267722e-01 5.318328416920e-04 2.220836804439e+01
1.211500000000e+03 -1.154806769106e-01 5.330110218760e-04 2.222827905678e+01
1.211750000000e+03 -1.168249517215e-01 5.328523592359e-04 2.224884143908e+01
1.212000000000e+03 -1.178029480817e-01 5.313579233290e-04 2.227006089362e+01
1.212250000000e+03 -1.183923899677e-01 5.285464161633e-04 2.229194573317e+01
1.212500000000e+03 -1.185758670504e-01 5.244537127552e-04 2.231450669379e+01
1.212750000000e+03 -1.183411371983e-01 5.191322624097e-04 2.233775676628e+01
1.213000000000e+03 -1.176813428376e-01 5.126502381291e-04 2.236171098061e+01
1.213250000000e+03 -1.165951525384e-01 5.050904555813e-04 2.238638615265e+01
1.213500000000e+03 -1.150868523936e-01 4.965492083685e-04 2.241180071023e+01
1.213750000000e+03 -1.131663123157e-01 4.871346902331e-04 2.243797431875e+01
1.214000000000e+03 -1.108489242394e-01 4.769655044228e-04 2.246492767965e+01
1.214250000000e+03 -1.081554424817e-01 4.661688870910e-04 2.249268223059e+01
1.214500000000e+03 -1.051117525998e-01 4.548788144737e-04 2.252125986961e+01
1.214750000000e+03 -1.017485668214e-01 4.432340675627e-04 2.255068263399e+01
1.215000000000e+03 -9.810107901768e-02 4.313764100588e-04 2.258097257582e+01
1.215250000000e+03 -9.420849812905e-02 4.194484749268e-04 2.261215127095e+01
1.215500000000e+03 -9.011357625341e-02 4.075917614846e-04 2.264423966056e+01
1.215750000000e+03 -8.586208826535e-02 3.959448047273e-04 2.267725794088e+01
1.216000000000e+03 -8.150220542472e-02 3.846411271115e-04 2.271122506172e+01
1.216250000000e+03 -7.708389085125e-02 3.738074942978e-04 2.274615861974e+01
1.216500000000e+03 -7.265825898599e-02 3.635624192614e-04 2.278207481262e+01
1.216750000000e+03 -6.827685472102e-02 3.540144348759e-04 2.281898787232e+01
1.217000000000e+03 -6.399100566195e-02 3.452609744372e-04 2.285691030706e+01
1.217250000000e+03 -5.985108072903e-02 3.373870918246e-04 2.289585228802e+01
1.217500000000e+03 -5.590583304146e-02 3.304646060879e-04 2.293582188733e+01
1.217750000000e+03 -5.220170641543e-02 3.245513242418e-04 2.297682476704e+01
1.218000000000e+03 -4.878217653565e-02 3.196905471340e-04 2.301886393050e+01
1.218250000000e+03 -4.568714383134e-02 3.159108339272e-04 2.306193972319e+01
1.218500000000e+03 -4.295236826008e-02 3.132259079224e-04 2.310604992138e+01
1.218750000000e+03 -4.060893220163e-02 3.116349603746e-04 2.315118922057e+01
1.219000000000e+03 -3.868280242844e-02 3.111228529419e-04 2.319734965600e+01
1.219250000000e+03 -3.719442979073e-02 3.116608210072e-04 2.324452012537e+01
1.219500000000e+03 -3.615844528865e-02 3.132072104214e-04 2.329268653557e+01
1.219750000000e+03 -3.558342922526e-02 3.157082628297e-04 2.334183195909e+01
1.220000000000e+03 -3.547176748536e-02 3.190995276330e-04 2.339193627283e+01
1.220250000000e+03 -3.581959770514e-02 3.233067636843e-04 2.344297641118e+01
1.220500000000e+03 -3.661684416644e-02 3.282472275126e-04 2.349492633004e+01
1.220750000000e+03 -3.784734414702e-02 3.338310409938e-04 2.354775704767e+01
1.221000000000e+03 -3.948906470921e-02 3.399626055052e-04 2.360143665380e+01
1.221250000000e+03 -4.151439163264e-02 3.465418801089e-04 2.365593057581e+01
1.221500000000e+03 -4.389052698600e-02 3.534659634629e-04 2.371120135441e+01
1.221750000000e+03 -4.657993536187e-02 3.606303463635e-04 2.376720893723e+01
1.222000000000e+03 -4.954086937201e-02 3.679302723644e-04 2.382391072072e+01
1.222250000000e+03 -5.272795866842e-02 3.752620423763e-04 2.388126161731e+01
1.222500000000e+03 -5.609282555263e-02 3.825241062584e-04 2.393921431740e+01
1.222750000000e+03 -5.958478757973e-02 3.896183670304e-04 2.399771912571e+01
1.223000000000e+03 -6.315152599530e-02 3.964509955911e-04 2.405672437341e+01
1.223250000000e+03 -6.673983845242e-02 4.029335644254e-04 2.411617624394e+01
1.223500000000e+03 -7.029633334116e-02 4.089837099198e-04 2.417601915093e+01
1.223750000000e+03 -7.376818227979e-02 4.145259704094e-04 2.423619559533e+01
1.224000000000e+03 -7.710379786008e-02 4.194923131049e-04 2.429664650843e+01
1.224250000000e+03 -8.025354119998e-02 4.238226596393e-04 2.435731113800e+01
1.224500000000e+03 -8.317034667039e-02 4.274653117521e-04 2.441812733876e+01
1.224750000000e+03 -8.581033659412e-02 4.303772843292e-04 2.447903159423e+01
1.225000000000e+03 -8.813337458300e-02 4.325244924565e-04 2.453995909233e+01
1.225250000000e+03 -9.010355465937e-02 4.338818791498e-04 2.460084388972e+01
1.225500000000e+03 -9.168963810579e-02 4.344335063271e-04 2.466161907490e+01
1.225750000000e+03 -9.286541570205e-02 4.341723803372e-04 2.472221678608e+01
1.226000000000e+03 -9.361001296729e-02 4.331004883934e-04 2.478256847949e+01
1.226250000000e+03 -9.390810266516e-02 4.312284292775e-04 2.484260498197e+01
1.226500000000e+03 -9.375005945928e-02 4.285751892626e-04 2.490225671680e+01
1.226750000000e+03 -9.313205479848e-02 4.251679098821e-04 2.496145392418e+01
1.227000000000e+03 -9.205603757038e-02 4.210412741053e-04 2.502012681236e+01
1.227250000000e+03 -9.052967960317e-02 4.162371130870e-04 2.507820583175e+01
1.227500000000e+03 -8.856626662379e-02 4.108039896729e-04 2.513562196519e+01
1.227750000000e+03 -8.618446176228e-02 4.047963756533e-04 2.519230695639e+01
1.228000000000e+03 -8.340807137167e-02 3.982741626112e-04 2.524819365864e+01
1.228250000000e+03 -8.026572388475e-02 3.913019458966e-04 2.530321636295e+01
1.228500000000e+03 -7.679048983179e-02 3.839482738483e-04 2.535731113892e+01
1.228750000000e+03 -7.301950160083e-02 3.762850824249e-04 2.541041625522e+01
1.229000000000e+03 -6.899343696979e-02 3.683866919461e-04 2.546247250155e+01
1.229250000000e+03 -6.475605756020e-02 3.603292123445e-04 2.551342363413e+01
1.229500000000e+03 -6.035366101190e-02 3.521897218164e-04 2.556321675927e+01
1.229750000000e+03 -5.583456004213e-02 3.440456210310e-04 2.561180278998e+01
1.230000000000e+03 -5.124845405684e-02 3.359737423206e-04 2.565913677705e+01
1.230250000000e+03 -4.664587542971e-02 3.280497804640e-04 2.570517834700e+01
1.230500000000e+03 -4.207757872484e-02 3.203475806686e-04 2.574989205107e+01
1.230750000000e+03 -3.759397461391e-02 3.129385860781e-04 2.579324777993e+01
1.231000000000e+03 -3.324449130391e-02 3.058911555163e-04 2.583522097134e+01
1.231250000000e+03 -2.907705372070e-02 2.992701488735e-04 2.587579302823e+01
1.231500000000e+03 -2.513748274532e-02 2.931363956008e-04 2.591495142080e+01
1.231750000000e+03 -2.146900910074e-02 2.875463180447e-04 2.595269003207e+01
1.232000000000e+03 -1.811174678658e-02 2.825515839702e-04 2.598900913780e+01
1.232250000000e+03 -1.510226652033e-02 2.781987717781e-04 2.602391566765e+01
1.232500000000e+03 -1.247316832152e-02 2.745291988672e-04 2.605742304788e+01
1.232750000000e+03 -1.025273600505e-02 2.715786239653e-04 2.608955135843e+01
1.233000000000e+03 -8.464631157630e-03 2.693772343371e-04 2.612032703009e+01
1.233250000000e+03 -7.127644581994e-03 2.679493691333e-04 2.614978289271e+01
1.233500000000e+03 -6.255526437808e-03 2.673136548727e-04 2.617795772431e+01
1.233750000000e+03 -5.856847593627e-03 2.674827500137e-04 2.620489618684e+01
1.234000000000e+03 -5.934968100259e-03 2.684635430463e-04 2.623064825992e+01
1.234250000000e+03 -6.488040396631e-03 2.702570937783e-04 2.625526891273e+01
1.234500000000e+03 -7.509062708991e-03 2.728585584996e-04 2.627881773377e+01
1.234750000000e+03 -8.986052881454e-03 2.762574406180e-04 2.630135819955e+01
1.235000000000e+03 -1.090222702329e-02 2.804375619590e-04 2.632295720154e+01
1.235250000000e+03 -1.323622579203e-02 2.853770503570e-04 2.634368453471e+01
1.235500000000e+03 -1.596246060402e-02 2.910486626375e-04 2.636361202957e+01
1.235750000000e+03 -1.905143008993e-02 2.974197800080e-04 2.638281300085e+01
1.236000000000e+03 -2.247010884107e-02 3.044526003852e-04 2.640136150868e+01
1.236250000000e+03 -2.618237635478e-02 3.121042320681e-04 2.641933157572e+01
1.236500000000e+03 -3.014941742692e-02 3.203268602513e-04 2.643679662528e+01
1.236750000000e+03 -3.433024209754e-02 3.290681580555e-04 2.645382847561e+01
1.237000000000e+03 -3.868211742343e-02 3.382713792499e-04 2.647049677250e+01
1.237250000000e+03 -4.316106394401e-02 3.478757009649e-04 2.648686816513e+01
1.237500000000e+03 -4.772229621169e-02 3.578164784306e-04 2.650300578680e+01
1.237750000000e+03 -5.232075329678e-02 3.680257403836e-04 2.651896823981e+01
1.238000000000e+03 -5.691149193937e-02 3.784324852410e-04 2.653480931472e+01
1.238250000000e+03 -6.145018883585e-02 3.889631660933e-04 2.655057700191e+01
1.238500000000e+03 -6.589350607790e-02 3.995423409661e-04 2.656631330229e+01
1.238750000000e+03 -7.019953912677e-02 4.100930567562e-04 2.658205332784e+01
1.239000000000e+03 -7.432814215453e-02 4.205374263127e-04 2.659782524030e+01
1.239250000000e+03 -7.824130879786e-02 4.307972573278e-04 2.661364945206e+01
1.239500000000e+03 -8.190345240141e-02 4.407947355953e-04 2.662953866882e+01
1.239750000000e+03 -8.528170059778e-02 4.504531254517e-04 2.664549747692e+01
1.240000000000e+03 -8.834614170021e-02 4.596971843080e-04 2.666152202927e+01
1.240250000000e+03 -9.107003258804e-02 4.684541263987e-04 2.667760031183e+01
1.240500000000e+03 -9.342998322219e-02 4.766541734861e-04 2.669371177039e+01
1.240750000000e+03 -9.540610257868e-02 4.842312319150e-04 2.670982755758e+01
1.241000000000e+03 -9.698212788710e-02 4.911236041947e-04 2.672591084605e+01
1.241250000000e+03 -9.814549389976e-02 4.972744463936e-04 2.674191671984e+01
1.241500000000e+03 -9.888742161028e-02 5.026325234616e-04 2.675779292781e+01
1.241750000000e+03 -9.920292366789e-02 5.071525806204e-04 2.677347994080e+01
1.242000000000e+03 -9.909082341752e-02 5.107959161381e-04 2.678891162125e+01
1.242250000000e+03 -9.855375698483e-02 5.135309197786e-04 2.680401593537e+01
1.242500000000e+03 -9.759809721659e-02 5.153332405287e-04 2.681871531484e+01
1.242750000000e+03 -9.623390907339e-02 5.161862374683e-04 2.683292753471e+01
1.243000000000e+03 -9.447488311665e-02 5.160813234909e-04 2.684656661305e+01
1.243250000000e+03 -9.233819233515e-02 5.150180508244e-04 2.685954338488e+01
1.243500000000e+03 -8.984438720531e-02 5.130043374957e-04 2.687176654943e+01
1.243750000000e+03 -8.701723588529e-02 5.100565424582e-04 2.688314351098e+01
1.244000000000e+03 -8.388357564860e-02 5.061995400132e-04 2.689358148237e+01
1.244250000000e+03 -8.047308213479e-02 5.014665973459e-04 2.690298819853e+01
1.244500000000e+03 -7.681807786128e-02 4.958993278284e-04 2.691127305340e+01
1.244750000000e+03 -7.295328351989e-02 4.895476167579e-04 2.691834798653e+01
1.245000000000e+03 -6.891557399834e-02 4.824693081816e-04 2.692412860065e+01
1.245250000000e+03 -6.474366542250e-02 4.747299097677e-04 2.692853485052e+01
1.245500000000e+03 -6.047782286651e-02 4.664022618142e-04 2.693149206894e+01
1.245750000000e+03 -5.615953114153e-02 4.575660759739e-04 2.693293192712e+01
1.246000000000e+03 -5.183112284972e-02 4.483074962968e-04 2.693279297800e+01
1.246250000000e+03 -4.753541337702e-02 4.387183676737e-04 2.693102168104e+01
1.246500000000e+03 -4.331529323168e-02 4.288956123022e-04 2.692757277975e+01
1.246750000000e+03 -3.921331259633e-02 4.189404435533e-04 2.692241016463e+01
1.247000000000e+03 -3.527125243341e-02 4.089575961508e-04 2.691550707586e+01
1.247250000000e+03 -3.152967409319e-02 3.990542569341e-04 2.690684678001e+01
1.247500000000e+03 -2.802748559669e-02 3.893391825990e-04 2.689642257197e+01
1.247750000000e+03 -2.480147539556e-02 3.799214589170e-04 2.688423823525e+01
1.248000000000e+03 -2.188589520965e-02 3.709095011622e-04 2.687030782261e+01
1.248250000000e+03 -1.931200387662e-02 3.624096801342e-04 2.685465589251e+01
1.248500000000e+03 -1.710769074172e-02 3.545252313296e-04 2.683731705025e+01
1.248750000000e+03 -1.529705813422e-02 3.473548080378e-04 2.681833595554e+01
1.249000000000e+03 -1.390011079300e-02 3.409913464714e-04 2.679776663298e+01
1.249250000000e+03 -1.293240638343e-02 3.355206203267e-04 2.677567225975e+01
1.249500000000e+03 -1.240483048851e-02 3.310201142342e-04 2.675212429120e+01
1.249750000000e+03 -1.232336958539e-02 3.275577417080e-04 2.672720186683e+01
1.250000000000e+03 -1.268894357231e-02 3.251906680548e-04 2.670099112992e+01
1.250250000000e+03 -1.349734698847e-02 3.239643391292e-04 2.667358411922e+01
1.250500000000e+03 -1.473920216394e-02 3.239114806689e-04 2.664507799015e+01
1.250750000000e+03 -1.640001179376e-02 3.250513123502e-04 2.661557393877e+01
1.251000000000e+03 -1.846025295359e-02 3.273888735391e-04 2.658517634527e+01
1.251250000000e+03 -2.089558398923e-02 3.309145719059e-04 2.655399146776e+01
1.251500000000e+03 -2.367707380463e-02 3.356038639234e-04 2.652212655455e+01
1.251750000000e+03 -2.677152165779e-02 3.414171565537e-04 2.648968870015e+01
1.252000000000e+03 -3.014182059698e-02 3.482999305222e-04 2.645678399711e+01
1.252250000000e+03 -3.374740143736e-02 3.561830316621e-04 2.642351627807e+01
1.252500000000e+03 -3.754469995917e-02 3.649831989345e-04 2.638998630439e+01
1.252750000000e+03 -4.148768030870e-02 3.746038516415e-04 2.635629101804e+01
1.253000000000e+03 -4.552838795973e-02 3.849359337698e-04 2.632252243334e+01
1.253250000000e+03 -4.961753385225e-02 3.958591574141e-04 2.628876726023e+01
1.253500000000e+03 -5.370508123265e-02 4.072431823334e-04 2.625510593449e+01
1.253750000000e+03 -5.774085849413e-02 4.189491913373e-04 2.622161238405e+01
1.254000000000e+03 -6.167515844014e-02 4.308314467590e-04 2.618835346577e+01
1.254250000000e+03 -6.545931836915e-02 4.427389596567e-04 2.615538852669e+01
1.254500000000e+03 -6.904631276325e-02 4.545174014982e-04 2.612276946164e+01
1.254750000000e+03 -7.239127455510e-02 4.660108582530e-04 2.609054027650e+01
1.255000000000e+03 -7.545203274046e-02 4.770638803373e-04 2.605873738071e+01
1.255250000000e+03 -7.818956032858e-02 4.875233122845e-04 2.602738936218e+01
1.255500000000e+03 -8.056843205562e-02 4.972402479672e-04 2.599651743830e+01
1.255750000000e+03 -8.255717632139e-02 5.060719039312e-04 2.596613542387e+01
1.256000000000e+03 -8.412863440057e-02 5.138835014421e-04 2.593625030441e+01
1.256250000000e+03 -8.526021127317e-02 5.205499335932e-04 2.590686239743e+01
1.256500000000e+03 -8.593410979010e-02 5.259574455271e-04 2.587796587738e+01
1.256750000000e+03 -8.613750195789e-02 5.300051389386e-04 2.584954930295e+01
1.257000000000e+03 -8.586262384336e-02 5.326063557819e-04 2.582159596429e+01
1.257250000000e+03 -8.510684673549e-02 5.336898721050e-04 2.579408455331e+01
1.257500000000e+03 -8.387266733197e-02 5.332009782137e-04 2.576698957053e+01
1.257750000000e+03 -8.216766171720e-02 5.311023163261e-04 2.574028191261e+01
1.258000000000e+03 -8.000438424231e-02 5.273745766717e-04 2.571392937104e+01
1.258250000000e+03 -7.740020998164e-02 5.220168825298e-04 2.568789714616e+01
1.258500000000e+03 -7.437714025699e-02 5.150471370001e-04 2.566214828307e+01
1.258750000000e+03 -7.096155871785e-02 5.065020248578e-04 2.563664414685e+01
1.259000000000e+03 -6.718393165970e-02 4.964367299870e-04 2.561134480365e+01
1.259250000000e+03 -6.307849594271e-02 4.849246783540e-04 2.558620940585e+01
1.259500000000e+03 -5.868288432565e-02 4.720568183633e-04 2.556119651408e+01
1.259750000000e+03 -5.403773120557e-02 4.579408191168e-04 2.553626439380e+01
1.260000000000e+03 -4.918622513167e-02 4.426999092841e-04 2.551137121243e+01
1.260250000000e+03 -4.417367778767e-02 4.264717874906e-04 2.548647531857e+01
1.260500000000e+03 -3.904703429949e-02 4.094071169407e-04 2.546153539115e+01
1.260750000000e+03 -3.385435814646e-02 3.916677931652e-04 2.543651050594e+01
1.261000000000e+03 -2.864435842146e-02 3.734253760082e-04 2.541136038824e+01
1.261250000000e+03 -2.346583367767e-02 3.548590022381e-04 2.538604533472e+01
1.261500000000e+03 -1.836718837209e-02 3.361535252174e-04 2.536052643904e+01
1.261750000000e+03 -1.339590085544e-02 3.174973213722e-04 2.533476558747e+01
1.262000000000e+03 -8.598011415851e-03 2.990800867621e-04 2.530872542134e+01
1.262250000000e+03 -4.017660054281e-03 2.810907245881e-04 2.528236958603e+01
1.262500000000e+03 3.034055069320e-04 2.637150277878e-04 2.525566257807e+01
1.262750000000e+03 4.326252389834e-03 2.471335329611e-04 2.522856989082e+01
1.263000000000e+03 8.015166688248e-03 2.315193401939e-04 2.520105819073e+01
1.263250000000e+03 1.133802778517e-02 2.170360297836e-04 2.517309516254e+01
1.263500000000e+03 1.426662809344e-02 2.038356364816e-04 2.514464988366e+01
1.263750000000e+03 1.677694684432e-02 1.920568433226e-04 2.511569265914e+01
1.264000000000e+03 1.884938599697e-02 1.818231724557e-04 2.508619540382e+01
1.264250000000e+03 2.046894730890e-02 1.732414502215e-04 2.505613168920e+01
1.264500000000e+03 2.162533963802e-02 1.664005151795e-04 2.502547677772e+01
1.264750000000e+03 2.231308001295e-02 1.613698626886e-04 2.499420807963e+01
1.265000000000e+03 2.253147167411e-02 1.581989171459e-04 2.496230501310e+01
1.265250000000e+03 2.228460653660e-02 1.569160935397e-04 2.492974947509e+01
1.265500000000e+03 2.158125769047e-02 1.575284414375e-04 2.489652587106e+01
1.265750000000e+03 2.043475775774e-02 1.600213431509e-04 2.486262137978e+01
1.266000000000e+03 1.886278421477e-02 1.643587088832e-04 2.482802596054e+01
1.266250000000e+03 1.688718620205e-02 1.704830171055e-04 2.479273277047e+01
1.266500000000e+03 1.453368994930e-02 1.783160198990e-04 2.475673814172e+01
1.266750000000e+03 1.183161657890e-02 1.877594424202e-04 2.472004178938e+01
1.267000000000e+03 8.813512607602e-03 1.986962404350e-04 2.468264672652e+01
1.267250000000e+03 5.514850222385e-03 2.109916586672e-04 2.464455959385e+01
1.267500000000e+03 1.973615117891e-03 2.244948798871e-04 2.460579055943e+01
1.267750000000e+03 -1.770124992591e-03 2.390408843746e-04 2.456635317159e+01
1.268000000000e+03 -5.674583514778e-03 2.544521571169e-04 2.452626458294e+01
1.268250000000e+03 -9.696716649773e-03 2.705409380247e-04 2.448554532741e+01
1.268500000000e+03 -1.379267832717e-02 2.871115555234e-04 2.444421910608e+01
1.268750000000e+03 -1.791824666163e-02 3.039627608003e-04 2.440231270798e+01
1.269000000000e+03 -2.202925527855e-02 3.208901830564e-04 2.435985593686e+01
1.269250000000e+03 -2.608207474742e-02 3.376890139334e-04 2.431688106697e+01
1.269500000000e+03 -3.003401342495e-02 3.541564823071e-04 2.427342291083e+01
1.269750000000e+03 -3.384376895212e-02 3.700945021569e-04 2.422951818484e+01
1.270000000000e+03 -3.747182588847e-02 3.853122117684e-04 2.418520550802e+01
1.270250000000e+03 -4.088085378850e-02 3.996284038306e-04 2.414052473700e+01
1.270500000000e+03 -4.403608541289e-02 4.128739595889e-04 2.409551692050e+01
1.270750000000e+03 -4.690564773451e-02 4.248939327569e-04 2.405022362220e+01
1.271000000000e+03 -4.946090155708e-02 4.355496788649e-04 2.400468681572e+01
1.271250000000e+03 -5.167672535267e-02 4.447206217055e-04 2.395894839320e+01
1.271500000000e+03 -5.353173817601e-02 4.523056730560e-04 2.391304971522e+01
1.271750000000e+03 -5.500856174598e-02 4.582247634666e-04 2.386703145934e+01
1.272000000000e+03 -5.609397810996e-02 4.624197529448e-04 2.382093318341e+01
1.272250000000e+03 -5.677902589355e-02 4.648549887464e-04 2.377479294465e+01
1.272500000000e+03 -5.705915810582e-02 4.655180330744e-04 2.372864718795e+01
1.272750000000e+03 -5.693425853028e-02 4.644194323515e-04 2.368253040583e+01
1.273000000000e+03 -5.640859869278e-02 4.615924311139e-04 2.363647485827e+01
1.273250000000e+03 -5.549087452886e-02 4.570927456945e-04 2.359051053988e+01
1.273500000000e+03 -5.419406231686e-02 4.509975520406e-04 2.354466494159e+01
1.273750000000e+03 -5.253530963427e-02 4.434043359289e-04 2.349896299540e+01
1.274000000000e+03 -5.053569869191e-02 4.344292457067e-04 2.345342694010e+01
1.274250000000e+03 -4.822011158320e-02 4.242058000863e-04 2.340807642148e+01
1.274500000000e+03 -4.561690838489e-02 4.128826875676e-04 2.336292843867e+01
1.274750000000e+03 -4.275765265839e-02 4.006217640810e-04 2.331799744558e+01
1.275000000000e+03 -3.967672848824e-02 3.875956118390e-04 2.327329540007e+01
1.275250000000e+03 -3.641104175221e-02 3.739854339909e-04 2.322883199733e+01
1.275500000000e+03 -3.299957441655e-02 3.599783582875e-04 2.318461479332e+01
1.275750000000e+03 -2.948297697240e-02 3.457648969479e-04 2.314064944726e+01
1.276000000000e+03 -2.590310004793e-02 3.315363611733e-04 2.309693992101e+01
1.276250000000e+03 -2.230256943539e-02 3.174823938791e-04 2.305348882801e+01
1.276500000000e+03 -1.872428501972e-02 3.037883355900e-04 2.301029769494e+01
1.276750000000e+03 -1.521094228075e-02 2.906328429024e-04 2.296736724358e+01
1.277000000000e+03 -1.180455184900e-02 2.781855909711e-04 2.292469780791e+01
1.277250000000e+03 -8.545966534534e-03 2.666052434731e-04 2.288228957978e+01
1.277500000000e+03 -5.474385744118e-03 2.560372313128e-04 2.284014305174e+01
1.277750000000e+03 -2.626940650404e-03 2.466123513498e-04 2.279825926337e+01
1.278000000000e+03 -3.820236425800e-05 2.384449215387e-04 2.275664023985e+01
1.278250000000e+03 2.260154398354e-03 2.316317856952e-04 2.271528921266e+01
1.278500000000e+03 4.239815343319e-03 2.262509557480e-04 2.267421103558e+01
1.278750000000e+03 5.876066045923e-03 2.223613112495e-04 2.263341235639e+01
1.279000000000e+03 7.148203743305e-03 2.200016397549e-04 2.259290198830e+01
1.279250000000e+03 8.039666970961e-03 2.191909650567e-04 2.255269101538e+01
1.279500000000e+03 8.538353725004e-03 2.199281275829e-04 2.251279308747e+01
1.279750000000e+03 8.636728653324e-03 2.221922997159e-04 2.247322452339e+01
1.280000000000e+03 8.331858757626e-03 2.259438480336e-04 2.243400436794e+01
1.280250000000e+03 7.625573456355e-03 2.311246922523e-04 2.239515455627e+01
1.280500000000e+03 6.524373809637e-03 2.376596138186e-04 2.235669986745e+01
1.280750000000e+03 5.039401511949e-03 2.454573181322e-04 2.231866793649e+01
1.281000000000e+03 3.186239525082e-03 2.544121254002e-04 2.228108911870e+01
1.281250000000e+03 9.848485740660e-04 2.644051247874e-04 2.224399648882e+01
1.281500000000e+03 -1.540737886540e-03 2.753061211988e-04 2.220742562707e+01
1.281750000000e+03 -4.362670849873e-03 2.869753549710e-04 2.217141445941e+01
1.282000000000e+03 -7.449594269143e-03 2.992653683370e-04 2.213600306430e+01
1.282250000000e+03 -1.076705868891e-02 3.120230308465e-04 2.210123337394e+01
1.282500000000e+03 -1.427783603006e-02 3.250912094828e-04 2.206714902064e+01
1.282750000000e+03 -1.794239613082e-02 3.383108756719e-04 2.203379501083e+01
1.283000000000e+03 -2.171937467458e-02 3.515230488906e-04 2.200121741263e+01
1.283250000000e+03 -2.556599268037e-02 3.645705685500e-04 2.196946316689e+01
1.283500000000e+03 -2.943859041198e-02 3.772999846637e-04 2.193857970112e+01
1.283750000000e+03 -3.329308921726e-02 3.895632798189e-04 2.190861475673e+01
1.284000000000e+03 -3.708550000869e-02 4.012193967988e-04 2.187961603016e+01
1.284250000000e+03 -4.077241675880e-02 4.121359232942e-04 2.185163101337e+01
1.284500000000e+03 -4.431147797806e-02 4.221904205674e-04 2.182470668405e+01
1.284750000000e+03 -4.766186752003e-02 4.312717236711e-04 2.179888936948e+01
1.285000000000e+03 -5.078470692251e-02 4.392807749754e-04 2.177422449361e+01
1.285250000000e+03 -5.364354220514e-02 4.461319029643e-04 2.175075647576e+01
1.285500000000e+03 -5.620464869925e-02 4.517532714036e-04 2.172852853333e+01
1.285750000000e+03 -5.843748088027e-02 4.560877422908e-04 2.170758261479e+01
1.286000000000e+03 -6.031488106850e-02 4.590927899516e-04 2.168795925738e+01
1.286250000000e+03 -6.181345449269e-02 4.607412305120e-04 2.166969754267e+01
1.286500000000e+03 -6.291376100117e-02 4.610210772326e-04 2.165283501597e+01
1.286750000000e+03 -6.360044348889e-02 4.599351792146e-04 2.163740763008e+01
1.287000000000e+03 -6.386247311952e-02 4.575012820362e-04 2.162344971829e+01
1.287250000000e+03 -6.369318698399e-02 4.537513287916e-04 2.161099394633e+01
1.287500000000e+03 -6.309027178698e-02 4.487306151589e-04 2.160007128161e+01
1.287750000000e+03 -6.205586867102e-02 4.424973829133e-04 2.159071095913e+01
1.288000000000e+03 -6.059645893799e-02 4.351216741900e-04 2.158294043857e+01
1.288250000000e+03 -5.872270871025e-02 4.266841148645e-04 2.157678536835e+01
1.288500000000e+03 -5.644942933631e-02 4.172751337237e-04 2.157226952061e+01
1.288750000000e+03 -5.379531492538e-02 4.069934478802e-04 2.156941473540e+01
1.289000000000e+03 -5.078274454724e-02 3.959448489603e-04 2.156824084100e+01
1.289250000000e+03 -4.743746275717e-02 3.842407044526e-04 2.156876558074e+01
1.289500000000e+03 -4.378836716757e-02 3.719967972852e-04 2.157100449740e+01
1.289750000000e+03 -3.986712644275e-02 3.593317740974e-04 2.157497083785e+01
1.290000000000e+03 -3.570785448248e-02 3.463658129232e-04 2.158067542612e+01
1.290250000000e+03 -3.134671350411e-02 3.332192227024e-04 2.158812655593e+01
1.290500000000e+03 -2.682158111199e-02 3.200112208097e-04 2.159732983054e+01
1.290750000000e+03 -2.217162717920e-02 3.068586207000e-04 2.160828803995e+01
1.291000000000e+03 -1.743691930482e-02 2.938747209785e-04 2.162100103115e+01
1.291250000000e+03 -1.265803981877e-02 2.811681953763e-04 2.163546554726e+01
1.291500000000e+03 -7.875677349833e-03 2.688421186951e-04 2.165167510190e+01
1.291750000000e+03 -3.130257186574e-03 2.569932054229e-04 2.166961986380e+01
1.292000000000e+03 1.538459455991e-03 2.457108884854e-04 2.168928650883e+01
1.292250000000e+03 6.091698603242e-03 2.350769162316e-04 2.171065814227e+01
1.292500000000e+03 1.049206939535e-02 2.251645937942e-04 2.173371417830e+01
1.292750000000e+03 1.470382157143e-02 2.160387734851e-04 2.175843028899e+01
1.293000000000e+03 1.869322465698e-02 2.077551888297e-04 2.178477832924e+01
1.293250000000e+03 2.242875479412e-02 2.003606970030e-04 2.181272632018e+01
1.293500000000e+03 2.588144443526e-02 1.938928627844e-04 2.184223842681e+01
1.293750000000e+03 2.902499382454e-02 1.883804058301e-04 2.187327498400e+01
1.294000000000e+03 3.183606596947e-02 1.838430670375e-04 2.190579253496e+01
1.294250000000e+03 3.429440947205e-02 1.802921223452e-04 2.193974391008e+01
1.294500000000e+03 3.638293418783e-02 1.777307375895e-04 2.197507831451e+01
1.294750000000e+03 3.808791786819e-02 1.761540638532e-04 2.201174147107e+01
1.295000000000e+03 3.939902802753e-02 1.755498849726e-04 2.204967577911e+01
1.295250000000e+03 4.030930858325e-02 1.758992404015e-04 2.208882047608e+01
1.295500000000e+03 4.081529696661e-02 1.771766497349e-04 2.212911188606e+01
1.295750000000e+03 4.091693777417e-02 1.793509654611e-04 2.217048364042e+01
1.296000000000e+03 4.061755302768e-02 1.823858132789e-04 2.221286694470e+01
1.296250000000e+03 3.992378334411e-02 1.862400193244e-04 2.225619088409e+01
1.296500000000e+03 3.884543380980e-02 1.908684607428e-04 2.230038268125e+01
1.296750000000e+03 3.739543500514e-02 1.962223790735e-04 2.234536809993e+01
1.297000000000e+03 3.558963951173e-02 2.022500185179e-04 2.239107174268e+01
1.297250000000e+03 3.344667478429e-02 2.088970617897e-04 2.243741744150e+01
1.297500000000e+03 3.098772384929e-02 2.161071218712e-04 2.248432855820e+01
1.297750000000e+03 2.823636966412e-02 2.238220606841e-04 2.253172846673e+01
1.298000000000e+03 2.521833878256e-02 2.319824721621e-04 2.257954089450e+01
1.298250000000e+03 2.196126345972e-02 2.405279842345e-04 2.262769022844e+01
1.298500000000e+03 1.849445043472e-02 2.493975295234e-04 2.267610205992e+01
1.298750000000e+03 1.484860661883e-02 2.585295485783e-04 2.272470336996e+01
1.299000000000e+03 1.105557017382e-02 2.678623264985e-04 2.277342309522e+01
1.299250000000e+03 7.148046537868e-03 2.773340505927e-04 2.282219226448e+01
1.299500000000e+03 3.159299948019e-03 2.868831184005e-04 2.287094456271e+01
1.299750000000e+03 -8.770945233086e-04 2.964481194906e-04 2.291961640178e+01
1.300000000000e+03 -4.927585470824e-03 3.059681632925e-04 2.296814746013e+01
1.300250000000e+03 -8.958874007064e-03 3.153828229732e-04 2.301648068262e+01
1.300500000000e+03 -1.293826216563e-02 3.246325670359e-04 2.306456278133e+01
1.300750000000e+03 -1.683385496065e-02 3.336586316073e-04 2.311234414712e+01
1.301000000000e+03 -2.061490082406e-02 3.424034493276e-04 2.315977927032e+01
1.301250000000e+03 -2.425201965036e-02 3.508107612092e-04 2.320682675280e+01
1.301500000000e+03 -2.771741071609e-02 3.588257585685e-04 2.325344926884e+01
[truncated: 91,085 more chars]
