# Supplementary material for: Tracking Charge Migration with Frequency-Matched Strobo-Spectroscopy
Source: J Phys Chem A. 2024 Jan 2;128(1):20–7. doi: 10.1021/acs.jpca.3c04234 (PMC10788909; doi:10.1021/acs.jpca.3c04234)
Supplement: Supplementary file 2 — jp3c04234_si_002.zip [file jp3c04234_si_002.zip › supplemental data/Data/dipoles/pi_x-system/tau=4.6875.txt]

# pi_x-system-resolved dipole moment for tau = 4.6875 o.c.
0.000000000000e+00 -2.734161457674e-02 3.925451152663e-04 2.794313746110e+01
2.500000000000e-01 -2.733758221557e-02 3.924877278110e-04 2.794079038413e+01
5.000000000000e-01 -2.732600356566e-02 3.923257818979e-04 2.793388588144e+01
7.500000000000e-01 -2.730818132558e-02 3.920743939143e-04 2.792271051624e+01
1.000000000000e+00 -2.728559713108e-02 3.917509423872e-04 2.790751688712e+01
1.250000000000e+00 -2.725953945315e-02 3.913715168120e-04 2.788845539254e+01
1.500000000000e+00 -2.723099084488e-02 3.909495894698e-04 2.786559721560e+01
1.750000000000e+00 -2.720063523559e-02 3.904959092046e-04 2.783898581279e+01
2.000000000000e+00 -2.716891235652e-02 3.900189725430e-04 2.780868097392e+01
2.250000000000e+00 -2.713609817240e-02 3.895256286263e-04 2.777478242677e+01
2.500000000000e+00 -2.710238381354e-02 3.890214923745e-04 2.773743286330e+01
2.750000000000e+00 -2.706793439450e-02 3.885112065264e-04 2.769681280162e+01
3.000000000000e+00 -2.703291036336e-02 3.879986081312e-04 2.765313581082e+01
3.250000000000e+00 -2.699745894923e-02 3.874867545742e-04 2.760664462281e+01
3.500000000000e+00 -2.696170044869e-02 3.869779609060e-04 2.755760860648e+01
3.750000000000e+00 -2.692571568219e-02 3.864737639900e-04 2.750631554344e+01
4.000000000000e+00 -2.688954169590e-02 3.859750867847e-04 2.745306166564e+01
4.250000000000e+00 -2.685316911799e-02 3.854822269179e-04 2.739813980813e+01
4.500000000000e+00 -2.681654160479e-02 3.849949339571e-04 2.734182889851e+01
4.750000000000e+00 -2.677955639787e-02 3.845123793394e-04 2.728438551630e+01
5.000000000000e+00 -2.674207092980e-02 3.840333589972e-04 2.722603996035e+01
5.250000000000e+00 -2.670391716244e-02 3.835562945880e-04 2.716699584067e+01
5.500000000000e+00 -2.666492067470e-02 3.830793292232e-04 2.710743271653e+01
5.750000000000e+00 -2.662491644378e-02 3.826003741292e-04 2.704751028746e+01
6.000000000000e+00 -2.658375482637e-02 3.821171443955e-04 2.698737291417e+01
6.250000000000e+00 -2.654130081271e-02 3.816272084626e-04 2.692715337010e+01
6.500000000000e+00 -2.649743271973e-02 3.811280532127e-04 2.686697468555e+01
6.750000000000e+00 -2.645204617365e-02 3.806171714914e-04 2.680695056055e+01
7.000000000000e+00 -2.640506675060e-02 3.800921437577e-04 2.674718502219e+01
7.250000000000e+00 -2.635646655476e-02 3.795507572004e-04 2.668777149852e+01
7.500000000000e+00 -2.630627676326e-02 3.789910766734e-04 2.662879231450e+01
7.750000000000e+00 -2.625458960029e-02 3.784113993703e-04 2.657031928817e+01
8.000000000000e+00 -2.620154520465e-02 3.778101574243e-04 2.651241533060e+01
8.250000000000e+00 -2.614730996332e-02 3.771859766279e-04 2.645513703955e+01
8.500000000000e+00 -2.609205707985e-02 3.765377270780e-04 2.639853758447e+01
8.750000000000e+00 -2.603595744278e-02 3.758645682798e-04 2.634266928444e+01
9.000000000000e+00 -2.597918489305e-02 3.751660885137e-04 2.628758572415e+01
9.250000000000e+00 -2.592193038246e-02 3.744424548302e-04 2.623334270803e+01
9.500000000000e+00 -2.586441388548e-02 3.736944870949e-04 2.617999858593e+01
9.750000000000e+00 -2.580688864076e-02 3.729235533667e-04 2.612761423128e+01
1.000000000000e+01 -2.574963337919e-02 3.721315607518e-04 2.607625226300e+01
1.025000000000e+01 -2.569293540663e-02 3.713207733154e-04 2.602597641585e+01
1.050000000000e+01 -2.563707170656e-02 3.704937142055e-04 2.597685060071e+01
1.075000000000e+01 -2.558229540997e-02 3.696530753770e-04 2.592893791460e+01
1.100000000000e+01 -2.552882977645e-02 3.688016394320e-04 2.588229978698e+01
1.125000000000e+01 -2.547686749663e-02 3.679421391428e-04 2.583699255799e+01
1.150000000000e+01 -2.542657682396e-02 3.670774893739e-04 2.579306873165e+01
1.175000000000e+01 -2.537810610968e-02 3.662107346065e-04 2.575057471290e+01
1.200000000000e+01 -2.533158470244e-02 3.653446567768e-04 2.570954973128e+01
1.225000000000e+01 -2.528711889279e-02 3.644819837302e-04 2.567002546772e+01
1.250000000000e+01 -2.524478620541e-02 3.636254156827e-04 2.563202614416e+01
1.275000000000e+01 -2.520462722166e-02 3.627775331630e-04 2.559556887396e+01
1.300000000000e+01 -2.516663643954e-02 3.619406452897e-04 2.556066368304e+01
1.325000000000e+01 -2.513075757263e-02 3.611169387388e-04 2.552731310423e+01
1.350000000000e+01 -2.509688288338e-02 3.603083820979e-04 2.549551305172e+01
1.375000000000e+01 -2.506485393732e-02 3.595166920394e-04 2.546525065134e+01
1.400000000000e+01 -2.503446911909e-02 3.587433170199e-04 2.543650482864e+01
1.425000000000e+01 -2.500549007499e-02 3.579893857760e-04 2.540924438605e+01
1.450000000000e+01 -2.497764701163e-02 3.572556531929e-04 2.538342591519e+01
1.475000000000e+01 -2.495064442093e-02 3.565424719986e-04 2.535899288397e+01
1.500000000000e+01 -2.492416515498e-02 3.558497845257e-04 2.533587478969e+01
1.525000000000e+01 -2.489787475260e-02 3.551770841517e-04 2.531398663633e+01
1.550000000000e+01 -2.487142709060e-02 3.545234690273e-04 2.529322894573e+01
1.575000000000e+01 -2.484447277193e-02 3.538877008632e-04 2.527348855693e+01
1.600000000000e+01 -2.481666982323e-02 3.532683048193e-04 2.525463966666e+01
1.625000000000e+01 -2.478769673501e-02 3.526637121360e-04 2.523654602553e+01
1.650000000000e+01 -2.475726566433e-02 3.520723368586e-04 2.521906314591e+01
1.675000000000e+01 -2.472513446310e-02 3.514927063378e-04 2.520204111838e+01
1.700000000000e+01 -2.469111643902e-02 3.509235676205e-04 2.518532751566e+01
1.725000000000e+01 -2.465508667656e-02 3.503639684730e-04 2.516877049108e+01
1.750000000000e+01 -2.461698504842e-02 3.498133092093e-04 2.515222159682e+01
1.775000000000e+01 -2.457681617541e-02 3.492713681720e-04 2.513553837136e+01
1.800000000000e+01 -2.453464719961e-02 3.487383029529e-04 2.511858651185e+01
1.825000000000e+01 -2.449060438348e-02 3.482146274509e-04 2.510124163231e+01
1.850000000000e+01 -2.444486872608e-02 3.477011665142e-04 2.508339060598e+01
1.875000000000e+01 -2.439767186855e-02 3.471990361135e-04 2.506493239194e+01
1.900000000000e+01 -2.434929039425e-02 3.467095742522e-04 2.504577863300e+01
1.925000000000e+01 -2.430004109969e-02 3.462342792684e-04 2.502585374168e+01
1.950000000000e+01 -2.425027476193e-02 3.457747452398e-04 2.500509485712e+01
1.975000000000e+01 -2.420037055401e-02 3.453326253902e-04 2.498345136677e+01
2.000000000000e+01 -2.415072803315e-02 3.449095690029e-04 2.496088431509e+01
2.025000000000e+01 -2.410176067515e-02 3.445071786695e-04 2.493736542637e+01
2.050000000000e+01 -2.405388741488e-02 3.441269615193e-04 2.491287602917e+01
2.075000000000e+01 -2.400752601494e-02 3.437702770903e-04 2.488740560376e+01
2.100000000000e+01 -2.396308622317e-02 3.434382995281e-04 2.486095023308e+01
2.125000000000e+01 -2.392096321567e-02 3.431319830112e-04 2.483351082857e+01
2.150000000000e+01 -2.388153225015e-02 3.428520259885e-04 2.480509123230e+01
2.175000000000e+01 -2.384514183831e-02 3.425988378103e-04 2.477569627183e+01
2.200000000000e+01 -2.381210828519e-02 3.423725122460e-04 2.474532979396e+01
2.225000000000e+01 -2.378270931981e-02 3.421728085904e-04 2.471399282886e+01
2.250000000000e+01 -2.375717730939e-02 3.419990936867e-04 2.468168195428e+01
2.275000000000e+01 -2.373569456934e-02 3.418504196535e-04 2.464838791756e+01
2.300000000000e+01 -2.371838729239e-02 3.417254540568e-04 2.461409466582e+01
2.325000000000e+01 -2.370532137673e-02 3.416225245083e-04 2.457877879974e+01
2.350000000000e+01 -2.369650099460e-02 3.415395591943e-04 2.454240951674e+01
2.375000000000e+01 -2.369186575015e-02 3.414741193910e-04 2.450494902386e+01
2.400000000000e+01 -2.369129070567e-02 3.414234199232e-04 2.446635347980e+01
2.425000000000e+01 -2.369458886372e-02 3.413845904110e-04 2.442657433402e+01
2.450000000000e+01 -2.370151209940e-02 3.413546227845e-04 2.438556003863e+01
2.475000000000e+01 -2.371175417131e-02 3.413303048319e-04 2.434325804837e+01
2.500000000000e+01 -2.372495606899e-02 3.413083449171e-04 2.429961699253e+01
2.525000000000e+01 -2.374071029351e-02 3.412854882704e-04 2.425458892923e+01
2.550000000000e+01 -2.375856565297e-02 3.412582864710e-04 2.420813156672e+01
2.575000000000e+01 -2.377803476332e-02 3.412234620486e-04 2.416021044302e+01
2.600000000000e+01 -2.379860165434e-02 3.411777816510e-04 2.411080082229e+01
2.625000000000e+01 -2.381972782370e-02 3.411181636268e-04 2.405988945538e+01
2.650000000000e+01 -2.384085990771e-02 3.410416901431e-04 2.400747600730e+01
2.675000000000e+01 -2.386143941350e-02 3.409457446987e-04 2.395357422844e+01
2.700000000000e+01 -2.388091053087e-02 3.408279694075e-04 2.389821268795e+01
2.725000000000e+01 -2.389872741009e-02 3.406862660310e-04 2.384143525416e+01
2.750000000000e+01 -2.391436230528e-02 3.405188463016e-04 2.378330119402e+01
2.775000000000e+01 -2.392731385248e-02 3.403242580563e-04 2.372388483598e+01
2.800000000000e+01 -2.393711412920e-02 3.401014024653e-04 2.366327493846e+01
2.825000000000e+01 -2.394333388415e-02 3.398495661151e-04 2.360157367271e+01
2.850000000000e+01 -2.394558806072e-02 3.395684252535e-04 2.353889527336e+01
2.875000000000e+01 -2.394354162057e-02 3.392579397327e-04 2.347536438212e+01
2.900000000000e+01 -2.393691402456e-02 3.389184650007e-04 2.341111413243e+01
2.925000000000e+01 -2.392548178618e-02 3.385507237267e-04 2.334628401823e+01
2.950000000000e+01 -2.390908033863e-02 3.381557733806e-04 2.328101764464e+01
2.975000000000e+01 -2.388760630091e-02 3.377349723641e-04 2.321546042913e+01
3.000000000000e+01 -2.386101943064e-02 3.372899287899e-04 2.314975731330e+01
3.025000000000e+01 -2.382934339920e-02 3.368226053341e-04 2.308405064448e+01
3.050000000000e+01 -2.379266513767e-02 3.363352003522e-04 2.301847824120e+01
3.075000000000e+01 -2.375113446994e-02 3.358301290993e-04 2.295317175102e+01
3.100000000000e+01 -2.370496415305e-02 3.353100302706e-04 2.288825537938e+01
3.125000000000e+01 -2.365442948557e-02 3.347776867052e-04 2.282384499322e+01
3.150000000000e+01 -2.359986709670e-02 3.342360813530e-04 2.276004763380e+01
3.175000000000e+01 -2.354167240035e-02 3.336884120777e-04 2.269696144805e+01
3.200000000000e+01 -2.348029651151e-02 3.331380695809e-04 2.263467596091e+01
3.225000000000e+01 -2.341624284418e-02 3.325886285434e-04 2.257327269105e+01
3.250000000000e+01 -2.335006270210e-02 3.320438380781e-04 2.251282599222e+01
3.275000000000e+01 -2.328234937942e-02 3.315075905993e-04 2.245340408645e+01
3.300000000000e+01 -2.321373064138e-02 3.309838918837e-04 2.239507017692e+01
3.325000000000e+01 -2.314485988664e-02 3.304768210739e-04 2.233788359770e+01
3.350000000000e+01 -2.307640647462e-02 3.299904775574e-04 2.228190090595e+01
3.375000000000e+01 -2.300904540524e-02 3.295289187877e-04 2.222717689106e+01
3.400000000000e+01 -2.294344619201e-02 3.290960876361e-04 2.217376541197e+01
3.425000000000e+01 -2.288026151891e-02 3.286957275271e-04 2.212172010238e+01
3.450000000000e+01 -2.282011512669e-02 3.283312618140e-04 2.207109483442e+01
3.475000000000e+01 -2.276359015257e-02 3.280057856965e-04 2.202194404061e+01
3.500000000000e+01 -2.271121832481e-02 3.277220606949e-04 2.197432279144e+01
3.525000000000e+01 -2.266347087436e-02 3.274823261938e-04 2.192828674753e+01
3.550000000000e+01 -2.262075076563e-02 3.272882323131e-04 2.188389189630e+01
3.575000000000e+01 -2.258338634752e-02 3.271407292972e-04 2.184119418797e+01
3.600000000000e+01 -2.255162654015e-02 3.270403335717e-04 2.180024900486e+01
3.625000000000e+01 -2.252563816577e-02 3.269869216772e-04 2.176111052892e+01
3.650000000000e+01 -2.250550544203e-02 3.269796387477e-04 2.172383103970e+01
3.675000000000e+01 -2.249123164837e-02 3.270170889113e-04 2.168846012316e+01
3.700000000000e+01 -2.248274190783e-02 3.270972970064e-04 2.165504382676e+01
3.725000000000e+01 -2.247988879450e-02 3.272177254988e-04 2.162362380877e+01
3.750000000000e+01 -2.248245935986e-02 3.273754822514e-04 2.159423646141e+01
3.775000000000e+01 -2.249018273721e-02 3.275671334163e-04 2.156691207231e+01
3.800000000000e+01 -2.250273863970e-02 3.277888931266e-04 2.154167401305e+01
3.825000000000e+01 -2.251976694469e-02 3.280368089274e-04 2.151853802978e+01
3.850000000000e+01 -2.254087749422e-02 3.283068027783e-04 2.149751162147e+01
3.875000000000e+01 -2.256566013114e-02 3.285947475231e-04 2.147859357152e+01
3.900000000000e+01 -2.259369436278e-02 3.288965505604e-04 2.146177361627e+01
3.925000000000e+01 -2.262455864885e-02 3.292082376851e-04 2.144703231434e+01
3.950000000000e+01 -2.265783887077e-02 3.295260319001e-04 2.143434108741e+01
3.975000000000e+01 -2.269313592185e-02 3.298464226570e-04 2.142366246531e+01
4.000000000000e+01 -2.273007226981e-02 3.301662308269e-04 2.141495052151e+01
4.025000000000e+01 -2.276829740250e-02 3.304826634425e-04 2.140815149112e+01
4.050000000000e+01 -2.280749221011e-02 3.307933154254e-04 2.140320454380e+01
4.075000000000e+01 -2.284737213795e-02 3.310962348763e-04 2.140004269585e+01
4.100000000000e+01 -2.288768912329e-02 3.313899387458e-04 2.139859381975e+01
4.125000000000e+01 -2.292823220300e-02 3.316733952197e-04 2.139878172640e+01
4.150000000000e+01 -2.296882692516e-02 3.319460512719e-04 2.140052726983e+01
4.175000000000e+01 -2.300933408185e-02 3.322078045319e-04 2.140374946391e+01
4.200000000000e+01 -2.304964758242e-02 3.324589501200e-04 2.140836655418e+01
4.225000000000e+01 -2.308969114668e-02 3.327002304455e-04 2.141429703098e+01
4.250000000000e+01 -2.312941468391e-02 3.329327133961e-04 2.142146056595e+01
4.275000000000e+01 -2.316879053069e-02 3.331577776891e-04 2.142977883911e+01
4.300000000000e+01 -2.320780932071e-02 3.333769899792e-04 2.143917625040e+01
4.325000000000e+01 -2.324647676937e-02 3.335922050735e-04 2.144958052128e+01
4.350000000000e+01 -2.328480969119e-02 3.338052988988e-04 2.146092316052e+01
4.375000000000e+01 -2.332283193564e-02 3.340183949555e-04 2.147313981980e+01
4.400000000000e+01 -2.336057104525e-02 3.342336077136e-04 2.148617051805e+01
4.425000000000e+01 -2.339805537821e-02 3.344530080552e-04 2.149995977060e+01
4.450000000000e+01 -2.343531133918e-02 3.346786520822e-04 2.151445660606e+01
4.475000000000e+01 -2.347236110586e-02 3.349125157905e-04 2.152961447487e+01
4.500000000000e+01 -2.350922075197e-02 3.351564512537e-04 2.154539109096e+01
4.525000000000e+01 -2.354589867597e-02 3.354121470865e-04 2.156174817673e+01
4.550000000000e+01 -2.358239430425e-02 3.356810966091e-04 2.157865115384e+01
4.575000000000e+01 -2.361869706553e-02 3.359645813834e-04 2.159606876720e+01
4.600000000000e+01 -2.365478560475e-02 3.362636298904e-04 2.161397269328e+01
4.625000000000e+01 -2.369062707753e-02 3.365789973321e-04 2.163233711369e+01
4.650000000000e+01 -2.372617655338e-02 3.369111451333e-04 2.165113827976e+01
4.675000000000e+01 -2.376137654431e-02 3.372602243048e-04 2.167035412009e+01
4.700000000000e+01 -2.379615661964e-02 3.376260571724e-04 2.168996385718e+01
4.725000000000e+01 -2.383043319905e-02 3.380081184905e-04 2.170994768585e+01
4.750000000000e+01 -2.386410937213e-02 3.384055363283e-04 2.173028651878e+01
4.775000000000e+01 -2.389707456957e-02 3.388170834293e-04 2.175096181054e+01
4.800000000000e+01 -2.392920461659e-02 3.392411616038e-04 2.177195547207e+01
4.825000000000e+01 -2.396036194823e-02 3.396757734534e-04 2.179324987387e+01
4.850000000000e+01 -2.399039643427e-02 3.401185700371e-04 2.181482794459e+01
4.875000000000e+01 -2.401914628064e-02 3.405668519843e-04 2.183667336281e+01
4.900000000000e+01 -2.404643929098e-02 3.410175758170e-04 2.185877082747e+01
4.925000000000e+01 -2.407209458648e-02 3.414673759120e-04 2.188110638244e+01
4.950000000000e+01 -2.409592477244e-02 3.419125907901e-04 2.190366780399e+01
4.975000000000e+01 -2.411773858614e-02 3.423492760542e-04 2.192644502502e+01
5.000000000000e+01 -2.413734398220e-02 3.427732483397e-04 2.194943054412e+01
5.025000000000e+01 -2.415455169758e-02 3.431801966210e-04 2.197261984260e+01
5.050000000000e+01 -2.416917898596e-02 3.435658197110e-04 2.199601176001e+01
5.075000000000e+01 -2.418105328245e-02 3.439255924148e-04 2.201960880550e+01
5.100000000000e+01 -2.419001711093e-02 3.442549368534e-04 2.204341740366e+01
5.125000000000e+01 -2.419593251537e-02 3.445494327498e-04 2.206744803953e+01
5.150000000000e+01 -2.419868585009e-02 3.448048904307e-04 2.209171528922e+01
5.175000000000e+01 -2.419819264162e-02 3.450173749911e-04 2.211623774536e+01
5.200000000000e+01 -2.419440179333e-02 3.451832268739e-04 2.214103778308e+01
5.225000000000e+01 -2.418729894313e-02 3.452991807488e-04 2.216614122503e+01
5.250000000000e+01 -2.417690980547e-02 3.453624585402e-04 2.219157683913e+01
5.275000000000e+01 -2.416330290988e-02 3.453708841667e-04 2.221737572912e+01
5.300000000000e+01 -2.414659106236e-02 3.453229480440e-04 2.224357057698e+01
5.325000000000e+01 -2.412693182590e-02 3.452178640963e-04 2.227019480521e+01
5.350000000000e+01 -2.410452695550e-02 3.450555943864e-04 2.229728164975e+01
5.375000000000e+01 -2.407962075479e-02 3.448368770421e-04 2.232486314388e+01
5.400000000000e+01 -2.405249678598e-02 3.445633724790e-04 2.235296912521e+01
5.425000000000e+01 -2.402347349013e-02 3.442377150165e-04 2.238162618477e+01
5.450000000000e+01 -2.399289854457e-02 3.438632972433e-04 2.241085671128e+01
5.475000000000e+01 -2.396114307492e-02 3.434443226569e-04 2.244067795203e+01
5.500000000000e+01 -2.392859477149e-02 3.429857877742e-04 2.247110121950e+01
5.525000000000e+01 -2.389564963405e-02 3.424933731181e-04 2.250213121372e+01
5.550000000000e+01 -2.386270312652e-02 3.419733911759e-04 2.253376549131e+01
5.575000000000e+01 -2.383014158229e-02 3.414326729313e-04 2.256599416069e+01
5.600000000000e+01 -2.379833343782e-02 3.408783808672e-04 2.259879972901e+01
5.625000000000e+01 -2.376762059227e-02 3.403180019591e-04 2.263215720371e+01
5.650000000000e+01 -2.373831039523e-02 3.397591326341e-04 2.266603438828e+01
5.675000000000e+01 -2.371066890890e-02 3.392093003019e-04 2.270039238220e+01
5.700000000000e+01 -2.368491498088e-02 3.386757725862e-04 2.273518631056e+01
5.725000000000e+01 -2.366121561485e-02 3.381655018816e-04 2.277036620295e+01
5.750000000000e+01 -2.363968276432e-02 3.376850150680e-04 2.280587802051e+01
5.775000000000e+01 -2.362037220813e-02 3.372402641199e-04 2.284166482489e+01
5.800000000000e+01 -2.360328391706e-02 3.368365159290e-04 2.287766798786e+01
5.825000000000e+01 -2.358836413705e-02 3.364782669990e-04 2.291382842803e+01
5.850000000000e+01 -2.357550932811e-02 3.361691809731e-04 2.295008785013e+01
5.875000000000e+01 -2.356457164117e-02 3.359120481759e-04 2.298638987524e+01
5.900000000000e+01 -2.355536561076e-02 3.357087701782e-04 2.302268109021e+01
5.925000000000e+01 -2.354767599533e-02 3.355603666331e-04 2.305891192509e+01
5.950000000000e+01 -2.354126645017e-02 3.354670033144e-04 2.309503734696e+01
5.975000000000e+01 -2.353588869696e-02 3.354280438946e-04 2.313101736527e+01
6.000000000000e+01 -2.353129188065e-02 3.354421128826e-04 2.316681731101e+01
6.025000000000e+01 -2.352723175543e-02 3.355071702979e-04 2.320240790070e+01
6.050000000000e+01 -2.352347928334e-02 3.356205984162e-04 2.323776511251e+01
6.075000000000e+01 -2.351982853209e-02 3.357793013890e-04 2.327286986708e+01
6.100000000000e+01 -2.351610353885e-02 3.359798008039e-04 2.330770755307e+01
6.125000000000e+01 -2.351216395904e-02 3.362183312700e-04 2.334226743981e+01
6.150000000000e+01 -2.350790940882e-02 3.364909305779e-04 2.337654199241e+01
6.175000000000e+01 -2.350328236848e-02 3.367935263768e-04 2.341052614181e+01
6.200000000000e+01 -2.349826965841e-02 3.371220083985e-04 2.344421653580e+01
6.225000000000e+01 -2.349290267222e-02 3.374723007902e-04 2.347761082272e+01
6.250000000000e+01 -2.348725601574e-02 3.378404285769e-04 2.351070697848e+01
6.275000000000e+01 -2.348144502937e-02 3.382225484492e-04 2.354350272076e+01
6.300000000000e+01 -2.347562244003e-02 3.386149900422e-04 2.357599503049e+01
6.325000000000e+01 -2.346997410082e-02 3.390142858129e-04 2.360817979873e+01
6.350000000000e+01 -2.346471406377e-02 3.394171920339e-04 2.364005162006e+01
6.375000000000e+01 -2.346007921497e-02 3.398207049074e-04 2.367160373055e+01
6.400000000000e+01 -2.345632361698e-02 3.402220696741e-04 2.370282811056e+01
6.425000000000e+01 -2.345371276892e-02 3.406187904000e-04 2.373371574122e+01
6.450000000000e+01 -2.345251791571e-02 3.410086347957e-04 2.376425701148e+01
6.475000000000e+01 -2.345301048285e-02 3.413896392043e-04 2.379444226430e+01
6.500000000000e+01 -2.345545669336e-02 3.417601200624e-04 2.382426246391e+01
6.525000000000e+01 -2.346011243565e-02 3.421186744805e-04 2.385370995209e+01
6.550000000000e+01 -2.346721872309e-02 3.424641309959e-04 2.388277927345e+01
6.575000000000e+01 -2.347699736727e-02 3.427956737956e-04 2.391146802982e+01
6.600000000000e+01 -2.348964687891e-02 3.431127746495e-04 2.393977772332e+01
6.625000000000e+01 -2.350533871401e-02 3.434151726469e-04 2.396771455850e+01
6.650000000000e+01 -2.352421406638e-02 3.437028990176e-04 2.399529016335e+01
6.675000000000e+01 -2.354638105799e-02 3.439762732683e-04 2.402252219260e+01
6.700000000000e+01 -2.357191257076e-02 3.442359167922e-04 2.404943479465e+01
6.725000000000e+01 -2.360084453292e-02 3.444827074625e-04 2.407605891473e+01
6.750000000000e+01 -2.363317492046e-02 3.447177468539e-04 2.410243242406e+01
6.775000000000e+01 -2.366886338953e-02 3.449424031087e-04 2.412860006971e+01
6.800000000000e+01 -2.370783150613e-02 3.451582802016e-04 2.415461325969e+01
6.825000000000e+01 -2.374996357650e-02 3.453671888943e-04 2.418052967073e+01
6.850000000000e+01 -2.379510818000e-02 3.455711224245e-04 2.420641272933e+01
6.875000000000e+01 -2.384308035104e-02 3.457722149675e-04 2.423233096674e+01
6.900000000000e+01 -2.389366431199e-02 3.459727177287e-04 2.425835727790e+01
6.925000000000e+01 -2.394661661229e-02 3.461750794068e-04 2.428456812122e+01
6.950000000000e+01 -2.400166961126e-02 3.463817392521e-04 2.431104267416e+01
6.975000000000e+01 -2.405853505072e-02 3.465951084604e-04 2.433786196721e+01
7.000000000000e+01 -2.411690848446e-02 3.468176893882e-04 2.436510803475e+01
7.025000000000e+01 -2.417647355946e-02 3.470518903157e-04 2.439286306859e+01
7.050000000000e+01 -2.423690603932e-02 3.472999818721e-04 2.442120861548e+01
7.075000000000e+01 -2.429787881188e-02 3.475642888455e-04 2.445022481159e+01
7.100000000000e+01 -2.435906636781e-02 3.478469280518e-04 2.447998965446e+01
7.125000000000e+01 -2.442014905396e-02 3.481498089738e-04 2.451057833618e+01
7.150000000000e+01 -2.448081725097e-02 3.484746713830e-04 2.454206260742e+01
7.175000000000e+01 -2.454077537108e-02 3.488230312314e-04 2.457451020958e+01
7.200000000000e+01 -2.459974531093e-02 3.491960066529e-04 2.460798433352e+01
7.225000000000e+01 -2.465747019277e-02 3.495945096193e-04 2.464254313743e+01
7.250000000000e+01 -2.471371771317e-02 3.500191922209e-04 2.467823930567e+01
7.275000000000e+01 -2.476828316232e-02 3.504704246814e-04 2.471511964039e+01
7.300000000000e+01 -2.482099210756e-02 3.509482952812e-04 2.475322470305e+01
7.325000000000e+01 -2.487170237832e-02 3.514526200990e-04 2.479258849753e+01
7.350000000000e+01 -2.492030563672e-02 3.519829604791e-04 2.483323818072e+01
7.375000000000e+01 -2.496672905824e-02 3.525386420599e-04 2.487519382445e+01
7.400000000000e+01 -2.501093639474e-02 3.531187774716e-04 2.491846822158e+01
7.425000000000e+01 -2.505292833640e-02 3.537222964699e-04 2.496306672232e+01
7.450000000000e+01 -2.509274233266e-02 3.543479760815e-04 2.500898714248e+01
7.475000000000e+01 -2.513045196982e-02 3.549944726981e-04 2.505621970575e+01
7.500000000000e+01 -2.516616597743e-02 3.556603597046e-04 2.510474706069e+01
7.525000000000e+01 -2.520002626454e-02 3.563441725580e-04 2.515454436244e+01
7.550000000000e+01 -2.523220533072e-02 3.570444255214e-04 2.520557940775e+01
7.575000000000e+01 -2.526290378904e-02 3.577596354727e-04 2.525781284823e+01
7.600000000000e+01 -2.529234762746e-02 3.584882960530e-04 2.531119846492e+01
7.625000000000e+01 -2.532078414705e-02 3.592290864256e-04 2.536568348447e+01
7.650000000000e+01 -2.534847758935e-02 3.599807736590e-04 2.542120895080e+01
7.675000000000e+01 -2.537570483523e-02 3.607422414161e-04 2.547771012370e+01
7.700000000000e+01 -2.540275115568e-02 3.615123413428e-04 2.553511687735e+01
7.725000000000e+01 -2.542990538310e-02 3.622900619181e-04 2.559335410106e+01
7.750000000000e+01 -2.545745469279e-02 3.630745128073e-04 2.565234207176e+01
7.775000000000e+01 -2.548567946902e-02 3.638648909936e-04 2.571199676914e+01
7.800000000000e+01 -2.551484835747e-02 3.646604581104e-04 2.577223014057e+01
7.825000000000e+01 -2.554521313257e-02 3.654605133603e-04 2.583295028346e+01
7.850000000000e+01 -2.557700373186e-02 3.662643782667e-04 2.589406155345e+01
7.875000000000e+01 -2.561042384394e-02 3.670713632622e-04 2.595546458099e+01
7.900000000000e+01 -2.564564636066e-02 3.678807305486e-04 2.601705622460e+01
7.925000000000e+01 -2.568280899280e-02 3.686916611567e-04 2.607872946035e+01
7.950000000000e+01 -2.572201000932e-02 3.695032226586e-04 2.614037323411e+01
7.975000000000e+01 -2.576330420931e-02 3.703143374349e-04 2.620187230050e+01
8.000000000000e+01 -2.580669921585e-02 3.711237535661e-04 2.626310707966e+01
8.025000000000e+01 -2.585215225506e-02 3.719300106763e-04 2.632395356072e+01
8.050000000000e+01 -2.589956749702e-02 3.727314298418e-04 2.638428328609e+01
8.075000000000e+01 -2.594879419429e-02 3.735260967876e-04 2.644396344009e+01
8.100000000000e+01 -2.599962568197e-02 3.743118541738e-04 2.650285708177e+01
8.125000000000e+01 -2.605179937566e-02 3.750862998599e-04 2.656082352668e+01
8.150000000000e+01 -2.610499789259e-02 3.758467939469e-04 2.661771890528e+01
8.175000000000e+01 -2.615885151492e-02 3.765904595143e-04 2.667339690813e+01
8.200000000000e+01 -2.621294208123e-02 3.773142266246e-04 2.672770971256e+01
8.225000000000e+01 -2.626680821989e-02 3.780148635344e-04 2.678050910049e+01
8.250000000000e+01 -2.631995179716e-02 3.786889374479e-04 2.683164774437e+01
8.275000000000e+01 -2.637184596510e-02 3.793330487011e-04 2.688098066067e+01
8.300000000000e+01 -2.642194452597e-02 3.799437868679e-04 2.692836679851e+01
8.325000000000e+01 -2.646969307063e-02 3.805176856751e-04 2.697367073922e+01
8.350000000000e+01 -2.651454143463e-02 3.810513401097e-04 2.701676448685e+01
8.375000000000e+01 -2.655595616667e-02 3.815415713232e-04 2.705752929611e+01
8.400000000000e+01 -2.659343377940e-02 3.819853852668e-04 2.709585751261e+01
8.425000000000e+01 -2.662651393446e-02 3.823799954247e-04 2.713165437231e+01
8.450000000000e+01 -2.665479285563e-02 3.827230433415e-04 2.716483972083e+01
8.475000000000e+01 -2.667793577253e-02 3.830126292143e-04 2.719534959567e+01
8.500000000000e+01 -2.669568842632e-02 3.832473713385e-04 2.722313763376e+01
8.525000000000e+01 -2.670788712577e-02 3.834264702135e-04 2.724817623958e+01
8.550000000000e+01 -2.671446702918e-02 3.835497681913e-04 2.727045749432e+01
8.575000000000e+01 -2.671546816871e-02 3.836177975033e-04 2.728999373491e+01
8.600000000000e+01 -2.671103918189e-02 3.836318153551e-04 2.730681780252e+01
8.625000000000e+01 -2.670143844342e-02 3.835938267179e-04 2.732098290468e+01
8.650000000000e+01 -2.668703191210e-02 3.835065866060e-04 2.733256210671e+01
8.675000000000e+01 -2.666828832678e-02 3.833735785797e-04 2.734164742708e+01
8.700000000000e+01 -2.664577161415e-02 3.831989921649e-04 2.734834856365e+01
8.725000000000e+01 -2.662013054272e-02 3.829876323413e-04 2.735279126726e+01
8.750000000000e+01 -2.659208608149e-02 3.827448274659e-04 2.735511539696e+01
8.775000000000e+01 -2.656241656581e-02 3.824763888664e-04 2.735547271846e+01
8.800000000000e+01 -2.653194255708e-02 3.821885763282e-04 2.735402448181e+01
8.825000000000e+01 -2.650150877728e-02 3.818878237681e-04 2.735093886588e+01
8.850000000000e+01 -2.647196440398e-02 3.815806746506e-04 2.734638833983e+01
8.875000000000e+01 -2.644414487930e-02 3.812736935288e-04 2.734054702437e+01
8.900000000000e+01 -2.641885378522e-02 3.809731597287e-04 2.733358811892e+01
8.925000000000e+01 -2.639684515423e-02 3.806850873237e-04 2.732568145539e+01
8.950000000000e+01 -2.637880732791e-02 3.804150880982e-04 2.731699124119e+01
8.975000000000e+01 -2.636534847015e-02 3.801682402933e-04 2.730767403507e+01
9.000000000000e+01 -2.635698398397e-02 3.799489852447e-04 2.729787699201e+01
9.025000000000e+01 -2.635412633953e-02 3.797610535467e-04 2.728773640668e+01
9.050000000000e+01 -2.635707731151e-02 3.796074029421e-04 2.727737655833e+01
9.075000000000e+01 -2.636602287490e-02 3.794901314101e-04 2.726690886474e+01
9.100000000000e+01 -2.638103054905e-02 3.794105196698e-04 2.725643132769e+01
9.125000000000e+01 -2.640204931871e-02 3.793690106705e-04 2.724602825057e+01
9.150000000000e+01 -2.642891186482e-02 3.793652211129e-04 2.723577019746e+01
9.175000000000e+01 -2.646133887021e-02 3.793979753185e-04 2.722571415836e+01
9.200000000000e+01 -2.649894515438e-02 3.794653560368e-04 2.721590388327e+01
9.225000000000e+01 -2.654124727941e-02 3.795647661286e-04 2.720637033500e+01
9.250000000000e+01 -2.658767248311e-02 3.796929973978e-04 2.719713223630e+01
9.275000000000e+01 -2.663756854216e-02 3.798463064097e-04 2.718819666048e+01
9.300000000000e+01 -2.669021435533e-02 3.800204926078e-04 2.717955963981e+01
9.325000000000e+01 -2.674483104785e-02 3.802109766968e-04 2.717120676427e+01
9.350000000000e+01 -2.680059338507e-02 3.804128757555e-04 2.716311375382e+01
9.375000000000e+01 -2.685664141448e-02 3.806210809917e-04 2.715524699015e+01
9.400000000000e+01 -2.691209210672e-02 3.808303334029e-04 2.714756400431e+01
9.425000000000e+01 -2.696605101724e-02 3.810352860260e-04 2.714001393037e+01
9.450000000000e+01 -2.701762386948e-02 3.812305689873e-04 2.713253792746e+01
9.475000000000e+01 -2.706592794468e-02 3.814108505960e-04 2.712506959468e+01
9.500000000000e+01 -2.711010323600e-02 3.815708945264e-04 2.711753539321e+01
9.525000000000e+01 -2.714932330894e-02 3.817056163995e-04 2.710985510128e+01
9.550000000000e+01 -2.718280582667e-02 3.818101369245e-04 2.710194232949e+01
9.575000000000e+01 -2.720982267275e-02 3.818798347421e-04 2.709370511344e+01
9.600000000000e+01 -2.722970963852e-02 3.819103996435e-04 2.708504661151e+01
9.625000000000e+01 -2.724187553251e-02 3.818978845554e-04 2.707586592452e+01
9.650000000000e+01 -2.724581074863e-02 3.818387585581e-04 2.706605903805e+01
9.675000000000e+01 -2.724109472779e-02 3.817299429150e-04 2.705551990526e+01
9.700000000000e+01 -2.722740329781e-02 3.815688919262e-04 2.704414166463e+01
9.725000000000e+01 -2.720451529658e-02 3.813536299794e-04 2.703181795592e+01
9.750000000000e+01 -2.717231671380e-02 3.810827859486e-04 2.701844435093e+01
9.775000000000e+01 -2.713080317815e-02 3.807556160097e-04 2.700391982042e+01
9.800000000000e+01 -2.708008220288e-02 3.803720630677e-04 2.698814824708e+01
9.825000000000e+01 -2.702037237656e-02 3.799326847517e-04 2.697103988791e+01
9.850000000000e+01 -2.695200100969e-02 3.794387570336e-04 2.695251278850e+01
9.875000000000e+01 -2.687540029831e-02 3.788923131466e-04 2.693249406184e+01
9.900000000000e+01 -2.679110015394e-02 3.782959859053e-04 2.691092100117e+01
9.925000000000e+01 -2.669971888627e-02 3.776530240830e-04 2.688774200389e+01
9.950000000000e+01 -2.660195150087e-02 3.769670452934e-04 2.686291723854e+01
9.975000000000e+01 -2.649855659243e-02 3.762421541793e-04 2.683641907907e+01
1.000000000000e+02 -2.639034194355e-02 3.754828163151e-04 2.680823225610e+01
1.002500000000e+02 -2.627814894128e-02 3.746937261930e-04 2.677835376725e+01
1.005000000000e+02 -2.616283645645e-02 3.738796871191e-04 2.674679253094e+01
1.007500000000e+02 -2.604526471957e-02 3.730454911080e-04 2.671356883898e+01
1.010000000000e+02 -2.592627961947e-02 3.721957986168e-04 2.667871361808e+01
1.012500000000e+02 -2.580669817899e-02 3.713350257129e-04 2.664226756730e+01
1.015000000000e+02 -2.568729568140e-02 3.704672403889e-04 2.660428019134e+01
1.017500000000e+02 -2.556879500590e-02 3.695960757410e-04 2.656480880058e+01
1.020000000000e+02 -2.545185832927e-02 3.687246603395e-04 2.652391749333e+01
1.022500000000e+02 -2.533708154269e-02 3.678555733518e-04 2.648167617989e+01
1.025000000000e+02 -2.522499153480e-02 3.669908180948e-04 2.643815967020e+01
1.027500000000e+02 -2.511604614736e-02 3.661318289804e-04 2.639344683531e+01
1.030000000000e+02 -2.501063647429e-02 3.652794818972e-04 2.634761988403e+01
1.032500000000e+02 -2.490909200545e-02 3.644341542587e-04 2.630076372592e+01
1.035000000000e+02 -2.481168818697e-02 3.635958225608e-04 2.625296545428e+01
1.037500000000e+02 -2.471865470897e-02 3.627640768388e-04 2.620431390440e+01
1.040000000000e+02 -2.463018505389e-02 3.619382572472e-04 2.615489930976e+01
1.042500000000e+02 -2.454644678858e-02 3.611175506667e-04 2.610481300490e+01
1.045000000000e+02 -2.446759138082e-02 3.603010955215e-04 2.605414717801e+01
1.047500000000e+02 -2.439376396327e-02 3.594880762977e-04 2.600299465043e+01
1.050000000000e+02 -2.432511090863e-02 3.586778319262e-04 2.595144863996e+01
1.052500000000e+02 -2.426178544199e-02 3.578699490751e-04 2.589960252024e+01
1.055000000000e+02 -2.420395209208e-02 3.570643276236e-04 2.584754953628e+01
1.057500000000e+02 -2.415178827130e-02 3.562612481019e-04 2.579538246156e+01
1.060000000000e+02 -2.410548376530e-02 3.554613940914e-04 2.574319320144e+01
1.062500000000e+02 -2.406523706332e-02 3.546658696107e-04 2.569107232131e+01
1.065000000000e+02 -2.403124969820e-02 3.538761900884e-04 2.563910850362e+01
1.067500000000e+02 -2.400371799805e-02 3.530942951830e-04 2.558738794085e+01
1.070000000000e+02 -2.398282299672e-02 3.523224946854e-04 2.553599367743e+01
1.072500000000e+02 -2.396871911567e-02 3.515634129708e-04 2.548500490797e+01
1.075000000000e+02 -2.396152209056e-02 3.508199031938e-04 2.543449626585e+01
1.077500000000e+02 -2.396129669716e-02 3.500949572775e-04 2.538453711942e+01
1.080000000000e+02 -2.396804456865e-02 3.493916228124e-04 2.533519091552e+01
1.082500000000e+02 -2.398169343315e-02 3.487129226167e-04 2.528651458553e+01
1.085000000000e+02 -2.400208816820e-02 3.480617265979e-04 2.523855805794e+01
1.087500000000e+02 -2.402898237035e-02 3.474406476124e-04 2.519136389340e+01
1.090000000000e+02 -2.406203285313e-02 3.468519715476e-04 2.514496706176e+01
1.092500000000e+02 -2.410079727319e-02 3.462976142826e-04 2.509939488307e+01
1.095000000000e+02 -2.414473410841e-02 3.457790043877e-04 2.505466712790e+01
1.097500000000e+02 -2.419320560378e-02 3.452970559502e-04 2.501079628333e+01
1.100000000000e+02 -2.424548327726e-02 3.448521180773e-04 2.496778796888e+01
1.102500000000e+02 -2.430075567981e-02 3.444439535790e-04 2.492564147649e+01
1.105000000000e+02 -2.435813977015e-02 3.440717735556e-04 2.488435041836e+01
1.107500000000e+02 -2.441669371034e-02 3.437342464513e-04 2.484390343358e+01
1.110000000000e+02 -2.447543154235e-02 3.434295318849e-04 2.480428492771e+01
1.112500000000e+02 -2.453333915649e-02 3.431553299019e-04 2.476547580050e+01
1.115000000000e+02 -2.458939086691e-02 3.429089414992e-04 2.472745411973e+01
1.117500000000e+02 -2.464256634239e-02 3.426873346006e-04 2.469019571611e+01
1.120000000000e+02 -2.469186723189e-02 3.424872172145e-04 2.465367466079e+01
1.122500000000e+02 -2.473633339757e-02 3.423051094276e-04 2.461786360610e+01
1.125000000000e+02 -2.477505820491e-02 3.421374164776e-04 2.458273398309e+01
1.127500000000e+02 -2.480720237183e-02 3.419804975114e-04 2.454825604191e+01
1.130000000000e+02 -2.483200635883e-02 3.418307282832e-04 2.451439875279e+01
1.132500000000e+02 -2.484880087405e-02 3.416845620352e-04 2.448112957727e+01
1.135000000000e+02 -2.485701590065e-02 3.415385687742e-04 2.444841413980e+01
1.137500000000e+02 -2.485618720824e-02 3.413894778451e-04 2.441621583282e+01
1.140000000000e+02 -2.484596135917e-02 3.412342205211e-04 2.438449539851e+01
1.142500000000e+02 -2.482609908755e-02 3.410699638421e-04 2.435321052205e+01
1.145000000000e+02 -2.479647655700e-02 3.408940994704e-04 2.432231549900e+01
1.147500000000e+02 -2.475708557257e-02 3.407042780017e-04 2.429176099823e+01
1.150000000000e+02 -2.470803179316e-02 3.404983928698e-04 2.426149398663e+01
1.152500000000e+02 -2.464953230756e-02 3.402746806572e-04 2.423145782026e+01
1.155000000000e+02 -2.458191184145e-02 3.400317184598e-04 2.420159255621e+01
1.157500000000e+02 -2.450559857654e-02 3.397683746728e-04 2.417183546998e+01
1.160000000000e+02 -2.442111884620e-02 3.394838549266e-04 2.414212180526e+01
1.162500000000e+02 -2.432909165954e-02 3.391777338092e-04 2.411238572726e+01
1.165000000000e+02 -2.423022251856e-02 3.388499849441e-04 2.408256147501e+01
1.167500000000e+02 -2.412529708942e-02 3.385010396373e-04 2.405258466097e+01
1.170000000000e+02 -2.401517422718e-02 3.381317722857e-04 2.402239369998e+01
1.172500000000e+02 -2.390077882105e-02 3.377433630509e-04 2.399193129263e+01
1.175000000000e+02 -2.378309371086e-02 3.373376907706e-04 2.396114593762e+01
1.177500000000e+02 -2.366315125223e-02 3.369172412217e-04 2.392999338797e+01
1.180000000000e+02 -2.354202461190e-02 3.364849830557e-04 2.389843802505e+01
1.182500000000e+02 -2.342081854495e-02 3.360444270937e-04 2.386645406559e+01
1.185000000000e+02 -2.330065925892e-02 3.355997143159e-04 2.383402658526e+01
1.187500000000e+02 -2.318268385541e-02 3.351554931344e-04 2.380115228806e+01
1.190000000000e+02 -2.306802919386e-02 3.347167046892e-04 2.376784001215e+01
1.192500000000e+02 -2.295781979460e-02 3.342887723033e-04 2.373411092522e+01
1.195000000000e+02 -2.285315515194e-02 3.338775102313e-04 2.369999841978e+01
1.197500000000e+02 -2.275509675084e-02 3.334889904472e-04 2.366554767439e+01
1.200000000000e+02 -2.266465481647e-02 3.331294226273e-04 2.363081491536e+01
1.202500000000e+02 -2.258277523392e-02 3.328050292428e-04 2.359586638472e+01
1.205000000000e+02 -2.251032652651e-02 3.325219091154e-04 2.356077703310e+01
1.207500000000e+02 -2.244808773733e-02 3.322858861918e-04 2.352562900005e+01
1.210000000000e+02 -2.239673691642e-02 3.321023460068e-04 2.349050989893e+01
1.212500000000e+02 -2.235684101152e-02 3.319762104509e-04 2.345551098550e+01
1.215000000000e+02 -2.232884681886e-02 3.319117085208e-04 2.342072525056e+01
1.217500000000e+02 -2.231307415748e-02 3.319122735542e-04 2.338624550926e+01
1.220000000000e+02 -2.230971095739e-02 3.319804773449e-04 2.335216253919e+01
1.222500000000e+02 -2.231881011809e-02 3.321179708222e-04 2.331856333500e+01
1.225000000000e+02 -2.234028874702e-02 3.323253163321e-04 2.328552953012e+01
1.227500000000e+02 -2.237392951300e-02 3.326020644904e-04 2.325313602580e+01
1.230000000000e+02 -2.241938413681e-02 3.329467628505e-04 2.322144987756e+01
1.232500000000e+02 -2.247617884901e-02 3.333569743152e-04 2.319052945178e+01
1.235000000000e+02 -2.254372172353e-02 3.338293308764e-04 2.316042387388e+01
1.237500000000e+02 -2.262131175289e-02 3.343596128262e-04 2.313117276570e+01
1.240000000000e+02 -2.270814931628e-02 3.349428545032e-04 2.310280626495e+01
1.242500000000e+02 -2.280334762960e-02 3.355734715083e-04 2.307534529981e+01
1.245000000000e+02 -2.290594525417e-02 3.362453180570e-04 2.304880209550e+01
1.247500000000e+02 -2.301491918315e-02 3.369518621140e-04 2.302318086477e+01
1.250000000000e+02 -2.312919835099e-02 3.376863308493e-04 2.299847864393e+01
1.252500000000e+02 -2.324767740965e-02 3.384418378005e-04 2.297468622330e+01
1.255000000000e+02 -2.336923023727e-02 3.392115028423e-04 2.295178911977e+01
1.257500000000e+02 -2.349272339698e-02 3.399885637971e-04 2.292976855159e+01
1.260000000000e+02 -2.361702929872e-02 3.407664829617e-04 2.290860235423e+01
1.262500000000e+02 -2.374103873102e-02 3.415390403328e-04 2.288826581374e+01
1.265000000000e+02 -2.386367290208e-02 3.423004099949e-04 2.286873236760e+01
1.267500000000e+02 -2.398389473373e-02 3.430452194849e-04 2.284997415506e+01
1.270000000000e+02 -2.410071977086e-02 3.437685834567e-04 2.283196240038e+01
1.272500000000e+02 -2.421322615503e-02 3.444661085676e-04 2.281466760946e+01
1.275000000000e+02 -2.432056341496e-02 3.451339866310e-04 2.279805961517e+01
1.277500000000e+02 -2.442195985189e-02 3.457689741497e-04 2.278210743885e+01
1.280000000000e+02 -2.451672920929e-02 3.463683201758e-04 2.276677903831e+01
1.282500000000e+02 -2.460427609145e-02 3.469299502468e-04 2.275204093051e+01
1.285000000000e+02 -2.468409881324e-02 3.474522510167e-04 2.273785776138e+01
1.287500000000e+02 -2.475579097280e-02 3.479340065505e-04 2.272419183559e+01
1.290000000000e+02 -2.481904186448e-02 3.483744062019e-04 2.271100267607e+01
1.292500000000e+02 -2.487363487788e-02 3.487730305962e-04 2.269824661734e+01
1.295000000000e+02 -2.491944463370e-02 3.491298654121e-04 2.268587652319e+01
1.297500000000e+02 -2.495643283692e-02 3.494450700672e-04 2.267384161497e+01
1.300000000000e+02 -2.498464336162e-02 3.497189900931e-04 2.266208746916e+01
1.302500000000e+02 -2.500419637811e-02 3.499521694367e-04 2.265055619251e+01
1.305000000000e+02 -2.501528144777e-02 3.501453416125e-04 2.263918678660e+01
1.307500000000e+02 -2.501815031515e-02 3.502994014428e-04 2.262791570361e+01
1.310000000000e+02 -2.501310925017e-02 3.504153386211e-04 2.261667757682e+01
1.312500000000e+02 -2.500051152798e-02 3.504942428585e-04 2.260540611546e+01
1.315000000000e+02 -2.498075010116e-02 3.505372924294e-04 2.259403513157e+01
1.317500000000e+02 -2.495425046605e-02 3.505457043879e-04 2.258249965454e+01
1.320000000000e+02 -2.492146419469e-02 3.505207351738e-04 2.257073711063e+01
1.322500000000e+02 -2.488286274556e-02 3.504636924428e-04 2.255868851337e+01
1.325000000000e+02 -2.483893217338e-02 3.503758362193e-04 2.254629962433e+01
1.327500000000e+02 -2.479016820611e-02 3.502584419263e-04 2.253352204266e+01
1.330000000000e+02 -2.473707178717e-02 3.501128621732e-04 2.252031418155e+01
1.332500000000e+02 -2.468014552598e-02 3.499404399327e-04 2.250664210137e+01
1.335000000000e+02 -2.461989098655e-02 3.497424837828e-04 2.249248015929e+01
1.337500000000e+02 -2.455680626612e-02 3.495203042522e-04 2.247781146521e+01
1.340000000000e+02 -2.449138394530e-02 3.492751580763e-04 2.246262811989e+01
1.342500000000e+02 -2.442410973884e-02 3.490081795610e-04 2.244693123546e+01
1.345000000000e+02 -2.435546127587e-02 3.487206008765e-04 2.243073072662e+01
1.347500000000e+02 -2.428590789554e-02 3.484136824246e-04 2.241404490975e+01
1.350000000000e+02 -2.421591038263e-02 3.480885864311e-04 2.239689989511e+01
1.352500000000e+02 -2.414592104422e-02 3.477463134851e-04 2.237932882710e+01
1.355000000000e+02 -2.407638402208e-02 3.473879027933e-04 2.236137098780e+01
1.357500000000e+02 -2.400773594333e-02 3.470145025193e-04 2.234307079443e+01
1.360000000000e+02 -2.394040662676e-02 3.466272419317e-04 2.232447675691e+01
1.362500000000e+02 -2.387481986539e-02 3.462272875893e-04 2.230564040783e+01
1.365000000000e+02 -2.381139399696e-02 3.458159092395e-04 2.228661525647e+01
1.367500000000e+02 -2.375054223963e-02 3.453943639875e-04 2.226745582075e+01
1.370000000000e+02 -2.369267272475e-02 3.449640456969e-04 2.224821674735e+01
1.372500000000e+02 -2.363818774563e-02 3.445265084877e-04 2.222895206991e+01
1.375000000000e+02 -2.358748200356e-02 3.440834643291e-04 2.220971462877e+01
1.377500000000e+02 -2.354094051368e-02 3.436367883731e-04 2.219055565405e+01
1.380000000000e+02 -2.349893549158e-02 3.431885314456e-04 2.217152454106e+01
1.382500000000e+02 -2.346182225258e-02 3.427409177238e-04 2.215266879689e+01
1.385000000000e+02 -2.342993375746e-02 3.422963301995e-04 2.213403416779e+01
1.387500000000e+02 -2.340357439786e-02 3.418572961762e-04 2.211566491437e+01
1.390000000000e+02 -2.338301310407e-02 3.414264426227e-04 2.209760421828e+01
1.392500000000e+02 -2.336847580261e-02 3.410064954791e-04 2.207989468127e+01
1.395000000000e+02 -2.336013736121e-02 3.406002333941e-04 2.206257889649e+01
1.397500000000e+02 -2.335811346879e-02 3.402103972703e-04 2.204570003788e+01
1.400000000000e+02 -2.336245261339e-02 3.398396393405e-04 2.202930244668e+01
1.402500000000e+02 -2.337312868124e-02 3.394904619044e-04 2.201343217211e+01
1.405000000000e+02 -2.339003440941e-02 3.391651489742e-04 2.199813743406e+01
1.407500000000e+02 -2.341297593372e-02 3.388656981269e-04 2.198346899258e+01
1.410000000000e+02 -2.344166890633e-02 3.385937546863e-04 2.196948038778e+01
1.412500000000e+02 -2.347573620401e-02 3.383505449188e-04 2.195622804787e+01
1.415000000000e+02 -2.351470764520e-02 3.381368177371e-04 2.194377125754e+01
1.417500000000e+02 -2.355802169090e-02 3.379528482823e-04 2.193217197802e+01
1.420000000000e+02 -2.360502953722e-02 3.377983665749e-04 2.192149455340e+01
1.422500000000e+02 -2.365500107246e-02 3.376726586833e-04 2.191180528514e+01
1.425000000000e+02 -2.370713330195e-02 3.375743766680e-04 2.190317192724e+01
1.427500000000e+02 -2.376056137788e-02 3.375015891800e-04 2.189566310135e+01
1.430000000000e+02 -2.381437149915e-02 3.374519194536e-04 2.188934768667e+01
1.432500000000e+02 -2.386761557148e-02 3.374225587203e-04 2.188429417305e+01
1.435000000000e+02 -2.391932753213e-02 3.374103022066e-04 2.188057005145e+01
1.437500000000e+02 -2.396854081141e-02 3.374116145834e-04 2.187824120939e+01
1.440000000000e+02 -2.401430687210e-02 3.374228486030e-04 2.187737140057e+01
1.442500000000e+02 -2.405571437664e-02 3.374402662746e-04 2.187802175406e+01
1.445000000000e+02 -2.409190773188e-02 3.374600807572e-04 2.188025038241e+01
1.447500000000e+02 -2.412210446759e-02 3.374785236004e-04 2.188411203881e+01
1.450000000000e+02 -2.414561200088e-02 3.374920259303e-04 2.188965786838e+01
1.452500000000e+02 -2.416184293914e-02 3.374973325260e-04 2.189693521841e+01
1.455000000000e+02 -2.417032752457e-02 3.374915928175e-04 2.190598751725e+01
1.457500000000e+02 -2.417072352492e-02 3.374724042621e-04 2.191685420328e+01
1.460000000000e+02 -2.416282304181e-02 3.374378211023e-04 2.192957069585e+01
1.462500000000e+02 -2.414655630981e-02 3.373864073501e-04 2.194416839598e+01
1.465000000000e+02 -2.412199142634e-02 3.373175125191e-04 2.196067470398e+01
1.467500000000e+02 -2.408933124145e-02 3.372309806034e-04 2.197911303661e+01
1.470000000000e+02 -2.404890701950e-02 3.371272327592e-04 2.199950284890e+01
1.472500000000e+02 -2.400116922594e-02 3.370072985683e-04 2.202185961825e+01
1.475000000000e+02 -2.394667540798e-02 3.368725122034e-04 2.204619482233e+01
1.477500000000e+02 -2.388607633558e-02 3.367245545915e-04 2.207251585828e+01
1.480000000000e+02 -2.382009959954e-02 3.365654778092e-04 2.210082593841e+01
1.482500000000e+02 -2.374953227409e-02 3.363975994998e-04 2.213112393424e+01
1.485000000000e+02 -2.367520426297e-02 3.362233821072e-04 2.216340417000e+01
1.487500000000e+02 -2.359797163167e-02 3.360453345654e-04 2.219765619571e+01
1.490000000000e+02 -2.351870046652e-02 3.358659250428e-04 2.223386449965e+01
1.492500000000e+02 -2.343825242849e-02 3.356875057835e-04 2.227200822508e+01
1.495000000000e+02 -2.335747204201e-02 3.355122504749e-04 2.231206085437e+01
1.497500000000e+02 -2.327717623818e-02 3.353421088966e-04 2.235398991674e+01
1.500000000000e+02 -2.319814650737e-02 3.351787813581e-04 2.239775669632e+01
1.502500000000e+02 -2.312112327213e-02 3.350237103152e-04 2.244331599611e+01
1.505000000000e+02 -2.304680317823e-02 3.348781305449e-04 2.249061594481e+01
1.507500000000e+02 -2.297583830060e-02 3.347430448977e-04 2.253959788038e+01
1.510000000000e+02 -2.290883733677e-02 3.346192346790e-04 2.259019631055e+01
1.512500000000e+02 -2.284636842133e-02 3.345074173742e-04 2.264233897295e+01
1.515000000000e+02 -2.278896284493e-02 3.344082965754e-04 2.269594699123e+01
1.517500000000e+02 -2.273711936758e-02 3.343226478013e-04 2.275093513991e+01
1.520000000000e+02 -2.269130848518e-02 3.342513276573e-04 2.280721221370e+01
1.522500000000e+02 -2.265197617352e-02 3.341953491651e-04 2.286468149924e+01
1.525000000000e+02 -2.261954656130e-02 3.341560057112e-04 2.292324133792e+01
1.527500000000e+02 -2.259442321045e-02 3.341349056724e-04 2.298278577022e+01
1.530000000000e+02 -2.257698874624e-02 3.341339494274e-04 2.304320524676e+01
1.532500000000e+02 -2.256760250791e-02 3.341553184398e-04 2.310438738310e+01
1.535000000000e+02 -2.256659631733e-02 3.342014570355e-04 2.316621774971e+01
1.537500000000e+02 -2.257426820223e-02 3.342749791520e-04 2.322858067366e+01
1.540000000000e+02 -2.259087436549e-02 3.343786436136e-04 2.329136003253e+01
1.542500000000e+02 -2.261661985594e-02 3.345153312325e-04 2.335444003219e+01
1.545000000000e+02 -2.265164782151e-02 3.346878713974e-04 2.341770594729e+01
1.547500000000e+02 -2.269602830102e-02 3.348988381585e-04 2.348104481749e+01
1.550000000000e+02 -2.274974718625e-02 3.351503801889e-04 2.354434608019e+01
1.552500000000e+02 -2.281269568985e-02 3.354442306880e-04 2.360750214479e+01
1.555000000000e+02 -2.288466093464e-02 3.357816216780e-04 2.367040889066e+01
1.557500000000e+02 -2.296531769214e-02 3.361630446113e-04 2.373296609646e+01
1.560000000000e+02 -2.305422243110e-02 3.365881613800e-04 2.379507778233e+01
1.562500000000e+02 -2.315080967743e-02 3.370557963508e-04 2.385665248498e+01
1.565000000000e+02 -2.325439132806e-02 3.375639292882e-04 2.391760344692e+01
1.567500000000e+02 -2.336415880471e-02 3.381096470061e-04 2.397784873941e+01
1.570000000000e+02 -2.347918854338e-02 3.386888733039e-04 2.403731131033e+01
1.572500000000e+02 -2.359845049341e-02 3.392966568991e-04 2.409591897226e+01
1.575000000000e+02 -2.372082011490e-02 3.399273274759e-04 2.415360434006e+01
1.577500000000e+02 -2.384509314240e-02 3.405745009764e-04 2.421030471882e+01
1.580000000000e+02 -2.397000287792e-02 3.412311022007e-04 2.426596197144e+01
1.582500000000e+02 -2.409423917791e-02 3.418895706352e-04 2.432052236181e+01
1.585000000000e+02 -2.421646948346e-02 3.425420762267e-04 2.437393640625e+01
1.587500000000e+02 -2.433536122781e-02 3.431806712760e-04 2.442615873273e+01
1.590000000000e+02 -2.444960486901e-02 3.437974897787e-04 2.447714797663e+01
1.592500000000e+02 -2.455793681077e-02 3.443849364085e-04 2.452686670754e+01
1.595000000000e+02 -2.465916162346e-02 3.449358778430e-04 2.457528141292e+01
1.597500000000e+02 -2.475217399644e-02 3.454438334621e-04 2.462236253080e+01
1.600000000000e+02 -2.483597890828e-02 3.459031486159e-04 2.466808454269e+01
1.602500000000e+02 -2.490970920642e-02 3.463091451183e-04 2.471242610335e+01
1.605000000000e+02 -2.497264065323e-02 3.466582596512e-04 2.475537023439e+01
1.607500000000e+02 -2.502420357332e-02 3.469481113028e-04 2.479690452253e+01
1.610000000000e+02 -2.506399113866e-02 3.471776645866e-04 2.483702136142e+01
1.612500000000e+02 -2.509176420162e-02 3.473471659024e-04 2.487571816552e+01
1.615000000000e+02 -2.510745261133e-02 3.474581446669e-04 2.491299759491e+01
1.617500000000e+02 -2.511115260115e-02 3.475133769274e-04 2.494886772093e+01
1.620000000000e+02 -2.510312075562e-02 3.475167760213e-04 2.498334216680e+01
1.622500000000e+02 -2.508376465355e-02 3.474733410621e-04 2.501644018209e+01
1.625000000000e+02 -2.505363053900e-02 3.473890144978e-04 2.504818664527e+01
1.627500000000e+02 -2.501338892034e-02 3.472704399194e-04 2.507861201563e+01
1.630000000000e+02 -2.496381813164e-02 3.471248298971e-04 2.510775219517e+01
1.632500000000e+02 -2.490578693443e-02 3.469597911499e-04 2.513564834774e+01
1.635000000000e+02 -2.484023619768e-02 3.467831207877e-04 2.516234664120e+01
1.637500000000e+02 -2.476816102780e-02 3.466025393776e-04 2.518789796104e+01
1.640000000000e+02 -2.469059352354e-02 3.464256231829e-04 2.521235757304e+01
1.642500000000e+02 -2.460858672418e-02 3.462596318376e-04 2.523578477508e+01
1.645000000000e+02 -2.452320010525e-02 3.461113574391e-04 2.525824252689e+01
1.647500000000e+02 -2.443548723724e-02 3.459870114978e-04 2.527979709226e+01
1.650000000000e+02 -2.434648545853e-02 3.458921401992e-04 2.530051767929e+01
1.652500000000e+02 -2.425720788853e-02 3.458315697329e-04 2.532047610633e+01
1.655000000000e+02 -2.416863745116e-02 3.458093750053e-04 2.533974648061e+01
1.657500000000e+02 -2.408172301833e-02 3.458288763340e-04 2.535840490799e+01
1.660000000000e+02 -2.399737714624e-02 3.458926580271e-04 2.537652921431e+01
1.662500000000e+02 -2.391647515923e-02 3.460026033172e-04 2.539419869776e+01
1.665000000000e+02 -2.383985521159e-02 3.461599268020e-04 2.541149388048e+01
1.667500000000e+02 -2.376831926323e-02 3.463653144170e-04 2.542849627958e+01
1.670000000000e+02 -2.370263406234e-02 3.466189456900e-04 2.544528817067e+01
1.672500000000e+02 -2.364353183860e-02 3.469205641479e-04 2.546195233295e+01
1.675000000000e+02 -2.359171032012e-02 3.472695632816e-04 2.547857178511e+01
1.677500000000e+02 -2.354783188320e-02 3.476650652558e-04 2.549522948701e+01
1.680000000000e+02 -2.351252148974e-02 3.481059792468e-04 2.551200800753e+01
1.682500000000e+02 -2.348636297123e-02 3.485910593498e-04 2.552898915947e+01
1.685000000000e+02 -2.346989419642e-02 3.491189517929e-04 2.554625359197e+01
1.687500000000e+02 -2.346360069999e-02 3.496882674790e-04 2.556388035518e+01
1.690000000000e+02 -2.346790820858e-02 3.502975683705e-04 2.558194642018e+01
1.692500000000e+02 -2.348317441830e-02 3.509453862693e-04 2.560052618796e+01
1.695000000000e+02 -2.350968043271e-02 3.516302290452e-04 2.561969097805e+01
1.697500000000e+02 -2.354762217010e-02 3.523505995170e-04 2.563950852415e+01
1.700000000000e+02 -2.359710184064e-02 3.531049308116e-04 2.566004247156e+01
1.702500000000e+02 -2.365812048964e-02 3.538915922975e-04 2.568135191450e+01
1.705000000000e+02 -2.373057164652e-02 3.547088928903e-04 2.570349096659e+01
1.707500000000e+02 -2.381423684783e-02 3.555550466204e-04 2.572650838762e+01
1.710000000000e+02 -2.390878232098e-02 3.564281347959e-04 2.575044727715e+01
1.712500000000e+02 -2.401375777360e-02 3.573260828108e-04 2.577534483038e+01
1.715000000000e+02 -2.412859786261e-02 3.582466246786e-04 2.580123217698e+01
1.717500000000e+02 -2.425262525994e-02 3.591873014158e-04 2.582813429238e+01
1.720000000000e+02 -2.438505620232e-02 3.601454488347e-04 2.585606998093e+01
1.722500000000e+02 -2.452500786718e-02 3.611181874703e-04 2.588505192854e+01
1.725000000000e+02 -2.467150785183e-02 3.621024091588e-04 2.591508680740e+01
1.727500000000e+02 -2.482350491006e-02 3.630947739638e-04 2.594617542840e+01
1.730000000000e+02 -2.497988118220e-02 3.640917288349e-04 2.597831293058e+01
1.732500000000e+02 -2.513946517923e-02 3.650895151543e-04 2.601148899191e+01
1.735000000000e+02 -2.530104579060e-02 3.660842031091e-04 2.604568804233e+01
1.737500000000e+02 -2.546338670440e-02 3.670717229835e-04 2.608088948888e+01
1.740000000000e+02 -2.562524119789e-02 3.680478593801e-04 2.611706791893e+01
1.742500000000e+02 -2.578536770815e-02 3.690083264418e-04 2.615419329853e+01
1.745000000000e+02 -2.594254484817e-02 3.699488217699e-04 2.619223113866e+01
1.747500000000e+02 -2.609558627310e-02 3.708650810486e-04 2.623114265406e+01
1.750000000000e+02 -2.624335487397e-02 3.717529207664e-04 2.627088488567e+01
1.752500000000e+02 -2.638477661588e-02 3.726082421502e-04 2.631141081164e+01
1.755000000000e+02 -2.651885279008e-02 3.734273545349e-04 2.635266944173e+01
1.757500000000e+02 -2.664467140595e-02 3.742068570953e-04 2.639460587917e+01
1.760000000000e+02 -2.676141753105e-02 3.749437624107e-04 2.643716140421e+01
1.762500000000e+02 -2.686838266244e-02 3.756353472701e-04 2.648027351477e+01
1.765000000000e+02 -2.696497237416e-02 3.762794224593e-04 2.652387599466e+01
1.767500000000e+02 -2.705071173999e-02 3.768744037337e-04 2.656789896396e+01
1.770000000000e+02 -2.712524919197e-02 3.774192925986e-04 2.661226892975e+01
1.772500000000e+02 -2.718835897548e-02 3.779137010663e-04 2.665690886510e+01
1.775000000000e+02 -2.723994164939e-02 3.783578896254e-04 2.670173826399e+01
1.777500000000e+02 -2.728002271719e-02 3.787527612499e-04 2.674667323706e+01
1.780000000000e+02 -2.730875001240e-02 3.790998486011e-04 2.679162658824e+01
1.782500000000e+02 -2.732638969755e-02 3.794012838267e-04 2.683650793202e+01
1.785000000000e+02 -2.733332092581e-02 3.796597603114e-04 2.688122379646e+01
1.787500000000e+02 -2.733002939208e-02 3.798784801093e-04 2.692567776289e+01
1.790000000000e+02 -2.731709999836e-02 3.800610925353e-04 2.696977059742e+01
1.792500000000e+02 -2.729520873107e-02 3.802116237248e-04 2.701340041379e+01
1.795000000000e+02 -2.726511389177e-02 3.803344002960e-04 2.705646283444e+01
1.797500000000e+02 -2.722764669847e-02 3.804339519961e-04 2.709885118003e+01
1.800000000000e+02 -2.718370169745e-02 3.805149915821e-04 2.714045665981e+01
1.802500000000e+02 -2.713422656881e-02 3.805822903902e-04 2.718116858714e+01
1.805000000000e+02 -2.708021121094e-02 3.806405962811e-04 2.722087459949e+01
1.807500000000e+02 -2.702267642848e-02 3.806945650804e-04 2.725946090064e+01
1.810000000000e+02 -2.696266210770e-02 3.807486965484e-04 2.729681252278e+01
1.812500000000e+02 -2.690121479784e-02 3.808072585391e-04 2.733281361101e+01
1.815000000000e+02 -2.683937468115e-02 3.808742085523e-04 2.736734774267e+01
1.817500000000e+02 -2.677816259568e-02 3.809531581319e-04 2.740029828101e+01
1.820000000000e+02 -2.671856653421e-02 3.810473117411e-04 2.743154877344e+01
1.822500000000e+02 -2.666152813865e-02 3.811594147576e-04 2.746098340174e+01
1.825000000000e+02 -2.660792958959e-02 3.812917121798e-04 2.748848748636e+01
1.827500000000e+02 -2.655858094452e-02 3.814459127988e-04 2.751394805709e+01
1.830000000000e+02 -2.651420843001e-02 3.816231552586e-04 2.753725448901e+01
1.832500000000e+02 -2.647544410637e-02 3.818240000555e-04 2.755829920736e+01
1.835000000000e+02 -2.644281677597e-02 3.820484264765e-04 2.757697846340e+01
1.837500000000e+02 -2.641674476135e-02 3.822958186071e-04 2.759319317583e+01
1.840000000000e+02 -2.639753130890e-02 3.825649860126e-04 2.760684983148e+01
1.842500000000e+02 -2.638536204781e-02 3.828541812668e-04 2.761786143778e+01
1.845000000000e+02 -2.638030448942e-02 3.831611365638e-04 2.762614851461e+01
1.847500000000e+02 -2.638230998565e-02 3.834831062135e-04 2.763164010273e+01
1.850000000000e+02 -2.639121792270e-02 3.838169155700e-04 2.763427477684e+01
1.852500000000e+02 -2.640676172913e-02 3.841590180891e-04 2.763400163185e+01
1.855000000000e+02 -2.642857648019e-02 3.845055534381e-04 2.763078122418e+01
1.857500000000e+02 -2.645620776670e-02 3.848524111065e-04 2.762458643406e+01
1.860000000000e+02 -2.648912169720e-02 3.851952905715e-04 2.761540323044e+01
1.862500000000e+02 -2.652671561430e-02 3.855297614159e-04 2.760323130495e+01
1.865000000000e+02 -2.656832915363e-02 3.858513189874e-04 2.758808455927e+01
1.867500000000e+02 -2.661325541601e-02 3.861554374614e-04 2.756999141566e+01
1.870000000000e+02 -2.666075206328e-02 3.864376288850e-04 2.754899494510e+01
1.872500000000e+02 -2.671005188865e-02 3.866934408464e-04 2.752515278953e+01
1.875000000000e+02 -2.676037295110e-02 3.869184751119e-04 2.749853687966e+01
1.877500000000e+02 -2.681092809691e-02 3.871086045068e-04 2.746923293989e+01
1.880000000000e+02 -2.686093403641e-02 3.872598405568e-04 2.743733978958e+01
1.882500000000e+02 -2.690961980060e-02 3.873683848921e-04 2.740296844561e+01
1.885000000000e+02 -2.695623535325e-02 3.874306783209e-04 2.736624104601e+01
1.887500000000e+02 -2.700005868128e-02 3.874434655184e-04 2.732728961195e+01
1.890000000000e+02 -2.704040250454e-02 3.874037811019e-04 2.728625467848e+01
1.892500000000e+02 -2.707662066901e-02 3.873089124686e-04 2.724328381558e+01
1.895000000000e+02 -2.710811359753e-02 3.871565551754e-04 2.719853008570e+01
1.897500000000e+02 -2.713433320243e-02 3.869448218687e-04 2.715215045909e+01
1.900000000000e+02 -2.715478731015e-02 3.866722341119e-04 2.710430423770e+01
1.902500000000e+02 -2.716904413221e-02 3.863377629279e-04 2.705515150898e+01
1.905000000000e+02 -2.717673540977e-02 3.859408501399e-04 2.700485167939e+01
1.907500000000e+02 -2.717755872855e-02 3.854814278930e-04 2.695356211331e+01
1.910000000000e+02 -2.717127950963e-02 3.849599269427e-04 2.690143690035e+01
1.912500000000e+02 -2.715773211857e-02 3.843772797441e-04 2.684862579112e+01
1.915000000000e+02 -2.713682035066e-02 3.837349190948e-04 2.679527329777e+01
1.917500000000e+02 -2.710851703063e-02 3.830347650984e-04 2.674151799396e+01
1.920000000000e+02 -2.707286288031e-02 3.822792127348e-04 2.668749199291e+01
1.922500000000e+02 -2.702996476876e-02 3.814711124914e-04 2.663332062851e+01
1.925000000000e+02 -2.697999315258e-02 3.806137429497e-04 2.657912229625e+01
1.927500000000e+02 -2.692317897948e-02 3.797107131936e-04 2.652500847719e+01
1.930000000000e+02 -2.685980991829e-02 3.787660550678e-04 2.647108387693e+01
1.932500000000e+02 -2.679022671409e-02 3.777841910267e-04 2.641744670485e+01
1.935000000000e+02 -2.671481807639e-02 3.767697881721e-04 2.636418901067e+01
1.937500000000e+02 -2.663401457121e-02 3.757276866862e-04 2.631139710171e+01
1.940000000000e+02 -2.654828316950e-02 3.746628898165e-04 2.625915195469e+01
1.942500000000e+02 -2.645812148258e-02 3.735805549768e-04 2.620752965504e+01
1.945000000000e+02 -2.636405140494e-02 3.724859281728e-04 2.615660177514e+01
1.947500000000e+02 -2.626661322406e-02 3.713842157399e-04 2.610643571483e+01
1.950000000000e+02 -2.616635862194e-02 3.702804725142e-04 2.605709496501e+01
1.952500000000e+02 -2.606384458681e-02 3.691796591354e-04 2.600863930260e+01
1.955000000000e+02 -2.595962741023e-02 3.680865432443e-04 2.596112485929e+01
1.957500000000e+02 -2.585425711266e-02 3.670056315658e-04 2.591460414137e+01
1.960000000000e+02 -2.574827209082e-02 3.659411023570e-04 2.586912591779e+01
1.962500000000e+02 -2.564219426507e-02 3.648966885387e-04 2.582473505789e+01
1.965000000000e+02 -2.553652476885e-02 3.638758521306e-04 2.578147226927e+01
1.967500000000e+02 -2.543174037021e-02 3.628816040556e-04 2.573937378796e+01
1.970000000000e+02 -2.532829049118e-02 3.619164504119e-04 2.569847100635e+01
1.972500000000e+02 -2.522659490698e-02 3.609824299975e-04 2.565879008122e+01
1.975000000000e+02 -2.512704205210e-02 3.600810972754e-04 2.562035150294e+01
1.977500000000e+02 -2.502998792415e-02 3.592136004442e-04 2.558316967322e+01
1.980000000000e+02 -2.493575597600e-02 3.583805666709e-04 2.554725248778e+01
1.982500000000e+02 -2.484463772043e-02 3.575821962995e-04 2.551260092954e+01
1.985000000000e+02 -2.475689418629e-02 3.568183967744e-04 2.547920870761e+01
1.987500000000e+02 -2.467275798243e-02 3.560888057673e-04 2.544706193119e+01
1.990000000000e+02 -2.459243575859e-02 3.553928236496e-04 2.541613883055e+01
1.992500000000e+02 -2.451611100835e-02 3.547296821848e-04 2.538640954306e+01
1.995000000000e+02 -2.444394716728e-02 3.540985264211e-04 2.535783596511e+01
1.997500000000e+02 -2.437609068443e-02 3.534984897888e-04 2.533037166237e+01
2.000000000000e+02 -2.431267381561e-02 3.529287545044e-04 2.530396187143e+01
2.002500000000e+02 -2.425381712778e-02 3.523885986092e-04 2.527854357507e+01
2.005000000000e+02 -2.419963180546e-02 3.518774508810e-04 2.525404566373e+01
2.007500000000e+02 -2.415022104298e-02 3.513949270515e-04 2.523038918845e+01
2.010000000000e+02 -2.410568092926e-02 3.509408582123e-04 2.520748771007e+01
2.012500000000e+02 -2.406610063947e-02 3.505153278096e-04 2.518524774191e+01
2.015000000000e+02 -2.403156177008e-02 3.501186475455e-04 2.516356929207e+01
2.017500000000e+02 -2.400213663123e-02 3.497512880262e-04 2.514234650344e+01
2.020000000000e+02 -2.397788574716e-02 3.494139599803e-04 2.512146839383e+01
2.022500000000e+02 -2.395885416252e-02 3.491076302567e-04 2.510081968534e+01
2.025000000000e+02 -2.394506765641e-02 3.488333173609e-04 2.508028172647e+01
2.027500000000e+02 -2.393652821757e-02 3.485921414152e-04 2.505973348808e+01
2.030000000000e+02 -2.393320917511e-02 3.483851857102e-04 2.503905263163e+01
2.032500000000e+02 -2.393505057075e-02 3.482133468060e-04 2.501811663203e+01
2.035000000000e+02 -2.394195346008e-02 3.480774442524e-04 2.499680393326e+01
2.037500000000e+02 -2.395377517674e-02 3.479781015015e-04 2.497499513680e+01
2.040000000000e+02 -2.397032467923e-02 3.479156652892e-04 2.495257417624e+01
2.042500000000e+02 -2.399135867875e-02 3.478901410865e-04 2.492942947806e+01
2.045000000000e+02 -2.401657854492e-02 3.479011389268e-04 2.490545508206e+01
2.047500000000e+02 -2.404562842922e-02 3.479478237728e-04 2.488055169333e+01
2.050000000000e+02 -2.407809455935e-02 3.480288773207e-04 2.485462764193e+01
2.052500000000e+02 -2.411350575589e-02 3.481424486130e-04 2.482759974265e+01
2.055000000000e+02 -2.415133530858e-02 3.482861671839e-04 2.479939402782e+01
2.057500000000e+02 -2.419100470052e-02 3.484571600807e-04 2.476994632562e+01
2.060000000000e+02 -2.423188868513e-02 3.486520016755e-04 2.473920270048e+01
2.062500000000e+02 -2.427332190381e-02 3.488667360069e-04 2.470711971451e+01
2.065000000000e+02 -2.431460652760e-02 3.490969157948e-04 2.467366453718e+01
2.067500000000e+02 -2.435502186633e-02 3.493376453088e-04 2.463881487731e+01
2.070000000000e+02 -2.439383514259e-02 3.495836330886e-04 2.460255876452e+01
2.072500000000e+02 -2.443031342655e-02 3.498292649803e-04 2.456489418569e+01
2.075000000000e+02 -2.446373657579e-02 3.500686647363e-04 2.452582857498e+01
2.077500000000e+02 -2.449341077187e-02 3.502957685817e-04 2.448537821023e+01
2.080000000000e+02 -2.451868250194e-02 3.505044178004e-04 2.444356749563e+01
2.082500000000e+02 -2.453895269886e-02 3.506884792114e-04 2.440042819918e+01
2.085000000000e+02 -2.455369053842e-02 3.508419457013e-04 2.435599862257e+01
2.087500000000e+02 -2.456244689295e-02 3.509590358096e-04 2.431032277837e+01
2.090000000000e+02 -2.456486672897e-02 3.510342996954e-04 2.426344954756e+01
2.092500000000e+02 -2.456070028339e-02 3.510627228513e-04 2.421543188610e+01
2.095000000000e+02 -2.454981282721e-02 3.510398301999e-04 2.416632605865e+01
2.097500000000e+02 -2.453219219179e-02 3.509617788629e-04 2.411619095166e+01
2.100000000000e+02 -2.450795411522e-02 3.508254476822e-04 2.406508744054e+01
2.102500000000e+02 -2.447734475878e-02 3.506285127146e-04 2.401307785516e+01
2.105000000000e+02 -2.444074048878e-02 3.503695139693e-04 2.396022551134e+01
2.107500000000e+02 -2.439864442578e-02 3.500479154115e-04 2.390659433885e+01
2.110000000000e+02 -2.435168001141e-02 3.496641439846e-04 2.385224857568e+01
2.112500000000e+02 -2.430058122819e-02 3.492195635316e-04 2.379725252886e+01
2.115000000000e+02 -2.424618001630e-02 3.487165070461e-04 2.374167040154e+01
2.117500000000e+02 -2.418939080035e-02 3.481582821683e-04 2.368556615728e+01
2.120000000000e+02 -2.413119237042e-02 3.475491228436e-04 2.362900340865e+01
2.122500000000e+02 -2.407260785871e-02 3.468941324447e-04 2.357204533846e+01
2.125000000000e+02 -2.401468269952e-02 3.461992106300e-04 2.351475461184e+01
2.127500000000e+02 -2.395846142601e-02 3.454709619793e-04 2.345719328787e+01
2.130000000000e+02 -2.390496372897e-02 3.447165866983e-04 2.339942272804e+01
2.132500000000e+02 -2.385516013741e-02 3.439437560985e-04 2.334150348075e+01
2.135000000000e+02 -2.380994822967e-02 3.431604737030e-04 2.328349515635e+01
2.137500000000e+02 -2.377012963602e-02 3.423749251768e-04 2.322545629982e+01
2.140000000000e+02 -2.373638853902e-02 3.415953145395e-04 2.316744425673e+01
2.142500000000e+02 -2.370927279496e-02 3.408297199185e-04 2.310951505423e+01
2.145000000000e+02 -2.368917748373e-02 3.400859232896e-04 2.305172330776e+01
2.147500000000e+02 -2.367633134537e-02 3.393712510314e-04 2.299412216703e+01
2.150000000000e+02 -2.367078698820e-02 3.386924099695e-04 2.293676331443e+01
2.152500000000e+02 -2.367241452559e-02 3.380553249390e-04 2.287969702860e+01
2.155000000000e+02 -2.368089972526e-02 3.374650514672e-04 2.282297232584e+01
2.157500000000e+02 -2.369574635885e-02 3.369257867981e-04 2.276663718170e+01
2.160000000000e+02 -2.371628245892e-02 3.364406501080e-04 2.271073883468e+01
2.162500000000e+02 -2.374167077710e-02 3.360116142527e-04 2.265532417145e+01
2.165000000000e+02 -2.377092339595e-02 3.356395140332e-04 2.260044017847e+01
2.167500000000e+02 -2.380291982055e-02 3.353239750755e-04 2.254613445388e+01
2.170000000000e+02 -2.383642836735e-02 3.350635166732e-04 2.249245574845e+01
2.172500000000e+02 -2.387013027480e-02 3.348556079571e-04 2.243945452047e+01
2.175000000000e+02 -2.390264633865e-02 3.346967306920e-04 2.238718347335e+01
2.177500000000e+02 -2.393256571193e-02 3.345823725196e-04 2.233569804382e+01
2.180000000000e+02 -2.395847498228e-02 3.345073014703e-04 2.228505682102e+01
2.182500000000e+02 -2.397898849203e-02 3.344657397102e-04 2.223532185364e+01
2.185000000000e+02 -2.399277837311e-02 3.344513292373e-04 2.218655883057e+01
2.187500000000e+02 -2.399860399469e-02 3.344573488520e-04 2.213883710706e+01
2.190000000000e+02 -2.399534033280e-02 3.344769022438e-04 2.209222955811e+01
2.192500000000e+02 -2.398200439127e-02 3.345031735589e-04 2.204681225494e+01
2.195000000000e+02 -2.395777936640e-02 3.345293981783e-04 2.200266394811e+01
2.197500000000e+02 -2.392203579637e-02 3.345490311791e-04 2.195986537711e+01
2.200000000000e+02 -2.387434973415e-02 3.345560552770e-04 2.191849840284e+01
2.202500000000e+02 -2.381451704674e-02 3.345450598521e-04 2.187864498995e+01
2.205000000000e+02 -2.374256410128e-02 3.345113396882e-04 2.184038606692e+01
2.207500000000e+02 -2.365875398042e-02 3.344509839581e-04 2.180380028581e+01
2.210000000000e+02 -2.356358881939e-02 3.343609511917e-04 2.176896273068e+01
2.212500000000e+02 -2.345780775663e-02 3.342391190715e-04 2.173594360465e+01
2.215000000000e+02 -2.334238095634e-02 3.340843147768e-04 2.170480694569e+01
2.217500000000e+02 -2.321849933906e-02 3.338963229782e-04 2.167560940710e+01
2.220000000000e+02 -2.308756048991e-02 3.336758725200e-04 2.164839914554e+01
2.222500000000e+02 -2.295115059652e-02 3.334246095385e-04 2.162321485771e+01
2.225000000000e+02 -2.281102290526e-02 3.331450523850e-04 2.160008498423e+01
2.227500000000e+02 -2.266907295762e-02 3.328405347224e-04 2.157902712416e+01
2.230000000000e+02 -2.252731108071e-02 3.325151396519e-04 2.156004766046e+01
2.232500000000e+02 -2.238783269142e-02 3.321736241424e-04 2.154314161858e+01
2.235000000000e+02 -2.225278688911e-02 3.318213393188e-04 2.152829274828e+01
2.237500000000e+02 -2.212434384552e-02 3.314641443339e-04 2.151547383305e+01
2.240000000000e+02 -2.200466159704e-02 3.311083188689e-04 2.150464719551e+01
2.242500000000e+02 -2.189585250624e-02 3.307604713973e-04 2.149576539475e+01
2.245000000000e+02 -2.179995010084e-02 3.304274464994e-04 2.148877207186e+01
2.247500000000e+02 -2.171887636238e-02 3.301162306301e-04 2.148360292485e+01
2.250000000000e+02 -2.165441026773e-02 3.298338546416e-04 2.148018677207e+01
2.252500000000e+02 -2.160815756200e-02 3.295872799835e-04 2.147844667376e+01
2.255000000000e+02 -2.158152251793e-02 3.293833110614e-04 2.147830108220e+01
2.257500000000e+02 -2.157568184466e-02 3.292285443137e-04 2.147966498187e+01
2.260000000000e+02 -2.159156141324e-02 3.291291989554e-04 2.148245100316e+01
2.262500000000e+02 -2.162981570139e-02 3.290910116296e-04 2.148657047925e+01
2.265000000000e+02 -2.169081091226e-02 3.291191616356e-04 2.149193442811e+01
2.267500000000e+02 -2.177461163828e-02 3.292180915882e-04 2.149845445445e+01
2.270000000000e+02 -2.188097188907e-02 3.293914051219e-04 2.150604355161e+01
2.272500000000e+02 -2.200933033231e-02 3.296419501134e-04 2.151461680909e+01
2.275000000000e+02 -2.215881001085e-02 3.299715669882e-04 2.152409202734e+01
2.277500000000e+02 -2.232822314068e-02 3.303810028315e-04 2.153439023975e+01
2.280000000000e+02 -2.251608048996e-02 3.308699106785e-04 2.154543615736e+01
2.282500000000e+02 -2.272060560902e-02 3.314366430083e-04 2.155715854669e+01
2.285000000000e+02 -2.293975383254e-02 3.320782494195e-04 2.156949055351e+01
2.287500000000e+02 -2.317123571278e-02 3.327906117619e-04 2.158236998530e+01
2.290000000000e+02 -2.341254455025e-02 3.335683932215e-04 2.159573956764e+01
2.292500000000e+02 -2.366098774494e-02 3.344049909354e-04 2.160954718975e+01
2.295000000000e+02 -2.391372141699e-02 3.352925258033e-04 2.162374613807e+01
2.297500000000e+02 -2.416778773208e-02 3.362219838568e-04 2.163829533584e+01
2.300000000000e+02 -2.442015442639e-02 3.371833522563e-04 2.165315958325e+01
2.302500000000e+02 -2.466775581616e-02 3.381657049741e-04 2.166830980123e+01
2.305000000000e+02 -2.490753470761e-02 3.391573570689e-04 2.168372327112e+01
2.307500000000e+02 -2.513648453645e-02 3.401460069508e-04 2.169938386220e+01
2.310000000000e+02 -2.535169103485e-02 3.411189214033e-04 2.171528223665e+01
2.312500000000e+02 -2.555037280522e-02 3.420631497478e-04 2.173141601098e+01
2.315000000000e+02 -2.572992022252e-02 3.429657350082e-04 2.174778986733e+01
2.317500000000e+02 -2.588793211127e-02 3.438139226304e-04 2.176441558699e+01
2.320000000000e+02 -2.602224962396e-02 3.445953753025e-04 2.178131199566e+01
2.322500000000e+02 -2.613098683740e-02 3.452983871950e-04 2.179850480020e+01
2.325000000000e+02 -2.621255771343e-02 3.459120883593e-04 2.181602630322e+01
2.327500000000e+02 -2.626569911427e-02 3.464266359054e-04 2.183391499096e+01
2.330000000000e+02 -2.628948941943e-02 3.468334179791e-04 2.185221497872e+01
2.332500000000e+02 -2.628336254406e-02 3.471252075100e-04 2.187097531565e+01
2.335000000000e+02 -2.624711746617e-02 3.472962938484e-04 2.189024915452e+01
2.337500000000e+02 -2.618092276465e-02 3.473425709725e-04 2.191009279144e+01
2.340000000000e+02 -2.608531617104e-02 3.472616683036e-04 2.193056459311e+01
2.342500000000e+02 -2.596119927672e-02 3.470530651790e-04 2.195172383042e+01
2.345000000000e+02 -2.580982687160e-02 3.467179102212e-04 2.197362942879e+01
2.347500000000e+02 -2.563279178858e-02 3.462593548332e-04 2.199633870185e+01
2.350000000000e+02 -2.543200465817e-02 3.456822529110e-04 2.201990605139e+01
2.352500000000e+02 -2.520966979910e-02 3.449930666828e-04 2.204438170440e+01
2.355000000000e+02 -2.496825686337e-02 3.441998812666e-04 2.206981051019e+01
2.357500000000e+02 -2.471046808716e-02 3.433123414184e-04 2.209623083380e+01
2.360000000000e+02 -2.443920338966e-02 3.423412852319e-04 2.212367357997e+01
2.362500000000e+02 -2.415752256194e-02 3.412987721470e-04 2.215216136441e+01
2.365000000000e+02 -2.386860495711e-02 3.401977364136e-04 2.218170788963e+01
2.367500000000e+02 -2.357570702098e-02 3.390518327756e-04 2.221231749361e+01
2.370000000000e+02 -2.328211964904e-02 3.378753353474e-04 2.224398494081e+01
2.372500000000e+02 -2.299112555293e-02 3.366828491963e-04 2.227669539854e+01
2.375000000000e+02 -2.270595698441e-02 3.354891712064e-04 2.231042465852e+01
2.377500000000e+02 -2.242975475888e-02 3.343089267250e-04 2.234513952752e+01
2.380000000000e+02 -2.216552898925e-02 3.331564088275e-04 2.238079843748e+01
2.382500000000e+02 -2.191612222357e-02 3.320454867553e-04 2.241735218067e+01
2.385000000000e+02 -2.168417545511e-02 3.309894214853e-04 2.245474481031e+01
2.387500000000e+02 -2.147209749823e-02 3.300006844014e-04 2.249291460423e+01
2.390000000000e+02 -2.128203793837e-02 3.290907952227e-04 2.253179512424e+01
2.392500000000e+02 -2.111586459783e-02 3.282702482674e-04 2.257131626480e+01
2.395000000000e+02 -2.097514456763e-02 3.275484056129e-04 2.261140532669e+01
2.397500000000e+02 -2.086112996410e-02 3.269334017857e-04 2.265198800865e+01
2.400000000000e+02 -2.077474761742e-02 3.264320700683e-04 2.269298936314e+01
2.402500000000e+02 -2.071659320018e-02 3.260498804753e-04 2.273433461353e+01
2.405000000000e+02 -2.068692937911e-02 3.257908944632e-04 2.277594989155e+01
2.407500000000e+02 -2.068568832042e-02 3.256577262887e-04 2.281776281203e+01
2.410000000000e+02 -2.071247763276e-02 3.256515065862e-04 2.285970292914e+01
2.412500000000e+02 -2.076659022458e-02 3.257719245083e-04 2.290170205092e+01
2.415000000000e+02 -2.084701741007e-02 3.260171577545e-04 2.294369443230e+01
2.417500000000e+02 -2.095246549965e-02 3.263839507557e-04 2.298561682948e+01
2.420000000000e+02 -2.108137488152e-02 3.268676070613e-04 2.302740849689e+01
2.422500000000e+02 -2.123194226244e-02 3.274620742932e-04 2.306901107001e+01
2.425000000000e+02 -2.140214522019e-02 3.281599280923e-04 2.311036841984e+01
2.427500000000e+02 -2.158976876038e-02 3.289524719006e-04 2.315142648983e+01
2.430000000000e+02 -2.179243392429e-02 3.298298924343e-04 2.319213311915e+01
2.432500000000e+02 -2.200762830366e-02 3.307813530148e-04 2.323243791318e+01
2.435000000000e+02 -2.223273742963e-02 3.317951180604e-04 2.327229216481e+01
2.437500000000e+02 -2.246507761115e-02 3.328587043424e-04 2.331164885356e+01
2.440000000000e+02 -2.270192925399e-02 3.339590439498e-04 2.335046273292e+01
2.442500000000e+02 -2.294057057128e-02 3.350826615775e-04 2.338869050539e+01
2.445000000000e+02 -2.317831107206e-02 3.362158724838e-04 2.342629113199e+01
2.447500000000e+02 -2.341252455560e-02 3.373449667456e-04 2.346322621207e+01
2.450000000000e+02 -2.364068110854e-02 3.384564078888e-04 2.349946046194e+01
2.452500000000e+02 -2.386037792005e-02 3.395370325165e-04 2.353496227000e+01
2.455000000000e+02 -2.406936793619e-02 3.405742450977e-04 2.356970430971e+01
2.457500000000e+02 -2.426558648298e-02 3.415562030793e-04 2.360366416155e+01
2.460000000000e+02 -2.444717510712e-02 3.424719938698e-04 2.363682495498e+01
2.462500000000e+02 -2.461250232511e-02 3.433117907504e-04 2.366917595338e+01
2.465000000000e+02 -2.476018083749e-02 3.440669652872e-04 2.370071309946e+01
2.467500000000e+02 -2.488908128518e-02 3.447302655754e-04 2.373143943923e+01
2.470000000000e+02 -2.499834199427e-02 3.452959318415e-04 2.376136544580e+01
2.472500000000e+02 -2.508737498677e-02 3.457596943033e-04 2.379050917810e+01
2.475000000000e+02 -2.515586805635e-02 3.461188407757e-04 2.381889628352e+01
2.477500000000e+02 -2.520378337595e-02 3.463722513744e-04 2.384655981964e+01
2.480000000000e+02 -2.523135207806e-02 3.465203865145e-04 2.387353990368e+01
2.482500000000e+02 -2.523906527574e-02 3.465652933278e-04 2.389988317058e+01
2.485000000000e+02 -2.522766162393e-02 3.465105316765e-04 2.392564207294e+01
2.487500000000e+02 -2.519811199841e-02 3.463610957786e-04 2.395087402579e+01
2.490000000000e+02 -2.515160049865e-02 3.461233408073e-04 2.397564043438e+01
2.492500000000e+02 -2.508950311664e-02 3.458048549459e-04 2.400000561951e+01
2.495000000000e+02 -2.501336417467e-02 3.454142538494e-04 2.402403567792e+01
2.497500000000e+02 -2.492487128652e-02 3.449613189791e-04 2.404779733759e+01
2.500000000000e+02 -2.482582864612e-02 3.444566597822e-04 2.407135681910e+01
2.502500000000e+02 -2.471812894054e-02 3.439114734183e-04 2.409477875919e+01
2.505000000000e+02 -2.460372533905e-02 3.433374217983e-04 2.411812522974e+01
2.507500000000e+02 -2.448460255798e-02 3.427465037466e-04 2.414145489307e+01
2.510000000000e+02 -2.436274905814e-02 3.421508988887e-04 2.416482231181e+01
2.512500000000e+02 -2.424012939255e-02 3.415627851696e-04 2.418827744047e+01
2.515000000000e+02 -2.411865783106e-02 3.409939737414e-04 2.421186532565e+01
2.517500000000e+02 -2.400017326358e-02 3.404559554861e-04 2.423562600508e+01
2.520000000000e+02 -2.388641643276e-02 3.399597135660e-04 2.425959461431e+01
2.522500000000e+02 -2.377900856274e-02 3.395155463656e-04 2.428380169770e+01
2.525000000000e+02 -2.367943297285e-02 3.391329445130e-04 2.430827369770e+01
2.527500000000e+02 -2.358901889454e-02 3.388204665373e-04 2.433303360627e+01
2.530000000000e+02 -2.350892828363e-02 3.385856295392e-04 2.435810174343e+01
2.532500000000e+02 -2.344014554809e-02 3.384348993847e-04 2.438349663672e+01
2.535000000000e+02 -2.338347044850e-02 3.383735975717e-04 2.440923595282e+01
2.537500000000e+02 -2.333951414497e-02 3.384058407421e-04 2.443533745957e+01
2.540000000000e+02 -2.330869831341e-02 3.385345419745e-04 2.446181995510e+01
2.542500000000e+02 -2.329125736260e-02 3.387614194418e-04 2.448870415123e+01
2.545000000000e+02 -2.328724358376e-02 3.390870174767e-04 2.451601346416e+01
2.547500000000e+02 -2.329653490781e-02 3.395107038299e-04 2.454377467744e+01
2.550000000000e+02 -2.331884520434e-02 3.400307777356e-04 2.457201847040e+01
2.552500000000e+02 -2.335373663157e-02 3.406446280414e-04 2.460077977425e+01
2.555000000000e+02 -2.340063405219e-02 3.413486674950e-04 2.463009796196e+01
2.557500000000e+02 -2.345884080080e-02 3.421384415692e-04 2.466001684892e+01
2.560000000000e+02 -2.352755587810e-02 3.430087390738e-04 2.469058452358e+01
2.562500000000e+02 -2.360589176422e-02 3.439536826004e-04 2.472185300040e+01
2.565000000000e+02 -2.369289298831e-02 3.449668914790e-04 2.475387771816e+01
2.567500000000e+02 -2.378755417732e-02 3.460415392674e-04 2.478671689167e+01
2.570000000000e+02 -2.388883854766e-02 3.471704682850e-04 2.482043074113e+01
2.572500000000e+02 -2.399569575983e-02 3.483462845848e-04 2.485508061987e+01
2.575000000000e+02 -2.410707879242e-02 3.495614815237e-04 2.489072806027e+01
2.577500000000e+02 -2.422196006834e-02 3.508085432194e-04 2.492743376203e+01
2.580000000000e+02 -2.433934568205e-02 3.520800366725e-04 2.496525654749e+01
2.582500000000e+02 -2.445828848467e-02 3.533686997730e-04 2.500425229532e+01
2.585000000000e+02 -2.457789918759e-02 3.546675534445e-04 2.504447288263e+01
2.587500000000e+02 -2.469735550038e-02 3.559699649921e-04 2.508596514964e+01
2.590000000000e+02 -2.481590935430e-02 3.572695513953e-04 2.512876989156e+01
2.592500000000e+02 -2.493289175535e-02 3.585604055478e-04 2.517292090755e+01
2.595000000000e+02 -2.504771626931e-02 3.598370974470e-04 2.521844410134e+01
2.597500000000e+02 -2.515987987619e-02 3.610946979310e-04 2.526535664502e+01
2.600000000000e+02 -2.526896157138e-02 3.623287765993e-04 2.531366622197e+01
2.602500000000e+02 -2.537461934017e-02 3.635353898670e-04 2.536337033680e+01
2.605000000000e+02 -2.547658568296e-02 3.647110557418e-04 2.541445571828e+01
2.607500000000e+02 -2.557466161524e-02 3.658526860884e-04 2.546689780458e+01
2.610000000000e+02 -2.566870845271e-02 3.669577824184e-04 2.552066032313e+01
2.612500000000e+02 -2.575863860859e-02 3.680242836693e-04 2.557569497462e+01
2.615000000000e+02 -2.584440659822e-02 3.690503273939e-04 2.563194122399e+01
2.617500000000e+02 -2.592599929591e-02 3.700343629992e-04 2.568932620449e+01
2.620000000000e+02 -2.600342515973e-02 3.709751501744e-04 2.574776473830e+01
2.622500000000e+02 -2.607670430430e-02 3.718717033513e-04 2.580715949052e+01
2.625000000000e+02 -2.614585893464e-02 3.727232397034e-04 2.586740126025e+01
2.627500000000e+02 -2.621090464486e-02 3.735291559600e-04 2.592836939008e+01
2.630000000000e+02 -2.627184338477e-02 3.742889883325e-04 2.598993233791e+01
2.632500000000e+02 -2.632865779024e-02 3.750023879018e-04 2.605194837642e+01
2.635000000000e+02 -2.638130738024e-02 3.756691468014e-04 2.611426644709e+01
2.637500000000e+02 -2.642972638469e-02 3.762891881072e-04 2.617672713127e+01
2.640000000000e+02 -2.647382429274e-02 3.768625736023e-04 2.623916377252e+01
2.642500000000e+02 -2.651348794918e-02 3.773895192759e-04 2.630140371594e+01
2.645000000000e+02 -2.654858524256e-02 3.778704178242e-04 2.636326965221e+01
2.647500000000e+02 -2.657897074116e-02 3.783058636853e-04 2.642458107067e+01
2.650000000000e+02 -2.660449234195e-02 3.786966811669e-04 2.648515579715e+01
2.652500000000e+02 -2.662499912790e-02 3.790439515945e-04 2.654481158964e+01
2.655000000000e+02 -2.664034963892e-02 3.793490403224e-04 2.660336779339e+01
2.657500000000e+02 -2.665042102040e-02 3.796136187970e-04 2.666064701114e+01
2.660000000000e+02 -2.665511825505e-02 3.798396826909e-04 2.671647679583e+01
2.662500000000e+02 -2.665438332727e-02 3.800295338559e-04 2.677069130502e+01
2.665000000000e+02 -2.664820430927e-02 3.801857464294e-04 2.682313293345e+01
2.667500000000e+02 -2.663662325953e-02 3.803114241660e-04 2.687365386169e+01
2.670000000000e+02 -2.661974367714e-02 3.804099312251e-04 2.692211752285e+01
2.672500000000e+02 -2.659773763525e-02 3.804849141580e-04 2.696839993495e+01
2.675000000000e+02 -2.657085115411e-02 3.805403311104e-04 2.701239090172e+01
2.677500000000e+02 -2.653940869749e-02 3.805802958427e-04 2.705399502429e+01
2.680000000000e+02 -2.650381628222e-02 3.806090358344e-04 2.709313253213e+01
2.682500000000e+02 -2.646456184392e-02 3.806309566716e-04 2.712973988728e+01
2.685000000000e+02 -2.642221419460e-02 3.806505308745e-04 2.716377016569e+01
2.687500000000e+02 -2.637742015284e-02 3.806722119261e-04 2.719519319029e+01
2.690000000000e+02 -2.633089986726e-02 3.807003555447e-04 2.722399542886e+01
2.692500000000e+02 -2.628344030793e-02 3.807391379917e-04 2.725017963630e+01
2.695000000000e+02 -2.623588696713e-02 3.807924591952e-04 2.727376427983e+01
2.697500000000e+02 -2.618913366730e-02 3.808639219123e-04 2.729478273242e+01
2.700000000000e+02 -2.614411077684e-02 3.809567108066e-04 2.731328227730e+01
2.702500000000e+02 -2.610177194177e-02 3.810735170157e-04 2.732932294143e+01
2.705000000000e+02 -2.606307984627e-02 3.812164870954e-04 2.734297619089e+01
2.707500000000e+02 -2.602899064342e-02 3.813871745855e-04 2.735432352303e+01
2.710000000000e+02 -2.600043829749e-02 3.815865072137e-04 2.736345498595e+01
2.712500000000e+02 -2.597831823128e-02 3.818147527455e-04 2.737046767479e+01
2.715000000000e+02 -2.596347122651e-02 3.820715135407e-04 2.737546421731e+01
2.717500000000e+02 -2.595666768829e-02 3.823557306961e-04 2.737855130227e+01
2.720000000000e+02 -2.595859260040e-02 3.826657421890e-04 2.737983826383e+01
2.722500000000e+02 -2.596983222730e-02 3.829992919138e-04 2.737943574674e+01
2.725000000000e+02 -2.599086183122e-02 3.833535701157e-04 2.737745448174e+01
2.727500000000e+02 -2.602203554711e-02 3.837252949209e-04 2.737400416401e+01
2.730000000000e+02 -2.606357776367e-02 3.841107883478e-04 2.736919246593e+01
2.732500000000e+02 -2.611557705682e-02 3.845060716083e-04 2.736312416616e+01
2.735000000000e+02 -2.617798158726e-02 3.849069172352e-04 2.735590040581e+01
2.737500000000e+02 -2.625059660981e-02 3.853089601304e-04 2.734761806514e+01
2.740000000000e+02 -2.633308483748e-02 3.857077837826e-04 2.733836924345e+01
2.742500000000e+02 -2.642496680771e-02 3.860990163752e-04 2.732824084366e+01
2.745000000000e+02 -2.652562402334e-02 3.864783942227e-04 2.731731423590e+01
2.747500000000e+02 -2.663430357150e-02 3.868418322684e-04 2.730566499959e+01
2.750000000000e+02 -2.675012368082e-02 3.871854673524e-04 2.729336272341e+01
2.752500000000e+02 -2.687208118649e-02 3.875056988806e-04 2.728047085001e+01
2.755000000000e+02 -2.699905921245e-02 3.877992394767e-04 2.726704656570e+01
2.757500000000e+02 -2.712983563842e-02 3.880631239419e-04 2.725314071952e+01
2.760000000000e+02 -2.726309264636e-02 3.882947135272e-04 2.723879776330e+01
2.762500000000e+02 -2.739742690784e-02 3.884916863847e-04 2.722405572160e+01
2.765000000000e+02 -2.753136068135e-02 3.886520196800e-04 2.720894618569e+01
2.767500000000e+02 -2.766335377558e-02 3.887739286239e-04 2.719349432148e+01
2.770000000000e+02 -2.779181630449e-02 3.888559205012e-04 2.717771891451e+01
2.772500000000e+02 -2.791512253299e-02 3.888967291403e-04 2.716163244552e+01
2.775000000000e+02 -2.803162533953e-02 3.888952188500e-04 2.714524119447e+01
2.777500000000e+02 -2.813967209372e-02 3.888503764929e-04 2.712854538991e+01
2.780000000000e+02 -2.823762180237e-02 3.887612883353e-04 2.711153940082e+01
2.782500000000e+02 -2.832386364995e-02 3.886271139644e-04 2.709421197727e+01
2.785000000000e+02 -2.839683648614e-02 3.884470586618e-04 2.707654653577e+01
2.787500000000e+02 -2.845504962114e-02 3.882203650667e-04 2.705852149425e+01
2.790000000000e+02 -2.849710406976e-02 3.879463059460e-04 2.704011066140e+01
2.792500000000e+02 -2.852171383024e-02 3.876241923078e-04 2.702128365708e+01
2.795000000000e+02 -2.852772785919e-02 3.872534142883e-04 2.700200638692e+01
2.797500000000e+02 -2.851415133918e-02 3.868334295312e-04 2.698224153594e+01
2.800000000000e+02 -2.848016640806e-02 3.863638039807e-04 2.696194910535e+01
2.802500000000e+02 -2.842515072103e-02 3.858442147312e-04 2.694108694816e+01
2.805000000000e+02 -2.834869536023e-02 3.852744992478e-04 2.691961133326e+01
2.807500000000e+02 -2.825062045432e-02 3.846546816507e-04 2.689747750583e+01
2.810000000000e+02 -2.813098795302e-02 3.839850120790e-04 2.687464024008e+01
2.812500000000e+02 -2.799011097988e-02 3.832659728547e-04 2.685105438156e+01
2.815000000000e+02 -2.782855963773e-02 3.824982959414e-04 2.682667536417e+01
2.817500000000e+02 -2.764716284082e-02 3.816829758137e-04 2.680145971350e+01
2.820000000000e+02 -2.744700575413e-02 3.808212754202e-04 2.677536549877e+01
2.822500000000e+02 -2.722942284792e-02 3.799147268037e-04 2.674835277437e+01
2.825000000000e+02 -2.699598649983e-02 3.789651290104e-04 2.672038396448e+01
2.827500000000e+02 -2.674849149071e-02 3.779745418375e-04 2.669142421845e+01
2.830000000000e+02 -2.648893533110e-02 3.769452764627e-04 2.666144173364e+01
2.832500000000e+02 -2.621949494557e-02 3.758798872128e-04 2.663040802595e+01
2.835000000000e+02 -2.594250018760e-02 3.747811603099e-04 2.659829818446e+01
2.837500000000e+02 -2.566040472879e-02 3.736521067748e-04 2.656509107747e+01
2.840000000000e+02 -2.537575488757e-02 3.724959258092e-04 2.653076954829e+01
2.842500000000e+02 -2.509115705566e-02 3.713160320085e-04 2.649532057209e+01
2.845000000000e+02 -2.480924486417e-02 3.701161571303e-04 2.645873540983e+01
2.847500000000e+02 -2.453264576042e-02 3.689001460417e-04 2.642100973170e+01
2.850000000000e+02 -2.426394808385e-02 3.676721219172e-04 2.638214374059e+01
2.852500000000e+02 -2.400566901283e-02 3.664362943170e-04 2.634214227350e+01
2.855000000000e+02 -2.376022373983e-02 3.651970173505e-04 2.630101489938e+01
2.857500000000e+02 -2.352989736069e-02 3.639588745385e-04 2.625877600228e+01
2.860000000000e+02 -2.331681856656e-02 3.627266721013e-04 2.621544484710e+01
2.862500000000e+02 -2.312293605396e-02 3.615053992405e-04 2.617104563518e+01
2.865000000000e+02 -2.294999727014e-02 3.603001449910e-04 2.612560752940e+01
2.867500000000e+02 -2.279953055443e-02 3.591161487033e-04 2.607916466146e+01
2.870000000000e+02 -2.267282884110e-02 3.579587135952e-04 2.603175609893e+01
2.872500000000e+02 -2.257093708071e-02 3.568331855362e-04 2.598342577605e+01
2.875000000000e+02 -2.249464228952e-02 3.557449121690e-04 2.593422238814e+01
2.877500000000e+02 -2.244446671853e-02 3.546992062015e-04 2.588419922111e+01
2.880000000000e+02 -2.242066368133e-02 3.537013234517e-04 2.583341393934e+01
2.882500000000e+02 -2.242321642387e-02 3.527563715360e-04 2.578192831303e+01
2.885000000000e+02 -2.245183888087e-02 3.518690986802e-04 2.572980787699e+01
2.887500000000e+02 -2.250598003505e-02 3.510440304167e-04 2.567712154225e+01
2.890000000000e+02 -2.258483078800e-02 3.502853713115e-04 2.562394113039e+01
2.892500000000e+02 -2.268733292876e-02 3.495969069956e-04 2.557034086155e+01
2.895000000000e+02 -2.281219015684e-02 3.489819270443e-04 2.551639678534e+01
2.897500000000e+02 -2.295788180406e-02 3.484431517261e-04 2.546218617139e+01
2.900000000000e+02 -2.312267759105e-02 3.479826552453e-04 2.540778684759e+01
2.902500000000e+02 -2.330465474865e-02 3.476017949636e-04 2.535327652244e+01
2.905000000000e+02 -2.350171681335e-02 3.473011413561e-04 2.529873209630e+01
2.907500000000e+02 -2.371161326362e-02 3.470804078265e-04 2.524422894548e+01
2.910000000000e+02 -2.393196040756e-02 3.469383924693e-04 2.518984024033e+01
2.912500000000e+02 -2.416026308312e-02 3.468729273682e-04 2.513563627388e+01
2.915000000000e+02 -2.439393723610e-02 3.468808312055e-04 2.508168381451e+01
2.917500000000e+02 -2.463033344740e-02 3.469578780272e-04 2.502804552544e+01
2.920000000000e+02 -2.486676126830e-02 3.470988170808e-04 2.497477942111e+01
2.922500000000e+02 -2.510051380796e-02 3.472973663681e-04 2.492193840576e+01
2.925000000000e+02 -2.532889253631e-02 3.475461989460e-04 2.486956986900e+01
2.927500000000e+02 -2.554923222642e-02 3.478370047052e-04 2.481771537916e+01
2.930000000000e+02 -2.575892591707e-02 3.481605581704e-04 2.476641044701e+01
2.932500000000e+02 -2.595545025179e-02 3.485068008373e-04 2.471568438934e+01
2.935000000000e+02 -2.613639047485e-02 3.488649547516e-04 2.466556027412e+01
2.937500000000e+02 -2.629946505529e-02 3.492236450668e-04 2.461605495484e+01
2.940000000000e+02 -2.644254984525e-02 3.495710486988e-04 2.456717919762e+01
2.942500000000e+02 -2.656370144401e-02 3.498950575234e-04 2.451893787910e+01
2.945000000000e+02 -2.666117970945e-02 3.501834588032e-04 2.447133027419e+01
2.947500000000e+02 -2.673346904847e-02 3.504241285749e-04 2.442435040225e+01
2.950000000000e+02 -2.677929822674e-02 3.506052334776e-04 2.437798744823e+01
2.952500000000e+02 -2.679765883178e-02 3.507154388813e-04 2.433222622873e+01
2.955000000000e+02 -2.678782104531e-02 3.507441175513e-04 2.428704771247e+01
2.957500000000e+02 -2.674934769468e-02 3.506815556968e-04 2.424242957566e+01
2.960000000000e+02 -2.668210514216e-02 3.505191512677e-04 2.419834677976e+01
2.962500000000e+02 -2.658627092783e-02 3.502495983380e-04 2.415477217572e+01
2.965000000000e+02 -2.646233850925e-02 3.498670559930e-04 2.411167710407e+01
2.967500000000e+02 -2.631111768876e-02 3.493672770953e-04 2.406903199717e+01
2.970000000000e+02 -2.613373162662e-02 3.487477476040e-04 2.402680696683e+01
2.972500000000e+02 -2.593160918272e-02 3.480078353156e-04 2.398497236695e+01
2.975000000000e+02 -2.570647361441e-02 3.471487709215e-04 2.394349932420e+01
2.977500000000e+02 -2.546032619523e-02 3.461737224310e-04 2.390236023404e+01
2.980000000000e+02 -2.519542672709e-02 3.450877776166e-04 2.386152920781e+01
2.982500000000e+02 -2.491426921553e-02 3.438979147375e-04 2.382098247132e+01
2.985000000000e+02 -2.461955426835e-02 3.426128445978e-04 2.378069871634e+01
2.987500000000e+02 -2.431415752783e-02 3.412429896255e-04 2.374065939328e+01
2.990000000000e+02 -2.400109591884e-02 3.398002487308e-04 2.370084895766e+01
2.992500000000e+02 -2.368349087331e-02 3.382979794810e-04 2.366125505955e+01
2.995000000000e+02 -2.336452991902e-02 3.367508507380e-04 2.362186869523e+01
2.997500000000e+02 -2.304742700189e-02 3.351744243336e-04 2.358268430276e+01
3.000000000000e+02 -2.273538276618e-02 3.335849881092e-04 2.354369983101e+01
3.002500000000e+02 -2.243154451060e-02 3.319993468461e-04 2.350491676321e+01
3.005000000000e+02 -2.213896720562e-02 3.304346456900e-04 2.346634011994e+01
3.007500000000e+02 -2.186057597581e-02 3.289078346946e-04 2.342797842748e+01
3.010000000000e+02 -2.159913072948e-02 3.274356483204e-04 2.338984367257e+01
3.012500000000e+02 -2.135719306080e-02 3.260343786966e-04 2.335195122585e+01
3.015000000000e+02 -2.113709687020e-02 3.247195812783e-04 2.331431976285e+01
3.017500000000e+02 -2.094092210805e-02 3.235058679898e-04 2.327697114397e+01
3.020000000000e+02 -2.077047335343e-02 3.224067142589e-04 2.323993029816e+01
3.022500000000e+02 -2.062726178814e-02 3.214342689307e-04 2.320322507090e+01
3.025000000000e+02 -2.051249208353e-02 3.205992147453e-04 2.316688605163e+01
3.027500000000e+02 -2.042705433007e-02 3.199106403527e-04 2.313094638252e+01
3.030000000000e+02 -2.037151933434e-02 3.193759467558e-04 2.309544152501e+01
3.032500000000e+02 -2.034613899716e-02 3.190007444787e-04 2.306040900740e+01
3.035000000000e+02 -2.035085030744e-02 3.187888017321e-04 2.302588812896e+01
3.037500000000e+02 -2.038528328867e-02 3.187420447883e-04 2.299191963297e+01
3.040000000000e+02 -2.044877220077e-02 3.188605732797e-04 2.295854534422e+01
3.042500000000e+02 -2.054036971988e-02 3.191426719514e-04 2.292580776928e+01
3.045000000000e+02 -2.065886393183e-02 3.195848520469e-04 2.289374967286e+01
3.047500000000e+02 -2.080279686518e-02 3.201819388786e-04 2.286241362490e+01
3.050000000000e+02 -2.097048509733e-02 3.209271536598e-04 2.283184152080e+01
3.052500000000e+02 -2.116004172361e-02 3.218122260188e-04 2.280207410247e+01
3.055000000000e+02 -2.136939884719e-02 3.228275029867e-04 2.277315046914e+01
3.057500000000e+02 -2.159633103196e-02 3.239620787545e-04 2.274510758785e+01
3.060000000000e+02 -2.183847889947e-02 3.252039312393e-04 2.271797983553e+01
3.062500000000e+02 -2.209337319344e-02 3.265400730978e-04 2.269179855060e+01
3.065000000000e+02 -2.235845855798e-02 3.279567078818e-04 2.266659162932e+01
3.067500000000e+02 -2.263111755194e-02 3.294393885598e-04 2.264238316897e+01
3.070000000000e+02 -2.290869451090e-02 3.309731797081e-04 2.261919315421e+01
3.072500000000e+02 -2.318851914350e-02 3.325428205451e-04 2.259703721322e+01
3.075000000000e+02 -2.346793028059e-02 3.341328865973e-04 2.257592642382e+01
3.077500000000e+02 -2.374429922883e-02 3.357279253521e-04 2.255586720517e+01
3.080000000000e+02 -2.401505314446e-02 3.373126323791e-04 2.253686126055e+01
3.082500000000e+02 -2.427769798661e-02 3.388721095140e-04 2.251890559598e+01
3.085000000000e+02 -2.452984109074e-02 3.403919017104e-04 2.250199260109e+01
3.087500000000e+02 -2.476921324913e-02 3.418581299775e-04 2.248611019623e+01
3.090000000000e+02 -2.499369008524e-02 3.432576201953e-04 2.247124202808e+01
3.092500000000e+02 -2.520131230236e-02 3.445782030703e-04 2.245736771852e+01
3.095000000000e+02 -2.539030430786e-02 3.458086890178e-04 2.244446315374e+01
3.097500000000e+02 -2.555909166126e-02 3.469389716210e-04 2.243250081327e+01
3.100000000000e+02 -2.570631630753e-02 3.479601721125e-04 2.242145011825e+01
3.102500000000e+02 -2.583084941219e-02 3.488646893050e-04 2.241127779556e+01
3.105000000000e+02 -2.593180179792e-02 3.496461198912e-04 2.240194826767e+01
3.107500000000e+02 -2.600853175195e-02 3.502996540835e-04 2.239342402954e+01
3.110000000000e+02 -2.606064913220e-02 3.508219320194e-04 2.238566602470e+01
3.112500000000e+02 -2.608801660485e-02 3.512109980771e-04 2.237863401857e+01
3.115000000000e+02 -2.609074683609e-02 3.514663335065e-04 2.237228694451e+01
3.117500000000e+02 -2.606919756980e-02 3.515888484245e-04 2.236658324053e+01
3.120000000000e+02 -2.602396301081e-02 3.515808345901e-04 2.236148113732e+01
3.122500000000e+02 -2.595586286838e-02 3.514459261470e-04 2.235693894516e+01
3.125000000000e+02 -2.586592841138e-02 3.511890497518e-04 2.235291527758e+01
3.127500000000e+02 -2.575538702736e-02 3.508162939230e-04 2.234936925780e+01
3.130000000000e+02 -2.562564424742e-02 3.503348900291e-04 2.234626068070e+01
3.132500000000e+02 -2.547826532093e-02 3.497530920494e-04 2.234355014119e+01
3.135000000000e+02 -2.531495531113e-02 3.490800191392e-04 2.234119912085e+01
3.137500000000e+02 -2.513753929822e-02 3.483255708590e-04 2.233917005538e+01
3.140000000000e+02 -2.494794197378e-02 3.475002947335e-04 2.233742634938e+01
3.142500000000e+02 -2.474816822998e-02 3.466152474432e-04 2.233593239483e+01
3.145000000000e+02 -2.454028359998e-02 3.456818997241e-04 2.233465353909e+01
3.147500000000e+02 -2.432639614922e-02 3.447120231439e-04 2.233355606903e+01
3.150000000000e+02 -2.410863854467e-02 3.437175005097e-04 2.233260715384e+01
3.152500000000e+02 -2.388915191843e-02 3.427102555398e-04 2.233177481370e+01
3.155000000000e+02 -2.367006998495e-02 3.417021510947e-04 2.233102786877e+01
3.157500000000e+02 -2.345350464087e-02 3.407048653141e-04 2.233033590544e+01
3.160000000000e+02 -2.324153207808e-02 3.397297580444e-04 2.232966924832e+01
3.162500000000e+02 -2.303618001143e-02 3.387877606384e-04 2.232899894367e+01
3.165000000000e+02 -2.283941508953e-02 3.378892616155e-04 2.232829676174e+01
3.167500000000e+02 -2.265313088392e-02 3.370439960485e-04 2.232753521399e+01
3.170000000000e+02 -2.247913582536e-02 3.362610517314e-04 2.232668757526e+01
3.172500000000e+02 -2.231914167898e-02 3.355487678161e-04 2.232572794175e+01
3.175000000000e+02 -2.217475189114e-02 3.349145771795e-04 2.232463127940e+01
3.177500000000e+02 -2.204744958950e-02 3.343650580105e-04 2.232337350206e+01
3.180000000000e+02 -2.193858562865e-02 3.339057630939e-04 2.232193155574e+01
3.182500000000e+02 -2.184936602732e-02 3.335411902213e-04 2.232028350056e+01
3.185000000000e+02 -2.178083933739e-02 3.332747905967e-04 2.231840862121e+01
3.187500000000e+02 -2.173388398436e-02 3.331089208060e-04 2.231628752416e+01
3.190000000000e+02 -2.170919560110e-02 3.330448202444e-04 2.231390224284e+01
3.192500000000e+02 -2.170727435553e-02 3.330826353905e-04 2.231123636259e+01
3.195000000000e+02 -2.172841306392e-02 3.332214034123e-04 2.230827512707e+01
3.197500000000e+02 -2.177268623117e-02 3.334589073742e-04 2.230500556467e+01
3.200000000000e+02 -2.183994007354e-02 3.337917399275e-04 2.230141662491e+01
3.202500000000e+02 -2.192978452526e-02 3.342154580522e-04 2.229749930809e+01
3.205000000000e+02 -2.204158692081e-02 3.347245856253e-04 2.229324682390e+01
3.207500000000e+02 -2.217446848637e-02 3.353126341472e-04 2.228865474697e+01
3.210000000000e+02 -2.232730330447e-02 3.359721557344e-04 2.228372119450e+01
3.212500000000e+02 -2.249872048151e-02 3.366948110730e-04 2.227844701415e+01
3.215000000000e+02 -2.268710956676e-02 3.374714474518e-04 2.227283598526e+01
3.217500000000e+02 -2.289062953272e-02 3.382921918830e-04 2.226689501424e+01
3.220000000000e+02 -2.310722120781e-02 3.391465753272e-04 2.226063436893e+01
3.222500000000e+02 -2.333462392818e-02 3.400236184997e-04 2.225406788367e+01
3.225000000000e+02 -2.357039546668e-02 3.409119703255e-04 2.224721318567e+01
3.227500000000e+02 -2.381193569374e-02 3.417999624719e-04 2.224009189462e+01
3.230000000000e+02 -2.405651314916e-02 3.426758044562e-04 2.223272983849e+01
3.232500000000e+02 -2.430129526739e-02 3.435277126534e-04 2.222515722611e+01
3.235000000000e+02 -2.454338105505e-02 3.443440335245e-04 2.221740880965e+01
3.237500000000e+02 -2.477983620448e-02 3.451133358700e-04 2.220952401016e+01
3.240000000000e+02 -2.500772962980e-02 3.458247084828e-04 2.220154702109e+01
3.242500000000e+02 -2.522417102945e-02 3.464678547458e-04 2.219352686084e+01
3.245000000000e+02 -2.542634896834e-02 3.470330255639e-04 2.218551738343e+01
3.247500000000e+02 -2.561156874720e-02 3.475112576617e-04 2.217757724468e+01
3.250000000000e+02 -2.577728939878e-02 3.478945502933e-04 2.216976981551e+01
3.252500000000e+02 -2.592115886321e-02 3.481759520631e-04 2.216216303836e+01
3.255000000000e+02 -2.604104714857e-02 3.483496351516e-04 2.215482921950e+01
3.257500000000e+02 -2.613507704957e-02 3.484109526149e-04 2.214784477556e+01
3.260000000000e+02 -2.620165162246e-02 3.483565679086e-04 2.214128990347e+01
3.262500000000e+02 -2.623947804054e-02 3.481845088959e-04 2.213524819111e+01
3.265000000000e+02 -2.624758779252e-02 3.478941315098e-04 2.212980617061e+01
3.267500000000e+02 -2.622535257823e-02 3.474862040148e-04 2.212505280410e+01
3.270000000000e+02 -2.617249676879e-02 3.469629327687e-04 2.212107892034e+01
3.272500000000e+02 -2.608910483126e-02 3.463279163858e-04 2.211797658356e+01
3.275000000000e+02 -2.597562490075e-02 3.455861260758e-04 2.211583843737e+01
3.277500000000e+02 -2.583286711471e-02 3.447437233030e-04 2.211475698592e+01
3.280000000000e+02 -2.566199812186e-02 3.438081573304e-04 2.211482386102e+01
3.282500000000e+02 -2.546453147326e-02 3.427879826722e-04 2.211612906624e+01
3.285000000000e+02 -2.524231311931e-02 3.416929692903e-04 2.211876020160e+01
3.287500000000e+02 -2.499750325442e-02 3.405339925220e-04 2.212280171129e+01
3.290000000000e+02 -2.473255405455e-02 3.393226962099e-04 2.212833412881e+01
3.292500000000e+02 -2.445018490301e-02 3.380714249840e-04 2.213543336927e+01
3.295000000000e+02 -2.415335317697e-02 3.367932561748e-04 2.214417004895e+01
3.297500000000e+02 -2.384522265073e-02 3.355015567788e-04 2.215460887679e+01
3.300000000000e+02 -2.352912855969e-02 3.342099522100e-04 2.216680809670e+01
3.302500000000e+02 -2.320854009889e-02 3.329323166640e-04 2.218081901953e+01
3.305000000000e+02 -2.288702071742e-02 3.316825439885e-04 2.219668563033e+01
3.307500000000e+02 -2.256818751133e-02 3.304743586549e-04 2.221444428976e+01
3.310000000000e+02 -2.225566882399e-02 3.293211705643e-04 2.223412353356e+01
3.312500000000e+02 -2.195306097695e-02 3.282359543033e-04 2.225574395669e+01
3.315000000000e+02 -2.166388492217e-02 3.272310578014e-04 2.227931820009e+01
3.317500000000e+02 -2.139154290534e-02 3.263179854398e-04 2.230485102469e+01
3.320000000000e+02 -2.113927644870e-02 3.255073883352e-04 2.233233947340e+01
3.322500000000e+02 -2.091012570027e-02 3.248089338149e-04 2.236177310163e+01
3.325000000000e+02 -2.070689080114e-02 3.242311793321e-04 2.239313429124e+01
3.327500000000e+02 -2.053209593165e-02 3.237814801237e-04 2.242639861245e+01
3.330000000000e+02 -2.038795691652e-02 3.234659141807e-04 2.246153523893e+01
3.332500000000e+02 -2.027635228550e-02 3.232892233294e-04 2.249850740010e+01
3.335000000000e+02 -2.019879876260e-02 3.232547726258e-04 2.253727286015e+01
3.337500000000e+02 -2.015643121574e-02 3.233645224736e-04 2.257778440897e+01
3.340000000000e+02 -2.014998784964e-02 3.236190205896e-04 2.261999036257e+01
3.342500000000e+02 -2.017980010949e-02 3.240174177017e-04 2.266383506257e+01
3.345000000000e+02 -2.024578839036e-02 3.245574911700e-04 2.270925936322e+01
3.347500000000e+02 -2.034746307941e-02 3.252356200026e-04 2.275620110937e+01
3.350000000000e+02 -2.048393048607e-02 3.260468881038e-04 2.280459559258e+01
3.352500000000e+02 -2.065390454518e-02 3.269851974634e-04 2.285437599267e+01
3.355000000000e+02 -2.085572360696e-02 3.280432861505e-04 2.290547380022e+01
3.357500000000e+02 -2.108737192014e-02 3.292128013518e-04 2.295781922186e+01
3.360000000000e+02 -2.134650619612e-02 3.304843792084e-04 2.301134156758e+01
3.362500000000e+02 -2.163048625668e-02 3.318477642327e-04 2.306596963166e+01
3.365000000000e+02 -2.193640921727e-02 3.332920121749e-04 2.312163205540e+01
3.367500000000e+02 -2.226114689480e-02 3.348054704654e-04 2.317825768116e+01
3.370000000000e+02 -2.260138605691e-02 3.363759552878e-04 2.323577589925e+01
3.372500000000e+02 -2.295366993423e-02 3.379907860088e-04 2.329411697735e+01
3.375000000000e+02 -2.331444177132e-02 3.396369581088e-04 2.335321238193e+01
3.377500000000e+02 -2.368008858644e-02 3.413013029927e-04 2.341299508342e+01
3.380000000000e+02 -2.404698479284e-02 3.429705917515e-04 2.347339983592e+01
3.382500000000e+02 -2.441153540089e-02 3.446316561930e-04 2.353436343313e+01
3.385000000000e+02 -2.477021824050e-02 3.462715133351e-04 2.359582493436e+01
3.387500000000e+02 -2.511962402413e-02 3.478774884393e-04 2.365772584107e+01
3.390000000000e+02 -2.545649459410e-02 3.494373165672e-04 2.372001023004e+01
3.392500000000e+02 -2.577775814678e-02 3.509392798803e-04 2.378262482989e+01
3.395000000000e+02 -2.608056164322e-02 3.523723880366e-04 2.384551903243e+01
3.397500000000e+02 -2.636229992418e-02 3.537263937513e-04 2.390864483912e+01
3.400000000000e+02 -2.662064107623e-02 3.549919158729e-04 2.397195673733e+01
3.402500000000e+02 -2.685354718488e-02 3.561605367941e-04 2.403541149985e+01
3.405000000000e+02 -2.705929167983e-02 3.572249343299e-04 2.409896793052e+01
3.407500000000e+02 -2.723647239148e-02 3.581789628265e-04 2.416258652605e+01
3.410000000000e+02 -2.738402033900e-02 3.590176422666e-04 2.422622909370e+01
3.412500000000e+02 -2.750120474437e-02 3.597372531377e-04 2.428985832439e+01
3.415000000000e+02 -2.758763325436e-02 3.603354019213e-04 2.435343731321e+01
3.417500000000e+02 -2.764324852269e-02 3.608110995465e-04 2.441692908128e+01
3.420000000000e+02 -2.766832073126e-02 3.611647016147e-04 2.448029607178e+01
3.422500000000e+02 -2.766343687944e-02 3.613979750311e-04 2.454349966930e+01
3.425000000000e+02 -2.762948573294e-02 3.615140003224e-04 2.460649973360e+01
3.427500000000e+02 -2.756764033597e-02 3.615172754526e-04 2.466925418715e+01
3.430000000000e+02 -2.747933819563e-02 3.614136150675e-04 2.473171864550e+01
3.432500000000e+02 -2.736625852945e-02 3.612099842419e-04 2.479384613102e+01
3.435000000000e+02 -2.723029699292e-02 3.609144743848e-04 2.485558685994e+01
3.437500000000e+02 -2.707353907638e-02 3.605362147518e-04 2.491688811832e+01
3.440000000000e+02 -2.689823188654e-02 3.600851642783e-04 2.497769425202e+01
3.442500000000e+02 -2.670675563836e-02 3.595720774836e-04 2.503794673363e+01
3.445000000000e+02 -2.650159371351e-02 3.590083494945e-04 2.509758436115e+01
3.447500000000e+02 -2.628530290901e-02 3.584058931207e-04 2.515654354409e+01
3.450000000000e+02 -2.606048451228e-02 3.577769686145e-04 2.521475869531e+01
3.452500000000e+02 -2.582975585611e-02 3.571338457639e-04 2.527216271024e+01
3.455000000000e+02 -2.559572219046e-02 3.564887880580e-04 2.532868754730e+01
3.457500000000e+02 -2.536095057915e-02 3.558539780884e-04 2.538426485816e+01
3.460000000000e+02 -2.512794446806e-02 3.552412822401e-04 2.543882670449e+01
3.462500000000e+02 -2.489912133122e-02 3.546621125479e-04 2.549230630457e+01
3.465000000000e+02 -2.467679199824e-02 3.541272389981e-04 2.554463881090e+01
3.467500000000e+02 -2.446314232927e-02 3.536466590551e-04 2.559576211524e+01
3.470000000000e+02 -2.426021717550e-02 3.532295446629e-04 2.564561762377e+01
3.472500000000e+02 -2.406990586693e-02 3.528841213156e-04 2.569415103629e+01
3.475000000000e+02 -2.389393041816e-02 3.526175838395e-04 2.574131306224e+01
3.477500000000e+02 -2.373383613621e-02 3.524360299837e-04 2.578706008786e+01
3.480000000000e+02 -2.359098433813e-02 3.523444129850e-04 2.583135477442e+01
3.482500000000e+02 -2.346654751526e-02 3.523465090948e-04 2.587416656681e+01
3.485000000000e+02 -2.336150627781e-02 3.524449042391e-04 2.591547210072e+01
3.487500000000e+02 -2.327664802292e-02 3.526409961034e-04 2.595525551794e+01
3.490000000000e+02 -2.321256749525e-02 3.529350122325e-04 2.599350866271e+01
3.492500000000e+02 -2.316966869523e-02 3.533260440272e-04 2.603023116727e+01
3.495000000000e+02 -2.314816809610e-02 3.538120949675e-04 2.606543044013e+01
3.497500000000e+02 -2.314809879657e-02 3.543901248125e-04 2.609912154001e+01
3.500000000000e+02 -2.316931565497e-02 3.550561324069e-04 2.613132695753e+01
3.502500000000e+02 -2.321150132130e-02 3.558052348398e-04 2.616207631793e+01
3.505000000000e+02 -2.327417282489e-02 3.566317524548e-04 2.619140599849e+01
3.507500000000e+02 -2.335668906235e-02 3.575293039625e-04 2.621935869021e+01
3.510000000000e+02 -2.345825903713e-02 3.584909062623e-04 2.624598290487e+01
3.512500000000e+02 -2.357795082953e-02 3.595090786712e-04 2.627133244928e+01
3.515000000000e+02 -2.371470159731e-02 3.605759513393e-04 2.629546586985e+01
3.517500000000e+02 -2.386732854578e-02 3.616833756113e-04 2.631844588789e+01
3.520000000000e+02 -2.403454021357e-02 3.628230337026e-04 2.634033882376e+01
3.522500000000e+02 -2.421494884100e-02 3.639865484458e-04 2.636121403403e+01
3.525000000000e+02 -2.440708308847e-02 3.651655903997e-04 2.638114335644e+01
3.527500000000e+02 -2.460940097908e-02 3.663519632043e-04 2.640020056777e+01
3.530000000000e+02 -2.482030340415e-02 3.675377403663e-04 2.641846086343e+01
3.532500000000e+02 -2.503814844178e-02 3.687153452437e-04 2.643600036109e+01
3.535000000000e+02 -2.526126536113e-02 3.698776019068e-04 2.645289560991e+01
3.537500000000e+02 -2.548796944805e-02 3.710178175953e-04 2.646922312017e+01
3.540000000000e+02 -2.571657674587e-02 3.721298453820e-04 2.648505890106e+01
3.542500000000e+02 -2.594541866144e-02 3.732081215593e-04 2.650047799682e+01
3.545000000000e+02 -2.617285648320e-02 3.742477243761e-04 2.651555403050e+01
3.547500000000e+02 -2.639729529606e-02 3.752443993850e-04 2.653035873488e+01
3.550000000000e+02 -2.661719715763e-02 3.761945227748e-04 2.654496149315e+01
3.552500000000e+02 -2.683109293470e-02 3.770950733116e-04 2.655942885321e+01
3.555000000000e+02 -2.703759275567e-02 3.779438538020e-04 2.657382405074e+01
3.557500000000e+02 -2.723539505541e-02 3.787392388038e-04 2.658820652763e+01
3.560000000000e+02 -2.742329557002e-02 3.794802232575e-04 2.660263144187e+01
3.562500000000e+02 -2.760019323312e-02 3.801662956316e-04 2.661714919707e+01
3.565000000000e+02 -2.776509541070e-02 3.807973415527e-04 2.663180498125e+01
3.567500000000e+02 -2.791712134123e-02 3.813737655141e-04 2.664663833919e+01
3.570000000000e+02 -2.805550421982e-02 3.818963539932e-04 2.666168277910e+01
3.572500000000e+02 -2.817959200061e-02 3.823662048264e-04 2.667696543748e+01
3.575000000000e+02 -2.828884636313e-02 3.827846779697e-04 2.669250680640e+01
3.577500000000e+02 -2.838284052008e-02 3.831533349784e-04 2.670832053789e+01
3.580000000000e+02 -2.846125618937e-02 3.834738429653e-04 2.672441334092e+01
3.582500000000e+02 -2.852387987337e-02 3.837479270263e-04 2.674078496810e+01
3.585000000000e+02 -2.857059855999e-02 3.839773467833e-04 2.675742830585e+01
3.587500000000e+02 -2.860139481925e-02 3.841638114955e-04 2.677432957121e+01
3.590000000000e+02 -2.861634258637e-02 3.843089559788e-04 2.679146860714e+01
3.592500000000e+02 -2.861560189454e-02 3.844143146036e-04 2.680881927726e+01
3.595000000000e+02 -2.859941501555e-02 3.844812931252e-04 2.682634994831e+01
3.597500000000e+02 -2.856810202687e-02 3.845111387749e-04 2.684402405615e+01
3.600000000000e+02 -2.852205800350e-02 3.845049619305e-04 2.686180072653e+01
3.602500000000e+02 -2.846174982245e-02 3.844637356139e-04 2.687963545103e+01
3.605000000000e+02 -2.838771427419e-02 3.843882892869e-04 2.689748078481e+01
3.607500000000e+02 -2.830055636496e-02 3.842793323428e-04 2.691528705545e+01
3.610000000000e+02 -2.820094777281e-02 3.841374812059e-04 2.693300305292e+01
3.612500000000e+02 -2.808962587333e-02 3.839632957165e-04 2.695057669004e+01
3.615000000000e+02 -2.796739288962e-02 3.837573223447e-04 2.696795561237e+01
3.617500000000e+02 -2.783511472383e-02 3.835201334258e-04 2.698508772613e+01
3.620000000000e+02 -2.769371988217e-02 3.832523505230e-04 2.700192165521e+01
3.622500000000e+02 -2.754419766248e-02 3.829547076615e-04 2.701840708611e+01
3.625000000000e+02 -2.738759585629e-02 3.826281033011e-04 2.703449501741e+01
3.627500000000e+02 -2.722501779474e-02 3.822736349997e-04 2.705013788805e+01
3.630000000000e+02 -2.705761808682e-02 3.818926369926e-04 2.706528959720e+01
3.632500000000e+02 -2.688659757212e-02 3.814867130920e-04 2.707990541203e+01
3.635000000000e+02 -2.671319705645e-02 3.810577651808e-04 2.709394177658e+01
3.637500000000e+02 -2.653868996630e-02 3.806080126491e-04 2.710735602288e+01
3.640000000000e+02 -2.636437396512e-02 3.801400053393e-04 2.712010601393e+01
3.642500000000e+02 -2.619156151228e-02 3.796566262278e-04 2.713214973065e+01
3.645000000000e+02 -2.602156960717e-02 3.791610848592e-04 2.714344481846e+01
3.647500000000e+02 -2.585570878665e-02 3.786569027144e-04 2.715394813123e+01
3.650000000000e+02 -2.569527124645e-02 3.781478861483e-04 2.716361528755e+01
3.652500000000e+02 -2.554151896105e-02 3.776380924293e-04 2.717240026462e+01
3.655000000000e+02 -2.539567114002e-02 3.771317856796e-04 2.718025505895e+01
3.657500000000e+02 -2.525889157909e-02 3.766333837048e-04 2.718712942731e+01
3.660000000000e+02 -2.513227593028e-02 3.761473986448e-04 2.719297073378e+01
3.662500000000e+02 -2.501683899804e-02 3.756783678570e-04 2.719772390261e+01
3.665000000000e+02 -2.491350198827e-02 3.752307786977e-04 2.720133149965e+01
3.667500000000e+02 -2.482308014186e-02 3.748089892722e-04 2.720373393570e+01
3.670000000000e+02 -2.474627048050e-02 3.744171416896e-04 2.720486979568e+01
3.672500000000e+02 -2.468364054895e-02 3.740590754619e-04 2.720467628541e+01
3.675000000000e+02 -2.463561772733e-02 3.737382403149e-04 2.720308979072e+01
3.677500000000e+02 -2.460247956522e-02 3.734576064638e-04 2.720004652883e+01
3.680000000000e+02 -2.458434535662e-02 3.732195793559e-04 2.719548327940e+01
3.682500000000e+02 -2.458116935893e-02 3.730259189412e-04 2.718933816828e+01
3.685000000000e+02 -2.459273534784e-02 3.728776624354e-04 2.718155148696e+01
3.687500000000e+02 -2.461865335338e-02 3.727750583690e-04 2.717206652041e+01
3.690000000000e+02 -2.465835840350e-02 3.727175079650e-04 2.716083036536e+01
3.692500000000e+02 -2.471111183828e-02 3.727035207363e-04 2.714779470931e+01
3.695000000000e+02 -2.477600502949e-02 3.727306933408e-04 2.713291656121e+01
3.697500000000e+02 -2.485196576099e-02 3.727956881646e-04 2.711615891354e+01
3.700000000000e+02 -2.493776751832e-02 3.728942388830e-04 2.709749131591e+01
3.702500000000e+02 -2.503204167436e-02 3.730211961226e-04 2.707689036191e+01
3.705000000000e+02 -2.513329251412e-02 3.731705556073e-04 2.705434008025e+01
3.707500000000e+02 -2.523991470868e-02 3.733355294865e-04 2.702983221769e+01
3.710000000000e+02 -2.535021341885e-02 3.735086363651e-04 2.700336643235e+01
3.712500000000e+02 -2.546242634352e-02 3.736818095749e-04 2.697495039587e+01
3.715000000000e+02 -2.557474767680e-02 3.738464585705e-04 2.694459979904e+01
3.717500000000e+02 -2.568535407954e-02 3.739937799873e-04 2.691233830019e+01
3.720000000000e+02 -2.579243105660e-02 3.741148119545e-04 2.687819738923e+01
3.722500000000e+02 -2.589419994541e-02 3.742006288052e-04 2.684221621731e+01
3.725000000000e+02 -2.598894441426e-02 3.742423683757e-04 2.680444136574e+01
3.727500000000e+02 -2.607503629386e-02 3.742314846262e-04 2.676492659299e+01
3.730000000000e+02 -2.615096133568e-02 3.741599776121e-04 2.672373255642e+01
3.732500000000e+02 -2.621534238825e-02 3.740205198711e-04 2.668092650283e+01
3.735000000000e+02 -2.626696128489e-02 3.738065947366e-04 2.663658196188e+01
3.737500000000e+02 -2.630477759254e-02 3.735126132912e-04 2.659077840964e+01
3.740000000000e+02 -2.632794507960e-02 3.731341255529e-04 2.654360093767e+01
3.742500000000e+02 -2.633582412641e-02 3.726678528232e-04 2.649513989211e+01
3.745000000000e+02 -2.632799168345e-02 3.721117622672e-04 2.644549050971e+01
3.747500000000e+02 -2.630424735244e-02 3.714651289225e-04 2.639475253518e+01
3.750000000000e+02 -2.626461594913e-02 3.707285731404e-04 2.634302980621e+01
3.752500000000e+02 -2.620934677121e-02 3.699040733222e-04 2.629042983298e+01
3.755000000000e+02 -2.613890913671e-02 3.689949491714e-04 2.623706333088e+01
3.757500000000e+02 -2.605398474843e-02 3.680058169977e-04 2.618304374987e+01
3.760000000000e+02 -2.595545665220e-02 3.669425102780e-04 2.612848675793e+01
3.762500000000e+02 -2.584439516865e-02 3.658119871970e-04 2.607350971769e+01
3.765000000000e+02 -2.572204104508e-02 3.646222197086e-04 2.601823114301e+01
3.767500000000e+02 -2.558978631516e-02 3.633820590208e-04 2.596277013188e+01
3.770000000000e+02 -2.544915321182e-02 3.621010819775e-04 2.590724581035e+01
3.772500000000e+02 -2.530177094089e-02 3.607894428714e-04 2.585177677229e+01
3.775000000000e+02 -2.514935075555e-02 3.594577029158e-04 2.579648052373e+01
3.777500000000e+02 -2.499365992912e-02 3.581166432112e-04 2.574147295227e+01
3.780000000000e+02 -2.483649531196e-02 3.567770646385e-04 2.568686782227e+01
3.782500000000e+02 -2.467965636305e-02 3.554496448592e-04 2.563277627768e+01
3.785000000000e+02 -2.452491807653e-02 3.541447693508e-04 2.557930638798e+01
3.787500000000e+02 -2.437400504556e-02 3.528723786017e-04 2.552656271111e+01
3.790000000000e+02 -2.422856685572e-02 3.516418017537e-04 2.547464587160e+01
3.792500000000e+02 -2.409015340127e-02 3.504616083974e-04 2.542365216832e+01
3.795000000000e+02 -2.396019273183e-02 3.493395155952e-04 2.537367318020e+01
3.797500000000e+02 -2.383997151121e-02 3.482822986059e-04 2.532479539068e+01
3.800000000000e+02 -2.373061745154e-02 3.472957108234e-04 2.527709978843e+01
3.802500000000e+02 -2.363308452418e-02 3.463844306446e-04 2.523066147526e+01
3.805000000000e+02 -2.354814126213e-02 3.455520298631e-04 2.518554925267e+01
3.807500000000e+02 -2.347636154033e-02 3.448009612975e-04 2.514182519272e+01
3.810000000000e+02 -2.341811934005e-02 3.441325664231e-04 2.509954418671e+01
3.812500000000e+02 -2.337358597778e-02 3.435471002150e-04 2.505875348210e+01
3.815000000000e+02 -2.334273089038e-02 3.430437729288e-04 2.501949220694e+01
3.817500000000e+02 -2.332532549781e-02 3.426208146601e-04 2.498179089070e+01
3.820000000000e+02 -2.332094964234e-02 3.422755017292e-04 2.494567099177e+01
3.822500000000e+02 -2.332900139145e-02 3.420042687637e-04 2.491114443638e+01
3.825000000000e+02 -2.334870888574e-02 3.418027881875e-04 2.487821320183e+01
3.827500000000e+02 -2.337914445492e-02 3.416660562792e-04 2.484686893696e+01
3.830000000000e+02 -2.341924090408e-02 3.415884811301e-04 2.481709265534e+01
3.832500000000e+02 -2.346780907351e-02 3.415639821228e-04 2.478885451134e+01
3.835000000000e+02 -2.352355714392e-02 3.415860978449e-04 2.476211366916e+01
3.837500000000e+02 -2.358511063149e-02 3.416480789117e-04 2.473681829327e+01
3.840000000000e+02 -2.365103308064e-02 3.417429884617e-04 2.471290566176e+01
3.842500000000e+02 -2.371984713842e-02 3.418637941765e-04 2.469030242125e+01
3.845000000000e+02 -2.379005569067e-02 3.420034622225e-04 2.466892498212e+01
3.847500000000e+02 -2.386016290784e-02 3.421550392406e-04 2.464868005933e+01
3.850000000000e+02 -2.392869464790e-02 3.423117623067e-04 2.462946535914e+01
3.852500000000e+02 -2.399421835405e-02 3.424671279723e-04 2.461117040438e+01
3.855000000000e+02 -2.405536240865e-02 3.426149865958e-04 2.459367748985e+01
3.857500000000e+02 -2.411083419702e-02 3.427496199122e-04 2.457686274073e+01
3.860000000000e+02 -2.415943729565e-02 3.428658156184e-04 2.456059728219e+01
3.862500000000e+02 -2.420008780535e-02 3.429589345467e-04 2.454474847586e+01
3.865000000000e+02 -2.423182895326e-02 3.430249389575e-04 2.452918120951e+01
3.867500000000e+02 -2.425384469324e-02 3.430604895607e-04 2.451375922814e+01
3.870000000000e+02 -2.426547181092e-02 3.430630211421e-04 2.449834645565e+01
3.872500000000e+02 -2.426621075694e-02 3.430307238281e-04 2.448280831235e+01
3.875000000000e+02 -2.425573483344e-02 3.429625870561e-04 2.446701298507e+01
3.877500000000e+02 -2.423389755845e-02 3.428584230687e-04 2.445083263247e+01
3.880000000000e+02 -2.420073849029e-02 3.427188760735e-04 2.443414451565e+01
3.882500000000e+02 -2.415648669068e-02 3.425454167083e-04 2.441683202134e+01
3.885000000000e+02 -2.410156216441e-02 3.423403128244e-04 2.439878557850e+01
3.887500000000e+02 -2.403657517907e-02 3.421065867452e-04 2.437990345154e+01
3.890000000000e+02 -2.396232280438e-02 3.418479675305e-04 2.436009239779e+01
3.892500000000e+02 -2.387978343120e-02 3.415690449489e-04 2.433926819919e+01
3.895000000000e+02 -2.379010754301e-02 3.412750084627e-04 2.431735605127e+01
3.897500000000e+02 -2.369460691264e-02 3.409715329541e-04 2.429429082701e+01
3.900000000000e+02 -2.359474051565e-02 3.406648676841e-04 2.427001720805e+01
3.902500000000e+02 -2.349209844043e-02 3.403613196959e-04 2.424448970413e+01
3.905000000000e+02 -2.338838205456e-02 3.400675321696e-04 2.421767255744e+01
3.907500000000e+02 -2.328538190648e-02 3.397904034688e-04 2.418953955526e+01
3.910000000000e+02 -2.318495370290e-02 3.395367832087e-04 2.416007376144e+01
3.912500000000e+02 -2.308899099997e-02 3.393134442409e-04 2.412926717391e+01
3.915000000000e+02 -2.299939638018e-02 3.391269847187e-04 2.409712033842e+01
3.917500000000e+02 -2.291805204344e-02 3.389836944241e-04 2.406364191215e+01
3.920000000000e+02 -2.284678849957e-02 3.388894402876e-04 2.402884821743e+01
3.922500000000e+02 -2.278735336247e-02 3.388495656121e-04 2.399276277166e+01
3.925000000000e+02 -2.274137938515e-02 3.388687920548e-04 2.395541582887e+01
3.927500000000e+02 -2.271035377969e-02 3.389511341168e-04 2.391684392079e+01
3.930000000000e+02 -2.269558786946e-02 3.390998145071e-04 2.387708942870e+01
3.932500000000e+02 -2.269818948999e-02 3.393172039801e-04 2.383620016577e+01
3.935000000000e+02 -2.271903660959e-02 3.396047715813e-04 2.379422899408e+01
3.937500000000e+02 -2.275875449384e-02 3.399630268686e-04 2.375123346094e+01
3.940000000000e+02 -2.281769640357e-02 3.403914913715e-04 2.370727546843e+01
3.942500000000e+02 -2.289592792347e-02 3.408886809785e-04 2.366242095847e+01
3.945000000000e+02 -2.299321622634e-02 3.414520933221e-04 2.361673961763e+01
3.947500000000e+02 -2.310902419189e-02 3.420782202800e-04 2.357030459551e+01
3.950000000000e+02 -2.324250921163e-02 3.427625666983e-04 2.352319222140e+01
3.952500000000e+02 -2.339252753012e-02 3.434996794138e-04 2.347548172839e+01
3.955000000000e+02 -2.355764345222e-02 3.442831889501e-04 2.342725495851e+01
3.957500000000e+02 -2.373614393612e-02 3.451058638726e-04 2.337859605405e+01
3.960000000000e+02 -2.392605821273e-02 3.459596388768e-04 2.332959113398e+01
3.962500000000e+02 -2.412518170510e-02 3.468357550613e-04 2.328032793415e+01
3.965000000000e+02 -2.433110419996e-02 3.477248662477e-04 2.323089542450e+01
3.967500000000e+02 -2.454124146227e-02 3.486170413412e-04 2.318138340091e+01
3.970000000000e+02 -2.475287036607e-02 3.495019157792e-04 2.313188204103e+01
3.972500000000e+02 -2.496316599369e-02 3.503687996835e-04 2.308248144553e+01
3.975000000000e+02 -2.516924110187e-02 3.512067288002e-04 2.303327115712e+01
3.977500000000e+02 -2.536818682717e-02 3.520046627891e-04 2.298433966962e+01
3.980000000000e+02 -2.555711370147e-02 3.527516431504e-04 2.293577393552e+01
3.982500000000e+02 -2.573319277927e-02 3.534369282067e-04 2.288765888437e+01
3.985000000000e+02 -2.589369641779e-02 3.540500738891e-04 2.284007695495e+01
3.987500000000e+02 -2.603603792633e-02 3.545811179499e-04 2.279310765785e+01
3.990000000000e+02 -2.615780963843e-02 3.550207459712e-04 2.274682717707e+01
3.992500000000e+02 -2.625681943030e-02 3.553604335385e-04 2.270130801072e+01
3.995000000000e+02 -2.633112461625e-02 3.555925803880e-04 2.265661867113e+01
3.997500000000e+02 -2.637906318554e-02 3.557106628265e-04 2.261282343635e+01
4.000000000000e+02 -2.639928235273e-02 3.557093732267e-04 2.256998216161e+01
4.002500000000e+02 -2.639076346423e-02 3.555847392677e-04 2.252815014886e+01
4.005000000000e+02 -2.635284319648e-02 3.553342316538e-04 2.248737807653e+01
4.007500000000e+02 -2.628523084933e-02 3.549568303391e-04 2.244771197988e+01
4.010000000000e+02 -2.618802068495e-02 3.544531874850e-04 2.240919327748e+01
4.012500000000e+02 -2.606170012459e-02 3.538256104785e-04 2.237185884518e+01
4.015000000000e+02 -2.590715255590e-02 3.530780327721e-04 2.233574111339e+01
4.017500000000e+02 -2.572565557983e-02 3.522159512424e-04 2.230086820000e+01
4.020000000000e+02 -2.551887244171e-02 3.512466973769e-04 2.226726405242e+01
4.022500000000e+02 -2.528883774253e-02 3.501791288053e-04 2.223494860287e+01
4.025000000000e+02 -2.503793750588e-02 3.490235189407e-04 2.220393793270e+01
4.027500000000e+02 -2.476888372620e-02 3.477914827819e-04 2.217424442823e+01
4.030000000000e+02 -2.448468305979e-02 3.464959114916e-04 2.214587693990e+01
4.032500000000e+02 -2.418860007572e-02 3.451504749751e-04 2.211884093696e+01
4.035000000000e+02 -2.388411560491e-02 3.437696924021e-04 2.209313864629e+01
4.037500000000e+02 -2.357488040902e-02 3.423687274476e-04 2.206876920552e+01
4.040000000000e+02 -2.326466512489e-02 3.409631167488e-04 2.204572879805e+01
4.042500000000e+02 -2.295730705738e-02 3.395685210348e-04 2.202401080154e+01
4.045000000000e+02 -2.265665496816e-02 3.382005020087e-04 2.200360593512e+01
4.047500000000e+02 -2.236651230310e-02 3.368742823982e-04 2.198450242003e+01
4.050000000000e+02 -2.209058011086e-02 3.356045210032e-04 2.196668614822e+01
4.052500000000e+02 -2.183240088083e-02 3.344051039638e-04 2.195014086857e+01
4.055000000000e+02 -2.159529983101e-02 3.332889472730e-04 2.193484838963e+01
4.057500000000e+02 -2.138232397699e-02 3.322678513008e-04 2.192078879549e+01
4.060000000000e+02 -2.119619374789e-02 3.313523288010e-04 2.190794068137e+01
4.062500000000e+02 -2.103926263359e-02 3.305514593491e-04 2.189628140414e+01
4.065000000000e+02 -2.091348296441e-02 3.298727907512e-04 2.188578733872e+01
4.067500000000e+02 -2.082037755018e-02 3.293222599741e-04 2.187643415318e+01
4.070000000000e+02 -2.076101829161e-02 3.289041390460e-04 2.186819707641e+01
4.072500000000e+02 -2.073601141916e-02 3.286210097925e-04 2.186105117135e+01
4.075000000000e+02 -2.074549006018e-02 3.284737508520e-04 2.185497159982e+01
4.077500000000e+02 -2.078911406436e-02 3.284615611737e-04 2.184993387745e+01
4.080000000000e+02 -2.086607748757e-02 3.285819810793e-04 2.184591410530e+01
4.082500000000e+02 -2.097512288577e-02 3.288309705386e-04 2.184288918918e+01
4.085000000000e+02 -2.111456268536e-02 3.292029885664e-04 2.184083702497e+01
4.087500000000e+02 -2.128230705320e-02 3.296910838736e-04 2.183973665814e+01
4.090000000000e+02 -2.147589754369e-02 3.302870009954e-04 2.183956840847e+01
4.092500000000e+02 -2.169254611958e-02 3.309813015277e-04 2.184031396239e+01
4.095000000000e+02 -2.192917852694e-02 3.317634953335e-04 2.184195642976e+01
4.097500000000e+02 -2.218248129637e-02 3.326221816427e-04 2.184448036388e+01
4.100000000000e+02 -2.244895144458e-02 3.335451975495e-04 2.184787174996e+01
4.102500000000e+02 -2.272494786548e-02 3.345197644772e-04 2.185211795862e+01
4.105000000000e+02 -2.300674364338e-02 3.355326586559e-04 2.185720767500e+01
4.107500000000e+02 -2.329057834352e-02 3.365703878168e-04 2.186313079961e+01
4.110000000000e+02 -2.357270947274e-02 3.376193470577e-04 2.186987833094e+01
4.112500000000e+02 -2.384946237455e-02 3.386659645269e-04 2.187744222992e+01
4.115000000000e+02 -2.411727800252e-02 3.396968781747e-04 2.188581528305e+01
4.117500000000e+02 -2.437275773359e-02 3.406990479993e-04 2.189499095272e+01
4.120000000000e+02 -2.461270513813e-02 3.416599851428e-04 2.190496323578e+01
4.122500000000e+02 -2.483416403077e-02 3.425679702798e-04 2.191572652813e+01
4.125000000000e+02 -2.503445235124e-02 3.434120470012e-04 2.192727550391e+01
4.127500000000e+02 -2.521119182850e-02 3.441821762813e-04 2.193960500504e+01
4.130000000000e+02 -2.536233347033e-02 3.448694076098e-04 2.195270996212e+01
4.132500000000e+02 -2.548617828672e-02 3.454659899272e-04 2.196658532684e+01
4.135000000000e+02 -2.558139338151e-02 3.459654843777e-04 2.198122603166e+01
4.137500000000e+02 -2.564702355434e-02 3.463627465133e-04 2.199662697651e+01
4.140000000000e+02 -2.568249800452e-02 3.466540095351e-04 2.201278302969e+01
4.142500000000e+02 -2.568763243203e-02 3.468369897359e-04 2.202968905503e+01
4.145000000000e+02 -2.566262646888e-02 3.469108774185e-04 2.204733995302e+01
4.147500000000e+02 -2.560805638312e-02 3.468763255689e-04 2.206573071694e+01
4.150000000000e+02 -2.552486328548e-02 3.467354219031e-04 2.208485649283e+01
4.152500000000e+02 -2.541433702449e-02 3.464916449192e-04 2.210471265413e+01
4.155000000000e+02 -2.527809564097e-02 3.461497977187e-04 2.212529487029e+01
4.157500000000e+02 -2.511806087392e-02 3.457159241299e-04 2.214659917311e+01
4.160000000000e+02 -2.493642985377e-02 3.451972066303e-04 2.216862201886e+01
4.162500000000e+02 -2.473564318342e-02 3.446018479015e-04 2.219136034323e+01
4.165000000000e+02 -2.451834991678e-02 3.439389408376e-04 2.221481159669e+01
4.167500000000e+02 -2.428736974518e-02 3.432183269139e-04 2.223897377393e+01
4.170000000000e+02 -2.404565287473e-02 3.424504449389e-04 2.226384542261e+01
4.172500000000e+02 -2.379623811606e-02 3.416460919254e-04 2.228942564395e+01
4.175000000000e+02 -2.354220991943e-02 3.408163723421e-04 2.231571406690e+01
4.177500000000e+02 -2.328665431188e-02 3.399727182405e-04 2.234271081972e+01
4.180000000000e+02 -2.303261541089e-02 3.391264157232e-04 2.237041648470e+01
4.182500000000e+02 -2.278305288349e-02 3.382885638252e-04 2.239883203935e+01
4.185000000000e+02 -2.254080070155e-02 3.374701357437e-04 2.242795879214e+01
4.187500000000e+02 -2.230852781498e-02 3.366814161374e-04 2.245779831329e+01
4.190000000000e+02 -2.208870263332e-02 3.359320764644e-04 2.248835234637e+01
4.192500000000e+02 -2.188355988381e-02 3.352312142286e-04 2.251962273946e+01
4.195000000000e+02 -2.169507231367e-02 3.345872186207e-04 2.255161134271e+01
4.197500000000e+02 -2.152492571742e-02 3.340076159746e-04 2.258431993491e+01
4.200000000000e+02 -2.137449986355e-02 3.334989581917e-04 2.261775011815e+01
4.202500000000e+02 -2.124485405327e-02 3.330667845608e-04 2.265190322906e+01
4.205000000000e+02 -2.113671804582e-02 3.327156411238e-04 2.268678023883e+01
4.207500000000e+02 -2.105048905668e-02 3.324490436652e-04 2.272238164368e+01
4.210000000000e+02 -2.098623340055e-02 3.322694345926e-04 2.275870736291e+01
4.212500000000e+02 -2.094369391891e-02 3.321781693834e-04 2.279575661404e+01
4.215000000000e+02 -2.092230233760e-02 3.321755416904e-04 2.283352778633e+01
4.217500000000e+02 -2.092119576475e-02 3.322607694168e-04 2.287201830525e+01
4.220000000000e+02 -2.093923832760e-02 3.324319204205e-04 2.291122447925e+01
4.222500000000e+02 -2.097504647812e-02 3.326860657956e-04 2.295114133171e+01
4.225000000000e+02 -2.102701706335e-02 3.330192824754e-04 2.299176242647e+01
4.227500000000e+02 -2.109335827656e-02 3.334266862308e-04 2.303307966625e+01
4.230000000000e+02 -2.117212256497e-02 3.339024810478e-04 2.307508308536e+01
4.232500000000e+02 -2.126124089833e-02 3.344400239525e-04 2.311776062680e+01
4.235000000000e+02 -2.135855791779e-02 3.350318915452e-04 2.316109791245e+01
4.237500000000e+02 -2.146186709555e-02 3.356699578745e-04 2.320507799902e+01
4.240000000000e+02 -2.156894550352e-02 3.363454665552e-04 2.324968114256e+01
4.242500000000e+02 -2.167758765171e-02 3.370491914956e-04 2.329488456263e+01
4.245000000000e+02 -2.178563809062e-02 3.377715087098e-04 2.334066221565e+01
4.247500000000e+02 -2.189102181949e-02 3.385024813215e-04 2.338698459205e+01
4.250000000000e+02 -2.199177294644e-02 3.392320447211e-04 2.343381853308e+01
4.252500000000e+02 -2.208606088370e-02 3.399501485372e-04 2.348112708373e+01
4.255000000000e+02 -2.217221295615e-02 3.406467727609e-04 2.352886938947e+01
4.257500000000e+02 -2.224873512829e-02 3.413122624520e-04 2.357700062946e+01
4.260000000000e+02 -2.231432935548e-02 3.419374661078e-04 2.362547201133e+01
4.262500000000e+02 -2.236790762779e-02 3.425137359440e-04 2.367423081518e+01
4.265000000000e+02 -2.240860238557e-02 3.430332353539e-04 2.372322049594e+01
4.267500000000e+02 -2.243577380412e-02 3.434887805825e-04 2.377238084984e+01
4.270000000000e+02 -2.244901372842e-02 3.438741060274e-04 2.382164823145e+01
4.272500000000e+02 -2.244814682345e-02 3.441841655180e-04 2.387095583331e+01
4.275000000000e+02 -2.243322815367e-02 3.444150732321e-04 2.392023401748e+01
4.277500000000e+02 -2.240453820201e-02 3.445641620412e-04 2.396941068847e+01
4.280000000000e+02 -2.236257418995e-02 3.446300532981e-04 2.401841171422e+01
4.282500000000e+02 -2.230803882346e-02 3.446127318922e-04 2.406716137829e+01
4.285000000000e+02 -2.224182611259e-02 3.445134639529e-04 2.411558285821e+01
4.287500000000e+02 -2.216500479971e-02 3.443347470670e-04 2.416359872323e+01
4.290000000000e+02 -2.207879853022e-02 3.440803736470e-04 2.421113144085e+01
4.292500000000e+02 -2.198456489312e-02 3.437553287061e-04 2.425810389301e+01
4.295000000000e+02 -2.188377253616e-02 3.433656774651e-04 2.430443988428e+01
4.297500000000e+02 -2.177797618894e-02 3.429184498881e-04 2.435006464242e+01
4.300000000000e+02 -2.166879014719e-02 3.424215061277e-04 2.439490531406e+01
4.302500000000e+02 -2.155786099760e-02 3.418833529010e-04 2.443889143851e+01
4.305000000000e+02 -2.144683973596e-02 3.413130808224e-04 2.448195540835e+01
4.307500000000e+02 -2.133735362074e-02 3.407201372611e-04 2.452403292134e+01
4.310000000000e+02 -2.123097890626e-02 3.401141384593e-04 2.456506340849e+01
4.312500000000e+02 -2.112921469318e-02 3.395047167130e-04 2.460499045791e+01
4.315000000000e+02 -2.103345698085e-02 3.389013639372e-04 2.464376222807e+01
4.317500000000e+02 -2.094497585167e-02 3.383132607588e-04 2.468133186249e+01
4.320000000000e+02 -2.086489382498e-02 3.377491430037e-04 2.471765789256e+01
4.322500000000e+02 -2.079416748793e-02 3.372171787724e-04 2.475270465744e+01
4.325000000000e+02 -2.073357300290e-02 3.367248507327e-04 2.478644272373e+01
4.327500000000e+02 -2.068369429994e-02 3.362788418530e-04 2.481884930714e+01
4.330000000000e+02 -2.064491610347e-02 3.358849905972e-04 2.484990869979e+01
4.332500000000e+02 -2.061742089379e-02 3.355482410964e-04 2.487961271123e+01
4.335000000000e+02 -2.060118971117e-02 3.352725979875e-04 2.490796107899e+01
4.337500000000e+02 -2.059600837353e-02 3.350611238056e-04 2.493496189436e+01
4.340000000000e+02 -2.060147685275e-02 3.349159508406e-04 2.496063197566e+01
4.342500000000e+02 -2.061702414201e-02 3.348383162460e-04 2.498499721395e+01
4.345000000000e+02 -2.064192561475e-02 3.348285660458e-04 2.500809286675e+01
4.347500000000e+02 -2.067532513711e-02 3.348862887848e-04 2.502996377118e+01
4.350000000000e+02 -2.071625857631e-02 3.350104470642e-04 2.505066447572e+01
4.352500000000e+02 -2.076368014506e-02 3.351993714320e-04 2.507025926816e+01
4.355000000000e+02 -2.081648984826e-02 3.354508085379e-04 2.508882208667e+01
4.357500000000e+02 -2.087356253003e-02 3.357620325301e-04 2.510643630367e+01
4.360000000000e+02 -2.093377620352e-02 3.361300077448e-04 2.512319437293e+01
4.362500000000e+02 -2.099603994896e-02 3.365514880284e-04 2.513919734233e+01
4.365000000000e+02 -2.105932035724e-02 3.370230592376e-04 2.515455421720e+01
4.367500000000e+02 -2.112266655930e-02 3.375412140334e-04 2.516938120798e+01
4.370000000000e+02 -2.118523256575e-02 3.381024609326e-04 2.518380083055e+01
4.372500000000e+02 -2.124629646470e-02 3.387033817311e-04 2.519794090669e+01
4.375000000000e+02 -2.130527662984e-02 3.393406895583e-04 2.521193347651e+01
4.377500000000e+02 -2.136174386507e-02 3.400112759892e-04 2.522591361368e+01
4.380000000000e+02 -2.141543003968e-02 3.407122528829e-04 2.524001820745e+01
4.382500000000e+02 -2.146623195949e-02 3.414409814599e-04 2.525438470326e+01
4.385000000000e+02 -2.151421243573e-02 3.421950950424e-04 2.526914983177e+01
4.387500000000e+02 -2.155959611710e-02 3.429725082147e-04 2.528444835827e+01
4.390000000000e+02 -2.160276280693e-02 3.437714689140e-04 2.530041185535e+01
4.392500000000e+02 -2.164423562446e-02 3.445905268533e-04 2.531716753201e+01
4.395000000000e+02 -2.168466743923e-02 3.454285341516e-04 2.533483712080e+01
4.397500000000e+02 -2.172482438472e-02 3.462846201610e-04 2.535353584839e+01
4.400000000000e+02 -2.176556688014e-02 3.471582203935e-04 2.537337147574e+01
4.402500000000e+02 -2.180782839645e-02 3.480490510037e-04 2.539444343507e+01
4.405000000000e+02 -2.185259248184e-02 3.489570839076e-04 2.541684205519e+01
4.407500000000e+02 -2.190086952785e-02 3.498825207377e-04 2.544064786662e+01
4.410000000000e+02 -2.195367235759e-02 3.508257555195e-04 2.546593099901e+01
4.412500000000e+02 -2.201199236666e-02 3.517873427847e-04 2.549275065686e+01
4.415000000000e+02 -2.207677513140e-02 3.527679711864e-04 2.552115467772e+01
4.417500000000e+02 -2.214889751956e-02 3.537683947710e-04 2.555117914897e+01
4.420000000000e+02 -2.222914540777e-02 3.547893652758e-04 2.558284810843e+01
4.422500000000e+02 -2.231819312560e-02 3.558315709755e-04 2.561617330059e+01
4.425000000000e+02 -2.241658531079e-02 3.568955929501e-04 2.565115399385e+01
4.427500000000e+02 -2.252471962849e-02 3.579818292049e-04 2.568777685893e+01
4.430000000000e+02 -2.264283245952e-02 3.590904250701e-04 2.572601591300e+01
4.432500000000e+02 -2.277098727992e-02 3.602211977989e-04 2.576583251649e+01
4.435000000000e+02 -2.290906515333e-02 3.613735755195e-04 2.580717543780e+01
4.437500000000e+02 -2.305675890055e-02 3.625465365017e-04 2.584998098696e+01
4.440000000000e+02 -2.321357056692e-02 3.637384862806e-04 2.589417323066e+01
4.442500000000e+02 -2.337881154538e-02 3.649473134279e-04 2.593966425926e+01
4.445000000000e+02 -2.355160624060e-02 3.661704413922e-04 2.598635455896e+01
4.447500000000e+02 -2.373090035287e-02 3.674046563509e-04 2.603413347303e+01
4.450000000000e+02 -2.391547171883e-02 3.686461572307e-04 2.608287972513e+01
4.452500000000e+02 -2.410394596021e-02 3.698903565670e-04 2.613246206667e+01
4.455000000000e+02 -2.429481534700e-02 3.711321310977e-04 2.618274001804e+01
4.457500000000e+02 -2.448645950386e-02 3.723658294486e-04 2.623356468080e+01
4.460000000000e+02 -2.467717098738e-02 3.735853012071e-04 2.628477968588e+01
4.462500000000e+02 -2.486518207607e-02 3.747839544182e-04 2.633622220410e+01
4.465000000000e+02 -2.504869511138e-02 3.759548360325e-04 2.638772407019e+01
4.467500000000e+02 -2.522591378982e-02 3.770907313782e-04 2.643911297185e+01
4.470000000000e+02 -2.539507640519e-02 3.781842648437e-04 2.649021373130e+01
4.472500000000e+02 -2.555448893549e-02 3.792280139406e-04 2.654084964774e+01
4.475000000000e+02 -2.570255747834e-02 3.802146309000e-04 2.659084388103e+01
4.477500000000e+02 -2.583782044815e-02 3.811369685255e-04 2.664002090094e+01
4.480000000000e+02 -2.595897819165e-02 3.819882038804e-04 2.668820793200e+01
4.482500000000e+02 -2.606492110692e-02 3.827619700227e-04 2.673523642687e+01
4.485000000000e+02 -2.615475429223e-02 3.834524823208e-04 2.678094352571e+01
4.487500000000e+02 -2.622782004002e-02 3.840546366436e-04 2.682517346938e+01
4.490000000000e+02 -2.628371618683e-02 3.845641665768e-04 2.686777898758e+01
4.492500000000e+02 -2.632231007961e-02 3.849777348880e-04 2.690862258520e+01
4.495000000000e+02 -2.634374842867e-02 3.852930003626e-04 2.694757776578e+01
4.497500000000e+02 -2.634846196577e-02 3.855086990379e-04 2.698453011826e+01
4.500000000000e+02 -2.633716570378e-02 3.856247165603e-04 2.701937828744e+01
4.502500000000e+02 -2.631085340323e-02 3.856421395053e-04 2.705203478636e+01
4.505000000000e+02 -2.627078753577e-02 3.855632158992e-04 2.708242665073e+01
4.507500000000e+02 -2.621848332778e-02 3.853914303343e-04 2.711049591104e+01
4.510000000000e+02 -2.615568804108e-02 3.851314707020e-04 2.713619987942e+01
4.512500000000e+02 -2.608435525848e-02 3.847891847355e-04 2.715951124296e+01
4.515000000000e+02 -2.600661450978e-02 3.843715311599e-04 2.718041796512e+01
4.517500000000e+02 -2.592473811624e-02 3.838865119479e-04 2.719892298176e+01
4.520000000000e+02 -2.584110345637e-02 3.833430749587e-04 2.721504372434e+01
4.522500000000e+02 -2.575815427166e-02 3.827510029907e-04 2.722881144617e+01
4.525000000000e+02 -2.567835927348e-02 3.821207887575e-04 2.724027039480e+01
4.527500000000e+02 -2.560417050878e-02 3.814634944370e-04 2.724947683141e+01
4.530000000000e+02 -2.553798236612e-02 3.807906044498e-04 2.725649791444e+01
4.532500000000e+02 -2.548209100153e-02 3.801138629186e-04 2.726141048088e+01
4.535000000000e+02 -2.543865684065e-02 3.794451128157e-04 2.726429973953e+01
4.537500000000e+02 -2.540966949610e-02 3.787961261130e-04 2.726525790469e+01
4.540000000000e+02 -2.539691647740e-02 3.781784328617e-04 2.726438280073e+01
4.542500000000e+02 -2.540195678579e-02 3.776031561444e-04 2.726177645183e+01
4.545000000000e+02 -2.542609895802e-02 3.770808559721e-04 2.725754369728e+01
4.547500000000e+02 -2.547038428019e-02 3.766213453029e-04 2.725179084448e+01
4.550000000000e+02 -2.553557596808e-02 3.762335608126e-04 2.724462438436e+01
4.552500000000e+02 -2.562215391509e-02 3.759254278924e-04 2.723614979464e+01
4.555000000000e+02 -2.573031405335e-02 3.757037318629e-04 2.722647043816e+01
4.557500000000e+02 -2.585997277305e-02 3.755740212847e-04 2.721568657555e+01
4.560000000000e+02 -2.601077572468e-02 3.755405043675e-04 2.720389450027e+01
4.562500000000e+02 -2.618211110964e-02 3.756059794324e-04 2.719118580215e+01
4.565000000000e+02 -2.637312589577e-02 3.757717782358e-04 2.717764676667e+01
4.567500000000e+02 -2.658274514567e-02 3.760377222621e-04 2.716335789846e+01
4.570000000000e+02 -2.680969322132e-02 3.764021251159e-04 2.714839358076e+01
4.572500000000e+02 -2.705251588835e-02 3.768617961818e-04 2.713282185098e+01
4.575000000000e+02 -2.730960409119e-02 3.774120707873e-04 2.711670429042e+01
4.577500000000e+02 -2.757921756962e-02 3.780468606334e-04 2.710009601301e+01
4.580000000000e+02 -2.785950907085e-02 3.787587308587e-04 2.708304574406e+01
4.582500000000e+02 -2.814854812314e-02 3.795389954373e-04 2.706559597080e+01
4.585000000000e+02 -2.844434432703e-02 3.803778343105e-04 2.704778315171e+01
4.587500000000e+02 -2.874487013207e-02 3.812644279526e-04 2.702963797082e+01
4.590000000000e+02 -2.904808291683e-02 3.821871112782e-04 2.701118562361e+01
4.592500000000e+02 -2.935194565985e-02 3.831335398759e-04 2.699244611451e+01
4.595000000000e+02 -2.965444725321e-02 3.840908699866e-04 2.697343456380e+01
4.597500000000e+02 -2.995362204014e-02 3.850459473783e-04 2.695416150613e+01
4.600000000000e+02 -3.024756790345e-02 3.859855014244e-04 2.693463317252e+01
4.602500000000e+02 -3.053446424214e-02 3.868963430680e-04 2.691485175337e+01
4.605000000000e+02 -3.081258926472e-02 3.877655324835e-04 2.689481563356e+01
4.607500000000e+02 -3.108033572563e-02 3.885806025256e-04 2.687451959947e+01
4.610000000000e+02 -3.133622705206e-02 3.893298069464e-04 2.685395501623e+01
4.612500000000e+02 -3.157893101889e-02 3.900021923943e-04 2.683310998387e+01
4.615000000000e+02 -3.180727290558e-02 3.905877584679e-04 2.681196946511e+01
4.617500000000e+02 -3.202024700273e-02 3.910776179802e-04 2.679051539778e+01
4.620000000000e+02 -3.221702581914e-02 3.914641440079e-04 2.676872680560e+01
4.622500000000e+02 -3.239696837852e-02 3.917410084096e-04 2.674657989225e+01
4.625000000000e+02 -3.255962607998e-02 3.919032808117e-04 2.672404815681e+01
4.627500000000e+02 -3.270474655985e-02 3.919474534979e-04 2.670110251700e+01
4.630000000000e+02 -3.283227600458e-02 3.918714759424e-04 2.667771145233e+01
4.632500000000e+02 -3.294235863244e-02 3.916747180467e-04 2.665384118903e+01
4.635000000000e+02 -3.303533410001e-02 3.913579673051e-04 2.662945591672e+01
4.637500000000e+02 -3.311173518335e-02 3.909233797314e-04 2.660451804503e+01
4.640000000000e+02 -3.317228199795e-02 3.903744284687e-04 2.657898851974e+01
4.642500000000e+02 -3.321787496803e-02 3.897158161084e-04 2.655282717870e+01
4.645000000000e+02 -3.324958693206e-02 3.889533745184e-04 2.652599316297e+01
4.647500000000e+02 -3.326865240501e-02 3.880938766672e-04 2.649844537544e+01
4.650000000000e+02 -3.327645653740e-02 3.871450407847e-04 2.647014297981e+01
4.652500000000e+02 -3.327452173099e-02 3.861153980362e-04 2.644104594810e+01
4.655000000000e+02 -3.326449390228e-02 3.850141190278e-04 2.641111562730e+01
4.657500000000e+02 -3.324812664397e-02 3.838509292361e-04 2.638031532950e+01
4.660000000000e+02 -3.322726548757e-02 3.826361166905e-04 2.634861093766e+01
4.662500000000e+02 -3.320383030783e-02 3.813802557121e-04 2.631597150368e+01
4.665000000000e+02 -3.317979657966e-02 3.800941117055e-04 2.628236982906e+01
4.667500000000e+02 -3.315717653417e-02 3.787885609677e-04 2.624778302557e+01
4.670000000000e+02 -3.313799849035e-02 3.774744946988e-04 2.621219303004e+01
4.672500000000e+02 -3.312428603942e-02 3.761627972997e-04 2.617558706189e+01
4.675000000000e+02 -3.311803671638e-02 3.748641054233e-04 2.613795802807e+01
4.677500000000e+02 -3.312119918459e-02 3.735887316057e-04 2.609930484010e+01
4.680000000000e+02 -3.313565177454e-02 3.723467237218e-04 2.605963265771e+01
4.682500000000e+02 -3.316318030143e-02 3.711477436057e-04 2.601895303844e+01
4.685000000000e+02 -3.320545612860e-02 3.700009876704e-04 2.597728398338e+01
4.687500000000e+02 -3.326401530130e-02 3.689151255154e-04 2.593464989700e+01
4.690000000000e+02 -3.334023848167e-02 3.678982440269e-04 2.589108143650e+01
4.692500000000e+02 -3.343533237351e-02 3.669577959463e-04 2.584661526113e+01
4.695000000000e+02 -3.355031326079e-02 3.661005513250e-04 2.580129369233e+01
4.697500000000e+02 -3.368599255160e-02 3.653325504225e-04 2.575516427917e+01
4.700000000000e+02 -3.384296441064e-02 3.646590448683e-04 2.570827927542e+01
4.702500000000e+02 -3.402159727450e-02 3.640845256137e-04 2.566069505581e+01
4.705000000000e+02 -3.422202785020e-02 3.636126374642e-04 2.561247146295e+01
4.707500000000e+02 -3.444415811600e-02 3.632461508113e-04 2.556367109735e+01
4.710000000000e+02 -3.468765691914e-02 3.629869039188e-04 2.551435858872e+01
4.712500000000e+02 -3.495196430447e-02 3.628358390360e-04 2.546459982476e+01
4.715000000000e+02 -3.523630046849e-02 3.627930610083e-04 2.541446118031e+01
4.717500000000e+02 -3.553967761721e-02 3.628576639314e-04 2.536400874816e+01
4.720000000000e+02 -3.586091589013e-02 3.630277936836e-04 2.531330758083e+01
4.722500000000e+02 -3.619866332536e-02 3.633006508174e-04 2.526242096759e+01
4.725000000000e+02 -3.655141759180e-02 3.636724971576e-04 2.521140973230e+01
4.727500000000e+02 -3.691755166269e-02 3.641386718905e-04 2.516033159690e+01
4.730000000000e+02 -3.729534127514e-02 3.646936125241e-04 2.510924059102e+01
4.732500000000e+02 -3.768299415177e-02 3.653308874097e-04 2.505818651153e+01
4.735000000000e+02 -3.807868038091e-02 3.660432588192e-04 2.500721446883e+01
4.737500000000e+02 -3.848056402608e-02 3.668227545519e-04 2.495636449655e+01
4.740000000000e+02 -3.888683403537e-02 3.676605903315e-04 2.490567122211e+01
4.742500000000e+02 -3.929573407069e-02 3.685473237271e-04 2.485516363781e+01
4.745000000000e+02 -3.970559140843e-02 3.694729986586e-04 2.480486493895e+01
4.747500000000e+02 -4.011484333573e-02 3.704272124076e-04 2.475479243179e+01
4.750000000000e+02 -4.052206099339e-02 3.713992143224e-04 2.470495753993e+01
4.752500000000e+02 -4.092596903892e-02 3.723779892464e-04 2.465536587571e+01
4.755000000000e+02 -4.132546117465e-02 3.733524492870e-04 2.460601739430e+01
4.757500000000e+02 -4.171961034309e-02 3.743115135110e-04 2.455690662881e+01
4.760000000000e+02 -4.210767363112e-02 3.752442023297e-04 2.450802298948e+01
4.762500000000e+02 -4.248909254711e-02 3.761398767588e-04 2.445935114019e+01
4.765000000000e+02 -4.286348728559e-02 3.769883034996e-04 2.441087145003e+01
4.767500000000e+02 -4.323064659372e-02 3.777797297335e-04 2.436256048883e+01
4.770000000000e+02 -4.359051228268e-02 3.785050269433e-04 2.431439160124e+01
4.772500000000e+02 -4.394316000420e-02 3.791558125062e-04 2.426633552227e+01
4.775000000000e+02 -4.428877569055e-02 3.797245507800e-04 2.421836104362e+01
4.777500000000e+02 -4.462762929886e-02 3.802047077843e-04 2.417043571077e+01
4.780000000000e+02 -4.496004557431e-02 3.805907578883e-04 2.412252655815e+01
4.782500000000e+02 -4.528637322540e-02 3.808781927764e-04 2.407460085939e+01
4.785000000000e+02 -4.560695343045e-02 3.810637125026e-04 2.402662688269e+01
4.787500000000e+02 -4.592208749214e-02 3.811452529579e-04 2.397857464107e+01
4.790000000000e+02 -4.623200608912e-02 3.811220154366e-04 2.393041663764e+01
4.792500000000e+02 -4.653684079201e-02 3.809943555046e-04 2.388212855631e+01
4.795000000000e+02 -4.683659856991e-02 3.807639107588e-04 2.383368993117e+01
4.797500000000e+02 -4.713114083197e-02 3.804335576780e-04 2.378508473437e+01
4.800000000000e+02 -4.742016768312e-02 3.800073233920e-04 2.373630190460e+01
4.802500000000e+02 -4.770320756676e-02 3.794903412164e-04 2.368733578095e+01
4.805000000000e+02 -4.797961524245e-02 3.788887940565e-04 2.363818643991e+01
4.807500000000e+02 -4.824857556789e-02 3.782098358590e-04 2.358885992895e+01
4.810000000000e+02 -4.850911591834e-02 3.774614733445e-04 2.353936837960e+01
4.812500000000e+02 -4.876012599662e-02 3.766524780492e-04 2.348973001115e+01
4.815000000000e+02 -4.900038488299e-02 3.757922645623e-04 2.343996901615e+01
4.817500000000e+02 -4.922859609450e-02 3.748907662313e-04 2.339011532275e+01
4.820000000000e+02 -4.944342851141e-02 3.739583926239e-04 2.334020426433e+01
4.822500000000e+02 -4.964356394421e-02 3.730058149824e-04 2.329027614464e+01
4.825000000000e+02 -4.982774882304e-02 3.720438525940e-04 2.324037571497e+01
4.827500000000e+02 -4.999484928816e-02 3.710832498244e-04 2.319055159393e+01
4.830000000000e+02 -5.014390821473e-02 3.701347008325e-04 2.314085562266e+01
4.832500000000e+02 -5.027420273251e-02 3.692087087144e-04 2.309134220116e+01
4.835000000000e+02 -5.038530103745e-02 3.683154722857e-04 2.304206760064e+01
4.837500000000e+02 -5.047711575742e-02 3.674648030260e-04 2.299308928869e+01
4.840000000000e+02 -5.054995291579e-02 3.666660024578e-04 2.294446527454e+01
4.842500000000e+02 -5.060455573628e-02 3.659277409323e-04 2.289625349971e+01
4.845000000000e+02 -5.064214017784e-02 3.652581785036e-04 2.284851127946e+01
4.847500000000e+02 -5.066442166340e-02 3.646647859647e-04 2.280129481605e+01
4.850000000000e+02 -5.067363246198e-02 3.641543363196e-04 2.275465878657e+01
4.852500000000e+02 -5.067252733979e-02 3.637328199009e-04 2.270865601359e+01
4.855000000000e+02 -5.066437835152e-02 3.634054928486e-04 2.266333722245e+01
4.857500000000e+02 -5.065295677862e-02 3.631768902327e-04 2.261875088160e+01
4.860000000000e+02 -5.064250330425e-02 3.630508262023e-04 2.257494312628e+01
4.862500000000e+02 -5.063768517395e-02 3.630303935901e-04 2.253195775803e+01
4.865000000000e+02 -5.064354206168e-02 3.631180109996e-04 2.248983631085e+01
4.867500000000e+02 -5.066542020375e-02 3.633154419792e-04 2.244861817392e+01
4.870000000000e+02 -5.070889592606e-02 3.636238222362e-04 2.240834076687e+01
4.872500000000e+02 -5.077969058701e-02 3.640436937410e-04 2.236903974071e+01
4.875000000000e+02 -5.088357675811e-02 3.645750017688e-04 2.233074920934e+01
4.877500000000e+02 -5.102627886014e-02 3.652171199555e-04 2.229350198747e+01
4.880000000000e+02 -5.121336869112e-02 3.659688652945e-04 2.225732982813e+01
4.882500000000e+02 -5.145015853315e-02 3.668285050442e-04 2.222226364992e+01
4.885000000000e+02 -5.174159307253e-02 3.677937543433e-04 2.218833374339e+01
4.887500000000e+02 -5.209214273929e-02 3.688617670534e-04 2.215556994686e+01
4.890000000000e+02 -5.250569953241e-02 3.700291167390e-04 2.212400179418e+01
4.892500000000e+02 -5.298547821673e-02 3.712917729380e-04 2.209365861638e+01
4.895000000000e+02 -5.353392383100e-02 3.726450705908e-04 2.206456960379e+01
4.897500000000e+02 -5.415262810779e-02 3.740836581940e-04 2.203676383019e+01
4.900000000000e+02 -5.484225520798e-02 3.756013353398e-04 2.201027022834e+01
4.902500000000e+02 -5.560247946399e-02 3.771913288767e-04 2.198511752602e+01
4.905000000000e+02 -5.643193535403e-02 3.788462730912e-04 2.196133414876e+01
4.907500000000e+02 -5.732818134773e-02 3.805578883550e-04 2.193894808230e+01
4.910000000000e+02 -5.828767947518e-02 3.823170755090e-04 2.191798670596e+01
4.912500000000e+02 -5.930579067316e-02 3.841140055174e-04 2.189847660919e+01
4.915000000000e+02 -6.037678697522e-02 3.859380355958e-04 2.188044337008e+01
4.917500000000e+02 -6.149388135300e-02 3.877778029381e-04 2.186391134039e+01
4.920000000000e+02 -6.264927480057e-02 3.896214015949e-04 2.184890340101e+01
4.922500000000e+02 -6.383422060685e-02 3.914564312543e-04 2.183544071623e+01
4.925000000000e+02 -6.503910601095e-02 3.932699173397e-04 2.182354249046e+01
4.927500000000e+02 -6.625354974806e-02 3.950485908965e-04 2.181322571626e+01
4.930000000000e+02 -6.746651508767e-02 3.967791151662e-04 2.180450492677e+01
4.932500000000e+02 -6.866643666050e-02 3.984481788105e-04 2.179739195374e+01
4.935000000000e+02 -6.984135988700e-02 4.000426577458e-04 2.179189569186e+01
4.937500000000e+02 -7.097909073793e-02 4.015497955793e-04 2.178802186430e+01
4.940000000000e+02 -7.206735454826e-02 4.029573849022e-04 2.178577280215e+01
4.942500000000e+02 -7.309396167019e-02 4.042539451919e-04 2.178514722737e+01
4.945000000000e+02 -7.404697758872e-02 4.054288939513e-04 2.178614005166e+01
4.947500000000e+02 -7.491489566909e-02 4.064727033707e-04 2.178874217773e+01
4.950000000000e+02 -7.568680988498e-02 4.073770440000e-04 2.179294032185e+01
4.952500000000e+02 -7.635258544480e-02 4.081349064436e-04 2.179871684358e+01
4.955000000000e+02 -7.690302516318e-02 4.087406783038e-04 2.180604959950e+01
4.957500000000e+02 -7.733002846693e-02 4.091902327434e-04 2.181491180830e+01
4.960000000000e+02 -7.762674190217e-02 4.094810660776e-04 2.182527194245e+01
4.962500000000e+02 -7.778769851310e-02 4.096122778050e-04 2.183709365052e+01
4.965000000000e+02 -7.780894314913e-02 4.095845048006e-04 2.185033569693e+01
4.967500000000e+02 -7.768814325000e-02 4.093999344620e-04 2.186495194891e+01
4.970000000000e+02 -7.742468089283e-02 4.090622706186e-04 2.188089138158e+01
4.972500000000e+02 -7.701972709816e-02 4.085766889722e-04 2.189809814480e+01
4.975000000000e+02 -7.647629397890e-02 4.079496684621e-04 2.191651165419e+01
4.977500000000e+02 -7.579926423523e-02 4.071889500424e-04 2.193606672701e+01
4.980000000000e+02 -7.499539797413e-02 4.063035357448e-04 2.195669378116e+01
4.982500000000e+02 -7.407331276734e-02 4.053035183240e-04 2.197831905531e+01
4.985000000000e+02 -7.304343926546e-02 4.041998811077e-04 2.200086490081e+01
4.987500000000e+02 -7.191794908675e-02 4.030044077456e-04 2.202425009731e+01
4.990000000000e+02 -7.071065679755e-02 4.017295611745e-04 2.204839022813e+01
4.992500000000e+02 -6.943689440400e-02 4.003884271218e-04 2.207319808736e+01
4.995000000000e+02 -6.811335972629e-02 3.989946398982e-04 2.209858413120e+01
4.997500000000e+02 -6.675793926150e-02 3.975622022384e-04 2.212445695696e+01
5.000000000000e+02 -6.538950669633e-02 3.961053752534e-04 2.215072381419e+01
5.002500000000e+02 -6.402769924668e-02 3.946386033205e-04 2.217729114131e+01
5.005000000000e+02 -6.269267367906e-02 3.931764193898e-04 2.220406511502e+01
5.007500000000e+02 -6.140484497350e-02 3.917333876271e-04 2.223095221788e+01
5.010000000000e+02 -6.018461051150e-02 3.903240526012e-04 2.225785980884e+01
5.012500000000e+02 -5.905206434433e-02 3.889626809453e-04 2.228469669324e+01
5.015000000000e+02 -5.802670449359e-02 3.876632834705e-04 2.231137369865e+01
5.017500000000e+02 -5.712713916154e-02 3.864395189654e-04 2.233780421902e+01
5.020000000000e+02 -5.637079459583e-02 3.853046987137e-04 2.236390476948e+01
5.022500000000e+02 -5.577363163615e-02 3.842716493174e-04 2.238959551206e+01
5.025000000000e+02 -5.534987527225e-02 3.833525526969e-04 2.241480073933e+01
5.027500000000e+02 -5.511176054794e-02 3.825588662356e-04 2.243944937693e+01
5.030000000000e+02 -5.506930200441e-02 3.819012213683e-04 2.246347541299e+01
5.032500000000e+02 -5.523009025009e-02 3.813893449588e-04 2.248681831734e+01
5.035000000000e+02 -5.559911785722e-02 3.810319595517e-04 2.250942343186e+01
5.037500000000e+02 -5.617864129671e-02 3.808366484209e-04 2.253124232110e+01
5.040000000000e+02 -5.696808011610e-02 3.808097574101e-04 2.255223307353e+01
5.042500000000e+02 -5.796395535702e-02 3.809563196646e-04 2.257236059123e+01
5.045000000000e+02 -5.915987048522e-02 3.812799851623e-04 2.259159681792e+01
5.047500000000e+02 -6.054653604344e-02 3.817829143489e-04 2.260992093211e+01
5.050000000000e+02 -6.211183646748e-02 3.824657208550e-04 2.262731950216e+01
5.052500000000e+02 -6.384094188965e-02 3.833274260360e-04 2.264378657358e+01
5.055000000000e+02 -6.571646215530e-02 3.843653694873e-04 2.265932372969e+01
5.057500000000e+02 -6.771864154917e-02 3.855751939434e-04 2.267394008748e+01
5.060000000000e+02 -6.982559298800e-02 3.869508683029e-04 2.268765222498e+01
5.062500000000e+02 -7.201356768444e-02 3.884845347500e-04 2.270048407028e+01
5.065000000000e+02 -7.425725641511e-02 3.901665580543e-04 2.271246670695e+01
5.067500000000e+02 -7.653011944087e-02 3.919856530117e-04 2.272363813674e+01
5.070000000000e+02 -7.880473864604e-02 3.939288834839e-04 2.273404294231e+01
5.072500000000e+02 -8.105318804149e-02 3.959816865930e-04 2.274373192919e+01
5.075000000000e+02 -8.324741655064e-02 3.981279805984e-04 2.275276166182e+01
5.077500000000e+02 -8.535963769579e-02 4.003503556618e-04 2.276119396767e+01
5.080000000000e+02 -8.736271939701e-02 4.026299004968e-04 2.276909535896e+01
5.082500000000e+02 -8.923057034481e-02 4.049464759650e-04 2.277653643395e+01
5.085000000000e+02 -9.093851435745e-02 4.072789584286e-04 2.278359120536e+01
5.087500000000e+02 -9.246364890178e-02 4.096054087430e-04 2.279033641119e+01
5.090000000000e+02 -9.378518176576e-02 4.119030994457e-04 2.279685079597e+01
5.092500000000e+02 -9.488474011121e-02 4.141487965783e-04 2.280321437932e+01
5.095000000000e+02 -9.574664747188e-02 4.163187911485e-04 2.280950771670e+01
5.097500000000e+02 -9.635816406902e-02 4.183892093263e-04 2.281581117751e+01
5.100000000000e+02 -9.670968807813e-02 4.203363146837e-04 2.282220424088e+01
5.102500000000e+02 -9.679491129487e-02 4.221367140424e-04 2.282876480852e+01
5.105000000000e+02 -9.661093336756e-02 4.237675346888e-04 2.283556858891e+01
5.107500000000e+02 -9.615832581985e-02 4.252066137066e-04 2.284268850715e+01
5.110000000000e+02 -9.544114833459e-02 4.264327921600e-04 2.285019417774e+01
5.112500000000e+02 -9.446692038260e-02 4.274261517621e-04 2.285815146349e+01
5.115000000000e+02 -9.324654218408e-02 4.281682432762e-04 2.286662208482e+01
5.117500000000e+02 -9.179417040821e-02 4.286423251757e-04 2.287566331188e+01
5.120000000000e+02 -9.012705163189e-02 4.288336100133e-04 2.288532774430e+01
5.122500000000e+02 -8.826531019918e-02 4.287294978819e-04 2.289566315348e+01
5.125000000000e+02 -8.623170044281e-02 4.283198195722e-04 2.290671242232e+01
5.127500000000e+02 -8.405132032430e-02 4.275970659544e-04 2.291851354679e+01
5.130000000000e+02 -8.175129336396e-02 4.265565995598e-04 2.293109971212e+01
5.132500000000e+02 -7.936042363572e-02 4.251968783079e-04 2.294449944754e+01
5.135000000000e+02 -7.690882535046e-02 4.235196480797e-04 2.295873682635e+01
5.137500000000e+02 -7.442753524401e-02 4.215301216359e-04 2.297383173656e+01
5.140000000000e+02 -7.194811021427e-02 4.192371278797e-04 2.298980018392e+01
5.142500000000e+02 -6.950221693191e-02 4.166532320967e-04 2.300665464769e+01
5.145000000000e+02 -6.712121872934e-02 4.137948100385e-04 2.302440445156e+01
5.147500000000e+02 -6.483576370872e-02 4.106821773726e-04 2.304305617051e+01
5.150000000000e+02 -6.267538111546e-02 4.073395240793e-04 2.306261403819e+01
5.152500000000e+02 -6.066809064719e-02 4.037948634563e-04 2.308308036015e+01
5.155000000000e+02 -5.884002879461e-02 4.000799379772e-04 2.310445593177e+01
5.157500000000e+02 -5.721509766636e-02 3.962300482282e-04 2.312674043264e+01
5.160000000000e+02 -5.581464243531e-02 3.922838235064e-04 2.314993280700e+01
5.162500000000e+02 -5.465715764068e-02 3.882829164856e-04 2.317403162788e+01
5.165000000000e+02 -5.375803001630e-02 3.842716333409e-04 2.319903542118e+01
5.167500000000e+02 -5.312932106022e-02 3.802965023605e-04 2.322494296283e+01
5.170000000000e+02 -5.277958701027e-02 3.764057595749e-04 2.325175354342e+01
5.172500000000e+02 -5.271374847516e-02 3.726488135432e-04 2.327946718850e+01
5.175000000000e+02 -5.293300227567e-02 3.690756005566e-04 2.330808484597e+01
5.177500000000e+02 -5.343478314724e-02 3.657358790957e-04 2.333760853227e+01
5.180000000000e+02 -5.421277615485e-02 3.626785606072e-04 2.336804143286e+01
5.182500000000e+02 -5.525697690362e-02 3.599509798022e-04 2.339938797845e+01
5.185000000000e+02 -5.655380194864e-02 3.575981158950e-04 2.343165386650e+01
5.187500000000e+02 -5.808625063014e-02 3.556618341647e-04 2.346484605622e+01
5.190000000000e+02 -5.983411084076e-02 3.541803201157e-04 2.349897272393e+01
5.192500000000e+02 -6.177421169511e-02 3.531872684915e-04 2.353404318653e+01
5.195000000000e+02 -6.388071525320e-02 3.527111198940e-04 2.357006778664e+01
5.197500000000e+02 -6.612544501301e-02 3.527745144869e-04 2.360705774733e+01
5.200000000000e+02 -6.847824530208e-02 3.533936886487e-04 2.364502500309e+01
5.202500000000e+02 -7.090736812417e-02 3.545780524076e-04 2.368398198835e+01
5.205000000000e+02 -7.337988040853e-02 3.563298418351e-04 2.372394140639e+01
5.207500000000e+02 -7.586208717917e-02 3.586438314962e-04 2.376491596865e+01
5.210000000000e+02 -7.831996414589e-02 3.615071625268e-04 2.380691810734e+01
5.212500000000e+02 -8.071959600605e-02 3.648993204450e-04 2.384995966841e+01
5.215000000000e+02 -8.302761257777e-02 3.687922297019e-04 2.389405157529e+01
5.217500000000e+02 -8.521162201793e-02 3.731502383068e-04 2.393920348650e+01
5.220000000000e+02 -8.724063238198e-02 3.779305885381e-04 2.398542342667e+01
5.222500000000e+02 -8.908546088207e-02 3.830838835629e-04 2.403271741133e+01
5.225000000000e+02 -9.071912698006e-02 3.885545762736e-04 2.408108906878e+01
5.227500000000e+02 -9.211722317819e-02 3.942815969190e-04 2.413053925148e+01
5.230000000000e+02 -9.325826187055e-02 4.001991245436e-04 2.418106565805e+01
5.232500000000e+02 -9.412399315464e-02 4.062373623304e-04 2.423266246316e+01
5.235000000000e+02 -9.469969087542e-02 4.123234432651e-04 2.428531996266e+01
5.237500000000e+02 -9.497439862617e-02 4.183824102653e-04 2.433902424282e+01
5.240000000000e+02 -9.494113386179e-02 4.243381665224e-04 2.439375687875e+01
5.242500000000e+02 -9.459704516007e-02 4.301145389357e-04 2.444949466737e+01
5.245000000000e+02 -9.394351606017e-02 4.356363717333e-04 2.450620940336e+01
5.247500000000e+02 -9.298621020845e-02 4.408305803837e-04 2.456386770018e+01
5.250000000000e+02 -9.173506022956e-02 4.456271891553e-04 2.462243086284e+01
5.252500000000e+02 -9.020418685111e-02 4.499603442946e-04 2.468185481289e+01
5.255000000000e+02 -8.841175716943e-02 4.537693352134e-04 2.474209007176e+01
5.257500000000e+02 -8.637977213641e-02 4.569995349092e-04 2.480308179838e+01
5.260000000000e+02 -8.413378852046e-02 4.596032445676e-04 2.486476988623e+01
5.262500000000e+02 -8.170257718836e-02 4.615404808065e-04 2.492708911227e+01
5.265000000000e+02 -7.911771879275e-02 4.627796552767e-04 2.498996934090e+01
5.267500000000e+02 -7.641314340779e-02 4.632981659525e-04 2.505333577729e+01
5.270000000000e+02 -7.362462062825e-02 4.630828678708e-04 2.511710926169e+01
5.272500000000e+02 -7.078920650500e-02 4.621304064686e-04 2.518120660932e+01
5.275000000000e+02 -6.794465825182e-02 4.604474253796e-04 2.524554097922e+01
5.277500000000e+02 -6.512882518646e-02 4.580506268497e-04 2.531002227471e+01
5.280000000000e+02 -6.237902990238e-02 4.549666704452e-04 2.537455756741e+01
5.282500000000e+02 -5.973144762051e-02 4.512319534291e-04 2.543905153353e+01
5.285000000000e+02 -5.722050073034e-02 4.468922307502e-04 2.550340691069e+01
5.287500000000e+02 -5.487827670065e-02 4.420020817712e-04 2.556752495335e+01
5.290000000000e+02 -5.273398454254e-02 4.366242378345e-04 2.563130589588e+01
5.292500000000e+02 -5.081345875966e-02 4.308287762827e-04 2.569464940969e+01
5.295000000000e+02 -4.913872421885e-02 4.246921974222e-04 2.575745506098e+01
5.297500000000e+02 -4.772762845858e-02 4.182963793211e-04 2.581962275477e+01
5.300000000000e+02 -4.659355240904e-02 4.117274482098e-04 2.588105317092e+01
5.302500000000e+02 -4.574520262575e-02 4.050745340904e-04 2.594164819208e+01
5.305000000000e+02 -4.518648954524e-02 3.984284931475e-04 2.600131131175e+01
5.307500000000e+02 -4.491649638639e-02 3.918807908348e-04 2.605994803966e+01
5.310000000000e+02 -4.492953960359e-02 3.855220570196e-04 2.611746629215e+01
5.312500000000e+02 -4.521531395736e-02 3.794407169903e-04 2.617377676744e+01
5.315000000000e+02 -4.575912733692e-02 3.737217978434e-04 2.622879332349e+01
5.317500000000e+02 -4.654221008266e-02 3.684455759594e-04 2.628243334019e+01
5.320000000000e+02 -4.754209984568e-02 3.636865953197e-04 2.633461808027e+01
5.322500000000e+02 -4.873308356026e-02 3.595125795099e-04 2.638527304841e+01
5.325000000000e+02 -5.008669386414e-02 3.559834082475e-04 2.643432834736e+01
5.327500000000e+02 -5.157224535740e-02 3.531502975374e-04 2.648171903119e+01
5.330000000000e+02 -5.315739611863e-02 3.510550993084e-04 2.652738546052e+01
5.332500000000e+02 -5.480872693638e-02 3.497298548649e-04 2.657127365275e+01
5.335000000000e+02 -5.649232477874e-02 3.491961928394e-04 2.661333563023e+01
5.337500000000e+02 -5.817435805215e-02 3.494650974202e-04 2.665352976009e+01
5.340000000000e+02 -5.982163531515e-02 3.505367568418e-04 2.669182108146e+01
5.342500000000e+02 -6.140213646487e-02 3.524004298730e-04 2.672818161825e+01
5.345000000000e+02 -6.288550756766e-02 3.550347758400e-04 2.676259066441e+01
5.347500000000e+02 -6.424351361369e-02 3.584080288597e-04 2.679503503934e+01
5.350000000000e+02 -6.545044156402e-02 3.624783340645e-04 2.682550930864e+01
5.352500000000e+02 -6.648345068304e-02 3.671944025341e-04 2.685401594759e+01
5.355000000000e+02 -6.732286414138e-02 3.724961186231e-04 2.688056545595e+01
5.357500000000e+02 -6.795240161222e-02 3.783152858206e-04 2.690517640509e+01
5.360000000000e+02 -6.835935178731e-02 3.845764872881e-04 2.692787540784e+01
5.362500000000e+02 -6.853468301929e-02 3.911980400201e-04 2.694869701506e+01
5.365000000000e+02 -6.847309382343e-02 3.980930229055e-04 2.696768351883e+01
5.367500000000e+02 -6.817300709865e-02 4.051703837888e-04 2.698488467022e+01
5.370000000000e+02 -6.763650653045e-02 4.123360947369e-04 2.700035729860e+01
5.372500000000e+02 -6.686921966979e-02 4.194943478900e-04 2.701416484690e+01
5.375000000000e+02 -6.588015505838e-02 4.265487916651e-04 2.702637680902e+01
5.377500000000e+02 -6.468149116732e-02 4.334037647932e-04 2.703706808275e+01
5.380000000000e+02 -6.328832457152e-02 4.399655265327e-04 2.704631825097e+01
5.382500000000e+02 -6.171838544736e-02 4.461434959627e-04 2.705421078680e+01
5.385000000000e+02 -5.999171806198e-02 4.518514256196e-04 2.706083220262e+01
5.387500000000e+02 -5.813033789026e-02 4.570085485283e-04 2.706627116085e+01
5.390000000000e+02 -5.615786481529e-02 4.615406254192e-04 2.707061754867e+01
5.392500000000e+02 -5.409914414880e-02 4.653809601606e-04 2.707396153814e+01
5.395000000000e+02 -5.197985400897e-02 4.684713293453e-04 2.707639265209e+01
5.397500000000e+02 -4.982610778157e-02 4.707627852751e-04 2.707799884419e+01
5.400000000000e+02 -4.766405817988e-02 4.722163655453e-04 2.707886560195e+01
5.402500000000e+02 -4.551950405858e-02 4.728036733062e-04 2.707907510996e+01
5.405000000000e+02 -4.341750849336e-02 4.725073408585e-04 2.707870545168e+01
5.407500000000e+02 -4.138203123671e-02 4.713213423182e-04 2.707782989169e+01
5.410000000000e+02 -3.943558109583e-02 4.692512167873e-04 2.707651623241e+01
5.412500000000e+02 -3.759889191473e-02 4.663140885895e-04 2.707482624634e+01
5.415000000000e+02 -3.589062732577e-02 4.625385462220e-04 2.707281520644e+01
5.417500000000e+02 -3.432711779899e-02 4.579643822335e-04 2.707053150753e+01
5.420000000000e+02 -3.292213188246e-02 4.526421764067e-04 2.706801637534e+01
5.422500000000e+02 -3.168668698536e-02 4.466327157344e-04 2.706530367686e+01
5.425000000000e+02 -3.062890135682e-02 4.400062646014e-04 2.706241982389e+01
5.427500000000e+02 -2.975388670160e-02 4.328416768159e-04 2.705938375973e+01
5.430000000000e+02 -2.906368747224e-02 4.252253596247e-04 2.705620704207e+01
5.432500000000e+02 -2.855726186652e-02 4.172501079954e-04 2.705289400048e+01
5.435000000000e+02 -2.823051073583e-02 4.090138224277e-04 2.704944197493e+01
5.437500000000e+02 -2.807634669290e-02 4.006180995473e-04 2.704584162061e+01
5.440000000000e+02 -2.808481094462e-02 3.921667488269e-04 2.704207728004e+01
5.442500000000e+02 -2.824322581974e-02 3.837642235356e-04 2.703812740430e+01
5.445000000000e+02 -2.853639022303e-02 3.755140291045e-04 2.703396502839e+01
5.447500000000e+02 -2.894681168556e-02 3.675170966340e-04 2.702955828340e+01
5.450000000000e+02 -2.945496599463e-02 3.598701443950e-04 2.702487093355e+01
5.452500000000e+02 -3.003959450934e-02 3.526641552058e-04 2.701986294864e+01
5.455000000000e+02 -3.067801849990e-02 3.459828701317e-04 2.701449107306e+01
5.457500000000e+02 -3.134648059622e-02 3.399013721358e-04 2.700870941179e+01
5.460000000000e+02 -3.202050327395e-02 3.344849383807e-04 2.700247001316e+01
5.462500000000e+02 -3.267525539484e-02 3.297879027872e-04 2.699572342843e+01
5.465000000000e+02 -3.328593150594e-02 3.258527389812e-04 2.698841926370e+01
5.467500000000e+02 -3.382813409771e-02 3.227093990115e-04 2.698050670601e+01
5.470000000000e+02 -3.427825129909e-02 3.203748529495e-04 2.697193500464e+01
5.472500000000e+02 -3.461383417534e-02 3.188528837920e-04 2.696265393170e+01
5.475000000000e+02 -3.481395888906e-02 3.181341268556e-04 2.695261418573e+01
5.477500000000e+02 -3.485957712175e-02 3.181963493455e-04 2.694176775897e+01
5.480000000000e+02 -3.473384521597e-02 3.190048315796e-04 2.693006825281e+01
5.482500000000e+02 -3.442242681897e-02 3.205132329098e-04 2.691747114028e+01
5.485000000000e+02 -3.391376846701e-02 3.226645187925e-04 2.690393398015e+01
5.487500000000e+02 -3.319933859310e-02 3.253920781053e-04 2.688941658242e+01
5.490000000000e+02 -3.227382742902e-02 3.286210063367e-04 2.687388111944e+01
5.492500000000e+02 -3.113530240585e-02 3.322695284671e-04 2.685729219852e+01
5.495000000000e+02 -2.978531346797e-02 3.362505210719e-04 2.683961688803e+01
5.497500000000e+02 -2.822894748690e-02 3.404731052579e-04 2.682082470533e+01
5.500000000000e+02 -2.647482382547e-02 3.448442654419e-04 2.680088757630e+01
5.502500000000e+02 -2.453503011804e-02 3.492704688028e-04 2.677977976337e+01
5.505000000000e+02 -2.242499968148e-02 3.536592614621e-04 2.675747777404e+01
5.507500000000e+02 -2.016332351265e-02 3.579207917741e-04 2.673396025807e+01
5.510000000000e+02 -1.777150043218e-02 3.619692475532e-04 2.670920789186e+01
5.512500000000e+02 -1.527363099744e-02 3.657241872284e-04 2.668320326741e+01
5.515000000000e+02 -1.269605048883e-02 3.691117278143e-04 2.665593078112e+01
5.517500000000e+02 -1.006691197627e-02 3.720655633525e-04 2.662737654178e+01
5.520000000000e+02 -7.415725084198e-03 3.745278956863e-04 2.659752828872e+01
5.522500000000e+02 -4.772855803129e-03 3.764501459049e-04 2.656637533978e+01
5.525000000000e+02 -2.168998019804e-03 3.777934822811e-04 2.653390856563e+01
5.527500000000e+02 3.653717695604e-04 3.785293064603e-04 2.650012039382e+01
5.530000000000e+02 2.800548582272e-03 3.786393445984e-04 2.646500485089e+01
5.532500000000e+02 5.108147652094e-03 3.781156974854e-04 2.642855764147e+01
5.535000000000e+02 7.261637902315e-03 3.769606804437e-04 2.639077626308e+01
5.537500000000e+02 9.236846715515e-03 3.751866892078e-04 2.635166016073e+01
5.540000000000e+02 1.101242562307e-02 3.728156598718e-04 2.631121091929e+01
5.542500000000e+02 1.257026686942e-02 3.698786167185e-04 2.626943248335e+01
5.545000000000e+02 1.389586028586e-02 3.664149871740e-04 2.622633141687e+01
5.547500000000e+02 1.497858614164e-02 3.624717991275e-04 2.618191717757e+01
5.550000000000e+02 1.581193228344e-02 3.581027879868e-04 2.613620241910e+01
5.552500000000e+02 1.639363820116e-02 3.533673917079e-04 2.608920330160e+01
5.555000000000e+02 1.672575646966e-02 3.483296700102e-04 2.604093981064e+01
5.557500000000e+02 1.681463924199e-02 3.430571335875e-04 2.599143607185e+01
5.560000000000e+02 1.667084015120e-02 3.376195318114e-04 2.594072065933e+01
5.562500000000e+02 1.630894907905e-02 3.320875799764e-04 2.588882687838e+01
5.565000000000e+02 1.574735261672e-02 3.265316706393e-04 2.583579303173e+01
5.567500000000e+02 1.500792865716e-02 3.210205836748e-04 2.578166264640e+01
5.570000000000e+02 1.411569220788e-02 3.156201913915e-04 2.572648465376e+01
5.572500000000e+02 1.309838819711e-02 3.103922182555e-04 2.567031353148e+01
5.575000000000e+02 1.198604275531e-02 3.053930750966e-04 2.561320938436e+01
5.577500000000e+02 1.081049490598e-02 3.006727463984e-04 2.555523796516e+01
5.580000000000e+02 9.604894355336e-03 2.962738348659e-04 2.549647063476e+01
5.582500000000e+02 8.403200110344e-03 2.922306940250e-04 2.543698425514e+01
5.585000000000e+02 7.239664561391e-03 2.885687687197e-04 2.537686101398e+01
5.587500000000e+02 6.148332197947e-03 2.853040682514e-04 2.531618818525e+01
5.590000000000e+02 5.162537544245e-03 2.824428787030e-04 2.525505781621e+01
5.592500000000e+02 4.314431349126e-03 2.799816367398e-04 2.519356635310e+01
5.595000000000e+02 3.634518632663e-03 2.779070595632e-04 2.513181421184e+01
5.597500000000e+02 3.151231393332e-03 2.761964567823e-04 2.506990527928e+01
5.600000000000e+02 2.890526073360e-03 2.748182715324e-04 2.500794636878e+01
5.602500000000e+02 2.875514674746e-03 2.737328537190e-04 2.494604662840e+01
5.605000000000e+02 3.126135573633e-03 2.728933776906e-04 2.488431690171e+01
5.607500000000e+02 3.658858847975e-03 2.722469363522e-04 2.482286906050e+01
5.610000000000e+02 4.486434649029e-03 2.717358146167e-04 2.476181530263e+01
5.612500000000e+02 5.617684815734e-03 2.712988847492e-04 2.470126742498e+01
5.615000000000e+02 7.057338337806e-03 2.708730646710e-04 2.464133608711e+01
5.617500000000e+02 8.805915718463e-03 2.703948483355e-04 2.458213006429e+01
5.620000000000e+02 1.085966105862e-02 2.698018174268e-04 2.452375549497e+01
5.622500000000e+02 1.321052987448e-02 2.690341709237e-04 2.446631513638e+01
5.625000000000e+02 1.584622502734e-02 2.680362426615e-04 2.440990764112e+01
5.627500000000e+02 1.875029541372e-02 2.667578683114e-04 2.435462683979e+01
5.630000000000e+02 2.190228336215e-02 2.651556744521e-04 2.430056106612e+01
5.632500000000e+02 2.527793612806e-02 2.631942002874e-04 2.424779251361e+01
5.635000000000e+02 2.884947421170e-02 2.608468708752e-04 2.419639662814e+01
5.637500000000e+02 3.258591023466e-02 2.580967629604e-04 2.414644156314e+01
5.640000000000e+02 3.645342747359e-02 2.549371393250e-04 2.409798768077e+01
5.642500000000e+02 4.041581143710e-02 2.513718744890e-04 2.405108712367e+01
5.645000000000e+02 4.443491771628e-02 2.474155568024e-04 2.400578344591e+01
5.647500000000e+02 4.847118999310e-02 2.430933818219e-04 2.396211132308e+01
5.650000000000e+02 5.248421114035e-02 2.384408251666e-04 2.392009633832e+01
5.652500000000e+02 5.643327194409e-02 2.335031351872e-04 2.387975484035e+01
5.655000000000e+02 6.027796562160e-02 2.283345782718e-04 2.384109388830e+01
5.657500000000e+02 6.397878791368e-02 2.229974948114e-04 2.380411127820e+01
5.660000000000e+02 6.749772970352e-02 2.175612130636e-04 2.376879563983e+01
5.662500000000e+02 7.079886075071e-02 2.121007732587e-04 2.373512662976e+01
5.665000000000e+02 7.384888953389e-02 2.066955364822e-04 2.370307517904e+01
5.667500000000e+02 7.661768804360e-02 2.014276793581e-04 2.367260382589e+01
5.670000000000e+02 7.907876827627e-02 1.963806311148e-04 2.364366712346e+01
5.672500000000e+02 8.120971328804e-02 1.916374320833e-04 2.361621208760e+01
5.675000000000e+02 8.299253992865e-02 1.872790898823e-04 2.359017871957e+01
5.677500000000e+02 8.441399515021e-02 1.833829436845e-04 2.356550057653e+01
5.680000000000e+02 8.546578067062e-02 1.800210566144e-04 2.354210537579e+01
5.682500000000e+02 8.614469320057e-02 1.772586939119e-04 2.351991564614e+01
5.685000000000e+02 8.645269114028e-02 1.751528812025e-04 2.349884940279e+01
5.687500000000e+02 8.639687232425e-02 1.737511029373e-04 2.347882084905e+01
5.690000000000e+02 8.598937338527e-02 1.730901475547e-04 2.345974108170e+01
5.692500000000e+02 8.524719032267e-02 1.731951214078e-04 2.344151881917e+01
5.695000000000e+02 8.419192215438e-02 1.740786660181e-04 2.342406111776e+01
5.697500000000e+02 8.284943952087e-02 1.757403321025e-04 2.340727408127e+01
5.700000000000e+02 8.124949982579e-02 1.781662736393e-04 2.339106356321e+01
5.702500000000e+02 7.942528952765e-02 1.813293345141e-04 2.337533584443e+01
5.705000000000e+02 7.741293501534e-02 1.851889490131e-04 2.335999828368e+01
5.707500000000e+02 7.525096101061e-02 1.896916626174e-04 2.334495993827e+01
5.710000000000e+02 7.297972232028e-02 1.947714956095e-04 2.333013214910e+01
5.712500000000e+02 7.064082324254e-02 2.003510009203e-04 2.331542908275e+01
5.715000000000e+02 6.827651973060e-02 2.063423538597e-04 2.330076823254e+01
5.717500000000e+02 6.592912698356e-02 2.126485003330e-04 2.328607086761e+01
5.720000000000e+02 6.364044144364e-02 2.191647329671e-04 2.327126244160e+01
5.722500000000e+02 6.145117834503e-02 2.257803001981e-04 2.325627294072e+01
5.725000000000e+02 5.940043837077e-02 2.323801652181e-04 2.324103719116e+01
5.727500000000e+02 5.752521724213e-02 2.388468107736e-04 2.322549511024e+01
5.730000000000e+02 5.585995322322e-02 2.450621724554e-04 2.320959190791e+01
5.732500000000e+02 5.443612357116e-02 2.509096194462e-04 2.319327824802e+01
5.735000000000e+02 5.328189843511e-02 2.562759097773e-04 2.317651036309e+01
5.737500000000e+02 5.242184618758e-02 2.610530819079e-04 2.315925011892e+01
5.740000000000e+02 5.187669866858e-02 2.651404656941e-04 2.314146506382e+01
5.742500000000e+02 5.166317439066e-02 2.684464672379e-04 2.312312841601e+01
5.745000000000e+02 5.179385822140e-02 2.708900558258e-04 2.310421905134e+01
5.747500000000e+02 5.227713851579e-02 2.724023204902e-04 2.308472144574e+01
5.750000000000e+02 5.311719723800e-02 2.729277818134e-04 2.306462560252e+01
5.752500000000e+02 5.431404963515e-02 2.724254683889e-04 2.304392697261e+01
5.755000000000e+02 5.586363408205e-02 2.708698081295e-04 2.302262634830e+01
5.757500000000e+02 5.775794180978e-02 2.682512406112e-04 2.300072975090e+01
5.760000000000e+02 5.998518712452e-02 2.645765735002e-04 2.297824832047e+01
5.762500000000e+02 6.253001455655e-02 2.598690535595e-04 2.295519818340e+01
5.765000000000e+02 6.537373032834e-02 2.541681831871e-04 2.293160032970e+01
5.767500000000e+02 6.849456399979e-02 2.475292336927e-04 2.290748047032e+01
5.770000000000e+02 7.186795148437e-02 2.400224903646e-04 2.288286890606e+01
5.772500000000e+02 7.546682925420e-02 2.317321749538e-04 2.285780038284e+01
5.775000000000e+02 7.926195124768e-02 2.227552000637e-04 2.283231392484e+01
5.777500000000e+02 8.322220681817e-02 2.131996896204e-04 2.280645268998e+01
5.780000000000e+02 8.731495219780e-02 2.031831755985e-04 2.278026378154e+01
5.782500000000e+02 9.150634672000e-02 1.928306745916e-04 2.275379805830e+01
5.785000000000e+02 9.576168264958e-02 1.822726697841e-04 2.272710991937e+01
5.787500000000e+02 1.000457227770e-01 1.716429410540e-04 2.270025708076e+01
5.790000000000e+02 1.043230299826e-01 1.610763436952e-04 2.267330030783e+01
5.792500000000e+02 1.085582843232e-01 1.507066020611e-04 2.264630312732e+01
5.795000000000e+02 1.127165992562e-01 1.406640635507e-04 2.261933152060e+01
5.797500000000e+02 1.167638199910e-01 1.310736475119e-04 2.259245356672e+01
5.800000000000e+02 1.206668059138e-01 1.220528134639e-04 2.256573906045e+01
5.802500000000e+02 1.243937044837e-01 1.137096696841e-04 2.253925910884e+01
5.805000000000e+02 1.279142029190e-01 1.061413774345e-04 2.251308567824e+01
5.807500000000e+02 1.311997644102e-01 9.943270681845e-05 2.248729111881e+01
5.810000000000e+02 1.342238521232e-01 9.365474804853e-05 2.246194767543e+01
5.812500000000e+02 1.369621343365e-01 8.886408288275e-05 2.243712694628e+01
5.815000000000e+02 1.393926817559e-01 8.510217920396e-05 2.241289935933e+01
5.817500000000e+02 1.414961498966e-01 8.239510194185e-05 2.238933361285e+01
5.820000000000e+02 1.432559545604e-01 8.075342996336e-05 2.236649611040e+01
5.822500000000e+02 1.446584421239e-01 8.017252351373e-05 2.234445041926e+01
5.825000000000e+02 1.456930531008e-01 8.063302790705e-05 2.232325671648e+01
5.827500000000e+02 1.463524814156e-01 8.210164606837e-05 2.230297126058e+01
5.830000000000e+02 1.466328296875e-01 8.453222778798e-05 2.228364589545e+01
5.832500000000e+02 1.465337611092e-01 8.786693075291e-05 2.226532758121e+01
5.835000000000e+02 1.460586407889e-01 9.203757040912e-05 2.224805796699e+01
5.837500000000e+02 1.452146672586e-01 9.696719340349e-05 2.223187301794e+01
5.840000000000e+02 1.440129897540e-01 1.025716891449e-04 2.221680269407e+01
5.842500000000e+02 1.424688016362e-01 1.087613790607e-04 2.220287068949e+01
5.845000000000e+02 1.406014051958e-01 1.154426781146e-04 2.219009424154e+01
5.847500000000e+02 1.384342395169e-01 1.225197112038e-04 2.217848400689e+01
5.850000000000e+02 1.359948581719e-01 1.298958678939e-04 2.216804401330e+01
5.852500000000e+02 1.333148527878e-01 1.374752467616e-04 2.215877168351e+01
5.855000000000e+02 1.304297089872e-01 1.451639767979e-04 2.215065793690e+01
5.857500000000e+02 1.273785897570e-01 1.528713755426e-04 2.214368736190e+01
5.860000000000e+02 1.242040380395e-01 1.605108937507e-04 2.213783846353e+01
5.862500000000e+02 1.209515963656e-01 1.680010126722e-04 2.213308397871e+01
5.865000000000e+02 1.176693385758e-01 1.752659322620e-04 2.212939125233e+01
5.867500000000e+02 1.144073155243e-01 1.822358546240e-04 2.212672267688e+01
5.870000000000e+02 1.112169198502e-01 1.888472035957e-04 2.212503618297e+01
5.872500000000e+02 1.081501732374e-01 1.950426924128e-04 2.212428576828e+01
5.875000000000e+02 1.052589481507e-01 2.007713050527e-04 2.212442207695e+01
5.877500000000e+02 1.025941375145e-01 2.059880055314e-04 2.212539299642e+01
5.880000000000e+02 1.002047865620e-01 2.106533416562e-04 2.212714427980e+01
5.882500000000e+02 9.813720769063e-02 2.147330216241e-04 2.212962017696e+01
5.885000000000e+02 9.643409586692e-02 2.181973861540e-04 2.213276407549e+01
5.887500000000e+02 9.513366881511e-02 2.210207716472e-04 2.213651912365e+01
5.890000000000e+02 9.426885073613e-02 2.231812024178e-04 2.214082885406e+01
5.892500000000e+02 9.386652367811e-02 2.246598695328e-04 2.214563777262e+01
5.895000000000e+02 9.394686457179e-02 2.254407111351e-04 2.215089192223e+01
5.897500000000e+02 9.452279123404e-02 2.255101281953e-04 2.215653941935e+01
5.900000000000e+02 9.559952928278e-02 2.248568166860e-04 2.216253093435e+01
5.902500000000e+02 9.717431907355e-02 2.234717417012e-04 2.216882014301e+01
5.905000000000e+02 9.923627358179e-02 2.213483446033e-04 2.217536411352e+01
5.907500000000e+02 1.017663914415e-01 2.184828298010e-04 2.218212365384e+01
5.910000000000e+02 1.047377338693e-01 2.148745552199e-04 2.218906358992e+01
5.912500000000e+02 1.081157670747e-01 2.105266647796e-04 2.219615300554e+01
5.915000000000e+02 1.118588582606e-01 2.054468014908e-04 2.220336541520e+01
5.917500000000e+02 1.159189294317e-01 1.996478863945e-04 2.221067888250e+01
5.920000000000e+02 1.202422454314e-01 1.931490117257e-04 2.221807608513e+01
5.922500000000e+02 1.247703310606e-01 1.859763530627e-04 2.222554433697e+01
5.925000000000e+02 1.294409932699e-01 1.781640928675e-04 2.223307554637e+01
5.927500000000e+02 1.341894256776e-01 1.697552346521e-04 2.224066614444e+01
5.930000000000e+02 1.389493783539e-01 1.608023276394e-04 2.224831695289e+01
5.932500000000e+02 1.436543597266e-01 1.513680187089e-04 2.225603303993e+01
5.935000000000e+02 1.482388501718e-01 1.415254567883e-04 2.226382352088e+01
5.937500000000e+02 1.526394998717e-01 1.313583670507e-04 2.227170134279e+01
5.940000000000e+02 1.567962805606e-01 1.209609160643e-04 2.227968303791e+01
5.942500000000e+02 1.606535733461e-01 1.104372693305e-04 2.228778847333e+01
5.945000000000e+02 1.641611647568e-01 9.990082717894e-05 2.229604057307e+01
5.947500000000e+02 1.672751281349e-01 8.947315693019e-05 2.230446503252e+01
5.950000000000e+02 1.699585751338e-01 7.928250204763e-05 2.231309004407e+01
5.952500000000e+02 1.721822572828e-01 6.946204663721e-05 2.232194600862e+01
5.955000000000e+02 1.739250058692e-01 6.014792115415e-05 2.233106524876e+01
5.957500000000e+02 1.751740023967e-01 5.147687848933e-05 2.234048175462e+01
5.960000000000e+02 1.759248756339e-01 4.358376223790e-05 2.235023092031e+01
5.962500000000e+02 1.761816238804e-01 3.659883749538e-05 2.236034929461e+01
5.965000000000e+02 1.759563721414e-01 3.064501511865e-05 2.237087437603e+01
5.967500000000e+02 1.752689679914e-01 2.583505669029e-05 2.238184440176e+01
5.970000000000e+02 1.741464302059e-01 2.226883633455e-05 2.239329816128e+01
5.972500000000e+02 1.726222658284e-01 2.003072419971e-05 2.240527485114e+01
5.975000000000e+02 1.707356740464e-01 1.918707884127e-05 2.241781393353e+01
5.977500000000e+02 1.685306530084e-01 1.978433055149e-05 2.243095502662e+01
5.980000000000e+02 1.660550268489e-01 2.184719599708e-05 2.244473780488e+01
5.982500000000e+02 1.633594307905e-01 2.537706236548e-05 2.245920194708e+01
5.985000000000e+02 1.604962486283e-01 3.035129245639e-05 2.247438707996e+01
5.987500000000e+02 1.575185528573e-01 3.672266418641e-05 2.249033274247e+01
5.990000000000e+02 1.544790517269e-01 4.441917561854e-05 2.250707838578e+01
5.992500000000e+02 1.514290640393e-01 5.334497575466e-05 2.252466335579e+01
5.995000000000e+02 1.484175630617e-01 6.338142362913e-05 2.254312691517e+01
5.997500000000e+02 1.454902784467e-01 7.438869891237e-05 2.256250824395e+01
6.000000000000e+02 1.426888986730e-01 8.620790633354e-05 2.258284646241e+01
6.002500000000e+02 1.400503813255e-01 9.866363382582e-05 2.260418063180e+01
6.005000000000e+02 1.376063852772e-01 1.115669222901e-04 2.262654976454e+01
6.007500000000e+02 1.353828331364e-01 1.247185688806e-04 2.264999280587e+01
6.010000000000e+02 1.333996266195e-01 1.379127601466e-04 2.267454860644e+01
6.012500000000e+02 1.316705010875e-01 1.509407602916e-04 2.270025587160e+01
6.015000000000e+02 1.302030346587e-01 1.635948761975e-04 2.272715307670e+01
6.017500000000e+02 1.289988094623e-01 1.756724000947e-04 2.275527836495e+01
6.020000000000e+02 1.280537121004e-01 1.869795154229e-04 2.278466940161e+01
6.022500000000e+02 1.273583693681e-01 1.973351152022e-04 2.281536320296e+01
6.025000000000e+02 1.268987054502e-01 2.065742421422e-04 2.284739591447e+01
6.027500000000e+02 1.266565987456e-01 2.145514516695e-04 2.288080257136e+01
6.030000000000e+02 1.266106232270e-01 2.211437804679e-04 2.291561680657e+01
6.032500000000e+02 1.267368481581e-01 2.262532378644e-04 2.295187053644e+01
6.035000000000e+02 1.270096716312e-01 2.298088384853e-04 2.298959360385e+01
6.037500000000e+02 1.274026576031e-01 2.317681247782e-04 2.302881340776e+01
6.040000000000e+02 1.278893524797e-01 2.321180730928e-04 2.306955449777e+01
6.042500000000e+02 1.284440471661e-01 2.308755433594e-04 2.311183816210e+01
6.045000000000e+02 1.290424662985e-01 2.280871221676e-04 2.315568199618e+01
6.047500000000e+02 1.296623566403e-01 2.238281924054e-04 2.320109948412e+01
6.050000000000e+02 1.302839584860e-01 2.182014211091e-04 2.324809956663e+01
6.052500000000e+02 1.308903507782e-01 2.113349287543e-04 2.329668623258e+01
6.055000000000e+02 1.314676548056e-01 2.033797791356e-04 2.334685813350e+01
6.057500000000e+02 1.320051011546e-01 1.945069683229e-04 2.339860820688e+01
6.060000000000e+02 1.324949569781e-01 1.849040729738e-04 2.345192335006e+01
6.062500000000e+02 1.329323277906e-01 1.747715515050e-04 2.350678411636e+01
6.065000000000e+02 1.333148447542e-01 1.643187904175e-04 2.356316446274e+01
6.067500000000e+02 1.336422546423e-01 1.537599982057e-04 2.362103153128e+01
6.070000000000e+02 1.339159373940e-01 1.433100242642e-04 2.368034548886e+01
6.072500000000e+02 1.341383741547e-01 1.331802134283e-04 2.374105940527e+01
6.075000000000e+02 1.343125981175e-01 1.235743575570e-04 2.380311918682e+01
6.077500000000e+02 1.344416469233e-01 1.146848873298e-04 2.386646355504e+01
6.080000000000e+02 1.345280556082e-01 1.066893260377e-04 2.393102408068e+01
6.082500000000e+02 1.345734054467e-01 9.974706430396e-05 2.399672525756e+01
6.085000000000e+02 1.345779574523e-01 9.399678517616e-05 2.406348462630e+01
6.087500000000e+02 1.345403907215e-01 8.955413257798e-05 2.413121295225e+01
6.090000000000e+02 1.344576514612e-01 8.650991260134e-05 2.419981443427e+01
6.092500000000e+02 1.343249292242e-01 8.492898241380e-05 2.426918696251e+01
6.095000000000e+02 1.341357566488e-01 8.484962206448e-05 2.433922242408e+01
6.097500000000e+02 1.338822281438e-01 8.628343304716e-05 2.440980703583e+01
6.100000000000e+02 1.335553313648e-01 8.921585756945e-05 2.448082173572e+01
6.102500000000e+02 1.331453674510e-01 9.360718561746e-05 2.455214260151e+01
6.105000000000e+02 1.326424429263e-01 9.939360400249e-05 2.462364130694e+01
6.107500000000e+02 1.320370118787e-01 1.064891945920e-04 2.469518563498e+01
6.110000000000e+02 1.313204295794e-01 1.147881290507e-04 2.476664000742e+01
6.112500000000e+02 1.304855010569e-01 1.241669702843e-04 2.483786607774e+01
6.115000000000e+02 1.295269840650e-01 1.344872434455e-04 2.490872334003e+01
6.117500000000e+02 1.284420316565e-01 1.455981175170e-04 2.497906979814e+01
6.120000000000e+02 1.272305421245e-01 1.573391716379e-04 2.504876266012e+01
6.122500000000e+02 1.258954024936e-01 1.695432859711e-04 2.511765907335e+01
6.125000000000e+02 1.244426097006e-01 1.820393170618e-04 2.518561689229e+01
6.127500000000e+02 1.228812633261e-01 1.946547527034e-04 2.525249549061e+01
6.130000000000e+02 1.212234282247e-01 2.072182713833e-04 2.531815658853e+01
6.132500000000e+02 1.194838715135e-01 2.195622023119e-04 2.538246511773e+01
6.135000000000e+02 1.176796894692e-01 2.315248468241e-04 2.544529009859e+01
6.137500000000e+02 1.158298388567e-01 2.429524669971e-04 2.550650554913e+01
6.140000000000e+02 1.139545926142e-01 2.537011142062e-04 2.556599138463e+01
6.142500000000e+02 1.120749540560e-01 2.636384038430e-04 2.562363434211e+01
6.145000000000e+02 1.102120461159e-01 2.726450939730e-04 2.567932887620e+01
6.147500000000e+02 1.083865146071e-01 2.806163659856e-04 2.573297806446e+01
6.150000000000e+02 1.066179625872e-01 2.874629286162e-04 2.578449446508e+01
6.152500000000e+02 1.049244438022e-01 2.931119517617e-04 2.583380095642e+01
6.155000000000e+02 1.033220369363e-01 2.975078120853e-04 2.588083151469e+01
6.157500000000e+02 1.018245098143e-01 3.006126295180e-04 2.592553194180e+01
6.160000000000e+02 1.004430874351e-01 3.024064897809e-04 2.596786050363e+01
6.162500000000e+02 9.918632456119e-02 3.028874276867e-04 2.600778849581e+01
6.165000000000e+02 9.806008011202e-02 3.020713694220e-04 2.604530069543e+01
6.167500000000e+02 9.706758394996e-02 2.999917170378e-04 2.608039569996e+01
6.170000000000e+02 9.620958459885e-02 2.966986727045e-04 2.611308614849e+01
6.172500000000e+02 9.548455628110e-02 2.922583549814e-04 2.614339879849e+01
6.175000000000e+02 9.488895314285e-02 2.867516632754e-04 2.617137445793e+01
6.177500000000e+02 9.441747846140e-02 2.802729552292e-04 2.619706777848e+01
6.180000000000e+02 9.406336091083e-02 2.729284976230e-04 2.622054688702e+01
6.182500000000e+02 9.381861134719e-02 2.648347627968e-04 2.624189286480e+01
6.185000000000e+02 9.367424485279e-02 2.561165856357e-04 2.626119908959e+01
6.187500000000e+02 9.362046148336e-02 2.469052185270e-04 2.627857042532e+01
6.190000000000e+02 9.364677817037e-02 2.373363147559e-04 2.629412228278e+01
6.192500000000e+02 9.374210089890e-02 2.275479301274e-04 2.630797957062e+01
6.195000000000e+02 9.389475925655e-02 2.176785160572e-04 2.632027553024e+01
6.197500000000e+02 9.409249006841e-02 2.078650275935e-04 2.633115050364e+01
6.200000000000e+02 9.432240344597e-02 1.982411120484e-04 2.634075061893e+01
6.202500000000e+02 9.457092589988e-02 1.889354816507e-04 2.634922645002e+01
6.205000000000e+02 9.482375658521e-02 1.800704420502e-04 2.635673164006e+01
6.207500000000e+02 9.506583935961e-02 1.717606507388e-04 2.636342153551e+01
6.210000000000e+02 9.528137195642e-02 1.641120896154e-04 2.636945183385e+01
6.212500000000e+02 9.545387207597e-02 1.572212378590e-04 2.637497726788e+01
6.215000000000e+02 9.556629553096e-02 1.511745074238e-04 2.638015035489e+01
6.217500000000e+02 9.560122896507e-02 1.460478513066e-04 2.638512020435e+01
6.220000000000e+02 9.554114960703e-02 1.419065722850e-04 2.639003141552e+01
6.222500000000e+02 9.536874681592e-02 1.388052881135e-04 2.639502306059e+01
6.225000000000e+02 9.506729837742e-02 1.367880331696e-04 2.640022776499e+01
6.227500000000e+02 9.462109446187e-02 1.358884229087e-04 2.640577088297e+01
6.230000000000e+02 9.401587754646e-02 1.361299129892e-04 2.641176977570e+01
6.232500000000e+02 9.323929454454e-02 1.375260215675e-04 2.641833318035e+01
6.235000000000e+02 9.228132013899e-02 1.400806292481e-04 2.642556067492e+01
6.237500000000e+02 9.113463985488e-02 1.437881816452e-04 2.643354222506e+01
6.240000000000e+02 8.979497100173e-02 1.486338305875e-04 2.644235781113e+01
6.242500000000e+02 8.826129191436e-02 1.545935537142e-04 2.645207712642e+01
6.245000000000e+02 8.653598191920e-02 1.616341502517e-04 2.646275933636e+01
6.247500000000e+02 8.462484216259e-02 1.697132797402e-04 2.647445289438e+01
6.250000000000e+02 8.253701222052e-02 1.787794996260e-04 2.648719540885e+01
6.252500000000e+02 8.028476515716e-02 1.887719635635e-04 2.650101355007e+01
6.255000000000e+02 7.788320281092e-02 1.996205475016e-04 2.651592300284e+01
6.257500000000e+02 7.534985087801e-02 2.112458458451e-04 2.653192844975e+01
6.260000000000e+02 7.270417361979e-02 2.235592745981e-04 2.654902360140e+01
6.262500000000e+02 6.996703116143e-02 2.364632861545e-04 2.656719125050e+01
6.265000000000e+02 6.716009041431e-02 2.498517743571e-04 2.658640337866e+01
6.267500000000e+02 6.430522591655e-02 2.636106346286e-04 2.660662129249e+01
6.270000000000e+02 6.142392124040e-02 2.776185587477e-04 2.662779581387e+01
6.272500000000e+02 5.853670572578e-02 2.917480285133e-04 2.664986751500e+01
6.275000000000e+02 5.566263943475e-02 3.058665471250e-04 2.667276700631e+01
6.277500000000e+02 5.281886952256e-02 3.198380964059e-04 2.669641528795e+01
6.280000000000e+02 5.002027250865e-02 3.335247706949e-04 2.672072415837e+01
6.282500000000e+02 4.727919710963e-02 3.467886042737e-04 2.674559668777e+01
6.285000000000e+02 4.460531082981e-02 3.594936048379e-04 2.677092775900e+01
6.287500000000e+02 4.200555542275e-02 3.715078277877e-04 2.679660468867e+01
6.290000000000e+02 3.948420979954e-02 3.827054958216e-04 2.682250789617e+01
6.292500000000e+02 3.704305225840e-02 3.929691674107e-04 2.684851166811e+01
6.295000000000e+02 3.468161454727e-02 4.021918489672e-04 2.687448496563e+01
6.297500000000e+02 3.239750925984e-02 4.102789659088e-04 2.690029231573e+01
6.300000000000e+02 3.018681692176e-02 4.171502070071e-04 2.692579474136e+01
6.302500000000e+02 2.804451539005e-02 4.227411647187e-04 2.695085076467e+01
6.305000000000e+02 2.596492240855e-02 4.270046980033e-04 2.697531743260e+01
6.307500000000e+02 2.394214713217e-02 4.299119770477e-04 2.699905139791e+01
6.310000000000e+02 2.197050918659e-02 4.314532280022e-04 2.702191001113e+01
6.312500000000e+02 2.004493475082e-02 4.316380721725e-04 2.704375243657e+01
6.315000000000e+02 1.816128335562e-02 4.304955421540e-04 2.706444076279e+01
6.317500000000e+02 1.631662287434e-02 4.280736699206e-04 2.708384111331e+01
6.320000000000e+02 1.450941673009e-02 4.244387367889e-04 2.710182472242e+01
6.322500000000e+02 1.273963907854e-02 4.196741525980e-04 2.711826898627e+01
6.325000000000e+02 1.100880225575e-02 4.138790121253e-04 2.713305845723e+01
6.327500000000e+02 9.319907132502e-03 4.071663266711e-04 2.714608578335e+01
6.330000000000e+02 7.677312541858e-03 3.996610105444e-04 2.715725256715e+01
6.332500000000e+02 6.086542876972e-03 3.914976802639e-04 2.716647014691e+01
6.335000000000e+02 4.554037505236e-03 3.828182623766e-04 2.717366027873e+01
6.337500000000e+02 3.086855010524e-03 3.737695078235e-04 2.717875571558e+01
6.340000000000e+02 1.692350145192e-03 3.645004466190e-04 2.718170067590e+01
6.342500000000e+02 3.778338840380e-04 3.551598486242e-04 2.718245119397e+01
6.345000000000e+02 -8.497691000680e-04 3.458937469366e-04 2.718097534787e+01
6.347500000000e+02 -1.984251532728e-03 3.368430630568e-04 2.717725336371e+01
6.350000000000e+02 -3.020432570325e-03 3.281413927226e-04 2.717127759341e+01
6.352500000000e+02 -3.954434724484e-03 3.199129863180e-04 2.716305236867e+01
6.355000000000e+02 -4.783920731467e-03 3.122709652388e-04 2.715259373293e+01
6.357500000000e+02 -5.508283036086e-03 3.053157967209e-04 2.713992905795e+01
6.360000000000e+02 -6.128786903206e-03 2.991340567926e-04 2.712509654769e+01
6.362500000000e+02 -6.648659527965e-03 2.937974917982e-04 2.710814464350e+01
6.365000000000e+02 -7.073128299601e-03 2.893623605479e-04 2.708913133315e+01
6.367500000000e+02 -7.409413316000e-03 2.858691138825e-04 2.706812338098e+01
6.370000000000e+02 -7.666669446480e-03 2.833423651451e-04 2.704519548653e+01
6.372500000000e+02 -7.855893434687e-03 2.817911626834e-04 2.702042938890e+01
6.375000000000e+02 -7.989788790655e-03 2.812095091551e-04 2.699391292391e+01
6.377500000000e+02 -8.082607216437e-03 2.815771644119e-04 2.696573905497e+01
6.380000000000e+02 -8.149959211803e-03 2.828606673089e-04 2.693600489041e+01
6.382500000000e+02 -8.208610621701e-03 2.850145693824e-04 2.690481069349e+01
6.385000000000e+02 -8.276262541002e-03 2.879828138007e-04 2.687225891070e+01
6.387500000000e+02 -8.371329680345e-03 2.917003195852e-04 2.683845322615e+01
6.390000000000e+02 -8.512705350630e-03 2.960946153409e-04 2.680349764726e+01
6.392500000000e+02 -8.719535990930e-03 3.010875920867e-04 2.676749564601e+01
6.395000000000e+02 -9.010993968689e-03 3.065972605772e-04 2.673054935953e+01
6.397500000000e+02 -9.406056873636e-03 3.125395600589e-04 2.669275884950e+01
6.400000000000e+02 -9.923297566996e-03 3.188301894725e-04 2.665422144954e+01
6.402500000000e+02 -1.058067951369e-02 3.253861750393e-04 2.661503117690e+01
6.405000000000e+02 -1.139536611334e-02 3.321277258478e-04 2.657527824373e+01
6.407500000000e+02 -1.238353681007e-02 3.389795925230e-04 2.653504863504e+01
6.410000000000e+02 -1.356021600298e-02 3.458724933150e-04 2.649442379145e+01
6.412500000000e+02 -1.493910983783e-02 3.527443544132e-04 2.645348035479e+01
6.415000000000e+02 -1.653245366147e-02 3.595411687879e-04 2.641229001214e+01
6.417500000000e+02 -1.835086576718e-02 3.662179232398e-04 2.637091939860e+01
6.420000000000e+02 -2.040321308685e-02 3.727392315229e-04 2.632943007905e+01
6.422500000000e+02 -2.269648236914e-02 3.790796517417e-04 2.628787859148e+01
6.425000000000e+02 -2.523565940748e-02 3.852237827118e-04 2.624631653464e+01
6.427500000000e+02 -2.802361546350e-02 3.911661547383e-04 2.620479071192e+01
6.430000000000e+02 -3.106100709188e-02 3.969107633970e-04 2.616334330282e+01
6.432500000000e+02 -3.434617540815e-02 4.024704839987e-04 2.612201207542e+01
6.435000000000e+02 -3.787507214384e-02 4.078662837627e-04 2.608083059791e+01
6.437500000000e+02 -4.164118387663e-02 4.131261343984e-04 2.603982848236e+01
6.440000000000e+02 -4.563548453656e-02 4.182838137394e-04 2.599903162728e+01
6.442500000000e+02 -4.984639984107e-02 4.233775232023e-04 2.595846245285e+01
6.445000000000e+02 -5.425979725869e-02 4.284484172140e-04 2.591814014617e+01
6.447500000000e+02 -5.885899935608e-02 4.335390324005e-04 2.587808088450e+01
6.450000000000e+02 -6.362482897773e-02 4.386916678016e-04 2.583829806078e+01
6.452500000000e+02 -6.853567997892e-02 4.439467784822e-04 2.579880249541e+01
6.455000000000e+02 -7.356763453568e-02 4.493414428976e-04 2.575960262813e+01
6.457500000000e+02 -7.869460035677e-02 4.549078273324e-04 2.572070472440e+01
6.460000000000e+02 -8.388850335298e-02 4.606718331852e-04 2.568211305109e+01
6.462500000000e+02 -8.911950638613e-02 4.666518377733e-04 2.564383006960e+01
6.465000000000e+02 -9.435627918398e-02 4.728576714769e-04 2.560585660886e+01
6.467500000000e+02 -9.956629827996e-02 4.792897688045e-04 2.556819205774e+01
6.470000000000e+02 -1.047161856739e-01 4.859385450533e-04 2.553083455819e+01
6.472500000000e+02 -1.097720869064e-01 4.927840661519e-04 2.549378118783e+01
6.475000000000e+02 -1.147000731709e-01 4.997958948610e-04 2.545702817922e+01
6.477500000000e+02 -1.194665663536e-01 5.069332493347e-04 2.542057111673e+01
6.480000000000e+02 -1.240387873981e-01 5.141454477389e-04 2.538440516991e+01
6.482500000000e+02 -1.283852117355e-01 5.213725973253e-04 2.534852530091e+01
6.485000000000e+02 -1.324760339649e-01 5.285464977306e-04 2.531292649777e+01
6.487500000000e+02 -1.362836146074e-01 5.355917746323e-04 2.527760399600e+01
6.490000000000e+02 -1.397829273753e-01 5.424272686451e-04 2.524255348870e+01
6.492500000000e+02 -1.429519759409e-01 5.489675778115e-04 2.520777134063e+01
6.495000000000e+02 -1.457721762036e-01 5.551247304100e-04 2.517325475872e+01
6.497500000000e+02 -1.482287093387e-01 5.608100011832e-04 2.513900197338e+01
6.500000000000e+02 -1.503108140106e-01 5.659357405705e-04 2.510501235373e+01
6.502500000000e+02 -1.520120388569e-01 5.704173286417e-04 2.507128652187e+01
6.505000000000e+02 -1.533304238218e-01 5.741750871268e-04 2.503782641069e+01
6.507500000000e+02 -1.542686166130e-01 5.771361153887e-04 2.500463527405e+01
6.510000000000e+02 -1.548339285407e-01 5.792360879045e-04 2.497171767948e+01
6.512500000000e+02 -1.550383113987e-01 5.804208937476e-04 2.493907941663e+01
6.515000000000e+02 -1.548982630238e-01 5.806481468669e-04 2.490672739850e+01
6.517500000000e+02 -1.544346592551e-01 5.798884710871e-04 2.487466947962e+01
6.520000000000e+02 -1.536725249385e-01 5.781266183934e-04 2.484291426537e+01
6.522500000000e+02 -1.526407319551e-01 5.753623040647e-04 2.481147085570e+01
6.525000000000e+02 -1.513716284078e-01 5.716107747637e-04 2.478034857561e+01
6.527500000000e+02 -1.499006370264e-01 5.669031573193e-04 2.474955665395e+01
6.530000000000e+02 -1.482657756420e-01 5.612864489315e-04 2.471910389727e+01
6.532500000000e+02 -1.465071654448e-01 5.548232928268e-04 2.468899833796e+01
6.535000000000e+02 -1.446664912727e-01 5.475914187297e-04 2.465924688231e+01
6.537500000000e+02 -1.427864459763e-01 5.396828215522e-04 2.462985493696e+01
6.540000000000e+02 -1.409101683014e-01 5.312026857284e-04 2.460082606027e+01
6.542500000000e+02 -1.390806689310e-01 5.222680336858e-04 2.457216161101e+01
6.545000000000e+02 -1.373402681279e-01 5.130061621809e-04 2.454386042915e+01
6.547500000000e+02 -1.357300503838e-01 5.035528574625e-04 2.451591851239e+01
6.550000000000e+02 -1.342893404226e-01 4.940504544375e-04 2.448832875765e+01
6.552500000000e+02 -1.330552066054e-01 4.846457091982e-04 2.446108069441e+01
6.555000000000e+02 -1.320620078880e-01 4.754875981244e-04 2.443416029557e+01
6.557500000000e+02 -1.313409830946e-01 4.667250271212e-04 2.440754979026e+01
6.560000000000e+02 -1.309198772393e-01 4.585044677208e-04 2.438122754897e+01
6.562500000000e+02 -1.308226332353e-01 4.509676564504e-04 2.435516799091e+01
6.565000000000e+02 -1.310691317055e-01 4.442493433547e-04 2.432934154755e+01
6.567500000000e+02 -1.316749798575e-01 4.384750206142e-04 2.430371467645e+01
6.570000000000e+02 -1.326513712531e-01 4.337588697477e-04 2.427824991106e+01
6.572500000000e+02 -1.340049913317e-01 4.302018367259e-04 2.425290596216e+01
6.575000000000e+02 -1.357379912970e-01 4.278899308072e-04 2.422763787540e+01
6.577500000000e+02 -1.378480089155e-01 4.268927016664e-04 2.420239722304e+01
6.580000000000e+02 -1.403282530525e-01 4.272619865076e-04 2.417713234587e+01
6.582500000000e+02 -1.431676461925e-01 4.290309519090e-04 2.415178865033e+01
6.585000000000e+02 -1.463510038939e-01 4.322137073935e-04 2.412630893446e+01
6.587500000000e+02 -1.498592851348e-01 4.368047425369e-04 2.410063376958e+01
6.590000000000e+02 -1.536698692090e-01 4.427789336227e-04 2.407470191517e+01
6.592500000000e+02 -1.577568885907e-01 4.500917107505e-04 2.404845077382e+01
6.595000000000e+02 -1.620915945481e-01 4.586799906618e-04 2.402181688501e+01
6.597500000000e+02 -1.666427579792e-01 4.684630496863e-04 2.399473645015e+01
6.600000000000e+02 -1.713770995593e-01 4.793436651280e-04 2.396714587787e+01
6.602500000000e+02 -1.762597468492e-01 4.912097183004e-04 2.393898236813e+01
6.605000000000e+02 -1.812547044249e-01 5.039359695269e-04 2.391018450459e+01
6.607500000000e+02 -1.863253425093e-01 5.173859372347e-04 2.388069285481e+01
6.610000000000e+02 -1.914348847853e-01 5.314140416655e-04 2.385045059262e+01
6.612500000000e+02 -1.965468975523e-01 5.458679176567e-04 2.381940409829e+01
6.615000000000e+02 -2.016257610215e-01 5.605907242656e-04 2.378750356998e+01
6.617500000000e+02 -2.066371282033e-01 5.754235272853e-04 2.375470359662e+01
6.620000000000e+02 -2.115483489526e-01 5.902076719016e-04 2.372096372526e+01
6.622500000000e+02 -2.163288597134e-01 6.047871243767e-04 2.368624897267e+01
6.625000000000e+02 -2.209505272636e-01 6.190107020856e-04 2.365053031634e+01
6.627500000000e+02 -2.253879479199e-01 6.327342336433e-04 2.361378511084e+01
6.630000000000e+02 -2.296186815390e-01 6.458225230772e-04 2.357599746939e+01
6.632500000000e+02 -2.336234376473e-01 6.581511140588e-04 2.353715855761e+01
6.635000000000e+02 -2.373861886670e-01 6.696079248671e-04 2.349726683655e+01
6.637500000000e+02 -2.408942348725e-01 6.800946997019e-04 2.345632821816e+01
6.640000000000e+02 -2.441381982975e-01 6.895280696196e-04 2.341435615146e+01
6.642500000000e+02 -2.471119683888e-01 6.978405667115e-04 2.337137161634e+01
6.645000000000e+02 -2.498125996238e-01 7.049812313480e-04 2.332740306114e+01
6.647500000000e+02 -2.522401586420e-01 7.109160122181e-04 2.328248624016e+01
6.650000000000e+02 -2.543975483167e-01 7.156280366051e-04 2.323666399607e+01
6.652500000000e+02 -2.562902972559e-01 7.191174214617e-04 2.318998595528e+01
6.655000000000e+02 -2.579263453046e-01 7.214009847016e-04 2.314250818576e+01
6.657500000000e+02 -2.593158174409e-01 7.225117108252e-04 2.309429277644e+01
6.660000000000e+02 -2.604708058361e-01 7.224979835241e-04 2.304540738197e+01
6.662500000000e+02 -2.614051653768e-01 7.214225999940e-04 2.299592473760e+01
6.665000000000e+02 -2.621343296303e-01 7.193615972406e-04 2.294592212783e+01
6.667500000000e+02 -2.626751488302e-01 7.164029097247e-04 2.289548085190e+01
6.670000000000e+02 -2.630457575737e-01 7.126448502566e-04 2.284468568257e+01
6.672500000000e+02 -2.632654641270e-01 7.081944483740e-04 2.279362431565e+01
6.675000000000e+02 -2.633546637291e-01 7.031656587200e-04 2.274238683101e+01
6.677500000000e+02 -2.633347693708e-01 6.976775768125e-04 2.269106519097e+01
6.680000000000e+02 -2.632281429516e-01 6.918525022948e-04 2.263975273096e+01
6.682500000000e+02 -2.630580302113e-01 6.858137918939e-04 2.258854371283e+01
6.685000000000e+02 -2.628484713857e-01 6.796841271169e-04 2.253753288891e+01
6.687500000000e+02 -2.626241902499e-01 6.735838106616e-04 2.248681511602e+01
6.690000000000e+02 -2.624104403424e-01 6.676286937458e-04 2.243648501530e+01
6.692500000000e+02 -2.622328058978e-01 6.619285360121e-04 2.238663666190e+01
6.695000000000e+02 -2.621169394157e-01 6.565854564024e-04 2.233736331875e+01
6.697500000000e+02 -2.620882511483e-01 6.516925609135e-04 2.228875720958e+01
6.700000000000e+02 -2.621715284709e-01 6.473327934432e-04 2.224090933290e+01
6.702500000000e+02 -2.623905079425e-01 6.435780110609e-04 2.219390929368e+01
6.705000000000e+02 -2.627673963445e-01 6.404882095306e-04 2.214784518020e+01
6.707500000000e+02 -2.633223568601e-01 6.381109972119e-04 2.210280344216e+01
6.710000000000e+02 -2.640729876621e-01 6.364811658643e-04 2.205886880725e+01
6.712500000000e+02 -2.650337878421e-01 6.356207795397e-04 2.201612418818e+01
6.715000000000e+02 -2.662156586941e-01 6.355393660464e-04 2.197465059976e+01
6.717500000000e+02 -2.676254498648e-01 6.362342714412e-04 2.193452709033e+01
6.720000000000e+02 -2.692655799702e-01 6.376912349230e-04 2.189583064600e+01
6.722500000000e+02 -2.711337397682e-01 6.398850426089e-04 2.185863609618e+01
6.725000000000e+02 -2.732227161163e-01 6.427803186710e-04 2.182301601244e+01
6.727500000000e+02 -2.755203479199e-01 6.463324599982e-04 2.178904057490e+01
6.730000000000e+02 -2.780096081436e-01 6.504886368624e-04 2.175677745224e+01
6.732500000000e+02 -2.806688416906e-01 6.551888694536e-04 2.172629162753e+01
6.735000000000e+02 -2.834721414514e-01 6.603671344907e-04 2.169764524126e+01
6.737500000000e+02 -2.863898603242e-01 6.659524659041e-04 2.167089739132e+01
6.740000000000e+02 -2.893892503621e-01 6.718700913540e-04 2.164610393378e+01
6.742500000000e+02 -2.924352080552e-01 6.780425664334e-04 2.162331728473e+01
6.745000000000e+02 -2.954910928450e-01 6.843908344957e-04 2.160258616106e+01
6.747500000000e+02 -2.985196239363e-01 6.908353502413e-04 2.158395538114e+01
6.750000000000e+02 -3.014837808363e-01 6.972971270670e-04 2.156746560138e+01
6.752500000000e+02 -3.043477328484e-01 7.036987342091e-04 2.155315309206e+01
6.755000000000e+02 -3.070777190625e-01 7.099652843088e-04 2.154104950303e+01
6.757500000000e+02 -3.096428967924e-01 7.160253979491e-04 2.153118161650e+01
6.760000000000e+02 -3.120161044144e-01 7.218120486326e-04 2.152357113811e+01
6.762500000000e+02 -3.141745329254e-01 7.272633823001e-04 2.151823448955e+01
6.765000000000e+02 -3.161002856232e-01 7.323234190609e-04 2.151518259809e+01
6.767500000000e+02 -3.177808258949e-01 7.369427401474e-04 2.151442075240e+01
6.770000000000e+02 -3.192092826918e-01 7.410790216196e-04 2.151594843095e+01
6.772500000000e+02 -3.203846270072e-01 7.446975155816e-04 2.151975918821e+01
6.775000000000e+02 -3.213117036860e-01 7.477713965406e-04 2.152584057757e+01
6.777500000000e+02 -3.220011397849e-01 7.502820778703e-04 2.153417407974e+01
6.780000000000e+02 -3.224691011293e-01 7.522193855512e-04 2.154473510551e+01
6.782500000000e+02 -3.227369229341e-01 7.535816642727e-04 2.155749299590e+01
6.785000000000e+02 -3.228306193911e-01 7.543758751424e-04 2.157241109889e+01
6.787500000000e+02 -3.227802613795e-01 7.546175401297e-04 2.158944686867e+01
6.790000000000e+02 -3.226192497226e-01 7.543307005390e-04 2.160855202243e+01
6.792500000000e+02 -3.223834895074e-01 7.535478291256e-04 2.162967270782e+01
6.795000000000e+02 -3.221104688128e-01 7.523096658198e-04 2.165274974306e+01
6.797500000000e+02 -3.218382766669e-01 7.506650345105e-04 2.167771888133e+01
6.800000000000e+02 -3.216045689109e-01 7.486705809962e-04 2.170451109330e+01
6.802500000000e+02 -3.214455137549e-01 7.463904095528e-04 2.173305291733e+01
6.805000000000e+02 -3.213947471560e-01 7.438956188216e-04 2.176326679570e+01
6.807500000000e+02 -3.214823710938e-01 7.412636628977e-04 2.179507146752e+01
6.810000000000e+02 -3.217340302076e-01 7.385775253408e-04 2.182838236446e+01
6.812500000000e+02 -3.221701107306e-01 7.359246532062e-04 2.186311202860e+01
6.815000000000e+02 -3.228050909199e-01 7.333955654907e-04 2.189917054556e+01
6.817500000000e+02 -3.236470836365e-01 7.310823890575e-04 2.193646597770e+01
6.820000000000e+02 -3.246975926683e-01 7.290770542663e-04 2.197490482784e+01
6.822500000000e+02 -3.259515059537e-01 7.274689762560e-04 2.201439249192e+01
6.825000000000e+02 -3.273973348401e-01 7.263427122938e-04 2.205483371932e+01
6.827500000000e+02 -3.290176911675e-01 7.257754801129e-04 2.209613308646e+01
6.830000000000e+02 -3.307899812279e-01 7.258345598441e-04 2.213819545619e+01
6.832500000000e+02 -3.326872986395e-01 7.265747519264e-04 2.218092646486e+01
6.835000000000e+02 -3.346794479097e-01 7.280359658671e-04 2.222423298724e+01
6.837500000000e+02 -3.367340727729e-01 7.302411252315e-04 2.226802360533e+01
6.840000000000e+02 -3.388177998316e-01 7.331943670373e-04 2.231220908328e+01
6.842500000000e+02 -3.408973561416e-01 7.368796514645e-04 2.235670280674e+01
6.845000000000e+02 -3.429405854739e-01 7.412602875054e-04 2.240142125736e+01
6.847500000000e+02 -3.449173162672e-01 7.462789755034e-04 2.244628443108e+01
6.850000000000e+02 -3.468000281960e-01 7.518585761965e-04 2.249121624964e+01
6.852500000000e+02 -3.485642987598e-01 7.579035409927e-04 2.253614496402e+01
6.855000000000e+02 -3.501890078798e-01 7.643020103137e-04 2.258100350262e+01
6.857500000000e+02 -3.516563114218e-01 7.709285528942e-04 2.262572981573e+01
6.860000000000e+02 -3.529514017069e-01 7.776473728978e-04 2.267026714991e+01
6.862500000000e+02 -3.540620989355e-01 7.843158513828e-04 2.271456430465e+01
6.865000000000e+02 -3.549783218561e-01 7.907883296784e-04 2.275857583772e+01
6.867500000000e+02 -3.556914944197e-01 7.969199341523e-04 2.280226220174e+01
6.870000000000e+02 -3.561939629351e-01 8.025703085490e-04 2.284558986542e+01
6.872500000000e+02 -3.564784727948e-01 8.076070916178e-04 2.288853134270e+01
6.875000000000e+02 -3.565377670664e-01 8.119090271623e-04 2.293106519261e+01
6.877500000000e+02 -3.563643506545e-01 8.153686133419e-04 2.297317595414e+01
6.880000000000e+02 -3.559504459614e-01 8.178942279439e-04 2.301485402247e+01
6.882500000000e+02 -3.552881456266e-01 8.194116642424e-04 2.305609548071e+01
6.885000000000e+02 -3.543697672769e-01 8.198651405507e-04 2.309690186430e+01
6.887500000000e+02 -3.531883720147e-01 8.192177123050e-04 2.313727987470e+01
6.890000000000e+02 -3.517384107506e-01 8.174512373981e-04 2.317724105092e+01
6.892500000000e+02 -3.500164636189e-01 8.145657819094e-04 2.321680137779e+01
6.895000000000e+02 -3.480219873214e-01 8.105788261642e-04 2.325598084915e+01
6.897500000000e+02 -3.457580496215e-01 8.055241133373e-04 2.329480299296e+01
6.900000000000e+02 -3.432319625134e-01 7.994502915064e-04 2.333329434744e+01
6.902500000000e+02 -3.404558000375e-01 7.924195198570e-04 2.337148390177e+01
6.905000000000e+02 -3.374467463289e-01 7.845058025473e-04 2.340940250969e+01
6.907500000000e+02 -3.342272536943e-01 7.757932692549e-04 2.344708227363e+01
6.910000000000e+02 -3.308250134862e-01 7.663745237014e-04 2.348455591853e+01
6.912500000000e+02 -3.272727202304e-01 7.563491336742e-04 2.352185615350e+01
6.915000000000e+02 -3.236076570570e-01 7.458220156561e-04 2.355901503467e+01
6.917500000000e+02 -3.198711096094e-01 7.349017909586e-04 2.359606334549e+01
6.920000000000e+02 -3.161076281399e-01 7.236995918740e-04 2.363302999078e+01
6.922500000000e+02 -3.123641675025e-01 7.123277935910e-04 2.366994143206e+01
6.925000000000e+02 -3.086891196551e-01 7.008989852685e-04 2.370682115587e+01
6.927500000000e+02 -3.051312651438e-01 6.895248325479e-04 2.374368920712e+01
6.930000000000e+02 -3.017386644891e-01 6.783154688492e-04 2.378056176756e+01
6.932500000000e+02 -2.985575114499e-01 6.673788900866e-04 2.381745082115e+01
6.935000000000e+02 -2.956309761919e-01 6.568203509175e-04 2.385436387725e+01
6.937500000000e+02 -2.929980665595e-01 6.467424419971e-04 2.389130378452e+01
6.940000000000e+02 -2.906925441728e-01 6.372448759787e-04 2.392826862372e+01
6.942500000000e+02 -2.887419395814e-01 6.284243100418e-04 2.396525168774e+01
6.945000000000e+02 -2.871667123369e-01 6.203741145944e-04 2.400224153846e+01
6.947500000000e+02 -2.859796089040e-01 6.131839918330e-04 2.403922215758e+01
6.950000000000e+02 -2.851852684435e-01 6.069393345179e-04 2.407617316843e+01
6.952500000000e+02 -2.847801229842e-01 6.017202811717e-04 2.411307014397e+01
6.955000000000e+02 -2.847526181584e-01 5.976003866745e-04 2.414988498087e+01
6.957500000000e+02 -2.850837795529e-01 5.946449670579e-04 2.418658634969e+01
6.960000000000e+02 -2.857481025255e-01 5.929090879570e-04 2.422314019696e+01
6.962500000000e+02 -2.867147480584e-01 5.924353637569e-04 2.425951031520e+01
6.965000000000e+02 -2.879489665134e-01 5.932516132534e-04 2.429565894356e+01
6.967500000000e+02 -2.894136837456e-01 5.953686170614e-04 2.433154742109e+01
6.970000000000e+02 -2.910711296819e-01 5.987780923422e-04 2.436713685762e+01
6.972500000000e+02 -2.928844032086e-01 6.034510978266e-04 2.440238881947e+01
6.975000000000e+02 -2.948188519066e-01 6.093370473532e-04 2.443726601667e+01
6.977500000000e+02 -2.968431613517e-01 6.163634680288e-04 2.447173297573e+01
6.980000000000e+02 -2.989300668656e-01 6.244366198689e-04 2.450575669871e+01
6.982500000000e+02 -3.010566139719e-01 6.334429461853e-04 2.453930724975e+01
6.985000000000e+02 -3.032039673375e-01 6.432514242623e-04 2.457235831459e+01
6.987500000000e+02 -3.053567806744e-01 6.537167003333e-04 2.460488768596e+01
6.990000000000e+02 -3.075021689403e-01 6.646827610564e-04 2.463687764871e+01
6.992500000000e+02 -3.096284171816e-01 6.759870973189e-04 2.466831530761e+01
6.995000000000e+02 -3.117235294293e-01 6.874650261268e-04 2.469919281218e+01
6.997500000000e+02 -3.137737735318e-01 6.989539152453e-04 2.472950747909e+01
7.000000000000e+02 -3.157623847874e-01 7.102971328342e-04 2.475926184877e+01
7.002500000000e+02 -3.176685633662e-01 7.213474532367e-04 2.478846364911e+01
7.005000000000e+02 -3.194668979662e-01 7.319697513413e-04 2.481712569472e+01
7.007500000000e+02 -3.211272931083e-01 7.420428669306e-04 2.484526570530e+01
7.010000000000e+02 -3.226154502907e-01 7.514606236372e-04 2.487290612166e+01
7.012500000000e+02 -3.238938875372e-01 7.601319685084e-04 2.490007383732e+01
7.015000000000e+02 -3.249234307009e-01 7.679803568225e-04 2.492679994772e+01
7.017500000000e+02 -3.256650884918e-01 7.749425417983e-04 2.495311945995e+01
7.020000000000e+02 -3.260821447678e-01 7.809668952725e-04 2.497907100773e+01
7.022500000000e+02 -3.261423111218e-01 7.860116156277e-04 2.500469656149e+01
7.025000000000e+02 -3.258197776157e-01 7.900428935345e-04 2.503004112204e+01
7.027500000000e+02 -3.250969666636e-01 7.930332556312e-04 2.505515241326e+01
7.030000000000e+02 -3.239658568535e-01 7.949603512275e-04 2.508008056047e+01
7.032500000000e+02 -3.224287771391e-01 7.958062857937e-04 2.510487773383e+01
7.035000000000e+02 -3.204985684211e-01 7.955574688073e-04 2.512959776361e+01
7.037500000000e+02 -3.181981214985e-01 7.942050778102e-04 2.515429574066e+01
7.040000000000e+02 -3.155593106303e-01 7.917460453037e-04 2.517902753013e+01
7.042500000000e+02 -3.126213900847e-01 7.881844220772e-04 2.520384929694e+01
7.045000000000e+02 -3.094289959460e-01 7.835330547207e-04 2.522881695123e+01
7.047500000000e+02 -3.060298653690e-01 7.778152548436e-04 2.525398559741e+01
7.050000000000e+02 -3.024724834812e-01 7.710664352174e-04 2.527940894288e+01
7.052500000000e+02 -2.988037829735e-01 7.633354038985e-04 2.530513872372e+01
7.055000000000e+02 -2.950670954029e-01 7.546851447509e-04 2.533122413738e+01
7.057500000000e+02 -2.913004704596e-01 7.451931321488e-04 2.535771130199e+01
7.060000000000e+02 -2.875354698884e-01 7.349509008118e-04 2.538464278607e+01
7.062500000000e+02 -2.837965118031e-01 7.240629783878e-04 2.541205717543e+01
7.065000000000e+02 -2.801007656615e-01 7.126451484837e-04 2.543998874067e+01
7.067500000000e+02 -2.764585848015e-01 7.008221724661e-04 2.546846716328e+01
7.070000000000e+02 -2.728743947000e-01 6.887250103989e-04 2.549751735813e+01
7.072500000000e+02 -2.693479418396e-01 6.764877904872e-04 2.552715936723e+01
7.075000000000e+02 -2.658757667378e-01 6.642446159274e-04 2.555740832582e+01
7.077500000000e+02 -2.624527650245e-01 6.521263891304e-04 2.558827448929e+01
7.080000000000e+02 -2.590736929787e-01 6.402578053542e-04 2.561976330242e+01
7.082500000000e+02 -2.557344932628e-01 6.287546695512e-04 2.565187550046e+01
7.085000000000e+02 -2.524333303026e-01 6.177216506460e-04 2.568460723508e+01
7.087500000000e+02 -2.491712697821e-01 6.072504913480e-04 2.571795019166e+01
7.090000000000e+02 -2.459525565923e-01 5.974187385586e-04 2.575189171446e+01
7.092500000000e+02 -2.427844967795e-01 5.882890558363e-04 2.578641491974e+01
7.095000000000e+02 -2.396769774479e-01 5.799090550144e-04 2.582149878630e+01
7.097500000000e+02 -2.366416897936e-01 5.723116136868e-04 2.585711824729e+01
7.100000000000e+02 -2.336911437791e-01 5.655156146438e-04 2.589324425869e+01
7.102500000000e+02 -2.308375831662e-01 5.595270577294e-04 2.592984387208e+01
7.105000000000e+02 -2.280918985445e-01 5.543404276704e-04 2.596688030254e+01
7.107500000000e+02 -2.254626481807e-01 5.499402457106e-04 2.600431299703e+01
7.110000000000e+02 -2.229552721471e-01 5.463027393922e-04 2.604209772314e+01
7.112500000000e+02 -2.205715621337e-01 5.433975197335e-04 2.608018665226e+01
7.115000000000e+02 -2.183094305920e-01 5.411891948528e-04 2.611852847051e+01
7.117500000000e+02 -2.161629923494e-01 5.396388620196e-04 2.615706848988e+01
7.120000000000e+02 -2.141229356675e-01 5.387053823185e-04 2.619574876984e+01
7.122500000000e+02 -2.121771555771e-01 5.383464479894e-04 2.623450825087e+01
7.125000000000e+02 -2.103115818180e-01 5.385194427553e-04 2.627328289574e+01
7.127500000000e+02 -2.085111275646e-01 5.391820489279e-04 2.631200582342e+01
7.130000000000e+02 -2.067606934111e-01 5.402923999681e-04 2.635060747000e+01
7.132500000000e+02 -2.050461327163e-01 5.418091915121e-04 2.638901573617e+01
7.135000000000e+02 -2.033551225998e-01 5.436915789142e-04 2.642715616440e+01
7.137500000000e+02 -2.016778754265e-01 5.458988069431e-04 2.646495213303e+01
7.140000000000e+02 -2.000076460373e-01 5.483900137569e-04 2.650232506439e+01
7.142500000000e+02 -1.983410144623e-01 5.511238629530e-04 2.653919468385e+01
7.145000000000e+02 -1.966779302978e-01 5.540582643775e-04 2.657547930081e+01
7.147500000000e+02 -1.950215354314e-01 5.571503054067e-04 2.661109614969e+01
7.150000000000e+02 -1.933777810816e-01 5.603562475620e-04 2.664596176606e+01
7.152500000000e+02 -1.917548823858e-01 5.636317731556e-04 2.667999242432e+01
7.155000000000e+02 -1.901626468418e-01 5.669324534660e-04 2.671310461393e+01
7.157500000000e+02 -1.886117309462e-01 5.702144113224e-04 2.674521557159e+01
7.160000000000e+02 -1.871128701160e-01 5.734351428618e-04 2.677624383974e+01
7.162500000000e+02 -1.856761283566e-01 5.765544330401e-04 2.680610987464e+01
7.165000000000e+02 -1.843102126321e-01 5.795353271943e-04 2.683473666010e+01
7.167500000000e+02 -1.830218812702e-01 5.823450442624e-04 2.686205035341e+01
7.170000000000e+02 -1.818154777569e-01 5.849558006789e-04 2.688798091963e+01
7.172500000000e+02 -1.806926021269e-01 5.873454064308e-04 2.691246277633e+01
7.175000000000e+02 -1.796519314123e-01 5.894976201213e-04 2.693543541648e+01
7.177500000000e+02 -1.786891851827e-01 5.914022301925e-04 2.695684401667e+01
7.180000000000e+02 -1.777972295758e-01 5.930548451455e-04 2.697664001432e+01
7.182500000000e+02 -1.769663010537e-01 5.944563314856e-04 2.699478165380e+01
7.185000000000e+02 -1.761843319686e-01 5.956119730294e-04 2.701123449225e+01
7.187500000000e+02 -1.754373508080e-01 5.965303883385e-04 2.702597185377e+01
7.190000000000e+02 -1.747099323313e-01 5.972222702521e-04 2.703897523211e+01
7.192500000000e+02 -1.739856676785e-01 5.976990179666e-04 2.705023463299e+01
7.195000000000e+02 -1.732476323751e-01 5.979713592249e-04 2.705974883237e+01
7.197500000000e+02 -1.724788256015e-01 5.980480361559e-04 2.706752556828e+01
7.200000000000e+02 -1.716625621538e-01 5.979346445789e-04 2.707358162610e+01
7.202500000000e+02 -1.707828045027e-01 5.976327037860e-04 2.707794282336e+01
7.205000000000e+02 -1.698244195878e-01 5.971389977258e-04 2.708064388944e+01
7.207500000000e+02 -1.687733600709e-01 5.964452467728e-04 2.708172820812e+01
7.210000000000e+02 -1.676167696028e-01 5.955381066742e-04 2.708124744836e+01
7.212500000000e+02 -1.663430141408e-01 5.943994675605e-04 2.707926105348e+01
7.215000000000e+02 -1.649416539650e-01 5.930072855031e-04 2.707583560304e+01
7.217500000000e+02 -1.634033616413e-01 5.913363549811e-04 2.707104405453e+01
7.220000000000e+02 -1.617198096012e-01 5.893594842269e-04 2.706496486550e+01
7.222500000000e+02 -1.598835344631e-01 5.870487379434e-04 2.705768101578e+01
7.225000000000e+02 -1.578878015947e-01 5.843767555709e-04 2.704927895364e+01
7.227500000000e+02 -1.557264819582e-01 5.813180510746e-04 2.703984747346e+01
7.230000000000e+02 -1.533939522438e-01 5.778501912614e-04 2.702947656095e+01
7.232500000000e+02 -1.508850365678e-01 5.739548626718e-04 2.701825623670e+01
7.235000000000e+02 -1.481949887630e-01 5.696185313745e-04 2.700627539921e+01
7.237500000000e+02 -1.453195290305e-01 5.648329556939e-04 2.699362072618e+01
7.240000000000e+02 -1.422549268417e-01 5.595955022922e-04 2.698037562672e+01
7.242500000000e+02 -1.389981351698e-01 5.539090565562e-04 2.696661928791e+01
7.245000000000e+02 -1.355469618416e-01 5.477816807312e-04 2.695242580669e+01
7.247500000000e+02 -1.319002771031e-01 5.412260711488e-04 2.693786344553e+01
7.250000000000e+02 -1.280582384298e-01 5.342588360143e-04 2.692299399399e+01
7.252500000000e+02 -1.240225267020e-01 5.268996753845e-04 2.690787225932e+01
7.255000000000e+02 -1.197965711786e-01 5.191705201520e-04 2.689254566556e+01
7.257500000000e+02 -1.153857589511e-01 5.110947060422e-04 2.687705397531e+01
7.260000000000e+02 -1.107976057139e-01 5.026961944884e-04 2.686142910887e+01
7.262500000000e+02 -1.060418860768e-01 4.939990015240e-04 2.684569506902e+01
7.265000000000e+02 -1.011307033785e-01 4.850267619997e-04 2.682986794591e+01
7.267500000000e+02 -9.607850201045e-02 4.758025172521e-04 2.681395600733e+01
7.270000000000e+02 -9.090200820655e-02 4.663486902853e-04 2.679795985169e+01
7.272500000000e+02 -8.562010650316e-02 4.566872582643e-04 2.678187262666e+01
7.275000000000e+02 -8.025364992221e-02 4.468400949522e-04 2.676568030562e+01
7.277500000000e+02 -7.482520622517e-02 4.368294379439e-04 2.674936200535e+01
7.280000000000e+02 -6.935875437467e-02 4.266784433361e-04 2.673289036037e+01
7.282500000000e+02 -6.387933769895e-02 4.164117628067e-04 2.671623193883e+01
7.285000000000e+02 -5.841268237672e-02 4.060560630385e-04 2.669934769561e+01
7.287500000000e+02 -5.298480057668e-02 3.956405290236e-04 2.668219347595e+01
7.290000000000e+02 -4.762158589975e-02 3.851974316420e-04 2.666472054894e+01
7.292500000000e+02 -4.234841645114e-02 3.747621193514e-04 2.664687618881e+01
7.295000000000e+02 -3.718977595002e-02 3.643731291766e-04 2.662860427107e+01
7.297500000000e+02 -3.216890350363e-02 3.540721116949e-04 2.660984592665e+01
7.300000000000e+02 -2.730748135828e-02 3.439036222245e-04 2.659054018198e+01
7.302500000000e+02 -2.262536306603e-02 3.339144471270e-04 2.657062464848e+01
7.305000000000e+02 -1.814035180720e-02 3.241530954755e-04 2.655003620236e+01
7.307500000000e+02 -1.386801949893e-02 3.146692143405e-04 2.652871164398e+01
7.310000000000e+02 -9.821579735083e-03 3.055128236600e-04 2.650658839574e+01
7.312500000000e+02 -6.011792893516e-03 2.967333203692e-04 2.648360510758e+01
7.315000000000e+02 -2.446914620357e-03 2.883786570201e-04 2.645970229818e+01
7.317500000000e+02 8.673241687517e-04 2.804944950563e-04 2.643482291410e+01
7.320000000000e+02 3.927723313910e-03 2.731233706565e-04 2.640891282660e+01
7.322500000000e+02 6.733590066417e-03 2.663039877481e-04 2.638192133017e+01
7.325000000000e+02 9.286712578554e-03 2.600703914801e-04 2.635380152233e+01
7.327500000000e+02 1.159131581439e-02 2.544514065390e-04 2.632451065663e+01
7.330000000000e+02 1.365402949684e-02 2.494701662040e-04 2.629401038758e+01
7.332500000000e+02 1.548383493965e-02 2.451436917200e-04 2.626226702038e+01
7.335000000000e+02 1.709201852632e-02 2.414825445529e-04 2.622925163247e+01
7.337500000000e+02 1.849210673161e-02 2.384906234031e-04 2.619494017738e+01
7.340000000000e+02 1.969980968210e-02 2.361649911073e-04 2.615931349209e+01
7.342500000000e+02 2.073293450209e-02 2.344958436773e-04 2.612235732268e+01
7.345000000000e+02 2.161127973134e-02 2.334665539504e-04 2.608406225221e+01
7.347500000000e+02 2.235652232558e-02 2.330536943950e-04 2.604442359257e+01
7.350000000000e+02 2.299205427628e-02 2.332273356720e-04 2.600344130817e+01
7.352500000000e+02 2.354280745632e-02 2.339512931477e-04 2.596111983221e+01
7.355000000000e+02 2.403502582328e-02 2.351833564423e-04 2.591746795536e+01
7.357500000000e+02 2.449601382239e-02 2.368756789865e-04 2.587249862156e+01
7.360000000000e+02 2.495384275012e-02 2.389751798004e-04 2.582622879891e+01
7.362500000000e+02 2.543701608804e-02 2.414240559545e-04 2.577867927626e+01
7.365000000000e+02 2.597412073679e-02 2.441602768623e-04 2.572987453354e+01
7.367500000000e+02 2.659343415506e-02 2.471181872356e-04 2.567984255038e+01
7.370000000000e+02 2.732252628882e-02 2.502291076441e-04 2.562861468932e+01
7.372500000000e+02 2.818784933539e-02 2.534219867136e-04 2.557622554088e+01
7.375000000000e+02 2.921432213644e-02 2.566241559990e-04 2.552271278288e+01
7.377500000000e+02 3.042493549167e-02 2.597620031107e-04 2.546811708325e+01
7.380000000000e+02 3.184036914775e-02 2.627615230920e-04 2.541248197216e+01
7.382500000000e+02 3.347864372063e-02 2.655493055183e-04 2.535585373654e+01
7.385000000000e+02 3.535481150348e-02 2.680532700383e-04 2.529828131808e+01
7.387500000000e+02 3.748069801046e-02 2.702033954661e-04 2.523981622100e+01
7.390000000000e+02 3.986469230443e-02 2.719324946892e-04 2.518051239368e+01
7.392500000000e+02 4.251161071974e-02 2.731769211143e-04 2.512042615912e+01
7.395000000000e+02 4.542261194656e-02 2.738773165980e-04 2.505961609391e+01
7.397500000000e+02 4.859519138766e-02 2.739792657544e-04 2.499814294178e+01
7.400000000000e+02 5.202323027940e-02 2.734339697015e-04 2.493606948772e+01
7.402500000000e+02 5.569712799161e-02 2.721987918854e-04 2.487346048220e+01
7.405000000000e+02 5.960397897564e-02 2.702378239297e-04 2.481038249568e+01
7.407500000000e+02 6.372782588549e-02 2.675223247533e-04 2.474690383043e+01
7.410000000000e+02 6.804995675869e-02 2.640310987430e-04 2.468309438460e+01
7.412500000000e+02 7.254925285717e-02 2.597508242481e-04 2.461902553620e+01
7.415000000000e+02 7.720257627655e-02 2.546762604512e-04 2.455477001344e+01
7.417500000000e+02 8.198518709870e-02 2.488103578095e-04 2.449040174647e+01
7.420000000000e+02 8.687118932713e-02 2.421643642069e-04 2.442599575146e+01
7.422500000000e+02 9.183398207168e-02 2.347577918389e-04 2.436162795466e+01
7.425000000000e+02 9.684672202159e-02 2.266182029815e-04 2.429737503703e+01
7.427500000000e+02 1.018827818466e-01 2.177810409129e-04 2.423331426765e+01
7.430000000000e+02 1.069161934190e-01 2.082893277323e-04 2.416952330867e+01
7.432500000000e+02 1.119220733720e-01 1.981932830756e-04 2.410608000540e+01
7.435000000000e+02 1.168770191888e-01 1.875498564630e-04 2.404306217881e+01
7.437500000000e+02 1.217594725063e-01 1.764222209805e-04 2.398054735587e+01
7.440000000000e+02 1.265500407565e-01 1.648791761945e-04 2.391861251397e+01
7.442500000000e+02 1.312317713154e-01 1.529944670549e-04 2.385733380032e+01
7.445000000000e+02 1.357903814054e-01 1.408460507644e-04 2.379678619007e+01
7.447500000000e+02 1.402144263222e-01 1.285153969270e-04 2.373704317483e+01
7.450000000000e+02 1.444954213823e-01 1.160866601235e-04 2.367817638917e+01
7.452500000000e+02 1.486279079114e-01 1.036458195678e-04 2.362025522129e+01
7.455000000000e+02 1.526094609584e-01 9.127983655721e-05 2.356334642438e+01
7.457500000000e+02 1.564406289110e-01 7.907584931445e-05 2.350751370864e+01
7.460000000000e+02 1.601248218364e-01 6.712020045080e-05 2.345281730050e+01
7.462500000000e+02 1.636681236615e-01 5.549762670028e-05 2.339931352496e+01
7.465000000000e+02 1.670790426367e-01 4.429036899029e-05 2.334705439877e+01
7.467500000000e+02 1.703682134340e-01 3.357728056269e-05 2.329608718760e+01
7.470000000000e+02 1.735480420795e-01 2.343296495300e-05 2.324645403047e+01
7.472500000000e+02 1.766323177811e-01 1.392693588408e-05 2.319819156546e+01
7.475000000000e+02 1.796357954692e-01 5.122815244310e-06 2.315133059097e+01
7.477500000000e+02 1.825737630496e-01 -2.922476177200e-06 2.310589576955e+01
7.480000000000e+02 1.854616013082e-01 -1.015937191756e-05 2.306190537512e+01
7.482500000000e+02 1.883143491632e-01 -1.654625269657e-05 2.301937109724e+01
7.485000000000e+02 1.911462806334e-01 -2.205004110151e-05 2.297829790349e+01
7.487500000000e+02 1.939705029368e-01 -2.664669423657e-05 2.293868396472e+01
7.490000000000e+02 1.967985863055e-01 -3.032159532646e-05 2.290052065233e+01
7.492500000000e+02 1.996402198483e-01 -3.306987645390e-05 2.286379261743e+01
7.495000000000e+02 2.025029257058e-01 -3.489648295460e-05 2.282847791485e+01
7.497500000000e+02 2.053918008033e-01 -3.581633221928e-05 2.279454824057e+01
7.500000000000e+02 2.083093311777e-01 -3.585435175266e-05 2.276196920440e+01
7.502500000000e+02 2.112552426856e-01 -3.504528541011e-05 2.273070071403e+01
7.505000000000e+02 2.142264440443e-01 -3.343353000587e-05 2.270069737889e+01
7.507500000000e+02 2.172170164434e-01 -3.107266539610e-05 2.267190901366e+01
7.510000000000e+02 2.202182772351e-01 -2.802481596851e-05 2.264428118951e+01
7.512500000000e+02 2.232189386555e-01 -2.436034575702e-05 2.261775581549e+01
7.515000000000e+02 2.262053255997e-01 -2.015712988240e-05 2.259227178691e+01
7.517500000000e+02 2.291616750516e-01 -1.549969361711e-05 2.256776564611e+01
7.520000000000e+02 2.320705292039e-01 -1.047835866517e-05 2.254417228538e+01
7.522500000000e+02 2.349131869026e-01 -5.188259741950e-06 2.252142565263e+01
7.525000000000e+02 2.376702316395e-01 2.717036869500e-07 2.249945946105e+01
7.527500000000e+02 2.403221240093e-01 5.799979536360e-06 2.247820791409e+01
7.530000000000e+02 2.428498398516e-01 1.129352983248e-05 2.245760639827e+01
7.532500000000e+02 2.452355486293e-01 1.664903823334e-05 2.243759216361e+01
7.535000000000e+02 2.474633128818e-01 2.176411383882e-05 2.241810498325e+01
7.537500000000e+02 2.495197951374e-01 2.653847737338e-05 2.239908777296e+01
7.540000000000e+02 2.513949321902e-01 3.087516904711e-05 2.238048714127e+01
7.542500000000e+02 2.530825964411e-01 3.468172275458e-05 2.236225394513e+01
7.545000000000e+02 2.545811787267e-01 3.787117980142e-05 2.234434373074e+01
7.547500000000e+02 2.558940955594e-01 4.036300976245e-05 2.232671715401e+01
7.550000000000e+02 2.570301930875e-01 4.208402750238e-05 2.230934031800e+01
7.552500000000e+02 2.580040307039e-01 4.296907149239e-05 2.229218502746e+01
7.555000000000e+02 2.588360415899e-01 4.296195822010e-05 2.227522901626e+01
7.557500000000e+02 2.595525444237e-01 4.201574422525e-05 2.225845606101e+01
7.560000000000e+02 2.601855910490e-01 4.009305728273e-05 2.224185603616e+01
7.562500000000e+02 2.607726379942e-01 3.716640307974e-05 2.222542490133e+01
7.565000000000e+02 2.613560129979e-01 3.321833013152e-05 2.220916461866e+01
7.567500000000e+02 2.619821999011e-01 2.824141256064e-05 2.219308300691e+01
7.570000000000e+02 2.627009383883e-01 2.223781696937e-05 2.217719352847e+01
7.572500000000e+02 2.635641699879e-01 1.521932763414e-05 2.216151501731e+01
7.575000000000e+02 2.646248599788e-01 7.207017486860e-06 2.214607137879e+01
7.577500000000e+02 2.659357283858e-01 -1.769190331990e-06 2.213089122824e+01
7.580000000000e+02 2.675479240897e-01 -1.167098862689e-05 2.211600749157e+01
7.582500000000e+02 2.695096808847e-01 -2.245218401154e-05 2.210145698673e+01
7.585000000000e+02 2.718649905970e-01 -3.405923442320e-05 2.208727995733e+01
7.587500000000e+02 2.746523172132e-01 -4.643179759894e-05 2.207351961966e+01
7.590000000000e+02 2.779033952151e-01 -5.950329201094e-05 2.206022169651e+01
7.592500000000e+02 2.816421303750e-01 -7.320147861073e-05 2.204743391482e+01
7.595000000000e+02 2.858836323842e-01 -8.744900082770e-05 2.203520555555e+01
7.597500000000e+02 2.906334031807e-01 -1.021639439487e-04 2.202358699134e+01
7.600000000000e+02 2.958867071499e-01 -1.172603450840e-04 2.201262922824e+01
7.602500000000e+02 3.016281403217e-01 -1.326486976529e-04 2.200238350169e+01
7.605000000000e+02 3.078314243074e-01 -1.482364318605e-04 2.199290081508e+01
7.607500000000e+02 3.144594395462e-01 -1.639283292470e-04 2.198423160482e+01
7.610000000000e+02 3.214645172713e-01 -1.796269316917e-04 2.197642529906e+01
7.612500000000e+02 3.287889995206e-01 -1.952329397850e-04 2.196953001391e+01
7.615000000000e+02 3.363660758251e-01 -2.106456421073e-04 2.196359216283e+01
7.617500000000e+02 3.441208947323e-01 -2.257630910652e-04 2.195865615923e+01
7.620000000000e+02 3.519719367374e-01 -2.404822928301e-04 2.195476407283e+01
7.622500000000e+02 3.598326428954e-01 -2.546995786892e-04 2.195195533897e+01
7.625000000000e+02 3.676132453752e-01 -2.683108799358e-04 2.195026647157e+01
7.627500000000e+02 3.752227769692e-01 -2.812119967785e-04 2.194973078056e+01
7.630000000000e+02 3.825711920076e-01 -2.932989433221e-04 2.195037807788e+01
7.632500000000e+02 3.895715501059e-01 -3.044684305087e-04 2.195223446693e+01
7.635000000000e+02 3.961421804562e-01 -3.146184805998e-04 2.195532207672e+01
7.637500000000e+02 4.022087412045e-01 -3.236492577536e-04 2.195965883194e+01
7.640000000000e+02 4.077061165993e-01 -3.314641847721e-04 2.196525825162e+01
7.642500000000e+02 4.125800346522e-01 -3.379709688319e-04 2.197212927459e+01
7.645000000000e+02 4.167883570626e-01 -3.430833812506e-04 2.198027605414e+01
7.647500000000e+02 4.203019935150e-01 -3.467231430700e-04 2.198969785204e+01
7.650000000000e+02 4.231053798955e-01 -3.488219359563e-04 2.200038891184e+01
7.652500000000e+02 4.251965440838e-01 -3.493236483907e-04 2.201233838368e+01
7.655000000000e+02 4.265867291359e-01 -3.481866630190e-04 2.202553027142e+01
7.657500000000e+02 4.272996467076e-01 -3.453861523977e-04 2.203994344883e+01
7.660000000000e+02 4.273703684941e-01 -3.409162055365e-04 2.205555169056e+01
7.662500000000e+02 4.268439483645e-01 -3.347918508147e-04 2.207232375867e+01
7.665000000000e+02 4.257738046210e-01 -3.270505668754e-04 2.209022351354e+01
7.667500000000e+02 4.242199857571e-01 -3.177533550446e-04 2.210921013487e+01
7.670000000000e+02 4.222473133177e-01 -3.069852767506e-04 2.212923828130e+01
7.672500000000e+02 4.199235470556e-01 -2.948555527919e-04 2.215025842504e+01
7.675000000000e+02 4.173175396204e-01 -2.814969328817e-04 2.217221709323e+01
7.677500000000e+02 4.144975093934e-01 -2.670646231735e-04 2.219505728617e+01
7.680000000000e+02 4.115293877853e-01 -2.517345444898e-04 2.221871878958e+01
7.682500000000e+02 4.084753450932e-01 -2.357011956306e-04 2.224313864400e+01
7.685000000000e+02 4.053924675165e-01 -2.191750303265e-04 2.226825153795e+01
7.687500000000e+02 4.023316443109e-01 -2.023794590611e-04 2.229399025747e+01
7.690000000000e+02 3.993366902477e-01 -1.855475260143e-04 2.232028614067e+01
7.692500000000e+02 3.964437297851e-01 -1.689183522400e-04 2.234706951747e+01
7.695000000000e+02 3.936808875684e-01 -1.527333124728e-04 2.237427013566e+01
7.697500000000e+02 3.910683212290e-01 -1.372319504611e-04 2.240181762431e+01
7.700000000000e+02 3.886186135979e-01 -1.226476903764e-04 2.242964183446e+01
7.702500000000e+02 3.863375615080e-01 -1.092034672037e-04 2.245767328163e+01
7.705000000000e+02 3.842253189166e-01 -9.710724431225e-05 2.248584347039e+01
7.707500000000e+02 3.822778784093e-01 -8.654754154269e-05 2.251408524457e+01
7.710000000000e+02 3.804887956692e-01 -7.768900087003e-05 2.254233307429e+01
7.712500000000e+02 3.788510630032e-01 -7.066825150208e-05 2.257052336708e+01
7.715000000000e+02 3.773590007003e-01 -6.559023744032e-05 2.259859470849e+01
7.717500000000e+02 3.760100152141e-01 -6.252519011050e-05 2.262648811538e+01
7.720000000000e+02 3.748060800217e-01 -6.150645871464e-05 2.265414727663e+01
7.722500000000e+02 3.737548006350e-01 -6.252934213091e-05 2.268151872474e+01
7.725000000000e+02 3.728699393204e-01 -6.555111488904e-05 2.270855207819e+01
7.727500000000e+02 3.721713466112e-01 -7.049233418901e-05 2.273520020276e+01
7.730000000000e+02 3.716842606674e-01 -7.723924532900e-05 2.276141938929e+01
7.732500000000e+02 3.714380125904e-01 -8.564732684311e-05 2.278716953864e+01
7.735000000000e+02 3.714642364691e-01 -9.554599419459e-05 2.281241430741e+01
7.737500000000e+02 3.717947087971e-01 -1.067439201564e-04 2.283712126222e+01
7.740000000000e+02 3.724589917877e-01 -1.190347195178e-04 2.286126205645e+01
7.742500000000e+02 3.734820725135e-01 -1.322028446255e-04 2.288481254001e+01
7.745000000000e+02 3.748821717328e-01 -1.460292523545e-04 2.290775290512e+01
7.747500000000e+02 3.766688748909e-01 -1.602966479223e-04 2.293006783318e+01
7.750000000000e+02 3.788417184068e-01 -1.747941288581e-04 2.295174658934e+01
7.752500000000e+02 3.813892787383e-01 -1.893210502520e-04 2.297278309477e+01
7.755000000000e+02 3.842887904989e-01 -2.036899719962e-04 2.299317605387e+01
7.757500000000e+02 3.875062716742e-01 -2.177291749472e-04 2.301292892728e+01
7.760000000000e+02 3.909970859841e-01 -2.312841327297e-04 2.303204997257e+01
7.762500000000e+02 3.947068851290e-01 -2.442184353543e-04 2.305055220320e+01
7.765000000000e+02 3.985728564969e-01 -2.564143226025e-04 2.306845325241e+01
7.767500000000e+02 4.025252268395e-01 -2.677726597979e-04 2.308577527185e+01
7.770000000000e+02 4.064890052573e-01 -2.782127218012e-04 2.310254468320e+01
7.772500000000e+02 4.103859557640e-01 -2.876710843296e-04 2.311879192700e+01
7.775000000000e+02 4.141368255176e-01 -2.961004067428e-04 2.313455115442e+01
7.777500000000e+02 4.176638272872e-01 -3.034676454306e-04 2.314985983092e+01
7.780000000000e+02 4.208933710713e-01 -3.097517071736e-04 2.316475839146e+01
7.782500000000e+02 4.237589743570e-01 -3.149406683284e-04 2.317928980638e+01
7.785000000000e+02 4.262042445810e-01 -3.190287279366e-04 2.319349919001e+01
7.787500000000e+02 4.281857439114e-01 -3.220130747263e-04 2.320743345243e+01
7.790000000000e+02 4.296755083318e-01 -3.238910571052e-04 2.322114093979e+01
7.792500000000e+02 4.306629788598e-01 -3.246580318007e-04 2.323467116250e+01
7.795000000000e+02 4.311560773568e-01 -3.243061658162e-04 2.324807460126e+01
7.797500000000e+02 4.311812131481e-01 -3.228244894827e-04 2.326140251335e+01
7.800000000000e+02 4.307821082882e-01 -3.202005183422e-04 2.327470689764e+01
7.802500000000e+02 4.300173688501e-01 -3.164233505949e-04 2.328804041166e+01
7.805000000000e+02 4.289569469405e-01 -3.114881286518e-04 2.330145641244e+01
7.807500000000e+02 4.276776895591e-01 -3.054012409235e-04 2.331500899476e+01
7.810000000000e+02 4.262583230127e-01 -2.981863003069e-04 2.332875300210e+01
7.812500000000e+02 4.247743372896e-01 -2.898896172700e-04 2.334274411272e+01
7.815000000000e+02 4.232931736543e-01 -2.805846203934e-04 2.335703880474e+01
7.817500000000e+02 4.218702282429e-01 -2.703748232566e-04 2.337169438498e+01
7.820000000000e+02 4.205459655431e-01 -2.593946071858e-04 2.338676888318e+01
7.822500000000e+02 4.193444522951e-01 -2.478075703225e-04 2.340232099021e+01
7.825000000000e+02 4.182733332584e-01 -2.358023954195e-04 2.341840990261e+01
7.827500000000e+02 4.173252003886e-01 -2.235865146382e-04 2.343509513285e+01
7.830000000000e+02 4.164801231315e-01 -2.113780554717e-04 2.345243634786e+01
7.832500000000e+02 4.157089727216e-01 -1.993966827353e-04 2.347049313566e+01
7.835000000000e+02 4.149771412074e-01 -1.878541342986e-04 2.348932478225e+01
7.837500000000e+02 4.142482520125e-01 -1.769452030569e-04 2.350899006314e+01
7.840000000000e+02 4.134874840040e-01 -1.668398476124e-04 2.352954700560e+01
7.842500000000e+02 4.126642626411e-01 -1.576769139518e-04 2.355105268461e+01
7.845000000000e+02 4.117541563153e-01 -1.495598148703e-04 2.357356297457e+01
7.847500000000e+02 4.107399709931e-01 -1.425542280298e-04 2.359713235807e+01
7.850000000000e+02 4.096121117392e-01 -1.366877579821e-04 2.362181366463e+01
7.852500000000e+02 4.083683536470e-01 -1.319512489004e-04 2.364765786582e+01
7.855000000000e+02 4.070131995567e-01 -1.283015402123e-04 2.367471381331e+01
7.857500000000e+02 4.055569668602e-01 -1.256651982123e-04 2.370302801939e+01
7.860000000000e+02 4.040147115806e-01 -1.239430504805e-04 2.373264438931e+01
7.862500000000e+02 4.024050298270e-01 -1.230151786130e-04 2.376360399685e+01
7.865000000000e+02 4.007487293308e-01 -1.227462875699e-04 2.379594482254e+01
7.867500000000e+02 3.990673281509e-01 -1.229913266842e-04 2.382970149639e+01
7.870000000000e+02 3.973813483261e-01 -1.236011970603e-04 2.386490504440e+01
7.872500000000e+02 3.957084225788e-01 -1.244285180721e-04 2.390158259837e+01
7.875000000000e+02 3.940612974573e-01 -1.253331926744e-04 2.393975709138e+01
7.877500000000e+02 3.924459104747e-01 -1.261875268443e-04 2.397944690581e+01
7.880000000000e+02 3.908597874981e-01 -1.268805042410e-04 2.402066551258e+01
7.882500000000e+02 3.892910715796e-01 -1.273208816613e-04 2.406342104955e+01
7.885000000000e+02 3.877184665367e-01 -1.274387164235e-04 2.410771589418e+01
7.887500000000e+02 3.861123243288e-01 -1.271850912806e-04 2.415354621781e+01
7.890000000000e+02 3.844369669704e-01 -1.265298604050e-04 2.420090158138e+01
7.892500000000e+02 3.826541634112e-01 -1.254576573123e-04 2.424976456460e+01
7.895000000000e+02 3.807274842354e-01 -1.239628020934e-04 2.430011049950e+01
7.897500000000e+02 3.786270752216e-01 -1.220435537684e-04 2.435190732490e+01
7.900000000000e+02 3.763342576797e-01 -1.196964237642e-04 2.440511558461e+01
7.902500000000e+02 3.738453032737e-01 -1.169117247557e-04 2.445968860947e+01
7.905000000000e+02 3.711737674150e-01 -1.136710312513e-04 2.451557287119e+01
7.907500000000e+02 3.683509095435e-01 -1.099472073780e-04 2.457270851163e+01
7.910000000000e+02 3.654239354208e-01 -1.057072181762e-04 2.463103000137e+01
7.912500000000e+02 3.624521149274e-01 -1.009176458594e-04 2.469046690848e+01
7.915000000000e+02 3.595010991710e-01 -9.555224976865e-05 2.475094469245e+01
7.917500000000e+02 3.566360796745e-01 -8.960066576296e-05 2.481238546659e+01
7.920000000000e+02 3.539146077698e-01 -8.307718077549e-05 2.487470867096e+01
7.922500000000e+02 3.513800265422e-01 -7.602772844820e-05 2.493783157389e+01
7.925000000000e+02 3.490564037523e-01 -6.853436865525e-05 2.500166959495e+01
7.927500000000e+02 3.469457057483e-01 -6.071608229773e-05 2.506613639240e+01
7.930000000000e+02 3.450276491323e-01 -5.272542527783e-05 2.513114376343e+01
7.932500000000e+02 3.432623208770e-01 -4.474112186262e-05 2.519660136227e+01
7.935000000000e+02 3.415952406101e-01 -3.695709811509e-05 2.526241630214e+01
7.937500000000e+02 3.399642269889e-01 -2.956924357130e-05 2.532849272616e+01
7.940000000000e+02 3.383071819056e-01 -2.276136243016e-05 2.539473140744e+01
7.942500000000e+02 3.365697318355e-01 -1.669173604234e-05 2.546102944829e+01
7.945000000000e+02 3.347117418293e-01 -1.148205215915e-05 2.552728018726e+01
7.947500000000e+02 3.327118434460e-01 -7.209913244400e-06 2.559337327273e+01
7.950000000000e+02 3.305693913084e-01 -3.905707722190e-06 2.565919500895e+01
7.952500000000e+02 3.283036381209e-01 -1.554095536440e-06 2.572462891724e+01
7.955000000000e+02 3.259502988305e-01 -9.978580828201e-08 2.578955645772e+01
7.957500000000e+02 3.235560127008e-01 5.433037920640e-07 2.585385793548e+01
7.960000000000e+02 3.211715294748e-01 4.808105977782e-07 2.591741342199e+01
7.962500000000e+02 3.188445755726e-01 -1.738744663020e-07 2.598010370739e+01
7.965000000000e+02 3.166133860801e-01 -1.310418111462e-06 2.604181119454e+01
7.967500000000e+02 3.145017837567e-01 -2.830088737740e-06 2.610242064255e+01
7.970000000000e+02 3.125164184429e-01 -4.651102698000e-06 2.616181983849e+01
7.972500000000e+02 3.106464879398e-01 -6.710153157690e-06 2.621990007125e+01
7.975000000000e+02 3.088658735101e-01 -8.960603046800e-06 2.627655653680e+01
7.977500000000e+02 3.071373333983e-01 -1.136766838855e-05 2.633168862471e+01
7.980000000000e+02 3.054180695915e-01 -1.390170002505e-05 2.638520019145e+01
7.982500000000e+02 3.036658828917e-01 -1.653068034225e-05 2.643699981657e+01
7.985000000000e+02 3.018450205975e-01 -1.921351145600e-05 2.648700111197e+01
7.987500000000e+02 2.999309553252e-01 -2.189500375269e-05 2.653512311581e+01
7.990000000000e+02 2.979134559391e-01 -2.450308678712e-05 2.658129074310e+01
7.992500000000e+02 2.957976357371e-01 -2.694945228519e-05 2.662543535133e+01
7.995000000000e+02 2.936028774261e-01 -2.913297111703e-05 2.666749534628e+01
7.997500000000e+02 2.913598996911e-01 -3.094567782813e-05 2.670741682954e+01
8.000000000000e+02 2.891064151904e-01 -3.228053734080e-05 2.674515423791e+01
8.002500000000e+02 2.868820223638e-01 -3.303992675363e-05 2.678067092927e+01
8.005000000000e+02 2.847230565677e-01 -3.314383543826e-05 2.681393968028e+01
8.007500000000e+02 2.826580548664e-01 -3.253660282590e-05 2.684494305810e+01
8.010000000000e+02 2.807044305940e-01 -3.119152157714e-05 2.687367365918e+01
8.012500000000e+02 2.788666925021e-01 -2.911256595136e-05 2.690013419421e+01
8.015000000000e+02 2.771363761279e-01 -2.633360687126e-05 2.692433743425e+01
8.017500000000e+02 2.754935808939e-01 -2.291459763871e-05 2.694630603631e+01
8.020000000000e+02 2.739097997242e-01 -1.893567074005e-05 2.696607225569e+01
8.022500000000e+02 2.723516103327e-01 -1.449002108410e-05 2.698367758067e+01
8.025000000000e+02 2.707846695473e-01 -9.676236470420e-06 2.699917231270e+01
8.027500000000e+02 2.691774898049e-01 -4.591018200242e-06 2.701261509164e+01
8.030000000000e+02 2.675045150690e-01 6.769550978310e-07 2.702407240194e+01
8.032500000000e+02 2.657481651383e-01 6.051440964604e-06 2.703361804251e+01
8.035000000000e+02 2.638996521164e-01 1.147106648069e-05 2.704133257555e+01
8.037500000000e+02 2.619585730299e-01 1.688969907643e-05 2.704730274143e+01
8.040000000000e+02 2.599314252883e-01 2.227505300079e-05 2.705162083257e+01
8.042500000000e+02 2.578293349343e-01 2.760592202834e-05 2.705438402668e+01
8.045000000000e+02 2.556653559277e-01 3.286864896724e-05 2.705569366785e+01
8.047500000000e+02 2.534517424908e-01 3.805343749203e-05 2.705565450161e+01
8.050000000000e+02 2.511975552107e-01 4.315110083444e-05 2.705437385838e+01
8.052500000000e+02 2.489069064812e-01 4.815065701983e-05 2.705196080064e+01
8.055000000000e+02 2.465780181655e-01 5.303828311014e-05 2.704852524237e+01
8.057500000000e+02 2.442031860290e-01 5.779739565171e-05 2.704417705703e+01
8.060000000000e+02 2.417695708723e-01 6.240995522449e-05 2.703902519215e+01
8.062500000000e+02 2.392606865616e-01 6.685873352169e-05 2.703317678285e+01
8.065000000000e+02 2.366583262989e-01 7.113013300352e-05 2.702673632750e+01
8.067500000000e+02 2.339446746123e-01 7.521707880661e-05 2.701980488018e+01
8.070000000000e+02 2.311043030734e-01 7.912157855120e-05 2.701247930078e+01
8.072500000000e+02 2.281258313998e-01 8.285649372898e-05 2.700485158096e+01
8.075000000000e+02 2.250030396571e-01 8.644635266329e-05 2.699700818718e+01
8.077500000000e+02 2.217353414200e-01 8.992698023410e-05 2.698902951465e+01
8.080000000000e+02 2.183276052262e-01 9.334397997894e-05 2.698098935342e+01
8.082500000000e+02 2.147893613402e-01 9.675027237676e-05 2.697295443940e+01
8.085000000000e+02 2.111335472367e-01 1.002028524196e-04 2.696498403717e+01
8.087500000000e+02 2.073749673678e-01 1.037591949517e-04 2.695712960645e+01
8.090000000000e+02 2.035286537167e-01 1.074736397221e-04 2.694943447117e+01
8.092500000000e+02 1.996083383706e-01 1.113940956638e-04 2.694193359604e+01
8.095000000000e+02 1.956252031760e-01 1.155593372235e-04 2.693465338855e+01
8.097500000000e+02 1.915870342176e-01 1.199971659923e-04 2.692761155268e+01
8.100000000000e+02 1.874978463847e-01 1.247234722967e-04 2.692081705457e+01
8.102500000000e+02 1.833579967211e-01 1.297422167054e-04 2.691427008999e+01
8.105000000000e+02 1.791647339376e-01 1.350462316849e-04 2.690796219829e+01
8.107500000000e+02 1.749131009280e-01 1.406186861674e-04 2.690187639240e+01
8.110000000000e+02 1.705970627289e-01 1.464349704517e-04 2.689598741653e+01
8.112500000000e+02 1.662107260845e-01 1.524647785679e-04 2.689026207519e+01
8.115000000000e+02 1.617495203243e-01 1.586741695531e-04 2.688465960841e+01
8.117500000000e+02 1.572112156342e-01 1.650273946561e-04 2.687913219508e+01
8.120000000000e+02 1.525966880796e-01 1.714884221123e-04 2.687362551358e+01
8.122500000000e+02 1.479103883660e-01 1.780219620659e-04 2.686807933408e+01
8.125000000000e+02 1.431604810204e-01 1.845940864371e-04 2.686242822435e+01
8.127500000000e+02 1.383586783348e-01 1.911725054774e-04 2.685660225662e+01
8.130000000000e+02 1.335198223111e-01 1.977264586827e-04 2.685052776571e+01
8.132500000000e+02 1.286612600475e-01 2.042264765829e-04 2.684412814933e+01
8.135000000000e+02 1.238021206102e-01 2.106440060885e-04 2.683732463737e+01
8.137500000000e+02 1.189625487711e-01 2.169510953058e-04 2.683003711694e+01
8.140000000000e+02 1.141629730958e-01 2.231202333793e-04 2.682218489584e+01
8.142500000000e+02 1.094234730547e-01 2.291243362547e-04 2.681368750241e+01
8.145000000000e+02 1.047632726501e-01 2.349370267938e-04 2.680446539675e+01
8.147500000000e+02 1.002003874358e-01 2.405329919877e-04 2.679444070582e+01
8.150000000000e+02 9.575140819936e-02 2.458886023298e-04 2.678353786891e+01
8.152500000000e+02 9.143141813305e-02 2.509827386666e-04 2.677168427204e+01
8.155000000000e+02 8.725399828646e-02 2.557975857281e-04 2.675881079592e+01
8.157500000000e+02 8.323128661746e-02 2.603194107978e-04 2.674485233006e+01
8.160000000000e+02 7.937404806890e-02 2.645392580657e-04 2.672974819901e+01
8.162500000000e+02 7.569171534934e-02 2.684534966042e-04 2.671344254552e+01
8.165000000000e+02 7.219237870991e-02 2.720641117012e-04 2.669588461982e+01
8.167500000000e+02 6.888269021724e-02 2.753789332023e-04 2.667702901511e+01
8.170000000000e+02 6.576769237459e-02 2.784116045464e-04 2.665683580911e+01
8.172500000000e+02 6.285056665348e-02 2.811809656553e-04 2.663527065614e+01
8.175000000000e+02 6.013232454202e-02 2.837107738878e-04 2.661230478412e+01
8.177500000000e+02 5.761146678013e-02 2.860290267765e-04 2.658791494534e+01
8.180000000000e+02 5.528364093870e-02 2.881672113894e-04 2.656208328824e+01
8.182500000000e+02 5.314133360963e-02 2.901595070598e-04 2.653479719078e+01
8.185000000000e+02 5.117363242223e-02 2.920419814360e-04 2.650604902953e+01
8.187500000000e+02 4.936607876366e-02 2.938518372535e-04 2.647583592860e+01
8.190000000000e+02 4.770064580173e-02 2.956266941103e-04 2.644415946992e+01
8.192500000000e+02 4.615583585530e-02 2.974040062642e-04 2.641102539102e+01
8.195000000000e+02 4.470693275755e-02 2.992204816519e-04 2.637644326571e+01
8.197500000000e+02 4.332636692095e-02 3.011116932030e-04 2.634042620024e+01
8.200000000000e+02 4.198421329308e-02 3.031117459032e-04 2.630299051667e+01
8.202500000000e+02 4.064876527164e-02 3.052529606658e-04 2.626415547317e+01
8.205000000000e+02 3.928719955094e-02 3.075656104653e-04 2.622394299402e+01
8.207500000000e+02 3.786624956256e-02 3.100777826172e-04 2.618237742341e+01
8.210000000000e+02 3.635290441513e-02 3.128151763800e-04 2.613948532662e+01
8.212500000000e+02 3.471508957186e-02 3.158009008503e-04 2.609529530383e+01
8.215000000000e+02 3.292227781791e-02 3.190553406314e-04 2.604983785802e+01
8.217500000000e+02 3.094606738629e-02 3.225959083477e-04 2.600314528748e+01
8.220000000000e+02 2.876065841172e-02 3.264369014556e-04 2.595525160795e+01
8.222500000000e+02 2.634326063006e-02 3.305891543602e-04 2.590619252871e+01
8.225000000000e+02 2.367440874843e-02 3.350598855866e-04 2.585600543105e+01
8.227500000000e+02 2.073819379228e-02 3.398525121295e-04 2.580472940177e+01
8.230000000000e+02 1.752242586297e-02 3.449664429645e-04 2.575240526407e+01
8.232500000000e+02 1.401872092621e-02 3.503969309627e-04 2.569907565452e+01
8.235000000000e+02 1.022253414004e-02 3.561349763703e-04 2.564478508042e+01
8.237500000000e+02 6.133145680531e-03 3.621672954912e-04 2.558958002371e+01
8.240000000000e+02 1.753605939310e-03 3.684763583014e-04 2.553350900854e+01
8.242500000000e+02 -2.909350961056e-03 3.750405236867e-04 2.547662270176e+01
8.245000000000e+02 -7.845419369174e-03 3.818342363825e-04 2.541897396955e+01
8.247500000000e+02 -1.304085903052e-02 3.888283138431e-04 2.536061795612e+01
8.250000000000e+02 -1.847865288443e-02 3.959903178272e-04 2.530161212081e+01
8.252500000000e+02 -2.413868410342e-02 4.032849961544e-04 2.524201624992e+01
8.255000000000e+02 -2.999794293521e-02 4.106748080610e-04 2.518189247408e+01
8.257500000000e+02 -3.603075551507e-02 4.181204939416e-04 2.512130522732e+01
8.260000000000e+02 -4.220903370024e-02 4.255816568158e-04 2.506032119431e+01
8.262500000000e+02 -4.850256963091e-02 4.330174379043e-04 2.499900922107e+01
8.265000000000e+02 -5.487934766327e-02 4.403871546955e-04 2.493744021097e+01
8.267500000000e+02 -6.130587979286e-02 4.476509142420e-04 2.487568697420e+01
8.270000000000e+02 -6.774759103733e-02 4.547703023165e-04 2.481382405682e+01
8.272500000000e+02 -7.416919512541e-02 4.617089158465e-04 2.475192754893e+01
8.275000000000e+02 -8.053512302873e-02 4.684329525105e-04 2.469007486180e+01
8.277500000000e+02 -8.680993300463e-02 4.749116449228e-04 2.462834447255e+01
8.280000000000e+02 -9.295875603216e-02 4.811177190803e-04 2.456681567089e+01
8.282500000000e+02 -9.894772450649e-02 4.870277023892e-04 2.450556826078e+01
8.285000000000e+02 -1.047443977902e-01 4.926221522051e-04 2.444468226035e+01
8.287500000000e+02 -1.103181931310e-01 4.978858315319e-04 2.438423758814e+01
8.290000000000e+02 -1.156407733527e-01 5.028077140638e-04 2.432431372757e+01
8.292500000000e+02 -1.206864315573e-01 5.073810171020e-04 2.426498939438e+01
8.295000000000e+02 -1.254324479712e-01 5.116030681718e-04 2.420634219816e+01
8.297500000000e+02 -1.298593926546e-01 5.154749787747e-04 2.414844829451e+01
8.300000000000e+02 -1.339514237809e-01 5.190015135782e-04 2.409138204956e+01
8.302500000000e+02 -1.376965210394e-01 5.221907265305e-04 2.403521570089e+01
8.305000000000e+02 -1.410867027696e-01 5.250535372756e-04 2.398001904374e+01
8.307500000000e+02 -1.441181874498e-01 5.276033534936e-04 2.392585910104e+01
8.310000000000e+02 -1.467915299227e-01 5.298556409827e-04 2.387279983995e+01
8.312500000000e+02 -1.491117075491e-01 5.318274489518e-04 2.382090188256e+01
8.315000000000e+02 -1.510881735149e-01 5.335369601669e-04 2.377022225046e+01
8.317500000000e+02 -1.527348651673e-01 5.350030526199e-04 2.372081411566e+01
8.320000000000e+02 -1.540701657303e-01 5.362448699947e-04 2.367272659554e+01
8.322500000000e+02 -1.551168241615e-01 5.372814517077e-04 2.362600455415e+01
8.325000000000e+02 -1.559018218895e-01 5.381314093737e-04 2.358068843348e+01
8.327500000000e+02 -1.564561969671e-01 5.388126750212e-04 2.353681410535e+01
8.330000000000e+02 -1.568148097496e-01 5.393423199459e-04 2.349441276909e+01
8.332500000000e+02 -1.570160682324e-01 5.397364676445e-04 2.345351083135e+01
8.335000000000e+02 -1.571015821238e-01 5.400102611479e-04 2.341412986275e+01
8.337500000000e+02 -1.571157583851e-01 5.401778917544e-04 2.337628653023e+01
8.340000000000e+02 -1.571053234974e-01 5.402527009335e-04 2.333999259774e+01
8.342500000000e+02 -1.571187792012e-01 5.402474552915e-04 2.330525491508e+01
8.345000000000e+02 -1.572057843947e-01 5.401745889690e-04 2.327207546118e+01
8.347500000000e+02 -1.574164922764e-01 5.400466043824e-04 2.324045137354e+01
8.350000000000e+02 -1.578008093119e-01 5.398764947386e-04 2.321037504979e+01
8.352500000000e+02 -1.584076589918e-01 5.396783602814e-04 2.318183420647e+01
8.355000000000e+02 -1.592841891277e-01 5.394679560958e-04 2.315481201601e+01
8.357500000000e+02 -1.604749827535e-01 5.392632887436e-04 2.312928722328e+01
8.360000000000e+02 -1.620212783148e-01 5.390852192584e-04 2.310523430688e+01
8.362500000000e+02 -1.639602141029e-01 5.389580220605e-04 2.308262362826e+01
8.365000000000e+02 -1.663240928843e-01 5.389097659022e-04 2.306142163892e+01
8.367500000000e+02 -1.691397186408e-01 5.389727741765e-04 2.304159105576e+01
8.370000000000e+02 -1.724277699534e-01 5.391839958661e-04 2.302309110203e+01
8.372500000000e+02 -1.762022829410e-01 5.395849541025e-04 2.300587770865e+01
8.375000000000e+02 -1.804701946892e-01 5.402217367356e-04 2.298990377783e+01
8.377500000000e+02 -1.852310069873e-01 5.411447685604e-04 2.297511940808e+01
8.380000000000e+02 -1.904765455401e-01 5.424083330714e-04 2.296147216582e+01
8.382500000000e+02 -1.961908531903e-01 5.440700371851e-04 2.294890733147e+01
8.385000000000e+02 -2.023501950330e-01 5.461901609353e-04 2.293736816776e+01
8.387500000000e+02 -2.089231968465e-01 5.488305174864e-04 2.292679617196e+01
8.390000000000e+02 -2.158711155787e-01 5.520532276037e-04 2.291713133283e+01
8.392500000000e+02 -2.231482442328e-01 5.559198237581e-04 2.290831239475e+01
8.395000000000e+02 -2.307024467638e-01 5.604898141616e-04 2.290027709827e+01
8.397500000000e+02 -2.384758286354e-01 5.658192093114e-04 2.289296241789e+01
8.400000000000e+02 -2.464055278090e-01 5.719589639508e-04 2.288630481259e+01
8.402500000000e+02 -2.544246380413e-01 5.789534601020e-04 2.288024044053e+01
8.405000000000e+02 -2.624632305717e-01 5.868389000301e-04 2.287470540481e+01
8.407500000000e+02 -2.704494814347e-01 5.956417943607e-04 2.286963594899e+01
8.410000000000e+02 -2.783108777781e-01 6.053774347301e-04 2.286496870233e+01
8.412500000000e+02 -2.859754942688e-01 6.160485459584e-04 2.286064086782e+01
8.415000000000e+02 -2.933733001112e-01 6.276440447342e-04 2.285659046020e+01
8.417500000000e+02 -3.004375116917e-01 6.401380239487e-04 2.285275650094e+01
8.420000000000e+02 -3.071059175468e-01 6.534887532663e-04 2.284907925445e+01
8.422500000000e+02 -3.133221895606e-01 6.676382589441e-04 2.284550043939e+01
8.425000000000e+02 -3.190371198937e-01 6.825118570489e-04 2.284196345349e+01
8.427500000000e+02 -3.242097960736e-01 6.980182344909e-04 2.283841359552e+01
8.430000000000e+02 -3.288086429539e-01 7.140497972851e-04 2.283479831846e+01
8.432500000000e+02 -3.328123319632e-01 7.304833704282e-04 2.283106745035e+01
8.435000000000e+02 -3.362105320954e-01 7.471813054649e-04 2.282717344356e+01
8.437500000000e+02 -3.390044467930e-01 7.639930156258e-04 2.282307162047e+01
8.440000000000e+02 -3.412071157361e-01 7.807568246416e-04 2.281872040477e+01
8.442500000000e+02 -3.428434782602e-01 7.973022968751e-04 2.281408158107e+01
8.445000000000e+02 -3.439501373088e-01 8.134528695958e-04 2.280912050839e+01
8.447500000000e+02 -3.445748650825e-01 8.290287159487e-04 2.280380636232e+01
8.450000000000e+02 -3.447758119487e-01 8.438500767190e-04 2.279811233459e+01
8.452500000000e+02 -3.446204489693e-01 8.577408269375e-04 2.279201581081e+01
8.455000000000e+02 -3.441842681374e-01 8.705321000377e-04 2.278549854630e+01
8.457500000000e+02 -3.435492489212e-01 8.820659897138e-04 2.277854679163e+01
8.460000000000e+02 -3.428021362583e-01 8.921992613085e-04 2.277115135594e+01
8.462500000000e+02 -3.420325670688e-01 9.008069641964e-04 2.276330770972e+01
8.465000000000e+02 -3.413310793396e-01 9.077858068025e-04 2.275501597156e+01
8.467500000000e+02 -3.407870521118e-01 9.130572058892e-04 2.274628086095e+01
8.470000000000e+02 -3.404866251190e-01 9.165699285485e-04 2.273711166070e+01
8.472500000000e+02 -3.405106392930e-01 9.183020861823e-04 2.272752205771e+01
8.475000000000e+02 -3.409326510187e-01 9.182628451072e-04 2.271752999792e+01
8.477500000000e+02 -3.418170695075e-01 9.164933155640e-04 2.270715746896e+01
8.480000000000e+02 -3.432174605242e-01 9.130666275187e-04 2.269643019717e+01
8.482500000000e+02 -3.451750693823e-01 9.080872653973e-04 2.268537742653e+01
8.485000000000e+02 -3.477176135010e-01 9.016897298156e-04 2.267403152283e+01
8.487500000000e+02 -3.508583668194e-01 8.940364630170e-04 2.266242763121e+01
8.490000000000e+02 -3.545955912761e-01 8.853150315843e-04 2.265060328359e+01
8.492500000000e+02 -3.589123336049e-01 8.757346075281e-04 2.263859800111e+01
8.495000000000e+02 -3.637766218389e-01 8.655218607242e-04 2.262645283680e+01
8.497500000000e+02 -3.691420420757e-01 8.549162368262e-04 2.261420999279e+01
8.500000000000e+02 -3.749487408507e-01 8.441649110221e-04 2.260191239195e+01
8.502500000000e+02 -3.811248145817e-01 8.335174121258e-04 2.258960324152e+01
8.505000000000e+02 -3.875880531535e-01 8.232199874615e-04 2.257732563914e+01
8.507500000000e+02 -3.942480464043e-01 8.135100265398e-04 2.256512220063e+01
8.510000000000e+02 -4.010085513257e-01 8.046104972132e-04 2.255303470928e+01
8.512500000000e+02 -4.077701073920e-01 7.967247584244e-04 2.254110377444e+01
8.515000000000e+02 -4.144327786020e-01 7.900317001300e-04 2.252936854930e+01
8.517500000000e+02 -4.208989620042e-01 7.846815302085e-04 2.251786650007e+01
8.520000000000e+02 -4.270761479688e-01 7.807922867914e-04 2.250663317011e+01
8.522500000000e+02 -4.328795342591e-01 7.784471727393e-04 2.249570202549e+01
8.525000000000e+02 -4.382344041252e-01 7.776928676972e-04 2.248510434719e+01
8.527500000000e+02 -4.430781749955e-01 7.785388532508e-04 2.247486913969e+01
8.530000000000e+02 -4.473620442821e-01 7.809578019367e-04 2.246502309291e+01
8.532500000000e+02 -4.510521804343e-01 7.848869754942e-04 2.245559064343e+01
8.535000000000e+02 -4.541304007353e-01 7.902308109492e-04 2.244659399651e+01
8.537500000000e+02 -4.565943260318e-01 7.968644082774e-04 2.243805325952e+01
8.540000000000e+02 -4.584570023718e-01 8.046377961661e-04 2.242998658843e+01
8.542500000000e+02 -4.597460003238e-01 8.133809353093e-04 2.242241034812e+01
8.545000000000e+02 -4.605020425523e-01 8.229092994829e-04 2.241533938108e+01
8.547500000000e+02 -4.607771919875e-01 8.330297885039e-04 2.240878723344e+01
8.550000000000e+02 -4.606326815669e-01 8.435467905475e-04 2.240276641530e+01
8.552500000000e+02 -4.601364747941e-01 8.542681586916e-04 2.239728872826e+01
8.555000000000e+02 -4.593606338180e-01 8.650109312214e-04 2.239236552402e+01
8.557500000000e+02 -4.583786173069e-01 8.756063610644e-04 2.238800801621e+01
8.560000000000e+02 -4.572625938132e-01 8.859043154265e-04 2.238422756554e+01
8.562500000000e+02 -4.560809035191e-01 8.957768758858e-04 2.238103591433e+01
8.565000000000e+02 -4.548957452705e-01 9.051208602706e-04 2.237844543818e+01
8.567500000000e+02 -4.537612032653e-01 9.138592683703e-04 2.237646928479e+01
8.570000000000e+02 -4.527217029013e-01 9.219415815036e-04 2.237512153836e+01
8.572500000000e+02 -4.518109552925e-01 9.293428811112e-04 2.237441723329e+01
8.575000000000e+02 -4.510514804804e-01 9.360619154993e-04 2.237437239505e+01
8.577500000000e+02 -4.504547138380e-01 9.421180816784e-04 2.237500394261e+01
8.580000000000e+02 -4.500217286027e-01 9.475475734532e-04 2.237632951988e+01
8.582500000000e+02 -4.497445770149e-01 9.523988206499e-04 2.237836732042e+01
8.585000000000e+02 -4.496081689267e-01 9.567272952611e-04 2.238113576895e+01
8.587500000000e+02 -4.495926565517e-01 9.605903050515e-04 2.238465319833e+01
8.590000000000e+02 -4.496761608748e-01 9.640417548263e-04 2.238893744633e+01
8.592500000000e+02 -4.498377158323e-01 9.671271175252e-04 2.239400543528e+01
8.595000000000e+02 -4.500602181719e-01 9.698791711604e-04 2.239987270718e+01
8.597500000000e+02 -4.503331822404e-01 9.723146706953e-04 2.240655297781e+01
8.600000000000e+02 -4.506551025035e-01 9.744321913061e-04 2.241405768176e+01
8.602500000000e+02 -4.510352227583e-01 9.762113347095e-04 2.242239555333e+01
8.605000000000e+02 -4.514945633853e-01 9.776134512984e-04 2.243157223944e+01
8.607500000000e+02 -4.520660661225e-01 9.785838679497e-04 2.244159003371e+01
8.610000000000e+02 -4.527938014078e-01 9.790556215448e-04 2.245244763190e+01
8.612500000000e+02 -4.537312125544e-01 9.789544929531e-04 2.246414001078e+01
8.615000000000e+02 -4.549384545702e-01 9.782051182050e-04 2.247665841524e+01
8.617500000000e+02 -4.564789445437e-01 9.767378135728e-04 2.248999047199e+01
8.620000000000e+02 -4.584153182085e-01 9.744957257139e-04 2.250412036642e+01
8.622500000000e+02 -4.608050126132e-01 9.714417684591e-04 2.251902919091e+01
8.625000000000e+02 -4.636957723726e-01 9.675649152425e-04 2.253469538250e+01
8.627500000000e+02 -4.671213689488e-01 9.628853286717e-04 2.255109521421e+01
8.630000000000e+02 -4.710978255539e-01 9.574579029620e-04 2.256820343481e+01
8.632500000000e+02 -4.756204248597e-01 9.513739928598e-04 2.258599388064e+01
8.635000000000e+02 -4.806617161078e-01 9.447606279180e-04 2.260444020323e+01
8.637500000000e+02 -4.861706849900e-01 9.377778919917e-04 2.262351652909e+01
8.640000000000e+02 -4.920731742771e-01 9.306141379703e-04 2.264319817610e+01
8.642500000000e+02 -4.982735713485e-01 9.234791630534e-04 2.266346228892e+01
8.645000000000e+02 -5.046576883756e-01 9.165957731443e-04 2.268428842970e+01
8.647500000000e+02 -5.110967388856e-01 9.101903093740e-04 2.270565913778e+01
8.650000000000e+02 -5.174522145163e-01 9.044825289421e-04 2.272756036900e+01
8.652500000000e+02 -5.235814539813e-01 8.996753425591e-04 2.274998187813e+01
8.655000000000e+02 -5.293436550474e-01 8.959451000596e-04 2.277291747867e+01
8.657500000000e+02 -5.346060565841e-01 8.934327921812e-04 2.279636525799e+01
8.660000000000e+02 -5.392499726445e-01 8.922367883546e-04 2.282032765001e+01
8.662500000000e+02 -5.431763731107e-01 8.924074128737e-04 2.284481143838e+01
8.665000000000e+02 -5.463106897911e-01 8.939439185352e-04 2.286982767267e+01
8.667500000000e+02 -5.486065299748e-01 8.967937456832e-04 2.289539148605e+01
8.670000000000e+02 -5.500480622690e-01 9.008544863155e-04 2.292152187549e+01
8.672500000000e+02 -5.506508087753e-01 9.059784062828e-04 2.294824138903e+01
8.675000000000e+02 -5.504607276651e-01 9.119794867595e-04 2.297557578879e+01
8.677500000000e+02 -5.495515329476e-01 9.186426792823e-04 2.300355367605e+01
8.680000000000e+02 -5.480202922449e-01 9.257349613065e-04 2.303220609681e+01
8.682500000000e+02 -5.459815486187e-01 9.330176226591e-04 2.306156617371e+01
8.685000000000e+02 -5.435602468026e-01 9.402590366325e-04 2.309166873353e+01
8.687500000000e+02 -5.408839896965e-01 9.472471017616e-04 2.312254996478e+01
8.690000000000e+02 -5.380751596035e-01 9.538003943049e-04 2.315424710433e+01
8.692500000000e+02 -5.352435883666e-01 9.597771465771e-04 2.318679816892e+01
8.695000000000e+02 -5.324803552491e-01 9.650812809584e-04 2.322024168453e+01
8.697500000000e+02 -5.298532869689e-01 9.696647963778e-04 2.325461642261e+01
8.700000000000e+02 -5.274045774449e-01 9.735262963464e-04 2.328996113285e+01
8.702500000000e+02 -5.251506778547e-01 9.767056739566e-04 2.332631423212e+01
8.705000000000e+02 -5.230844831570e-01 9.792754350540e-04 2.336371343562e+01
8.707500000000e+02 -5.211794777585e-01 9.813295943806e-04 2.340219533363e+01
8.710000000000e+02 -5.193954077484e-01 9.829711333205e-04 2.344179490081e+01
8.712500000000e+02 -5.176848225504e-01 9.842989213122e-04 2.348254494415e+01
8.715000000000e+02 -5.159997765567e-01 9.853961363210e-04 2.352447549453e+01
8.717500000000e+02 -5.142980150353e-01 9.863204567560e-04 2.356761317609e+01
8.720000000000e+02 -5.125480173102e-01 9.870977725623e-04 2.361198058050e+01
8.722500000000e+02 -5.107324885849e-01 9.877194996646e-04 2.365759562663e+01
8.725000000000e+02 -5.088500243120e-01 9.881434747669e-04 2.370447100312e+01
8.727500000000e+02 -5.069149346646e-01 9.882983813561e-04 2.375261365008e+01
8.730000000000e+02 -5.049553717611e-01 9.880910122802e-04 2.380202434360e+01
8.732500000000e+02 -5.030100833267e-01 9.874153366895e-04 2.385269733444e+01
8.735000000000e+02 -5.011241721512e-01 9.861626292328e-04 2.390462013544e+01
8.737500000000e+02 -4.993443343372e-01 9.842314771342e-04 2.395777333905e+01
8.740000000000e+02 -4.977139894163e-01 9.815366907476e-04 2.401213059729e+01
8.742500000000e+02 -4.962687212879e-01 9.780165686219e-04 2.406765860428e+01
8.745000000000e+02 -4.950323454590e-01 9.736379421671e-04 2.412431722585e+01
8.747500000000e+02 -4.940138993649e-01 9.683987488736e-04 2.418205961080e+01
8.750000000000e+02 -4.932057472687e-01 9.623282977388e-04 2.424083240220e+01
8.752500000000e+02 -4.925829733646e-01 9.554852347170e-04 2.430057592616e+01
8.755000000000e+02 -4.921041354370e-01 9.479534882568e-04 2.436122444162e+01
8.757500000000e+02 -4.917134236985e-01 9.398366252097e-04 2.442270634466e+01
8.760000000000e+02 -4.913441602714e-01 9.312509701080e-04 2.448494442841e+01
8.762500000000e+02 -4.909235014130e-01 9.223180003637e-04 2.454785609833e+01
8.765000000000e+02 -4.903780600143e-01 9.131564705944e-04 2.461135363259e+01
8.767500000000e+02 -4.896400443984e-01 9.038748879316e-04 2.467534443469e+01
8.770000000000e+02 -4.886533876503e-01 8.945649519304e-04 2.473973136022e+01
8.772500000000e+02 -4.873792324485e-01 8.852966304634e-04 2.480441305930e+01
8.775000000000e+02 -4.858001317219e-01 8.761155178165e-04 2.486928444793e+01
8.777500000000e+02 -4.839223520921e-01 8.670429843292e-04 2.493423726409e+01
8.780000000000e+02 -4.817758468345e-01 8.580794064199e-04 2.499916076221e+01
8.782500000000e+02 -4.794116687101e-01 8.492104274474e-04 2.506394251104e+01
8.785000000000e+02 -4.768969523220e-01 8.404158339470e-04 2.512846934102e+01
8.787500000000e+02 -4.743078841086e-01 8.316801810001e-04 2.519262836325e+01
8.790000000000e+02 -4.717214252945e-01 8.230039069205e-04 2.525630804474e+01
8.792500000000e+02 -4.692068039571e-01 8.144135494622e-04 2.531939931480e+01
8.795000000000e+02 -4.668178613815e-01 8.059694539673e-04 2.538179660221e+01
8.797500000000e+02 -4.645873314199e-01 7.977696476309e-04 2.544339876449e+01
8.800000000000e+02 -4.625239139101e-01 7.899488877508e-04 2.550410989898e+01
8.802500000000e+02 -4.606125926962e-01 7.826725951164e-04 2.556383992897e+01
8.805000000000e+02 -4.588182249459e-01 7.761259401561e-04 2.562250498726e+01
8.807500000000e+02 -4.570919265606e-01 7.704992867604e-04 2.568002758456e+01
8.810000000000e+02 -4.553793630394e-01 7.659715991638e-04 2.573633659495e+01
8.812500000000e+02 -4.536297399665e-01 7.626939569752e-04 2.579136704744e+01
8.815000000000e+02 -4.518042008227e-01 7.607752475489e-04 2.584505982301e+01
8.817500000000e+02 -4.498824011796e-01 7.602719933658e-04 2.589736124388e+01
8.820000000000e+02 -4.478663217055e-01 7.611836591109e-04 2.594822269220e+01
8.822500000000e+02 -4.457807610562e-01 7.634541288183e-04 2.599760020402e+01
8.825000000000e+02 -4.436704866162e-01 7.669790278913e-04 2.604545416448e+01
8.827500000000e+02 -4.415945041063e-01 7.716179207695e-04 2.609174909448e+01
8.830000000000e+02 -4.396183334422e-01 7.772095443071e-04 2.613645356375e+01
8.832500000000e+02 -4.378054856349e-01 7.835879277340e-04 2.617954027655e+01
8.835000000000e+02 -4.362094017206e-01 7.905970583048e-04 2.622098628113e+01
8.837500000000e+02 -4.348670377073e-01 7.981020674663e-04 2.626077333336e+01
8.840000000000e+02 -4.337949834826e-01 8.059954779847e-04 2.629888836215e+01
8.842500000000e+02 -4.329885827042e-01 8.141979002843e-04 2.633532404516e+01
8.845000000000e+02 -4.324240389851e-01 8.226534016800e-04 2.637007936277e+01
8.847500000000e+02 -4.320630490601e-01 8.313206170749e-04 2.640316017622e+01
8.850000000000e+02 -4.318591248379e-01 8.401614732478e-04 2.643457965825e+01
8.852500000000e+02 -4.317645448164e-01 8.491294766525e-04 2.646435862275e+01
8.855000000000e+02 -4.317368356650e-01 8.581597039461e-04 2.649252559731e+01
8.857500000000e+02 -4.317438051153e-01 8.671621897716e-04 2.651911670247e+01
8.860000000000e+02 -4.317664145823e-01 8.760198787329e-04 2.654417522957e+01
8.862500000000e+02 -4.317991621167e-01 8.845914896615e-04 2.656775100409e+01
8.865000000000e+02 -4.318480243204e-01 8.927189183201e-04 2.658989953879e+01
8.867500000000e+02 -4.319264036676e-01 9.002380425383e-04 2.661068102361e+01
8.870000000000e+02 -4.320498006145e-01 9.069912499205e-04 2.663015928733e+01
8.872500000000e+02 -4.322300959694e-01 9.128398742218e-04 2.664840076123e+01
8.875000000000e+02 -4.324703657652e-01 9.176747636800e-04 2.666547355153e+01
8.877500000000e+02 -4.327609942207e-01 9.214234324502e-04 2.668144669397e+01
8.880000000000e+02 -4.330776389449e-01 9.240529597057e-04 2.669638960353e+01
8.882500000000e+02 -4.333812982951e-01 9.255684707696e-04 2.671037172766e+01
8.885000000000e+02 -4.336203663642e-01 9.260074491757e-04 2.672346238422e+01
8.887500000000e+02 -4.337343250636e-01 9.254311801407e-04 2.673573070417e+01
8.890000000000e+02 -4.336584542418e-01 9.239145341428e-04 2.674724560043e+01
8.892500000000e+02 -4.333288904112e-01 9.215357174921e-04 2.675807569164e+01
8.895000000000e+02 -4.326873158165e-01 9.183673242655e-04 2.676828906877e+01
8.897500000000e+02 -4.316847347772e-01 9.144698800835e-04 2.677795287546e+01
8.900000000000e+02 -4.302839117591e-01 9.098884273774e-04 2.678713266680e+01
8.902500000000e+02 -4.284603468328e-01 9.046523345338e-04 2.679589152656e+01
8.905000000000e+02 -4.262018504798e-01 8.987779297733e-04 2.680428903218e+01
8.907500000000e+02 -4.235069831027e-01 8.922731759341e-04 2.681238013926e+01
8.910000000000e+02 -4.203827999414e-01 8.851434461541e-04 2.682021403831e+01
8.912500000000e+02 -4.168423253359e-01 8.773973003843e-04 2.682783315728e+01
8.915000000000e+02 -4.129022152974e-01 8.690513399326e-04 2.683527236146e+01
8.917500000000e+02 -4.085809780990e-01 8.601334716255e-04 2.684255843339e+01
8.920000000000e+02 -4.038979213357e-01 8.506841508550e-04 2.684970986386e+01
8.922500000000e+02 -3.988729411824e-01 8.407556780943e-04 2.685673696331e+01
8.925000000000e+02 -3.935270077855e-01 8.304096852305e-04 2.686364225565e+01
8.927500000000e+02 -3.878831797448e-01 8.197138597035e-04 2.687042107522e+01
8.930000000000e+02 -3.819678480352e-01 8.087378930294e-04 2.687706225554e+01
8.932500000000e+02 -3.758118830701e-01 7.975496116244e-04 2.688354888992e+01
8.935000000000e+02 -3.694514583550e-01 7.862121625965e-04 2.688985898598e+01
8.937500000000e+02 -3.629283005145e-01 7.747823496127e-04 2.689596603689e+01
8.940000000000e+02 -3.562892865517e-01 7.633103562674e-04 2.690183941621e+01
8.942500000000e+02 -3.495854022870e-01 7.518407952543e-04 2.690744461307e+01
8.945000000000e+02 -3.428701288120e-01 7.404147647272e-04 2.691274337653e+01
8.947500000000e+02 -3.361974872878e-01 7.290725942103e-04 2.691769376064e+01
8.950000000000e+02 -3.296199072386e-01 7.178565861125e-04 2.692225016913e+01
8.952500000000e+02 -3.231861939644e-01 7.068132938308e-04 2.692636347273e+01
8.955000000000e+02 -3.169397703927e-01 6.959953457461e-04 2.692998126470e+01
8.957500000000e+02 -3.109173643209e-01 6.854619999109e-04 2.693304820655e+01
8.960000000000e+02 -3.051482137599e-01 6.752786126519e-04 2.693550659895e+01
8.962500000000e+02 -2.996538049410e-01 6.655150350087e-04 2.693729709583e+01
8.965000000000e+02 -2.944481105575e-01 6.562431787981e-04 2.693835947022e+01
8.967500000000e+02 -2.895382077117e-01 6.475340401696e-04 2.693863351004e+01
8.970000000000e+02 -2.849251595640e-01 6.394545225731e-04 2.693805984626e+01
8.972500000000e+02 -2.806050255202e-01 6.320644461575e-04 2.693658077966e+01
8.975000000000e+02 -2.765698818405e-01 6.254140083901e-04 2.693414091694e+01
8.977500000000e+02 -2.728087486199e-01 6.195419147500e-04 2.693068774634e+01
8.980000000000e+02 -2.693083739525e-01 6.144742575804e-04 2.692617201129e+01
8.982500000000e+02 -2.660538480110e-01 6.102241854721e-04 2.692054797488e+01
8.985000000000e+02 -2.630290651743e-01 6.067923014055e-04 2.691377358475e+01
8.987500000000e+02 -2.602170576201e-01 6.041675362777e-04 2.690581053173e+01
8.990000000000e+02 -2.576002597561e-01 6.023284163517e-04 2.689662432296e+01
8.992500000000e+02 -2.551607388343e-01 6.012444876551e-04 2.688618438376e+01
8.995000000000e+02 -2.528804415699e-01 6.008776995685e-04 2.687446415267e+01
8.997500000000e+02 -2.507414753172e-01 6.011836838118e-04 2.686144132113e+01
9.000000000000e+02 -2.487264291807e-01 6.021127877054e-04 2.684709806882e+01
9.002500000000e+02 -2.468187281841e-01 6.036109709515e-04 2.683142144015e+01
9.005000000000e+02 -2.450029886780e-01 6.056203069625e-04 2.681440367977e+01
9.007500000000e+02 -2.432653450804e-01 6.080795151810e-04 2.679604264843e+01
9.010000000000e+02 -2.415936983737e-01 6.109242741215e-04 2.677634213928e+01
9.012500000000e+02 -2.399778656448e-01 6.140876446644e-04 2.675531221168e+01
9.015000000000e+02 -2.384095911639e-01 6.175005668773e-04 2.673296935224e+01
9.017500000000e+02 -2.368824187045e-01 6.210924763582e-04 2.670933662414e+01
9.020000000000e+02 -2.353914177897e-01 6.247920205525e-04 2.668444359660e+01
9.022500000000e+02 -2.339327942924e-01 6.285279529298e-04 2.665832626296e+01
9.025000000000e+02 -2.325034012215e-01 6.322300456416e-04 2.663102676947e+01
9.027500000000e+02 -2.311002032211e-01 6.358300799711e-04 2.660259311964e+01
9.030000000000e+02 -2.297197322010e-01 6.392627285940e-04 2.657307874559e+01
9.032500000000e+02 -2.283575772944e-01 6.424663431986e-04 2.654254208777e+01
9.035000000000e+02 -2.270079500861e-01 6.453835458054e-04 2.651104607794e+01
9.037500000000e+02 -2.256633545955e-01 6.479616021823e-04 2.647865767398e+01
9.040000000000e+02 -2.243143809744e-01 6.501525142371e-04 2.644544727661e+01
9.042500000000e+02 -2.229496325264e-01 6.519129355080e-04 2.641148823616e+01
9.045000000000e+02 -2.215557807064e-01 6.532038508297e-04 2.637685629022e+01
9.047500000000e+02 -2.201177393157e-01 6.539901031615e-04 2.634162899063e+01
9.050000000000e+02 -2.186189324181e-01 6.542398372324e-04 2.630588517397e+01
9.052500000000e+02 -2.170416437610e-01 6.539239136501e-04 2.626970431191e+01
9.055000000000e+02 -2.153674087932e-01 6.530153754549e-04 2.623316595393e+01
9.057500000000e+02 -2.135774327031e-01 6.514890074145e-04 2.619634907408e+01
9.060000000000e+02 -2.116530071044e-01 6.493210455722e-04 2.615933149522e+01
9.062500000000e+02 -2.095759208959e-01 6.464890617550e-04 2.612218921118e+01
9.065000000000e+02 -2.073288323206e-01 6.429720276540e-04 2.608499580846e+01
9.067500000000e+02 -2.048956010438e-01 6.387505522709e-04 2.604782191671e+01
9.070000000000e+02 -2.022615913986e-01 6.338073066018e-04 2.601073461166e+01
9.072500000000e+02 -1.994139093677e-01 6.281275183567e-04 2.597379698630e+01
9.075000000000e+02 -1.963416117820e-01 6.216995326498e-04 2.593706772359e+01
9.077500000000e+02 -1.930358720937e-01 6.145156399222e-04 2.590060071807e+01
9.080000000000e+02 -1.894900852394e-01 6.065727152471e-04 2.586444486664e+01
9.082500000000e+02 -1.856999634052e-01 5.978726289598e-04 2.582864383338e+01
9.085000000000e+02 -1.816635633175e-01 5.884229838932e-04 2.579323599308e+01
9.087500000000e+02 -1.773813088577e-01 5.782376563236e-04 2.575825436542e+01
9.090000000000e+02 -1.728559500319e-01 5.673371294510e-04 2.572372669053e+01
9.092500000000e+02 -1.680925173992e-01 5.557487976414e-04 2.568967550265e+01
9.095000000000e+02 -1.630982264606e-01 5.435071327013e-04 2.565611830075e+01
9.097500000000e+02 -1.578823540926e-01 5.306537062467e-04 2.562306777227e+01
9.100000000000e+02 -1.524561071653e-01 5.172371521738e-04 2.559053197509e+01
9.102500000000e+02 -1.468324448518e-01 5.033129653851e-04 2.555851464225e+01
9.105000000000e+02 -1.410259060736e-01 4.889432104576e-04 2.552701542084e+01
9.107500000000e+02 -1.350524147301e-01 4.741961099538e-04 2.549603015731e+01
9.110000000000e+02 -1.289290827107e-01 4.591455168582e-04 2.546555117606e+01
9.112500000000e+02 -1.226740158526e-01 4.438703141092e-04 2.543556756237e+01
9.115000000000e+02 -1.163061372570e-01 4.284536900420e-04 2.540606539505e+01
9.117500000000e+02 -1.098450130445e-01 4.129823058133e-04 2.537702801933e+01
9.120000000000e+02 -1.033107118670e-01 3.975454090649e-04 2.534843626464e+01
9.122500000000e+02 -9.672367953995e-02 3.822338417776e-04 2.532026868083e+01
9.125000000000e+02 -9.010464893139e-02 3.671390036178e-04 2.529250171207e+01
9.127500000000e+02 -8.347456693374e-02 3.523517261819e-04 2.526510989731e+01
9.130000000000e+02 -7.685455263541e-02 3.379611786263e-04 2.523806603093e+01
9.132500000000e+02 -7.026586905214e-02 3.240537229548e-04 2.521134131707e+01
9.135000000000e+02 -6.372990736800e-02 3.107117873908e-04 2.518490550415e+01
9.137500000000e+02 -5.726818396675e-02 2.980128163796e-04 2.515872702492e+01
9.140000000000e+02 -5.090232142098e-02 2.860282295966e-04 2.513277309950e+01
9.142500000000e+02 -4.465402888791e-02 2.748225086451e-04 2.510700985692e+01
9.145000000000e+02 -3.854506558998e-02 2.644524089774e-04 2.508140245339e+01
9.147500000000e+02 -3.259716401640e-02 2.549662360843e-04 2.505591516646e+01
9.150000000000e+02 -2.683194266323e-02 2.464033446078e-04 2.503051152110e+01
9.152500000000e+02 -2.127076591012e-02 2.387937337655e-04 2.500515440430e+01
9.155000000000e+02 -1.593456776791e-02 2.321578061163e-04 2.497980618260e+01
9.157500000000e+02 -1.084365076813e-02 2.265063159013e-04 2.495442884872e+01
9.160000000000e+02 -6.017425465945e-03 2.218404665170e-04 2.492898415180e+01
9.162500000000e+02 -1.474138773860e-03 2.181521512954e-04 2.490343376513e+01
9.165000000000e+02 2.769434686234e-03 2.154242988975e-04 2.487773944204e+01
9.167500000000e+02 6.698328605764e-03 2.136313345131e-04 2.485186319456e+01
9.170000000000e+02 1.029970792938e-02 2.127397977876e-04 2.482576748368e+01
9.172500000000e+02 1.356321718112e-02 2.127089458584e-04 2.479941540420e+01
9.175000000000e+02 1.648129119609e-02 2.134914280311e-04 2.477277088753e+01
9.177500000000e+02 1.904947660612e-02 2.150342482505e-04 2.474579890099e+01
9.180000000000e+02 2.126670145674e-02 2.172793489030e-04 2.471846564782e+01
9.182500000000e+02 2.313550982016e-02 2.201643766149e-04 2.469073876283e+01
9.185000000000e+02 2.466226494710e-02 2.236234561353e-04 2.466258749760e+01
9.187500000000e+02 2.585729453880e-02 2.275878803121e-04 2.463398290564e+01
9.190000000000e+02 2.673496930348e-02 2.319869343992e-04 2.460489800207e+01
9.192500000000e+02 2.731374502266e-02 2.367483948111e-04 2.457530791879e+01
9.195000000000e+02 2.761611781700e-02 2.417991130389e-04 2.454519003387e+01
9.197500000000e+02 2.766853218164e-02 2.470657165564e-04 2.451452409386e+01
9.200000000000e+02 2.750121883592e-02 2.524750770351e-04 2.448329230652e+01
9.202500000000e+02 2.714797289644e-02 2.579547455995e-04 2.445147942670e+01
9.205000000000e+02 2.664586186290e-02 2.634333745090e-04 2.441907281139e+01
9.207500000000e+02 2.603488369630e-02 2.688410642367e-04 2.438606246875e+01
9.210000000000e+02 2.535756369482e-02 2.741096811757e-04 2.435244108774e+01
9.212500000000e+02 2.465849482363e-02 2.791731142600e-04 2.431820404976e+01
9.215000000000e+02 2.398383504752e-02 2.839675017341e-04 2.428334943638e+01
9.217500000000e+02 2.338075867649e-02 2.884313955115e-04 2.424787801653e+01
9.220000000000e+02 2.289687498744e-02 2.925059203221e-04 2.421179323512e+01
9.222500000000e+02 2.257962276787e-02 2.961348697473e-04 2.417510118219e+01
9.225000000000e+02 2.247564873957e-02 2.992648101884e-04 2.413781056622e+01
9.227500000000e+02 2.263017903408e-02 3.018451707042e-04 2.409993267402e+01
9.230000000000e+02 2.308639944063e-02 3.038283030267e-04 2.406148132401e+01
9.232500000000e+02 2.388484395334e-02 3.051695696591e-04 2.402247282226e+01
9.235000000000e+02 2.506280663910e-02 3.058274138697e-04 2.398292590482e+01
9.237500000000e+02 2.665377793455e-02 3.057634596243e-04 2.394286168131e+01
9.240000000000e+02 2.868692980058e-02 3.049425810998e-04 2.390230356591e+01
9.242500000000e+02 3.118663065412e-02 3.033330591924e-04 2.386127721464e+01
9.245000000000e+02 3.417202632399e-02 3.009067268735e-04 2.381981044251e+01
9.247500000000e+02 3.765667826701e-02 2.976390815935e-04 2.377793314243e+01
9.250000000000e+02 4.164826842483e-02 2.935095659929e-04 2.373567719312e+01
9.252500000000e+02 4.614838321204e-02 2.885018293693e-04 2.369307635297e+01
9.255000000000e+02 5.115236958870e-02 2.826040465213e-04 2.365016615502e+01
9.257500000000e+02 5.664928028087e-02 2.758092428443e-04 2.360698377707e+01
9.260000000000e+02 6.262189885725e-02 2.681156998601e-04 2.356356790881e+01
9.262500000000e+02 6.904684506191e-02 2.595273789049e-04 2.351995860613e+01
9.265000000000e+02 7.589476718906e-02 2.500543671120e-04 2.347619712940e+01
9.267500000000e+02 8.313061448648e-02 2.397133123144e-04 2.343232577198e+01
9.270000000000e+02 9.071398556641e-02 2.285278635175e-04 2.338838767498e+01
9.272500000000e+02 9.859955249585e-02 2.165290776592e-04 2.334442662810e+01
9.275000000000e+02 1.067375503214e-01 2.037558217359e-04 2.330048686385e+01
9.277500000000e+02 1.150743356665e-01 1.902550862088e-04 2.325661283720e+01
9.280000000000e+02 1.235529997111e-01 1.760822519725e-04 2.321284900296e+01
9.282500000000e+02 1.321140348214e-01 1.613012454590e-04 2.316923957831e+01
9.285000000000e+02 1.406960522495e-01 1.459845969108e-04 2.312582831778e+01
9.287500000000e+02 1.492365402082e-01 1.302134546314e-04 2.308265827728e+01
9.290000000000e+02 1.576726535707e-01 1.140774967435e-04 2.303977158543e+01
9.292500000000e+02 1.659420383318e-01 9.767459419834e-05 2.299720923047e+01
9.295000000000e+02 1.739836583319e-01 8.111024999013e-05 2.295501084911e+01
9.297500000000e+02 1.817386407837e-01 6.449707588335e-05 2.291321454432e+01
9.300000000000e+02 1.891510988075e-01 4.795411700020e-05 2.287185671103e+01
9.302500000000e+02 1.961689400272e-01 3.160591581514e-05 2.283097189660e+01
9.305000000000e+02 2.027446502645e-01 1.558139480249e-05 2.279059268399e+01
9.307500000000e+02 2.088360208572e-01 1.259275662999e-08 2.275074959869e+01
9.310000000000e+02 2.144068369907e-01 -1.496670186399e-05 2.271147105099e+01
9.312500000000e+02 2.194274971082e-01 -2.922237052793e-05 2.267278331499e+01
9.315000000000e+02 2.238755600780e-01 -4.262162827406e-05 2.263471051934e+01
9.317500000000e+02 2.277362035512e-01 -5.503483204721e-05 2.259727468736e+01
9.320000000000e+02 2.310025885743e-01 -6.633734571673e-05 2.256049580472e+01
9.322500000000e+02 2.336760913182e-01 -7.641136903903e-05 2.252439190287e+01
9.325000000000e+02 2.357664458473e-01 -8.514795100362e-05 2.248897918713e+01
9.327500000000e+02 2.372917262599e-01 -9.244895814687e-05 2.245427216574e+01
9.330000000000e+02 2.382782090701e-01 -9.822904261734e-05 2.242028382752e+01
9.332500000000e+02 2.387601146348e-01 -1.024176330458e-04 2.238702580043e+01
9.335000000000e+02 2.387791841654e-01 -1.049607000865e-04 2.235450855038e+01
9.337500000000e+02 2.383841660687e-01 -1.058225482024e-04 2.232274156776e+01
9.340000000000e+02 2.376301337312e-01 -1.049873187495e-04 2.229173357655e+01
9.342500000000e+02 2.365777024185e-01 -1.024603876090e-04 2.226149272513e+01
9.345000000000e+02 2.352921233658e-01 -9.826947851413e-05 2.223202677846e+01
9.347500000000e+02 2.338422588282e-01 -9.246553625023e-05 2.220334332036e+01
9.350000000000e+02 2.322994772848e-01 -8.512329024803e-05 2.217544992104e+01
9.352500000000e+02 2.307364699451e-01 -7.634144871021e-05 2.214835431238e+01
9.355000000000e+02 2.292260184000e-01 -6.624251510026e-05 2.212206452538e+01
9.357500000000e+02 2.278397361551e-01 -5.497217626164e-05 2.209658903690e+01
9.360000000000e+02 2.266468144475e-01 -4.269830585553e-05 2.207193687516e+01
9.362500000000e+02 2.257127892014e-01 -2.960948595725e-05 2.204811769112e+01
9.365000000000e+02 2.250983676392e-01 -1.591287380342e-05 2.202514185314e+01
9.367500000000e+02 2.248583218738e-01 -1.832075408140e-06 2.200302046854e+01
9.370000000000e+02 2.250404837859e-01 1.239571425473e-05 2.198176539537e+01
9.372500000000e+02 2.256848658400e-01 2.652288399263e-05 2.196138926289e+01
9.375000000000e+02 2.268229110779e-01 4.029470280870e-05 2.194190541350e+01
9.377500000000e+02 2.284769109834e-01 5.345328995898e-05 2.192332787370e+01
9.380000000000e+02 2.306595925835e-01 6.574172489976e-05 2.190567126092e+01
9.382500000000e+02 2.333738957331e-01 7.690819236696e-05 2.188895071578e+01
9.385000000000e+02 2.366129402144e-01 8.671033144228e-05 2.187318177824e+01
9.387500000000e+02 2.403601881899e-01 9.491962224367e-05 2.185838028540e+01
9.390000000000e+02 2.445898047427e-01 1.013256925410e-04 2.184456223719e+01
9.392500000000e+02 2.492672042824e-01 1.057405056478e-04 2.183174368097e+01
9.395000000000e+02 2.543497804968e-01 1.080022969461e-04 2.181994058339e+01
9.397500000000e+02 2.597878046320e-01 1.079791963569e-04 2.180916870786e+01
9.400000000000e+02 2.655254769180e-01 1.055724587335e-04 2.179944351399e+01
9.402500000000e+02 2.715021113617e-01 1.007192279410e-04 2.179078005216e+01
9.405000000000e+02 2.776534328032e-01 9.339473397332e-05 2.178319288200e+01
9.407500000000e+02 2.839129612953e-01 8.361379633986e-05 2.177669600538e+01
9.410000000000e+02 2.902134444073e-01 7.143176933701e-05 2.177130281773e+01
9.412500000000e+02 2.964883290188e-01 5.694466832942e-05 2.176702607511e+01
9.415000000000e+02 3.026732142573e-01 4.028853507592e-05 2.176387788194e+01
9.417500000000e+02 3.087072653752e-01 2.163804787698e-05 2.176186969829e+01
9.420000000000e+02 3.145345459965e-01 1.204288223840e-06 2.176101235818e+01
9.422500000000e+02 3.201052316298e-01 -2.076831673632e-05 2.176131609588e+01
9.425000000000e+02 3.253766602766e-01 -4.400577164629e-05 2.176279059978e+01
9.427500000000e+02 3.303141972806e-01 -6.820912180533e-05 2.176544504126e+01
9.430000000000e+02 3.348918670870e-01 -9.305965127450e-05 2.176928813479e+01
9.432500000000e+02 3.390927479602e-01 -1.182245674248e-04 2.177432817745e+01
9.435000000000e+02 3.429090855245e-01 -1.433632153107e-04 2.178057308220e+01
9.437500000000e+02 3.463421441048e-01 -1.681336975149e-04 2.178803041725e+01
9.440000000000e+02 3.494017724799e-01 -1.921995576427e-04 2.179670741389e+01
9.442500000000e+02 3.521057102903e-01 -2.152365526594e-04 2.180661097477e+01
9.445000000000e+02 3.544786536295e-01 -2.369393190527e-04 2.181774766749e+01
9.447500000000e+02 3.565511055002e-01 -2.570276359745e-04 2.183012369002e+01
9.450000000000e+02 3.583580724690e-01 -2.752522471423e-04 2.184374482839e+01
9.452500000000e+02 3.599376377903e-01 -2.913999885666e-04 2.185861640383e+01
9.455000000000e+02 3.613294778997e-01 -3.052980841477e-04 2.187474318667e+01
9.457500000000e+02 3.625733882855e-01 -3.168175180234e-04 2.189212931448e+01
9.460000000000e+02 3.637078690522e-01 -3.258752801525e-04 2.191077817939e+01
9.462500000000e+02 3.647688412126e-01 -3.324355031834e-04 2.193069230952e+01
9.465000000000e+02 3.657885330008e-01 -3.365093379762e-04 2.195187324340e+01
9.467500000000e+02 3.667945981880e-01 -3.381536876959e-04 2.197432138992e+01
9.470000000000e+02 3.678094689648e-01 -3.374686621291e-04 2.199803587661e+01
9.472500000000e+02 3.688499949662e-01 -3.345940541685e-04 2.202301440452e+01
9.475000000000e+02 3.699273466546e-01 -3.297048295209e-04 2.204925309088e+01
9.477500000000e+02 3.710471822849e-01 -3.230053995047e-04 2.207674631864e+01
9.480000000000e+02 3.722100638428e-01 -3.147238192966e-04 2.210548658594e+01
9.482500000000e+02 3.734120788997e-01 -3.051052402105e-04 2.213546436609e+01
9.485000000000e+02 3.746456416997e-01 -2.944052065020e-04 2.216666797589e+01
9.487500000000e+02 3.759004259130e-01 -2.828830897394e-04 2.219908345642e+01
9.490000000000e+02 3.771643840465e-01 -2.707952781195e-04 2.223269447669e+01
9.492500000000e+02 3.784248016612e-01 -2.583890878173e-04 2.226748223537e+01
9.495000000000e+02 3.796693399964e-01 -2.458972100877e-04 2.230342540338e+01
9.497500000000e+02 3.808870218109e-01 -2.335330266738e-04 2.234050007183e+01
9.500000000000e+02 3.820691143133e-01 -2.214866446854e-04 2.237867973435e+01
9.502500000000e+02 3.832098728161e-01 -2.099218038517e-04 2.241793526979e+01
9.505000000000e+02 3.843071112373e-01 -1.989740286266e-04 2.245823497210e+01
9.507500000000e+02 3.853625406462e-01 -1.887497099465e-04 2.249954458061e+01
9.510000000000e+02 3.863818764486e-01 -1.793262587510e-04 2.254182734960e+01
9.512500000000e+02 3.873746478059e-01 -1.707532099184e-04 2.258504412607e+01
9.515000000000e+02 3.883537115930e-01 -1.630543508849e-04 2.262915345803e+01
9.517500000000e+02 3.893344469281e-01 -1.562305020928e-04 2.267411172829e+01
9.520000000000e+02 3.903336381023e-01 -1.502631224338e-04 2.271987329434e+01
9.522500000000e+02 3.913680776760e-01 -1.451186000643e-04 2.276639066636e+01
9.525000000000e+02 3.924529479691e-01 -1.407526012350e-04 2.281361468969e+01
9.527500000000e+02 3.936000616673e-01 -1.371145684803e-04 2.286149475316e+01
9.530000000000e+02 3.948160817359e-01 -1.341522205909e-04 2.290997900325e+01
9.532500000000e+02 3.961008590439e-01 -1.318155248213e-04 2.295901456910e+01
9.535000000000e+02 3.974460267042e-01 -1.300599551853e-04 2.300854779431e+01
9.537500000000e+02 3.988340193499e-01 -1.288488812792e-04 2.305852445891e+01
9.540000000000e+02 4.002376402832e-01 -1.281547970204e-04 2.310889000568e+01
9.542500000000e+02 4.016202848152e-01 -1.279595059299e-04 2.315958974769e+01
9.545000000000e+02 4.029368819989e-01 -1.282529540275e-04 2.321056906450e+01
9.547500000000e+02 4.041355389164e-01 -1.290309476542e-04 2.326177357298e+01
9.550000000000e+02 4.051598458469e-01 -1.302918755284e-04 2.331314928457e+01
9.552500000000e+02 4.059517021130e-01 -1.320327276089e-04 2.336464274255e+01
9.555000000000e+02 4.064544931617e-01 -1.342447474707e-04 2.341620114088e+01
9.557500000000e+02 4.066163901549e-01 -1.369091476269e-04 2.346777242280e+01
9.560000000000e+02 4.063935731816e-01 -1.399932509618e-04 2.351930537862e+01
9.562500000000e+02 4.057530974350e-01 -1.434474319044e-04 2.357074973005e+01
9.565000000000e+02 4.046752507470e-01 -1.472032553345e-04 2.362205619436e+01
9.567500000000e+02 4.031552135611e-01 -1.511729532015e-04 2.367317656648e+01
9.570000000000e+02 4.012039544776e-01 -1.552504293431e-04 2.372406379333e+01
9.572500000000e+02 3.988483181326e-01 -1.593137634159e-04 2.377467201634e+01
9.575000000000e+02 3.961303342114e-01 -1.632290089710e-04 2.382495665177e+01
9.577500000000e+02 3.931058406705e-01 -1.668552641961e-04 2.387487442198e+01
9.580000000000e+02 3.898425047767e-01 -1.700503137314e-04 2.392438340971e+01
9.582500000000e+02 3.864173671734e-01 -1.726768007702e-04 2.397344310222e+01
9.585000000000e+02 3.829140360521e-01 -1.746088442207e-04 2.402201441402e+01
9.587500000000e+02 3.794196104951e-01 -1.757380637022e-04 2.407005973891e+01
9.590000000000e+02 3.760214387091e-01 -1.759795330742e-04 2.411754296938e+01
9.592500000000e+02 3.728037956423e-01 -1.752765676744e-04 2.416442955485e+01
9.595000000000e+02 3.698445523512e-01 -1.736045315048e-04 2.421068654164e+01
9.597500000000e+02 3.672119513398e-01 -1.709736545718e-04 2.425628263776e+01
9.600000000000e+02 3.649616175545e-01 -1.674305304425e-04 2.430118827429e+01
9.602500000000e+02 3.631339705975e-01 -1.630580664110e-04 2.434537568957e+01
9.605000000000e+02 3.617522386799e-01 -1.579738699582e-04 2.438881901050e+01
9.607500000000e+02 3.608212839972e-01 -1.523269987546e-04 2.443149433822e+01
9.610000000000e+02 3.603274330648e-01 -1.462929613281e-04 2.447337984623e+01
9.612500000000e+02 3.602394616722e-01 -1.400670714434e-04 2.451445587110e+01
9.615000000000e+02 3.605107979708e-01 -1.338563206557e-04 2.455470500560e+01
9.617500000000e+02 3.610828925491e-01 -1.278700375331e-04 2.459411220764e+01
9.620000000000e+02 3.618895854178e-01 -1.223098295418e-04 2.463266490142e+01
9.622500000000e+02 3.628621584233e-01 -1.173593363452e-04 2.467035310068e+01
9.625000000000e+02 3.639346597242e-01 -1.131744908024e-04 2.470716954694e+01
9.627500000000e+02 3.650490157707e-01 -1.098750162507e-04 2.474310985618e+01
9.630000000000e+02 3.661594205144e-01 -1.075379292616e-04 2.477817267033e+01
9.632500000000e+02 3.672355274730e-01 -1.061935287179e-04 2.481235985210e+01
9.635000000000e+02 3.682640893900e-01 -1.058244228155e-04 2.484567665257e+01
9.637500000000e+02 3.692488292199e-01 -1.063677539448e-04 2.487813185944e+01
9.640000000000e+02 3.702085035403e-01 -1.077205170017e-04 2.490973795871e+01
9.642500000000e+02 3.711733408181e-01 -1.097475467987e-04 2.494051125661e+01
9.645000000000e+02 3.721802124510e-01 -1.122916886842e-04 2.497047192822e+01
9.647500000000e+02 3.732670302824e-01 -1.151850523825e-04 2.499964407040e+01
9.650000000000e+02 3.744669776445e-01 -1.182604770679e-04 2.502805564572e+01
9.652500000000e+02 3.758031815767e-01 -1.213620998273e-04 2.505573842946e+01
9.655000000000e+02 3.772843963512e-01 -1.243541434379e-04 2.508272785729e+01
9.657500000000e+02 3.789021315399e-01 -1.271271229601e-04 2.510906287136e+01
9.660000000000e+02 3.806295060010e-01 -1.296010645917e-04 2.513478573020e+01
9.662500000000e+02 3.824218918733e-01 -1.317255797204e-04 2.515994179245e+01
9.665000000000e+02 3.842192264977e-01 -1.334770156655e-04 2.518457931193e+01
9.667500000000e+02 3.859497203292e-01 -1.348532017417e-04 2.520874922687e+01
9.670000000000e+02 3.875345307681e-01 -1.358665241602e-04 2.523250497716e+01
9.672500000000e+02 3.888929610907e-01 -1.365361700882e-04 2.525590229728e+01
9.675000000000e+02 3.899476964512e-01 -1.368804375273e-04 2.527899904785e+01
9.677500000000e+02 3.906296959137e-01 -1.369099061749e-04 2.530185500932e+01
9.680000000000e+02 3.908823752389e-01 -1.366220804556e-04 2.532453169257e+01
9.682500000000e+02 3.906648869494e-01 -1.359979322096e-04 2.534709208840e+01
9.685000000000e+02 3.899543483507e-01 -1.350006340511e-04 2.536960043110e+01
9.687500000000e+02 3.887469838087e-01 -1.335763138580e-04 2.539212189593e+01
9.690000000000e+02 3.870581865466e-01 -1.316568278561e-04 2.541472229472e+01
9.692500000000e+02 3.849215445680e-01 -1.291641542059e-04 2.543746772356e+01
9.695000000000e+02 3.823868873339e-01 -1.260160808169e-04 2.546042421082e+01
9.697500000000e+02 3.795174237725e-01 -1.221327440079e-04 2.548365735262e+01
9.700000000000e+02 3.763860668822e-01 -1.174436440264e-04 2.550723190748e+01
9.702500000000e+02 3.730710558089e-01 -1.118946197199e-04 2.553121139324e+01
9.705000000000e+02 3.696510776095e-01 -1.054544647601e-04 2.555565766764e+01
9.707500000000e+02 3.662001442647e-01 -9.812063728783e-05 2.558063044259e+01
9.710000000000e+02 3.627825817329e-01 -8.992376046165e-05 2.560618675532e+01
9.712500000000e+02 3.594485626272e-01 -8.093040973969e-05 2.563238039355e+01
9.715000000000e+02 3.562306374058e-01 -7.124376265413e-05 2.565926124639e+01
9.717500000000e+02 3.531417151695e-01 -6.100183585663e-05 2.568687459733e+01
9.720000000000e+02 3.501748482876e-01 -5.037316916489e-05 2.571526038492e+01
9.722500000000e+02 3.473050114750e-01 -3.954993738982e-05 2.574445244862e+01
9.725000000000e+02 3.444928738584e-01 -2.873878611145e-05 2.577447783945e+01
9.727500000000e+02 3.416903048351e-01 -1.814996932286e-05 2.580535618385e+01
9.730000000000e+02 3.388471154180e-01 -7.985545165341e-06 2.583709917256e+01
9.732500000000e+02 3.359183382874e-01 1.572350487720e-06 2.586971023720e+01
9.735000000000e+02 3.328712128970e-01 1.037210226734e-05 2.590318436863e+01
9.737500000000e+02 3.296910145504e-01 1.830097881923e-05 2.593750816039e+01
9.740000000000e+02 3.263849412367e-01 2.529034376040e-05 2.597266000889e+01
9.742500000000e+02 3.229834900894e-01 3.131706273980e-05 2.600861043286e+01
9.745000000000e+02 3.195390033481e-01 3.640088744273e-05 2.604532251533e+01
9.747500000000e+02 3.161214458811e-01 4.059795611671e-05 2.608275235233e+01
9.750000000000e+02 3.128118309841e-01 4.399101326743e-05 2.612084947687e+01
9.752500000000e+02 3.096940142574e-01 4.667747465225e-05 2.615955717915e+01
9.755000000000e+02 3.068458372241e-01 4.875661844117e-05 2.619881277372e+01
9.757500000000e+02 3.043307098287e-01 5.031741944808e-05 2.623854764958e+01
9.760000000000e+02 3.021906788039e-01 5.142846178848e-05 2.627868728981e+01
9.762500000000e+02 3.004418644290e-01 5.213114869994e-05 2.631915115185e+01
9.765000000000e+02 2.990728317761e-01 5.243705543248e-05 2.635985251827e+01
9.767500000000e+02 2.980460801338e-01 5.232938069545e-05 2.640069842346e+01
9.770000000000e+02 2.973024382895e-01 5.176888168268e-05 2.644158961582e+01
9.772500000000e+02 2.967677666241e-01 5.070308828245e-05 2.648242075051e+01
9.775000000000e+02 2.963610790748e-01 4.907746120356e-05 2.652308072046e+01
9.777500000000e+02 2.960030434434e-01 4.684716183850e-05 2.656345325837e+01
9.780000000000e+02 2.956237895534e-01 4.398809961396e-05 2.660341775370e+01
9.782500000000e+02 2.951690780382e-01 4.050554714383e-05 2.664285022038e+01
9.785000000000e+02 2.946041328515e-01 3.643943591560e-05 2.668162443076e+01
9.787500000000e+02 2.939147724150e-01 3.186561708552e-05 2.671961310136e+01
9.790000000000e+02 2.931058390858e-01 2.689297230456e-05 2.675668908169e+01
9.792500000000e+02 2.921972841497e-01 2.165680410024e-05 2.679272645679e+01
9.795000000000e+02 2.912185690159e-01 1.630933136409e-05 2.682760155066e+01
9.797500000000e+02 2.902022269820e-01 1.100852270544e-05 2.686119378776e+01
9.800000000000e+02 2.891774960796e-01 5.906660909900e-06 2.689338638301e+01
9.802500000000e+02 2.881648887668e-01 1.139991459520e-06 2.692406692077e+01
9.805000000000e+02 2.871723647595e-01 -3.179411732310e-06 2.695312782246e+01
9.807500000000e+02 2.861935344268e-01 -6.968656825840e-06 2.698046672597e+01
9.810000000000e+02 2.852080264426e-01 -1.017558396282e-05 2.700598689442e+01
9.812500000000e+02 2.841838424877e-01 -1.277689121252e-05 2.702959760430e+01
9.815000000000e+02 2.830812917701e-01 -1.477334655128e-05 2.705121463193e+01
9.817500000000e+02 2.818578991263e-01 -1.618288425828e-05 2.707076077392e+01
9.820000000000e+02 2.804736051444e-01 -1.703265929701e-05 2.708816646088e+01
9.822500000000e+02 2.788955802523e-01 -1.735116728149e-05 2.710337045786e+01
9.825000000000e+02 2.771020488107e-01 -1.716139432290e-05 2.711632054622e+01
9.827500000000e+02 2.750847132908e-01 -1.647585681370e-05 2.712697426403e+01
9.830000000000e+02 2.728495283298e-01 -1.529402255438e-05 2.713529954898e+01
9.832500000000e+02 2.704158505860e-01 -1.360232127408e-05 2.714127531104e+01
9.835000000000e+02 2.678141440854e-01 -1.137649047947e-05 2.714489186189e+01
9.837500000000e+02 2.650826255365e-01 -8.585843744610e-06 2.714615118928e+01
9.840000000000e+02 2.622633119755e-01 -5.198754058464e-06 2.714506703673e+01
9.842500000000e+02 2.593979844590e-01 -1.188590024760e-06 2.714166478506e+01
9.845000000000e+02 2.565245381598e-01 3.460704342328e-06 2.713598116106e+01
9.847500000000e+02 2.536741041839e-01 8.750050253910e-06 2.712806374046e+01
9.850000000000e+02 2.508692068158e-01 1.466219074051e-05 2.711797033754e+01
9.852500000000e+02 2.481230393743e-01 2.116046267255e-05 2.710576823782e+01
9.855000000000e+02 2.454398405657e-01 2.818936412637e-05 2.709153334703e+01
9.857500000000e+02 2.428161735797e-01 3.567679075674e-05 2.707534926851e+01
9.860000000000e+02 2.402428536100e-01 4.353753078959e-05 2.705730636970e+01
9.862500000000e+02 2.377072061944e-01 5.167750652432e-05 2.703750080998e+01
9.865000000000e+02 2.351953231484e-01 5.999832143555e-05 2.701603358589e+01
9.867500000000e+02 2.326940454336e-01 6.840157487887e-05 2.699300961189e+01
9.870000000000e+02 2.301924461063e-01 7.679258649733e-05 2.696853680694e+01
9.872500000000e+02 2.276827152090e-01 8.508321057711e-05 2.694272521801e+01
9.875000000000e+02 2.251603948582e-01 9.319369605282e-05 2.691568617833e+01
9.877500000000e+02 2.226240493717e-01 1.010535684653e-04 2.688753145997e+01
9.880000000000e+02 2.200745042304e-01 1.086016334037e-04 2.685837247035e+01
9.882500000000e+02 2.175138333585e-01 1.157854339271e-04 2.682831942781e+01
9.885000000000e+02 2.149443001622e-01 1.225603139557e-04 2.679748057375e+01
9.887500000000e+02 2.123674205924e-01 1.288884330036e-04 2.676596137482e+01
9.890000000000e+02 2.097833188648e-01 1.347378589102e-04 2.673386375869e+01
9.892500000000e+02 2.071904386531e-01 1.400819787652e-04 2.670128538138e+01
9.895000000000e+02 2.045856354541e-01 1.448992262783e-04 2.666831894009e+01
9.897500000000e+02 2.019646447771e-01 1.491731822509e-04 2.663505155186e+01
9.900000000000e+02 1.993228035342e-01 1.528929824947e-04 2.660156422962e+01
9.902500000000e+02 1.966559317529e-01 1.560538535972e-04 2.656793143853e+01
9.905000000000e+02 1.939612306438e-01 1.586576637777e-04 2.653422079002e+01
9.907500000000e+02 1.912380768304e-01 1.607133632405e-04 2.650049284900e+01
9.910000000000e+02 1.884885995796e-01 1.622371920832e-04 2.646680107834e+01
9.912500000000e+02 1.857179684732e-01 1.632525695176e-04 2.643319190855e+01
9.915000000000e+02 1.829343559198e-01 1.637897119743e-04 2.639970492158e+01
9.917500000000e+02 1.801485864825e-01 1.638848642575e-04 2.636637314786e+01
9.920000000000e+02 1.773735073922e-01 1.635793510148e-04 2.633322344148e+01
9.922500000000e+02 1.746231639253e-01 1.629184082728e-04 2.630027691841e+01
9.925000000000e+02 1.719118505807e-01 1.619500094814e-04 2.626754943143e+01
9.927500000000e+02 1.692531562210e-01 1.607236751542e-04 2.623505206631e+01
9.930000000000e+02 1.666590624160e-01 1.592894694678e-04 2.620279161959e+01
9.932500000000e+02 1.641391919457e-01 1.576971198256e-04 2.617077105737e+01
9.935000000000e+02 1.617002506847e-01 1.559953746735e-04 2.613898994869e+01
9.937500000000e+02 1.593456723747e-01 1.542315786603e-04 2.610744483937e+01
9.940000000000e+02 1.570754963181e-01 1.524514258123e-04 2.607612959141e+01
9.942500000000e+02 1.548864340979e-01 1.506988803776e-04 2.604503568720e+01
9.945000000000e+02 1.527721078448e-01 1.490161626677e-04 2.601415247086e+01
9.947500000000e+02 1.507233873353e-01 1.474438378432e-04 2.598346740550e+01
9.950000000000e+02 1.487288129445e-01 1.460208487109e-04 2.595296626515e+01
9.952500000000e+02 1.467750316637e-01 1.447845481310e-04 2.592263336203e+01
9.955000000000e+02 1.448472309083e-01 1.437706495577e-04 2.589245171877e+01
9.957500000000e+02 1.429295182685e-01 1.430131837172e-04 2.586240330196e+01
9.960000000000e+02 1.410052812404e-01 1.425443241108e-04 2.583246917661e+01
9.962500000000e+02 1.390574566851e-01 1.423943175505e-04 2.580262974922e+01
9.965000000000e+02 1.370687991961e-01 1.425913026114e-04 2.577286491487e+01
9.967500000000e+02 1.350220989924e-01 1.431612353884e-04 2.574315424592e+01
9.970000000000e+02 1.329004001510e-01 1.441278460702e-04 2.571347713971e+01
9.972500000000e+02 1.306872287417e-01 1.455126379324e-04 2.568381293213e+01
9.975000000000e+02 1.283668452351e-01 1.473349543359e-04 2.565414098487e+01
9.977500000000e+02 1.259245201064e-01 1.496120867076e-04 2.562444074140e+01
9.980000000000e+02 1.233468536615e-01 1.523593694009e-04 2.559469172386e+01
9.982500000000e+02 1.206221052964e-01 1.555902839195e-04 2.556487352146e+01
9.985000000000e+02 1.177405375756e-01 1.593164834857e-04 2.553496576853e+01
9.987500000000e+02 1.146947509065e-01 1.635477581827e-04 2.550494803761e+01
9.990000000000e+02 1.114799837442e-01 1.682918612240e-04 2.547479981592e+01
9.992500000000e+02 1.080943596140e-01 1.735542463727e-04 2.544450040029e+01
9.995000000000e+02 1.045390653175e-01 1.793376333140e-04 2.541402887755e+01
9.997500000000e+02 1.008184299410e-01 1.856415281773e-04 2.538336405579e+01
1.000000000000e+03 9.693991946235e-02 1.924616057233e-04 2.535248449410e+01
1.000250000000e+03 9.291402020869e-02 1.997890146267e-04 2.532136849530e+01
1.000500000000e+03 8.875402062180e-02 2.076096808249e-04 2.528999415503e+01
1.000750000000e+03 8.447571892064e-02 2.159036707100e-04 2.525833945236e+01
1.001000000000e+03 8.009704350706e-02 2.246446907072e-04 2.522638234322e+01
1.001250000000e+03 7.563761557795e-02 2.337996669203e-04 2.519410084383e+01
1.001500000000e+03 7.111829592839e-02 2.433284193188e-04 2.516147318765e+01
1.001750000000e+03 6.656069536641e-02 2.531836379022e-04 2.512847790853e+01
1.002000000000e+03 6.198671204073e-02 2.633109931764e-04 2.509509397264e+01
1.002250000000e+03 5.741808140255e-02 2.736495137705e-04 2.506130086473e+01
1.002500000000e+03 5.287597319213e-02 2.841321493445e-04 2.502707866658e+01
1.002750000000e+03 4.838064375464e-02 2.946865159035e-04 2.499240814197e+01
1.003000000000e+03 4.395113922363e-02 3.052358297953e-04 2.495727076784e+01
1.003250000000e+03 3.960506006995e-02 3.156999852196e-04 2.492164877402e+01
1.003500000000e+03 3.535838783330e-02 3.259967138097e-04 2.488552515995e+01
1.003750000000e+03 3.122536006695e-02 3.360428471986e-04 2.484888371257e+01
1.004000000000e+03 2.721839225534e-02 3.457555958364e-04 2.481170899239e+01
1.004250000000e+03 2.334804164369e-02 3.550538383275e-04 2.477398637058e+01
1.004500000000e+03 1.962299175379e-02 3.638593619419e-04 2.473570202436e+01
1.004750000000e+03 1.605006549145e-02 3.720981681192e-04 2.469684294605e+01
1.005000000000e+03 1.263424355736e-02 3.797017299672e-04 2.465739700559e+01
1.005250000000e+03 9.378691160507e-03 3.866079569902e-04 2.461735296499e+01
1.005500000000e+03 6.284787643821e-03 3.927622449296e-04 2.457670055444e+01
1.005750000000e+03 3.352155346161e-03 3.981184212725e-04 2.453543056257e+01
1.006000000000e+03 5.786831541020e-04 4.026395611860e-04 2.449353490346e+01
1.006250000000e+03 -2.039443401284e-03 4.062988160623e-04 2.445100673916e+01
1.006500000000e+03 -4.507718223555e-03 4.090800227975e-04 2.440784061322e+01
1.006750000000e+03 -6.833270218432e-03 4.109780187736e-04 2.436403255602e+01
1.007000000000e+03 -9.024828264597e-03 4.119990511454e-04 2.431958025953e+01
1.007250000000e+03 -1.109264747834e-02 4.121611116355e-04 2.427448319230e+01
1.007500000000e+03 -1.304844204081e-02 4.114940191131e-04 2.422874278709e+01
1.007750000000e+03 -1.490527143352e-02 4.100392652010e-04 2.418236256073e+01
1.008000000000e+03 -1.667742768045e-02 4.078498021526e-04 2.413534829151e+01
1.008250000000e+03 -1.838028234929e-02 4.049895777291e-04 2.408770815503e+01
1.008500000000e+03 -2.003010991091e-02 4.015329111703e-04 2.403945285294e+01
1.008750000000e+03 -2.164390759425e-02 3.975637730337e-04 2.399059576433e+01
1.009000000000e+03 -2.323917755745e-02 3.931747484706e-04 2.394115304634e+01
1.009250000000e+03 -2.483370285610e-02 3.884658787744e-04 2.389114374767e+01
1.009500000000e+03 -2.644530414976e-02 3.835433881015e-04 2.384058988246e+01
1.009750000000e+03 -2.809160227879e-02 3.785182251202e-04 2.378951651824e+01
1.010000000000e+03 -2.978976276036e-02 3.735044476786e-04 2.373795181784e+01
1.010250000000e+03 -3.155624936445e-02 3.686176686705e-04 2.368592706656e+01
1.010500000000e+03 -3.340657748894e-02 3.639732581973e-04 2.363347668566e+01
1.010750000000e+03 -3.535508552991e-02 3.596846194335e-04 2.358063821187e+01
1.011000000000e+03 -3.741470504596e-02 3.558614192319e-04 2.352745225377e+01
1.011250000000e+03 -3.959676838260e-02 3.526078790756e-04 2.347396242668e+01
1.011500000000e+03 -4.191081436395e-02 3.500210627934e-04 2.342021525325e+01
1.011750000000e+03 -4.436443185882e-02 3.481892650323e-04 2.336626003620e+01
1.012000000000e+03 -4.696311399662e-02 3.471904986875e-04 2.331214870364e+01
1.012250000000e+03 -4.971014671271e-02 3.470911524999e-04 2.325793562780e+01
1.012500000000e+03 -5.260651866143e-02 3.479448144179e-04 2.320367740924e+01
1.012750000000e+03 -5.565085558444e-02 3.497912740881e-04 2.314943264229e+01
1.013000000000e+03 -5.883938979937e-02 3.526557084714e-04 2.309526165112e+01
1.013250000000e+03 -6.216595870670e-02 3.565480029107e-04 2.304122620226e+01
1.013500000000e+03 -6.562203501616e-02 3.614623602031e-04 2.298738921181e+01
1.013750000000e+03 -6.919679927474e-02 3.673771379791e-04 2.293381442226e+01
1.014000000000e+03 -7.287724260141e-02 3.742549056324e-04 2.288056608182e+01
1.014250000000e+03 -7.664831850614e-02 3.820426658535e-04 2.282770861925e+01
1.014500000000e+03 -8.049312203764e-02 3.906723004527e-04 2.277530631438e+01
1.014750000000e+03 -8.439311980047e-02 4.000614169547e-04 2.272342298784e+01
1.015000000000e+03 -8.832840335253e-02 4.101142095622e-04 2.267212168297e+01
1.015250000000e+03 -9.227799111414e-02 4.207226745681e-04 2.262146438725e+01
1.015500000000e+03 -9.622014724326e-02 4.317679562507e-04 2.257151175566e+01
1.015750000000e+03 -1.001327354539e-01 4.431219067442e-04 2.252232287151e+01
1.016000000000e+03 -1.039935959696e-01 4.546487806289e-04 2.247395502533e+01
1.016250000000e+03 -1.077809293046e-01 4.662070991399e-04 2.242646353131e+01
1.016500000000e+03 -1.114736988916e-01 4.776516754362e-04 2.237990156760e+01
1.016750000000e+03 -1.150520307315e-01 4.888357278413e-04 2.233432006028e+01
1.017000000000e+03 -1.184976036087e-01 4.996130599272e-04 2.228976758869e+01
1.017250000000e+03 -1.217940319234e-01 5.098403222326e-04 2.224629033012e+01
1.017500000000e+03 -1.249272168705e-01 5.193792440629e-04 2.220393203566e+01
1.017750000000e+03 -1.278856694229e-01 5.280989737473e-04 2.216273403536e+01
1.018000000000e+03 -1.306607956597e-01 5.358783281092e-04 2.212273526570e+01
1.018250000000e+03 -1.332471294510e-01 5.426077798566e-04 2.208397232667e+01
1.018500000000e+03 -1.356425150415e-01 5.481917171400e-04 2.204647955605e+01
1.018750000000e+03 -1.378482340267e-01 5.525502947109e-04 2.201028911578e+01
1.019000000000e+03 -1.398690565516e-01 5.556210440623e-04 2.197543109600e+01
1.019250000000e+03 -1.417132412943e-01 5.573605684189e-04 2.194193361701e+01
1.019500000000e+03 -1.433924533557e-01 5.577459160673e-04 2.190982293731e+01
1.019750000000e+03 -1.449216206371e-01 5.567753861761e-04 2.187912355764e+01
1.020000000000e+03 -1.463187233477e-01 5.544692695640e-04 2.184985831391e+01
1.020250000000e+03 -1.476045224903e-01 5.508703005150e-04 2.182204846040e+01
1.020500000000e+03 -1.488022304431e-01 5.460436918334e-04 2.179571373763e+01
1.020750000000e+03 -1.499371317104e-01 5.400767642109e-04 2.177087241788e+01
1.021000000000e+03 -1.510361626812e-01 5.330782733747e-04 2.174754133218e+01
1.021250000000e+03 -1.521274541827e-01 5.251773564326e-04 2.172573587483e+01
1.021500000000e+03 -1.532398401356e-01 5.165221025683e-04 2.170546998221e+01
1.021750000000e+03 -1.544023485668e-01 5.072777729824e-04 2.168675609074e+01
1.022000000000e+03 -1.556436842377e-01 4.976247215395e-04 2.166960507061e+01
1.022250000000e+03 -1.569916964917e-01 4.877560352723e-04 2.165402614244e+01
1.022500000000e+03 -1.584728629050e-01 4.778748742712e-04 2.164002677034e+01
1.022750000000e+03 -1.601117867587e-01 4.681915159543e-04 2.162761254452e+01
1.023000000000e+03 -1.619307228058e-01 4.589202085757e-04 2.161678705122e+01
1.023250000000e+03 -1.639491454478e-01 4.502759312243e-04 2.160755173851e+01
1.023500000000e+03 -1.661833576705e-01 4.424710105879e-04 2.159990577298e+01
1.023750000000e+03 -1.686461683535e-01 4.357116709596e-04 2.159384591112e+01
1.024000000000e+03 -1.713466218465e-01 4.301945613979e-04 2.158936636568e+01
1.024250000000e+03 -1.742898036622e-01 4.261033956789e-04 2.158645869869e+01
1.024500000000e+03 -1.774767164841e-01 4.236055865613e-04 2.158511171936e+01
1.024750000000e+03 -1.809042327709e-01 4.228490582074e-04 2.158531141705e+01
1.025000000000e+03 -1.845651236490e-01 4.239593288219e-04 2.158704090915e+01
1.025250000000e+03 -1.884481669619e-01 4.270368202143e-04 2.159028042198e+01
1.025500000000e+03 -1.925383320935e-01 4.321545067279e-04 2.159500730548e+01
1.025750000000e+03 -1.968170379826e-01 4.393559045854e-04 2.160119607785e+01
1.026000000000e+03 -2.012624829088e-01 4.486535164565e-04 2.160881849994e+01
1.026250000000e+03 -2.058500338188e-01 4.600276900216e-04 2.161784369103e+01
1.026500000000e+03 -2.105526721812e-01 4.734259285489e-04 2.162823827351e+01
1.026750000000e+03 -2.153414872549e-01 4.887628103755e-04 2.163996654489e+01
1.027000000000e+03 -2.201861972845e-01 5.059203731744e-04 2.165299068742e+01
1.027250000000e+03 -2.250557003020e-01 5.247490960049e-04 2.166727099947e+01
1.027500000000e+03 -2.299186304028e-01 5.450693970045e-04 2.168276614990e+01
1.027750000000e+03 -2.347439170329e-01 5.666736785068e-04 2.169943345628e+01
1.028000000000e+03 -2.395013238860e-01 5.893288981987e-04 2.171722917710e+01
1.028250000000e+03 -2.441619611539e-01 6.127795963272e-04 2.173610881399e+01
1.028500000000e+03 -2.486987499463e-01 6.367514150112e-04 2.175602742943e+01
1.028750000000e+03 -2.530868271011e-01 6.609550927379e-04 2.177693996275e+01
1.029000000000e+03 -2.573038850588e-01 6.850907773460e-04 2.179880154468e+01
1.029250000000e+03 -2.613304279311e-01 7.088525976945e-04 2.182156781666e+01
1.029500000000e+03 -2.651499502928e-01 7.319334755667e-04 2.184519523053e+01
1.029750000000e+03 -2.687490310811e-01 7.540300443151e-04 2.186964134300e+01
1.030000000000e+03 -2.721173452225e-01 7.748476844557e-04 2.189486508413e+01
1.030250000000e+03 -2.752476008153e-01 7.941054362098e-04 2.192082701990e+01
1.030500000000e+03 -2.781354037228e-01 8.115406822702e-04 2.194748957906e+01
1.030750000000e+03 -2.807790574432e-01 8.269136471315e-04 2.197481725128e+01
1.031000000000e+03 -2.831793073094e-01 8.400115622474e-04 2.200277676672e+01
1.031250000000e+03 -2.853390420107e-01 8.506523990519e-04 2.203133722914e+01
1.031500000000e+03 -2.872629529886e-01 8.586880980475e-04 2.206047022236e+01
1.031750000000e+03 -2.889571762407e-01 8.640072466233e-04 2.209014987277e+01
1.032000000000e+03 -2.904289078505e-01 8.665371129212e-04 2.212035286672e+01
1.032250000000e+03 -2.916860337735e-01 8.662450732463e-04 2.215105844166e+01
1.032500000000e+03 -2.927367574783e-01 8.631393279189e-04 2.218224831172e+01
1.032750000000e+03 -2.935892554846e-01 8.572689550108e-04 2.221390657098e+01
1.033000000000e+03 -2.942513681746e-01 8.487230092350e-04 2.224601953668e+01
1.033250000000e+03 -2.947303346500e-01 8.376293138362e-04 2.227857556781e+01
1.033500000000e+03 -2.950325779763e-01 8.241524140518e-04 2.231156483309e+01
1.033750000000e+03 -2.951635586805e-01 8.084908867865e-04 2.234497905395e+01
1.034000000000e+03 -2.951276845113e-01 7.908740536967e-04 2.237881120494e+01
1.034250000000e+03 -2.949283117709e-01 7.715582418429e-04 2.241305521487e+01
1.034500000000e+03 -2.945678019655e-01 7.508225393444e-04 2.244770561425e+01
1.034750000000e+03 -2.940476711102e-01 7.289642165798e-04 2.248275720534e+01
1.035000000000e+03 -2.933688078551e-01 7.062938969668e-04 2.251820469777e+01
1.035250000000e+03 -2.925317691699e-01 6.831304479195e-04 2.255404237021e+01
1.035500000000e+03 -2.915371405944e-01 6.597957979582e-04 2.259026372586e+01
1.035750000000e+03 -2.903859519155e-01 6.366098402495e-04 2.262686116428e+01
1.036000000000e+03 -2.890801423393e-01 6.138853530717e-04 2.266382569042e+01
1.036250000000e+03 -2.876230485345e-01 5.919231947374e-04 2.270114663814e+01
1.036500000000e+03 -2.860199056207e-01 5.710076865296e-04 2.273881143945e+01
1.036750000000e+03 -2.842783308816e-01 5.514024097673e-04 2.277680542452e+01
1.037000000000e+03 -2.824087804665e-01 5.333464906290e-04 2.281511168371e+01
1.037250000000e+03 -2.804249365567e-01 5.170514122255e-04 2.285371096461e+01
1.037500000000e+03 -2.783440139715e-01 5.026984012744e-04 2.289258162290e+01
1.037750000000e+03 -2.761869580542e-01 4.904363326710e-04 2.293169962968e+01
1.038000000000e+03 -2.739785139212e-01 4.803805165561e-04 2.297103862961e+01
1.038250000000e+03 -2.717471543635e-01 4.726120579933e-04 2.301057005147e+01
1.038500000000e+03 -2.695248523809e-01 4.671776999639e-04 2.305026325296e+01
1.038750000000e+03 -2.673467016717e-01 4.640906804225e-04 2.309008574403e+01
1.039000000000e+03 -2.652503789711e-01 4.633319081640e-04 2.313000340917e+01
1.039250000000e+03 -2.632754711211e-01 4.648517144032e-04 2.316998079872e+01
1.039500000000e+03 -2.614626688664e-01 4.685721080104e-04 2.320998142564e+01
1.039750000000e+03 -2.598528704962e-01 4.743894389534e-04 2.324996809815e+01
1.040000000000e+03 -2.584862047210e-01 4.821773281609e-04 2.328990325132e+01
1.040250000000e+03 -2.574010235185e-01 4.917896847108e-04 2.332974929440e+01
1.040500000000e+03 -2.566328854148e-01 5.030640856457e-04 2.336946894793e+01
1.040750000000e+03 -2.562135764811e-01 5.158250246068e-04 2.340902557490e+01
1.041000000000e+03 -2.561701989224e-01 5.298871073061e-04 2.344838348192e+01
1.041250000000e+03 -2.565243572862e-01 5.450581232954e-04 2.348750820686e+01
1.041500000000e+03 -2.572914766441e-01 5.611419434189e-04 2.352636676509e+01
1.041750000000e+03 -2.584802669070e-01 5.779411593519e-04 2.356492786412e+01
1.042000000000e+03 -2.600923576525e-01 5.952594680362e-04 2.360316208034e+01
1.042250000000e+03 -2.621221036337e-01 6.129037484098e-04 2.364104199695e+01
1.042500000000e+03 -2.645565815712e-01 6.306858821810e-04 2.367854228635e+01
1.042750000000e+03 -2.673757513330e-01 6.484242198673e-04 2.371563978257e+01
1.043000000000e+03 -2.705527984530e-01 6.659448370330e-04 2.375231348520e+01
1.043250000000e+03 -2.740546379469e-01 6.830825170293e-04 2.378854454675e+01
1.043500000000e+03 -2.778425563557e-01 6.996815524468e-04 2.382431623951e+01
1.043750000000e+03 -2.818729953992e-01 7.155963073086e-04 2.385961387331e+01
1.044000000000e+03 -2.860984473696e-01 7.306916251107e-04 2.389442472314e+01
1.044250000000e+03 -2.904684443260e-01 7.448431421141e-04 2.392873792136e+01
1.044500000000e+03 -2.949306202825e-01 7.579375019372e-04 2.396254435698e+01
1.044750000000e+03 -2.994318243094e-01 7.698725182119e-04 2.399583657483e+01
1.045000000000e+03 -3.039192462933e-01 7.805572820135e-04 2.402860866411e+01
1.045250000000e+03 -3.083415533433e-01 7.899123226299e-04 2.406085617266e+01
1.045500000000e+03 -3.126499605185e-01 7.978697092112e-04 2.409257602448e+01
1.045750000000e+03 -3.167992580138e-01 8.043732905134e-04 2.412376646489e+01
1.046000000000e+03 -3.207487107094e-01 8.093789389949e-04 2.415442702023e+01
1.046250000000e+03 -3.244628273297e-01 8.128549246786e-04 2.418455847734e+01
1.046500000000e+03 -3.279119443750e-01 8.147823557213e-04 2.421416292080e+01
1.046750000000e+03 -3.310726027930e-01 8.151557311112e-04 2.424324376787e+01
1.047000000000e+03 -3.339276918582e-01 8.139835829336e-04 2.427180586796e+01
1.047250000000e+03 -3.364663313730e-01 8.112891559888e-04 2.429985560919e+01
1.047500000000e+03 -3.386835136476e-01 8.071111606904e-04 2.432740109234e+01
1.047750000000e+03 -3.405794817521e-01 8.015044458710e-04 2.435445230634e+01
1.048000000000e+03 -3.421588952382e-01 7.945406001148e-04 2.438102134785e+01
1.048250000000e+03 -3.434298158805e-01 7.863083744461e-04 2.440712266019e+01
1.048500000000e+03 -3.444025628175e-01 7.769138015233e-04 2.443277327644e+01
1.048750000000e+03 -3.450885269361e-01 7.664800046263e-04 2.445799307678e+01
1.049000000000e+03 -3.454989894975e-01 7.551464858140e-04 2.448280502511e+01
1.049250000000e+03 -3.456440634611e-01 7.430679645874e-04 2.450723539758e+01
1.049500000000e+03 -3.455317949246e-01 7.304125755091e-04 2.453131396455e+01
1.049750000000e+03 -3.451675100891e-01 7.173594839505e-04 2.455507414527e+01
1.050000000000e+03 -3.445534670018e-01 7.040959482423e-04 2.457855309669e+01
1.050250000000e+03 -3.436888085646e-01 6.908138000619e-04 2.460179174182e+01
1.050500000000e+03 -3.425698553215e-01 6.777055264751e-04 2.462483473531e+01
1.050750000000e+03 -3.411906861396e-01 6.649599827808e-04 2.464773035091e+01
1.051000000000e+03 -3.395440073840e-01 6.527580402396e-04 2.467053029412e+01
1.051250000000e+03 -3.376221983845e-01 6.412681698665e-04 2.469328944711e+01
1.051500000000e+03 -3.354184975002e-01 6.306422650550e-04 2.471606553648e+01
1.051750000000e+03 -3.329282322227e-01 6.210119580458e-04 2.473891874175e+01
1.052000000000e+03 -3.301500119067e-01 6.124852809917e-04 2.476191124503e+01
1.052250000000e+03 -3.270868149898e-01 6.051443010909e-04 2.478510673415e+01
1.052500000000e+03 -3.237468961117e-01 5.990433936075e-04 2.480856986335e+01
1.052750000000e+03 -3.201444809075e-01 5.942083261802e-04 2.483236568969e+01
1.053000000000e+03 -3.163002070529e-01 5.906363250961e-04 2.485655908913e+01
1.053250000000e+03 -3.122413135931e-01 5.882969896397e-04 2.488121416339e+01
1.053500000000e+03 -3.080015826783e-01 5.871340047601e-04 2.490639364814e+01
1.053750000000e+03 -3.036210363685e-01 5.870675888305e-04 2.493215832959e+01
1.054000000000e+03 -2.991454442047e-01 5.879973032774e-04 2.495856647595e+01
1.054250000000e+03 -2.946256240806e-01 5.898056978681e-04 2.498567330180e+01
1.054500000000e+03 -2.901165905173e-01 5.923621870453e-04 2.501353044456e+01
1.054750000000e+03 -2.856765404201e-01 5.955271481222e-04 2.504218549871e+01
1.055000000000e+03 -2.813657032575e-01 5.991561565483e-04 2.507168156709e+01
1.055250000000e+03 -2.772450438905e-01 6.031042746035e-04 2.510205687576e+01
1.055500000000e+03 -2.733748376774e-01 6.072302448730e-04 2.513334442035e+01
1.055750000000e+03 -2.698131214018e-01 6.114004894541e-04 2.516557165812e+01
1.056000000000e+03 -2.666140529586e-01 6.154928287141e-04 2.519876026053e+01
1.056250000000e+03 -2.638262141306e-01 6.193997487912e-04 2.523292588767e+01
1.056500000000e+03 -2.614909323553e-01 6.230311751800e-04 2.526807803357e+01
1.056750000000e+03 -2.596406823181e-01 6.263165310967e-04 2.530421987540e+01
1.057000000000e+03 -2.582976950372e-01 6.292061028304e-04 2.534134818504e+01
1.057250000000e+03 -2.574728436602e-01 6.316714267631e-04 2.537945325138e+01
1.057500000000e+03 -2.571649531128e-01 6.337050315779e-04 2.541851883256e+01
1.057750000000e+03 -2.573605778535e-01 6.353189672928e-04 2.545852210842e+01
1.058000000000e+03 -2.580343440082e-01 6.365425246185e-04 2.549943367116e+01
1.058250000000e+03 -2.591498633094e-01 6.374192275289e-04 2.554121749339e+01
1.058500000000e+03 -2.606611991619e-01 6.380031741710e-04 2.558383094151e+01
1.058750000000e+03 -2.625148059643e-01 6.383548629229e-04 2.562722476771e+01
1.059000000000e+03 -2.646518437348e-01 6.385368893800e-04 2.567134315633e+01
1.059250000000e+03 -2.670107136007e-01 6.386098980043e-04 2.571612376568e+01
1.059500000000e+03 -2.695296288416e-01 6.386287300394e-04 2.576149783748e+01
1.059750000000e+03 -2.721490654657e-01 6.386392399391e-04 2.580739032868e+01
1.060000000000e+03 -2.748138994876e-01 6.386759808241e-04 2.585372012518e+01
1.060250000000e+03 -2.774751098202e-01 6.387609177954e-04 2.590040029977e+01
1.060500000000e+03 -2.800909179339e-01 6.389031649964e-04 2.594733846590e+01
1.060750000000e+03 -2.826273357292e-01 6.390998290195e-04 2.599443719378e+01
1.061000000000e+03 -2.850580853673e-01 6.393377473324e-04 2.604159451139e+01
1.061250000000e+03 -2.873639685166e-01 6.395960428454e-04 2.608870448932e+01
1.061500000000e+03 -2.895317733635e-01 6.398492198212e-04 2.613565789176e+01
1.061750000000e+03 -2.915528409907e-01 6.400704764440e-04 2.618234288985e+01
1.062000000000e+03 -2.934214623362e-01 6.402350500637e-04 2.622864584725e+01
1.062250000000e+03 -2.951332586846e-01 6.403231954342e-04 2.627445212844e+01
1.062500000000e+03 -2.966836972726e-01 6.403225777660e-04 2.631964696712e+01
1.062750000000e+03 -2.980668752550e-01 6.402299930676e-04 2.636411633995e+01
1.063000000000e+03 -2.992746575534e-01 6.400521909124e-04 2.640774786550e+01
1.063250000000e+03 -3.002962250358e-01 6.398058050305e-04 2.645043171299e+01
1.063500000000e+03 -3.011180442965e-01 6.395164575951e-04 2.649206149425e+01
1.063750000000e+03 -3.017242135026e-01 6.392170855250e-04 2.653253516723e+01
1.064000000000e+03 -3.020971482868e-01 6.389457393095e-04 2.657175589316e+01
1.064250000000e+03 -3.022184984856e-01 6.387429648345e-04 2.660963288575e+01
1.064500000000e+03 -3.020702065388e-01 6.386490030435e-04 2.664608220054e+01
1.064750000000e+03 -3.016356382184e-01 6.387010606799e-04 2.668102747987e+01
1.065000000000e+03 -3.009006694775e-01 6.389307386725e-04 2.671440061580e+01
1.065250000000e+03 -2.998546801809e-01 6.393618104870e-04 2.674614233523e+01
1.065500000000e+03 -2.984914336711e-01 6.400085072847e-04 2.677620268560e+01
1.065750000000e+03 -2.968097781763e-01 6.408742688417e-04 2.680454140388e+01
1.066000000000e+03 -2.948141951918e-01 6.419510708777e-04 2.683112816521e+01
1.066250000000e+03 -2.925151906368e-01 6.432193165435e-04 2.685594270242e+01
1.066500000000e+03 -2.899295240524e-01 6.446482151826e-04 2.687897479809e+01
1.066750000000e+03 -2.870803113082e-01 6.461967197471e-04 2.690022413667e+01
1.067000000000e+03 -2.839969523999e-01 6.478148426091e-04 2.691970003609e+01
1.067250000000e+03 -2.807149043415e-01 6.494454146725e-04 2.693742106387e+01
1.067500000000e+03 -2.772752501087e-01 6.510261538269e-04 2.695341454315e+01
1.067750000000e+03 -2.737240424897e-01 6.524920630343e-04 2.696771597300e+01
1.068000000000e+03 -2.701113787877e-01 6.537780558719e-04 2.698036836817e+01
1.068250000000e+03 -2.664901945571e-01 6.548216700113e-04 2.699142154259e+01
1.068500000000e+03 -2.629147626370e-01 6.555658900652e-04 2.700093134031e+01
1.068750000000e+03 -2.594389297042e-01 6.559618396068e-04 2.700895884277e+01
1.069000000000e+03 -2.561141553114e-01 6.559713245745e-04 2.701556953975e+01
1.069250000000e+03 -2.529874391086e-01 6.555690140910e-04 2.702083249887e+01
1.069500000000e+03 -2.500992789884e-01 6.547440760560e-04 2.702481951255e+01
1.069750000000e+03 -2.474818054436e-01 6.535011610728e-04 2.702760425280e+01
1.070000000000e+03 -2.451572571556e-01 6.518606003444e-04 2.702926141510e+01
1.070250000000e+03 -2.431369475581e-01 6.498577557476e-04 2.702986587638e+01
1.070500000000e+03 -2.414208483666e-01 6.475414491079e-04 2.702949185558e+01
1.070750000000e+03 -2.399978688974e-01 6.449715791573e-04 2.702821209432e+01
1.071000000000e+03 -2.388468600530e-01 6.422159969673e-04 2.702609706279e+01
1.071250000000e+03 -2.379382913598e-01 6.393467861602e-04 2.702321419785e+01
1.071500000000e+03 -2.372365072290e-01 6.364362629409e-04 2.701962718782e+01
1.071750000000e+03 -2.367023774567e-01 6.335528512018e-04 2.701539531602e+01
1.072000000000e+03 -2.362961486915e-01 6.307573128616e-04 2.701057287519e+01
1.072250000000e+03 -2.359802307966e-01 6.280994721498e-04 2.700520866453e+01
1.072500000000e+03 -2.357216942578e-01 6.256157191262e-04 2.699934558993e+01
1.072750000000e+03 -2.354942428880e-01 6.233277287098e-04 2.699302035898e+01
1.073000000000e+03 -2.352794673056e-01 6.212423597304e-04 2.698626328778e+01
1.073250000000e+03 -2.350672842838e-01 6.193525047329e-04 2.697909822368e+01
1.073500000000e+03 -2.348554949297e-01 6.176392773513e-04 2.697154255687e+01
1.073750000000e+03 -2.346485244831e-01 6.160751724409e-04 2.696360733982e+01
1.074000000000e+03 -2.344554425391e-01 6.146278515879e-04 2.695529748064e+01
1.074250000000e+03 -2.342874827867e-01 6.132643092472e-04 2.694661200538e+01
1.074500000000e+03 -2.341552996351e-01 6.119550053893e-04 2.693754436217e+01
1.074750000000e+03 -2.340662354833e-01 6.106775800593e-04 2.692808275741e+01
1.075000000000e+03 -2.340218881271e-01 6.094198391830e-04 2.691821050748e+01
1.075250000000e+03 -2.340162277776e-01 6.081813717477e-04 2.690790638111e+01
1.075500000000e+03 -2.340344619733e-01 6.069743726563e-04 2.689714494143e+01
1.075750000000e+03 -2.340527912431e-01 6.058229269560e-04 2.688589686555e+01
1.076000000000e+03 -2.340390826753e-01 6.047609590595e-04 2.687412924950e+01
1.076250000000e+03 -2.339544193206e-01 6.038291360365e-04 2.686180591454e+01
1.076500000000e+03 -2.337553791621e-01 6.030709305747e-04 2.684888770180e+01
1.076750000000e+03 -2.333968423891e-01 6.025282421999e-04 2.683533279288e+01
1.077000000000e+03 -2.328350765253e-01 6.022369768815e-04 2.682109704588e+01
1.077250000000e+03 -2.320308136351e-01 6.022228876580e-04 2.680613437867e+01
1.077500000000e+03 -2.309520604620e-01 6.024981847207e-04 2.679039718569e+01
1.077750000000e+03 -2.295763885517e-01 6.030591299501e-04 2.677383680659e+01
1.078000000000e+03 -2.278925236351e-01 6.038848072225e-04 2.675640404256e+01
1.078250000000e+03 -2.259010966704e-01 6.049371994847e-04 2.673804969224e+01
1.078500000000e+03 -2.236145236759e-01 6.061625719835e-04 2.671872513986e+01
1.078750000000e+03 -2.210560246543e-01 6.074939527247e-04 2.669838291468e+01
1.079000000000e+03 -2.182579075463e-01 6.088545796018e-04 2.667697726064e+01
1.079250000000e+03 -2.152592584906e-01 6.101619075840e-04 2.665446464520e+01
1.079500000000e+03 -2.121032773379e-01 6.113319351760e-04 2.663080422935e+01
1.079750000000e+03 -2.088344746924e-01 6.122833991644e-04 2.660595824286e+01
1.080000000000e+03 -2.054959781236e-01 6.129415359659e-04 2.657989229129e+01
1.080250000000e+03 -2.021271840971e-01 6.132411660279e-04 2.655257557066e+01
1.080500000000e+03 -1.987619145615e-01 6.131288287899e-04 2.652398099222e+01
1.080750000000e+03 -1.954272118729e-01 6.125638693243e-04 2.649408524243e+01
1.081000000000e+03 -1.921428419745e-01 6.115185273258e-04 2.646286879743e+01
1.081250000000e+03 -1.889214776503e-01 6.099770360202e-04 2.643031588300e+01
1.081500000000e+03 -1.857695002113e-01 6.079339482716e-04 2.639641444800e+01
1.081750000000e+03 -1.826882974629e-01 6.053919144359e-04 2.636115612984e+01
1.082000000000e+03 -1.796758880741e-01 6.023591659105e-04 2.632453626466e+01
1.082250000000e+03 -1.767286873134e-01 5.988469764598e-04 2.628655393646e+01
1.082500000000e+03 -1.738432408301e-01 5.948674091193e-04 2.624721208210e+01
1.082750000000e+03 -1.710177327177e-01 5.904315053770e-04 2.620651764086e+01
1.083000000000e+03 -1.682531350572e-01 5.855481202360e-04 2.616448176253e+01
1.083250000000e+03 -1.655538965488e-01 5.802234928614e-04 2.612112002960e+01
1.083500000000e+03 -1.629281070739e-01 5.744615497033e-04 2.607645270831e+01
1.083750000000e+03 -1.603871410334e-01 5.682648911047e-04 2.603050497262e+01
1.084000000000e+03 -1.579448268037e-01 5.616363525097e-04 2.598330710035e+01
1.084250000000e+03 -1.556162232327e-01 5.545809219862e-04 2.593489461727e+01
1.084500000000e+03 -1.534161382360e-01 5.471078497156e-04 2.588530835018e+01
1.084750000000e+03 -1.513575303295e-01 5.392326909793e-04 2.583459439136e+01
1.085000000000e+03 -1.494499428966e-01 5.309791224010e-04 2.578280398018e+01
1.085250000000e+03 -1.476981276926e-01 5.223803249159e-04 2.572999325241e+01
1.085500000000e+03 -1.461009757890e-01 5.134796316256e-04 2.567622291936e+01
1.085750000000e+03 -1.446508635312e-01 5.043306629601e-04 2.562155784459e+01
1.086000000000e+03 -1.433334626827e-01 4.949966608934e-04 2.556606655942e+01
1.086250000000e+03 -1.421280446570e-01 4.855491624476e-04 2.550982072495e+01
1.086500000000e+03 -1.410082406541e-01 4.760660462048e-04 2.545289456593e+01
1.086750000000e+03 -1.399432081758e-01 4.666291447214e-04 2.539536430407e+01
1.087000000000e+03 -1.388990952927e-01 4.573215020236e-04 2.533730760093e+01
1.087250000000e+03 -1.378407033022e-01 4.482246333745e-04 2.527880303650e+01
1.087500000000e+03 -1.367331998971e-01 4.394157264542e-04 2.521992963393e+01
1.087750000000e+03 -1.355437788756e-01 4.309651602381e-04 2.516076644407e+01
1.088000000000e+03 -1.342431292741e-01 4.229344200054e-04 2.510139218872e+01
1.088250000000e+03 -1.328066341037e-01 4.153745313273e-04 2.504188496232e+01
1.088500000000e+03 -1.312152224419e-01 4.083250702883e-04 2.498232199620e+01
1.088750000000e+03 -1.294558411219e-01 4.018137908060e-04 2.492277946036e+01
1.089000000000e+03 -1.275215327289e-01 3.958568011568e-04 2.486333230977e+01
1.089250000000e+03 -1.254111562419e-01 3.904592970406e-04 2.480405413983e+01
1.089500000000e+03 -1.231287924391e-01 3.856166820453e-04 2.474501706110e+01
1.089750000000e+03 -1.206829076502e-01 3.813159892995e-04 2.468629155692e+01
1.090000000000e+03 -1.180853630567e-01 3.775374706426e-04 2.462794632917e+01
1.090250000000e+03 -1.153503528018e-01 3.742562102319e-04 2.457004811855e+01
1.090500000000e+03 -1.124933666038e-01 3.714436601878e-04 2.451266149739e+01
1.090750000000e+03 -1.095302495848e-01 3.690689910397e-04 2.445584863103e+01
1.091000000000e+03 -1.064764235030e-01 3.671001783256e-04 2.439966902124e+01
1.091250000000e+03 -1.033463167279e-01 3.655047971324e-04 2.434417923147e+01
1.091500000000e+03 -1.001530208936e-01 3.642504952040e-04 2.428943261430e+01
1.091750000000e+03 -9.690818486493e-02 3.633051868257e-04 2.423547904436e+01
1.092000000000e+03 -9.362211926525e-02 3.626369942453e-04 2.418236468177e+01
1.092250000000e+03 -9.030408778921e-02 3.622140206056e-04 2.413013176681e+01
1.092500000000e+03 -8.696272800047e-02 3.620040128187e-04 2.407881847558e+01
1.092750000000e+03 -8.360655910919e-02 3.619740255524e-04 2.402845882123e+01
1.093000000000e+03 -8.024450902337e-02 3.620901410738e-04 2.397908263723e+01
1.093250000000e+03 -7.688641299201e-02 3.623173315819e-04 2.393071560563e+01
1.093500000000e+03 -7.354343368825e-02 3.626195206705e-04 2.388337936612e+01
1.093750000000e+03 -7.022836026341e-02 3.629598451464e-04 2.383709167164e+01
1.094000000000e+03 -6.695576547218e-02 3.633012047416e-04 2.379186659580e+01
1.094250000000e+03 -6.374199968465e-02 3.636069814605e-04 2.374771476687e+01
1.094500000000e+03 -6.060502841776e-02 3.638419629647e-04 2.370464364070e+01
1.094750000000e+03 -5.756411668948e-02 3.639734347072e-04 2.366265774898e+01
1.095000000000e+03 -5.463939018145e-02 3.639723315516e-04 2.362175896825e+01
1.095250000000e+03 -5.185129489608e-02 3.638143419058e-04 2.358194676573e+01
1.095500000000e+03 -4.921999710241e-02 3.634809734141e-04 2.354321839177e+01
1.095750000000e+03 -4.676475855076e-02 3.629605332626e-04 2.350556907858e+01
1.096000000000e+03 -4.450331964255e-02 3.622487592281e-04 2.346899215402e+01
1.096250000000e+03 -4.245133334119e-02 3.613492174470e-04 2.343347915784e+01
1.096500000000e+03 -4.062187077429e-02 3.602734303230e-04 2.339901989348e+01
1.096750000000e+03 -3.902502297850e-02 3.590406816598e-04 2.336560245449e+01
1.097000000000e+03 -3.766761580264e-02 3.576775781018e-04 2.333321324192e+01
1.097250000000e+03 -3.655303954059e-02 3.562173543791e-04 2.330183693973e+01
1.097500000000e+03 -3.568120010937e-02 3.546985807300e-04 2.327145651495e+01
1.097750000000e+03 -3.504857355757e-02 3.531640173322e-04 2.324205318931e+01
1.098000000000e+03 -3.464836255340e-02 3.516591407308e-04 2.321360645396e+01
1.098250000000e+03 -3.447072570348e-02 3.502307589313e-04 2.318609407479e+01
1.098500000000e+03 -3.450306717579e-02 3.489250779238e-04 2.315949214322e+01
1.098750000000e+03 -3.473036455981e-02 3.477864571084e-04 2.313377515802e+01
1.099000000000e+03 -3.513550754380e-02 3.468560263419e-04 2.310891611864e+01
1.099250000000e+03 -3.569963530526e-02 3.461703366339e-04 2.308488667261e+01
1.099500000000e+03 -3.640245512439e-02 3.457601971391e-04 2.306165729365e+01
1.099750000000e+03 -3.722252456245e-02 3.456497955002e-04 2.303919747030e+01
1.100000000000e+03 -3.813749351624e-02 3.458560005148e-04 2.301747594366e+01
1.100250000000e+03 -3.912430160046e-02 3.463878568754e-04 2.299646094822e+01
1.100500000000e+03 -4.015932617627e-02 3.472462946836e-04 2.297612047588e+01
1.100750000000e+03 -4.121849367915e-02 3.484240671397e-04 2.295642255067e+01
1.101000000000e+03 -4.227735072290e-02 3.499058488409e-04 2.293733549320e+01
1.101250000000e+03 -4.331111389269e-02 3.516685042266e-04 2.291882820135e+01
1.101500000000e+03 -4.429470842538e-02 3.536814981014e-04 2.290087040917e+01
1.101750000000e+03 -4.520280274912e-02 3.559074116883e-04 2.288343294351e+01
1.102000000000e+03 -4.600985919156e-02 3.583025559453e-04 2.286648795717e+01
1.102250000000e+03 -4.669020844141e-02 3.608176566532e-04 2.285000915644e+01
1.102500000000e+03 -4.721815431912e-02 3.633985854877e-04 2.283397199209e+01
1.102750000000e+03 -4.756812541297e-02 3.659871614781e-04 2.281835384356e+01
1.103000000000e+03 -4.771487104315e-02 3.685218745292e-04 2.280313418011e+01
1.103250000000e+03 -4.763370511928e-02 3.709387540372e-04 2.278829468798e+01
1.103500000000e+03 -4.730080140756e-02 3.731722729991e-04 2.277381939218e+01
1.103750000000e+03 -4.669352550940e-02 3.751561537100e-04 2.275969474266e+01
1.104000000000e+03 -4.579081057557e-02 3.768241975902e-04 2.274590968748e+01
1.104250000000e+03 -4.457355527692e-02 3.781111744767e-04 2.273245571954e+01
1.104500000000e+03 -4.302503703088e-02 3.789537086794e-04 2.271932690074e+01
1.104750000000e+03 -4.113133015947e-02 3.792911629207e-04 2.270651986954e+01
1.105000000000e+03 -3.888171001212e-02 3.790665261261e-04 2.269403381920e+01
1.105250000000e+03 -3.626903299266e-02 3.782272802737e-04 2.268187045739e+01
1.105500000000e+03 -3.329007757392e-02 3.767262008188e-04 2.267003393875e+01
1.105750000000e+03 -2.994583284309e-02 3.745223824617e-04 2.265853077837e+01
1.106000000000e+03 -2.624172567154e-02 3.715820181961e-04 2.264736973481e+01
1.106250000000e+03 -2.218777470502e-02 3.678790266253e-04 2.263656167197e+01
1.106500000000e+03 -1.779866674062e-02 3.633958033547e-04 2.262611939890e+01
1.106750000000e+03 -1.309374719042e-02 3.581238629422e-04 2.261605747722e+01
1.107000000000e+03 -8.096928664141e-03 3.520643803010e-04 2.260639201514e+01
1.107250000000e+03 -2.836507871413e-03 3.452286210918e-04 2.259714043228e+01
1.107500000000e+03 2.655094417011e-03 3.376382580981e-04 2.258832121082e+01
1.107750000000e+03 8.341673925594e-03 3.293255686463e-04 2.257995362426e+01
1.108000000000e+03 1.418365995562e-02 3.203334693131e-04 2.257205745507e+01
1.108250000000e+03 2.013858563640e-02 3.107154355229e-04 2.256465270175e+01
1.108500000000e+03 2.616162611529e-02 3.005352309243e-04 2.255775927784e+01
1.108750000000e+03 3.220616629130e-02 2.898665174162e-04 2.255139670976e+01
1.109000000000e+03 3.822441656177e-02 2.787922656589e-04 2.254558383807e+01
1.109250000000e+03 4.416803850778e-02 2.674040307848e-04 2.254033852267e+01
1.109500000000e+03 4.998879302714e-02 2.558010691794e-04 2.253567736559e+01
1.109750000000e+03 5.563917726744e-02 2.440893592316e-04 2.253161544692e+01
1.110000000000e+03 6.107306945247e-02 2.323803958436e-04 2.252816608596e+01
1.110250000000e+03 6.624633408487e-02 2.207899040807e-04 2.252534062591e+01
1.110500000000e+03 7.111742144304e-02 2.094364311784e-04 2.252314825175e+01
1.110750000000e+03 7.564791576986e-02 1.984398709063e-04 2.252159583918e+01
1.111000000000e+03 7.980304898478e-02 1.879198235438e-04 2.252068784001e+01
1.111250000000e+03 8.355216294590e-02 1.779939338983e-04 2.252042620253e+01
1.111500000000e+03 8.686912434630e-02 1.687763690251e-04 2.252081033192e+01
1.111750000000e+03 8.973267339592e-02 1.603759883141e-04 2.252183708304e+01
1.112000000000e+03 9.212671981712e-02 1.528946376733e-04 2.252350079051e+01
1.112250000000e+03 9.404056986412e-02 1.464256206172e-04 2.252579332952e+01
1.112500000000e+03 9.546908770271e-02 1.410521214961e-04 2.252870420473e+01
1.112750000000e+03 9.641279435800e-02 1.368456540558e-04 2.253222066711e+01
1.113000000000e+03 9.687789464225e-02 1.338646804018e-04 2.253632784950e+01
1.113250000000e+03 9.687623417364e-02 1.321534288792e-04 2.254100891857e+01
1.113500000000e+03 9.642519527325e-02 1.317408168791e-04 2.254624524374e+01
1.113750000000e+03 9.554751721095e-02 1.326395734891e-04 2.255201656913e+01
1.114000000000e+03 9.427105696947e-02 1.348455770632e-04 2.255830119703e+01
1.114250000000e+03 9.262848424748e-02 1.383374184891e-04 2.256507616827e+01
1.114500000000e+03 9.065691059710e-02 1.430762190712e-04 2.257231744404e+01
1.114750000000e+03 8.839746302082e-02 1.490056952885e-04 2.258000008736e+01
1.115000000000e+03 8.589480251435e-02 1.560524785305e-04 2.258809843307e+01
1.115250000000e+03 8.319659044307e-02 1.641267096064e-04 2.259658625798e+01
1.115500000000e+03 8.035290763889e-02 1.731229020229e-04 2.260543694502e+01
1.115750000000e+03 7.741564193514e-02 1.829210708004e-04 2.261462363080e+01
1.116000000000e+03 7.443783768080e-02 1.933880737748e-04 2.262411935794e+01
1.116250000000e+03 7.147302516204e-02 2.043791749155e-04 2.263389721109e+01
1.116500000000e+03 6.857453539558e-02 2.157398965688e-04 2.264393045006e+01
1.116750000000e+03 6.579481008751e-02 2.273080136044e-04 2.265419263496e+01
1.117000000000e+03 6.318471165132e-02 2.389157034661e-04 2.266465774487e+01
1.117250000000e+03 6.079285477825e-02 2.503918525890e-04 2.267530029153e+01
1.117500000000e+03 5.866495251188e-02 2.615644520664e-04 2.268609542664e+01
1.117750000000e+03 5.684320022976e-02 2.722630403945e-04 2.269701904272e+01
1.118000000000e+03 5.536570000321e-02 2.823211975391e-04 2.270804787382e+01
1.118250000000e+03 5.426593399800e-02 2.915790112773e-04 2.271915958340e+01
1.118500000000e+03 5.357230163214e-02 2.998854997708e-04 2.273033285453e+01
1.118750000000e+03 5.330771313735e-02 3.071009612291e-04 2.274154747411e+01
1.119000000000e+03 5.348926440659e-02 3.130991852443e-04 2.275278440869e+01
1.119250000000e+03 5.412798575490e-02 3.177694999677e-04 2.276402587945e+01
1.119500000000e+03 5.522866942340e-02 3.210186541040e-04 2.277525543362e+01
1.119750000000e+03 5.678978612244e-02 3.227724430860e-04 2.278645800704e+01
1.120000000000e+03 5.880348582294e-02 3.229770999422e-04 2.279761998606e+01
1.120250000000e+03 6.125568446141e-02 3.216003946403e-04 2.280872926223e+01
1.120500000000e+03 6.412624002062e-02 3.186324325904e-04 2.281977528490e+01
1.120750000000e+03 6.738920639958e-02 3.140861572656e-04 2.283074911020e+01
1.121000000000e+03 7.101317408844e-02 3.079974820507e-04 2.284164344365e+01
1.121250000000e+03 7.496168352951e-02 3.004251038301e-04 2.285245268213e+01
1.121500000000e+03 7.919371136838e-02 2.914499601518e-04 2.286317294923e+01
1.121750000000e+03 8.366422097558e-02 2.811743015912e-04 2.287380213525e+01
1.122000000000e+03 8.832476996124e-02 2.697204872765e-04 2.288433992636e+01
1.122250000000e+03 9.312416965346e-02 2.572294961417e-04 2.289478784166e+01
1.122500000000e+03 9.800918288481e-02 2.438590216875e-04 2.290514926189e+01
1.122750000000e+03 1.029252578598e-01 2.297812554020e-04 2.291542946518e+01
1.123000000000e+03 1.078172789790e-01 2.151804600059e-04 2.292563565835e+01
1.123250000000e+03 1.126303334052e-01 2.002502993347e-04 2.293577701263e+01
1.123500000000e+03 1.173104799213e-01 1.851910638348e-04 2.294586469974e+01
1.123750000000e+03 1.218055021231e-01 1.702067309312e-04 2.295591192868e+01
1.124000000000e+03 1.260656506378e-01 1.555017952006e-04 2.296593398438e+01
1.124250000000e+03 1.300443440026e-01 1.412780447918e-04 2.297594826685e+01
1.124500000000e+03 1.336988404594e-01 1.277314464094e-04 2.298597432857e+01
1.124750000000e+03 1.369908458139e-01 1.150491372493e-04 2.299603391216e+01
1.125000000000e+03 1.398870720149e-01 1.034063859138e-04 2.300615098132e+01
1.125250000000e+03 1.423597155719e-01 9.296374997305e-05 2.301635175056e+01
1.125500000000e+03 1.443868642607e-01 8.386443777640e-05 2.302666470281e+01
1.125750000000e+03 1.459528159341e-01 7.623192739601e-05 2.303712060028e+01
1.126000000000e+03 1.470483069480e-01 7.016790743358e-05 2.304775248316e+01
1.126250000000e+03 1.476706419567e-01 6.575043564735e-05 2.305859565079e+01
1.126500000000e+03 1.478237309715e-01 6.303258268823e-05 2.306968762858e+01
1.126750000000e+03 1.475180237931e-01 6.204150548331e-05 2.308106811350e+01
1.127000000000e+03 1.467703436067e-01 6.277786357987e-05 2.309277890240e+01
1.127250000000e+03 1.456036314867e-01 6.521567692436e-05 2.310486378952e+01
1.127500000000e+03 1.440465887375e-01 6.930264988364e-05 2.311736844827e+01
1.127750000000e+03 1.421332439744e-01 7.496092744543e-05 2.313034028033e+01
1.128000000000e+03 1.399024296590e-01 8.208826826931e-05 2.314382824418e+01
1.128250000000e+03 1.373971949207e-01 9.055954105118e-05 2.315788265297e+01
1.128500000000e+03 1.346641520091e-01 1.002287727225e-04 2.317255494891e+01
1.128750000000e+03 1.317527705554e-01 1.109315514459e-04 2.318789745674e+01
1.129000000000e+03 1.287146374670e-01 1.224875480645e-04 2.320396310285e+01
1.129250000000e+03 1.256026808840e-01 1.347034564209e-04 2.322080512432e+01
1.129500000000e+03 1.224703836359e-01 1.473760924824e-04 2.323847675553e+01
1.129750000000e+03 1.193709923089e-01 1.602956349579e-04 2.325703089134e+01
1.130000000000e+03 1.163567362620e-01 1.732490585788e-04 2.327651974577e+01
1.130250000000e+03 1.134780682869e-01 1.860234771950e-04 2.329699449669e+01
1.130500000000e+03 1.107829398493e-01 1.984097694231e-04 2.331850492140e+01
1.130750000000e+03 1.083161192297e-01 2.102058427666e-04 2.334109902844e+01
1.131000000000e+03 1.061185651899e-01 2.212198008605e-04 2.336482269498e+01
1.131250000000e+03 1.042268649842e-01 2.312730440216e-04 2.338971930476e+01
1.131500000000e+03 1.026727383857e-01 2.402031338555e-04 2.341582938968e+01
1.131750000000e+03 1.014826244494e-01 2.478663751548e-04 2.344319029476e+01
1.132000000000e+03 1.006773401462e-01 2.541401479625e-04 2.347183584270e+01
1.132250000000e+03 1.002718307432e-01 2.589245833246e-04 2.350179603602e+01
1.132500000000e+03 1.002749954191e-01 2.621443110412e-04 2.353309676370e+01
1.132750000000e+03 1.006896023230e-01 2.637496167347e-04 2.356575954833e+01
1.133000000000e+03 1.015122849689e-01 2.637171429644e-04 2.359980131259e+01
1.133250000000e+03 1.027336132117e-01 2.620502108865e-04 2.363523418140e+01
1.133500000000e+03 1.043382484846e-01 2.587786993037e-04 2.367206532274e+01
1.133750000000e+03 1.063051616908e-01 2.539585293320e-04 2.371029681379e+01
1.134000000000e+03 1.086079250989e-01 2.476707191400e-04 2.374992555536e+01
1.134250000000e+03 1.112150668790e-01 2.400200393202e-04 2.379094322491e+01
1.134500000000e+03 1.140904781500e-01 2.311333568484e-04 2.383333626065e+01
1.134750000000e+03 1.171938795445e-01 2.211576229736e-04 2.387708589502e+01
1.135000000000e+03 1.204813354063e-01 2.102574997418e-04 2.392216822580e+01
1.135250000000e+03 1.239058089000e-01 1.986127671191e-04 2.396855432015e+01
1.135500000000e+03 1.274177598416e-01 1.864156084527e-04 2.401621036454e+01
1.135750000000e+03 1.309657774946e-01 1.738675870370e-04 2.406509783800e+01
1.136000000000e+03 1.344972424990e-01 1.611765395809e-04 2.411517372533e+01
1.136250000000e+03 1.379590123207e-01 1.485534203062e-04 2.416639075392e+01
1.136500000000e+03 1.412981244822e-01 1.362091521369e-04 2.421869765577e+01
1.136750000000e+03 1.444625142624e-01 1.243514578368e-04 2.427203944594e+01
1.137000000000e+03 1.474017306910e-01 1.131817815346e-04 2.432635771672e+01
1.137250000000e+03 1.500676524688e-01 1.028923202495e-04 2.438159094321e+01
1.137500000000e+03 1.524151863556e-01 9.366322319065e-05 2.443767478908e+01
1.137750000000e+03 1.544029418286e-01 8.565999162598e-05 2.449454241164e+01
1.138000000000e+03 1.559938735215e-01 7.903111816133e-05 2.455212476373e+01
1.138250000000e+03 1.571558731640e-01 7.390594335560e-05 2.461035088036e+01
1.138500000000e+03 1.578623107479e-01 7.039284303031e-05 2.466914815498e+01
1.138750000000e+03 1.580925043091e-01 6.857777089199e-05 2.472844258915e+01
1.139000000000e+03 1.578321152650e-01 6.852308116297e-05 2.478815902831e+01
1.139250000000e+03 1.570734614585e-01 7.026669075289e-05 2.484822137169e+01
1.139500000000e+03 1.558157278418e-01 7.382163039627e-05 2.490855274915e+01
1.139750000000e+03 1.540650890706e-01 7.917593531054e-05 2.496907568282e+01
1.140000000000e+03 1.518347195976e-01 8.629288163160e-05 2.502971221496e+01
1.140250000000e+03 1.491447071633e-01 9.511157764185e-05 2.509038402362e+01
1.140500000000e+03 1.460218468122e-01 1.055479173286e-04 2.515101249539e+01
1.140750000000e+03 1.424993468893e-01 1.174957970143e-04 2.521151881288e+01
1.141000000000e+03 1.386164189786e-01 1.308286785472e-04 2.527182399876e+01
1.141250000000e+03 1.344177755643e-01 1.454014076800e-04 2.533184896321e+01
1.141500000000e+03 1.299530433027e-01 1.610522756936e-04 2.539151456287e+01
1.141750000000e+03 1.252760854797e-01 1.776052943577e-04 2.545074163764e+01
1.142000000000e+03 1.204442543112e-01 1.948726035141e-04 2.550945106667e+01
1.142250000000e+03 1.155175855162e-01 2.126570465525e-04 2.556756385461e+01
1.142500000000e+03 1.105579353557e-01 2.307548337525e-04 2.562500120876e+01
1.142750000000e+03 1.056280835215e-01 2.489582419026e-04 2.568168466348e+01
1.143000000000e+03 1.007908103897e-01 2.670583299770e-04 2.573753622341e+01
1.143250000000e+03 9.610796048780e-02 2.848476365591e-04 2.579247854545e+01
1.143500000000e+03 9.163951642639e-02 3.021227675027e-04 2.584643514598e+01
1.143750000000e+03 8.744268384002e-02 3.186870039689e-04 2.589933066053e+01
1.144000000000e+03 8.357101625737e-02 3.343526909590e-04 2.595109111155e+01
1.144250000000e+03 8.007358453050e-02 3.489434721854e-04 2.600164425103e+01
1.144500000000e+03 7.699421242562e-02 3.622963951565e-04 2.605091990444e+01
1.144750000000e+03 7.437079266182e-02 3.742638059049e-04 2.609885034724e+01
1.145000000000e+03 7.223468895105e-02 3.847150879932e-04 2.614537073362e+01
1.145250000000e+03 7.061024970181e-02 3.935381329117e-04 2.619041951741e+01
1.145500000000e+03 6.951443508767e-02 4.006405997906e-04 2.623393889555e+01
1.145750000000e+03 6.895656346724e-02 4.059509765714e-04 2.627587527912e+01
1.146000000000e+03 6.893819633371e-02 4.094193881234e-04 2.631617973721e+01
1.146250000000e+03 6.945315316934e-02 4.110181239412e-04 2.635480845544e+01
1.146500000000e+03 7.048766027788e-02 4.107419694284e-04 2.639172317632e+01
1.146750000000e+03 7.202063495141e-02 4.086083060060e-04 2.642689161702e+01
1.147000000000e+03 7.402409253334e-02 4.046569260777e-04 2.646028786616e+01
1.147250000000e+03 7.646367746523e-02 3.989495790241e-04 2.649189272746e+01
1.147500000000e+03 7.929928949648e-02 3.915693014840e-04 2.652169404924e+01
1.147750000000e+03 8.248580934172e-02 3.826194604793e-04 2.654968697896e+01
1.148000000000e+03 8.597389650645e-02 3.722225475483e-04 2.657587416986e+01
1.148250000000e+03 8.971083656472e-02 3.605187462819e-04 2.660026593669e+01
1.148500000000e+03 9.364143216928e-02 3.476642302789e-04 2.662288033167e+01
1.148750000000e+03 9.770890348851e-02 3.338292616657e-04 2.664374315365e+01
1.149000000000e+03 1.018557889842e-01 3.191960647967e-04 2.666288788740e+01
1.149250000000e+03 1.060248201738e-01 3.039565305955e-04 2.668035557000e+01
1.149500000000e+03 1.101597600887e-01 2.883097540456e-04 2.669619456892e+01
1.149750000000e+03 1.142061870590e-01 2.724594508257e-04 2.671046029956e+01
1.150000000000e+03 1.181122101667e-01 2.566112899488e-04 2.672321485675e+01
1.150250000000e+03 1.218291098041e-01 2.409701639380e-04 2.673452658178e+01
1.150500000000e+03 1.253118942877e-01 2.257374773826e-04 2.674446956312e+01
1.150750000000e+03 1.285197651966e-01 2.111084702817e-04 2.675312306635e+01
1.151000000000e+03 1.314164950680e-01 1.972695732642e-04 2.676057092194e+01
1.151250000000e+03 1.339707090472e-01 1.843959308122e-04 2.676690085079e+01
1.151500000000e+03 1.361560836519e-01 1.726490604107e-04 2.677220375791e+01
1.151750000000e+03 1.379514520111e-01 1.621747309505e-04 2.677657298777e+01
1.152000000000e+03 1.393408384832e-01 1.531010403120e-04 2.678010355833e+01
1.152250000000e+03 1.403134125531e-01 1.455367685580e-04 2.678289137501e+01
1.152500000000e+03 1.408633784239e-01 1.395700055326e-04 2.678503243997e+01
1.152750000000e+03 1.409898083110e-01 1.352670680963e-04 2.678662206108e+01
1.153000000000e+03 1.406964216726e-01 1.326717475055e-04 2.678775406801e+01
1.153250000000e+03 1.399913220913e-01 1.318048598491e-04 2.678852004487e+01
1.153500000000e+03 1.388866997911e-01 1.326641257583e-04 2.678900858333e+01
1.153750000000e+03 1.373985050738e-01 1.352243614795e-04 2.678930456735e+01
1.154000000000e+03 1.355461010289e-01 1.394380685243e-04 2.678948848461e+01
1.154250000000e+03 1.333519017682e-01 1.452360601501e-04 2.678963578174e+01
1.154500000000e+03 1.308410066537e-01 1.525286657755e-04 2.678981626283e+01
1.154750000000e+03 1.280408284446e-01 1.612072021234e-04 2.679009352609e+01
1.155000000000e+03 1.249807306627e-01 1.711455596517e-04 2.679052445920e+01
1.155250000000e+03 1.216916702865e-01 1.822020451155e-04 2.679115877972e+01
1.155500000000e+03 1.182058545090e-01 1.942213908479e-04 2.679203863038e+01
1.155750000000e+03 1.145564158051e-01 2.070372076228e-04 2.679319823634e+01
1.156000000000e+03 1.107771016427e-01 2.204741667601e-04 2.679466361220e+01
1.156250000000e+03 1.069019884638e-01 2.343504294570e-04 2.679645233760e+01
1.156500000000e+03 1.029652142920e-01 2.484801943287e-04 2.679857339181e+01
1.156750000000e+03 9.900072948745e-02 2.626762296021e-04 2.680102704650e+01
1.157000000000e+03 9.504207301036e-02 2.767523545115e-04 2.680380483504e+01
1.157250000000e+03 9.112216124444e-02 2.905258696788e-04 2.680688958104e+01
1.157500000000e+03 8.727309523393e-02 3.038198582854e-04 2.681025549346e+01
1.157750000000e+03 8.352597899659e-02 3.164653621040e-04 2.681386833321e+01
1.158000000000e+03 7.991075426751e-02 3.283033671594e-04 2.681768564861e+01
1.158250000000e+03 7.645603838280e-02 3.391866072547e-04 2.682165708032e+01
1.158500000000e+03 7.318897350187e-02 3.489811342768e-04 2.682572472818e+01
1.158750000000e+03 7.013507743386e-02 3.575676593339e-04 2.682982359501e+01
1.159000000000e+03 6.731810290767e-02 3.648426666497e-04 2.683388208370e+01
1.159250000000e+03 6.475989662406e-02 3.707192547415e-04 2.683782257290e+01
1.159500000000e+03 6.248026251827e-02 3.751277486534e-04 2.684156203666e+01
1.159750000000e+03 6.049683128406e-02 3.780160834491e-04 2.684501272510e+01
1.160000000000e+03 5.882492797015e-02 3.793499577499e-04 2.684808290417e+01
1.160250000000e+03 5.747744876244e-02 3.791128110717e-04 2.685067762469e+01
1.160500000000e+03 5.646474674967e-02 3.773055843599e-04 2.685269954123e+01
1.160750000000e+03 5.579451613958e-02 3.739463511527e-04 2.685404975839e+01
1.161000000000e+03 5.547169614083e-02 3.690697709500e-04 2.685462869667e+01
1.161250000000e+03 5.549838686740e-02 3.627264138781e-04 2.685433697432e+01
1.161500000000e+03 5.587377223261e-02 3.549820030984e-04 2.685307629001e+01
1.161750000000e+03 5.659406872657e-02 3.459165281196e-04 2.685075030239e+01
1.162000000000e+03 5.765249007150e-02 3.356232867594e-04 2.684726548626e+01
1.162250000000e+03 5.903923873755e-02 3.242078368274e-04 2.684253196466e+01
1.162500000000e+03 6.074151192174e-02 3.117869081778e-04 2.683646430071e+01
1.162750000000e+03 6.274354411796e-02 2.984872212967e-04 2.682898224105e+01
1.163000000000e+03 6.502667137039e-02 2.844442656098e-04 2.682001139763e+01
1.163250000000e+03 6.756942893014e-02 2.698010114918e-04 2.680948386476e+01
1.163500000000e+03 7.034766935629e-02 2.547065902424e-04 2.679733875924e+01
1.163750000000e+03 7.333472063992e-02 2.393149021961e-04 2.678352267363e+01
1.164000000000e+03 7.650156276784e-02 2.237832005221e-04 2.676799004890e+01
1.164250000000e+03 7.981704083426e-02 2.082706164456e-04 2.675070344598e+01
1.164500000000e+03 8.324809611293e-02 1.929366703408e-04 2.673163372897e+01
1.164750000000e+03 8.676002837491e-02 1.779397445873e-04 2.671076015046e+01
1.165000000000e+03 9.031677567766e-02 1.634355283978e-04 2.668807034197e+01
1.165250000000e+03 9.388121523141e-02 1.495754409841e-04 2.666356021734e+01
1.165500000000e+03 9.741547659285e-02 1.365051919822e-04 2.663723378405e+01
1.165750000000e+03 1.008812726651e-01 1.243631678158e-04 2.660910288125e+01
1.166000000000e+03 1.042402314058e-01 1.132789695135e-04 2.657918683829e+01
1.166250000000e+03 1.074542395179e-01 1.033719771557e-04 2.654751207646e+01
1.166500000000e+03 1.104857774562e-01 9.475002256494e-05 2.651411165232e+01
1.166750000000e+03 1.132982621624e-01 8.750811269312e-05 2.647902475559e+01
1.167000000000e+03 1.158563695027e-01 8.172731794307e-05 2.644229618281e+01
1.167250000000e+03 1.181263603468e-01 7.747374644285e-05 2.640397577838e+01
1.167500000000e+03 1.200763865992e-01 7.479769220272e-05 2.636411786934e+01
1.167750000000e+03 1.216767799565e-01 7.373302021338e-05 2.632278069885e+01
1.168000000000e+03 1.229003388156e-01 7.429666619297e-05 2.628002586382e+01
1.168250000000e+03 1.237225863250e-01 7.648824579590e-05 2.623591777393e+01
1.168500000000e+03 1.241220210136e-01 8.029006605501e-05 2.619052312763e+01
1.168750000000e+03 1.240803429562e-01 8.566735307475e-05 2.614391042627e+01
1.169000000000e+03 1.235826796457e-01 9.256852802111e-05 2.609614951992e+01
1.169250000000e+03 1.226177839034e-01 1.009258423569e-04 2.604731119099e+01
1.169500000000e+03 1.211782258076e-01 1.106562092066e-04 2.599746678758e+01
1.169750000000e+03 1.192605613954e-01 1.216622945221e-04 2.594668789513e+01
1.170000000000e+03 1.168654998662e-01 1.338336526796e-04 2.589504606036e+01
1.170250000000e+03 1.139980394834e-01 1.470482275505e-04 2.584261255482e+01
1.170500000000e+03 1.106675876633e-01 1.611739545663e-04 2.578945818963e+01
1.170750000000e+03 1.068880609356e-01 1.760704640455e-04 2.573565316404e+01
1.171000000000e+03 1.026779479810e-01 1.915909115417e-04 2.568126696156e+01
1.171250000000e+03 9.806034504664e-02 2.075838663459e-04 2.562636827616e+01
1.171500000000e+03 9.306294055048e-02 2.238952527216e-04 2.557102496796e+01
1.171750000000e+03 8.771796062403e-02 2.403702614197e-04 2.551530404990e+01
1.172000000000e+03 8.206204844177e-02 2.568552474137e-04 2.545927169254e+01
1.172250000000e+03 7.613608564822e-02 2.731995336165e-04 2.540299324327e+01
1.172500000000e+03 6.998494073202e-02 2.892571141047e-04 2.534653325264e+01
1.172750000000e+03 6.365714340341e-02 3.048882242323e-04 2.528995551429e+01
1.173000000000e+03 5.720448122809e-02 3.199607369114e-04 2.523332309486e+01
1.173250000000e+03 5.068151205183e-02 3.343513978599e-04 2.517669836136e+01
1.173500000000e+03 4.414500608579e-02 3.479468402060e-04 2.512014299917e+01
1.173750000000e+03 3.765330076471e-02 3.606444410248e-04 2.506371801388e+01
1.174000000000e+03 3.126560439636e-02 3.723529325899e-04 2.500748372193e+01
1.174250000000e+03 2.504122627785e-02 3.829928723666e-04 2.495149971373e+01
1.174500000000e+03 1.903877136489e-02 3.924969060182e-04 2.489582480143e+01
1.174750000000e+03 1.331530536224e-02 4.008098778260e-04 2.484051693964e+01
1.175000000000e+03 7.925499714417e-03 4.078888227228e-04 2.478563313170e+01
1.175250000000e+03 2.920788932277e-03 4.137027900014e-04 2.473122930506e+01
1.175500000000e+03 -1.651440826787e-03 4.182326789973e-04 2.467736017463e+01
1.175750000000e+03 -5.748631947981e-03 4.214710306132e-04 2.462407908191e+01
1.176000000000e+03 -9.333755273223e-03 4.234215944884e-04 2.457143782270e+01
1.176250000000e+03 -1.237592873637e-02 4.240989826551e-04 2.451948646185e+01
1.176500000000e+03 -1.485094589075e-02 4.235283515236e-04 2.446827313684e+01
1.176750000000e+03 -1.674167771906e-02 4.217450884005e-04 2.441784385900e+01
1.177000000000e+03 -1.803835899846e-02 4.187944543566e-04 2.436824231112e+01
1.177250000000e+03 -1.873874003685e-02 4.147312014397e-04 2.431950964861e+01
1.177500000000e+03 -1.884810280474e-02 4.096192242745e-04 2.427168430729e+01
1.177750000000e+03 -1.837915329774e-02 4.035312647246e-04 2.422480181466e+01
1.178000000000e+03 -1.735177558636e-02 3.965485200032e-04 2.417889462093e+01
1.178250000000e+03 -1.579267331337e-02 3.887601955020e-04 2.413399194213e+01
1.178500000000e+03 -1.373490902427e-02 3.802629948227e-04 2.409011961357e+01
1.178750000000e+03 -1.121734281037e-02 3.711605266796e-04 2.404729997586e+01
1.179000000000e+03 -8.284003192090e-03 3.615626291189e-04 2.400555176715e+01
1.179250000000e+03 -4.983395827883e-03 3.515845355225e-04 2.396489004570e+01
1.179500000000e+03 -1.367772181761e-03 3.413459810335e-04 2.392532612972e+01
1.179750000000e+03 2.507625702991e-03 3.309700942945e-04 2.388686755990e+01
1.180000000000e+03 6.585331565980e-03 3.205821847227e-04 2.384951808466e+01
1.180250000000e+03 1.080641448297e-02 3.103084064374e-04 2.381327766753e+01
1.180500000000e+03 1.511121579232e-02 3.002743292787e-04 2.377814251224e+01
1.180750000000e+03 1.944006369694e-02 2.906033743454e-04 2.374410510993e+01
1.181000000000e+03 2.373394775060e-02 2.814152063137e-04 2.371115431038e+01
1.181250000000e+03 2.793515089132e-02 2.728240710461e-04 2.367927540863e+01
1.181500000000e+03 3.198784087199e-02 2.649371123612e-04 2.364845025302e+01
1.181750000000e+03 3.583860586811e-02 2.578527467486e-04 2.361865736444e+01
1.182000000000e+03 3.943694600384e-02 2.516591026942e-04 2.358987208312e+01
1.182250000000e+03 4.273572003278e-02 2.464325613479e-04 2.356206673047e+01
1.182500000000e+03 4.569154094756e-02 2.422364757091e-04 2.353521076961e+01
1.182750000000e+03 4.826512848368e-02 2.391200930535e-04 2.350927100299e+01
1.183000000000e+03 5.042162827081e-02 2.371176801371e-04 2.348421176866e+01
1.183250000000e+03 5.213088502055e-02 2.362479381887e-04 2.345999514447e+01
1.183500000000e+03 5.336768273053e-02 2.365136964944e-04 2.343658117737e+01
1.183750000000e+03 5.411195732619e-02 2.379018791726e-04 2.341392810553e+01
1.184000000000e+03 5.434896999590e-02 2.403837904673e-04 2.339199258946e+01
1.184250000000e+03 5.406945142040e-02 2.439156926195e-04 2.337072996042e+01
1.184500000000e+03 5.326971277024e-02 2.484396507234e-04 2.335009445261e+01
1.184750000000e+03 5.195171459637e-02 2.538846686113e-04 2.333003945914e+01
1.185000000000e+03 5.012310608215e-02 2.601680205239e-04 2.331051776345e+01
1.185250000000e+03 4.779720920995e-02 2.671967516104e-04 2.329148179312e+01
1.185500000000e+03 4.499295665139e-02 2.748694144724e-04 2.327288385287e+01
1.185750000000e+03 4.173477919172e-02 2.830778537415e-04 2.325467636178e+01
1.186000000000e+03 3.805242573604e-02 2.917091589731e-04 2.323681208830e+01
1.186250000000e+03 3.398072366623e-02 3.006474767624e-04 2.321924437116e+01
1.186500000000e+03 2.955927019210e-02 3.097759136510e-04 2.320192733928e+01
1.186750000000e+03 2.483205149320e-02 3.189782781540e-04 2.318481612657e+01
1.187000000000e+03 1.984699172140e-02 3.281408576415e-04 2.316786708142e+01
1.187250000000e+03 1.465543303554e-02 3.371541259217e-04 2.315103796002e+01
1.187500000000e+03 9.311546522921e-03 3.459140522497e-04 2.313428812629e+01
1.187750000000e+03 3.871681873802e-03 3.543233611127e-04 2.311757873585e+01
1.188000000000e+03 -1.606333301486e-03 3.622926732765e-04 2.310087291841e+01
1.188250000000e+03 -7.063945797897e-03 3.697414164850e-04 2.308413594640e+01
1.188500000000e+03 -1.244265484342e-02 3.765985312797e-04 2.306733540568e+01
1.188750000000e+03 -1.768481648199e-02 3.828030056684e-04 2.305044134186e+01
1.189000000000e+03 -2.273445094229e-02 3.883041837750e-04 2.303342640876e+01
1.189250000000e+03 -2.753804063692e-02 3.930620488867e-04 2.301626599823e+01
1.189500000000e+03 -3.204530677723e-02 3.970472363633e-04 2.299893835846e+01
1.189750000000e+03 -3.620994397884e-02 4.002408849069e-04 2.298142469068e+01
1.190000000000e+03 -3.999029812937e-02 4.026343079647e-04 2.296370923459e+01
1.190250000000e+03 -4.334997959285e-02 4.042287358293e-04 2.294577933164e+01
1.190500000000e+03 -4.625839229124e-02 4.050348898135e-04 2.292762546263e+01
1.190750000000e+03 -4.869116576836e-02 4.050723776429e-04 2.290924127169e+01
1.191000000000e+03 -5.063049419273e-02 4.043690918588e-04 2.289062355632e+01
1.191250000000e+03 -5.206535758697e-02 4.029605460707e-04 2.287177224326e+01
1.191500000000e+03 -5.299163398623e-02 4.008891693091e-04 2.285269033311e+01
1.191750000000e+03 -5.341209743618e-02 3.982034911801e-04 2.283338382722e+01
1.192000000000e+03 -5.333630029723e-02 3.949573405659e-04 2.281386162661e+01
1.192250000000e+03 -5.278034539581e-02 3.912090321933e-04 2.279413541895e+01
1.192500000000e+03 -5.176655393291e-02 3.870204645364e-04 2.277421953614e+01
1.192750000000e+03 -5.032303934382e-02 3.824562727572e-04 2.275413080425e+01
1.193000000000e+03 -4.848319252793e-02 3.775829905742e-04 2.273388837615e+01
1.193250000000e+03 -4.628509529116e-02 3.724681807478e-04 2.271351355233e+01
1.193500000000e+03 -4.377086987292e-02 3.671795605331e-04 2.269302959852e+01
1.193750000000e+03 -4.098598407456e-02 3.617841886742e-04 2.267246155086e+01
1.194000000000e+03 -3.797851847761e-02 3.563476591247e-04 2.265183602745e+01
1.194250000000e+03 -3.479841491729e-02 3.509333147363e-04 2.263118103808e+01
1.194500000000e+03 -3.149672031564e-02 3.456015404692e-04 2.261052579436e+01
1.194750000000e+03 -2.812483466716e-02 3.404091059539e-04 2.258990053332e+01
1.195000000000e+03 -2.473378176720e-02 3.354084974066e-04 2.256933634654e+01
1.195250000000e+03 -2.137351076011e-02 3.306473931879e-04 2.254886501911e+01
1.195500000000e+03 -1.809224120857e-02 3.261682064520e-04 2.252851888358e+01
1.195750000000e+03 -1.493586034764e-02 3.220077089348e-04 2.250833068631e+01
1.196000000000e+03 -1.194738166380e-02 3.181967495601e-04 2.248833347051e+01
1.196250000000e+03 -9.166469015740e-03 3.147600610199e-04 2.246856046897e+01
1.196500000000e+03 -6.629033375452e-03 3.117161809183e-04 2.244904501561e+01
1.196750000000e+03 -4.366903341891e-03 3.090774720974e-04 2.242982047266e+01
1.197000000000e+03 -2.407570488047e-03 3.068502419832e-04 2.241092016207e+01
1.197250000000e+03 -7.740097824990e-04 3.050349706377e-04 2.239237731469e+01
1.197500000000e+03 5.154271330918e-04 3.036266245380e-04 2.237422503161e+01
1.197750000000e+03 1.447050271830e-03 3.026150532070e-04 2.235649623792e+01
1.198000000000e+03 2.011803448002e-03 3.019855387282e-04 2.233922365959e+01
1.198250000000e+03 2.205178679104e-03 3.017193812382e-04 2.232243978078e+01
1.198500000000e+03 2.027074548269e-03 3.017945169197e-04 2.230617682006e+01
1.198750000000e+03 1.481608437656e-03 3.021861716346e-04 2.229046668196e+01
1.199000000000e+03 5.768872678500e-04 3.028676063316e-04 2.227534091951e+01
1.199250000000e+03 -6.752571232160e-04 3.038108786011e-04 2.226083067168e+01
1.199500000000e+03 -2.259560554015e-03 3.049876051878e-04 2.224696660185e+01
1.199750000000e+03 -4.157645225308e-03 3.063697265222e-04 2.223377881214e+01
1.200000000000e+03 -6.348349358676e-03 3.079302412477e-04 2.222129675315e+01
1.200250000000e+03 -8.808076302100e-03 3.096438758738e-04 2.220954910917e+01
1.200500000000e+03 -1.151114727036e-02 3.114877167050e-04 2.219856367823e+01
1.200750000000e+03 -1.443016129984e-02 3.134418139026e-04 2.218836722667e+01
1.201000000000e+03 -1.753635110099e-02 3.154896400216e-04 2.217898534175e+01
1.201250000000e+03 -2.079994213156e-02 3.176184829378e-04 2.217044226154e+01
1.201500000000e+03 -2.419050097742e-02 3.198197076784e-04 2.216276070258e+01
1.201750000000e+03 -2.767728126791e-02 3.220889260665e-04 2.215596167962e+01
1.202000000000e+03 -3.122955520743e-02 3.244260325834e-04 2.215006431663e+01
1.202250000000e+03 -3.481693714585e-02 3.268351097267e-04 2.214508566400e+01
1.202500000000e+03 -3.840969240711e-02 3.293241628392e-04 2.214104051550e+01
1.202750000000e+03 -4.197903199638e-02 3.319048157612e-04 2.213794123450e+01
1.203000000000e+03 -4.549738903701e-02 3.345919495256e-04 2.213579759347e+01
1.203250000000e+03 -4.893867819187e-02 3.374030740348e-04 2.213461662696e+01
1.203500000000e+03 -5.227853601375e-02 3.403576208910e-04 2.213440250785e+01
1.203750000000e+03 -5.549453672734e-02 3.434762303096e-04 2.213515644871e+01
1.204000000000e+03 -5.856638776327e-02 3.467799609318e-04 2.213687662917e+01
1.204250000000e+03 -6.147609674381e-02 3.502894427451e-04 2.213955816028e+01
1.204500000000e+03 -6.420811601596e-02 3.540240366520e-04 2.214319307676e+01
1.204750000000e+03 -6.674945779132e-02 3.580008918639e-04 2.214777037146e+01
1.205000000000e+03 -6.908977668464e-02 3.622340810208e-04 2.215327606996e+01
1.205250000000e+03 -7.122142928720e-02 3.667338709140e-04 2.215969333738e+01
1.205500000000e+03 -7.313949505121e-02 3.715059516982e-04 2.216700263526e+01
1.205750000000e+03 -7.484176812288e-02 3.765507636099e-04 2.217518190826e+01
1.206000000000e+03 -7.632871833090e-02 3.818629427951e-04 2.218420681719e+01
1.206250000000e+03 -7.760341709175e-02 3.874308814207e-04 2.219405099966e+01
1.206500000000e+03 -7.867143201171e-02 3.932364285449e-04 2.220468637322e+01
1.206750000000e+03 -7.954068796789e-02 3.992547314977e-04 2.221608346043e+01
1.207000000000e+03 -8.022130428722e-02 4.054542500899e-04 2.222821174506e+01
1.207250000000e+03 -8.072539719798e-02 4.117969162183e-04 2.224104004633e+01
1.207500000000e+03 -8.106685997341e-02 4.182384671629e-04 2.225453691396e+01
1.207750000000e+03 -8.126111549812e-02 4.247289303615e-04 2.226867103156e+01
1.208000000000e+03 -8.132485620939e-02 4.312132814002e-04 2.228341162504e+01
1.208250000000e+03 -8.127575954606e-02 4.376322298892e-04 2.229872887727e+01
1.208500000000e+03 -8.113219387744e-02 4.439231434087e-04 2.231459432759e+01
1.208750000000e+03 -8.091291108090e-02 4.500210781880e-04 2.233098127179e+01
1.209000000000e+03 -8.063674211788e-02 4.558599181859e-04 2.234786513193e+01
1.209250000000e+03 -8.032228388307e-02 4.613735644590e-04 2.236522381146e+01
1.209500000000e+03 -7.998759152525e-02 4.664971756380e-04 2.238303802360e+01
1.209750000000e+03 -7.964988730524e-02 4.711684428465e-04 2.240129157595e+01
1.210000000000e+03 -7.932527270411e-02 4.753288983890e-04 2.241997162835e+01
1.210250000000e+03 -7.902846944368e-02 4.789248932496e-04 2.243906890401e+01
1.210500000000e+03 -7.877258285229e-02 4.819088680487e-04 2.245857784970e+01
1.210750000000e+03 -7.856888943711e-02 4.842404267606e-04 2.247849675934e+01
1.211000000000e+03 -7.842666667182e-02 4.858872268086e-04 2.249882783501e+01
1.211250000000e+03 -7.835305259414e-02 4.868257328565e-04 2.251957720909e+01
1.211500000000e+03 -7.835295251248e-02 4.870418520991e-04 2.254075490061e+01
1.211750000000e+03 -7.842898175593e-02 4.865313652828e-04 2.256237473425e+01
1.212000000000e+03 -7.858145910532e-02 4.853001750986e-04 2.258445419698e+01
1.212250000000e+03 -7.880843952999e-02 4.833643663203e-04 2.260701426071e+01
1.212500000000e+03 -7.910579452664e-02 4.807500700444e-04 2.263007914518e+01
1.212750000000e+03 -7.946733342621e-02 4.774931399717e-04 2.265367605065e+01
1.213000000000e+03 -7.988496489343e-02 4.736386454746e-04 2.267783485200e+01
1.213250000000e+03 -8.034889660139e-02 4.692401866039e-04 2.270258775431e+01
1.213500000000e+03 -8.084786714821e-02 4.643590552544e-04 2.272796892708e+01
1.213750000000e+03 -8.136940685636e-02 4.590632614861e-04 2.275401412134e+01
1.214000000000e+03 -8.190012137804e-02 4.534264265315e-04 2.278076025338e+01
1.214250000000e+03 -8.242599318091e-02 4.475265766143e-04 2.280824499842e+01
1.214500000000e+03 -8.293269441320e-02 4.414449358947e-04 2.283650636339e+01
1.214750000000e+03 -8.340590756720e-02 4.352645829600e-04 2.286558227062e+01
1.215000000000e+03 -8.383164013921e-02 4.290690686623e-04 2.289551013452e+01
1.215250000000e+03 -8.419653761620e-02 4.229412191659e-04 2.292632645725e+01
1.215500000000e+03 -8.448818061114e-02 4.169617697247e-04 2.295806643085e+01
1.215750000000e+03 -8.469536622554e-02 4.112081480499e-04 2.299076356740e+01
1.216000000000e+03 -8.480836022003e-02 4.057532498588e-04 2.302444932836e+01
1.216250000000e+03 -8.481913004328e-02 4.006644327690e-04 2.305915280383e+01
1.216500000000e+03 -8.472153613730e-02 3.960025746518e-04 2.309490038886e+01
1.216750000000e+03 -8.451149599772e-02 3.918212585369e-04 2.313171551305e+01
1.217000000000e+03 -8.418710125878e-02 3.881660805798e-04 2.316961837723e+01
1.217250000000e+03 -8.374870398603e-02 3.850740088510e-04 2.320862573575e+01
1.217500000000e+03 -8.319894902937e-02 3.825731589851e-04 2.324875069526e+01
1.217750000000e+03 -8.254277419121e-02 3.806824834696e-04 2.329000255895e+01
1.218000000000e+03 -8.178735696471e-02 3.794116794183e-04 2.333238668766e+01
1.218250000000e+03 -8.094202592555e-02 3.787612688480e-04 2.337590440187e+01
1.218500000000e+03 -8.001812402414e-02 3.787227365269e-04 2.342055290312e+01
1.218750000000e+03 -7.902883419805e-02 3.792790144705e-04 2.346632524021e+01
1.219000000000e+03 -7.798896576839e-02 3.804049753119e-04 2.351321028459e+01
1.219250000000e+03 -7.691470609790e-02 3.820678692428e-04 2.356119274777e+01
1.219500000000e+03 -7.582334004564e-02 3.842280512983e-04 2.361025321996e+01
1.219750000000e+03 -7.473294328734e-02 3.868397592907e-04 2.366036822868e+01
1.220000000000e+03 -7.366205372442e-02 3.898519471513e-04 2.371151032572e+01
1.220250000000e+03 -7.262932567830e-02 3.932091678698e-04 2.376364818837e+01
1.220500000000e+03 -7.165317459696e-02 3.968525021639e-04 2.381674674732e+01
1.220750000000e+03 -7.075141580034e-02 4.007205110444e-04 2.387076732508e+01
1.221000000000e+03 -6.994090825450e-02 4.047500923201e-04 2.392566778937e+01
1.221250000000e+03 -6.923720371786e-02 4.088774115821e-04 2.398140272339e+01
1.221500000000e+03 -6.865421365791e-02 4.130388611072e-04 2.403792360259e+01
1.221750000000e+03 -6.820389445537e-02 4.171718976584e-04 2.409517898076e+01
1.222000000000e+03 -6.789596464431e-02 4.212158261456e-04 2.415311468357e+01
1.222250000000e+03 -6.773765200532e-02 4.251125248334e-04 2.421167400275e+01
1.222500000000e+03 -6.773347625086e-02 4.288070918291e-04 2.427079789994e+01
1.222750000000e+03 -6.788508306233e-02 4.322484218956e-04 2.433042520124e+01
1.223000000000e+03 -6.819111513886e-02 4.353896962087e-04 2.439049279832e+01
1.223250000000e+03 -6.864714118161e-02 4.381887813950e-04 2.445093584307e+01
1.223500000000e+03 -6.924562918466e-02 4.406084994749e-04 2.451168794037e+01
1.223750000000e+03 -6.997598332545e-02 4.426168423671e-04 2.457268133445e+01
1.224000000000e+03 -7.082462999646e-02 4.441870966719e-04 2.463384709011e+01
1.224250000000e+03 -7.177515544286e-02 4.452978294015e-04 2.469511527020e+01
1.224500000000e+03 -7.280850917257e-02 4.459328599983e-04 2.475641510426e+01
1.224750000000e+03 -7.390324419912e-02 4.460811578136e-04 2.481767515588e+01
1.225000000000e+03 -7.503582017280e-02 4.457365971330e-04 2.487882348403e+01
1.225250000000e+03 -7.618094285997e-02 4.448976903325e-04 2.493978779938e+01
1.225500000000e+03 -7.731195082000e-02 4.435672821806e-04 2.500049562565e+01
1.225750000000e+03 -7.840123218403e-02 4.417521994499e-04 2.506087445602e+01
1.226000000000e+03 -7.942067670847e-02 4.394628938655e-04 2.512085191341e+01
1.226250000000e+03 -8.034214654937e-02 4.367130564426e-04 2.518035592125e+01
1.226500000000e+03 -8.113796293106e-02 4.335192397616e-04 2.523931487652e+01
1.226750000000e+03 -8.178140186841e-02 4.299005085403e-04 2.529765783468e+01
1.227000000000e+03 -8.224718463236e-02 4.258780842645e-04 2.535531470976e+01
1.227250000000e+03 -8.251196117958e-02 4.214750405620e-04 2.541221648681e+01
1.227500000000e+03 -8.255477420369e-02 4.167160480592e-04 2.546829544704e+01
1.227750000000e+03 -8.235749227738e-02 4.116271535586e-04 2.552348542039e+01
1.228000000000e+03 -8.190520860207e-02 4.062356259630e-04 2.557772204374e+01
1.228250000000e+03 -8.118659351897e-02 4.005698521126e-04 2.563094304720e+01
1.228500000000e+03 -8.019419238527e-02 3.946592777360e-04 2.568308854921e+01
1.228750000000e+03 -7.892466582977e-02 3.885344310459e-04 2.573410137365e+01
1.229000000000e+03 -7.737896394908e-02 3.822269640617e-04 2.578392737368e+01
1.229250000000e+03 -7.556243030343e-02 3.757697380682e-04 2.583251577223e+01
1.229500000000e+03 -7.348483466337e-02 3.691969133007e-04 2.587981950281e+01
1.229750000000e+03 -7.116033083186e-02 3.625441096626e-04 2.592579555586e+01
1.230000000000e+03 -6.860734346234e-02 3.558485443362e-04 2.597040532195e+01
1.230250000000e+03 -6.584837619070e-02 3.491491421355e-04 2.601361492435e+01
1.230500000000e+03 -6.290975738708e-02 3.424866464149e-04 2.605539554217e+01
1.230750000000e+03 -5.982131575717e-02 3.359036809331e-04 2.609572370560e+01
1.231000000000e+03 -5.661599811928e-02 3.294447680743e-04 2.613458157530e+01
1.231250000000e+03 -5.332943133535e-02 3.231562822674e-04 2.617195717882e+01
1.231500000000e+03 -4.999944218243e-02 3.170863458177e-04 2.620784461394e+01
1.231750000000e+03 -4.666553442265e-02 3.112846349660e-04 2.624224420755e+01
1.232000000000e+03 -4.336833880651e-02 3.058021120382e-04 2.627516261692e+01
1.232250000000e+03 -4.014904405171e-02 3.006906790947e-04 2.630661288683e+01
1.232500000000e+03 -3.704881580677e-02 2.960027447572e-04 2.633661443521e+01
1.232750000000e+03 -3.410821380579e-02 2.917907133088e-04 2.636519298116e+01
1.233000000000e+03 -3.136661778028e-02 2.881064037931e-04 2.639238040326e+01
1.233250000000e+03 -2.886167092601e-02 2.850004099418e-04 2.641821452971e+01
1.233500000000e+03 -2.662874626211e-02 2.825213984907e-04 2.644273885808e+01
1.233750000000e+03 -2.470044719842e-02 2.807153744213e-04 2.646600220276e+01
1.234000000000e+03 -2.310614610083e-02 2.796249358970e-04 2.648805827360e+01
1.234250000000e+03 -2.187156926827e-02 2.792884860115e-04 2.650896519067e+01
1.234500000000e+03 -2.101842964051e-02 2.797393792984e-04 2.652878492925e+01
1.234750000000e+03 -2.056411825977e-02 2.810052768451e-04 2.654758270999e+01
1.235000000000e+03 -2.052144698961e-02 2.831074108321e-04 2.656542633564e+01
1.235250000000e+03 -2.089845639931e-02 2.860599107444e-04 2.658238547692e+01
1.235500000000e+03 -2.169828011398e-02 2.898691972928e-04 2.659853092622e+01
1.235750000000e+03 -2.291907076974e-02 2.945334605698e-04 2.661393381362e+01
1.236000000000e+03 -2.455399143752e-02 3.000422434770e-04 2.662866480544e+01
1.236250000000e+03 -2.659126327065e-02 3.063760927754e-04 2.664279329220e+01
1.236500000000e+03 -2.901427115528e-02 3.135063124715e-04 2.665638657544e+01
1.236750000000e+03 -3.180173270956e-02 3.213950992167e-04 2.666950906142e+01
1.237000000000e+03 -3.492791443202e-02 3.299953738941e-04 2.668222148190e+01
1.237250000000e+03 -3.836290219325e-02 3.392509757051e-04 2.669458013924e+01
1.237500000000e+03 -4.207292372278e-02 3.490969803901e-04 2.670663619611e+01
1.237750000000e+03 -4.602070869849e-02 3.594601422002e-04 2.671843502105e+01
1.238000000000e+03 -5.016589632693e-02 3.702594724028e-04 2.673001558436e+01
1.238250000000e+03 -5.446547305599e-02 3.814069886239e-04 2.674140993429e+01
1.238500000000e+03 -5.887425214453e-02 3.928083275300e-04 2.675264273941e+01
1.238750000000e+03 -6.334537399749e-02 4.043637917744e-04 2.676373092485e+01
1.239000000000e+03 -6.783083194110e-02 4.159694117813e-04 2.677468338834e+01
1.239250000000e+03 -7.228202294837e-02 4.275180118790e-04 2.678550080995e+01
1.239500000000e+03 -7.665030135500e-02 4.389003751690e-04 2.679617556989e+01
1.239750000000e+03 -8.088754920443e-02 4.500064972655e-04 2.680669174126e+01
1.240000000000e+03 -8.494674376226e-02 4.607268784049e-04 2.681702520764e+01
1.240250000000e+03 -8.878251949363e-02 4.709538270873e-04 2.682714385816e+01
1.240500000000e+03 -9.235172274957e-02 4.805828153878e-04 2.683700788265e+01
1.240750000000e+03 -9.561394093995e-02 4.895138033703e-04 2.684657016845e+01
1.241000000000e+03 -9.853200869938e-02 4.976525305854e-04 2.685577677653e+01
1.241250000000e+03 -1.010724795519e-01 5.049117827011e-04 2.686456749807e+01
1.241500000000e+03 -1.032060552989e-01 5.112125995863e-04 2.687287650140e+01
1.241750000000e+03 -1.049079691441e-01 5.164854094950e-04 2.688063303831e+01
1.242000000000e+03 -1.061583148215e-01 5.206710726790e-04 2.688776220627e+01
1.242250000000e+03 -1.069423169159e-01 5.237218150922e-04 2.689418578728e+01
1.242500000000e+03 -1.072505376861e-01 5.256020456906e-04 2.689982310034e+01
1.242750000000e+03 -1.070790173309e-01 5.262890312671e-04 2.690459191577e+01
1.243000000000e+03 -1.064293463336e-01 5.257734373632e-04 2.690840937602e+01
1.243250000000e+03 -1.053086634016e-01 5.240597057439e-04 2.691119293131e+01
1.243500000000e+03 -1.037295897614e-01 5.211662544204e-04 2.691286129252e+01
1.243750000000e+03 -1.017100879506e-01 5.171255063031e-04 2.691333535432e+01
1.244000000000e+03 -9.927325711072e-02 5.119837466562e-04 2.691253911694e+01
1.244250000000e+03 -9.644706733174e-02 5.058008079645e-04 2.691040057613e+01
1.244500000000e+03 -9.326402902879e-02 4.986494901326e-04 2.690685256083e+01
1.244750000000e+03 -8.976081561876e-02 4.906149835897e-04 2.690183354118e+01
1.245000000000e+03 -8.597783479519e-02 4.817939410412e-04 2.689528836168e+01
1.245250000000e+03 -8.195875972088e-02 4.722934381400e-04 2.688716891514e+01
1.245500000000e+03 -7.775003024644e-02 4.622298066411e-04 2.687743474303e+01
1.245750000000e+03 -7.340032177063e-02 4.517273085725e-04 2.686605354717e+01
1.246000000000e+03 -6.896000124801e-02 4.409167303632e-04 2.685300162053e+01
1.246250000000e+03 -6.448056805174e-02 4.299336933714e-04 2.683826418098e+01
1.246500000000e+03 -6.001409057549e-02 4.189171066410e-04 2.682183561220e+01
1.246750000000e+03 -5.561264291945e-02 4.080074675930e-04 2.680371960298e+01
1.247000000000e+03 -5.132774554489e-02 3.973450879511e-04 2.678392918725e+01
1.247250000000e+03 -4.720981687192e-02 3.870683152846e-04 2.676248668492e+01
1.247500000000e+03 -4.330763774475e-02 3.773117562635e-04 2.673942354430e+01
1.247750000000e+03 -3.966783109314e-02 3.682045240431e-04 2.671478008339e+01
1.248000000000e+03 -3.633436306483e-02 3.598685373854e-04 2.668860514570e+01
1.248250000000e+03 -3.334806433071e-02 3.524168889533e-04 2.666095566036e+01
1.248500000000e+03 -3.074617714136e-02 3.459523131664e-04 2.663189612421e+01
1.248750000000e+03 -2.856192965644e-02 3.405657707686e-04 2.660149800565e+01
1.249000000000e+03 -2.682414054079e-02 3.363351771028e-04 2.656983908426e+01
1.249250000000e+03 -2.555685647853e-02 3.333242878778e-04 2.653700272699e+01
1.249500000000e+03 -2.477902713619e-02 3.315817709919e-04 2.650307711872e+01
1.249750000000e+03 -2.450421909317e-02 3.311404662182e-04 2.646815444869e+01
1.250000000000e+03 -2.474037473852e-02 3.320168594442e-04 2.643233007472e+01
1.250250000000e+03 -2.548961943088e-02 3.342107755645e-04 2.639570166100e+01
1.250500000000e+03 -2.674811879394e-02 3.377052879575e-04 2.635836831536e+01
1.250750000000e+03 -2.850599591785e-02 3.424668738927e-04 2.632042972771e+01
1.251000000000e+03 -3.074730600254e-02 3.484457773992e-04 2.628198532205e+01
1.251250000000e+03 -3.345007828943e-02 3.555766059221e-04 2.624313343749e+01
1.251500000000e+03 -3.658642509910e-02 3.637791336522e-04 2.620397054217e+01
1.251750000000e+03 -4.012272282394e-02 3.729593073475e-04 2.616459048751e+01
1.252000000000e+03 -4.401986810829e-02 3.830104316615e-04 2.612508382496e+01
1.252250000000e+03 -4.823360876516e-02 3.938145191466e-04 2.608553717158e+01
1.252500000000e+03 -5.271495142903e-02 4.052437772132e-04 2.604603264977e+01
1.252750000000e+03 -5.741064401335e-02 4.171622097369e-04 2.600664738978e+01
1.253000000000e+03 -6.226373250236e-02 4.294272694960e-04 2.596745311535e+01
1.253250000000e+03 -6.721418563456e-02 4.418916950439e-04 2.592851580119e+01
1.253500000000e+03 -7.219958485762e-02 4.544052944453e-04 2.588989540245e+01
1.253750000000e+03 -7.715586999717e-02 4.668166686918e-04 2.585164567475e+01
1.254000000000e+03 -8.201813138240e-02 4.789749317766e-04 2.581381405905e+01
1.254250000000e+03 -8.672144433104e-02 4.907315578055e-04 2.577644163434e+01
1.254500000000e+03 -9.120172484021e-02 5.019420200051e-04 2.573956315912e+01
1.254750000000e+03 -9.539660529135e-02 5.124673831393e-04 2.570320715276e+01
1.255000000000e+03 -9.924630537026e-02 5.221757960725e-04 2.566739604813e+01
1.255250000000e+03 -1.026944929187e-01 5.309438835398e-04 2.563214639729e+01
1.255500000000e+03 -1.056891160168e-01 5.386580247904e-04 2.559746910599e+01
1.255750000000e+03 -1.081831901207e-01 5.452154974077e-04 2.556336972847e+01
1.256000000000e+03 -1.101355317889e-01 5.505255029871e-04 2.552984876783e+01
1.256250000000e+03 -1.115114188175e-01 5.545100567245e-04 2.549690201676e+01
1.256500000000e+03 -1.122831684461e-01 5.571047381773e-04 2.546452090768e+01
1.256750000000e+03 -1.124306203131e-01 5.582593141263e-04 2.543269286053e+01
1.257000000000e+03 -1.119415130004e-01 5.579382436598e-04 2.540140165324e+01
1.257250000000e+03 -1.108117494197e-01 5.561210326144e-04 2.537062776420e+01
1.257500000000e+03 -1.090455402511e-01 5.528024433314e-04 2.534034872866e+01
1.257750000000e+03 -1.066554226065e-01 5.479925875603e-04 2.531053946124e+01
1.258000000000e+03 -1.036621539265e-01 5.417169087121e-04 2.528117257640e+01
1.258250000000e+03 -1.000944764476e-01 5.340160135549e-04 2.525221868223e+01
1.258500000000e+03 -9.598875884847e-02 5.249453737085e-04 2.522364665639e+01
1.258750000000e+03 -9.138851692482e-02 5.145748977270e-04 2.519542390288e+01
1.259000000000e+03 -8.634382067968e-02 5.029883587168e-04 2.516751657888e+01
1.259250000000e+03 -8.091060025465e-02 4.902827042388e-04 2.513988981650e+01
1.259500000000e+03 -7.514985594003e-02 4.765672093437e-04 2.511250791044e+01
1.259750000000e+03 -6.912679576339e-02 4.619624745711e-04 2.508533450166e+01
1.260000000000e+03 -6.290990271955e-02 4.465993594070e-04 2.505833274062e+01
1.260250000000e+03 -5.656996056097e-02 4.306177510228e-04 2.503146544381e+01
1.260500000000e+03 -5.017904701135e-02 4.141652109015e-04 2.500469524226e+01
1.260750000000e+03 -4.380951304365e-02 3.973955081326e-04 2.497798472417e+01
1.261000000000e+03 -3.753297059925e-02 3.804670714091e-04 2.495129658129e+01
1.261250000000e+03 -3.141929454145e-02 3.635413302184e-04 2.492459374655e+01
1.261500000000e+03 -2.553567098052e-02 3.467810087536e-04 2.489783954931e+01
1.261750000000e+03 -1.994569052169e-02 3.303483561396e-04 2.487099786332e+01
1.262000000000e+03 -1.470851094448e-02 3.144033460518e-04 2.484403326730e+01
1.262250000000e+03 -9.878099901530e-03 2.991018700249e-04 2.481691121326e+01
1.262500000000e+03 -5.502564728808e-03 2.845939361844e-04 2.478959820015e+01
1.262750000000e+03 -1.623579429560e-03 2.710219011206e-04 2.476206195020e+01
1.263000000000e+03 1.724079871931e-03 2.585187659371e-04 2.473427159921e+01
1.263250000000e+03 4.512894102355e-03 2.472065491833e-04 2.470619787956e+01
1.263500000000e+03 6.722846692212e-03 2.371947638002e-04 2.467781331035e+01
1.263750000000e+03 8.341556987550e-03 2.285790224231e-04 2.464909237920e+01
1.264000000000e+03 9.364301521375e-03 2.214397936194e-04 2.462001172444e+01
1.264250000000e+03 9.793928923061e-03 2.158413168376e-04 2.459055030253e+01
1.264500000000e+03 9.640670307075e-03 2.118307092292e-04 2.456068954511e+01
1.264750000000e+03 8.921852490125e-03 2.094372683423e-04 2.453041349816e+01
1.265000000000e+03 7.661522379656e-03 2.086719440990e-04 2.449970894478e+01
1.265250000000e+03 5.889990764339e-03 2.095271468720e-04 2.446856550246e+01
1.265500000000e+03 3.643302100523e-03 2.119767484248e-04 2.443697569481e+01
1.265750000000e+03 9.626455537610e-04 2.159761554865e-04 2.440493500036e+01
1.266000000000e+03 -2.106288641334e-03 2.214627767592e-04 2.437244186597e+01
1.266250000000e+03 -5.513989855677e-03 2.283566790952e-04 2.433949769641e+01
1.266500000000e+03 -9.207844534102e-03 2.365614705709e-04 2.430610680784e+01
1.266750000000e+03 -1.313286536675e-02 2.459653783374e-04 2.427227635509e+01
1.267000000000e+03 -1.723243980945e-02 2.564425503888e-04 2.423801622484e+01
1.267250000000e+03 -2.144907114966e-02 2.678545256916e-04 2.420333890369e+01
1.267500000000e+03 -2.572511793055e-02 2.800518944879e-04 2.416825931499e+01
1.267750000000e+03 -3.000350980919e-02 2.928760933334e-04 2.413279463392e+01
1.268000000000e+03 -3.422844309897e-02 3.061613459357e-04 2.409696407872e+01
1.268250000000e+03 -3.834604005189e-02 3.197367026542e-04 2.406078868033e+01
1.268500000000e+03 -4.230496658682e-02 3.334281619985e-04 2.402429103988e+01
1.268750000000e+03 -4.605700574260e-02 3.470608497428e-04 2.398749507105e+01
1.269000000000e+03 -4.955757749229e-02 3.604612230512e-04 2.395042573218e+01
1.269250000000e+03 -5.276619927157e-02 3.734592638040e-04 2.391310875773e+01
1.269500000000e+03 -5.564688784573e-02 3.858906488113e-04 2.387557038418e+01
1.269750000000e+03 -5.816849285389e-02 3.975988447960e-04 2.383783708408e+01
1.270000000000e+03 -6.030496416304e-02 4.084371187937e-04 2.379993530317e+01
1.270250000000e+03 -6.203555002657e-02 4.182704473494e-04 2.376189121113e+01
1.270500000000e+03 -6.334492368859e-02 4.269772533334e-04 2.372373046675e+01
1.270750000000e+03 -6.422324146574e-02 4.344508197394e-04 2.368547800050e+01
1.271000000000e+03 -6.466613065109e-02 4.406008121351e-04 2.364715781886e+01
1.271250000000e+03 -6.467461079372e-02 4.453543996603e-04 2.360879283254e+01
1.271500000000e+03 -6.425494966848e-02 4.486571472226e-04 2.357040470748e+01
1.271750000000e+03 -6.341845959261e-02 4.504736691970e-04 2.353201374781e+01
1.272000000000e+03 -6.218123655000e-02 4.507880322994e-04 2.349363880212e+01
1.272250000000e+03 -6.056384586040e-02 4.496038718246e-04 2.345529720225e+01
1.272500000000e+03 -5.859096434666e-02 4.469442426531e-04 2.341700472997e+01
1.272750000000e+03 -5.629097938163e-02 4.428512475965e-04 2.337877560989e+01
1.273000000000e+03 -5.369555776617e-02 4.373854681285e-04 2.334062253450e+01
1.273250000000e+03 -5.083918643429e-02 4.306249096413e-04 2.330255671087e+01
1.273500000000e+03 -4.775869231945e-02 4.226639162134e-04 2.326458793542e+01
1.273750000000e+03 -4.449275358306e-02 4.136118617851e-04 2.322672469221e+01
1.274000000000e+03 -4.108140344432e-02 4.035916192306e-04 2.318897426833e+01
1.274250000000e+03 -3.756553654868e-02 3.927378153407e-04 2.315134289228e+01
1.274500000000e+03 -3.398642253535e-02 3.811949961437e-04 2.311383588703e+01
1.274750000000e+03 -3.038523489644e-02 3.691157175993e-04 2.307645783571e+01
1.275000000000e+03 -2.680260028957e-02 3.566584942896e-04 2.303921276072e+01
1.275250000000e+03 -2.327816874823e-02 3.439857005417e-04 2.300210431014e+01
1.275500000000e+03 -1.985021719413e-02 3.312614691921e-04 2.296513595177e+01
1.275750000000e+03 -1.655528137959e-02 3.186495841324e-04 2.292831116890e+01
1.276000000000e+03 -1.342782635563e-02 3.063113984518e-04 2.289163365803e+01
1.276250000000e+03 -1.049995018361e-02 2.944038261435e-04 2.285510752734e+01
1.276500000000e+03 -7.801130552056e-03 2.830774598111e-04 2.281873748652e+01
1.276750000000e+03 -5.358006443868e-03 2.724748104816e-04 2.278252903674e+01
1.277000000000e+03 -3.194202585505e-03 2.627285632579e-04 2.274648864659e+01
1.277250000000e+03 -1.330189648146e-03 2.539600583964e-04 2.271062392272e+01
1.277500000000e+03 2.168163666860e-04 2.462779725096e-04 2.267494376333e+01
1.277750000000e+03 1.432920089950e-03 2.397771609052e-04 2.263945850149e+01
1.278000000000e+03 2.307579329133e-03 2.345377030681e-04 2.260418003055e+01
1.278250000000e+03 2.833606664829e-03 2.306241002258e-04 2.256912191311e+01
1.278500000000e+03 3.007142890727e-03 2.280847150085e-04 2.253429947119e+01
1.278750000000e+03 2.827605010871e-03 2.269514579705e-04 2.249972985727e+01
1.279000000000e+03 2.297612100351e-03 2.272396054988e-04 2.246543210553e+01
1.279250000000e+03 1.422891219594e-03 2.289478376986e-04 2.243142716292e+01
1.279500000000e+03 2.121657721610e-04 2.320584786886e-04 2.239773790007e+01
1.279750000000e+03 -1.322969472889e-03 2.365379109550e-04 2.236438909984e+01
1.280000000000e+03 -3.168187879521e-03 2.423371663130e-04 2.233140742998e+01
1.280250000000e+03 -5.306580081503e-03 2.493926666659e-04 2.229882139336e+01
1.280500000000e+03 -7.718813145967e-03 2.576271074335e-04 2.226666126157e+01
1.280750000000e+03 -1.038329797713e-02 2.669504901102e-04 2.223495899184e+01
1.281000000000e+03 -1.327636445129e-02 2.772612548452e-04 2.220374812744e+01
1.281250000000e+03 -1.637244373246e-02 2.884475070617e-04 2.217306368531e+01
1.281500000000e+03 -1.964425734370e-02 3.003883283137e-04 2.214294203064e+01
1.281750000000e+03 -2.306301354061e-02 3.129551557012e-04 2.211342074249e+01
1.282000000000e+03 -2.659861014434e-02 3.260131762614e-04 2.208453846886e+01
1.282250000000e+03 -3.021984507851e-02 3.394228087024e-04 2.205633477728e+01
1.282500000000e+03 -3.389463404924e-02 3.530413284971e-04 2.202885000086e+01
1.282750000000e+03 -3.759023575053e-02 3.667242141449e-04 2.200212507983e+01
1.283000000000e+03 -4.127348460959e-02 3.803266458128e-04 2.197620140407e+01
1.283250000000e+03 -4.491103104170e-02 3.937050014280e-04 2.195112065595e+01
1.283500000000e+03 -4.846958881162e-02 4.067183112311e-04 2.192692465386e+01
1.283750000000e+03 -5.191618794309e-02 4.192296651047e-04 2.190365520033e+01
1.284000000000e+03 -5.521843360877e-02 4.311075739741e-04 2.188135393252e+01
1.284250000000e+03 -5.834476868115e-02 4.422272707730e-04 2.186006218168e+01
1.284500000000e+03 -6.126473734912e-02 4.524719383419e-04 2.183982083131e+01
1.284750000000e+03 -6.394924932036e-02 4.617338632637e-04 2.182067018784e+01
1.285000000000e+03 -6.637083972188e-02 4.699154928684e-04 2.180264985266e+01
1.285250000000e+03 -6.850392432973e-02 4.769304367045e-04 2.178579860087e+01
1.285500000000e+03 -7.032504634057e-02 4.827042858096e-04 2.177015426637e+01
1.285750000000e+03 -7.181311066478e-02 4.871752215128e-04 2.175575363065e+01
1.286000000000e+03 -7.294960589203e-02 4.902947767405e-04 2.174263231672e+01
1.286250000000e+03 -7.371880697080e-02 4.920282908037e-04 2.173082468673e+01
1.286500000000e+03 -7.410795863073e-02 4.923552200166e-04 2.172036374378e+01
1.286750000000e+03 -7.410743437691e-02 4.912693147991e-04 2.171128103870e+01
1.287000000000e+03 -7.371086902288e-02 4.887786469717e-04 2.170360657529e+01
1.287250000000e+03 -7.291526174321e-02 4.849054786483e-04 2.169736872532e+01
1.287500000000e+03 -7.172104805535e-02 4.796859757717e-04 2.169259413770e+01
1.287750000000e+03 -7.013213835873e-02 4.731697605419e-04 2.168930765524e+01
1.288000000000e+03 -6.815592097575e-02 4.654192968069e-04 2.168753223605e+01
1.288250000000e+03 -6.580323241605e-02 4.565091369953e-04 2.168728886616e+01
1.288500000000e+03 -6.308829019526e-02 4.465250598909e-04 2.168859648514e+01
1.288750000000e+03 -6.002859230704e-02 4.355630221877e-04 2.169147190866e+01
1.289000000000e+03 -5.664478394861e-02 4.237280078124e-04 2.169592974886e+01
1.289250000000e+03 -5.296049060249e-02 4.111327637758e-04 2.170198234423e+01
1.289500000000e+03 -4.900212265582e-02 3.978964700955e-04 2.170963968623e+01
1.289750000000e+03 -4.479865431261e-02 3.841433482012e-04 2.171890934266e+01
1.290000000000e+03 -4.038137288826e-02 3.700011980146e-04 2.172979639829e+01
1.290250000000e+03 -3.578361301392e-02 3.555999388471e-04 2.174230337842e+01
1.290500000000e+03 -3.104046481630e-02 3.410701167177e-04 2.175643019277e+01
1.290750000000e+03 -2.618847350864e-02 3.265414359442e-04 2.177217406593e+01
1.291000000000e+03 -2.126531899880e-02 3.121413744398e-04 2.178952948906e+01
1.291250000000e+03 -1.630949027431e-02 2.979938680173e-04 2.180848816089e+01
1.291500000000e+03 -1.135995207813e-02 2.842179705339e-04 2.182903894044e+01
1.291750000000e+03 -6.455804694178e-03 2.709266630731e-04 2.185116780615e+01
1.292000000000e+03 -1.635940921447e-03 2.582258091139e-04 2.187485782572e+01
1.292250000000e+03 3.061291951469e-03 2.462132326284e-04 2.190008912334e+01
1.292500000000e+03 7.598435088154e-03 2.349778175212e-04 2.192683887280e+01
1.292750000000e+03 1.193924992392e-02 2.245990301189e-04 2.195508128465e+01
1.293000000000e+03 1.604904832379e-02 2.151462901979e-04 2.198478761793e+01
1.293250000000e+03 1.989501069521e-02 2.066785081427e-04 2.201592620044e+01
1.293500000000e+03 2.344649528831e-02 1.992439395566e-04 2.204846246743e+01
1.293750000000e+03 2.667533103785e-02 1.928800742720e-04 2.208235900726e+01
1.294000000000e+03 2.955609562330e-02 1.876136638342e-04 2.211757563555e+01
1.294250000000e+03 3.206637489005e-02 1.834608943361e-04 2.215406947641e+01
1.294500000000e+03 3.418699878331e-02 1.804276924903e-04 2.219179507276e+01
1.294750000000e+03 3.590225253325e-02 1.785098997475e-04 2.223070450148e+01
1.295000000000e+03 3.720005944328e-02 1.776939072958e-04 2.227074751888e+01
1.295250000000e+03 3.807213259093e-02 1.779571974981e-04 2.231187172297e+01
1.295500000000e+03 3.851409143553e-02 1.792689213191e-04 2.235402272602e+01
1.295750000000e+03 3.852554053465e-02 1.815905486531e-04 2.239714435379e+01
1.296000000000e+03 3.811010671575e-02 1.848765645509e-04 2.244117886382e+01
1.296250000000e+03 3.727543690854e-02 1.890751797576e-04 2.248606716487e+01
1.296500000000e+03 3.603314727164e-02 1.941290748495e-04 2.253174906961e+01
1.296750000000e+03 3.439872984464e-02 1.999761329172e-04 2.257816354632e+01
1.297000000000e+03 3.239141108932e-02 2.065501769744e-04 2.262524898912e+01
1.297250000000e+03 3.003396681137e-02 2.137816813933e-04 2.267294349038e+01
1.297500000000e+03 2.735249028104e-02 2.215984726679e-04 2.272118513006e+01
1.297750000000e+03 2.437612051645e-02 2.299263611190e-04 2.276991225387e+01
1.298000000000e+03 2.113672929798e-02 2.386898200582e-04 2.281906376253e+01
1.298250000000e+03 1.766857099379e-02 2.478126372419e-04 2.286857940212e+01
1.298500000000e+03 1.400790443981e-02 2.572183202860e-04 2.291840003179e+01
1.298750000000e+03 1.019258551815e-02 2.668306261966e-04 2.296846789971e+01
1.299000000000e+03 6.261638487875e-03 2.765741118415e-04 2.301872690116e+01
1.299250000000e+03 2.254817590576e-03 2.863744750157e-04 2.306912281833e+01
1.299500000000e+03 -1.787843608161e-03 2.961589661952e-04 2.311960354116e+01
1.299750000000e+03 -5.826481841778e-03 3.058567279319e-04 2.317011927520e+01
1.300000000000e+03 -9.821844704883e-03 3.153990152744e-04 2.322062271406e+01
1.300250000000e+03 -1.373572264744e-02 3.247195581238e-04 2.327106918854e+01
1.300500000000e+03 -1.753135973870e-02 3.337547010353e-04 2.332141679282e+01
1.300750000000e+03 -2.117383794503e-02 3.424436290645e-04 2.337162646890e+01
1.301000000000e+03 -2.463043572951e-02 3.507286159047e-04 2.342166206778e+01
1.301250000000e+03 -2.787094681210e-02 3.585551773574e-04 2.347149037153e+01
1.301500000000e+03 -3.086796520811e-02 3.658722408264e-04 2.352108108251e+01
[truncated: 94,436 more chars]
