# Supplementary material for: Tracking Charge Migration with Frequency-Matched Strobo-Spectroscopy
Source: J Phys Chem A. 2024 Jan 2;128(1):20–7. doi: 10.1021/acs.jpca.3c04234 (PMC10788909; doi:10.1021/acs.jpca.3c04234)
Supplement: Supplementary file 2 — jp3c04234_si_002.zip [file jp3c04234_si_002.zip › supplemental data/Data/dipoles/pi_x-system/tau=4.7500.txt]

# pi_x-system-resolved dipole moment for tau = 4.7500 o.c.
0.000000000000e+00 -2.734161457674e-02 3.925451152663e-04 2.794313746110e+01
2.500000000000e-01 -2.733758221558e-02 3.924877278110e-04 2.794079038413e+01
5.000000000000e-01 -2.732600356578e-02 3.923257818979e-04 2.793388588144e+01
7.500000000000e-01 -2.730818132558e-02 3.920743939143e-04 2.792271051624e+01
1.000000000000e+00 -2.728559713108e-02 3.917509423875e-04 2.790751688712e+01
1.250000000000e+00 -2.725953945316e-02 3.913715167878e-04 2.788845539254e+01
1.500000000000e+00 -2.723099084488e-02 3.909495894691e-04 2.786559721560e+01
1.750000000000e+00 -2.720063523558e-02 3.904959092037e-04 2.783898581279e+01
2.000000000000e+00 -2.716891235653e-02 3.900189725354e-04 2.780868097392e+01
2.250000000000e+00 -2.713609817241e-02 3.895256286261e-04 2.777478242677e+01
2.500000000000e+00 -2.710238381353e-02 3.890214923745e-04 2.773743286330e+01
2.750000000000e+00 -2.706793439451e-02 3.885112065313e-04 2.769681280162e+01
3.000000000000e+00 -2.703291036350e-02 3.879986081294e-04 2.765313581082e+01
3.250000000000e+00 -2.699745894920e-02 3.874867545629e-04 2.760664462281e+01
3.500000000000e+00 -2.696170044877e-02 3.869779608752e-04 2.755760860648e+01
3.750000000000e+00 -2.692571568228e-02 3.864737639543e-04 2.750631554344e+01
4.000000000000e+00 -2.688954169591e-02 3.859750867776e-04 2.745306166564e+01
4.250000000000e+00 -2.685316911834e-02 3.854822269918e-04 2.739813980814e+01
4.500000000000e+00 -2.681654160470e-02 3.849949339280e-04 2.734182889846e+01
4.750000000000e+00 -2.677955639819e-02 3.845123793445e-04 2.728438551625e+01
5.000000000000e+00 -2.674207092995e-02 3.840333589800e-04 2.722603996026e+01
5.250000000000e+00 -2.670391716252e-02 3.835562946190e-04 2.716699584061e+01
5.500000000000e+00 -2.666492067492e-02 3.830793292876e-04 2.710743271649e+01
5.750000000000e+00 -2.662491644403e-02 3.826003740228e-04 2.704751028745e+01
6.000000000000e+00 -2.658375482673e-02 3.821171444980e-04 2.698737291424e+01
6.250000000000e+00 -2.654130081434e-02 3.816272086294e-04 2.692715339291e+01
6.500000000000e+00 -2.649743272004e-02 3.811280530473e-04 2.686697468584e+01
6.750000000000e+00 -2.645204617384e-02 3.806171715300e-04 2.680695056096e+01
7.000000000000e+00 -2.640506675138e-02 3.800921438234e-04 2.674718502269e+01
7.250000000000e+00 -2.635646655531e-02 3.795507572104e-04 2.668777149900e+01
7.500000000000e+00 -2.630627676397e-02 3.789910766807e-04 2.662879231509e+01
7.750000000000e+00 -2.625458960073e-02 3.784113993794e-04 2.657031928904e+01
8.000000000000e+00 -2.620154520551e-02 3.778101574839e-04 2.651241533157e+01
8.250000000000e+00 -2.614730996404e-02 3.771859765270e-04 2.645513705293e+01
8.500000000000e+00 -2.609205708011e-02 3.765377272930e-04 2.639853758571e+01
8.750000000000e+00 -2.603595744312e-02 3.758645683761e-04 2.634266928559e+01
9.000000000000e+00 -2.597918489308e-02 3.751660884459e-04 2.628758572520e+01
9.250000000000e+00 -2.592193038293e-02 3.744424548122e-04 2.623334270906e+01
9.500000000000e+00 -2.586441388560e-02 3.736944870825e-04 2.617999858684e+01
9.750000000000e+00 -2.580688864054e-02 3.729235532649e-04 2.612761423220e+01
1.000000000000e+01 -2.574963337912e-02 3.721315606825e-04 2.607625226384e+01
1.025000000000e+01 -2.569293540637e-02 3.713207733494e-04 2.602597641660e+01
1.050000000000e+01 -2.563707170647e-02 3.704937142420e-04 2.597685060145e+01
1.075000000000e+01 -2.558229546123e-02 3.696530759206e-04 2.592893800497e+01
1.100000000000e+01 -2.552882986467e-02 3.688016402143e-04 2.588229992456e+01
1.125000000000e+01 -2.547686746069e-02 3.679421388078e-04 2.583699250973e+01
1.150000000000e+01 -2.542657678618e-02 3.670774890783e-04 2.579306868425e+01
1.175000000000e+01 -2.537810613559e-02 3.662107349162e-04 2.575057474610e+01
1.200000000000e+01 -2.533158466634e-02 3.653446565350e-04 2.570954968771e+01
1.225000000000e+01 -2.528711885703e-02 3.644819834231e-04 2.567002542641e+01
1.250000000000e+01 -2.524478617254e-02 3.636254154998e-04 2.563202610604e+01
1.275000000000e+01 -2.520462724282e-02 3.627775335480e-04 2.559556889612e+01
1.300000000000e+01 -2.516663640804e-02 3.619406451324e-04 2.556066365469e+01
1.325000000000e+01 -2.513075758544e-02 3.611169392760e-04 2.552731312293e+01
1.350000000000e+01 -2.509688289252e-02 3.603083825694e-04 2.549551307249e+01
1.375000000000e+01 -2.506485394088e-02 3.595166924554e-04 2.546525067736e+01
1.400000000000e+01 -2.503446911638e-02 3.587433174906e-04 2.543650486239e+01
1.425000000000e+01 -2.500549006462e-02 3.579893863760e-04 2.540924443181e+01
1.450000000000e+01 -2.497764696951e-02 3.572556530361e-04 2.538342595714e+01
1.475000000000e+01 -2.495064437245e-02 3.565424719864e-04 2.535899294807e+01
1.500000000000e+01 -2.492416511102e-02 3.558497853716e-04 2.533587489446e+01
1.525000000000e+01 -2.489787468434e-02 3.551770845645e-04 2.531398675662e+01
1.550000000000e+01 -2.487142701701e-02 3.545234703788e-04 2.529322910500e+01
1.575000000000e+01 -2.484447267299e-02 3.538877014493e-04 2.527348873720e+01
1.600000000000e+01 -2.481666971546e-02 3.532683053637e-04 2.525463987817e+01
1.625000000000e+01 -2.478769662792e-02 3.526637122181e-04 2.523654627763e+01
1.650000000000e+01 -2.475726556733e-02 3.520723372197e-04 2.521906345078e+01
1.675000000000e+01 -2.472513438806e-02 3.514927069796e-04 2.520204148158e+01
1.700000000000e+01 -2.469111640011e-02 3.509235688095e-04 2.518532793625e+01
1.725000000000e+01 -2.465508669624e-02 3.503639697051e-04 2.516877097739e+01
1.750000000000e+01 -2.461698513709e-02 3.498133108593e-04 2.515222213477e+01
1.775000000000e+01 -2.457681635229e-02 3.492713706992e-04 2.513553895016e+01
1.800000000000e+01 -2.453464748411e-02 3.487383059269e-04 2.511858714254e+01
1.825000000000e+01 -2.449060478599e-02 3.482146311676e-04 2.510124229620e+01
1.850000000000e+01 -2.444486926990e-02 3.477011712664e-04 2.508339128660e+01
1.875000000000e+01 -2.439767256118e-02 3.471990415922e-04 2.506493308797e+01
1.900000000000e+01 -2.434929124668e-02 3.467095806338e-04 2.504577935258e+01
1.925000000000e+01 -2.430004211899e-02 3.462342864734e-04 2.502585445888e+01
1.950000000000e+01 -2.425027597215e-02 3.457747535229e-04 2.500509555466e+01
1.975000000000e+01 -2.420037192176e-02 3.453326341776e-04 2.498345207397e+01
2.000000000000e+01 -2.415072958172e-02 3.449095787495e-04 2.496088498600e+01
2.025000000000e+01 -2.410176241330e-02 3.445071892959e-04 2.493736607044e+01
2.050000000000e+01 -2.405388929926e-02 3.441269727106e-04 2.491287666084e+01
2.075000000000e+01 -2.400752805516e-02 3.437702889228e-04 2.488740618649e+01
2.100000000000e+01 -2.396308835936e-02 3.434383116029e-04 2.486095079150e+01
2.125000000000e+01 -2.392096545065e-02 3.431319952277e-04 2.483351132608e+01
2.150000000000e+01 -2.388153450568e-02 3.428520379979e-04 2.480509169440e+01
2.175000000000e+01 -2.384514411748e-02 3.425988494594e-04 2.477569666252e+01
2.200000000000e+01 -2.381211049427e-02 3.423725229655e-04 2.474533013948e+01
2.225000000000e+01 -2.378271145582e-02 3.421728184835e-04 2.471399309460e+01
2.250000000000e+01 -2.375717927597e-02 3.419991020906e-04 2.468168216693e+01
2.275000000000e+01 -2.373569635468e-02 3.418504263269e-04 2.464838804344e+01
2.300000000000e+01 -2.371838880266e-02 3.417254585495e-04 2.461409473229e+01
2.325000000000e+01 -2.370532259567e-02 3.416225263547e-04 2.457877877108e+01
2.350000000000e+01 -2.369650183761e-02 3.415395582520e-04 2.454240941927e+01
2.375000000000e+01 -2.369186618247e-02 3.414741150625e-04 2.450494882510e+01
2.400000000000e+01 -2.369129064681e-02 3.414234118013e-04 2.446635320915e+01
2.425000000000e+01 -2.369458827399e-02 3.413845779688e-04 2.442657395785e+01
2.450000000000e+01 -2.370151090961e-02 3.413546058793e-04 2.438555958327e+01
2.475000000000e+01 -2.371175233560e-02 3.413302829730e-04 2.434325747894e+01
2.500000000000e+01 -2.372495353056e-02 3.413083173708e-04 2.429961630331e+01
2.525000000000e+01 -2.374070700804e-02 3.412854551150e-04 2.425458814609e+01
2.550000000000e+01 -2.375856158037e-02 3.412582469544e-04 2.420813065947e+01
2.575000000000e+01 -2.377802984748e-02 3.412234157585e-04 2.416020939507e+01
2.600000000000e+01 -2.379859589692e-02 3.411777290930e-04 2.411079965958e+01
2.625000000000e+01 -2.381972116543e-02 3.411181038798e-04 2.405988813555e+01
2.650000000000e+01 -2.384085234467e-02 3.410416229797e-04 2.400747452930e+01
2.675000000000e+01 -2.386143091641e-02 3.409456697527e-04 2.395357257267e+01
2.700000000000e+01 -2.388090117041e-02 3.408278873827e-04 2.389821088574e+01
2.725000000000e+01 -2.389871715674e-02 3.406861763789e-04 2.384143326782e+01
2.750000000000e+01 -2.391435115611e-02 3.405187490382e-04 2.378329900633e+01
2.775000000000e+01 -2.392730173656e-02 3.403241522110e-04 2.372388239903e+01
2.800000000000e+01 -2.393710118403e-02 3.401012893264e-04 2.366327228736e+01
2.825000000000e+01 -2.394332016954e-02 3.398494458879e-04 2.360157080532e+01
2.850000000000e+01 -2.394557364588e-02 3.395682982221e-04 2.353889218959e+01
2.875000000000e+01 -2.394352647863e-02 3.392578055329e-04 2.347536104656e+01
2.900000000000e+01 -2.393689823105e-02 3.389183244480e-04 2.341111054772e+01
2.925000000000e+01 -2.392546556220e-02 3.385505782167e-04 2.334628023646e+01
2.950000000000e+01 -2.390906368333e-02 3.381556228835e-04 2.328101363745e+01
2.975000000000e+01 -2.388758931211e-02 3.377348178067e-04 2.321545621156e+01
3.000000000000e+01 -2.386100226312e-02 3.372897712506e-04 2.314975290953e+01
3.025000000000e+01 -2.382932620748e-02 3.368224460448e-04 2.308404608055e+01
3.050000000000e+01 -2.379264794858e-02 3.363350396848e-04 2.301847350493e+01
3.075000000000e+01 -2.375111755089e-02 3.358299688408e-04 2.295316690008e+01
3.100000000000e+01 -2.370494756966e-02 3.353098712523e-04 2.288825041198e+01
3.125000000000e+01 -2.365441349346e-02 3.347775308653e-04 2.282383996930e+01
3.150000000000e+01 -2.359985177974e-02 3.342359295524e-04 2.276004255825e+01
3.175000000000e+01 -2.354165793916e-02 3.336882653401e-04 2.269695635182e+01
3.200000000000e+01 -2.348028310499e-02 3.331379293925e-04 2.263467089510e+01
3.225000000000e+01 -2.341623059432e-02 3.325884955983e-04 2.257326766640e+01
3.250000000000e+01 -2.335005174760e-02 3.320437132511e-04 2.251282105063e+01
3.275000000000e+01 -2.328233980107e-02 3.315074742419e-04 2.245339926466e+01
3.300000000000e+01 -2.321372248707e-02 3.309837843419e-04 2.239506549397e+01
3.325000000000e+01 -2.314485320794e-02 3.304767226630e-04 2.233787905952e+01
3.350000000000e+01 -2.307640126838e-02 3.299903883463e-04 2.228189653691e+01
3.375000000000e+01 -2.300904164021e-02 3.295288385003e-04 2.222717269803e+01
3.400000000000e+01 -2.294344385938e-02 3.290960158234e-04 2.217376140578e+01
3.425000000000e+01 -2.288026055336e-02 3.286956638453e-04 2.212171628496e+01
3.450000000000e+01 -2.282011547841e-02 3.283312059428e-04 2.207109121133e+01
3.475000000000e+01 -2.276359173294e-02 3.280057369845e-04 2.202194060882e+01
3.500000000000e+01 -2.271122105177e-02 3.277220186191e-04 2.197431955144e+01
3.525000000000e+01 -2.266347462702e-02 3.274822898577e-04 2.192828369211e+01
3.550000000000e+01 -2.262075544887e-02 3.272882014243e-04 2.188388902152e+01
3.575000000000e+01 -2.258339183222e-02 3.271407028575e-04 2.184119148583e+01
3.600000000000e+01 -2.255163267826e-02 3.270403104690e-04 2.180024646392e+01
3.625000000000e+01 -2.252564483863e-02 3.269869013348e-04 2.176110814126e+01
3.650000000000e+01 -2.250551252578e-02 3.269796204160e-04 2.172382879731e+01
3.675000000000e+01 -2.249123898045e-02 3.270170719567e-04 2.168845801251e+01
3.700000000000e+01 -2.248274934687e-02 3.270972805079e-04 2.165504183632e+01
3.725000000000e+01 -2.247989619104e-02 3.272177087181e-04 2.162362192692e+01
3.750000000000e+01 -2.248246658706e-02 3.273754648002e-04 2.159423467804e+01
3.775000000000e+01 -2.249018963914e-02 3.275671143893e-04 2.156691037362e+01
3.800000000000e+01 -2.250274509233e-02 3.277888721856e-04 2.154167238858e+01
3.825000000000e+01 -2.251977280632e-02 3.280367853577e-04 2.151853646606e+01
3.850000000000e+01 -2.254088264789e-02 3.283067764462e-04 2.149751010802e+01
3.875000000000e+01 -2.256566445224e-02 3.285947180206e-04 2.147859209519e+01
3.900000000000e+01 -2.259369774437e-02 3.288965174459e-04 2.146177216578e+01
3.925000000000e+01 -2.262456099073e-02 3.292082008666e-04 2.144703087727e+01
3.950000000000e+01 -2.265784007549e-02 3.295259911497e-04 2.143433965028e+01
3.975000000000e+01 -2.269313591238e-02 3.298463773473e-04 2.142366101604e+01
4.000000000000e+01 -2.273007096258e-02 3.301661813644e-04 2.141494907092e+01
4.025000000000e+01 -2.276829476603e-02 3.304826099570e-04 2.140815000488e+01
4.050000000000e+01 -2.280748819990e-02 3.307932575065e-04 2.140320300907e+01
4.075000000000e+01 -2.284736673175e-02 3.310961728870e-04 2.140004109949e+01
4.100000000000e+01 -2.288768231157e-02 3.313898729946e-04 2.139859214893e+01
4.125000000000e+01 -2.292822401411e-02 3.316733256453e-04 2.139877999862e+01
4.150000000000e+01 -2.296881736975e-02 3.319459783940e-04 2.140052544251e+01
4.175000000000e+01 -2.300932320158e-02 3.322077283407e-04 2.140374752413e+01
4.200000000000e+01 -2.304963542985e-02 3.324588710168e-04 2.140836448758e+01
4.225000000000e+01 -2.308967780634e-02 3.327001488344e-04 2.141429482578e+01
4.250000000000e+01 -2.312940031534e-02 3.329326299562e-04 2.142145824671e+01
4.275000000000e+01 -2.316877517971e-02 3.331576924733e-04 2.142977635601e+01
4.300000000000e+01 -2.320779312191e-02 3.333769033535e-04 2.143917359343e+01
4.325000000000e+01 -2.324645986400e-02 3.335921175986e-04 2.144957767946e+01
4.350000000000e+01 -2.328479222787e-02 3.338052110397e-04 2.146092012276e+01
4.375000000000e+01 -2.332281407287e-02 3.340183071331e-04 2.147313657460e+01
4.400000000000e+01 -2.336055304296e-02 3.342335209983e-04 2.148616710272e+01
4.425000000000e+01 -2.339803733137e-02 3.344529222902e-04 2.149995613536e+01
4.450000000000e+01 -2.343529342114e-02 3.346785677900e-04 2.151445274265e+01
4.475000000000e+01 -2.347234350074e-02 3.349124335151e-04 2.152961038096e+01
4.500000000000e+01 -2.350920363489e-02 3.351563713660e-04 2.154538676367e+01
4.525000000000e+01 -2.354588222067e-02 3.354120699466e-04 2.156174361579e+01
4.550000000000e+01 -2.358237867231e-02 3.356810225462e-04 2.157864635719e+01
4.575000000000e+01 -2.361868240853e-02 3.359645109948e-04 2.159606373819e+01
4.600000000000e+01 -2.365477206250e-02 3.362635634064e-04 2.161396743347e+01
4.625000000000e+01 -2.369061477318e-02 3.365789346119e-04 2.163233162830e+01
4.650000000000e+01 -2.372616559594e-02 3.369110865435e-04 2.165113257747e+01
4.675000000000e+01 -2.376136701734e-02 3.372601703057e-04 2.167034820852e+01
4.700000000000e+01 -2.379614858920e-02 3.376260074707e-04 2.168995774520e+01
4.725000000000e+01 -2.383042670424e-02 3.380080731946e-04 2.170994138302e+01
4.750000000000e+01 -2.386410442936e-02 3.384054951265e-04 2.173028003404e+01
4.775000000000e+01 -2.389707117381e-02 3.388170463542e-04 2.175095515661e+01
4.800000000000e+01 -2.392920279708e-02 3.392411287149e-04 2.177194872002e+01
4.825000000000e+01 -2.396036159011e-02 3.396757437910e-04 2.179324297969e+01
4.850000000000e+01 -2.399039745745e-02 3.401185433169e-04 2.181482092180e+01
4.875000000000e+01 -2.401914859009e-02 3.405668274774e-04 2.183666622980e+01
4.900000000000e+01 -2.404644276451e-02 3.410175532730e-04 2.185876359629e+01
4.925000000000e+01 -2.407209915066e-02 3.414673556080e-04 2.188109913425e+01
4.950000000000e+01 -2.409593020540e-02 3.419125709898e-04 2.190366048942e+01
4.975000000000e+01 -2.411774471572e-02 3.423492561284e-04 2.192643765625e+01
5.000000000000e+01 -2.413735062107e-02 3.427732276669e-04 2.194942313366e+01
5.025000000000e+01 -2.415455872823e-02 3.431801754318e-04 2.197261247619e+01
5.050000000000e+01 -2.416918613127e-02 3.435657963578e-04 2.199600437744e+01
5.075000000000e+01 -2.418106033630e-02 3.439255661027e-04 2.201960141834e+01
5.100000000000e+01 -2.419002395118e-02 3.442549077620e-04 2.204341009453e+01
5.125000000000e+01 -2.419593885217e-02 3.445493994991e-04 2.206744074063e+01
5.150000000000e+01 -2.419869148259e-02 3.448048524083e-04 2.209170800744e+01
5.175000000000e+01 -2.419819747075e-02 3.450173325859e-04 2.211623056205e+01
5.200000000000e+01 -2.419440555319e-02 3.451831785747e-04 2.214103062720e+01
5.225000000000e+01 -2.418730146718e-02 3.452991260788e-04 2.216613409563e+01
5.250000000000e+01 -2.417691094792e-02 3.453623974073e-04 2.219156973835e+01
5.275000000000e+01 -2.416330263634e-02 3.453708174009e-04 2.221736873520e+01
5.300000000000e+01 -2.414658917307e-02 3.453228743411e-04 2.224356360784e+01
5.325000000000e+01 -2.412692824770e-02 3.452177836478e-04 2.227018786173e+01
5.350000000000e+01 -2.410452171628e-02 3.450555083431e-04 2.229727480895e+01
5.375000000000e+01 -2.407961374416e-02 3.448367847504e-04 2.232485632512e+01
5.400000000000e+01 -2.405248800243e-02 3.445632742362e-04 2.235296232573e+01
5.425000000000e+01 -2.402346304135e-02 3.442376127121e-04 2.238161948371e+01
5.450000000000e+01 -2.399288639960e-02 3.438631903439e-04 2.241085002581e+01
5.475000000000e+01 -2.396112932072e-02 3.434442119651e-04 2.244067128226e+01
5.500000000000e+01 -2.392857957292e-02 3.429856749050e-04 2.247109464197e+01
5.525000000000e+01 -2.389563305626e-02 3.424932584855e-04 2.250212464810e+01
5.550000000000e+01 -2.386268532626e-02 3.419732759098e-04 2.253375894057e+01
5.575000000000e+01 -2.383012277242e-02 3.414325588510e-04 2.256598770014e+01
5.600000000000e+01 -2.379831376115e-02 3.408782682733e-04 2.259879328679e+01
5.625000000000e+01 -2.376760025140e-02 3.403178924636e-04 2.263215078540e+01
5.650000000000e+01 -2.373828963930e-02 3.397590280144e-04 2.266602806830e+01
5.675000000000e+01 -2.371064792056e-02 3.392092011956e-04 2.270038609278e+01
5.700000000000e+01 -2.368489398368e-02 3.386756799025e-04 2.273518005590e+01
5.725000000000e+01 -2.366119483146e-02 3.381654172148e-04 2.277035998478e+01
5.750000000000e+01 -2.363966246026e-02 3.376849398742e-04 2.280587191775e+01
5.775000000000e+01 -2.362035256374e-02 3.372401988214e-04 2.284165877000e+01
5.800000000000e+01 -2.360326513833e-02 3.368364615720e-04 2.287766198197e+01
5.825000000000e+01 -2.358834643007e-02 3.364782240111e-04 2.291382247809e+01
5.850000000000e+01 -2.357549282326e-02 3.361691498037e-04 2.295008188991e+01
5.875000000000e+01 -2.356455656322e-02 3.359120296411e-04 2.298638398095e+01
5.900000000000e+01 -2.355535211027e-02 3.357087644026e-04 2.302267526078e+01
5.925000000000e+01 -2.354766419841e-02 3.355603736544e-04 2.305890616163e+01
5.950000000000e+01 -2.354125647806e-02 3.354670232397e-04 2.309503165271e+01
5.975000000000e+01 -2.353588062886e-02 3.354280764565e-04 2.313101173755e+01
6.000000000000e+01 -2.353128578444e-02 3.354421572845e-04 2.316681174805e+01
6.025000000000e+01 -2.352722767643e-02 3.355072263517e-04 2.320240240426e+01
6.050000000000e+01 -2.352347724395e-02 3.356206652541e-04 2.323775968174e+01
6.075000000000e+01 -2.351982852141e-02 3.357793780969e-04 2.327286449723e+01
6.100000000000e+01 -2.351610553379e-02 3.359798865012e-04 2.330770224455e+01
6.125000000000e+01 -2.351216795671e-02 3.362184250110e-04 2.334226224503e+01
6.150000000000e+01 -2.350791529186e-02 3.364910311214e-04 2.337653685320e+01
6.175000000000e+01 -2.350329009065e-02 3.367936326766e-04 2.341052110984e+01
6.200000000000e+01 -2.349827907605e-02 3.371221187975e-04 2.344421155825e+01
6.225000000000e+01 -2.349291369793e-02 3.374724145835e-04 2.347760594882e+01
6.250000000000e+01 -2.348726847987e-02 3.378405440808e-04 2.351070216092e+01
6.275000000000e+01 -2.348145879088e-02 3.382226643617e-04 2.354349796279e+01
6.300000000000e+01 -2.347563736161e-02 3.386151057931e-04 2.357599037648e+01
6.325000000000e+01 -2.346998999785e-02 3.390143996178e-04 2.360817521023e+01
6.350000000000e+01 -2.346473077738e-02 3.394173033526e-04 2.364004713928e+01
6.375000000000e+01 -2.346009655500e-02 3.398208121365e-04 2.367159932237e+01
6.400000000000e+01 -2.345634140136e-02 3.402221724314e-04 2.370282378229e+01
6.425000000000e+01 -2.345373082366e-02 3.406188879263e-04 2.373371153092e+01
6.450000000000e+01 -2.345253605087e-02 3.410087259747e-04 2.376425289079e+01
6.475000000000e+01 -2.345302851437e-02 3.413897235092e-04 2.379443823937e+01
6.500000000000e+01 -2.345547444290e-02 3.417601972094e-04 2.382425856743e+01
6.525000000000e+01 -2.346012973429e-02 3.421187434273e-04 2.385370615872e+01
6.550000000000e+01 -2.346723540905e-02 3.424641923075e-04 2.388277561395e+01
6.575000000000e+01 -2.347701326853e-02 3.427957262184e-04 2.391146447992e+01
6.600000000000e+01 -2.348966185761e-02 3.431128181962e-04 2.393977428525e+01
6.625000000000e+01 -2.350535263419e-02 3.434152074865e-04 2.396771125580e+01
6.650000000000e+01 -2.352422680795e-02 3.437029247169e-04 2.399528697451e+01
6.675000000000e+01 -2.354639251439e-02 3.439762894158e-04 2.402251911762e+01
6.700000000000e+01 -2.357192267013e-02 3.442359239652e-04 2.404943184925e+01
6.725000000000e+01 -2.360085320143e-02 3.444827052550e-04 2.407605607916e+01
6.750000000000e+01 -2.363318212101e-02 3.447177355953e-04 2.410242970975e+01
6.775000000000e+01 -2.366886909143e-02 3.449423827594e-04 2.412859745975e+01
6.800000000000e+01 -2.370783570755e-02 3.451582511678e-04 2.415461075165e+01
6.825000000000e+01 -2.374996632116e-02 3.453671518805e-04 2.418052727034e+01
6.850000000000e+01 -2.379510949326e-02 3.455710774111e-04 2.420641042409e+01
6.875000000000e+01 -2.384308030186e-02 3.457721623430e-04 2.423232875509e+01
6.900000000000e+01 -2.389366301586e-02 3.459726589737e-04 2.425835516047e+01
6.925000000000e+01 -2.394661415837e-02 3.461750149994e-04 2.428456609428e+01
6.950000000000e+01 -2.400166611224e-02 3.463816699153e-04 2.431104073546e+01
6.975000000000e+01 -2.405853068901e-02 3.465950356572e-04 2.433786011419e+01
7.000000000000e+01 -2.411690337946e-02 3.468176137765e-04 2.436510627092e+01
7.025000000000e+01 -2.417646787255e-02 3.470518132403e-04 2.439286139619e+01
7.050000000000e+01 -2.423689998352e-02 3.472999051091e-04 2.442120702640e+01
7.075000000000e+01 -2.429787251853e-02 3.475642133997e-04 2.445022331746e+01
7.100000000000e+01 -2.435906005914e-02 3.478468556224e-04 2.447998824495e+01
7.125000000000e+01 -2.442014283934e-02 3.481497408531e-04 2.451057702724e+01
7.150000000000e+01 -2.448081129505e-02 3.484746088908e-04 2.454206140322e+01
7.175000000000e+01 -2.454076981028e-02 3.488229758072e-04 2.457450911415e+01
7.200000000000e+01 -2.459974027984e-02 3.491959594593e-04 2.460798335058e+01
7.225000000000e+01 -2.465746580912e-02 3.495944721974e-04 2.464254227044e+01
7.250000000000e+01 -2.471371406218e-02 3.500191652628e-04 2.467823855807e+01
7.275000000000e+01 -2.476828031890e-02 3.504704092863e-04 2.471511901585e+01
7.300000000000e+01 -2.482099011815e-02 3.509482921580e-04 2.475322420349e+01
7.325000000000e+01 -2.487170126928e-02 3.514526298182e-04 2.479258812634e+01
7.350000000000e+01 -2.492030536117e-02 3.519829830223e-04 2.483323796312e+01
7.375000000000e+01 -2.496672963809e-02 3.525386775769e-04 2.487519374012e+01
7.400000000000e+01 -2.501093778011e-02 3.531188258722e-04 2.491846827324e+01
7.425000000000e+01 -2.505293044958e-02 3.537223573431e-04 2.496306691401e+01
7.450000000000e+01 -2.509274510671e-02 3.543480488122e-04 2.500898747383e+01
7.475000000000e+01 -2.513045528691e-02 3.549945563039e-04 2.505622018190e+01
7.500000000000e+01 -2.516616972089e-02 3.556604530098e-04 2.510474768587e+01
7.525000000000e+01 -2.520003030755e-02 3.563442743922e-04 2.515454514079e+01
7.550000000000e+01 -2.523220952893e-02 3.570445341728e-04 2.520558032053e+01
7.575000000000e+01 -2.526290801786e-02 3.577597497881e-04 2.525781392416e+01
7.600000000000e+01 -2.529235172068e-02 3.584884142551e-04 2.531119968638e+01
7.625000000000e+01 -2.532078800199e-02 3.592292071002e-04 2.536568488095e+01
7.650000000000e+01 -2.534848104469e-02 3.599808947636e-04 2.542121050492e+01
7.675000000000e+01 -2.537570782423e-02 3.607423619254e-04 2.547771186657e+01
7.700000000000e+01 -2.540275353769e-02 3.615124591524e-04 2.553511879231e+01
7.725000000000e+01 -2.542990713724e-02 3.622901761129e-04 2.559335621924e+01
7.750000000000e+01 -2.545745570713e-02 3.630746218802e-04 2.565234437721e+01
7.775000000000e+01 -2.548567977000e-02 3.638649941121e-04 2.571199929402e+01
7.800000000000e+01 -2.551484787037e-02 3.646605538336e-04 2.577223286933e+01
7.825000000000e+01 -2.554521193981e-02 3.654606016148e-04 2.583295324844e+01
7.850000000000e+01 -2.557700179787e-02 3.662644578952e-04 2.589406474117e+01
7.875000000000e+01 -2.561042129990e-02 3.670714347944e-04 2.595546802434e+01
7.900000000000e+01 -2.564564329439e-02 3.678807938229e-04 2.601705993423e+01
7.925000000000e+01 -2.568280541345e-02 3.686917156982e-04 2.607873342616e+01
7.950000000000e+01 -2.572200612167e-02 3.695032695609e-04 2.614037749027e+01
7.975000000000e+01 -2.576330005931e-02 3.703143763508e-04 2.620187684101e+01
8.000000000000e+01 -2.580669503965e-02 3.711237861690e-04 2.626311193989e+01
8.025000000000e+01 -2.585214821550e-02 3.719300378406e-04 2.632395875689e+01
8.050000000000e+01 -2.589956368083e-02 3.727314518020e-04 2.638428882031e+01
8.075000000000e+01 -2.594879086721e-02 3.735261155796e-04 2.644396934862e+01
8.100000000000e+01 -2.599962295019e-02 3.743118701900e-04 2.650286337267e+01
8.125000000000e+01 -2.605179750971e-02 3.750863154733e-04 2.656083023742e+01
8.150000000000e+01 -2.610499707994e-02 3.758468106424e-04 2.661772606080e+01
8.175000000000e+01 -2.615885188469e-02 3.765904779649e-04 2.667340452579e+01
8.200000000000e+01 -2.621294388578e-02 3.773142489307e-04 2.672771783135e+01
8.225000000000e+01 -2.626681158445e-02 3.780148906609e-04 2.678051774290e+01
8.250000000000e+01 -2.631995695398e-02 3.786889716024e-04 2.683165694935e+01
8.275000000000e+01 -2.637185306343e-02 3.793330913220e-04 2.688099045896e+01
8.300000000000e+01 -2.642195368835e-02 3.799438386981e-04 2.692837721850e+01
8.325000000000e+01 -2.646970445851e-02 3.805177488565e-04 2.697368181742e+01
8.350000000000e+01 -2.651455516570e-02 3.810514159174e-04 2.701677625407e+01
8.375000000000e+01 -2.655597231052e-02 3.815416603117e-04 2.705754178070e+01
8.400000000000e+01 -2.659345242975e-02 3.819854892309e-04 2.709587074552e+01
8.425000000000e+01 -2.662653512942e-02 3.823801150281e-04 2.713166837869e+01
8.450000000000e+01 -2.665481662850e-02 3.827231800049e-04 2.716485452723e+01
8.475000000000e+01 -2.667796212985e-02 3.830127836498e-04 2.719536522476e+01
8.500000000000e+01 -2.669571731556e-02 3.832475439001e-04 2.722315410043e+01
8.525000000000e+01 -2.670791851653e-02 3.834266621460e-04 2.724819356384e+01
8.550000000000e+01 -2.671450082965e-02 3.835499796808e-04 2.727047568845e+01
8.575000000000e+01 -2.671550425666e-02 3.836180289386e-04 2.729001280309e+01
8.600000000000e+01 -2.671107743643e-02 3.836320671620e-04 2.730683775556e+01
8.625000000000e+01 -2.670147871111e-02 3.835940990113e-04 2.732100374608e+01
8.650000000000e+01 -2.668707400563e-02 3.835068792383e-04 2.733258383614e+01
8.675000000000e+01 -2.666833204144e-02 3.833738916831e-04 2.734167004204e+01
8.700000000000e+01 -2.664581672096e-02 3.831993252641e-04 2.734837205887e+01
8.725000000000e+01 -2.662017679414e-02 3.829879853247e-04 2.735281563451e+01
8.750000000000e+01 -2.659213321312e-02 3.827451996535e-04 2.735514062687e+01
8.775000000000e+01 -2.656246429221e-02 3.824767795776e-04 2.735549879924e+01
8.800000000000e+01 -2.653199058085e-02 3.821889848446e-04 2.735405140068e+01
8.825000000000e+01 -2.650155678899e-02 3.818882489214e-04 2.735096660895e+01
8.850000000000e+01 -2.647201207468e-02 3.815811155148e-04 2.734641689148e+01
8.875000000000e+01 -2.644419188398e-02 3.812741487520e-04 2.734057636893e+01
8.900000000000e+01 -2.641889977586e-02 3.809736278503e-04 2.733361823903e+01
8.925000000000e+01 -2.639688978614e-02 3.806855666738e-04 2.732571233257e+01
8.950000000000e+01 -2.637885026549e-02 3.804155771401e-04 2.731702285764e+01
8.975000000000e+01 -2.636538936573e-02 3.801687369327e-04 2.730770637072e+01
9.000000000000e+01 -2.635702250070e-02 3.799494877713e-04 2.729791002608e+01
9.025000000000e+01 -2.635416214714e-02 3.797615594745e-04 2.728777011717e+01
9.050000000000e+01 -2.635711009025e-02 3.796079103874e-04 2.727741092201e+01
9.075000000000e+01 -2.636605225011e-02 3.794906371876e-04 2.726694381982e+01
9.100000000000e+01 -2.638105633883e-02 3.794110223166e-04 2.725646688367e+01
9.125000000000e+01 -2.640207120437e-02 3.793695075755e-04 2.724606433854e+01
9.150000000000e+01 -2.642892971489e-02 3.793657102745e-04 2.723580682768e+01
9.175000000000e+01 -2.646135247631e-02 3.793984543129e-04 2.722575125565e+01
9.200000000000e+01 -2.649895443279e-02 3.794658232820e-04 2.721594145773e+01
9.225000000000e+01 -2.654125214651e-02 3.795652195078e-04 2.720640830660e+01
9.250000000000e+01 -2.658767292574e-02 3.796934357952e-04 2.719717061705e+01
9.275000000000e+01 -2.663756462055e-02 3.798467284004e-04 2.718823536601e+01
9.300000000000e+01 -2.669020613623e-02 3.800208970974e-04 2.717959868403e+01
9.325000000000e+01 -2.674481874953e-02 3.802113634118e-04 2.717124606243e+01
9.350000000000e+01 -2.680057716076e-02 3.804132445764e-04 2.716315332436e+01
9.375000000000e+01 -2.685662164379e-02 3.806214319191e-04 2.715528674887e+01
9.400000000000e+01 -2.691206903195e-02 3.808306671469e-04 2.714760397549e+01
9.425000000000e+01 -2.696602516879e-02 3.810356040999e-04 2.714005403512e+01
9.450000000000e+01 -2.701759557169e-02 3.812308725288e-04 2.713257819871e+01
9.475000000000e+01 -2.706589770156e-02 3.814111414683e-04 2.712511001425e+01
9.500000000000e+01 -2.711007177235e-02 3.815711756432e-04 2.711757589229e+01
9.525000000000e+01 -2.714929104809e-02 3.817058900587e-04 2.710989572656e+01
9.550000000000e+01 -2.718277358502e-02 3.818104063752e-04 2.710198302063e+01
9.575000000000e+01 -2.720979090909e-02 3.818801029505e-04 2.709374592777e+01
9.600000000000e+01 -2.722967920775e-02 3.819106702730e-04 2.708508749993e+01
9.625000000000e+01 -2.724184691164e-02 3.818981608148e-04 2.707590695241e+01
9.650000000000e+01 -2.724578460465e-02 3.818390440424e-04 2.706610021995e+01
9.675000000000e+01 -2.724107190082e-02 3.817302414755e-04 2.705556120464e+01
9.700000000000e+01 -2.722738422192e-02 3.815692064310e-04 2.704418315957e+01
9.725000000000e+01 -2.720450074598e-02 3.813539640976e-04 2.703185961604e+01
9.750000000000e+01 -2.717230705597e-02 3.810831422521e-04 2.701848626021e+01
9.775000000000e+01 -2.713079892063e-02 3.807559973545e-04 2.700396200953e+01
9.800000000000e+01 -2.708008394095e-02 3.803724718172e-04 2.698819069119e+01
9.825000000000e+01 -2.702038033920e-02 3.799331227236e-04 2.697108267918e+01
9.850000000000e+01 -2.695201562465e-02 3.794392260666e-04 2.695255590455e+01
9.875000000000e+01 -2.687542170077e-02 3.788928139633e-04 2.693253759353e+01
9.900000000000e+01 -2.679112852717e-02 3.782965193718e-04 2.691096498572e+01
9.925000000000e+01 -2.669975437242e-02 3.776535903101e-04 2.688778641918e+01
9.950000000000e+01 -2.660199408542e-02 3.769676446002e-04 2.686296217821e+01
9.975000000000e+01 -2.649860621514e-02 3.762427854116e-04 2.683646452114e+01
1.000000000000e+02 -2.639039850500e-02 3.754834792834e-04 2.680827829139e+01
1.002500000000e+02 -2.627821226430e-02 3.746944200163e-04 2.677840042913e+01
1.005000000000e+02 -2.616290631123e-02 3.738804103867e-04 2.674683985402e+01
1.007500000000e+02 -2.604534067971e-02 3.730462410401e-04 2.671361679661e+01
1.010000000000e+02 -2.592636143855e-02 3.721965743973e-04 2.667876229866e+01
1.012500000000e+02 -2.580678544312e-02 3.713358254675e-04 2.664231699778e+01
1.015000000000e+02 -2.568738793866e-02 3.704680620823e-04 2.660433039917e+01
1.017500000000e+02 -2.556889175400e-02 3.695969170247e-04 2.656485980914e+01
1.020000000000e+02 -2.545195902251e-02 3.687255189019e-04 2.652396932350e+01
1.022500000000e+02 -2.533718561646e-02 3.678564467129e-04 2.648172885169e+01
1.025000000000e+02 -2.522509837339e-02 3.669917038948e-04 2.643821319758e+01
1.027500000000e+02 -2.511615512957e-02 3.661327243940e-04 2.639350123026e+01
1.030000000000e+02 -2.501074693606e-02 3.652803844105e-04 2.634767515206e+01
1.032500000000e+02 -2.490920328450e-02 3.644350613724e-04 2.630081986915e+01
1.035000000000e+02 -2.481179958873e-02 3.635967312262e-04 2.625302246824e+01
1.037500000000e+02 -2.471876555998e-02 3.627649845662e-04 2.620437178274e+01
1.040000000000e+02 -2.463029465413e-02 3.619391610608e-04 2.615495803736e+01
1.042500000000e+02 -2.454655445405e-02 3.611184478162e-04 2.610487256324e+01
1.045000000000e+02 -2.446769645432e-02 3.603019831934e-04 2.605420754530e+01
1.047500000000e+02 -2.439386577396e-02 3.594889514451e-04 2.600305579558e+01
1.050000000000e+02 -2.432520860267e-02 3.586786904780e-04 2.595151048201e+01
1.052500000000e+02 -2.426187865147e-02 3.578707894898e-04 2.589966507017e+01
1.055000000000e+02 -2.420404025502e-02 3.570651472578e-04 2.584761275183e+01
1.057500000000e+02 -2.415187085105e-02 3.562620439604e-04 2.579544629472e+01
1.060000000000e+02 -2.410556010233e-02 3.554621626178e-04 2.574325755976e+01
1.062500000000e+02 -2.406530693196e-02 3.546666093171e-04 2.569113719569e+01
1.065000000000e+02 -2.403131274008e-02 3.538768988145e-04 2.563917383903e+01
1.067500000000e+02 -2.400377377843e-02 3.530949700982e-04 2.558745364392e+01
1.070000000000e+02 -2.398287143145e-02 3.523231344326e-04 2.553605972753e+01
1.072500000000e+02 -2.396875994128e-02 3.515640156925e-04 2.548507121344e+01
1.075000000000e+02 -2.396155533348e-02 3.508204681310e-04 2.543456280104e+01
1.077500000000e+02 -2.396132228255e-02 3.500954834217e-04 2.538460379733e+01
1.080000000000e+02 -2.396806258983e-02 3.493921095717e-04 2.533525768092e+01
1.082500000000e+02 -2.398170407294e-02 3.487133698331e-04 2.528658141088e+01
1.085000000000e+02 -2.400209162882e-02 3.480621344853e-04 2.523862486294e+01
1.087500000000e+02 -2.402897889716e-02 3.474410166558e-04 2.519143064738e+01
1.090000000000e+02 -2.406202280816e-02 3.468523026673e-04 2.514503368987e+01
1.092500000000e+02 -2.410078096011e-02 3.462979084603e-04 2.509946135466e+01
1.095000000000e+02 -2.414471204132e-02 3.457792632991e-04 2.505473337379e+01
1.097500000000e+02 -2.419317811013e-02 3.452972807729e-04 2.501086227436e+01
1.100000000000e+02 -2.424545098640e-02 3.448523114394e-04 2.496785363918e+01
1.102500000000e+02 -2.430071891725e-02 3.444441169328e-04 2.492570679902e+01
1.105000000000e+02 -2.435809925078e-02 3.440719100603e-04 2.488441533278e+01
1.107500000000e+02 -2.441664973624e-02 3.437343575319e-04 2.484396791473e+01
1.110000000000e+02 -2.447538461583e-02 3.434296199264e-04 2.480434893636e+01
1.112500000000e+02 -2.453329005453e-02 3.431553989121e-04 2.476553928706e+01
1.115000000000e+02 -2.458933983033e-02 3.429089926191e-04 2.472751706534e+01
1.117500000000e+02 -2.464251419033e-02 3.426873720561e-04 2.469025807874e+01
1.120000000000e+02 -2.469181410833e-02 3.424872424887e-04 2.465373642876e+01
1.122500000000e+02 -2.473628012828e-02 3.423051266784e-04 2.461792474691e+01
1.125000000000e+02 -2.477500487269e-02 3.421374271273e-04 2.458279449470e+01
1.127500000000e+02 -2.480714942168e-02 3.419805043228e-04 2.454831591520e+01
1.130000000000e+02 -2.483195453250e-02 3.418307352874e-04 2.451445797046e+01
1.132500000000e+02 -2.484875023610e-02 3.416845707184e-04 2.448118815440e+01
1.135000000000e+02 -2.485696714734e-02 3.415385829845e-04 2.444847206978e+01
1.137500000000e+02 -2.485614031226e-02 3.413894990128e-04 2.441627314383e+01
1.140000000000e+02 -2.484591702057e-02 3.412342523271e-04 2.438455209286e+01
1.142500000000e+02 -2.482605721458e-02 3.410700076490e-04 2.435326663936e+01
1.145000000000e+02 -2.479643743595e-02 3.408941577139e-04 2.432237106737e+01
1.147500000000e+02 -2.475704976894e-02 3.407043539284e-04 2.429181603047e+01
1.150000000000e+02 -2.470799919722e-02 3.404984875262e-04 2.426154853531e+01
1.152500000000e+02 -2.464950310445e-02 3.402747956970e-04 2.423151192196e+01
1.155000000000e+02 -2.458188622416e-02 3.400318557085e-04 2.420164624787e+01
1.157500000000e+02 -2.450557693657e-02 3.397685366462e-04 2.417188876858e+01
1.160000000000e+02 -2.442110105156e-02 3.394840415254e-04 2.414217476661e+01
1.162500000000e+02 -2.432907780093e-02 3.391779462637e-04 2.411243838840e+01
1.165000000000e+02 -2.423021270072e-02 3.388502238935e-04 2.408261386625e+01
1.167500000000e+02 -2.412529137227e-02 3.385013056278e-04 2.405263681390e+01
1.170000000000e+02 -2.401517267804e-02 3.381320651833e-04 2.402244563864e+01
1.172500000000e+02 -2.390078147374e-02 3.377436830018e-04 2.399198304024e+01
1.175000000000e+02 -2.378310060471e-02 3.373380369278e-04 2.396119751032e+01
1.177500000000e+02 -2.366316240744e-02 3.369176127670e-04 2.393004480094e+01
1.180000000000e+02 -2.354204002527e-02 3.364853785588e-04 2.389848926748e+01
1.182500000000e+02 -2.342083822408e-02 3.360448455552e-04 2.386650516288e+01
1.185000000000e+02 -2.330068320640e-02 3.356001537036e-04 2.383407753842e+01
1.187500000000e+02 -2.318271210227e-02 3.351559517503e-04 2.380120309699e+01
1.190000000000e+02 -2.306806173766e-02 3.347171804454e-04 2.376789067003e+01
1.192500000000e+02 -2.295785667984e-02 3.342892631862e-04 2.373416142665e+01
1.195000000000e+02 -2.285319637051e-02 3.338780138660e-04 2.370004875387e+01
1.197500000000e+02 -2.275514234067e-02 3.334895046850e-04 2.366559783159e+01
1.200000000000e+02 -2.266470479847e-02 3.331299452504e-04 2.363086488484e+01
1.202500000000e+02 -2.258282961761e-02 3.328055577579e-04 2.359591615388e+01
1.205000000000e+02 -2.251038499103e-02 3.325224399542e-04 2.356082657805e+01
1.207500000000e+02 -2.244815057129e-02 3.322864183860e-04 2.352567832122e+01
1.210000000000e+02 -2.239680407851e-02 3.321028776608e-04 2.349055898408e+01
1.212500000000e+02 -2.235691244276e-02 3.319767396566e-04 2.345555982348e+01
1.215000000000e+02 -2.232892205469e-02 3.319122315000e-04 2.342077382080e+01
1.217500000000e+02 -2.231315342714e-02 3.319127906068e-04 2.338629380934e+01
1.220000000000e+02 -2.230979368518e-02 3.319809850460e-04 2.335221054994e+01
1.222500000000e+02 -2.231889651365e-02 3.321184697203e-04 2.331861105287e+01
1.225000000000e+02 -2.234037811212e-02 3.323258036333e-04 2.328557693574e+01
1.227500000000e+02 -2.237402192624e-02 3.326025405440e-04 2.325318311103e+01
1.230000000000e+02 -2.241947880708e-02 3.329472251554e-04 2.322149662347e+01
1.232500000000e+02 -2.247627534545e-02 3.333574219674e-04 2.319057584225e+01
1.235000000000e+02 -2.254381992036e-02 3.338297643897e-04 2.316046989068e+01
1.237500000000e+02 -2.262141074465e-02 3.343600301308e-04 2.313121838635e+01
1.240000000000e+02 -2.270824878848e-02 3.349432559516e-04 2.310285146247e+01
1.242500000000e+02 -2.280344659381e-02 3.355738551508e-04 2.307539004937e+01
1.245000000000e+02 -2.290604325650e-02 3.362456840395e-04 2.304884636041e+01
1.247500000000e+02 -2.301501518639e-02 3.369522084232e-04 2.302322461842e+01
1.250000000000e+02 -2.312929176082e-02 3.376866574334e-04 2.299852184065e+01
1.252500000000e+02 -2.324776718030e-02 3.384421429660e-04 2.297472883491e+01
1.255000000000e+02 -2.336931566718e-02 3.392117862442e-04 2.295183109490e+01
1.257500000000e+02 -2.349280348621e-02 3.399888239467e-04 2.292980986227e+01
1.260000000000e+02 -2.361710324318e-02 3.407667190953e-04 2.290864294373e+01
1.262500000000e+02 -2.374110562326e-02 3.415392514348e-04 2.288830565941e+01
1.265000000000e+02 -2.386373191107e-02 3.423005945842e-04 2.286877141109e+01
1.267500000000e+02 -2.398394502302e-02 3.430453766318e-04 2.285001235761e+01
1.270000000000e+02 -2.410076067365e-02 3.437687129797e-04 2.283199975148e+01
1.272500000000e+02 -2.421325687318e-02 3.444662090449e-04 2.281470405423e+01
1.275000000000e+02 -2.432058347442e-02 3.451340580709e-04 2.279809515366e+01
1.277500000000e+02 -2.442196855934e-02 3.457690151117e-04 2.278214202287e+01
1.280000000000e+02 -2.451672631934e-02 3.463683311808e-04 2.276681268023e+01
1.282500000000e+02 -2.460426106255e-02 3.469299304300e-04 2.275207359087e+01
1.285000000000e+02 -2.468407137793e-02 3.474521998573e-04 2.273788943161e+01
1.287500000000e+02 -2.475575129816e-02 3.479339252472e-04 2.272422254941e+01
1.290000000000e+02 -2.481898966368e-02 3.483742943588e-04 2.271103240295e+01
1.292500000000e+02 -2.487357057505e-02 3.487728890837e-04 2.269827540054e+01
1.295000000000e+02 -2.491936818571e-02 3.491296942614e-04 2.268590434101e+01
1.297500000000e+02 -2.495634459683e-02 3.494448702201e-04 2.267386847943e+01
1.300000000000e+02 -2.498454383767e-02 3.497187625869e-04 2.266211339894e+01
1.302500000000e+02 -2.500408649506e-02 3.499519160827e-04 2.265058124351e+01
1.305000000000e+02 -2.501516164298e-02 3.501450631968e-04 2.263921094146e+01
1.307500000000e+02 -2.501802142313e-02 3.502990995544e-04 2.262793897861e+01
1.310000000000e+02 -2.501297224421e-02 3.504150150677e-04 2.261669999299e+01
1.312500000000e+02 -2.500036778566e-02 3.504938999314e-04 2.260542773301e+01
1.315000000000e+02 -2.498060046562e-02 3.505369320822e-04 2.259405592388e+01
1.317500000000e+02 -2.495409620134e-02 3.505453287204e-04 2.258251963572e+01
1.320000000000e+02 -2.492130661355e-02 3.505203471126e-04 2.257075629228e+01
1.322500000000e+02 -2.488270325144e-02 3.504632951112e-04 2.255870690557e+01
1.325000000000e+02 -2.483877220358e-02 3.503754322518e-04 2.254631723501e+01
1.327500000000e+02 -2.479000925498e-02 3.502580349818e-04 2.253353887804e+01
1.330000000000e+02 -2.473691536838e-02 3.501124559255e-04 2.252033024694e+01
1.332500000000e+02 -2.467999336807e-02 3.499400387356e-04 2.250665744268e+01
1.335000000000e+02 -2.461974439458e-02 3.497420910676e-04 2.249249473683e+01
1.337500000000e+02 -2.455666674257e-02 3.495199242941e-04 2.247782528185e+01
1.340000000000e+02 -2.449125296688e-02 3.492747952648e-04 2.246264118082e+01
1.342500000000e+02 -2.442398871399e-02 3.490078381673e-04 2.244694354229e+01
1.345000000000e+02 -2.435535157375e-02 3.487202855258e-04 2.243074228994e+01
1.347500000000e+02 -2.428581079230e-02 3.484133974736e-04 2.241405573777e+01
1.350000000000e+02 -2.421582705428e-02 3.480883364044e-04 2.239691000084e+01
1.352500000000e+02 -2.414585256016e-02 3.477461025039e-04 2.237933822442e+01
1.355000000000e+02 -2.407633134233e-02 3.473877357438e-04 2.236137972931e+01
1.357500000000e+02 -2.400769981781e-02 3.470143827063e-04 2.234307886634e+01
1.360000000000e+02 -2.394038771636e-02 3.466271729244e-04 2.232448418324e+01
1.362500000000e+02 -2.387481867440e-02 3.462272730680e-04 2.230564721503e+01
1.365000000000e+02 -2.381141074207e-02 3.458159518891e-04 2.228662150544e+01
1.367500000000e+02 -2.375057715551e-02 3.453944663683e-04 2.226746151219e+01
1.370000000000e+02 -2.369272563657e-02 3.449642095849e-04 2.224822193961e+01
1.372500000000e+02 -2.363825859618e-02 3.445267355760e-04 2.222895677000e+01
1.375000000000e+02 -2.358757019593e-02 3.440837553935e-04 2.220971889590e+01
1.377500000000e+02 -2.354104572490e-02 3.436371443149e-04 2.219055949599e+01
1.380000000000e+02 -2.349905674690e-02 3.431889517404e-04 2.217152801150e+01
1.382500000000e+02 -2.346195894580e-02 3.427414024713e-04 2.215267190667e+01
1.385000000000e+02 -2.343008454833e-02 3.422968776164e-04 2.213403696373e+01
1.387500000000e+02 -2.340373845834e-02 3.418579060612e-04 2.211566740340e+01
1.390000000000e+02 -2.338318880642e-02 3.414271114687e-04 2.209760643941e+01
1.392500000000e+02 -2.336866174023e-02 3.410072212567e-04 2.207989665153e+01
1.395000000000e+02 -2.336033242321e-02 3.406010145144e-04 2.206258061462e+01
1.397500000000e+02 -2.335831571242e-02 3.402112287932e-04 2.204570152868e+01
1.400000000000e+02 -2.336266076643e-02 3.398405193621e-04 2.202930370346e+01
1.402500000000e+02 -2.337334071670e-02 3.394913850086e-04 2.201343321038e+01
1.405000000000e+02 -2.339024895625e-02 3.391661122087e-04 2.199813824030e+01
1.407500000000e+02 -2.341319095108e-02 3.388666950733e-04 2.198346957329e+01
1.410000000000e+02 -2.344188297357e-02 3.385947817924e-04 2.196948072460e+01
1.412500000000e+02 -2.347594734063e-02 3.383515957110e-04 2.195622814056e+01
1.415000000000e+02 -2.351491444412e-02 3.381378875081e-04 2.194377108215e+01
1.417500000000e+02 -2.355822228309e-02 3.379539301945e-04 2.193217153176e+01
1.420000000000e+02 -2.360522256301e-02 3.377994554074e-04 2.192149380891e+01
1.422500000000e+02 -2.365518502111e-02 3.376737480372e-04 2.191180422607e+01
1.425000000000e+02 -2.370730659121e-02 3.375754589357e-04 2.190317054046e+01
1.427500000000e+02 -2.376072283182e-02 3.375026584043e-04 2.189566136109e+01
1.430000000000e+02 -2.381451978661e-02 3.374529677807e-04 2.188934557821e+01
1.432500000000e+02 -2.386774967886e-02 3.374235798942e-04 2.188429166947e+01
1.435000000000e+02 -2.391944641229e-02 3.374112889601e-04 2.188056713579e+01
1.437500000000e+02 -2.396864365642e-02 3.374125597986e-04 2.187823785460e+01
1.440000000000e+02 -2.401439295806e-02 3.374237457828e-04 2.187736758148e+01
1.442500000000e+02 -2.405578311801e-02 3.374411083339e-04 2.187801745506e+01
1.445000000000e+02 -2.409195871276e-02 3.374608613794e-04 2.188024556964e+01
1.447500000000e+02 -2.412213744346e-02 3.374792368305e-04 2.188410669579e+01
1.450000000000e+02 -2.414562683691e-02 3.374926660219e-04 2.188965195815e+01
1.452500000000e+02 -2.416183966976e-02 3.374978948665e-04 2.189692871472e+01
1.455000000000e+02 -2.417030637592e-02 3.374920731434e-04 2.190598038836e+01
1.457500000000e+02 -2.417068493955e-02 3.374727988561e-04 2.191684642874e+01
1.460000000000e+02 -2.416276750129e-02 3.374381273372e-04 2.192956223434e+01
1.462500000000e+02 -2.414648446413e-02 3.373866239071e-04 2.194415921481e+01
1.465000000000e+02 -2.412190414401e-02 3.373176382530e-04 2.196066476852e+01
1.467500000000e+02 -2.408922960369e-02 3.372310156827e-04 2.197910232590e+01
1.470000000000e+02 -2.404879204339e-02 3.371271786030e-04 2.199949131669e+01
1.472500000000e+02 -2.400104210469e-02 3.370071570612e-04 2.202184723276e+01
1.475000000000e+02 -2.394653749712e-02 3.368722871110e-04 2.204618155042e+01
1.477500000000e+02 -2.388592905425e-02 3.367242503230e-04 2.207250166726e+01
1.480000000000e+02 -2.381994462972e-02 3.365651004198e-04 2.210081081636e+01
1.482500000000e+02 -2.374937100021e-02 3.363971542436e-04 2.213110783763e+01
1.485000000000e+02 -2.367503827847e-02 3.362228764755e-04 2.216338707661e+01
1.487500000000e+02 -2.359780254475e-02 3.360447759073e-04 2.219763808290e+01
1.490000000000e+02 -2.351852992361e-02 3.358653218079e-04 2.223384534881e+01
1.492500000000e+02 -2.343808202832e-02 3.356868665739e-04 2.227198802321e+01
1.495000000000e+02 -2.335730333818e-02 3.355115843069e-04 2.231203959202e+01
1.497500000000e+02 -2.327701077874e-02 3.353414250930e-04 2.235396758738e+01
1.500000000000e+02 -2.319798598008e-02 3.351780901578e-04 2.239773331206e+01
1.502500000000e+02 -2.312096882376e-02 3.350230196187e-04 2.244329154306e+01
1.505000000000e+02 -2.304665608378e-02 3.348774488166e-04 2.249059042864e+01
1.507500000000e+02 -2.297569972023e-02 3.347423805029e-04 2.253957130860e+01
1.510000000000e+02 -2.290870833105e-02 3.346185954864e-04 2.259016869506e+01
1.512500000000e+02 -2.284624992207e-02 3.345068104361e-04 2.264231032761e+01
1.515000000000e+02 -2.278885584809e-02 3.344077300310e-04 2.269591734247e+01
1.517500000000e+02 -2.273702432477e-02 3.343221255952e-04 2.275090449469e+01
1.520000000000e+02 -2.269122592539e-02 3.342508546110e-04 2.280718059158e+01
1.522500000000e+02 -2.265190662837e-02 3.341949305080e-04 2.286464892663e+01
1.525000000000e+02 -2.261949013178e-02 3.341556430106e-04 2.292320782845e+01
1.527500000000e+02 -2.259438012721e-02 3.341346025333e-04 2.298275135004e+01
1.530000000000e+02 -2.257695897192e-02 3.341337066136e-04 2.304316993601e+01
1.532500000000e+02 -2.256758587581e-02 3.341551357241e-04 2.310435119889e+01
1.535000000000e+02 -2.256659260790e-02 3.342013346942e-04 2.316618071593e+01
1.537500000000e+02 -2.257427711135e-02 3.342749158257e-04 2.322854280916e+01
1.540000000000e+02 -2.259089547236e-02 3.343786383310e-04 2.329132136034e+01
1.542500000000e+02 -2.261665273471e-02 3.345153819884e-04 2.335440057207e+01
1.545000000000e+02 -2.265169184442e-02 3.346879754927e-04 2.341766572157e+01
1.547500000000e+02 -2.269608299354e-02 3.348989930023e-04 2.348100384763e+01
1.550000000000e+02 -2.274981174633e-02 3.351505826781e-04 2.354430438877e+01
1.552500000000e+02 -2.281276959500e-02 3.354444781103e-04 2.360745975479e+01
1.555000000000e+02 -2.288474327264e-02 3.357819095760e-04 2.367036582436e+01
1.557500000000e+02 -2.296540788868e-02 3.361633702462e-04 2.373292237961e+01
1.560000000000e+02 -2.305431949499e-02 3.365885201831e-04 2.379503343697e+01
1.562500000000e+02 -2.315091298820e-02 3.370561857645e-04 2.385660753975e+01
1.565000000000e+02 -2.325449982850e-02 3.375643436929e-04 2.391755792293e+01
1.567500000000e+02 -2.336427180055e-02 3.381100833450e-04 2.397780266873e+01
1.570000000000e+02 -2.347930494812e-02 3.386893270988e-04 2.403726471202e+01
1.572500000000e+02 -2.359856954025e-02 3.392971251243e-04 2.409587188289e+01
1.575000000000e+02 -2.372094068267e-02 3.399278052020e-04 2.415355677679e+01
1.577500000000e+02 -2.384521436987e-02 3.405749846424e-04 2.421025672152e+01
1.580000000000e+02 -2.397012363901e-02 3.412315870601e-04 2.426591355569e+01
1.582500000000e+02 -2.409435852279e-02 3.418900528012e-04 2.432047357107e+01
1.585000000000e+02 -2.421658633711e-02 3.425425513259e-04 2.437388727161e+01
1.587500000000e+02 -2.433547444243e-02 3.431811341001e-04 2.442610926845e+01
1.590000000000e+02 -2.444971341126e-02 3.437979361438e-04 2.447709823192e+01
1.592500000000e+02 -2.455803955828e-02 3.443853614184e-04 2.452681669739e+01
1.595000000000e+02 -2.465925752225e-02 3.449362770016e-04 2.457523119109e+01
1.597500000000e+02 -2.475226197909e-02 3.454442020142e-04 2.462231213445e+01
1.600000000000e+02 -2.483605795780e-02 3.459034821258e-04 2.466803399115e+01
1.602500000000e+02 -2.490977833593e-02 3.463094388438e-04 2.471237545792e+01
1.605000000000e+02 -2.497269894734e-02 3.466585094861e-04 2.475531954015e+01
1.607500000000e+02 -2.502425019195e-02 3.469483128238e-04 2.479685382631e+01
1.610000000000e+02 -2.506402537780e-02 3.471778146712e-04 2.483697069230e+01
1.612500000000e+02 -2.509178538708e-02 3.473472606609e-04 2.487566759763e+01
1.615000000000e+02 -2.510746023139e-02 3.474581810986e-04 2.491294718430e+01
1.617500000000e+02 -2.511114626853e-02 3.475133528665e-04 2.494881752620e+01
1.620000000000e+02 -2.510310027898e-02 3.475166900815e-04 2.498329222936e+01
1.622500000000e+02 -2.508372988016e-02 3.474731914275e-04 2.501639058499e+01
1.625000000000e+02 -2.505358154866e-02 3.473888009040e-04 2.504813745510e+01
1.627500000000e+02 -2.501332591323e-02 3.472701625785e-04 2.507856329786e+01
1.630000000000e+02 -2.496374150162e-02 3.471244895081e-04 2.510770401825e+01
1.632500000000e+02 -2.490569719528e-02 3.469593893359e-04 2.513560077804e+01
1.635000000000e+02 -2.484013406718e-02 3.467826599156e-04 2.516229972558e+01
1.637500000000e+02 -2.476804729972e-02 3.466020224441e-04 2.518785178599e+01
1.640000000000e+02 -2.469046914917e-02 3.464250532222e-04 2.521231220084e+01
1.642500000000e+02 -2.460845276967e-02 3.462590130847e-04 2.523574026638e+01
1.645000000000e+02 -2.452305775905e-02 3.461106945621e-04 2.525819893917e+01
1.647500000000e+02 -2.443533777195e-02 3.459863092526e-04 2.527975447929e+01
1.650000000000e+02 -2.434633022410e-02 3.458914041191e-04 2.530047608972e+01
1.652500000000e+02 -2.425704828863e-02 3.458308050690e-04 2.532043558414e+01
1.655000000000e+02 -2.416847496610e-02 3.458085873600e-04 2.533970703688e+01
1.657500000000e+02 -2.408155911120e-02 3.458280717515e-04 2.535836660251e+01
1.660000000000e+02 -2.399721330686e-02 3.458918423876e-04 2.537649207600e+01
1.662500000000e+02 -2.391631288544e-02 3.460017824871e-04 2.539416274994e+01
1.665000000000e+02 -2.383969599721e-02 3.461591063941e-04 2.541145910560e+01
1.667500000000e+02 -2.376816452844e-02 3.463644999064e-04 2.542846272415e+01
1.670000000000e+02 -2.370248521528e-02 3.466181427432e-04 2.544525584277e+01
1.672500000000e+02 -2.364339024128e-02 3.469197778369e-04 2.546192119577e+01
1.675000000000e+02 -2.359157723365e-02 3.472687982488e-04 2.547854187941e+01
1.677500000000e+02 -2.354770852799e-02 3.476643260938e-04 2.549520076252e+01
1.680000000000e+02 -2.351240897204e-02 3.481052700995e-04 2.551198050296e+01
1.682500000000e+02 -2.348626232303e-02 3.485903839625e-04 2.552896281407e+01
1.685000000000e+02 -2.346980632756e-02 3.491183136770e-04 2.554622844543e+01
1.687500000000e+02 -2.346352640702e-02 3.496876696789e-04 2.556385633711e+01
1.690000000000e+02 -2.346784820744e-02 3.502970133870e-04 2.558192356928e+01
1.692500000000e+02 -2.348312923592e-02 3.509448764216e-04 2.560050442671e+01
1.695000000000e+02 -2.350965051792e-02 3.516297663861e-04 2.561967028546e+01
1.697500000000e+02 -2.354760784040e-02 3.523501855596e-04 2.563948894041e+01
1.700000000000e+02 -2.359710323527e-02 3.531045667004e-04 2.566002390915e+01
1.702500000000e+02 -2.365813766584e-02 3.538912786313e-04 2.568133441544e+01
1.705000000000e+02 -2.373060444173e-02 3.547086304505e-04 2.570347443847e+01
1.707500000000e+02 -2.381428505925e-02 3.555548354371e-04 2.572649287519e+01
1.710000000000e+02 -2.390884546844e-02 3.564279745258e-04 2.575043268355e+01
1.712500000000e+02 -2.401383538274e-02 3.573259729881e-04 2.577533119965e+01
1.715000000000e+02 -2.412868916260e-02 3.582465641365e-04 2.580121941202e+01
1.717500000000e+02 -2.425272951327e-02 3.591872891016e-04 2.582812243988e+01
1.720000000000e+02 -2.438517236452e-02 3.601454830253e-04 2.585605894322e+01
1.722500000000e+02 -2.452513494555e-02 3.611182661427e-04 2.588504175531e+01
1.725000000000e+02 -2.467164455351e-02 3.621025296032e-04 2.591507740077e+01
1.727500000000e+02 -2.482365001855e-02 3.630949337681e-04 2.594616684251e+01
1.730000000000e+02 -2.498003328874e-02 3.640919249807e-04 2.597830514830e+01
1.732500000000e+02 -2.513962269355e-02 3.650897435122e-04 2.601148192250e+01
1.735000000000e+02 -2.530120722701e-02 3.660844601608e-04 2.604568175098e+01
1.737500000000e+02 -2.546355034125e-02 3.670720040212e-04 2.608088389147e+01
1.740000000000e+02 -2.562540542634e-02 3.680481601418e-04 2.611706308958e+01
1.742500000000e+02 -2.578553079040e-02 3.690086416515e-04 2.615418923859e+01
1.745000000000e+02 -2.594270499670e-02 3.699491456844e-04 2.619222778136e+01
1.747500000000e+02 -2.609574178567e-02 3.708654084878e-04 2.623114008636e+01
1.750000000000e+02 -2.624350402188e-02 3.717532458029e-04 2.627088312568e+01
1.752500000000e+02 -2.638491766702e-02 3.726085578838e-04 2.631140981075e+01
1.755000000000e+02 -2.651898412950e-02 3.734276553831e-04 2.635266929784e+01
1.757500000000e+02 -2.664479145414e-02 3.742071366583e-04 2.639460662601e+01
1.760000000000e+02 -2.676152478496e-02 3.749440144917e-04 2.643716307686e+01
1.762500000000e+02 -2.686847574547e-02 3.756355652692e-04 2.648027608444e+01
1.765000000000e+02 -2.696505002348e-02 3.762796005748e-04 2.652387957311e+01
1.767500000000e+02 -2.705077282270e-02 3.768745365141e-04 2.656790359317e+01
1.770000000000e+02 -2.712529274288e-02 3.774193748201e-04 2.661227465502e+01
1.772500000000e+02 -2.718838420039e-02 3.779137278716e-04 2.665691566429e+01
1.775000000000e+02 -2.723994791130e-02 3.783578569675e-04 2.670174624696e+01
1.777500000000e+02 -2.728000958898e-02 3.787526661059e-04 2.674668244195e+01
1.780000000000e+02 -2.730871725615e-02 3.790996883848e-04 2.679163705471e+01
1.782500000000e+02 -2.732633728653e-02 3.794010574159e-04 2.683651969133e+01
1.785000000000e+02 -2.733324905145e-02 3.796594668857e-04 2.688123687920e+01
1.787500000000e+02 -2.732993842069e-02 3.798781199422e-04 2.692569213894e+01
1.790000000000e+02 -2.731699055384e-02 3.800606678000e-04 2.696978634358e+01
1.792500000000e+02 -2.729508162608e-02 3.802111372962e-04 2.701341754466e+01
1.795000000000e+02 -2.726497014814e-02 3.803338563110e-04 2.705648136212e+01
1.797500000000e+02 -2.722748753108e-02 3.804333557341e-04 2.709887111036e+01
1.800000000000e+02 -2.718352851606e-02 3.805143493846e-04 2.714047799738e+01
1.802500000000e+02 -2.713404088915e-02 3.805816087555e-04 2.718119129475e+01
1.805000000000e+02 -2.708001484117e-02 3.806398845392e-04 2.722089871931e+01
1.807500000000e+02 -2.702247126401e-02 3.806938328333e-04 2.725948643259e+01
1.810000000000e+02 -2.696245017476e-02 3.807479538402e-04 2.729683946833e+01
1.812500000000e+02 -2.690099823985e-02 3.808065164105e-04 2.733284197391e+01
1.815000000000e+02 -2.683915564376e-02 3.808734773741e-04 2.736737750174e+01
1.817500000000e+02 -2.677794347544e-02 3.809524512571e-04 2.740032947864e+01
1.820000000000e+02 -2.671834958974e-02 3.810466396754e-04 2.743158140328e+01
1.822500000000e+02 -2.666131584439e-02 3.811587915340e-04 2.746101751368e+01
1.825000000000e+02 -2.660772433212e-02 3.812911498911e-04 2.748852311285e+01
1.827500000000e+02 -2.655838498536e-02 3.814454223162e-04 2.751398521812e+01
1.830000000000e+02 -2.651402418398e-02 3.816227496905e-04 2.753729325332e+01
1.832500000000e+02 -2.647527370933e-02 3.818236889394e-04 2.755833961497e+01
1.835000000000e+02 -2.644266236298e-02 3.820482202463e-04 2.757702058074e+01
1.837500000000e+02 -2.641660845388e-02 3.822957286473e-04 2.759323709086e+01
1.840000000000e+02 -2.639741487756e-02 3.825650194222e-04 2.760689560811e+01
1.842500000000e+02 -2.638526728473e-02 3.828543469840e-04 2.761790917346e+01
1.845000000000e+02 -2.638023281560e-02 3.831614397014e-04 2.762619828383e+01
1.847500000000e+02 -2.638226279760e-02 3.834835530008e-04 2.763169200752e+01
1.850000000000e+02 -2.639119619579e-02 3.838175086159e-04 2.763432889688e+01
1.852500000000e+02 -2.640676628949e-02 3.841597597775e-04 2.763405805798e+01
1.855000000000e+02 -2.642860801849e-02 3.845064460823e-04 2.763084005274e+01
1.857500000000e+02 -2.645626649701e-02 3.848534531158e-04 2.762464773970e+01
1.860000000000e+02 -2.648920777862e-02 3.851964813712e-04 2.761546709848e+01
1.862500000000e+02 -2.652682872483e-02 3.855310965442e-04 2.760329779732e+01
1.865000000000e+02 -2.656846891952e-02 3.858527953739e-04 2.758815374416e+01
1.867500000000e+02 -2.661342098735e-02 3.861570478639e-04 2.757006333630e+01
1.870000000000e+02 -2.666094254107e-02 3.864393681024e-04 2.754906964955e+01
1.872500000000e+02 -2.671026602893e-02 3.866953006211e-04 2.752523030678e+01
1.875000000000e+02 -2.676060917744e-02 3.869204456328e-04 2.749861721460e+01
1.877500000000e+02 -2.681118482472e-02 3.871106767003e-04 2.746931610568e+01
1.880000000000e+02 -2.686120928647e-02 3.872620030067e-04 2.743742576435e+01
1.882500000000e+02 -2.690991161088e-02 3.873706270229e-04 2.740305721830e+01
1.885000000000e+02 -2.695654143491e-02 3.874329876700e-04 2.736633256750e+01
1.887500000000e+02 -2.700037678290e-02 3.874458303953e-04 2.732738384891e+01
1.890000000000e+02 -2.704073019268e-02 3.874061890048e-04 2.728635157171e+01
1.892500000000e+02 -2.707695538475e-02 3.873113501262e-04 2.724338327885e+01
1.895000000000e+02 -2.710845284821e-02 3.871590104950e-04 2.719863205728e+01
1.897500000000e+02 -2.713467437786e-02 3.869472819915e-04 2.715225483130e+01
1.900000000000e+02 -2.715512789180e-02 3.866746868342e-04 2.710441093534e+01
1.902500000000e+02 -2.716938159145e-02 3.863401963890e-04 2.705526043165e+01
1.905000000000e+02 -2.717706726604e-02 3.859432529936e-04 2.700496272120e+01
1.907500000000e+02 -2.717788261347e-02 3.854837898798e-04 2.695367513849e+01
1.910000000000e+02 -2.717159313719e-02 3.849622380263e-04 2.690155182070e+01
1.912500000000e+02 -2.715803335494e-02 3.843795305528e-04 2.684874249245e+01
1.915000000000e+02 -2.713710720878e-02 3.837371027465e-04 2.679539163544e+01
1.917500000000e+02 -2.710878766984e-02 3.830368741776e-04 2.674163788176e+01
1.920000000000e+02 -2.707311564247e-02 3.822812411731e-04 2.668761331818e+01
1.922500000000e+02 -2.703019817126e-02 3.814730559791e-04 2.663344328072e+01
1.925000000000e+02 -2.698020599885e-02 3.806155984907e-04 2.657924613531e+01
1.927500000000e+02 -2.692337014763e-02 3.797124780647e-04 2.652513343169e+01
1.930000000000e+02 -2.685997857765e-02 3.787677280152e-04 2.647120984790e+01
1.932500000000e+02 -2.679037221797e-02 3.777857720657e-04 2.641757359971e+01
1.935000000000e+02 -2.671494002306e-02 3.767712784235e-04 2.636431674242e+01
1.937500000000e+02 -2.663411284275e-02 3.757290885704e-04 2.631152555479e+01
1.940000000000e+02 -2.654835770688e-02 3.746642058130e-04 2.625928109083e+01
1.942500000000e+02 -2.645817251688e-02 3.735817886431e-04 2.620765940982e+01
1.945000000000e+02 -2.636407935154e-02 3.724870839092e-04 2.615673208625e+01
1.947500000000e+02 -2.626661871896e-02 3.713852986987e-04 2.610656653367e+01
1.950000000000e+02 -2.616634248523e-02 3.702814886394e-04 2.605722624983e+01
1.952500000000e+02 -2.606380795002e-02 3.691806142591e-04 2.600877098240e+01
1.955000000000e+02 -2.595957132725e-02 3.680874439707e-04 2.596125694148e+01
1.957500000000e+02 -2.585418292904e-02 3.670064850736e-04 2.591473660471e+01
1.960000000000e+02 -2.574818130087e-02 3.659419157959e-04 2.586925874880e+01
1.962500000000e+02 -2.564208849023e-02 3.648974695605e-04 2.582486825162e+01
1.965000000000e+02 -2.553640592441e-02 3.638766074475e-04 2.578160578936e+01
1.967500000000e+02 -2.543161017223e-02 3.628823415078e-04 2.573950767340e+01
1.970000000000e+02 -2.532815092796e-02 3.619171777436e-04 2.569860526677e+01
1.972500000000e+02 -2.522644818028e-02 3.609831543377e-04 2.565892469329e+01
1.975000000000e+02 -2.512689013715e-02 3.600818265031e-04 2.562048651614e+01
1.977500000000e+02 -2.502983315266e-02 3.592143410664e-04 2.558330507368e+01
1.980000000000e+02 -2.493560042747e-02 3.583813267873e-04 2.554738832464e+01
1.982500000000e+02 -2.484448374861e-02 3.575829828489e-04 2.551273719438e+01
1.985000000000e+02 -2.475674391844e-02 3.568192163183e-04 2.547934544610e+01
1.987500000000e+02 -2.467261374311e-02 3.560896649903e-04 2.544719913598e+01
1.990000000000e+02 -2.459229960198e-02 3.553937285256e-04 2.541627654396e+01
1.992500000000e+02 -2.451598516524e-02 3.547306384435e-04 2.538654775555e+01
1.995000000000e+02 -2.444383365076e-02 3.540995388677e-04 2.535797469009e+01
1.997500000000e+02 -2.437599136822e-02 3.534995635223e-04 2.533051093263e+01
2.000000000000e+02 -2.431259055240e-02 3.529298930048e-04 2.530410167322e+01
2.002500000000e+02 -2.425375159025e-02 3.523898052418e-04 2.527868392878e+01
2.005000000000e+02 -2.419958553711e-02 3.518787282298e-04 2.525418655325e+01
2.007500000000e+02 -2.415019539027e-02 3.513962771090e-04 2.523053062616e+01
2.010000000000e+02 -2.410567705030e-02 3.509422814618e-04 2.520762967531e+01
2.012500000000e+02 -2.406611955560e-02 3.505168247649e-04 2.518539023519e+01
2.015000000000e+02 -2.403160420353e-02 3.501202169643e-04 2.516371229084e+01
2.017500000000e+02 -2.400220317605e-02 3.497529289385e-04 2.514249000003e+01
2.020000000000e+02 -2.397797666291e-02 3.494156691590e-04 2.512161236233e+01
2.022500000000e+02 -2.395896960365e-02 3.491094042794e-04 2.510096410874e+01
2.025000000000e+02 -2.394520740406e-02 3.488351521138e-04 2.508042657688e+01
2.027500000000e+02 -2.393669197219e-02 3.485940319948e-04 2.505987874072e+01
2.030000000000e+02 -2.393339620159e-02 3.483871261234e-04 2.503919826043e+01
2.032500000000e+02 -2.393526013356e-02 3.482153306431e-04 2.501826260288e+01
2.035000000000e+02 -2.394218432947e-02 3.480794645209e-04 2.499695022179e+01
2.037500000000e+02 -2.395402616699e-02 3.479801507632e-04 2.497514170399e+01
2.040000000000e+02 -2.397059427798e-02 3.479177358034e-04 2.495272098742e+01
2.042500000000e+02 -2.399164497017e-02 3.478922243918e-04 2.492957651333e+01
2.045000000000e+02 -2.401687975341e-02 3.479032262958e-04 2.490560229634e+01
2.047500000000e+02 -2.404594245998e-02 3.479499067633e-04 2.488069905114e+01
2.050000000000e+02 -2.407841898348e-02 3.480309467129e-04 2.485477513100e+01
2.052500000000e+02 -2.411383830702e-02 3.481444961890e-04 2.482774731545e+01
2.055000000000e+02 -2.415167346315e-02 3.482881840930e-04 2.479954165292e+01
2.057500000000e+02 -2.419134570469e-02 3.484591380456e-04 2.477009400111e+01
2.060000000000e+02 -2.423222998175e-02 3.486539328070e-04 2.473935037650e+01
2.062500000000e+02 -2.427366075339e-02 3.488686129762e-04 2.470726736858e+01
2.065000000000e+02 -2.431494012189e-02 3.490987315282e-04 2.467381217411e+01
2.067500000000e+02 -2.435534756126e-02 3.493393934223e-04 2.463896245154e+01
2.070000000000e+02 -2.439415024512e-02 3.495853077647e-04 2.460270625977e+01
2.072500000000e+02 -2.443061535774e-02 3.498308616116e-04 2.456504161468e+01
2.075000000000e+02 -2.446402283425e-02 3.500701787271e-04 2.452597589597e+01
2.077500000000e+02 -2.449367899053e-02 3.502971964435e-04 2.448552540818e+01
2.080000000000e+02 -2.451893047737e-02 3.505057566070e-04 2.444371455940e+01
2.082500000000e+02 -2.453917852638e-02 3.506897280007e-04 2.440057514601e+01
2.085000000000e+02 -2.455389229937e-02 3.508431022815e-04 2.435614540916e+01
2.087500000000e+02 -2.456262303207e-02 3.509600998475e-04 2.431046938935e+01
2.090000000000e+02 -2.456501586484e-02 3.510352709052e-04 2.426359596677e+01
2.092500000000e+02 -2.456082136784e-02 3.510636023667e-04 2.421557809309e+01
2.095000000000e+02 -2.454990537512e-02 3.510406204469e-04 2.416647206617e+01
2.097500000000e+02 -2.453225544569e-02 3.509624803905e-04 2.411633669872e+01
2.100000000000e+02 -2.450798790426e-02 3.508260627912e-04 2.406523289852e+01
2.102500000000e+02 -2.447734923471e-02 3.506290444144e-04 2.401322298880e+01
2.105000000000e+02 -2.444071607726e-02 3.503699653558e-04 2.396037028234e+01
2.107500000000e+02 -2.439859225476e-02 3.500482917862e-04 2.390673873815e+01
2.110000000000e+02 -2.435160079303e-02 3.496644473815e-04 2.385239252003e+01
2.112500000000e+02 -2.430047638276e-02 3.492197987780e-04 2.379739596831e+01
2.115000000000e+02 -2.424605122833e-02 3.487166787371e-04 2.374181328145e+01
2.117500000000e+02 -2.418924033902e-02 3.481583971898e-04 2.368570845366e+01
2.120000000000e+02 -2.413102218246e-02 3.475491848866e-04 2.362914502988e+01
2.122500000000e+02 -2.407242045577e-02 3.468941475503e-04 2.357218622619e+01
2.125000000000e+02 -2.401448103389e-02 3.461991865017e-04 2.351489473946e+01
2.127500000000e+02 -2.395824818241e-02 3.454709038567e-04 2.345733256627e+01
2.130000000000e+02 -2.390474220130e-02 3.447165028966e-04 2.339956113578e+01
2.132500000000e+02 -2.385493339642e-02 3.439436530131e-04 2.334164093520e+01
2.135000000000e+02 -2.380971962484e-02 3.431603593593e-04 2.328363161326e+01
2.137500000000e+02 -2.376990268012e-02 3.423748085439e-04 2.322559175086e+01
2.140000000000e+02 -2.373616662547e-02 3.415952041133e-04 2.316757866840e+01
2.142500000000e+02 -2.370905929830e-02 3.408296237150e-04 2.310964837041e+01
2.145000000000e+02 -2.368897575241e-02 3.400858504627e-04 2.305185553931e+01
2.147500000000e+02 -2.367614464672e-02 3.393712101118e-04 2.299425327358e+01
2.150000000000e+02 -2.367061835992e-02 3.386924095922e-04 2.293689331755e+01
2.152500000000e+02 -2.367226689500e-02 3.380553736738e-04 2.287982590329e+01
2.155000000000e+02 -2.368077563602e-02 3.374651568972e-04 2.282310010486e+01
2.157500000000e+02 -2.369564812210e-02 3.369259560001e-04 2.276676387561e+01
2.160000000000e+02 -2.371621216794e-02 3.364408897006e-04 2.271086443216e+01
2.162500000000e+02 -2.374162992743e-02 3.360119293847e-04 2.265544871374e+01
2.165000000000e+02 -2.377091330693e-02 3.356399093020e-04 2.260056365814e+01
2.167500000000e+02 -2.380294112688e-02 3.353244532410e-04 2.254625691306e+01
2.170000000000e+02 -2.383648148254e-02 3.350640799384e-04 2.249257717678e+01
2.172500000000e+02 -2.387021489024e-02 3.348562559981e-04 2.243957495480e+01
2.175000000000e+02 -2.390276190879e-02 3.346974625984e-04 2.238730289532e+01
2.177500000000e+02 -2.393271094399e-02 3.345831856335e-04 2.233581648158e+01
2.180000000000e+02 -2.395864837133e-02 3.345081913575e-04 2.228517424542e+01
2.182500000000e+02 -2.397918790878e-02 3.344667004205e-04 2.223543825328e+01
2.185000000000e+02 -2.399300118555e-02 3.344523528941e-04 2.218667421231e+01
2.187500000000e+02 -2.399884732788e-02 3.344584268202e-04 2.213895141825e+01
2.190000000000e+02 -2.399560082142e-02 3.344780244466e-04 2.209234279059e+01
2.192500000000e+02 -2.398227843053e-02 3.345043291024e-04 2.204692433946e+01
2.195000000000e+02 -2.395806302414e-02 3.345305755400e-04 2.200277483472e+01
2.197500000000e+02 -2.392232499347e-02 3.345502180757e-04 2.195997503246e+01
2.200000000000e+02 -2.387464017562e-02 3.345572390297e-04 2.191860673450e+01
2.202500000000e+02 -2.381480440977e-02 3.345462277574e-04 2.187875192493e+01
2.205000000000e+02 -2.374284407225e-02 3.345124788076e-04 2.184049155081e+01
2.207500000000e+02 -2.365902223551e-02 3.344520822793e-04 2.180390420661e+01
2.210000000000e+02 -2.356384119175e-02 3.343619968137e-04 2.176906499551e+01
2.212500000000e+02 -2.345804039755e-02 3.342401015007e-04 2.173604414261e+01
2.215000000000e+02 -2.334259006587e-02 3.340852244379e-04 2.170490562698e+01
2.217500000000e+02 -2.321868154272e-02 3.338971509182e-04 2.167570612456e+01
2.220000000000e+02 -2.308771293589e-02 3.336766127019e-04 2.164849381577e+01
2.222500000000e+02 -2.295127059588e-02 3.334252563821e-04 2.162330733902e+01
2.225000000000e+02 -2.281110839493e-02 3.331456022963e-04 2.160017515810e+01
2.227500000000e+02 -2.266912249755e-02 3.328409865941e-04 2.157911489989e+01
2.230000000000e+02 -2.252732354621e-02 3.325154932542e-04 2.156013288776e+01
2.232500000000e+02 -2.238780764740e-02 3.321738819667e-04 2.154322417295e+01
2.235000000000e+02 -2.225272450473e-02 3.318215050930e-04 2.152837250585e+01
2.237500000000e+02 -2.212424487662e-02 3.314642244053e-04 2.151555066954e+01
2.240000000000e+02 -2.200452752173e-02 3.311083215449e-04 2.150472102231e+01
2.242500000000e+02 -2.189568515032e-02 3.307604055209e-04 2.149583605873e+01
2.245000000000e+02 -2.179975198765e-02 3.304273235431e-04 2.148883945558e+01
2.247500000000e+02 -2.171865052333e-02 3.301160627720e-04 2.148366691618e+01
2.250000000000e+02 -2.165416030873e-02 3.298336558526e-04 2.148024730249e+01
2.252500000000e+02 -2.160788739869e-02 3.295870645934e-04 2.147850360631e+01
2.255000000000e+02 -2.158123654000e-02 3.293830943983e-04 2.147835432429e+01
2.257500000000e+02 -2.157538473235e-02 3.292283421479e-04 2.147971445157e+01
2.260000000000e+02 -2.159125814182e-02 3.291290273618e-04 2.148249662902e+01
2.262500000000e+02 -2.162951136308e-02 3.290908867661e-04 2.148661224674e+01
2.265000000000e+02 -2.169051078044e-02 3.291190986687e-04 2.149197224489e+01
2.267500000000e+02 -2.177432095848e-02 3.292181052181e-04 2.149848828607e+01
2.270000000000e+02 -2.188069590190e-02 3.293915097508e-04 2.150607337695e+01
2.272500000000e+02 -2.200907400527e-02 3.296421584755e-04 2.151464267208e+01
2.275000000000e+02 -2.215857821038e-02 3.299718900796e-04 2.152411388539e+01
2.277500000000e+02 -2.232802040735e-02 3.303814506298e-04 2.153440811130e+01
2.280000000000e+02 -2.251591086126e-02 3.308704908309e-04 2.154545013024e+01
2.282500000000e+02 -2.272047284252e-02 3.314373614343e-04 2.155716861349e+01
2.285000000000e+02 -2.293966104822e-02 3.320791102713e-04 2.156949682468e+01
2.287500000000e+02 -2.317118556601e-02 3.327916168569e-04 2.158237247298e+01
2.290000000000e+02 -2.341253894572e-02 3.335695419943e-04 2.159573840372e+01
2.292500000000e+02 -2.366102804036e-02 3.344062807346e-04 2.160954239895e+01
2.295000000000e+02 -2.391380819355e-02 3.352939522207e-04 2.162373786605e+01
2.297500000000e+02 -2.416792090264e-02 3.362235399053e-04 2.163828367386e+01
2.300000000000e+02 -2.442033316401e-02 3.371850289915e-04 2.165314456551e+01
2.302500000000e+02 -2.466797856865e-02 3.381674920301e-04 2.166829158062e+01
2.305000000000e+02 -2.490779919866e-02 3.391592412044e-04 2.168370188232e+01
2.307500000000e+02 -2.513678783228e-02 3.401479750651e-04 2.169935945449e+01
2.310000000000e+02 -2.535202943036e-02 3.411209572787e-04 2.171525483566e+01
2.312500000000e+02 -2.555074217354e-02 3.420652377895e-04 2.173138576071e+01
2.315000000000e+02 -2.573031561581e-02 3.429678566637e-04 2.174775678417e+01
2.317500000000e+02 -2.588834836628e-02 3.438160607743e-04 2.176437980248e+01
2.320000000000e+02 -2.602268084422e-02 3.445975097524e-04 2.178127351491e+01
2.322500000000e+02 -2.613142715249e-02 3.453005003345e-04 2.179846374274e+01
2.325000000000e+02 -2.621300056076e-02 3.459141594823e-04 2.181598266122e+01
2.327500000000e+02 -2.626613823677e-02 3.464286479143e-04 2.183386887144e+01
2.330000000000e+02 -2.628991799873e-02 3.468353505776e-04 2.185216636208e+01
2.332500000000e+02 -2.628377430968e-02 3.471270446103e-04 2.187092429599e+01
2.335000000000e+02 -2.624750577530e-02 3.472980167244e-04 2.189019570322e+01
2.337500000000e+02 -2.618128138409e-02 3.473441633243e-04 2.191003693227e+01
2.340000000000e+02 -2.608563964714e-02 3.472631182353e-04 2.193050640659e+01
2.342500000000e+02 -2.596148179414e-02 3.470543564255e-04 2.195166327230e+01
2.345000000000e+02 -2.581006399818e-02 3.467190337753e-04 2.197356657483e+01
2.347500000000e+02 -2.563297883199e-02 3.462602976935e-04 2.199627350125e+01
2.350000000000e+02 -2.543213801125e-02 3.456830072357e-04 2.201983851031e+01
2.352500000000e+02 -2.520974699912e-02 3.449936285517e-04 2.204431188844e+01
2.355000000000e+02 -2.496827547600e-02 3.442002441385e-04 2.206973836154e+01
2.357500000000e+02 -2.471042693961e-02 3.433125036234e-04 2.209615635346e+01
2.360000000000e+02 -2.443910245351e-02 3.423412488239e-04 2.212359682449e+01
2.362500000000e+02 -2.415736209343e-02 3.412985375648e-04 2.215208227019e+01
2.365000000000e+02 -2.386838640350e-02 3.401973089965e-04 2.218162645090e+01
2.367500000000e+02 -2.357543303429e-02 3.390512214750e-04 2.221223376251e+01
2.370000000000e+02 -2.328179315987e-02 3.378745474248e-04 2.224389884559e+01
2.372500000000e+02 -2.299075060831e-02 3.366818964882e-04 2.227660693276e+01
2.375000000000e+02 -2.270553844997e-02 3.354880670870e-04 2.231033380470e+01
2.377500000000e+02 -2.242929835309e-02 3.343076887374e-04 2.234504634076e+01
2.380000000000e+02 -2.216504070730e-02 3.331550529724e-04 2.238070284047e+01
2.382500000000e+02 -2.191560889275e-02 3.320440326533e-04 2.241725416130e+01
2.385000000000e+02 -2.168364429459e-02 3.309878902329e-04 2.245464435647e+01
2.387500000000e+02 -2.147155620303e-02 3.299990992392e-04 2.249281177481e+01
2.390000000000e+02 -2.128149432327e-02 3.290891781422e-04 2.253168984651e+01
2.392500000000e+02 -2.111532669436e-02 3.282686243846e-04 2.257120853773e+01
2.395000000000e+02 -2.097462042001e-02 3.275467990402e-04 2.261129515240e+01
2.397500000000e+02 -2.086062760607e-02 3.269318378442e-04 2.265187546702e+01
2.400000000000e+02 -2.077427481084e-02 3.264305729446e-04 2.269287440053e+01
2.402500000000e+02 -2.071615741266e-02 3.260484743047e-04 2.273421725374e+01
2.405000000000e+02 -2.068653764095e-02 3.257896022539e-04 2.277583016720e+01
2.407500000000e+02 -2.068534711556e-02 3.256565699001e-04 2.281764076272e+01
2.410000000000e+02 -2.071219271433e-02 3.256505059827e-04 2.285957868217e+01
2.412500000000e+02 -2.076636676582e-02 3.257710977724e-04 2.290157559292e+01
2.415000000000e+02 -2.084685969045e-02 3.260165206668e-04 2.294356583195e+01
2.417500000000e+02 -2.095237685049e-02 3.263835159794e-04 2.298548616811e+01
2.420000000000e+02 -2.108135751647e-02 3.268673842756e-04 2.302727594028e+01
2.422500000000e+02 -2.123199769352e-02 3.274620701237e-04 2.306887664165e+01
2.425000000000e+02 -2.140227375167e-02 3.281601458420e-04 2.311023222592e+01
2.427500000000e+02 -2.158996942024e-02 3.289529109366e-04 2.315128872101e+01
2.430000000000e+02 -2.179270504151e-02 3.298305489040e-04 2.319199381275e+01
2.432500000000e+02 -2.200796690281e-02 3.307822189650e-04 2.323229719082e+01
2.435000000000e+02 -2.223313938062e-02 3.317961821131e-04 2.327215023258e+01
2.437500000000e+02 -2.246553810121e-02 3.328599515797e-04 2.331150575702e+01
2.440000000000e+02 -2.270244223268e-02 3.339604562411e-04 2.335031867093e+01
2.442500000000e+02 -2.294112944928e-02 3.350842176965e-04 2.338854552608e+01
2.445000000000e+02 -2.317890818362e-02 3.362175485461e-04 2.342614542819e+01
2.447500000000e+02 -2.341315176394e-02 3.373467364279e-04 2.346307989632e+01
2.450000000000e+02 -2.364132984029e-02 3.384582425964e-04 2.349931355808e+01
2.452500000000e+02 -2.386103894934e-02 3.395389027314e-04 2.353481495517e+01
2.455000000000e+02 -2.407003195215e-02 3.405761187191e-04 2.356955659366e+01
2.457500000000e+02 -2.426624397864e-02 3.415580498311e-04 2.360351620269e+01
2.460000000000e+02 -2.444781659549e-02 3.424737810802e-04 2.363667674378e+01
2.462500000000e+02 -2.461311846071e-02 3.433134875330e-04 2.366902762446e+01
2.465000000000e+02 -2.476076258045e-02 3.440685402776e-04 2.370056462731e+01
2.467500000000e+02 -2.488962007056e-02 3.447316905033e-04 2.373129093693e+01
2.470000000000e+02 -2.499882973746e-02 3.452971777348e-04 2.376121686917e+01
2.472500000000e+02 -2.508780442744e-02 3.457607366818e-04 2.379036061893e+01
2.475000000000e+02 -2.515623257886e-02 3.461196554081e-04 2.381874768614e+01
2.477500000000e+02 -2.520407746742e-02 3.463728192277e-04 2.384641125968e+01
2.480000000000e+02 -2.523157095823e-02 3.465206886911e-04 2.387339131250e+01
2.482500000000e+02 -2.523920551458e-02 3.465653171177e-04 2.389973460948e+01
2.485000000000e+02 -2.522772054412e-02 3.465102645405e-04 2.392549346978e+01
2.487500000000e+02 -2.519808844942e-02 3.463605317016e-04 2.395072543268e+01
2.490000000000e+02 -2.515149410743e-02 3.461224745828e-04 2.397549177711e+01
2.492500000000e+02 -2.508931481501e-02 3.458036858123e-04 2.399985688487e+01
2.495000000000e+02 -2.501309628925e-02 3.454127865693e-04 2.402388691067e+01
2.497500000000e+02 -2.492452681373e-02 3.449595579361e-04 2.404764847040e+01
2.500000000000e+02 -2.482541181897e-02 3.444546144639e-04 2.407120784058e+01
2.502500000000e+02 -2.471764522674e-02 3.439091577864e-04 2.409462970700e+01
2.505000000000e+02 -2.460318065928e-02 3.433348501429e-04 2.411797604713e+01
2.507500000000e+02 -2.448400389907e-02 3.427436939951e-04 2.414130557559e+01
2.510000000000e+02 -2.436210426588e-02 3.421478724758e-04 2.416467289205e+01
2.512500000000e+02 -2.423944656693e-02 3.415595634895e-04 2.418812787722e+01
2.515000000000e+02 -2.411794570575e-02 3.409905811451e-04 2.421171561822e+01
2.517500000000e+02 -2.399944112672e-02 3.404524186222e-04 2.423547618433e+01
2.520000000000e+02 -2.388567340971e-02 3.399560581395e-04 2.425944465036e+01
2.522500000000e+02 -2.377826404982e-02 3.395117996603e-04 2.428365159448e+01
2.525000000000e+02 -2.367869648079e-02 3.391291350608e-04 2.430812348276e+01
2.527500000000e+02 -2.358829941918e-02 3.388166213315e-04 2.433288326214e+01
2.530000000000e+02 -2.350823468778e-02 3.385817758420e-04 2.435795127849e+01
2.532500000000e+02 -2.343948622371e-02 3.384310634996e-04 2.438334606048e+01
2.535000000000e+02 -2.338285332656e-02 3.383698052166e-04 2.440908528760e+01
2.537500000000e+02 -2.333894629410e-02 3.384021147844e-04 2.443518670343e+01
2.540000000000e+02 -2.330818613034e-02 3.385309043999e-04 2.446166912160e+01
2.542500000000e+02 -2.329080637923e-02 3.387578893492e-04 2.448855325674e+01
2.545000000000e+02 -2.328685839284e-02 3.390836121609e-04 2.451586252562e+01
2.547500000000e+02 -2.329621911521e-02 3.395074383943e-04 2.454362371500e+01
2.550000000000e+02 -2.331860132678e-02 3.400276629045e-04 2.457186750217e+01
2.552500000000e+02 -2.335356611658e-02 3.406416718751e-04 2.460062882310e+01
2.555000000000e+02 -2.340053726491e-02 3.413458749552e-04 2.462994705270e+01
2.557500000000e+02 -2.345881697463e-02 3.421358147127e-04 2.465986600768e+01
2.560000000000e+02 -2.352760308976e-02 3.430062767629e-04 2.469043376845e+01
2.562500000000e+02 -2.360600720890e-02 3.439513803350e-04 2.472170236737e+01
2.565000000000e+02 -2.369307265703e-02 3.449647410969e-04 2.475372723559e+01
2.567500000000e+02 -2.378779324205e-02 3.460395300060e-04 2.478656658907e+01
2.570000000000e+02 -2.388913110523e-02 3.471685872623e-04 2.482028063030e+01
2.572500000000e+02 -2.399603528561e-02 3.483445150696e-04 2.485493074349e+01
2.575000000000e+02 -2.410745797509e-02 3.495598050849e-04 2.489057844516e+01
2.577500000000e+02 -2.422237088409e-02 3.508069394813e-04 2.492728441060e+01
2.580000000000e+02 -2.433977982686e-02 3.520784828529e-04 2.496510750426e+01
2.582500000000e+02 -2.445873703678e-02 3.533671722518e-04 2.500410355423e+01
2.585000000000e+02 -2.457835327787e-02 3.546660279197e-04 2.504432448920e+01
2.587500000000e+02 -2.469780596566e-02 3.559684156731e-04 2.508581712270e+01
2.590000000000e+02 -2.481634687151e-02 3.572679522601e-04 2.512862221125e+01
2.592500000000e+02 -2.493330758011e-02 3.585587313326e-04 2.517277362468e+01
2.595000000000e+02 -2.504810147512e-02 3.598353228728e-04 2.521829718823e+01
2.597500000000e+02 -2.516022611995e-02 3.610927987233e-04 2.526521011377e+01
2.600000000000e+02 -2.526926122221e-02 3.623267306450e-04 2.531352013355e+01
2.602500000000e+02 -2.537486506398e-02 3.635331754335e-04 2.536322466197e+01
2.605000000000e+02 -2.547677110165e-02 3.647086544532e-04 2.541431053454e+01
2.607500000000e+02 -2.557478095480e-02 3.658500807067e-04 2.546675308307e+01
2.610000000000e+02 -2.566875700651e-02 3.669549588598e-04 2.552051616336e+01
2.612500000000e+02 -2.575861246765e-02 3.680212301235e-04 2.557555135768e+01
2.615000000000e+02 -2.584430295723e-02 3.690470361984e-04 2.563179827545e+01
2.617500000000e+02 -2.592581629275e-02 3.700308281286e-04 2.568918391959e+01
2.620000000000e+02 -2.600316204175e-02 3.709713707287e-04 2.574762327315e+01
2.622500000000e+02 -2.607636134504e-02 3.718676803569e-04 2.580701886345e+01
2.625000000000e+02 -2.614543744839e-02 3.727189787644e-04 2.586726165993e+01
2.627500000000e+02 -2.621040702988e-02 3.735246650125e-04 2.592823085966e+01
2.630000000000e+02 -2.627127294077e-02 3.742842796491e-04 2.598979510039e+01
2.632500000000e+02 -2.632801887189e-02 3.749974765761e-04 2.605181250600e+01
2.635000000000e+02 -2.638060509882e-02 3.756640513919e-04 2.611413219663e+01
2.637500000000e+02 -2.642896673089e-02 3.762839301330e-04 2.617659468600e+01
2.640000000000e+02 -2.647301410364e-02 3.768571768843e-04 2.623903325163e+01
2.642500000000e+02 -2.651263445466e-02 3.773840108797e-04 2.630127540801e+01
2.645000000000e+02 -2.654769647620e-02 3.778648263302e-04 2.636314370338e+01
2.647500000000e+02 -2.657805495745e-02 3.783002204098e-04 2.642445779039e+01
2.650000000000e+02 -2.660355824852e-02 3.786910182291e-04 2.648503541978e+01
2.652500000000e+02 -2.662405570994e-02 3.790383022272e-04 2.654469428894e+01
2.655000000000e+02 -2.663940587242e-02 3.793434388596e-04 2.660325388544e+01
2.657500000000e+02 -2.664948597126e-02 3.796080998061e-04 2.666053674252e+01
2.660000000000e+02 -2.665420083836e-02 3.798342792764e-04 2.671637034690e+01
2.662500000000e+02 -2.665349226011e-02 3.800242806180e-04 2.677058898117e+01
2.665000000000e+02 -2.664734801202e-02 3.801806755902e-04 2.682303496680e+01
2.667500000000e+02 -2.663580969468e-02 3.803065656532e-04 2.687356042453e+01
2.670000000000e+02 -2.661898037148e-02 3.804053147359e-04 2.692202888494e+01
2.672500000000e+02 -2.659703149790e-02 3.804805664005e-04 2.696831629960e+01
2.675000000000e+02 -2.657020834594e-02 3.805362749571e-04 2.701231241091e+01
2.677500000000e+02 -2.653883482684e-02 3.805765537619e-04 2.705392190164e+01
2.680000000000e+02 -2.650331610826e-02 3.806056260984e-04 2.709306493328e+01
2.682500000000e+02 -2.646413928261e-02 3.806278947110e-04 2.712967795137e+01
2.685000000000e+02 -2.642187214731e-02 3.806478273322e-04 2.716371397602e+01
2.687500000000e+02 -2.637716096880e-02 3.806698763105e-04 2.719514288914e+01
2.690000000000e+02 -2.633072486126e-02 3.806983930476e-04 2.722395109991e+01
2.692500000000e+02 -2.628334989793e-02 3.807375507540e-04 2.725014134470e+01
2.695000000000e+02 -2.623588044073e-02 3.807912444974e-04 2.727373203690e+01
2.697500000000e+02 -2.618920995402e-02 3.808630771056e-04 2.729475659756e+01
2.700000000000e+02 -2.614426771598e-02 3.809562287047e-04 2.731326225861e+01
2.702500000000e+02 -2.610200659041e-02 3.810733882191e-04 2.732930902785e+01
2.705000000000e+02 -2.606338823717e-02 3.812166981929e-04 2.734296832144e+01
2.707500000000e+02 -2.602936865764e-02 3.813877124707e-04 2.735432168487e+01
2.710000000000e+02 -2.600088088057e-02 3.815873559594e-04 2.736345911837e+01
2.712500000000e+02 -2.597881983360e-02 3.818158944122e-04 2.737047769944e+01
2.715000000000e+02 -2.596402544882e-02 3.820729275548e-04 2.737548001037e+01
2.717500000000e+02 -2.595726826437e-02 3.823573978748e-04 2.737857279371e+01
2.720000000000e+02 -2.595923263098e-02 3.826676406468e-04 2.737986533866e+01
2.722500000000e+02 -2.597050430500e-02 3.830013982165e-04 2.737946824412e+01
2.725000000000e+02 -2.599155882775e-02 3.833558624722e-04 2.737749230400e+01
2.727500000000e+02 -2.602274998361e-02 3.837277497511e-04 2.737404717212e+01
2.730000000000e+02 -2.606430192413e-02 3.841133812299e-04 2.736924047600e+01
2.732500000000e+02 -2.611630366671e-02 3.845087796065e-04 2.736317707090e+01
2.735000000000e+02 -2.617870312121e-02 3.849097161351e-04 2.735595801370e+01
2.737500000000e+02 -2.625130611221e-02 3.853118275252e-04 2.734768027194e+01
2.740000000000e+02 -2.633377541096e-02 3.857106965638e-04 2.733843590615e+01
2.742500000000e+02 -2.642563177329e-02 3.861019516363e-04 2.732831177350e+01
2.745000000000e+02 -2.652625737274e-02 3.864813313654e-04 2.731738934870e+01
2.747500000000e+02 -2.663489953429e-02 3.868447497823e-04 2.730574411608e+01
2.750000000000e+02 -2.675067710916e-02 3.871883463102e-04 2.729344572324e+01
2.752500000000e+02 -2.687258749225e-02 3.875085210900e-04 2.728055767881e+01
2.755000000000e+02 -2.699951436098e-02 3.878019873201e-04 2.726713706827e+01
2.757500000000e+02 -2.713023617818e-02 3.880657823680e-04 2.725323486503e+01
2.760000000000e+02 -2.726343588097e-02 3.882972681630e-04 2.723889541378e+01
2.762500000000e+02 -2.739771062534e-02 3.884941252681e-04 2.722415686977e+01
2.765000000000e+02 -2.753158357192e-02 3.886543320258e-04 2.720905071134e+01
2.767500000000e+02 -2.766351487912e-02 3.887761059428e-04 2.719360223787e+01
2.770000000000e+02 -2.779191571672e-02 3.888579557514e-04 2.717783011423e+01
2.772500000000e+02 -2.791516052001e-02 3.888986173391e-04 2.716174695836e+01
2.775000000000e+02 -2.803160332933e-02 3.888969577298e-04 2.714535892231e+01
2.777500000000e+02 -2.813959151153e-02 3.888519646638e-04 2.712866637145e+01
2.780000000000e+02 -2.823748528783e-02 3.887627275771e-04 2.711166354419e+01
2.782500000000e+02 -2.832367364553e-02 3.886284067825e-04 2.709433932552e+01
2.785000000000e+02 -2.839659670986e-02 3.884482112062e-04 2.707667699764e+01
2.787500000000e+02 -2.845476341612e-02 3.882213835857e-04 2.705865511200e+01
2.790000000000e+02 -2.849677550992e-02 3.879471990608e-04 2.704024740440e+01
2.792500000000e+02 -2.852134788966e-02 3.876249719021e-04 2.702142343108e+01
2.795000000000e+02 -2.852732884671e-02 3.872540915562e-04 2.700214922536e+01
2.797500000000e+02 -2.851372478331e-02 3.868340190741e-04 2.698238733815e+01
2.800000000000e+02 -2.847971705696e-02 3.863643201498e-04 2.696209789852e+01
2.802500000000e+02 -2.842468396198e-02 3.858446739275e-04 2.694123869391e+01
2.805000000000e+02 -2.834821721552e-02 3.852749201071e-04 2.691976592915e+01
2.807500000000e+02 -2.825013599841e-02 3.846550813919e-04 2.689763497378e+01
2.810000000000e+02 -2.813050279286e-02 3.839854102120e-04 2.687480054178e+01
2.812500000000e+02 -2.798963122283e-02 3.832663905026e-04 2.685121741888e+01
2.815000000000e+02 -2.782809031492e-02 3.824987525449e-04 2.682684116617e+01
2.817500000000e+02 -2.764670945539e-02 3.816834923787e-04 2.680162825053e+01
2.820000000000e+02 -2.744657404933e-02 3.808218739360e-04 2.677553668906e+01
2.822500000000e+02 -2.722901755552e-02 3.799154275610e-04 2.674852665918e+01
2.825000000000e+02 -2.699561266763e-02 3.789659531927e-04 2.672056053240e+01
2.827500000000e+02 -2.674815415828e-02 3.779755108513e-04 2.669160340678e+01
2.830000000000e+02 -2.648863875374e-02 3.769464107010e-04 2.666162360165e+01
2.832500000000e+02 -2.621924337714e-02 3.758812059893e-04 2.663059258210e+01
2.835000000000e+02 -2.594229760349e-02 3.747826835786e-04 2.659848544244e+01
2.837500000000e+02 -2.566025476563e-02 3.736538527624e-04 2.656528099771e+01
2.840000000000e+02 -2.537566073683e-02 3.724979123890e-04 2.653096221189e+01
2.842500000000e+02 -2.509112159895e-02 3.713182751434e-04 2.649551600410e+01
2.845000000000e+02 -2.480927057862e-02 3.701186712569e-04 2.645893363745e+01
2.847500000000e+02 -2.453273445629e-02 3.689029433488e-04 2.642121072126e+01
2.850000000000e+02 -2.426410154028e-02 3.676752137613e-04 2.638234757776e+01
2.852500000000e+02 -2.400588837062e-02 3.664396908832e-04 2.634234898036e+01
2.855000000000e+02 -2.376050967884e-02 3.652007258907e-04 2.630122449568e+01
2.857500000000e+02 -2.353024957648e-02 3.639628982800e-04 2.625898843665e+01
2.860000000000e+02 -2.331723719180e-02 3.627310152891e-04 2.621566019023e+01
2.862500000000e+02 -2.312342029548e-02 3.615100615130e-04 2.617126388635e+01
2.865000000000e+02 -2.295054584932e-02 3.603051233569e-04 2.612582868093e+01
2.867500000000e+02 -2.280014169301e-02 3.591214375447e-04 2.607938869705e+01
2.870000000000e+02 -2.267349951535e-02 3.579643012759e-04 2.603198292272e+01
2.872500000000e+02 -2.257166527838e-02 3.568390628042e-04 2.598365542316e+01
2.875000000000e+02 -2.249542477774e-02 3.557510649413e-04 2.593445481320e+01
2.877500000000e+02 -2.244529897287e-02 3.547056127128e-04 2.588443430079e+01
2.880000000000e+02 -2.242154253204e-02 3.537079678865e-04 2.583365168396e+01
2.882500000000e+02 -2.242413731518e-02 3.527632307352e-04 2.578216865302e+01
2.885000000000e+02 -2.245279609108e-02 3.518761434293e-04 2.573005066711e+01
2.887500000000e+02 -2.250696914361e-02 3.510512372742e-04 2.567736676681e+01
2.890000000000e+02 -2.258584536317e-02 3.502927063232e-04 2.562418862976e+01
2.892500000000e+02 -2.268836794019e-02 3.496043432248e-04 2.557059060897e+01
2.895000000000e+02 -2.281323867163e-02 3.489894279030e-04 2.551664861214e+01
2.897500000000e+02 -2.295893819258e-02 3.484506872755e-04 2.546244003244e+01
2.900000000000e+02 -2.312373453044e-02 3.479901871532e-04 2.540804256733e+01
2.902500000000e+02 -2.330570627079e-02 3.476092923878e-04 2.535353404380e+01
2.905000000000e+02 -2.350275539218e-02 3.473085655960e-04 2.529899123625e+01
2.907500000000e+02 -2.371263260785e-02 3.470877278885e-04 2.524448963037e+01
2.910000000000e+02 -2.393295312242e-02 3.469455714087e-04 2.519010228485e+01
2.912500000000e+02 -2.416122272674e-02 3.468799353136e-04 2.513589958355e+01
2.915000000000e+02 -2.439485670844e-02 3.468876339893e-04 2.508194820265e+01
2.917500000000e+02 -2.463120642884e-02 3.469644479440e-04 2.502831087982e+01
2.920000000000e+02 -2.486758121979e-02 3.471051243507e-04 2.497504555266e+01
2.922500000000e+02 -2.510127469605e-02 3.473033864242e-04 2.492220518361e+01
2.925000000000e+02 -2.532958861835e-02 3.475519073667e-04 2.486983710137e+01
2.927500000000e+02 -2.554985803098e-02 3.478423807448e-04 2.481798291819e+01
2.930000000000e+02 -2.575947673059e-02 3.481655834330e-04 2.476667809969e+01
2.932500000000e+02 -2.595592138082e-02 3.485114592856e-04 2.471595199268e+01
2.935000000000e+02 -2.613677845872e-02 3.488692344131e-04 2.466582763325e+01
2.937500000000e+02 -2.629976619541e-02 3.492275350140e-04 2.461632189653e+01
2.940000000000e+02 -2.644276142806e-02 3.495745414724e-04 2.456744553229e+01
2.942500000000e+02 -2.656382225948e-02 3.498981511358e-04 2.451920342038e+01
2.945000000000e+02 -2.666120783921e-02 3.501861502141e-04 2.447159483488e+01
2.947500000000e+02 -2.673340485856e-02 3.504264226966e-04 2.442461380565e+01
2.950000000000e+02 -2.677914120400e-02 3.506071320271e-04 2.437824950632e+01
2.952500000000e+02 -2.679741000977e-02 3.507169498072e-04 2.433248676293e+01
2.955000000000e+02 -2.678748335698e-02 3.507452560211e-04 2.428730656760e+01
2.957500000000e+02 -2.674892287673e-02 3.506823317867e-04 2.424268657038e+01
2.960000000000e+02 -2.668159662146e-02 3.505195811687e-04 2.419860175836e+01
2.962500000000e+02 -2.658568410473e-02 3.502497064607e-04 2.415502501568e+01
2.965000000000e+02 -2.646167737851e-02 3.498668602551e-04 2.411192764297e+01
2.967500000000e+02 -2.631038810173e-02 3.493668022745e-04 2.406928010862e+01
2.970000000000e+02 -2.613294114979e-02 3.487470261632e-04 2.402705257086e+01
2.972500000000e+02 -2.593076408472e-02 3.480068919631e-04 2.398521532777e+01
2.975000000000e+02 -2.570558179988e-02 3.471476375890e-04 2.394373955206e+01
2.977500000000e+02 -2.545939714798e-02 3.461724377539e-04 2.390259769536e+01
2.980000000000e+02 -2.519446858446e-02 3.450863725192e-04 2.386176379950e+01
2.982500000000e+02 -2.491329162998e-02 3.438964271427e-04 2.382121414240e+01
2.985000000000e+02 -2.461856726388e-02 3.426113127518e-04 2.378092743109e+01
2.987500000000e+02 -2.431317208068e-02 3.412414555611e-04 2.374088517452e+01
2.990000000000e+02 -2.400012203240e-02 3.397987495260e-04 2.370107174579e+01
2.992500000000e+02 -2.368253943953e-02 3.382965549355e-04 2.366147485357e+01
2.995000000000e+02 -2.336361184316e-02 3.367495403807e-04 2.362208550405e+01
2.997500000000e+02 -2.304655339381e-02 3.351732680530e-04 2.358289819565e+01
3.000000000000e+02 -2.273456410399e-02 3.335840218358e-04 2.354391078167e+01
3.002500000000e+02 -2.243079133594e-02 3.319986064818e-04 2.350512480394e+01
3.005000000000e+02 -2.213828968239e-02 3.304341646650e-04 2.346654528918e+01
3.007500000000e+02 -2.185998375437e-02 3.289076441218e-04 2.342818076593e+01
3.010000000000e+02 -2.159863253868e-02 3.274357750165e-04 2.339004328046e+01
3.012500000000e+02 -2.135679742701e-02 3.260348477483e-04 2.335214809374e+01
3.015000000000e+02 -2.113681116336e-02 3.247204134449e-04 2.331451393388e+01
3.017500000000e+02 -2.094075282914e-02 3.235070796307e-04 2.327716266401e+01
3.020000000000e+02 -2.077042511701e-02 3.224083146832e-04 2.324011926454e+01
3.022500000000e+02 -2.062733929777e-02 3.214362679207e-04 2.320341146294e+01
3.025000000000e+02 -2.051269818182e-02 3.206016149636e-04 2.316706990049e+01
3.027500000000e+02 -2.042738957179e-02 3.199134354205e-04 2.313112777611e+01
3.030000000000e+02 -2.037198451514e-02 3.193791328518e-04 2.309562042319e+01
3.032500000000e+02 -2.034673168353e-02 3.190043049464e-04 2.306058548567e+01
3.035000000000e+02 -2.035156843018e-02 3.187927227157e-04 2.302606213470e+01
3.037500000000e+02 -2.038612229821e-02 3.187463041401e-04 2.299209116358e+01
3.040000000000e+02 -2.044972508287e-02 3.188651400322e-04 2.295871445543e+01
3.042500000000e+02 -2.054143001395e-02 3.191475192514e-04 2.292597438326e+01
3.045000000000e+02 -2.066002167938e-02 3.195899404238e-04 2.289391383714e+01
3.047500000000e+02 -2.080404285213e-02 3.201872337453e-04 2.286257524643e+01
3.050000000000e+02 -2.097180692393e-02 3.209326092181e-04 2.283200063820e+01
3.052500000000e+02 -2.116142772945e-02 3.218178010496e-04 2.280223061231e+01
3.055000000000e+02 -2.137083461249e-02 3.228331465051e-04 2.277330440251e+01
3.057500000000e+02 -2.159780301823e-02 3.239677453019e-04 2.274525883343e+01
3.060000000000e+02 -2.183997130740e-02 3.252095667637e-04 2.271812842280e+01
3.062500000000e+02 -2.209487114665e-02 3.265456291320e-04 2.269194436241e+01
3.065000000000e+02 -2.235994551521e-02 3.279621294966e-04 2.266673469876e+01
3.067500000000e+02 -2.263257804487e-02 3.294446258908e-04 2.264252337432e+01
3.070000000000e+02 -2.291011205707e-02 3.309781796360e-04 2.261933052868e+01
3.072500000000e+02 -2.318987834911e-02 3.325475342538e-04 2.259717163603e+01
3.075000000000e+02 -2.346921546163e-02 3.341372646645e-04 2.257605793168e+01
3.077500000000e+02 -2.374549577662e-02 3.357319215300e-04 2.255599567545e+01
3.080000000000e+02 -2.401614692738e-02 3.373162034618e-04 2.253698673337e+01
3.082500000000e+02 -2.427867584573e-02 3.388752140601e-04 2.251902794863e+01
3.085000000000e+02 -2.453069088855e-02 3.403945025001e-04 2.250211179088e+01
3.087500000000e+02 -2.476992438919e-02 3.418601960974e-04 2.248622626424e+01
3.090000000000e+02 -2.499425281236e-02 3.432591216184e-04 2.247135484669e+01
3.092500000000e+02 -2.520171897309e-02 3.445791185640e-04 2.245747732541e+01
3.095000000000e+02 -2.539054808331e-02 3.458089981718e-04 2.244456941699e+01
3.097500000000e+02 -2.555916775193e-02 3.469386614050e-04 2.243260367980e+01
3.100000000000e+02 -2.570622237969e-02 3.479592398416e-04 2.242154961465e+01
3.102500000000e+02 -2.583058358743e-02 3.488631307441e-04 2.241137377966e+01
3.105000000000e+02 -2.593136472988e-02 3.496439410526e-04 2.240204067181e+01
3.107500000000e+02 -2.600792680441e-02 3.502968707334e-04 2.239351286664e+01
3.110000000000e+02 -2.605987990324e-02 3.508185582109e-04 2.238575113689e+01
3.112500000000e+02 -2.608708930955e-02 3.512070575288e-04 2.237871532192e+01
3.115000000000e+02 -2.608967053219e-02 3.514618613753e-04 2.237236443593e+01
3.117500000000e+02 -2.606798114250e-02 3.515838760723e-04 2.236665674217e+01
3.120000000000e+02 -2.602261800019e-02 3.515754034607e-04 2.236155055717e+01
3.122500000000e+02 -2.595440335110e-02 3.514400876282e-04 2.235700426422e+01
3.125000000000e+02 -2.586436807521e-02 3.511828502220e-04 2.235297631189e+01
3.127500000000e+02 -2.575374175363e-02 3.508097888378e-04 2.234942590278e+01
3.130000000000e+02 -2.562393207388e-02 3.503281430640e-04 2.234631291165e+01
3.132500000000e+02 -2.547650340493e-02 3.497461607472e-04 2.234359777016e+01
3.135000000000e+02 -2.531316259733e-02 3.490729681402e-04 2.234124204478e+01
3.137500000000e+02 -2.513573527466e-02 3.483184662734e-04 2.233920816865e+01
3.140000000000e+02 -2.494614727578e-02 3.474932072032e-04 2.233745963688e+01
3.142500000000e+02 -2.474640211003e-02 3.466082405337e-04 2.233596067645e+01
3.145000000000e+02 -2.453856602304e-02 3.456750401614e-04 2.233467672677e+01
3.147500000000e+02 -2.432474672954e-02 3.447053764234e-04 2.233357407786e+01
3.150000000000e+02 -2.410707674759e-02 3.437111319581e-04 2.233261999252e+01
3.152500000000e+02 -2.388769546641e-02 3.427042234418e-04 2.233178233091e+01
3.155000000000e+02 -2.366873599771e-02 3.416965119791e-04 2.233103000420e+01
3.157500000000e+02 -2.345230899525e-02 3.406996720451e-04 2.233033260913e+01
3.160000000000e+02 -2.324048921901e-02 3.397250586210e-04 2.232966056951e+01
3.162500000000e+02 -2.303530240415e-02 3.387835962637e-04 2.232898476828e+01
3.165000000000e+02 -2.283871347991e-02 3.378856686812e-04 2.232827707385e+01
3.167500000000e+02 -2.265261396547e-02 3.370410040625e-04 2.232751000467e+01
3.170000000000e+02 -2.247880995439e-02 3.362586829750e-04 2.232665694720e+01
3.172500000000e+02 -2.231901122127e-02 3.355470382646e-04 2.232569182045e+01
3.175000000000e+02 -2.217481873439e-02 3.349134947844e-04 2.232458969460e+01
3.177500000000e+02 -2.204771321423e-02 3.343646237178e-04 2.232332649662e+01
3.180000000000e+02 -2.193904260604e-02 3.339059675511e-04 2.232187928149e+01
3.182500000000e+02 -2.185001143887e-02 3.335420204493e-04 2.232022592781e+01
3.185000000000e+02 -2.178166488174e-02 3.332762222823e-04 2.231834592580e+01
3.187500000000e+02 -2.173488030508e-02 3.331109268510e-04 2.231621969663e+01
3.190000000000e+02 -2.171035056730e-02 3.330473638908e-04 2.231382938501e+01
3.192500000000e+02 -2.170857311603e-02 3.330856715953e-04 2.231115868216e+01
3.195000000000e+02 -2.172984039848e-02 3.332248851822e-04 2.230819264565e+01
3.197500000000e+02 -2.177422371020e-02 3.334627782050e-04 2.230491851588e+01
3.200000000000e+02 -2.184156941774e-02 3.337959428910e-04 2.230132504521e+01
3.202500000000e+02 -2.193148467966e-02 3.342199275808e-04 2.229740344752e+01
3.205000000000e+02 -2.204333753324e-02 3.347292571651e-04 2.229314673507e+01
3.207500000000e+02 -2.217624684355e-02 3.353174362010e-04 2.228855069710e+01
3.210000000000e+02 -2.232908786748e-02 3.359770190653e-04 2.228361324852e+01
3.212500000000e+02 -2.250048805904e-02 3.366996620185e-04 2.227833545332e+01
3.215000000000e+02 -2.268883864353e-02 3.374762158346e-04 2.227272088065e+01
3.217500000000e+02 -2.289229742873e-02 3.382968049462e-04 2.226677666242e+01
3.220000000000e+02 -2.310880740966e-02 3.391509652327e-04 2.226051284769e+01
3.222500000000e+02 -2.333610757551e-02 3.400277175261e-04 2.225394349008e+01
3.225000000000e+02 -2.357175807467e-02 3.409157164622e-04 2.224708600152e+01
3.227500000000e+02 -2.381315916580e-02 3.418032964486e-04 2.223996221878e+01
3.230000000000e+02 -2.405758197403e-02 3.426786733039e-04 2.223259775413e+01
3.232500000000e+02 -2.430219507671e-02 3.435300687907e-04 2.222502302229e+01
3.235000000000e+02 -2.454410011006e-02 3.443458351715e-04 2.221727256426e+01
3.237500000000e+02 -2.478036467159e-02 3.451145488915e-04 2.220938590040e+01
3.240000000000e+02 -2.500806003867e-02 3.458253071231e-04 2.220140731944e+01
3.242500000000e+02 -2.522429845707e-02 3.464678180289e-04 2.219338562891e+01
3.245000000000e+02 -2.542627110512e-02 3.470323452073e-04 2.218537487219e+01
3.247500000000e+02 -2.561128563975e-02 3.475099289951e-04 2.217743349982e+01
3.250000000000e+02 -2.577680376374e-02 3.478925786843e-04 2.216962496942e+01
3.252500000000e+02 -2.592047647466e-02 3.481733544685e-04 2.216201729919e+01
3.255000000000e+02 -2.604017551220e-02 3.483464305340e-04 2.215468260664e+01
3.257500000000e+02 -2.613402647011e-02 3.484071710373e-04 2.214769738165e+01
3.260000000000e+02 -2.620043541594e-02 3.483522499230e-04 2.214114188961e+01
3.262500000000e+02 -2.623811043415e-02 3.481796950092e-04 2.213509953873e+01
3.265000000000e+02 -2.624608560498e-02 3.478888719668e-04 2.212965693067e+01
3.267500000000e+02 -2.622373529747e-02 3.474805589448e-04 2.212490309017e+01
3.270000000000e+02 -2.617078376857e-02 3.469569593414e-04 2.212092867964e+01
3.272500000000e+02 -2.608731764175e-02 3.463216800739e-04 2.211782583059e+01
3.275000000000e+02 -2.597378685675e-02 3.455796988795e-04 2.211568723701e+01
3.277500000000e+02 -2.583100059277e-02 3.447371726445e-04 2.211460526186e+01
3.280000000000e+02 -2.566012672661e-02 3.438015557473e-04 2.211467159459e+01
3.282500000000e+02 -2.546267974699e-02 3.427814071647e-04 2.211597629112e+01
3.285000000000e+02 -2.524050366226e-02 3.416864883927e-04 2.211860682559e+01
3.287500000000e+02 -2.499575890042e-02 3.405276773128e-04 2.212264769686e+01
3.290000000000e+02 -2.473089689707e-02 3.393166160351e-04 2.212817943976e+01
3.292500000000e+02 -2.444863642856e-02 3.380656479732e-04 2.213527801571e+01
3.295000000000e+02 -2.415193203062e-02 3.367878411509e-04 2.214401393822e+01
3.297500000000e+02 -2.384394640580e-02 3.354965615571e-04 2.215445196962e+01
3.300000000000e+02 -2.352801284910e-02 3.342054285743e-04 2.216665035660e+01
3.302500000000e+02 -2.320759874579e-02 3.329283110524e-04 2.218066045581e+01
3.305000000000e+02 -2.288626425917e-02 3.316790931533e-04 2.219652616594e+01
3.307500000000e+02 -2.256762439542e-02 3.304714942421e-04 2.221428389745e+01
3.310000000000e+02 -2.225530487746e-02 3.293189160772e-04 2.223396218975e+01
3.312500000000e+02 -2.195289938948e-02 3.282343245326e-04 2.225558167939e+01
3.315000000000e+02 -2.166392581973e-02 3.272300599245e-04 2.227915493187e+01
3.317500000000e+02 -2.139178384001e-02 3.263176187783e-04 2.230468675248e+01
3.320000000000e+02 -2.113971229310e-02 3.255076432277e-04 2.233217418339e+01
3.322500000000e+02 -2.091074838705e-02 3.248097903081e-04 2.236160682020e+01
3.325000000000e+02 -2.070769020761e-02 3.242326130677e-04 2.239296697127e+01
3.327500000000e+02 -2.053305941936e-02 3.237834574156e-04 2.242623024506e+01
3.330000000000e+02 -2.038906914505e-02 3.234683909380e-04 2.246136584785e+01
3.332500000000e+02 -2.027759688545e-02 3.232921538863e-04 2.249833694100e+01
3.335000000000e+02 -2.020015665699e-02 3.232580995891e-04 2.253710135180e+01
3.337500000000e+02 -2.015788307175e-02 3.233681885348e-04 2.257761180460e+01
3.340000000000e+02 -2.015151251757e-02 3.236229601411e-04 2.261981664717e+01
3.342500000000e+02 -2.018137496426e-02 3.240215596595e-04 2.266366024763e+01
3.345000000000e+02 -2.024739166144e-02 3.245617659319e-04 2.270908339940e+01
3.347500000000e+02 -2.034907129196e-02 3.252399509266e-04 2.275602400225e+01
3.350000000000e+02 -2.048552172275e-02 3.260512022271e-04 2.280441729140e+01
3.352500000000e+02 -2.065545588691e-02 3.269894175736e-04 2.285419649958e+01
3.355000000000e+02 -2.085721422466e-02 3.280473401263e-04 2.290529306431e+01
3.357500000000e+02 -2.108878067900e-02 3.292166149418e-04 2.295763724166e+01
3.360000000000e+02 -2.134781445561e-02 3.304878851723e-04 2.301115829333e+01
3.362500000000e+02 -2.163167574816e-02 3.318508957689e-04 2.306578506270e+01
3.365000000000e+02 -2.193746450454e-02 3.332947104019e-04 2.312144614403e+01
3.367500000000e+02 -2.226205358245e-02 3.348076803590e-04 2.317807042661e+01
3.370000000000e+02 -2.260213264625e-02 3.363776292934e-04 2.323558725787e+01
3.372500000000e+02 -2.295424658427e-02 3.379918838864e-04 2.329392694914e+01
3.375000000000e+02 -2.331484151059e-02 3.396374470510e-04 2.335302092724e+01
3.377500000000e+02 -2.368030658964e-02 3.413011589564e-04 2.341280220253e+01
3.380000000000e+02 -2.404701886778e-02 3.429697981550e-04 2.347320549225e+01
3.382500000000e+02 -2.441138592607e-02 3.446302072962e-04 2.353416762741e+01
3.385000000000e+02 -2.476988778471e-02 3.462694090941e-04 2.359562763221e+01
3.387500000000e+02 -2.511911771712e-02 3.478747389423e-04 2.365752702698e+01
3.390000000000e+02 -2.545582019363e-02 3.494339428857e-04 2.371980990250e+01
3.392500000000e+02 -2.577692493205e-02 3.509353063911e-04 2.378242295685e+01
3.395000000000e+02 -2.607958124674e-02 3.523678491970e-04 2.384531559836e+01
3.397500000000e+02 -2.636118637927e-02 3.537213340216e-04 2.390843984150e+01
3.400000000000e+02 -2.661940894914e-02 3.549863806861e-04 2.397175014589e+01
3.402500000000e+02 -2.685221366453e-02 3.561545825483e-04 2.403520331389e+01
3.405000000000e+02 -2.705787381686e-02 3.572186163300e-04 2.409875812366e+01
3.407500000000e+02 -2.723498872453e-02 3.581723434097e-04 2.416237508773e+01
3.410000000000e+02 -2.738249079269e-02 3.590107903794e-04 2.422601603109e+01
3.412500000000e+02 -2.749964814809e-02 3.597302326632e-04 2.428964361908e+01
3.415000000000e+02 -2.758606923974e-02 3.603282814017e-04 2.435322097043e+01
3.417500000000e+02 -2.764169710630e-02 3.608039504124e-04 2.441671112209e+01
3.420000000000e+02 -2.766680021918e-02 3.611575884345e-04 2.448007650107e+01
3.422500000000e+02 -2.766196536858e-02 3.613909637861e-04 2.454327851216e+01
3.425000000000e+02 -2.762808095564e-02 3.615071572334e-04 2.460627703975e+01
3.427500000000e+02 -2.756631758905e-02 3.615106566492e-04 2.466902998975e+01
3.430000000000e+02 -2.747811194435e-02 3.614072757312e-04 2.473149300243e+01
3.432500000000e+02 -2.736514195909e-02 3.612039764298e-04 2.479361912619e+01
3.435000000000e+02 -2.722930065879e-02 3.609088408410e-04 2.485535856083e+01
3.437500000000e+02 -2.707267203576e-02 3.605309941455e-04 2.491665861939e+01
3.440000000000e+02 -2.689750134431e-02 3.600803893348e-04 2.497746367446e+01
3.442500000000e+02 -2.670616625664e-02 3.595677724646e-04 2.503771518086e+01
3.445000000000e+02 -2.650114821854e-02 3.590045323287e-04 2.509735196326e+01
3.447500000000e+02 -2.628500187543e-02 3.584025744461e-04 2.515631044091e+01
3.450000000000e+02 -2.606032634147e-02 3.577741515980e-04 2.521452505405e+01
3.452500000000e+02 -2.582973691618e-02 3.571315273626e-04 2.527192867439e+01
3.455000000000e+02 -2.559583687269e-02 3.564869573153e-04 2.532845328141e+01
3.457500000000e+02 -2.536119132226e-02 3.558526174620e-04 2.538403053714e+01
3.460000000000e+02 -2.512830181738e-02 3.552403662827e-04 2.543859252363e+01
3.462500000000e+02 -2.489958473994e-02 3.546616119773e-04 2.549207242962e+01
3.465000000000e+02 -2.467734924712e-02 3.541271180703e-04 2.554440542959e+01
3.467500000000e+02 -2.446378010442e-02 3.536468768661e-04 2.559552941535e+01
3.470000000000e+02 -2.426092074252e-02 3.532300538887e-04 2.564538581231e+01
3.472500000000e+02 -2.407066060381e-02 3.528848752104e-04 2.569392029116e+01
3.475000000000e+02 -2.389472086161e-02 3.526185304882e-04 2.574108357529e+01
3.477500000000e+02 -2.373464612782e-02 3.524371134065e-04 2.578683206426e+01
3.480000000000e+02 -2.359179860541e-02 3.523455801487e-04 2.583112839646e+01
3.482500000000e+02 -2.346735063530e-02 3.523477047602e-04 2.587394202668e+01
3.485000000000e+02 -2.336228292234e-02 3.524460713538e-04 2.591524959960e+01
3.487500000000e+02 -2.327738433746e-02 3.526420833533e-04 2.595503524067e+01
3.490000000000e+02 -2.321324989540e-02 3.529359663238e-04 2.599329080511e+01
3.492500000000e+02 -2.317028530313e-02 3.533268189812e-04 2.603001591722e+01
3.495000000000e+02 -2.314870795507e-02 3.538126461335e-04 2.606521798789e+01
3.497500000000e+02 -2.314855225168e-02 3.543904109834e-04 2.609891207416e+01
3.500000000000e+02 -2.316967493912e-02 3.550561201630e-04 2.613112066467e+01
3.502500000000e+02 -2.321176004787e-02 3.558048940015e-04 2.616187337956e+01
3.505000000000e+02 -2.327432647969e-02 3.566310611189e-04 2.619120659579e+01
3.507500000000e+02 -2.335673477308e-02 3.575282449324e-04 2.621916299177e+01
3.510000000000e+02 -2.345819569944e-02 3.584894700600e-04 2.624579108310e+01
3.512500000000e+02 -2.357777916873e-02 3.595072620219e-04 2.627114465603e+01
3.515000000000e+02 -2.371442399665e-02 3.605737584663e-04 2.629528225251e+01
3.517500000000e+02 -2.386694878048e-02 3.616808162801e-04 2.631826659063e+01
3.520000000000e+02 -2.403406374856e-02 3.628201244290e-04 2.634016397176e+01
3.522500000000e+02 -2.421438284316e-02 3.639833123732e-04 2.636104372627e+01
3.525000000000e+02 -2.440643547651e-02 3.651620553371e-04 2.638097769659e+01
3.527500000000e+02 -2.460868136066e-02 3.663481632964e-04 2.640003961887e+01
3.530000000000e+02 -2.481952179446e-02 3.675337120774e-04 2.641830469614e+01
3.532500000000e+02 -2.503731630452e-02 3.687111316081e-04 2.643584900041e+01
3.535000000000e+02 -2.526039408460e-02 3.698732461158e-04 2.645274908954e+01
3.537500000000e+02 -2.548707150443e-02 3.710133678623e-04 2.646908142391e+01
3.540000000000e+02 -2.571566424390e-02 3.721253488546e-04 2.648492202701e+01
3.542500000000e+02 -2.594450409440e-02 3.732036274499e-04 2.650034590968e+01
3.545000000000e+02 -2.617195248020e-02 3.742432834783e-04 2.651542665533e+01
3.547500000000e+02 -2.639641364482e-02 3.752400590898e-04 2.653023602323e+01
3.550000000000e+02 -2.661634969562e-02 3.761903316001e-04 2.654484333923e+01
3.552500000000e+02 -2.683029036153e-02 3.770910756268e-04 2.655931518204e+01
3.555000000000e+02 -2.703684524495e-02 3.779400921396e-04 2.657371475847e+01
3.557500000000e+02 -2.723471200563e-02 3.787357531931e-04 2.658810147101e+01
3.560000000000e+02 -2.742268506386e-02 3.794770485113e-04 2.660253052734e+01
3.562500000000e+02 -2.759966238024e-02 3.801634639510e-04 2.661705229947e+01
3.565000000000e+02 -2.776465005863e-02 3.807948799441e-04 2.663171194432e+01
3.567500000000e+02 -2.791676606453e-02 3.813716962953e-04 2.664654906543e+01
3.570000000000e+02 -2.805524226029e-02 3.818946944376e-04 2.666159714203e+01
3.572500000000e+02 -2.817942508790e-02 3.823649660323e-04 2.667688327987e+01
3.575000000000e+02 -2.828877510915e-02 3.827838670698e-04 2.669242804287e+01
3.577500000000e+02 -2.838286408975e-02 3.831529533348e-04 2.670824505317e+01
3.580000000000e+02 -2.846137204418e-02 3.834738843898e-04 2.672434099010e+01
3.582500000000e+02 -2.852408480133e-02 3.837483838798e-04 2.674071568421e+01
3.585000000000e+02 -2.857088778862e-02 3.839782041787e-04 2.675736199109e+01
3.587500000000e+02 -2.860176212250e-02 3.841650476031e-04 2.677426609630e+01
3.590000000000e+02 -2.861678131968e-02 3.843105489577e-04 2.679140792696e+01
3.592500000000e+02 -2.861610418177e-02 3.844162360522e-04 2.680876131417e+01
3.595000000000e+02 -2.859997207694e-02 3.844835107800e-04 2.682629463135e+01
3.597500000000e+02 -2.856870408347e-02 3.845136146893e-04 2.684397127554e+01
3.600000000000e+02 -2.852269538377e-02 3.845076602522e-04 2.686175046503e+01
3.602500000000e+02 -2.846241207577e-02 3.844666155401e-04 2.687958765586e+01
3.605000000000e+02 -2.838839076288e-02 3.843913092092e-04 2.689743540864e+01
3.607500000000e+02 -2.830123593838e-02 3.842824464404e-04 2.691524400816e+01
3.610000000000e+02 -2.820161995723e-02 3.841406486009e-04 2.693296234548e+01
3.612500000000e+02 -2.809028012725e-02 3.839664733919e-04 2.695053829657e+01
3.615000000000e+02 -2.796801891423e-02 3.837604675269e-04 2.696791951181e+01
3.617500000000e+02 -2.783570268154e-02 3.835232042543e-04 2.698505385660e+01
3.620000000000e+02 -2.769426071860e-02 3.832553095140e-04 2.700189006648e+01
3.622500000000e+02 -2.754468295413e-02 3.829575191132e-04 2.701837778670e+01
3.625000000000e+02 -2.738801809646e-02 3.826307334373e-04 2.703446797614e+01
3.627500000000e+02 -2.722537033844e-02 3.822760551118e-04 2.705011318794e+01
3.630000000000e+02 -2.705789534277e-02 3.818948213936e-04 2.706526728426e+01
3.632500000000e+02 -2.688679525355e-02 3.814886406809e-04 2.707988549426e+01
3.635000000000e+02 -2.671331167879e-02 3.810594188056e-04 2.709392437840e+01
3.637500000000e+02 -2.653871941629e-02 3.806093798983e-04 2.710734122949e+01
3.640000000000e+02 -2.636431761791e-02 3.801410791855e-04 2.712009387658e+01
3.642500000000e+02 -2.619141941896e-02 3.796574025455e-04 2.713214041463e+01
3.645000000000e+02 -2.602134366558e-02 3.791615660531e-04 2.714343839900e+01
3.647500000000e+02 -2.585540132488e-02 3.786570932695e-04 2.715394479821e+01
3.650000000000e+02 -2.569488614786e-02 3.781477961506e-04 2.716361518829e+01
3.652500000000e+02 -2.554106157130e-02 3.776377369474e-04 2.717240350748e+01
3.655000000000e+02 -2.539514699483e-02 3.771311806382e-04 2.718026185790e+01
3.657500000000e+02 -2.525830794444e-02 3.766325516534e-04 2.718713990367e+01
3.660000000000e+02 -2.513164056271e-02 3.761463635937e-04 2.719298505952e+01
3.662500000000e+02 -2.501615991047e-02 3.756771548326e-04 2.719774229814e+01
3.665000000000e+02 -2.491278864114e-02 3.752294180406e-04 2.720135408944e+01
3.667500000000e+02 -2.482234171366e-02 3.748075107348e-04 2.720376093408e+01
3.670000000000e+02 -2.474551698850e-02 3.744155781804e-04 2.720490136491e+01
3.672500000000e+02 -2.468288253010e-02 3.740574624016e-04 2.720471253627e+01
3.675000000000e+02 -2.463486528498e-02 3.737366114742e-04 2.720313091386e+01
3.677500000000e+02 -2.460174330086e-02 3.734559986219e-04 2.720009261750e+01
3.680000000000e+02 -2.458363536491e-02 3.732180283568e-04 2.719553450239e+01
3.682500000000e+02 -2.458049583652e-02 3.730244611048e-04 2.718939459456e+01
3.685000000000e+02 -2.459210791664e-02 3.728763342805e-04 2.718161325957e+01
3.687500000000e+02 -2.461808125861e-02 3.727738947231e-04 2.717213368040e+01
3.690000000000e+02 -2.465785038497e-02 3.727165444513e-04 2.716090302753e+01
3.692500000000e+02 -2.471067582868e-02 3.727027893873e-04 2.714787288291e+01
3.695000000000e+02 -2.477564844670e-02 3.727302275703e-04 2.713300033159e+01
3.697500000000e+02 -2.485169509817e-02 3.727955181347e-04 2.711624830407e+01
3.700000000000e+02 -2.493758806020e-02 3.728943901859e-04 2.709758628525e+01
3.702500000000e+02 -2.503195831761e-02 3.730216961232e-04 2.707699094969e+01
3.705000000000e+02 -2.513330882973e-02 3.731714263118e-04 2.705444625850e+01
3.707500000000e+02 -2.524003274987e-02 3.733367864295e-04 2.702994388901e+01
3.710000000000e+02 -2.535043503537e-02 3.735102976836e-04 2.700348358745e+01
3.712500000000e+02 -2.546275122815e-02 3.736838820699e-04 2.697507289559e+01
3.715000000000e+02 -2.557517550650e-02 3.738489525058e-04 2.694472760039e+01
3.717500000000e+02 -2.568588279499e-02 3.739966970094e-04 2.691247128337e+01
3.720000000000e+02 -2.579305687659e-02 3.741181451932e-04 2.687833535551e+01
3.722500000000e+02 -2.589491914552e-02 3.742043738278e-04 2.684235906840e+01
3.725000000000e+02 -2.598975156776e-02 3.742465123783e-04 2.680458892500e+01
3.727500000000e+02 -2.607592438972e-02 3.742360063161e-04 2.676507860067e+01
3.730000000000e+02 -2.615192352013e-02 3.741648580638e-04 2.672388886227e+01
3.732500000000e+02 -2.621637032664e-02 3.740257319531e-04 2.668108687845e+01
3.735000000000e+02 -2.626804581557e-02 3.738121074627e-04 2.663674616213e+01
3.737500000000e+02 -2.630590815207e-02 3.735183881664e-04 2.659094610595e+01
3.740000000000e+02 -2.632911168604e-02 3.731401269271e-04 2.654377192530e+01
3.742500000000e+02 -2.633701566467e-02 3.726740391509e-04 2.649531388740e+01
3.745000000000e+02 -2.632919615196e-02 3.721180873076e-04 2.644566715169e+01
3.747500000000e+02 -2.630545350207e-02 3.714715494955e-04 2.639493159412e+01
3.750000000000e+02 -2.626581192578e-02 3.707350429844e-04 2.634321097882e+01
3.752500000000e+02 -2.621052062885e-02 3.699105449535e-04 2.629061281193e+01
3.755000000000e+02 -2.614004881015e-02 3.690013738170e-04 2.623724774214e+01
3.757500000000e+02 -2.605507920718e-02 3.680121506592e-04 2.618322935179e+01
3.760000000000e+02 -2.595649495405e-02 3.669487080450e-04 2.612867324746e+01
3.762500000000e+02 -2.584536679304e-02 3.658180053424e-04 2.607369673017e+01
3.765000000000e+02 -2.572293661907e-02 3.646280189921e-04 2.601841844412e+01
3.767500000000e+02 -2.559059713858e-02 3.633876020007e-04 2.596295743026e+01
3.770000000000e+02 -2.544987158767e-02 3.621063347504e-04 2.590743282223e+01
3.772500000000e+02 -2.530239021509e-02 3.607943745826e-04 2.585196315747e+01
3.775000000000e+02 -2.514986560356e-02 3.594622873673e-04 2.579666606687e+01
3.777500000000e+02 -2.499406629850e-02 3.581208583733e-04 2.574165733203e+01
3.780000000000e+02 -2.483679040481e-02 3.567808920393e-04 2.568705083157e+01
3.782500000000e+02 -2.467983877158e-02 3.554530705036e-04 2.563295765948e+01
3.785000000000e+02 -2.452498800826e-02 3.541477849628e-04 2.557948584289e+01
3.787500000000e+02 -2.437396377224e-02 3.528749783363e-04 2.552674004583e+01
3.790000000000e+02 -2.422841718517e-02 3.516439847673e-04 2.547482084824e+01
3.792500000000e+02 -2.408989984489e-02 3.504633801194e-04 2.542382450872e+01
3.795000000000e+02 -2.395984040841e-02 3.493408824241e-04 2.537384270938e+01
3.797500000000e+02 -2.383952715965e-02 3.482832727667e-04 2.532496189136e+01
3.800000000000e+02 -2.373008931005e-02 3.472963106256e-04 2.527726300941e+01
3.802500000000e+02 -2.363248104615e-02 3.463846738196e-04 2.523082126370e+01
3.805000000000e+02 -2.354747260315e-02 3.455519424408e-04 2.518570538314e+01
3.807500000000e+02 -2.347563825813e-02 3.448005702555e-04 2.514197749210e+01
3.810000000000e+02 -2.341735214099e-02 3.441318997020e-04 2.509969253994e+01
3.812500000000e+02 -2.337278690727e-02 3.435461933216e-04 2.505889770608e+01
3.815000000000e+02 -2.334191141041e-02 3.430426590770e-04 2.501963221741e+01
3.817500000000e+02 -2.332449758831e-02 3.426195311986e-04 2.498192657985e+01
3.820000000000e+02 -2.332012579950e-02 3.422740902439e-04 2.494580223264e+01
3.822500000000e+02 -2.332819306958e-02 3.420027678410e-04 2.491127120070e+01
3.825000000000e+02 -2.334792792492e-02 3.418012408842e-04 2.487833540099e+01
3.827500000000e+02 -2.337840151520e-02 3.416645018482e-04 2.484698658377e+01
3.830000000000e+02 -2.341854663866e-02 3.415869622058e-04 2.481720570450e+01
3.832500000000e+02 -2.346717277635e-02 3.415625368068e-04 2.478896301222e+01
3.835000000000e+02 -2.352298777736e-02 3.415847661309e-04 2.476221761539e+01
3.837500000000e+02 -2.358461562238e-02 3.416468954688e-04 2.473691777153e+01
3.840000000000e+02 -2.365061920592e-02 3.417419877423e-04 2.471300070049e+01
3.842500000000e+02 -2.371951961812e-02 3.418630051761e-04 2.469039313985e+01
3.845000000000e+02 -2.378981874669e-02 3.420029113995e-04 2.466901147474e+01
3.847500000000e+02 -2.386001944263e-02 3.421547489236e-04 2.464876239744e+01
3.850000000000e+02 -2.392864623940e-02 3.423117502686e-04 2.462954369746e+01
3.852500000000e+02 -2.399426532983e-02 3.424674069115e-04 2.461124487297e+01
3.855000000000e+02 -2.405550360205e-02 3.426155634935e-04 2.459374819157e+01
3.857500000000e+02 -2.411106745911e-02 3.427504977549e-04 2.457692985432e+01
3.860000000000e+02 -2.415975901354e-02 3.428669913188e-04 2.456066092947e+01
3.862500000000e+02 -2.420049354329e-02 3.429604009192e-04 2.454480884349e+01
3.865000000000e+02 -2.423231308948e-02 3.430266843123e-04 2.452923846067e+01
3.867500000000e+02 -2.425440029633e-02 3.430624951330e-04 2.451381350504e+01
3.870000000000e+02 -2.426609176723e-02 3.430652671585e-04 2.449839795544e+01
3.872500000000e+02 -2.426688694537e-02 3.430331854713e-04 2.448285721041e+01
3.875000000000e+02 -2.425645810028e-02 3.429652340739e-04 2.446705944374e+01
3.877500000000e+02 -2.423465918366e-02 3.428612270136e-04 2.445087685409e+01
3.880000000000e+02 -2.420152898920e-02 3.427218033328e-04 2.443418668587e+01
3.882500000000e+02 -2.415729596983e-02 3.425484310652e-04 2.441687231874e+01
3.885000000000e+02 -2.410238111194e-02 3.423433810968e-04 2.439882420663e+01
3.887500000000e+02 -2.403739425156e-02 3.421096729217e-04 2.437994060211e+01
3.890000000000e+02 -2.396313282955e-02 3.418510366091e-04 2.436012826365e+01
3.892500000000e+02 -2.388057504091e-02 3.415720600583e-04 2.433930296642e+01
3.895000000000e+02 -2.379087290390e-02 3.412779382878e-04 2.431738991511e+01
3.897500000000e+02 -2.369533825163e-02 3.409743460482e-04 2.429432397143e+01
3.900000000000e+02 -2.359543043860e-02 3.406675328267e-04 2.427004981147e+01
3.902500000000e+02 -2.349274103735e-02 3.403638123976e-04 2.424452193988e+01
3.905000000000e+02 -2.338897189785e-02 3.400698288281e-04 2.421770458898e+01
3.907500000000e+02 -2.328591445506e-02 3.397924830529e-04 2.418957153511e+01
3.910000000000e+02 -2.318542505647e-02 3.395386270178e-04 2.416010582919e+01
3.912500000000e+02 -2.308939869208e-02 3.393150393111e-04 2.412929945748e+01
3.915000000000e+02 -2.299973858760e-02 3.391283202650e-04 2.409715294984e+01
3.917500000000e+02 -2.291832786956e-02 3.389847623942e-04 2.406367494943e+01
3.920000000000e+02 -2.284699786738e-02 3.388902361198e-04 2.402888176111e+01
3.922500000000e+02 -2.278749714666e-02 3.388500885081e-04 2.399279688893e+01
3.925000000000e+02 -2.274145914007e-02 3.388690435145e-04 2.395545056955e+01
3.927500000000e+02 -2.271037186889e-02 3.389511186939e-04 2.391687931855e+01
3.930000000000e+02 -2.269554722872e-02 3.390995392614e-04 2.387712550819e+01
3.932500000000e+02 -2.269809345450e-02 3.393166776749e-04 2.383623693559e+01
3.935000000000e+02 -2.271888936205e-02 3.396040066810e-04 2.379426644879e+01
3.937500000000e+02 -2.275856015057e-02 3.399620354343e-04 2.375127159250e+01
3.940000000000e+02 -2.281745959153e-02 3.403902882056e-04 2.370731425799e+01
3.942500000000e+02 -2.289565371190e-02 3.408872836137e-04 2.366246038045e+01
3.945000000000e+02 -2.299290925148e-02 3.414505171135e-04 2.361677964590e+01
3.947500000000e+02 -2.310868974059e-02 3.420764850003e-04 2.357034519872e+01
3.950000000000e+02 -2.324215193161e-02 3.427606892392e-04 2.352323337330e+01
3.952500000000e+02 -2.339215245572e-02 3.434976798755e-04 2.347552340063e+01
3.955000000000e+02 -2.355725491618e-02 3.442810848894e-04 2.342729712673e+01
3.957500000000e+02 -2.373574665188e-02 3.451036751645e-04 2.337863869914e+01
3.960000000000e+02 -2.392565598256e-02 3.459573825908e-04 2.332963423882e+01
3.962500000000e+02 -2.412477864522e-02 3.468334506631e-04 2.328037148881e+01
3.965000000000e+02 -2.433070341166e-02 3.477225289994e-04 2.323093942091e+01
3.967500000000e+02 -2.454084607139e-02 3.486146878958e-04 2.318142783508e+01
3.970000000000e+02 -2.475248334440e-02 3.494995627687e-04 2.313192691819e+01
3.972500000000e+02 -2.496278939720e-02 3.503664597602e-04 2.308252676279e+01
3.975000000000e+02 -2.516887711262e-02 3.512044163816e-04 2.303331692368e+01
3.977500000000e+02 -2.536783671673e-02 3.520023880983e-04 2.298438588128e+01
3.980000000000e+02 -2.555677893529e-02 3.527494175424e-04 2.293582059864e+01
3.982500000000e+02 -2.573287393770e-02 3.534347590370e-04 2.288770598678e+01
3.985000000000e+02 -2.589339424038e-02 3.540479690528e-04 2.284012449472e+01
3.987500000000e+02 -2.603575244557e-02 3.545790824071e-04 2.279315560745e+01
3.990000000000e+02 -2.615754096962e-02 3.550187838490e-04 2.274687552014e+01
3.992500000000e+02 -2.625656713788e-02 3.553585475901e-04 2.270135670036e+01
3.995000000000e+02 -2.633088825795e-02 3.555907723796e-04 2.265666765975e+01
3.997500000000e+02 -2.637884225770e-02 3.557089332076e-04 2.261287267946e+01
4.000000000000e+02 -2.639907599950e-02 3.557077217569e-04 2.257003157633e+01
4.002500000000e+02 -2.639057084811e-02 3.555831646717e-04 2.252819965495e+01
4.005000000000e+02 -2.635266364596e-02 3.553327330914e-04 2.248742759905e+01
4.007500000000e+02 -2.628506340674e-02 3.549554057898e-04 2.244776140189e+01
4.010000000000e+02 -2.618786456534e-02 3.544518351936e-04 2.240924249003e+01
4.012500000000e+02 -2.606155464837e-02 3.538243287248e-04 2.237190774856e+01
4.015000000000e+02 -2.590701709089e-02 3.530768204499e-04 2.233578956772e+01
4.017500000000e+02 -2.572552960859e-02 3.522148073612e-04 2.230091609617e+01
4.020000000000e+02 -2.551875573948e-02 3.512456224841e-04 2.226731124139e+01
4.022500000000e+02 -2.528873013125e-02 3.501781230839e-04 2.223499495256e+01
4.025000000000e+02 -2.503783904845e-02 3.490225835866e-04 2.220398330955e+01
4.027500000000e+02 -2.476879457931e-02 3.477906198070e-04 2.217428872159e+01
4.030000000000e+02 -2.448460368624e-02 3.464951237414e-04 2.214592000010e+01
4.032500000000e+02 -2.418853106067e-02 3.451497661405e-04 2.211888263609e+01
4.035000000000e+02 -2.388405750472e-02 3.437690654502e-04 2.209317888523e+01
4.037500000000e+02 -2.357483418817e-02 3.423681870966e-04 2.206880784209e+01
4.040000000000e+02 -2.326463163728e-02 3.409626671385e-04 2.204576571952e+01
4.042500000000e+02 -2.295728705699e-02 3.395681658164e-04 2.202404592125e+01
4.045000000000e+02 -2.265664949626e-02 3.382002449706e-04 2.200363912718e+01
4.047500000000e+02 -2.236652222625e-02 3.368741266917e-04 2.198453358346e+01
4.050000000000e+02 -2.209060613261e-02 3.356044685882e-04 2.196671518943e+01
4.052500000000e+02 -2.183244340382e-02 3.344051554688e-04 2.195016772470e+01
4.055000000000e+02 -2.159536393099e-02 3.332891038968e-04 2.193487295072e+01
4.057500000000e+02 -2.138243235897e-02 3.322681163777e-04 2.192081098320e+01
4.060000000000e+02 -2.119640144980e-02 3.313527093254e-04 2.190796042122e+01
4.062500000000e+02 -2.103966838575e-02 3.305519670637e-04 2.189629865630e+01
4.065000000000e+02 -2.091423890345e-02 3.298734442941e-04 2.188580201467e+01
4.067500000000e+02 -2.082169434684e-02 3.293230821326e-04 2.187644619830e+01
4.070000000000e+02 -2.076316867318e-02 3.289051583393e-04 2.186820647266e+01
4.072500000000e+02 -2.073933223261e-02 3.286222625089e-04 2.186105785173e+01
4.075000000000e+02 -2.075038111482e-02 3.284752827037e-04 2.185497553583e+01
4.077500000000e+02 -2.079603635224e-02 3.284634314305e-04 2.184993508068e+01
4.080000000000e+02 -2.087555119783e-02 3.285842705034e-04 2.184591253851e+01
4.082500000000e+02 -2.098772322670e-02 3.288337873057e-04 2.184288485827e+01
4.085000000000e+02 -2.113091610150e-02 3.292064774297e-04 2.184082997948e+01
4.087500000000e+02 -2.130308775372e-02 3.296954378216e-04 2.183972689918e+01
4.090000000000e+02 -2.150182292131e-02 3.302924711442e-04 2.183955598264e+01
4.092500000000e+02 -2.172437298546e-02 3.309882087037e-04 2.184029895922e+01
4.095000000000e+02 -2.196769987787e-02 3.317722442130e-04 2.184193889424e+01
4.097500000000e+02 -2.222852265633e-02 3.326332719621e-04 2.184446038407e+01
4.100000000000e+02 -2.250336803311e-02 3.335592367014e-04 2.184784945294e+01
4.102500000000e+02 -2.278862202638e-02 3.345374794045e-04 2.185209342697e+01
4.105000000000e+02 -2.308058262175e-02 3.355549067440e-04 2.185718105760e+01
4.107500000000e+02 -2.337551200489e-02 3.365981671457e-04 2.186310219762e+01
4.110000000000e+02 -2.366968875302e-02 3.376538048625e-04 2.186984790359e+01
4.112500000000e+02 -2.395945706048e-02 3.387084036861e-04 2.187741009138e+01
4.115000000000e+02 -2.424127537646e-02 3.397487623346e-04 2.188578159473e+01
4.117500000000e+02 -2.451176004056e-02 3.407620028012e-04 2.189495583119e+01
4.120000000000e+02 -2.476772785245e-02 3.417357992398e-04 2.190492681412e+01
4.122500000000e+02 -2.500623360437e-02 3.426585922501e-04 2.191568895387e+01
4.125000000000e+02 -2.522460273042e-02 3.435195788309e-04 2.192723687461e+01
4.127500000000e+02 -2.542046238151e-02 3.443088658099e-04 2.193956544703e+01
4.130000000000e+02 -2.559176449303e-02 3.450176357252e-04 2.195266955084e+01
4.132500000000e+02 -2.573680829002e-02 3.456382582434e-04 2.196654415838e+01
4.135000000000e+02 -2.585425374875e-02 3.461643961867e-04 2.198118415294e+01
4.137500000000e+02 -2.594313518068e-02 3.465909898365e-04 2.199658444889e+01
4.140000000000e+02 -2.600286531868e-02 3.469143330702e-04 2.201273986612e+01
4.142500000000e+02 -2.603323955943e-02 3.471321810377e-04 2.202964528277e+01
4.145000000000e+02 -2.603443081563e-02 3.472437361059e-04 2.204729554959e+01
4.147500000000e+02 -2.600698433850e-02 3.472496375170e-04 2.206568565773e+01
4.150000000000e+02 -2.595180505061e-02 3.471519332223e-04 2.208481075521e+01
4.152500000000e+02 -2.587014082018e-02 3.469540309817e-04 2.210466616698e+01
4.155000000000e+02 -2.576356382642e-02 3.466606382486e-04 2.212524756396e+01
4.157500000000e+02 -2.563394555820e-02 3.462776758024e-04 2.214655098376e+01
4.160000000000e+02 -2.548342859908e-02 3.458121745803e-04 2.216857283735e+01
4.162500000000e+02 -2.531439640303e-02 3.452721636348e-04 2.219131006582e+01
4.165000000000e+02 -2.512943817353e-02 3.446665389627e-04 2.221476013416e+01
4.167500000000e+02 -2.493131198366e-02 3.440049234450e-04 2.223892098843e+01
4.170000000000e+02 -2.472290345967e-02 3.432975203970e-04 2.226379121350e+01
4.172500000000e+02 -2.450717539555e-02 3.425548725198e-04 2.228936986313e+01
4.175000000000e+02 -2.428712185835e-02 3.417878180439e-04 2.231565658185e+01
4.177500000000e+02 -2.406572749079e-02 3.410075118996e-04 2.234265149670e+01
4.180000000000e+02 -2.384592737070e-02 3.402249570428e-04 2.237035521200e+01
4.182500000000e+02 -2.363056903319e-02 3.394509685560e-04 2.239876865615e+01
4.185000000000e+02 -2.342237317648e-02 3.386962376000e-04 2.242789315964e+01
4.187500000000e+02 -2.322389787006e-02 3.379707734284e-04 2.245773029029e+01
4.190000000000e+02 -2.303750451657e-02 3.372839753916e-04 2.248828182185e+01
4.192500000000e+02 -2.286532858160e-02 3.366446803905e-04 2.251954954565e+01
4.195000000000e+02 -2.270924921915e-02 3.360610240906e-04 2.255153534264e+01
4.197500000000e+02 -2.257086692269e-02 3.355402906741e-04 2.258424101756e+01
4.200000000000e+02 -2.245148602400e-02 3.350888064426e-04 2.261766812179e+01
4.202500000000e+02 -2.235209711458e-02 3.347118936979e-04 2.265181802015e+01
4.205000000000e+02 -2.227336971300e-02 3.344138963535e-04 2.268669168879e+01
4.207500000000e+02 -2.221564725487e-02 3.341981406493e-04 2.272228965697e+01
4.210000000000e+02 -2.217895070358e-02 3.340669019935e-04 2.275861179418e+01
4.212500000000e+02 -2.216298093167e-02 3.340213781947e-04 2.279565735252e+01
4.215000000000e+02 -2.216713248463e-02 3.340617237865e-04 2.283342473193e+01
4.217500000000e+02 -2.219050851030e-02 3.341870341074e-04 2.287191136765e+01
4.220000000000e+02 -2.223194076576e-02 3.343952692145e-04 2.291111360425e+01
4.222500000000e+02 -2.229001584270e-02 3.346834165356e-04 2.295102643290e+01
4.225000000000e+02 -2.236309936560e-02 3.350474792872e-04 2.299164345606e+01
4.227500000000e+02 -2.244936820032e-02 3.354825177284e-04 2.303295661375e+01
4.230000000000e+02 -2.254684341971e-02 3.359827014608e-04 2.307495591803e+01
4.232500000000e+02 -2.265342267047e-02 3.365413654159e-04 2.311762935403e+01
4.235000000000e+02 -2.276691640149e-02 3.371510809237e-04 2.316096257990e+01
4.237500000000e+02 -2.288508332702e-02 3.378037359137e-04 2.320493864029e+01
4.240000000000e+02 -2.300566519308e-02 3.384906006654e-04 2.324953783088e+01
4.242500000000e+02 -2.312642191652e-02 3.392024896005e-04 2.329473740694e+01
4.245000000000e+02 -2.324516400391e-02 3.399298299464e-04 2.334051131862e+01
4.247500000000e+02 -2.335978600707e-02 3.406627528285e-04 2.338683010353e+01
4.250000000000e+02 -2.346829346280e-02 3.413912654128e-04 2.343366060039e+01
4.252500000000e+02 -2.356883386998e-02 3.421054060134e-04 2.348096589557e+01
4.255000000000e+02 -2.365971681864e-02 3.427952435248e-04 2.352870513198e+01
4.257500000000e+02 -2.373944012976e-02 3.434512240940e-04 2.357683352265e+01
4.260000000000e+02 -2.380670385759e-02 3.440642907004e-04 2.362530227595e+01
4.262500000000e+02 -2.386042966144e-02 3.446259003107e-04 2.367405869107e+01
4.265000000000e+02 -2.389977060271e-02 3.451283220328e-04 2.372304623949e+01
4.267500000000e+02 -2.392411656386e-02 3.455644670094e-04 2.377220471585e+01
4.270000000000e+02 -2.393310383284e-02 3.459281752372e-04 2.382147048836e+01
4.272500000000e+02 -2.392661063267e-02 3.462144905879e-04 2.387077675139e+01
4.275000000000e+02 -2.390476047256e-02 3.464196275002e-04 2.392005387110e+01
4.277500000000e+02 -2.386791088919e-02 3.465410032275e-04 2.396922975390e+01
4.280000000000e+02 -2.381664940561e-02 3.465773342874e-04 2.401823026573e+01
4.282500000000e+02 -2.375177637080e-02 3.465286870116e-04 2.406697969404e+01
4.285000000000e+02 -2.367429390053e-02 3.463964251805e-04 2.411540120531e+01
4.287500000000e+02 -2.358538366174e-02 3.461831336062e-04 2.416341737701e+01
4.290000000000e+02 -2.348638886371e-02 3.458927069171e-04 2.421095065685e+01
4.292500000000e+02 -2.337878839385e-02 3.455302314494e-04 2.425792394028e+01
4.295000000000e+02 -2.326417430706e-02 3.451018927674e-04 2.430426101715e+01
4.297500000000e+02 -2.314422359238e-02 3.446148522784e-04 2.434988709234e+01
4.300000000000e+02 -2.302066993216e-02 3.440771140712e-04 2.439472933483e+01
4.302500000000e+02 -2.289527505301e-02 3.434973521137e-04 2.443871726189e+01
4.305000000000e+02 -2.276979860221e-02 3.428848414332e-04 2.448178323431e+01
4.307500000000e+02 -2.264596963220e-02 3.422492368838e-04 2.452386298247e+01
4.310000000000e+02 -2.252545645660e-02 3.416003841285e-04 2.456489587883e+01
4.312500000000e+02 -2.240984180014e-02 3.409481692482e-04 2.460482555455e+01
4.315000000000e+02 -2.230059408588e-02 3.403023584150e-04 2.464360012862e+01
4.317500000000e+02 -2.219904429639e-02 3.396724250167e-04 2.468117269603e+01
4.320000000000e+02 -2.210636704643e-02 3.390674211592e-04 2.471750184291e+01
4.322500000000e+02 -2.202355817957e-02 3.384958420955e-04 2.475255185955e+01
4.325000000000e+02 -2.195142147340e-02 3.379655040797e-04 2.478629325640e+01
4.327500000000e+02 -2.189056066976e-02 3.374834362764e-04 2.481870331021e+01
4.330000000000e+02 -2.184136708370e-02 3.370558140496e-04 2.484976625786e+01
4.332500000000e+02 -2.180401897869e-02 3.366879121564e-04 2.487947384534e+01
4.335000000000e+02 -2.177848595905e-02 3.363840614709e-04 2.490782588492e+01
4.337500000000e+02 -2.176452876754e-02 3.361476162422e-04 2.493483040028e+01
4.340000000000e+02 -2.176171195770e-02 3.359809702248e-04 2.496050414808e+01
4.342500000000e+02 -2.176942020123e-02 3.358855921684e-04 2.498487309171e+01
4.345000000000e+02 -2.178687030462e-02 3.358620033447e-04 2.500797242834e+01
4.347500000000e+02 -2.181313487782e-02 3.359099136205e-04 2.502984692829e+01
4.350000000000e+02 -2.184716742861e-02 3.360283544006e-04 2.505055121934e+01
4.352500000000e+02 -2.188782315239e-02 3.362156475011e-04 2.507014952988e+01
4.355000000000e+02 -2.193388882886e-02 3.364694629010e-04 2.508871578107e+01
4.357500000000e+02 -2.198411028277e-02 3.367869190954e-04 2.510633329085e+01
4.360000000000e+02 -2.203722196901e-02 3.371647527046e-04 2.512309459088e+01
4.362500000000e+02 -2.209197274410e-02 3.375994044157e-04 2.513910067355e+01
4.365000000000e+02 -2.214715473157e-02 3.380870695872e-04 2.515446049714e+01
4.367500000000e+02 -2.220162903581e-02 3.386237786696e-04 2.516929034768e+01
4.370000000000e+02 -2.225434936079e-02 3.392055043879e-04 2.518371269543e+01
4.372500000000e+02 -2.230438383468e-02 3.398282293265e-04 2.519785531601e+01
4.375000000000e+02 -2.235093312077e-02 3.404880091541e-04 2.521185033014e+01
4.377500000000e+02 -2.239334611745e-02 3.411810308363e-04 2.522583276872e+01
4.380000000000e+02 -2.243113197757e-02 3.419036650432e-04 2.523993948187e+01
4.382500000000e+02 -2.246396589077e-02 3.426524998884e-04 2.525430799456e+01
4.385000000000e+02 -2.249169608269e-02 3.434243844603e-04 2.526907500072e+01
4.387500000000e+02 -2.251434285827e-02 3.442164475252e-04 2.528437522590e+01
4.390000000000e+02 -2.253209287725e-02 3.450261504504e-04 2.530034032681e+01
4.392500000000e+02 -2.254529509076e-02 3.458512849207e-04 2.531709747681e+01
4.395000000000e+02 -2.255444863441e-02 3.466899761222e-04 2.533476837456e+01
4.397500000000e+02 -2.256018708642e-02 3.475406588803e-04 2.535346833065e+01
4.400000000000e+02 -2.256326759805e-02 3.484021378024e-04 2.537330503332e+01
4.402500000000e+02 -2.256454527438e-02 3.492735439861e-04 2.539437800328e+01
4.405000000000e+02 -2.256495940355e-02 3.501543441951e-04 2.541677749530e+01
4.407500000000e+02 -2.256550418240e-02 3.510442938451e-04 2.544058413198e+01
4.410000000000e+02 -2.256721253131e-02 3.519434313131e-04 2.546586796848e+01
4.412500000000e+02 -2.257112571252e-02 3.528520217167e-04 2.549268830862e+01
4.415000000000e+02 -2.257827614265e-02 3.537705622681e-04 2.552109290995e+01
4.417500000000e+02 -2.258965722364e-02 3.546996858207e-04 2.555111796444e+01
4.420000000000e+02 -2.260620624430e-02 3.556401184214e-04 2.558278748075e+01
4.422500000000e+02 -2.262878032137e-02 3.565926075987e-04 2.561611316293e+01
4.425000000000e+02 -2.265813501422e-02 3.575578707006e-04 2.565109439464e+01
4.427500000000e+02 -2.269490999905e-02 3.585365365916e-04 2.568771775541e+01
4.430000000000e+02 -2.273960845838e-02 3.595290579150e-04 2.572595738598e+01
4.432500000000e+02 -2.279258647136e-02 3.605356465856e-04 2.576577453960e+01
4.435000000000e+02 -2.285403930966e-02 3.615562056416e-04 2.580711812305e+01
4.437500000000e+02 -2.292399384017e-02 3.625902703280e-04 2.584992432914e+01
4.440000000000e+02 -2.300230265609e-02 3.636368843846e-04 2.589411736593e+01
4.442500000000e+02 -2.308864064652e-02 3.646946509595e-04 2.593960919346e+01
4.445000000000e+02 -2.318250604584e-02 3.657617909057e-04 2.598630045293e+01
4.447500000000e+02 -2.328322310896e-02 3.668359602111e-04 2.603408041927e+01
4.450000000000e+02 -2.338994879505e-02 3.679142995206e-04 2.608282774158e+01
4.452500000000e+02 -2.350168556339e-02 3.689932397574e-04 2.613241133662e+01
4.455000000000e+02 -2.361729132008e-02 3.700687322869e-04 2.618269064500e+01
4.457500000000e+02 -2.373549625421e-02 3.711362566421e-04 2.623351668784e+01
4.460000000000e+02 -2.385492457405e-02 3.721908487248e-04 2.628473326336e+01
4.462500000000e+02 -2.397411022136e-02 3.732271270176e-04 2.633617737495e+01
4.465000000000e+02 -2.409152720503e-02 3.742393840318e-04 2.638768102725e+01
4.467500000000e+02 -2.420560920300e-02 3.752216468440e-04 2.643907182249e+01
4.470000000000e+02 -2.431477931194e-02 3.761677697294e-04 2.649017449666e+01
4.472500000000e+02 -2.441748080945e-02 3.770715413372e-04 2.654081251858e+01
4.475000000000e+02 -2.451219919389e-02 3.779267614791e-04 2.659080896077e+01
4.477500000000e+02 -2.459749286618e-02 3.787273556381e-04 2.663998820841e+01
4.480000000000e+02 -2.467202334224e-02 3.794674913285e-04 2.668817765234e+01
4.482500000000e+02 -2.473457503655e-02 3.801416603806e-04 2.673520865922e+01
4.485000000000e+02 -2.478408311266e-02 3.807448017495e-04 2.678091836642e+01
4.487500000000e+02 -2.481965505439e-02 3.812723719658e-04 2.682515094489e+01
4.490000000000e+02 -2.484059423352e-02 3.817205020004e-04 2.686775926047e+01
4.492500000000e+02 -2.484641174192e-02 3.820860471059e-04 2.690860574621e+01
4.495000000000e+02 -2.483684444733e-02 3.823666582586e-04 2.694756383694e+01
4.497500000000e+02 -2.481186703433e-02 3.825608637835e-04 2.698451924520e+01
4.500000000000e+02 -2.477169628730e-02 3.826681188110e-04 2.701937054239e+01
4.502500000000e+02 -2.471679616081e-02 3.826888708628e-04 2.705203018246e+01
4.505000000000e+02 -2.464787895375e-02 3.826245305855e-04 2.708242529872e+01
4.507500000000e+02 -2.456589712358e-02 3.824775411711e-04 2.711049785581e+01
4.510000000000e+02 -2.447203586794e-02 3.822513709006e-04 2.713620510925e+01
4.512500000000e+02 -2.436769883992e-02 3.819504886116e-04 2.715951982339e+01
4.515000000000e+02 -2.425448889863e-02 3.815803315499e-04 2.718042989935e+01
4.517500000000e+02 -2.413418690419e-02 3.811472663753e-04 2.719893822015e+01
4.520000000000e+02 -2.400872437167e-02 3.806585168740e-04 2.721506227770e+01
4.522500000000e+02 -2.388015501902e-02 3.801220818669e-04 2.722883326684e+01
4.525000000000e+02 -2.375062197703e-02 3.795466393910e-04 2.724029538689e+01
4.527500000000e+02 -2.362232245216e-02 3.789414397156e-04 2.724950494785e+01
4.530000000000e+02 -2.349747310326e-02 3.783161832941e-04 2.725652905738e+01
4.532500000000e+02 -2.337827284759e-02 3.776808921397e-04 2.726144450496e+01
4.535000000000e+02 -2.326686470522e-02 3.770457722033e-04 2.726433654846e+01
4.537500000000e+02 -2.316530250772e-02 3.764210718976e-04 2.726529735680e+01
4.540000000000e+02 -2.307551581936e-02 3.758169363426e-04 2.726442471416e+01
4.542500000000e+02 -2.299927668937e-02 3.752432580599e-04 2.726182069517e+01
4.545000000000e+02 -2.293817429631e-02 3.747095435429e-04 2.725759007414e+01
4.547500000000e+02 -2.289358649916e-02 3.742247426131e-04 2.725183921194e+01
4.550000000000e+02 -2.286666238661e-02 3.737971304630e-04 2.724467454107e+01
4.552500000000e+02 -2.285830307108e-02 3.734341806686e-04 2.723620159796e+01
4.555000000000e+02 -2.286915338978e-02 3.731424432376e-04 2.722652369134e+01
4.557500000000e+02 -2.289959067740e-02 3.729274462630e-04 2.721574114260e+01
4.560000000000e+02 -2.294972587276e-02 3.727935934838e-04 2.720395022666e+01
4.562500000000e+02 -2.301940360209e-02 3.727440861638e-04 2.719124251406e+01
4.565000000000e+02 -2.310820763845e-02 3.727808610888e-04 2.717770435589e+01
4.567500000000e+02 -2.321547295694e-02 3.729045303409e-04 2.716341621428e+01
4.570000000000e+02 -2.334029646179e-02 3.731143726556e-04 2.714845253998e+01
4.572500000000e+02 -2.348155456949e-02 3.734083155011e-04 2.713288135598e+01
4.575000000000e+02 -2.363792051140e-02 3.737829443853e-04 2.711676423022e+01
4.577500000000e+02 -2.380788436938e-02 3.742335334446e-04 2.710015634394e+01
4.580000000000e+02 -2.398977599513e-02 3.747540907751e-04 2.708310638396e+01
4.582500000000e+02 -2.418178702579e-02 3.753374311497e-04 2.706565687508e+01
4.585000000000e+02 -2.438199573371e-02 3.759752636569e-04 2.704784431154e+01
4.587500000000e+02 -2.458839153693e-02 3.766582951639e-04 2.702969934271e+01
4.590000000000e+02 -2.479889915051e-02 3.773763569610e-04 2.701124721645e+01
4.592500000000e+02 -2.501140387005e-02 3.781185418487e-04 2.699250792713e+01
4.595000000000e+02 -2.522377524054e-02 3.788733558270e-04 2.697349658247e+01
4.597500000000e+02 -2.543389140061e-02 3.796288818255e-04 2.695422376440e+01
4.600000000000e+02 -2.563966180250e-02 3.803729503098e-04 2.693469567523e+01
4.602500000000e+02 -2.583905066535e-02 3.810933180686e-04 2.691491454449e+01
4.605000000000e+02 -2.603009843123e-02 3.817778127676e-04 2.689487874651e+01
4.607500000000e+02 -2.621094306373e-02 3.824145664292e-04 2.687458305926e+01
4.610000000000e+02 -2.637984156375e-02 3.829922299024e-04 2.685401887988e+01
4.612500000000e+02 -2.653518721713e-02 3.835000536096e-04 2.683317428865e+01
4.615000000000e+02 -2.667552922399e-02 3.839280469446e-04 2.681203427350e+01
4.617500000000e+02 -2.679958659895e-02 3.842671675733e-04 2.679058076589e+01
4.620000000000e+02 -2.690626256613e-02 3.845094529276e-04 2.676879278317e+01
4.622500000000e+02 -2.699465698971e-02 3.846480842207e-04 2.674664655133e+01
4.625000000000e+02 -2.706407419075e-02 3.846775140248e-04 2.672411555630e+01
4.627500000000e+02 -2.711403158238e-02 3.845935075289e-04 2.670117072980e+01
4.630000000000e+02 -2.714426295675e-02 3.843932051287e-04 2.667778054933e+01
4.632500000000e+02 -2.715472123428e-02 3.840751133532e-04 2.665391123920e+01
4.635000000000e+02 -2.714557831193e-02 3.836391258545e-04 2.662952699460e+01
4.637500000000e+02 -2.711722331394e-02 3.830865052246e-04 2.660459022352e+01
4.640000000000e+02 -2.707025916889e-02 3.824198485169e-04 2.657906187104e+01
4.642500000000e+02 -2.700549664703e-02 3.816430435592e-04 2.655290177878e+01
4.645000000000e+02 -2.692394832794e-02 3.807611765144e-04 2.652606907797e+01
4.647500000000e+02 -2.682681814633e-02 3.797803586602e-04 2.649852267920e+01
4.650000000000e+02 -2.671549272106e-02 3.787077432391e-04 2.647022173150e+01
4.652500000000e+02 -2.659152860923e-02 3.775514136280e-04 2.644112620864e+01
4.655000000000e+02 -2.645664055542e-02 3.763202230092e-04 2.641119746067e+01
4.657500000000e+02 -2.631268771858e-02 3.750236846682e-04 2.638039877542e+01
4.660000000000e+02 -2.616165932112e-02 3.736720058411e-04 2.634869604122e+01
4.662500000000e+02 -2.600566007403e-02 3.722758121166e-04 2.631605831310e+01
4.665000000000e+02 -2.584689333926e-02 3.708460322517e-04 2.628245836303e+01
4.667500000000e+02 -2.568764532359e-02 3.693938110593e-04 2.624787330634e+01
4.670000000000e+02 -2.553026701161e-02 3.679304070073e-04 2.621228507117e+01
4.672500000000e+02 -2.537715581385e-02 3.664671602999e-04 2.617568088873e+01
4.675000000000e+02 -2.523073544963e-02 3.650152255762e-04 2.613805362355e+01
4.677500000000e+02 -2.509343643093e-02 3.635855059271e-04 2.609940219821e+01
4.680000000000e+02 -2.496767447867e-02 3.621886850666e-04 2.605973178233e+01
4.682500000000e+02 -2.485582701113e-02 3.608350973797e-04 2.601905389097e+01
4.685000000000e+02 -2.476021235725e-02 3.595346362885e-04 2.597738655465e+01
4.687500000000e+02 -2.468306276813e-02 3.582966860948e-04 2.593475413825e+01
4.690000000000e+02 -2.462650227957e-02 3.571300542216e-04 2.589118730856e+01
4.692500000000e+02 -2.459252090430e-02 3.560429177166e-04 2.584672274032e+01
4.695000000000e+02 -2.458294802696e-02 3.550427673090e-04 2.580140271320e+01
4.697500000000e+02 -2.459942997718e-02 3.541363543612e-04 2.575527478791e+01
4.700000000000e+02 -2.464340446377e-02 3.533296409825e-04 2.570839123460e+01
4.702500000000e+02 -2.471607622610e-02 3.526278178202e-04 2.566080838741e+01
4.705000000000e+02 -2.481839733730e-02 3.520352178263e-04 2.561258611817e+01
4.707500000000e+02 -2.495104438729e-02 3.515552920609e-04 2.556378699217e+01
4.710000000000e+02 -2.511440275115e-02 3.511905473732e-04 2.551447566569e+01
4.712500000000e+02 -2.530854943243e-02 3.509425879427e-04 2.546471799278e+01
4.715000000000e+02 -2.553324261370e-02 3.508121716347e-04 2.541458035804e+01
4.717500000000e+02 -2.578791233170e-02 3.507990184104e-04 2.536412886529e+01
4.720000000000e+02 -2.607165613441e-02 3.509018734008e-04 2.531342853672e+01
4.722500000000e+02 -2.638323963490e-02 3.511184994669e-04 2.526254268134e+01
4.725000000000e+02 -2.672110091219e-02 3.514456691996e-04 2.521153210050e+01
4.727500000000e+02 -2.708335941369e-02 3.518791627162e-04 2.516045453329e+01
4.730000000000e+02 -2.746783204303e-02 3.524137703733e-04 2.510936398861e+01
4.732500000000e+02 -2.787205054123e-02 3.530433002134e-04 2.505831028325e+01
4.735000000000e+02 -2.829328834243e-02 3.537606108914e-04 2.500733850984e+01
4.737500000000e+02 -2.872858799278e-02 3.545576664149e-04 2.495648872042e+01
4.740000000000e+02 -2.917479783242e-02 3.554254356255e-04 2.490579553209e+01
4.742500000000e+02 -2.962860711435e-02 3.563539892863e-04 2.485528795600e+01
4.745000000000e+02 -3.008659126809e-02 3.573326340863e-04 2.480498917869e+01
4.747500000000e+02 -3.054525425749e-02 3.583499544677e-04 2.475491652861e+01
4.750000000000e+02 -3.100107965830e-02 3.593938858767e-04 2.470508142031e+01
4.752500000000e+02 -3.145057743894e-02 3.604517856125e-04 2.465548948454e+01
4.755000000000e+02 -3.189033546365e-02 3.615106124359e-04 2.460614069243e+01
4.757500000000e+02 -3.231706966342e-02 3.625570024662e-04 2.455702956767e+01
4.760000000000e+02 -3.272766994033e-02 3.635774026468e-04 2.450814553924e+01
4.762500000000e+02 -3.311924773776e-02 3.645583118154e-04 2.445947328647e+01
4.765000000000e+02 -3.348917819027e-02 3.654863611400e-04 2.441099316730e+01
4.767500000000e+02 -3.383513783330e-02 3.663484582810e-04 2.436268177523e+01
4.770000000000e+02 -3.415513814297e-02 3.671319681187e-04 2.431451243848e+01
4.772500000000e+02 -3.444755330478e-02 3.678249006313e-04 2.426645591194e+01
4.775000000000e+02 -3.471114090362e-02 3.684160633471e-04 2.421848096701e+01
4.777500000000e+02 -3.494505789017e-02 3.688952940676e-04 2.417055515599e+01
4.780000000000e+02 -3.514886836713e-02 3.692535442394e-04 2.412264551799e+01
4.782500000000e+02 -3.532254333065e-02 3.694829453612e-04 2.407471929975e+01
4.785000000000e+02 -3.546645730351e-02 3.695770994878e-04 2.402674476827e+01
4.787500000000e+02 -3.558137379755e-02 3.695311623468e-04 2.397869192887e+01
4.790000000000e+02 -3.566842683691e-02 3.693419781626e-04 2.393053328629e+01
4.792500000000e+02 -3.572909378666e-02 3.690080159570e-04 2.388224448958e+01
4.795000000000e+02 -3.576516876749e-02 3.685295833532e-04 2.383380506990e+01
4.797500000000e+02 -3.577872569985e-02 3.679088329520e-04 2.378519901000e+01
4.800000000000e+02 -3.577207838979e-02 3.671497283263e-04 2.373641520888e+01
4.802500000000e+02 -3.574774317544e-02 3.662580649920e-04 2.368744801774e+01
4.805000000000e+02 -3.570839528762e-02 3.652414411224e-04 2.363829752527e+01
4.807500000000e+02 -3.565682343837e-02 3.641092003661e-04 2.358896974864e+01
4.810000000000e+02 -3.559589209716e-02 3.628723306914e-04 2.353947684395e+01
4.812500000000e+02 -3.552849901476e-02 3.615433695668e-04 2.348983705520e+01
4.815000000000e+02 -3.545753483691e-02 3.601362657389e-04 2.344007455662e+01
4.817500000000e+02 -3.538585240673e-02 3.586662228489e-04 2.339021931549e+01
4.820000000000e+02 -3.531623357606e-02 3.571496267062e-04 2.334030668718e+01
4.822500000000e+02 -3.525136379345e-02 3.556037632902e-04 2.329037701772e+01
4.825000000000e+02 -3.519380937170e-02 3.540466020035e-04 2.324047506213e+01
4.827500000000e+02 -3.514600310479e-02 3.524965136813e-04 2.319064948676e+01
4.830000000000e+02 -3.511023093559e-02 3.509721804325e-04 2.314095218457e+01
4.832500000000e+02 -3.508862480373e-02 3.494923378498e-04 2.309143756396e+01
4.835000000000e+02 -3.508316134556e-02 3.480755311156e-04 2.304216194878e+01
4.837500000000e+02 -3.509566182949e-02 3.467399023582e-04 2.299318286022e+01
4.840000000000e+02 -3.512779740062e-02 3.455029088154e-04 2.294455831142e+01
4.842500000000e+02 -3.518109574527e-02 3.443810816063e-04 2.289634629264e+01
4.845000000000e+02 -3.525694946254e-02 3.433899610201e-04 2.284860416686e+01
4.847500000000e+02 -3.535662763519e-02 3.425437973395e-04 2.280138812507e+01
4.850000000000e+02 -3.548128265272e-02 3.418553794954e-04 2.275475290239e+01
4.852500000000e+02 -3.563196321386e-02 3.413357931461e-04 2.270875129426e+01
4.855000000000e+02 -3.580961828503e-02 3.409943448421e-04 2.266343407673e+01
4.857500000000e+02 -3.601510809674e-02 3.408384450359e-04 2.261884967085e+01
4.860000000000e+02 -3.624920177484e-02 3.408734654577e-04 2.257504425633e+01
4.862500000000e+02 -3.651258509509e-02 3.411026995023e-04 2.253206156625e+01
4.865000000000e+02 -3.680585151704e-02 3.415273133611e-04 2.248994313740e+01
4.867500000000e+02 -3.712950047407e-02 3.421463182705e-04 2.244872833114e+01
4.870000000000e+02 -3.748392619710e-02 3.429565829806e-04 2.240845456649e+01
4.872500000000e+02 -3.786941043381e-02 3.439528504845e-04 2.236915738304e+01
4.875000000000e+02 -3.828610053292e-02 3.451277902292e-04 2.233087091876e+01
4.877500000000e+02 -3.873400056383e-02 3.464720928033e-04 2.229362785825e+01
4.880000000000e+02 -3.921294571518e-02 3.479745807645e-04 2.225745997612e+01
4.882500000000e+02 -3.972258964105e-02 3.496223393892e-04 2.222239804436e+01
4.885000000000e+02 -4.026237826924e-02 3.514008749912e-04 2.218847237797e+01
4.887500000000e+02 -4.083153613770e-02 3.532942849506e-04 2.215571270481e+01
4.890000000000e+02 -4.142904513299e-02 3.552854460526e-04 2.212414843813e+01
4.892500000000e+02 -4.205362753830e-02 3.573562223402e-04 2.209380889034e+01
4.895000000000e+02 -4.270373381855e-02 3.594876779114e-04 2.206472323880e+01
4.897500000000e+02 -4.337753223580e-02 3.616602819786e-04 2.203692038431e+01
4.900000000000e+02 -4.407289999211e-02 3.638540177225e-04 2.201042925310e+01
4.902500000000e+02 -4.478742176658e-02 3.660488603243e-04 2.198527857289e+01
4.905000000000e+02 -4.551838952120e-02 3.682251078243e-04 2.196149660249e+01
4.907500000000e+02 -4.626280910184e-02 3.703632803225e-04 2.193911133904e+01
4.910000000000e+02 -4.701741078739e-02 3.724444278366e-04 2.191815018650e+01
4.912500000000e+02 -4.777866236425e-02 3.744504172007e-04 2.189863958100e+01
4.915000000000e+02 -4.854279355607e-02 3.763640449104e-04 2.188060520572e+01
4.917500000000e+02 -4.930581516251e-02 3.781692834271e-04 2.186407127500e+01
4.920000000000e+02 -5.006355525570e-02 3.798516004660e-04 2.184906079793e+01
4.922500000000e+02 -5.081168435287e-02 3.813979879120e-04 2.183559482371e+01
4.925000000000e+02 -5.154575994684e-02 3.827969999716e-04 2.182369264297e+01
4.927500000000e+02 -5.226126400729e-02 3.840390215006e-04 2.181337135266e+01
4.930000000000e+02 -5.295364154467e-02 3.851164168498e-04 2.180464540045e+01
4.932500000000e+02 -5.361835408320e-02 3.860235912852e-04 2.179752674426e+01
4.935000000000e+02 -5.425092342428e-02 3.867569930449e-04 2.179202442244e+01
4.937500000000e+02 -5.484697449045e-02 3.873151314471e-04 2.178814410576e+01
4.940000000000e+02 -5.540229380974e-02 3.876986052760e-04 2.178588828525e+01
4.942500000000e+02 -5.591287336565e-02 3.879100560769e-04 2.178525579230e+01
4.945000000000e+02 -5.637496219898e-02 3.879541163724e-04 2.178624172167e+01
4.947500000000e+02 -5.678510959942e-02 3.878373078896e-04 2.178883694906e+01
4.950000000000e+02 -5.714022285137e-02 3.875679531320e-04 2.179302838873e+01
4.952500000000e+02 -5.743760865886e-02 3.871560242415e-04 2.179879859996e+01
4.955000000000e+02 -5.767501504616e-02 3.866129555253e-04 2.180612541124e+01
4.957500000000e+02 -5.785068339381e-02 3.859514768724e-04 2.181498223415e+01
4.960000000000e+02 -5.796338576011e-02 3.851855192555e-04 2.182533773607e+01
4.962500000000e+02 -5.801246044777e-02 3.843299471606e-04 2.183715550744e+01
4.965000000000e+02 -5.799785572459e-02 3.834002862428e-04 2.185039448100e+01
4.967500000000e+02 -5.792015868471e-02 3.824125311657e-04 2.186500867586e+01
4.970000000000e+02 -5.778062212947e-02 3.813829310177e-04 2.188094696056e+01
4.972500000000e+02 -5.758119416857e-02 3.803278013188e-04 2.189815359545e+01
4.975000000000e+02 -5.732453429377e-02 3.792632304793e-04 2.191656800451e+01
4.977500000000e+02 -5.701402737213e-02 3.782049226443e-04 2.193612507678e+01
4.980000000000e+02 -5.665378994343e-02 3.771680886165e-04 2.195675501638e+01
4.982500000000e+02 -5.624867015050e-02 3.761672497457e-04 2.197838407963e+01
4.985000000000e+02 -5.580423713278e-02 3.752159997383e-04 2.200093461827e+01
4.987500000000e+02 -5.532676354039e-02 3.743268834662e-04 2.202432511624e+01
4.990000000000e+02 -5.482319522535e-02 3.735112935715e-04 2.204847111237e+01
4.992500000000e+02 -5.430111107714e-02 3.727794432700e-04 2.207328533414e+01
4.995000000000e+02 -5.376867509109e-02 3.721403211607e-04 2.209867788472e+01
4.997500000000e+02 -5.323456686638e-02 3.716015806446e-04 2.212455736747e+01
5.000000000000e+02 -5.270791420086e-02 3.711694953017e-04 2.215083065167e+01
5.002500000000e+02 -5.219819614885e-02 3.708489889371e-04 2.217740417100e+01
5.005000000000e+02 -5.171515442996e-02 3.706436300921e-04 2.220418372296e+01
5.007500000000e+02 -5.126867290796e-02 3.705557226542e-04 2.223107569623e+01
5.010000000000e+02 -5.086866031650e-02 3.705863673915e-04 2.225798737383e+01
5.012500000000e+02 -5.052492734081e-02 3.707353644561e-04 2.228482720613e+01
5.015000000000e+02 -5.024703807167e-02 3.710014025283e-04 2.231150597306e+01
5.017500000000e+02 -5.004417285480e-02 3.713820857814e-04 2.233793705128e+01
5.020000000000e+02 -4.992499042012e-02 3.718741270337e-04 2.236403666108e+01
5.022500000000e+02 -4.989746606343e-02 3.724734462891e-04 2.238972508807e+01
5.025000000000e+02 -4.996876637410e-02 3.731751803224e-04 2.241492639003e+01
5.027500000000e+02 -5.014509225705e-02 3.739737830339e-04 2.243956967372e+01
5.030000000000e+02 -5.043156568512e-02 3.748631463515e-04 2.246358874205e+01
5.032500000000e+02 -5.083209201430e-02 3.758367256334e-04 2.248692329735e+01
5.035000000000e+02 -5.134926931194e-02 3.768876105657e-04 2.250951854923e+01
5.037500000000e+02 -5.198427959621e-02 3.780085972735e-04 2.253132633965e+01
5.040000000000e+02 -5.273683085553e-02 3.791922893813e-04 2.255230465694e+01
5.042500000000e+02 -5.360508599938e-02 3.804311785937e-04 2.257241871961e+01
5.045000000000e+02 -5.458564323724e-02 3.817177470553e-04 2.259164039298e+01
5.047500000000e+02 -5.567351261324e-02 3.830444919470e-04 2.260994909060e+01
5.050000000000e+02 -5.686213319742e-02 3.844039891374e-04 2.262733160371e+01
5.052500000000e+02 -5.814340958504e-02 3.857889606314e-04 2.264378191454e+01
5.055000000000e+02 -5.950776518954e-02 3.871922638037e-04 2.265930183850e+01
5.057500000000e+02 -6.094422914441e-02 3.886069281081e-04 2.267390069808e+01
5.060000000000e+02 -6.244054015827e-02 3.900261556562e-04 2.268759499972e+01
5.062500000000e+02 -6.398327312699e-02 3.914432293213e-04 2.270040885691e+01
5.065000000000e+02 -6.555798779978e-02 3.928515512027e-04 2.271237354361e+01
5.067500000000e+02 -6.714939105517e-02 3.942446833045e-04 2.272352694637e+01
5.070000000000e+02 -6.874152476186e-02 3.956162898624e-04 2.273391391321e+01
5.072500000000e+02 -7.031795265827e-02 3.969600670390e-04 2.274358511526e+01
5.075000000000e+02 -7.186197884759e-02 3.982697424980e-04 2.275259736148e+01
5.077500000000e+02 -7.335684949527e-02 3.995391331319e-04 2.276101235086e+01
5.080000000000e+02 -7.478598744325e-02 4.007618873389e-04 2.276889675331e+01
5.082500000000e+02 -7.613320753857e-02 4.019314767283e-04 2.277632121994e+01
5.085000000000e+02 -7.738294588105e-02 4.030413554746e-04 2.278335992555e+01
5.087500000000e+02 -7.852046767846e-02 4.040849736710e-04 2.279008952810e+01
5.090000000000e+02 -7.953209791393e-02 4.050556113599e-04 2.279658895747e+01
5.092500000000e+02 -8.040541761243e-02 4.059464690301e-04 2.280293843324e+01
5.095000000000e+02 -8.112944478031e-02 4.067504863555e-04 2.280921850043e+01
5.097500000000e+02 -8.169482836319e-02 4.074605761522e-04 2.281550976945e+01
5.100000000000e+02 -8.209399444265e-02 4.080696699056e-04 2.282189190366e+01
5.102500000000e+02 -8.232128790745e-02 4.085707836712e-04 2.282844308351e+01
5.105000000000e+02 -8.237307598813e-02 4.089570314143e-04 2.283523909800e+01
5.107500000000e+02 -8.224785832927e-02 4.092216934144e-04 2.284235325136e+01
5.110000000000e+02 -8.194630667389e-02 4.093583183717e-04 2.284985527141e+01
5.112500000000e+02 -8.147132230484e-02 4.093608783103e-04 2.285781134401e+01
5.115000000000e+02 -8.082803382364e-02 4.092238524531e-04 2.286628350670e+01
5.117500000000e+02 -8.002377207561e-02 4.089423286872e-04 2.287532914901e+01
5.120000000000e+02 -7.906803306637e-02 4.085121888621e-04 2.288500116688e+01
5.122500000000e+02 -7.797239159000e-02 4.079302188949e-04 2.289534754695e+01
5.125000000000e+02 -7.675039546095e-02 4.071942700732e-04 2.290641140664e+01
5.127500000000e+02 -7.541743155243e-02 4.063033944197e-04 2.291823077491e+01
5.130000000000e+02 -7.399056471673e-02 4.052580228218e-04 2.293083899789e+01
5.132500000000e+02 -7.248834929787e-02 4.040601041022e-04 2.294426471185e+01
5.135000000000e+02 -7.093062165634e-02 4.027132375564e-04 2.295853187638e+01
5.137500000000e+02 -6.933826397814e-02 4.012228436219e-04 2.297366037389e+01
5.140000000000e+02 -6.773295391419e-02 3.995962672428e-04 2.298966613240e+01
5.142500000000e+02 -6.613690509955e-02 3.978428651444e-04 2.300656133038e+01
5.145000000000e+02 -6.457257412029e-02 3.959741361269e-04 2.302435513208e+01
5.147500000000e+02 -6.306238890010e-02 3.940038068487e-04 2.304305366910e+01
5.150000000000e+02 -6.162843578436e-02 3.919478121340e-04 2.306266086926e+01
5.152500000000e+02 -6.029218477810e-02 3.898243006024e-04 2.308317846633e+01
5.155000000000e+02 -5.907417861198e-02 3.876536044562e-04 2.310460676017e+01
5.157500000000e+02 -5.799375413852e-02 3.854581551457e-04 2.312694487593e+01
5.160000000000e+02 -5.706877777274e-02 3.832623711314e-04 2.315019100555e+01
5.162500000000e+02 -5.631536797804e-02 3.810924734538e-04 2.317434305689e+01
5.165000000000e+02 -5.574766180410e-02 3.789762678088e-04 2.319939885237e+01
5.167500000000e+02 -5.537760512770e-02 3.769429048129e-04 2.322535629299e+01
5.170000000000e+02 -5.521473650954e-02 3.750225328850e-04 2.325221395470e+01
5.172500000000e+02 -5.526604191641e-02 3.732460019698e-04 2.327997096625e+01
5.175000000000e+02 -5.553580088529e-02 3.716443773051e-04 2.330862750547e+01
5.177500000000e+02 -5.602549048923e-02 3.702485117195e-04 2.333818484160e+01
5.180000000000e+02 -5.673372159425e-02 3.690886346299e-04 2.336864536343e+01
5.182500000000e+02 -5.765620749962e-02 3.681938159389e-04 2.340001275627e+01
5.185000000000e+02 -5.878577132934e-02 3.675914081905e-04 2.343229215945e+01
5.187500000000e+02 -6.011240740918e-02 3.673065297338e-04 2.346548990720e+01
5.190000000000e+02 -6.162336913041e-02 3.673617411441e-04 2.349961379713e+01
5.192500000000e+02 -6.330330351250e-02 3.677764494099e-04 2.353467274512e+01
5.195000000000e+02 -6.513441995957e-02 3.685662818817e-04 2.357067696623e+01
5.197500000000e+02 -6.709669063214e-02 3.697427386540e-04 2.360763757030e+01
5.200000000000e+02 -6.916808755382e-02 3.713127427278e-04 2.364556663474e+01
5.202500000000e+02 -7.132483981538e-02 3.732782898910e-04 2.368447687624e+01
5.205000000000e+02 -7.354172133537e-02 3.756362166150e-04 2.372438148427e+01
5.207500000000e+02 -7.579234738123e-02 3.783779625083e-04 2.376529375138e+01
5.210000000000e+02 -7.804950911449e-02 3.814894366015e-04 2.380722697823e+01
5.212500000000e+02 -8.028549178744e-02 3.849510151459e-04 2.385019395289e+01
5.215000000000e+02 -8.247243304901e-02 3.887373891487e-04 2.389420677951e+01
5.217500000000e+02 -8.458266451263e-02 3.928177483781e-04 2.393927644006e+01
5.220000000000e+02 -8.658905490743e-02 3.971560982445e-04 2.398541235746e+01
5.222500000000e+02 -8.846537631591e-02 4.017115563532e-04 2.403262213221e+01
5.225000000000e+02 -9.018662722054e-02 4.064386751856e-04 2.408091098925e+01
5.227500000000e+02 -9.172939214372e-02 4.112880083466e-04 2.413028149548e+01
5.230000000000e+02 -9.307214786107e-02 4.162066122716e-04 2.418073302856e+01
5.232500000000e+02 -9.419559736409e-02 4.211387151304e-04 2.423226146917e+01
5.235000000000e+02 -9.508295950286e-02 4.260264046739e-04 2.428485875769e+01
5.237500000000e+02 -9.572024559371e-02 4.308103851134e-04 2.433851251657e+01
5.240000000000e+02 -9.609652660335e-02 4.354307670789e-04 2.439320575185e+01
5.242500000000e+02 -9.620415073785e-02 4.398279276636e-04 2.444891652011e+01
5.245000000000e+02 -9.603894112606e-02 4.439434088587e-04 2.450561767209e+01
5.247500000000e+02 -9.560034075498e-02 4.477207413149e-04 2.456327665803e+01
5.250000000000e+02 -9.489152894569e-02 4.511063653606e-04 2.462185535667e+01
5.252500000000e+02 -9.391947169045e-02 4.540504613307e-04 2.468130997103e+01
5.255000000000e+02 -9.269491945415e-02 4.565077724841e-04 2.474159104909e+01
5.257500000000e+02 -9.123235379085e-02 4.584384718140e-04 2.480264343613e+01
5.260000000000e+02 -8.954986197218e-02 4.598088706560e-04 2.486440638339e+01
5.262500000000e+02 -8.766895199544e-02 4.605920770459e-04 2.492681380233e+01
5.265000000000e+02 -8.561430574964e-02 4.607686450134e-04 2.498979432372e+01
5.267500000000e+02 -8.341346463994e-02 4.603270722264e-04 2.505327162383e+01
5.270000000000e+02 -8.109646372943e-02 4.592642363481e-04 2.511716488626e+01
5.272500000000e+02 -7.869539939884e-02 4.575857166579e-04 2.518138893075e+01
5.275000000000e+02 -7.624395624814e-02 4.553059872012e-04 2.524585472444e+01
5.277500000000e+02 -7.377689309560e-02 4.524484839224e-04 2.531046999122e+01
5.280000000000e+02 -7.132948593279e-02 4.490455267962e-04 2.537513937585e+01
5.282500000000e+02 -6.893695686251e-02 4.451381266151e-04 2.543976506963e+01
5.285000000000e+02 -6.663389387231e-02 4.407756524985e-04 2.550424749956e+01
5.287500000000e+02 -6.445365635815e-02 4.360153123540e-04 2.556848548806e+01
5.290000000000e+02 -6.242780599072e-02 4.309215223030e-04 2.563237693145e+01
5.292500000000e+02 -6.058556227029e-02 4.255651602153e-04 2.569581949606e+01
5.295000000000e+02 -5.895327955092e-02 4.200226110522e-04 2.575871068660e+01
5.297500000000e+02 -5.755399438632e-02 4.143748046581e-04 2.582094882901e+01
5.300000000000e+02 -5.640701044019e-02 4.087060275995e-04 2.588243310516e+01
5.302500000000e+02 -5.552756537645e-02 4.031027140902e-04 2.594306420301e+01
5.305000000000e+02 -5.492656838825e-02 3.976521316710e-04 2.600274492672e+01
5.307500000000e+02 -5.461041560617e-02 3.924411773006e-04 2.606138020339e+01
5.310000000000e+02 -5.458089475189e-02 3.875550164427e-04 2.611887795147e+01
5.312500000000e+02 -5.483517879685e-02 3.830755912045e-04 2.617514906011e+01
5.315000000000e+02 -5.536590185961e-02 3.790803401507e-04 2.623010793595e+01
5.317500000000e+02 -5.616132032147e-02 3.756408607867e-04 2.628367301342e+01
5.320000000000e+02 -5.720555789655e-02 3.728218541299e-04 2.633576676941e+01
5.322500000000e+02 -5.847891880000e-02 3.706799791031e-04 2.638631623357e+01
5.325000000000e+02 -5.995825957832e-02 3.692628213961e-04 2.643525344697e+01
5.327500000000e+02 -6.161743347588e-02 3.686080228885e-04 2.648251543333e+01
5.330000000000e+02 -6.342775629286e-02 3.687426327863e-04 2.652804490948e+01
5.332500000000e+02 -6.535852934886e-02 3.696826527214e-04 2.657179019688e+01
5.335000000000e+02 -6.737756209029e-02 3.714325010468e-04 2.661370585853e+01
5.337500000000e+02 -6.945172344263e-02 3.739848424881e-04 2.665375284851e+01
5.340000000000e+02 -7.154749501545e-02 3.773206339192e-04 2.669189863838e+01
5.342500000000e+02 -7.363149549706e-02 3.814091179014e-04 2.672811782023e+01
5.345000000000e+02 -7.567101509090e-02 3.862082524176e-04 2.676239200919e+01
5.347500000000e+02 -7.763450310384e-02 3.916651701269e-04 2.679471019219e+01
5.350000000000e+02 -7.949202314225e-02 3.977167721487e-04 2.682506905783e+01
5.352500000000e+02 -8.121568407794e-02 4.042906751939e-04 2.685347283429e+01
5.355000000000e+02 -8.278000834803e-02 4.113061035759e-04 2.687993351049e+01
5.357500000000e+02 -8.416225536085e-02 4.186749405480e-04 2.690447102139e+01
5.360000000000e+02 -8.534270072499e-02 4.263029662513e-04 2.692711289345e+01
5.362500000000e+02 -8.630485244306e-02 4.340911391378e-04 2.694789427416e+01
5.365000000000e+02 -8.703561318179e-02 4.419369426707e-04 2.696685790172e+01
5.367500000000e+02 -8.752539176828e-02 4.497358762016e-04 2.698405344188e+01
5.370000000000e+02 -8.776815644884e-02 4.573828706052e-04 2.699953755915e+01
5.372500000000e+02 -8.776143579255e-02 4.647738410133e-04 2.701337300341e+01
5.375000000000e+02 -8.750626991683e-02 4.718071085885e-04 2.702562854366e+01
5.377500000000e+02 -8.700711174785e-02 4.783849146415e-04 2.703637791843e+01
5.380000000000e+02 -8.627168445763e-02 4.844147979369e-04 2.704569931702e+01
5.382500000000e+02 -8.531080133377e-02 4.898109237130e-04 2.705367481354e+01
5.385000000000e+02 -8.413813743626e-02 4.944953498937e-04 2.706038916495e+01
5.387500000000e+02 -8.276997988715e-02 4.983991494849e-04 2.706592913353e+01
5.390000000000e+02 -8.122494864834e-02 5.014633735954e-04 2.707038280820e+01
5.392500000000e+02 -7.952367877264e-02 5.036399365284e-04 2.707383829713e+01
5.395000000000e+02 -7.768850016837e-02 5.048923305184e-04 2.707638301343e+01
5.397500000000e+02 -7.574309812191e-02 5.051961512260e-04 2.707810302088e+01
5.400000000000e+02 -7.371215440563e-02 5.045394724880e-04 2.707908173775e+01
5.402500000000e+02 -7.162099534066e-02 5.029230371219e-04 2.707939941079e+01
5.405000000000e+02 -6.949523148736e-02 5.003602731994e-04 2.707913221612e+01
5.407500000000e+02 -6.736041041383e-02 4.968771648653e-04 2.707835185635e+01
5.410000000000e+02 -6.524166406335e-02 4.925118903933e-04 2.707712449943e+01
5.412500000000e+02 -6.316338213757e-02 4.873143812133e-04 2.707551046203e+01
5.415000000000e+02 -6.114889856778e-02 4.813456966727e-04 2.707356398089e+01
5.417500000000e+02 -5.922019406832e-02 4.746771763071e-04 2.707133232691e+01
5.420000000000e+02 -5.739762889929e-02 4.673895731677e-04 2.706885612701e+01
5.422500000000e+02 -5.569969799672e-02 4.595719547152e-04 2.706616865808e+01
5.425000000000e+02 -5.414281835399e-02 4.513205719453e-04 2.706329605356e+01
5.427500000000e+02 -5.274114547688e-02 4.427375761482e-04 2.706025713995e+01
5.430000000000e+02 -5.150642030914e-02 4.339296913231e-04 2.705706380534e+01
5.432500000000e+02 -5.044785643371e-02 4.250067411422e-04 2.705372071549e+01
5.435000000000e+02 -4.957205578569e-02 4.160801964482e-04 2.705022575056e+01
5.437500000000e+02 -4.888295514762e-02 4.072616810220e-04 2.704657050692e+01
5.440000000000e+02 -4.838181814217e-02 3.986613742517e-04 2.704274022104e+01
5.442500000000e+02 -4.806725164594e-02 3.903865058069e-04 2.703871439382e+01
5.445000000000e+02 -4.793524633632e-02 3.825398563676e-04 2.703446741786e+01
5.447500000000e+02 -4.797927433130e-02 3.752182275784e-04 2.702996861810e+01
5.450000000000e+02 -4.819037902838e-02 3.685110601324e-04 2.702518326939e+01
5.452500000000e+02 -4.855733188728e-02 3.624991026152e-04 2.702007263725e+01
5.455000000000e+02 -4.906677743684e-02 3.572532345722e-04 2.701459502189e+01
5.457500000000e+02 -4.970343363112e-02 3.528333309088e-04 2.700870588829e+01
5.460000000000e+02 -5.045029468892e-02 3.492874040049e-04 2.700235860934e+01
5.462500000000e+02 -5.128885289390e-02 3.466508914227e-04 2.699550517887e+01
5.465000000000e+02 -5.219935503848e-02 3.449460190889e-04 2.698809639793e+01
5.467500000000e+02 -5.316105771351e-02 3.441814926373e-04 2.698008262031e+01
5.470000000000e+02 -5.415250258202e-02 3.443523627324e-04 2.697141410874e+01
5.472500000000e+02 -5.515179556160e-02 3.454401083480e-04 2.696204169052e+01
5.475000000000e+02 -5.613691580806e-02 3.474130309695e-04 2.695191680472e+01
5.477500000000e+02 -5.708599909865e-02 3.502266405579e-04 2.694099226041e+01
5.480000000000e+02 -5.797765771953e-02 3.538244537027e-04 2.692922215902e+01
5.482500000000e+02 -5.879126949470e-02 3.581389610043e-04 2.691656254469e+01
5.485000000000e+02 -5.950729188077e-02 3.630927645816e-04 2.690297123642e+01
5.487500000000e+02 -6.010754320442e-02 3.685997802992e-04 2.688840837411e+01
5.490000000000e+02 -6.057549468201e-02 3.745666941588e-04 2.687283616127e+01
5.492500000000e+02 -6.089652540465e-02 3.808944054097e-04 2.685621931109e+01
5.495000000000e+02 -6.105817483156e-02 3.874796548723e-04 2.683852470645e+01
5.497500000000e+02 -6.105035060630e-02 3.942165775151e-04 2.681972176874e+01
5.500000000000e+02 -6.086552141078e-02 4.009983704944e-04 2.679978209233e+01
5.502500000000e+02 -6.049886085534e-02 4.077188644194e-04 2.677867952292e+01
5.505000000000e+02 -5.994835199328e-02 4.142740496921e-04 2.675639021124e+01
5.507500000000e+02 -5.921485298988e-02 4.205635791500e-04 2.673289223611e+01
5.510000000000e+02 -5.830210553089e-02 4.264921141558e-04 2.670816563906e+01
5.512500000000e+02 -5.721669336222e-02 4.319705560608e-04 2.668219246520e+01
5.515000000000e+02 -5.596795242064e-02 4.369171687809e-04 2.665495637643e+01
5.517500000000e+02 -5.456782275997e-02 4.412585000689e-04 2.662644270859e+01
5.520000000000e+02 -5.303064931151e-02 4.449301929657e-04 2.659663855677e+01
5.522500000000e+02 -5.137293780174e-02 4.478776512451e-04 2.656553238227e+01
5.525000000000e+02 -4.961306154820e-02 4.500564983750e-04 2.653311440388e+01
5.527500000000e+02 -4.777092999879e-02 4.514329550613e-04 2.649937620626e+01
5.530000000000e+02 -4.586762729307e-02 4.519839671386e-04 2.646431121045e+01
5.532500000000e+02 -4.392502185015e-02 4.516971821664e-04 2.642791439452e+01
5.535000000000e+02 -4.196536085241e-02 4.505708449937e-04 2.639018257558e+01
5.537500000000e+02 -4.001086095095e-02 4.486136084414e-04 2.635111475007e+01
5.540000000000e+02 -3.808329674209e-02 4.458442110789e-04 2.631071195067e+01
5.542500000000e+02 -3.620360419412e-02 4.422910519324e-04 2.626897770138e+01
5.545000000000e+02 -3.439150456151e-02 4.379916368018e-04 2.622591816086e+01
5.547500000000e+02 -3.266515611680e-02 4.329919983668e-04 2.618154264930e+01
5.550000000000e+02 -3.104084279135e-02 4.273459370043e-04 2.613586357767e+01
5.552500000000e+02 -2.953270577517e-02 4.211142933468e-04 2.608889700083e+01
5.555000000000e+02 -2.815252271649e-02 4.143640889111e-04 2.604066280831e+01
5.557500000000e+02 -2.690953656264e-02 4.071676744243e-04 2.599118528615e+01
5.560000000000e+02 -2.581033856138e-02 3.996016988739e-04 2.594049303148e+01
5.562500000000e+02 -2.485880629880e-02 3.917461538152e-04 2.588861941281e+01
5.565000000000e+02 -2.405608513579e-02 3.836833555585e-04 2.583560303458e+01
5.567500000000e+02 -2.340063273592e-02 3.754968067708e-04 2.578148753922e+01
5.570000000000e+02 -2.288830359841e-02 3.672701419241e-04 2.572632198150e+01
5.572500000000e+02 -2.251246578153e-02 3.590860335241e-04 2.567016116490e+01
5.575000000000e+02 -2.226417593572e-02 3.510250455475e-04 2.561306529385e+01
5.577500000000e+02 -2.213237029100e-02 3.431645966176e-04 2.555510026575e+01
5.580000000000e+02 -2.210408591455e-02 3.355778843419e-04 2.549633748952e+01
5.582500000000e+02 -2.216469731562e-02 3.283329294913e-04 2.543685402502e+01
5.585000000000e+02 -2.229818382864e-02 3.214916144362e-04 2.537673202290e+01
5.587500000000e+02 -2.248739461474e-02 3.151088868665e-04 2.531605868440e+01
5.590000000000e+02 -2.271430839910e-02 3.092320251668e-04 2.525492611224e+01
5.592500000000e+02 -2.296032890931e-02 3.039000305862e-04 2.519343059819e+01
5.595000000000e+02 -2.320655300894e-02 2.991431824285e-04 2.513167238684e+01
5.597500000000e+02 -2.343402623728e-02 2.949826932054e-04 2.506975531028e+01
5.600000000000e+02 -2.362403732868e-02 2.914305727633e-04 2.500778593775e+01
5.602500000000e+02 -2.375834486234e-02 2.884896124257e-04 2.494587333443e+01
5.605000000000e+02 -2.381945456408e-02 2.861535611696e-04 2.488412815880e+01
5.607500000000e+02 -2.379085005539e-02 2.844074240464e-04 2.482266213849e+01
5.610000000000e+02 -2.365720945508e-02 2.832278994521e-04 2.476158743790e+01
5.612500000000e+02 -2.340464670111e-02 2.825840556548e-04 2.470101579786e+01
5.615000000000e+02 -2.302090597575e-02 2.824380278521e-04 2.464105789212e+01
5.617500000000e+02 -2.249554082072e-02 2.827458525708e-04 2.458182262211e+01
5.620000000000e+02 -2.182010868600e-02 2.834583820365e-04 2.452341628719e+01
5.622500000000e+02 -2.098831363570e-02 2.845222998125e-04 2.446594190430e+01
5.625000000000e+02 -1.999612974698e-02 2.858811584800e-04 2.440949848115e+01
5.627500000000e+02 -1.884192820699e-02 2.874764813734e-04 2.435418028071e+01
5.630000000000e+02 -1.752653404451e-02 2.892487873730e-04 2.430007615974e+01
5.632500000000e+02 -1.605329354673e-02 2.911387067587e-04 2.424726891784e+01
5.635000000000e+02 -1.442806897513e-02 2.930879389957e-04 2.419583467274e+01
5.637500000000e+02 -1.265923329554e-02 2.950402083633e-04 2.414584233161e+01
5.640000000000e+02 -1.075758866929e-02 2.969421628653e-04 2.409735303493e+01
5.642500000000e+02 -8.736281950052e-03 2.987442932417e-04 2.405041976845e+01
5.645000000000e+02 -6.610643068766e-03 3.004015649075e-04 2.400508691118e+01
5.647500000000e+02 -4.398014078962e-03 3.018740472570e-04 2.396139000050e+01
5.650000000000e+02 -2.117508882146e-03 3.031274158137e-04 2.391935540535e+01
5.652500000000e+02 2.102380803706e-04 3.041333824161e-04 2.387900025022e+01
5.655000000000e+02 2.563377041067e-03 3.048699761226e-04 2.384033228432e+01
5.657500000000e+02 4.919170755594e-03 3.053217149331e-04 2.380334990839e+01
5.660000000000e+02 7.254349631224e-03 3.054796837222e-04 2.376804219637e+01
5.662500000000e+02 9.545481817492e-03 3.053414710123e-04 2.373438914922e+01
5.665000000000e+02 1.176936379407e-02 3.049110018828e-04 2.370236189340e+01
5.667500000000e+02 1.390341272425e-02 3.041982928803e-04 2.367192293281e+01
5.670000000000e+02 1.592605627663e-02 3.032190433091e-04 2.364302667862e+01
5.672500000000e+02 1.781712023675e-02 3.019942010433e-04 2.361561973128e+01
5.675000000000e+02 1.955819291809e-02 3.005493735875e-04 2.358964155609e+01
5.677500000000e+02 2.113297251171e-02 2.989141992251e-04 2.356502498802e+01
5.680000000000e+02 2.252758305305e-02 2.971216658740e-04 2.354169676511e+01
5.682500000000e+02 2.373085201537e-02 2.952072972450e-04 2.351957838821e+01
5.685000000000e+02 2.473455049120e-02 2.932084068836e-04 2.349858657901e+01
5.687500000000e+02 2.553358094960e-02 2.911632092548e-04 2.347863421335e+01
5.690000000000e+02 2.612611769173e-02 2.891099914359e-04 2.345963098425e+01
5.692500000000e+02 2.651369204447e-02 2.870862935579e-04 2.344148402637e+01
5.695000000000e+02 2.670121468269e-02 2.851280313613e-04 2.342409889345e+01
5.697500000000e+02 2.669694750105e-02 2.832686227766e-04 2.340738016223e+01
5.700000000000e+02 2.651240970705e-02 2.815384404509e-04 2.339123224827e+01
5.702500000000e+02 2.616222974410e-02 2.799641465573e-04 2.337555993178e+01
5.705000000000e+02 2.566393824662e-02 2.785678412692e-04 2.336026932901e+01
5.707500000000e+02 2.503770744184e-02 2.773667317085e-04 2.334526835395e+01
5.710000000000e+02 2.430604367731e-02 2.763725787279e-04 2.333046745617e+01
5.712500000000e+02 2.349344085280e-02 2.755914077444e-04 2.331577993165e+01
5.715000000000e+02 2.262598060863e-02 2.750234063125e-04 2.330112288873e+01
5.717500000000e+02 2.173092722867e-02 2.746627239867e-04 2.328641720376e+01
5.720000000000e+02 2.083627832871e-02 2.744976077030e-04 2.327158840028e+01
5.722500000000e+02 1.997031351110e-02 2.745105674916e-04 2.325656674700e+01
5.725000000000e+02 1.916113481896e-02 2.746786313243e-04 2.324128770978e+01
5.727500000000e+02 1.843622139953e-02 2.749737452921e-04 2.322569187533e+01
5.730000000000e+02 1.782196816803e-02 2.753632841365e-04 2.320972561905e+01
5.732500000000e+02 1.734327352630e-02 2.758106138049e-04 2.319334101975e+01
5.735000000000e+02 1.702315081653e-02 2.762757649782e-04 2.317649567363e+01
5.737500000000e+02 1.688235125543e-02 2.767162579374e-04 2.315915325627e+01
5.740000000000e+02 1.693904971103e-02 2.770879240468e-04 2.314128326949e+01
5.742500000000e+02 1.720858363099e-02 2.773457587344e-04 2.312286072012e+01
5.745000000000e+02 1.770320090223e-02 2.774448804957e-04 2.310386668906e+01
5.747500000000e+02 1.843191707937e-02 2.773413257792e-04 2.308428749202e+01
5.750000000000e+02 1.940037070962e-02 2.769930985757e-04 2.306411521812e+01
5.752500000000e+02 2.061077072608e-02 2.763609910132e-04 2.304334730917e+01
5.755000000000e+02 2.206189910070e-02 2.754094339328e-04 2.302198610643e+01
5.757500000000e+02 2.374913281369e-02 2.741074434134e-04 2.300003929301e+01
5.760000000000e+02 2.566455220817e-02 2.724293397730e-04 2.297751942990e+01
5.762500000000e+02 2.779709541681e-02 2.703554051407e-04 2.295444348080e+01
5.765000000000e+02 3.013272819552e-02 2.678725447311e-04 2.293083326285e+01
5.767500000000e+02 3.265468786546e-02 2.649747446870e-04 2.290671497952e+01
5.770000000000e+02 3.534375853304e-02 2.616634552293e-04 2.288211874349e+01
5.772500000000e+02 3.817855633214e-02 2.579478123994e-04 2.285707904278e+01
5.775000000000e+02 4.113586376293e-02 2.538447183889e-04 2.283163426834e+01
5.777500000000e+02 4.419098423570e-02 2.493788712584e-04 2.280582624481e+01
5.780000000000e+02 4.731808992438e-02 2.445826002042e-04 2.277970079415e+01
5.782500000000e+02 5.049060562235e-02 2.394954713947e-04 2.275330673289e+01
5.785000000000e+02 5.368157039264e-02 2.341638214332e-04 2.272669651744e+01
5.787500000000e+02 5.686401598889e-02 2.286401471336e-04 2.269992522384e+01
5.790000000000e+02 6.001131684609e-02 2.229823333626e-04 2.267305116278e+01
5.792500000000e+02 6.309754614944e-02 2.172527706941e-04 2.264613481395e+01
5.795000000000e+02 6.609778897977e-02 2.115173006742e-04 2.261923939310e+01
5.797500000000e+02 6.898845259447e-02 2.058442987381e-04 2.259242975475e+01
5.800000000000e+02 7.174753528811e-02 2.003034828079e-04 2.256577277238e+01
5.802500000000e+02 7.435486790281e-02 1.949645457250e-04 2.253933669951e+01
5.805000000000e+02 7.679232373532e-02 1.898960202269e-04 2.251319051013e+01
5.807500000000e+02 7.904399083517e-02 1.851640646997e-04 2.248740405951e+01
5.810000000000e+02 8.109630612829e-02 1.808311915633e-04 2.246204727842e+01
5.812500000000e+02 8.293815709525e-02 1.769550964950e-04 2.243718989502e+01
5.815000000000e+02 8.456094140830e-02 1.735876789481e-04 2.241290060385e+01
5.817500000000e+02 8.595859890273e-02 1.707739818063e-04 2.238924717584e+01
5.820000000000e+02 8.712760286059e-02 1.685513779426e-04 2.236629526483e+01
5.822500000000e+02 8.806692728711e-02 1.669487479110e-04 2.234410849362e+01
5.825000000000e+02 8.877798400653e-02 1.659859247153e-04 2.232274766905e+01
5.827500000000e+02 8.926453543655e-02 1.656732861244e-04 2.230227004377e+01
5.830000000000e+02 8.953259238209e-02 1.660114486312e-04 2.228272939077e+01
5.832500000000e+02 8.959028910285e-02 1.669913382189e-04 2.226417488524e+01
5.835000000000e+02 8.944775351031e-02 1.685941819505e-04 2.224665123264e+01
5.837500000000e+02 8.911696266354e-02 1.707917719926e-04 2.223019801006e+01
5.840000000000e+02 8.861159890062e-02 1.735469429999e-04 2.221484909360e+01
5.842500000000e+02 8.794689945334e-02 1.768141588800e-04 2.220063280114e+01
5.845000000000e+02 8.713950556639e-02 1.805402853379e-04 2.218757140186e+01
5.847500000000e+02 8.620732025895e-02 1.846654572305e-04 2.217568071001e+01
5.850000000000e+02 8.516935914740e-02 1.891240336780e-04 2.216497039717e+01
5.852500000000e+02 8.404561195388e-02 1.938456881495e-04 2.215544362879e+01
5.855000000000e+02 8.285690520378e-02 1.987565323284e-04 2.214709722090e+01
5.857500000000e+02 8.162477281584e-02 2.037802856143e-04 2.213992142219e+01
5.860000000000e+02 8.037131024489e-02 2.088394695137e-04 2.213390049335e+01
5.862500000000e+02 7.911904311224e-02 2.138565595270e-04 2.212901269755e+01
5.865000000000e+02 7.789079155087e-02 2.187552911353e-04 2.212523035644e+01
5.867500000000e+02 7.670950609078e-02 2.234617741599e-04 2.212252061821e+01
5.870000000000e+02 7.559811596767e-02 2.279054337505e-04 2.212084563354e+01
5.872500000000e+02 7.457936777262e-02 2.320199556648e-04 2.212016276729e+01
5.875000000000e+02 7.367562171711e-02 2.357442926970e-04 2.212042552434e+01
5.877500000000e+02 7.290866311533e-02 2.390233606170e-04 2.212158385364e+01
5.880000000000e+02 7.229950076295e-02 2.418085869556e-04 2.212358445570e+01
5.882500000000e+02 7.186811955763e-02 2.440584417317e-04 2.212637181726e+01
5.885000000000e+02 7.163325240082e-02 2.457388285588e-04 2.212988856691e+01
5.887500000000e+02 7.161214520244e-02 2.468230857667e-04 2.213407582292e+01
5.890000000000e+02 7.182027722043e-02 2.472920903982e-04 2.213887426427e+01
5.892500000000e+02 7.227111336336e-02 2.471342497751e-04 2.214422448290e+01
5.895000000000e+02 7.297586201905e-02 2.463452171033e-04 2.215006731787e+01
5.897500000000e+02 7.394319208671e-02 2.449275881296e-04 2.215634498237e+01
5.900000000000e+02 7.517903296156e-02 2.428903778548e-04 2.216300095007e+01
5.902500000000e+02 7.668632265188e-02 2.402486377996e-04 2.216998104971e+01
5.905000000000e+02 7.846483055094e-02 2.370228019095e-04 2.217723370404e+01
5.907500000000e+02 8.051101031424e-02 2.332380069496e-04 2.218471013089e+01
5.910000000000e+02 8.281785046320e-02 2.289235151950e-04 2.219236526502e+01
5.912500000000e+02 8.537481089035e-02 2.241120811009e-04 2.220015789519e+01
5.915000000000e+02 8.816780568828e-02 2.188393303012e-04 2.220805074467e+01
5.917500000000e+02 9.117920327971e-02 2.131431700839e-04 2.221601128429e+01
5.920000000000e+02 9.438791793096e-02 2.070632843957e-04 2.222401173809e+01
5.922500000000e+02 9.776955942560e-02 2.006407006636e-04 2.223202904234e+01
5.925000000000e+02 1.012966097602e-01 1.939174234049e-04 2.224004551761e+01
5.927500000000e+02 1.049386909732e-01 1.869361631993e-04 2.224804874437e+01
5.930000000000e+02 1.086628861284e-01 1.797401838488e-04 2.225603146290e+01
5.932500000000e+02 1.124341005627e-01 1.723732102601e-04 2.226399177661e+01
5.935000000000e+02 1.162154836942e-01 1.648793385399e-04 2.227193337388e+01
5.937500000000e+02 1.199689096663e-01 1.573030978249e-04 2.227986488238e+01
5.940000000000e+02 1.236554791490e-01 1.496895592899e-04 2.228780041319e+01
5.942500000000e+02 1.272360748160e-01 1.420844992127e-04 2.229575875067e+01
5.945000000000e+02 1.306719322257e-01 1.345345793595e-04 2.230376378743e+01
5.947500000000e+02 1.339252350682e-01 1.270874563556e-04 2.231184364966e+01
5.950000000000e+02 1.369597224191e-01 1.197919867588e-04 2.232003095931e+01
5.952500000000e+02 1.397412918765e-01 1.126983679920e-04 2.232836220104e+01
5.955000000000e+02 1.422385964630e-01 1.058581797818e-04 2.233687752462e+01
5.957500000000e+02 1.444236077357e-01 9.932438001646e-05 2.234562008724e+01
5.960000000000e+02 1.462721696966e-01 9.315116339430e-05 2.235463608053e+01
5.962500000000e+02 1.477644882664e-01 8.739374403107e-05 2.236397410048e+01
5.965000000000e+02 1.488855585925e-01 8.210801757817e-05 2.237368453997e+01
5.967500000000e+02 1.496255619647e-01 7.735003034511e-05 2.238381961771e+01
5.970000000000e+02 1.499801302186e-01 7.317540436108e-05 2.239443244790e+01
5.972500000000e+02 1.499505804547e-01 6.963852737928e-05 2.240557706646e+01
5.975000000000e+02 1.495440139581e-01 6.679164067213e-05 2.241730783477e+01
5.977500000000e+02 1.487733117560e-01 6.468383048830e-05 2.242967889696e+01
5.980000000000e+02 1.476570649867e-01 6.336015055052e-05 2.244274421447e+01
5.982500000000e+02 1.462193289930e-01 6.286023075069e-05 2.245655678633e+01
5.985000000000e+02 1.444893365704e-01 6.321714979883e-05 2.247116878182e+01
5.987500000000e+02 1.425010346730e-01 6.445619096106e-05 2.248663084522e+01
5.990000000000e+02 1.402925776669e-01 6.659331692695e-05 2.250299222649e+01
5.992500000000e+02 1.379056898748e-01 6.963438698627e-05 2.252030041983e+01
5.995000000000e+02 1.353849482868e-01 7.357412045748e-05 2.253860086245e+01
5.997500000000e+02 1.327770215317e-01 7.839507728381e-05 2.255793710017e+01
6.000000000000e+02 1.301298301077e-01 8.406697254537e-05 2.257835049985e+01
6.002500000000e+02 1.274916845186e-01 9.054613851002e-05 2.259988029167e+01
6.005000000000e+02 1.249103996419e-01 9.777531902896e-05 2.262256335896e+01
6.007500000000e+02 1.224324280576e-01 1.056835588396e-04 2.264643451555e+01
6.010000000000e+02 1.201019983014e-01 1.141866049414e-04 2.267152639379e+01
6.012500000000e+02 1.179603057312e-01 1.231874439848e-04 2.269786935669e+01
6.015000000000e+02 1.160447599174e-01 1.325771551629e-04 2.272549182503e+01
6.017500000000e+02 1.143883065837e-01 1.422361703988e-04 2.275442020700e+01
6.020000000000e+02 1.130188505064e-01 1.520358058815e-04 2.278467884813e+01
6.022500000000e+02 1.119587607411e-01 1.618399497889e-04 2.281629039368e+01
6.025000000000e+02 1.112245218805e-01 1.715070447794e-04 2.284927551589e+01
6.027500000000e+02 1.108264683008e-01 1.808923963609e-04 2.288365325477e+01
6.030000000000e+02 1.107686701451e-01 1.898505913331e-04 2.291944091738e+01
6.032500000000e+02 1.110489538642e-01 1.982380105358e-04 2.295665397575e+01
6.035000000000e+02 1.116590079169e-01 2.059154706036e-04 2.299530627667e+01
6.037500000000e+02 1.125846462222e-01 2.127509002214e-04 2.303540987313e+01
6.040000000000e+02 1.138061941957e-01 2.186219217939e-04 2.307697483084e+01
6.042500000000e+02 1.152989209323e-01 2.234185077381e-04 2.312000936502e+01
6.045000000000e+02 1.170336496088e-01 2.270454386048e-04 2.316451939317e+01
6.047500000000e+02 1.189773556856e-01 2.294246035356e-04 2.321050861986e+01
6.050000000000e+02 1.210939209786e-01 2.304967926342e-04 2.325797803994e+01
6.052500000000e+02 1.233448482252e-01 2.302237389779e-04 2.330692589813e+01
6.055000000000e+02 1.256900655669e-01 2.285895123182e-04 2.335734729842e+01
6.057500000000e+02 1.280887410885e-01 2.256014379953e-04 2.340923379926e+01
6.060000000000e+02 1.305000456600e-01 2.212909020931e-04 2.346257323958e+01
6.062500000000e+02 1.328839519028e-01 2.157134875919e-04 2.351734927049e+01
6.065000000000e+02 1.352019633588e-01 2.089488073543e-04 2.357354103081e+01
6.067500000000e+02 1.374178204579e-01 2.010996958572e-04 2.363112268877e+01
6.070000000000e+02 1.394980998249e-01 1.922911906747e-04 2.369006321591e+01
6.072500000000e+02 1.414127740191e-01 1.826688026160e-04 2.375032595183e+01
6.075000000000e+02 1.431356806960e-01 1.723963299357e-04 2.381186822178e+01
6.077500000000e+02 1.446448665260e-01 1.616534674456e-04 2.387464116098e+01
6.080000000000e+02 1.459228722634e-01 1.506327181583e-04 2.393858931023e+01
6.082500000000e+02 1.469568872879e-01 1.395360497255e-04 2.400365044991e+01
6.085000000000e+02 1.477388107223e-01 1.285713344892e-04 2.406975546037e+01
6.087500000000e+02 1.482652192005e-01 1.179485650591e-04 2.413682808697e+01
6.090000000000e+02 1.485372344527e-01 1.078757034096e-04 2.420478500397e+01
6.092500000000e+02 1.485602998604e-01 9.855456021961e-05 2.427353568634e+01
6.095000000000e+02 1.483438932380e-01 9.017666334407e-05 2.434298261829e+01
6.097500000000e+02 1.479011416743e-01 8.291929750836e-05 2.441302130234e+01
6.100000000000e+02 1.472484097764e-01 7.694159130249e-05 2.448354060415e+01
6.102500000000e+02 1.464048213556e-01 7.238113193977e-05 2.455442301367e+01
6.105000000000e+02 1.453917312761e-01 6.935052358121e-05 2.462554497017e+01
6.107500000000e+02 1.442322194772e-01 6.793466506285e-05 2.469677744516e+01
6.110000000000e+02 1.429505360359e-01 6.818872534520e-05 2.476798643887e+01
6.112500000000e+02 1.415715446111e-01 7.013658815989e-05 2.483903355268e+01
6.115000000000e+02 1.401202283383e-01 7.376968802631e-05 2.490977681226e+01
6.117500000000e+02 1.386211792365e-01 7.904682691717e-05 2.498007139691e+01
6.120000000000e+02 1.370981182790e-01 8.589471137904e-05 2.504977041784e+01
6.122500000000e+02 1.355735325230e-01 9.420882108605e-05 2.511872598949e+01
6.125000000000e+02 1.340682701331e-01 1.038556495713e-04 2.518679001173e+01
6.127500000000e+02 1.326013078559e-01 1.146748150596e-04 2.525381537423e+01
6.130000000000e+02 1.311894795306e-01 1.264824248424e-04 2.531965681082e+01
6.132500000000e+02 1.298473883201e-01 1.390745034244e-04 2.538417217436e+01
6.135000000000e+02 1.285872856427e-01 1.522314034955e-04 2.544722332820e+01
6.137500000000e+02 1.274191228074e-01 1.657218991460e-04 2.550867741660e+01
6.140000000000e+02 1.263506025044e-01 1.793081403497e-04 2.556840787157e+01
6.142500000000e+02 1.253873007284e-01 1.927505349901e-04 2.562629540434e+01
6.145000000000e+02 1.245328887282e-01 2.058124707941e-04 2.568222918021e+01
6.147500000000e+02 1.237893476803e-01 2.182652357854e-04 2.573610772253e+01
6.150000000000e+02 1.231572193660e-01 2.298925756607e-04 2.578783976432e+01
6.152500000000e+02 1.226359121769e-01 2.404948636931e-04 2.583734523405e+01
6.155000000000e+02 1.222239648481e-01 2.498929449940e-04 2.588455594659e+01
6.157500000000e+02 1.219193096373e-01 2.579314230693e-04 2.592941621349e+01
6.160000000000e+02 1.217195274175e-01 2.644815245424e-04 2.597188353362e+01
6.162500000000e+02 1.216220366792e-01 2.694430186377e-04 2.601192898234e+01
6.165000000000e+02 1.216242479263e-01 2.727456647205e-04 2.604953749819e+01
6.167500000000e+02 1.217236542346e-01 2.743501024370e-04 2.608470820292e+01
6.170000000000e+02 1.219178578311e-01 2.742479049940e-04 2.611745442710e+01
6.172500000000e+02 1.222045434831e-01 2.724609635956e-04 2.614780363462e+01
6.175000000000e+02 1.225813679937e-01 2.690404704433e-04 2.617579732821e+01
6.177500000000e+02 1.230458105053e-01 2.640651718383e-04 2.620149069969e+01
6.180000000000e+02 1.235949922702e-01 2.576390988216e-04 2.622495218302e+01
6.182500000000e+02 1.242254099430e-01 2.498891784192e-04 2.624626295806e+01
6.185000000000e+02 1.249327295855e-01 2.409620900752e-04 2.626551622866e+01
6.187500000000e+02 1.257114914421e-01 2.310213281755e-04 2.628281648550e+01
6.190000000000e+02 1.265549245943e-01 2.202436557701e-04 2.629827860255e+01
6.192500000000e+02 1.274547039707e-01 2.088158900979e-04 2.631202687966e+01
6.195000000000e+02 1.284008176783e-01 1.969314083087e-04 2.632419397740e+01
6.197500000000e+02 1.293815036404e-01 1.847867209126e-04 2.633491982109e+01
6.200000000000e+02 1.303831894120e-01 1.725784179146e-04 2.634435038462e+01
6.202500000000e+02 1.313905798900e-01 1.605000359796e-04 2.635263647150e+01
6.205000000000e+02 1.323868198895e-01 1.487391904412e-04 2.635993249739e+01
6.207500000000e+02 1.333536777468e-01 1.374751338031e-04 2.636639513164e+01
6.210000000000e+02 1.342718630067e-01 1.268763829499e-04 2.637218203410e+01
6.212500000000e+02 1.351213948600e-01 1.170986842868e-04 2.637745063552e+01
6.215000000000e+02 1.358819782104e-01 1.082833776071e-04 2.638235674591e+01
6.217500000000e+02 1.365334610571e-01 1.005559093541e-04 2.638705336649e+01
6.220000000000e+02 1.370562892266e-01 9.402468553127e-05 2.639168957983e+01
6.222500000000e+02 1.374319435879e-01 8.878022350454e-05 2.639640923957e+01
6.225000000000e+02 1.376433854742e-01 8.489449240510e-05 2.640134995554e+01
6.227500000000e+02 1.376754384566e-01 8.242056109649e-05 2.640664220844e+01
6.230000000000e+02 1.375151506295e-01 8.139241239508e-05 2.641240815864e+01
6.232500000000e+02 1.371520630115e-01 8.182507885182e-05 2.641876107727e+01
6.235000000000e+02 1.365784336929e-01 8.371484465899e-05 2.642580449677e+01
6.237500000000e+02 1.357894006098e-01 8.703971724619e-05 2.643363141739e+01
6.240000000000e+02 1.347830191917e-01 9.176016301900e-05 2.644232410572e+01
6.242500000000e+02 1.335603153950e-01 9.781983148674e-05 2.645195326293e+01
6.245000000000e+02 1.321251681926e-01 1.051466421700e-04 2.646257811329e+01
6.247500000000e+02 1.304842623835e-01 1.136541057261e-04 2.647424575336e+01
6.250000000000e+02 1.286468551481e-01 1.232424324689e-04 2.648699146048e+01
6.252500000000e+02 1.266246453288e-01 1.338000483225e-04 2.650083827902e+01
6.255000000000e+02 1.244315257760e-01 1.452052926271e-04 2.651579723794e+01
6.257500000000e+02 1.220833119389e-01 1.573281991460e-04 2.653186768765e+01
6.260000000000e+02 1.195975609670e-01 1.700321612106e-04 2.654903714997e+01
6.262500000000e+02 1.169932835543e-01 1.831759065073e-04 2.656728185562e+01
6.265000000000e+02 1.142907264673e-01 1.966153569906e-04 2.658656695744e+01
6.267500000000e+02 1.115110983984e-01 2.102056377276e-04 2.660684719141e+01
6.270000000000e+02 1.086764179322e-01 2.238028064330e-04 2.662806687909e+01
6.272500000000e+02 1.058092233917e-01 2.372658404363e-04 2.665016091612e+01
6.275000000000e+02 1.029324371274e-01 2.504582082523e-04 2.667305478322e+01
6.277500000000e+02 1.000690934876e-01 2.632496010988e-04 2.669666559459e+01
6.280000000000e+02 9.724219199793e-02 2.755172514162e-04 2.672090216671e+01
6.282500000000e+02 9.447443020592e-02 2.871472925609e-04 2.674566609684e+01
6.285000000000e+02 9.178802397395e-02 2.980357157787e-04 2.677085188357e+01
6.287500000000e+02 8.920442887238e-02 3.080892856537e-04 2.679634803063e+01
6.290000000000e+02 8.674411301352e-02 3.172261656190e-04 2.682203727121e+01
6.292500000000e+02 8.442627087970e-02 3.253763052753e-04 2.684779740944e+01
6.295000000000e+02 8.226853453105e-02 3.324816421970e-04 2.687350217456e+01
6.297500000000e+02 8.028668943496e-02 3.384961240406e-04 2.689902157506e+01
6.300000000000e+02 7.849437016297e-02 3.433855772346e-04 2.692422280805e+01
6.302500000000e+02 7.690278108579e-02 3.471273600448e-04 2.694897117088e+01
6.305000000000e+02 7.552042041276e-02 3.497099953880e-04 2.697313052129e+01
6.307500000000e+02 7.435284084083e-02 3.511327216983e-04 2.699656426559e+01
6.310000000000e+02 7.340247732655e-02 3.514048587443e-04 2.701913633283e+01
6.312500000000e+02 7.266848140861e-02 3.505453969874e-04 2.704071176158e+01
6.315000000000e+02 7.214666333623e-02 3.485824003607e-04 2.706115775265e+01
6.317500000000e+02 7.182951866868e-02 3.455524077278e-04 2.708034470952e+01
6.320000000000e+02 7.170628066712e-02 3.415001581452e-04 2.709814692785e+01
6.322500000000e+02 7.176311361660e-02 3.364781087625e-04 2.711444367828e+01
6.325000000000e+02 7.198338765471e-02 3.305460073372e-04 2.712912026755e+01
6.327500000000e+02 7.234798031524e-02 3.237708510224e-04 2.714206871821e+01
6.330000000000e+02 7.283573339130e-02 3.162263887700e-04 2.715318898541e+01
6.332500000000e+02 7.342388840440e-02 3.079931566085e-04 2.716238959381e+01
6.335000000000e+02 7.408862656239e-02 2.991581690178e-04 2.716958858364e+01
6.337500000000e+02 7.480562393150e-02 2.898146026348e-04 2.717471436895e+01
6.340000000000e+02 7.555058976362e-02 2.800617252119e-04 2.717770620567e+01
6.342500000000e+02 7.629983932307e-02 2.700042772207e-04 2.717851502360e+01
6.345000000000e+02 7.703080263932e-02 2.597521956854e-04 2.717710366074e+01
6.347500000000e+02 7.772250795618e-02 2.494197565130e-04 2.717344744333e+01
6.350000000000e+02 7.835599094205e-02 2.391249209319e-04 2.716753419001e+01
6.352500000000e+02 7.891463030342e-02 2.289882350323e-04 2.715936435378e+01
6.355000000000e+02 7.938437868669e-02 2.191315959514e-04 2.714895101672e+01
6.357500000000e+02 7.975392229298e-02 2.096769274725e-04 2.713631945698e+01
6.360000000000e+02 8.001472429018e-02 2.007445374174e-04 2.712150682658e+01
6.362500000000e+02 8.016095351486e-02 1.924513692426e-04 2.710456167875e+01
6.365000000000e+02 8.018937743325e-02 1.849091566740e-04 2.708554307674e+01
6.367500000000e+02 8.009911921445e-02 1.782224785324e-04 2.706451987583e+01
6.370000000000e+02 7.989138548378e-02 1.724867781318e-04 2.704156969963e+01
6.372500000000e+02 7.956908942915e-02 1.677865019336e-04 2.701677802468e+01
6.375000000000e+02 7.913653351713e-02 1.641931554705e-04 2.699023680259e+01
6.377500000000e+02 7.859894144686e-02 1.617637811674e-04 2.696204356014e+01
6.380000000000e+02 7.796212520633e-02 1.605393505189e-04 2.693229988723e+01
6.382500000000e+02 7.723202855316e-02 1.605437484177e-04 2.690111048104e+01
6.385000000000e+02 7.641437817664e-02 1.617828926453e-04 2.686858183674e+01
6.387500000000e+02 7.551438264884e-02 1.642441442780e-04 2.683482096021e+01
6.390000000000e+02 7.453635925021e-02 1.678964536849e-04 2.679993457330e+01
6.392500000000e+02 7.348357428789e-02 1.726905466672e-04 2.676402776017e+01
6.395000000000e+02 7.235796587115e-02 1.785599287760e-04 2.672720341787e+01
6.397500000000e+02 7.116009404833e-02 1.854217942027e-04 2.668956109972e+01
6.400000000000e+02 6.988897997794e-02 1.931788897034e-04 2.665119671087e+01
6.402500000000e+02 6.854215835471e-02 2.017211758699e-04 2.661220164060e+01
6.405000000000e+02 6.711568215406e-02 2.109283570232e-04 2.657266247899e+01
6.407500000000e+02 6.560417870481e-02 2.206724073376e-04 2.653266087526e+01
6.410000000000e+02 6.400104736505e-02 2.308201021494e-04 2.649227307017e+01
6.412500000000e+02 6.229859654308e-02 2.412358649362e-04 2.645157002842e+01
6.415000000000e+02 6.048828491577e-02 2.517846515435e-04 2.641061736885e+01
6.417500000000e+02 5.856093801415e-02 2.623349137112e-04 2.636947568444e+01
6.420000000000e+02 5.650708998560e-02 2.727612088157e-04 2.632820037972e+01
6.422500000000e+02 5.431722697506e-02 2.829468403560e-04 2.628684230497e+01
6.425000000000e+02 5.198216621094e-02 2.927861433910e-04 2.624544764282e+01
6.427500000000e+02 4.949334219591e-02 3.021864763530e-04 2.620405860207e+01
6.430000000000e+02 4.684319150749e-02 3.110698493486e-04 2.616271333722e+01
6.432500000000e+02 4.402545299371e-02 3.193742072292e-04 2.612144664805e+01
6.435000000000e+02 4.103553181043e-02 3.270543058776e-04 2.608028988639e+01
6.437500000000e+02 3.787078403788e-02 3.340820048884e-04 2.603927161956e+01
6.440000000000e+02 3.453083321344e-02 3.404463003088e-04 2.599841749183e+01
6.442500000000e+02 3.101780835608e-02 3.461526974599e-04 2.595775082258e+01
6.445000000000e+02 2.733658035169e-02 3.512223977470e-04 2.591729246109e+01
6.447500000000e+02 2.349493008002e-02 3.556909283984e-04 2.587706108087e+01
6.450000000000e+02 1.950367198392e-02 3.596063597724e-04 2.583707343856e+01
6.452500000000e+02 1.537672126349e-02 3.630274876348e-04 2.579734419842e+01
6.455000000000e+02 1.113109261328e-02 3.660215594042e-04 2.575788615012e+01
6.457500000000e+02 6.786842850496e-03 3.686617650830e-04 2.571871040443e+01
6.460000000000e+02 2.366930517540e-03 3.710248680257e-04 2.567982618428e+01
6.462500000000e+02 -2.102983576502e-03 3.731885584008e-04 2.564124101704e+01
6.465000000000e+02 -6.594799193986e-03 3.752288319289e-04 2.560296092840e+01
6.467500000000e+02 -1.107832239896e-02 3.772176943531e-04 2.556499025421e+01
6.470000000000e+02 -1.552165399176e-02 3.792207975229e-04 2.552733186536e+01
6.472500000000e+02 -1.989163472466e-02 3.812952916537e-04 2.548998739519e+01
6.475000000000e+02 -2.415434491408e-02 3.834881419033e-04 2.545295712789e+01
6.477500000000e+02 -2.827562873005e-02 3.858345931071e-04 2.541624026864e+01
6.480000000000e+02 -3.222165031323e-02 3.883569662383e-04 2.537983523497e+01
6.482500000000e+02 -3.595946029712e-02 3.910640574135e-04 2.534373956903e+01
6.485000000000e+02 -3.945756998377e-02 3.939506755512e-04 2.530795045161e+01
6.487500000000e+02 -4.268650217788e-02 3.969978369037e-04 2.527246460563e+01
6.490000000000e+02 -4.561934091524e-02 4.001731423052e-04 2.523727880981e+01
6.492500000000e+02 -4.823222051936e-02 4.034317525503e-04 2.520238982098e+01
6.495000000000e+02 -5.050480468670e-02 4.067175455708e-04 2.516779485458e+01
6.497500000000e+02 -5.242067776394e-02 4.099647750800e-04 2.513349153166e+01
6.500000000000e+02 -5.396769588000e-02 4.130999140745e-04 2.509947814384e+01
6.502500000000e+02 -5.513828972960e-02 4.160437553653e-04 2.506575388507e+01
6.505000000000e+02 -5.592964621490e-02 4.187137270767e-04 2.503231876068e+01
6.507500000000e+02 -5.634385709449e-02 4.210263241418e-04 2.499917374981e+01
6.510000000000e+02 -5.638800765018e-02 4.228996054330e-04 2.496632091117e+01
6.512500000000e+02 -5.607412928201e-02 4.242556995531e-04 2.493376319048e+01
6.515000000000e+02 -5.541914072425e-02 4.250232090671e-04 2.490150447119e+01
6.517500000000e+02 -5.444468949927e-02 4.251395278949e-04 2.486954941263e+01
6.520000000000e+02 -5.317696443345e-02 4.245529424351e-04 2.483790339592e+01
6.522500000000e+02 -5.164637782932e-02 4.232245165216e-04 2.480657218491e+01
6.525000000000e+02 -4.988726064258e-02 4.211296851968e-04 2.477556177551e+01
6.527500000000e+02 -4.793749830713e-02 4.182595151701e-04 2.474487817786e+01
6.530000000000e+02 -4.583809400676e-02 4.146216221415e-04 2.471452708122e+01
6.532500000000e+02 -4.363268678755e-02 4.102407074004e-04 2.468451349229e+01
6.535000000000e+02 -4.136711339904e-02 4.051587119440e-04 2.465484155479e+01
6.537500000000e+02 -3.908882471850e-02 3.994345625865e-04 2.462551406588e+01
6.540000000000e+02 -3.684639948411e-02 3.931435594959e-04 2.459653228509e+01
6.542500000000e+02 -3.468895749572e-02 3.863763732329e-04 2.456789555472e+01
6.545000000000e+02 -3.266556645788e-02 3.792377056914e-04 2.453960094487e+01
6.547500000000e+02 -3.082470902847e-02 3.718446478609e-04 2.451164308735e+01
6.550000000000e+02 -2.921363837632e-02 3.643247354910e-04 2.448401378018e+01
6.552500000000e+02 -2.787784886411e-02 3.568138113530e-04 2.445670188615e+01
6.555000000000e+02 -2.686044599075e-02 3.494536602423e-04 2.442969302547e+01
6.557500000000e+02 -2.620160373308e-02 3.423895303530e-04 2.440296947936e+01
6.560000000000e+02 -2.593799779058e-02 3.357675629119e-04 2.437651004200e+01
6.562500000000e+02 -2.610230031130e-02 3.297322533449e-04 2.435028999781e+01
6.565000000000e+02 -2.672263976217e-02 3.244237995614e-04 2.432428100762e+01
6.567500000000e+02 -2.782215608088e-02 3.199756122500e-04 2.429845116172e+01
6.570000000000e+02 -2.941859623417e-02 3.165119286782e-04 2.427276506860e+01
6.572500000000e+02 -3.152390720394e-02 3.141455531479e-04 2.424718387094e+01
6.575000000000e+02 -3.414396910095e-02 3.129758176765e-04 2.422166547557e+01
6.577500000000e+02 -3.727831260355e-02 3.130866337984e-04 2.419616464872e+01
6.580000000000e+02 -4.091999611063e-02 3.145452293262e-04 2.417063331835e+01
6.582500000000e+02 -4.505547988849e-02 3.174006666089e-04 2.414502075406e+01
6.585000000000e+02 -4.966467400976e-02 3.216828054666e-04 2.411927393198e+01
6.587500000000e+02 -5.472099807848e-02 3.274016845781e-04 2.409333779556e+01
6.590000000000e+02 -6.019161652258e-02 3.345472111679e-04 2.406715567219e+01
6.592500000000e+02 -6.603769879958e-02 3.430887732730e-04 2.404066960674e+01
6.595000000000e+02 -7.221485053912e-02 3.529756488774e-04 2.401382082435e+01
6.597500000000e+02 -7.867357862415e-02 3.641376197345e-04 2.398655012811e+01
6.600000000000e+02 -8.535989398594e-02 3.764857901020e-04 2.395879837758e+01
6.602500000000e+02 -9.221599487086e-02 3.899135563889e-04 2.393050697402e+01
6.605000000000e+02 -9.918100724760e-02 4.042980677992e-04 2.390161833734e+01
6.607500000000e+02 -1.061918238584e-01 4.195017362904e-04 2.387207642018e+01
6.610000000000e+02 -1.131839845412e-01 4.353739987037e-04 2.384182722778e+01
6.612500000000e+02 -1.200926145315e-01 4.517533383551e-04 2.381081931644e+01
6.615000000000e+02 -1.268533705916e-01 4.684694522455e-04 2.377900433358e+01
6.617500000000e+02 -1.334034197802e-01 4.853454667486e-04 2.374633751200e+01
6.620000000000e+02 -1.396824049439e-01 5.022003227240e-04 2.371277818648e+01
6.622500000000e+02 -1.456333963391e-01 5.188511818425e-04 2.367829023324e+01
6.625000000000e+02 -1.512037839041e-01 5.351159502364e-04 2.364284258484e+01
6.627500000000e+02 -1.563461349617e-01 5.508156681633e-04 2.360640962856e+01
6.630000000000e+02 -1.610189720320e-01 5.657769721980e-04 2.356897156715e+01
6.632500000000e+02 -1.651874496125e-01 5.798346016188e-04 2.353051484840e+01
6.635000000000e+02 -1.688239497883e-01 5.928335466758e-04 2.349103236138e+01
6.637500000000e+02 -1.719085401439e-01 6.046313502504e-04 2.345052380616e+01
6.640000000000e+02 -1.744293334828e-01 6.151000211523e-04 2.340899576148e+01
6.642500000000e+02 -1.763826804509e-01 6.241280414801e-04 2.336646194791e+01
6.645000000000e+02 -1.777732736647e-01 6.316218943188e-04 2.332294316170e+01
6.647500000000e+02 -1.786140554409e-01 6.375075513119e-04 2.327846741340e+01
6.650000000000e+02 -1.789260302239e-01 6.417315796865e-04 2.323306981584e+01
6.652500000000e+02 -1.787379336200e-01 6.442620465648e-04 2.318679240111e+01
6.655000000000e+02 -1.780857433474e-01 6.450893066534e-04 2.313968406557e+01
6.657500000000e+02 -1.770121039681e-01 6.442261862179e-04 2.309180025585e+01
6.660000000000e+02 -1.755656146635e-01 6.417080591666e-04 2.304320272219e+01
6.662500000000e+02 -1.738000555741e-01 6.375925675908e-04 2.299395907302e+01
6.665000000000e+02 -1.717734757106e-01 6.319591281776e-04 2.294414255066e+01
6.667500000000e+02 -1.695472669110e-01 6.249079985903e-04 2.289383150243e+01
6.670000000000e+02 -1.671851597173e-01 6.165591484031e-04 2.284310898864e+01
6.672500000000e+02 -1.647522242866e-01 6.070507870114e-04 2.279206219268e+01
6.675000000000e+02 -1.623137992950e-01 5.965376978902e-04 2.274078208831e+01
6.677500000000e+02 -1.599344798239e-01 5.851892283201e-04 2.268936285380e+01
6.680000000000e+02 -1.576771289289e-01 5.731871865722e-04 2.263790130774e+01
6.682500000000e+02 -1.556019025240e-01 5.607232690436e-04 2.258649645784e+01
6.685000000000e+02 -1.537653251175e-01 5.479964526832e-04 2.253524906985e+01
6.687500000000e+02 -1.522194971366e-01 5.352106126156e-04 2.248426102870e+01
6.690000000000e+02 -1.510113287478e-01 5.225714382329e-04 2.243363494393e+01
6.692500000000e+02 -1.501818680321e-01 5.102834793098e-04 2.238347376946e+01
6.695000000000e+02 -1.497658026688e-01 4.985472433507e-04 2.233388020749e+01
6.697500000000e+02 -1.497909779924e-01 4.875562907757e-04 2.228495647376e+01
6.700000000000e+02 -1.502781039887e-01 4.774943634277e-04 2.223680384896e+01
6.702500000000e+02 -1.512405718334e-01 4.685326338423e-04 2.218952226517e+01
6.705000000000e+02 -1.526843437933e-01 4.608270859345e-04 2.214321011714e+01
6.707500000000e+02 -1.546080168827e-01 4.545159197342e-04 2.209796389609e+01
6.710000000000e+02 -1.570029943891e-01 4.497173644752e-04 2.205387785788e+01
6.712500000000e+02 -1.598537291181e-01 4.465279191291e-04 2.201104389294e+01
6.715000000000e+02 -1.631381217388e-01 4.450207119014e-04 2.196955120807e+01
6.717500000000e+02 -1.668279891412e-01 4.452441686281e-04 2.192948614603e+01
6.720000000000e+02 -1.708896433786e-01 4.472211959619e-04 2.189093190952e+01
6.722500000000e+02 -1.752845133824e-01 4.509486979712e-04 2.185396846300e+01
6.725000000000e+02 -1.799698687668e-01 4.563975498442e-04 2.181867228852e+01
6.727500000000e+02 -1.848995951499e-01 4.635129400172e-04 2.178511615123e+01
6.730000000000e+02 -1.900249788287e-01 4.722151599063e-04 2.175336901695e+01
6.732500000000e+02 -1.952955633259e-01 4.824009040999e-04 2.172349576229e+01
6.735000000000e+02 -2.006599856682e-01 4.939449085574e-04 2.169555703167e+01
6.737500000000e+02 -2.060668176475e-01 5.067020065256e-04 2.166960907589e+01
6.740000000000e+02 -2.114653968786e-01 5.205095511914e-04 2.164570353621e+01
6.742500000000e+02 -2.168066243616e-01 5.351901352646e-04 2.162388722461e+01
6.745000000000e+02 -2.220436992956e-01 5.505546249291e-04 2.160420203212e+01
6.747500000000e+02 -2.271328164349e-01 5.664053647487e-04 2.158668465672e+01
6.750000000000e+02 -2.320337698274e-01 5.825395711878e-04 2.157136652778e+01
6.752500000000e+02 -2.367104878016e-01 5.987528562129e-04 2.155827362191e+01
6.755000000000e+02 -2.411314737505e-01 6.148426878926e-04 2.154742630288e+01
6.757500000000e+02 -2.452701442981e-01 6.306118953305e-04 2.153883928146e+01
6.760000000000e+02 -2.491050750426e-01 6.458720392627e-04 2.153252149144e+01
6.762500000000e+02 -2.526201401034e-01 6.604466054505e-04 2.152847605909e+01
6.765000000000e+02 -2.558045588610e-01 6.741738709205e-04 2.152670023955e+01
6.767500000000e+02 -2.586528388855e-01 6.869096093898e-04 2.152718549865e+01
6.770000000000e+02 -2.611646393129e-01 6.985292808659e-04 2.152991751874e+01
6.772500000000e+02 -2.633445488043e-01 7.089298955892e-04 2.153487630744e+01
6.775000000000e+02 -2.652018019780e-01 7.180313252714e-04 2.154203626941e+01
6.777500000000e+02 -2.667499249384e-01 7.257772957355e-04 2.155136644055e+01
6.780000000000e+02 -2.680063428475e-01 7.321357258013e-04 2.156283064405e+01
6.782500000000e+02 -2.689919580069e-01 7.370985815490e-04 2.157638766294e+01
6.785000000000e+02 -2.697306845142e-01 7.406813873016e-04 2.159199159720e+01
6.787500000000e+02 -2.702489987499e-01 7.429220226200e-04 2.160959201209e+01
6.790000000000e+02 -2.705754559020e-01 7.438793331462e-04 2.162913436165e+01
6.792500000000e+02 -2.707402444983e-01 7.436311302242e-04 2.165056016310e+01
6.795000000000e+02 -2.707747157850e-01 7.422720590473e-04 2.167380745854e+01
6.797500000000e+02 -2.707109701710e-01 7.399110205072e-04 2.169881099506e+01
6.800000000000e+02 -2.705814196167e-01 7.366685445979e-04 2.172550268532e+01
6.802500000000e+02 -2.704183967730e-01 7.326739391702e-04 2.175381188171e+01
6.805000000000e+02 -2.702537893926e-01 7.280624306690e-04 2.178366563779e+01
6.807500000000e+02 -2.701186539083e-01 7.229723423274e-04 2.181498914557e+01
6.810000000000e+02 -2.700428844310e-01 7.175423368686e-04 2.184770596146e+01
6.812500000000e+02 -2.700548753528e-01 7.119087792017e-04 2.188173832284e+01
6.815000000000e+02 -2.701811932823e-01 7.062034114829e-04 2.191700745447e+01
6.817500000000e+02 -2.704462886570e-01 7.005513659650e-04 2.195343375235e+01
6.820000000000e+02 -2.708721598235e-01 6.950691734327e-04 2.199093717559e+01
6.822500000000e+02 -2.714780839182e-01 6.898631913958e-04 2.202943740903e+01
6.825000000000e+02 -2.722803266196e-01 6.850283998511e-04 2.206885414650e+01
6.827500000000e+02 -2.732919049944e-01 6.806475468023e-04 2.210910723909e+01
6.830000000000e+02 -2.745222971005e-01 6.767904595423e-04 2.215011707045e+01
6.832500000000e+02 -2.759772714062e-01 6.735138195286e-04 2.219180463370e+01
6.835000000000e+02 -2.776586802537e-01 6.708611588695e-04 2.223409181717e+01
6.837500000000e+02 -2.795642864612e-01 6.688628865843e-04 2.227690169120e+01
6.840000000000e+02 -2.816877142987e-01 6.675366806311e-04 2.232015859147e+01
6.842500000000e+02 -2.840183366142e-01 6.668880847442e-04 2.236378851251e+01
6.845000000000e+02 -2.865413436529e-01 6.669113167998e-04 2.240771918997e+01
6.847500000000e+02 -2.892377549284e-01 6.675900709351e-04 2.245188049820e+01
6.850000000000e+02 -2.920846186218e-01 6.688985449143e-04 2.249620455845e+01
6.852500000000e+02 -2.950551726496e-01 6.708023135707e-04 2.254062612368e+01
6.855000000000e+02 -2.981191529607e-01 6.732594216256e-04 2.258508278440e+01
6.857500000000e+02 -3.012431660515e-01 6.762214843303e-04 2.262951520011e+01
6.860000000000e+02 -3.043910807439e-01 6.796347269265e-04 2.267386745668e+01
6.862500000000e+02 -3.075245456624e-01 6.834410542399e-04 2.271808726703e+01
6.865000000000e+02 -3.106035349538e-01 6.875790770262e-04 2.276212626120e+01
6.867500000000e+02 -3.135869703959e-01 6.919851096119e-04 2.280594018129e+01
6.870000000000e+02 -3.164333584048e-01 6.965940433086e-04 2.284948918125e+01
6.872500000000e+02 -3.191014990812e-01 7.013402026678e-04 2.289273798592e+01
6.875000000000e+02 -3.215512129644e-01 7.061580712327e-04 2.293565605062e+01
6.877500000000e+02 -3.237440790894e-01 7.109829157801e-04 2.297821774107e+01
6.880000000000e+02 -3.256441972413e-01 7.157513290882e-04 2.302040240549e+01
6.882500000000e+02 -3.272189317523e-01 7.204016009567e-04 2.306219440543e+01
6.885000000000e+02 -3.284396570258e-01 7.248740319127e-04 2.310358315045e+01
6.887500000000e+02 -3.292824490329e-01 7.291111258662e-04 2.314456299842e+01
6.890000000000e+02 -3.297287474493e-01 7.330577580430e-04 2.318513315487e+01
6.892500000000e+02 -3.297659561635e-01 7.366612008665e-04 2.322529748709e+01
6.895000000000e+02 -3.293879504815e-01 7.398713679233e-04 2.326506427031e+01
6.897500000000e+02 -3.285954799702e-01 7.426408026264e-04 2.330444587902e+01
6.900000000000e+02 -3.273964890913e-01 7.449250746769e-04 2.334345842365e+01
6.902500000000e+02 -3.258062768625e-01 7.466829897130e-04 2.338212131751e+01
6.905000000000e+02 -3.238475025000e-01 7.478769284973e-04 2.342045681765e+01
6.907500000000e+02 -3.215500826800e-01 7.484735827617e-04 2.345848948862e+01
6.910000000000e+02 -3.189508783066e-01 7.484445643065e-04 2.349624565217e+01
6.912500000000e+02 -3.160932159333e-01 7.477673070325e-04 2.353375283609e+01
6.915000000000e+02 -3.130262809452e-01 7.464261094016e-04 2.357103914022e+01
6.917500000000e+02 -3.098043024404e-01 7.444132185584e-04 2.360813266765e+01
6.920000000000e+02 -3.064856081118e-01 7.417301070280e-04 2.364506092318e+01
6.922500000000e+02 -3.031315427218e-01 7.383887537002e-04 2.368185023846e+01
6.925000000000e+02 -2.998052630044e-01 7.344125705774e-04 2.371852526463e+01
6.927500000000e+02 -2.965704736467e-01 7.298374488992e-04 2.375510841148e+01
6.930000000000e+02 -2.934900860950e-01 7.247123327553e-04 2.379161947666e+01
6.932500000000e+02 -2.906248902883e-01 7.190998745782e-04 2.382807518482e+01
6.935000000000e+02 -2.880322429094e-01 7.130760460559e-04 2.386448889803e+01
6.937500000000e+02 -2.857648418972e-01 7.067299223567e-04 2.390087040548e+01
6.940000000000e+02 -2.838696043932e-01 7.001629756955e-04 2.393722566179e+01
6.942500000000e+02 -2.823867174973e-01 6.934874977342e-04 2.397355679130e+01
6.945000000000e+02 -2.813488521958e-01 6.868248456403e-04 2.400986196241e+01
6.947500000000e+02 -2.807806253134e-01 6.803030569073e-04 2.404613554448e+01
6.950000000000e+02 -2.806982561695e-01 6.740542197593e-04 2.408236813357e+01
6.952500000000e+02 -2.811094855894e-01 6.682114316469e-04 2.411854677437e+01
6.955000000000e+02 -2.820137421834e-01 6.629056430970e-04 2.415465524775e+01
6.957500000000e+02 -2.834024812054e-01 6.582623044524e-04 2.419067427132e+01
6.960000000000e+02 -2.852597637985e-01 6.543981116259e-04 2.422658189112e+01
6.962500000000e+02 -2.875629643766e-01 6.514178334822e-04 2.426235381820e+01
6.965000000000e+02 -2.902836318781e-01 6.494115357079e-04 2.429796389197e+01
6.967500000000e+02 -2.933883524923e-01 6.484519168100e-04 2.433338439813e+01
6.970000000000e+02 -2.968397020311e-01 6.485923552143e-04 2.436858657081e+01
6.972500000000e+02 -3.005971321094e-01 6.498653230317e-04 2.440354100028e+01
6.975000000000e+02 -3.046178422353e-01 6.522815950880e-04 2.443821815589e+01
6.977500000000e+02 -3.088574650413e-01 6.558296834961e-04 2.447258870933e+01
6.980000000000e+02 -3.132707572634e-01 6.604764188496e-04 2.450662412685e+01
6.982500000000e+02 -3.178120242342e-01 6.661675653501e-04 2.454029695835e+01
6.985000000000e+02 -3.224355545951e-01 6.728295750713e-04 2.457358141263e+01
6.987500000000e+02 -3.270957891745e-01 6.803712601748e-04 2.460645360941e+01
6.990000000000e+02 -3.317475318803e-01 6.886864377239e-04 2.463889210342e+01
6.992500000000e+02 -3.363459949860e-01 6.976565372035e-04 2.467087818579e+01
6.995000000000e+02 -3.408468063786e-01 7.071534519648e-04 2.470239615175e+01
6.997500000000e+02 -3.452061136021e-01 7.170428439494e-04 2.473343374678e+01
7.000000000000e+02 -3.493805877888e-01 7.271869974362e-04 2.476398228356e+01
7.002500000000e+02 -3.533275928653e-01 7.374479118602e-04 2.479403693267e+01
7.005000000000e+02 -3.570054335623e-01 7.476901411985e-04 2.482359698644e+01
7.007500000000e+02 -3.603736459842e-01 7.577831412316e-04 2.485266587204e+01
7.010000000000e+02 -3.633934785921e-01 7.676034863778e-04 2.488125135868e+01
7.012500000000e+02 -3.660284416938e-01 7.770365336490e-04 2.490936558369e+01
7.015000000000e+02 -3.682449724088e-01 7.859776945285e-04 2.493702519262e+01
7.017500000000e+02 -3.700131349415e-01 7.943331169892e-04 2.496425117604e+01
7.020000000000e+02 -3.713073936427e-01 8.020201544581e-04 2.499106892728e+01
7.022500000000e+02 -3.721073636873e-01 8.089671948571e-04 2.501750809664e+01
7.025000000000e+02 -3.723985099798e-01 8.151132195922e-04 2.504360256893e+01
7.027500000000e+02 -3.721727844799e-01 8.204071578525e-04 2.506939007492e+01
7.030000000000e+02 -3.714290983822e-01 8.248069707019e-04 2.509491219129e+01
7.032500000000e+02 -3.701736956980e-01 8.282787964585e-04 2.512021381233e+01
7.035000000000e+02 -3.684202637072e-01 8.307958990749e-04 2.514534304690e+01
7.037500000000e+02 -3.661899450047e-01 8.323380032277e-04 2.517035057869e+01
7.040000000000e+02 -3.635110289900e-01 8.328904695879e-04 2.519528946675e+01
7.042500000000e+02 -3.604185635907e-01 8.324440822933e-04 2.522021439480e+01
7.045000000000e+02 -3.569536452278e-01 8.309946892698e-04 2.524518139156e+01
7.047500000000e+02 -3.531626607424e-01 8.285435541641e-04 2.527024702836e+01
7.050000000000e+02 -3.490962941973e-01 8.250977070540e-04 2.529546791971e+01
7.052500000000e+02 -3.448084107046e-01 8.206704307466e-04 2.532090020670e+01
7.055000000000e+02 -3.403549351014e-01 8.152823215139e-04 2.534659874102e+01
7.057500000000e+02 -3.357925907689e-01 8.089621340234e-04 2.537261657339e+01
7.060000000000e+02 -3.311776312623e-01 8.017476157155e-04 2.539900445999e+01
7.062500000000e+02 -3.265646569355e-01 7.936866552414e-04 2.542581009864e+01
7.065000000000e+02 -3.220054092717e-01 7.848378576866e-04 2.545307773704e+01
7.067500000000e+02 -3.175477017006e-01 7.752711171320e-04 2.548084762437e+01
7.070000000000e+02 -3.132344505463e-01 7.650676541415e-04 2.550915571854e+01
7.072500000000e+02 -3.091029186800e-01 7.543199842844e-04 2.553803311567e+01
7.075000000000e+02 -3.051841135789e-01 7.431311611578e-04 2.556750584120e+01
7.077500000000e+02 -3.015024275247e-01 7.316135825646e-04 2.559759470173e+01
7.080000000000e+02 -2.980755482958e-01 7.198875770893e-04 2.562831490728e+01
7.082500000000e+02 -2.949146075206e-01 7.080793003977e-04 2.565967604591e+01
7.085000000000e+02 -2.920245973047e-01 6.963183194901e-04 2.569168213171e+01
7.087500000000e+02 -2.894050363622e-01 6.847350588238e-04 2.572433136463e+01
7.090000000000e+02 -2.870508346624e-01 6.734578999196e-04 2.575761646005e+01
7.092500000000e+02 -2.849533201600e-01 6.626103357868e-04 2.579152447179e+01
7.095000000000e+02 -2.831013647672e-01 6.523081166698e-04 2.582603721672e+01
7.097500000000e+02 -2.814825133603e-01 6.426566564105e-04 2.586113120599e+01
7.100000000000e+02 -2.800840593316e-01 6.337487791573e-04 2.589677795136e+01
7.102500000000e+02 -2.788939784925e-01 6.256629951101e-04 2.593294429813e+01
7.105000000000e+02 -2.779016158811e-01 6.184621715154e-04 2.596959243432e+01
7.107500000000e+02 -2.770981090883e-01 6.121929613030e-04 2.600668023035e+01
7.110000000000e+02 -2.764765039985e-01 6.068859449956e-04 2.604416157751e+01
7.112500000000e+02 -2.760314914484e-01 6.025561472778e-04 2.608198637439e+01
7.115000000000e+02 -2.757588779142e-01 5.992044031287e-04 2.612010087340e+01
7.117500000000e+02 -2.756547699823e-01 5.968190792762e-04 2.615844782353e+01
7.120000000000e+02 -2.757145743243e-01 5.953781449294e-04 2.619696659405e+01
7.122500000000e+02 -2.759319483645e-01 5.948516012936e-04 2.623559348072e+01
7.125000000000e+02 -2.762977217480e-01 5.952036003103e-04 2.627426160488e+01
7.127500000000e+02 -2.767990302702e-01 5.963948666480e-04 2.631290116457e+01
7.130000000000e+02 -2.774187201091e-01 5.983844864610e-04 2.635143969769e+01
7.132500000000e+02 -2.781350443604e-01 6.011311453552e-04 2.638980193489e+01
7.135000000000e+02 -2.789218759545e-01 6.045941979217e-04 2.642791026186e+01
7.137500000000e+02 -2.797492942323e-01 6.087336748204e-04 2.646568478822e+01
7.140000000000e+02 -2.805846034725e-01 6.135099768280e-04 2.650304344433e+01
7.142500000000e+02 -2.813937558631e-01 6.188831320113e-04 2.653990256232e+01
7.145000000000e+02 -2.821429647865e-01 6.248112491247e-04 2.657617684802e+01
7.147500000000e+02 -2.828005054251e-01 6.312491617752e-04 2.661178010702e+01
7.150000000000e+02 -2.833384491670e-01 6.381466437691e-04 2.664662532364e+01
7.152500000000e+02 -2.837342586579e-01 6.454471407371e-04 2.668062549760e+01
7.155000000000e+02 -2.839720591102e-01 6.530865685498e-04 2.671369386743e+01
7.157500000000e+02 -2.840434939515e-01 6.609928352463e-04 2.674574462630e+01
7.160000000000e+02 -2.839480631168e-01 6.690859743678e-04 2.677669367032e+01
7.162500000000e+02 -2.836929421946e-01 6.772789159013e-04 2.680645898399e+01
7.165000000000e+02 -2.832922470313e-01 6.854790708318e-04 2.683496148863e+01
7.167500000000e+02 -2.827658322672e-01 6.935905089971e-04 2.686212563609e+01
7.170000000000e+02 -2.821376773922e-01 7.015166160640e-04 2.688788026435e+01
7.172500000000e+02 -2.814340589061e-01 7.091631103841e-04 2.691215901318e+01
7.175000000000e+02 -2.806815684242e-01 7.164411126214e-04 2.693490110928e+01
7.177500000000e+02 -2.799051705564e-01 7.232700020702e-04 2.695605212284e+01
7.180000000000e+02 -2.791265065518e-01 7.295800317420e-04 2.697556425832e+01
7.182500000000e+02 -2.783624483857e-01 7.353141195295e-04 2.699339724145e+01
7.185000000000e+02 -2.776241632798e-01 7.404291470098e-04 2.700951847118e+01
7.187500000000e+02 -2.769165908045e-01 7.448961238399e-04 2.702390378788e+01
7.190000000000e+02 -2.762385136808e-01 7.486998045294e-04 2.703653749000e+01
7.192500000000e+02 -2.755830325992e-01 7.518371725677e-04 2.704741295334e+01
7.195000000000e+02 -2.749385439347e-01 7.543155977921e-04 2.705653247587e+01
7.197500000000e+02 -2.742899503784e-01 7.561501606887e-04 2.706390770784e+01
7.200000000000e+02 -2.736201410331e-01 7.573610373879e-04 2.706955933694e+01
7.202500000000e+02 -2.729114727133e-01 7.579706475093e-04 2.707351708592e+01
7.205000000000e+02 -2.721471647838e-01 7.580010431144e-04 2.707581959275e+01
7.207500000000e+02 -2.713125331397e-01 7.574718668983e-04 2.707651379670e+01
7.210000000000e+02 -2.703958589698e-01 7.563987238235e-04 2.707565462482e+01
7.212500000000e+02 -2.693889107745e-01 7.547923516003e-04 2.707330431925e+01
7.215000000000e+02 -2.682870254053e-01 7.526583955519e-04 2.706953190388e+01
7.217500000000e+02 -2.670888323116e-01 7.499981701069e-04 2.706441214725e+01
7.220000000000e+02 -2.657955721131e-01 7.468097376078e-04 2.705802485194e+01
7.222500000000e+02 -2.644101613863e-01 7.430895228422e-04 2.705045383112e+01
7.225000000000e+02 -2.629360621302e-01 7.388342915962e-04 2.704178606952e+01
7.227500000000e+02 -2.613761148387e-01 7.340432162147e-04 2.703211044230e+01
7.230000000000e+02 -2.597314066581e-01 7.287197568943e-04 2.702151678441e+01
7.232500000000e+02 -2.580003149343e-01 7.228733143847e-04 2.701009492884e+01
7.235000000000e+02 -2.561778320809e-01 7.165204900216e-04 2.699793338425e+01
7.237500000000e+02 -2.542552041336e-01 7.096858087183e-04 2.698511860061e+01
7.240000000000e+02 -2.522199590991e-01 7.024015783646e-04 2.697173367379e+01
7.242500000000e+02 -2.500562996252e-01 6.947074552168e-04 2.695785769637e+01
7.245000000000e+02 -2.477458465793e-01 6.866491784142e-04 2.694356458650e+01
7.247500000000e+02 -2.452686654293e-01 6.782770141353e-04 2.692892257078e+01
7.250000000000e+02 -2.426044965412e-01 6.696436679126e-04 2.691399323009e+01
7.252500000000e+02 -2.397340891883e-01 6.608021079580e-04 2.689883099480e+01
7.255000000000e+02 -2.366405352797e-01 6.518033799994e-04 2.688348273198e+01
7.257500000000e+02 -2.333105040686e-01 6.426944268214e-04 2.686798717181e+01
7.260000000000e+02 -2.297352847979e-01 6.335163648822e-04 2.685237476557e+01
7.262500000000e+02 -2.259115715423e-01 6.243031072183e-04 2.683666748721e+01
7.265000000000e+02 -2.218419338854e-01 6.150806155556e-04 2.682087890466e+01
7.267500000000e+02 -2.175349671304e-01 6.058666016156e-04 2.680501412342e+01
7.270000000000e+02 -2.130051091694e-01 5.966709897480e-04 2.678907008753e+01
7.272500000000e+02 -2.082721640642e-01 5.874968843408e-04 2.677303585493e+01
7.275000000000e+02 -2.033605779316e-01 5.783420544180e-04 2.675689296922e+01
7.277500000000e+02 -1.982985202669e-01 5.692008559866e-04 2.674061598063e+01
7.280000000000e+02 -1.931168735507e-01 5.600663398924e-04 2.672417286567e+01
7.282500000000e+02 -1.878481567360e-01 5.509325266714e-04 2.670752569277e+01
7.285000000000e+02 -1.825255027225e-01 5.417965674221e-04 2.669063117483e+01
7.287500000000e+02 -1.771817367226e-01 5.326609579683e-04 2.667344128489e+01
7.290000000000e+02 -1.718485739348e-01 5.235349294591e-04 2.665590393741e+01
7.292500000000e+02 -1.665560436253e-01 5.144356519657e-04 2.663796360126e+01
7.295000000000e+02 -1.613320646861e-01 5.053888764561e-04 2.661956196604e+01
7.297500000000e+02 -1.562022777555e-01 4.964290406222e-04 2.660063859405e+01
7.300000000000e+02 -1.511900055518e-01 4.875984290525e-04 2.658113154906e+01
7.302500000000e+02 -1.463164336165e-01 4.789463623515e-04 2.656097807349e+01
7.305000000000e+02 -1.416008454077e-01 4.705276188454e-04 2.654011517821e+01
7.307500000000e+02 -1.370609928767e-01 4.624007106219e-04 2.651848032193e+01
7.310000000000e+02 -1.327134445804e-01 4.546256740868e-04 2.649601199861e+01
7.312500000000e+02 -1.285739366639e-01 4.472620108025e-04 2.647265035961e+01
7.315000000000e+02 -1.246576282416e-01 4.403666496277e-04 2.644833772781e+01
7.317500000000e+02 -1.209793060358e-01 4.339922239270e-04 2.642301922633e+01
7.320000000000e+02 -1.175534131707e-01 4.281853847904e-04 2.639664321870e+01
7.322500000000e+02 -1.143939703599e-01 4.229857102301e-04 2.636916178872e+01
7.325000000000e+02 -1.115143270540e-01 4.184249740779e-04 2.634053104663e+01
7.327500000000e+02 -1.089268315121e-01 4.145268085815e-04 2.631071155691e+01
7.330000000000e+02 -1.066423509636e-01 4.113066795149e-04 2.627966852582e+01
7.332500000000e+02 -1.046697145486e-01 4.087721882546e-04 2.624737189648e+01
7.335000000000e+02 -1.030151578398e-01 4.069236508183e-04 2.621379658686e+01
7.337500000000e+02 -1.016817050827e-01 4.057547508554e-04 2.617892235663e+01
7.340000000000e+02 -1.006686320744e-01 4.052532809910e-04 2.614273382438e+01
7.342500000000e+02 -9.997099851509e-02 4.054018118156e-04 2.610522044302e+01
7.345000000000e+02 -9.957925877459e-02 4.061782161771e-04 2.606637620183e+01
7.347500000000e+02 -9.947905216669e-02 4.075560904146e-04 2.602619965414e+01
7.350000000000e+02 -9.965110262497e-02 4.095050390023e-04 2.598469356008e+01
7.352500000000e+02 -1.000713137481e-01 4.119904535570e-04 2.594186488319e+01
7.355000000000e+02 -1.007110035529e-01 4.149733053547e-04 2.589772456538e+01
7.357500000000e+02 -1.015372889183e-01 4.184097892687e-04 2.585228732229e+01
7.360000000000e+02 -1.025136161180e-01 4.222507682135e-04 2.580557167339e+01
7.362500000000e+02 -1.036003801702e-01 4.264413364087e-04 2.575759976383e+01
7.365000000000e+02 -1.047556319588e-01 4.309202692811e-04 2.570839734517e+01
7.367500000000e+02 -1.059358218879e-01 4.356197534000e-04 2.565799364048e+01
7.370000000000e+02 -1.070965691991e-01 4.404651635323e-04 2.560642143877e+01
7.372500000000e+02 -1.081934068852e-01 4.453752714976e-04 2.555371696727e+01
7.375000000000e+02 -1.091824889090e-01 4.502625189522e-04 2.549991988568e+01
7.377500000000e+02 -1.100212323890e-01 4.550337951239e-04 2.544507314088e+01
7.380000000000e+02 -1.106688928158e-01 4.595915109775e-04 2.538922300044e+01
7.382500000000e+02 -1.110870440254e-01 4.638349653086e-04 2.533241887032e+01
7.385000000000e+02 -1.112399681436e-01 4.676619862889e-04 2.527471309922e+01
7.387500000000e+02 -1.110949760074e-01 4.709706059507e-04 2.521616092540e+01
7.390000000000e+02 -1.106226256472e-01 4.736611281264e-04 2.515682013831e+01
7.392500000000e+02 -1.097969024989e-01 4.756379872436e-04 2.509675098709e+01
7.395000000000e+02 -1.085953148234e-01 4.768118351281e-04 2.503601581659e+01
7.397500000000e+02 -1.069989878638e-01 4.771012904707e-04 2.497467894071e+01
7.400000000000e+02 -1.049926913380e-01 4.764347267836e-04 2.491280628540e+01
7.402500000000e+02 -1.025649012071e-01 4.747516601880e-04 2.485046524120e+01
7.405000000000e+02 -9.970782844992e-02 4.720039649543e-04 2.478772439297e+01
7.407500000000e+02 -9.641745269398e-02 4.681567698654e-04 2.472465328950e+01
7.410000000000e+02 -9.269360193126e-02 4.631889782113e-04 2.466132230935e+01
7.412500000000e+02 -8.854000230101e-02 4.570935273854e-04 2.459780245744e+01
7.415000000000e+02 -8.396436305534e-02 4.498773222658e-04 2.453416523084e+01
7.417500000000e+02 -7.897842881074e-02 4.415608571139e-04 2.447048247313e+01
7.420000000000e+02 -7.359807601587e-02 4.321777381601e-04 2.440682629327e+01
7.422500000000e+02 -6.784333989452e-02 4.217738532203e-04 2.434326893759e+01
7.425000000000e+02 -6.173843760993e-02 4.104064461662e-04 2.427988269600e+01
7.427500000000e+02 -5.531171394577e-02 3.981430808307e-04 2.421673979454e+01
7.430000000000e+02 -4.859559538037e-02 3.850606333927e-04 2.415391229065e+01
7.432500000000e+02 -4.162638853455e-02 3.712441447423e-04 2.409147193682e+01
7.435000000000e+02 -3.444410008853e-02 3.567858238732e-04 2.402949002872e+01
7.437500000000e+02 -2.709208386424e-02 3.417839379102e-04 2.396803723896e+01
7.440000000000e+02 -1.961666894222e-02 3.263418040055e-04 2.390718340648e+01
7.442500000000e+02 -1.206670476865e-02 3.105669319696e-04 2.384699729580e+01
7.445000000000e+02 -4.492970024134e-03 2.945700489339e-04 2.378754635098e+01
7.447500000000e+02 3.052397843089e-03 2.784643389529e-04 2.372889637763e+01
7.450000000000e+02 1.051662358705e-02 2.623645231248e-04 2.367111125425e+01
7.452500000000e+02 1.784696940811e-02 2.463861511765e-04 2.361425255923e+01
7.455000000000e+02 2.499152472594e-02 2.306446991455e-04 2.355837925375e+01
7.457500000000e+02 3.189993030033e-02 2.152548264534e-04 2.350354728511e+01
7.460000000000e+02 3.852415334908e-02 2.003294611313e-04 2.344980923983e+01
7.462500000000e+02 4.481920827581e-02 1.859789424970e-04 2.339721397872e+01
7.465000000000e+02 5.074386183190e-02 1.723101116936e-04 2.334580631471e+01
7.467500000000e+02 5.626124681286e-02 1.594253840347e-04 2.329562665269e+01
7.470000000000e+02 6.133943899682e-02 1.474216825844e-04 2.324671071553e+01
7.472500000000e+02 6.595194836116e-02 1.363894446751e-04 2.319908929662e+01
7.475000000000e+02 7.007810113019e-02 1.264116207482e-04 2.315278800150e+01
7.477500000000e+02 7.370334906404e-02 1.175626625396e-04 2.310782708422e+01
7.480000000000e+02 7.681947244095e-02 1.099075919651e-04 2.306422132890e+01
7.482500000000e+02 7.942467799401e-02 1.035010268662e-04 2.302197991875e+01
7.485000000000e+02 8.152360964081e-02 9.838642641412e-05 2.298110643636e+01
7.487500000000e+02 8.312725316325e-02 9.459525269240e-05 2.294159883342e+01
7.490000000000e+02 8.425275626111e-02 9.214648474682e-05 2.290344951437e+01
7.492500000000e+02 8.492315530663e-02 9.104596862600e-05 2.286664541458e+01
7.495000000000e+02 8.516702903756e-02 9.128620684473e-05 2.283116816082e+01
7.497500000000e+02 8.501807166434e-02 9.284613883055e-05 2.279699425727e+01
7.500000000000e+02 8.451461625145e-02 9.569094391359e-05 2.276409531686e+01
7.502500000000e+02 8.369909273407e-02 9.977222398019e-05 2.273243833458e+01
7.505000000000e+02 8.261745723587e-02 1.050280090702e-04 2.270198600838e+01
7.507500000000e+02 8.131858772252e-02 1.113832702948e-04 2.267269708278e+01
7.510000000000e+02 7.985365653494e-02 1.187504878616e-04 2.264452671842e+01
7.512500000000e+02 7.827549849119e-02 1.270302277976e-04 2.261742692794e+01
7.515000000000e+02 7.663797366687e-02 1.361118575440e-04 2.259134700749e+01
7.517500000000e+02 7.499533043811e-02 1.458745248379e-04 2.256623397511e+01
7.520000000000e+02 7.340158485907e-02 1.561880250816e-04 2.254203310441e+01
7.522500000000e+02 7.190991039604e-02 1.669140172923e-04 2.251868841037e+01
7.525000000000e+02 7.057204596481e-02 1.779073431632e-04 2.249614313137e+01
7.527500000000e+02 6.943772952681e-02 1.890171946998e-04 2.247434032821e+01
7.530000000000e+02 6.855415302445e-02 2.000886221968e-04 2.245322338837e+01
7.532500000000e+02 6.796545324339e-02 2.109640907585e-04 2.243273652012e+01
7.535000000000e+02 6.771222588897e-02 2.214848882396e-04 2.241282539234e+01
7.537500000000e+02 6.783108842126e-02 2.314928996655e-04 2.239343753191e+01
7.540000000000e+02 6.835426597679e-02 2.408321082373e-04 2.237452297549e+01
7.542500000000e+02 6.930924240396e-02 2.493503969114e-04 2.235603462130e+01
7.545000000000e+02 7.071843466479e-02 2.569010944186e-04 2.233792885231e+01
7.547500000000e+02 7.259894520136e-02 2.633447649825e-04 2.232016581666e+01
7.550000000000e+02 7.496234226387e-02 2.685507726961e-04 2.230271001136e+01
7.552500000000e+02 7.781453389137e-02 2.723988140709e-04 2.228553046848e+01
7.555000000000e+02 8.115567092440e-02 2.747806240838e-04 2.226860125479e+01
7.557500000000e+02 8.498014433082e-02 2.756014898576e-04 2.225190167499e+01
7.560000000000e+02 8.927665515733e-02 2.747814083232e-04 2.223541641912e+01
7.562500000000e+02 9.402833149191e-02 2.722564268165e-04 2.221913590418e+01
7.565000000000e+02 9.921295098821e-02 2.679798040395e-04 2.220305627935e+01
7.567500000000e+02 1.048032248025e-01 2.619226930771e-04 2.218717949437e+01
7.570000000000e+02 1.107671504610e-01 2.540751660947e-04 2.217151335050e+01
7.572500000000e+02 1.170684575350e-01 2.444467948875e-04 2.215607127060e+01
7.575000000000e+02 1.236670791625e-01 2.330670659242e-04 2.214087238026e+01
7.577500000000e+02 1.305197186502e-01 2.199855252560e-04 2.212594121173e+01
7.580000000000e+02 1.375804640597e-01 2.052717041565e-04 2.211130731781e+01
7.582500000000e+02 1.448014103922e-01 1.890149252310e-04 2.209700522954e+01
7.585000000000e+02 1.521333675382e-01 1.713237096816e-04 2.208307376559e+01
7.587500000000e+02 1.595265320506e-01 1.523251051710e-04 2.206955591438e+01
7.590000000000e+02 1.669312234183e-01 1.321636369545e-04 2.205649805003e+01
7.592500000000e+02 1.742985635461e-01 1.110001533382e-04 2.204394975053e+01
7.595000000000e+02 1.815811855599e-01 8.901031153815e-05 2.203196287528e+01
7.597500000000e+02 1.887338689915e-01 6.638298308146e-05 2.202059138588e+01
7.600000000000e+02 1.957141638960e-01 4.331832553706e-05 2.200989033873e+01
7.602500000000e+02 2.024829332000e-01 2.002575812428e-05 2.199991564162e+01
7.605000000000e+02 2.090048418913e-01 -3.278310426340e-06 2.199072326575e+01
7.607500000000e+02 2.152487792500e-01 -2.637290145479e-05 2.198236852385e+01
7.610000000000e+02 2.211881842477e-01 -4.903501934191e-05 2.197490575218e+01
7.612500000000e+02 2.268013019862e-01 -7.104226678162e-05 2.196838753163e+01
7.615000000000e+02 2.320713535276e-01 -9.217562094558e-05 2.196286421388e+01
7.617500000000e+02 2.369866138382e-01 -1.122223100585e-04 2.195838339065e+01
7.620000000000e+02 2.415404034305e-01 -1.309786314190e-04 2.195498942281e+01
7.622500000000e+02 2.457309928427e-01 -1.482527987557e-04 2.195272300813e+01
7.625000000000e+02 2.495614199024e-01 -1.638678758024e-04 2.195162079876e+01
7.627500000000e+02 2.530392265894e-01 -1.776643269065e-04 2.195171506600e+01
7.630000000000e+02 2.561761150074e-01 -1.895025765135e-04 2.195303342051e+01
7.632500000000e+02 2.589875340002e-01 -1.992654394272e-04 2.195559863562e+01
7.635000000000e+02 2.614922075508e-01 -2.068602475488e-04 2.195942828674e+01
7.637500000000e+02 2.637115926597e-01 -2.122208064618e-04 2.196453495215e+01
7.640000000000e+02 2.656693298396e-01 -2.153086990990e-04 2.197092579091e+01
7.642500000000e+02 2.673906305548e-01 -2.161146322636e-04 2.197860284521e+01
7.645000000000e+02 2.689016770067e-01 -2.146592418342e-04 2.198756293280e+01
7.647500000000e+02 2.702290269086e-01 -2.109932768218e-04 2.199779758899e+01
7.650000000000e+02 2.713990082652e-01 -2.051975109431e-04 2.200929344293e+01
7.652500000000e+02 2.724371892394e-01 -1.973820935502e-04 2.202203226410e+01
7.655000000000e+02 2.733678783667e-01 -1.876853900100e-04 2.203599098555e+01
7.657500000000e+02 2.742136773704e-01 -1.762724535988e-04 2.205114220958e+01
7.660000000000e+02 2.749951184434e-01 -1.633327944748e-04 2.206745422829e+01
7.662500000000e+02 2.757303998247e-01 -1.490778167339e-04 2.208489136700e+01
7.665000000000e+02 2.764351845501e-01 -1.337378158314e-04 2.210341421937e+01
7.667500000000e+02 2.771225158985e-01 -1.175586537593e-04 2.212297994528e+01
7.670000000000e+02 2.778028051463e-01 -1.007980609110e-04 2.214354251452e+01
7.672500000000e+02 2.784839413671e-01 -8.372176001090e-05 2.216505304299e+01
7.675000000000e+02 2.791714631373e-01 -6.659934609116e-05 2.218746003193e+01
7.677500000000e+02 2.798688330738e-01 -4.970008723487e-05 2.221070966741e+01
7.680000000000e+02 2.805777672587e-01 -3.328869385424e-05 2.223474612966e+01
7.682500000000e+02 2.812986335079e-01 -1.762117184628e-05 2.225951165105e+01
7.685000000000e+02 2.820308605810e-01 -2.940790276910e-06 2.228494708388e+01
7.687500000000e+02 2.827733823132e-01 1.052572855761e-05 2.231099200183e+01
7.690000000000e+02 2.835250696945e-01 2.257172696154e-05 2.233758475365e+01
7.692500000000e+02 2.842851463794e-01 3.301382413912e-05 2.236466305540e+01
7.695000000000e+02 2.850535735272e-01 4.169466134938e-05 2.239216395892e+01
7.697500000000e+02 2.858314014393e-01 4.848523814285e-05 2.242002423533e+01
7.700000000000e+02 2.866210661214e-01 5.328668735915e-05 2.244818038498e+01
7.702500000000e+02 2.874266188992e-01 5.603157394276e-05 2.247656911412e+01
7.705000000000e+02 2.882539077710e-01 5.668464024886e-05 2.250512745022e+01
7.707500000000e+02 2.891106714486e-01 5.524295367261e-05 2.253379297634e+01
7.710000000000e+02 2.900065587381e-01 5.173550151906e-05 2.256250394463e+01
7.712500000000e+02 2.909530656168e-01 4.622220097248e-05 2.259119976044e+01
7.715000000000e+02 2.919633781285e-01 3.879235174584e-05 2.261982105822e+01
7.717500000000e+02 2.930521283869e-01 2.956256865456e-05 2.264830994851e+01
7.720000000000e+02 2.942350527738e-01 1.867424392452e-05 2.267661035042e+01
7.722500000000e+02 2.955285681170e-01 6.290487719350e-06 2.270466819524e+01
7.725000000000e+02 2.969492704589e-01 -7.407262983450e-06 2.273243176784e+01
7.727500000000e+02 2.985133531276e-01 -2.222296888034e-05 2.275985177906e+01
7.730000000000e+02 3.002360209040e-01 -3.795005758363e-05 2.278688192784e+01
7.732500000000e+02 3.021308213263e-01 -5.437537960918e-05 2.281347884610e+01
7.735000000000e+02 3.042090454902e-01 -7.128350223962e-05 2.283960269526e+01
7.737500000000e+02 3.064791237129e-01 -8.846078687876e-05 2.286521704342e+01
7.740000000000e+02 3.089460981231e-01 -1.056993157691e-04 2.289028930892e+01
7.742500000000e+02 3.116112266706e-01 -1.228006840843e-04 2.291479101029e+01
7.745000000000e+02 3.144716531515e-01 -1.395791279992e-04 2.293869771249e+01
7.747500000000e+02 3.175202988862e-01 -1.558645736299e-04 2.296198946721e+01
7.750000000000e+02 3.207458620922e-01 -1.715047538715e-04 2.298465059442e+01
7.752500000000e+02 3.241330229420e-01 -1.863669541870e-04 2.300667013652e+01
7.755000000000e+02 3.276628185600e-01 -2.003392245667e-04 2.302804164131e+01
7.757500000000e+02 3.313131760728e-01 -2.133308173180e-04 2.304876326404e+01
7.760000000000e+02 3.350595867059e-01 -2.252719298298e-04 2.306883781953e+01
7.762500000000e+02 3.388759085226e-01 -2.361129829692e-04 2.308827246056e+01
7.765000000000e+02 3.427352122214e-01 -2.458234792436e-04 2.310707893909e+01
7.767500000000e+02 3.466106781463e-01 -2.543903288479e-04 2.312527321037e+01
7.770000000000e+02 3.504764615106e-01 -2.618158416801e-04 2.314287540724e+01
7.772500000000e+02 3.543085078987e-01 -2.681155661841e-04 2.315990961686e+01
7.775000000000e+02 3.580852951328e-01 -2.733158640461e-04 2.317640359770e+01
7.777500000000e+02 3.617884221662e-01 -2.774516079617e-04 2.319238877240e+01
7.780000000000e+02 3.654030861995e-01 -2.805638778541e-04 2.320789986259e+01
7.782500000000e+02 3.689184201902e-01 -2.826978833663e-04 2.322297460969e+01
7.785000000000e+02 3.723276099512e-01 -2.839011075773e-04 2.323765375743e+01
7.787500000000e+02 3.756278754104e-01 -2.842217444637e-04 2.325198070557e+01
7.790000000000e+02 3.788202848964e-01 -2.837076089919e-04 2.326600130247e+01
7.792500000000e+02 3.819093417777e-01 -2.824053630511e-04 2.327976368944e+01
7.795000000000e+02 3.849024199723e-01 -2.803601899951e-04 2.329331827929e+01
7.797500000000e+02 3.878090169423e-01 -2.776158543280e-04 2.330671750505e+01
7.800000000000e+02 3.906398837677e-01 -2.742152721468e-04 2.332001567982e+01
7.802500000000e+02 3.934059376578e-01 -2.702011908913e-04 2.333326910348e+01
7.805000000000e+02 3.961171583051e-01 -2.656174808981e-04 2.334653576712e+01
7.807500000000e+02 3.987813576065e-01 -2.605103420515e-04 2.335987553328e+01
7.810000000000e+02 4.014029624282e-01 -2.549299160860e-04 2.337334991953e+01
7.812500000000e+02 4.039818735453e-01 -2.489315766453e-04 2.338702213193e+01
7.815000000000e+02 4.065124406826e-01 -2.425773767313e-04 2.340095683778e+01
7.817500000000e+02 4.089826605667e-01 -2.359369775407e-04 2.341522021703e+01
7.820000000000e+02 4.113737057442e-01 -2.290881930070e-04 2.342987970898e+01
7.822500000000e+02 4.136597990756e-01 -2.221168924482e-04 2.344500380106e+01
7.825000000000e+02 4.158085695817e-01 -2.151163051523e-04 2.346066182436e+01
7.827500000000e+02 4.177818500901e-01 -2.081855038047e-04 2.347692353720e+01
7.830000000000e+02 4.195370032432e-01 -2.014271481028e-04 2.349385891719e+01
7.832500000000e+02 4.210286705088e-01 -1.949445115317e-04 2.351153767302e+01
7.835000000000e+02 4.222109334256e-01 -1.888379630559e-04 2.353002879639e+01
7.837500000000e+02 4.230397413081e-01 -1.832009966052e-04 2.354940019776e+01
7.840000000000e+02 4.234754609894e-01 -1.781161399601e-04 2.356971813308e+01
7.842500000000e+02 4.234854265708e-01 -1.736509799759e-04 2.359104684665e+01
7.845000000000e+02 4.230462535513e-01 -1.698545571951e-04 2.361344806383e+01
7.847500000000e+02 4.221458077127e-01 -1.667544095692e-04 2.363698054040e+01
7.850000000000e+02 4.207847066934e-01 -1.643545721623e-04 2.366169973906e+01
7.852500000000e+02 4.189771988790e-01 -1.626345986374e-04 2.368765740893e+01
7.855000000000e+02 4.167513966313e-01 -1.615497181392e-04 2.371490126654e+01
7.857500000000e+02 4.141488741240e-01 -1.610323406214e-04 2.374347473534e+01
7.860000000000e+02 4.112235875174e-01 -1.609945652492e-04 2.377341670027e+01
7.862500000000e+02 4.080402284513e-01 -1.613318060021e-04 2.380476131112e+01
7.865000000000e+02 4.046720791735e-01 -1.619272328599e-04 2.383753786998e+01
7.867500000000e+02 4.011984528280e-01 -1.626567668845e-04 2.387177071651e+01
7.870000000000e+02 3.977018767725e-01 -1.633945890008e-04 2.390747924564e+01
7.872500000000e+02 3.942650692099e-01 -1.640185917055e-04 2.394467789875e+01
7.875000000000e+02 3.909678685567e-01 -1.644158017829e-04 2.398337623696e+01
7.877500000000e+02 3.878841856533e-01 -1.644872842562e-04 2.402357904757e+01
7.880000000000e+02 3.850791463041e-01 -1.641527202643e-04 2.406528647270e+01
7.882500000000e+02 3.826064591541e-01 -1.633539879785e-04 2.410849413094e+01
7.885000000000e+02 3.805062054329e-01 -1.620578270339e-04 2.415319326882e+01
7.887500000000e+02 3.788031200974e-01 -1.602574068604e-04 2.419937085050e+01
7.890000000000e+02 3.775055424096e-01 -1.579728914330e-04 2.424700964316e+01
7.892500000000e+02 3.766051297138e-01 -1.552504587520e-04 2.429608824787e+01
7.895000000000e+02 3.760774476762e-01 -1.521598781420e-04 2.434658107465e+01
7.897500000000e+02 3.758834835004e-01 -1.487907928307e-04 2.439845826810e+01
7.900000000000e+02 3.759720782823e-01 -1.452476305036e-04 2.445168558284e+01
7.902500000000e+02 3.762831954575e-01 -1.416434045222e-04 2.450622423066e+01
7.905000000000e+02 3.767518435176e-01 -1.380927236513e-04 2.456203069767e+01
7.907500000000e+02 3.773124422786e-01 -1.347043983065e-04 2.461905656435e+01
7.910000000000e+02 3.779032930416e-01 -1.315741325152e-04 2.467724834427e+01
7.912500000000e+02 3.784708410257e-01 -1.287779509838e-04 2.473654739663e+01
7.915000000000e+02 3.789733202315e-01 -1.263667238467e-04 2.479688981401e+01
7.917500000000e+02 3.793835118493e-01 -1.243624443127e-04 2.485820645062e+01
7.920000000000e+02 3.796903063678e-01 -1.227568002260e-04 2.492042298547e+01
7.922500000000e+02 3.798989128696e-01 -1.215119528216e-04 2.498346003479e+01
7.925000000000e+02 3.800296974951e-01 -1.205636918504e-04 2.504723341892e+01
7.927500000000e+02 3.801156501786e-01 -1.198267353957e-04 2.511165431261e+01
7.930000000000e+02 3.801988060291e-01 -1.192020114017e-04 2.517662956127e+01
7.932500000000e+02 3.803258877107e-01 -1.185851546776e-04 2.524206206350e+01
7.935000000000e+02 3.805435108766e-01 -1.178752066250e-04 2.530785091017e+01
7.937500000000e+02 3.808935315407e-01 -1.169834320322e-04 2.537389188690e+01
7.940000000000e+02 3.814087827453e-01 -1.158406714779e-04 2.544007753512e+01
7.942500000000e+02 3.821097390895e-01 -1.144034003682e-04 2.550629764556e+01
7.945000000000e+02 3.830022025275e-01 -1.126571620509e-04 2.557243928062e+01
7.947500000000e+02 3.840763530544e-01 -1.106179938860e-04 2.563838725710e+01
7.950000000000e+02 3.853070050439e-01 -1.083309460374e-04 2.570402418148e+01
7.952500000000e+02 3.866551147625e-01 -1.058665221288e-04 2.576923084223e+01
7.955000000000e+02 3.880702941519e-01 -1.033151742489e-04 2.583388661027e+01
7.957500000000e+02 3.894940280533e-01 -1.007802240270e-04 2.589786964781e+01
7.960000000000e+02 3.908633964291e-01 -9.837022040457e-05 2.596105743761e+01
7.962500000000e+02 3.921149344668e-01 -9.619106411665e-05 2.602332741251e+01
7.965000000000e+02 3.931884008268e-01 -9.433847228082e-05 2.608455738502e+01
7.967500000000e+02 3.940302532957e-01 -9.289152202470e-05 2.614462632753e+01
7.970000000000e+02 3.945966260862e-01 -9.190738390955e-05 2.620341510050e+01
7.972500000000e+02 3.948557100153e-01 -9.141777391458e-05 2.626080734076e+01
7.975000000000e+02 3.947894417254e-01 -9.142721923460e-05 2.631669017813e+01
7.977500000000e+02 3.943944278702e-01 -9.191302773832e-05 2.637095520370e+01
7.980000000000e+02 3.936820112569e-01 -9.282689622149e-05 2.642349944191e+01
7.982500000000e+02 3.926775255133e-01 -9.409846760375e-05 2.647422612195e+01
7.985000000000e+02 3.914186344711e-01 -9.564013469737e-05 2.652304561743e+01
7.987500000000e+02 3.899527849863e-01 -9.735302606027e-05 2.656987634368e+01
7.990000000000e+02 3.883339605966e-01 -9.913377583106e-05 2.661464537280e+01
7.992500000000e+02 3.866187470589e-01 -1.008816958980e-04 2.665728915304e+01
7.995000000000e+02 3.848620477044e-01 -1.025059568670e-04 2.669775407598e+01
7.997500000000e+02 3.831128189015e-01 -1.039322311291e-04 2.673599671454e+01
8.000000000000e+02 3.814100971712e-01 -1.051078758460e-04 2.677198417086e+01
8.002500000000e+02 3.797799175012e-01 -1.060057983967e-04 2.680569398476e+01
8.005000000000e+02 3.782333612600e-01 -1.066259318395e-04 2.683711405945e+01
8.007500000000e+02 3.767661445916e-01 -1.069945147529e-04 2.686624236890e+01
8.010000000000e+02 3.753598207117e-01 -1.071606533485e-04 2.689308663017e+01
8.012500000000e+02 3.739846821941e-01 -1.071910059676e-04 2.691766375117e+01
8.015000000000e+02 3.726039979601e-01 -1.071622001538e-04 2.693999941746e+01
8.017500000000e+02 3.711792749397e-01 -1.071520469049e-04 2.696012759687e+01
8.020000000000e+02 3.696758959370e-01 -1.072303451495e-04 2.697809021661e+01
8.022500000000e+02 3.680685727570e-01 -1.074503279389e-04 2.699393669905e+01
8.025000000000e+02 3.663458198370e-01 -1.078415158891e-04 2.700772376515e+01
8.027500000000e+02 3.645129092080e-01 -1.084047998515e-04 2.701951530486e+01
8.030000000000e+02 3.625929369866e-01 -1.091106596191e-04 2.702938208046e+01
8.032500000000e+02 3.606256213697e-01 -1.099005314446e-04 2.703740174161e+01
8.035000000000e+02 3.586640898290e-01 -1.106915195864e-04 2.704365844701e+01
8.037500000000e+02 3.567697816096e-01 -1.113837256948e-04 2.704824272638e+01
8.040000000000e+02 3.550061846699e-01 -1.118698807189e-04 2.705125097267e+01
8.042500000000e+02 3.534320710063e-01 -1.120458366642e-04 2.705278473817e+01
8.045000000000e+02 3.520950044784e-01 -1.118208043022e-04 2.705295011281e+01
8.047500000000e+02 3.510260191116e-01 -1.111263225319e-04 2.705185651215e+01
8.050000000000e+02 3.502359815830e-01 -1.099227927155e-04 2.704961574966e+01
8.052500000000e+02 3.497141915810e-01 -1.082028121018e-04 2.704634058790e+01
8.055000000000e+02 3.494292755003e-01 -1.059910238402e-04 2.704214353085e+01
8.057500000000e+02 3.493322783782e-01 -1.033404581005e-04 2.703713549288e+01
8.060000000000e+02 3.493615085442e-01 -1.003259544177e-04 2.703142472979e+01
8.062500000000e+02 3.494485244923e-01 -9.703531422945e-05 2.702511558795e+01
8.065000000000e+02 3.495244734273e-01 -9.355951518266e-05 2.701830775577e+01
8.067500000000e+02 3.495260220249e-01 -8.998297899804e-05 2.701109553828e+01
8.070000000000e+02 3.494001768599e-01 -8.637521538626e-05 2.700356749516e+01
8.072500000000e+02 3.491074811280e-01 -8.278449560733e-05 2.699580593970e+01
8.075000000000e+02 3.486232874667e-01 -7.923455679279e-05 2.698788686357e+01
8.077500000000e+02 3.479370877186e-01 -7.572427816962e-05 2.697987977975e+01
8.080000000000e+02 3.470501429718e-01 -7.223045159272e-05 2.697184776043e+01
8.082500000000e+02 3.459718664041e-01 -6.871277325263e-05 2.696384707075e+01
8.085000000000e+02 3.447155138161e-01 -6.512080589713e-05 2.695592729518e+01
8.087500000000e+02 3.432938807796e-01 -6.140139613347e-05 2.694813082396e+01
8.090000000000e+02 3.417155572970e-01 -5.750604099067e-05 2.694049263219e+01
8.092500000000e+02 3.399822564955e-01 -5.339711386195e-05 2.693304001187e+01
8.095000000000e+02 3.380875334332e-01 -4.905223799498e-05 2.692579208451e+01
8.097500000000e+02 3.360169991835e-01 -4.446649171221e-05 2.691875937228e+01
8.100000000000e+02 3.337499091662e-01 -3.965239825590e-05 2.691194359723e+01
8.102500000000e+02 3.312618643612e-01 -3.463784859535e-05 2.690533766664e+01
8.105000000000e+02 3.285282070598e-01 -2.946232765852e-05 2.689892539571e+01
8.107500000000e+02 3.255275940461e-01 -2.417229235631e-05 2.689268206992e+01
8.110000000000e+02 3.222453243219e-01 -1.881615403930e-05 2.688657453663e+01
8.112500000000e+02 3.186759374085e-01 -1.343973371737e-05 2.688056193600e+01
8.115000000000e+02 3.148248040914e-01 -8.082610310040e-06 2.687459656531e+01
8.117500000000e+02 3.107085853466e-01 -2.775747258060e-06 2.686862449779e+01
8.120000000000e+02 3.063544983634e-01 2.459335400770e-06 2.686258666459e+01
8.122500000000e+02 3.017985911297e-01 7.610003285700e-06 2.685641971260e+01
8.125000000000e+02 2.970832314638e-01 1.267073843195e-05 2.685005707703e+01
8.127500000000e+02 2.922542292231e-01 1.764054607497e-05 2.684342954105e+01
8.130000000000e+02 2.873578116078e-01 2.251994612792e-05 2.683646629969e+01
8.132500000000e+02 2.824379301108e-01 2.730804873880e-05 2.682909533831e+01
8.135000000000e+02 2.775340346497e-01 3.200007002183e-05 2.682124410945e+01
8.137500000000e+02 2.726795390334e-01 3.658564269805e-05 2.681284008265e+01
8.140000000000e+02 2.679010949685e-01 4.104793367978e-05 2.680381096050e+01
8.142500000000e+02 2.632185545927e-01 4.536378218172e-05 2.679408514382e+01
8.145000000000e+02 2.586455513724e-01 4.950484203554e-05 2.678359217989e+01
8.147500000000e+02 2.541905823490e-01 5.343925854848e-05 2.677226294339e+01
8.150000000000e+02 2.498582877566e-01 5.713386157152e-05 2.676003012782e+01
8.152500000000e+02 2.456507756080e-01 6.055656172851e-05 2.674682873570e+01
8.155000000000e+02 2.415688671769e-01 6.367863468379e-05 2.673259636980e+01
8.157500000000e+02 2.376130265413e-01 6.647681139174e-05 2.671727377842e+01
8.160000000000e+02 2.337839538062e-01 6.893497595885e-05 2.670080539125e+01
8.162500000000e+02 2.300828710223e-01 7.104515635959e-05 2.668313960708e+01
8.165000000000e+02 2.265114282220e-01 7.280848191366e-05 2.666422928995e+01
8.167500000000e+02 2.230713944851e-01 7.423533106412e-05 2.664403205075e+01
8.170000000000e+02 2.197641644346e-01 7.534519082033e-05 2.662251058630e+01
8.172500000000e+02 2.165902705936e-01 7.616631620562e-05 2.659963270036e+01
8.175000000000e+02 2.135488966499e-01 7.673514513843e-05 2.657537143661e+01
8.177500000000e+02 2.106375145571e-01 7.709557931422e-05 2.654970511709e+01
8.180000000000e+02 2.078517404091e-01 7.729824476508e-05 2.652261708610e+01
8.182500000000e+02 2.051853072168e-01 7.739959777850e-05 2.649409569289e+01
8.185000000000e+02 2.026302580887e-01 7.746101160111e-05 2.646413401492e+01
8.187500000000e+02 2.001772674085e-01 7.754778587851e-05 2.643272955785e+01
8.190000000000e+02 1.978160117633e-01 7.772792115985e-05 2.639988416042e+01
8.192500000000e+02 1.955356196084e-01 7.807096950137e-05 2.636560359519e+01
8.195000000000e+02 1.933250399061e-01 7.864658108442e-05 2.632989752782e+01
8.197500000000e+02 1.911733915216e-01 7.952306322967e-05 2.629277917296e+01
8.200000000000e+02 1.890701637137e-01 8.076577014740e-05 2.625426531657e+01
8.202500000000e+02 1.870053497324e-01 8.243566684068e-05 2.621437605911e+01
8.205000000000e+02 1.849694408044e-01 8.458785984559e-05 2.617313478296e+01
8.207500000000e+02 1.829533356303e-01 8.727024625162e-05 2.613056813994e+01
8.210000000000e+02 1.809482067000e-01 9.052251329120e-05 2.608670584686e+01
8.212500000000e+02 1.789453166240e-01 9.437524060660e-05 2.604158066591e+01
8.215000000000e+02 1.769358341775e-01 9.884926240709e-05 2.599522834859e+01
8.217500000000e+02 1.749107053358e-01 1.039554370352e-04 2.594768737657e+01
8.220000000000e+02 1.728605510776e-01 1.096945449555e-04 2.589899887511e+01
8.222500000000e+02 1.707756427966e-01 1.160572540281e-04 2.584920636738e+01
8.225000000000e+02 1.686459195076e-01 1.230244431745e-04 2.579835560958e+01
8.227500000000e+02 1.664611102886e-01 1.305676077210e-04 2.574649423661e+01
8.230000000000e+02 1.642108663198e-01 1.386492253793e-04 2.569367154597e+01
8.232500000000e+02 1.618849236292e-01 1.472231792258e-04 2.563993829044e+01
8.235000000000e+02 1.594733380468e-01 1.562352933193e-04 2.558534632185e+01
8.237500000000e+02 1.569666458214e-01 1.656237720632e-04 2.552994850013e+01
8.240000000000e+02 1.543560992306e-01 1.753198113386e-04 2.547379841572e+01
8.242500000000e+02 1.516338412523e-01 1.852481981344e-04 2.541695031378e+01
8.245000000000e+02 1.487930634920e-01 1.953280574010e-04 2.535945903552e+01
8.247500000000e+02 1.458281799526e-01 2.054737555620e-04 2.530137997413e+01
8.250000000000e+02 1.427349959910e-01 2.155959683579e-04 2.524276907019e+01
8.252500000000e+02 1.395108438631e-01 2.256028973312e-04 2.518368289973e+01
8.255000000000e+02 1.361546970255e-01 2.354016806114e-04 2.512417878943e+01
8.257500000000e+02 1.326673697749e-01 2.448999462582e-04 2.506431486172e+01
8.260000000000e+02 1.290515753196e-01 2.540074412069e-04 2.500415020014e+01
8.262500000000e+02 1.253121018642e-01 2.626377570487e-04 2.494374490164e+01
8.265000000000e+02 1.214558685984e-01 2.707100164592e-04 2.488316019026e+01
8.267500000000e+02 1.174919390654e-01 2.781504627523e-04 2.482245845388e+01
8.270000000000e+02 1.134315672360e-01 2.848939231340e-04 2.476170326546e+01
8.272500000000e+02 1.092880962973e-01 2.908850111853e-04 2.470095935880e+01
8.275000000000e+02 1.050767673822e-01 2.960791658434e-04 2.464029257084e+01
8.277500000000e+02 1.008145549356e-01 3.004433173034e-04 2.457976976101e+01
8.280000000000e+02 9.651983134858e-02 3.039562588641e-04 2.451945866976e+01
8.282500000000e+02 9.221193835862e-02 3.066088391206e-04 2.445942775748e+01
8.285000000000e+02 8.791083620671e-02 3.084036888542e-04 2.439974605534e+01
8.287500000000e+02 8.363651456243e-02 3.093549258169e-04 2.434048292198e+01
8.290000000000e+02 7.940856215361e-02 3.094875005239e-04 2.428170788396e+01
8.292500000000e+02 7.524563182523e-02 3.088364498681e-04 2.422349038262e+01
8.295000000000e+02 7.116490181616e-02 3.074461721756e-04 2.416589951680e+01
8.297500000000e+02 6.718171125774e-02 3.053694632969e-04 2.410900385220e+01
8.300000000000e+02 6.330912488632e-02 3.026666748701e-04 2.405287116233e+01
8.302500000000e+02 5.955762725407e-02 2.994048407097e-04 2.399756810085e+01
8.305000000000e+02 5.593494101551e-02 2.956569874355e-04 2.394316004130e+01
8.307500000000e+02 5.244589881799e-02 2.915012551065e-04 2.388971074426e+01
8.310000000000e+02 4.909238097197e-02 2.870202788324e-04 2.383728203966e+01
8.312500000000e+02 4.587344090153e-02 2.823005596424e-04 2.378593361080e+01
8.315000000000e+02 4.278541366394e-02 2.774318452853e-04 2.373572267122e+01
8.317500000000e+02 3.982211581666e-02 2.725064695507e-04 2.368670360111e+01
8.320000000000e+02 3.697514693585e-02 2.676187454919e-04 2.363892775571e+01
8.322500000000e+02 3.423416920009e-02 2.628642673332e-04 2.359244311207e+01
8.325000000000e+02 3.158721225448e-02 2.583391050759e-04 2.354729395490e+01
8.327500000000e+02 2.902104085601e-02 2.541390556875e-04 2.350352071739e+01
8.330000000000e+02 2.652143539495e-02 2.503586786304e-04 2.346115959757e+01
8.332500000000e+02 2.407354094220e-02 2.470903337557e-04 2.342024249285e+01
8.335000000000e+02 2.166211337980e-02 2.444230652534e-04 2.338079667069e+01
8.337500000000e+02 1.927180184276e-02 2.424414659702e-04 2.334284467001e+01
8.340000000000e+02 1.688738406133e-02 2.412245799402e-04 2.330640425254e+01
8.342500000000e+02 1.449394213311e-02 2.408446371499e-04 2.327148815240e+01
8.345000000000e+02 1.207705847496e-02 2.413660158528e-04 2.323810419852e+01
8.347500000000e+02 9.622944166678e-03 2.428439931545e-04 2.320625513611e+01
8.350000000000e+02 7.118577183163e-03 2.453238577676e-04 2.317593879564e+01
8.352500000000e+02 4.551789232711e-03 2.488398355102e-04 2.314714797982e+01
8.355000000000e+02 1.911362888169e-03 2.534144096139e-04 2.311987067820e+01
8.357500000000e+02 -8.129055866610e-04 2.590576121530e-04 2.309409010957e+01
8.360000000000e+02 -3.630161424035e-03 2.657664912055e-04 2.306978477070e+01
8.362500000000e+02 -6.548439103568e-03 2.735249028415e-04 2.304692871895e+01
8.365000000000e+02 -9.574636703861e-03 2.823032792886e-04 2.302549168187e+01
8.367500000000e+02 -1.271453185642e-02 2.920586930114e-04 2.300543913608e+01
8.370000000000e+02 -1.597274724121e-02 3.027354246287e-04 2.298673269134e+01
8.372500000000e+02 -1.935279382482e-02 3.142651226632e-04 2.296933021748e+01
8.375000000000e+02 -2.285711190449e-02 3.265673741807e-04 2.295318598439e+01
8.377500000000e+02 -2.648709772664e-02 3.395509035918e-04 2.293825109431e+01
8.380000000000e+02 -3.024317127943e-02 3.531144662294e-04 2.292447365974e+01
8.382500000000e+02 -3.412486982596e-02 3.671475148982e-04 2.291179897724e+01
8.385000000000e+02 -3.813088583394e-02 3.815320972172e-04 2.290017004404e+01
8.387500000000e+02 -4.225919484990e-02 3.961443091021e-04 2.288952760379e+01
8.390000000000e+02 -4.650709124696e-02 4.108559831897e-04 2.287981074191e+01
8.392500000000e+02 -5.087131221694e-02 4.255364091891e-04 2.287095693920e+01
8.395000000000e+02 -5.534809341758e-02 4.400542692447e-04 2.286290253737e+01
8.397500000000e+02 -5.993320930078e-02 4.542796400683e-04 2.285558318965e+01
8.400000000000e+02 -6.462206377481e-02 4.680859268960e-04 2.284893391297e+01
8.402500000000e+02 -6.940966976505e-02 4.813519891023e-04 2.284288977262e+01
8.405000000000e+02 -7.429070539634e-02 4.939640268502e-04 2.283738592964e+01
8.407500000000e+02 -7.925947855320e-02 5.058175211887e-04 2.283235808449e+01
8.410000000000e+02 -8.430988829170e-02 5.168192295211e-04 2.282774295903e+01
8.412500000000e+02 -8.943542704254e-02 5.268886419165e-04 2.282347830058e+01
8.415000000000e+02 -9.462905937975e-02 5.359595198193e-04 2.281950352452e+01
8.417500000000e+02 -9.988322577916e-02 5.439811646941e-04 2.281575966849e+01
8.420000000000e+02 -1.051897084740e-01 5.509194663439e-04 2.281219001010e+01
8.422500000000e+02 -1.105396039204e-01 5.567577225826e-04 2.280873994082e+01
8.425000000000e+02 -1.159232246078e-01 5.614971555553e-04 2.280535753421e+01
8.427500000000e+02 -1.213300362865e-01 5.651569645113e-04 2.280199358701e+01
8.430000000000e+02 -1.267486436740e-01 5.677742829365e-04 2.279860167072e+01
8.432500000000e+02 -1.321666934114e-01 5.694037433275e-04 2.279513858958e+01
8.435000000000e+02 -1.375709190476e-01 5.701167724813e-04 2.279156419255e+01
8.437500000000e+02 -1.429471117162e-01 5.700004337814e-04 2.278784158434e+01
8.440000000000e+02 -1.482801469876e-01 5.691561670115e-04 2.278393734673e+01
8.442500000000e+02 -1.535540927580e-01 5.676981392862e-04 2.277982124769e+01
8.445000000000e+02 -1.587522511488e-01 5.657513348929e-04 2.277546661876e+01
8.447500000000e+02 -1.638573490315e-01 5.634494372651e-04 2.277084997957e+01
8.450000000000e+02 -1.688516571262e-01 5.609325820717e-04 2.276595137001e+01
8.452500000000e+02 -1.737172427195e-01 5.583448164985e-04 2.276075391883e+01
8.455000000000e+02 -1.784361819311e-01 5.558315362937e-04 2.275524411208e+01
8.457500000000e+02 -1.829908437779e-01 5.535368079885e-04 2.274941154791e+01
8.460000000000e+02 -1.873642132789e-01 5.516006543473e-04 2.274324870502e+01
8.462500000000e+02 -1.915401885556e-01 5.501563708922e-04 2.273675115572e+01
8.465000000000e+02 -1.955039679137e-01 5.493280003656e-04 2.272991707388e+01
8.467500000000e+02 -1.992423806173e-01 5.492278373861e-04 2.272274749407e+01
8.470000000000e+02 -2.027442892854e-01 5.499541545591e-04 2.271524579526e+01
8.472500000000e+02 -2.060009338740e-01 5.515891085973e-04 2.270741797779e+01
8.475000000000e+02 -2.090063241478e-01 5.541969038461e-04 2.269927215499e+01
8.477500000000e+02 -2.117575569032e-01 5.578223139932e-04 2.269081881815e+01
8.480000000000e+02 -2.142551639162e-01 5.624896226368e-04 2.268207040628e+01
8.482500000000e+02 -2.165033879544e-01 5.682018388784e-04 2.267304135436e+01
8.485000000000e+02 -2.185104142786e-01 5.749402513379e-04 2.266374814810e+01
8.487500000000e+02 -2.202885846726e-01 5.826644693749e-04 2.265420896464e+01
8.490000000000e+02 -2.218545156867e-01 5.913129624927e-04 2.264444379887e+01
8.492500000000e+02 -2.232291647370e-01 6.008039365674e-04 2.263447432909e+01
8.495000000000e+02 -2.244377961440e-01 6.110366458778e-04 2.262432404050e+01
8.497500000000e+02 -2.255099076993e-01 6.218930703176e-04 2.261401792865e+01
8.500000000000e+02 -2.264790130699e-01 6.332399766814e-04 2.260358260031e+01
8.502500000000e+02 -2.273823403673e-01 6.449314114073e-04 2.259304639484e+01
8.505000000000e+02 -2.282604550807e-01 6.568114173361e-04 2.258243902875e+01
8.507500000000e+02 -2.291567308562e-01 6.687171568437e-04 2.257179194896e+01
8.510000000000e+02 -2.301167743601e-01 6.804820998025e-04 2.256113791878e+01
8.512500000000e+02 -2.311877023783e-01 6.919395511526e-04 2.255051131324e+01
8.515000000000e+02 -2.324173669232e-01 7.029261319401e-04 2.253994791737e+01
8.517500000000e+02 -2.338535012070e-01 7.132853216047e-04 2.252948472234e+01
8.520000000000e+02 -2.355427667019e-01 7.228710103768e-04 2.251916012384e+01
8.522500000000e+02 -2.375297758062e-01 7.315508359255e-04 2.250901365988e+01
8.525000000000e+02 -2.398560934661e-01 7.392093639040e-04 2.249908577513e+01
8.527500000000e+02 -2.425591748267e-01 7.457510738428e-04 2.248941790972e+01
8.530000000000e+02 -2.456713675274e-01 7.511029030716e-04 2.248005221804e+01
8.532500000000e+02 -2.492189439933e-01 7.552162805823e-04 2.247103121581e+01
8.535000000000e+02 -2.532211718509e-01 7.580688733294e-04 2.246239783014e+01
8.537500000000e+02 -2.576895069374e-01 7.596656571531e-04 2.245419500585e+01
8.540000000000e+02 -2.626269032157e-01 7.600393626053e-04 2.244646536682e+01
8.542500000000e+02 -2.680272461247e-01 7.592502214435e-04 2.243925098088e+01
8.545000000000e+02 -2.738749526677e-01 7.573853236258e-04 2.243259318830e+01
8.547500000000e+02 -2.801447717787e-01 7.545571981105e-04 2.242653197052e+01
8.550000000000e+02 -2.868017494294e-01 7.509018751530e-04 2.242110592996e+01
8.552500000000e+02 -2.938014307668e-01 7.465761100330e-04 2.241635166184e+01
8.555000000000e+02 -3.010902582705e-01 7.417542713876e-04 2.241230351456e+01
8.557500000000e+02 -3.086061977084e-01 7.366247713025e-04 2.240899336626e+01
8.560000000000e+02 -3.162795818084e-01 7.313857585178e-04 2.240644999963e+01
8.562500000000e+02 -3.240341629934e-01 7.262407612905e-04 2.240469907118e+01
8.565000000000e+02 -3.317883680783e-01 7.213939780244e-04 2.240376270093e+01
8.567500000000e+02 -3.394567242919e-01 7.170454433830e-04 2.240365909162e+01
8.570000000000e+02 -3.469514619998e-01 7.133862282889e-04 2.240440256564e+01
8.572500000000e+02 -3.541842385958e-01 7.105936909880e-04 2.240600327948e+01
8.575000000000e+02 -3.610679572139e-01 7.088269432649e-04 2.240846698839e+01
8.577500000000e+02 -3.675186849913e-01 7.082225432024e-04 2.241179525950e+01
8.580000000000e+02 -3.734575704804e-01 7.088908996630e-04 2.241598535773e+01
8.582500000000e+02 -3.788127554468e-01 7.109131253153e-04 2.242103021679e+01
8.585000000000e+02 -3.835212406601e-01 7.143384126519e-04 2.242691883265e+01
8.587500000000e+02 -3.875306451573e-01 7.191822129802e-04 2.243363634240e+01
8.590000000000e+02 -3.908008025745e-01 7.254252501898e-04 2.244116439145e+01
8.592500000000e+02 -3.933051537516e-01 7.330133725476e-04 2.244948132208e+01
8.595000000000e+02 -3.950319110494e-01 7.418583264486e-04 2.245856284653e+01
8.597500000000e+02 -3.959849001899e-01 7.518394197294e-04 2.246838233736e+01
8.600000000000e+02 -3.961840657466e-01 7.628060268876e-04 2.247891141079e+01
8.602500000000e+02 -3.956656089777e-01 7.745809345213e-04 2.249012031061e+01
8.605000000000e+02 -3.944817218003e-01 7.869646205599e-04 2.250197870029e+01
8.607500000000e+02 -3.926998901822e-01 7.997401089528e-04 2.251445606444e+01
8.610000000000e+02 -3.904017923592e-01 8.126784623460e-04 2.252752232520e+01
8.612500000000e+02 -3.876817707053e-01 8.255447073049e-04 2.254114839146e+01
8.615000000000e+02 -3.846449134094e-01 8.381040794621e-04 2.255530673829e+01
8.617500000000e+02 -3.814048026106e-01 8.501283683941e-04 2.256997174590e+01
8.620000000000e+02 -3.780809138044e-01 8.614022612727e-04 2.258512041197e+01
8.622500000000e+02 -3.747958131194e-01 8.717293759215e-04 2.260073260636e+01
8.625000000000e+02 -3.716721590579e-01 8.809378922740e-04 2.261679151394e+01
8.627500000000e+02 -3.688296509772e-01 8.888856020192e-04 2.263328378505e+01
8.630000000000e+02 -3.663819169627e-01 8.954640760840e-04 2.265020005242e+01
8.632500000000e+02 -3.644335945850e-01 9.006017273513e-04 2.266753479753e+01
8.635000000000e+02 -3.630775064641e-01 9.042662735569e-04 2.268528677253e+01
8.637500000000e+02 -3.623922403427e-01 9.064656446543e-04 2.270345874091e+01
8.640000000000e+02 -3.624400021850e-01 9.072477681459e-04 2.272205775818e+01
8.642500000000e+02 -3.632650490286e-01 9.066989971765e-04 2.274109479416e+01
8.645000000000e+02 -3.648925364028e-01 9.049413747417e-04 2.276058488350e+01
8.647500000000e+02 -3.673280607174e-01 9.021286754126e-04 2.278054663145e+01
8.650000000000e+02 -3.705576879903e-01 8.984414127011e-04 2.280100224501e+01
8.652500000000e+02 -3.745487020144e-01 8.940809500444e-04 2.282197695135e+01
8.655000000000e+02 -3.792508248562e-01 8.892628902364e-04 2.284349889139e+01
8.657500000000e+02 -3.845980554315e-01 8.842100491666e-04 2.286559860348e+01
8.660000000000e+02 -3.905109321471e-01 8.791451650857e-04 2.288830864709e+01
8.662500000000e+02 -3.968991801902e-01 8.742837786609e-04 2.291166317427e+01
8.665000000000e+02 -4.036646393221e-01 8.698274452235e-04 2.293569749228e+01
8.667500000000e+02 -4.107043381522e-01 8.659573678072e-04 2.296044761898e+01
8.670000000000e+02 -4.179136217331e-01 8.628290680091e-04 2.298594985082e+01
8.672500000000e+02 -4.251891930457e-01 8.605678999886e-04 2.301224033815e+01
8.675000000000e+02 -4.324319857762e-01 8.592658680001e-04 2.303935469621e+01
8.677500000000e+02 -4.395497489546e-01 8.589795952984e-04 2.306732763313e+01
8.680000000000e+02 -4.464592842272e-01 8.597296626482e-04 2.309619264876e+01
8.682500000000e+02 -4.530882455338e-01 8.615012329863e-04 2.312598165309e+01
8.685000000000e+02 -4.593764783929e-01 8.642459361665e-04 2.315672486926e+01
8.687500000000e+02 -4.652768249790e-01 8.678849160571e-04 2.318845053661e+01
8.690000000000e+02 -4.707554025936e-01 8.723128411296e-04 2.322118480809e+01
8.692500000000e+02 -4.757913118204e-01 8.774028667384e-04 2.325495156738e+01
8.695000000000e+02 -4.803758450261e-01 8.830123247205e-04 2.328977250146e+01
8.697500000000e+02 -4.845111200856e-01 8.889887567291e-04 2.332566691974e+01
8.700000000000e+02 -4.882083238603e-01 8.951763202895e-04 2.336265190181e+01
8.702500000000e+02 -4.914854899424e-01 9.014219428810e-04 2.340074219155e+01
8.705000000000e+02 -4.943650719134e-01 9.075815827557e-04 2.343995033712e+01
8.707500000000e+02 -4.968713145006e-01 9.135257785146e-04 2.348028668889e+01
8.710000000000e+02 -4.990276243256e-01 9.191440339899e-04 2.352175938891e+01
8.712500000000e+02 -5.008541807805e-01 9.243488258613e-04 2.356437447757e+01
8.715000000000e+02 -5.023658521227e-01 9.290774415616e-04 2.360813583224e+01
8.717500000000e+02 -5.035706406386e-01 9.332929456880e-04 2.365304510120e+01
8.720000000000e+02 -5.044688837256e-01 9.369837957013e-04 2.369910166991e+01
8.722500000000e+02 -5.050531767526e-01 9.401613139409e-04 2.374630248844e+01
8.725000000000e+02 -5.053091824878e-01 9.428560418064e-04 2.379464188433e+01
8.727500000000e+02 -5.052172729465e-01 9.451129189520e-04 2.384411135822e+01
8.730000000000e+02 -5.047548858233e-01 9.469854448719e-04 2.389469922423e+01
8.732500000000e+02 -5.038994998323e-01 9.485295279702e-04 2.394639038861e+01
8.735000000000e+02 -5.026319160217e-01 9.497972161561e-04 2.399916593562e+01
8.737500000000e+02 -5.009396133245e-01 9.508309726522e-04 2.405300281239e+01
8.740000000000e+02 -4.988199090298e-01 9.516589682334e-04 2.410787346071e+01
8.742500000000e+02 -4.962825962987e-01 9.522916231134e-04 2.416374552612e+01
8.745000000000e+02 -4.933518599102e-01 9.527197625739e-04 2.422058154377e+01
8.747500000000e+02 -4.900673120184e-01 9.529147581414e-04 2.427833875713e+01
8.750000000000e+02 -4.864840027773e-01 9.528301654855e-04 2.433696897336e+01
8.752500000000e+02 -4.826714674486e-01 9.524050918147e-04 2.439641848413e+01
8.755000000000e+02 -4.787118245671e-01 9.515687926233e-04 2.445662811976e+01
8.757500000000e+02 -4.746971054287e-01 9.502462786505e-04 2.451753335906e+01
8.760000000000e+02 -4.707259441918e-01 9.483643661756e-04 2.457906456195e+01
8.762500000000e+02 -4.668998625287e-01 9.458578761091e-04 2.464114725831e+01
8.765000000000e+02 -4.633193454290e-01 9.426754918390e-04 2.470370249729e+01
8.767500000000e+02 -4.600798346593e-01 9.387849498994e-04 2.476664733830e+01
8.770000000000e+02 -4.572679074800e-01 9.341773383437e-04 2.482989528777e+01
8.772500000000e+02 -4.549576946462e-01 9.288702077057e-04 2.489335683233e+01
8.775000000000e+02 -4.532077558365e-01 9.229094957980e-04 2.495693994677e+01
8.777500000000e+02 -4.520584195456e-01 9.163699651932e-04 2.502055067191e+01
8.780000000000e+02 -4.515299032189e-01 9.093544131278e-04 2.508409357496e+01
8.782500000000e+02 -4.516211350937e-01 9.019912454768e-04 2.514747230539e+01
8.785000000000e+02 -4.523096411911e-01 8.944308459354e-04 2.521059000337e+01
8.787500000000e+02 -4.535523904873e-01 8.868403311197e-04 2.527334979187e+01
8.790000000000e+02 -4.552878968497e-01 8.793973576508e-04 2.533565511483e+01
8.792500000000e+02 -4.574393702545e-01 8.722825630715e-04 2.539741017201e+01
8.795000000000e+02 -4.599190328375e-01 8.656716529751e-04 2.545852021693e+01
8.797500000000e+02 -4.626332018195e-01 8.597268616266e-04 2.551889194533e+01
8.800000000000e+02 -4.654879924791e-01 8.545890790842e-04 2.557843378873e+01
8.802500000000e+02 -4.683950576629e-01 8.503705741180e-04 2.563705632386e+01
8.805000000000e+02 -4.712769784248e-01 8.471494970149e-04 2.569467261595e+01
8.807500000000e+02 -4.740717263348e-01 8.449664619817e-04 2.575119863929e+01
8.810000000000e+02 -4.767357323288e-01 8.438236724350e-04 2.580655370431e+01
8.812500000000e+02 -4.792452213012e-01 8.436869820174e-04 2.586066090411e+01
8.815000000000e+02 -4.815955800862e-01 8.444904484343e-04 2.591344759655e+01
8.817500000000e+02 -4.837988237445e-01 8.461435885127e-04 2.596484584181e+01
8.820000000000e+02 -4.858793767580e-01 8.485402456752e-04 2.601479284054e+01
8.822500000000e+02 -4.878686334304e-01 8.515683407090e-04 2.606323131346e+01
8.825000000000e+02 -4.897989332730e-01 8.551195365316e-04 2.611010983511e+01
8.827500000000e+02 -4.916976494776e-01 8.590977727078e-04 2.615538308765e+01
8.830000000000e+02 -4.935821177757e-01 8.634257410487e-04 2.619901204910e+01
8.832500000000e+02 -4.954559759112e-01 8.680486342131e-04 2.624096410400e+01
8.835000000000e+02 -4.973074134190e-01 8.729350678584e-04 2.628121312542e+01
8.837500000000e+02 -4.991093964438e-01 8.780748064754e-04 2.631973950317e+01
8.840000000000e+02 -5.008218488049e-01 8.834739628607e-04 2.635653017992e+01
8.842500000000e+02 -5.023955240507e-01 8.891484648520e-04 2.639157868736e+01
8.845000000000e+02 -5.037769550254e-01 8.951163620858e-04 2.642488519946e+01
8.847500000000e+02 -5.049139287733e-01 9.013900522654e-04 2.645645661683e+01
8.850000000000e+02 -5.057609313669e-01 9.079695545170e-04 2.648630664165e+01
8.852500000000e+02 -5.062838013386e-01 9.148370287063e-04 2.651445588398e+01
8.855000000000e+02 -5.064633951166e-01 9.219537204817e-04 2.654093190222e+01
8.857500000000e+02 -5.062977268919e-01 9.292588599421e-04 2.656576925679e+01
8.860000000000e+02 -5.058027221132e-01 9.366711067167e-04 2.658900943521e+01
8.862500000000e+02 -5.050114316878e-01 9.440917749761e-04 2.661070073817e+01
8.865000000000e+02 -5.039719562434e-01 9.514096254263e-04 2.663089809093e+01
8.867500000000e+02 -5.027443600696e-01 9.585068850127e-04 2.664966269729e+01
8.870000000000e+02 -5.013967213569e-01 9.652655679182e-04 2.666706166551e+01
8.872500000000e+02 -5.000006471140e-01 9.715739017626e-04 2.668316755900e+01
8.875000000000e+02 -4.986265342560e-01 9.773324694691e-04 2.669805778400e+01
8.877500000000e+02 -4.973387360403e-01 9.824593768196e-04 2.671181397282e+01
8.880000000000e+02 -4.961909623988e-01 9.868943398684e-04 2.672452129363e+01
8.882500000000e+02 -4.952222119530e-01 9.906014226808e-04 2.673626753140e+01
8.885000000000e+02 -4.944535119134e-01 9.935699562246e-04 2.674714218912e+01
8.887500000000e+02 -4.938858660436e-01 9.958136506854e-04 2.675723538454e+01
8.890000000000e+02 -4.934996694624e-01 9.973676873709e-04 2.676663671207e+01
8.892500000000e+02 -4.932558762304e-01 9.982839830140e-04 2.677543388294e+01
8.895000000000e+02 -4.930989647569e-01 9.986246602578e-04 2.678371144447e+01
8.897500000000e+02 -4.929616629098e-01 9.984542968101e-04 2.679154945064e+01
8.900000000000e+02 -4.927711010932e-01 9.978316054590e-04 2.679902228144e+01
8.902500000000e+02 -4.924558299256e-01 9.968012288311e-04 2.680619747174e+01
8.905000000000e+02 -4.919529861949e-01 9.953869216915e-04 2.681313494240e+01
8.907500000000e+02 -4.912146946915e-01 9.935868143971e-04 2.681988641030e+01
8.910000000000e+02 -4.902128683501e-01 9.913717746568e-04 2.682649512614e+01
8.912500000000e+02 -4.889416508249e-01 9.886873757959e-04 2.683299601842e+01
8.915000000000e+02 -4.874170195248e-01 9.854593493325e-04 2.683941590134e+01
8.917500000000e+02 -4.856735140540e-01 9.816024615232e-04 2.684577403333e+01
8.920000000000e+02 -4.837583845257e-01 9.770315769084e-04 2.685208267103e+01
8.922500000000e+02 -4.817239639364e-01 9.716738176869e-04 2.685834771179e+01
8.925000000000e+02 -4.796193126892e-01 9.654798156235e-04 2.686456894635e+01
8.927500000000e+02 -4.774824735907e-01 9.584331890294e-04 2.687074049806e+01
8.930000000000e+02 -4.753344617049e-01 9.505560897546e-04 2.687685060210e+01
8.932500000000e+02 -4.731760075897e-01 9.419102479033e-04 2.688288161647e+01
8.935000000000e+02 -4.709875209388e-01 9.325934242673e-04 2.688880944604e+01
8.937500000000e+02 -4.687323399450e-01 9.227319028098e-04 2.689460330498e+01
8.940000000000e+02 -4.663627432537e-01 9.124697939818e-04 2.690022529965e+01
8.942500000000e+02 -4.638278255336e-01 9.019569037806e-04 2.690563015666e+01
8.945000000000e+02 -4.610819992264e-01 8.913369796213e-04 2.691076554485e+01
8.947500000000e+02 -4.580928129978e-01 8.807375613040e-04 2.691557232705e+01
8.950000000000e+02 -4.548468426108e-01 8.702637540151e-04 2.691998564812e+01
8.952500000000e+02 -4.513527793163e-01 8.599958449908e-04 2.692393590611e+01
8.955000000000e+02 -4.476411970605e-01 8.499913938469e-04 2.692735032926e+01
8.957500000000e+02 -4.437610876374e-01 8.402911249237e-04 2.693015450958e+01
8.960000000000e+02 -4.397737256505e-01 8.309275377539e-04 2.693227408272e+01
8.962500000000e+02 -4.357449025814e-01 8.219345345766e-04 2.693363600344e+01
8.965000000000e+02 -4.317367622010e-01 8.133563680261e-04 2.693416984707e+01
8.967500000000e+02 -4.278006046498e-01 8.052541210633e-04 2.693380857092e+01
8.970000000000e+02 -4.239717374378e-01 7.977085208763e-04 2.693248912893e+01
8.972500000000e+02 -4.202671861019e-01 7.908185380938e-04 2.693015242891e+01
8.975000000000e+02 -4.166864052575e-01 7.846958675101e-04 2.692674334954e+01
8.977500000000e+02 -4.132147842222e-01 7.794560952023e-04 2.692221042335e+01
8.980000000000e+02 -4.098292134649e-01 7.752079999545e-04 2.691650551944e+01
8.982500000000e+02 -4.065046750911e-01 7.720424186074e-04 2.690958369617e+01
8.985000000000e+02 -4.032208107015e-01 7.700225182969e-04 2.690140297745e+01
8.987500000000e+02 -3.999673113374e-01 7.691767295734e-04 2.689192457066e+01
8.990000000000e+02 -3.967473284140e-01 7.694953333211e-04 2.688111334071e+01
8.992500000000e+02 -3.935784892291e-01 7.709312335130e-04 2.686893824820e+01
8.995000000000e+02 -3.904913153982e-01 7.734044972167e-04 2.685537320574e+01
8.997500000000e+02 -3.875254545867e-01 7.768099684552e-04 2.684039801801e+01
9.000000000000e+02 -3.847244445906e-01 7.810267191628e-04 2.682399900634e+01
9.002500000000e+02 -3.821298025746e-01 7.859277767797e-04 2.680616995473e+01
9.005000000000e+02 -3.797755297842e-01 7.913888105821e-04 2.678691239926e+01
9.007500000000e+02 -3.776837468195e-01 7.972944931421e-04 2.676623612689e+01
9.010000000000e+02 -3.758622011385e-01 8.035419545439e-04 2.674415894752e+01
9.012500000000e+02 -3.743038093335e-01 8.100409969344e-04 2.672070668526e+01
9.015000000000e+02 -3.729882653177e-01 8.167115116182e-04 2.669591247410e+01
9.017500000000e+02 -3.718852139867e-01 8.234788353215e-04 2.666981638783e+01
9.020000000000e+02 -3.709584432534e-01 8.302681832907e-04 2.664246452343e+01
9.022500000000e+02 -3.701702708252e-01 8.369993171196e-04 2.661390837354e+01
9.025000000000e+02 -3.694854238529e-01 8.435825656946e-04 2.658420421328e+01
9.027500000000e+02 -3.688738390717e-01 8.499169596900e-04 2.655341229073e+01
9.030000000000e+02 -3.683119777079e-01 8.558909191387e-04 2.652159639336e+01
9.032500000000e+02 -3.677825865299e-01 8.613854486810e-04 2.648882349237e+01
9.035000000000e+02 -3.672731042349e-01 8.662792801314e-04 2.645516318935e+01
9.037500000000e+02 -3.667730886997e-01 8.704552977025e-04 2.642068751349e+01
9.040000000000e+02 -3.662712303914e-01 8.738072383842e-04 2.638547071391e+01
9.042500000000e+02 -3.657525666987e-01 8.762455272162e-04 2.634958876787e+01
9.045000000000e+02 -3.651964080659e-01 8.777016170602e-04 2.631311915316e+01
9.047500000000e+02 -3.645754018313e-01 8.781301137286e-04 2.627614034568e+01
9.050000000000e+02 -3.638558821988e-01 8.775085695792e-04 2.623873147553e+01
9.052500000000e+02 -3.629995008755e-01 8.758349696142e-04 2.620097151522e+01
9.055000000000e+02 -3.619658342585e-01 8.731235733917e-04 2.616293880093e+01
9.057500000000e+02 -3.607155963798e-01 8.693997565907e-04 2.612471025525e+01
9.060000000000e+02 -3.592139328290e-01 8.646947683015e-04 2.608636085922e+01
9.062500000000e+02 -3.574333495314e-01 8.590410755599e-04 2.604796273836e+01
9.065000000000e+02 -3.553558213923e-01 8.524690912890e-04 2.600958470036e+01
9.067500000000e+02 -3.529738585332e-01 8.450057117868e-04 2.597129159891e+01
9.070000000000e+02 -3.502903995250e-01 8.366747221564e-04 2.593314404370e+01
9.072500000000e+02 -3.473176552526e-01 8.274985715726e-04 2.589519782430e+01
9.075000000000e+02 -3.440750645178e-01 8.175016521546e-04 2.585750401464e+01
9.077500000000e+02 -3.405867880796e-01 8.067140581988e-04 2.582010860326e+01
9.080000000000e+02 -3.368790124414e-01 7.951751901134e-04 2.578305283638e+01
9.082500000000e+02 -3.329775383962e-01 7.829366253488e-04 2.574637307806e+01
9.085000000000e+02 -3.289058519342e-01 7.700640040623e-04 2.571010129922e+01
9.087500000000e+02 -3.246839758360e-01 7.566371521716e-04 2.567426505533e+01
9.090000000000e+02 -3.203280579904e-01 7.427487528586e-04 2.563888800582e+01
9.092500000000e+02 -3.158507409119e-01 7.285016116295e-04 2.560399005274e+01
9.095000000000e+02 -3.112621045277e-01 7.140048838849e-04 2.556958748020e+01
9.097500000000e+02 -3.065709040008e-01 6.993698522797e-04 2.553569336109e+01
9.100000000000e+02 -3.017859591943e-01 6.847056106629e-04 2.550231743551e+01
9.102500000000e+02 -2.969172964504e-01 6.701153517952e-04 2.546946641887e+01
9.105000000000e+02 -2.919769950416e-01 6.556934647291e-04 2.543714383296e+01
9.107500000000e+02 -2.869794909942e-01 6.415238499930e-04 2.540535010749e+01
9.110000000000e+02 -2.819413801897e-01 6.276793319673e-04 2.537408252027e+01
9.112500000000e+02 -2.768807199855e-01 6.142222370151e-04 2.534333527659e+01
9.115000000000e+02 -2.718160471220e-01 6.012057849890e-04 2.531309936183e+01
9.117500000000e+02 -2.667651575620e-01 5.886759769335e-04 2.528336267711e+01
9.120000000000e+02 -2.617439451101e-01 5.766736015982e-04 2.525411008125e+01
9.122500000000e+02 -2.567653972641e-01 5.652359957708e-04 2.522532359911e+01
9.125000000000e+02 -2.518390089922e-01 5.543982805834e-04 2.519698244774e+01
9.127500000000e+02 -2.469705561961e-01 5.441938741067e-04 2.516906332168e+01
9.130000000000e+02 -2.421623655711e-01 5.346542544147e-04 2.514154058940e+01
9.132500000000e+02 -2.374139978878e-01 5.258079982055e-04 2.511438648634e+01
9.135000000000e+02 -2.327232169707e-01 5.176793124856e-04 2.508757141402e+01
9.137500000000e+02 -2.280872188198e-01 5.102862602321e-04 2.506106399323e+01
9.140000000000e+02 -2.235037845517e-01 5.036390198590e-04 2.503483139465e+01
9.142500000000e+02 -2.189724131311e-01 4.977383659152e-04 2.500883935262e+01
9.145000000000e+02 -2.144951372673e-01 4.925746971533e-04 2.498305235326e+01
9.147500000000e+02 -2.100769965503e-01 4.881277079354e-04 2.495743379432e+01
9.150000000000e+02 -2.057261800248e-01 4.843667206489e-04 2.493194598015e+01
9.152500000000e+02 -2.014536982459e-01 4.812518342002e-04 2.490655036833e+01
9.155000000000e+02 -1.972727978867e-01 4.787355019138e-04 2.488120758617e+01
9.157500000000e+02 -1.931980443078e-01 4.767646920634e-04 2.485587771191e+01
9.160000000000e+02 -1.892443138674e-01 4.752830281795e-04 2.483052036721e+01
9.162500000000e+02 -1.854256900955e-01 4.742331324839e-04 2.480509505513e+01
9.165000000000e+02 -1.817544822780e-01 4.735585157492e-04 2.477956132962e+01
9.167500000000e+02 -1.782403533457e-01 4.732052893902e-04 2.475387918067e+01
9.170000000000e+02 -1.748897198295e-01 4.731231396298e-04 2.472800925563e+01
9.172500000000e+02 -1.717053728625e-01 4.732659489253e-04 2.470191324652e+01
9.175000000000e+02 -1.686863975968e-01 4.735917670373e-04 2.467555412963e+01
9.177500000000e+02 -1.658283130924e-01 4.740625473432e-04 2.464889647430e+01
9.180000000000e+02 -1.631234142984e-01 4.746432485984e-04 2.462190670478e+01
9.182500000000e+02 -1.605612556631e-01 4.753007945837e-04 2.459455327459e+01
9.185000000000e+02 -1.581292037486e-01 4.760031564356e-04 2.456680685520e+01
9.187500000000e+02 -1.558129921672e-01 4.767184950173e-04 2.453864046719e+01
9.190000000000e+02 -1.535972441309e-01 4.774143186618e-04 2.451002954173e+01
9.192500000000e+02 -1.514659124733e-01 4.780571512533e-04 2.448095197416e+01
9.195000000000e+02 -1.494025955190e-01 4.786121811902e-04 2.445138814861e+01
9.197500000000e+02 -1.473907788776e-01 4.790434936980e-04 2.442132091237e+01
9.200000000000e+02 -1.454139493365e-01 4.793145287016e-04 2.439073555059e+01
9.202500000000e+02 -1.434556477867e-01 4.793886090600e-04 2.435961975336e+01
9.205000000000e+02 -1.414994542672e-01 4.792297298470e-04 2.432796355934e+01
9.207500000000e+02 -1.395289889079e-01 4.788032188659e-04 2.429575930548e+01
9.210000000000e+02 -1.375278919521e-01 4.780765229315e-04 2.426300158257e+01
9.212500000000e+02 -1.354798619724e-01 4.770198103909e-04 2.422968718351e+01
9.215000000000e+02 -1.333687160094e-01 4.756065028462e-04 2.419581504224e+01
9.217500000000e+02 -1.311785624280e-01 4.738135352894e-04 2.416138620807e+01
9.220000000000e+02 -1.288939841776e-01 4.716215553829e-04 2.412640379345e+01
9.222500000000e+02 -1.265002609823e-01 4.690149634368e-04 2.409087291261e+01
9.225000000000e+02 -1.239836861973e-01 4.659817684395e-04 2.405480067380e+01
9.227500000000e+02 -1.213317899458e-01 4.625134723660e-04 2.401819609830e+01
9.230000000000e+02 -1.185336598109e-01 4.586048394660e-04 2.398107012211e+01
9.232500000000e+02 -1.155801111100e-01 4.542537570044e-04 2.394343551982e+01
9.235000000000e+02 -1.124638780073e-01 4.494610987215e-04 2.390530688050e+01
9.237500000000e+02 -1.091797461470e-01 4.442305896612e-04 2.386670060909e+01
9.240000000000e+02 -1.057245307772e-01 4.385689032138e-04 2.382763484610e+01
9.242500000000e+02 -1.020970628790e-01 4.324857250123e-04 2.378812946998e+01
9.245000000000e+02 -9.829812083292e-02 4.259939009103e-04 2.374820610881e+01
9.247500000000e+02 -9.433020984309e-02 4.191096005453e-04 2.370788805794e+01
9.250000000000e+02 -9.019745544830e-02 4.118525120131e-04 2.366720034991e+01
9.252500000000e+02 -8.590531887625e-02 4.042459856464e-04 2.362616966045e+01
9.255000000000e+02 -8.146046309373e-02 3.963171328971e-04 2.358482437150e+01
9.257500000000e+02 -7.687052869657e-02 3.880968375562e-04 2.354319453294e+01
9.260000000000e+02 -7.214393537740e-02 3.796196544845e-04 2.350131179456e+01
9.262500000000e+02 -6.728981803226e-02 3.709236065005e-04 2.345920945897e+01
9.265000000000e+02 -6.231788978969e-02 3.620498548795e-04 2.341692239089e+01
9.267500000000e+02 -5.723842045497e-02 3.530423570988e-04 2.337448698682e+01
9.270000000000e+02 -5.206218769427e-02 3.439472406280e-04 2.333194104667e+01
9.272500000000e+02 -4.680056531492e-02 3.348121706050e-04 2.328932376848e+01
9.275000000000e+02 -4.146553257036e-02 3.256856916600e-04 2.324667557994e+01
9.277500000000e+02 -3.606975800603e-02 3.166165343646e-04 2.320403803080e+01
9.280000000000e+02 -3.062662365383e-02 3.076529470811e-04 2.316145357074e+01
9.282500000000e+02 -2.515032913251e-02 2.988419910288e-04 2.311896546747e+01
9.285000000000e+02 -1.965588677703e-02 2.902289099469e-04 2.307661755855e+01
9.287500000000e+02 -1.415909063531e-02 2.818565954481e-04 2.303445398127e+01
9.290000000000e+02 -8.676526404580e-03 2.737650533785e-04 2.299251906246e+01
9.292500000000e+02 -3.225422121228e-03 2.659910290154e-04 2.295085693731e+01
9.295000000000e+02 2.176423692874e-03 2.585676413518e-04 2.290951144502e+01
9.297500000000e+02 7.510863959059e-03 2.515241794264e-04 2.286852573350e+01
9.300000000000e+02 1.275956081931e-02 2.448858065249e-04 2.282794216374e+01
9.302500000000e+02 1.790426595491e-02 2.386735905220e-04 2.278780194175e+01
9.305000000000e+02 2.292706365455e-02 2.329043918155e-04 2.274814495031e+01
9.307500000000e+02 2.781064405653e-02 2.275907434040e-04 2.270900959218e+01
9.310000000000e+02 3.253862745353e-02 2.227409188651e-04 2.267043247392e+01
9.312500000000e+02 3.709582009076e-02 2.183589137779e-04 2.263244838710e+01
9.315000000000e+02 4.146853413430e-02 2.144445561570e-04 2.259509003351e+01
9.317500000000e+02 4.564484130658e-02 2.109935800209e-04 2.255838796823e+01
9.320000000000e+02 4.961481535513e-02 2.079975583421e-04 2.252237056024e+01
9.322500000000e+02 5.337076777275e-02 2.054441204744e-04 2.248706381245e+01
9.325000000000e+02 5.690741853936e-02 2.033168683307e-04 2.245249146670e+01
9.327500000000e+02 6.022205935380e-02 2.015956580260e-04 2.241867486198e+01
9.330000000000e+02 6.331465075107e-02 2.002566126964e-04 2.238563309361e+01
9.332500000000e+02 6.618789724538e-02 1.992724376368e-04 2.235338293349e+01
9.335000000000e+02 6.884725627907e-02 1.986124783651e-04 2.232193903904e+01
9.337500000000e+02 7.130091874336e-02 1.982430919355e-04 2.229131392876e+01
9.340000000000e+02 7.355971795022e-02 1.981278537276e-04 2.226151824326e+01
9.342500000000e+02 7.563702931606e-02 1.982279776095e-04 2.223256075769e+01
9.345000000000e+02 7.754858398002e-02 1.985025952786e-04 2.220444869596e+01
9.347500000000e+02 7.931229756507e-02 1.989092302169e-04 2.217718777589e+01
9.350000000000e+02 8.094802651725e-02 1.994041569579e-04 2.215078253298e+01
9.352500000000e+02 8.247733157177e-02 1.999429348878e-04 2.212523647897e+01
9.355000000000e+02 8.392321834128e-02 2.004809609195e-04 2.210055227798e+01
9.357500000000e+02 8.530983645685e-02 2.009738990252e-04 2.207673208810e+01
9.360000000000e+02 8.666221159678e-02 2.013782801857e-04 2.205377765848e+01
9.362500000000e+02 8.800591849351e-02 2.016518801485e-04 2.203169067250e+01
9.365000000000e+02 8.936677969200e-02 2.017542311394e-04 2.201047292461e+01
9.367500000000e+02 9.077057218829e-02 2.016473003764e-04 2.199012648742e+01
9.370000000000e+02 9.224269066320e-02 2.012955688885e-04 2.197065402707e+01
9.372500000000e+02 9.380788539316e-02 2.006664909375e-04 2.195205888317e+01
9.375000000000e+02 9.548996714074e-02 1.997307596086e-04 2.193434529055e+01
9.377500000000e+02 9.731152377810e-02 1.984623291006e-04 2.191751857421e+01
9.380000000000e+02 9.929370148789e-02 1.968388007350e-04 2.190158519304e+01
9.382500000000e+02 1.014559485665e-01 1.948414975989e-04 2.188655290727e+01
9.385000000000e+02 1.038157997484e-01 1.924554353055e-04 2.187243084569e+01
9.387500000000e+02 1.063886837976e-01 1.896692424666e-04 2.185922955321e+01
9.390000000000e+02 1.091877097925e-01 1.864750314151e-04 2.184696107261e+01
9.392500000000e+02 1.122235426295e-01 1.828682560893e-04 2.183563886445e+01
9.395000000000e+02 1.155042401835e-01 1.788474652505e-04 2.182527783937e+01
9.397500000000e+02 1.190351462627e-01 1.744140904756e-04 2.181589427526e+01
9.400000000000e+02 1.228187699235e-01 1.695721759810e-04 2.180750578999e+01
9.402500000000e+02 1.268547665591e-01 1.643281048487e-04 2.180013115973e+01
9.405000000000e+02 1.311398729947e-01 1.586903223510e-04 2.179379022695e+01
9.407500000000e+02 1.356678761649e-01 1.526690437371e-04 2.178850378471e+01
9.410000000000e+02 1.404296846644e-01 1.462760101479e-04 2.178429331932e+01
9.412500000000e+02 1.454133292190e-01 1.395242570920e-04 2.178118090206e+01
9.415000000000e+02 1.506040782112e-01 1.324278914259e-04 2.177918894481e+01
9.417500000000e+02 1.559845846205e-01 1.250019933761e-04 2.177833994814e+01
9.420000000000e+02 1.615350075963e-01 1.172624838605e-04 2.177865633879e+01
9.422500000000e+02 1.672332310451e-01 1.092260320985e-04 2.178016020128e+01
9.425000000000e+02 1.730551057115e-01 1.009100754869e-04 2.178287301210e+01
9.427500000000e+02 1.789746591606e-01 9.233272802234e-05 2.178681546826e+01
9.430000000000e+02 1.849643827315e-01 8.351278272816e-05 2.179200722537e+01
9.432500000000e+02 1.909955318388e-01 7.446986732885e-05 2.179846665371e+01
9.435000000000e+02 1.970383890202e-01 6.522443489820e-05 2.180621068179e+01
9.437500000000e+02 2.030626223438e-01 5.579780274474e-05 2.181525453894e+01
9.440000000000e+02 2.090375814953e-01 4.621223851775e-05 2.182561162695e+01
9.442500000000e+02 2.149326600892e-01 3.649103829260e-05 2.183729332650e+01
9.445000000000e+02 2.207176559064e-01 2.665860850045e-05 2.185030884721e+01
9.447500000000e+02 2.263631200732e-01 1.674056135415e-05 2.186466511003e+01
9.450000000000e+02 2.318407171748e-01 6.763766552690e-06 2.188036667890e+01
9.452500000000e+02 2.371236034553e-01 -3.243567435200e-06 2.189741562979e+01
9.455000000000e+02 2.421867766452e-01 -1.325184214402e-05 2.191581152271e+01
9.457500000000e+02 2.470074344982e-01 -2.323005701297e-05 2.193555138847e+01
9.460000000000e+02 2.515653363366e-01 -3.314574944580e-05 2.195662967563e+01
9.462500000000e+02 2.558431423212e-01 -4.296499049180e-05 2.197903828138e+01
9.465000000000e+02 2.598267447120e-01 -5.265247000709e-05 2.200276660166e+01
9.467500000000e+02 2.635055775142e-01 -6.217145124539e-05 2.202780153553e+01
9.470000000000e+02 2.668728930797e-01 -7.148359192154e-05 2.205412760413e+01
9.472500000000e+02 2.699259906536e-01 -8.054946078411e-05 2.208172698650e+01
9.475000000000e+02 2.726663938874e-01 -8.932874062289e-05 2.211057966680e+01
9.477500000000e+02 2.750999550904e-01 -9.778020269825e-05 2.214066350592e+01
9.480000000000e+02 2.772368933015e-01 -1.058622030814e-04 2.217195440584e+01
9.482500000000e+02 2.790917341335e-01 -1.135329645897e-04 2.220442640592e+01
9.485000000000e+02 2.806831762622e-01 -1.207511913032e-04 2.223805186138e+01
9.487500000000e+02 2.820338487023e-01 -1.274765769736e-04 2.227280157684e+01
9.490000000000e+02 2.831699758084e-01 -1.336703611837e-04 2.230864494759e+01
9.492500000000e+02 2.841209549613e-01 -1.392961492465e-04 2.234555014210e+01
9.495000000000e+02 2.849188368692e-01 -1.443205159015e-04 2.238348423898e+01
9.497500000000e+02 2.855977299093e-01 -1.487139118761e-04 2.242241338818e+01
9.500000000000e+02 2.861931409426e-01 -1.524511976570e-04 2.246230294388e+01
9.502500000000e+02 2.867412683267e-01 -1.555124985407e-04 2.250311762559e+01
9.505000000000e+02 2.872782602952e-01 -1.578837735681e-04 2.254482163302e+01
9.507500000000e+02 2.878394717166e-01 -1.595573890550e-04 2.258737876814e+01
9.510000000000e+02 2.884587214478e-01 -1.605325620655e-04 2.263075253591e+01
9.512500000000e+02 2.891675823844e-01 -1.608156132592e-04 2.267490623663e+01
9.515000000000e+02 2.899947055866e-01 -1.604200204567e-04 2.271980303006e+01
9.517500000000e+02 2.909652178337e-01 -1.593664824321e-04 2.276540599144e+01
9.520000000000e+02 2.921001597407e-01 -1.576828981251e-04 2.281167814178e+01
9.522500000000e+02 2.934160263104e-01 -1.554038383920e-04 2.285858245914e+01
9.525000000000e+02 2.949244022554e-01 -1.525700960665e-04 2.290608187682e+01
9.527500000000e+02 2.966316585192e-01 -1.492281725979e-04 2.295413925023e+01
9.530000000000e+02 2.985388110136e-01 -1.454294129508e-04 2.300271732843e+01
9.532500000000e+02 3.006414210104e-01 -1.412292283668e-04 2.305177867910e+01
9.535000000000e+02 3.029296775111e-01 -1.366861896775e-04 2.310128563683e+01
9.537500000000e+02 3.053885519686e-01 -1.318610991990e-04 2.315120021643e+01
9.540000000000e+02 3.079980667051e-01 -1.268159681344e-04 2.320148400893e+01
9.542500000000e+02 3.107337315948e-01 -1.216130465181e-04 2.325209811369e+01
9.545000000000e+02 3.135670547871e-01 -1.163138845773e-04 2.330300303822e+01
9.547500000000e+02 3.164661619743e-01 -1.109782370849e-04 2.335415857567e+01
9.550000000000e+02 3.193965900288e-01 -1.056633366323e-04 2.340552377322e+01
9.552500000000e+02 3.223220968222e-01 -1.004229957444e-04 2.345705681350e+01
9.555000000000e+02 3.252056186321e-01 -9.530690852313e-05 2.350871496819e+01
9.557500000000e+02 3.280102848014e-01 -9.036010875185e-05 2.356045459054e+01
9.560000000000e+02 3.307004073484e-01 -8.562238564920e-05 2.361223104742e+01
9.562500000000e+02 3.332425414118e-01 -8.112809281487e-05 2.366399876626e+01
9.565000000000e+02 3.356064531547e-01 -7.690600831719e-05 2.371571125613e+01
9.567500000000e+02 3.377660393222e-01 -7.297946463797e-05 2.376732118409e+01
9.570000000000e+02 3.397001077153e-01 -6.936671383588e-05 2.381878046307e+01
9.572500000000e+02 3.413930206951e-01 -6.608134211012e-05 2.387004038452e+01
9.575000000000e+02 3.428351552623e-01 -6.313291106912e-05 2.392105177471e+01
9.577500000000e+02 3.440231503623e-01 -6.052803884356e-05 2.397176518328e+01
9.580000000000e+02 3.449599523850e-01 -5.827132894739e-05 2.402213108906e+01
9.582500000000e+02 3.456546330488e-01 -5.636651371485e-05 2.407210013741e+01
9.585000000000e+02 3.461219992052e-01 -5.481777333258e-05 2.412162339017e+01
9.587500000000e+02 3.463820191947e-01 -5.363051094329e-05 2.417065257598e+01
9.590000000000e+02 3.464591015619e-01 -5.281246460148e-05 2.421914040704e+01
9.592500000000e+02 3.463812260781e-01 -5.237447666876e-05 2.426704078457e+01
9.595000000000e+02 3.461790311533e-01 -5.233096635060e-05 2.431430910091e+01
9.597500000000e+02 3.458848766141e-01 -5.270012451134e-05 2.436090253811e+01
9.600000000000e+02 3.455318886862e-01 -5.350371732492e-05 2.440678024322e+01
9.602500000000e+02 3.451531048775e-01 -5.476649812291e-05 2.445190365499e+01
9.605000000000e+02 3.447806612518e-01 -5.651527554682e-05 2.449623664223e+01
9.607500000000e+02 3.444451212832e-01 -5.877755303666e-05 2.453974580195e+01
9.610000000000e+02 3.441748855704e-01 -6.157998046633e-05 2.458240056560e+01
9.612500000000e+02 3.439957413426e-01 -6.494644480046e-05 2.462417346997e+01
9.615000000000e+02 3.439304941778e-01 -6.889620886854e-05 2.466504023350e+01
9.617500000000e+02 3.439987088578e-01 -7.344182760005e-05 2.470498000370e+01
9.620000000000e+02 3.442165156896e-01 -7.858733743643e-05 2.474397543077e+01
9.622500000000e+02 3.445964956915e-01 -8.432650054579e-05 2.478201282431e+01
9.625000000000e+02 3.451476212794e-01 -9.064127092556e-05 2.481908233515e+01
9.627500000000e+02 3.458752716562e-01 -9.750078931632e-05 2.485517798164e+01
9.630000000000e+02 3.467813138322e-01 -1.048604739196e-04 2.489029781443e+01
9.632500000000e+02 3.478642691419e-01 -1.126616469587e-04 2.492444404620e+01
9.635000000000e+02 3.491195831006e-01 -1.208316831049e-04 2.495762305618e+01
9.637500000000e+02 3.505399902582e-01 -1.292843912748e-04 2.498984549643e+01
9.640000000000e+02 3.521159725346e-01 -1.379208536146e-04 2.502112635313e+01
9.642500000000e+02 3.538363095778e-01 -1.466306977159e-04 2.505148494562e+01
9.645000000000e+02 3.556886679062e-01 -1.552937129544e-04 2.508094493701e+01
9.647500000000e+02 3.576601912755e-01 -1.637818410118e-04 2.510953432039e+01
9.650000000000e+02 3.597380373230e-01 -1.719615559804e-04 2.513728534436e+01
9.652500000000e+02 3.619097809323e-01 -1.796965519681e-04 2.516423445587e+01
9.655000000000e+02 3.641636394076e-01 -1.868507811631e-04 2.519042216507e+01
9.657500000000e+02 3.664884556938e-01 -1.932917201326e-04 2.521589291345e+01
9.660000000000e+02 3.688734259709e-01 -1.988938328714e-04 2.524069490004e+01
9.662500000000e+02 3.713075732196e-01 -2.035420940161e-04 2.526487984965e+01
9.665000000000e+02 3.737790020798e-01 -2.071354129383e-04 2.528850276386e+01
9.667500000000e+02 3.762740312143e-01 -2.095897654798e-04 2.531162170797e+01
9.670000000000e+02 3.787762750244e-01 -2.108409389884e-04 2.533429736296e+01
9.672500000000e+02 3.812658298726e-01 -2.108465430903e-04 2.535659275047e+01
9.675000000000e+02 3.837186797185e-01 -2.095872306980e-04 2.537857291105e+01
9.677500000000e+02 3.861064034027e-01 -2.070670080818e-04 2.540030436030e+01
9.680000000000e+02 3.883963241802e-01 -2.033125662483e-04 2.542185484941e+01
9.682500000000e+02 3.905520576572e-01 -1.983716465769e-04 2.544329277350e+01
9.685000000000e+02 3.925345223614e-01 -1.923105656467e-04 2.546468691708e+01
9.687500000000e+02 3.943032865847e-01 -1.852111134522e-04 2.548610598411e+01
9.690000000000e+02 3.958181698532e-01 -1.771670038520e-04 2.550761813772e+01
9.692500000000e+02 3.970409866798e-01 -1.682802805054e-04 2.552929079631e+01
9.695000000000e+02 3.979372318213e-01 -1.586577558864e-04 2.555119008785e+01
9.697500000000e+02 3.984776409155e-01 -1.484079866194e-04 2.557338070314e+01
9.700000000000e+02 3.986394566880e-01 -1.376386491434e-04 2.559592539361e+01
9.702500000000e+02 3.984073882798e-01 -1.264547795345e-04 2.561888471190e+01
9.705000000000e+02 3.977742257037e-01 -1.149577054327e-04 2.564231675141e+01
9.707500000000e+02 3.967411148714e-01 -1.032444986692e-04 2.566627664269e+01
9.710000000000e+02 3.953175954687e-01 -9.140813981106e-05 2.569081628842e+01
9.712500000000e+02 3.935214135188e-01 -7.953794019539e-05 2.571598393172e+01
9.715000000000e+02 3.913782225306e-01 -6.772030353858e-05 2.574182384786e+01
9.717500000000e+02 3.889211435749e-01 -5.603936175594e-05 2.576837579522e+01
9.720000000000e+02 3.861902541552e-01 -4.457774620976e-05 2.579567469294e+01
9.722500000000e+02 3.832319113773e-01 -3.341716637486e-05 2.582375021165e+01
9.725000000000e+02 3.800978835551e-01 -2.263887610904e-05 2.585262637283e+01
9.727500000000e+02 3.768441905723e-01 -1.232401578476e-05 2.588232120700e+01
9.730000000000e+02 3.735296134566e-01 -2.553866759790e-06 2.591284640532e+01
9.732500000000e+02 3.702138358598e-01 6.589981266178e-06 2.594420703785e+01
9.735000000000e+02 3.669552681039e-01 1.502558893404e-05 2.597640125713e+01
9.737500000000e+02 3.638086591793e-01 2.267079830440e-05 2.600942006199e+01
9.740000000000e+02 3.608226751885e-01 2.944367324540e-05 2.604324701451e+01
9.742500000000e+02 3.580376978011e-01 3.526340760952e-05 2.607785814266e+01
9.745000000000e+02 3.554840515085e-01 4.005183992974e-05 2.611322154198e+01
9.747500000000e+02 3.531809561377e-01 4.373565707344e-05 2.614929727237e+01
9.750000000000e+02 3.511363528056e-01 4.624933830274e-05 2.618603728940e+01
9.752500000000e+02 3.493476691602e-01 4.753869216532e-05 2.622338512110e+01
9.755000000000e+02 3.478035367601e-01 4.756490998059e-05 2.626127606811e+01
9.757500000000e+02 3.464862537607e-01 4.630862312538e-05 2.629963701885e+01
9.760000000000e+02 3.453747608147e-01 4.377380837300e-05 2.633838683894e+01
9.762500000000e+02 3.444477592634e-01 3.999055372976e-05 2.637743658271e+01
9.765000000000e+02 3.436866129864e-01 3.501695392832e-05 2.641668986951e+01
9.767500000000e+02 3.430776742605e-01 2.893963545292e-05 2.645604351815e+01
9.770000000000e+02 3.426137484758e-01 2.187207535230e-05 2.649538833066e+01
9.772500000000e+02 3.422945442717e-01 1.395123154799e-05 2.653460965003e+01
9.775000000000e+02 3.421260551293e-01 5.332704366940e-06 2.657358845666e+01
9.777500000000e+02 3.421190095821e-01 -3.815502472072e-06 2.661220202338e+01
9.780000000000e+02 3.422866026867e-01 -1.331987491266e-05 2.665032489234e+01
9.782500000000e+02 3.426418164720e-01 -2.300853657260e-05 2.668782982388e+01
9.785000000000e+02 3.431947084210e-01 -3.271795091650e-05 2.672458845341e+01
9.787500000000e+02 3.439499768383e-01 -4.229856686242e-05 2.676047221656e+01
9.790000000000e+02 3.449050789267e-01 -5.161906363968e-05 2.679535306700e+01
9.792500000000e+02 3.460490972000e-01 -6.056892992701e-05 2.682910436821e+01
9.795000000000e+02 3.473623956479e-01 -6.905938062244e-05 2.686160148933e+01
9.797500000000e+02 3.488170375798e-01 -7.702264131794e-05 2.689272272595e+01
9.800000000000e+02 3.503778318849e-01 -8.441000305926e-05 2.692235007895e+01
9.802500000000e+02 3.520038300296e-01 -9.118899549684e-05 2.695037011569e+01
9.805000000000e+02 3.536500790996e-01 -9.734004976570e-05 2.697667480946e+01
9.807500000000e+02 3.552694731998e-01 -1.028531816218e-04 2.700116240675e+01
9.810000000000e+02 3.568145748143e-01 -1.077248800182e-04 2.702373823265e+01
9.812500000000e+02 3.582393519124e-01 -1.119554676630e-04 2.704431542369e+01
9.815000000000e+02 3.595008207659e-01 -1.155470880474e-04 2.706281569711e+01
9.817500000000e+02 3.605606120693e-01 -1.185022457594e-04 2.707916977994e+01
9.820000000000e+02 3.613864788054e-01 -1.208229167141e-04 2.709331795982e+01
9.822500000000e+02 3.619537381740e-01 -1.225102176330e-04 2.710521051473e+01
9.825000000000e+02 3.622465831287e-01 -1.235644248951e-04 2.711480788971e+01
9.827500000000e+02 3.622591386043e-01 -1.239854827806e-04 2.712208098681e+01
9.830000000000e+02 3.619960971329e-01 -1.237739190675e-04 2.712701140624e+01
9.832500000000e+02 3.614727353788e-01 -1.229321554223e-04 2.712959156584e+01
9.835000000000e+02 3.607141207324e-01 -1.214662025147e-04 2.712982479075e+01
9.837500000000e+02 3.597534246019e-01 -1.193878393980e-04 2.712772550468e+01
9.840000000000e+02 3.586293190849e-01 -1.167169745824e-04 2.712331921802e+01
9.842500000000e+02 3.573825882202e-01 -1.134840483067e-04 2.711664239750e+01
9.845000000000e+02 3.560522809193e-01 -1.097322960849e-04 2.710774235456e+01
9.847500000000e+02 3.546717627939e-01 -1.055191759024e-04 2.709667671071e+01
9.850000000000e+02 3.532652506955e-01 -1.009169253400e-04 2.708351289174e+01
9.852500000000e+02 3.518452404971e-01 -9.601151622221e-05 2.706832717084e+01
9.855000000000e+02 3.504113343111e-01 -9.090013463397e-05 2.705120365383e+01
9.857500000000e+02 3.489506726171e-01 -8.568697094692e-05 2.703223307371e+01
9.860000000000e+02 3.474400192090e-01 -8.047749050676e-05 2.701151137181e+01
9.862500000000e+02 3.458493717414e-01 -7.537178753448e-05 2.698913835093e+01
9.865000000000e+02 3.441466341267e-01 -7.045749847298e-05 2.696521631488e+01
9.867500000000e+02 3.423028165692e-01 -6.580320103557e-05 2.693984888687e+01
9.870000000000e+02 3.402970389238e-01 -6.145293257073e-05 2.691313988448e+01
9.872500000000e+02 3.381206735025e-01 -5.742275056106e-05 2.688519254587e+01
9.875000000000e+02 3.357799957054e-01 -5.369977867759e-05 2.685610892114e+01
9.877500000000e+02 3.332969193471e-01 -5.024410472445e-05 2.682598948044e+01
9.880000000000e+02 3.307076435241e-01 -4.699343080127e-05 2.679493289956e+01
9.882500000000e+02 3.280593185605e-01 -4.387023116116e-05 2.676303593027e+01
9.885000000000e+02 3.254051164794e-01 -4.079049442263e-05 2.673039336608e+01
9.887500000000e+02 3.227983679884e-01 -3.767322432260e-05 2.669709785008e+01
9.890000000000e+02 3.202865104752e-01 -3.444955876139e-05 2.666323971423e+01
9.892500000000e+02 3.179057082604e-01 -3.107046108214e-05 2.662890660982e+01
9.895000000000e+02 3.156768513415e-01 -2.751186597659e-05 2.659418307840e+01
9.897500000000e+02 3.136035335652e-01 -2.377705394722e-05 2.655914988896e+01
9.900000000000e+02 3.116722000437e-01 -1.989548452700e-05 2.652388345585e+01
9.902500000000e+02 3.098545230745e-01 -1.591874450586e-05 2.648845508904e+01
9.905000000000e+02 3.081115561687e-01 -1.191377650524e-05 2.645293046042e+01
9.907500000000e+02 3.063991959221e-01 -7.954794810770e-06 2.641736904261e+01
9.910000000000e+02 3.046740649423e-01 -4.114466024200e-06 2.638182386708e+01
9.912500000000e+02 3.028991664540e-01 -4.560047663100e-07 2.634634136062e+01
9.915000000000e+02 3.010484153668e-01 2.973240931970e-06 2.631096153053e+01
9.917500000000e+02 2.991096258664e-01 6.145521239040e-06 2.627571823019e+01
9.920000000000e+02 2.970854583731e-01 9.053435987340e-06 2.624063971709e+01
9.922500000000e+02 2.949924241239e-01 1.170794770391e-05 2.620574920650e+01
9.925000000000e+02 2.928580003899e-01 1.413395671845e-05 2.617106558520e+01
9.927500000000e+02 2.907164614644e-01 1.636372868564e-05 2.613660400776e+01
9.930000000000e+02 2.886039023908e-01 1.842944296648e-05 2.610237651100e+01
9.932500000000e+02 2.865532761531e-01 2.035607459135e-05 2.606839242805e+01
9.935000000000e+02 2.845900334690e-01 2.215536897594e-05 2.603465870101e+01
9.937500000000e+02 2.827289775863e-01 2.382188268074e-05 2.600118003040e+01
9.940000000000e+02 2.809726694987e-01 2.533151931833e-05 2.596795889916e+01
9.942500000000e+02 2.793115607538e-01 2.664281162681e-05 2.593499546640e+01
9.945000000000e+02 2.777256944992e-01 2.770074186445e-05 2.590228744505e+01
9.947500000000e+02 2.761877048414e-01 2.844250053460e-05 2.586982994018e+01
9.950000000000e+02 2.746666119969e-01 2.880447015888e-05 2.583761535343e+01
9.952500000000e+02 2.731318685961e-01 2.872965680371e-05 2.580563333526e+01
9.955000000000e+02 2.715571003900e-01 2.817443553856e-05 2.577387088218e+01
9.957500000000e+02 2.699230630645e-01 2.711399950709e-05 2.574231250795e+01
9.960000000000e+02 2.682194634192e-01 2.554589597087e-05 2.571094055753e+01
9.962500000000e+02 2.664454704707e-01 2.349135699409e-05 2.567973560430e+01
9.965000000000e+02 2.646089386181e-01 2.099430353192e-05 2.564867687379e+01
9.967500000000e+02 2.627244749879e-01 1.811860847770e-05 2.561774273990e+01
9.970000000000e+02 2.608107181479e-01 1.494367905724e-05 2.558691113694e+01
9.972500000000e+02 2.588871882431e-01 1.155930961576e-05 2.555615993923e+01
9.975000000000e+02 2.569711643757e-01 8.060280637420e-06 2.552546722468e+01
9.977500000000e+02 2.550749626367e-01 4.541576661580e-06 2.549481142684e+01
9.980000000000e+02 2.532039344664e-01 1.094490042050e-06 2.546417140406e+01
9.982500000000e+02 2.513554545559e-01 -2.196133061570e-06 2.543352632850e+01
9.985000000000e+02 2.495188495068e-01 -5.252724448710e-06 2.540285557936e+01
9.987500000000e+02 2.476763362633e-01 -8.004864635920e-06 2.537213849622e+01
9.990000000000e+02 2.458046897822e-01 -1.038785733666e-05 2.534135417466e+01
9.992500000000e+02 2.438774270781e-01 -1.234060433446e-05 2.531048128946e+01
9.995000000000e+02 2.418672246950e-01 -1.380331215510e-05 2.527949788002e+01
9.997500000000e+02 2.397482018787e-01 -1.471526304990e-05 2.524838133493e+01
1.000000000000e+03 2.374978660969e-01 -1.501329368337e-05 2.521710832696e+01
1.000250000000e+03 2.350984840331e-01 -1.463110662532e-05 2.518565496137e+01
1.000500000000e+03 2.325377798285e-01 -1.349969071873e-05 2.515399686419e+01
1.000750000000e+03 2.298089506502e-01 -1.154873144763e-05 2.512210946768e+01
1.001000000000e+03 2.269100636845e-01 -8.708967793820e-06 2.508996823165e+01
1.001250000000e+03 2.238429817896e-01 -4.915213972250e-06 2.505754886248e+01
1.001500000000e+03 2.206120323332e-01 -1.097552380500e-07 2.502482761899e+01
1.001750000000e+03 2.172226038111e-01 5.754277335790e-06 2.499178146797e+01
1.002000000000e+03 2.136798906843e-01 1.270983090784e-05 2.495838824439e+01
1.002250000000e+03 2.099879674925e-01 2.077346271348e-05 2.492462674904e+01
1.002500000000e+03 2.061492619001e-01 2.994375523204e-05 2.489047673013e+01
1.002750000000e+03 2.021645746057e-01 4.020045252414e-05 2.485591894435e+01
1.003000000000e+03 1.980335083900e-01 5.150464149637e-05 2.482093505251e+01
1.003250000000e+03 1.937553144020e-01 6.379964691363e-05 2.478550756489e+01
1.003500000000e+03 1.893300136731e-01 7.701253901665e-05 2.474961978558e+01
1.003750000000e+03 1.847595814629e-01 9.105617017633e-05 2.471325570135e+01
1.004000000000e+03 1.800491843690e-01 1.058311629404e-04 2.467640004768e+01
1.004250000000e+03 1.752081358450e-01 1.212280654900e-04 2.463903827492e+01
1.004500000000e+03 1.702505394948e-01 1.371295238386e-04 2.460115656491e+01
1.004750000000e+03 1.651956269312e-01 1.534117621308e-04 2.456274200712e+01
1.005000000000e+03 1.600675881041e-01 1.699459299520e-04 2.452378268461e+01
1.005250000000e+03 1.548949952237e-01 1.865992227889e-04 2.448426777919e+01
1.005500000000e+03 1.497099796755e-01 2.032356328009e-04 2.444418783635e+01
1.005750000000e+03 1.445470153461e-01 2.197166425985e-04 2.440353482387e+01
1.006000000000e+03 1.394416606101e-01 2.359017699270e-04 2.436230232859e+01
1.006250000000e+03 1.344292588888e-01 2.516494526999e-04 2.432048572862e+01
1.006500000000e+03 1.295436514467e-01 2.668180216125e-04 2.427808220320e+01
1.006750000000e+03 1.248161666119e-01 2.812669263495e-04 2.423509091971e+01
1.007000000000e+03 1.202747446252e-01 2.948582999630e-04 2.419151297781e+01
1.007250000000e+03 1.159434187484e-01 3.074588789059e-04 2.414735153767e+01
1.007500000000e+03 1.118419943696e-01 3.189420881811e-04 2.410261172820e+01
1.007750000000e+03 1.079860336619e-01 3.291904414119e-04 2.405730073901e+01
1.008000000000e+03 1.043869899175e-01 3.380978424476e-04 2.401142771796e+01
1.008250000000e+03 1.010525105967e-01 3.455720475629e-04 2.396500384209e+01
1.008500000000e+03 9.798678891823e-02 3.515368275642e-04 2.391804228694e+01
1.008750000000e+03 9.519094255417e-02 3.559337990793e-04 2.387055821905e+01
1.009000000000e+03 9.266331667755e-02 3.587241977829e-04 2.382256887223e+01
1.009250000000e+03 9.039972955679e-02 3.598899369711e-04 2.377409356687e+01
1.009500000000e+03 8.839359352809e-02 3.594344455907e-04 2.372515377151e+01
1.009750000000e+03 8.663596062493e-02 3.573827304062e-04 2.367577314972e+01
1.010000000000e+03 8.511542959260e-02 3.537814992622e-04 2.362597766018e+01
1.010250000000e+03 8.381804006113e-02 3.486985084816e-04 2.357579559554e+01
1.010500000000e+03 8.272712453109e-02 3.422216798848e-04 2.352525763742e+01
1.010750000000e+03 8.182318296177e-02 3.344579111222e-04 2.347439689701e+01
1.011000000000e+03 8.108381188978e-02 3.255316726016e-04 2.342324892472e+01
1.011250000000e+03 8.048376641758e-02 3.155832097886e-04 2.337185169331e+01
1.011500000000e+03 7.999506547280e-02 3.047669702366e-04 2.332024557551e+01
1.011750000000e+03 7.958730518966e-02 2.932495089947e-04 2.326847326276e+01
1.012000000000e+03 7.922806050933e-02 2.812075105068e-04 2.321657968520e+01
1.012250000000e+03 7.888345099542e-02 2.688254948432e-04 2.316461188833e+01
1.012500000000e+03 7.851872726214e-02 2.562938184900e-04 2.311261889396e+01
1.012750000000e+03 7.809903039374e-02 2.438061300871e-04 2.306065155381e+01
1.013000000000e+03 7.759008491402e-02 2.315570931906e-04 2.300876236421e+01
1.013250000000e+03 7.695898066281e-02 2.197397253035e-04 2.295700529211e+01
1.013500000000e+03 7.617486042021e-02 2.085429961571e-04 2.290543557381e+01
1.013750000000e+03 7.520955513561e-02 1.981492089800e-04 2.285410951592e+01
1.014000000000e+03 7.403816336124e-02 1.887313121403e-04 2.280308428810e+01
1.014250000000e+03 7.263948634770e-02 1.804504774824e-04 2.275241770921e+01
1.014500000000e+03 7.099636779936e-02 1.734535899553e-04 2.270216802393e+01
1.014750000000e+03 6.909591896154e-02 1.678708616330e-04 2.265239369346e+01
1.015000000000e+03 6.692963142838e-02 1.638136844779e-04 2.260315315977e+01
1.015250000000e+03 6.449337818507e-02 1.613727324843e-04 2.255450463350e+01
1.015500000000e+03 6.178734445294e-02 1.606163181455e-04 2.250650586300e+01
1.015750000000e+03 5.881587833739e-02 1.615890771967e-04 2.245921391385e+01
1.016000000000e+03 5.558725677776e-02 1.643111292181e-04 2.241268496288e+01
1.016250000000e+03 5.211346568606e-02 1.687774402182e-04 2.236697408058e+01
1.016500000000e+03 4.840989751268e-02 1.749577509107e-04 2.232213504183e+01
1.016750000000e+03 4.449502418283e-02 1.827969499992e-04 2.227822014219e+01
1.017000000000e+03 4.039011082528e-02 1.922157833700e-04 2.223528003253e+01
1.017250000000e+03 3.611885744229e-02 2.031119431934e-04 2.219336357196e+01
1.017500000000e+03 3.170705607699e-02 2.153615976224e-04 2.215251770176e+01
1.017750000000e+03 2.718224495454e-02 2.288213364636e-04 2.211278734172e+01
1.018000000000e+03 2.257330185375e-02 2.433302686423e-04 2.207421529793e+01
1.018250000000e+03 1.791011049672e-02 2.587124653415e-04 2.203684221307e+01
1.018500000000e+03 1.322312129285e-02 2.747797211270e-04 2.200070651838e+01
1.018750000000e+03 8.542935244356e-03 2.913343894364e-04 2.196584441243e+01
1.019000000000e+03 3.899870770470e-03 3.081722796117e-04 2.193228986627e+01
1.019250000000e+03 -6.765324860160e-04 3.250860450182e-04 2.190007461634e+01
1.019500000000e+03 -5.157923269837e-03 3.418680975202e-04 2.186922822577e+01
1.019750000000e+03 -9.517684341731e-03 3.583136874808e-04 2.183977808681e+01
1.020000000000e+03 -1.373134194006e-02 3.742239559071e-04 2.181174951335e+01
1.020250000000e+03 -1.777708264546e-02 3.894088862705e-04 2.178516575037e+01
1.020500000000e+03 -2.163613210868e-02 4.036901967510e-04 2.176004809076e+01
1.020750000000e+03 -2.529320163052e-02 4.169038672237e-04 2.173641587933e+01
1.021000000000e+03 -2.873678390207e-02 4.289026119953e-04 2.171428663843e+01
1.021250000000e+03 -3.195947863161e-02 4.395579726537e-04 2.169367606051e+01
1.021500000000e+03 -3.495816796878e-02 4.487623305763e-04 2.167459813092e+01
1.021750000000e+03 -3.773417955357e-02 4.564304216216e-04 2.165706510951e+01
1.022000000000e+03 -4.029331620047e-02 4.625006085529e-04 2.164108758599e+01
1.022250000000e+03 -4.264580722345e-02 4.669358602924e-04 2.162667452283e+01
1.022500000000e+03 -4.480617773354e-02 4.697243432093e-04 2.161383324090e+01
1.022750000000e+03 -4.679302615414e-02 4.708795991709e-04 2.160256937221e+01
1.023000000000e+03 -4.862868780833e-02 4.704405404276e-04 2.159288691268e+01
1.023250000000e+03 -5.033885984743e-02 4.684707968113e-04 2.158478808782e+01
1.023500000000e+03 -5.195211825507e-02 4.650580069958e-04 2.157827338213e+01
1.023750000000e+03 -5.349939153293e-02 4.603125183596e-04 2.157334143244e+01
1.024000000000e+03 -5.501339524828e-02 4.543657975688e-04 2.156998891402e+01
1.024250000000e+03 -5.652800738816e-02 4.473686432776e-04 2.156821053630e+01
1.024500000000e+03 -5.807764792322e-02 4.394889707150e-04 2.156799890229e+01
1.024750000000e+03 -5.969662789311e-02 4.309094131978e-04 2.156934445411e+01
1.025000000000e+03 -6.141851569028e-02 4.218245149969e-04 2.157223532894e+01
1.025250000000e+03 -6.327550588075e-02 4.124379717878e-04 2.157665737946e+01
1.025500000000e+03 -6.529781155827e-02 4.029595576157e-04 2.158259404796e+01
1.025750000000e+03 -6.751309203061e-02 3.936019865151e-04 2.159002633664e+01
1.026000000000e+03 -6.994591947795e-02 3.845777038221e-04 2.159893277639e+01
1.026250000000e+03 -7.261728833264e-02 3.760957528421e-04 2.160928943117e+01
1.026500000000e+03 -7.554419581802e-02 3.683585585107e-04 2.162106983931e+01
1.026750000000e+03 -7.873926297196e-02 3.615587590405e-04 2.163424515110e+01
1.027000000000e+03 -8.221044335172e-02 3.558762227030e-04 2.164878413481e+01
1.027250000000e+03 -8.596080477712e-02 3.514752618922e-04 2.166465319505e+01
1.027500000000e+03 -8.998837021420e-02 3.485020074060e-04 2.168181661517e+01
1.027750000000e+03 -9.428606920656e-02 3.470820830447e-04 2.170023652479e+01
1.028000000000e+03 -9.884173897821e-02 3.473185148080e-04 2.171987321179e+01
1.028250000000e+03 -1.036382417499e-01 3.492900117623e-04 2.174068514804e+01
1.028500000000e+03 -1.086536406781e-01 3.530495621500e-04 2.176262926174e+01
1.028750000000e+03 -1.138614749167e-01 3.586234474938e-04 2.178566109668e+01
1.029000000000e+03 -1.192310969424e-01 3.660105351275e-04 2.180973513214e+01
1.029250000000e+03 -1.247281131404e-01 3.751820795036e-04 2.183480487132e+01
1.029500000000e+03 -1.303148733963e-01 3.860819069948e-04 2.186082315647e+01
1.029750000000e+03 -1.359510269699e-01 3.986269978967e-04 2.188774249989e+01
1.030000000000e+03 -1.415941584437e-01 4.127084916851e-04 2.191551516175e+01
1.030250000000e+03 -1.472004385522e-01 4.281930006396e-04 2.194409362602e+01
1.030500000000e+03 -1.527253429340e-01 4.449244055709e-04 2.197343064838e+01
1.030750000000e+03 -1.581243813961e-01 4.627259522844e-04 2.200347973827e+01
1.031000000000e+03 -1.633538452155e-01 4.814026000763e-04 2.203419519969e+01
1.031250000000e+03 -1.683715681662e-01 5.007437891215e-04 2.206553261201e+01
1.031500000000e+03 -1.731376578360e-01 5.205262640260e-04 2.209744884960e+01
1.031750000000e+03 -1.776152269203e-01 5.405174010973e-04 2.212990252394e+01
1.032000000000e+03 -1.817710671682e-01 5.604784087209e-04 2.216285411757e+01
1.032250000000e+03 -1.855762759406e-01 5.801675778178e-04 2.219626610884e+01
1.032500000000e+03 -1.890068324278e-01 5.993441047904e-04 2.223010333731e+01
1.032750000000e+03 -1.920440839276e-01 6.177715286385e-04 2.226433308875e+01
1.033000000000e+03 -1.946751379844e-01 6.352211180057e-04 2.229892514370e+01
1.033250000000e+03 -1.968931847705e-01 6.514754483550e-04 2.233385207922e+01
1.033500000000e+03 -1.986976876431e-01 6.663315444123e-04 2.236908923420e+01
1.033750000000e+03 -2.000944784518e-01 6.796040226946e-04 2.240461483121e+01
1.034000000000e+03 -2.010957203165e-01 6.911278220796e-04 2.244040985845e+01
1.034250000000e+03 -2.017197814750e-01 7.007610831332e-04 2.247645828643e+01
1.034500000000e+03 -2.019909553515e-01 7.083871293419e-04 2.251274674727e+01
1.034750000000e+03 -2.019391043812e-01 7.139166633412e-04 2.254926470468e+01
1.035000000000e+03 -2.015991619342e-01 7.172890220904e-04 2.258600405556e+01
1.035250000000e+03 -2.010105640583e-01 7.184735730175e-04 2.262295921968e+01
1.035500000000e+03 -2.002165684608e-01 7.174702350950e-04 2.266012669900e+01
1.035750000000e+03 -1.992635148493e-01 7.143097960820e-04 2.269750493454e+01
1.036000000000e+03 -1.982000055497e-01 7.090537734146e-04 2.273509411179e+01
1.036250000000e+03 -1.970760494639e-01 7.017936311329e-04 2.277289566597e+01
1.036500000000e+03 -1.959421670005e-01 6.926497396450e-04 2.281091206980e+01
1.036750000000e+03 -1.948484806084e-01 6.817697794757e-04 2.284914641020e+01
1.037000000000e+03 -1.938437871571e-01 6.693268829987e-04 2.288760213251e+01
1.037250000000e+03 -1.929746825299e-01 6.555171064024e-04 2.292628246589e+01
1.037500000000e+03 -1.922846964530e-01 6.405567198783e-04 2.296519012246e+01
1.037750000000e+03 -1.918134595035e-01 6.246792268226e-04 2.300432698871e+01
1.038000000000e+03 -1.915960135768e-01 6.081320308320e-04 2.304369351971e+01
1.038250000000e+03 -1.916621036194e-01 5.911728121154e-04 2.308328860486e+01
1.038500000000e+03 -1.920356962529e-01 5.740658554123e-04 2.312310896817e+01
1.038750000000e+03 -1.927344859569e-01 5.570781436388e-04 2.316314907013e+01
1.039000000000e+03 -1.937696601921e-01 5.404753911027e-04 2.320340056732e+01
1.039250000000e+03 -1.951456775583e-01 5.245180429602e-04 2.324385225162e+01
1.039500000000e+03 -1.968602704457e-01 5.094574466841e-04 2.328448974348e+01
1.039750000000e+03 -1.989045968274e-01 4.955320205934e-04 2.332529521594e+01
1.040000000000e+03 -2.012634454908e-01 4.829635732807e-04 2.336624745400e+01
1.040250000000e+03 -2.039156668727e-01 4.719540208136e-04 2.340732168969e+01
1.040500000000e+03 -2.068347326741e-01 4.626823239258e-04 2.344848949842e+01
1.040750000000e+03 -2.099893239337e-01 4.553016129903e-04 2.348971902230e+01
1.041000000000e+03 -2.133441215169e-01 4.499369532563e-04 2.353097495100e+01
1.041250000000e+03 -2.168606213659e-01 4.466833655280e-04 2.357221875005e+01
1.041500000000e+03 -2.204980664011e-01 4.456044916410e-04 2.361340875721e+01
1.041750000000e+03 -2.242143372686e-01 4.467314951061e-04 2.365450064839e+01
1.042000000000e+03 -2.279669407643e-01 4.500627329833e-04 2.369544768134e+01
1.042250000000e+03 -2.317139808493e-01 4.555639431824e-04 2.373620098807e+01
1.042500000000e+03 -2.354150497886e-01 4.631687382927e-04 2.377671022956e+01
1.042750000000e+03 -2.390321516648e-01 4.727799627892e-04 2.381692385069e+01
1.043000000000e+03 -2.425305010227e-01 4.842713561078e-04 2.385678969217e+01
1.043250000000e+03 -2.458792526248e-01 4.974896740767e-04 2.389625562678e+01
1.043500000000e+03 -2.490521497331e-01 5.122573913694e-04 2.393526994281e+01
1.043750000000e+03 -2.520280282656e-01 5.283756889047e-04 2.397378205487e+01
1.044000000000e+03 -2.547912059889e-01 5.456278466585e-04 2.401174303596e+01
1.044250000000e+03 -2.573317371816e-01 5.637829359712e-04 2.404910633727e+01
1.044500000000e+03 -2.596455136951e-01 5.825996760429e-04 2.408582819137e+01
1.044750000000e+03 -2.617342298894e-01 6.018304833528e-04 2.412186830719e+01
1.045000000000e+03 -2.636051951965e-01 6.212255524185e-04 2.415719036122e+01
1.045250000000e+03 -2.652710302545e-01 6.405370589649e-04 2.419176262328e+01
1.045500000000e+03 -2.667491821831e-01 6.595230217992e-04 2.422555823991e+01
1.045750000000e+03 -2.680613870028e-01 6.779513765388e-04 2.425855588284e+01
1.046000000000e+03 -2.692329494524e-01 6.956034090821e-04 2.429073991064e+01
1.046250000000e+03 -2.702919984206e-01 7.122772898117e-04 2.432210087269e+01
1.046500000000e+03 -2.712686316845e-01 7.277910140281e-04 2.435263567060e+01
1.046750000000e+03 -2.721939807771e-01 7.419848190538e-04 2.438234768920e+01
1.047000000000e+03 -2.730993209228e-01 7.547235458601e-04 2.441124702778e+01
1.047250000000e+03 -2.740151041050e-01 7.658981252821e-04 2.443935046147e+01
1.047500000000e+03 -2.749700083288e-01 7.754265135481e-04 2.446668135233e+01
1.047750000000e+03 -2.759900945358e-01 7.832544608264e-04 2.449326962079e+01
1.048000000000e+03 -2.770979606046e-01 7.893552918098e-04 2.451915147054e+01
1.048250000000e+03 -2.783120241404e-01 7.937293508576e-04 2.454436912606e+01
1.048500000000e+03 -2.796459182621e-01 7.964028773399e-04 2.456897047828e+01
1.048750000000e+03 -2.811080073148e-01 7.974262429029e-04 2.459300863267e+01
1.049000000000e+03 -2.827010891491e-01 7.968720208223e-04 2.461654146366e+01
1.049250000000e+03 -2.844222298249e-01 7.948323585270e-04 2.463963103957e+01
1.049500000000e+03 -2.862627814903e-01 7.914161558608e-04 2.466234303163e+01
1.049750000000e+03 -2.882085794248e-01 7.867459207840e-04 2.468474608936e+01
1.050000000000e+03 -2.902402926322e-01 7.809545844099e-04 2.470691117056e+01
1.050250000000e+03 -2.923339515051e-01 7.741820610371e-04 2.472891088446e+01
1.050500000000e+03 -2.944615892201e-01 7.665719901350e-04 2.475081877108e+01
1.050750000000e+03 -2.965920192146e-01 7.582684210508e-04 2.477270866277e+01
1.051000000000e+03 -2.986917094738e-01 7.494128587360e-04 2.479465401400e+01
1.051250000000e+03 -3.007256821423e-01 7.401414215859e-04 2.481672721715e+01
1.051500000000e+03 -3.026584967754e-01 7.305824390039e-04 2.483899908087e+01
1.051750000000e+03 -3.044551962580e-01 7.208546674193e-04 2.486153824703e+01
1.052000000000e+03 -3.060821942604e-01 7.110654236242e-04 2.488441063139e+01
1.052250000000e+03 -3.075081936877e-01 7.013096261684e-04 2.490767910809e+01
1.052500000000e+03 -3.087048979313e-01 6.916690234760e-04 2.493140296871e+01
1.052750000000e+03 -3.096477379670e-01 6.822121992691e-04 2.495563778679e+01
1.053000000000e+03 -3.103163676818e-01 6.729946505858e-04 2.498043496929e+01
1.053250000000e+03 -3.106951472766e-01 6.640596406212e-04 2.500584177940e+01
1.053500000000e+03 -3.107733827609e-01 6.554390539799e-04 2.503190097795e+01
1.053750000000e+03 -3.105455371760e-01 6.471546637684e-04 2.505865100082e+01
1.054000000000e+03 -3.100112416512e-01 6.392196007937e-04 2.508612569883e+01
1.054250000000e+03 -3.091752199172e-01 6.316400710249e-04 2.511435448956e+01
1.054500000000e+03 -3.080471072416e-01 6.244170317807e-04 2.514336233285e+01
1.054750000000e+03 -3.066411620227e-01 6.175479330988e-04 2.517316996010e+01
1.055000000000e+03 -3.049758644225e-01 6.110282705828e-04 2.520379372157e+01
1.055250000000e+03 -3.030734599560e-01 6.048531872996e-04 2.523524584892e+01
1.055500000000e+03 -3.009594335484e-01 5.990188497628e-04 2.526753449391e+01
1.055750000000e+03 -2.986619216918e-01 5.935236284000e-04 2.530066381798e+01
1.056000000000e+03 -2.962110805163e-01 5.883690376296e-04 2.533463405698e+01
1.056250000000e+03 -2.936384438814e-01 5.835604309999e-04 2.536944156192e+01
1.056500000000e+03 -2.909762658706e-01 5.791073989083e-04 2.540507881429e+01
1.056750000000e+03 -2.882568872604e-01 5.750239125503e-04 2.544153436797e+01
1.057000000000e+03 -2.855121467968e-01 5.713281214469e-04 2.547879299059e+01
1.057250000000e+03 -2.827728446762e-01 5.680418968435e-04 2.551683530552e+01
1.057500000000e+03 -2.800683048441e-01 5.651902385870e-04 2.555563782370e+01
1.057750000000e+03 -2.774260510260e-01 5.628001935410e-04 2.559517296287e+01
1.058000000000e+03 -2.748715897817e-01 5.608997451354e-04 2.563540854790e+01
1.058250000000e+03 -2.724283446043e-01 5.595164404230e-04 2.567630799109e+01
1.058500000000e+03 -2.701177111888e-01 5.586759167494e-04 2.571782997452e+01
1.058750000000e+03 -2.679592506577e-01 5.584006394006e-04 2.575992813156e+01
1.059000000000e+03 -2.659709601932e-01 5.587083344169e-04 2.580255119270e+01
1.059250000000e+03 -2.641696335395e-01 5.596107516553e-04 2.584564271744e+01
1.059500000000e+03 -2.625712534347e-01 5.611126132500e-04 2.588914085819e+01
1.059750000000e+03 -2.611913546569e-01 5.632106365161e-04 2.593297868277e+01
1.060000000000e+03 -2.600453571698e-01 5.658931482319e-04 2.597708380148e+01
1.060250000000e+03 -2.591487668832e-01 5.691397936600e-04 2.602137886997e+01
1.060500000000e+03 -2.585172817710e-01 5.729218994733e-04 2.606578138589e+01
1.060750000000e+03 -2.581666837265e-01 5.772028393108e-04 2.611020433677e+01
1.061000000000e+03 -2.581126051004e-01 5.819391160215e-04 2.615455623168e+01
1.061250000000e+03 -2.583700882351e-01 5.870815074688e-04 2.619874169730e+01
1.061500000000e+03 -2.589530007876e-01 5.925764843208e-04 2.624266215097e+01
1.061750000000e+03 -2.598733227776e-01 5.983678160704e-04 2.628621614779e+01
1.062000000000e+03 -2.611403560818e-01 6.043981522147e-04 2.632930026606e+01
1.062250000000e+03 -2.627598858255e-01 6.106105359361e-04 2.637180982042e+01
1.062500000000e+03 -2.647333819906e-01 6.169497922758e-04 2.641363968560e+01
1.062750000000e+03 -2.670572595651e-01 6.233636805897e-04 2.645468515531e+01
1.063000000000e+03 -2.697222632903e-01 6.298037607108e-04 2.649484283009e+01
1.063250000000e+03 -2.727130163083e-01 6.362259510310e-04 2.653401152355e+01
1.063500000000e+03 -2.760077481797e-01 6.425907576606e-04 2.657209315902e+01
1.063750000000e+03 -2.795782254442e-01 6.488632012281e-04 2.660899362478e+01
1.064000000000e+03 -2.833898968800e-01 6.550125067046e-04 2.664462375079e+01
1.064250000000e+03 -2.874022121965e-01 6.610115388997e-04 2.667889993322e+01
1.064500000000e+03 -2.915691498820e-01 6.668361485557e-04 2.671174500454e+01
1.064750000000e+03 -2.958398907544e-01 6.724644029330e-04 2.674308884883e+01
1.065000000000e+03 -3.001596548699e-01 6.778758427723e-04 2.677286912117e+01
1.065250000000e+03 -3.044706363868e-01 6.830507453626e-04 2.680103156463e+01
1.065500000000e+03 -3.087130681895e-01 6.879695138416e-04 2.682753050994e+01
1.065750000000e+03 -3.128263837240e-01 6.926122228810e-04 2.685232921574e+01
1.066000000000e+03 -3.167504326679e-01 6.969582589755e-04 2.687540000490e+01
1.066250000000e+03 -3.204267659571e-01 7.009861449000e-04 2.689672425717e+01
1.066500000000e+03 -3.238000003439e-01 7.046736276187e-04 2.691629256664e+01
1.066750000000e+03 -3.268191364754e-01 7.079977719187e-04 2.693410440671e+01
1.067000000000e+03 -3.294389312202e-01 7.109354179385e-04 2.695016810532e+01
1.067250000000e+03 -3.316211389534e-01 7.134636045288e-04 2.696450034479e+01
1.067500000000e+03 -3.333357011121e-01 7.155603536971e-04 2.697712597664e+01
1.067750000000e+03 -3.345616953025e-01 7.172054070988e-04 2.698807739415e+01
1.068000000000e+03 -3.352880972392e-01 7.183813129033e-04 2.699739423270e+01
1.068250000000e+03 -3.355141907111e-01 7.190744512412e-04 2.700512267798e+01
1.068500000000e+03 -3.352496499088e-01 7.192762050216e-04 2.701131498081e+01
1.068750000000e+03 -3.345142344673e-01 7.189843366662e-04 2.701602893137e+01
1.069000000000e+03 -3.333370721433e-01 7.182041320977e-04 2.701932711118e+01
1.069250000000e+03 -3.317555727319e-01 7.169495508337e-04 2.702127634671e+01
1.069500000000e+03 -3.298140142546e-01 7.152441718762e-04 2.702194701089e+01
1.069750000000e+03 -3.275618709180e-01 7.131218348658e-04 2.702141232657e+01
1.070000000000e+03 -3.250519893325e-01 7.106268998372e-04 2.701974759952e+01
1.070250000000e+03 -3.223387167374e-01 7.078139566548e-04 2.701702953933e+01
1.070500000000e+03 -3.194761097367e-01 7.047470735912e-04 2.701333530080e+01
1.070750000000e+03 -3.165163167386e-01 7.014984520671e-04 2.700874172612e+01
1.071000000000e+03 -3.135082324452e-01 6.981465181149e-04 2.700332444552e+01
1.071250000000e+03 -3.104964881314e-01 6.947734524806e-04 2.699715697309e+01
1.071500000000e+03 -3.075208066921e-01 6.914626228784e-04 2.699030982053e+01
1.071750000000e+03 -3.046157214849e-01 6.882955475478e-04 2.698284960034e+01
1.072000000000e+03 -3.018106245105e-01 6.853487378367e-04 2.697483819395e+01
1.072250000000e+03 -2.991300859212e-01 6.826908792388e-04 2.696633193533e+01
1.072500000000e+03 -2.965943436941e-01 6.803802339808e-04 2.695738099591e+01
1.072750000000e+03 -2.942199202013e-01 6.784627052127e-04 2.694802862913e+01
1.073000000000e+03 -2.920202021432e-01 6.769702517797e-04 2.693831084716e+01
1.073250000000e+03 -2.900059917597e-01 6.759203353704e-04 2.692825590133e+01
1.073500000000e+03 -2.881858833927e-01 6.753158119191e-04 2.691788422202e+01
1.073750000000e+03 -2.865665165553e-01 6.751458674603e-04 2.690720818092e+01
1.074000000000e+03 -2.851526017175e-01 6.753872726088e-04 2.689623228176e+01
1.074250000000e+03 -2.839468221102e-01 6.760063954214e-04 2.688495329337e+01
1.074500000000e+03 -2.829496093197e-01 6.769615682734e-04 2.687336052297e+01
1.074750000000e+03 -2.821588099140e-01 6.782054834477e-04 2.686143634287e+01
1.075000000000e+03 -2.815693911760e-01 6.796875566823e-04 2.684915659753e+01
1.075250000000e+03 -2.811731271625e-01 6.813563227233e-04 2.683649130249e+01
1.075500000000e+03 -2.809584377510e-01 6.831615689806e-04 2.682340521670e+01
1.075750000000e+03 -2.809102896537e-01 6.850557992155e-04 2.680985862278e+01
1.076000000000e+03 -2.810102944084e-01 6.869954473928e-04 2.679580800335e+01
1.076250000000e+03 -2.812369181004e-01 6.889415112479e-04 2.678120682898e+01
1.076500000000e+03 -2.815658463086e-01 6.908598037516e-04 2.676600629905e+01
1.076750000000e+03 -2.819704476802e-01 6.927207456288e-04 2.675015610418e+01
1.077000000000e+03 -2.824223590173e-01 6.944989164005e-04 2.673360511584e+01
1.077250000000e+03 -2.828921013220e-01 6.961723559806e-04 2.671630209724e+01
1.077500000000e+03 -2.833497506646e-01 6.977217384725e-04 2.669819633289e+01
1.077750000000e+03 -2.837656246757e-01 6.991294991483e-04 2.667923822501e+01
1.078000000000e+03 -2.841109719765e-01 7.003789956953e-04 2.665937980867e+01
1.078250000000e+03 -2.843586654951e-01 7.014537871184e-04 2.663857521026e+01
1.078500000000e+03 -2.844838742566e-01 7.023369930681e-04 2.661678102701e+01
1.078750000000e+03 -2.844647311824e-01 7.030108812913e-04 2.659395663943e+01
1.079000000000e+03 -2.842829606460e-01 7.034566513725e-04 2.657006442627e+01
1.079250000000e+03 -2.839244559474e-01 7.036544091742e-04 2.654506995868e+01
1.079500000000e+03 -2.833797736621e-01 7.035834196582e-04 2.651894209418e+01
1.079750000000e+03 -2.826445018026e-01 7.032225639027e-04 2.649165304172e+01
1.080000000000e+03 -2.817194888271e-01 7.025511457314e-04 2.646317836871e+01
1.080250000000e+03 -2.806108226762e-01 7.015497574755e-04 2.643349703839e+01
1.080500000000e+03 -2.793295971539e-01 7.002014670881e-04 2.640259138475e+01
1.080750000000e+03 -2.778914355001e-01 6.984932241356e-04 2.637044708879e+01
1.081000000000e+03 -2.763156818581e-01 6.964170925413e-04 2.633705323699e+01
1.081250000000e+03 -2.746244316923e-01 6.939717649528e-04 2.630240229028e+01
1.081500000000e+03 -2.728413140843e-01 6.911637310239e-04 2.626649014906e+01
1.081750000000e+03 -2.709901527188e-01 6.880081406349e-04 2.622931623156e+01
1.082000000000e+03 -2.690936689129e-01 6.845295326599e-04 2.619088348573e+01
1.082250000000e+03 -2.671721847855e-01 6.807616514277e-04 2.615119851882e+01
1.082500000000e+03 -2.652426133564e-01 6.767470343010e-04 2.611027159163e+01
1.082750000000e+03 -2.633176809263e-01 6.725355488509e-04 2.606811672434e+01
1.083000000000e+03 -2.614056075655e-01 6.681826238995e-04 2.602475164620e+01
1.083250000000e+03 -2.595101692854e-01 6.637465430924e-04 2.598019783546e+01
1.083500000000e+03 -2.576312432291e-01 6.592854981462e-04 2.593448044551e+01
1.083750000000e+03 -2.557657432679e-01 6.548543384341e-04 2.588762820283e+01
1.084000000000e+03 -2.539088538438e-01 6.505011516023e-04 2.583967334637e+01
1.084250000000e+03 -2.520554670614e-01 6.462642497551e-04 2.579065146634e+01
1.084500000000e+03 -2.502016408913e-01 6.421695638194e-04 2.574060137735e+01
1.084750000000e+03 -2.483459354899e-01 6.382288403927e-04 2.568956496401e+01
1.085000000000e+03 -2.464904526052e-01 6.344387685013e-04 2.563758707133e+01
1.085250000000e+03 -2.446414705724e-01 6.307811687003e-04 2.558471537529e+01
1.085500000000e+03 -2.428095660910e-01 6.272242961315e-04 2.553100029507e+01
1.085750000000e+03 -2.410091870193e-01 6.237251737996e-04 2.547649492341e+01
1.086000000000e+03 -2.392576857444e-01 6.202327901963e-04 2.542125499492e+01
1.086250000000e+03 -2.375738927063e-01 6.166919479462e-04 2.536533884930e+01
1.086500000000e+03 -2.359763365642e-01 6.130473730413e-04 2.530880742403e+01
1.086750000000e+03 -2.344812930906e-01 6.092479381619e-04 2.525172422207e+01
1.087000000000e+03 -2.331008071589e-01 6.052502645707e-04 2.519415529638e+01
1.087250000000e+03 -2.318409610253e-01 6.010218369163e-04 2.513616913976e+01
1.087500000000e+03 -2.307004776537e-01 5.965430317854e-04 2.507783658705e+01
1.087750000000e+03 -2.296698384990e-01 5.918080157350e-04 2.501923066314e+01
1.088000000000e+03 -2.287311021255e-01 5.868245718565e-04 2.496042629159e+01
1.088250000000e+03 -2.278582882438e-01 5.816125132756e-04 2.490150006157e+01
1.088500000000e+03 -2.270184878212e-01 5.762013113721e-04 2.484252983836e+01
1.088750000000e+03 -2.261735518582e-01 5.706269216301e-04 2.478359430759e+01
1.089000000000e+03 -2.252821138026e-01 5.649280240403e-04 2.472477259820e+01
1.089250000000e+03 -2.243020140072e-01 5.591423827968e-04 2.466614367381e+01
1.089500000000e+03 -2.231926340621e-01 5.533032723036e-04 2.460778591739e+01
1.089750000000e+03 -2.219171894151e-01 5.474366482093e-04 2.454977656658e+01
1.090000000000e+03 -2.204446832795e-01 5.415591759694e-04 2.449219116343e+01
1.090250000000e+03 -2.187513360238e-01 5.356772523913e-04 2.443510309828e+01
1.090500000000e+03 -2.168214226103e-01 5.297871423199e-04 2.437858323231e+01
1.090750000000e+03 -2.146475718091e-01 5.238763697648e-04 2.432269934549e+01
1.091000000000e+03 -2.122302978489e-01 5.179258458380e-04 2.426751595405e+01
1.091250000000e+03 -2.095771183854e-01 5.119129651231e-04 2.421309384933e+01
1.091500000000e+03 -2.067011390014e-01 5.058149847800e-04 2.415948989959e+01
1.091750000000e+03 -2.036193611351e-01 4.996125371408e-04 2.410675690521e+01
1.092000000000e+03 -2.003509523138e-01 4.932930229192e-04 2.405494326459e+01
1.092250000000e+03 -1.969155034411e-01 4.868533467983e-04 2.400409290256e+01
1.092500000000e+03 -1.933315614969e-01 4.803019307244e-04 2.395424510610e+01
1.092750000000e+03 -1.896155256087e-01 4.736597464593e-04 2.390543439733e+01
1.093000000000e+03 -1.857810085510e-01 4.669602967882e-04 2.385769039453e+01
1.093250000000e+03 -1.818386820158e-01 4.602485480811e-04 2.381103782231e+01
1.093500000000e+03 -1.777966796533e-01 4.535789858941e-04 2.376549629271e+01
1.093750000000e+03 -1.736613893876e-01 4.470128816385e-04 2.372108037380e+01
1.094000000000e+03 -1.694386174839e-01 4.406150528613e-04 2.367779956730e+01
1.094250000000e+03 -1.651349713567e-01 4.344504575332e-04 2.363565837233e+01
1.094500000000e+03 -1.607593082158e-01 4.285808201094e-04 2.359465637835e+01
1.094750000000e+03 -1.563240937241e-01 4.230616705948e-04 2.355478853514e+01
1.095000000000e+03 -1.518465729901e-01 4.179398858736e-04 2.351604526196e+01
1.095250000000e+03 -1.473495587294e-01 4.132521045129e-04 2.347841292312e+01
1.095500000000e+03 -1.428618395348e-01 4.090238727833e-04 2.344187406450e+01
1.095750000000e+03 -1.384180892226e-01 4.052697932604e-04 2.340640798992e+01
1.096000000000e+03 -1.340583174075e-01 4.019942849857e-04 2.337199110420e+01
1.096250000000e+03 -1.298268732647e-01 3.991935686430e-04 2.333859753440e+01
1.096500000000e+03 -1.257710723983e-01 3.968574444972e-04 2.330619952792e+01
1.096750000000e+03 -1.219395569061e-01 3.949718383091e-04 2.327476804251e+01
1.097000000000e+03 -1.183804719215e-01 3.935211855594e-04 2.324427312432e+01
1.097250000000e+03 -1.151396310509e-01 3.924909777285e-04 2.321468440485e+01
1.097500000000e+03 -1.122587242355e-01 3.918696803729e-04 2.318597140399e+01
1.097750000000e+03 -1.097737597897e-01 3.916499279211e-04 2.315810388521e+01
1.098000000000e+03 -1.077137362550e-01 3.918293553662e-04 2.313105205863e+01
1.098250000000e+03 -1.060997136470e-01 3.924109589779e-04 2.310478678055e+01
1.098500000000e+03 -1.049442045038e-01 3.934022929652e-04 2.307927966040e+01
1.098750000000e+03 -1.042510129684e-01 3.948143918777e-04 2.305450312589e+01
1.099000000000e+03 -1.040153806720e-01 3.966599275244e-04 2.303043045561e+01
1.099250000000e+03 -1.042244962604e-01 3.989512484997e-04 2.300703577046e+01
1.099500000000e+03 -1.048582339691e-01 4.016980888275e-04 2.298429402547e+01
1.099750000000e+03 -1.058900999672e-01 4.049054373312e-04 2.296218094029e+01
1.100000000000e+03 -1.072882395847e-01 4.085713293735e-04 2.294067303481e+01
1.100250000000e+03 -1.090165105001e-01 4.126852223203e-04 2.291974757915e+01
1.100500000000e+03 -1.110354849512e-01 4.172266754675e-04 2.289938261409e+01
1.100750000000e+03 -1.133033625540e-01 4.221646088319e-04 2.287955697717e+01
1.101000000000e+03 -1.157767344825e-01 4.274571063226e-04 2.286025036012e+01
1.101250000000e+03 -1.184111849097e-01 4.330517763238e-04 2.284144340332e+01
1.101500000000e+03 -1.211617306632e-01 4.388867148005e-04 2.282311771744e+01
1.101750000000e+03 -1.239830878870e-01 4.448917190879e-04 2.280525611159e+01
1.102000000000e+03 -1.268298243031e-01 4.509900169112e-04 2.278784264727e+01
1.102250000000e+03 -1.296564094313e-01 4.571001689481e-04 2.277086280872e+01
1.102500000000e+03 -1.324172105385e-01 4.631380942696e-04 2.275430354101e+01
1.102750000000e+03 -1.350664946791e-01 4.690189090425e-04 2.273815354449e+01
1.103000000000e+03 -1.375584488057e-01 4.746588336017e-04 2.272240318928e+01
1.103250000000e+03 -1.398473028190e-01 4.799767701494e-04 2.270704482353e+01
1.103500000000e+03 -1.418875254286e-01 4.848956549216e-04 2.269207266493e+01
1.103750000000e+03 -1.436341627853e-01 4.893434894909e-04 2.267748293908e+01
1.104000000000e+03 -1.450433196580e-01 4.932540961685e-04 2.266327401157e+01
1.104250000000e+03 -1.460727150951e-01 4.965675550049e-04 2.264944622302e+01
1.104500000000e+03 -1.466823854472e-01 4.992303483049e-04 2.263600197183e+01
1.104750000000e+03 -1.468354794217e-01 5.011953164127e-04 2.262294578698e+01
1.105000000000e+03 -1.464990172326e-01 5.024217450164e-04 2.261028405954e+01
1.105250000000e+03 -1.456447672310e-01 5.028749772233e-04 2.259802520752e+01
1.105500000000e+03 -1.442500096501e-01 5.025261723325e-04 2.258617950333e+01
1.105750000000e+03 -1.422982121165e-01 5.013521324890e-04 2.257475887643e+01
1.106000000000e+03 -1.397797094598e-01 4.993353265563e-04 2.256377704683e+01
1.106250000000e+03 -1.366920789058e-01 4.964638368039e-04 2.255324912765e+01
1.106500000000e+03 -1.330405226127e-01 4.927316312222e-04 2.254319173047e+01
1.106750000000e+03 -1.288379495589e-01 4.881388116161e-04 2.253362267727e+01
1.107000000000e+03 -1.241049479629e-01 4.826920529356e-04 2.252456090044e+01
1.107250000000e+03 -1.188695046017e-01 4.764050057832e-04 2.251602612371e+01
1.107500000000e+03 -1.131666827005e-01 4.692989088376e-04 2.250803886747e+01
1.107750000000e+03 -1.070380261587e-01 4.614030036508e-04 2.250062009771e+01
1.108000000000e+03 -1.005308975646e-01 4.527549683529e-04 2.249379102761e+01
1.108250000000e+03 -9.369771292620e-02 4.434012386880e-04 2.248757290893e+01
1.108500000000e+03 -8.659504467407e-02 4.333970841968e-04 2.248198663365e+01
1.108750000000e+03 -7.928279204272e-02 4.228066813014e-04 2.247705267602e+01
1.109000000000e+03 -7.182321611559e-02 4.117027855091e-04 2.247279067755e+01
1.109250000000e+03 -6.428003048997e-02 4.001662888221e-04 2.246921920431e+01
1.109500000000e+03 -5.671751883973e-02 3.882855600625e-04 2.246635550014e+01
1.109750000000e+03 -4.919963740576e-02 3.761554814483e-04 2.246421507423e+01
1.110000000000e+03 -4.178927812179e-02 3.638764695996e-04 2.246281167523e+01
1.110250000000e+03 -3.454745081347e-02 3.515530900817e-04 2.246215675531e+01
1.110500000000e+03 -2.753266963675e-02 3.392928113863e-04 2.246225951235e+01
1.110750000000e+03 -2.080027750385e-02 3.272044628869e-04 2.246312638905e+01
1.111000000000e+03 -1.440195430665e-02 3.153967664879e-04 2.246476116136e+01
1.111250000000e+03 -8.385179642617e-03 3.039766961046e-04 2.246716448984e+01
1.111500000000e+03 -2.792850903596e-03 2.930480182647e-04 2.247033407327e+01
1.111750000000e+03 2.337125070434e-03 2.827099031333e-04 2.247426430237e+01
1.112000000000e+03 6.972136192621e-03 2.730556047850e-04 2.247894631181e+01
1.112250000000e+03 1.108513480259e-02 2.641709944180e-04 2.248436807721e+01
1.112500000000e+03 1.465488618946e-02 2.561335579580e-04 2.249051418326e+01
1.112750000000e+03 1.766613984057e-02 2.490114393205e-04 2.249736619551e+01
1.113000000000e+03 2.010978309476e-02 2.428626611302e-04 2.250490246961e+01
1.113250000000e+03 2.198293593884e-02 2.377343146945e-04 2.251309857599e+01
1.113500000000e+03 2.328900679841e-02 2.336620934775e-04 2.252192737655e+01
1.113750000000e+03 2.403768593158e-02 2.306699888743e-04 2.253135912739e+01
1.114000000000e+03 2.424490249318e-02 2.287699319169e-04 2.254136197971e+01
1.114250000000e+03 2.393270661915e-02 2.279617641794e-04 2.255190213409e+01
1.114500000000e+03 2.312908515528e-02 2.282333535426e-04 2.256294401833e+01
1.114750000000e+03 2.186773175004e-02 2.295606008460e-04 2.257445084292e+01
1.115000000000e+03 2.018772018686e-02 2.319078039629e-04 2.258638475845e+01
1.115250000000e+03 1.813312491584e-02 2.352279948372e-04 2.259870725593e+01
1.115500000000e+03 1.575255243394e-02 2.394635262595e-04 2.261137931930e+01
1.115750000000e+03 1.309862188349e-02 2.445465227070e-04 2.262436198325e+01
1.116000000000e+03 1.022736205421e-02 2.503996502381e-04 2.263761647610e+01
1.116250000000e+03 7.197551385441e-03 2.569368908569e-04 2.265110453201e+01
1.116500000000e+03 4.070004761794e-03 2.640643836365e-04 2.266478867486e+01
1.116750000000e+03 9.068073259496e-04 2.716813227376e-04 2.267863250869e+01
1.117000000000e+03 -2.229474676258e-03 2.796810018912e-04 2.269260077127e+01
1.117250000000e+03 -5.276626478395e-03 2.879519152445e-04 2.270665981780e+01
1.117500000000e+03 -8.173613749123e-03 2.963789448868e-04 2.272077767663e+01
1.117750000000e+03 -1.086139864491e-02 3.048445975275e-04 2.273492409267e+01
1.118000000000e+03 -1.328377330039e-02 3.132301972102e-04 2.274907099011e+01
1.118250000000e+03 -1.538810833543e-02 3.214172638627e-04 2.276319228838e+01
1.118500000000e+03 -1.712609054981e-02 3.292888170338e-04 2.277726415536e+01
1.118750000000e+03 -1.845441033405e-02 3.367307198671e-04 2.279126523624e+01
1.119000000000e+03 -1.933532147199e-02 3.436330521798e-04 2.280517645536e+01
1.119250000000e+03 -1.973717063467e-02 3.498914231079e-04 2.281898121723e+01
1.119500000000e+03 -1.963484546197e-02 3.554082746859e-04 2.283266558399e+01
1.119750000000e+03 -1.901004849754e-02 3.600941133960e-04 2.284621797979e+01
1.120000000000e+03 -1.785158982949e-02 3.638687048472e-04 2.285962957270e+01
1.120250000000e+03 -1.615544399378e-02 3.666620976851e-04 2.287289390091e+01
1.120500000000e+03 -1.392484493551e-02 3.684156643241e-04 2.288600721967e+01
1.120750000000e+03 -1.117013362267e-02 3.690829085967e-04 2.289896810688e+01
1.121000000000e+03 -7.908648337345e-03 3.686301885441e-04 2.291177773153e+01
1.121250000000e+03 -4.164425185262e-03 3.670372493922e-04 2.292443965825e+01
1.121500000000e+03 3.218835616630e-05 3.642975334481e-04 2.293695964620e+01
1.121750000000e+03 4.644920735877e-03 3.604184577290e-04 2.294934582326e+01
1.122000000000e+03 9.632120651946e-03 3.554214235811e-04 2.296160846693e+01
1.122250000000e+03 1.494736830440e-02 3.493415471490e-04 2.297375976850e+01
1.122500000000e+03 2.054006842154e-02 3.422274585010e-04 2.298581398222e+01
1.122750000000e+03 2.635618087886e-02 3.341406721278e-04 2.299778713282e+01
1.123000000000e+03 3.233894242845e-02 3.251548146123e-04 2.300969698071e+01
1.123250000000e+03 3.842966519433e-02 3.153547661240e-04 2.302156273773e+01
1.123500000000e+03 4.456848792877e-02 3.048355166128e-04 2.303340518283e+01
1.123750000000e+03 5.069521170334e-02 2.937010387216e-04 2.304524637939e+01
1.124000000000e+03 5.675010335935e-02 2.820629417603e-04 2.305710959856e+01
1.124250000000e+03 6.267469470238e-02 2.700389745394e-04 2.306901924177e+01
1.124500000000e+03 6.841258509549e-02 2.577514820282e-04 2.308100059788e+01
1.124750000000e+03 7.391017905395e-02 2.453258224643e-04 2.309307995774e+01
1.125000000000e+03 7.911742356370e-02 2.328886814557e-04 2.310528442231e+01
1.125250000000e+03 8.398849132770e-02 2.205663169098e-04 2.311764173110e+01
1.125500000000e+03 8.848238852280e-02 2.084828961618e-04 2.313018043252e+01
1.125750000000e+03 9.256352971255e-02 1.967588850482e-04 2.314292957425e+01
1.126000000000e+03 9.620221179698e-02 1.855093543260e-04 2.315591891534e+01
1.126250000000e+03 9.937503185476e-02 1.748424678160e-04 2.316917868210e+01
1.126500000000e+03 1.020652043872e-01 1.648579974464e-04 2.318273964258e+01
1.126750000000e+03 1.042627923058e-01 1.556459337686e-04 2.319663317695e+01
1.127000000000e+03 1.059648424924e-01 1.472853492182e-04 2.321089107378e+01
1.127250000000e+03 1.071754202819e-01 1.398432288804e-04 2.322554575300e+01
1.127500000000e+03 1.079055450091e-01 1.333736608879e-04 2.324063004412e+01
1.127750000000e+03 1.081730183996e-01 1.279170239186e-04 2.325617740471e+01
1.128000000000e+03 1.080021584002e-01 1.234996092457e-04 2.327222170489e+01
1.128250000000e+03 1.074234216171e-01 1.201330902049e-04 2.328879742913e+01
1.128500000000e+03 1.064729450527e-01 1.178145695387e-04 2.330593946149e+01
1.128750000000e+03 1.051919770719e-01 1.165266276367e-04 2.332368323761e+01
1.129000000000e+03 1.036262334503e-01 1.162376702482e-04 2.334206464114e+01
1.129250000000e+03 1.018251832747e-01 1.169023953309e-04 2.336111989232e+01
1.129500000000e+03 9.984124690576e-02 1.184625109599e-04 2.338088563058e+01
1.129750000000e+03 9.772895226979e-02 1.208479592985e-04 2.340139877880e+01
1.130000000000e+03 9.554406432419e-02 1.239778667472e-04 2.342269638877e+01
1.130250000000e+03 9.334264241380e-02 1.277618469006e-04 2.344481568015e+01
1.130500000000e+03 9.118012978719e-02 1.321015676673e-04 2.346779382654e+01
1.130750000000e+03 8.911042250435e-02 1.368924021711e-04 2.349166785449e+01
1.131000000000e+03 8.718495790878e-02 1.420252385425e-04 2.351647450580e+01
1.131250000000e+03 8.545186972393e-02 1.473883538516e-04 2.354225000078e+01
1.131500000000e+03 8.395512838604e-02 1.528691538453e-04 2.356902996891e+01
1.131750000000e+03 8.273381148423e-02 1.583563704630e-04 2.359684917671e+01
1.132000000000e+03 8.182141428377e-02 1.637420057893e-04 2.362574135008e+01
1.132250000000e+03 8.124529839124e-02 1.689232260407e-04 2.365573888465e+01
1.132500000000e+03 8.102616101800e-02 1.738042552637e-04 2.368687270185e+01
1.132750000000e+03 8.117769003118e-02 1.782981234348e-04 2.371917194465e+01
1.133000000000e+03 8.170633252365e-02 1.823282686487e-04 2.375266368454e+01
1.133250000000e+03 8.261115243498e-02 1.858299892600e-04 2.378737267837e+01
1.133500000000e+03 8.388380762704e-02 1.887517152546e-04 2.382332111470e+01
1.133750000000e+03 8.550874357686e-02 1.910559518617e-04 2.386052823243e+01
1.134000000000e+03 8.746338800284e-02 1.927201004990e-04 2.389901012072e+01
1.134250000000e+03 8.971859427300e-02 1.937368835552e-04 2.393877932354e+01
1.134500000000e+03 9.223912159505e-02 1.941145736003e-04 2.397984457529e+01
1.134750000000e+03 9.498423602550e-02 1.938769239110e-04 2.402221052734e+01
1.135000000000e+03 9.790847454826e-02 1.930627171022e-04 2.406587737484e+01
1.135250000000e+03 1.009624075158e-01 1.917251912729e-04 2.411084064794e+01
1.135500000000e+03 1.040935657331e-01 1.899310417681e-04 2.415709085774e+01
1.135750000000e+03 1.072473519946e-01 1.877591725122e-04 2.420461331753e+01
1.136000000000e+03 1.103680583893e-01 1.852992429309e-04 2.425338783557e+01
1.136250000000e+03 1.133998599264e-01 1.826499842733e-04 2.430338857231e+01
1.136500000000e+03 1.162878480505e-01 1.799173119012e-04 2.435458384245e+01
1.136750000000e+03 1.189790353085e-01 1.772122860256e-04 2.440693595785e+01
1.137000000000e+03 1.214233323060e-01 1.746489044426e-04 2.446040119062e+01
1.137250000000e+03 1.235744797762e-01 1.723418504297e-04 2.451492970744e+01
1.137500000000e+03 1.253908959894e-01 1.704042238354e-04 2.457046554863e+01
1.137750000000e+03 1.268364689830e-01 1.689450994762e-04 2.462694675514e+01
1.138000000000e+03 1.278812250593e-01 1.680672807370e-04 2.468430544716e+01
1.138250000000e+03 1.285018951849e-01 1.678650877896e-04 2.474246801982e+01
1.138500000000e+03 1.286823660872e-01 1.684222155763e-04 2.480135539196e+01
1.138750000000e+03 1.284139715503e-01 1.698098953174e-04 2.486088325332e+01
1.139000000000e+03 1.276956996286e-01 1.720849911267e-04 2.492096249792e+01
1.139250000000e+03 1.265342145442e-01 1.752885612598e-04 2.498149958047e+01
1.139500000000e+03 1.249437621697e-01 1.794445847607e-04 2.504239700515e+01
1.139750000000e+03 1.229459208271e-01 1.845590938476e-04 2.510355376157e+01
1.140000000000e+03 1.205692634516e-01 1.906194118534e-04 2.516486596944e+01
1.140250000000e+03 1.178488552163e-01 1.975939534065e-04 2.522622741219e+01
1.140500000000e+03 1.148256527628e-01 2.054323541009e-04 2.528753007511e+01
1.140750000000e+03 1.115458287484e-01 2.140657829529e-04 2.534866491193e+01
1.141000000000e+03 1.080599780731e-01 2.234079037109e-04 2.540952231565e+01
1.141250000000e+03 1.044222850128e-01 2.333558832116e-04 2.546999292774e+01
1.141500000000e+03 1.006896188330e-01 2.437920485835e-04 2.552996812215e+01
1.141750000000e+03 9.692061426286e-02 2.545856480944e-04 2.558934069516e+01
1.142000000000e+03 9.317470934791e-02 2.655949747381e-04 2.564800554177e+01
1.142250000000e+03 8.951122176805e-02 2.766697571540e-04 2.570586007544e+01
1.142500000000e+03 8.598838750981e-02 2.876537264743e-04 2.576280496861e+01
1.142750000000e+03 8.266250256047e-02 2.983873042358e-04 2.581874447531e+01
1.143000000000e+03 7.958702161152e-02 3.087105865648e-04 2.587358710203e+01
1.143250000000e+03 7.681182643067e-02 3.184660667939e-04 2.592724585011e+01
1.143500000000e+03 7.438242977564e-02 3.275016347456e-04 2.597963879502e+01
1.143750000000e+03 7.233941399093e-02 3.356732434031e-04 2.603068923766e+01
1.144000000000e+03 7.071779700411e-02 3.428477403355e-04 2.608032616984e+01
1.144250000000e+03 6.954659786561e-02 3.489053106312e-04 2.612848444726e+01
1.144500000000e+03 6.884851652525e-02 3.537416349774e-04 2.617510493465e+01
1.144750000000e+03 6.863957606600e-02 3.572700738929e-04 2.622013480235e+01
1.145000000000e+03 6.892899340047e-02 3.594232702051e-04 2.626352757177e+01
1.145250000000e+03 6.971916151902e-02 3.601542982678e-04 2.630524315431e+01
1.145500000000e+03 7.100557098622e-02 3.594378597727e-04 2.634524800831e+01
1.145750000000e+03 7.277699450814e-02 3.572707212405e-04 2.638351508186e+01
1.146000000000e+03 7.501567569037e-02 3.536719013833e-04 2.642002382253e+01
1.146250000000e+03 7.769760283944e-02 3.486824812460e-04 2.645476014459e+01
1.146500000000e+03 8.079294358480e-02 3.423648524289e-04 2.648771631625e+01
1.146750000000e+03 8.426638061174e-02 3.348019430428e-04 2.651889095462e+01
1.147000000000e+03 8.807768505768e-02 3.260957547830e-04 2.654828886372e+01
1.147250000000e+03 9.218224265292e-02 3.163657935504e-04 2.657592093114e+01
1.147500000000e+03 9.653172062200e-02 3.057470605867e-04 2.660180394002e+01
1.147750000000e+03 1.010746155245e-01 2.943880807643e-04 2.662596047794e+01
1.148000000000e+03 1.057570369261e-01 2.824483902252e-04 2.664841867295e+01
1.148250000000e+03 1.105233095723e-01 2.700961957603e-04 2.666921206809e+01
1.148500000000e+03 1.153167685433e-01 2.575056689418e-04 2.668837932316e+01
1.148750000000e+03 1.200803951130e-01 2.448543810539e-04 2.670596404688e+01
1.149000000000e+03 1.247575788051e-01 2.323205856065e-04 2.672201447130e+01
1.149250000000e+03 1.292927714576e-01 2.200806226751e-04 2.673658319928e+01
1.149500000000e+03 1.336321457283e-01 2.083062975105e-04 2.674972691601e+01
1.149750000000e+03 1.377242389878e-01 1.971624676484e-04 2.676150602370e+01
1.150000000000e+03 1.415205224460e-01 1.868047091962e-04 2.677198432086e+01
1.150250000000e+03 1.449759556477e-01 1.773770671447e-04 2.678122864812e+01
1.150500000000e+03 1.480494562420e-01 1.690102532185e-04 2.678930846715e+01
1.150750000000e+03 1.507043660271e-01 1.618196983307e-04 2.679629549828e+01
1.151000000000e+03 1.529087875909e-01 1.559043031238e-04 2.680226326516e+01
1.151250000000e+03 1.546359528804e-01 1.513449459563e-04 2.680728668746e+01
1.151500000000e+03 1.558644763099e-01 1.482036020922e-04 2.681144161542e+01
1.151750000000e+03 1.565785305786e-01 1.465227915042e-04 2.681480437176e+01
1.152000000000e+03 1.567680703954e-01 1.463249281536e-04 2.681745129081e+01
1.152250000000e+03 1.564289133877e-01 1.476123195873e-04 2.681945823045e+01
1.152500000000e+03 1.555627591887e-01 1.503674802559e-04 2.682090010074e+01
1.152750000000e+03 1.541772795356e-01 1.545533118257e-04 2.682185037239e+01
1.153000000000e+03 1.522860317089e-01 1.601139771913e-04 2.682238059703e+01
1.153250000000e+03 1.499084059555e-01 1.669757730754e-04 2.682255992423e+01
1.153500000000e+03 1.470694427139e-01 1.750484866932e-04 2.682245463989e+01
1.153750000000e+03 1.437997369120e-01 1.842265831769e-04 2.682212768346e+01
1.154000000000e+03 1.401351530623e-01 1.943908502491e-04 2.682163820543e+01
1.154250000000e+03 1.361165645928e-01 2.054099082943e-04 2.682104111986e+01
1.154500000000e+03 1.317894721867e-01 2.171423100145e-04 2.682038672195e+01
1.154750000000e+03 1.272036559586e-01 2.294381810163e-04 2.681972023962e+01
1.155000000000e+03 1.224126713238e-01 2.421411590218e-04 2.681908148791e+01
1.155250000000e+03 1.174733024053e-01 2.550904587645e-04 2.681850456344e+01
1.155500000000e+03 1.124449966703e-01 2.681227219748e-04 2.681801747629e+01
1.155750000000e+03 1.073891767634e-01 2.810737943316e-04 2.681764190416e+01
1.156000000000e+03 1.023685301030e-01 2.937805590043e-04 2.681739300335e+01
1.156250000000e+03 9.744624985380e-02 3.060826504891e-04 2.681727919915e+01
1.156500000000e+03 9.268520664405e-02 3.178241278099e-04 2.681730200187e+01
1.156750000000e+03 8.814714833961e-02 3.288549678819e-04 2.681745603928e+01
1.157000000000e+03 8.389180259949e-02 3.390325834098e-04 2.681772889807e+01
1.157250000000e+03 7.997608255875e-02 3.482230651146e-04 2.681810127833e+01
1.157500000000e+03 7.645323984227e-02 3.563024690985e-04 2.681854703405e+01
1.157750000000e+03 7.337201892404e-02 3.631580645938e-04 2.681903326887e+01
1.158000000000e+03 7.077601053574e-02 3.686891680395e-04 2.681952069001e+01
1.158250000000e+03 6.870284667675e-02 3.728083768933e-04 2.681996372786e+01
1.158500000000e+03 6.718373138264e-02 3.754421474999e-04 2.682031104046e+01
1.158750000000e+03 6.624280361302e-02 3.765318569521e-04 2.682050576740e+01
1.159000000000e+03 6.589677750435e-02 3.760343804464e-04 2.682048605089e+01
1.159250000000e+03 6.615470386853e-02 3.739225211352e-04 2.682018560749e+01
1.159500000000e+03 6.701766149264e-02 3.701857431690e-04 2.681953415797e+01
1.159750000000e+03 6.847874756118e-02 3.648304142881e-04 2.681845808984e+01
1.160000000000e+03 7.052319281051e-02 3.578798520233e-04 2.681688115104e+01
1.160250000000e+03 7.312840864540e-02 3.493746968298e-04 2.681472498888e+01
1.160500000000e+03 7.626435843847e-02 3.393726122439e-04 2.681190991036e+01
1.160750000000e+03 7.989392024593e-02 3.279481174050e-04 2.680835553511e+01
1.161000000000e+03 8.397346668419e-02 3.151919555147e-04 2.680398156682e+01
1.161250000000e+03 8.845336805466e-02 3.012107331747e-04 2.679870836284e+01
1.161500000000e+03 9.327876728685e-02 2.861259066574e-04 2.679245768907e+01
1.161750000000e+03 9.839033520161e-02 2.700728344159e-04 2.678515332990e+01
1.162000000000e+03 1.037251743381e-01 2.531994481094e-04 2.677672179185e+01
1.162250000000e+03 1.092176630245e-01 2.356650395013e-04 2.676709277205e+01
1.162500000000e+03 1.148004608285e-01 2.176385779591e-04 2.675619976442e+01
1.162750000000e+03 1.204055130599e-01 1.992969583935e-04 2.674398061745e+01
1.163000000000e+03 1.259650134104e-01 1.808232155049e-04 2.673037784972e+01
1.163250000000e+03 1.314124422868e-01 1.624044504088e-04 2.671533920328e+01
1.163500000000e+03 1.366835190613e-01 1.442297489211e-04 2.669881783118e+01
1.163750000000e+03 1.417171437692e-01 1.264880024558e-04 2.668077272605e+01
1.164000000000e+03 1.464562523036e-01 1.093656690954e-04 2.666116889425e+01
1.164250000000e+03 1.508486197425e-01 9.304439793580e-05 2.663997747420e+01
1.164500000000e+03 1.548475060033e-01 7.769889744016e-05 2.661717600828e+01
1.164750000000e+03 1.584122700121e-01 6.349452165885e-05 2.659274834909e+01
1.165000000000e+03 1.615087430954e-01 5.058531794524e-05 2.656668486235e+01
1.165250000000e+03 1.641096051601e-01 3.911157836147e-05 2.653898222223e+01
1.165500000000e+03 1.661944571022e-01 2.919825458428e-05 2.650964353761e+01
1.165750000000e+03 1.677499358722e-01 2.095273709446e-05 2.647867805379e+01
1.166000000000e+03 1.687694922346e-01 1.446368751842e-05 2.644610120165e+01
1.166250000000e+03 1.692532587955e-01 9.799189439500e-06 2.641193421879e+01
1.166500000000e+03 1.692075710333e-01 7.006135389660e-06 2.637620413993e+01
1.166750000000e+03 1.686446213194e-01 6.108965842040e-06 2.633894336850e+01
1.167000000000e+03 1.675818810027e-01 7.109372406990e-06 2.630018947596e+01
1.167250000000e+03 1.660414565847e-01 9.986340238220e-06 2.625998499567e+01
1.167500000000e+03 1.640495732531e-01 1.469606064634e-05 2.621837691926e+01
1.167750000000e+03 1.616358692489e-01 2.117270896704e-05 2.617541647323e+01
1.168000000000e+03 1.588328066086e-01 2.932929914458e-05 2.613115868894e+01
1.168250000000e+03 1.556750013345e-01 3.905921737059e-05 2.608566216092e+01
1.168500000000e+03 1.521987703490e-01 5.023756390317e-05 2.603898845388e+01
1.168750000000e+03 1.484415535575e-01 6.272338414587e-05 2.599120183468e+01
1.169000000000e+03 1.444414936394e-01 7.636180271418e-05 2.594236880068e+01
1.169250000000e+03 1.402369841233e-01 9.098664912582e-05 2.589255781274e+01
1.169500000000e+03 1.358664204264e-01 1.064228413335e-04 2.584183867789e+01
1.169750000000e+03 1.313678499815e-01 1.224893015960e-04 2.579028228817e+01
1.170000000000e+03 1.267787476205e-01 1.390016869707e-04 2.573796016245e+01
1.170250000000e+03 1.221357579068e-01 1.557752167797e-04 2.568494422593e+01
1.170500000000e+03 1.174745552959e-01 1.726272655587e-04 2.563130622312e+01
1.170750000000e+03 1.128296157258e-01 1.893799984532e-04 2.557711749691e+01
1.171000000000e+03 1.082340214496e-01 2.058627001976e-04 2.552244881466e+01
1.171250000000e+03 1.037192949203e-01 2.219139713066e-04 2.546736980583e+01
1.171500000000e+03 9.931517296847e-02 2.373835630775e-04 2.541194900758e+01
1.171750000000e+03 9.504941681016e-02 2.521339899222e-04 2.535625354364e+01
1.172000000000e+03 9.094758004770e-02 2.660419630888e-04 2.530034883087e+01
1.172250000000e+03 8.703283036905e-02 2.789991841920e-04 2.524429874455e+01
1.172500000000e+03 8.332570739528e-02 2.909133757558e-04 2.518816520296e+01
1.172750000000e+03 7.984400755585e-02 3.017084103274e-04 2.513200844846e+01
1.173000000000e+03 7.660256650451e-02 3.113248408528e-04 2.507588671078e+01
1.173250000000e+03 7.361324190816e-02 3.197194589560e-04 2.501985655521e+01
1.173500000000e+03 7.088475819177e-02 3.268654404754e-04 2.496397262009e+01
1.173750000000e+03 6.842281793566e-02 3.327514191329e-04 2.490828801164e+01
1.174000000000e+03 6.623003420424e-02 3.373812843258e-04 2.485285410522e+01
1.174250000000e+03 6.430617246346e-02 3.407729057545e-04 2.479772096265e+01
1.174500000000e+03 6.264819441350e-02 3.429576299311e-04 2.474293721375e+01
1.174750000000e+03 6.125053553905e-02 3.439789884533e-04 2.468855033490e+01
1.175000000000e+03 6.010531780511e-02 3.438916802903e-04 2.463460672059e+01
1.175250000000e+03 5.920269202418e-02 3.427601185624e-04 2.458115192884e+01
1.175500000000e+03 5.853102090448e-02 3.406575159620e-04 2.452823060804e+01
1.175750000000e+03 5.807724227630e-02 3.376643095655e-04 2.447588670991e+01
1.176000000000e+03 5.782714144380e-02 3.338669078532e-04 2.442416351706e+01
1.176250000000e+03 5.776560838146e-02 3.293563812476e-04 2.437310365094e+01
1.176500000000e+03 5.787694663991e-02 3.242268824389e-04 2.432274914262e+01
1.176750000000e+03 5.814501159750e-02 3.185746240843e-04 2.427314125401e+01
1.177000000000e+03 5.855346705152e-02 3.124964462306e-04 2.422432047115e+01
1.177250000000e+03 5.908592802774e-02 3.060886674083e-04 2.417632632871e+01
1.177500000000e+03 5.972614072344e-02 2.994458692217e-04 2.412919729052e+01
1.177750000000e+03 6.045804190842e-02 2.926600153133e-04 2.408297043688e+01
1.178000000000e+03 6.126589366510e-02 2.858194452063e-04 2.403768125817e+01
1.178250000000e+03 6.213437650304e-02 2.790081083089e-04 2.399336339773e+01
1.178500000000e+03 6.304862957690e-02 2.723049777161e-04 2.395004826220e+01
1.178750000000e+03 6.399434623663e-02 2.657834290297e-04 2.390776476448e+01
1.179000000000e+03 6.495781445719e-02 2.595109133191e-04 2.386653895180e+01
1.179250000000e+03 6.592597890681e-02 2.535487153609e-04 2.382639365647e+01
1.179500000000e+03 6.688647945523e-02 2.479518691983e-04 2.378734820572e+01
1.179750000000e+03 6.782769890743e-02 2.427690180167e-04 2.374941807562e+01
1.180000000000e+03 6.873876265081e-02 2.380425864462e-04 2.371261464477e+01
1.180250000000e+03 6.960956960910e-02 2.338087363125e-04 2.367694492451e+01
1.180500000000e+03 7.043073156871e-02 2.300977180876e-04 2.364241137150e+01
1.180750000000e+03 7.119357163700e-02 2.269338390249e-04 2.360901173817e+01
1.181000000000e+03 7.188999423265e-02 2.243359141657e-04 2.357673896985e+01
1.181250000000e+03 7.251243676347e-02 2.223172056430e-04 2.354558118244e+01
1.181500000000e+03 7.305367306314e-02 2.208859087709e-04 2.351552165679e+01
1.181750000000e+03 7.350672162141e-02 2.200450757456e-04 2.348653895533e+01
1.182000000000e+03 7.386465865771e-02 2.197928985879e-04 2.345860705721e+01
1.182250000000e+03 7.412041308107e-02 2.201230148921e-04 2.343169551438e+01
1.182500000000e+03 7.426667522609e-02 2.210244258572e-04 2.340576976392e+01
1.182750000000e+03 7.429572258623e-02 2.224818479177e-04 2.338079139140e+01
1.183000000000e+03 7.419934121076e-02 2.244758486509e-04 2.335671848540e+01
1.183250000000e+03 7.396873555933e-02 2.269832462397e-04 2.333350595883e+01
1.183500000000e+03 7.359461215797e-02 2.299771794184e-04 2.331110603508e+01
1.183750000000e+03 7.306722050418e-02 2.334276262853e-04 2.328946860768e+01
1.184000000000e+03 7.237653103531e-02 2.373017003838e-04 2.326854169820e+01
1.184250000000e+03 7.151248032503e-02 2.415641454935e-04 2.324827188996e+01
1.184500000000e+03 7.046530586830e-02 2.461778081195e-04 2.322860480270e+01
1.184750000000e+03 6.922589126572e-02 2.511042151561e-04 2.320948543510e+01
1.185000000000e+03 6.778628690488e-02 2.563039332997e-04 2.319085873470e+01
1.185250000000e+03 6.614016342999e-02 2.617371904378e-04 2.317266994467e+01
1.185500000000e+03 6.428328308739e-02 2.673643643753e-04 2.315486493293e+01
1.185750000000e+03 6.221407302791e-02 2.731462685051e-04 2.313739071364e+01
1.186000000000e+03 5.993405732964e-02 2.790445380022e-04 2.312019573627e+01
1.186250000000e+03 5.744823797652e-02 2.850217996095e-04 2.310323013484e+01
1.186500000000e+03 5.476549748905e-02 2.910418049051e-04 2.308644622202e+01
1.186750000000e+03 5.189875025569e-02 2.970695172936e-04 2.306979857528e+01
1.187000000000e+03 4.886507619623e-02 3.030709337245e-04 2.305324436939e+01
1.187250000000e+03 4.568570247864e-02 3.090128706410e-04 2.303674369015e+01
1.187500000000e+03 4.238577136474e-02 3.148626570769e-04 2.302025951768e+01
1.187750000000e+03 3.899406661699e-02 3.205878578864e-04 2.300375813156e+01
1.188000000000e+03 3.554250597014e-02 3.261557647732e-04 2.298720899773e+01
1.188250000000e+03 3.206558132417e-02 3.315331451902e-04 2.297058512708e+01
1.188500000000e+03 2.859964016953e-02 3.366857349079e-04 2.295386289366e+01
1.188750000000e+03 2.518211528506e-02 3.415781671955e-04 2.293702231233e+01
1.189000000000e+03 2.185068125146e-02 3.461737976126e-04 2.292004696023e+01
1.189250000000e+03 1.864240668879e-02 3.504345488003e-04 2.290292386673e+01
1.189500000000e+03 1.559289016983e-02 3.543211140469e-04 2.288564368384e+01
1.189750000000e+03 1.273545446196e-02 3.577932935105e-04 2.286820052983e+01
1.190000000000e+03 1.010042840819e-02 3.608104674365e-04 2.285059179658e+01
1.190250000000e+03 7.714477378341e-03 3.633323892552e-04 2.283281825730e+01
1.190500000000e+03 5.600104542554e-03 3.653199521563e-04 2.281488379858e+01
1.190750000000e+03 3.775258521771e-03 3.667362269312e-04 2.279679534880e+01
1.191000000000e+03 2.253126682581e-03 3.675474619376e-04 2.277856257225e+01
1.191250000000e+03 1.042008262826e-03 3.677244276587e-04 2.276019790643e+01
1.191500000000e+03 1.454010301140e-04 3.672435050075e-04 2.274171623039e+01
1.191750000000e+03 -4.378096669470e-04 3.660878583279e-04 2.272313470435e+01
1.192000000000e+03 -7.130409955990e-04 3.642484623702e-04 2.270447256020e+01
1.192250000000e+03 -6.896090937160e-04 3.617250917616e-04 2.268575092750e+01
1.192500000000e+03 -3.802265449340e-04 3.585270037176e-04 2.266699247968e+01
1.192750000000e+03 1.994829897510e-04 3.546736176807e-04 2.264822146862e+01
1.193000000000e+03 1.031571601493e-03 3.501946040913e-04 2.262946322924e+01
1.193250000000e+03 2.096266976654e-03 3.451300489799e-04 2.261074425808e+01
1.193500000000e+03 3.372511058708e-03 3.395300023061e-04 2.259209172936e+01
1.193750000000e+03 4.838391672071e-03 3.334540385760e-04 2.257353358890e+01
1.194000000000e+03 6.471552141586e-03 3.269702488166e-04 2.255509808352e+01
1.194250000000e+03 8.249490388297e-03 3.201542280107e-04 2.253681387601e+01
1.194500000000e+03 1.014979721939e-02 3.130876133479e-04 2.251870960039e+01
1.194750000000e+03 1.215029635916e-02 3.058566678282e-04 2.250081399945e+01
1.195000000000e+03 1.422911017312e-02 2.985504956375e-04 2.248315554009e+01
1.195250000000e+03 1.636464981400e-02 2.912593105580e-04 2.246576240256e+01
1.195500000000e+03 1.853555225749e-02 2.840726418348e-04 2.244866244263e+01
1.195750000000e+03 2.072056925582e-02 2.770775533174e-04 2.243188303124e+01
1.196000000000e+03 2.289842076723e-02 2.703569820808e-04 2.241545087564e+01
1.196250000000e+03 2.504766542125e-02 2.639881403765e-04 2.239939216296e+01
1.196500000000e+03 2.714656357912e-02 2.580411297745e-04 2.238373240940e+01
1.196750000000e+03 2.917295994972e-02 2.525778396759e-04 2.236849632730e+01
1.197000000000e+03 3.110425201996e-02 2.476509719491e-04 2.235370800426e+01
1.197250000000e+03 3.291738449500e-02 2.433034167167e-04 2.233939079311e+01
1.197500000000e+03 3.458890006049e-02 2.395679105983e-04 2.232556721855e+01
1.197750000000e+03 3.609512610810e-02 2.364669146211e-04 2.231225917995e+01
1.198000000000e+03 3.741237847370e-02 2.340129021487e-04 2.229948784310e+01
1.198250000000e+03 3.851728108248e-02 2.322086686704e-04 2.228727372572e+01
1.198500000000e+03 3.938709857180e-02 2.310480616101e-04 2.227563660786e+01
1.198750000000e+03 4.000022840102e-02 2.305167177414e-04 2.226459574033e+01
1.199000000000e+03 4.033663887803e-02 2.305930932396e-04 2.225416975473e+01
1.199250000000e+03 4.037838474266e-02 2.312495732012e-04 2.224437672178e+01
1.199500000000e+03 4.011013394745e-02 2.324535964297e-04 2.223523419722e+01
1.199750000000e+03 3.951960771477e-02 2.341688980539e-04 2.222675913010e+01
1.200000000000e+03 3.859813718850e-02 2.363565067794e-04 2.221896802971e+01
1.200250000000e+03 3.734101543018e-02 2.389759079823e-04 2.221187685018e+01
1.200500000000e+03 3.574787001727e-02 2.419859764486e-04 2.220550102482e+01
1.200750000000e+03 3.382283462538e-02 2.453459337089e-04 2.219985533788e+01
1.201000000000e+03 3.157482382692e-02 2.490159106735e-04 2.219495404510e+01
1.201250000000e+03 2.901741413733e-02 2.529577212527e-04 2.219081063152e+01
1.201500000000e+03 2.616890471935e-02 2.571351180856e-04 2.218743791382e+01
1.201750000000e+03 2.305195864890e-02 2.615142826665e-04 2.218484778432e+01
1.202000000000e+03 1.969342464735e-02 2.660638174303e-04 2.218305127850e+01
1.202250000000e+03 1.612375231492e-02 2.707549351315e-04 2.218205830726e+01
1.202500000000e+03 1.237660109481e-02 2.755612753343e-04 2.218187769434e+01
1.202750000000e+03 8.488096399912e-03 2.804589724717e-04 2.218251692568e+01
1.203000000000e+03 4.496199164103e-03 2.854264758386e-04 2.218398208391e+01
1.203250000000e+03 4.400001424110e-04 2.904442304253e-04 2.218627775523e+01
1.203500000000e+03 -3.641074371369e-03 2.954945180774e-04 2.218940687438e+01
1.203750000000e+03 -7.708055953914e-03 3.005613456971e-04 2.219337057556e+01
1.204000000000e+03 -1.172309667030e-02 3.056301726124e-04 2.219816818838e+01
1.204250000000e+03 -1.565026035195e-02 3.106877686081e-04 2.220379704605e+01
1.204500000000e+03 -1.945610230467e-02 3.157221524977e-04 2.221025250649e+01
1.204750000000e+03 -2.311027725435e-02 3.207225757792e-04 2.221752786367e+01
1.205000000000e+03 -2.658603050189e-02 3.256794848033e-04 2.222561429697e+01
1.205250000000e+03 -2.986055712157e-02 3.305845274901e-04 2.223450093373e+01
1.205500000000e+03 -3.291530167090e-02 3.354306149946e-04 2.224417483666e+01
1.205750000000e+03 -3.573612282079e-02 3.402119883458e-04 2.225462107410e+01
1.206000000000e+03 -3.831335772837e-02 3.449243041380e-04 2.226582281298e+01
1.206250000000e+03 -4.064176591823e-02 3.495646402358e-04 2.227776141400e+01
1.206500000000e+03 -4.272040117109e-02 3.541316260492e-04 2.229041661897e+01
1.206750000000e+03 -4.455236857842e-02 3.586253941918e-04 2.230376670383e+01
1.207000000000e+03 -4.614451677579e-02 3.630475613915e-04 2.231778869210e+01
1.207250000000e+03 -4.750707018830e-02 3.674011721783e-04 2.233245859365e+01
1.207500000000e+03 -4.865317543357e-02 3.716904221548e-04 2.234775164945e+01
1.207750000000e+03 -4.959848627190e-02 3.759206363564e-04 2.236364263430e+01
1.208000000000e+03 -5.036066731820e-02 3.800979174278e-04 2.238010614294e+01
1.208250000000e+03 -5.095888181301e-02 3.842286880033e-04 2.239711690492e+01
1.208500000000e+03 -5.141338068695e-02 3.883195949685e-04 2.241465011846e+01
1.208750000000e+03 -5.174498453313e-02 3.923768294485e-04 2.243268177968e+01
1.209000000000e+03 -5.197468680126e-02 3.964058183947e-04 2.245118902444e+01
1.209250000000e+03 -5.212329505491e-02 4.004107361769e-04 2.247015045307e+01
1.209500000000e+03 -5.221102214315e-02 4.043938310214e-04 2.248954647596e+01
1.209750000000e+03 -5.225726237221e-02 4.083554324342e-04 2.250935960463e+01
1.210000000000e+03 -5.228027006260e-02 4.122931738045e-04 2.252957478366e+01
1.210250000000e+03 -5.229702680616e-02 4.162019767575e-04 2.255017962752e+01
1.210500000000e+03 -5.232302015310e-02 4.200734574126e-04 2.257116472209e+01
1.210750000000e+03 -5.237219067730e-02 4.238960581137e-04 2.259252378431e+01
1.211000000000e+03 -5.245680132207e-02 4.276546663795e-04 2.261425391901e+01
1.211250000000e+03 -5.258744072491e-02 4.313308892063e-04 2.263635569808e+01
1.211500000000e+03 -5.277298754661e-02 4.349030690127e-04 2.265883329138e+01
1.211750000000e+03 -5.302061604694e-02 4.383464661908e-04 2.268169457822e+01
1.212000000000e+03 -5.333584574950e-02 4.416337782200e-04 2.270495107898e+01
1.212250000000e+03 -5.372257130217e-02 4.447355141464e-04 2.272861796384e+01
1.212500000000e+03 -5.418312615650e-02 4.476205388357e-04 2.275271404102e+01
1.212750000000e+03 -5.471834314702e-02 4.502568189565e-04 2.277726152168e+01
1.213000000000e+03 -5.532762564808e-02 4.526120939090e-04 2.280228593347e+01
1.213250000000e+03 -5.600901331575e-02 4.546546578392e-04 2.282781586421e+01
1.213500000000e+03 -5.675928544170e-02 4.563542514083e-04 2.285388282330e+01
1.213750000000e+03 -5.757400189604e-02 4.576828661475e-04 2.288052080100e+01
1.214000000000e+03 -5.844760766052e-02 4.586155493702e-04 2.290776605213e+01
1.214250000000e+03 -5.937351262491e-02 4.591312166334e-04 2.293565672213e+01
1.214500000000e+03 -6.034416593671e-02 4.592134789174e-04 2.296423243940e+01
1.214750000000e+03 -6.135120222636e-02 4.588512985680e-04 2.299353405505e+01
1.215000000000e+03 -6.238546486499e-02 4.580394770195e-04 2.302360302197e+01
1.215250000000e+03 -6.343716581719e-02 4.567792249975e-04 2.305448110171e+01
1.215500000000e+03 -6.449597042083e-02 4.550783876588e-04 2.308620985007e+01
1.215750000000e+03 -6.555119078148e-02 4.529518523471e-04 2.311883033516e+01
1.216000000000e+03 -6.659180814673e-02 4.504214097565e-04 2.315238240601e+01
1.216250000000e+03 -6.760674695504e-02 4.475157980694e-04 2.318690458235e+01
1.216500000000e+03 -6.858489796947e-02 4.442702362883e-04 2.322243327253e+01
1.216750000000e+03 -6.951541445058e-02 4.407263723334e-04 2.325900269860e+01
1.217000000000e+03 -7.038774575324e-02 4.369314269983e-04 2.329664412951e+01
1.217250000000e+03 -7.119194266586e-02 4.329377571365e-04 2.333538584406e+01
1.217500000000e+03 -7.191870303224e-02 4.288017935430e-04 2.337525239421e+01
1.217750000000e+03 -7.255966998464e-02 4.245834151889e-04 2.341626462693e+01
1.218000000000e+03 -7.310747936905e-02 4.203446224427e-04 2.345843898978e+01
1.218250000000e+03 -7.355603468214e-02 4.161489249344e-04 2.350178761484e+01
1.218500000000e+03 -7.390054644313e-02 4.120599163040e-04 2.354631768895e+01
1.218750000000e+03 -7.413776463147e-02 4.081403113471e-04 2.359203160669e+01
1.219000000000e+03 -7.426599669108e-02 4.044506599697e-04 2.363892641267e+01
1.219250000000e+03 -7.428528083610e-02 4.010484604570e-04 2.368699402687e+01
1.219500000000e+03 -7.419737850638e-02 3.979870048997e-04 2.373622082105e+01
1.219750000000e+03 -7.400583759715e-02 3.953145135739e-04 2.378658769491e+01
1.220000000000e+03 -7.371600361103e-02 3.930730998216e-04 2.383807017581e+01
1.220250000000e+03 -7.333494954941e-02 3.912980894225e-04 2.389063818296e+01
1.220500000000e+03 -7.287142695352e-02 3.900174232957e-04 2.394425626122e+01
1.220750000000e+03 -7.233575227477e-02 3.892511112308e-04 2.399888359585e+01
1.221000000000e+03 -7.173966473437e-02 3.890108395599e-04 2.405447429867e+01
1.221250000000e+03 -7.109614283766e-02 3.892997628507e-04 2.411097735993e+01
1.221500000000e+03 -7.041919769185e-02 3.901124259583e-04 2.416833700513e+01
1.221750000000e+03 -6.972363178228e-02 3.914348425748e-04 2.422649289649e+01
1.222000000000e+03 -6.902477662214e-02 3.932447400056e-04 2.428538037544e+01
1.222250000000e+03 -6.833819529023e-02 3.955118414280e-04 2.434493087698e+01
1.222500000000e+03 -6.767939762781e-02 3.981985011690e-04 2.440507206925e+01
1.222750000000e+03 -6.706352288924e-02 4.012602548559e-04 2.446572829528e+01
1.223000000000e+03 -6.650501554951e-02 4.046464627401e-04 2.452682099740e+01
1.223250000000e+03 -6.601733855730e-02 4.083012934011e-04 2.458826892277e+01
1.223500000000e+03 -6.561264741190e-02 4.121644180426e-04 2.464998869650e+01
1.223750000000e+03 -6.530153228740e-02 4.161721564976e-04 2.471189504300e+01
1.224000000000e+03 -6.509273244698e-02 4.202582357426e-04 2.477390135478e+01
1.224250000000e+03 -6.499292836274e-02 4.243549595776e-04 2.483591994028e+01
1.224500000000e+03 -6.500652208180e-02 4.283940401422e-04 2.489786256612e+01
1.224750000000e+03 -6.513548825152e-02 4.323076510113e-04 2.495964080214e+01
1.225000000000e+03 -6.537925709040e-02 4.360294296895e-04 2.502116638314e+01
1.225250000000e+03 -6.573463477691e-02 4.394951642329e-04 2.508235171450e+01
1.225500000000e+03 -6.619578392383e-02 4.426437856707e-04 2.514311015646e+01
1.225750000000e+03 -6.675424066376e-02 4.454180294063e-04 2.520335645559e+01
1.226000000000e+03 -6.739899856417e-02 4.477650248610e-04 2.526300715040e+01
1.226250000000e+03 -6.811661418118e-02 4.496370012348e-04 2.532198084322e+01
1.226500000000e+03 -6.889139642771e-02 4.509917473117e-04 2.538019864843e+01
1.226750000000e+03 -6.970559843868e-02 4.517930101180e-04 2.543758443979e+01
1.227000000000e+03 -7.053968208556e-02 4.520107451401e-04 2.549406520351e+01
1.227250000000e+03 -7.137263120229e-02 4.516213621751e-04 2.554957138064e+01
1.227500000000e+03 -7.218224701203e-02 4.506079004227e-04 2.560403707819e+01
1.227750000000e+03 -7.294552148930e-02 4.489600769297e-04 2.565740037341e+01
1.228000000000e+03 -7.363904412555e-02 4.466743161092e-04 2.570960360723e+01
1.228250000000e+03 -7.423935977916e-02 4.437536730035e-04 2.576059353595e+01
1.228500000000e+03 -7.472341058508e-02 4.402077594976e-04 2.581032159643e+01
1.228750000000e+03 -7.506894164692e-02 4.360525199657e-04 2.585874406900e+01
1.229000000000e+03 -7.525495600654e-02 4.313101271624e-04 2.590582231052e+01
1.229250000000e+03 -7.526207490009e-02 4.260086575481e-04 2.595152280723e+01
1.229500000000e+03 -7.507297187357e-02 4.201818839779e-04 2.599581736122e+01
1.229750000000e+03 -7.467274356612e-02 4.138689650106e-04 2.603868317337e+01
1.230000000000e+03 -7.404925096750e-02 4.071140914177e-04 2.608010289488e+01
1.230250000000e+03 -7.319347589101e-02 3.999662418117e-04 2.612006475086e+01
1.230500000000e+03 -7.209974314297e-02 3.924786533255e-04 2.615856243936e+01
1.230750000000e+03 -7.076598533527e-02 3.847085052384e-04 2.619559517278e+01
1.231000000000e+03 -6.919394771380e-02 3.767165578678e-04 2.623116769604e+01
1.231250000000e+03 -6.738926222633e-02 3.685665433760e-04 2.626529006056e+01
1.231500000000e+03 -6.536158180737e-02 3.603248799989e-04 2.629797768440e+01
1.231750000000e+03 -6.312452564671e-02 3.520599845033e-04 2.632925102410e+01
1.232000000000e+03 -6.069568838321e-02 3.438419387325e-04 2.635913558178e+01
1.232250000000e+03 -5.809646220420e-02 3.357417776444e-04 2.638766149430e+01
1.232500000000e+03 -5.535190722983e-02 3.278310831319e-04 2.641486347843e+01
1.232750000000e+03 -5.249045553652e-02 3.201812733627e-04 2.644078034248e+01
1.233000000000e+03 -4.954364535570e-02 3.128631301130e-04 2.646545484651e+01
1.233250000000e+03 -4.654573432358e-02 3.059461497981e-04 2.648893327270e+01
1.233500000000e+03 -4.353326731723e-02 2.994979312643e-04 2.651126498148e+01
1.233750000000e+03 -4.054462031580e-02 2.935836567323e-04 2.653250205179e+01
1.234000000000e+03 -3.761949771879e-02 2.882654228689e-04 2.655269892553e+01
1.234250000000e+03 -3.479835386925e-02 2.836016802086e-04 2.657191173726e+01
1.234500000000e+03 -3.212184776342e-02 2.796467424487e-04 2.659019805282e+01
1.234750000000e+03 -2.963022284045e-02 2.764502334424e-04 2.660761615794e+01
1.235000000000e+03 -2.736271187536e-02 2.740565939581e-04 2.662422461102e+01
1.235250000000e+03 -2.535693899347e-02 2.725045910636e-04 2.664008179451e+01
1.235500000000e+03 -2.364830630970e-02 2.718269236395e-04 2.665524518562e+01
1.235750000000e+03 -2.226942856377e-02 2.720498171063e-04 2.666977091699e+01
1.236000000000e+03 -2.124957990744e-02 2.731925872806e-04 2.668371316161e+01
1.236250000000e+03 -2.061419271080e-02 2.752674527189e-04 2.669712370352e+01
1.236500000000e+03 -2.038438185829e-02 2.782793144794e-04 2.671005121085e+01
1.236750000000e+03 -2.057654743835e-02 2.822253746948e-04 2.672254083039e+01
1.237000000000e+03 -2.120202702144e-02 2.870950067849e-04 2.673463365298e+01
1.237250000000e+03 -2.226682141410e-02 2.928696524191e-04 2.674636619714e+01
1.237500000000e+03 -2.377139661354e-02 2.995226829140e-04 2.675777009562e+01
1.237750000000e+03 -2.571055697186e-02 3.070195346585e-04 2.676887145084e+01
1.238000000000e+03 -2.807341061526e-02 3.153173984279e-04 2.677969073656e+01
1.238250000000e+03 -3.084340722611e-02 3.243655532166e-04 2.679024221360e+01
1.238500000000e+03 -3.399847050762e-02 3.341054518007e-04 2.680053392668e+01
1.238750000000e+03 -3.751120019833e-02 3.444709559376e-04 2.681056724199e+01
1.239000000000e+03 -4.134916602964e-02 3.553885314602e-04 2.682033696221e+01
1.239250000000e+03 -4.547526703435e-02 3.667776778496e-04 2.682983099473e+01
1.239500000000e+03 -4.984816911288e-02 3.785512697483e-04 2.683903060605e+01
1.239750000000e+03 -5.442280530045e-02 3.906161616569e-04 2.684791022604e+01
1.240000000000e+03 -5.915092892924e-02 4.028737195943e-04 2.685643785762e+01
1.240250000000e+03 -6.398172634991e-02 4.152205930862e-04 2.686457503114e+01
1.240500000000e+03 -6.886245674142e-02 4.275494550411e-04 2.687227735818e+01
1.240750000000e+03 -7.373913420491e-02 4.397499572036e-04 2.687949465078e+01
1.241000000000e+03 -7.855722364675e-02 4.517096832519e-04 2.688617160456e+01
1.241250000000e+03 -8.326235048678e-02 4.633152652384e-04 2.689224807620e+01
1.241500000000e+03 -8.780100682730e-02 4.744535218165e-04 2.689765989767e+01
1.241750000000e+03 -9.212125362305e-02 4.850127288098e-04 2.690233931024e+01
1.242000000000e+03 -9.617339622013e-02 4.948839089391e-04 2.690621575751e+01
1.242250000000e+03 -9.991063537599e-02 5.039621842503e-04 2.690921670199e+01
1.242500000000e+03 -1.032896776943e-01 5.121481640454e-04 2.691126826105e+01
1.242750000000e+03 -1.062713008618e-01 5.193493447443e-04 2.691229610978e+01
1.243000000000e+03 -1.088208656768e-01 5.254814958879e-04 2.691222639781e+01
1.243250000000e+03 -1.109087679467e-01 5.304700081066e-04 2.691098647148e+01
1.243500000000e+03 -1.125108253244e-01 5.342511419942e-04 2.690850583192e+01
1.243750000000e+03 -1.136085961341e-01 5.367733402499e-04 2.690471695940e+01
1.244000000000e+03 -1.141896258949e-01 5.379982802562e-04 2.689955624586e+01
1.244250000000e+03 -1.142476161160e-01 5.379018298671e-04 2.689296467747e+01
1.244500000000e+03 -1.137825196066e-01 5.364748564159e-04 2.688488870733e+01
1.244750000000e+03 -1.128005562641e-01 5.337238767216e-04 2.687528093787e+01
1.245000000000e+03 -1.113141594559e-01 5.296714774887e-04 2.686410088037e+01
1.245250000000e+03 -1.093418344421e-01 5.243566003487e-04 2.685131542101e+01
1.245500000000e+03 -1.069079562416e-01 5.178344528504e-04 2.683689940619e+01
1.245750000000e+03 -1.040424945015e-01 5.101761849024e-04 2.682083613567e+01
1.246000000000e+03 -1.007806671235e-01 5.014685649102e-04 2.680311757137e+01
1.246250000000e+03 -9.716253540146e-02 4.918131851624e-04 2.678374463324e+01
1.246500000000e+03 -9.323255152046e-02 4.813254683432e-04 2.676272739573e+01
1.246750000000e+03 -8.903903355619e-02 4.701334951614e-04 2.674008495398e+01
1.247000000000e+03 -8.463362359941e-02 4.583765399840e-04 2.671584551690e+01
1.247250000000e+03 -8.007067966167e-02 4.462034879157e-04 2.669004603349e+01
1.247500000000e+03 -7.540666231967e-02 4.337709951086e-04 2.666273207601e+01
1.247750000000e+03 -7.069947110703e-02 4.212415646554e-04 2.663395725772e+01
1.248000000000e+03 -6.600779071943e-02 4.087814437864e-04 2.660378290830e+01
1.248250000000e+03 -6.139040863198e-02 3.965584620645e-04 2.657227742856e+01
1.248500000000e+03 -5.690552780575e-02 3.847397826248e-04 2.653951555563e+01
1.248750000000e+03 -5.261011140343e-02 3.734896522223e-04 2.650557783206e+01
1.249000000000e+03 -4.855919761906e-02 3.629671127010e-04 2.647054961278e+01
1.249250000000e+03 -4.480528122352e-02 3.533238218167e-04 2.643452047232e+01
1.249500000000e+03 -4.139767318188e-02 3.447018655290e-04 2.639758315788e+01
1.249750000000e+03 -3.838192323390e-02 3.372317280655e-04 2.635983280486e+01
1.250000000000e+03 -3.579928507704e-02 3.310304368467e-04 2.632136616009e+01
1.250250000000e+03 -3.368618584383e-02 3.261997508373e-04 2.628228052826e+01
1.250500000000e+03 -3.207378578623e-02 3.228246633580e-04 2.624267304922e+01
1.250750000000e+03 -3.098756522927e-02 3.209720490874e-04 2.620263980920e+01
1.251000000000e+03 -3.044699990972e-02 3.206896379472e-04 2.616227519776e+01
1.251250000000e+03 -3.046524545591e-02 3.220050696010e-04 2.612167097193e+01
1.251500000000e+03 -3.104893814405e-02 3.249253837941e-04 2.608091571815e+01
1.251750000000e+03 -3.219803586835e-02 3.294366904936e-04 2.604009416881e+01
1.252000000000e+03 -3.390576186586e-02 3.355041919414e-04 2.599928679981e+01
1.252250000000e+03 -3.615856536199e-02 3.430723788403e-04 2.595856915646e+01
1.252500000000e+03 -3.893620557743e-02 3.520656422386e-04 2.591801157141e+01
1.252750000000e+03 -4.221192174508e-02 3.623890927896e-04 2.587767894057e+01
1.253000000000e+03 -4.595260485754e-02 3.739295200642e-04 2.583763027355e+01
1.253250000000e+03 -5.011914734008e-02 3.865568952832e-04 2.579791878703e+01
1.253500000000e+03 -5.466676337141e-02 4.001256829986e-04 2.575859157690e+01
1.253750000000e+03 -5.954547671096e-02 4.144768412737e-04 2.571968985496e+01
1.254000000000e+03 -6.470058345698e-02 4.294396578536e-04 2.568124876955e+01
1.254250000000e+03 -7.007327024384e-02 4.448339550511e-04 2.564329775306e+01
1.254500000000e+03 -7.560119844684e-02 4.604722518879e-04 2.560586047900e+01
1.254750000000e+03 -8.121922913902e-02 4.761621867349e-04 2.556895528931e+01
1.255000000000e+03 -8.686011157864e-02 4.917088949270e-04 2.553259525899e+01
1.255250000000e+03 -9.245527888791e-02 5.069174835424e-04 2.549678867675e+01
1.255500000000e+03 -9.793562101404e-02 5.215955112430e-04 2.546153917817e+01
1.255750000000e+03 -1.032323132552e-01 5.355553735005e-04 2.542684625062e+01
1.256000000000e+03 -1.082776379009e-01 5.486167560229e-04 2.539270541046e+01
1.256250000000e+03 -1.130058126910e-01 5.606087922843e-04 2.535910869071e+01
1.256500000000e+03 -1.173538167109e-01 5.713723236078e-04 2.532604485403e+01
1.256750000000e+03 -1.212621958335e-01 5.807618617890e-04 2.529349977040e+01
1.257000000000e+03 -1.246758205256e-01 5.886473126471e-04 2.526145675254e+01
1.257250000000e+03 -1.275446465080e-01 5.949157558791e-04 2.522989677242e+01
1.257500000000e+03 -1.298243945125e-01 5.994727295900e-04 2.519879876278e+01
1.257750000000e+03 -1.314771545639e-01 6.022432813339e-04 2.516813987367e+01
1.258000000000e+03 -1.324719893197e-01 6.031730818546e-04 2.513789564175e+01
1.258250000000e+03 -1.327854020987e-01 6.022289770042e-04 2.510804020971e+01
1.258500000000e+03 -1.324017078457e-01 5.993992338024e-04 2.507854649045e+01
1.258750000000e+03 -1.313133993675e-01 5.946938748210e-04 2.504938629876e+01
1.259000000000e+03 -1.295213365782e-01 5.881444217626e-04 2.502053049226e+01
1.259250000000e+03 -1.270348287013e-01 5.798033606883e-04 2.499194907330e+01
1.259500000000e+03 -1.238717016916e-01 5.697436809011e-04 2.496361129999e+01
1.259750000000e+03 -1.200581633970e-01 5.580578898214e-04 2.493548577987e+01
1.260000000000e+03 -1.156286077544e-01 5.448569356236e-04 2.490754056603e+01
1.260250000000e+03 -1.106252612535e-01 5.302687766947e-04 2.487974322897e+01
1.260500000000e+03 -1.050978142071e-01 5.144370651124e-04 2.485206099500e+01
1.260750000000e+03 -9.910285984276e-02 4.975193787218e-04 2.482446084263e+01
1.261000000000e+03 -9.270322834599e-02 4.796853261817e-04 2.479690958359e+01
1.261250000000e+03 -8.596731808783e-02 4.611147768529e-04 2.476937406218e+01
1.261500000000e+03 -7.896823942038e-02 4.419957119144e-04 2.474182127266e+01
1.261750000000e+03 -7.178290914807e-02 4.225220894510e-04 2.471421848501e+01
1.262000000000e+03 -6.449111889916e-02 4.028917361478e-04 2.468653351158e+01
1.262250000000e+03 -5.717448072378e-02 3.833040674254e-04 2.465873479229e+01
1.262500000000e+03 -4.991538555290e-02 3.639578861825e-04 2.463079171627e+01
1.262750000000e+03 -4.279589674150e-02 3.450491527194e-04 2.460267472656e+01
1.263000000000e+03 -3.589665641645e-02 3.267688073088e-04 2.457435558380e+01
1.263250000000e+03 -2.929577014391e-02 3.093005726113e-04 2.454580764793e+01
1.263500000000e+03 -2.306775396859e-02 2.928189903033e-04 2.451700596913e+01
1.263750000000e+03 -1.728245198000e-02 2.774872998709e-04 2.448792765419e+01
1.264000000000e+03 -1.200410438325e-02 2.634557618344e-04 2.445855191467e+01
1.264250000000e+03 -7.290363943623e-03 2.508597177018e-04 2.442886041996e+01
1.264500000000e+03 -3.191548770947e-03 2.398182588236e-04 2.439883730111e+01
1.264750000000e+03 2.501649320310e-04 2.304325397077e-04 2.436846945124e+01
1.265000000000e+03 3.001324815446e-03 2.227848166335e-04 2.433774658311e+01
1.265250000000e+03 5.037637148546e-03 2.169374982890e-04 2.430666125293e+01
1.265500000000e+03 6.344413320678e-03 2.129320640308e-04 2.427520905892e+01
1.265750000000e+03 6.916735411782e-03 2.107886568842e-04 2.424338860059e+01
1.266000000000e+03 6.759457407920e-03 2.105059314053e-04 2.421120139369e+01
1.266250000000e+03 5.887231403020e-03 2.120607149803e-04 2.417865197159e+01
1.266500000000e+03 4.324194434173e-03 2.154084006374e-04 2.414574770456e+01
1.266750000000e+03 2.103609512461e-03 2.204833454878e-04 2.411249870787e+01
1.267000000000e+03 -7.326395458040e-04 2.271995595892e-04 2.407891771223e+01
1.267250000000e+03 -4.134769157387e-03 2.354518363050e-04 2.404501977923e+01
1.267500000000e+03 -8.045755904789e-03 2.451167180127e-04 2.401082223622e+01
1.267750000000e+03 -1.240227231007e-02 2.560540922599e-04 2.397634436010e+01
1.268000000000e+03 -1.713568472124e-02 2.681089341952e-04 2.394160703727e+01
1.268250000000e+03 -2.217299869443e-02 2.811129937879e-04 2.390663265591e+01
1.268500000000e+03 -2.743804763621e-02 2.948870489877e-04 2.387144460980e+01
1.268750000000e+03 -3.285253634931e-02 3.092429551381e-04 2.383606719307e+01
1.269000000000e+03 -3.833725642354e-02 3.239861248557e-04 2.380052509000e+01
1.269250000000e+03 -4.381317118432e-02 3.389178779716e-04 2.376484326774e+01
1.269500000000e+03 -4.920257117865e-02 3.538380220331e-04 2.372904650112e+01
1.269750000000e+03 -5.443012845174e-02 3.685474241911e-04 2.369315915676e+01
1.270000000000e+03 -5.942393379238e-02 3.828504621304e-04 2.365720499547e+01
1.270250000000e+03 -6.411641919944e-02 3.965575510224e-04 2.362120674724e+01
1.270500000000e+03 -6.844525174067e-02 4.094877471491e-04 2.358518605661e+01
1.270750000000e+03 -7.235409217161e-02 4.214710469895e-04 2.354916321099e+01
1.271000000000e+03 -7.579321186114e-02 4.323504895205e-04 2.351315690028e+01
1.271250000000e+03 -7.872013070842e-02 4.419844308191e-04 2.347718425743e+01
1.271500000000e+03 -8.109994173494e-02 4.502481159230e-04 2.344126056453e+01
1.271750000000e+03 -8.290573313574e-02 4.570355395107e-04 2.340539936653e+01
1.272000000000e+03 -8.411874551546e-02 4.622607985347e-04 2.336961237665e+01
1.272250000000e+03 -8.472838953806e-02 4.658590272593e-04 2.333390941436e+01
1.272500000000e+03 -8.473233301264e-02 4.677874701480e-04 2.329829860943e+01
1.272750000000e+03 -8.413630427084e-02 4.680258592736e-04 2.326278641268e+01
1.273000000000e+03 -8.295378302317e-02 4.665764979982e-04 2.322737763571e+01
1.273250000000e+03 -8.120579092478e-02 4.634645214502e-04 2.319207575373e+01
1.273500000000e+03 -7.892039691546e-02 4.587373198689e-04 2.315688300345e+01
1.273750000000e+03 -7.613216180259e-02 4.524636497585e-04 2.312180049724e+01
1.274000000000e+03 -7.288167500428e-02 4.447329537251e-04 2.308682859799e+01
1.274250000000e+03 -6.921484628847e-02 4.356539215685e-04 2.305196704118e+01
1.274500000000e+03 -6.518225142223e-02 4.253530219888e-04 2.301721522830e+01
1.274750000000e+03 -6.083835865624e-02 4.139725945410e-04 2.298257235649e+01
1.275000000000e+03 -5.624085436420e-02 4.016690786960e-04 2.294803783359e+01
1.275250000000e+03 -5.144981294182e-02 3.886106990582e-04 2.291361140482e+01
1.275500000000e+03 -4.652693333713e-02 3.749752085657e-04 2.287929344382e+01
1.275750000000e+03 -4.153473736768e-02 3.609473975362e-04 2.284508506055e+01
1.276000000000e+03 -3.653582076464e-02 3.467166718504e-04 2.281098847998e+01
1.276250000000e+03 -3.159206735492e-02 3.324743789645e-04 2.277700714814e+01
1.276500000000e+03 -2.676394250206e-02 3.184114012513e-04 2.274314581170e+01
1.276750000000e+03 -2.210975601265e-02 3.047155966563e-04 2.270941087118e+01
1.277000000000e+03 -1.768505679899e-02 2.915693251137e-04 2.267581027413e+01
1.277250000000e+03 -1.354194758052e-02 2.791469801044e-04 2.264235384444e+01
1.277500000000e+03 -9.728616847700e-03 2.676129829482e-04 2.260905313134e+01
1.277750000000e+03 -6.288728981390e-03 2.571194676599e-04 2.257592168817e+01
1.278000000000e+03 -3.261114245810e-03 2.478046836843e-04 2.254297487484e+01
1.278250000000e+03 -6.792528494500e-04 2.397910733618e-04 2.251023009131e+01
1.278500000000e+03 1.428890965830e-03 2.331841626141e-04 2.247770656628e+01
1.278750000000e+03 3.041153903657e-03 2.280712223338e-04 2.244542541400e+01
1.279000000000e+03 4.141383891658e-03 2.245202089657e-04 2.241340963588e+01
1.279250000000e+03 4.719483147744e-03 2.225792490187e-04 2.238168400771e+01
1.279500000000e+03 4.771344985986e-03 2.222764308062e-04 2.235027492933e+01
1.279750000000e+03 4.298972601011e-03 2.236192634486e-04 2.231921052296e+01
1.280000000000e+03 3.310161217311e-03 2.265952790753e-04 2.228852034660e+01
1.280250000000e+03 1.818484165154e-03 2.311720060215e-04 2.225823547091e+01
1.280500000000e+03 -1.570278238780e-04 2.372977711502e-04 2.222838831140e+01
1.280750000000e+03 -2.592251752185e-03 2.449026448614e-04 2.219901246905e+01
1.281000000000e+03 -5.458187836723e-03 2.538993407453e-04 2.217014276545e+01
1.281250000000e+03 -8.721445787230e-03 2.641846211243e-04 2.214181506126e+01
1.281500000000e+03 -1.234463997181e-02 2.756405370132e-04 2.211406620482e+01
1.281750000000e+03 -1.628691487831e-02 2.881362069350e-04 2.208693386382e+01
1.282000000000e+03 -2.050434624249e-02 3.015292858664e-04 2.206045655190e+01
1.282250000000e+03 -2.495051562038e-02 3.156679286007e-04 2.203467346307e+01
1.282500000000e+03 -2.957701544122e-02 3.303926141468e-04 2.200962441807e+01
1.282750000000e+03 -3.433400364259e-02 3.455381479352e-04 2.198534970819e+01
1.283000000000e+03 -3.917070230446e-02 3.609355317673e-04 2.196189012096e+01
1.283250000000e+03 -4.403595539537e-02 3.764140286912e-04 2.193928671141e+01
1.283500000000e+03 -4.887874328927e-02 3.918031022457e-04 2.191758083170e+01
1.283750000000e+03 -5.364867550572e-02 4.069343254051e-04 2.189681389821e+01
1.284000000000e+03 -5.829651034394e-02 4.216433230544e-04 2.187702739661e+01
1.284250000000e+03 -6.277456936899e-02 4.357714551768e-04 2.185826264491e+01
1.284500000000e+03 -6.703724239013e-02 4.491676715197e-04 2.184056076921e+01
1.284750000000e+03 -7.104131163116e-02 4.616898957414e-04 2.182396245775e+01
1.285000000000e+03 -7.474642644594e-02 4.732067297033e-04 2.180850790741e+01
1.285250000000e+03 -7.811533083692e-02 4.835985070956e-04 2.179423656831e+01
1.285500000000e+03 -8.111429546118e-02 4.927586722340e-04 2.178118706414e+01
1.285750000000e+03 -8.371324779944e-02 5.005944183138e-04 2.176939693108e+01
1.286000000000e+03 -8.588614709278e-02 5.070279438658e-04 2.175890251558e+01
1.286250000000e+03 -8.761102405980e-02 5.119966755328e-04 2.174973871576e+01
1.286500000000e+03 -8.887026857954e-02 5.154540435954e-04 2.174193885573e+01
1.286750000000e+03 -8.965068534054e-02 5.173695856020e-04 2.173553447483e+01
1.287000000000e+03 -8.994350908586e-02 5.177288581739e-04 2.173055513149e+01
1.287250000000e+03 -8.974455973730e-02 5.165336330512e-04 2.172702826896e+01
1.287500000000e+03 -8.905418293722e-02 5.138014583505e-04 2.172497902873e+01
1.287750000000e+03 -8.787716082033e-02 5.095650523748e-04 2.172443009422e+01
1.288000000000e+03 -8.622274862226e-02 5.038719930202e-04 2.172540157867e+01
1.288250000000e+03 -8.410450695705e-02 4.967838224076e-04 2.172791088845e+01
1.288500000000e+03 -8.154012458591e-02 4.883750244091e-04 2.173197262494e+01
1.288750000000e+03 -7.855132667472e-02 4.787322568452e-04 2.173759851019e+01
1.289000000000e+03 -7.516360787156e-02 4.679530705461e-04 2.174479732173e+01
1.289250000000e+03 -7.140601455224e-02 4.561448143322e-04 2.175357484937e+01
1.289500000000e+03 -6.731084488765e-02 4.434232686996e-04 2.176393388675e+01
1.289750000000e+03 -6.291339042328e-02 4.299114316008e-04 2.177587421835e+01
1.290000000000e+03 -5.825157422696e-02 4.157380414678e-04 2.178939264578e+01
1.290250000000e+03 -5.336560289537e-02 4.010362814460e-04 2.180448303166e+01
1.290500000000e+03 -4.829758741019e-02 3.859424175363e-04 2.182113633954e+01
1.290750000000e+03 -4.309113568247e-02 3.705943065397e-04 2.183934070898e+01
1.291000000000e+03 -3.779092444253e-02 3.551300715114e-04 2.185908153004e+01
1.291250000000e+03 -3.244228975424e-02 3.396868056591e-04 2.188034155195e+01
1.291500000000e+03 -2.709072709481e-02 3.243991907258e-04 2.190310094570e+01
1.291750000000e+03 -2.178150223485e-02 3.093983842273e-04 2.192733745140e+01
1.292000000000e+03 -1.655912877638e-02 2.948108087489e-04 2.195302644600e+01
1.292250000000e+03 -1.146693748650e-02 2.807570330935e-04 2.198014106970e+01
1.292500000000e+03 -6.546680490152e-03 2.673508377925e-04 2.200865235749e+01
1.292750000000e+03 -1.838001531412e-03 2.546980808212e-04 2.203852930440e+01
1.293000000000e+03 2.621869760842e-03 2.428960956419e-04 2.206973901688e+01
1.293250000000e+03 6.798542663775e-03 2.320328378461e-04 2.210224680363e+01
1.293500000000e+03 1.066086540653e-02 2.221861084299e-04 2.213601625822e+01
1.293750000000e+03 1.418112256406e-02 2.134232859249e-04 2.217100940140e+01
1.294000000000e+03 1.733543602975e-02 2.058006059121e-04 2.220718673729e+01
1.294250000000e+03 2.010385629614e-02 1.993630671508e-04 2.224450738893e+01
1.294500000000e+03 2.247065071390e-02 1.941438280826e-04 2.228292915879e+01
1.294750000000e+03 2.442437230255e-02 1.901643532511e-04 2.232240863881e+01
1.295000000000e+03 2.595788627717e-02 1.874344474860e-04 2.236290132113e+01
1.295250000000e+03 2.706846664865e-02 1.859521002869e-04 2.240436166438e+01
1.295500000000e+03 2.775770467650e-02 1.857037740652e-04 2.244674321103e+01
1.295750000000e+03 2.803138495850e-02 1.866647430042e-04 2.248999870089e+01
1.296000000000e+03 2.789939920974e-02 1.887993066870e-04 2.253408015829e+01
1.296250000000e+03 2.737550535110e-02 1.920613650712e-04 2.257893902298e+01
1.296500000000e+03 2.647710029727e-02 1.963949343414e-04 2.262452626287e+01
1.296750000000e+03 2.522492011034e-02 2.017348291739e-04 2.267079251470e+01
1.297000000000e+03 2.364274916971e-02 2.080073328701e-04 2.271768820123e+01
1.297250000000e+03 2.175704927729e-02 2.151310363148e-04 2.276516368625e+01
1.297500000000e+03 1.959660367569e-02 2.230176572610e-04 2.281316941798e+01
1.297750000000e+03 1.719211936642e-02 2.315730571931e-04 2.286165607862e+01
1.298000000000e+03 1.457582574907e-02 2.406981643233e-04 2.291057474511e+01
1.298250000000e+03 1.178109753624e-02 2.502899908046e-04 2.295987704477e+01
1.298500000000e+03 8.842010807889e-03 2.602427828457e-04 2.300951531353e+01
1.298750000000e+03 5.793004386724e-03 2.704489690245e-04 2.305944275619e+01
1.299000000000e+03 2.668441851593e-03 2.808004359253e-04 2.310961359604e+01
1.299250000000e+03 -4.976794983353e-04 2.911894654641e-04 2.315998322403e+01
1.299500000000e+03 -3.672138352022e-03 3.015099380840e-04 2.321050833883e+01
1.299750000000e+03 -6.822715907437e-03 3.116582000321e-04 2.326114706701e+01
1.300000000000e+03 -9.918561320541e-03 3.215343742094e-04 2.331185909255e+01
1.300250000000e+03 -1.293034778231e-02 3.310430891074e-04 2.336260573456e+01
1.300500000000e+03 -1.583057306682e-02 3.400945997385e-04 2.341335005250e+01
1.300750000000e+03 -1.859365601980e-02 3.486054188181e-04 2.346405688395e+01
1.301000000000e+03 -2.119615291792e-02 3.564992377749e-04 2.351469290843e+01
1.301250000000e+03 -2.361684008360e-02 3.637075205839e-04 2.356522666307e+01
1.301500000000e+03 -2.583677849239e-02 3.701700638534e-04 2.361562851620e+01
[truncated: 98,171 more chars]
