# Supplementary material for: Tracking Charge Migration with Frequency-Matched Strobo-Spectroscopy
Source: J Phys Chem A. 2024 Jan 2;128(1):20–7. doi: 10.1021/acs.jpca.3c04234 (PMC10788909; doi:10.1021/acs.jpca.3c04234)
Supplement: Supplementary file 2 — jp3c04234_si_002.zip [file jp3c04234_si_002.zip › supplemental data/Data/dipoles/pi_x-system/tau=4.8125.txt]

# pi_x-system-resolved dipole moment for tau = 4.8125 o.c.
0.000000000000e+00 -2.734161457674e-02 3.925451152663e-04 2.794313746110e+01
2.500000000000e-01 -2.733758221558e-02 3.924877278110e-04 2.794079038413e+01
5.000000000000e-01 -2.732600356578e-02 3.923257818979e-04 2.793388588144e+01
7.500000000000e-01 -2.730818132558e-02 3.920743939143e-04 2.792271051624e+01
1.000000000000e+00 -2.728559713108e-02 3.917509423763e-04 2.790751688712e+01
1.250000000000e+00 -2.725953945316e-02 3.913715168120e-04 2.788845539254e+01
1.500000000000e+00 -2.723099084488e-02 3.909495894869e-04 2.786559721560e+01
1.750000000000e+00 -2.720063523558e-02 3.904959092123e-04 2.783898581279e+01
2.000000000000e+00 -2.716891235654e-02 3.900189725430e-04 2.780868097392e+01
2.250000000000e+00 -2.713609817240e-02 3.895256286213e-04 2.777478242677e+01
2.500000000000e+00 -2.710238381348e-02 3.890214923732e-04 2.773743286330e+01
2.750000000000e+00 -2.706793439450e-02 3.885112066238e-04 2.769681280162e+01
3.000000000000e+00 -2.703291036341e-02 3.879986082071e-04 2.765313581082e+01
3.250000000000e+00 -2.699745894903e-02 3.874867544642e-04 2.760664462281e+01
3.500000000000e+00 -2.696170044870e-02 3.869779609017e-04 2.755760860653e+01
3.750000000000e+00 -2.692571568205e-02 3.864737641000e-04 2.750631554342e+01
4.000000000000e+00 -2.688954169587e-02 3.859750867259e-04 2.745306166553e+01
4.250000000000e+00 -2.685316911816e-02 3.854822267913e-04 2.739813980804e+01
4.500000000000e+00 -2.681654160505e-02 3.849949339129e-04 2.734182889843e+01
4.750000000000e+00 -2.677955639835e-02 3.845123793179e-04 2.728438551626e+01
5.000000000000e+00 -2.674207093020e-02 3.840333589491e-04 2.722603996027e+01
5.250000000000e+00 -2.670391715632e-02 3.835562944184e-04 2.716699581723e+01
5.500000000000e+00 -2.666492067479e-02 3.830793292892e-04 2.710743271641e+01
5.750000000000e+00 -2.662491644398e-02 3.826003740279e-04 2.704751028731e+01
6.000000000000e+00 -2.658375482652e-02 3.821171445176e-04 2.698737291399e+01
6.250000000000e+00 -2.654130081288e-02 3.816272085936e-04 2.692715336989e+01
6.500000000000e+00 -2.649743271959e-02 3.811280531184e-04 2.686697468530e+01
6.750000000000e+00 -2.645204617369e-02 3.806171714877e-04 2.680695056040e+01
7.000000000000e+00 -2.640506675075e-02 3.800921437264e-04 2.674718502199e+01
7.250000000000e+00 -2.635646655482e-02 3.795507571282e-04 2.668777149827e+01
7.500000000000e+00 -2.630627676320e-02 3.789910766983e-04 2.662879231434e+01
7.750000000000e+00 -2.625458960009e-02 3.784113993677e-04 2.657031928828e+01
8.000000000000e+00 -2.620154520446e-02 3.778101574471e-04 2.651241533080e+01
8.250000000000e+00 -2.614730996355e-02 3.771859765550e-04 2.645513705217e+01
8.500000000000e+00 -2.609205707982e-02 3.765377270950e-04 2.639853758485e+01
8.750000000000e+00 -2.603595744272e-02 3.758645684329e-04 2.634266928478e+01
9.000000000000e+00 -2.597918489255e-02 3.751660884602e-04 2.628758572445e+01
9.250000000000e+00 -2.592193038258e-02 3.744424548655e-04 2.623334270827e+01
9.500000000000e+00 -2.586441388547e-02 3.736944871156e-04 2.617999858611e+01
9.750000000000e+00 -2.580688864044e-02 3.729235533297e-04 2.612761423151e+01
1.000000000000e+01 -2.574963337900e-02 3.721315607186e-04 2.607625226320e+01
1.025000000000e+01 -2.569293540635e-02 3.713207733241e-04 2.602597641599e+01
1.050000000000e+01 -2.563707170617e-02 3.704937142652e-04 2.597685060078e+01
1.075000000000e+01 -2.558229540939e-02 3.696530754179e-04 2.592893791410e+01
1.100000000000e+01 -2.552882977543e-02 3.688016393774e-04 2.588229978565e+01
1.125000000000e+01 -2.547686743023e-02 3.679421384295e-04 2.583699246431e+01
1.150000000000e+01 -2.542657675388e-02 3.670774887002e-04 2.579306863907e+01
1.175000000000e+01 -2.537810603734e-02 3.662107340192e-04 2.575057462196e+01
1.200000000000e+01 -2.533158462840e-02 3.653446560096e-04 2.570954964247e+01
1.225000000000e+01 -2.528711881717e-02 3.644819831012e-04 2.567002538113e+01
1.250000000000e+01 -2.524478613023e-02 3.636254149833e-04 2.563202606053e+01
1.275000000000e+01 -2.520462714520e-02 3.627775324851e-04 2.559556879268e+01
1.300000000000e+01 -2.516663636426e-02 3.619406446947e-04 2.556066360439e+01
1.325000000000e+01 -2.513075754272e-02 3.611169387878e-04 2.552731306888e+01
1.350000000000e+01 -2.509688285054e-02 3.603083821916e-04 2.549551301461e+01
1.375000000000e+01 -2.506485390033e-02 3.595166918560e-04 2.546525061530e+01
1.400000000000e+01 -2.503446904693e-02 3.587433163931e-04 2.543650476837e+01
1.425000000000e+01 -2.500549000176e-02 3.579893851557e-04 2.540924433513e+01
1.450000000000e+01 -2.497764693616e-02 3.572556526208e-04 2.538342587651e+01
1.475000000000e+01 -2.495064434217e-02 3.565424713301e-04 2.535899286115e+01
1.500000000000e+01 -2.492416508400e-02 3.558497845373e-04 2.533587480013e+01
1.525000000000e+01 -2.489787466163e-02 3.551770836720e-04 2.531398665629e+01
1.550000000000e+01 -2.487142699025e-02 3.545234688659e-04 2.529322899301e+01
1.575000000000e+01 -2.484447266581e-02 3.538877013707e-04 2.527348863973e+01
1.600000000000e+01 -2.481666970411e-02 3.532683056991e-04 2.525463978100e+01
1.625000000000e+01 -2.478769660713e-02 3.526637131192e-04 2.523654617733e+01
1.650000000000e+01 -2.475726553999e-02 3.520723374657e-04 2.521906335074e+01
1.675000000000e+01 -2.472513435451e-02 3.514927072864e-04 2.520204138034e+01
1.700000000000e+01 -2.469111636115e-02 3.509235691682e-04 2.518532783391e+01
1.725000000000e+01 -2.465508665234e-02 3.503639701970e-04 2.516877087449e+01
1.750000000000e+01 -2.461698508887e-02 3.498133112512e-04 2.515222203196e+01
1.775000000000e+01 -2.457681630163e-02 3.492713712776e-04 2.513553884744e+01
1.800000000000e+01 -2.453464743130e-02 3.487383069278e-04 2.511858702054e+01
1.825000000000e+01 -2.449060473128e-02 3.482146319068e-04 2.510124219455e+01
1.850000000000e+01 -2.444486921427e-02 3.477011721392e-04 2.508339118655e+01
1.875000000000e+01 -2.439767250533e-02 3.471990424252e-04 2.506493298984e+01
1.900000000000e+01 -2.434929120480e-02 3.467095818097e-04 2.504577923068e+01
1.925000000000e+01 -2.430004206714e-02 3.462342873848e-04 2.502585436608e+01
1.950000000000e+01 -2.425027592350e-02 3.457747545826e-04 2.500509546512e+01
1.975000000000e+01 -2.420037190148e-02 3.453326355725e-04 2.498345195878e+01
2.000000000000e+01 -2.415072958549e-02 3.449095802907e-04 2.496088487816e+01
2.025000000000e+01 -2.410176238082e-02 3.445071904012e-04 2.493736599278e+01
2.050000000000e+01 -2.405388930986e-02 3.441269739934e-04 2.491287655702e+01
2.075000000000e+01 -2.400752807781e-02 3.437702900507e-04 2.488740608757e+01
2.100000000000e+01 -2.396308839389e-02 3.434383126829e-04 2.486095069766e+01
2.125000000000e+01 -2.392096549853e-02 3.431319963510e-04 2.483351123736e+01
2.150000000000e+01 -2.388153461149e-02 3.428520389889e-04 2.480509157993e+01
2.175000000000e+01 -2.384514419375e-02 3.425988502609e-04 2.477569658450e+01
2.200000000000e+01 -2.381211062855e-02 3.423725238422e-04 2.474533003667e+01
2.225000000000e+01 -2.378271156060e-02 3.421728190408e-04 2.471399302829e+01
2.250000000000e+01 -2.375717943890e-02 3.419991024898e-04 2.468168207581e+01
2.275000000000e+01 -2.373569653115e-02 3.418504266699e-04 2.464838795808e+01
2.300000000000e+01 -2.371838899285e-02 3.417254589604e-04 2.461409465298e+01
2.325000000000e+01 -2.370532279767e-02 3.416225266926e-04 2.457877870012e+01
2.350000000000e+01 -2.369650208407e-02 3.415395583842e-04 2.454240931955e+01
2.375000000000e+01 -2.369186641098e-02 3.414741151500e-04 2.450494876447e+01
2.400000000000e+01 -2.369129090701e-02 3.414234118509e-04 2.446635312469e+01
2.425000000000e+01 -2.369458854150e-02 3.413845779725e-04 2.442657388002e+01
2.450000000000e+01 -2.370151118399e-02 3.413546057363e-04 2.438555951329e+01
2.475000000000e+01 -2.371175261741e-02 3.413302830643e-04 2.434325741612e+01
2.500000000000e+01 -2.372495382005e-02 3.413083174783e-04 2.429961624871e+01
2.525000000000e+01 -2.374070728870e-02 3.412854550179e-04 2.425458806830e+01
2.550000000000e+01 -2.375856186285e-02 3.412582470043e-04 2.420813059138e+01
2.575000000000e+01 -2.377803013112e-02 3.412234160045e-04 2.416020933699e+01
2.600000000000e+01 -2.379859618394e-02 3.411777294133e-04 2.411079961344e+01
2.625000000000e+01 -2.381972140073e-02 3.411181039366e-04 2.405988806417e+01
2.650000000000e+01 -2.384085257347e-02 3.410416232779e-04 2.400747446941e+01
2.675000000000e+01 -2.386143113961e-02 3.409456704283e-04 2.395357252639e+01
2.700000000000e+01 -2.388090131310e-02 3.408278877630e-04 2.389821081375e+01
2.725000000000e+01 -2.389871728639e-02 3.406861770728e-04 2.384143320819e+01
2.750000000000e+01 -2.391435118029e-02 3.405187493114e-04 2.378329891832e+01
2.775000000000e+01 -2.392730184466e-02 3.403241537732e-04 2.372388236600e+01
2.800000000000e+01 -2.393710117579e-02 3.401012904152e-04 2.366327222513e+01
2.825000000000e+01 -2.394332003068e-02 3.398494465133e-04 2.360157071112e+01
2.850000000000e+01 -2.394557348897e-02 3.395682993575e-04 2.353889210848e+01
2.875000000000e+01 -2.394352628895e-02 3.392578070798e-04 2.347536096980e+01
2.900000000000e+01 -2.393689802393e-02 3.389183263753e-04 2.341111048038e+01
2.925000000000e+01 -2.392546520864e-02 3.385505798370e-04 2.334628013370e+01
2.950000000000e+01 -2.390906318690e-02 3.381556238978e-04 2.328101349958e+01
2.975000000000e+01 -2.388758880546e-02 3.377348193180e-04 2.321545608326e+01
3.000000000000e+01 -2.386100161625e-02 3.372897723752e-04 2.314975274378e+01
3.025000000000e+01 -2.382932555022e-02 3.368224474454e-04 2.308404591757e+01
3.050000000000e+01 -2.379264740268e-02 3.363350423797e-04 2.301847338318e+01
3.075000000000e+01 -2.375111692094e-02 3.358299713873e-04 2.295316675691e+01
3.100000000000e+01 -2.370494706483e-02 3.353098745657e-04 2.288825031780e+01
3.125000000000e+01 -2.365441300640e-02 3.347775345478e-04 2.282383988967e+01
3.150000000000e+01 -2.359985143544e-02 3.342359337580e-04 2.276004254183e+01
3.175000000000e+01 -2.354165763962e-02 3.336882697897e-04 2.269695637163e+01
3.200000000000e+01 -2.348028282151e-02 3.331379335389e-04 2.263467094790e+01
3.225000000000e+01 -2.341623032409e-02 3.325884996750e-04 2.257326776433e+01
3.250000000000e+01 -2.335005142652e-02 3.320437169011e-04 2.251282115861e+01
3.275000000000e+01 -2.328233943568e-02 3.315074774403e-04 2.245339938143e+01
3.300000000000e+01 -2.321372208392e-02 3.309837869236e-04 2.239506561879e+01
3.325000000000e+01 -2.314485274979e-02 3.304767245417e-04 2.233787920158e+01
3.350000000000e+01 -2.307640077964e-02 3.299903897256e-04 2.228189668440e+01
3.375000000000e+01 -2.300904112956e-02 3.295288394701e-04 2.222717285122e+01
3.400000000000e+01 -2.294344333640e-02 3.290960164135e-04 2.217376156392e+01
3.425000000000e+01 -2.288026002330e-02 3.286956641303e-04 2.212171644767e+01
3.450000000000e+01 -2.282011495228e-02 3.283312058372e-04 2.207109137812e+01
3.475000000000e+01 -2.276359121892e-02 3.280057365182e-04 2.202194077883e+01
3.500000000000e+01 -2.271122055779e-02 3.277220179213e-04 2.197431972459e+01
3.525000000000e+01 -2.266347416440e-02 3.274822890419e-04 2.192828386793e+01
3.550000000000e+01 -2.262075502315e-02 3.272882004327e-04 2.188388919987e+01
3.575000000000e+01 -2.258339136109e-02 3.271407010795e-04 2.184119167274e+01
3.600000000000e+01 -2.255163225811e-02 3.270403089990e-04 2.180024665304e+01
3.625000000000e+01 -2.252564447423e-02 3.269868997756e-04 2.176110833273e+01
3.650000000000e+01 -2.250551222359e-02 3.269796189568e-04 2.172382899095e+01
3.675000000000e+01 -2.249123874780e-02 3.270170706036e-04 2.168845820789e+01
3.700000000000e+01 -2.248274918406e-02 3.270972794002e-04 2.165504203288e+01
3.725000000000e+01 -2.247989610526e-02 3.272177078254e-04 2.162362212400e+01
3.750000000000e+01 -2.248246658022e-02 3.273754642963e-04 2.159423487496e+01
3.775000000000e+01 -2.249018971079e-02 3.275671142446e-04 2.156691057019e+01
3.800000000000e+01 -2.250274524256e-02 3.277888722292e-04 2.154167258442e+01
3.825000000000e+01 -2.251977303353e-02 3.280367858948e-04 2.151853666041e+01
3.850000000000e+01 -2.254088295170e-02 3.283067772225e-04 2.149751029981e+01
3.875000000000e+01 -2.256566482974e-02 3.285947191758e-04 2.147859228337e+01
3.900000000000e+01 -2.259369819287e-02 3.288965188505e-04 2.146177234954e+01
3.925000000000e+01 -2.262456150430e-02 3.292082025480e-04 2.144703105609e+01
3.950000000000e+01 -2.265784064952e-02 3.295259931968e-04 2.143433982300e+01
3.975000000000e+01 -2.269313651846e-02 3.298463795832e-04 2.142366120377e+01
4.000000000000e+01 -2.273007163767e-02 3.301661840776e-04 2.141494922989e+01
4.025000000000e+01 -2.276829548211e-02 3.304826128602e-04 2.140815015634e+01
4.050000000000e+01 -2.280748894916e-02 3.307932608829e-04 2.140320315268e+01
4.075000000000e+01 -2.284736750722e-02 3.310961763472e-04 2.140004123468e+01
4.100000000000e+01 -2.288768312550e-02 3.313898768420e-04 2.139859230505e+01
4.125000000000e+01 -2.292822481793e-02 3.316733294542e-04 2.139878011565e+01
4.150000000000e+01 -2.296881817417e-02 3.319459821064e-04 2.140052555088e+01
4.175000000000e+01 -2.300932399953e-02 3.322077322641e-04 2.140374762341e+01
4.200000000000e+01 -2.304963621302e-02 3.324588749727e-04 2.140836457792e+01
4.225000000000e+01 -2.308967862159e-02 3.327001530630e-04 2.141429494403e+01
4.250000000000e+01 -2.312940104322e-02 3.329326338204e-04 2.142145832035e+01
4.275000000000e+01 -2.316877586486e-02 3.331576960781e-04 2.142977642205e+01
4.300000000000e+01 -2.320779375725e-02 3.333769069871e-04 2.143917365146e+01
4.325000000000e+01 -2.324646043979e-02 3.335921209065e-04 2.144957772845e+01
4.350000000000e+01 -2.328479281775e-02 3.338052149106e-04 2.146092020761e+01
4.375000000000e+01 -2.332281459324e-02 3.340183105543e-04 2.147313665477e+01
4.400000000000e+01 -2.336055339997e-02 3.342335233350e-04 2.148616713385e+01
4.425000000000e+01 -2.339803760267e-02 3.344529243648e-04 2.149995616305e+01
4.450000000000e+01 -2.343529360305e-02 3.346785693563e-04 2.151445276870e+01
4.475000000000e+01 -2.347234358966e-02 3.349124346253e-04 2.152961040571e+01
4.500000000000e+01 -2.350920362660e-02 3.351563719062e-04 2.154538678808e+01
4.525000000000e+01 -2.354588210910e-02 3.354120700994e-04 2.156174363868e+01
4.550000000000e+01 -2.358237845358e-02 3.356810222349e-04 2.157864637808e+01
4.575000000000e+01 -2.361868208369e-02 3.359645099777e-04 2.159606375860e+01
4.600000000000e+01 -2.365477163158e-02 3.362635618273e-04 2.161396745502e+01
4.625000000000e+01 -2.369061423437e-02 3.365789322417e-04 2.163233164918e+01
4.650000000000e+01 -2.372616495315e-02 3.369110836438e-04 2.165113259971e+01
4.675000000000e+01 -2.376136627494e-02 3.372601666739e-04 2.167034823347e+01
4.700000000000e+01 -2.379614775119e-02 3.376260030289e-04 2.168995777324e+01
4.725000000000e+01 -2.383042577558e-02 3.380080682008e-04 2.170994141445e+01
4.750000000000e+01 -2.386410348223e-02 3.384054899699e-04 2.173028012643e+01
4.775000000000e+01 -2.389707015008e-02 3.388170404052e-04 2.175095525707e+01
4.800000000000e+01 -2.392920164269e-02 3.392411216714e-04 2.177194876894e+01
4.825000000000e+01 -2.396036037624e-02 3.396757360263e-04 2.179324303425e+01
4.850000000000e+01 -2.399039619595e-02 3.401185350887e-04 2.181482098538e+01
4.875000000000e+01 -2.401914728834e-02 3.405668187891e-04 2.183666629984e+01
4.900000000000e+01 -2.404644149939e-02 3.410175445394e-04 2.185876374013e+01
4.925000000000e+01 -2.407209780218e-02 3.414673457712e-04 2.188109921917e+01
4.950000000000e+01 -2.409592885106e-02 3.419125607561e-04 2.190366058469e+01
4.975000000000e+01 -2.411774343799e-02 3.423492461079e-04 2.192643783083e+01
5.000000000000e+01 -2.413734936254e-02 3.427732175487e-04 2.194942331975e+01
5.025000000000e+01 -2.415455742012e-02 3.431801640372e-04 2.197261259857e+01
5.050000000000e+01 -2.416918486008e-02 3.435657849516e-04 2.199600450800e+01
5.075000000000e+01 -2.418105919300e-02 3.439255552705e-04 2.201960163322e+01
5.100000000000e+01 -2.419002278249e-02 3.442548959778e-04 2.204341024562e+01
5.125000000000e+01 -2.419593775214e-02 3.445493877119e-04 2.206744090401e+01
5.150000000000e+01 -2.419869054877e-02 3.448048418489e-04 2.209170826021e+01
5.175000000000e+01 -2.419819652700e-02 3.450173208496e-04 2.211623074763e+01
5.200000000000e+01 -2.419440469922e-02 3.451831671535e-04 2.214103082238e+01
5.225000000000e+01 -2.418730079860e-02 3.452991160781e-04 2.216613438213e+01
5.250000000000e+01 -2.417691038280e-02 3.453623876620e-04 2.219157003838e+01
5.275000000000e+01 -2.416330208023e-02 3.453708069610e-04 2.221736896898e+01
5.300000000000e+01 -2.414658872866e-02 3.453228642254e-04 2.224356385628e+01
5.325000000000e+01 -2.412692799577e-02 3.452177751713e-04 2.227018820472e+01
5.350000000000e+01 -2.410452148242e-02 3.450554991890e-04 2.229727508405e+01
5.375000000000e+01 -2.407961361558e-02 3.448367760928e-04 2.232485661271e+01
5.400000000000e+01 -2.405248805150e-02 3.445632674643e-04 2.235296270429e+01
5.425000000000e+01 -2.402346311130e-02 3.442376052023e-04 2.238161979371e+01
5.450000000000e+01 -2.399288656395e-02 3.438631835029e-04 2.241085034791e+01
5.475000000000e+01 -2.396112963638e-02 3.434442066902e-04 2.244067169489e+01
5.500000000000e+01 -2.392857990820e-02 3.429856694916e-04 2.247109498893e+01
5.525000000000e+01 -2.389563346653e-02 3.424932538390e-04 2.250212500799e+01
5.550000000000e+01 -2.386268584963e-02 3.419732726929e-04 2.253375938731e+01
5.575000000000e+01 -2.383012330199e-02 3.414325555470e-04 2.256598808139e+01
5.600000000000e+01 -2.379831433567e-02 3.408782656003e-04 2.259879367771e+01
5.625000000000e+01 -2.376760089863e-02 3.403178910292e-04 2.263215125734e+01
5.650000000000e+01 -2.373829026976e-02 3.397590264871e-04 2.266602847373e+01
5.675000000000e+01 -2.371064856160e-02 3.392092001372e-04 2.270038650401e+01
5.700000000000e+01 -2.368489466333e-02 3.386756800258e-04 2.273518054649e+01
5.725000000000e+01 -2.366119550151e-02 3.381654178058e-04 2.277036048061e+01
5.750000000000e+01 -2.363966307050e-02 3.376849402784e-04 2.280587234640e+01
5.775000000000e+01 -2.362035314315e-02 3.372401995873e-04 2.284165920537e+01
5.800000000000e+01 -2.360326567782e-02 3.368364625545e-04 2.287766242342e+01
5.825000000000e+01 -2.358834691862e-02 3.364782253121e-04 2.291382292328e+01
5.850000000000e+01 -2.357549329890e-02 3.361691514146e-04 2.295008240642e+01
5.875000000000e+01 -2.356455692317e-02 3.359120310699e-04 2.298638443033e+01
5.900000000000e+01 -2.355535239780e-02 3.357087658106e-04 2.302267571578e+01
5.925000000000e+01 -2.354766440668e-02 3.355603751980e-04 2.305890661979e+01
5.950000000000e+01 -2.354125659755e-02 3.354670245138e-04 2.309503211378e+01
5.975000000000e+01 -2.353588066473e-02 3.354280775049e-04 2.313101220264e+01
6.000000000000e+01 -2.353128572897e-02 3.354421582160e-04 2.316681221679e+01
6.025000000000e+01 -2.352722752863e-02 3.355072269195e-04 2.320240287579e+01
6.050000000000e+01 -2.352347700199e-02 3.356206653770e-04 2.323776015490e+01
6.075000000000e+01 -2.351982823902e-02 3.357793780321e-04 2.327286503195e+01
6.100000000000e+01 -2.351610515925e-02 3.359798860856e-04 2.330770278033e+01
6.125000000000e+01 -2.351216744618e-02 3.362184236767e-04 2.334226272869e+01
6.150000000000e+01 -2.350791474058e-02 3.364910294652e-04 2.337653739466e+01
6.175000000000e+01 -2.350328942129e-02 3.367936303042e-04 2.341052160218e+01
6.200000000000e+01 -2.349827837345e-02 3.371221162138e-04 2.344421210447e+01
6.225000000000e+01 -2.349291289510e-02 3.374724109945e-04 2.347760644986e+01
6.250000000000e+01 -2.348726762264e-02 3.378405398838e-04 2.351070266631e+01
6.275000000000e+01 -2.348145791201e-02 3.382226599059e-04 2.354349851589e+01
6.300000000000e+01 -2.347563642177e-02 3.386151003964e-04 2.357599089044e+01
6.325000000000e+01 -2.346998904845e-02 3.390143940436e-04 2.360817576948e+01
6.350000000000e+01 -2.346472979575e-02 3.394172969802e-04 2.364004766346e+01
6.375000000000e+01 -2.346009556865e-02 3.398208053392e-04 2.367159985241e+01
6.400000000000e+01 -2.345634042859e-02 3.402221656956e-04 2.370282435167e+01
6.425000000000e+01 -2.345372986162e-02 3.406188805416e-04 2.373371207141e+01
6.450000000000e+01 -2.345253511430e-02 3.410087183524e-04 2.376425343671e+01
6.475000000000e+01 -2.345302762132e-02 3.413897160468e-04 2.379443882035e+01
6.500000000000e+01 -2.345547359774e-02 3.417601893554e-04 2.382425912446e+01
6.525000000000e+01 -2.346012895002e-02 3.421187361973e-04 2.385370674930e+01
6.550000000000e+01 -2.346723469477e-02 3.424641846487e-04 2.388277618379e+01
6.575000000000e+01 -2.347701263238e-02 3.427957188112e-04 2.391146505629e+01
6.600000000000e+01 -2.348966130921e-02 3.431128115729e-04 2.393977489129e+01
6.625000000000e+01 -2.350535217783e-02 3.434152006755e-04 2.396771184721e+01
6.650000000000e+01 -2.352422645148e-02 3.437029185856e-04 2.399528757432e+01
6.675000000000e+01 -2.354639226722e-02 3.439762844966e-04 2.402251974390e+01
6.700000000000e+01 -2.357192252381e-02 3.442359192770e-04 2.404943246636e+01
6.725000000000e+01 -2.360085316367e-02 3.444827012147e-04 2.407605670561e+01
6.750000000000e+01 -2.363318219230e-02 3.447177326843e-04 2.410243034585e+01
6.775000000000e+01 -2.366886927151e-02 3.449423809101e-04 2.412859810634e+01
6.800000000000e+01 -2.370783601057e-02 3.451582510128e-04 2.415461141879e+01
6.825000000000e+01 -2.374996671012e-02 3.453671522477e-04 2.418052793882e+01
6.850000000000e+01 -2.379510997901e-02 3.455710788422e-04 2.420641110422e+01
6.875000000000e+01 -2.384308090512e-02 3.457721658438e-04 2.423232945141e+01
6.900000000000e+01 -2.389366367652e-02 3.459726629332e-04 2.425835586495e+01
6.925000000000e+01 -2.394661489504e-02 3.461750201494e-04 2.428456681156e+01
6.950000000000e+01 -2.400166694871e-02 3.463816766827e-04 2.431104146375e+01
6.975000000000e+01 -2.405853155308e-02 3.465950433291e-04 2.433786085899e+01
7.000000000000e+01 -2.411690428281e-02 3.468176226253e-04 2.436510702819e+01
7.025000000000e+01 -2.417646885458e-02 3.470518236995e-04 2.439286215861e+01
7.050000000000e+01 -2.423690094664e-02 3.472999162347e-04 2.442120781082e+01
7.075000000000e+01 -2.429787354116e-02 3.475642255494e-04 2.445022410350e+01
7.100000000000e+01 -2.435906103612e-02 3.478468683319e-04 2.447998905654e+01
7.125000000000e+01 -2.442014380621e-02 3.481497543054e-04 2.451057785259e+01
7.150000000000e+01 -2.448081224358e-02 3.484746229048e-04 2.454206224203e+01
7.175000000000e+01 -2.454077078499e-02 3.488229906676e-04 2.457450994744e+01
7.200000000000e+01 -2.459974122373e-02 3.491959747768e-04 2.460798419535e+01
7.225000000000e+01 -2.465746665169e-02 3.495944875068e-04 2.464254314709e+01
7.250000000000e+01 -2.471371485877e-02 3.500191805828e-04 2.467823944712e+01
7.275000000000e+01 -2.476828105843e-02 3.504704246859e-04 2.471511991558e+01
7.300000000000e+01 -2.482099079823e-02 3.509483075205e-04 2.475322511438e+01
7.325000000000e+01 -2.487170184489e-02 3.514526448598e-04 2.479258907025e+01
7.350000000000e+01 -2.492030591730e-02 3.519829978632e-04 2.483323889420e+01
7.375000000000e+01 -2.496673013069e-02 3.525386918541e-04 2.487519468095e+01
7.400000000000e+01 -2.501093820871e-02 3.531188399868e-04 2.491846922356e+01
7.425000000000e+01 -2.505293081561e-02 3.537223706250e-04 2.496306787380e+01
7.450000000000e+01 -2.509274541301e-02 3.543480613712e-04 2.500898844271e+01
7.475000000000e+01 -2.513045554803e-02 3.549945680043e-04 2.505622113522e+01
7.500000000000e+01 -2.516616991659e-02 3.556604640300e-04 2.510474864735e+01
7.525000000000e+01 -2.520003045504e-02 3.563442845701e-04 2.515454610779e+01
7.550000000000e+01 -2.523220962916e-02 3.570445437516e-04 2.520558129283e+01
7.575000000000e+01 -2.526290807450e-02 3.577597583928e-04 2.525781490063e+01
7.600000000000e+01 -2.529235176646e-02 3.584884221807e-04 2.531120068972e+01
7.625000000000e+01 -2.532078799328e-02 3.592292139034e-04 2.536568586335e+01
7.650000000000e+01 -2.534848105498e-02 3.599809010968e-04 2.542121151308e+01
7.675000000000e+01 -2.537570782800e-02 3.607423674570e-04 2.547771287544e+01
7.700000000000e+01 -2.540275353691e-02 3.615124640010e-04 2.553511980040e+01
7.725000000000e+01 -2.542990714529e-02 3.622901802984e-04 2.559335722546e+01
7.750000000000e+01 -2.545745572608e-02 3.630746255769e-04 2.565234538060e+01
7.775000000000e+01 -2.548567980543e-02 3.638649972411e-04 2.571200029379e+01
7.800000000000e+01 -2.551484793239e-02 3.646605564895e-04 2.577223386406e+01
7.825000000000e+01 -2.554521203177e-02 3.654606039784e-04 2.583295423662e+01
7.850000000000e+01 -2.557700192453e-02 3.662644599430e-04 2.589406572175e+01
7.875000000000e+01 -2.561042146492e-02 3.670714367091e-04 2.595546899658e+01
7.900000000000e+01 -2.564564342415e-02 3.678807949592e-04 2.601706087465e+01
7.925000000000e+01 -2.568280567431e-02 3.686917173943e-04 2.607873437740e+01
7.950000000000e+01 -2.572200644076e-02 3.695032714226e-04 2.614037842833e+01
7.975000000000e+01 -2.576330043413e-02 3.703143785466e-04 2.620187776503e+01
8.000000000000e+01 -2.580669547655e-02 3.711237883638e-04 2.626311284822e+01
8.025000000000e+01 -2.585214862917e-02 3.719300398545e-04 2.632395963096e+01
8.050000000000e+01 -2.589956424131e-02 3.727314550220e-04 2.638428969291e+01
8.075000000000e+01 -2.594879149058e-02 3.735261194538e-04 2.644397020096e+01
8.100000000000e+01 -2.599962363572e-02 3.743118747401e-04 2.650286420374e+01
8.125000000000e+01 -2.605179825649e-02 3.750863207039e-04 2.656083104527e+01
8.150000000000e+01 -2.610499781893e-02 3.758468157984e-04 2.661772683420e+01
8.175000000000e+01 -2.615885274443e-02 3.765904846182e-04 2.667340528378e+01
8.200000000000e+01 -2.621294479447e-02 3.773142564047e-04 2.672771856182e+01
8.225000000000e+01 -2.626681254006e-02 3.780148989692e-04 2.678051844524e+01
8.250000000000e+01 -2.631995794937e-02 3.786889806822e-04 2.683165762231e+01
8.275000000000e+01 -2.637185405684e-02 3.793331007181e-04 2.688099109697e+01
8.300000000000e+01 -2.642195474498e-02 3.799438495226e-04 2.692837782961e+01
8.325000000000e+01 -2.646970553519e-02 3.805177605310e-04 2.697368239659e+01
8.350000000000e+01 -2.651455623169e-02 3.810514276321e-04 2.701677679742e+01
8.375000000000e+01 -2.655597340154e-02 3.815416734186e-04 2.705754229334e+01
8.400000000000e+01 -2.659345352046e-02 3.819855030584e-04 2.709587122441e+01
8.425000000000e+01 -2.662653620297e-02 3.823801291956e-04 2.713166882336e+01
8.450000000000e+01 -2.665481768443e-02 3.827231945459e-04 2.716485493762e+01
8.475000000000e+01 -2.667796313860e-02 3.830127980289e-04 2.719536559767e+01
8.500000000000e+01 -2.669571830406e-02 3.832475588594e-04 2.722315444270e+01
8.525000000000e+01 -2.670791945696e-02 3.834266771327e-04 2.724819387253e+01
8.550000000000e+01 -2.671450169823e-02 3.835499943303e-04 2.727047595915e+01
8.575000000000e+01 -2.671550508813e-02 3.836180434210e-04 2.729001304669e+01
8.600000000000e+01 -2.671107820290e-02 3.836320813057e-04 2.730683796779e+01
8.625000000000e+01 -2.670147940865e-02 3.835941127189e-04 2.732100392788e+01
8.650000000000e+01 -2.668707462834e-02 3.835068923500e-04 2.733258398857e+01
8.675000000000e+01 -2.666833258788e-02 3.833739040027e-04 2.734167016633e+01
8.700000000000e+01 -2.664581718614e-02 3.831993366519e-04 2.734837215631e+01
8.725000000000e+01 -2.662017717758e-02 3.829879956022e-04 2.735281570604e+01
8.750000000000e+01 -2.659213351069e-02 3.827452090079e-04 2.735514067420e+01
8.775000000000e+01 -2.656246450627e-02 3.824767877333e-04 2.735549882371e+01
8.800000000000e+01 -2.653199079353e-02 3.821889921453e-04 2.735405141990e+01
8.825000000000e+01 -2.650155692368e-02 3.818882550049e-04 2.735096660939e+01
8.850000000000e+01 -2.647201203374e-02 3.815811195277e-04 2.734641685393e+01
8.875000000000e+01 -2.644419176160e-02 3.812741515381e-04 2.734057631334e+01
8.900000000000e+01 -2.641889957826e-02 3.809736291608e-04 2.733361816701e+01
8.925000000000e+01 -2.639688951514e-02 3.806855665656e-04 2.732571224523e+01
8.950000000000e+01 -2.637884992672e-02 3.804155756825e-04 2.731702275633e+01
8.975000000000e+01 -2.636538885356e-02 3.801687334265e-04 2.730770622650e+01
9.000000000000e+01 -2.635702193254e-02 3.799494828216e-04 2.729790986751e+01
9.025000000000e+01 -2.635416152755e-02 3.797615534045e-04 2.728776994472e+01
9.050000000000e+01 -2.635710942830e-02 3.796079031636e-04 2.727741073655e+01
9.075000000000e+01 -2.636605163882e-02 3.794906297380e-04 2.726694365971e+01
9.100000000000e+01 -2.638105561242e-02 3.794110131712e-04 2.725646667387e+01
9.125000000000e+01 -2.640207051772e-02 3.793694980605e-04 2.724606415716e+01
9.150000000000e+01 -2.642892899974e-02 3.793657001580e-04 2.723580663654e+01
9.175000000000e+01 -2.646135173642e-02 3.793984434047e-04 2.722575105423e+01
9.200000000000e+01 -2.649895367239e-02 3.794658119378e-04 2.721594124572e+01
9.225000000000e+01 -2.654125136943e-02 3.795652077702e-04 2.720640808371e+01
9.250000000000e+01 -2.658767213921e-02 3.796934235596e-04 2.719717038296e+01
9.275000000000e+01 -2.663756382620e-02 3.798467161557e-04 2.718823512136e+01
9.300000000000e+01 -2.669020534022e-02 3.800208848053e-04 2.717959842771e+01
9.325000000000e+01 -2.674481795326e-02 3.802113510821e-04 2.717124579498e+01
9.350000000000e+01 -2.680057636845e-02 3.804132323216e-04 2.716315304480e+01
9.375000000000e+01 -2.685662085585e-02 3.806214199570e-04 2.715528645768e+01
9.400000000000e+01 -2.691206824916e-02 3.808306555690e-04 2.714760367231e+01
9.425000000000e+01 -2.696602439378e-02 3.810355927696e-04 2.714005371892e+01
9.450000000000e+01 -2.701759480743e-02 3.812308617918e-04 2.713257786783e+01
9.475000000000e+01 -2.706589694600e-02 3.814111311068e-04 2.712510966881e+01
9.500000000000e+01 -2.711007102341e-02 3.815711659193e-04 2.711757553135e+01
9.525000000000e+01 -2.714929030663e-02 3.817058809931e-04 2.710989534971e+01
9.550000000000e+01 -2.718277284788e-02 3.818103979570e-04 2.710198262698e+01
9.575000000000e+01 -2.720979017930e-02 3.818800948977e-04 2.709374551513e+01
9.600000000000e+01 -2.722967848427e-02 3.819106630883e-04 2.708508706716e+01
9.625000000000e+01 -2.724184619119e-02 3.818981538485e-04 2.707590649902e+01
9.650000000000e+01 -2.724578388623e-02 3.818390376862e-04 2.706609974439e+01
9.675000000000e+01 -2.724107118673e-02 3.817302355328e-04 2.705556070554e+01
9.700000000000e+01 -2.722738351355e-02 3.815692009112e-04 2.704418263509e+01
9.725000000000e+01 -2.720450004240e-02 3.813539590460e-04 2.703185906471e+01
9.750000000000e+01 -2.717230636158e-02 3.810831374676e-04 2.701848567998e+01
9.775000000000e+01 -2.713079822908e-02 3.807559926792e-04 2.700396140105e+01
9.800000000000e+01 -2.708008325853e-02 3.803724671301e-04 2.698819005191e+01
9.825000000000e+01 -2.702037966730e-02 3.799331181204e-04 2.697108200725e+01
9.850000000000e+01 -2.695201496234e-02 3.794392212087e-04 2.695255520002e+01
9.875000000000e+01 -2.687542105120e-02 3.788928091671e-04 2.693253685515e+01
9.900000000000e+01 -2.679112789098e-02 3.782965142419e-04 2.691096421198e+01
9.925000000000e+01 -2.669975375170e-02 3.776535850169e-04 2.688778560990e+01
9.950000000000e+01 -2.660199348044e-02 3.769676388405e-04 2.686296133073e+01
9.975000000000e+01 -2.649860562905e-02 3.762427790963e-04 2.683646363580e+01
1.000000000000e+02 -2.639039793321e-02 3.754834724012e-04 2.680827736868e+01
1.002500000000e+02 -2.627821170696e-02 3.746944122598e-04 2.677839946735e+01
1.005000000000e+02 -2.616290576897e-02 3.738804020773e-04 2.674683885241e+01
1.007500000000e+02 -2.604534027346e-02 3.730462331199e-04 2.671361581202e+01
1.010000000000e+02 -2.592636091526e-02 3.721965644560e-04 2.667876121654e+01
1.012500000000e+02 -2.580678492111e-02 3.713358144665e-04 2.664231587426e+01
1.015000000000e+02 -2.568738741350e-02 3.704680500481e-04 2.660432923421e+01
1.017500000000e+02 -2.556889142140e-02 3.695969052440e-04 2.656485865934e+01
1.020000000000e+02 -2.545195869738e-02 3.687255061145e-04 2.652396813447e+01
1.022500000000e+02 -2.533718527885e-02 3.678564329368e-04 2.648172762140e+01
1.025000000000e+02 -2.522509777875e-02 3.669916872526e-04 2.643821187053e+01
1.027500000000e+02 -2.511615449558e-02 3.661327067902e-04 2.639349986263e+01
1.030000000000e+02 -2.501074625984e-02 3.652803655992e-04 2.634767374559e+01
1.032500000000e+02 -2.490920256251e-02 3.644350413989e-04 2.630081842521e+01
1.035000000000e+02 -2.481179881636e-02 3.635967103045e-04 2.625302098826e+01
1.037500000000e+02 -2.471876447632e-02 3.627649609423e-04 2.620437021394e+01
1.040000000000e+02 -2.463029351520e-02 3.619391365195e-04 2.615495643622e+01
1.042500000000e+02 -2.454655325814e-02 3.611184225114e-04 2.610487093087e+01
1.045000000000e+02 -2.446769519355e-02 3.603019569482e-04 2.605420588207e+01
1.047500000000e+02 -2.439386445336e-02 3.594889248014e-04 2.600305410385e+01
1.050000000000e+02 -2.432520743698e-02 3.586786644328e-04 2.595150880880e+01
1.052500000000e+02 -2.426187741697e-02 3.578707629400e-04 2.589966336949e+01
1.055000000000e+02 -2.420403871498e-02 3.570651191517e-04 2.584761097659e+01
1.057500000000e+02 -2.415186923649e-02 3.562620155382e-04 2.579544449476e+01
1.060000000000e+02 -2.410555861688e-02 3.554621349987e-04 2.574325578040e+01
1.062500000000e+02 -2.406530535935e-02 3.546665816366e-04 2.569113539300e+01
1.065000000000e+02 -2.403131108231e-02 3.538768711930e-04 2.563917201467e+01
1.067500000000e+02 -2.400377203546e-02 3.530949426470e-04 2.558745179908e+01
1.070000000000e+02 -2.398286960920e-02 3.523231073430e-04 2.553605786403e+01
1.072500000000e+02 -2.396875804499e-02 3.515639891574e-04 2.548506933363e+01
1.075000000000e+02 -2.396155337150e-02 3.508204421897e-04 2.543456090667e+01
1.077500000000e+02 -2.396132025554e-02 3.500954579307e-04 2.538460188821e+01
1.080000000000e+02 -2.396806054650e-02 3.493920848284e-04 2.533525578722e+01
1.082500000000e+02 -2.398170194719e-02 3.487133460367e-04 2.528657947850e+01
1.085000000000e+02 -2.400208944851e-02 3.480621113664e-04 2.523862294367e+01
1.087500000000e+02 -2.402897670158e-02 3.474409948034e-04 2.519142869459e+01
1.090000000000e+02 -2.406202052341e-02 3.468522813750e-04 2.514503175059e+01
1.092500000000e+02 -2.410077873166e-02 3.462978885201e-04 2.509945938719e+01
1.095000000000e+02 -2.414470980953e-02 3.457792444129e-04 2.505473139988e+01
1.097500000000e+02 -2.419317588563e-02 3.452972630328e-04 2.501086029554e+01
1.100000000000e+02 -2.424544877657e-02 3.448522947302e-04 2.496785165586e+01
1.102500000000e+02 -2.430071673227e-02 3.444441012399e-04 2.492570481211e+01
1.105000000000e+02 -2.435809710133e-02 3.440718952481e-04 2.488441334272e+01
1.107500000000e+02 -2.441664763217e-02 3.437343436825e-04 2.484396592214e+01
1.110000000000e+02 -2.447538256759e-02 3.434296070232e-04 2.480434694187e+01
1.112500000000e+02 -2.453328807017e-02 3.431553867197e-04 2.476553729133e+01
1.115000000000e+02 -2.458933792108e-02 3.429089812454e-04 2.472751506883e+01
1.117500000000e+02 -2.464251235792e-02 3.426873612946e-04 2.469025608236e+01
1.120000000000e+02 -2.469181236454e-02 3.424872322786e-04 2.465373443266e+01
1.122500000000e+02 -2.473627848096e-02 3.423051169052e-04 2.461792275144e+01
1.125000000000e+02 -2.477500333080e-02 3.421374177874e-04 2.458279250011e+01
1.127500000000e+02 -2.480714798916e-02 3.419804953158e-04 2.454831392204e+01
1.130000000000e+02 -2.483195322085e-02 3.418307263374e-04 2.451445597810e+01
1.132500000000e+02 -2.484874903856e-02 3.416845619189e-04 2.448118616383e+01
1.135000000000e+02 -2.485696607933e-02 3.415385743709e-04 2.444847008012e+01
1.137500000000e+02 -2.485613937300e-02 3.413894902960e-04 2.441627115538e+01
1.140000000000e+02 -2.484591584888e-02 3.412342423627e-04 2.438455012188e+01
1.142500000000e+02 -2.482605653809e-02 3.410699986728e-04 2.435326465237e+01
1.145000000000e+02 -2.479643688368e-02 3.408941483448e-04 2.432236908104e+01
1.147500000000e+02 -2.475704900419e-02 3.407043431675e-04 2.429181406355e+01
1.150000000000e+02 -2.470799889340e-02 3.404984776538e-04 2.426154654885e+01
1.152500000000e+02 -2.464950291802e-02 3.402747853222e-04 2.423150993468e+01
1.155000000000e+02 -2.458188615412e-02 3.400318448515e-04 2.420164425887e+01
1.157500000000e+02 -2.450557671563e-02 3.397685244689e-04 2.417188679881e+01
1.160000000000e+02 -2.442110095552e-02 3.394840291808e-04 2.414217279486e+01
1.162500000000e+02 -2.432907782482e-02 3.391779332172e-04 2.411243641380e+01
1.165000000000e+02 -2.423021301231e-02 3.388502111810e-04 2.408261186713e+01
1.167500000000e+02 -2.412529175586e-02 3.385012922926e-04 2.405263481144e+01
1.170000000000e+02 -2.401517312101e-02 3.381320516086e-04 2.402244363263e+01
1.172500000000e+02 -2.390078196538e-02 3.377436687824e-04 2.399198103150e+01
1.175000000000e+02 -2.378310113285e-02 3.373380222184e-04 2.396119549889e+01
1.177500000000e+02 -2.366316295969e-02 3.369175976844e-04 2.393004278634e+01
1.180000000000e+02 -2.354204058898e-02 3.364853633376e-04 2.389848724955e+01
1.182500000000e+02 -2.342083878699e-02 3.360448299954e-04 2.386650314204e+01
1.185000000000e+02 -2.330068375677e-02 3.356001378936e-04 2.383407551488e+01
1.187500000000e+02 -2.318271262652e-02 3.351559357172e-04 2.380120107060e+01
1.190000000000e+02 -2.306806207196e-02 3.347171636356e-04 2.376788862533e+01
1.192500000000e+02 -2.295785692963e-02 3.342892461200e-04 2.373415938138e+01
1.195000000000e+02 -2.285319654060e-02 3.338779967173e-04 2.370004670874e+01
1.197500000000e+02 -2.275514242121e-02 3.334894875833e-04 2.366559578682e+01
1.200000000000e+02 -2.266470478242e-02 3.331299281697e-04 2.363086283992e+01
1.202500000000e+02 -2.258282950036e-02 3.328055408727e-04 2.359591411054e+01
1.205000000000e+02 -2.251038508749e-02 3.325224246179e-04 2.356082454865e+01
1.207500000000e+02 -2.244815057486e-02 3.322864034297e-04 2.352567629361e+01
1.210000000000e+02 -2.239680397599e-02 3.321028630026e-04 2.349055695861e+01
1.212500000000e+02 -2.235691184159e-02 3.319767235744e-04 2.345555779025e+01
1.215000000000e+02 -2.232892172054e-02 3.319122175636e-04 2.342077180039e+01
1.217500000000e+02 -2.231315295303e-02 3.319127768229e-04 2.338629179228e+01
1.220000000000e+02 -2.230979307456e-02 3.319809718340e-04 2.335220853598e+01
1.222500000000e+02 -2.231889575415e-02 3.321184567594e-04 2.331860904197e+01
1.225000000000e+02 -2.234037761043e-02 3.323257924192e-04 2.328557493269e+01
1.227500000000e+02 -2.237402086358e-02 3.326025281420e-04 2.325318110559e+01
1.230000000000e+02 -2.241947759391e-02 3.329472128069e-04 2.322149461993e+01
1.232500000000e+02 -2.247627435981e-02 3.333574113922e-04 2.319057384232e+01
1.235000000000e+02 -2.254381840899e-02 3.338297525379e-04 2.316046789062e+01
1.237500000000e+02 -2.262140943209e-02 3.343600196975e-04 2.313121638550e+01
1.240000000000e+02 -2.270824700826e-02 3.349432442746e-04 2.310284946325e+01
1.242500000000e+02 -2.280344496791e-02 3.355738444087e-04 2.307538804430e+01
1.245000000000e+02 -2.290604122513e-02 3.362456721869e-04 2.304884435924e+01
1.247500000000e+02 -2.301501326668e-02 3.369521972268e-04 2.302322260591e+01
1.250000000000e+02 -2.312928950930e-02 3.376866453707e-04 2.299851983417e+01
1.252500000000e+02 -2.324776498452e-02 3.384421310227e-04 2.297472681160e+01
1.255000000000e+02 -2.336931322567e-02 3.392117734719e-04 2.295182907968e+01
1.257500000000e+02 -2.349280104469e-02 3.399888108727e-04 2.292980782506e+01
1.260000000000e+02 -2.361710065358e-02 3.407667055048e-04 2.290864091654e+01
1.262500000000e+02 -2.374110297631e-02 3.415392371215e-04 2.288830360546e+01
1.265000000000e+02 -2.386372921749e-02 3.423005799481e-04 2.286876936879e+01
1.267500000000e+02 -2.398394229202e-02 3.430453615774e-04 2.285001030713e+01
1.270000000000e+02 -2.410075792582e-02 3.437686972768e-04 2.283199769138e+01
1.272500000000e+02 -2.421325411382e-02 3.444661926791e-04 2.281470198458e+01
1.275000000000e+02 -2.432058072547e-02 3.451340410725e-04 2.279809307281e+01
1.277500000000e+02 -2.442196582577e-02 3.457689975544e-04 2.278213993119e+01
1.280000000000e+02 -2.451672340395e-02 3.463683122364e-04 2.276681054583e+01
1.282500000000e+02 -2.460425841542e-02 3.469299114901e-04 2.275207147477e+01
1.285000000000e+02 -2.468406880126e-02 3.474521805108e-04 2.273788730198e+01
1.287500000000e+02 -2.475574879510e-02 3.479339055464e-04 2.272422040652e+01
1.290000000000e+02 -2.481898726058e-02 3.483742741032e-04 2.271103024568e+01
1.292500000000e+02 -2.487356796119e-02 3.487728676121e-04 2.269827319271e+01
1.295000000000e+02 -2.491936599650e-02 3.491296734526e-04 2.268590215333e+01
1.297500000000e+02 -2.495634253065e-02 3.494448489972e-04 2.267386627715e+01
1.300000000000e+02 -2.498454191064e-02 3.497187413356e-04 2.266211118030e+01
1.302500000000e+02 -2.500408438871e-02 3.499518939604e-04 2.265057896990e+01
1.305000000000e+02 -2.501516000792e-02 3.501450418715e-04 2.263920869078e+01
1.307500000000e+02 -2.501801993991e-02 3.502990780182e-04 2.262793671275e+01
1.310000000000e+02 -2.501297091959e-02 3.504149936980e-04 2.261669771055e+01
1.312500000000e+02 -2.500036632632e-02 3.504938784960e-04 2.260542539431e+01
1.315000000000e+02 -2.498059917463e-02 3.505369110737e-04 2.259405356882e+01
1.317500000000e+02 -2.495409535818e-02 3.505453085681e-04 2.258251730933e+01
1.320000000000e+02 -2.492130592412e-02 3.505203274499e-04 2.257075395270e+01
1.322500000000e+02 -2.488270271291e-02 3.504632758187e-04 2.255870455411e+01
1.325000000000e+02 -2.483877180512e-02 3.503754136010e-04 2.254631487218e+01
1.327500000000e+02 -2.479000922446e-02 3.502580174227e-04 2.253353654903e+01
1.330000000000e+02 -2.473691544789e-02 3.501124390050e-04 2.252032791021e+01
1.332500000000e+02 -2.467999332806e-02 3.499400219343e-04 2.250665505472e+01
1.335000000000e+02 -2.461974444675e-02 3.497420749961e-04 2.249249234332e+01
1.337500000000e+02 -2.455666687092e-02 3.495199087411e-04 2.247782288445e+01
1.340000000000e+02 -2.449125332357e-02 3.492747809926e-04 2.246263882412e+01
1.342500000000e+02 -2.442398909947e-02 3.490078243347e-04 2.244694118586e+01
1.345000000000e+02 -2.435535197219e-02 3.487202722948e-04 2.243073993561e+01
1.347500000000e+02 -2.428581117425e-02 3.484133848129e-04 2.241405338513e+01
1.350000000000e+02 -2.421582740800e-02 3.480883240821e-04 2.239690765277e+01
1.352500000000e+02 -2.414585286769e-02 3.477460905923e-04 2.237933588295e+01
1.355000000000e+02 -2.407633156519e-02 3.473877234982e-04 2.236137736003e+01
1.357500000000e+02 -2.400769999105e-02 3.470143708514e-04 2.234307650758e+01
1.360000000000e+02 -2.394038782412e-02 3.466271612346e-04 2.232448183661e+01
1.362500000000e+02 -2.387481862516e-02 3.462272617036e-04 2.230564491498e+01
1.365000000000e+02 -2.381141067041e-02 3.458159403088e-04 2.228661918831e+01
1.367500000000e+02 -2.375057697381e-02 3.453944547579e-04 2.226745921065e+01
1.370000000000e+02 -2.369272550052e-02 3.449641977735e-04 2.224821962826e+01
1.372500000000e+02 -2.363825814546e-02 3.445267235151e-04 2.222895450319e+01
1.375000000000e+02 -2.358756983064e-02 3.440837432504e-04 2.220971662314e+01
1.377500000000e+02 -2.354104495617e-02 3.436371313181e-04 2.219055726613e+01
1.380000000000e+02 -2.349905609711e-02 3.431889388612e-04 2.217152577979e+01
1.382500000000e+02 -2.346195782510e-02 3.427413883133e-04 2.215266971581e+01
1.385000000000e+02 -2.343008357817e-02 3.422968639514e-04 2.213403477474e+01
1.387500000000e+02 -2.340373697629e-02 3.418578905530e-04 2.211566525255e+01
1.390000000000e+02 -2.338318714184e-02 3.414270951242e-04 2.209760430949e+01
1.392500000000e+02 -2.336866026186e-02 3.410072054750e-04 2.207989452745e+01
1.395000000000e+02 -2.336033040863e-02 3.406009965027e-04 2.206257852698e+01
1.397500000000e+02 -2.335831390120e-02 3.402112117501e-04 2.204569944929e+01
1.400000000000e+02 -2.336265844236e-02 3.398405001074e-04 2.202930165905e+01
1.402500000000e+02 -2.337333860233e-02 3.394913663580e-04 2.201343117634e+01
1.405000000000e+02 -2.339024637026e-02 3.391660913770e-04 2.199813624039e+01
1.407500000000e+02 -2.341318856942e-02 3.388666752815e-04 2.198346758557e+01
1.410000000000e+02 -2.344188018471e-02 3.385947597882e-04 2.196947877012e+01
1.412500000000e+02 -2.347594474191e-02 3.383515745499e-04 2.195622619980e+01
1.415000000000e+02 -2.351491151648e-02 3.381378645212e-04 2.194376917387e+01
1.417500000000e+02 -2.355821953079e-02 3.379539080317e-04 2.193216963830e+01
1.420000000000e+02 -2.360521956664e-02 3.377994316603e-04 2.192149194743e+01
1.422500000000e+02 -2.365518202097e-02 3.376737240383e-04 2.191180238787e+01
1.425000000000e+02 -2.370730360663e-02 3.375754347652e-04 2.190316872540e+01
1.427500000000e+02 -2.376071988039e-02 3.375026342104e-04 2.189565956947e+01
1.430000000000e+02 -2.381451688798e-02 3.374529434532e-04 2.188934380967e+01
1.432500000000e+02 -2.386774685310e-02 3.374235556912e-04 2.188428992381e+01
1.435000000000e+02 -2.391944372629e-02 3.374112654058e-04 2.188056540591e+01
1.437500000000e+02 -2.396864103531e-02 3.374125361700e-04 2.187823615268e+01
1.440000000000e+02 -2.401439046283e-02 3.374237226990e-04 2.187736590233e+01
1.442500000000e+02 -2.405578077257e-02 3.374410856343e-04 2.187801579656e+01
1.445000000000e+02 -2.409195652170e-02 3.374608393170e-04 2.188024393301e+01
1.447500000000e+02 -2.412213539355e-02 3.374792156320e-04 2.188410507151e+01
1.450000000000e+02 -2.414562500289e-02 3.374926455080e-04 2.188965036226e+01
1.452500000000e+02 -2.416183803751e-02 3.374978752085e-04 2.189692713741e+01
1.455000000000e+02 -2.417030493563e-02 3.374920543665e-04 2.190597883121e+01
1.457500000000e+02 -2.417068361621e-02 3.374727812291e-04 2.191684488177e+01
1.460000000000e+02 -2.416276646883e-02 3.374381106413e-04 2.192956071372e+01
1.462500000000e+02 -2.414648364851e-02 3.373866082070e-04 2.194415771332e+01
1.465000000000e+02 -2.412190353810e-02 3.373176235958e-04 2.196066328524e+01
1.467500000000e+02 -2.408922920318e-02 3.372310019449e-04 2.197910086042e+01
1.470000000000e+02 -2.404879183855e-02 3.371271659961e-04 2.199948986857e+01
1.472500000000e+02 -2.400104208744e-02 3.370071457255e-04 2.202184580181e+01
1.475000000000e+02 -2.394653783200e-02 3.368722770326e-04 2.204618014902e+01
1.477500000000e+02 -2.388592955080e-02 3.367242411232e-04 2.207250028441e+01
1.480000000000e+02 -2.381994510287e-02 3.365650915239e-04 2.210080943458e+01
1.482500000000e+02 -2.374937158834e-02 3.363971461885e-04 2.213110647312e+01
1.485000000000e+02 -2.367503896988e-02 3.362228690940e-04 2.216338572793e+01
1.487500000000e+02 -2.359780354736e-02 3.360447699124e-04 2.219763676540e+01
1.490000000000e+02 -2.351853098595e-02 3.358653163050e-04 2.223384404747e+01
1.492500000000e+02 -2.343808313408e-02 3.356868615114e-04 2.227198673660e+01
1.495000000000e+02 -2.335730446764e-02 3.355115793914e-04 2.231203831967e+01
1.497500000000e+02 -2.327701190545e-02 3.353414200832e-04 2.235396632721e+01
1.500000000000e+02 -2.319798683188e-02 3.351780836312e-04 2.239773204944e+01
1.502500000000e+02 -2.312096962320e-02 3.350230128482e-04 2.244329029291e+01
1.505000000000e+02 -2.304665681140e-02 3.348774416778e-04 2.249058918880e+01
1.507500000000e+02 -2.297570060529e-02 3.347423743606e-04 2.253957009255e+01
1.510000000000e+02 -2.290870911009e-02 3.346185888685e-04 2.259016748693e+01
1.512500000000e+02 -2.284625057772e-02 3.345068031220e-04 2.264230912566e+01
1.515000000000e+02 -2.278885616096e-02 3.344077202154e-04 2.269591613548e+01
1.517500000000e+02 -2.273702450677e-02 3.343221150348e-04 2.275090329230e+01
1.520000000000e+02 -2.269122596598e-02 3.342508431966e-04 2.280717939208e+01
1.522500000000e+02 -2.265190652784e-02 3.341949182987e-04 2.286464772909e+01
1.525000000000e+02 -2.261948988560e-02 3.341556299485e-04 2.292320663112e+01
1.527500000000e+02 -2.259437963842e-02 3.341345875778e-04 2.298275014647e+01
1.530000000000e+02 -2.257695836059e-02 3.341336910821e-04 2.304316873007e+01
1.532500000000e+02 -2.256758513226e-02 3.341551194615e-04 2.310434998901e+01
1.535000000000e+02 -2.256659175909e-02 3.342013179906e-04 2.316617950082e+01
1.537500000000e+02 -2.257427611680e-02 3.342748989388e-04 2.322854158928e+01
1.540000000000e+02 -2.259089438985e-02 3.343786205605e-04 2.329132013039e+01
1.542500000000e+02 -2.261665147233e-02 3.345153638123e-04 2.335439933364e+01
1.545000000000e+02 -2.265169057319e-02 3.346879571078e-04 2.341766447161e+01
1.547500000000e+02 -2.269608150059e-02 3.348989739012e-04 2.348100258596e+01
1.550000000000e+02 -2.274981015558e-02 3.351505633670e-04 2.354430311402e+01
1.552500000000e+02 -2.281276790837e-02 3.354444584008e-04 2.360745846646e+01
1.555000000000e+02 -2.288474152346e-02 3.357818897478e-04 2.367036452114e+01
1.557500000000e+02 -2.296540607447e-02 3.361633503945e-04 2.373292106170e+01
1.560000000000e+02 -2.305431764129e-02 3.365885002992e-04 2.379503210316e+01
1.562500000000e+02 -2.315091109523e-02 3.370561657871e-04 2.385660619071e+01
1.565000000000e+02 -2.325449791795e-02 3.375643236776e-04 2.391755655759e+01
1.567500000000e+02 -2.336426987155e-02 3.381100638379e-04 2.397780128820e+01
1.570000000000e+02 -2.347930301702e-02 3.386893077352e-04 2.403726331519e+01
1.572500000000e+02 -2.359856761208e-02 3.392971058865e-04 2.409587047147e+01
1.575000000000e+02 -2.372093876687e-02 3.399277861115e-04 2.415355534968e+01
1.577500000000e+02 -2.384521247436e-02 3.405749659871e-04 2.421025528069e+01
1.580000000000e+02 -2.397012186309e-02 3.412315691611e-04 2.426591211460e+01
1.582500000000e+02 -2.409435667967e-02 3.418900347918e-04 2.432047210343e+01
1.585000000000e+02 -2.421658452258e-02 3.425425334813e-04 2.437388579056e+01
1.587500000000e+02 -2.433547266824e-02 3.431811164841e-04 2.442610777677e+01
1.590000000000e+02 -2.444971167072e-02 3.437979189796e-04 2.447709672903e+01
1.592500000000e+02 -2.455803788566e-02 3.443853448455e-04 2.452681520524e+01
1.595000000000e+02 -2.465925586357e-02 3.449362605254e-04 2.457522967103e+01
1.597500000000e+02 -2.475226037118e-02 3.454441861240e-04 2.462231060849e+01
1.600000000000e+02 -2.483605637217e-02 3.459034663781e-04 2.466803247908e+01
1.602500000000e+02 -2.490977681661e-02 3.463094237830e-04 2.471237392243e+01
1.605000000000e+02 -2.497269746309e-02 3.466584947966e-04 2.475531800105e+01
1.607500000000e+02 -2.502424876051e-02 3.469482986528e-04 2.479685228719e+01
1.610000000000e+02 -2.506402398046e-02 3.471778008765e-04 2.483696915282e+01
1.612500000000e+02 -2.509178404225e-02 3.473472473999e-04 2.487566606107e+01
1.615000000000e+02 -2.510745891942e-02 3.474581685947e-04 2.491294565047e+01
1.617500000000e+02 -2.511114504941e-02 3.475133411254e-04 2.494881597740e+01
1.620000000000e+02 -2.510309905237e-02 3.475166785815e-04 2.498329070682e+01
1.622500000000e+02 -2.508372870399e-02 3.474731805090e-04 2.501638907103e+01
1.625000000000e+02 -2.505358040504e-02 3.473887905792e-04 2.504813594959e+01
1.627500000000e+02 -2.501332484718e-02 3.472701533502e-04 2.507856178244e+01
1.630000000000e+02 -2.496374047331e-02 3.471244808313e-04 2.510770251471e+01
1.632500000000e+02 -2.490569620294e-02 3.469593811088e-04 2.513559928796e+01
1.635000000000e+02 -2.484013308857e-02 3.467826523152e-04 2.516229827076e+01
1.637500000000e+02 -2.476804635181e-02 3.466020153234e-04 2.518785034600e+01
1.640000000000e+02 -2.469046826244e-02 3.464250470624e-04 2.521231075587e+01
1.642500000000e+02 -2.460845191593e-02 3.462590073584e-04 2.523573883802e+01
1.645000000000e+02 -2.452305694343e-02 3.461106893661e-04 2.525819752840e+01
1.647500000000e+02 -2.443533698559e-02 3.459863045583e-04 2.527975308594e+01
1.650000000000e+02 -2.434632947146e-02 3.458913996518e-04 2.530047471426e+01
1.652500000000e+02 -2.425704757048e-02 3.458308010205e-04 2.532043422715e+01
1.655000000000e+02 -2.416847426612e-02 3.458085837208e-04 2.533970572713e+01
1.657500000000e+02 -2.408155844893e-02 3.458280682257e-04 2.535836531387e+01
1.660000000000e+02 -2.399721270322e-02 3.458918390805e-04 2.537649077726e+01
1.662500000000e+02 -2.391631232466e-02 3.460017792258e-04 2.539416147017e+01
1.665000000000e+02 -2.383969546430e-02 3.461591032901e-04 2.541145788012e+01
1.667500000000e+02 -2.376816404669e-02 3.463644968505e-04 2.542846152119e+01
1.670000000000e+02 -2.370248478885e-02 3.466181396276e-04 2.544525466191e+01
1.672500000000e+02 -2.364338987498e-02 3.469197744721e-04 2.546192003690e+01
1.675000000000e+02 -2.359157693151e-02 3.472687949468e-04 2.547854074243e+01
1.677500000000e+02 -2.354770828432e-02 3.476643225680e-04 2.549519969464e+01
1.680000000000e+02 -2.351240881213e-02 3.481052664117e-04 2.551197941043e+01
1.682500000000e+02 -2.348626223860e-02 3.485903800625e-04 2.552896179593e+01
1.685000000000e+02 -2.346980631872e-02 3.491183096088e-04 2.554622739814e+01
1.687500000000e+02 -2.346352649658e-02 3.496876654555e-04 2.556385536869e+01
1.690000000000e+02 -2.346784836461e-02 3.502970091148e-04 2.558192256839e+01
1.692500000000e+02 -2.348312948313e-02 3.509448720074e-04 2.560050344940e+01
1.695000000000e+02 -2.350965087583e-02 3.516297617576e-04 2.561966939363e+01
1.697500000000e+02 -2.354760824407e-02 3.523501808338e-04 2.563948800990e+01
1.700000000000e+02 -2.359710375204e-02 3.531045618488e-04 2.566002306989e+01
1.702500000000e+02 -2.365813820818e-02 3.538912735977e-04 2.568133353661e+01
1.705000000000e+02 -2.373060510166e-02 3.547086253884e-04 2.570347365592e+01
1.707500000000e+02 -2.381428571261e-02 3.555548301523e-04 2.572649205310e+01
1.710000000000e+02 -2.390884623649e-02 3.564279694228e-04 2.575043196291e+01
1.712500000000e+02 -2.401383610786e-02 3.573259676000e-04 2.577533043949e+01
1.715000000000e+02 -2.412868998774e-02 3.582465589963e-04 2.580121875597e+01
1.717500000000e+02 -2.425273025728e-02 3.591872837597e-04 2.582812174418e+01
1.720000000000e+02 -2.438517318949e-02 3.601454779059e-04 2.585605835584e+01
1.722500000000e+02 -2.452513565456e-02 3.611182605887e-04 2.588504112985e+01
1.725000000000e+02 -2.467164531535e-02 3.621025244752e-04 2.591507688623e+01
1.727500000000e+02 -2.482365063293e-02 3.630949283577e-04 2.594616629102e+01
1.730000000000e+02 -2.498003383391e-02 3.640919194216e-04 2.597830463538e+01
1.732500000000e+02 -2.513962315404e-02 3.650897379281e-04 2.601148144899e+01
1.735000000000e+02 -2.530120759186e-02 3.660844545756e-04 2.604568131746e+01
1.737500000000e+02 -2.546355066261e-02 3.670719987634e-04 2.608088357370e+01
1.740000000000e+02 -2.562540555695e-02 3.680481543452e-04 2.611706273767e+01
1.742500000000e+02 -2.578553078444e-02 3.690086359766e-04 2.615418892816e+01
1.745000000000e+02 -2.594270490051e-02 3.699491405290e-04 2.619222758804e+01
1.747500000000e+02 -2.609574149025e-02 3.708654027567e-04 2.623113986158e+01
1.750000000000e+02 -2.624350358086e-02 3.717532400829e-04 2.627088294361e+01
1.752500000000e+02 -2.638491706638e-02 3.726085522774e-04 2.631140967157e+01
1.755000000000e+02 -2.651898338239e-02 3.734276497999e-04 2.635266920093e+01
1.757500000000e+02 -2.664479054949e-02 3.742071311542e-04 2.639460657327e+01
1.760000000000e+02 -2.676152374301e-02 3.749440089890e-04 2.643716306593e+01
1.762500000000e+02 -2.686847455811e-02 3.756355598981e-04 2.648027611594e+01
1.765000000000e+02 -2.696504871545e-02 3.762795955577e-04 2.652387964720e+01
1.767500000000e+02 -2.705077139130e-02 3.768745316618e-04 2.656790370920e+01
1.770000000000e+02 -2.712529122734e-02 3.774193700484e-04 2.661227474542e+01
1.772500000000e+02 -2.718838258600e-02 3.779137237738e-04 2.665691585955e+01
1.775000000000e+02 -2.723994623344e-02 3.783578533237e-04 2.670174648097e+01
1.777500000000e+02 -2.728000787477e-02 3.787526625341e-04 2.674668265134e+01
1.780000000000e+02 -2.730871551964e-02 3.790996854513e-04 2.679163730118e+01
1.782500000000e+02 -2.732633555503e-02 3.794010550111e-04 2.683651997292e+01
1.785000000000e+02 -2.733324734076e-02 3.796594653095e-04 2.688123719574e+01
1.787500000000e+02 -2.732993677924e-02 3.798781197209e-04 2.692569254234e+01
1.790000000000e+02 -2.731698897303e-02 3.800606678162e-04 2.696978672615e+01
1.792500000000e+02 -2.729508014691e-02 3.802111382860e-04 2.701341795806e+01
1.795000000000e+02 -2.726496879830e-02 3.803338582019e-04 2.705648180496e+01
1.797500000000e+02 -2.722748633591e-02 3.804333586319e-04 2.709887158133e+01
1.800000000000e+02 -2.718352749937e-02 3.805143532947e-04 2.714047849506e+01
1.802500000000e+02 -2.713404013762e-02 3.805816149113e-04 2.718119185554e+01
1.805000000000e+02 -2.708001424910e-02 3.806398907501e-04 2.722089926418e+01
1.807500000000e+02 -2.702247091390e-02 3.806938400561e-04 2.725948699988e+01
1.810000000000e+02 -2.696245008471e-02 3.807479623877e-04 2.729684005688e+01
1.812500000000e+02 -2.690099842380e-02 3.808065261169e-04 2.733284258240e+01
1.815000000000e+02 -2.683915620102e-02 3.808734895493e-04 2.736737815739e+01
1.817500000000e+02 -2.677794432850e-02 3.809524643349e-04 2.740033014926e+01
1.820000000000e+02 -2.671835074662e-02 3.810466540255e-04 2.743158208788e+01
1.822500000000e+02 -2.666131730422e-02 3.811588065728e-04 2.746101821108e+01
1.825000000000e+02 -2.660772609276e-02 3.812911659838e-04 2.748852382222e+01
1.827500000000e+02 -2.655838704223e-02 3.814454394070e-04 2.751398593862e+01
1.830000000000e+02 -2.651402652894e-02 3.816227677361e-04 2.753729398416e+01
1.832500000000e+02 -2.647527632987e-02 3.818237077983e-04 2.755834035489e+01
1.835000000000e+02 -2.644266534317e-02 3.820482411771e-04 2.757702134454e+01
1.837500000000e+02 -2.641661157540e-02 3.822957486808e-04 2.759323784639e+01
1.840000000000e+02 -2.639741831980e-02 3.825650411596e-04 2.760689638298e+01
1.842500000000e+02 -2.638527082283e-02 3.828543679099e-04 2.761790994058e+01
1.845000000000e+02 -2.638023662012e-02 3.831614619987e-04 2.762619906733e+01
1.847500000000e+02 -2.638226663993e-02 3.834835741602e-04 2.763169278403e+01
1.850000000000e+02 -2.639120014693e-02 3.838175299488e-04 2.763432967726e+01
1.852500000000e+02 -2.640677042108e-02 3.841597821424e-04 2.763405885113e+01
1.855000000000e+02 -2.642861209127e-02 3.845064670263e-04 2.763084083961e+01
1.857500000000e+02 -2.645627068152e-02 3.848534749615e-04 2.762464853804e+01
1.860000000000e+02 -2.648921183454e-02 3.851965014935e-04 2.761546789078e+01
1.862500000000e+02 -2.652683282167e-02 3.855311173035e-04 2.760329860069e+01
1.865000000000e+02 -2.656847281844e-02 3.858528144043e-04 2.758815454177e+01
1.867500000000e+02 -2.661342485735e-02 3.861570672532e-04 2.757006414564e+01
1.870000000000e+02 -2.666094614884e-02 3.864393855616e-04 2.754907045330e+01
1.872500000000e+02 -2.671026944261e-02 3.866953170164e-04 2.752523111396e+01
1.875000000000e+02 -2.676061236793e-02 3.869204609280e-04 2.749861802603e+01
1.877500000000e+02 -2.681118776652e-02 3.871106908830e-04 2.746931692189e+01
1.880000000000e+02 -2.686121195304e-02 3.872620161019e-04 2.743742658596e+01
1.882500000000e+02 -2.690991398093e-02 3.873706387731e-04 2.740305804627e+01
1.885000000000e+02 -2.695654356197e-02 3.874329987411e-04 2.736633341685e+01
1.887500000000e+02 -2.700037850245e-02 3.874458396632e-04 2.732738469166e+01
1.890000000000e+02 -2.704073156577e-02 3.874061965654e-04 2.728635242258e+01
1.892500000000e+02 -2.707695640128e-02 3.873113564284e-04 2.724338413921e+01
1.895000000000e+02 -2.710845349906e-02 3.871590152873e-04 2.719863292780e+01
1.897500000000e+02 -2.713467469268e-02 3.869472851798e-04 2.715225573385e+01
1.900000000000e+02 -2.715512780723e-02 3.866746888188e-04 2.710441182914e+01
1.902500000000e+02 -2.716938114338e-02 3.863401968704e-04 2.705526133871e+01
1.905000000000e+02 -2.717706645665e-02 3.859432522514e-04 2.700496361672e+01
1.907500000000e+02 -2.717788146381e-02 3.854837874913e-04 2.695367607271e+01
1.910000000000e+02 -2.717159165712e-02 3.849622344391e-04 2.690155276943e+01
1.912500000000e+02 -2.715803158255e-02 3.843795262865e-04 2.684874342859e+01
1.915000000000e+02 -2.713710512453e-02 3.837370967306e-04 2.679539261595e+01
1.917500000000e+02 -2.710878531854e-02 3.830368669289e-04 2.674163887894e+01
1.920000000000e+02 -2.707311304861e-02 3.822812331996e-04 2.668761433286e+01
1.922500000000e+02 -2.703019541781e-02 3.814730477362e-04 2.663344428032e+01
1.925000000000e+02 -2.698020301609e-02 3.806155890409e-04 2.657924718462e+01
1.927500000000e+02 -2.692336701929e-02 3.797124680739e-04 2.652513449875e+01
1.930000000000e+02 -2.685997540862e-02 3.787677181246e-04 2.647121089876e+01
1.932500000000e+02 -2.679036898044e-02 3.777857619326e-04 2.641757466751e+01
1.935000000000e+02 -2.671493675596e-02 3.767712680945e-04 2.636431782664e+01
1.937500000000e+02 -2.663410949526e-02 3.757290780278e-04 2.631152668977e+01
1.940000000000e+02 -2.654835449109e-02 3.746641959692e-04 2.625928220729e+01
1.942500000000e+02 -2.645816938571e-02 3.735817792483e-04 2.620766054113e+01
1.945000000000e+02 -2.636407634079e-02 3.724870751149e-04 2.615673323123e+01
1.947500000000e+02 -2.626661586154e-02 3.713852906342e-04 2.610656769236e+01
1.950000000000e+02 -2.616633981278e-02 3.702814814927e-04 2.605722742079e+01
1.952500000000e+02 -2.606380537131e-02 3.691806080502e-04 2.600877219967e+01
1.955000000000e+02 -2.595956912084e-02 3.680874389913e-04 2.596125813354e+01
1.957500000000e+02 -2.585418099438e-02 3.670064812286e-04 2.591473780648e+01
1.960000000000e+02 -2.574817965703e-02 3.659419135038e-04 2.586925995906e+01
1.962500000000e+02 -2.564208715924e-02 3.648974686085e-04 2.582486946877e+01
1.965000000000e+02 -2.553640477777e-02 3.638766082587e-04 2.578160704545e+01
1.967500000000e+02 -2.543160936649e-02 3.628823438148e-04 2.573950893310e+01
1.970000000000e+02 -2.532815061726e-02 3.619171815569e-04 2.569860649619e+01
1.972500000000e+02 -2.522644807669e-02 3.609831598420e-04 2.565892595616e+01
1.975000000000e+02 -2.512689038754e-02 3.600818333049e-04 2.562048777748e+01
1.977500000000e+02 -2.502983375053e-02 3.592143497170e-04 2.558330633326e+01
1.980000000000e+02 -2.493560136764e-02 3.583813365977e-04 2.554738958154e+01
1.982500000000e+02 -2.484448489624e-02 3.575829941401e-04 2.551273847427e+01
1.985000000000e+02 -2.475674549959e-02 3.568192288369e-04 2.547934669264e+01
1.987500000000e+02 -2.467261551270e-02 3.560896785147e-04 2.544720040003e+01
1.990000000000e+02 -2.459230174815e-02 3.553937429486e-04 2.541627777390e+01
1.992500000000e+02 -2.451598755446e-02 3.547306537257e-04 2.538654897578e+01
1.995000000000e+02 -2.444383618428e-02 3.540995550464e-04 2.535797592136e+01
1.997500000000e+02 -2.437599415476e-02 3.534995799268e-04 2.533051212946e+01
2.000000000000e+02 -2.431259344346e-02 3.529299098671e-04 2.530410287501e+01
2.002500000000e+02 -2.425375464250e-02 3.523898219858e-04 2.527868509726e+01
2.005000000000e+02 -2.419958865293e-02 3.518787451930e-04 2.525418772147e+01
2.007500000000e+02 -2.415019856941e-02 3.513962937416e-04 2.523053176273e+01
2.010000000000e+02 -2.410568026129e-02 3.509422975004e-04 2.520763080777e+01
2.012500000000e+02 -2.406612272832e-02 3.505168400293e-04 2.518539133795e+01
2.015000000000e+02 -2.403160732306e-02 3.501202316661e-04 2.516371337563e+01
2.017500000000e+02 -2.400220621229e-02 3.497529426805e-04 2.514249106634e+01
2.020000000000e+02 -2.397797958470e-02 3.494156820543e-04 2.512161340979e+01
2.022500000000e+02 -2.395897239922e-02 3.491094159304e-04 2.510096513620e+01
2.025000000000e+02 -2.394521002187e-02 3.488351622211e-04 2.508042758610e+01
2.027500000000e+02 -2.393669440373e-02 3.485940406998e-04 2.505987973081e+01
2.030000000000e+02 -2.393339842646e-02 3.483871333322e-04 2.503919923119e+01
2.032500000000e+02 -2.393526213293e-02 3.482153364432e-04 2.501826355461e+01
2.035000000000e+02 -2.394218623954e-02 3.480794690232e-04 2.499695114707e+01
2.037500000000e+02 -2.395402768117e-02 3.479801534663e-04 2.497514261822e+01
2.040000000000e+02 -2.397059553242e-02 3.479177368479e-04 2.495272188351e+01
2.042500000000e+02 -2.399164595891e-02 3.478922235449e-04 2.492957739175e+01
2.045000000000e+02 -2.401688047449e-02 3.479032240277e-04 2.490560315765e+01
2.047500000000e+02 -2.404594275298e-02 3.479499026367e-04 2.488069991360e+01
2.050000000000e+02 -2.407841916551e-02 3.480309413386e-04 2.485477596034e+01
2.052500000000e+02 -2.411383822497e-02 3.481444892179e-04 2.482774812981e+01
2.055000000000e+02 -2.415167299056e-02 3.482881755054e-04 2.479954247576e+01
2.057500000000e+02 -2.419134511551e-02 3.484591282667e-04 2.477009478764e+01
2.060000000000e+02 -2.423222915035e-02 3.486539219034e-04 2.473935115065e+01
2.062500000000e+02 -2.427365961290e-02 3.488686007597e-04 2.470726815739e+01
2.065000000000e+02 -2.431493884490e-02 3.490987181384e-04 2.467381292548e+01
2.067500000000e+02 -2.435534609074e-02 3.493393790675e-04 2.463896319238e+01
2.070000000000e+02 -2.439414857127e-02 3.495852925501e-04 2.460270701959e+01
2.072500000000e+02 -2.443061352934e-02 3.498308453526e-04 2.456504233629e+01
2.075000000000e+02 -2.446402083958e-02 3.500701614982e-04 2.452597660849e+01
2.077500000000e+02 -2.449367693758e-02 3.502971789860e-04 2.448552614367e+01
2.080000000000e+02 -2.451892833508e-02 3.505057387101e-04 2.444371528813e+01
2.082500000000e+02 -2.453917617362e-02 3.506897086924e-04 2.440057583620e+01
2.085000000000e+02 -2.455389003111e-02 3.508430834135e-04 2.435614612473e+01
2.087500000000e+02 -2.456262072648e-02 3.509600806211e-04 2.431047009865e+01
2.090000000000e+02 -2.456501353905e-02 3.510352511699e-04 2.426359667022e+01
2.092500000000e+02 -2.456081904009e-02 3.510635825130e-04 2.421557879098e+01
2.095000000000e+02 -2.454990278871e-02 3.510405989149e-04 2.416647272502e+01
2.097500000000e+02 -2.453225315447e-02 3.509624602705e-04 2.411633738556e+01
2.100000000000e+02 -2.450798565384e-02 3.508260425976e-04 2.406523358021e+01
2.102500000000e+02 -2.447734701637e-02 3.506290239763e-04 2.401322366506e+01
2.105000000000e+02 -2.444071395247e-02 3.503699450043e-04 2.396037095466e+01
2.107500000000e+02 -2.439858988258e-02 3.500482699311e-04 2.390673937212e+01
2.110000000000e+02 -2.435159850657e-02 3.496644255929e-04 2.385239314947e+01
2.112500000000e+02 -2.430047450534e-02 3.492197787061e-04 2.379739662728e+01
2.115000000000e+02 -2.424604945520e-02 3.487166590067e-04 2.374181393705e+01
2.117500000000e+02 -2.418923838201e-02 3.481583758735e-04 2.368570907214e+01
2.120000000000e+02 -2.413102035074e-02 3.475491640090e-04 2.362914564539e+01
2.122500000000e+02 -2.407241900035e-02 3.468941285999e-04 2.357218687187e+01
2.125000000000e+02 -2.401447945827e-02 3.461991664800e-04 2.351489535031e+01
2.127500000000e+02 -2.395824674426e-02 3.454708843378e-04 2.345733317476e+01
2.130000000000e+02 -2.390474089670e-02 3.447164838159e-04 2.339956174325e+01
2.132500000000e+02 -2.385493222193e-02 3.439436343671e-04 2.334164154216e+01
2.135000000000e+02 -2.380971857429e-02 3.431603413837e-04 2.328363221983e+01
2.137500000000e+02 -2.376990173844e-02 3.423747909472e-04 2.322559235777e+01
2.140000000000e+02 -2.373616575789e-02 3.415951865966e-04 2.316757924553e+01
2.142500000000e+02 -2.370905857568e-02 3.408296073606e-04 2.310964897717e+01
2.145000000000e+02 -2.368897513472e-02 3.400858340299e-04 2.305185611863e+01
2.147500000000e+02 -2.367614409723e-02 3.393711947384e-04 2.299425388116e+01
2.150000000000e+02 -2.367061787297e-02 3.386923950234e-04 2.293689392567e+01
2.152500000000e+02 -2.367226647970e-02 3.380553595569e-04 2.287982651150e+01
2.155000000000e+02 -2.368077527462e-02 3.374651431657e-04 2.282310071249e+01
2.157500000000e+02 -2.369564791454e-02 3.369259432871e-04 2.276676445717e+01
2.160000000000e+02 -2.371621188592e-02 3.364408771661e-04 2.271086503849e+01
2.162500000000e+02 -2.374162979874e-02 3.360119176934e-04 2.265544929385e+01
2.165000000000e+02 -2.377091307357e-02 3.356398977926e-04 2.260056426177e+01
2.167500000000e+02 -2.380294103493e-02 3.353244425113e-04 2.254625748958e+01
2.170000000000e+02 -2.383648127051e-02 3.350640694355e-04 2.249257777611e+01
2.172500000000e+02 -2.387021479948e-02 3.348562464336e-04 2.243957552626e+01
2.175000000000e+02 -2.390276169503e-02 3.346974532648e-04 2.238730348892e+01
2.177500000000e+02 -2.393271082590e-02 3.345831771386e-04 2.233581704615e+01
2.180000000000e+02 -2.395864814402e-02 3.345081829147e-04 2.228517483065e+01
2.182500000000e+02 -2.397918767035e-02 3.344666924679e-04 2.223543883388e+01
2.185000000000e+02 -2.399300093453e-02 3.344523452596e-04 2.218667478779e+01
2.187500000000e+02 -2.399884706352e-02 3.344584200104e-04 2.213895198805e+01
2.190000000000e+02 -2.399560054320e-02 3.344780179556e-04 2.209234335425e+01
2.192500000000e+02 -2.398227814119e-02 3.345043230734e-04 2.204692489664e+01
2.195000000000e+02 -2.395806272909e-02 3.345305698471e-04 2.200277541041e+01
2.197500000000e+02 -2.392232468367e-02 3.345502130710e-04 2.195997557501e+01
2.200000000000e+02 -2.387463986001e-02 3.345572344653e-04 2.191860726947e+01
2.202500000000e+02 -2.381480414708e-02 3.345462236550e-04 2.187875247746e+01
2.205000000000e+02 -2.374284375420e-02 3.345124753306e-04 2.184049206870e+01
2.207500000000e+02 -2.365902193534e-02 3.344520793207e-04 2.180390471474e+01
2.210000000000e+02 -2.356384097893e-02 3.343619943594e-04 2.176906552030e+01
2.212500000000e+02 -2.345804011315e-02 3.342400994835e-04 2.173604463099e+01
2.215000000000e+02 -2.334258989748e-02 3.340852230623e-04 2.170490613197e+01
2.217500000000e+02 -2.321868139786e-02 3.338971500291e-04 2.167570661921e+01
2.220000000000e+02 -2.308771268709e-02 3.336766118649e-04 2.164849427235e+01
2.222500000000e+02 -2.295127050033e-02 3.334252561577e-04 2.162330781136e+01
2.225000000000e+02 -2.281110832674e-02 3.331456024947e-04 2.160017561931e+01
2.227500000000e+02 -2.266912231995e-02 3.328409866009e-04 2.157911531991e+01
2.230000000000e+02 -2.252732339408e-02 3.325154934460e-04 2.156013329438e+01
2.232500000000e+02 -2.238780765049e-02 3.321738825589e-04 2.154322459677e+01
2.235000000000e+02 -2.225272453214e-02 3.318215060155e-04 2.152837291723e+01
2.237500000000e+02 -2.212424492568e-02 3.314642253239e-04 2.151555106824e+01
2.240000000000e+02 -2.200452759125e-02 3.311083223924e-04 2.150472140817e+01
2.242500000000e+02 -2.189568523821e-02 3.307604064254e-04 2.149583643157e+01
2.245000000000e+02 -2.179975208875e-02 3.304273244160e-04 2.148883981528e+01
2.247500000000e+02 -2.171865062334e-02 3.301160633003e-04 2.148366726243e+01
2.250000000000e+02 -2.165416036737e-02 3.298336558003e-04 2.148024759653e+01
2.252500000000e+02 -2.160788752137e-02 3.295870649074e-04 2.147850392663e+01
2.255000000000e+02 -2.158123666143e-02 3.293830943112e-04 2.147835463168e+01
2.257500000000e+02 -2.157538484969e-02 3.292283421375e-04 2.147971474636e+01
2.260000000000e+02 -2.159125825137e-02 3.291290267945e-04 2.148249691169e+01
2.262500000000e+02 -2.162951147732e-02 3.290908858948e-04 2.148661247200e+01
2.265000000000e+02 -2.169051086331e-02 3.291190975802e-04 2.149197250507e+01
2.267500000000e+02 -2.177432102233e-02 3.292181041755e-04 2.149848853594e+01
2.270000000000e+02 -2.188069594311e-02 3.293915086877e-04 2.150607361609e+01
2.272500000000e+02 -2.200907407862e-02 3.296421568682e-04 2.151464285054e+01
2.275000000000e+02 -2.215857826108e-02 3.299718886118e-04 2.152411405224e+01
2.277500000000e+02 -2.232802035801e-02 3.303814490679e-04 2.153440832122e+01
2.280000000000e+02 -2.251591085094e-02 3.308704894470e-04 2.154545027782e+01
2.282500000000e+02 -2.272047279511e-02 3.314373602623e-04 2.155716875244e+01
2.285000000000e+02 -2.293966096271e-02 3.320791094014e-04 2.156949695555e+01
2.287500000000e+02 -2.317118544006e-02 3.327916161719e-04 2.158237259705e+01
2.290000000000e+02 -2.341253877174e-02 3.335695418192e-04 2.159573852044e+01
2.292500000000e+02 -2.366102783713e-02 3.344062809201e-04 2.160954250947e+01
2.295000000000e+02 -2.391380794527e-02 3.352939528713e-04 2.162373797021e+01
2.297500000000e+02 -2.416792063886e-02 3.362235407931e-04 2.163828371505e+01
2.300000000000e+02 -2.442033286339e-02 3.371850307941e-04 2.165314466004e+01
2.302500000000e+02 -2.466797821734e-02 3.381674942681e-04 2.166829161091e+01
2.305000000000e+02 -2.490779885909e-02 3.391592447699e-04 2.168370196696e+01
2.307500000000e+02 -2.513678748328e-02 3.401479795821e-04 2.169935953466e+01
2.310000000000e+02 -2.535202908236e-02 3.411209626631e-04 2.171525491301e+01
2.312500000000e+02 -2.555074183617e-02 3.420652442999e-04 2.173138583545e+01
2.315000000000e+02 -2.573031529943e-02 3.429678640760e-04 2.174775685731e+01
2.317500000000e+02 -2.588834808074e-02 3.438160691564e-04 2.176437987385e+01
2.320000000000e+02 -2.602268059901e-02 3.445975191071e-04 2.178127358512e+01
2.322500000000e+02 -2.613142695764e-02 3.453005108876e-04 2.179846381158e+01
2.325000000000e+02 -2.621300042635e-02 3.459141710590e-04 2.181598272928e+01
2.327500000000e+02 -2.626613817073e-02 3.464286605347e-04 2.183386893837e+01
2.330000000000e+02 -2.628991801277e-02 3.468353641230e-04 2.185216642873e+01
2.332500000000e+02 -2.628377444571e-02 3.471270593048e-04 2.187092436372e+01
2.335000000000e+02 -2.624750597330e-02 3.472980320019e-04 2.189019576927e+01
2.337500000000e+02 -2.618128201798e-02 3.473441819458e-04 2.191003705744e+01
2.340000000000e+02 -2.608564006123e-02 3.472631350957e-04 2.193050647313e+01
2.342500000000e+02 -2.596148232026e-02 3.470543740277e-04 2.195166333819e+01
2.345000000000e+02 -2.581006464509e-02 3.467190520385e-04 2.197356664088e+01
2.347500000000e+02 -2.563297960905e-02 3.462603165163e-04 2.199627356831e+01
2.350000000000e+02 -2.543213929295e-02 3.456830289114e-04 2.201983863710e+01
2.352500000000e+02 -2.520974803278e-02 3.449936481665e-04 2.204431195599e+01
2.355000000000e+02 -2.496827665510e-02 3.442002638274e-04 2.206973843000e+01
2.357500000000e+02 -2.471042856481e-02 3.433125256774e-04 2.209615647976e+01
2.360000000000e+02 -2.443910386798e-02 3.423412688303e-04 2.212359689144e+01
2.362500000000e+02 -2.415736362897e-02 3.412985577716e-04 2.215208233664e+01
2.365000000000e+02 -2.386838833256e-02 3.401973307828e-04 2.218162657466e+01
2.367500000000e+02 -2.357543477478e-02 3.390512412130e-04 2.221223382353e+01
2.370000000000e+02 -2.328179498597e-02 3.378745668855e-04 2.224389890247e+01
2.372500000000e+02 -2.299075273327e-02 3.366819170771e-04 2.227660704600e+01
2.375000000000e+02 -2.270554061325e-02 3.354880869906e-04 2.231033391307e+01
2.377500000000e+02 -2.242930035652e-02 3.343077066470e-04 2.234504637985e+01
2.380000000000e+02 -2.216504289659e-02 3.331550711511e-04 2.238070293657e+01
2.382500000000e+02 -2.191561106944e-02 3.320440501425e-04 2.241725424978e+01
2.385000000000e+02 -2.168364644135e-02 3.309879068296e-04 2.245464443720e+01
2.387500000000e+02 -2.147155822404e-02 3.299991138174e-04 2.249281177940e+01
2.390000000000e+02 -2.128149636022e-02 3.290891929111e-04 2.253168990851e+01
2.392500000000e+02 -2.111532864715e-02 3.282686378094e-04 2.257120858883e+01
2.395000000000e+02 -2.097462227139e-02 3.275468115236e-04 2.261129519286e+01
2.397500000000e+02 -2.086062935434e-02 3.269318490986e-04 2.265187542528e+01
2.400000000000e+02 -2.077427640173e-02 3.264305832316e-04 2.269287441586e+01
2.402500000000e+02 -2.071615885109e-02 3.260484835921e-04 2.273421725514e+01
2.405000000000e+02 -2.068653887763e-02 3.257896104609e-04 2.277583015499e+01
2.407500000000e+02 -2.068534819688e-02 3.256565770376e-04 2.281764073568e+01
2.410000000000e+02 -2.071219371535e-02 3.256505123936e-04 2.285957856559e+01
2.412500000000e+02 -2.076636743887e-02 3.257711030020e-04 2.290157553438e+01
2.415000000000e+02 -2.084686014307e-02 3.260165249441e-04 2.294356575722e+01
2.417500000000e+02 -2.095237707646e-02 3.263835194025e-04 2.298548607620e+01
2.420000000000e+02 -2.108135765086e-02 3.268673871867e-04 2.302727575330e+01
2.422500000000e+02 -2.123199761937e-02 3.274620722908e-04 2.306887643455e+01
2.425000000000e+02 -2.140227327067e-02 3.281601466941e-04 2.311023207691e+01
2.427500000000e+02 -2.158996887709e-02 3.289529114840e-04 2.315128847574e+01
2.430000000000e+02 -2.179270426746e-02 3.298305487894e-04 2.319199354657e+01
2.432500000000e+02 -2.200796573405e-02 3.307822180338e-04 2.323229698292e+01
2.435000000000e+02 -2.223313816607e-02 3.317961807079e-04 2.327214992607e+01
2.437500000000e+02 -2.246553668510e-02 3.328599498748e-04 2.331150543032e+01
2.440000000000e+02 -2.270244065570e-02 3.339604542452e-04 2.335031832496e+01
2.442500000000e+02 -2.294112768628e-02 3.350842151828e-04 2.338854515762e+01
2.445000000000e+02 -2.317890627198e-02 3.362175458559e-04 2.342614503948e+01
2.447500000000e+02 -2.341314981005e-02 3.373467332538e-04 2.346307940736e+01
2.450000000000e+02 -2.364132771817e-02 3.384582400184e-04 2.349931312912e+01
2.452500000000e+02 -2.386103676575e-02 3.395389002312e-04 2.353481450671e+01
2.455000000000e+02 -2.407002976730e-02 3.405761165978e-04 2.356955612851e+01
2.457500000000e+02 -2.426624177010e-02 3.415580481151e-04 2.360351571761e+01
2.460000000000e+02 -2.444781442405e-02 3.424737794046e-04 2.363667623910e+01
2.462500000000e+02 -2.461311636331e-02 3.433134866195e-04 2.366902710226e+01
2.465000000000e+02 -2.476076059163e-02 3.440685396568e-04 2.370056408825e+01
2.467500000000e+02 -2.488961822355e-02 3.447316906735e-04 2.373129038185e+01
2.470000000000e+02 -2.499882806822e-02 3.452971787139e-04 2.376121629938e+01
2.472500000000e+02 -2.508780296793e-02 3.457607385717e-04 2.379036003589e+01
2.475000000000e+02 -2.515623136134e-02 3.461196582312e-04 2.381874709104e+01
2.477500000000e+02 -2.520407651889e-02 3.463728227796e-04 2.384641065348e+01
2.480000000000e+02 -2.523157030672e-02 3.465206933006e-04 2.387339069725e+01
2.482500000000e+02 -2.523920518322e-02 3.465653227569e-04 2.389973398672e+01
2.485000000000e+02 -2.522772055029e-02 3.465102712601e-04 2.392549284022e+01
2.487500000000e+02 -2.519808883188e-02 3.463605397541e-04 2.395072479725e+01
2.490000000000e+02 -2.515149482885e-02 3.461224834187e-04 2.397549113794e+01
2.492500000000e+02 -2.508931612846e-02 3.458036971721e-04 2.399985629955e+01
2.495000000000e+02 -2.501309775096e-02 3.454127975344e-04 2.402388626840e+01
2.497500000000e+02 -2.492452864428e-02 3.449595697900e-04 2.404764782825e+01
2.500000000000e+02 -2.482541421796e-02 3.444546287325e-04 2.407120724891e+01
2.502500000000e+02 -2.471764776631e-02 3.439091717328e-04 2.409462907070e+01
2.505000000000e+02 -2.460318373568e-02 3.433348659699e-04 2.411797545894e+01
2.507500000000e+02 -2.448400728607e-02 3.427437106342e-04 2.414130499194e+01
2.510000000000e+02 -2.436210774235e-02 3.421478886241e-04 2.416467227760e+01
2.512500000000e+02 -2.423945049200e-02 3.415595813039e-04 2.418812730767e+01
2.515000000000e+02 -2.411794985200e-02 3.409905993741e-04 2.421171505760e+01
2.517500000000e+02 -2.399944528847e-02 3.404524363901e-04 2.423547560516e+01
2.520000000000e+02 -2.388567788787e-02 3.399560771182e-04 2.425944411180e+01
2.522500000000e+02 -2.377826863669e-02 3.395118190498e-04 2.428365107060e+01
2.525000000000e+02 -2.367870099803e-02 3.391291540340e-04 2.430812295250e+01
2.527500000000e+02 -2.358830409309e-02 3.388166411670e-04 2.433288276999e+01
2.530000000000e+02 -2.350823933919e-02 3.385817955817e-04 2.435795080389e+01
2.532500000000e+02 -2.343949080570e-02 3.384310830235e-04 2.438334560446e+01
2.535000000000e+02 -2.338285771391e-02 3.383698240389e-04 2.440908484000e+01
2.537500000000e+02 -2.333895060795e-02 3.384021339678e-04 2.443518628906e+01
2.540000000000e+02 -2.330819024459e-02 3.385309230082e-04 2.446166872939e+01
2.542500000000e+02 -2.329081025171e-02 3.387579075113e-04 2.448855288782e+01
2.545000000000e+02 -2.328686198507e-02 3.390836297706e-04 2.451586218113e+01
2.547500000000e+02 -2.329622239030e-02 3.395074551634e-04 2.454362339550e+01
2.550000000000e+02 -2.331860424953e-02 3.400276788705e-04 2.457186720830e+01
2.552500000000e+02 -2.335356865788e-02 3.406416867224e-04 2.460062855541e+01
2.555000000000e+02 -2.340053939483e-02 3.413458890120e-04 2.462994681147e+01
2.557500000000e+02 -2.345881867171e-02 3.421358275642e-04 2.465986579332e+01
2.560000000000e+02 -2.352760436485e-02 3.430062886645e-04 2.469043358119e+01
2.562500000000e+02 -2.360600798536e-02 3.439513907863e-04 2.472170220676e+01
2.565000000000e+02 -2.369307295525e-02 3.449647502453e-04 2.475372710189e+01
2.567500000000e+02 -2.378779305613e-02 3.460395377877e-04 2.478656648139e+01
2.570000000000e+02 -2.388913053424e-02 3.471685932874e-04 2.482028056562e+01
2.572500000000e+02 -2.399603413540e-02 3.483445197996e-04 2.485493068707e+01
2.575000000000e+02 -2.410745635717e-02 3.495598082511e-04 2.489057841293e+01
2.577500000000e+02 -2.422236894035e-02 3.508069409285e-04 2.492728442511e+01
2.580000000000e+02 -2.433977745725e-02 3.520784825708e-04 2.496510754368e+01
2.582500000000e+02 -2.445873426254e-02 3.533671705700e-04 2.500410361690e+01
2.585000000000e+02 -2.457835012715e-02 3.546660246149e-04 2.504432457448e+01
2.587500000000e+02 -2.469780231945e-02 3.559684108513e-04 2.508581719487e+01
2.590000000000e+02 -2.481634310667e-02 3.572679461746e-04 2.512862233567e+01
2.592500000000e+02 -2.493330350824e-02 3.585587237062e-04 2.517277376717e+01
2.595000000000e+02 -2.504809718104e-02 3.598353137714e-04 2.521829734806e+01
2.597500000000e+02 -2.516022181171e-02 3.610927887847e-04 2.526521033553e+01
2.600000000000e+02 -2.526925662235e-02 3.623267189603e-04 2.531352032330e+01
2.602500000000e+02 -2.537486050295e-02 3.635331631206e-04 2.536322491966e+01
2.605000000000e+02 -2.547676639787e-02 3.647086405918e-04 2.541431074905e+01
2.607500000000e+02 -2.557477627836e-02 3.658500659501e-04 2.546675330919e+01
2.610000000000e+02 -2.566875240707e-02 3.669549434546e-04 2.552051639944e+01
2.612500000000e+02 -2.575860799873e-02 3.680212138841e-04 2.557555160304e+01
2.615000000000e+02 -2.584429866617e-02 3.690470194257e-04 2.563179852811e+01
2.617500000000e+02 -2.592581223208e-02 3.700308113898e-04 2.568918418018e+01
2.620000000000e+02 -2.600315824654e-02 3.709713535281e-04 2.574762354096e+01
2.622500000000e+02 -2.607635786562e-02 3.718676632313e-04 2.580701913800e+01
2.625000000000e+02 -2.614543431423e-02 3.727189616994e-04 2.586726193997e+01
2.627500000000e+02 -2.621040427763e-02 3.735246481187e-04 2.592823114569e+01
2.630000000000e+02 -2.627127059969e-02 3.742842634645e-04 2.598979539159e+01
2.632500000000e+02 -2.632801696317e-02 3.749974606788e-04 2.605181280325e+01
2.635000000000e+02 -2.638060364580e-02 3.756640361573e-04 2.611413249873e+01
2.637500000000e+02 -2.642896583635e-02 3.762839153047e-04 2.617659491203e+01
2.640000000000e+02 -2.647301359057e-02 3.768571632892e-04 2.623903356451e+01
2.642500000000e+02 -2.651263441912e-02 3.773839983697e-04 2.630127572769e+01
2.645000000000e+02 -2.654769691791e-02 3.778648147974e-04 2.636314402868e+01
2.647500000000e+02 -2.657805587049e-02 3.783002101694e-04 2.642445812040e+01
2.650000000000e+02 -2.660355969228e-02 3.786910086989e-04 2.648503568442e+01
2.652500000000e+02 -2.662405751777e-02 3.790382944547e-04 2.654469463244e+01
2.655000000000e+02 -2.663940814850e-02 3.793434320171e-04 2.660325416796e+01
2.657500000000e+02 -2.664948862181e-02 3.796080942071e-04 2.666053703414e+01
2.660000000000e+02 -2.665420381529e-02 3.798342755526e-04 2.671637071003e+01
2.662500000000e+02 -2.665349556433e-02 3.800242777812e-04 2.677058929210e+01
2.665000000000e+02 -2.664735158886e-02 3.801806737682e-04 2.682303528944e+01
2.667500000000e+02 -2.663581354386e-02 3.803065660388e-04 2.687356081298e+01
2.670000000000e+02 -2.661898436877e-02 3.804053154663e-04 2.692202923007e+01
2.672500000000e+02 -2.659703564321e-02 3.804805684214e-04 2.696831665747e+01
2.675000000000e+02 -2.657021269750e-02 3.805362789426e-04 2.701231282745e+01
2.677500000000e+02 -2.653883912774e-02 3.805765580498e-04 2.705392228322e+01
2.680000000000e+02 -2.650332042157e-02 3.806056314642e-04 2.709306532865e+01
2.682500000000e+02 -2.646414356254e-02 3.806279009316e-04 2.712967836060e+01
2.685000000000e+02 -2.642187634419e-02 3.806478343313e-04 2.716371439823e+01
2.687500000000e+02 -2.637716504016e-02 3.806698840276e-04 2.719514332494e+01
2.690000000000e+02 -2.633072876452e-02 3.806984015765e-04 2.722395154930e+01
2.692500000000e+02 -2.628335358362e-02 3.807375596240e-04 2.725014180620e+01
2.695000000000e+02 -2.623588388544e-02 3.807912540178e-04 2.727373251082e+01
2.697500000000e+02 -2.618921309877e-02 3.808630867369e-04 2.729475708510e+01
2.700000000000e+02 -2.614427053744e-02 3.809562385491e-04 2.731326275868e+01
2.702500000000e+02 -2.610200905800e-02 3.810733978271e-04 2.732930954038e+01
2.705000000000e+02 -2.606339032431e-02 3.812167077632e-04 2.734296884602e+01
2.707500000000e+02 -2.602937033401e-02 3.813877217004e-04 2.735432222043e+01
2.710000000000e+02 -2.600088213419e-02 3.815873647081e-04 2.736345966512e+01
2.712500000000e+02 -2.597882065039e-02 3.818159026979e-04 2.737047825692e+01
2.715000000000e+02 -2.596402609198e-02 3.820729364569e-04 2.737548061267e+01
2.717500000000e+02 -2.595726818310e-02 3.823574047293e-04 2.737857337153e+01
2.720000000000e+02 -2.595923209455e-02 3.826676467183e-04 2.737986592578e+01
2.722500000000e+02 -2.597050357224e-02 3.830014044565e-04 2.737946887639e+01
2.725000000000e+02 -2.599155764494e-02 3.833558673495e-04 2.737749294557e+01
2.727500000000e+02 -2.602274813572e-02 3.837277525714e-04 2.737404778309e+01
2.730000000000e+02 -2.606429987754e-02 3.841133837528e-04 2.736924113380e+01
2.732500000000e+02 -2.611630121673e-02 3.845087808907e-04 2.736317773559e+01
2.735000000000e+02 -2.617870029359e-02 3.849097160773e-04 2.735595868438e+01
2.737500000000e+02 -2.625130293965e-02 3.853118261842e-04 2.734768094900e+01
2.740000000000e+02 -2.633377192060e-02 3.857106939398e-04 2.733843658813e+01
2.742500000000e+02 -2.642562801148e-02 3.861019475170e-04 2.732831246000e+01
2.745000000000e+02 -2.652625337550e-02 3.864813259451e-04 2.731739003877e+01
2.747500000000e+02 -2.663489534268e-02 3.868447432216e-04 2.730574480922e+01
2.750000000000e+02 -2.675067279471e-02 3.871883389669e-04 2.729344647355e+01
2.752500000000e+02 -2.687258305896e-02 3.875085121253e-04 2.728055837671e+01
2.755000000000e+02 -2.699950988322e-02 3.878019771921e-04 2.726713776753e+01
2.757500000000e+02 -2.713023170395e-02 3.880657715365e-04 2.725323556437e+01
2.760000000000e+02 -2.726343145845e-02 3.882972564518e-04 2.723889611426e+01
2.762500000000e+02 -2.739770630214e-02 3.884941129727e-04 2.722415757072e+01
2.765000000000e+02 -2.753157939876e-02 3.886543193692e-04 2.720905141207e+01
2.767500000000e+02 -2.766351090186e-02 3.887760929012e-04 2.719360293762e+01
2.770000000000e+02 -2.779191197940e-02 3.888579428585e-04 2.717783081303e+01
2.772500000000e+02 -2.791515706763e-02 3.888986044045e-04 2.716174765562e+01
2.775000000000e+02 -2.803160019673e-02 3.888969451457e-04 2.714535961826e+01
2.777500000000e+02 -2.813958873386e-02 3.888519525562e-04 2.712866706633e+01
2.780000000000e+02 -2.823748290073e-02 3.887627161473e-04 2.711166423729e+01
2.782500000000e+02 -2.832367167148e-02 3.886283963312e-04 2.709434001759e+01
2.785000000000e+02 -2.839659518152e-02 3.884482016175e-04 2.707667768727e+01
2.787500000000e+02 -2.845476234712e-02 3.882213753298e-04 2.705865580009e+01
2.790000000000e+02 -2.849677538877e-02 3.879471932752e-04 2.704024802492e+01
2.792500000000e+02 -2.852134777191e-02 3.876249666189e-04 2.702142411710e+01
2.795000000000e+02 -2.852732973208e-02 3.872540890921e-04 2.700214984425e+01
2.797500000000e+02 -2.851372564633e-02 3.868340172538e-04 2.698238802131e+01
2.800000000000e+02 -2.847971839848e-02 3.863643201363e-04 2.696209858160e+01
2.802500000000e+02 -2.842468631416e-02 3.858446771135e-04 2.694123931216e+01
2.805000000000e+02 -2.834821950269e-02 3.852749240604e-04 2.691976661062e+01
2.807500000000e+02 -2.825013923942e-02 3.846550888537e-04 2.689763559387e+01
2.810000000000e+02 -2.813050643918e-02 3.839854194649e-04 2.687480116310e+01
2.812500000000e+02 -2.798963476503e-02 3.832664005355e-04 2.685121810242e+01
2.815000000000e+02 -2.782809468008e-02 3.824987656965e-04 2.682684179043e+01
2.817500000000e+02 -2.764671412302e-02 3.816835074051e-04 2.680162887658e+01
2.820000000000e+02 -2.744657856358e-02 3.808218896536e-04 2.677553737606e+01
2.822500000000e+02 -2.722902270444e-02 3.799154458729e-04 2.674852728966e+01
2.825000000000e+02 -2.699561799013e-02 3.789659728499e-04 2.672056116523e+01
2.827500000000e+02 -2.674815935629e-02 3.779755312432e-04 2.669160410078e+01
2.830000000000e+02 -2.648864427745e-02 3.769464326489e-04 2.666162424041e+01
2.832500000000e+02 -2.621924892697e-02 3.758812290228e-04 2.663059322402e+01
2.835000000000e+02 -2.594230313062e-02 3.747827071418e-04 2.659848608657e+01
2.837500000000e+02 -2.566026020091e-02 3.736538769849e-04 2.656528170245e+01
2.840000000000e+02 -2.537566606630e-02 3.724979365670e-04 2.653096285976e+01
2.842500000000e+02 -2.509112675610e-02 3.713182990440e-04 2.649551665337e+01
2.845000000000e+02 -2.480927551511e-02 3.701186950222e-04 2.645893428768e+01
2.847500000000e+02 -2.453273936233e-02 3.689029674493e-04 2.642121143273e+01
2.850000000000e+02 -2.426410589562e-02 3.676752358612e-04 2.638234822877e+01
2.852500000000e+02 -2.400589237262e-02 3.664397118867e-04 2.634234963101e+01
2.855000000000e+02 -2.376051329173e-02 3.652007457197e-04 2.630122514552e+01
2.857500000000e+02 -2.353025325210e-02 3.639629185151e-04 2.625898914867e+01
2.860000000000e+02 -2.331723992659e-02 3.627310317659e-04 2.621566083660e+01
2.862500000000e+02 -2.312342254873e-02 3.615100761454e-04 2.617126453027e+01
2.865000000000e+02 -2.295054759960e-02 3.603051361487e-04 2.612582932157e+01
2.867500000000e+02 -2.280014291482e-02 3.591214479990e-04 2.607938933325e+01
2.870000000000e+02 -2.267350094886e-02 3.579643126111e-04 2.603198362318e+01
2.872500000000e+02 -2.257166541536e-02 3.568390686734e-04 2.598365604885e+01
2.875000000000e+02 -2.249542435612e-02 3.557510681838e-04 2.593445543218e+01
2.877500000000e+02 -2.244529884190e-02 3.547056173587e-04 2.588443498401e+01
2.880000000000e+02 -2.242154186754e-02 3.537079700620e-04 2.583365235983e+01
2.882500000000e+02 -2.242413523902e-02 3.527632264202e-04 2.578216925001e+01
2.885000000000e+02 -2.245279435142e-02 3.518761407781e-04 2.573005132444e+01
2.887500000000e+02 -2.250696688125e-02 3.510512321898e-04 2.567736741360e+01
2.890000000000e+02 -2.258584258844e-02 3.502926989483e-04 2.562418926511e+01
2.892500000000e+02 -2.268836467471e-02 3.496043335479e-04 2.557059123241e+01
2.895000000000e+02 -2.281323494773e-02 3.489894160211e-04 2.551664922349e+01
2.897500000000e+02 -2.295893405030e-02 3.484506733802e-04 2.546244063173e+01
2.900000000000e+02 -2.312372999710e-02 3.479901714479e-04 2.540804315340e+01
2.902500000000e+02 -2.330570137538e-02 3.476092749394e-04 2.535353461517e+01
2.905000000000e+02 -2.350275018866e-02 3.473085466104e-04 2.529899179320e+01
2.907500000000e+02 -2.371262714108e-02 3.470877077999e-04 2.524449017235e+01
2.910000000000e+02 -2.393294744439e-02 3.469455503410e-04 2.519010281177e+01
2.912500000000e+02 -2.416121689123e-02 3.468799134698e-04 2.513590009535e+01
2.915000000000e+02 -2.439485076275e-02 3.468876114846e-04 2.508194869860e+01
2.917500000000e+02 -2.463120043022e-02 3.469644253561e-04 2.502831135994e+01
2.920000000000e+02 -2.486757522655e-02 3.471051018918e-04 2.497504601757e+01
2.922500000000e+02 -2.510126876205e-02 3.473033642691e-04 2.492220563304e+01
2.925000000000e+02 -2.532958279897e-02 3.475518857167e-04 2.486983753555e+01
2.927500000000e+02 -2.554985238004e-02 3.478423601184e-04 2.481798333675e+01
2.930000000000e+02 -2.575947130069e-02 3.481655640148e-04 2.476667850371e+01
2.932500000000e+02 -2.595591622444e-02 3.485114412318e-04 2.471595238200e+01
2.935000000000e+02 -2.613677362234e-02 3.488692175741e-04 2.466582800843e+01
2.937500000000e+02 -2.629976172051e-02 3.492275200284e-04 2.461632225868e+01
2.940000000000e+02 -2.644275802386e-02 3.495745305253e-04 2.456744587945e+01
2.942500000000e+02 -2.656381865149e-02 3.498981402215e-04 2.451920375778e+01
2.945000000000e+02 -2.666120552348e-02 3.501861444120e-04 2.447159516581e+01
2.947500000000e+02 -2.673340225120e-02 3.504264161107e-04 2.442461412237e+01
2.950000000000e+02 -2.677913913848e-02 3.506071276523e-04 2.437824981402e+01
2.952500000000e+02 -2.679740950150e-02 3.507169519655e-04 2.433248707790e+01
2.955000000000e+02 -2.678748245966e-02 3.507452564589e-04 2.428730686167e+01
2.957500000000e+02 -2.674892360132e-02 3.506823391514e-04 2.424268688188e+01
2.960000000000e+02 -2.668159799473e-02 3.505195912562e-04 2.419860206988e+01
2.962500000000e+02 -2.658568503408e-02 3.502497142328e-04 2.415502530167e+01
2.965000000000e+02 -2.646167998540e-02 3.498668751741e-04 2.411192796024e+01
2.967500000000e+02 -2.631039130078e-02 3.493668194138e-04 2.406928043162e+01
2.970000000000e+02 -2.613294390828e-02 3.487470404550e-04 2.402705286564e+01
2.972500000000e+02 -2.593076741477e-02 3.480069084803e-04 2.398521562913e+01
2.975000000000e+02 -2.570558660223e-02 3.471476602012e-04 2.394373990260e+01
2.977500000000e+02 -2.545940153242e-02 3.461724575801e-04 2.390259801581e+01
2.980000000000e+02 -2.519447342423e-02 3.450863938495e-04 2.386176413137e+01
2.982500000000e+02 -2.491329761681e-02 3.438964530177e-04 2.382121453400e+01
2.985000000000e+02 -2.461857352703e-02 3.426113393703e-04 2.378092783834e+01
2.987500000000e+02 -2.431317801767e-02 3.412414798304e-04 2.374088555143e+01
2.990000000000e+02 -2.400012870847e-02 3.397987768770e-04 2.370107219195e+01
2.992500000000e+02 -2.368254621679e-02 3.382965820670e-04 2.366147531960e+01
2.995000000000e+02 -2.336361866114e-02 3.367495670049e-04 2.362208599182e+01
2.997500000000e+02 -2.304656000557e-02 3.351732931788e-04 2.358289865399e+01
3.000000000000e+02 -2.273457080827e-02 3.335840471049e-04 2.354391131737e+01
3.002500000000e+02 -2.243079788248e-02 3.319986308048e-04 2.350512536401e+01
3.005000000000e+02 -2.213829600696e-02 3.304341878193e-04 2.346654587449e+01
3.007500000000e+02 -2.185998979134e-02 3.289076658642e-04 2.342818137831e+01
3.010000000000e+02 -2.159863822491e-02 3.274357950623e-04 2.339004391967e+01
3.012500000000e+02 -2.135680269856e-02 3.260348661419e-04 2.335214876080e+01
3.015000000000e+02 -2.113681599375e-02 3.247204299238e-04 2.331451462981e+01
3.017500000000e+02 -2.094075710623e-02 3.235070940463e-04 2.327716338701e+01
3.020000000000e+02 -2.077042881506e-02 3.224083269111e-04 2.324012001565e+01
3.022500000000e+02 -2.062734236855e-02 3.214362778862e-04 2.320341224208e+01
3.025000000000e+02 -2.051270058503e-02 3.206016225081e-04 2.316707070754e+01
3.027500000000e+02 -2.042739214017e-02 3.199134444355e-04 2.313112854874e+01
3.030000000000e+02 -2.037198641437e-02 3.193791398394e-04 2.309562122093e+01
3.032500000000e+02 -2.034673289535e-02 3.190043096245e-04 2.306058630706e+01
3.035000000000e+02 -2.035156895572e-02 3.187927252969e-04 2.302606297769e+01
3.037500000000e+02 -2.038612211828e-02 3.187463045456e-04 2.299209202768e+01
3.040000000000e+02 -2.044972417081e-02 3.188651381483e-04 2.295871534113e+01
3.042500000000e+02 -2.054142837698e-02 3.191475151892e-04 2.292597528920e+01
3.045000000000e+02 -2.066001935469e-02 3.195899344132e-04 2.289391476056e+01
3.047500000000e+02 -2.080403985350e-02 3.201872257714e-04 2.286257618671e+01
3.050000000000e+02 -2.097180329401e-02 3.209325995657e-04 2.283200159303e+01
3.052500000000e+02 -2.116142349612e-02 3.218177896271e-04 2.280223158090e+01
3.055000000000e+02 -2.137082982462e-02 3.228331337304e-04 2.277330538322e+01
3.057500000000e+02 -2.159779772789e-02 3.239677314235e-04 2.274525982446e+01
3.060000000000e+02 -2.183996558443e-02 3.252095520643e-04 2.271812942112e+01
3.062500000000e+02 -2.209486505427e-02 3.265456135939e-04 2.269194536676e+01
3.065000000000e+02 -2.235993912561e-02 3.279621133614e-04 2.266673570518e+01
3.067500000000e+02 -2.263257142216e-02 3.294446096938e-04 2.264252438301e+01
3.070000000000e+02 -2.291010528465e-02 3.309781635935e-04 2.261933153631e+01
3.072500000000e+02 -2.318987150444e-02 3.325475184866e-04 2.259717264040e+01
3.075000000000e+02 -2.346920862499e-02 3.341372494282e-04 2.257605893002e+01
3.077500000000e+02 -2.374548902707e-02 3.357319073432e-04 2.255599666709e+01
3.080000000000e+02 -2.401614034636e-02 3.373161901224e-04 2.253698771385e+01
3.082500000000e+02 -2.427866951249e-02 3.388752020919e-04 2.251902891633e+01
3.085000000000e+02 -2.453068508702e-02 3.403944937461e-04 2.250211282611e+01
3.087500000000e+02 -2.476991877731e-02 3.418601876483e-04 2.248622719825e+01
3.090000000000e+02 -2.499424805662e-02 3.432591174325e-04 2.247135584250e+01
3.092500000000e+02 -2.520171435213e-02 3.445791141450e-04 2.245747821460e+01
3.095000000000e+02 -2.539054404047e-02 3.458089957365e-04 2.244457027871e+01
3.097500000000e+02 -2.555916498326e-02 3.469386651284e-04 2.243260459668e+01
3.100000000000e+02 -2.570621963697e-02 3.479592423961e-04 2.242155041476e+01
3.102500000000e+02 -2.583058232650e-02 3.488631399907e-04 2.241137462944e+01
3.105000000000e+02 -2.593136426206e-02 3.496439530930e-04 2.240204148514e+01
3.107500000000e+02 -2.600792627370e-02 3.502968811523e-04 2.239351355730e+01
3.110000000000e+02 -2.605988103804e-02 3.508185758766e-04 2.238575186852e+01
3.112500000000e+02 -2.608709124701e-02 3.512070779562e-04 2.237871600986e+01
3.115000000000e+02 -2.608967230103e-02 3.514618798715e-04 2.237236499476e+01
3.117500000000e+02 -2.606798462050e-02 3.515839014203e-04 2.236665733783e+01
3.120000000000e+02 -2.602262222052e-02 3.515754313029e-04 2.236155110160e+01
3.122500000000e+02 -2.595440730245e-02 3.514401131016e-04 2.235700467428e+01
3.125000000000e+02 -2.586437360165e-02 3.511828822747e-04 2.235297674880e+01
3.127500000000e+02 -2.575374784624e-02 3.508098223303e-04 2.234942628278e+01
3.130000000000e+02 -2.562393777145e-02 3.503281735376e-04 2.234631315051e+01
3.132500000000e+02 -2.547651041534e-02 3.497461968159e-04 2.234359802930e+01
3.135000000000e+02 -2.531316994150e-02 3.490730049784e-04 2.234124223946e+01
3.137500000000e+02 -2.513574289136e-02 3.483185035529e-04 2.233920829935e+01
3.140000000000e+02 -2.494615438795e-02 3.474932413243e-04 2.233745961814e+01
3.142500000000e+02 -2.474641002015e-02 3.466082777587e-04 2.233596067495e+01
3.145000000000e+02 -2.453857395115e-02 3.456750770466e-04 2.233467665726e+01
3.147500000000e+02 -2.432475458685e-02 3.447054124618e-04 2.233357393943e+01
3.150000000000e+02 -2.410708403858e-02 3.437111649695e-04 2.233261969824e+01
3.152500000000e+02 -2.388770293425e-02 3.427042569273e-04 2.233178205160e+01
3.155000000000e+02 -2.366874314906e-02 3.416965439846e-04 2.233102965333e+01
3.157500000000e+02 -2.345231575702e-02 3.406997019853e-04 2.233033218771e+01
3.160000000000e+02 -2.324049542064e-02 3.397250859080e-04 2.232965998772e+01
3.162500000000e+02 -2.303530817482e-02 3.387836215958e-04 2.232898420318e+01
3.165000000000e+02 -2.283871866419e-02 3.378856914678e-04 2.232827643714e+01
3.167500000000e+02 -2.265261851051e-02 3.370410240454e-04 2.232750929720e+01
3.170000000000e+02 -2.247881403381e-02 3.362587009255e-04 2.232665607709e+01
3.172500000000e+02 -2.231901436502e-02 3.355470523269e-04 2.232569097260e+01
3.175000000000e+02 -2.217482112410e-02 3.349135058978e-04 2.232458878026e+01
3.177500000000e+02 -2.204771483389e-02 3.343646315209e-04 2.232332551605e+01
3.180000000000e+02 -2.193904395274e-02 3.339059741582e-04 2.232187813724e+01
3.182500000000e+02 -2.185001151196e-02 3.335420223278e-04 2.232022481554e+01
3.185000000000e+02 -2.178166479419e-02 3.332762230559e-04 2.231834465314e+01
3.187500000000e+02 -2.173487950589e-02 3.331109248779e-04 2.231621836356e+01
3.190000000000e+02 -2.171034839066e-02 3.330473572512e-04 2.231382809128e+01
3.192500000000e+02 -2.170857099264e-02 3.330856645108e-04 2.231115723219e+01
3.195000000000e+02 -2.172983765045e-02 3.332248757644e-04 2.230819113931e+01
3.197500000000e+02 -2.177422040431e-02 3.334627666995e-04 2.230491695442e+01
3.200000000000e+02 -2.184156558974e-02 3.337959298084e-04 2.230132343306e+01
3.202500000000e+02 -2.193148039330e-02 3.342199127867e-04 2.229740178613e+01
3.205000000000e+02 -2.204333284076e-02 3.347292411176e-04 2.229314502701e+01
3.207500000000e+02 -2.217624182006e-02 3.353174191772e-04 2.228854894526e+01
3.210000000000e+02 -2.232908260302e-02 3.359770013889e-04 2.228361145398e+01
3.212500000000e+02 -2.250048260735e-02 3.366996437088e-04 2.227833361985e+01
3.215000000000e+02 -2.268883307424e-02 3.374761974477e-04 2.227271901151e+01
3.217500000000e+02 -2.289229182371e-02 3.382967866236e-04 2.226677475866e+01
3.220000000000e+02 -2.310880183927e-02 3.391509475234e-04 2.226051091204e+01
3.222500000000e+02 -2.333610211074e-02 3.400277005421e-04 2.225394152459e+01
3.225000000000e+02 -2.357175277719e-02 3.409157004472e-04 2.224708401006e+01
3.227500000000e+02 -2.381315410546e-02 3.418032816787e-04 2.223996020125e+01
3.230000000000e+02 -2.405757720790e-02 3.426786598269e-04 2.223259571373e+01
3.232500000000e+02 -2.430219065439e-02 3.435300568552e-04 2.222502096112e+01
3.235000000000e+02 -2.454409607784e-02 3.443458248173e-04 2.221727048497e+01
3.237500000000e+02 -2.478036099543e-02 3.451145415886e-04 2.220938390714e+01
3.240000000000e+02 -2.500805689728e-02 3.458253005439e-04 2.220140521123e+01
3.242500000000e+02 -2.522429591315e-02 3.464678154292e-04 2.219338360648e+01
3.245000000000e+02 -2.542626895254e-02 3.470323425058e-04 2.218537274171e+01
3.247500000000e+02 -2.561128400115e-02 3.475099281466e-04 2.217743136118e+01
3.250000000000e+02 -2.577680302180e-02 3.478925826444e-04 2.216962291720e+01
3.252500000000e+02 -2.592047586120e-02 3.481733574102e-04 2.216201515146e+01
3.255000000000e+02 -2.604017594296e-02 3.483464386423e-04 2.215468054205e+01
3.257500000000e+02 -2.613402745112e-02 3.484071808793e-04 2.214769531229e+01
3.260000000000e+02 -2.620043623068e-02 3.483522576008e-04 2.214113973370e+01
3.262500000000e+02 -2.623811241920e-02 3.481797077863e-04 2.213509746433e+01
3.265000000000e+02 -2.624608803229e-02 3.478888861445e-04 2.212965485547e+01
3.267500000000e+02 -2.622373729247e-02 3.474805699631e-04 2.212490094058e+01
3.270000000000e+02 -2.617078691448e-02 3.469569748549e-04 2.212092660408e+01
3.272500000000e+02 -2.608732105444e-02 3.463216958172e-04 2.211782375506e+01
3.275000000000e+02 -2.597378960392e-02 3.455797108184e-04 2.211568509733e+01
3.277500000000e+02 -2.583100439097e-02 3.447371882675e-04 2.211460319140e+01
3.280000000000e+02 -2.566013062401e-02 3.438015710233e-04 2.211466952721e+01
3.282500000000e+02 -2.546268279263e-02 3.427814180158e-04 2.211597416554e+01
3.285000000000e+02 -2.524050753717e-02 3.416865017486e-04 2.211860476223e+01
3.287500000000e+02 -2.499576268188e-02 3.405276895614e-04 2.212264563628e+01
3.290000000000e+02 -2.473090052513e-02 3.393166267460e-04 2.212817738185e+01
3.292500000000e+02 -2.444863913529e-02 3.380656544576e-04 2.213527590847e+01
3.295000000000e+02 -2.415193519140e-02 3.367878483113e-04 2.214401188604e+01
3.297500000000e+02 -2.384394925957e-02 3.354965664824e-04 2.215444991962e+01
3.300000000000e+02 -2.352801535192e-02 3.342054312931e-04 2.216664830810e+01
3.302500000000e+02 -2.320760044922e-02 3.329283104350e-04 2.218065836379e+01
3.305000000000e+02 -2.288626596347e-02 3.316790911565e-04 2.219652412036e+01
3.307500000000e+02 -2.256762566520e-02 3.304714898294e-04 2.221428185305e+01
3.310000000000e+02 -2.225530569204e-02 3.293189091470e-04 2.223396014516e+01
3.312500000000e+02 -2.195289964711e-02 3.282343155222e-04 2.225557959500e+01
3.315000000000e+02 -2.166392570350e-02 3.272300482029e-04 2.227915288787e+01
3.317500000000e+02 -2.139178325820e-02 3.263176043511e-04 2.230468470803e+01
3.320000000000e+02 -2.113971124947e-02 3.255076264159e-04 2.233217213816e+01
3.322500000000e+02 -2.091074715376e-02 3.248097730414e-04 2.236160473705e+01
3.325000000000e+02 -2.070768829086e-02 3.242325919662e-04 2.239296492202e+01
3.327500000000e+02 -2.053305710790e-02 3.237834343848e-04 2.242622819220e+01
3.330000000000e+02 -2.038906694555e-02 3.234683685316e-04 2.246136375835e+01
3.332500000000e+02 -2.027759386896e-02 3.232921273288e-04 2.249833488111e+01
3.335000000000e+02 -2.020015393974e-02 3.232580743086e-04 2.253709925627e+01
3.337500000000e+02 -2.015788013089e-02 3.233681619433e-04 2.257760970544e+01
3.340000000000e+02 -2.015150874500e-02 3.236229302604e-04 2.261981457376e+01
3.342500000000e+02 -2.018137173497e-02 3.240215315233e-04 2.266365813948e+01
3.345000000000e+02 -2.024738834439e-02 3.245617374223e-04 2.270908128604e+01
3.347500000000e+02 -2.034906792915e-02 3.252399219454e-04 2.275602188328e+01
3.350000000000e+02 -2.048551835595e-02 3.260511731596e-04 2.280441516631e+01
3.352500000000e+02 -2.065545254570e-02 3.269893885321e-04 2.285419436845e+01
3.355000000000e+02 -2.085721095802e-02 3.280473112206e-04 2.290529092625e+01
3.357500000000e+02 -2.108877751506e-02 3.292165863286e-04 2.295763509683e+01
3.360000000000e+02 -2.134781142431e-02 3.304878570383e-04 2.301115614142e+01
3.362500000000e+02 -2.163167288256e-02 3.318508684484e-04 2.306578290323e+01
3.365000000000e+02 -2.193746182176e-02 3.332946835864e-04 2.312144397646e+01
3.367500000000e+02 -2.226205109750e-02 3.348076541388e-04 2.317806825075e+01
3.370000000000e+02 -2.260213037779e-02 3.363776040485e-04 2.323558507325e+01
3.372500000000e+02 -2.295424453811e-02 3.379918595200e-04 2.329392475517e+01
3.375000000000e+02 -2.331483968916e-02 3.396374234338e-04 2.335301872389e+01
3.377500000000e+02 -2.368030499262e-02 3.413011362809e-04 2.341279998901e+01
3.380000000000e+02 -2.404701748734e-02 3.429697761166e-04 2.347320326847e+01
3.382500000000e+02 -2.441138472319e-02 3.446301857371e-04 2.353416539197e+01
3.385000000000e+02 -2.476988679332e-02 3.462693882196e-04 2.359562538614e+01
3.387500000000e+02 -2.511911718012e-02 3.478747207955e-04 2.365752478383e+01
3.390000000000e+02 -2.545581950414e-02 3.494339228126e-04 2.371980763210e+01
3.392500000000e+02 -2.577692478381e-02 3.509352891964e-04 2.378242068795e+01
3.395000000000e+02 -2.607958124747e-02 3.523678322158e-04 2.384531331641e+01
3.397500000000e+02 -2.636118591139e-02 3.537213141673e-04 2.390843753318e+01
3.400000000000e+02 -2.661940908983e-02 3.549863634744e-04 2.397174783674e+01
3.402500000000e+02 -2.685221315926e-02 3.561545618510e-04 2.403520097870e+01
3.405000000000e+02 -2.705787323859e-02 3.572185949650e-04 2.409875577472e+01
3.407500000000e+02 -2.723498873255e-02 3.581723247318e-04 2.416237273723e+01
3.410000000000e+02 -2.738248997652e-02 3.590107671617e-04 2.422601365362e+01
3.412500000000e+02 -2.749964785771e-02 3.597302116393e-04 2.428964124117e+01
3.415000000000e+02 -2.758606874958e-02 3.603282589882e-04 2.435321857918e+01
3.417500000000e+02 -2.764169573181e-02 3.608039235953e-04 2.441670870399e+01
3.420000000000e+02 -2.766679920827e-02 3.611575631244e-04 2.448007408363e+01
3.422500000000e+02 -2.766196404649e-02 3.613909367088e-04 2.454327608202e+01
3.425000000000e+02 -2.762807874815e-02 3.615071257035e-04 2.460627458352e+01
3.427500000000e+02 -2.756631557846e-02 3.615106258402e-04 2.466902753491e+01
3.430000000000e+02 -2.747810957633e-02 3.614072429492e-04 2.473149053694e+01
3.432500000000e+02 -2.736513883255e-02 3.612039398585e-04 2.479361663500e+01
3.435000000000e+02 -2.722929755219e-02 3.609088040562e-04 2.485535607473e+01
3.437500000000e+02 -2.707266856257e-02 3.605309552797e-04 2.491665612393e+01
3.440000000000e+02 -2.689749731311e-02 3.600803477010e-04 2.497746115377e+01
3.442500000000e+02 -2.670616208041e-02 3.595677297818e-04 2.503771266886e+01
3.445000000000e+02 -2.650114372139e-02 3.590044879348e-04 2.509734944447e+01
3.447500000000e+02 -2.628499708356e-02 3.584025282623e-04 2.515630791614e+01
3.450000000000e+02 -2.606032135594e-02 3.577741042147e-04 2.521452250666e+01
3.452500000000e+02 -2.582973163281e-02 3.571314781251e-04 2.527192614069e+01
3.455000000000e+02 -2.559583139517e-02 3.564869069926e-04 2.532845074523e+01
3.457500000000e+02 -2.536118569033e-02 3.558525660764e-04 2.538402799953e+01
3.460000000000e+02 -2.512829635874e-02 3.552403152563e-04 2.543858996906e+01
3.462500000000e+02 -2.489957892605e-02 3.546615585589e-04 2.549206989329e+01
3.465000000000e+02 -2.467734341010e-02 3.541270640660e-04 2.554440289594e+01
3.467500000000e+02 -2.446377428274e-02 3.536468226539e-04 2.559552688583e+01
3.470000000000e+02 -2.426091498046e-02 3.532299993464e-04 2.564538328847e+01
3.472500000000e+02 -2.407065494266e-02 3.528848204826e-04 2.569391777445e+01
3.475000000000e+02 -2.389471534433e-02 3.526184759865e-04 2.574108106718e+01
3.477500000000e+02 -2.373464121053e-02 3.524370615567e-04 2.578682955549e+01
3.480000000000e+02 -2.359179349521e-02 3.523455265471e-04 2.583112590946e+01
3.482500000000e+02 -2.346734577934e-02 3.523476516894e-04 2.587393955307e+01
3.485000000000e+02 -2.336227870767e-02 3.524460213257e-04 2.591524713398e+01
3.487500000000e+02 -2.327738008085e-02 3.526420319820e-04 2.595503279797e+01
3.490000000000e+02 -2.321324626196e-02 3.529359181055e-04 2.599328837614e+01
3.492500000000e+02 -2.317028197961e-02 3.533267714732e-04 2.603001350888e+01
3.495000000000e+02 -2.314870474071e-02 3.538125981983e-04 2.606521560270e+01
3.497500000000e+02 -2.314854957062e-02 3.543903658457e-04 2.609890971110e+01
3.500000000000e+02 -2.316967247279e-02 3.550560749608e-04 2.613111832494e+01
3.502500000000e+02 -2.321175802000e-02 3.558048510646e-04 2.616187106704e+01
3.505000000000e+02 -2.327432475677e-02 3.566310187596e-04 2.619120430672e+01
3.507500000000e+02 -2.335673337241e-02 3.575282044876e-04 2.621916073483e+01
3.510000000000e+02 -2.345819467627e-02 3.584894305976e-04 2.624578884953e+01
3.512500000000e+02 -2.357777834268e-02 3.595072240754e-04 2.627114245932e+01
3.515000000000e+02 -2.371442342112e-02 3.605737216132e-04 2.629528008731e+01
3.517500000000e+02 -2.386694843505e-02 3.616807806131e-04 2.631826445832e+01
3.520000000000e+02 -2.403406385188e-02 3.628200905151e-04 2.634016186305e+01
3.522500000000e+02 -2.421438286637e-02 3.639832787430e-04 2.636104166221e+01
3.525000000000e+02 -2.440643563259e-02 3.651620225982e-04 2.638097566841e+01
3.527500000000e+02 -2.460868161847e-02 3.663481312749e-04 2.640003762743e+01
3.530000000000e+02 -2.481952245281e-02 3.675336820714e-04 2.641830272858e+01
3.532500000000e+02 -2.503731664944e-02 3.687111010580e-04 2.643584708576e+01
3.535000000000e+02 -2.526039476912e-02 3.698732174711e-04 2.645274719904e+01
3.537500000000e+02 -2.548707179370e-02 3.710133382899e-04 2.646907959056e+01
3.540000000000e+02 -2.571566445202e-02 3.721253196708e-04 2.648492023606e+01
3.542500000000e+02 -2.594450451116e-02 3.732036001190e-04 2.650034414276e+01
3.545000000000e+02 -2.617195244141e-02 3.742432547489e-04 2.651542495185e+01
3.547500000000e+02 -2.639641370687e-02 3.752400318042e-04 2.653023434368e+01
3.550000000000e+02 -2.661634930227e-02 3.761903033157e-04 2.654484172740e+01
3.552500000000e+02 -2.683028975483e-02 3.770910473474e-04 2.655931361795e+01
3.555000000000e+02 -2.703684455797e-02 3.779400643668e-04 2.657371321695e+01
3.557500000000e+02 -2.723471092591e-02 3.787357247094e-04 2.658810000574e+01
3.560000000000e+02 -2.742268379131e-02 3.794770202469e-04 2.660252908588e+01
3.562500000000e+02 -2.759966080095e-02 3.801634354548e-04 2.661705090966e+01
3.565000000000e+02 -2.776464820026e-02 3.807948512690e-04 2.663171063554e+01
3.567500000000e+02 -2.791676385739e-02 3.813716670652e-04 2.664654777949e+01
3.570000000000e+02 -2.805523977268e-02 3.818946650324e-04 2.666159590949e+01
3.572500000000e+02 -2.817942246316e-02 3.823649374758e-04 2.667688213799e+01
3.575000000000e+02 -2.828877202458e-02 3.827838372003e-04 2.669242692266e+01
3.577500000000e+02 -2.838286074377e-02 3.831529234563e-04 2.670824399043e+01
3.580000000000e+02 -2.846136874290e-02 3.834738562902e-04 2.672434002281e+01
3.582500000000e+02 -2.852408099564e-02 3.837483540830e-04 2.674071473930e+01
3.585000000000e+02 -2.857088379538e-02 3.839781743804e-04 2.675736110691e+01
3.587500000000e+02 -2.860175833803e-02 3.841650207201e-04 2.677426531558e+01
3.590000000000e+02 -2.861677705902e-02 3.843105200313e-04 2.679140716918e+01
3.592500000000e+02 -2.861609983978e-02 3.844162077161e-04 2.680876062123e+01
3.595000000000e+02 -2.859996769074e-02 3.844834833040e-04 2.682629400437e+01
3.597500000000e+02 -2.856870005501e-02 3.845135907824e-04 2.684397075996e+01
3.600000000000e+02 -2.852269102341e-02 3.845076349780e-04 2.686174997239e+01
3.602500000000e+02 -2.846240778940e-02 3.844665915282e-04 2.687958723316e+01
3.605000000000e+02 -2.838838658198e-02 3.843912865104e-04 2.689743505498e+01
3.607500000000e+02 -2.830123217587e-02 3.842824276924e-04 2.691524377369e+01
3.610000000000e+02 -2.820161611662e-02 3.841406294028e-04 2.693296213593e+01
3.612500000000e+02 -2.809027650943e-02 3.839664562523e-04 2.695053816127e+01
3.615000000000e+02 -2.796801555294e-02 3.837604522255e-04 2.696791945178e+01
3.617500000000e+02 -2.783569970804e-02 3.835231924884e-04 2.698505392288e+01
3.620000000000e+02 -2.769425797068e-02 3.832552988647e-04 2.700189015907e+01
3.622500000000e+02 -2.754468055527e-02 3.829575107678e-04 2.701837795715e+01
3.625000000000e+02 -2.738801601785e-02 3.826307282731e-04 2.703446827735e+01
3.627500000000e+02 -2.722536860650e-02 3.822760523392e-04 2.705011356899e+01
3.630000000000e+02 -2.705789412250e-02 3.818948209789e-04 2.706526769606e+01
3.632500000000e+02 -2.688679426075e-02 3.814886427447e-04 2.707988603935e+01
3.635000000000e+02 -2.671331108388e-02 3.810594235727e-04 2.709392500550e+01
3.637500000000e+02 -2.653871949610e-02 3.806093880003e-04 2.710734189017e+01
3.640000000000e+02 -2.636431782224e-02 3.801410892468e-04 2.712009467240e+01
3.642500000000e+02 -2.619142003111e-02 3.796574150558e-04 2.713214129518e+01
3.645000000000e+02 -2.602134467178e-02 3.791615813830e-04 2.714343936649e+01
3.647500000000e+02 -2.585540272955e-02 3.786571112520e-04 2.715394585155e+01
3.650000000000e+02 -2.569488834580e-02 3.781478180531e-04 2.716361628071e+01
3.652500000000e+02 -2.554106372096e-02 3.776377600334e-04 2.717240473653e+01
3.655000000000e+02 -2.539514992971e-02 3.771312077156e-04 2.718026312679e+01
3.657500000000e+02 -2.525831077895e-02 3.766325795080e-04 2.718714130878e+01
3.660000000000e+02 -2.513164370866e-02 3.761463937331e-04 2.719298655284e+01
3.662500000000e+02 -2.501616334843e-02 3.756771869348e-04 2.719774387959e+01
3.665000000000e+02 -2.491279234194e-02 3.752294523811e-04 2.720135575978e+01
3.667500000000e+02 -2.482234565026e-02 3.748075471826e-04 2.720376269257e+01
3.670000000000e+02 -2.474552146103e-02 3.744156175654e-04 2.720490316706e+01
3.672500000000e+02 -2.468288685465e-02 3.740575023431e-04 2.720471447136e+01
3.675000000000e+02 -2.463487000184e-02 3.737366538457e-04 2.720313289326e+01
3.677500000000e+02 -2.460174789335e-02 3.734560419016e-04 2.720009472883e+01
3.680000000000e+02 -2.458364018898e-02 3.732180731820e-04 2.719553665729e+01
3.682500000000e+02 -2.458050058124e-02 3.730245071517e-04 2.718939688028e+01
3.685000000000e+02 -2.459211272882e-02 3.728763809916e-04 2.718161558706e+01
3.687500000000e+02 -2.461808605168e-02 3.727739429487e-04 2.717213613804e+01
3.690000000000e+02 -2.465785507663e-02 3.727165924204e-04 2.716090552379e+01
3.692500000000e+02 -2.471068057487e-02 3.727028394969e-04 2.714787550766e+01
3.695000000000e+02 -2.477565313578e-02 3.727302783462e-04 2.713300303916e+01
3.697500000000e+02 -2.485169947125e-02 3.727955674550e-04 2.711625104567e+01
3.700000000000e+02 -2.493759261451e-02 3.728944421730e-04 2.709758915404e+01
3.702500000000e+02 -2.503196278034e-02 3.730217485219e-04 2.707699389686e+01
3.705000000000e+02 -2.513331277062e-02 3.731714763373e-04 2.705444923083e+01
3.707500000000e+02 -2.524003700916e-02 3.733368397643e-04 2.702994698803e+01
3.710000000000e+02 -2.535043866050e-02 3.735103478251e-04 2.700348670423e+01
3.712500000000e+02 -2.546275525923e-02 3.736839358296e-04 2.697507613861e+01
3.715000000000e+02 -2.557517882265e-02 3.738490027614e-04 2.694473085348e+01
3.717500000000e+02 -2.568588596065e-02 3.739967471939e-04 2.691247460066e+01
3.720000000000e+02 -2.579306055307e-02 3.741181992810e-04 2.687833879699e+01
3.722500000000e+02 -2.589492205018e-02 3.742044240879e-04 2.684236250822e+01
3.725000000000e+02 -2.598975436443e-02 3.742465627447e-04 2.680459242262e+01
3.727500000000e+02 -2.607592778510e-02 3.742360607088e-04 2.676508222125e+01
3.730000000000e+02 -2.615192619341e-02 3.741649089521e-04 2.672389247352e+01
3.732500000000e+02 -2.621637300518e-02 3.740257833146e-04 2.668109054268e+01
3.735000000000e+02 -2.626804843684e-02 3.738121589953e-04 2.663674987718e+01
3.737500000000e+02 -2.630591077783e-02 3.735184402055e-04 2.659094987014e+01
3.740000000000e+02 -2.632911433885e-02 3.731401795912e-04 2.654377573621e+01
3.742500000000e+02 -2.633701837889e-02 3.726740926735e-04 2.649531774492e+01
3.745000000000e+02 -2.632919948750e-02 3.721181444159e-04 2.644567112446e+01
3.747500000000e+02 -2.630545639807e-02 3.714716044789e-04 2.639493554057e+01
3.750000000000e+02 -2.626581494035e-02 3.707350988497e-04 2.634321496728e+01
3.752500000000e+02 -2.621052377544e-02 3.699106020173e-04 2.629061683946e+01
3.755000000000e+02 -2.614005211008e-02 3.690014318283e-04 2.623725180803e+01
3.757500000000e+02 -2.605508267730e-02 3.680122099142e-04 2.618323345480e+01
3.760000000000e+02 -2.595649860483e-02 3.669487685079e-04 2.612867738539e+01
3.762500000000e+02 -2.584537084796e-02 3.658180679568e-04 2.607370096553e+01
3.765000000000e+02 -2.572294064550e-02 3.646280815912e-04 2.601842264821e+01
3.767500000000e+02 -2.559060136346e-02 3.633876659511e-04 2.596296166427e+01
3.770000000000e+02 -2.544987600978e-02 3.621063997931e-04 2.590743708393e+01
3.772500000000e+02 -2.530239485131e-02 3.607944407158e-04 2.585196750332e+01
3.775000000000e+02 -2.514987040882e-02 3.594623545264e-04 2.579667038065e+01
3.777500000000e+02 -2.499407120302e-02 3.581209259998e-04 2.574166172404e+01
3.780000000000e+02 -2.483679543023e-02 3.567809602288e-04 2.568705524339e+01
3.782500000000e+02 -2.467984407655e-02 3.554531402441e-04 2.563296203779e+01
3.785000000000e+02 -2.452499323547e-02 3.541478542226e-04 2.557949028901e+01
3.787500000000e+02 -2.437396907143e-02 3.528750478168e-04 2.552674450742e+01
3.790000000000e+02 -2.422842283415e-02 3.516440559337e-04 2.547482527465e+01
3.792500000000e+02 -2.408990523830e-02 3.504634499622e-04 2.542382899290e+01
3.795000000000e+02 -2.395984582294e-02 3.493409523084e-04 2.537384720138e+01
3.797500000000e+02 -2.383953295512e-02 3.482833443269e-04 2.532496634539e+01
3.800000000000e+02 -2.373009469067e-02 3.472963798773e-04 2.527726751294e+01
3.802500000000e+02 -2.363248679976e-02 3.463847448372e-04 2.523082572723e+01
3.805000000000e+02 -2.354747785471e-02 3.455520107020e-04 2.518570988999e+01
3.807500000000e+02 -2.347564341017e-02 3.448006376564e-04 2.514198199786e+01
3.810000000000e+02 -2.341735717797e-02 3.441319665425e-04 2.509969704195e+01
3.812500000000e+02 -2.337279180777e-02 3.435462589546e-04 2.505890220251e+01
3.815000000000e+02 -2.334191612554e-02 3.430427235692e-04 2.501963670562e+01
3.817500000000e+02 -2.332450258805e-02 3.426195967050e-04 2.498193102057e+01
3.820000000000e+02 -2.332013018608e-02 3.422741523683e-04 2.494580670075e+01
3.822500000000e+02 -2.332819724531e-02 3.420028284393e-04 2.491127565444e+01
3.825000000000e+02 -2.334793191674e-02 3.418013000154e-04 2.487833984094e+01
3.827500000000e+02 -2.337840562116e-02 3.416645612359e-04 2.484699096730e+01
3.830000000000e+02 -2.341855019158e-02 3.415870182207e-04 2.481721010702e+01
3.832500000000e+02 -2.346717637667e-02 3.415625925072e-04 2.478896735532e+01
3.835000000000e+02 -2.352299089131e-02 3.415848189125e-04 2.476222197434e+01
3.837500000000e+02 -2.358461870519e-02 3.416469475329e-04 2.473692206802e+01
3.840000000000e+02 -2.365062189379e-02 3.417420369575e-04 2.471300500938e+01
3.842500000000e+02 -2.371952210579e-02 3.418630525398e-04 2.469039742132e+01
3.845000000000e+02 -2.378982108885e-02 3.420029573986e-04 2.466901569198e+01
3.847500000000e+02 -2.386002157102e-02 3.421547929630e-04 2.464876662170e+01
3.850000000000e+02 -2.392864814718e-02 3.423117920716e-04 2.462954785586e+01
3.852500000000e+02 -2.399426704341e-02 3.424674468494e-04 2.461124900080e+01
3.855000000000e+02 -2.405550530496e-02 3.426156021217e-04 2.459375232066e+01
3.857500000000e+02 -2.411106888225e-02 3.427505342092e-04 2.457693391874e+01
3.860000000000e+02 -2.415976052588e-02 3.428670269168e-04 2.456066499126e+01
3.862500000000e+02 -2.420049468966e-02 3.429604337631e-04 2.454481284401e+01
3.865000000000e+02 -2.423231415740e-02 3.430267155545e-04 2.452924242971e+01
3.867500000000e+02 -2.425440168496e-02 3.430625265214e-04 2.451381746460e+01
3.870000000000e+02 -2.426609273949e-02 3.430652954956e-04 2.449840186003e+01
3.872500000000e+02 -2.426688790373e-02 3.430332124993e-04 2.448286108328e+01
3.875000000000e+02 -2.425645953342e-02 3.429652620792e-04 2.446706330162e+01
3.877500000000e+02 -2.423466019175e-02 3.428612516665e-04 2.445088066494e+01
3.880000000000e+02 -2.420153004549e-02 3.427218272576e-04 2.443419046612e+01
3.882500000000e+02 -2.415729758393e-02 3.425484562463e-04 2.441687607948e+01
3.885000000000e+02 -2.410238232089e-02 3.423434030917e-04 2.439882792728e+01
3.887500000000e+02 -2.403739556678e-02 3.421096941802e-04 2.437994429390e+01
3.890000000000e+02 -2.396313423090e-02 3.418510572339e-04 2.436013192656e+01
3.892500000000e+02 -2.388057656501e-02 3.415720803430e-04 2.433930660168e+01
3.895000000000e+02 -2.379087453554e-02 3.412779579431e-04 2.431739352221e+01
3.897500000000e+02 -2.369533999566e-02 3.409743651440e-04 2.429432755176e+01
3.900000000000e+02 -2.359543229897e-02 3.406675515672e-04 2.427005336438e+01
3.902500000000e+02 -2.349274300108e-02 3.403638307074e-04 2.424452546633e+01
3.905000000000e+02 -2.338897395156e-02 3.400698466584e-04 2.421770808921e+01
3.907500000000e+02 -2.328591659121e-02 3.397925005963e-04 2.418957500914e+01
3.910000000000e+02 -2.318542726144e-02 3.395386441004e-04 2.416010927722e+01
3.912500000000e+02 -2.308940094631e-02 3.393150559305e-04 2.412930287957e+01
3.915000000000e+02 -2.299974086853e-02 3.391283362950e-04 2.409715634614e+01
3.917500000000e+02 -2.291833015627e-02 3.389847780295e-04 2.406367831965e+01
3.920000000000e+02 -2.284700013783e-02 3.388902512955e-04 2.402888510516e+01
3.922500000000e+02 -2.278749937891e-02 3.388501028085e-04 2.399280020653e+01
3.925000000000e+02 -2.274146130864e-02 3.388690571517e-04 2.395545386051e+01
3.927500000000e+02 -2.271037386700e-02 3.389511311293e-04 2.391688258502e+01
3.930000000000e+02 -2.269554920817e-02 3.390995513933e-04 2.387712874487e+01
3.932500000000e+02 -2.269809530140e-02 3.393166887460e-04 2.383624014478e+01
3.935000000000e+02 -2.271889086420e-02 3.396040157254e-04 2.379426963259e+01
3.937500000000e+02 -2.275856167928e-02 3.399620445223e-04 2.375127474526e+01
3.940000000000e+02 -2.281746093502e-02 3.403902960994e-04 2.370731738200e+01
3.942500000000e+02 -2.289565458456e-02 3.408872890464e-04 2.366246347724e+01
3.945000000000e+02 -2.299291017824e-02 3.414505227863e-04 2.361678271074e+01
3.947500000000e+02 -2.310869014538e-02 3.420764879203e-04 2.357034823469e+01
3.950000000000e+02 -2.324215205758e-02 3.427606904201e-04 2.352323637723e+01
3.952500000000e+02 -2.339215237502e-02 3.434976798861e-04 2.347552637313e+01
3.955000000000e+02 -2.355725459857e-02 3.442810833428e-04 2.342730006632e+01
3.957500000000e+02 -2.373574610884e-02 3.451036722311e-04 2.337864160488e+01
3.960000000000e+02 -2.392565520440e-02 3.459573785051e-04 2.332963711118e+01
3.962500000000e+02 -2.412477765030e-02 3.468334449685e-04 2.328037432650e+01
3.965000000000e+02 -2.433070220766e-02 3.477225219426e-04 2.323094222288e+01
3.967500000000e+02 -2.454084496942e-02 3.486146809243e-04 2.318143060471e+01
3.970000000000e+02 -2.475248178618e-02 3.494995532086e-04 2.313192964678e+01
3.972500000000e+02 -2.496278767367e-02 3.503664489000e-04 2.308252945378e+01
3.975000000000e+02 -2.516887525538e-02 3.512044043209e-04 2.303331957589e+01
3.977500000000e+02 -2.536783474435e-02 3.520023750378e-04 2.298438849360e+01
3.980000000000e+02 -2.555677687660e-02 3.527494033524e-04 2.293582317020e+01
3.982500000000e+02 -2.573287202819e-02 3.534347445057e-04 2.288770852514e+01
3.985000000000e+02 -2.589339207885e-02 3.540479528337e-04 2.284012698131e+01
3.987500000000e+02 -2.603575026443e-02 3.545790655592e-04 2.279315804966e+01
3.990000000000e+02 -2.615753879775e-02 3.550187663297e-04 2.274687791723e+01
3.992500000000e+02 -2.625656499517e-02 3.553585293939e-04 2.270135905063e+01
3.995000000000e+02 -2.633088630318e-02 3.555907539463e-04 2.265666997531e+01
3.997500000000e+02 -2.637884025464e-02 3.557089143721e-04 2.261287493278e+01
4.000000000000e+02 -2.639907409670e-02 3.557077028249e-04 2.257003377902e+01
4.002500000000e+02 -2.639056920124e-02 3.555831460226e-04 2.252820182112e+01
4.005000000000e+02 -2.635266199949e-02 3.553327144271e-04 2.248742969656e+01
4.007500000000e+02 -2.628506195196e-02 3.549553867660e-04 2.244776346166e+01
4.010000000000e+02 -2.618786325147e-02 3.544518166052e-04 2.240924449455e+01
4.012500000000e+02 -2.606155347022e-02 3.538243108016e-04 2.237190967853e+01
4.015000000000e+02 -2.590701608108e-02 3.530768026609e-04 2.233579145706e+01
4.017500000000e+02 -2.572552877603e-02 3.522147905456e-04 2.230091790713e+01
4.020000000000e+02 -2.551875504534e-02 3.512456059595e-04 2.226731300987e+01
4.022500000000e+02 -2.528872959359e-02 3.501781072514e-04 2.223499665810e+01
4.025000000000e+02 -2.503783867731e-02 3.490225686248e-04 2.220398495135e+01
4.027500000000e+02 -2.476879442377e-02 3.477906059386e-04 2.217429027585e+01
4.030000000000e+02 -2.448460357215e-02 3.464951102933e-04 2.214592150766e+01
4.032500000000e+02 -2.418853106334e-02 3.451497535040e-04 2.211888407500e+01
4.035000000000e+02 -2.388405775646e-02 3.437690543330e-04 2.209318023062e+01
4.037500000000e+02 -2.357483437922e-02 3.423681764394e-04 2.206880913806e+01
4.040000000000e+02 -2.326463189508e-02 3.409626570611e-04 2.204576694223e+01
4.042500000000e+02 -2.295728755821e-02 3.395681573633e-04 2.202404704545e+01
4.045000000000e+02 -2.265664983386e-02 3.382002369395e-04 2.200364019924e+01
4.047500000000e+02 -2.236652256922e-02 3.368741192386e-04 2.198453457907e+01
4.050000000000e+02 -2.209060646805e-02 3.356044620250e-04 2.196671610710e+01
4.052500000000e+02 -2.183244371332e-02 3.344051496520e-04 2.195016856338e+01
4.055000000000e+02 -2.159536419534e-02 3.332890988312e-04 2.193487370980e+01
4.057500000000e+02 -2.138243256257e-02 3.322681118218e-04 2.192081166158e+01
4.060000000000e+02 -2.119640157263e-02 3.313527054596e-04 2.190796101908e+01
4.062500000000e+02 -2.103966841791e-02 3.305519638052e-04 2.189629917293e+01
4.065000000000e+02 -2.091423883442e-02 3.298734414042e-04 2.188580244992e+01
4.067500000000e+02 -2.082169416607e-02 3.293230798485e-04 2.187644655225e+01
4.070000000000e+02 -2.076316864917e-02 3.289051572612e-04 2.186820671601e+01
4.072500000000e+02 -2.073933181844e-02 3.286222609620e-04 2.186105804353e+01
4.075000000000e+02 -2.075038058267e-02 3.284752819299e-04 2.185497564741e+01
4.077500000000e+02 -2.079603594318e-02 3.284634314767e-04 2.184993508246e+01
4.080000000000e+02 -2.087555066364e-02 3.285842709230e-04 2.184591246116e+01
4.082500000000e+02 -2.098772237145e-02 3.288337875296e-04 2.184288473370e+01
4.085000000000e+02 -2.113091532890e-02 3.292064785033e-04 2.184082974858e+01
4.087500000000e+02 -2.130308687999e-02 3.296954391633e-04 2.183972659322e+01
4.090000000000e+02 -2.150182182976e-02 3.302924722675e-04 2.183955563385e+01
4.092500000000e+02 -2.172437194339e-02 3.309882104661e-04 2.184029850931e+01
4.095000000000e+02 -2.196769877523e-02 3.317722463020e-04 2.184193837542e+01
4.097500000000e+02 -2.222852147944e-02 3.326332742256e-04 2.184445982742e+01
4.100000000000e+02 -2.250336685360e-02 3.335592389988e-04 2.184784880393e+01
4.102500000000e+02 -2.278862087079e-02 3.345374818548e-04 2.185209274361e+01
4.105000000000e+02 -2.308058143192e-02 3.355549092364e-04 2.185718028871e+01
4.107500000000e+02 -2.337551093688e-02 3.365981699032e-04 2.186310139836e+01
4.110000000000e+02 -2.366968761663e-02 3.376538076180e-04 2.186984702563e+01
4.112500000000e+02 -2.395945613157e-02 3.387084068797e-04 2.187740918640e+01
4.115000000000e+02 -2.424127435121e-02 3.397487652917e-04 2.188578061912e+01
4.117500000000e+02 -2.451175908520e-02 3.407620057767e-04 2.189495481046e+01
4.120000000000e+02 -2.476772720514e-02 3.417358026753e-04 2.190492577137e+01
4.122500000000e+02 -2.500623281530e-02 3.426585952562e-04 2.191568785147e+01
4.125000000000e+02 -2.522460230272e-02 3.435195823762e-04 2.192723575508e+01
4.127500000000e+02 -2.542046178800e-02 3.443088692191e-04 2.193956427455e+01
4.130000000000e+02 -2.559176428492e-02 3.450176397512e-04 2.195266836454e+01
4.132500000000e+02 -2.573680790285e-02 3.456382619747e-04 2.196654292613e+01
4.135000000000e+02 -2.585425374883e-02 3.461644006720e-04 2.198118291031e+01
4.137500000000e+02 -2.594313499066e-02 3.465909939123e-04 2.199658316564e+01
4.140000000000e+02 -2.600286552356e-02 3.469143382733e-04 2.201273857714e+01
4.142500000000e+02 -2.603323955471e-02 3.471321858358e-04 2.202964395676e+01
4.145000000000e+02 -2.603443089768e-02 3.472437413803e-04 2.204729420504e+01
4.147500000000e+02 -2.600698475267e-02 3.472496443283e-04 2.206568431226e+01
4.150000000000e+02 -2.595180528374e-02 3.471519396480e-04 2.208480937701e+01
4.152500000000e+02 -2.587014111880e-02 3.469540381579e-04 2.210466477363e+01
4.155000000000e+02 -2.576356435626e-02 3.466606467619e-04 2.212524617312e+01
4.157500000000e+02 -2.563394596952e-02 3.462776842805e-04 2.214654956185e+01
4.160000000000e+02 -2.548342916235e-02 3.458121843838e-04 2.216857141976e+01
4.162500000000e+02 -2.531439696463e-02 3.452721741576e-04 2.219130863512e+01
4.165000000000e+02 -2.512943869487e-02 3.446665499194e-04 2.221475867013e+01
4.167500000000e+02 -2.493131250364e-02 3.440049356133e-04 2.223891953054e+01
4.170000000000e+02 -2.472290610025e-02 3.432975336209e-04 2.226378971948e+01
4.172500000000e+02 -2.450719575472e-02 3.425548900440e-04 2.228936835206e+01
4.175000000000e+02 -2.428720395731e-02 3.417878484560e-04 2.231565507590e+01
4.177500000000e+02 -2.406595678557e-02 3.410075698924e-04 2.234264997203e+01
4.180000000000e+02 -2.384644030384e-02 3.402250646376e-04 2.237035364372e+01
4.182500000000e+02 -2.363155906274e-02 3.394511543924e-04 2.239876708934e+01
4.185000000000e+02 -2.342409639574e-02 3.386965384995e-04 2.242789156812e+01
4.187500000000e+02 -2.322667396983e-02 3.379712343702e-04 2.245772867232e+01
4.190000000000e+02 -2.304171709329e-02 3.372846519900e-04 2.248828017501e+01
4.192500000000e+02 -2.287142369558e-02 3.366456433315e-04 2.251954786837e+01
4.195000000000e+02 -2.271773306625e-02 3.360623642749e-04 2.255153363054e+01
4.197500000000e+02 -2.258230282798e-02 3.355421282313e-04 2.258423924106e+01
4.200000000000e+02 -2.246648834773e-02 3.350912918339e-04 2.261766633322e+01
4.202500000000e+02 -2.237133068418e-02 3.347152280986e-04 2.265181618944e+01
4.205000000000e+02 -2.229754318977e-02 3.344183352554e-04 2.268668981319e+01
4.207500000000e+02 -2.224551024134e-02 3.342040088122e-04 2.272228770683e+01
4.210000000000e+02 -2.221528713056e-02 3.340745965613e-04 2.275860982023e+01
4.212500000000e+02 -2.220660928048e-02 3.340313938629e-04 2.279565532585e+01
4.215000000000e+02 -2.221889976459e-02 3.340746555929e-04 2.283342265012e+01
4.217500000000e+02 -2.225128780616e-02 3.342035908004e-04 2.287190922771e+01
4.220000000000e+02 -2.230262891789e-02 3.344162866009e-04 2.291111138106e+01
4.222500000000e+02 -2.237152894758e-02 3.347098577599e-04 2.295102417064e+01
4.225000000000e+02 -2.245637337178e-02 3.350804567517e-04 2.299164112957e+01
4.227500000000e+02 -2.255535497978e-02 3.355232921234e-04 2.303295420044e+01
4.230000000000e+02 -2.266650801071e-02 3.360326833462e-04 2.307495345731e+01
4.232500000000e+02 -2.278774257569e-02 3.366021259627e-04 2.311762682364e+01
4.235000000000e+02 -2.291687824019e-02 3.372243472590e-04 2.316095996172e+01
4.237500000000e+02 -2.305168043910e-02 3.378913878435e-04 2.320493595089e+01
4.240000000000e+02 -2.318989535115e-02 3.385946688781e-04 2.324953508362e+01
4.242500000000e+02 -2.332928357417e-02 3.393251457295e-04 2.329473457202e+01
4.245000000000e+02 -2.346765419552e-02 3.400733778416e-04 2.334050840984e+01
4.247500000000e+02 -2.360289602029e-02 3.408296142172e-04 2.338682712059e+01
4.250000000000e+02 -2.373300552759e-02 3.415839660283e-04 2.343365754316e+01
4.252500000000e+02 -2.385611705392e-02 3.423265561091e-04 2.348096276412e+01
4.255000000000e+02 -2.397052280901e-02 3.430475179122e-04 2.352870192659e+01
4.257500000000e+02 -2.407469895020e-02 3.437373402778e-04 2.357683024390e+01
4.260000000000e+02 -2.416731929706e-02 3.443869837973e-04 2.362529892454e+01
4.262500000000e+02 -2.424727556789e-02 3.449879006711e-04 2.367405527384e+01
4.265000000000e+02 -2.431368348472e-02 3.455323153942e-04 2.372304274639e+01
4.267500000000e+02 -2.436589623158e-02 3.460130892200e-04 2.377220115715e+01
4.270000000000e+02 -2.440350353646e-02 3.464239574893e-04 2.382146686040e+01
4.272500000000e+02 -2.442633814267e-02 3.467598541953e-04 2.387077305944e+01
4.275000000000e+02 -2.443447174378e-02 3.470168432081e-04 2.392005011778e+01
4.277500000000e+02 -2.442820766033e-02 3.471921658568e-04 2.396922594247e+01
4.280000000000e+02 -2.440807667837e-02 3.472843376159e-04 2.401822639974e+01
4.282500000000e+02 -2.437482087195e-02 3.472932032746e-04 2.406697577226e+01
4.285000000000e+02 -2.432938006511e-02 3.472198703905e-04 2.411539724275e+01
4.287500000000e+02 -2.427286768641e-02 3.470666671115e-04 2.416341336481e+01
4.290000000000e+02 -2.420654033139e-02 3.468371903473e-04 2.421094661779e+01
4.292500000000e+02 -2.413178014189e-02 3.465362331492e-04 2.425791987161e+01
4.295000000000e+02 -2.405007208283e-02 3.461696685384e-04 2.430425691116e+01
4.297500000000e+02 -2.396298061282e-02 3.457443384276e-04 2.434988298467e+01
4.300000000000e+02 -2.387212537860e-02 3.452679350393e-04 2.439472521888e+01
4.302500000000e+02 -2.377915459533e-02 3.447488191903e-04 2.443871312504e+01
4.305000000000e+02 -2.368571889413e-02 3.441959600779e-04 2.448177912628e+01
4.307500000000e+02 -2.359344240680e-02 3.436187174170e-04 2.452385886652e+01
4.310000000000e+02 -2.350389829075e-02 3.430266580431e-04 2.456489181622e+01
4.312500000000e+02 -2.341857977621e-02 3.424293986335e-04 2.460482149819e+01
4.315000000000e+02 -2.333887824717e-02 3.418364623023e-04 2.464359611671e+01
4.317500000000e+02 -2.326605667420e-02 3.412570983491e-04 2.468116877487e+01
4.320000000000e+02 -2.320122955383e-02 3.407001504898e-04 2.471749795230e+01
4.322500000000e+02 -2.314534690756e-02 3.401739449519e-04 2.475254804557e+01
4.325000000000e+02 -2.309917469307e-02 3.396861481838e-04 2.478628957007e+01
4.327500000000e+02 -2.306328518110e-02 3.392436560005e-04 2.481869968308e+01
4.330000000000e+02 -2.303805219137e-02 3.388525570809e-04 2.484976274040e+01
4.332500000000e+02 -2.302364154839e-02 3.385180605687e-04 2.487947049232e+01
4.335000000000e+02 -2.302001417836e-02 3.382444480859e-04 2.490782261830e+01
4.337500000000e+02 -2.302693347744e-02 3.380350718492e-04 2.493482727362e+01
4.340000000000e+02 -2.304396814405e-02 3.378923383170e-04 2.496050121612e+01
4.342500000000e+02 -2.307050760590e-02 3.378177419767e-04 2.498487027060e+01
4.345000000000e+02 -2.310578061806e-02 3.378118718946e-04 2.500796977055e+01
4.347500000000e+02 -2.314886958249e-02 3.378745148028e-04 2.502984448588e+01
4.350000000000e+02 -2.319873520642e-02 3.380047869752e-04 2.505054890594e+01
4.352500000000e+02 -2.325424203954e-02 3.382011250488e-04 2.507014739179e+01
4.355000000000e+02 -2.331418048853e-02 3.384613151314e-04 2.508871382137e+01
4.357500000000e+02 -2.337729636692e-02 3.387826015937e-04 2.510633150917e+01
4.360000000000e+02 -2.344231897306e-02 3.391618519241e-04 2.512309298549e+01
4.362500000000e+02 -2.350798622891e-02 3.395956410011e-04 2.513909924178e+01
4.365000000000e+02 -2.357307275869e-02 3.400802957120e-04 2.515445927486e+01
4.367500000000e+02 -2.363641556294e-02 3.406119768817e-04 2.516928924208e+01
4.370000000000e+02 -2.369693781400e-02 3.411867851407e-04 2.518371174023e+01
4.372500000000e+02 -2.375367032690e-02 3.418008225590e-04 2.519785454325e+01
4.375000000000e+02 -2.380577158019e-02 3.424502598496e-04 2.521184964405e+01
4.377500000000e+02 -2.385254201023e-02 3.431313871029e-04 2.522583219785e+01
4.380000000000e+02 -2.389343884885e-02 3.438406703505e-04 2.523993905130e+01
4.382500000000e+02 -2.392808446766e-02 3.445747905352e-04 2.525430760669e+01
4.385000000000e+02 -2.395627028060e-02 3.453306696240e-04 2.526907467909e+01
4.387500000000e+02 -2.397796162339e-02 3.461055050412e-04 2.528437499219e+01
4.390000000000e+02 -2.399329479650e-02 3.468968280444e-04 2.530034008341e+01
4.392500000000e+02 -2.400256837177e-02 3.477024749205e-04 2.531709724487e+01
4.395000000000e+02 -2.400623908480e-02 3.485206157367e-04 2.533476817533e+01
4.397500000000e+02 -2.400490857189e-02 3.493497333703e-04 2.535346806707e+01
4.400000000000e+02 -2.399930560730e-02 3.501886499418e-04 2.537330476742e+01
4.402500000000e+02 -2.399027502384e-02 3.510365340160e-04 2.539437763832e+01
4.405000000000e+02 -2.397875130806e-02 3.518928552824e-04 2.541677709796e+01
4.407500000000e+02 -2.396574474047e-02 3.527573925655e-04 2.544058360556e+01
4.410000000000e+02 -2.395231208097e-02 3.536301712012e-04 2.546586738655e+01
4.412500000000e+02 -2.393954017188e-02 3.545114613673e-04 2.549268761924e+01
4.415000000000e+02 -2.392851965221e-02 3.554017418365e-04 2.552109210578e+01
4.417500000000e+02 -2.392031947522e-02 3.563016219886e-04 2.555111703980e+01
4.420000000000e+02 -2.391596961389e-02 3.572117991501e-04 2.558278638328e+01
4.422500000000e+02 -2.391643369172e-02 3.581329732947e-04 2.561611199149e+01
4.425000000000e+02 -2.392259371457e-02 3.590658234578e-04 2.565109310436e+01
4.427500000000e+02 -2.393522834395e-02 3.600109236197e-04 2.568771635134e+01
4.430000000000e+02 -2.395499540888e-02 3.609686720473e-04 2.572595581544e+01
4.432500000000e+02 -2.398241845106e-02 3.619392224409e-04 2.576577293731e+01
4.435000000000e+02 -2.401787375921e-02 3.629224275372e-04 2.580711637623e+01
4.437500000000e+02 -2.406157951772e-02 3.639177767161e-04 2.584992258597e+01
4.440000000000e+02 -2.411358936770e-02 3.649242802836e-04 2.589411550810e+01
4.442500000000e+02 -2.417378774317e-02 3.659405306416e-04 2.593960738483e+01
4.445000000000e+02 -2.424188719522e-02 3.669647567764e-04 2.598629864530e+01
4.447500000000e+02 -2.431743014642e-02 3.679946546578e-04 2.603407855750e+01
4.450000000000e+02 -2.439979476223e-02 3.690274509489e-04 2.608282600927e+01
4.452500000000e+02 -2.448819994136e-02 3.700596926600e-04 2.613240968106e+01
4.455000000000e+02 -2.458171646411e-02 3.710875016003e-04 2.618268900879e+01
4.457500000000e+02 -2.467928187031e-02 3.721065904782e-04 2.623351526761e+01
4.460000000000e+02 -2.477971031520e-02 3.731122612421e-04 2.628473191373e+01
4.462500000000e+02 -2.488171688933e-02 3.740994831603e-04 2.633617629631e+01
4.465000000000e+02 -2.498392977897e-02 3.750629259919e-04 2.638768006956e+01
4.467500000000e+02 -2.508491976656e-02 3.759970748605e-04 2.643907109517e+01
4.470000000000e+02 -2.518321612844e-02 3.768962791032e-04 2.649017410631e+01
4.472500000000e+02 -2.527733292801e-02 3.777548496486e-04 2.654081231159e+01
4.475000000000e+02 -2.536579657030e-02 3.785671669235e-04 2.659080903931e+01
4.477500000000e+02 -2.544716314482e-02 3.793277424946e-04 2.663998867029e+01
4.480000000000e+02 -2.552004548562e-02 3.800313235059e-04 2.668817834324e+01
4.482500000000e+02 -2.558313965942e-02 3.806729989631e-04 2.673520966825e+01
4.485000000000e+02 -2.563524015734e-02 3.812482611402e-04 2.678091969665e+01
4.487500000000e+02 -2.567526556189e-02 3.817530825616e-04 2.682515259444e+01
4.490000000000e+02 -2.570228045391e-02 3.821840506800e-04 2.686776122847e+01
4.492500000000e+02 -2.571550820476e-02 3.825384012328e-04 2.690860802676e+01
4.495000000000e+02 -2.571435002127e-02 3.828140739286e-04 2.694756641985e+01
4.497500000000e+02 -2.569840008187e-02 3.830097807988e-04 2.698452211759e+01
4.500000000000e+02 -2.566745335808e-02 3.831250424841e-04 2.701937369070e+01
4.502500000000e+02 -2.562151602707e-02 3.831602460961e-04 2.705203364164e+01
4.505000000000e+02 -2.556081090487e-02 3.831166002036e-04 2.708242894450e+01
4.507500000000e+02 -2.548577972416e-02 3.829962195721e-04 2.711050171987e+01
4.510000000000e+02 -2.539708048111e-02 3.828020975202e-04 2.713620921503e+01
4.512500000000e+02 -2.529558326689e-02 3.825380897174e-04 2.715952405901e+01
4.515000000000e+02 -2.518236089364e-02 3.822089000205e-04 2.718043428665e+01
4.517500000000e+02 -2.505867698239e-02 3.818200348859e-04 2.719894277440e+01
4.520000000000e+02 -2.492596988262e-02 3.813777495878e-04 2.721506689972e+01
4.522500000000e+02 -2.478583262316e-02 3.808889838111e-04 2.722883797271e+01
4.525000000000e+02 -2.463999165415e-02 3.803612774580e-04 2.724030018926e+01
4.527500000000e+02 -2.449028095326e-02 3.798026854786e-04 2.724950979233e+01
4.530000000000e+02 -2.433861489553e-02 3.792216754996e-04 2.725653389426e+01
4.532500000000e+02 -2.418695715843e-02 3.786270187314e-04 2.726144938180e+01
4.535000000000e+02 -2.403729274630e-02 3.780276759477e-04 2.726434142029e+01
4.537500000000e+02 -2.389159542093e-02 3.774326767078e-04 2.726530218284e+01
4.540000000000e+02 -2.375179473095e-02 3.768509906701e-04 2.726442954587e+01
4.542500000000e+02 -2.361974875142e-02 3.762914060184e-04 2.726182546880e+01
4.545000000000e+02 -2.349721018589e-02 3.757624058414e-04 2.725759484556e+01
4.547500000000e+02 -2.338580237227e-02 3.752720237886e-04 2.725184395341e+01
4.550000000000e+02 -2.328699156171e-02 3.748277347338e-04 2.724467925569e+01
4.552500000000e+02 -2.320206348956e-02 3.744363427631e-04 2.723620629246e+01
4.555000000000e+02 -2.313210668804e-02 3.741038735720e-04 2.722652837331e+01
4.557500000000e+02 -2.307799215990e-02 3.738354830310e-04 2.721574582499e+01
4.560000000000e+02 -2.304036400992e-02 3.736353627361e-04 2.720395489368e+01
4.562500000000e+02 -2.301962739726e-02 3.735066662989e-04 2.719124723547e+01
4.565000000000e+02 -2.301594656504e-02 3.734514508831e-04 2.717770909283e+01
4.567500000000e+02 -2.302924037307e-02 3.734706157249e-04 2.716342103670e+01
4.570000000000e+02 -2.305918717321e-02 3.735638915038e-04 2.714845743770e+01
4.572500000000e+02 -2.310522850212e-02 3.737298167452e-04 2.713288631960e+01
4.575000000000e+02 -2.316657754013e-02 3.739657398748e-04 2.711676932754e+01
4.577500000000e+02 -2.324223226607e-02 3.742678372267e-04 2.710016153897e+01
4.580000000000e+02 -2.333098803578e-02 3.746311476054e-04 2.708311173893e+01
4.582500000000e+02 -2.343145597859e-02 3.750496276610e-04 2.706566237852e+01
4.585000000000e+02 -2.354208096443e-02 3.755162206598e-04 2.704784997291e+01
4.587500000000e+02 -2.366116302598e-02 3.760229413647e-04 2.702970516909e+01
4.590000000000e+02 -2.378687977435e-02 3.765609809220e-04 2.701125319470e+01
4.592500000000e+02 -2.391730986956e-02 3.771208199720e-04 2.699251408021e+01
4.595000000000e+02 -2.405045717622e-02 3.776923573133e-04 2.697350293088e+01
4.597500000000e+02 -2.418427603919e-02 3.782650486353e-04 2.695423026984e+01
4.600000000000e+02 -2.431669715108e-02 3.788280573732e-04 2.693470236956e+01
4.602500000000e+02 -2.444565211678e-02 3.793704065154e-04 2.691492140517e+01
4.605000000000e+02 -2.456909942227e-02 3.798811049136e-04 2.689488575274e+01
4.607500000000e+02 -2.468505030340e-02 3.803493618523e-04 2.687459023227e+01
4.610000000000e+02 -2.479159195135e-02 3.807647824459e-04 2.685402618443e+01
4.612500000000e+02 -2.488691302248e-02 3.811174367452e-04 2.683318174063e+01
4.615000000000e+02 -2.496932422961e-02 3.813980047276e-04 2.681204184227e+01
4.617500000000e+02 -2.503728131893e-02 3.815979658404e-04 2.679058845415e+01
4.620000000000e+02 -2.508940226487e-02 3.817097161921e-04 2.676880059180e+01
4.622500000000e+02 -2.512448525363e-02 3.817266412973e-04 2.674665445840e+01
4.625000000000e+02 -2.514152470054e-02 3.816432441784e-04 2.672412357054e+01
4.627500000000e+02 -2.513972149685e-02 3.814551938274e-04 2.670117883755e+01
4.630000000000e+02 -2.511849547677e-02 3.811594002440e-04 2.667778875538e+01
4.632500000000e+02 -2.507749071632e-02 3.807540173094e-04 2.665391954667e+01
4.635000000000e+02 -2.501658023102e-02 3.802384821255e-04 2.662953540390e+01
4.637500000000e+02 -2.493587011080e-02 3.796135118629e-04 2.660459874253e+01
4.640000000000e+02 -2.483569781981e-02 3.788810857964e-04 2.657907050813e+01
4.642500000000e+02 -2.471663007230e-02 3.780444335100e-04 2.655291054380e+01
4.645000000000e+02 -2.457945850550e-02 3.771079506182e-04 2.652607798438e+01
4.647500000000e+02 -2.442519125496e-02 3.760770446803e-04 2.649853173411e+01
4.650000000000e+02 -2.425504434862e-02 3.749581699402e-04 2.647023096198e+01
4.652500000000e+02 -2.407042953130e-02 3.737587337133e-04 2.644113562406e+01
4.655000000000e+02 -2.387294154130e-02 3.724869506910e-04 2.641120706598e+01
4.657500000000e+02 -2.366434311984e-02 3.711517372896e-04 2.638040860713e+01
4.660000000000e+02 -2.344654902336e-02 3.697627588658e-04 2.634870610231e+01
4.662500000000e+02 -2.322160942382e-02 3.683301619162e-04 2.631606860242e+01
4.665000000000e+02 -2.299169155697e-02 3.668644546010e-04 2.628246891673e+01
4.667500000000e+02 -2.275906022166e-02 3.653764227529e-04 2.624788411767e+01
4.670000000000e+02 -2.252605937627e-02 3.638770228241e-04 2.621229614314e+01
4.672500000000e+02 -2.229509101429e-02 3.623773460640e-04 2.617569220370e+01
4.675000000000e+02 -2.206859519218e-02 3.608883374965e-04 2.613806520772e+01
4.677500000000e+02 -2.184902713695e-02 3.594207294708e-04 2.609941402384e+01
4.680000000000e+02 -2.163883765908e-02 3.579850585016e-04 2.605974381456e+01
4.682500000000e+02 -2.144045046974e-02 3.565915235595e-04 2.601906614255e+01
4.685000000000e+02 -2.125623860676e-02 3.552498843876e-04 2.597739896125e+01
4.687500000000e+02 -2.108850373344e-02 3.539693801722e-04 2.593476668351e+01
4.690000000000e+02 -2.093945199075e-02 3.527586545177e-04 2.589119997082e+01
4.692500000000e+02 -2.081117038372e-02 3.516256886400e-04 2.584673543927e+01
4.695000000000e+02 -2.070560533442e-02 3.505777389767e-04 2.580141543411e+01
4.697500000000e+02 -2.062453791538e-02 3.496212793583e-04 2.575528746141e+01
4.700000000000e+02 -2.056956249786e-02 3.487619465692e-04 2.570840378610e+01
4.702500000000e+02 -2.054206408784e-02 3.480045561747e-04 2.566082079157e+01
4.705000000000e+02 -2.054319648895e-02 3.473530182823e-04 2.561259828221e+01
4.707500000000e+02 -2.057386264889e-02 3.468103163003e-04 2.556379888666e+01
4.710000000000e+02 -2.063469488510e-02 3.463784532538e-04 2.551448720007e+01
4.712500000000e+02 -2.072603799436e-02 3.460585012948e-04 2.546472912332e+01
4.715000000000e+02 -2.084793390773e-02 3.458506703082e-04 2.541459104154e+01
4.717500000000e+02 -2.100010914582e-02 3.457541276815e-04 2.536413902351e+01
4.720000000000e+02 -2.118196422358e-02 3.457670753339e-04 2.531343814583e+01
4.722500000000e+02 -2.139256879347e-02 3.458867618594e-04 2.526255167598e+01
4.725000000000e+02 -2.163065696667e-02 3.461094847251e-04 2.521154046528e+01
4.727500000000e+02 -2.189463026536e-02 3.464306105142e-04 2.516046221806e+01
4.730000000000e+02 -2.218256192218e-02 3.468445865396e-04 2.510937098900e+01
4.732500000000e+02 -2.249220865759e-02 3.473449673213e-04 2.505831656586e+01
4.735000000000e+02 -2.282102400356e-02 3.479244542715e-04 2.500734408290e+01
4.737500000000e+02 -2.316618138409e-02 3.485749660353e-04 2.495649356720e+01
4.740000000000e+02 -2.352459700899e-02 3.492875429758e-04 2.490579967442e+01
4.742500000000e+02 -2.389296269987e-02 3.500524443527e-04 2.485529139260e+01
4.745000000000e+02 -2.426777898262e-02 3.508592837098e-04 2.480499194406e+01
4.747500000000e+02 -2.464539796919e-02 3.516970692960e-04 2.475491863464e+01
4.750000000000e+02 -2.502206588216e-02 3.525542704917e-04 2.470508290594e+01
4.752500000000e+02 -2.539397238556e-02 3.534188753581e-04 2.465549039343e+01
4.755000000000e+02 -2.575730271590e-02 3.542785603802e-04 2.460614104843e+01
4.757500000000e+02 -2.610828897439e-02 3.551207514525e-04 2.455702942490e+01
4.760000000000e+02 -2.644326539070e-02 3.559327466921e-04 2.450814494892e+01
4.762500000000e+02 -2.675872345917e-02 3.567019327772e-04 2.445947227887e+01
4.765000000000e+02 -2.705136437223e-02 3.574158558311e-04 2.441099180526e+01
4.767500000000e+02 -2.731815168812e-02 3.580623383499e-04 2.436268008635e+01
4.770000000000e+02 -2.755635929862e-02 3.586296604237e-04 2.431451048431e+01
4.772500000000e+02 -2.776361613068e-02 3.591067106875e-04 2.426645371271e+01
4.775000000000e+02 -2.793794616872e-02 3.594831461576e-04 2.421847858078e+01
4.777500000000e+02 -2.807780168092e-02 3.597495831582e-04 2.417055260373e+01
4.780000000000e+02 -2.818209195844e-02 3.598976950849e-04 2.412264281476e+01
4.782500000000e+02 -2.825020375367e-02 3.599202577656e-04 2.407471648909e+01
4.785000000000e+02 -2.828201342572e-02 3.598114163421e-04 2.402674185283e+01
4.787500000000e+02 -2.827789454471e-02 3.595667820829e-04 2.397868891594e+01
4.790000000000e+02 -2.823871373173e-02 3.591835570195e-04 2.393053016374e+01
4.792500000000e+02 -2.816582201134e-02 3.586604873550e-04 2.388224127597e+01
4.795000000000e+02 -2.806103434208e-02 3.579980407682e-04 2.383380174320e+01
4.797500000000e+02 -2.792660879046e-02 3.571984512271e-04 2.378519553669e+01
4.800000000000e+02 -2.776521308116e-02 3.562656933145e-04 2.373641159317e+01
4.802500000000e+02 -2.757988441440e-02 3.552054888192e-04 2.368744421799e+01
4.805000000000e+02 -2.737399163372e-02 3.540253224294e-04 2.363829349483e+01
4.807500000000e+02 -2.715118540303e-02 3.527343891599e-04 2.358896548509e+01
4.810000000000e+02 -2.691534643117e-02 3.513434972421e-04 2.353947229748e+01
4.812500000000e+02 -2.667053641737e-02 3.498650007420e-04 2.348983217632e+01
4.815000000000e+02 -2.642094164661e-02 3.483126838021e-04 2.344006934469e+01
4.817500000000e+02 -2.617081724602e-02 3.467015983449e-04 2.339021372659e+01
4.820000000000e+02 -2.592443649077e-02 3.450480347914e-04 2.334030069860e+01
4.822500000000e+02 -2.568603610558e-02 3.433692449101e-04 2.329037059830e+01
4.825000000000e+02 -2.545976731221e-02 3.416832251514e-04 2.324046823101e+01
4.827500000000e+02 -2.524964687484e-02 3.400084471857e-04 2.319064222832e+01
4.830000000000e+02 -2.505951502860e-02 3.383637812149e-04 2.314094449351e+01
4.832500000000e+02 -2.489299412552e-02 3.367682321646e-04 2.309142947402e+01
4.835000000000e+02 -2.475345306249e-02 3.352406878393e-04 2.304215350528e+01
4.837500000000e+02 -2.464397598270e-02 3.337997101616e-04 2.299317407250e+01
4.840000000000e+02 -2.456733466423e-02 3.324632368453e-04 2.294454924624e+01
4.842500000000e+02 -2.452596594601e-02 3.312483283318e-04 2.289633702875e+01
4.845000000000e+02 -2.452195464468e-02 3.301710829014e-04 2.284859473928e+01
4.847500000000e+02 -2.455701666634e-02 3.292462993016e-04 2.280137865011e+01
4.850000000000e+02 -2.463249223673e-02 3.284873118379e-04 2.275474342565e+01
4.852500000000e+02 -2.474933482495e-02 3.279056993892e-04 2.270874194905e+01
4.855000000000e+02 -2.490811329162e-02 3.275111867154e-04 2.266342491232e+01
4.857500000000e+02 -2.510900592528e-02 3.273114589614e-04 2.261884083230e+01
4.860000000000e+02 -2.535180953187e-02 3.273120599325e-04 2.257503578794e+01
4.862500000000e+02 -2.563593923886e-02 3.275162575523e-04 2.253205358665e+01
4.865000000000e+02 -2.596043973777e-02 3.279249846634e-04 2.248993573561e+01
4.867500000000e+02 -2.632399413833e-02 3.285367966949e-04 2.244872162381e+01
4.870000000000e+02 -2.672493963908e-02 3.293478540921e-04 2.240844856127e+01
4.872500000000e+02 -2.716127693070e-02 3.303519073943e-04 2.236915221374e+01
4.875000000000e+02 -2.763069338873e-02 3.315403665777e-04 2.233086656301e+01
4.877500000000e+02 -2.813057609739e-02 3.329023731430e-04 2.229362443407e+01
4.880000000000e+02 -2.865803993785e-02 3.344249248573e-04 2.225745742519e+01
4.882500000000e+02 -2.920994511180e-02 3.360930117406e-04 2.222239646380e+01
4.885000000000e+02 -2.978292930176e-02 3.378897971664e-04 2.218847166968e+01
4.887500000000e+02 -3.037343126514e-02 3.397968157559e-04 2.215571289290e+01
4.890000000000e+02 -3.097772611246e-02 3.417941988418e-04 2.212414948390e+01
4.892500000000e+02 -3.159195491266e-02 3.438609252683e-04 2.209381079333e+01
4.895000000000e+02 -3.221216345144e-02 3.459750838411e-04 2.206472582573e+01
4.897500000000e+02 -3.283433753231e-02 3.481141552202e-04 2.203692368276e+01
4.900000000000e+02 -3.345444334502e-02 3.502551643662e-04 2.201043311213e+01
4.902500000000e+02 -3.406846770092e-02 3.523752015083e-04 2.198528282952e+01
4.905000000000e+02 -3.467245995736e-02 3.544518876292e-04 2.196150125879e+01
4.907500000000e+02 -3.526257186167e-02 3.564633054749e-04 2.193911621435e+01
4.910000000000e+02 -3.583510143167e-02 3.583883878204e-04 2.191815509106e+01
4.912500000000e+02 -3.638653301187e-02 3.602072712199e-04 2.189864450880e+01
4.915000000000e+02 -3.691357380038e-02 3.619014259549e-04 2.188060990042e+01
4.917500000000e+02 -3.741319606637e-02 3.634540406638e-04 2.186407573756e+01
4.920000000000e+02 -3.788266488416e-02 3.648503137801e-04 2.184906477770e+01
4.922500000000e+02 -3.831957500526e-02 3.660775321504e-04 2.183559833722e+01
4.925000000000e+02 -3.872186987893e-02 3.671251306422e-04 2.182369552149e+01
4.927500000000e+02 -3.908786998397e-02 3.679850192677e-04 2.181337343982e+01
4.930000000000e+02 -3.941628652643e-02 3.686516770569e-04 2.180464676106e+01
4.932500000000e+02 -3.970622795788e-02 3.691222072708e-04 2.179752725751e+01
4.935000000000e+02 -3.995721355972e-02 3.693963483814e-04 2.179202398794e+01
4.937500000000e+02 -4.016916906267e-02 3.694764442260e-04 2.178814285887e+01
4.940000000000e+02 -4.034241679311e-02 3.693673886980e-04 2.178588617964e+01
4.942500000000e+02 -4.047767311436e-02 3.690765737112e-04 2.178525287717e+01
4.945000000000e+02 -4.057602675137e-02 3.686137457779e-04 2.178623800614e+01
4.947500000000e+02 -4.063892189503e-02 3.679908595216e-04 2.178883269758e+01
4.950000000000e+02 -4.066812912389e-02 3.672218738289e-04 2.179302367329e+01
4.952500000000e+02 -4.066572612086e-02 3.663225634478e-04 2.179879352592e+01
4.955000000000e+02 -4.063406443985e-02 3.653102503116e-04 2.180612034524e+01
4.957500000000e+02 -4.057573633405e-02 3.642035119166e-04 2.181497734411e+01
4.960000000000e+02 -4.049354914483e-02 3.630220448618e-04 2.182533321530e+01
4.962500000000e+02 -4.039049061755e-02 3.617863395220e-04 2.183715181538e+01
4.965000000000e+02 -4.026969696535e-02 3.605172889200e-04 2.185039185743e+01
4.967500000000e+02 -4.013442720905e-02 3.592359549708e-04 2.186500737502e+01
4.970000000000e+02 -3.998803292378e-02 3.579632856467e-04 2.188094749488e+01
4.972500000000e+02 -3.983393358945e-02 3.567198579279e-04 2.189815623353e+01
4.975000000000e+02 -3.967559433639e-02 3.555255497099e-04 2.191657309467e+01
4.977500000000e+02 -3.951650474905e-02 3.543993051673e-04 2.193613286974e+01
4.980000000000e+02 -3.936016116921e-02 3.533589885859e-04 2.195676600251e+01
4.982500000000e+02 -3.921005271179e-02 3.524211658347e-04 2.197839846088e+01
4.985000000000e+02 -3.906964544140e-02 3.516008343912e-04 2.200095255376e+01
4.987500000000e+02 -3.894237195548e-02 3.509112642811e-04 2.202434689844e+01
4.990000000000e+02 -3.883161938873e-02 3.503638790428e-04 2.204849698137e+01
4.992500000000e+02 -3.874072272789e-02 3.499682074166e-04 2.207331519194e+01
4.995000000000e+02 -3.867294746186e-02 3.497318259270e-04 2.209871193087e+01
4.997500000000e+02 -3.863148626666e-02 3.496602387637e-04 2.212459535255e+01
5.000000000000e+02 -3.861943729842e-02 3.497568364757e-04 2.215087262040e+01
5.002500000000e+02 -3.863979864407e-02 3.500229251131e-04 2.217744970718e+01
5.005000000000e+02 -3.869544246138e-02 3.504577360141e-04 2.220423260405e+01
5.007500000000e+02 -3.878909794097e-02 3.510585422331e-04 2.223112762079e+01
5.010000000000e+02 -3.892333247866e-02 3.518207337818e-04 2.225804166240e+01
5.012500000000e+02 -3.910051724670e-02 3.527377782235e-04 2.228488338885e+01
5.015000000000e+02 -3.932280155924e-02 3.538014343078e-04 2.231156351202e+01
5.017500000000e+02 -3.959208581983e-02 3.550018303058e-04 2.233799503709e+01
5.020000000000e+02 -3.990997863265e-02 3.563276936442e-04 2.236409442591e+01
5.022500000000e+02 -4.027776596860e-02 3.577665712655e-04 2.238978182214e+01
5.025000000000e+02 -4.069637926827e-02 3.593049056774e-04 2.241498124004e+01
5.027500000000e+02 -4.116635056367e-02 3.609282065440e-04 2.243962176411e+01
5.030000000000e+02 -4.168778685174e-02 3.626212863436e-04 2.246363728527e+01
5.032500000000e+02 -4.226033448791e-02 3.643684774634e-04 2.248696721666e+01
5.035000000000e+02 -4.288314748944e-02 3.661537960775e-04 2.250955717581e+01
5.037500000000e+02 -4.355486976325e-02 3.679611473184e-04 2.253135863890e+01
5.040000000000e+02 -4.427360908169e-02 3.697745481355e-04 2.255233003647e+01
5.042500000000e+02 -4.503692905488e-02 3.715783048337e-04 2.257243624167e+01
5.045000000000e+02 -4.584183788862e-02 3.733572440934e-04 2.259164948233e+01
5.047500000000e+02 -4.668479118540e-02 3.750968478195e-04 2.260994924768e+01
5.050000000000e+02 -4.756169962301e-02 3.767834066918e-04 2.262732210836e+01
5.052500000000e+02 -4.846794349347e-02 3.784042032707e-04 2.264376243871e+01
5.055000000000e+02 -4.939839794364e-02 3.799476240275e-04 2.265927213338e+01
5.057500000000e+02 -5.034746324428e-02 3.814032082308e-04 2.267386032335e+01
5.060000000000e+02 -5.130910641956e-02 3.827617515234e-04 2.268754389553e+01
5.062500000000e+02 -5.227690849249e-02 3.840152858378e-04 2.270034706172e+01
5.065000000000e+02 -5.324411658961e-02 3.851571524715e-04 2.271230089790e+01
5.067500000000e+02 -5.420371106427e-02 3.861820808798e-04 2.272344376107e+01
5.070000000000e+02 -5.514846608059e-02 3.870861115850e-04 2.273382020337e+01
5.072500000000e+02 -5.607103077707e-02 3.878665745960e-04 2.274348135387e+01
5.075000000000e+02 -5.696399846197e-02 3.885220095809e-04 2.275248372596e+01
5.077500000000e+02 -5.781999834918e-02 3.890522634316e-04 2.276088945426e+01
5.080000000000e+02 -5.863176978428e-02 3.894581270137e-04 2.276876500294e+01
5.082500000000e+02 -5.939225904441e-02 3.897413038000e-04 2.277618117965e+01
5.085000000000e+02 -6.009470293370e-02 3.899044268165e-04 2.278321213226e+01
5.087500000000e+02 -6.073272111842e-02 3.899510896191e-04 2.278993483156e+01
5.090000000000e+02 -6.130039730557e-02 3.898855191111e-04 2.279642801109e+01
5.092500000000e+02 -6.179237724530e-02 3.897125561783e-04 2.280277195347e+01
5.095000000000e+02 -6.220394772050e-02 3.894373516499e-04 2.280904749626e+01
5.097500000000e+02 -6.253111104507e-02 3.890655085251e-04 2.281533507184e+01
5.100000000000e+02 -6.277067207584e-02 3.886029647445e-04 2.282171448547e+01
5.102500000000e+02 -6.292030106063e-02 3.880559124561e-04 2.282826397565e+01
5.105000000000e+02 -6.297859346879e-02 3.874307078693e-04 2.283505939467e+01
5.107500000000e+02 -6.294513247248e-02 3.867337649070e-04 2.284217404323e+01
5.110000000000e+02 -6.282052855596e-02 3.859715554835e-04 2.284967791461e+01
5.112500000000e+02 -6.260645311003e-02 3.851505596861e-04 2.285763705840e+01
5.115000000000e+02 -6.230566813894e-02 3.842772549466e-04 2.286611358000e+01
5.117500000000e+02 -6.192203386017e-02 3.833580870106e-04 2.287516511569e+01
5.120000000000e+02 -6.146050791352e-02 3.823994612572e-04 2.288484442858e+01
5.122500000000e+02 -6.092713425461e-02 3.814077740555e-04 2.289519961507e+01
5.125000000000e+02 -6.032901140573e-02 3.803894168717e-04 2.290627377631e+01
5.127500000000e+02 -5.967425066831e-02 3.793508188500e-04 2.291810513963e+01
5.130000000000e+02 -5.897191782475e-02 3.782984706152e-04 2.293072689395e+01
5.132500000000e+02 -5.823195908186e-02 3.772389836680e-04 2.294416768035e+01
5.135000000000e+02 -5.746511209174e-02 3.761791349744e-04 2.295845154929e+01
5.137500000000e+02 -5.668280155411e-02 3.751259241775e-04 2.297359834359e+01
5.140000000000e+02 -5.589702541108e-02 3.740866165432e-04 2.298962377277e+01
5.142500000000e+02 -5.512021630971e-02 3.730687800417e-04 2.300654014408e+01
5.145000000000e+02 -5.436510809072e-02 3.720804006642e-04 2.302435630565e+01
5.147500000000e+02 -5.364457130867e-02 3.711298765011e-04 2.304307846135e+01
5.150000000000e+02 -5.297146320422e-02 3.702260321807e-04 2.306271017608e+01
5.152500000000e+02 -5.235844812606e-02 3.693781413922e-04 2.308325314307e+01
5.155000000000e+02 -5.181782957766e-02 3.685959331558e-04 2.310470744336e+01
5.157500000000e+02 -5.136138159532e-02 3.678895791565e-04 2.312707181219e+01
5.160000000000e+02 -5.100016587919e-02 3.672696511967e-04 2.315034430823e+01
5.162500000000e+02 -5.074436783274e-02 3.667470667453e-04 2.317452254067e+01
5.165000000000e+02 -5.060314011727e-02 3.663330253271e-04 2.319960386724e+01
5.167500000000e+02 -5.058443899169e-02 3.660388981851e-04 2.322558597830e+01
5.170000000000e+02 -5.069488674012e-02 3.658761232885e-04 2.325246703685e+01
5.172500000000e+02 -5.093964678567e-02 3.658560928613e-04 2.328024578840e+01
5.175000000000e+02 -5.132229948618e-02 3.659899114714e-04 2.330892206106e+01
5.177500000000e+02 -5.184475614439e-02 3.662882613431e-04 2.333849660238e+01
5.180000000000e+02 -5.250717394753e-02 3.667612140889e-04 2.336897153594e+01
5.182500000000e+02 -5.330791296167e-02 3.674180132628e-04 2.340035016291e+01
5.185000000000e+02 -5.424350355222e-02 3.682668238829e-04 2.343263714663e+01
5.187500000000e+02 -5.530864605370e-02 3.693144195693e-04 2.346583864466e+01
5.190000000000e+02 -5.649624096576e-02 3.705662436206e-04 2.349996201628e+01
5.192500000000e+02 -5.779743788936e-02 3.720260535097e-04 2.353501608288e+01
5.195000000000e+02 -5.920171483853e-02 3.736955670718e-04 2.357101073926e+01
5.197500000000e+02 -6.069697890996e-02 3.755743160229e-04 2.360795708883e+01
5.200000000000e+02 -6.226969028734e-02 3.776594666787e-04 2.364586717239e+01
5.202500000000e+02 -6.390500234163e-02 3.799456165873e-04 2.368475370320e+01
5.205000000000e+02 -6.558692641905e-02 3.824247265176e-04 2.372463002360e+01
5.207500000000e+02 -6.729850788721e-02 3.850860050283e-04 2.376550975672e+01
5.210000000000e+02 -6.902201420729e-02 3.879158922562e-04 2.380740645146e+01
5.212500000000e+02 -7.073914498066e-02 3.908979477463e-04 2.385033342531e+01
5.215000000000e+02 -7.243124379311e-02 3.940127781394e-04 2.389430333827e+01
5.217500000000e+02 -7.407951602360e-02 3.972382892225e-04 2.393932776686e+01
5.220000000000e+02 -7.566526686279e-02 4.005497984196e-04 2.398541696392e+01
5.222500000000e+02 -7.717012136920e-02 4.039201490229e-04 2.403257928812e+01
5.225000000000e+02 -7.857626880600e-02 4.073199635288e-04 2.408082093280e+01
5.227500000000e+02 -7.986668394064e-02 4.107179127540e-04 2.413014536282e+01
5.230000000000e+02 -8.102536974188e-02 4.140810842492e-04 2.418055300441e+01
5.232500000000e+02 -8.203757354364e-02 4.173752791132e-04 2.423204071772e+01
5.235000000000e+02 -8.289001985015e-02 4.205654930095e-04 2.428460146439e+01
5.237500000000e+02 -8.357112271000e-02 4.236163446092e-04 2.433822387451e+01
5.240000000000e+02 -8.407119483703e-02 4.264925179585e-04 2.439289189486e+01
5.242500000000e+02 -8.438263746636e-02 4.291593102946e-04 2.444858445728e+01
5.245000000000e+02 -8.450012746473e-02 4.315831873791e-04 2.450527521087e+01
5.247500000000e+02 -8.442076946104e-02 4.337322797500e-04 2.456293226866e+01
5.250000000000e+02 -8.414422725911e-02 4.355769057496e-04 2.462151806831e+01
5.252500000000e+02 -8.367283068650e-02 4.370901426190e-04 2.468098921818e+01
5.255000000000e+02 -8.301163840168e-02 4.382483348944e-04 2.474129644868e+01
5.257500000000e+02 -8.216846717303e-02 4.390315662981e-04 2.480238469950e+01
5.260000000000e+02 -8.115387907382e-02 4.394241819966e-04 2.486419309924e+01
5.262500000000e+02 -7.998111919980e-02 4.394151811020e-04 2.492665514585e+01
5.265000000000e+02 -7.866601101453e-02 4.389985870093e-04 2.498969903337e+01
5.267500000000e+02 -7.722679929250e-02 4.381738081611e-04 2.505324774231e+01
5.270000000000e+02 -7.568394708806e-02 4.369459018977e-04 2.511721944063e+01
5.272500000000e+02 -7.405988509373e-02 4.353257667983e-04 2.518152801244e+01
5.275000000000e+02 -7.237871387560e-02 4.333302859374e-04 2.524608322450e+01
5.277500000000e+02 -7.066586666517e-02 4.309823340867e-04 2.531079129729e+01
5.280000000000e+02 -6.894773813260e-02 4.283107434172e-04 2.537555557512e+01
5.282500000000e+02 -6.725127501749e-02 4.253501572004e-04 2.544027671536e+01
5.285000000000e+02 -6.560355056737e-02 4.221407831252e-04 2.550485342678e+01
5.287500000000e+02 -6.403131840270e-02 4.187280391366e-04 2.556918289908e+01
5.290000000000e+02 -6.256056408743e-02 4.151621180999e-04 2.563316158521e+01
5.292500000000e+02 -6.121605110678e-02 4.114974086903e-04 2.569668537236e+01
5.295000000000e+02 -6.002088408106e-02 4.077918542778e-04 2.575965029081e+01
5.297500000000e+02 -5.899609602056e-02 4.041062310318e-04 2.582195322379e+01
5.300000000000e+02 -5.816025664427e-02 4.005032696761e-04 2.588349196804e+01
5.302500000000e+02 -5.752913224716e-02 3.970467930441e-04 2.594416621140e+01
5.305000000000e+02 -5.711538446219e-02 3.938006403133e-04 2.600387751174e+01
5.307500000000e+02 -5.692833066213e-02 3.908278682595e-04 2.606253020832e+01
5.310000000000e+02 -5.697376140230e-02 3.881896690958e-04 2.612003143561e+01
5.312500000000e+02 -5.725382808900e-02 3.859442496937e-04 2.617629170262e+01
5.315000000000e+02 -5.776699350162e-02 3.841458065067e-04 2.623122542201e+01
5.317500000000e+02 -5.850805557067e-02 3.828434919060e-04 2.628475095526e+01
5.320000000000e+02 -5.946823387264e-02 3.820806424084e-04 2.633679111528e+01
5.322500000000e+02 -6.063531865553e-02 3.818938615860e-04 2.638727365001e+01
5.325000000000e+02 -6.199388630685e-02 3.823122138884e-04 2.643613120726e+01
5.327500000000e+02 -6.352555686982e-02 3.833565612936e-04 2.648330203397e+01
5.330000000000e+02 -6.520931408835e-02 3.850389942644e-04 2.652872988472e+01
5.332500000000e+02 -6.702184865911e-02 3.873625956552e-04 2.657236469047e+01
5.335000000000e+02 -6.893795274480e-02 3.903209785902e-04 2.661416245185e+01
5.337500000000e+02 -7.093092334950e-02 3.938981617379e-04 2.665408583732e+01
5.340000000000e+02 -7.297299368176e-02 3.980686041513e-04 2.669210428725e+01
5.342500000000e+02 -7.503577379708e-02 4.027974070636e-04 2.672819414473e+01
5.345000000000e+02 -7.709068815914e-02 4.080405300534e-04 2.676233896201e+01
5.347500000000e+02 -7.910940688288e-02 4.137451577259e-04 2.679452981857e+01
5.350000000000e+02 -8.106427512497e-02 4.198504419911e-04 2.682476517565e+01
5.352500000000e+02 -8.292871345349e-02 4.262882496106e-04 2.685305111234e+01
5.355000000000e+02 -8.467759422808e-02 4.329839534809e-04 2.687940153874e+01
5.357500000000e+02 -8.628759858117e-02 4.398574357542e-04 2.690383787164e+01
5.360000000000e+02 -8.773752866937e-02 4.468241432310e-04 2.692638911861e+01
5.362500000000e+02 -8.900858724178e-02 4.537962314427e-04 2.694709189536e+01
5.365000000000e+02 -9.008462001045e-02 4.606838483366e-04 2.696598982684e+01
5.367500000000e+02 -9.095230979581e-02 4.673963648288e-04 2.698313368274e+01
5.370000000000e+02 -9.160133080349e-02 4.738437576536e-04 2.699858054888e+01
5.372500000000e+02 -9.202445656375e-02 4.799378857962e-04 2.701239381669e+01
5.375000000000e+02 -9.221762202828e-02 4.855938852335e-04 2.702464216247e+01
5.377500000000e+02 -9.217994149664e-02 4.907314009101e-04 2.703539941342e+01
5.380000000000e+02 -9.191368075243e-02 4.952758965030e-04 2.704474341299e+01
5.382500000000e+02 -9.142418661123e-02 4.991598113089e-04 2.705275545056e+01
5.385000000000e+02 -9.071977743453e-02 5.023236289564e-04 2.705951966224e+01
5.387500000000e+02 -8.981158824235e-02 5.047169001095e-04 2.706512177824e+01
5.390000000000e+02 -8.871338516621e-02 5.062990367667e-04 2.706964845389e+01
5.392500000000e+02 -8.744134458398e-02 5.070400270873e-04 2.707318660279e+01
5.395000000000e+02 -8.601379790892e-02 5.069210348880e-04 2.707582209392e+01
5.397500000000e+02 -8.445095496244e-02 5.059347567524e-04 2.707763917966e+01
5.400000000000e+02 -8.277460140943e-02 5.040856471786e-04 2.707871952040e+01
5.402500000000e+02 -8.100778400557e-02 5.013899668751e-04 2.707914169733e+01
5.405000000000e+02 -7.917447175959e-02 4.978756578235e-04 2.707898004971e+01
5.407500000000e+02 -7.729921966946e-02 4.935820438218e-04 2.707830422715e+01
5.410000000000e+02 -7.540682557896e-02 4.885593632973e-04 2.707717883194e+01
5.412500000000e+02 -7.352198455568e-02 4.828681477979e-04 2.707566246772e+01
5.415000000000e+02 -7.166895599490e-02 4.765784687427e-04 2.707380753351e+01
5.417500000000e+02 -6.987124013396e-02 4.697690201780e-04 2.707166011608e+01
5.420000000000e+02 -6.815126795842e-02 4.625260500027e-04 2.706925929306e+01
5.422500000000e+02 -6.653011561687e-02 4.549422287202e-04 2.706663719409e+01
5.425000000000e+02 -6.502723736909e-02 4.471154271981e-04 2.706381913881e+01
5.427500000000e+02 -6.366023138350e-02 4.391473547144e-04 2.706082320930e+01
5.430000000000e+02 -6.244463039565e-02 4.311421730057e-04 2.705766054460e+01
5.432500000000e+02 -6.139372337582e-02 4.232051019201e-04 2.705433571012e+01
5.435000000000e+02 -6.051841651676e-02 4.154409054729e-04 2.705084649207e+01
5.437500000000e+02 -5.982712198549e-02 4.079524571037e-04 2.704718446598e+01
5.440000000000e+02 -5.932568465957e-02 4.008392625666e-04 2.704333519664e+01
5.442500000000e+02 -5.901733636508e-02 3.941960665564e-04 2.703927889394e+01
5.445000000000e+02 -5.890269850920e-02 3.881114291760e-04 2.703499037716e+01
5.447500000000e+02 -5.897979521153e-02 3.826664594730e-04 2.703044006350e+01
5.450000000000e+02 -5.924412181866e-02 3.779335491940e-04 2.702559401385e+01
5.452500000000e+02 -5.968872382984e-02 3.739753061333e-04 2.702041463822e+01
5.455000000000e+02 -6.030430509129e-02 3.708435946609e-04 2.701486140045e+01
5.457500000000e+02 -6.107937820609e-02 3.685786432352e-04 2.700889093913e+01
5.460000000000e+02 -6.200041078611e-02 3.672084676483e-04 2.700245806262e+01
5.462500000000e+02 -6.305201911651e-02 3.667483753798e-04 2.699551587221e+01
5.465000000000e+02 -6.421716361408e-02 3.672006288856e-04 2.698801650639e+01
5.467500000000e+02 -6.547736693640e-02 3.685543660244e-04 2.697991150957e+01
5.470000000000e+02 -6.681294379847e-02 3.707857262509e-04 2.697115251623e+01
5.472500000000e+02 -6.820325346854e-02 3.738581879979e-04 2.696169129927e+01
5.475000000000e+02 -6.962694934387e-02 3.777231310164e-04 2.695148058823e+01
5.477500000000e+02 -7.106225316528e-02 3.823204374261e-04 2.694047400178e+01
5.480000000000e+02 -7.248722157000e-02 3.875795211762e-04 2.692862676051e+01
5.482500000000e+02 -7.388003404329e-02 3.934204608367e-04 2.691589555042e+01
5.485000000000e+02 -7.521926795992e-02 3.997551811935e-04 2.690223911957e+01
5.487500000000e+02 -7.648418807714e-02 4.064888904287e-04 2.688761805654e+01
5.490000000000e+02 -7.765502109065e-02 4.135215084074e-04 2.687199529461e+01
5.492500000000e+02 -7.871323290331e-02 4.207492949647e-04 2.685533579477e+01
5.495000000000e+02 -7.964178814321e-02 4.280663937041e-04 2.683760696416e+01
5.497500000000e+02 -8.042539957062e-02 4.353664999245e-04 2.681877831815e+01
5.500000000000e+02 -8.105075674971e-02 4.425444376768e-04 2.679882158163e+01
5.502500000000e+02 -8.150672957599e-02 4.494976798359e-04 2.677771077059e+01
5.505000000000e+02 -8.178454449675e-02 4.561278612342e-04 2.675542182678e+01
5.507500000000e+02 -8.187792759393e-02 4.623421157614e-04 2.673193265895e+01
5.510000000000e+02 -8.178320967385e-02 4.680542890370e-04 2.670722318629e+01
5.512500000000e+02 -8.149938999709e-02 4.731860532029e-04 2.668127495135e+01
5.515000000000e+02 -8.102815816424e-02 4.776678055072e-04 2.665407116617e+01
5.517500000000e+02 -8.037386801600e-02 4.814393845306e-04 2.662559678321e+01
5.520000000000e+02 -7.954346447683e-02 4.844506784488e-04 2.659583808694e+01
5.522500000000e+02 -7.854636619914e-02 4.866620179715e-04 2.656478306322e+01
5.525000000000e+02 -7.739430039601e-02 4.880443871145e-04 2.653242098540e+01
5.527500000000e+02 -7.610109467772e-02 4.885795438459e-04 2.649874286146e+01
5.530000000000e+02 -7.468243224176e-02 4.882598571378e-04 2.646374107360e+01
5.532500000000e+02 -7.315556890172e-02 4.870880762619e-04 2.642740991451e+01
5.535000000000e+02 -7.153902461238e-02 4.850768263975e-04 2.638974534616e+01
5.537500000000e+02 -6.985225190881e-02 4.822483443256e-04 2.635074539472e+01
5.540000000000e+02 -6.811529379191e-02 4.786338891679e-04 2.631041025039e+01
5.542500000000e+02 -6.634842960067e-02 4.742731157986e-04 2.626874274920e+01
5.545000000000e+02 -6.457183152065e-02 4.692133539743e-04 2.622574828860e+01
5.547500000000e+02 -6.280522436448e-02 4.635088870435e-04 2.618143529015e+01
5.550000000000e+02 -6.106756102469e-02 4.572202061526e-04 2.613581570621e+01
5.552500000000e+02 -5.937673170981e-02 4.504131646690e-04 2.608890496079e+01
5.555000000000e+02 -5.774929361321e-02 4.431581840184e-04 2.604072251554e+01
5.557500000000e+02 -5.620024180731e-02 4.355294007903e-04 2.599129205472e+01
5.560000000000e+02 -5.474280917178e-02 4.276038499267e-04 2.594064205871e+01
5.562500000000e+02 -5.338832374199e-02 4.194605570652e-04 2.588880567267e+01
5.565000000000e+02 -5.214609576699e-02 4.111797091438e-04 2.583582115826e+01
5.567500000000e+02 -5.102334208467e-02 4.028418113097e-04 2.578173231213e+01
5.570000000000e+02 -5.002517128209e-02 3.945267773709e-04 2.572658822293e+01
5.572500000000e+02 -4.915459136929e-02 3.863131072145e-04 2.567044359046e+01
5.575000000000e+02 -4.841254608208e-02 3.782770559847e-04 2.561335900056e+01
5.577500000000e+02 -4.779801081055e-02 3.704917807518e-04 2.555540051357e+01
5.580000000000e+02 -4.730808562214e-02 3.630265579006e-04 2.549663988318e+01
5.582500000000e+02 -4.693813170067e-02 3.559460216841e-04 2.543715430288e+01
5.585000000000e+02 -4.668190356810e-02 3.493094599602e-04 2.537702646839e+01
5.587500000000e+02 -4.653172588745e-02 3.431701318160e-04 2.531634394453e+01
5.590000000000e+02 -4.647865583701e-02 3.375747014733e-04 2.525519905316e+01
5.592500000000e+02 -4.651264541959e-02 3.325627190322e-04 2.519368864798e+01
5.595000000000e+02 -4.662273914665e-02 3.281662073083e-04 2.513191334299e+01
5.597500000000e+02 -4.679723796920e-02 3.244093340877e-04 2.506997720861e+01
5.600000000000e+02 -4.702386811306e-02 3.213082218736e-04 2.500798734161e+01
5.602500000000e+02 -4.728996711848e-02 3.188708525093e-04 2.494605301506e+01
5.605000000000e+02 -4.758264219026e-02 3.170970865249e-04 2.488428520391e+01
5.607500000000e+02 -4.788892475250e-02 3.159788026023e-04 2.482279598477e+01
5.610000000000e+02 -4.819594113620e-02 3.155001465928e-04 2.476169767379e+01
5.612500000000e+02 -4.849105643357e-02 3.156379328026e-04 2.470110221734e+01
5.615000000000e+02 -4.876201342103e-02 3.163620848100e-04 2.464112049427e+01
5.617500000000e+02 -4.899708836593e-02 3.176362265796e-04 2.458186147734e+01
5.620000000000e+02 -4.918521927721e-02 3.194182629997e-04 2.452343155731e+01
5.622500000000e+02 -4.931612845023e-02 3.216611202686e-04 2.446593381414e+01
5.625000000000e+02 -4.938046216633e-02 3.243135319616e-04 2.440946725326e+01
5.627500000000e+02 -4.936988716914e-02 3.273207790492e-04 2.435412613592e+01
5.630000000000e+02 -4.927721450461e-02 3.306255640788e-04 2.429999928888e+01
5.632500000000e+02 -4.909647746076e-02 3.341687382786e-04 2.424716945890e+01
5.635000000000e+02 -4.882302814201e-02 3.378901301603e-04 2.419571272949e+01
5.637500000000e+02 -4.845359035469e-02 3.417293512335e-04 2.414569793371e+01
5.640000000000e+02 -4.798632198845e-02 3.456265582235e-04 2.409718620105e+01
5.642500000000e+02 -4.742083244897e-02 3.495231250238e-04 2.405023045640e+01
5.645000000000e+02 -4.675820312447e-02 3.533623970346e-04 2.400487511241e+01
5.647500000000e+02 -4.600096435402e-02 3.570902147536e-04 2.396115568522e+01
5.650000000000e+02 -4.515306874256e-02 3.606554952861e-04 2.391909863312e+01
5.652500000000e+02 -4.421982612104e-02 3.640107206963e-04 2.387872116738e+01
5.655000000000e+02 -4.320782018157e-02 3.671123795746e-04 2.384003113098e+01
5.657500000000e+02 -4.212480834920e-02 3.699213501335e-04 2.380302707666e+01
5.660000000000e+02 -4.097959181916e-02 3.724032058939e-04 2.376769830956e+01
5.662500000000e+02 -3.978186548305e-02 3.745284659309e-04 2.373402499026e+01
5.665000000000e+02 -3.854205949910e-02 3.762727930199e-04 2.370197846857e+01
5.667500000000e+02 -3.727115507161e-02 3.776171133131e-04 2.367152155150e+01
5.670000000000e+02 -3.598048920250e-02 3.785476888370e-04 2.364260880768e+01
5.672500000000e+02 -3.468155690027e-02 3.790561118242e-04 2.361518716877e+01
5.675000000000e+02 -3.338579712150e-02 3.791392646895e-04 2.358919625483e+01
5.677500000000e+02 -3.210438438248e-02 3.787991735799e-04 2.356456912663e+01
5.680000000000e+02 -3.084801582476e-02 3.780428700180e-04 2.354123269616e+01
5.682500000000e+02 -2.962670824643e-02 3.768821258233e-04 2.351910856172e+01
5.685000000000e+02 -2.844960172831e-02 3.753331811889e-04 2.349811362535e+01
5.687500000000e+02 -2.732477647446e-02 3.734164347074e-04 2.347816070730e+01
5.690000000000e+02 -2.625909049074e-02 3.711560296009e-04 2.345915947187e+01
5.692500000000e+02 -2.525803673126e-02 3.685794548175e-04 2.344101708990e+01
5.695000000000e+02 -2.432562249114e-02 3.657171120114e-04 2.342363886315e+01
5.697500000000e+02 -2.346428361818e-02 3.626016861490e-04 2.340692921031e+01
5.700000000000e+02 -2.267482492579e-02 3.592680022549e-04 2.339079224871e+01
5.702500000000e+02 -2.195639386602e-02 3.557522569509e-04 2.337513260380e+01
5.705000000000e+02 -2.130648698488e-02 3.520914629743e-04 2.335985589970e+01
5.707500000000e+02 -2.072100061073e-02 3.483231027893e-04 2.334486972037e+01
5.710000000000e+02 -2.019430590186e-02 3.444843887442e-04 2.333008410123e+01
5.712500000000e+02 -1.971935853871e-02 3.406118921478e-04 2.331541191431e+01
5.715000000000e+02 -1.928785297338e-02 3.367410696284e-04 2.330076976253e+01
5.717500000000e+02 -1.889038875219e-02 3.329057098926e-04 2.328607829797e+01
5.720000000000e+02 -1.851666684798e-02 3.291376420292e-04 2.327126242697e+01
5.722500000000e+02 -1.815571680710e-02 3.254662755361e-04 2.325625209859e+01
5.725000000000e+02 -1.779612837870e-02 3.219182679412e-04 2.324098243140e+01
5.727500000000e+02 -1.742628967683e-02 3.185172277829e-04 2.322539370735e+01
5.730000000000e+02 -1.703464789691e-02 3.152834413314e-04 2.320943206048e+01
5.732500000000e+02 -1.660995381836e-02 3.122336711881e-04 2.319304938693e+01
5.735000000000e+02 -1.614149137137e-02 3.093810323662e-04 2.317620317110e+01
5.737500000000e+02 -1.561932296837e-02 3.067349451965e-04 2.315885704848e+01
5.740000000000e+02 -1.503449357223e-02 3.043010377781e-04 2.314098056416e+01
5.742500000000e+02 -1.437920642504e-02 3.020811423662e-04 2.312254883042e+01
5.745000000000e+02 -1.364700524069e-02 3.000735078674e-04 2.310354302116e+01
5.747500000000e+02 -1.283289488054e-02 2.982728952259e-04 2.308394999935e+01
5.750000000000e+02 -1.193343367338e-02 2.966707296406e-04 2.306376187369e+01
5.752500000000e+02 -1.094681602437e-02 2.952553702919e-04 2.304297645920e+01
5.755000000000e+02 -9.872894682261e-03 2.940123883988e-04 2.302159681275e+01
5.757500000000e+02 -8.713169006264e-03 2.929249591078e-04 2.299963075264e+01
5.760000000000e+02 -7.470763890765e-03 2.919742809969e-04 2.297709129995e+01
5.762500000000e+02 -6.150350782510e-03 2.911399747912e-04 2.295399619649e+01
5.765000000000e+02 -4.758038932405e-03 2.904005124877e-04 2.293036739045e+01
5.767500000000e+02 -3.301262813425e-03 2.897337502146e-04 2.290623150899e+01
5.770000000000e+02 -1.788617915324e-03 2.891174059547e-04 2.288161925259e+01
5.772500000000e+02 -2.296909155704e-04 2.885295068828e-04 2.285656542979e+01
5.775000000000e+02 1.365138372428e-03 2.879488265196e-04 2.283110836654e+01
5.777500000000e+02 2.984888071589e-03 2.873554771847e-04 2.280529047486e+01
5.780000000000e+02 4.618199137006e-03 2.867313210920e-04 2.277915723236e+01
5.782500000000e+02 6.253537224627e-03 2.860604358827e-04 2.275275785384e+01
5.785000000000e+02 7.879418575638e-03 2.853294144392e-04 2.272614436174e+01
5.787500000000e+02 9.484611568792e-03 2.845276979820e-04 2.269937170999e+01
5.790000000000e+02 1.105833519007e-02 2.836478321340e-04 2.267249788469e+01
5.792500000000e+02 1.259045029340e-02 2.826856048386e-04 2.264558294470e+01
5.795000000000e+02 1.407162350668e-02 2.816402006898e-04 2.261868949864e+01
5.797500000000e+02 1.549348044697e-02 2.805143227507e-04 2.259188211311e+01
5.800000000000e+02 1.684873799359e-02 2.793139928908e-04 2.256522671220e+01
5.802500000000e+02 1.813130439830e-02 2.780484035115e-04 2.253879086087e+01
5.805000000000e+02 1.933636524741e-02 2.767296611866e-04 2.251264299575e+01
5.807500000000e+02 2.046043909573e-02 2.753725093048e-04 2.248685223562e+01
5.810000000000e+02 2.150141237717e-02 2.739939652534e-04 2.246148759998e+01
5.812500000000e+02 2.245854133122e-02 2.726127551554e-04 2.243661813745e+01
5.815000000000e+02 2.333243893736e-02 2.712489089870e-04 2.241231217105e+01
5.817500000000e+02 2.412503553755e-02 2.699232893746e-04 2.238863657357e+01
5.820000000000e+02 2.483951297660e-02 2.686568900785e-04 2.236565689660e+01
5.822500000000e+02 2.548023121807e-02 2.674703540227e-04 2.234343616823e+01
5.825000000000e+02 2.605262070103e-02 2.663832924955e-04 2.232203509820e+01
5.827500000000e+02 2.656308019008e-02 2.654137627855e-04 2.230151089740e+01
5.830000000000e+02 2.701884032492e-02 2.645777373368e-04 2.228191747309e+01
5.832500000000e+02 2.742783916967e-02 2.638887686641e-04 2.226330431037e+01
5.835000000000e+02 2.779857094908e-02 2.633574198783e-04 2.224571660671e+01
5.837500000000e+02 2.813994223335e-02 2.629908386683e-04 2.222919462372e+01
5.840000000000e+02 2.846113163774e-02 2.627925412990e-04 2.221377309919e+01
5.842500000000e+02 2.877142994199e-02 2.627622240333e-04 2.219948139703e+01
5.845000000000e+02 2.908010521697e-02 2.628956696753e-04 2.218634293167e+01
5.847500000000e+02 2.939626019230e-02 2.631846980728e-04 2.217437511803e+01
5.850000000000e+02 2.972871247695e-02 2.636172602411e-04 2.216358891753e+01
5.852500000000e+02 3.008585988175e-02 2.641775544808e-04 2.215398921716e+01
5.855000000000e+02 3.047558160276e-02 2.648462993374e-04 2.214557450349e+01
5.857500000000e+02 3.090513622518e-02 2.656010511664e-04 2.213833706216e+01
5.860000000000e+02 3.138109446542e-02 2.664165957201e-04 2.213226280542e+01
5.862500000000e+02 3.190925481987e-02 2.672653345749e-04 2.212733189217e+01
5.865000000000e+02 3.249460246152e-02 2.681178909035e-04 2.212351874798e+01
5.867500000000e+02 3.314128923189e-02 2.689437063194e-04 2.212079214882e+01
5.870000000000e+02 3.385259580907e-02 2.697114598193e-04 2.211911602146e+01
5.872500000000e+02 3.463094091657e-02 2.703896293015e-04 2.211844962423e+01
5.875000000000e+02 3.547790834293e-02 2.709471363475e-04 2.211874777168e+01
5.877500000000e+02 3.639425109989e-02 2.713538849040e-04 2.211996176732e+01
5.880000000000e+02 3.737994416052e-02 2.715812732313e-04 2.212203969976e+01
5.882500000000e+02 3.843424292765e-02 2.716026812763e-04 2.212492673769e+01
5.885000000000e+02 3.955572167274e-02 2.713940658062e-04 2.212856616040e+01
5.887500000000e+02 4.074234703472e-02 2.709342159002e-04 2.213289968312e+01
5.890000000000e+02 4.199155774464e-02 2.702048975697e-04 2.213786779080e+01
5.892500000000e+02 4.330031385338e-02 2.691913478552e-04 2.214341077835e+01
5.895000000000e+02 4.466517653419e-02 2.678825225490e-04 2.214946907535e+01
5.897500000000e+02 4.608238586594e-02 2.662711192684e-04 2.215598354457e+01
5.900000000000e+02 4.754790198761e-02 2.643537475824e-04 2.216289659149e+01
5.902500000000e+02 4.905748770710e-02 2.621308878409e-04 2.217015201055e+01
5.905000000000e+02 5.060673841084e-02 2.596068110103e-04 2.217769605469e+01
5.907500000000e+02 5.219113653630e-02 2.567894208002e-04 2.218547756983e+01
5.910000000000e+02 5.380608161245e-02 2.536901021553e-04 2.219344859584e+01
5.912500000000e+02 5.544692594829e-02 2.503234707637e-04 2.220156442100e+01
5.915000000000e+02 5.710897791305e-02 2.467071601457e-04 2.220978447226e+01
5.917500000000e+02 5.878752156760e-02 2.428614702906e-04 2.221807239915e+01
5.920000000000e+02 6.047782627870e-02 2.388090051371e-04 2.222639610334e+01
5.922500000000e+02 6.217513242269e-02 2.345743453905e-04 2.223472853014e+01
5.925000000000e+02 6.387465374697e-02 2.301837384032e-04 2.224304763301e+01
5.927500000000e+02 6.557157318078e-02 2.256647242024e-04 2.225133629102e+01
5.930000000000e+02 6.726102089571e-02 2.210458001691e-04 2.225958306854e+01
5.932500000000e+02 6.893807730057e-02 2.163560536552e-04 2.226778170000e+01
5.935000000000e+02 7.059775737661e-02 2.116248499411e-04 2.227593141746e+01
5.937500000000e+02 7.223500414723e-02 2.068815181342e-04 2.228403720072e+01
5.940000000000e+02 7.384469574023e-02 2.021551319220e-04 2.229210916753e+01
5.942500000000e+02 7.542164072562e-02 1.974741930552e-04 2.230016315490e+01
5.945000000000e+02 7.696060287961e-02 1.928664303194e-04 2.230821993071e+01
5.947500000000e+02 7.845631108468e-02 1.883586492548e-04 2.231630560063e+01
5.950000000000e+02 7.990349661998e-02 1.839765714290e-04 2.232445113918e+01
5.952500000000e+02 8.129693781296e-02 1.797447345476e-04 2.233269191059e+01
5.955000000000e+02 8.263150578280e-02 1.756863516656e-04 2.234106782763e+01
5.957500000000e+02 8.390223198602e-02 1.718232832990e-04 2.234962271454e+01
5.960000000000e+02 8.510438159015e-02 1.681759936079e-04 2.235840407697e+01
5.962500000000e+02 8.623354224797e-02 1.647635571622e-04 2.236746243795e+01
5.965000000000e+02 8.728570987452e-02 1.616036196997e-04 2.237685133187e+01
5.967500000000e+02 8.825739218920e-02 1.587124331689e-04 2.238662664403e+01
5.970000000000e+02 8.914571725408e-02 1.561048996390e-04 2.239684598402e+01
5.972500000000e+02 8.994853183098e-02 1.537945432258e-04 2.240756866489e+01
5.975000000000e+02 9.066451530061e-02 1.517935558714e-04 2.241885475222e+01
5.977500000000e+02 9.129327361948e-02 1.501126890704e-04 2.243076508716e+01
5.980000000000e+02 9.183543987117e-02 1.487615884748e-04 2.244336037802e+01
5.982500000000e+02 9.229274978252e-02 1.477484983424e-04 2.245670122052e+01
5.985000000000e+02 9.266811572205e-02 1.470803451585e-04 2.247084724461e+01
5.987500000000e+02 9.296567158872e-02 1.467625012865e-04 2.248585710780e+01
5.990000000000e+02 9.319080274766e-02 1.467984906313e-04 2.250178796167e+01
5.992500000000e+02 9.335015388548e-02 1.471901575105e-04 2.251869498279e+01
5.995000000000e+02 9.345160405717e-02 1.479374078220e-04 2.253663136403e+01
5.997500000000e+02 9.350421728077e-02 1.490379735277e-04 2.255564790447e+01
6.000000000000e+02 9.351816454135e-02 1.504871662757e-04 2.257579263973e+01
6.002500000000e+02 9.350460714369e-02 1.522775773004e-04 2.259711092859e+01
6.005000000000e+02 9.347555217320e-02 1.543988220890e-04 2.261964511431e+01
6.007500000000e+02 9.344367813710e-02 1.568372204231e-04 2.264343448933e+01
6.010000000000e+02 9.342213183795e-02 1.595756501821e-04 2.266851503749e+01
6.012500000000e+02 9.342429129167e-02 1.625931499758e-04 2.269491963945e+01
6.015000000000e+02 9.346352047704e-02 1.658647315653e-04 2.272267790985e+01
6.017500000000e+02 9.355290520766e-02 1.693612883398e-04 2.275181608263e+01
6.020000000000e+02 9.370497129471e-02 1.730495031921e-04 2.278235728118e+01
6.022500000000e+02 9.393141460377e-02 1.768917048491e-04 2.281432143876e+01
6.025000000000e+02 9.424283207851e-02 1.808460212969e-04 2.284772524482e+01
6.027500000000e+02 9.464845878581e-02 1.848665634336e-04 2.288258245364e+01
6.030000000000e+02 9.515593137161e-02 1.889036934249e-04 2.291890384673e+01
6.032500000000e+02 9.577108022127e-02 1.929044213244e-04 2.295669720906e+01
6.035000000000e+02 9.649773648532e-02 1.968129043215e-04 2.299596766893e+01
6.037500000000e+02 9.733759909599e-02 2.005710973367e-04 2.303671748797e+01
6.040000000000e+02 9.829011416092e-02 2.041194624888e-04 2.307894638072e+01
6.042500000000e+02 9.935241380171e-02 2.073979195092e-04 2.312265145581e+01
6.045000000000e+02 1.005193074440e-01 2.103468118525e-04 2.316782715682e+01
6.047500000000e+02 1.017832827222e-01 2.129079150155e-04 2.321446551540e+01
6.050000000000e+02 1.031346036478e-01 2.150255363138e-04 2.326255587697e+01
6.052500000000e+02 1.045614025339e-01 2.166476922419e-04 2.331208509431e+01
6.055000000000e+02 1.060498484206e-01 2.177273920864e-04 2.336303737281e+01
6.057500000000e+02 1.075843624712e-01 2.182237895989e-04 2.341539409211e+01
6.060000000000e+02 1.091478342076e-01 2.181034253955e-04 2.346913386734e+01
6.062500000000e+02 1.107219123380e-01 2.173413395754e-04 2.352423227898e+01
6.065000000000e+02 1.122873015470e-01 2.159221225489e-04 2.358066175349e+01
6.067500000000e+02 1.138241077652e-01 2.138407955139e-04 2.363839127225e+01
6.070000000000e+02 1.153121639758e-01 2.111036928468e-04 2.369738627858e+01
6.072500000000e+02 1.167314033401e-01 2.077290448328e-04 2.375760836231e+01
6.075000000000e+02 1.180622390331e-01 2.037473542067e-04 2.381901494111e+01
6.077500000000e+02 1.192859079499e-01 1.992016923140e-04 2.388155912278e+01
6.080000000000e+02 1.203848606864e-01 1.941474945159e-04 2.394518929215e+01
6.082500000000e+02 1.213431005805e-01 1.886522409594e-04 2.400984888822e+01
6.085000000000e+02 1.221465146168e-01 1.827948106693e-04 2.407547618830e+01
6.087500000000e+02 1.227832039656e-01 1.766647760064e-04 2.414200393227e+01
6.090000000000e+02 1.232437520692e-01 1.703610859684e-04 2.420935922542e+01
6.092500000000e+02 1.235214949300e-01 1.639904651583e-04 2.427746321232e+01
6.095000000000e+02 1.236127266337e-01 1.576657639736e-04 2.434623104868e+01
6.097500000000e+02 1.235168839423e-01 1.515039519530e-04 2.441557166399e+01
6.100000000000e+02 1.232366740653e-01 1.456239483746e-04 2.448538783109e+01
6.102500000000e+02 1.227781609193e-01 1.401443719771e-04 2.455557613752e+01
6.105000000000e+02 1.221507872654e-01 1.351808182614e-04 2.462602702389e+01
6.107500000000e+02 1.213673523379e-01 1.308434263595e-04 2.469662506324e+01
6.110000000000e+02 1.204439217092e-01 1.272344490821e-04 2.476724917354e+01
6.112500000000e+02 1.193996665345e-01 1.244457793733e-04 2.483777291424e+01
6.115000000000e+02 1.182566602777e-01 1.225564754014e-04 2.490806504342e+01
6.117500000000e+02 1.170395964492e-01 1.216305992477e-04 2.497799001414e+01
6.120000000000e+02 1.157754396197e-01 1.217153470809e-04 2.504740855596e+01
6.122500000000e+02 1.144930473551e-01 1.228392042218e-04 2.511617855394e+01
6.125000000000e+02 1.132226975122e-01 1.250108801774e-04 2.518415572379e+01
6.127500000000e+02 1.119956090380e-01 1.282182169730e-04 2.525119469674e+01
6.130000000000e+02 1.108433791116e-01 1.324277856046e-04 2.531714985940e+01
6.132500000000e+02 1.097974310359e-01 1.375847980016e-04 2.538187660405e+01
6.135000000000e+02 1.088883944867e-01 1.436136208872e-04 2.544523229399e+01
6.137500000000e+02 1.081455152736e-01 1.504184408113e-04 2.550707763763e+01
6.140000000000e+02 1.075960260093e-01 1.578849424661e-04 2.556727773955e+01
6.142500000000e+02 1.072645610746e-01 1.658819584557e-04 2.562570350697e+01
6.145000000000e+02 1.071725782298e-01 1.742636818940e-04 2.568223284102e+01
6.147500000000e+02 1.073378244424e-01 1.828723498704e-04 2.573675181518e+01
6.150000000000e+02 1.077738649577e-01 1.915410743919e-04 2.578915601246e+01
6.152500000000e+02 1.084896729298e-01 2.000970745585e-04 2.583935161683e+01
6.155000000000e+02 1.094893059986e-01 2.083650340826e-04 2.588725644334e+01
6.157500000000e+02 1.107716733950e-01 2.161705313017e-04 2.593280104558e+01
6.160000000000e+02 1.123304100771e-01 2.233437640860e-04 2.597592953975e+01
6.162500000000e+02 1.141538687878e-01 2.297228852284e-04 2.601660031500e+01
6.165000000000e+02 1.162252136862e-01 2.351574017764e-04 2.605478674486e+01
6.167500000000e+02 1.185226479363e-01 2.395115223101e-04 2.609047759132e+01
6.170000000000e+02 1.210197629071e-01 2.426671001832e-04 2.612367726235e+01
6.172500000000e+02 1.236859709210e-01 2.445264130875e-04 2.615440601469e+01
6.175000000000e+02 1.264870859417e-01 2.450143898810e-04 2.618269980094e+01
6.177500000000e+02 1.293859437390e-01 2.440806755740e-04 2.620861010332e+01
6.180000000000e+02 1.323431308566e-01 2.417010746385e-04 2.623220347943e+01
6.182500000000e+02 1.353177664524e-01 2.378784868788e-04 2.625356096478e+01
6.185000000000e+02 1.382682834838e-01 2.326435761927e-04 2.627277736028e+01
6.187500000000e+02 1.411532731743e-01 2.260545569334e-04 2.628996030374e+01
6.190000000000e+02 1.439322656493e-01 2.181968238946e-04 2.630522925773e+01
6.192500000000e+02 1.465665119252e-01 2.091817993267e-04 2.631871434662e+01
6.195000000000e+02 1.490197138649e-01 1.991452511891e-04 2.633055512465e+01
6.197500000000e+02 1.512586400518e-01 1.882454002544e-04 2.634089921475e+01
6.200000000000e+02 1.532537082157e-01 1.766601384604e-04 2.634990096553e+01
6.202500000000e+02 1.549794095299e-01 1.645842265612e-04 2.635771996008e+01
6.205000000000e+02 1.564146565422e-01 1.522258288390e-04 2.636451956989e+01
6.207500000000e+02 1.575430096810e-01 1.398027598192e-04 2.637046554818e+01
6.210000000000e+02 1.583527615786e-01 1.275386394152e-04 2.637572447123e+01
6.212500000000e+02 1.588369357959e-01 1.156586607193e-04 2.638046236804e+01
6.215000000000e+02 1.589931641062e-01 1.043853629254e-04 2.638484328006e+01
6.217500000000e+02 1.588234800845e-01 9.393433946996e-05 2.638902801929e+01
6.220000000000e+02 1.583340147506e-01 8.451007925954e-05 2.639317273204e+01
6.222500000000e+02 1.575346474034e-01 7.630189974380e-05 2.639742773922e+01
6.225000000000e+02 1.564386001855e-01 6.948021335010e-05 2.640193652478e+01
6.227500000000e+02 1.550620050852e-01 6.419304953769e-05 2.640683443470e+01
6.230000000000e+02 1.534234603442e-01 6.056315619573e-05 2.641224801721e+01
6.232500000000e+02 1.515435987649e-01 5.868537379488e-05 2.641829384508e+01
6.235000000000e+02 1.494446642630e-01 5.862482720381e-05 2.642507805231e+01
6.237500000000e+02 1.471501309622e-01 6.041556021766e-05 2.643269556772e+01
6.240000000000e+02 1.446843679022e-01 6.405977310841e-05 2.644122940833e+01
6.242500000000e+02 1.420723339896e-01 6.952784394317e-05 2.645075060622e+01
6.245000000000e+02 1.393393559129e-01 7.675910263467e-05 2.646131746195e+01
6.247500000000e+02 1.365109162235e-01 8.566312384611e-05 2.647297576736e+01
6.250000000000e+02 1.336125364742e-01 9.612105205542e-05 2.648575830659e+01
6.252500000000e+02 1.306696669497e-01 1.079884251642e-04 2.649968501098e+01
6.255000000000e+02 1.277076101066e-01 1.210980732863e-04 2.651476323853e+01
6.257500000000e+02 1.247515042437e-01 1.352631997841e-04 2.653098760010e+01
6.260000000000e+02 1.218262834576e-01 1.502810372910e-04 2.654834041990e+01
6.262500000000e+02 1.189566357924e-01 1.659367031775e-04 2.656679226693e+01
6.265000000000e+02 1.161669943154e-01 1.820070104262e-04 2.658630202246e+01
6.267500000000e+02 1.134814667433e-01 1.982645051575e-04 2.660681756453e+01
6.270000000000e+02 1.109237345314e-01 2.144814256190e-04 2.662827650679e+01
6.272500000000e+02 1.085169656870e-01 2.304334046734e-04 2.665060637186e+01
6.275000000000e+02 1.062836199844e-01 2.459031394085e-04 2.667372574253e+01
6.277500000000e+02 1.042452842387e-01 2.606836367669e-04 2.669754444766e+01
6.280000000000e+02 1.024224043576e-01 2.745812477594e-04 2.672196478069e+01
6.282500000000e+02 1.008340440814e-01 2.874182583110e-04 2.674688173660e+01
6.285000000000e+02 9.949756232691e-02 2.990351022496e-04 2.677218427863e+01
6.287500000000e+02 9.842831919754e-02 3.092922215137e-04 2.679775560617e+01
6.290000000000e+02 9.763933466604e-02 3.180714257647e-04 2.682347442970e+01
6.292500000000e+02 9.714098157920e-02 3.252768875078e-04 2.684921534097e+01
6.295000000000e+02 9.694067245095e-02 3.308357296809e-04 2.687484978512e+01
6.297500000000e+02 9.704258687474e-02 3.346981985452e-04 2.690024702626e+01
6.300000000000e+02 9.744743413030e-02 3.368376104597e-04 2.692527460228e+01
6.302500000000e+02 9.815226396609e-02 3.372498957618e-04 2.694979929671e+01
6.305000000000e+02 9.915035650168e-02 3.359527602660e-04 2.697368808367e+01
6.307500000000e+02 1.004311498386e-01 3.329848756689e-04 2.699680860722e+01
6.310000000000e+02 1.019802709327e-01 3.284046181193e-04 2.701903018398e+01
6.312500000000e+02 1.037796265456e-01 3.222887295092e-04 2.704022448053e+01
6.315000000000e+02 1.058076011080e-01 3.147307188819e-04 2.706026647242e+01
6.317500000000e+02 1.080392788000e-01 3.058393565381e-04 2.707903494025e+01
6.320000000000e+02 1.104467815797e-01 2.957368791110e-04 2.709641335977e+01
6.322500000000e+02 1.129996783930e-01 2.845571079151e-04 2.711229075205e+01
6.325000000000e+02 1.156653841476e-01 2.724437604208e-04 2.712656212173e+01
6.327500000000e+02 1.184096981951e-01 2.595483710683e-04 2.713912944958e+01
6.330000000000e+02 1.211972779184e-01 2.460285635856e-04 2.714990208743e+01
6.332500000000e+02 1.239921966867e-01 2.320460721436e-04 2.715879748676e+01
6.335000000000e+02 1.267584967619e-01 2.177648122480e-04 2.716574187084e+01
6.337500000000e+02 1.294606880289e-01 2.033491772455e-04 2.717067051464e+01
6.340000000000e+02 1.320642946445e-01 1.889620966180e-04 2.717352846886e+01
6.342500000000e+02 1.345363060440e-01 1.747634413249e-04 2.717427072699e+01
6.345000000000e+02 1.368456329004e-01 1.609083133499e-04 2.717286263989e+01
6.347500000000e+02 1.389634988122e-01 1.475454632515e-04 2.716928025154e+01
6.350000000000e+02 1.408637771516e-01 1.348159197895e-04 2.716351023376e+01
6.352500000000e+02 1.425232788346e-01 1.228515683744e-04 2.715555020087e+01
6.355000000000e+02 1.439219892468e-01 1.117739958026e-04 2.714540845968e+01
6.357500000000e+02 1.450432456282e-01 1.016933835526e-04 2.713310397676e+01
6.360000000000e+02 1.458738444887e-01 9.270757835800e-05 2.711866624913e+01
6.362500000000e+02 1.464041434871e-01 8.490129052049e-05 2.710213478375e+01
6.365000000000e+02 1.466280759634e-01 7.834543874730e-05 2.708355880604e+01
6.367500000000e+02 1.465431540826e-01 7.309665783328e-05 2.706299666635e+01
6.370000000000e+02 1.461503838723e-01 6.919700539205e-05 2.704051537497e+01
6.372500000000e+02 1.454542359438e-01 6.667368598288e-05 2.701618969021e+01
6.375000000000e+02 1.444625066712e-01 6.553903921861e-05 2.699010144188e+01
6.377500000000e+02 1.431861338182e-01 6.579068537978e-05 2.696233880684e+01
6.380000000000e+02 1.416390965878e-01 6.741159996854e-05 2.693299512269e+01
6.382500000000e+02 1.398381262502e-01 7.037062278122e-05 2.690216821644e+01
6.385000000000e+02 1.378024981695e-01 7.462287958091e-05 2.686995929662e+01
6.387500000000e+02 1.355538000385e-01 8.011029071098e-05 2.683647181014e+01
6.390000000000e+02 1.331155391389e-01 8.676247541321e-05 2.680181073729e+01
6.392500000000e+02 1.305129089781e-01 9.449740783828e-05 2.676608123070e+01
6.395000000000e+02 1.277723289338e-01 1.032226292664e-04 2.672938800544e+01
6.397500000000e+02 1.249211479959e-01 1.128360064867e-04 2.669183403027e+01
6.400000000000e+02 1.219871486146e-01 1.232271642050e-04 2.665352003204e+01
6.402500000000e+02 1.189981917298e-01 1.342784855174e-04 2.661454334720e+01
6.405000000000e+02 1.159817455218e-01 1.458667700868e-04 2.657499734176e+01
6.407500000000e+02 1.129644319962e-01 1.578645959206e-04 2.653497093597e+01
6.410000000000e+02 1.099716394855e-01 1.701416583701e-04 2.649454776713e+01
6.412500000000e+02 1.070270845213e-01 1.825662459595e-04 2.645380591938e+01
6.415000000000e+02 1.041524214502e-01 1.950070781801e-04 2.641281777414e+01
6.417500000000e+02 1.013669147464e-01 2.073347061906e-04 2.637164950076e+01
6.420000000000e+02 9.868712032767e-02 2.194231152513e-04 2.633036112629e+01
6.422500000000e+02 9.612663764735e-02 2.311512717601e-04 2.628900672369e+01
6.425000000000e+02 9.369591870529e-02 2.424045503072e-04 2.624763416581e+01
6.427500000000e+02 9.140214690086e-02 2.530761623231e-04 2.620628576499e+01
6.430000000000e+02 8.924916203591e-02 2.630684734782e-04 2.616499815483e+01
6.432500000000e+02 8.723749030826e-02 2.722941621908e-04 2.612380307935e+01
6.435000000000e+02 8.536439551887e-02 2.806773241437e-04 2.608272740292e+01
6.437500000000e+02 8.362405233563e-02 2.881543075742e-04 2.604179398888e+01
6.440000000000e+02 8.200772516313e-02 2.946745952573e-04 2.600102178632e+01
6.442500000000e+02 8.050406939952e-02 3.002012450662e-04 2.596042674068e+01
6.445000000000e+02 7.909942340647e-02 3.047114896871e-04 2.592002189059e+01
6.447500000000e+02 7.777822049954e-02 3.081967631084e-04 2.587981826253e+01
6.450000000000e+02 7.652337744932e-02 3.106628227190e-04 2.583982497628e+01
6.452500000000e+02 7.531677235084e-02 3.121294996124e-04 2.580004987638e+01
6.455000000000e+02 7.413972453598e-02 3.126303628876e-04 2.576049980793e+01
6.457500000000e+02 7.297351919844e-02 3.122119746164e-04 2.572118114669e+01
6.460000000000e+02 7.179991592125e-02 3.109332647562e-04 2.568209978295e+01
6.462500000000e+02 7.060169073499e-02 3.088644158494e-04 2.564326149551e+01
6.465000000000e+02 6.936316441525e-02 3.060855560979e-04 2.560467226136e+01
6.467500000000e+02 6.807070175642e-02 3.026855649080e-04 2.556633809276e+01
6.470000000000e+02 6.671320046040e-02 2.987603813774e-04 2.552826525474e+01
6.472500000000e+02 6.528251401674e-02 2.944112419182e-04 2.549046042929e+01
6.475000000000e+02 6.377383359697e-02 2.897429985425e-04 2.545293044117e+01
6.477500000000e+02 6.218598950664e-02 2.848620800370e-04 2.541568236693e+01
6.480000000000e+02 6.052164866583e-02 2.798744707914e-04 2.537872360103e+01
6.482500000000e+02 5.878745924419e-02 2.748838190989e-04 2.534206149295e+01
6.485000000000e+02 5.699402214698e-02 2.699893089659e-04 2.530570360773e+01
6.487500000000e+02 5.515581704281e-02 2.652838343386e-04 2.526965734580e+01
6.490000000000e+02 5.329096218456e-02 2.608521278905e-04 2.523392999423e+01
6.492500000000e+02 5.142084388588e-02 2.567690966613e-04 2.519852876334e+01
6.495000000000e+02 4.956969845129e-02 2.530984014896e-04 2.516346043953e+01
6.497500000000e+02 4.776397848587e-02 2.498912218699e-04 2.512873163229e+01
6.500000000000e+02 4.603172630135e-02 2.471853312218e-04 2.509434845341e+01
6.502500000000e+02 4.440178715053e-02 2.450044831484e-04 2.506031658480e+01
6.505000000000e+02 4.290294871896e-02 2.433581698943e-04 2.502664133937e+01
6.507500000000e+02 4.156310880033e-02 2.422416731580e-04 2.499332741597e+01
6.510000000000e+02 4.040833827603e-02 2.416365508953e-04 2.496037900496e+01
6.512500000000e+02 3.946199467325e-02 2.415114640529e-04 2.492779969133e+01
6.515000000000e+02 3.874382125648e-02 2.418233925596e-04 2.489559253569e+01
6.517500000000e+02 3.826918810972e-02 2.425190707835e-04 2.486375985173e+01
6.520000000000e+02 3.804834699262e-02 2.435368865491e-04 2.483230324830e+01
6.522500000000e+02 3.808580317640e-02 2.448089925240e-04 2.480122364431e+01
6.525000000000e+02 3.837990742979e-02 2.462635094440e-04 2.477052100923e+01
6.527500000000e+02 3.892248257037e-02 2.478270659121e-04 2.474019447739e+01
6.530000000000e+02 3.969875250411e-02 2.494272198663e-04 2.471024205012e+01
6.532500000000e+02 4.068732591968e-02 2.509950650494e-04 2.468066066805e+01
6.535000000000e+02 4.186048273299e-02 2.524676172488e-04 2.465144589878e+01
6.537500000000e+02 4.318453419658e-02 2.537901583136e-04 2.462259195084e+01
6.540000000000e+02 4.462041988607e-02 2.549182989640e-04 2.459409145480e+01
6.542500000000e+02 4.612445947475e-02 2.558197411795e-04 2.456593525311e+01
6.545000000000e+02 4.764916819143e-02 2.564757378029e-04 2.453811237626e+01
6.547500000000e+02 4.914427720199e-02 2.568820746204e-04 2.451060973786e+01
6.550000000000e+02 5.055773309744e-02 2.570496396915e-04 2.448341212854e+01
6.552500000000e+02 5.183683368007e-02 2.570044930263e-04 2.445650195195e+01
6.555000000000e+02 5.292932034359e-02 2.567874388274e-04 2.442985915506e+01
6.557500000000e+02 5.378445948009e-02 2.564531432143e-04 2.440346116488e+01
6.560000000000e+02 5.435412765122e-02 2.560687614743e-04 2.437728271001e+01
6.562500000000e+02 5.459377769947e-02 2.557121067521e-04 2.435129580869e+01
6.565000000000e+02 5.446331316616e-02 2.554694726396e-04 2.432546977960e+01
6.567500000000e+02 5.392789800320e-02 2.554331453151e-04 2.429977115451e+01
6.570000000000e+02 5.295859296472e-02 2.556986691755e-04 2.427416375679e+01
6.572500000000e+02 5.153285981759e-02 2.563619544332e-04 2.424860879881e+01
6.575000000000e+02 4.963497194950e-02 2.575162393127e-04 2.422306489900e+01
6.577500000000e+02 4.725621489605e-02 2.592494218293e-04 2.419748831030e+01
6.580000000000e+02 4.439502284441e-02 2.616411695910e-04 2.417183299998e+01
6.582500000000e+02 4.105691477716e-02 2.647601959966e-04 2.414605094007e+01
6.585000000000e+02 3.725437989314e-02 2.686621156189e-04 2.412009226321e+01
6.587500000000e+02 3.300658533696e-02 2.733873996627e-04 2.409390561048e+01
6.590000000000e+02 2.833906033986e-02 2.789598894894e-04 2.406743836473e+01
6.592500000000e+02 2.328322893993e-02 2.853856932682e-04 2.404063704189e+01
6.595000000000e+02 1.787594416876e-02 2.926523433102e-04 2.401344760256e+01
6.597500000000e+02 1.215890247991e-02 3.007288807046e-04 2.398581588422e+01
6.600000000000e+02 6.178078346757e-03 3.095661735811e-04 2.395768797309e+01
6.602500000000e+02 -1.691572955400e-05 3.190977560041e-04 2.392901066215e+01
6.605000000000e+02 -6.373482626147e-03 3.292408651192e-04 2.389973189391e+01
6.607500000000e+02 -1.283668000640e-02 3.398981055003e-04 2.386980121541e+01
6.610000000000e+02 -1.934990094698e-02 3.509593675946e-04 2.383917026190e+01
6.612500000000e+02 -2.585553520285e-02 3.623040788652e-04 2.380779323017e+01
6.615000000000e+02 -3.229564976888e-02 3.738035198686e-04 2.377562733836e+01
6.617500000000e+02 -3.861263149251e-02 3.853234411874e-04 2.374263331279e+01
6.620000000000e+02 -4.474985336750e-02 3.967266443335e-04 2.370877584353e+01
6.622500000000e+02 -5.065233221254e-02 4.078755375691e-04 2.367402396981e+01
6.625000000000e+02 -5.626734573115e-02 4.186347594168e-04 2.363835154920e+01
6.627500000000e+02 -6.154506333136e-02 4.288736503751e-04 2.360173759889e+01
6.630000000000e+02 -6.643916635589e-02 4.384684867879e-04 2.356416658205e+01
6.632500000000e+02 -7.090740645382e-02 4.473046710790e-04 2.352562879205e+01
6.635000000000e+02 -7.491219715001e-02 4.552785238603e-04 2.348612045665e+01
6.637500000000e+02 -7.842111256999e-02 4.622990497732e-04 2.344564406257e+01
6.640000000000e+02 -8.140740839095e-02 4.682890784413e-04 2.340420832630e+01
6.642500000000e+02 -8.385044111255e-02 4.731864641211e-04 2.336182841504e+01
6.645000000000e+02 -8.573608453492e-02 4.769447212730e-04 2.331852578645e+01
6.647500000000e+02 -8.705703996815e-02 4.795336133720e-04 2.327432829000e+01
6.650000000000e+02 -8.781309937868e-02 4.809392941335e-04 2.322927000139e+01
6.652500000000e+02 -8.801134398572e-02 4.811643044352e-04 2.318339097966e+01
6.655000000000e+02 -8.766620380126e-02 4.802272525728e-04 2.313673721442e+01
6.657500000000e+02 -8.679947115167e-02 4.781622266104e-04 2.308936031076e+01
6.660000000000e+02 -8.544020688866e-02 4.750180532805e-04 2.304131711829e+01
6.662500000000e+02 -8.362450059711e-02 4.708574468740e-04 2.299266957997e+01
6.665000000000e+02 -8.139516795404e-02 4.657558992600e-04 2.294348429730e+01
6.667500000000e+02 -7.880131134755e-02 4.598004844847e-04 2.289383222437e+01
6.670000000000e+02 -7.589780532102e-02 4.530885365786e-04 2.284378819804e+01
6.672500000000e+02 -7.274461785475e-02 4.457262757563e-04 2.279343074028e+01
6.675000000000e+02 -6.940609173149e-02 4.378273435943e-04 2.274284160769e+01
6.677500000000e+02 -6.595013541604e-02 4.295113694689e-04 2.269210534285e+01
6.680000000000e+02 -6.244727435861e-02 4.209025169356e-04 2.264130912596e+01
6.682500000000e+02 -5.896972923218e-02 4.121278390193e-04 2.259054223005e+01
6.685000000000e+02 -5.559038041055e-02 4.033157947261e-04 2.253989578209e+01
6.687500000000e+02 -5.238169149695e-02 3.945947434617e-04 2.248946253908e+01
6.690000000000e+02 -4.941469068846e-02 3.860918402831e-04 2.243933641833e+01
6.692500000000e+02 -4.675788333024e-02 3.779313862360e-04 2.238961230522e+01
6.695000000000e+02 -4.447618135572e-02 3.702334705297e-04 2.234038586627e+01
6.697500000000e+02 -4.262995969067e-02 3.631127802514e-04 2.229175310760e+01
6.700000000000e+02 -4.127404860345e-02 3.566773733061e-04 2.224381031810e+01
6.702500000000e+02 -4.045689037842e-02 3.510275872078e-04 2.219665375444e+01
6.705000000000e+02 -4.021978838719e-02 3.462550695675e-04 2.215037933836e+01
6.707500000000e+02 -4.059618176321e-02 3.424415476304e-04 2.210508257908e+01
6.710000000000e+02 -4.161112559279e-02 3.396580881713e-04 2.206085826446e+01
6.712500000000e+02 -4.328089562201e-02 3.379645347388e-04 2.201780016977e+01
6.715000000000e+02 -4.561265819185e-02 3.374087384859e-04 2.197600094689e+01
6.717500000000e+02 -4.860437158337e-02 3.380260924296e-04 2.193555178730e+01
6.720000000000e+02 -5.224478068148e-02 3.398391227662e-04 2.189654219975e+01
6.722500000000e+02 -5.651360895692e-02 3.428572771922e-04 2.185905965802e+01
6.725000000000e+02 -6.138181070689e-02 3.470767784060e-04 2.182318943816e+01
6.727500000000e+02 -6.681207091182e-02 3.524806681643e-04 2.178901416039e+01
6.730000000000e+02 -7.275932574542e-02 3.590389980190e-04 2.175661360547e+01
6.732500000000e+02 -7.917150818904e-02 3.667091675687e-04 2.172606422841e+01
6.735000000000e+02 -8.599030318134e-02 3.754364011131e-04 2.169743893606e+01
6.737500000000e+02 -9.315208319057e-02 3.851543952468e-04 2.167080659622e+01
6.740000000000e+02 -1.005888631069e-01 3.957860842334e-04 2.164623170859e+01
6.742500000000e+02 -1.082293307209e-01 4.072445584951e-04 2.162377404250e+01
6.745000000000e+02 -1.159999344079e-01 4.194340966831e-04 2.160348821711e+01
6.747500000000e+02 -1.238259899440e-01 4.322512891728e-04 2.158542327769e+01
6.750000000000e+02 -1.316327759910e-01 4.455863086269e-04 2.156962240489e+01
6.752500000000e+02 -1.393466393402e-01 4.593242395571e-04 2.155612251661e+01
6.755000000000e+02 -1.468960616695e-01 4.733463999672e-04 2.154495389819e+01
6.757500000000e+02 -1.542126752242e-01 4.875317985273e-04 2.153613997853e+01
6.760000000000e+02 -1.612322218850e-01 5.017585978482e-04 2.152969701794e+01
6.762500000000e+02 -1.678954339353e-01 5.159055619191e-04 2.152563391337e+01
6.765000000000e+02 -1.741488184417e-01 5.298534420680e-04 2.152395198386e+01
6.767500000000e+02 -1.799453515971e-01 5.434864447084e-04 2.152464493186e+01
6.770000000000e+02 -1.852450535742e-01 5.566935042806e-04 2.152769874744e+01
6.772500000000e+02 -1.900154522364e-01 5.693695621353e-04 2.153309174687e+01
6.775000000000e+02 -1.942319157577e-01 5.814166514663e-04 2.154079460238e+01
6.777500000000e+02 -1.978778789185e-01 5.927450564025e-04 2.155077058615e+01
6.780000000000e+02 -2.009449206823e-01 6.032740992177e-04 2.156297568188e+01
6.782500000000e+02 -2.034327410752e-01 6.129330575285e-04 2.157735896894e+01
6.785000000000e+02 -2.053490014364e-01 6.216617404181e-04 2.159386293455e+01
6.787500000000e+02 -2.067090530564e-01 6.294109352812e-04 2.161242383746e+01
6.790000000000e+02 -2.075355642186e-01 6.361428836227e-04 2.163297229069e+01
6.792500000000e+02 -2.078580367093e-01 6.418313396393e-04 2.165543364827e+01
6.795000000000e+02 -2.077122365084e-01 6.464617578863e-04 2.167972870908e+01
6.797500000000e+02 -2.071395450872e-01 6.500310744000e-04 2.170577417149e+01
6.800000000000e+02 -2.061862342927e-01 6.525475921598e-04 2.173348339313e+01
6.802500000000e+02 -2.049026894244e-01 6.540305818086e-04 2.176276698470e+01
6.805000000000e+02 -2.033425964231e-01 6.545097825663e-04 2.179353340250e+01
6.807500000000e+02 -2.015620765482e-01 6.540248888198e-04 2.182568973725e+01
6.810000000000e+02 -1.996188260577e-01 6.526248224577e-04 2.185914228465e+01
6.812500000000e+02 -1.975712414720e-01 6.503670897242e-04 2.189379720717e+01
6.815000000000e+02 -1.954775518607e-01 6.473170144985e-04 2.192956117612e+01
6.817500000000e+02 -1.933950024493e-01 6.435467791440e-04 2.196634186707e+01
6.820000000000e+02 -1.913790165107e-01 6.391345143540e-04 2.200404864918e+01
6.822500000000e+02 -1.894824589402e-01 6.341633779029e-04 2.204259300436e+01
6.825000000000e+02 -1.877549229714e-01 6.287205989043e-04 2.208188903553e+01
6.827500000000e+02 -1.862421291005e-01 6.228965207159e-04 2.212185378311e+01
6.830000000000e+02 -1.849853098524e-01 6.167835754336e-04 2.216240774619e+01
6.832500000000e+02 -1.840207920875e-01 6.104753420748e-04 2.220347501923e+01
6.835000000000e+02 -1.833795838933e-01 6.040655987038e-04 2.224498360830e+01
6.837500000000e+02 -1.830870475187e-01 5.976473521232e-04 2.228686568350e+01
6.840000000000e+02 -1.831627586153e-01 5.913115872526e-04 2.232905755749e+01
6.842500000000e+02 -1.836203161281e-01 5.851465087529e-04 2.237149993725e+01
6.845000000000e+02 -1.844673929391e-01 5.792368101682e-04 2.241413778861e+01
6.847500000000e+02 -1.857057199973e-01 5.736626486433e-04 2.245692048178e+01
6.850000000000e+02 -1.873313006339e-01 5.684989284768e-04 2.249980157824e+01
6.852500000000e+02 -1.893345592676e-01 5.638144008995e-04 2.254273887284e+01
6.855000000000e+02 -1.917006487443e-01 5.596709892929e-04 2.258569420695e+01
6.857500000000e+02 -1.944098127942e-01 5.561232386281e-04 2.262863327080e+01
6.860000000000e+02 -1.974377227668e-01 5.532176209268e-04 2.267152552953e+01
6.862500000000e+02 -2.007559396558e-01 5.509921519682e-04 2.271434395920e+01
6.865000000000e+02 -2.043323643424e-01 5.494760289100e-04 2.275706487457e+01
6.867500000000e+02 -2.081317534633e-01 5.486894502786e-04 2.279966766226e+01
6.870000000000e+02 -2.121161939278e-01 5.486434334213e-04 2.284213462580e+01
6.872500000000e+02 -2.162456535976e-01 5.493398773657e-04 2.288445071998e+01
6.875000000000e+02 -2.204785320948e-01 5.507717310639e-04 2.292660329493e+01
6.877500000000e+02 -2.247721782962e-01 5.529232248884e-04 2.296858191821e+01
6.880000000000e+02 -2.290834716424e-01 5.557703232033e-04 2.301037809205e+01
6.882500000000e+02 -2.333693472736e-01 5.592811677689e-04 2.305198506299e+01
6.885000000000e+02 -2.375873615987e-01 5.634167294687e-04 2.309339757032e+01
6.887500000000e+02 -2.416962193802e-01 5.681315681118e-04 2.313461164813e+01
6.890000000000e+02 -2.456563087560e-01 5.733745720288e-04 2.317562440578e+01
6.892500000000e+02 -2.494302164707e-01 5.790896501050e-04 2.321643383749e+01
6.895000000000e+02 -2.529832167566e-01 5.852167965974e-04 2.325703863184e+01
6.897500000000e+02 -2.562837548073e-01 5.916929298707e-04 2.329743800571e+01
6.900000000000e+02 -2.593038876410e-01 5.984528652396e-04 2.333763154671e+01
6.902500000000e+02 -2.620196844223e-01 6.054301078406e-04 2.337761908482e+01
6.905000000000e+02 -2.644116184009e-01 6.125576871478e-04 2.341740056818e+01
6.907500000000e+02 -2.664648785236e-01 6.197689493217e-04 2.345697597592e+01
6.910000000000e+02 -2.681696536401e-01 6.269984250403e-04 2.349634523136e+01
6.912500000000e+02 -2.695213291085e-01 6.341822635924e-04 2.353550818090e+01
6.915000000000e+02 -2.705206649542e-01 6.412591299222e-04 2.357446452248e+01
6.917500000000e+02 -2.711738614646e-01 6.481706903062e-04 2.361321381709e+01
6.920000000000e+02 -2.714925727377e-01 6.548622322721e-04 2.365175547220e+01
6.922500000000e+02 -2.714938159808e-01 6.612828101221e-04 2.369008879492e+01
6.925000000000e+02 -2.711998443314e-01 6.673861413281e-04 2.372821296524e+01
6.927500000000e+02 -2.706378962718e-01 6.731307088435e-04 2.376612709075e+01
6.930000000000e+02 -2.698398622220e-01 6.784799097430e-04 2.380383026502e+01
6.932500000000e+02 -2.688419052738e-01 6.834025451900e-04 2.384132154460e+01
6.935000000000e+02 -2.676839660323e-01 6.878731335772e-04 2.387859998984e+01
6.937500000000e+02 -2.664092041226e-01 6.918717279908e-04 2.391566471321e+01
6.940000000000e+02 -2.650633867068e-01 6.953844223407e-04 2.395251479515e+01
6.942500000000e+02 -2.636941968316e-01 6.984033129544e-04 2.398914935050e+01
6.945000000000e+02 -2.623505039885e-01 7.009266778040e-04 2.402556739521e+01
6.947500000000e+02 -2.610815926707e-01 7.029588003376e-04 2.406176788476e+01
6.950000000000e+02 -2.599363542291e-01 7.045100451923e-04 2.409774954638e+01
6.952500000000e+02 -2.589624642351e-01 7.055966625903e-04 2.413351082424e+01
6.955000000000e+02 -2.582055731130e-01 7.062405834565e-04 2.416904982027e+01
6.957500000000e+02 -2.577084667111e-01 7.064692257846e-04 2.420436409383e+01
6.960000000000e+02 -2.575102874151e-01 7.063151329100e-04 2.423945060389e+01
6.962500000000e+02 -2.576457682302e-01 7.058156023251e-04 2.427430556632e+01
6.965000000000e+02 -2.581445592064e-01 7.050122625940e-04 2.430892441907e+01
6.967500000000e+02 -2.590305497798e-01 7.039505777525e-04 2.434330163280e+01
6.970000000000e+02 -2.603213440992e-01 7.026793233256e-04 2.437743071408e+01
6.972500000000e+02 -2.620277858078e-01 7.012499993189e-04 2.441130412998e+01
6.975000000000e+02 -2.641536448130e-01 6.997162881997e-04 2.444491338364e+01
6.977500000000e+02 -2.666953298845e-01 6.981333409662e-04 2.447824892983e+01
6.980000000000e+02 -2.696418061753e-01 6.965571406655e-04 2.451130030497e+01
6.982500000000e+02 -2.729746434426e-01 6.950438740987e-04 2.454405629099e+01
6.985000000000e+02 -2.766681554943e-01 6.936491724215e-04 2.457650503986e+01
6.987500000000e+02 -2.806896724858e-01 6.924272801052e-04 2.460863421093e+01
6.990000000000e+02 -2.850000384036e-01 6.914304487845e-04 2.464043138734e+01
6.992500000000e+02 -2.895541020918e-01 6.907079054783e-04 2.467188418214e+01
6.995000000000e+02 -2.943014716843e-01 6.903052169701e-04 2.470298076516e+01
6.997500000000e+02 -2.991872422402e-01 6.902631746978e-04 2.473371002646e+01
7.000000000000e+02 -3.041529501936e-01 6.906171160979e-04 2.476406216896e+01
7.002500000000e+02 -3.091374856542e-01 6.913957764735e-04 2.479402890226e+01
7.005000000000e+02 -3.140781773251e-01 6.926206093149e-04 2.482360406456e+01
7.007500000000e+02 -3.189118217247e-01 6.943047229325e-04 2.485278383838e+01
7.010000000000e+02 -3.235758002629e-01 6.964521972361e-04 2.488156724890e+01
7.012500000000e+02 -3.280091624176e-01 6.990573662753e-04 2.490995649784e+01
7.015000000000e+02 -3.321536899944e-01 7.021042608697e-04 2.493795726239e+01
7.017500000000e+02 -3.359549245339e-01 7.055663099265e-04 2.496557908870e+01
7.020000000000e+02 -3.393631110415e-01 7.094060973874e-04 2.499283544239e+01
7.022500000000e+02 -3.423340793061e-01 7.135756185635e-04 2.501974395034e+01
7.025000000000e+02 -3.448300102396e-01 7.180166096107e-04 2.504632658549e+01
7.027500000000e+02 -3.468200980795e-01 7.226612068653e-04 2.507260946486e+01
7.030000000000e+02 -3.482810715155e-01 7.274329827282e-04 2.509862303279e+01
7.032500000000e+02 -3.491976016961e-01 7.322482311432e-04 2.512440167309e+01
7.035000000000e+02 -3.495625294573e-01 7.370174985560e-04 2.514998374042e+01
7.037500000000e+02 -3.493769899770e-01 7.416474516860e-04 2.517541102117e+01
7.040000000000e+02 -3.486503264698e-01 7.460427906375e-04 2.520072862553e+01
7.042500000000e+02 -3.473999166939e-01 7.501085364152e-04 2.522598431467e+01
7.045000000000e+02 -3.456507751298e-01 7.537521271473e-04 2.525122828339e+01
7.047500000000e+02 -3.434350899481e-01 7.568859018486e-04 2.527651238195e+01
7.050000000000e+02 -3.407915407082e-01 7.594291179903e-04 2.530188982084e+01
7.052500000000e+02 -3.377645770506e-01 7.613102927067e-04 2.532741436096e+01
7.055000000000e+02 -3.344035328987e-01 7.624690383734e-04 2.535313984590e+01
7.057500000000e+02 -3.307616894937e-01 7.628579173900e-04 2.537911952789e+01
7.060000000000e+02 -3.268952522765e-01 7.624436954294e-04 2.540540560167e+01
7.062500000000e+02 -3.228623523942e-01 7.612086570933e-04 2.543204841219e+01
7.065000000000e+02 -3.187219973691e-01 7.591511766137e-04 2.545909601614e+01
7.067500000000e+02 -3.145330905819e-01 7.562861061881e-04 2.548659357072e+01
7.070000000000e+02 -3.103534868848e-01 7.526445047405e-04 2.551458295946e+01
7.072500000000e+02 -3.062391896001e-01 7.482733027492e-04 2.554310211838e+01
7.075000000000e+02 -3.022436183567e-01 7.432342440357e-04 2.557218471041e+01
7.077500000000e+02 -2.984170153092e-01 7.376024486055e-04 2.560185984617e+01
7.080000000000e+02 -2.948060168449e-01 7.314649268498e-04 2.563215155021e+01
7.082500000000e+02 -2.914533231319e-01 7.249184905098e-04 2.566307857855e+01
7.085000000000e+02 -2.883974958147e-01 7.180674851316e-04 2.569465429393e+01
7.087500000000e+02 -2.856728674017e-01 7.110216109430e-04 2.572688624038e+01
7.090000000000e+02 -2.833094929351e-01 7.038933107533e-04 2.575977628985e+01
7.092500000000e+02 -2.813331536392e-01 6.967955023052e-04 2.579332027160e+01
7.095000000000e+02 -2.797653515350e-01 6.898391273211e-04 2.582750821554e+01
7.097500000000e+02 -2.786232747887e-01 6.831311336174e-04 2.586232409601e+01
7.100000000000e+02 -2.779197100662e-01 6.767724615976e-04 2.589774597082e+01
7.102500000000e+02 -2.776629016840e-01 6.708564211756e-04 2.593374616413e+01
7.105000000000e+02 -2.778563206451e-01 6.654674326045e-04 2.597029113534e+01
7.107500000000e+02 -2.784984025988e-01 6.606800738012e-04 2.600734171459e+01
7.110000000000e+02 -2.795822666752e-01 6.565585370832e-04 2.604485336285e+01
7.112500000000e+02 -2.810954096267e-01 6.531563442173e-04 2.608277610250e+01
7.115000000000e+02 -2.830194950574e-01 6.505164488346e-04 2.612105485426e+01
7.117500000000e+02 -2.853302225330e-01 6.486715330742e-04 2.615962959202e+01
7.120000000000e+02 -2.879973451568e-01 6.476445246791e-04 2.619843551032e+01
7.122500000000e+02 -2.909848976264e-01 6.474492439308e-04 2.623740341800e+01
7.125000000000e+02 -2.942515805949e-01 6.480911101115e-04 2.627645973086e+01
7.127500000000e+02 -2.977514116356e-01 6.495678196369e-04 2.631552685800e+01
7.130000000000e+02 -3.014345874038e-01 6.518700153871e-04 2.635452362107e+01
7.132500000000e+02 -3.052484869410e-01 6.549816298675e-04 2.639336527574e+01
7.135000000000e+02 -3.091388821347e-01 6.588803642706e-04 2.643196416688e+01
7.137500000000e+02 -3.130511951830e-01 6.635380099669e-04 2.647023000158e+01
7.140000000000e+02 -3.169317893736e-01 6.689205035017e-04 2.650807015763e+01
7.142500000000e+02 -3.207292530886e-01 6.749881462412e-04 2.654539048798e+01
7.145000000000e+02 -3.243955456847e-01 6.816953937198e-04 2.658209551452e+01
7.147500000000e+02 -3.278870245284e-01 6.889910516637e-04 2.661808937734e+01
7.150000000000e+02 -3.311652546932e-01 6.968181154624e-04 2.665327612554e+01
7.152500000000e+02 -3.341976112354e-01 7.051140482227e-04 2.668756076141e+01
7.155000000000e+02 -3.369576439262e-01 7.138108454175e-04 2.672084964942e+01
7.157500000000e+02 -3.394252184953e-01 7.228354473077e-04 2.675305139553e+01
7.160000000000e+02 -3.415864403685e-01 7.321102534589e-04 2.678407773910e+01
7.162500000000e+02 -3.434334149628e-01 7.415536761134e-04 2.681384404669e+01
7.165000000000e+02 -3.449638465241e-01 7.510809646497e-04 2.684227023187e+01
7.167500000000e+02 -3.461805399208e-01 7.606050854733e-04 2.686928139210e+01
7.170000000000e+02 -3.470908095281e-01 7.700377194971e-04 2.689480866041e+01
7.172500000000e+02 -3.477058756621e-01 7.792903215872e-04 2.691878957783e+01
7.175000000000e+02 -3.480402134214e-01 7.882752634270e-04 2.694116879765e+01
7.177500000000e+02 -3.481108905487e-01 7.969069503434e-04 2.696189871951e+01
7.180000000000e+02 -3.479369530475e-01 8.051030311649e-04 2.698093961504e+01
7.182500000000e+02 -3.475387600487e-01 8.127854575000e-04 2.699826032812e+01
7.185000000000e+02 -3.469374033335e-01 8.198816746202e-04 2.701383818691e+01
7.187500000000e+02 -3.461540778089e-01 8.263255264988e-04 2.702765952954e+01
7.190000000000e+02 -3.452095502789e-01 8.320583047181e-04 2.703971944330e+01
7.192500000000e+02 -3.441236051308e-01 8.370293921106e-04 2.705002210028e+01
7.195000000000e+02 -3.429146190075e-01 8.411970239073e-04 2.705858031528e+01
7.197500000000e+02 -3.415991593434e-01 8.445285379796e-04 2.706541569979e+01
7.200000000000e+02 -3.401917603792e-01 8.470007024834e-04 2.707055803784e+01
7.202500000000e+02 -3.387047747988e-01 8.485994639700e-04 2.707404526632e+01
7.205000000000e+02 -3.371484361308e-01 8.493197323693e-04 2.707592273034e+01
7.207500000000e+02 -3.355310412240e-01 8.491646911567e-04 2.707624283244e+01
7.210000000000e+02 -3.338593071877e-01 8.481449979990e-04 2.707506435991e+01
7.212500000000e+02 -3.321388415245e-01 8.462777120733e-04 2.707245200088e+01
7.215000000000e+02 -3.303747402874e-01 8.435852919200e-04 2.706847538114e+01
7.217500000000e+02 -3.285721931042e-01 8.400943873355e-04 2.706320848404e+01
7.220000000000e+02 -3.267370884719e-01 8.358348384433e-04 2.705672876199e+01
7.222500000000e+02 -3.248765096401e-01 8.308388849118e-04 2.704911647562e+01
7.225000000000e+02 -3.229991015092e-01 8.251405155152e-04 2.704045359105e+01
7.227500000000e+02 -3.211151914250e-01 8.187751926281e-04 2.703082303206e+01
7.230000000000e+02 -3.192366509916e-01 8.117799216816e-04 2.702030792013e+01
7.232500000000e+02 -3.173764929363e-01 8.041936690384e-04 2.700899045775e+01
7.235000000000e+02 -3.155481684906e-01 7.960581850758e-04 2.699695118585e+01
7.237500000000e+02 -3.137646250109e-01 7.874190057666e-04 2.698426825248e+01
7.240000000000e+02 -3.120372041542e-01 7.783265742675e-04 2.697101634705e+01
7.242500000000e+02 -3.103744299614e-01 7.688372433411e-04 2.695726623760e+01
7.245000000000e+02 -3.087808451003e-01 7.590141787608e-04 2.694308378162e+01
7.247500000000e+02 -3.072559690416e-01 7.489279912035e-04 2.692852958634e+01
7.250000000000e+02 -3.057935340569e-01 7.386567818245e-04 2.691365821862e+01
7.252500000000e+02 -3.043810710364e-01 7.282856665864e-04 2.689851785822e+01
7.255000000000e+02 -3.029999343784e-01 7.179056980450e-04 2.688315003204e+01
7.257500000000e+02 -3.016258173323e-01 7.076120353570e-04 2.686758916882e+01
7.260000000000e+02 -3.002297374668e-01 6.975016288214e-04 2.685186257106e+01
7.262500000000e+02 -2.987794669448e-01 6.876703489032e-04 2.683599030243e+01
7.265000000000e+02 -2.972413036344e-01 6.782098789711e-04 2.681998532553e+01
7.267500000000e+02 -2.955820963026e-01 6.692043401674e-04 2.680385347426e+01
7.270000000000e+02 -2.937713325623e-01 6.607271630528e-04 2.678759375820e+01
7.272500000000e+02 -2.917831673591e-01 6.528382108039e-04 2.677119858943e+01
7.275000000000e+02 -2.895981939365e-01 6.455815573877e-04 2.675465416745e+01
7.277500000000e+02 -2.872048763055e-01 6.389838820981e-04 2.673794074308e+01
7.280000000000e+02 -2.846004562217e-01 6.330538894777e-04 2.672103307639e+01
7.282500000000e+02 -2.817912909877e-01 6.277825955415e-04 2.670390086802e+01
7.285000000000e+02 -2.787926139561e-01 6.231448282303e-04 2.668650915975e+01
7.287500000000e+02 -2.756277249737e-01 6.191014418302e-04 2.666881876013e+01
7.290000000000e+02 -2.723266222248e-01 6.156022836233e-04 2.665078672662e+01
7.292500000000e+02 -2.689243096393e-01 6.125898604775e-04 2.663236676430e+01
7.295000000000e+02 -2.654587659316e-01 6.100033691660e-04 2.661350967995e+01
7.297500000000e+02 -2.619689001006e-01 6.077823954416e-04 2.659416380858e+01
7.300000000000e+02 -2.584924931886e-01 6.058709731271e-04 2.657427542894e+01
7.302500000000e+02 -2.550644521917e-01 6.042207917992e-04 2.655378921797e+01
7.305000000000e+02 -2.517153392741e-01 6.027934775843e-04 2.653264863984e+01
7.307500000000e+02 -2.484704410814e-01 6.015621259084e-04 2.651079642853e+01
7.310000000000e+02 -2.453492957254e-01 6.005116960018e-04 2.648817500634e+01
7.312500000000e+02 -2.423657767018e-01 5.996384097060e-04 2.646472696240e+01
7.315000000000e+02 -2.395286312297e-01 5.989480379671e-04 2.644039546549e+01
7.317500000000e+02 -2.368424793856e-01 5.984534154571e-04 2.641512482434e+01
7.320000000000e+02 -2.343090487329e-01 5.981714395762e-04 2.638886092400e+01
7.322500000000e+02 -2.319285932768e-01 5.981197580630e-04 2.636155174720e+01
7.325000000000e+02 -2.297012836766e-01 5.983133863853e-04 2.633314778993e+01
7.327500000000e+02 -2.276285076678e-01 5.987617491652e-04 2.630360265025e+01
7.330000000000e+02 -2.257138499689e-01 5.994662271442e-04 2.627287344063e+01
7.332500000000e+02 -2.239637011630e-01 6.004185187101e-04 2.624092117624e+01
7.335000000000e+02 -2.223874460735e-01 6.015999640203e-04 2.620771121282e+01
7.337500000000e+02 -2.209971817913e-01 6.029818259563e-04 2.617321367022e+01
7.340000000000e+02 -2.198069408760e-01 6.045264076866e-04 2.613740357450e+01
7.342500000000e+02 -2.188315819931e-01 6.061890904895e-04 2.610026128690e+01
7.345000000000e+02 -2.180853168257e-01 6.079208682891e-04 2.606177249257e+01
7.347500000000e+02 -2.175801153553e-01 6.096711218311e-04 2.602192851098e+01
7.350000000000e+02 -2.173240205776e-01 6.113903897328e-04 2.598072615067e+01
7.352500000000e+02 -2.173196124981e-01 6.130329513427e-04 2.593816787559e+01
7.355000000000e+02 -2.175626866395e-01 6.145588447059e-04 2.589426166513e+01
7.357500000000e+02 -2.180412941164e-01 6.159351765983e-04 2.584902082113e+01
7.360000000000e+02 -2.187352502551e-01 6.171365535449e-04 2.580246396523e+01
7.362500000000e+02 -2.196161189199e-01 6.181446616100e-04 2.575461474083e+01
7.365000000000e+02 -2.206477197028e-01 6.189470831725e-04 2.570550164649e+01
7.367500000000e+02 -2.217870964924e-01 6.195353693228e-04 2.565515769345e+01
7.370000000000e+02 -2.229859177596e-01 6.199025158510e-04 2.560362030448e+01
7.372500000000e+02 -2.241921598215e-01 6.200404410428e-04 2.555093095298e+01
7.375000000000e+02 -2.253519896561e-01 6.199373773247e-04 2.549713494628e+01
7.377500000000e+02 -2.264116761905e-01 6.195754906113e-04 2.544228106527e+01
7.380000000000e+02 -2.273194591213e-01 6.189291660152e-04 2.538642144339e+01
7.382500000000e+02 -2.280271834510e-01 6.179640694630e-04 2.532961122892e+01
7.385000000000e+02 -2.284916254335e-01 6.166370182471e-04 2.527190825777e+01
7.387500000000e+02 -2.286755064288e-01 6.148966323040e-04 2.521337294363e+01
7.390000000000e+02 -2.285480208577e-01 6.126850887386e-04 2.515406784417e+01
7.392500000000e+02 -2.280850565762e-01 6.099404203919e-04 2.509405755874e+01
7.395000000000e+02 -2.272689450092e-01 6.065996464957e-04 2.503340830829e+01
7.397500000000e+02 -2.260880044984e-01 6.026021010211e-04 2.497218779894e+01
7.400000000000e+02 -2.245357936079e-01 5.978930502093e-04 2.491046489961e+01
7.402500000000e+02 -2.226102312758e-01 5.924271938439e-04 2.484830934433e+01
7.405000000000e+02 -2.203127581168e-01 5.861717441846e-04 2.478579157392e+01
7.407500000000e+02 -2.176474948293e-01 5.791090534800e-04 2.472298244710e+01
7.410000000000e+02 -2.146205359156e-01 5.712384921881e-04 2.465995300133e+01
7.412500000000e+02 -2.112395251979e-01 5.625774475280e-04 2.459677431835e+01
7.415000000000e+02 -2.075133798324e-01 5.531615250714e-04 2.453351730450e+01
7.417500000000e+02 -2.034523059454e-01 5.430439090635e-04 2.447025256376e+01
7.420000000000e+02 -1.990679837603e-01 5.322937959333e-04 2.440705024757e+01
7.422500000000e+02 -1.943740234002e-01 5.209942825424e-04 2.434397998605e+01
7.425000000000e+02 -1.893864488184e-01 5.092397240650e-04 2.428111078072e+01
7.427500000000e+02 -1.841242855010e-01 4.971327444686e-04 2.421851092752e+01
7.430000000000e+02 -1.786100619797e-01 4.847812232753e-04 2.415624794652e+01
7.432500000000e+02 -1.728703166934e-01 4.722953379658e-04 2.409438850030e+01
7.435000000000e+02 -1.669358066580e-01 4.597847981151e-04 2.403299830300e+01
7.437500000000e+02 -1.608415998924e-01 4.473565133629e-04 2.397214200297e+01
7.440000000000e+02 -1.546269222046e-01 4.351127406280e-04 2.391188303447e+01
7.442500000000e+02 -1.483346660647e-01 4.231497002587e-04 2.385228345854e+01
7.445000000000e+02 -1.420107897902e-01 4.115567836346e-04 2.379340372818e+01
7.447500000000e+02 -1.357033728426e-01 4.004161518527e-04 2.373530248381e+01
7.450000000000e+02 -1.294616372372e-01 3.898028084119e-04 2.367803624695e+01
7.452500000000e+02 -1.233347402990e-01 3.797848670737e-04 2.362165917085e+01
7.455000000000e+02 -1.173706376599e-01 3.704240602468e-04 2.356622270548e+01
7.457500000000e+02 -1.116148966668e-01 3.617762175526e-04 2.351177530893e+01
7.460000000000e+02 -1.061096031235e-01 3.538916607642e-04 2.345836217382e+01
7.462500000000e+02 -1.008924616068e-01 3.468154481285e-04 2.340602491947e+01
7.465000000000e+02 -9.599601716449e-02 3.405873042766e-04 2.335480137025e+01
7.467500000000e+02 -9.144712546153e-02 3.352412928646e-04 2.330472534302e+01
7.470000000000e+02 -8.726661582783e-02 3.308052109483e-04 2.325582650729e+01
7.472500000000e+02 -8.346922232487e-02 3.272996386970e-04 2.320813023430e+01
7.475000000000e+02 -8.006367846151e-02 3.247368230877e-04 2.316165755388e+01
7.477500000000e+02 -7.705299083235e-02 3.231194852606e-04 2.311642514157e+01
7.480000000000e+02 -7.443488540706e-02 3.224396421462e-04 2.307244531004e+01
7.482500000000e+02 -7.220231792146e-02 3.226774501030e-04 2.302972608387e+01
7.485000000000e+02 -7.034403532738e-02 3.238003281428e-04 2.298827128259e+01
7.487500000000e+02 -6.884518212240e-02 3.257624464187e-04 2.294808060852e+01
7.490000000000e+02 -6.768783340443e-02 3.285045944811e-04 2.290914978058e+01
7.492500000000e+02 -6.685149964482e-02 3.319545447611e-04 2.287147064596e+01
7.495000000000e+02 -6.631355265873e-02 3.360278043767e-04 2.283503131657e+01
7.497500000000e+02 -6.604953266889e-02 3.406289437412e-04 2.279981629098e+01
7.500000000000e+02 -6.603340287980e-02 3.456533355410e-04 2.276580659627e+01
7.502500000000e+02 -6.623767813805e-02 3.509892578995e-04 2.273297989836e+01
7.505000000000e+02 -6.663352212608e-02 3.565201568461e-04 2.270131065858e+01
7.507500000000e+02 -6.719077357933e-02 3.621273286385e-04 2.267077027141e+01
7.510000000000e+02 -6.787794422134e-02 3.676926096341e-04 2.264132719125e+01
7.512500000000e+02 -6.866225171962e-02 3.731008949512e-04 2.261294715071e+01
7.515000000000e+02 -6.950964956080e-02 3.782426723827e-04 2.258559332694e+01
7.517500000000e+02 -7.038492890740e-02 3.830162980687e-04 2.255922658347e+01
7.520000000000e+02 -7.125186748640e-02 3.873298338568e-04 2.253380567634e+01
7.522500000000e+02 -7.207349530362e-02 3.911024838855e-04 2.250928761005e+01
7.525000000000e+02 -7.281240897712e-02 3.942657729415e-04 2.248562791294e+01
7.527500000000e+02 -7.343119022771e-02 3.967641715922e-04 2.246278101702e+01
7.530000000000e+02 -7.389286908618e-02 3.985554048562e-04 2.244070057265e+01
7.532500000000e+02 -7.416149189802e-02 3.996101711919e-04 2.241933997994e+01
7.535000000000e+02 -7.420265829202e-02 3.999117571122e-04 2.239865267703e+01
7.537500000000e+02 -7.398413908180e-02 3.994551161835e-04 2.237859272470e+01
7.540000000000e+02 -7.347643645042e-02 3.982458751855e-04 2.235911521673e+01
7.542500000000e+02 -7.265330505388e-02 3.962991819883e-04 2.234017667070e+01
7.545000000000e+02 -7.149226826868e-02 3.936382956021e-04 2.232173566616e+01
7.547500000000e+02 -6.997497697229e-02 3.902933848425e-04 2.230375310735e+01
7.550000000000e+02 -6.808756313311e-02 3.863001005597e-04 2.228619287753e+01
7.552500000000e+02 -6.582080119856e-02 3.816984360778e-04 2.226902204890e+01
7.555000000000e+02 -6.317024698544e-02 3.765313908112e-04 2.225221147510e+01
7.557500000000e+02 -6.013621221357e-02 3.708443585939e-04 2.223573608352e+01
7.560000000000e+02 -5.672363317849e-02 3.646840166550e-04 2.221957509224e+01
7.562500000000e+02 -5.294190161037e-02 3.580974916965e-04 2.220371249089e+01
7.565000000000e+02 -4.880455197438e-02 3.511318897920e-04 2.218813714044e+01
7.567500000000e+02 -4.432891928640e-02 3.438336779331e-04 2.217284302121e+01
7.570000000000e+02 -3.953570894560e-02 3.362481607498e-04 2.215782920029e+01
7.572500000000e+02 -3.444859500551e-02 3.284193400421e-04 2.214310010890e+01
7.575000000000e+02 -2.909374520253e-02 3.203896112853e-04 2.212866543698e+01
7.577500000000e+02 -2.349934483594e-02 3.121995000531e-04 2.211453993625e+01
7.580000000000e+02 -1.769519115524e-02 3.038873898967e-04 2.210074356703e+01
7.582500000000e+02 -1.171222125361e-02 2.954893491960e-04 2.208730099048e+01
7.585000000000e+02 -5.582162198046e-03 2.870388911097e-04 2.207424164631e+01
7.587500000000e+02 6.628706769720e-04 2.785668135202e-04 2.206159909889e+01
7.590000000000e+02 6.990650740670e-03 2.701009959471e-04 2.204941104190e+01
7.592500000000e+02 1.336916109146e-02 2.616662596141e-04 2.203771858548e+01
7.595000000000e+02 1.976681547172e-02 2.532842577648e-04 2.202656593171e+01
7.597500000000e+02 2.615265451065e-02 2.449734104259e-04 2.201600004510e+01
7.600000000000e+02 3.249656496389e-02 2.367489092554e-04 2.200606983707e+01
7.602500000000e+02 3.876939168971e-02 2.286228142059e-04 2.199682593229e+01
7.605000000000e+02 4.494310252001e-02 2.206042071266e-04 2.198832001444e+01
7.607500000000e+02 5.099092336551e-02 2.126994816429e-04 2.198060409939e+01
7.610000000000e+02 5.688744075680e-02 2.049126816458e-04 2.197373028545e+01
7.612500000000e+02 6.260873353077e-02 1.972459557546e-04 2.196775002288e+01
7.615000000000e+02 6.813252525079e-02 1.897000503585e-04 2.196271344177e+01
7.617500000000e+02 7.343828999488e-02 1.822748954788e-04 2.195866908457e+01
7.620000000000e+02 7.850740978480e-02 1.749702178781e-04 2.195566322778e+01
7.622500000000e+02 8.332335093302e-02 1.677861553545e-04 2.195373925822e+01
7.625000000000e+02 8.787179673938e-02 1.607238813769e-04 2.195293746952e+01
7.627500000000e+02 9.214083200412e-02 1.537861613276e-04 2.195329447550e+01
7.630000000000e+02 9.612112357119e-02 1.469778341136e-04 2.195484266645e+01
7.632500000000e+02 9.980605588733e-02 1.403064694793e-04 2.195761015695e+01
7.635000000000e+02 1.031919216255e-01 1.337825793190e-04 2.196162010521e+01
7.637500000000e+02 1.062780281451e-01 1.274197177866e-04 2.196689079776e+01
7.640000000000e+02 1.090668373705e-01 1.212347368325e-04 2.197343509559e+01
7.642500000000e+02 1.115640419536e-01 1.152475730529e-04 2.198126040196e+01
7.645000000000e+02 1.137786015826e-01 1.094810421433e-04 2.199036865975e+01
7.647500000000e+02 1.157227786878e-01 1.039607084792e-04 2.200075597810e+01
7.650000000000e+02 1.174120733241e-01 9.871433009682e-05 2.201241297407e+01
7.652500000000e+02 1.188651573138e-01 9.377130800031e-05 2.202532441929e+01
7.655000000000e+02 1.201037159470e-01 8.916192205909e-05 2.203946972629e+01
7.657500000000e+02 1.211522766032e-01 8.491661033164e-05 2.205482269855e+01
7.660000000000e+02 1.220379401851e-01 8.106506134765e-05 2.207135202573e+01
7.662500000000e+02 1.227900952111e-01 7.763531249984e-05 2.208902140007e+01
7.665000000000e+02 1.234400766358e-01 7.465284950740e-05 2.210778963887e+01
7.667500000000e+02 1.240207523227e-01 7.213959035664e-05 2.212761127857e+01
7.670000000000e+02 1.245660906282e-01 7.011298633956e-05 2.214843676554e+01
7.672500000000e+02 1.251106974418e-01 6.858515228404e-05 2.217021272854e+01
7.675000000000e+02 1.256892919552e-01 6.756196880638e-05 2.219288264007e+01
7.677500000000e+02 1.263361940019e-01 6.704238086173e-05 2.221638706730e+01
7.680000000000e+02 1.270847817326e-01 6.701773507525e-05 2.224066420213e+01
7.682500000000e+02 1.279669720163e-01 6.747132971216e-05 2.226565012771e+01
7.685000000000e+02 1.290126766524e-01 6.837796874195e-05 2.229127956553e+01
7.687500000000e+02 1.302493134849e-01 6.970380129326e-05 2.231748620195e+01
7.690000000000e+02 1.317013446362e-01 7.140637820881e-05 2.234420297133e+01
7.692500000000e+02 1.333898300295e-01 7.343467506277e-05 2.237136286955e+01
7.695000000000e+02 1.353320797399e-01 7.572953390549e-05 2.239889900148e+01
7.697500000000e+02 1.375413062781e-01 7.822412455242e-05 2.242674528003e+01
7.700000000000e+02 1.400263864934e-01 8.084468462227e-05 2.245483673454e+01
7.702500000000e+02 1.427916839486e-01 8.351142846089e-05 2.248310968203e+01
7.705000000000e+02 1.458369145471e-01 8.613956214861e-05 2.251150236873e+01
7.707500000000e+02 1.491571220197e-01 8.864054721561e-05 2.253995506336e+01
7.710000000000e+02 1.527427119254e-01 9.092341480660e-05 2.256841037737e+01
7.712500000000e+02 1.565795595516e-01 9.289622026004e-05 2.259681349981e+01
7.715000000000e+02 1.606492179534e-01 9.446759159119e-05 2.262511226209e+01
7.717500000000e+02 1.649291571554e-01 9.554832200167e-05 2.265325750897e+01
7.720000000000e+02 1.693931168584e-01 9.605305666677e-05 2.268120305397e+01
7.722500000000e+02 1.740115095804e-01 9.590191647725e-05 2.270890579855e+01
7.725000000000e+02 1.787518916853e-01 9.502216200041e-05 2.273632576902e+01
7.727500000000e+02 1.835794976689e-01 9.334977906080e-05 2.276342614821e+01
7.730000000000e+02 1.884578240506e-01 9.083098052356e-05 2.279017329681e+01
7.732500000000e+02 1.933492745118e-01 8.742363185424e-05 2.281653654112e+01
7.735000000000e+02 1.982158166188e-01 8.309840240489e-05 2.284248843532e+01
7.737500000000e+02 2.030196996658e-01 7.783988148159e-05 2.286800429657e+01
7.740000000000e+02 2.077241593679e-01 7.164744088106e-05 2.289306252365e+01
7.742500000000e+02 2.122941530410e-01 6.453584893480e-05 2.291764412001e+01
7.745000000000e+02 2.166970584322e-01 5.653556180196e-05 2.294173291105e+01
7.747500000000e+02 2.209033745325e-01 4.769281986585e-05 2.296531516291e+01
7.750000000000e+02 2.248873576071e-01 3.806939732425e-05 2.298837969388e+01
7.752500000000e+02 2.286276212332e-01 2.774202847493e-05 2.301091769699e+01
7.755000000000e+02 2.321076564403e-01 1.680150118450e-05 2.303292261815e+01
7.757500000000e+02 2.353162727654e-01 5.351305947032e-06 2.305439015116e+01
7.760000000000e+02 2.382479408504e-01 -6.493677864686e-06 2.307531816109e+01
7.762500000000e+02 2.409030281577e-01 -1.860908878856e-05 2.309570663004e+01
7.765000000000e+02 2.432879172053e-01 -3.086314899280e-05 2.311555769956e+01
7.767500000000e+02 2.454149993593e-01 -4.311913564437e-05 2.313487566261e+01
7.770000000000e+02 2.473025336519e-01 -5.523773964648e-05 2.315366702207e+01
7.772500000000e+02 2.489743673533e-01 -6.707974869652e-05 2.317194053055e+01
7.775000000000e+02 2.504595118850e-01 -7.850881731934e-05 2.318970737257e+01
7.777500000000e+02 2.517915874778e-01 -8.939426180435e-05 2.320698110824e+01
7.780000000000e+02 2.530081174569e-01 -9.961383132772e-05 2.322377803771e+01
7.782500000000e+02 2.541497155172e-01 -1.090563902306e-04 2.324011721434e+01
7.785000000000e+02 2.552591528886e-01 -1.176244804339e-04 2.325602067729e+01
7.787500000000e+02 2.563803564219e-01 -1.252365981722e-04 2.327151349632e+01
7.790000000000e+02 2.575573127953e-01 -1.318291439534e-04 2.328662418951e+01
7.792500000000e+02 2.588329770549e-01 -1.373580311675e-04 2.330138459585e+01
7.795000000000e+02 2.602481286715e-01 -1.417998770166e-04 2.331583034801e+01
7.797500000000e+02 2.618402983415e-01 -1.451528183537e-04 2.333000072488e+01
7.800000000000e+02 2.636426974317e-01 -1.474367462569e-04 2.334393900722e+01
7.802500000000e+02 2.656832649389e-01 -1.486930194827e-04 2.335769243488e+01
7.805000000000e+02 2.679838315453e-01 -1.489836298178e-04 2.337131222604e+01
7.807500000000e+02 2.705593801985e-01 -1.483898825169e-04 2.338485372577e+01
7.810000000000e+02 2.734175100536e-01 -1.470104899693e-04 2.339837622969e+01
7.812500000000e+02 2.765580702758e-01 -1.449593793016e-04 2.341194296329e+01
7.815000000000e+02 2.799729878908e-01 -1.423629727076e-04 2.342562090912e+01
7.817500000000e+02 2.836463081292e-01 -1.393569398005e-04 2.343948057690e+01
7.820000000000e+02 2.875544575339e-01 -1.360827881674e-04 2.345359577981e+01
7.822500000000e+02 2.916667073606e-01 -1.326841993241e-04 2.346804330963e+01
7.825000000000e+02 2.959458705842e-01 -1.293032003463e-04 2.348290246393e+01
7.827500000000e+02 3.003491525590e-01 -1.260763652957e-04 2.349825476415e+01
7.830000000000e+02 3.048292144137e-01 -1.231310136345e-04 2.351418337726e+01
7.832500000000e+02 3.093353481773e-01 -1.205816280833e-04 2.353077260763e+01
7.835000000000e+02 3.138148031820e-01 -1.185265407004e-04 2.354810731349e+01
7.837500000000e+02 3.182141297071e-01 -1.170450497221e-04 2.356627237255e+01
7.840000000000e+02 3.224805908003e-01 -1.161949842664e-04 2.358535198661e+01
7.842500000000e+02 3.265635475595e-01 -1.160109063651e-04 2.360542910482e+01
7.845000000000e+02 3.304157754655e-01 -1.165029226262e-04 2.362658469589e+01
7.847500000000e+02 3.339946634767e-01 -1.176562817858e-04 2.364889716681e+01
7.850000000000e+02 3.372632832728e-01 -1.194316937926e-04 2.367244169866e+01
7.852500000000e+02 3.401912522300e-01 -1.217664047545e-04 2.369728956095e+01
7.855000000000e+02 3.427553959396e-01 -1.245760908890e-04 2.372350757469e+01
7.857500000000e+02 3.449401662200e-01 -1.277574038105e-04 2.375115747338e+01
7.860000000000e+02 3.467378320821e-01 -1.311912014038e-04 2.378029539562e+01
7.862500000000e+02 3.481484042228e-01 -1.347462742213e-04 2.381097135095e+01
7.865000000000e+02 3.491793519737e-01 -1.382835780524e-04 2.384322881300e+01
7.867500000000e+02 3.498450802011e-01 -1.416606844945e-04 2.387710431026e+01
7.870000000000e+02 3.501662179238e-01 -1.447364094309e-04 2.391262709810e+01
7.872500000000e+02 3.501687464117e-01 -1.473754328205e-04 2.394981892685e+01
7.875000000000e+02 3.498829816472e-01 -1.494527077282e-04 2.398869383136e+01
7.877500000000e+02 3.493424789912e-01 -1.508576604664e-04 2.402925803925e+01
7.880000000000e+02 3.485828749110e-01 -1.514978547355e-04 2.407150992446e+01
7.882500000000e+02 3.476407086826e-01 -1.513017838115e-04 2.411544004390e+01
7.885000000000e+02 3.465522889514e-01 -1.502215239887e-04 2.416103123284e+01
7.887500000000e+02 3.453526375096e-01 -1.482343563150e-04 2.420825878349e+01
7.890000000000e+02 3.440745261760e-01 -1.453433915568e-04 2.425709066079e+01
7.892500000000e+02 3.427477018872e-01 -1.415775535926e-04 2.430748779778e+01
7.895000000000e+02 3.413982820682e-01 -1.369905246543e-04 2.435940440523e+01
7.897500000000e+02 3.400483910598e-01 -1.316589913084e-04 2.441278835488e+01
7.900000000000e+02 3.387160410025e-01 -1.256799686548e-04 2.446758156579e+01
7.902500000000e+02 3.374152770045e-01 -1.191675296105e-04 2.452372043286e+01
7.905000000000e+02 3.361565892457e-01 -1.122488757804e-04 2.458113624091e+01
7.907500000000e+02 3.349475771343e-01 -1.050599478359e-04 2.463975562462e+01
7.910000000000e+02 3.337938233829e-01 -9.774075955968e-05 2.469950097459e+01
7.912500000000e+02 3.326999408381e-01 -9.043078635122e-05 2.476029087841e+01
7.915000000000e+02 3.316707183884e-01 -8.326427904035e-05 2.482204051669e+01
7.917500000000e+02 3.307122790061e-01 -7.636583687864e-05 2.488466205380e+01
7.920000000000e+02 3.298331588571e-01 -6.984662925662e-05 2.494806498491e+01
7.922500000000e+02 3.290452418053e-01 -6.380132074102e-05 2.501215651319e+01
7.925000000000e+02 3.283643924945e-01 -5.830581165004e-05 2.507684178123e+01
7.927500000000e+02 3.278107942105e-01 -5.341603659976e-05 2.514202416324e+01
7.930000000000e+02 3.274089046291e-01 -4.916780082817e-05 2.520760554623e+01
7.932500000000e+02 3.271869504781e-01 -4.557763908748e-05 2.527348643294e+01
7.935000000000e+02 3.271760486573e-01 -4.264474552950e-05 2.533956613151e+01
7.937500000000e+02 3.274089581432e-01 -4.035380076084e-05 2.540574296530e+01
7.940000000000e+02 3.279184490176e-01 -3.867836802115e-05 2.547191420760e+01
7.942500000000e+02 3.287355432504e-01 -3.758493088503e-05 2.553797634858e+01
7.945000000000e+02 3.298875405250e-01 -3.703689542375e-05 2.560382494965e+01
7.947500000000e+02 3.313961611334e-01 -3.699869784926e-05 2.566935490686e+01
7.950000000000e+02 3.332757187169e-01 -3.743933173427e-05 2.573446027259e+01
7.952500000000e+02 3.355316550970e-01 -3.833539896742e-05 2.579903454504e+01
7.955000000000e+02 3.381593295519e-01 -3.967315159626e-05 2.586297054194e+01
7.957500000000e+02 3.411433043004e-01 -4.144961262151e-05 2.592616060462e+01
7.960000000000e+02 3.444571049799e-01 -4.367262388163e-05 2.598849682016e+01
7.962500000000e+02 3.480634242781e-01 -4.635977579132e-05 2.604987108437e+01
7.965000000000e+02 3.519148732418e-01 -4.953630943514e-05 2.611017545688e+01
7.967500000000e+02 3.559551518296e-01 -5.323232473765e-05 2.616930247204e+01
7.970000000000e+02 3.601206533302e-01 -5.747922506993e-05 2.622714561721e+01
7.972500000000e+02 3.643423670840e-01 -6.230571813064e-05 2.628359970007e+01
7.975000000000e+02 3.685480996793e-01 -6.773378654630e-05 2.633856147261e+01
7.977500000000e+02 3.726648634490e-01 -7.377463003596e-05 2.639193023762e+01
7.980000000000e+02 3.766213996303e-01 -8.042501066613e-05 2.644360858444e+01
7.982500000000e+02 3.803507030928e-01 -8.766432738954e-05 2.649350303174e+01
7.985000000000e+02 3.837925095468e-01 -9.545210969836e-05 2.654152484238e+01
7.987500000000e+02 3.868955929859e-01 -1.037266604006e-04 2.658759090773e+01
7.990000000000e+02 3.896197941899e-01 -1.124048071203e-04 2.663162443907e+01
7.992500000000e+02 3.919376425529e-01 -1.213825991145e-04 2.667355586573e+01
7.995000000000e+02 3.938354611129e-01 -1.305371541531e-04 2.671332368740e+01
7.997500000000e+02 3.953138650884e-01 -1.397297196624e-04 2.675087514398e+01
8.000000000000e+02 3.963875282757e-01 -1.488097174333e-04 2.678616700008e+01
8.002500000000e+02 3.970842020806e-01 -1.576197440124e-04 2.681916623682e+01
8.005000000000e+02 3.974429939925e-01 -1.660014043985e-04 2.684985053622e+01
8.007500000000e+02 3.975119420131e-01 -1.738015859233e-04 2.687820877023e+01
8.010000000000e+02 3.973450176613e-01 -1.808789106646e-04 2.690424139532e+01
8.012500000000e+02 3.969988101734e-01 -1.871101484364e-04 2.692796053742e+01
8.015000000000e+02 3.965290428055e-01 -1.923959281007e-04 2.694939010102e+01
8.017500000000e+02 3.959872761994e-01 -1.966655077297e-04 2.696856560112e+01
8.020000000000e+02 3.954180204283e-01 -1.998801035722e-04 2.698553394359e+01
8.022500000000e+02 3.948565759895e-01 -2.020347533071e-04 2.700035288127e+01
8.025000000000e+02 3.943277240051e-01 -2.031580574911e-04 2.701309044669e+01
8.027500000000e+02 3.938454108232e-01 -2.033098602662e-04 2.702382427325e+01
8.030000000000e+02 3.934134926896e-01 -2.025772011481e-04 2.703264061226e+01
8.032500000000e+02 3.930273372566e-01 -2.010683900751e-04 2.703963353546e+01
8.035000000000e+02 3.926762298323e-01 -1.989060055569e-04 2.704490375482e+01
8.037500000000e+02 3.923461894950e-01 -1.962189780891e-04 2.704855772230e+01
8.040000000000e+02 3.920230046478e-01 -1.931346375829e-04 2.705070637837e+01
8.042500000000e+02 3.916950545798e-01 -1.897711408010e-04 2.705146421859e+01
8.045000000000e+02 3.913557162516e-01 -1.862312497866e-04 2.705094802780e+01
8.047500000000e+02 3.910050258832e-01 -1.825975292670e-04 2.704927597786e+01
8.050000000000e+02 3.906505126966e-01 -1.789295970212e-04 2.704656637410e+01
8.052500000000e+02 3.903070744950e-01 -1.752634723934e-04 2.704293681415e+01
8.055000000000e+02 3.899959824544e-01 -1.716130381568e-04 2.703850297537e+01
8.057500000000e+02 3.897431037071e-01 -1.679733825860e-04 2.703337770994e+01
8.060000000000e+02 3.895765528201e-01 -1.643256198994e-04 2.702767016785e+01
8.062500000000e+02 3.895240133134e-01 -1.606426231001e-04 2.702148471117e+01
8.065000000000e+02 3.896099787139e-01 -1.568951484581e-04 2.701492016220e+01
8.067500000000e+02 3.898531686906e-01 -1.530577150014e-04 2.700806898640e+01
8.070000000000e+02 3.902643456243e-01 -1.491136992359e-04 2.700101653079e+01
8.072500000000e+02 3.908447036328e-01 -1.450592544172e-04 2.699384053381e+01
8.075000000000e+02 3.915849398297e-01 -1.409056475481e-04 2.698661038909e+01
8.077500000000e+02 3.924650817833e-01 -1.366800583559e-04 2.697938687533e+01
8.080000000000e+02 3.934550580747e-01 -1.324246651374e-04 2.697222173889e+01
8.082500000000e+02 3.945159775299e-01 -1.281943392324e-04 2.696515765488e+01
8.085000000000e+02 3.956019998817e-01 -1.240530543220e-04 2.695822786686e+01
8.087500000000e+02 3.966627283419e-01 -1.200695708410e-04 2.695145647374e+01
8.090000000000e+02 3.976459191224e-01 -1.163125286583e-04 2.694485823258e+01
8.092500000000e+02 3.985004071978e-01 -1.128456197881e-04 2.693843904571e+01
8.095000000000e+02 3.991790063669e-01 -1.097229386407e-04 2.693219594658e+01
8.097500000000e+02 3.996412566168e-01 -1.069851082278e-04 2.692611777037e+01
8.100000000000e+02 3.998557606238e-01 -1.046562181305e-04 2.692018532581e+01
8.102500000000e+02 3.998019717042e-01 -1.027420403602e-04 2.691437224706e+01
8.105000000000e+02 3.994712180033e-01 -1.012294070536e-04 2.690864536677e+01
8.107500000000e+02 3.988668739537e-01 -1.000870833636e-04 2.690296569480e+01
8.110000000000e+02 3.980035647575e-01 -9.926790168669e-05 2.689728897398e+01
8.112500000000e+02 3.969054594859e-01 -9.871223139999e-05 2.689156660954e+01
8.115000000000e+02 3.956037132776e-01 -9.835246134157e-05 2.688574643412e+01
8.117500000000e+02 3.941332962817e-01 -9.811828714265e-05 2.687977358488e+01
8.120000000000e+02 3.925294587804e-01 -9.794230024221e-05 2.687359104290e+01
8.122500000000e+02 3.908242079228e-01 -9.776553966831e-05 2.686714035738e+01
8.125000000000e+02 3.890431544287e-01 -9.754245233137e-05 2.686036223743e+01
8.127500000000e+02 3.872030924888e-01 -9.724471108826e-05 2.685319680010e+01
8.130000000000e+02 3.853106232713e-01 -9.686357564877e-05 2.684558394280e+01
8.132500000000e+02 3.833619728551e-01 -9.641037430364e-05 2.683746368178e+01
8.135000000000e+02 3.813441063759e-01 -9.591508671419e-05 2.682877612929e+01
8.137500000000e+02 3.792369714410e-01 -9.542301777757e-05 2.681946176830e+01
8.140000000000e+02 3.770166541400e-01 -9.498979132570e-05 2.680946170210e+01
8.142500000000e+02 3.746590742981e-01 -9.467515059295e-05 2.679871774115e+01
8.145000000000e+02 3.721437547765e-01 -9.453624893203e-05 2.678717280051e+01
8.147500000000e+02 3.694572213453e-01 -9.462100349817e-05 2.677477135835e+01
8.150000000000e+02 3.665956154850e-01 -9.496225881500e-05 2.676145977200e+01
8.152500000000e+02 3.635661695696e-01 -9.557336625253e-05 2.674718687193e+01
8.155000000000e+02 3.603873869450e-01 -9.644563775774e-05 2.673190451730e+01
8.157500000000e+02 3.570879058253e-01 -9.754799231026e-05 2.671556793033e+01
8.160000000000e+02 3.537041927689e-01 -9.882887374517e-05 2.669813611336e+01
8.162500000000e+02 3.502773643251e-01 -1.002198040244e-04 2.667957213431e+01
8.165000000000e+02 3.468495939741e-01 -1.016408496249e-04 2.665984303664e+01
8.167500000000e+02 3.434605188965e-01 -1.030068208351e-04 2.663891978917e+01
8.170000000000e+02 3.401441421620e-01 -1.042336365135e-04 2.661677694630e+01
8.172500000000e+02 3.369265798764e-01 -1.052441841590e-04 2.659339230295e+01
8.175000000000e+02 3.338249445117e-01 -1.059729793923e-04 2.656874625274e+01
8.177500000000e+02 3.308473827254e-01 -1.063692813205e-04 2.654282144079e+01
8.180000000000e+02 3.279942539947e-01 -1.063983027853e-04 2.651560216739e+01
8.182500000000e+02 3.252601442892e-01 -1.060407100996e-04 2.648707421912e+01
8.185000000000e+02 3.226364367797e-01 -1.052905318364e-04 2.645722457949e+01
8.187500000000e+02 3.201139670167e-01 -1.041519455175e-04 2.642604163679e+01
8.190000000000e+02 3.176854278535e-01 -1.026355468891e-04 2.639351530959e+01
8.192500000000e+02 3.153471213801e-01 -1.007546349658e-04 2.635963763820e+01
8.195000000000e+02 3.130998780843e-01 -9.852193556088e-05 2.632440323148e+01
8.197500000000e+02 3.109489873643e-01 -9.594729920275e-05 2.628781005792e+01
8.200000000000e+02 3.089032374696e-01 -9.303647324248e-05 2.624985995305e+01
8.202500000000e+02 3.069731885462e-01 -8.979112467144e-05 2.621055931072e+01
8.205000000000e+02 3.051690146331e-01 -8.620985370284e-05 2.616991936658e+01
8.207500000000e+02 3.034982088108e-01 -8.229003913412e-05 2.612795644287e+01
8.210000000000e+02 3.019635126112e-01 -7.803008518789e-05 2.608469195514e+01
8.212500000000e+02 3.005613959068e-01 -7.343160009662e-05 2.604015204411e+01
8.215000000000e+02 2.992812585619e-01 -6.850132368974e-05 2.599436716941e+01
8.217500000000e+02 2.981054905681e-01 -6.325230592921e-05 2.594737144659e+01
8.220000000000e+02 2.970103379972e-01 -5.770425309262e-05 2.589920202291e+01
8.222500000000e+02 2.959674754063e-01 -5.188317824625e-05 2.584989825327e+01
8.225000000000e+02 2.949460069159e-01 -4.582012114905e-05 2.579950114171e+01
8.227500000000e+02 2.939146602631e-01 -3.954946756914e-05 2.574805278315e+01
8.230000000000e+02 2.928438626005e-01 -3.310707954738e-05 2.569559610619e+01
8.232500000000e+02 2.917074918458e-01 -2.652848373374e-05 2.564217460934e+01
8.235000000000e+02 2.904840627039e-01 -1.984740064451e-05 2.558783255913e+01
8.237500000000e+02 2.891573349882e-01 -1.309476734093e-05 2.553261508825e+01
8.240000000000e+02 2.877162619116e-01 -6.298322935442e-06 2.547656868271e+01
8.242500000000e+02 2.861544729428e-01 5.172648349588e-07 2.541974149869e+01
8.245000000000e+02 2.844693304655e-01 7.329842491192e-06 2.536218392285e+01
8.247500000000e+02 2.826608786024e-01 1.411891054822e-05 2.530394887440e+01
8.250000000000e+02 2.807307494983e-01 2.086471177519e-05 2.524509219220e+01
8.252500000000e+02 2.786813423380e-01 2.754741208483e-05 2.518567274341e+01
8.255000000000e+02 2.765152332698e-01 3.414650065209e-05 2.512575250357e+01
8.257500000000e+02 2.742350449592e-01 4.064048624403e-05 2.506539637107e+01
8.260000000000e+02 2.718436164028e-01 4.700688794865e-05 2.500467193871e+01
8.262500000000e+02 2.693444495331e-01 5.322246677312e-05 2.494364911428e+01
8.265000000000e+02 2.667423866161e-01 5.926358539916e-05 2.488239966593e+01
8.267500000000e+02 2.640442433962e-01 6.510655258931e-05 2.482099677190e+01
8.270000000000e+02 2.612593207665e-01 7.072781417431e-05 2.475951455433e+01
8.272500000000e+02 2.583997390602e-01 7.610393937488e-05 2.469802769952e+01
8.275000000000e+02 2.554803906487e-01 8.121130525857e-05 2.463661112814e+01
8.277500000000e+02 2.525185456513e-01 8.602555132114e-05 2.457533974732e+01
8.280000000000e+02 2.495332071174e-01 9.052088591033e-05 2.451428833671e+01
8.282500000000e+02 2.465441550993e-01 9.466935519625e-05 2.445353146033e+01
8.285000000000e+02 2.435708515432e-01 9.844026267782e-05 2.439314343970e+01
8.287500000000e+02 2.406314078974e-01 1.017999033403e-04 2.433319839692e+01
8.290000000000e+02 2.377415473953e-01 1.047116992889e-04 2.427377020376e+01
8.292500000000e+02 2.349138955635e-01 1.071369204829e-04 2.421493248373e+01
8.295000000000e+02 2.321574780021e-01 1.090359178582e-04 2.415675848520e+01
8.297500000000e+02 2.294775423237e-01 1.103697878769e-04 2.409932084750e+01
8.300000000000e+02 2.268757530651e-01 1.111026139492e-04 2.404269137038e+01
8.302500000000e+02 2.243505878995e-01 1.112037708863e-04 2.398694060055e+01
8.305000000000e+02 2.218979225633e-01 1.106502861598e-04 2.393213734264e+01
8.307500000000e+02 2.195117792861e-01 1.094291201951e-04 2.387834820610e+01
8.310000000000e+02 2.171850053272e-01 1.075390237927e-04 2.382563702885e+01
8.312500000000e+02 2.149099131897e-01 1.049919311036e-04 2.377406437448e+01
8.315000000000e+02 2.126787358025e-01 1.018137110334e-04 2.372368699277e+01
8.317500000000e+02 2.104839553888e-01 9.804438951933e-05 2.367455748466e+01
8.320000000000e+02 2.083183842674e-01 9.373763581695e-05 2.362672394927e+01
8.322500000000e+02 2.061750750196e-01 8.895977239390e-05 2.358022971158e+01
8.325000000000e+02 2.040471474409e-01 8.378852017364e-05 2.353511332366e+01
8.327500000000e+02 2.019274592968e-01 7.831132452214e-05 2.349140842954e+01
8.330000000000e+02 1.998083428476e-01 7.262371394133e-05 2.344914396159e+01
8.332500000000e+02 1.976812982060e-01 6.682755751194e-05 2.340834414529e+01
8.335000000000e+02 1.955368564383e-01 6.102957267079e-05 2.336902878872e+01
8.337500000000e+02 1.933644810880e-01 5.533988818405e-05 2.333121333132e+01
8.340000000000e+02 1.911526479627e-01 4.987086724692e-05 2.329490904866e+01
8.342500000000e+02 1.888890491354e-01 4.473607033375e-05 2.326012322009e+01
8.345000000000e+02 1.865608433934e-01 4.004923543685e-05 2.322685905124e+01
8.347500000000e+02 1.841550507477e-01 3.592336146162e-05 2.319511586858e+01
8.350000000000e+02 1.816588952713e-01 3.246960738766e-05 2.316488889502e+01
8.352500000000e+02 1.790602152714e-01 2.979612564790e-05 2.313616936549e+01
8.355000000000e+02 1.763477834440e-01 2.800663233887e-05 2.310894437275e+01
8.357500000000e+02 1.735115585796e-01 2.719875628544e-05 2.308319671646e+01
8.360000000000e+02 1.705429103958e-01 2.746223398763e-05 2.305890502220e+01
8.362500000000e+02 1.674347191580e-01 2.887690003331e-05 2.303604365358e+01
8.365000000000e+02 1.641813991265e-01 3.151062314346e-05 2.301458267312e+01
8.367500000000e+02 1.607789232167e-01 3.541728964261e-05 2.299448813718e+01
8.370000000000e+02 1.572247587122e-01 4.063484585000e-05 2.297572214176e+01
8.372500000000e+02 1.535178212525e-01 4.718401925628e-05 2.295824312486e+01
8.375000000000e+02 1.496584035299e-01 5.506681820705e-05 2.294200599161e+01
8.377500000000e+02 1.456481898287e-01 6.426605806469e-05 2.292696262915e+01
8.380000000000e+02 1.414902385939e-01 7.474446251608e-05 2.291306213215e+01
8.382500000000e+02 1.371889970442e-01 8.644524245683e-05 2.290025100102e+01
8.385000000000e+02 1.327503989978e-01 9.929293121133e-05 2.288847369106e+01
8.387500000000e+02 1.281819124372e-01 1.131944808729e-04 2.287767279670e+01
8.390000000000e+02 1.234925715426e-01 1.280408109733e-04 2.286778920324e+01
8.392500000000e+02 1.186930677920e-01 1.437087323885e-04 2.285876263507e+01
8.395000000000e+02 1.137956816684e-01 1.600630338743e-04 2.285053160094e+01
8.397500000000e+02 1.088142421122e-01 1.769587339767e-04 2.284303374274e+01
8.400000000000e+02 1.037640188656e-01 1.942434301501e-04 2.283620620602e+01
8.402500000000e+02 9.866146431087e-02 2.117596145638e-04 2.282998554404e+01
8.405000000000e+02 9.352401097627e-02 2.293471818248e-04 2.282430833438e+01
8.407500000000e+02 8.836968229934e-02 2.468454713890e-04 2.281911105542e+01
8.410000000000e+02 8.321677907422e-02 2.640955045350e-04 2.281433070603e+01
8.412500000000e+02 7.808345709325e-02 2.809420062795e-04 2.280990496319e+01
8.415000000000e+02 7.298729723270e-02 2.972353232489e-04 2.280577234508e+01
8.417500000000e+02 6.794496015549e-02 3.128333792293e-04 2.280187290775e+01
8.420000000000e+02 6.297175432312e-02 3.276032993831e-04 2.279814817582e+01
8.422500000000e+02 5.808135676706e-02 3.414231763249e-04 2.279454185837e+01
8.425000000000e+02 5.328551226069e-02 3.541837157067e-04 2.279100004214e+01
8.427500000000e+02 4.859379552118e-02 3.657895703361e-04 2.278747135332e+01
8.430000000000e+02 4.401350073830e-02 3.761607592536e-04 2.278390760094e+01
8.432500000000e+02 3.954953427916e-02 3.852337668543e-04 2.278026389624e+01
8.435000000000e+02 3.520437023559e-02 3.929625494348e-04 2.277649874686e+01
8.437500000000e+02 3.097812798947e-02 3.993195401736e-04 2.277257459168e+01
8.440000000000e+02 2.686863826469e-02 4.042961556373e-04 2.276845781843e+01
8.442500000000e+02 2.287155471262e-02 4.079030606008e-04 2.276411871134e+01
8.445000000000e+02 1.898056284758e-02 4.101702864780e-04 2.275953187055e+01
8.447500000000e+02 1.518755840575e-02 4.111468768889e-04 2.275467606419e+01
8.450000000000e+02 1.148284923052e-02 4.109003194174e-04 2.274953405221e+01
8.452500000000e+02 7.855434510856e-03 4.095156232695e-04 2.274409284378e+01
8.455000000000e+02 4.293243159479e-03 4.070940340179e-04 2.273834341215e+01
8.457500000000e+02 7.833753295440e-04 4.037515105297e-04 2.273228038762e+01
8.460000000000e+02 -2.687579801677e-03 3.996169756448e-04 2.272590218307e+01
8.462500000000e+02 -6.133285941229e-03 3.948302514425e-04 2.271921061299e+01
8.465000000000e+02 -9.567399237775e-03 3.895398683842e-04 2.271221047960e+01
8.467500000000e+02 -1.300324552662e-02 3.839007151277e-04 2.270490963622e+01
8.470000000000e+02 -1.645356671397e-02 3.780715689227e-04 2.269731853330e+01
8.472500000000e+02 -1.993027596081e-02 3.722127135224e-04 2.268944979641e+01
8.475000000000e+02 -2.344415657345e-02 3.664834772993e-04 2.268131830691e+01
8.477500000000e+02 -2.700468606818e-02 3.610398551857e-04 2.267294051161e+01
8.480000000000e+02 -3.061977227393e-02 3.560321453582e-04 2.266433457511e+01
8.482500000000e+02 -3.429562571198e-02 3.516028600752e-04 2.265551978910e+01
8.485000000000e+02 -3.803659617214e-02 3.478848660165e-04 2.264651649783e+01
8.487500000000e+02 -4.184504782076e-02 3.449994466751e-04 2.263734606810e+01
8.490000000000e+02 -4.572134344745e-02 3.430546957465e-04 2.262803039068e+01
8.492500000000e+02 -4.966380755340e-02 3.421440898779e-04 2.261859192187e+01
8.495000000000e+02 -5.366873969225e-02 3.423452769231e-04 2.260905369259e+01
8.497500000000e+02 -5.773053921837e-02 3.437192120761e-04 2.259943888858e+01
8.500000000000e+02 -6.184177498651e-02 3.463093971987e-04 2.258977117406e+01
8.502500000000e+02 -6.599339932406e-02 3.501413644679e-04 2.258007426467e+01
8.505000000000e+02 -7.017489818342e-02 3.552223648900e-04 2.257037231437e+01
8.507500000000e+02 -7.437457163554e-02 3.615413648971e-04 2.256068950176e+01
8.510000000000e+02 -7.857975150290e-02 3.690691923934e-04 2.255105043288e+01
8.512500000000e+02 -8.277710232239e-02 3.777589759752e-04 2.254147999899e+01
8.515000000000e+02 -8.695293263445e-02 3.875466675701e-04 2.253200330171e+01
8.517500000000e+02 -9.109347640966e-02 3.983519322704e-04 2.252264598613e+01
8.520000000000e+02 -9.518522476120e-02 4.100791691384e-04 2.251343417423e+01
8.522500000000e+02 -9.921525248882e-02 4.226187356872e-04 2.250439435348e+01
8.525000000000e+02 -1.031715014896e-01 4.358484851538e-04 2.249555380294e+01
8.527500000000e+02 -1.070431063744e-01 4.496353067574e-04 2.248694023076e+01
8.530000000000e+02 -1.108206480288e-01 4.638370169256e-04 2.247858221408e+01
8.532500000000e+02 -1.144964339891e-01 4.783042141750e-04 2.247050883311e+01
8.535000000000e+02 -1.180647048224e-01 4.928825321002e-04 2.246275005310e+01
8.537500000000e+02 -1.215218505429e-01 5.074147115527e-04 2.245533632564e+01
8.540000000000e+02 -1.248665553006e-01 5.217430821864e-04 2.244829893656e+01
8.542500000000e+02 -1.280999376816e-01 5.357117346030e-04 2.244166954133e+01
8.545000000000e+02 -1.312256184225e-01 5.491691151726e-04 2.243548046556e+01
8.547500000000e+02 -1.342497721754e-01 5.619702129044e-04 2.242976423793e+01
8.550000000000e+02 -1.371811144067e-01 5.739790064936e-04 2.242455363842e+01
8.552500000000e+02 -1.400308467404e-01 5.850706905397e-04 2.241988142633e+01
8.555000000000e+02 -1.428125400313e-01 5.951337407736e-04 2.241578032440e+01
8.557500000000e+02 -1.455419827145e-01 6.040716413276e-04 2.241228252194e+01
8.560000000000e+02 -1.482369561897e-01 6.118048044740e-04 2.240941956828e+01
8.562500000000e+02 -1.509169538243e-01 6.182721217753e-04 2.240722225501e+01
8.565000000000e+02 -1.536028717292e-01 6.234320655324e-04 2.240572002087e+01
8.567500000000e+02 -1.563166200155e-01 6.272638625962e-04 2.240494104705e+01
8.570000000000e+02 -1.590807326149e-01 6.297678323079e-04 2.240491161348e+01
8.572500000000e+02 -1.619179021672e-01 6.309658886800e-04 2.240565617422e+01
8.575000000000e+02 -1.648505395365e-01 6.309011881888e-04 2.240719675474e+01
8.577500000000e+02 -1.679002646662e-01 6.296380448758e-04 2.240955303606e+01
8.580000000000e+02 -1.710874520262e-01 6.272610133271e-04 2.241274179598e+01
8.582500000000e+02 -1.744307190265e-01 6.238738637457e-04 2.241677699405e+01
8.585000000000e+02 -1.779464753504e-01 6.195980658580e-04 2.242166948884e+01
8.587500000000e+02 -1.816484858748e-01 6.145709645557e-04 2.242742676075e+01
8.590000000000e+02 -1.855474382094e-01 6.089437983940e-04 2.243405313544e+01
8.592500000000e+02 -1.896506036742e-01 6.028792308280e-04 2.244154937765e+01
8.595000000000e+02 -1.939614832843e-01 5.965488890202e-04 2.244991303403e+01
8.597500000000e+02 -1.984795931916e-01 5.901307138254e-04 2.245913814311e+01
8.600000000000e+02 -2.032002237081e-01 5.838059958938e-04 2.246921560337e+01
8.602500000000e+02 -2.081143443610e-01 5.777563690988e-04 2.248013320266e+01
8.605000000000e+02 -2.132085651723e-01 5.721608506357e-04 2.249187565556e+01
8.607500000000e+02 -2.184651545883e-01 5.671928545320e-04 2.250442513666e+01
8.610000000000e+02 -2.238622001607e-01 5.630173221836e-04 2.251776120076e+01
8.612500000000e+02 -2.293738053694e-01 5.597878641415e-04 2.253186142881e+01
8.615000000000e+02 -2.349704355834e-01 5.576441891979e-04 2.254670142439e+01
8.617500000000e+02 -2.406193038369e-01 5.567096045336e-04 2.256225547811e+01
8.620000000000e+02 -2.462848787535e-01 5.570888570540e-04 2.257849683265e+01
8.622500000000e+02 -2.519294732838e-01 5.588662482684e-04 2.259539796593e+01
8.625000000000e+02 -2.575138742269e-01 5.621039554752e-04 2.261293130575e+01
8.627500000000e+02 -2.629980889939e-01 5.668409996776e-04 2.263106933551e+01
8.630000000000e+02 -2.683420815070e-01 5.730922327466e-04 2.264978534550e+01
8.632500000000e+02 -2.735066136416e-01 5.808477457421e-04 2.266905358519e+01
8.635000000000e+02 -2.784540692244e-01 5.900730015968e-04 2.268884980017e+01
8.637500000000e+02 -2.831492913482e-01 6.007090685939e-04 2.270915175467e+01
8.640000000000e+02 -2.875604454855e-01 6.126733556624e-04 2.272993938165e+01
8.642500000000e+02 -2.916598212787e-01 6.258606466004e-04 2.275119526236e+01
8.645000000000e+02 -2.954245886743e-01 6.401445668351e-04 2.277290506704e+01
8.647500000000e+02 -2.988375172267e-01 6.553794686873e-04 2.279505760010e+01
8.650000000000e+02 -3.018875655014e-01 6.714025123067e-04 2.281764535108e+01
8.652500000000e+02 -3.045703900227e-01 6.880361296285e-04 2.284066443384e+01
8.655000000000e+02 -3.068887015508e-01 7.050907686740e-04 2.286411505397e+01
8.657500000000e+02 -3.088524909726e-01 7.223678177220e-04 2.288800136604e+01
8.660000000000e+02 -3.104790674068e-01 7.396628155997e-04 2.291233180548e+01
8.662500000000e+02 -3.117929324485e-01 7.567687361983e-04 2.293711902604e+01
8.665000000000e+02 -3.128254672820e-01 7.734794113240e-04 2.296237979874e+01
8.667500000000e+02 -3.136144258797e-01 7.895932017642e-04 2.298813514253e+01
8.670000000000e+02 -3.142032573623e-01 8.049162751626e-04 2.301441008380e+01
8.672500000000e+02 -3.146402619313e-01 8.192660463334e-04 2.304123352932e+01
8.675000000000e+02 -3.149775985258e-01 8.324744857202e-04 2.306863804767e+01
8.677500000000e+02 -3.152701716957e-01 8.443912310855e-04 2.309665963142e+01
8.680000000000e+02 -3.155744241494e-01 8.548861823336e-04 2.312533728256e+01
8.682500000000e+02 -3.159470659716e-01 8.638520469584e-04 2.315471280831e+01
8.685000000000e+02 -3.164437672528e-01 8.712062330522e-04 2.318483030573e+01
8.687500000000e+02 -3.171178540028e-01 8.768925528923e-04 2.321573576331e+01
8.690000000000e+02 -3.180190335746e-01 8.808821221450e-04 2.324747648679e+01
8.692500000000e+02 -3.191921855526e-01 8.831741003774e-04 2.328010071918e+01
8.695000000000e+02 -3.206762442695e-01 8.837953966500e-04 2.331365691663e+01
8.697500000000e+02 -3.225032058921e-01 8.828004112255e-04 2.334819331729e+01
8.700000000000e+02 -3.246972794544e-01 8.802696397910e-04 2.338375718038e+01
8.702500000000e+02 -3.272742112512e-01 8.763083106804e-04 2.342039430694e+01
8.705000000000e+02 -3.302407825191e-01 8.710439306216e-04 2.345814824913e+01
8.707500000000e+02 -3.335945252186e-01 8.646241932206e-04 2.349705982822e+01
8.710000000000e+02 -3.373236239454e-01 8.572137069490e-04 2.353716636245e+01
8.712500000000e+02 -3.414070405544e-01 8.489907955310e-04 2.357850117401e+01
8.715000000000e+02 -3.458148461702e-01 8.401438266640e-04 2.362109288041e+01
8.717500000000e+02 -3.505087675515e-01 8.308676419087e-04 2.366496493001e+01
8.720000000000e+02 -3.554429352263e-01 8.213593354360e-04 2.371013502672e+01
8.722500000000e+02 -3.605648313925e-01 8.118146183481e-04 2.375661466540e+01
8.725000000000e+02 -3.658164311096e-01 8.024239773975e-04 2.380440875201e+01
8.727500000000e+02 -3.711354989662e-01 7.933688764618e-04 2.385351517083e+01
8.730000000000e+02 -3.764570523562e-01 7.848182658233e-04 2.390392459361e+01
8.732500000000e+02 -3.817149288244e-01 7.769253545070e-04 2.395562021278e+01
8.735000000000e+02 -3.868434452033e-01 7.698247749898e-04 2.400857765685e+01
8.737500000000e+02 -3.917790838530e-01 7.636302095559e-04 2.406276489990e+01
8.740000000000e+02 -3.964621782433e-01 7.584324775465e-04 2.411814232735e+01
8.742500000000e+02 -4.008385202033e-01 7.542982203699e-04 2.417466286504e+01
8.745000000000e+02 -4.048608429724e-01 7.512692692281e-04 2.423227215116e+01
8.747500000000e+02 -4.084901206664e-01 7.493626366212e-04 2.429090882470e+01
8.750000000000e+02 -4.116966275024e-01 7.485710779067e-04 2.435050488412e+01
8.752500000000e+02 -4.144607109049e-01 7.488644080029e-04 2.441098611108e+01
8.755000000000e+02 -4.167732472459e-01 7.501914117717e-04 2.447227252632e+01
8.757500000000e+02 -4.186357487654e-01 7.524822894380e-04 2.453427893366e+01
8.760000000000e+02 -4.200601158153e-01 7.556515750976e-04 2.459691549995e+01
8.762500000000e+02 -4.210680517743e-01 7.596014582367e-04 2.466008834785e+01
8.765000000000e+02 -4.216901466939e-01 7.642253209844e-04 2.472370019525e+01
8.767500000000e+02 -4.219646729014e-01 7.694113795887e-04 2.478765101454e+01
8.770000000000e+02 -4.219361650568e-01 7.750463849596e-04 2.485183863224e+01
8.772500000000e+02 -4.216538048077e-01 7.810190366573e-04 2.491615942956e+01
8.775000000000e+02 -4.211697203771e-01 7.872232149312e-04 2.498050892830e+01
8.777500000000e+02 -4.205372489450e-01 7.935607431598e-04 2.504478240468e+01
8.780000000000e+02 -4.198092481889e-01 7.999436830007e-04 2.510887541906e+01
8.782500000000e+02 -4.190365002819e-01 8.062960533240e-04 2.517268439667e+01
8.785000000000e+02 -4.182663032429e-01 8.125549300576e-04 2.523610704205e+01
8.787500000000e+02 -4.175412512509e-01 8.186709602030e-04 2.529904282908e+01
8.790000000000e+02 -4.168982861832e-01 8.246082288716e-04 2.536139333253e+01
8.792500000000e+02 -4.163679950473e-01 8.303436445902e-04 2.542306262300e+01
8.795000000000e+02 -4.159742078096e-01 8.358657285387e-04 2.548395750495e+01
8.797500000000e+02 -4.157338594246e-01 8.411731250268e-04 2.554398783570e+01
8.800000000000e+02 -4.156571375455e-01 8.462726211363e-04 2.560306669128e+01
8.802500000000e+02 -4.157479041419e-01 8.511771549436e-04 2.566111061739e+01
8.805000000000e+02 -4.160043457948e-01 8.559035089308e-04 2.571803978247e+01
8.807500000000e+02 -4.164198782126e-01 8.604701115612e-04 2.577377814642e+01
8.810000000000e+02 -4.169842224583e-01 8.648947481680e-04 2.582825363436e+01
8.812500000000e+02 -4.176846686422e-01 8.691925648319e-04 2.588139829923e+01
8.815000000000e+02 -4.185074545199e-01 8.733742496844e-04 2.593314849661e+01
8.817500000000e+02 -4.194392169986e-01 8.774444545573e-04 2.598344508023e+01
8.820000000000e+02 -4.204684449136e-01 8.814006347123e-04 2.603223360667e+01
8.822500000000e+02 -4.215868575462e-01 8.852323312011e-04 2.607946457054e+01
8.825000000000e+02 -4.227906142421e-01 8.889209703768e-04 2.612509365436e+01
8.827500000000e+02 -4.240812511757e-01 8.924402559151e-04 2.616908201131e+01
8.830000000000e+02 -4.254662592245e-01 8.957570799067e-04 2.621139654621e+01
8.832500000000e+02 -4.269591991917e-01 8.988331492263e-04 2.625201024357e+01
8.835000000000e+02 -4.285793156084e-01 9.016271374560e-04 2.629090246610e+01
8.837500000000e+02 -4.303506003070e-01 9.040972510698e-04 2.632805926116e+01
8.840000000000e+02 -4.323003385379e-01 9.062041983431e-04 2.636347364087e+01
8.842500000000e+02 -4.344571970026e-01 9.079142798886e-04 2.639714582336e+01
8.845000000000e+02 -4.368489653556e-01 9.092026001816e-04 2.642908341768e+01
8.847500000000e+02 -4.395001087511e-01 9.100558163294e-04 2.645930154012e+01
8.850000000000e+02 -4.424293155070e-01 9.104746200188e-04 2.648782283082e+01
8.852500000000e+02 -4.456472342748e-01 9.104753716039e-04 2.651467740027e+01
8.855000000000e+02 -4.491545883683e-01 9.100910602652e-04 2.653990263524e+01
8.857500000000e+02 -4.529408282929e-01 9.093712072801e-04 2.656354292157e+01
8.860000000000e+02 -4.569834313752e-01 9.083808311506e-04 2.658564927952e+01
8.862500000000e+02 -4.612479221671e-01 9.071985524855e-04 2.660627884771e+01
8.865000000000e+02 -4.656886008067e-01 9.059138583642e-04 2.662549433158e+01
8.867500000000e+02 -4.702499070117e-01 9.046237212052e-04 2.664336339054e+01
8.870000000000e+02 -4.748683667921e-01 9.034288787293e-04 2.665995789757e+01
8.872500000000e+02 -4.794749338845e-01 9.024299037792e-04 2.667535323494e+01
8.875000000000e+02 -4.839976173286e-01 9.017233328308e-04 2.668962750881e+01
8.877500000000e+02 -4.883642174873e-01 9.013980764061e-04 2.670286083456e+01
8.880000000000e+02 -4.925050871989e-01 9.015322397730e-04 2.671513446894e+01
8.882500000000e+02 -4.963557492309e-01 9.021904960315e-04 2.672653009444e+01
8.885000000000e+02 -4.998593264184e-01 9.034220209700e-04 2.673712906470e+01
8.887500000000e+02 -5.029687031616e-01 9.052590123977e-04 2.674701164875e+01
8.890000000000e+02 -5.056483470081e-01 9.077159066454e-04 2.675625636219e+01
8.892500000000e+02 -5.078757411101e-01 9.107891797477e-04 2.676493926305e+01
8.895000000000e+02 -5.096423212154e-01 9.144577826579e-04 2.677313345798e+01
8.897500000000e+02 -5.109538884051e-01 9.186841343355e-04 2.678090841706e+01
8.900000000000e+02 -5.118303398592e-01 9.234157364761e-04 2.678832960997e+01
8.902500000000e+02 -5.123047025111e-01 9.285873137280e-04 2.679545806066e+01
8.905000000000e+02 -5.124214014562e-01 9.341234254749e-04 2.680235002173e+01
8.907500000000e+02 -5.122337903708e-01 9.399414281136e-04 2.680905668703e+01
8.910000000000e+02 -5.118010361097e-01 9.459546342480e-04 2.681562396313e+01
8.912500000000e+02 -5.111845513495e-01 9.520754853433e-04 2.682209217932e+01
8.915000000000e+02 -5.104442164310e-01 9.582184785056e-04 2.682849597150e+01
8.917500000000e+02 -5.096347249673e-01 9.643026642423e-04 2.683486384532e+01
8.920000000000e+02 -5.088023736626e-01 9.702534848065e-04 2.684121797143e+01
8.922500000000e+02 -5.079826144988e-01 9.760038195785e-04 2.684757377843e+01
8.925000000000e+02 -5.071986159867e-01 9.814941301027e-04 2.685393968918e+01
8.927500000000e+02 -5.064609492013e-01 9.866722148361e-04 2.686031653992e+01
8.930000000000e+02 -5.057684387210e-01 9.914917978564e-04 2.686669748812e+01
8.932500000000e+02 -5.051099946775e-01 9.959109132458e-04 2.687306750096e+01
8.935000000000e+02 -5.044672446850e-01 9.998903169228e-04 2.687940348148e+01
8.937500000000e+02 -5.038175585162e-01 1.003392019979e-03 2.688567407182e+01
8.940000000000e+02 -5.031371595036e-01 1.006378317251e-03 2.689184013772e+01
8.942500000000e+02 -5.024039203707e-01 1.008811484029e-03 2.689785496475e+01
8.945000000000e+02 -5.015996042062e-01 1.010654309736e-03 2.690366516392e+01
8.947500000000e+02 -5.007113180492e-01 1.011871125774e-03 2.690921120251e+01
8.950000000000e+02 -4.997321698716e-01 1.012429569909e-03 2.691442859437e+01
8.952500000000e+02 -4.986611345515e-01 1.012302760946e-03 2.691924866797e+01
8.955000000000e+02 -4.975023253469e-01 1.011471346496e-03 2.692359968190e+01
8.957500000000e+02 -4.962638410293e-01 1.009925308570e-03 2.692740774355e+01
8.960000000000e+02 -4.949564401439e-01 1.007665279224e-03 2.693059779000e+01
8.962500000000e+02 -4.935922093034e-01 1.004703256881e-03 2.693309423034e+01
8.965000000000e+02 -4.921833905750e-01 1.001062589391e-03 2.693482174903e+01
8.967500000000e+02 -4.907414329489e-01 9.967774215280e-04 2.693570590591e+01
8.970000000000e+02 -4.892762804356e-01 9.918917087446e-04 2.693567371262e+01
8.972500000000e+02 -4.877958882847e-01 9.864580435850e-04 2.693465414329e+01
8.975000000000e+02 -4.863059112200e-01 9.805364544209e-04 2.693257865343e+01
8.977500000000e+02 -4.848095579142e-01 9.741933398426e-04 2.692938180097e+01
8.980000000000e+02 -4.833076273061e-01 9.675006418104e-04 2.692500162537e+01
8.982500000000e+02 -4.817987636240e-01 9.605351947625e-04 2.691938028164e+01
8.985000000000e+02 -4.802799957295e-01 9.533782086815e-04 2.691246452054e+01
8.987500000000e+02 -4.787476194477e-01 9.461147730379e-04 2.690420629131e+01
8.990000000000e+02 -4.771984450574e-01 9.388333314862e-04 2.689456304097e+01
8.992500000000e+02 -4.756313249482e-01 9.316249555183e-04 2.688349821323e+01
8.995000000000e+02 -4.740488077479e-01 9.245824245098e-04 2.687098173876e+01
8.997500000000e+02 -4.724587146692e-01 9.177993118245e-04 2.685699019960e+01
9.000000000000e+02 -4.708752856987e-01 9.113690823741e-04 2.684150743540e+01
9.002500000000e+02 -4.693196528699e-01 9.053841671384e-04 2.682452468759e+01
9.005000000000e+02 -4.678193209694e-01 8.999352601493e-04 2.680604122490e+01
9.007500000000e+02 -4.664066162285e-01 8.951108485992e-04 2.678606448675e+01
9.010000000000e+02 -4.651160694262e-01 8.909968083431e-04 2.676461067227e+01
9.012500000000e+02 -4.639810527770e-01 8.876759036171e-04 2.674170477206e+01
9.015000000000e+02 -4.630300429606e-01 8.852269207765e-04 2.671738075223e+01
9.017500000000e+02 -4.622830901520e-01 8.837231575776e-04 2.669168151761e+01
9.020000000000e+02 -4.617491154589e-01 8.832300263597e-04 2.666465830892e+01
9.022500000000e+02 -4.614244988952e-01 8.838016561281e-04 2.663637006111e+01
9.025000000000e+02 -4.612933454670e-01 8.854767206730e-04 2.660688248238e+01
9.027500000000e+02 -4.613294854821e-01 8.882736703187e-04 2.657626655477e+01
9.030000000000e+02 -4.614999735286e-01 8.921860794676e-04 2.654459716955e+01
9.032500000000e+02 -4.617695798218e-01 8.971786758140e-04 2.651195168835e+01
9.035000000000e+02 -4.621056205563e-01 9.031848124834e-04 2.647840827789e+01
9.037500000000e+02 -4.624822480143e-01 9.101060237556e-04 2.644404474957e+01
9.040000000000e+02 -4.628835180713e-01 9.178140999855e-04 2.640893756001e+01
9.042500000000e+02 -4.633046226261e-01 9.261557257515e-04 2.637316113722e+01
9.045000000000e+02 -4.637510257116e-01 9.349595076436e-04 2.633678781833e+01
9.047500000000e+02 -4.642355863504e-01 9.440445649603e-04 2.629988773823e+01
9.050000000000e+02 -4.647740838417e-01 9.532298977599e-04 2.626252939094e+01
9.052500000000e+02 -4.653798898049e-01 9.623431613466e-04 2.622478012714e+01
9.055000000000e+02 -4.660587075337e-01 9.712279341807e-04 2.618670668740e+01
9.057500000000e+02 -4.668042942957e-01 9.797483047578e-04 2.614837578243e+01
9.060000000000e+02 -4.675959943936e-01 9.877901253083e-04 2.610985406326e+01
9.062500000000e+02 -4.683985442755e-01 9.952590761694e-04 2.607120817832e+01
9.065000000000e+02 -4.691642911303e-01 1.002075815575e-03 2.603250429372e+01
9.067500000000e+02 -4.698374940926e-01 1.008169153925e-03 2.599380755498e+01
9.070000000000e+02 -4.703600816978e-01 1.013468545129e-03 2.595518099503e+01
9.072500000000e+02 -4.706778846093e-01 1.017897284003e-03 2.591668470259e+01
9.075000000000e+02 -4.707463517044e-01 1.021367826805e-03 2.587837501424e+01
9.077500000000e+02 -4.705348403806e-01 1.023779965171e-03 2.584030350803e+01
9.080000000000e+02 -4.700286889673e-01 1.025022913953e-03 2.580251678225e+01
9.082500000000e+02 -4.692288605649e-01 1.024980938915e-03 2.576505594365e+01
9.085000000000e+02 -4.681491057425e-01 1.023541834666e-03 2.572795693336e+01
9.087500000000e+02 -4.668112328766e-01 1.020607226651e-03 2.569125075782e+01
9.090000000000e+02 -4.652392707882e-01 1.016103239685e-03 2.565496389468e+01
9.092500000000e+02 -4.634534352993e-01 1.009989764391e-03 2.561911915259e+01
9.095000000000e+02 -4.614650557765e-01 1.002267113579e-03 2.558373599591e+01
9.097500000000e+02 -4.592731477964e-01 9.929788059917e-04 2.554883131345e+01
9.100000000000e+02 -4.568633438720e-01 9.822102198610e-04 2.551441952643e+01
9.102500000000e+02 -4.542092388516e-01 9.700831695416e-04 2.548051281749e+01
9.105000000000e+02 -4.512759392261e-01 9.567471576636e-04 2.544712115752e+01
9.107500000000e+02 -4.480252962761e-01 9.423686207724e-04 2.541425189642e+01
9.110000000000e+02 -4.444218790009e-01 9.271196344985e-04 2.538190952253e+01
9.112500000000e+02 -4.404388136519e-01 9.111675652388e-04 2.535009521519e+01
9.115000000000e+02 -4.360625452110e-01 8.946670115598e-04 2.531880655983e+01
9.117500000000e+02 -4.312959225627e-01 8.777550010950e-04 2.528803707039e+01
9.120000000000e+02 -4.261590614948e-01 8.605497266577e-04 2.525777612120e+01
9.122500000000e+02 -4.206880588285e-01 8.431526942634e-04 2.522800886771e+01
9.125000000000e+02 -4.149317990668e-01 8.256535061159e-04 2.519871635344e+01
9.127500000000e+02 -4.089474122473e-01 8.081362876370e-04 2.516987584813e+01
9.130000000000e+02 -4.027952180730e-01 7.906863191621e-04 2.514146109171e+01
9.132500000000e+02 -3.965338240446e-01 7.733957617072e-04 2.511344282411e+01
9.135000000000e+02 -3.902161824007e-01 7.563673338346e-04 2.508578922542e+01
9.137500000000e+02 -3.838870497783e-01 7.397153857056e-04 2.505846646679e+01
9.140000000000e+02 -3.775821817563e-01 7.235640693965e-04 2.503143901128e+01
9.142500000000e+02 -3.713290884911e-01 7.080430855137e-04 2.500467014663e+01
9.145000000000e+02 -3.651492052520e-01 6.932814785038e-04 2.497812216244e+01
9.147500000000e+02 -3.590608170314e-01 6.794007010705e-04 2.495175674128e+01
9.150000000000e+02 -3.530822829531e-01 6.665077095317e-04 2.492553502695e+01
9.152500000000e+02 -3.472348138025e-01 6.546893952260e-04 2.489941790908e+01
9.155000000000e+02 -3.415444317836e-01 6.440087669133e-04 2.487336603457e+01
9.157500000000e+02 -3.360426476097e-01 6.345036382551e-04 2.484734004672e+01
9.160000000000e+02 -3.307658695250e-01 6.261875320423e-04 2.482130060388e+01
9.162500000000e+02 -3.257535141710e-01 6.190527809572e-04 2.479520863211e+01
9.165000000000e+02 -3.210452467642e-01 6.130749321204e-04 2.476902540983e+01
9.167500000000e+02 -3.166776803004e-01 6.082179070799e-04 2.474271280931e+01
9.170000000000e+02 -3.126810717524e-01 6.044390019471e-04 2.471623355671e+01
9.172500000000e+02 -3.090765030448e-01 6.016928406743e-04 2.468955142318e+01
9.175000000000e+02 -3.058738893396e-01 5.999341037917e-04 2.466263152414e+01
9.177500000000e+02 -3.030710574736e-01 5.991186889287e-04 2.463544061558e+01
9.180000000000e+02 -3.006540165360e-01 5.992027740142e-04 2.460794730161e+01
9.182500000000e+02 -2.985982604121e-01 6.001409004096e-04 2.458012229261e+01
9.185000000000e+02 -2.968708779811e-01 6.018831354711e-04 2.455193862323e+01
9.187500000000e+02 -2.954332021473e-01 6.043719819741e-04 2.452337174897e+01
9.190000000000e+02 -2.942435393751e-01 6.075396706999e-04 2.449439966195e+01
9.192500000000e+02 -2.932596886595e-01 6.113064774379e-04 2.446500291474e+01
9.195000000000e+02 -2.924409828915e-01 6.155799373796e-04 2.443516456442e+01
9.197500000000e+02 -2.917496260602e-01 6.202557430270e-04 2.440487009194e+01
9.200000000000e+02 -2.911512961477e-01 6.252200220178e-04 2.437410727266e+01
9.202500000000e+02 -2.906150821677e-01 6.303525759123e-04 2.434286601155e+01
9.205000000000e+02 -2.901128434414e-01 6.355308293755e-04 2.431113819056e+01
9.207500000000e+02 -2.896183084282e-01 6.406339703545e-04 2.427891749595e+01
9.210000000000e+02 -2.891060245729e-01 6.455468893314e-04 2.424619930325e+01
9.212500000000e+02 -2.885504768988e-01 6.501634509074e-04 2.421298057060e+01
9.215000000000e+02 -2.879254723289e-01 6.543888448886e-04 2.417925978887e+01
9.217500000000e+02 -2.872040007861e-01 6.581408323589e-04 2.414503696610e+01
9.220000000000e+02 -2.863584844419e-01 6.613499912831e-04 2.411031366088e+01
9.222500000000e+02 -2.853614195864e-01 6.639590682234e-04 2.407509301698e+01
9.225000000000e+02 -2.841863778567e-01 6.659216587356e-04 2.403937986076e+01
9.227500000000e+02 -2.828090471193e-01 6.672006221473e-04 2.400318073872e+01
9.230000000000e+02 -2.812083734531e-01 6.677664468145e-04 2.396650403036e+01
9.232500000000e+02 -2.793674159995e-01 6.675959400759e-04 2.392935995044e+01
9.235000000000e+02 -2.772740346077e-01 6.666712350961e-04 2.389176062455e+01
9.237500000000e+02 -2.749211049360e-01 6.649795461642e-04 2.385372004388e+01
9.240000000000e+02 -2.723064263676e-01 6.625133836910e-04 2.381525405817e+01
9.242500000000e+02 -2.694322819871e-01 6.592712131354e-04 2.377638036004e+01
9.245000000000e+02 -2.663046408973e-01 6.552584215982e-04 2.373711836090e+01
9.247500000000e+02 -2.629323155734e-01 6.504883298634e-04 2.369748920278e+01
9.250000000000e+02 -2.593259346366e-01 6.449830782488e-04 2.365751561474e+01
9.252500000000e+02 -2.554971040780e-01 6.387742781845e-04 2.361722192604e+01
9.255000000000e+02 -2.514576475968e-01 6.319029931807e-04 2.357663398592e+01
9.257500000000e+02 -2.472190898519e-01 6.244192493888e-04 2.353577908754e+01
9.260000000000e+02 -2.427924636934e-01 6.163809757611e-04 2.349468600102e+01
9.262500000000e+02 -2.381883217566e-01 6.078525146891e-04 2.345338491757e+01
9.265000000000e+02 -2.334169608094e-01 5.989027305229e-04 2.341190735478e+01
9.267500000000e+02 -2.284888875681e-01 5.896028975962e-04 2.337028620369e+01
9.270000000000e+02 -2.234152887395e-01 5.800246182686e-04 2.332855560293e+01
9.272500000000e+02 -2.182085358747e-01 5.702378504421e-04 2.328675085956e+01
9.275000000000e+02 -2.128826235608e-01 5.603092592743e-04 2.324490835644e+01
9.277500000000e+02 -2.074534237845e-01 5.503009704531e-04 2.320306534935e+01
9.280000000000e+02 -2.019388501428e-01 5.402697586254e-04 2.316125989390e+01
9.282500000000e+02 -1.963587455336e-01 5.302667249870e-04 2.311953061034e+01
9.285000000000e+02 -1.907346365685e-01 5.203373906705e-04 2.307791650986e+01
9.287500000000e+02 -1.850892836669e-01 5.105221529971e-04 2.303645673126e+01
9.290000000000e+02 -1.794462055372e-01 5.008569289753e-04 2.299519045526e+01
9.292500000000e+02 -1.738290284879e-01 4.913740066243e-04 2.295415656952e+01
9.295000000000e+02 -1.682609515925e-01 4.821028403312e-04 2.291339362793e+01
9.297500000000e+02 -1.627641400568e-01 4.730709260470e-04 2.287293952432e+01
9.300000000000e+02 -1.573593168608e-01 4.643043470446e-04 2.283283149827e+01
9.302500000000e+02 -1.520653549543e-01 4.558282525723e-04 2.279310583699e+01
9.305000000000e+02 -1.468991059761e-01 4.476670518082e-04 2.275379791374e+01
9.307500000000e+02 -1.418752389351e-01 4.398446314373e-04 2.271494192167e+01
9.310000000000e+02 -1.370063024362e-01 4.323841788503e-04 2.267657094600e+01
9.312500000000e+02 -1.323027554997e-01 4.253079164787e-04 2.263871671948e+01
9.315000000000e+02 -1.277731695720e-01 4.186369372508e-04 2.260140971930e+01
9.317500000000e+02 -1.234243478999e-01 4.123910019985e-04 2.256467894752e+01
9.320000000000e+02 -1.192615448719e-01 4.065881264919e-04 2.252855203918e+01
9.322500000000e+02 -1.152885615908e-01 4.012445072559e-04 2.249305507351e+01
9.325000000000e+02 -1.115078930348e-01 3.963743540395e-04 2.245821268627e+01
9.327500000000e+02 -1.079207558456e-01 3.919897798683e-04 2.242404799607e+01
9.330000000000e+02 -1.045270749652e-01 3.881008455700e-04 2.239058255025e+01
9.332500000000e+02 -1.013254739894e-01 3.847154887309e-04 2.235783646062e+01
9.335000000000e+02 -9.831317544592e-02 3.818394956635e-04 2.232582838780e+01
9.337500000000e+02 -9.548589448347e-02 3.794765600351e-04 2.229457552654e+01
9.340000000000e+02 -9.283777109373e-02 3.776281219130e-04 2.226409380848e+01
9.342500000000e+02 -9.036127388266e-02 3.762931883430e-04 2.223439790126e+01
9.345000000000e+02 -8.804716418132e-02 3.754680248356e-04 2.220550136648e+01
9.347500000000e+02 -8.588447096787e-02 3.751458651547e-04 2.217741668600e+01
9.350000000000e+02 -8.386057403895e-02 3.753164230582e-04 2.215015552801e+01
9.352500000000e+02 -8.196127845781e-02 3.759654496163e-04 2.212372879852e+01
9.355000000000e+02 -8.017097651621e-02 3.770741848074e-04 2.209814682809e+01
9.357500000000e+02 -7.847281819693e-02 3.786189043446e-04 2.207341945209e+01
9.360000000000e+02 -7.684895905690e-02 3.805706037088e-04 2.204955627032e+01
9.362500000000e+02 -7.528078453006e-02 3.828945185587e-04 2.202656671526e+01
9.365000000000e+02 -7.374916953132e-02 3.855498157112e-04 2.200446024191e+01
9.367500000000e+02 -7.223470474257e-02 3.884895732344e-04 2.198324637919e+01
9.370000000000e+02 -7.071796223623e-02 3.916607654290e-04 2.196293496760e+01
9.372500000000e+02 -6.917969628820e-02 3.950045029607e-04 2.194353621601e+01
9.375000000000e+02 -6.760102329433e-02 3.984564459846e-04 2.192506074545e+01
9.377500000000e+02 -6.596362206806e-02 4.019473023786e-04 2.190751979641e+01
9.380000000000e+02 -6.424983768498e-02 4.054035520046e-04 2.189092517165e+01
9.382500000000e+02 -6.244280901587e-02 4.087480840168e-04 2.187528933867e+01
9.385000000000e+02 -6.052657212370e-02 4.119011792538e-04 2.186062551445e+01
9.387500000000e+02 -5.848609981632e-02 4.147816005926e-04 2.184694757606e+01
9.390000000000e+02 -5.630736761215e-02 4.173076506182e-04 2.183427011394e+01
9.392500000000e+02 -5.397741401799e-02 4.193982238860e-04 2.182260846349e+01
9.395000000000e+02 -5.148434223215e-02 4.209739775013e-04 2.181197855502e+01
9.397500000000e+02 -4.881740114643e-02 4.219583566667e-04 2.180239699674e+01
9.400000000000e+02 -4.596698383521e-02 4.222787510171e-04 2.179388088279e+01
9.402500000000e+02 -4.292471625580e-02 4.218674565613e-04 2.178644784096e+01
9.405000000000e+02 -3.968346616922e-02 4.206627335616e-04 2.178011581733e+01
9.407500000000e+02 -3.623743852237e-02 4.186096632667e-04 2.177490307770e+01
9.410000000000e+02 -3.258221954060e-02 4.156610197167e-04 2.177082804099e+01
9.412500000000e+02 -2.871481844144e-02 4.117780213032e-04 2.176790911147e+01
9.415000000000e+02 -2.463376539852e-02 4.069309714132e-04 2.176616461887e+01
9.417500000000e+02 -2.033915390216e-02 4.010998321589e-04 2.176561263004e+01
9.420000000000e+02 -1.583267012907e-02 3.942747523079e-04 2.176627074999e+01
9.422500000000e+02 -1.111767859797e-02 3.864563099595e-04 2.176815604359e+01
9.425000000000e+02 -6.199233745440e-03 3.776556317447e-04 2.177128482876e+01
9.427500000000e+02 -1.084076845934e-03 3.678945754242e-04 2.177567247648e+01
9.430000000000e+02 4.219326819571e-03 3.572056301920e-04 2.178133332575e+01
9.432500000000e+02 9.700830161390e-03 3.456316307368e-04 2.178828048914e+01
9.435000000000e+02 1.534867169795e-02 3.332254238648e-04 2.179652566840e+01
9.437500000000e+02 2.114949367067e-02 3.200494629757e-04 2.180607910338e+01
9.440000000000e+02 2.708848541273e-02 3.061751556503e-04 2.181694935202e+01
9.442500000000e+02 3.314943379987e-02 2.916820511507e-04 2.182914326843e+01
9.445000000000e+02 3.931489960449e-02 2.766569546546e-04 2.184266582044e+01
9.447500000000e+02 4.556629914944e-02 2.611928704604e-04 2.185752009174e+01
9.450000000000e+02 5.188409946525e-02 2.453878918546e-04 2.187370714163e+01
9.452500000000e+02 5.824795108717e-02 2.293439620592e-04 2.189122599307e+01
9.455000000000e+02 6.463686902083e-02 2.131655921778e-04 2.191007357579e+01
9.457500000000e+02 7.102938627059e-02 1.969584982310e-04 2.193024473973e+01
9.460000000000e+02 7.740377156111e-02 1.808282810938e-04 2.195173218241e+01
9.462500000000e+02 8.373819479488e-02 1.648790526311e-04 2.197452647901e+01
9.465000000000e+02 9.001089475144e-02 1.492120758365e-04 2.199861612234e+01
9.467500000000e+02 9.620039479110e-02 1.339245029238e-04 2.202398748237e+01
9.470000000000e+02 1.022856622058e-01 1.191080771855e-04 2.205062486530e+01
9.472500000000e+02 1.082462682593e-01 1.048482884135e-04 2.207851057414e+01
9.475000000000e+02 1.140625886501e-01 9.122331368965e-05 2.210762489055e+01
9.477500000000e+02 1.197159320671e-01 7.830283689114e-05 2.213794618948e+01
9.480000000000e+02 1.251887248931e-01 6.614749626133e-05 2.216945092810e+01
9.482500000000e+02 1.304646363137e-01 5.480840918876e-05 2.220211377040e+01
9.485000000000e+02 1.355287420539e-01 4.432686541462e-05 2.223590758941e+01
9.487500000000e+02 1.403676356200e-01 3.473400294104e-05 2.227080360110e+01
9.490000000000e+02 1.449695751336e-01 2.605090269017e-05 2.230677138125e+01
9.492500000000e+02 1.493245764598e-01 1.828863116866e-05 2.234377900964e+01
9.495000000000e+02 1.534245402491e-01 1.144868367286e-05 2.238179310784e+01
9.497500000000e+02 1.572633356056e-01 5.523321667140e-06 2.242077898965e+01
9.500000000000e+02 1.608369055546e-01 4.964045535200e-07 2.246070072103e+01
9.502500000000e+02 1.641433321946e-01 -3.655996610410e-06 2.250152127649e+01
9.505000000000e+02 1.671829088960e-01 -6.964832195470e-06 2.254320263934e+01
9.507500000000e+02 1.699581829031e-01 -9.466996938190e-06 2.258570592743e+01
9.510000000000e+02 1.724739759975e-01 -1.120452531629e-05 2.262899154243e+01
9.512500000000e+02 1.747373800292e-01 -1.222340239178e-05 2.267301930178e+01
9.515000000000e+02 1.767577289210e-01 -1.257267882265e-05 2.271774857758e+01
9.517500000000e+02 1.785465397677e-01 -1.230377471892e-05 2.276313844689e+01
9.520000000000e+02 1.801174359394e-01 -1.146933276138e-05 2.280914783097e+01
9.522500000000e+02 1.814860332142e-01 -1.012249720628e-05 2.285573563542e+01
9.525000000000e+02 1.826698189931e-01 -8.316078889520e-06 2.290286088883e+01
9.527500000000e+02 1.836879923120e-01 -6.102017676320e-06 2.295048286640e+01
9.530000000000e+02 1.845612872161e-01 -3.530830257530e-06 2.299856121096e+01
9.532500000000e+02 1.853117600771e-01 -6.511804379900e-07 2.304705602895e+01
9.535000000000e+02 1.859625740179e-01 2.490502236180e-06 2.309592798610e+01
9.537500000000e+02 1.865377464586e-01 5.850141346980e-06 2.314513837089e+01
9.540000000000e+02 1.870618938604e-01 9.386137767870e-06 2.319464914764e+01
9.542500000000e+02 1.875599479547e-01 1.305932619722e-05 2.324442296389e+01
9.545000000000e+02 1.880569060709e-01 1.683294613162e-05 2.329442318110e+01
9.547500000000e+02 1.885775441447e-01 2.067244446800e-05 2.334461384130e+01
9.550000000000e+02 1.891461553387e-01 2.454534233382e-05 2.339495963452e+01
9.552500000000e+02 1.897862605548e-01 2.842102511384e-05 2.344542580978e+01
9.555000000000e+02 1.905203837927e-01 3.227041041550e-05 2.349597814622e+01
9.557500000000e+02 1.913697456266e-01 3.606565496969e-05 2.354658279671e+01
9.560000000000e+02 1.923540578017e-01 3.977986877093e-05 2.359720622739e+01
9.562500000000e+02 1.934912318278e-01 4.338680645234e-05 2.364781504787e+01
9.565000000000e+02 1.947971634916e-01 4.686057997141e-05 2.369837588974e+01
9.567500000000e+02 1.962855358829e-01 5.017538992844e-05 2.374885530288e+01
9.570000000000e+02 1.979675770411e-01 5.330523853164e-05 2.379921956812e+01
9.572500000000e+02 1.998519140751e-01 5.622389125375e-05 2.384943459546e+01
9.575000000000e+02 2.019444106298e-01 5.890480984722e-05 2.389946578902e+01
9.577500000000e+02 2.042480816105e-01 6.132087251880e-05 2.394927798369e+01
9.580000000000e+02 2.067629719176e-01 6.344445836176e-05 2.399883528987e+01
9.582500000000e+02 2.094861488089e-01 6.524761907734e-05 2.404810107402e+01
9.585000000000e+02 2.124117023372e-01 6.670219306795e-05 2.409703788881e+01
9.587500000000e+02 2.155308321297e-01 6.777964203944e-05 2.414560751031e+01
9.590000000000e+02 2.188319193312e-01 6.845172817830e-05 2.419377087413e+01
9.592500000000e+02 2.223007500406e-01 6.869078465000e-05 2.424148822114e+01
9.595000000000e+02 2.259206902124e-01 6.847009433320e-05 2.428871909122e+01
9.597500000000e+02 2.296730049554e-01 6.776431627506e-05 2.433542254464e+01
9.600000000000e+02 2.335371350460e-01 6.654998413183e-05 2.438155723114e+01
9.602500000000e+02 2.374910831425e-01 6.480600732672e-05 2.442708167849e+01
9.605000000000e+02 2.415117788665e-01 6.251416586740e-05 2.447195448750e+01
9.607500000000e+02 2.455754746958e-01 5.965961849803e-05 2.451613458096e+01
9.610000000000e+02 2.496581740789e-01 5.623139722746e-05 2.455958159572e+01
9.612500000000e+02 2.537360235209e-01 5.222284630052e-05 2.460225612349e+01
9.615000000000e+02 2.577857274299e-01 4.763205028629e-05 2.464412017261e+01
9.617500000000e+02 2.617849218676e-01 4.246218043180e-05 2.468513752545e+01
9.620000000000e+02 2.657125293247e-01 3.672176961555e-05 2.472527411322e+01
9.622500000000e+02 2.695490809410e-01 3.042497934149e-05 2.476449854202e+01
9.625000000000e+02 2.732769945440e-01 2.359171005629e-05 2.480278243723e+01
9.627500000000e+02 2.768808123513e-01 1.624772563478e-05 2.484010092742e+01
9.630000000000e+02 2.803473869121e-01 8.424753146110e-06 2.487643312598e+01
9.632500000000e+02 2.836660283630e-01 1.603525483650e-07 2.491176247829e+01
9.635000000000e+02 2.868285917595e-01 -8.502120052183e-06 2.494607719695e+01
9.637500000000e+02 2.898295256766e-01 -1.751360404354e-05 2.497937071440e+01
9.640000000000e+02 2.926658737356e-01 -2.681956069115e-05 2.501164193149e+01
9.642500000000e+02 2.953372177294e-01 -3.636014402678e-05 2.504289557879e+01
9.645000000000e+02 2.978455936130e-01 -4.607048040641e-05 2.507314247112e+01
9.647500000000e+02 3.001953446036e-01 -5.588095237928e-05 2.510239971988e+01
9.650000000000e+02 3.023929513131e-01 -6.571757891476e-05 2.513069085705e+01
9.652500000000e+02 3.044468041197e-01 -7.550240417600e-05 2.515804592077e+01
9.655000000000e+02 3.063669578081e-01 -8.515399144979e-05 2.518450146600e+01
9.657500000000e+02 3.081648348748e-01 -9.458795387757e-05 2.521010047583e+01
9.660000000000e+02 3.098529169007e-01 -1.037175868632e-04 2.523489223043e+01
9.662500000000e+02 3.114443996382e-01 -1.124545769539e-04 2.525893203888e+01
9.665000000000e+02 3.129528417496e-01 -1.207097364126e-04 2.528228104150e+01
9.667500000000e+02 3.143917948836e-01 -1.283939398883e-04 2.530500567980e+01
9.670000000000e+02 3.157744418491e-01 -1.354190159267e-04 2.532717734417e+01
9.672500000000e+02 3.171132398217e-01 -1.416987798822e-04 2.534887179736e+01
9.675000000000e+02 3.184195989026e-01 -1.471500730813e-04 2.537016869021e+01
9.677500000000e+02 3.197035621490e-01 -1.516939447423e-04 2.539115075258e+01
9.680000000000e+02 3.209735723487e-01 -1.552567526795e-04 2.541190330193e+01
9.682500000000e+02 3.222362340407e-01 -1.577714025375e-04 2.543251332599e+01
9.685000000000e+02 3.234961880546e-01 -1.591784877766e-04 2.545306890487e+01
9.687500000000e+02 3.247560077744e-01 -1.594274970551e-04 2.547365837195e+01
9.690000000000e+02 3.260161565310e-01 -1.584780136145e-04 2.549436945920e+01
9.692500000000e+02 3.272750444874e-01 -1.563007570171e-04 2.551528868592e+01
9.695000000000e+02 3.285291051344e-01 -1.528786646807e-04 2.553650052536e+01
9.697500000000e+02 3.297729294107e-01 -1.482078418098e-04 2.555808661606e+01
9.700000000000e+02 3.309994600070e-01 -1.422984019592e-04 2.558012511478e+01
9.702500000000e+02 3.322002198991e-01 -1.351751845626e-04 2.560269012377e+01
9.705000000000e+02 3.333655337736e-01 -1.268783305979e-04 2.562585090777e+01
9.707500000000e+02 3.344847942533e-01 -1.174636277293e-04 2.564967141504e+01
9.710000000000e+02 3.355467225040e-01 -1.070026198367e-04 2.567420985951e+01
9.712500000000e+02 3.365396088768e-01 -9.558253684828e-05 2.569951809631e+01
9.715000000000e+02 3.374515610707e-01 -8.330583558090e-05 2.572564136629e+01
9.717500000000e+02 3.382707358110e-01 -7.028951262880e-05 2.575261790443e+01
9.720000000000e+02 3.389855556006e-01 -5.666404080843e-05 2.578047870784e+01
9.722500000000e+02 3.395849270283e-01 -4.257195528443e-05 2.580924727814e+01
9.725000000000e+02 3.400584509799e-01 -2.816610520504e-05 2.583893949260e+01
9.727500000000e+02 3.403966444513e-01 -1.360756805864e-05 2.586956347088e+01
9.730000000000e+02 3.405911752087e-01 9.367802247150e-07 2.590111948653e+01
9.732500000000e+02 3.406351071297e-01 1.529692736401e-05 2.593359996866e+01
9.735000000000e+02 3.405231704047e-01 2.930260171241e-05 2.596698946103e+01
9.737500000000e+02 3.402520395434e-01 4.278626367504e-05 2.600126468899e+01
9.740000000000e+02 3.398206234807e-01 5.558613889291e-05 2.603639455364e+01
9.742500000000e+02 3.392303425854e-01 6.754920485563e-05 2.607234036655e+01
9.745000000000e+02 3.384854098346e-01 7.853395259154e-05 2.610905574260e+01
9.747500000000e+02 3.375930643382e-01 8.841294706718e-05 2.614648683036e+01
9.750000000000e+02 3.365637591958e-01 9.707503416623e-05 2.618457255387e+01
9.752500000000e+02 3.354113207018e-01 1.044270602697e-04 2.622324455343e+01
9.755000000000e+02 3.341529999434e-01 1.103952013936e-04 2.626242764788e+01
9.757500000000e+02 3.328094930754e-01 1.149256763102e-04 2.630203978765e+01
9.760000000000e+02 3.314048415720e-01 1.179850572933e-04 2.634199257908e+01
9.762500000000e+02 3.299662899375e-01 1.195599776049e-04 2.638219132628e+01
9.765000000000e+02 3.285240317320e-01 1.196561574095e-04 2.642253563211e+01
9.767500000000e+02 3.271109120934e-01 1.182975933543e-04 2.646291953732e+01
9.770000000000e+02 3.257620267257e-01 1.155247960684e-04 2.650323223765e+01
9.772500000000e+02 3.245142684490e-01 1.113929397068e-04 2.654335837695e+01
9.775000000000e+02 3.234057777495e-01 1.059697376837e-04 2.658317873035e+01
9.777500000000e+02 3.224753158372e-01 9.933316060669e-05 2.662257094939e+01
9.780000000000e+02 3.217615412787e-01 9.156904177946e-05 2.666141009270e+01
9.782500000000e+02 3.213021957103e-01 8.276866944647e-05 2.669956953646e+01
9.785000000000e+02 3.211331964575e-01 7.302638366571e-05 2.673692175056e+01
9.787500000000e+02 3.212876570095e-01 6.243734959623e-05 2.677333929826e+01
9.790000000000e+02 3.217948392804e-01 5.109549820709e-05 2.680869557063e+01
9.792500000000e+02 3.226791190800e-01 3.909178057713e-05 2.684286585798e+01
9.795000000000e+02 3.239589736756e-01 2.651282181577e-05 2.687572824192e+01
9.797500000000e+02 3.256460753177e-01 1.344005445697e-05 2.690716454874e+01
9.800000000000e+02 3.277445585356e-01 -5.065746423999e-08 2.693706123322e+01
9.802500000000e+02 3.302505104469e-01 -1.388878120438e-05 2.696531026411e+01
9.805000000000e+02 3.331517445175e-01 -2.800828465648e-05 2.699180992863e+01
9.807500000000e+02 3.364279032447e-01 -4.234636731510e-05 2.701646557050e+01
9.810000000000e+02 3.400508861221e-01 -5.684167752534e-05 2.703919028381e+01
9.812500000000e+02 3.439856151776e-01 -7.143227302330e-05 2.705990549718e+01
9.815000000000e+02 3.481910807724e-01 -8.605342046502e-05 2.707854147341e+01
9.817500000000e+02 3.526216239641e-01 -1.006354880444e-04 2.709503772600e+01
9.820000000000e+02 3.572283907774e-01 -1.151021398594e-04 2.710934342160e+01
9.822500000000e+02 3.619608060458e-01 -1.293689252228e-04 2.712141747894e+01
9.825000000000e+02 3.667680722220e-01 -1.433425726330e-04 2.713122879643e+01
9.827500000000e+02 3.716005506534e-01 -1.569210291278e-04 2.713875633018e+01
9.830000000000e+02 3.764109492011e-01 -1.699942678718e-04 2.714398902474e+01
9.832500000000e+02 3.811552767020e-01 -1.824458900455e-04 2.714692563527e+01
9.835000000000e+02 3.857935691089e-01 -1.941555464561e-04 2.714757468323e+01
9.837500000000e+02 3.902902785549e-01 -2.050018488995e-04 2.714595405213e+01
9.840000000000e+02 3.946144303209e-01 -2.148658403328e-04 2.714209080824e+01
9.842500000000e+02 3.987394792980e-01 -2.236346512917e-04 2.713602080161e+01
9.845000000000e+02 4.026429328886e-01 -2.312052515493e-04 2.712778826235e+01
9.847500000000e+02 4.063057717660e-01 -2.374880828187e-04 2.711744543861e+01
9.850000000000e+02 4.097116966455e-01 -2.424103599108e-04 2.710505223185e+01
9.852500000000e+02 4.128462504740e-01 -2.459189565617e-04 2.709067567048e+01
9.855000000000e+02 4.156958836623e-01 -2.479826416993e-04 2.707438959108e+01
9.857500000000e+02 4.182470146979e-01 -2.485936893093e-04 2.705627407829e+01
9.860000000000e+02 4.204851798408e-01 -2.477686755035e-04 2.703641501495e+01
9.862500000000e+02 4.223943339929e-01 -2.455484278942e-04 2.701490353176e+01
9.865000000000e+02 4.239564253536e-01 -2.419971547588e-04 2.699183536515e+01
9.867500000000e+02 4.251512691985e-01 -2.372005420351e-04 2.696731020729e+01
9.870000000000e+02 4.259568910024e-01 -2.312632219551e-04 2.694143084214e+01
9.872500000000e+02 4.263502526232e-01 -2.243052151841e-04 2.691430230634e+01
9.875000000000e+02 4.263084762044e-01 -2.164579020003e-04 2.688603091688e+01
9.877500000000e+02 4.258104336675e-01 -2.078593949805e-04 2.685672323177e+01
9.880000000000e+02 4.248386741195e-01 -1.986497156355e-04 2.682648497851e+01
9.882500000000e+02 4.233814951755e-01 -1.889660873379e-04 2.679541998312e+01
9.885000000000e+02 4.214350245565e-01 -1.789386758618e-04 2.676362911409e+01
9.887500000000e+02 4.190050916510e-01 -1.686869104634e-04 2.673120931201e+01
9.890000000000e+02 4.161086814270e-01 -1.583168246045e-04 2.669825276693e+01
9.892500000000e+02 4.127748765668e-01 -1.479196863149e-04 2.666484612864e+01
9.895000000000e+02 4.090450304001e-01 -1.375717392877e-04 2.663106998473e+01
9.897500000000e+02 4.049721717421e-01 -1.273353363635e-04 2.659699849633e+01
9.900000000000e+02 4.006196764996e-01 -1.172613561394e-04 2.656269909757e+01
9.902500000000e+02 3.960591329963e-01 -1.073923659606e-04 2.652823251657e+01
9.905000000000e+02 3.913677138135e-01 -9.776659405675e-05 2.649365275870e+01
9.907500000000e+02 3.866250732071e-01 -8.842191824249e-05 2.645900737785e+01
9.910000000000e+02 3.819101575603e-01 -7.939980597817e-05 2.642433766963e+01
9.912500000000e+02 3.772980363790e-01 -7.074838607588e-05 2.638967908534e+01
9.915000000000e+02 3.728571006954e-01 -6.252496492279e-05 2.635506155281e+01
9.917500000000e+02 3.686467537558e-01 -5.479688646810e-05 2.632050995481e+01
9.920000000000e+02 3.647157965643e-01 -4.764121410313e-05 2.628604450536e+01
9.922500000000e+02 3.611015804822e-01 -4.114308639391e-05 2.625168124621e+01
9.925000000000e+02 3.578299467810e-01 -3.539263919438e-05 2.621743245448e+01
9.927500000000e+02 3.549159198018e-01 -3.048136311337e-05 2.618330711510e+01
9.930000000000e+02 3.523650537891e-01 -2.649761671613e-05 2.614931137689e+01
9.932500000000e+02 3.501752339673e-01 -2.352181541579e-05 2.611544896529e+01
9.935000000000e+02 3.483387998574e-01 -2.162184612297e-05 2.608172162817e+01
9.937500000000e+02 3.468447514637e-01 -2.084899151825e-05 2.604812950091e+01
9.940000000000e+02 3.456807997655e-01 -2.123459171942e-05 2.601467145101e+01
9.942500000000e+02 3.448351410618e-01 -2.278782701353e-05 2.598134538364e+01
9.945000000000e+02 3.442977297566e-01 -2.549464029558e-05 2.594814844989e+01
9.947500000000e+02 3.440609586071e-01 -2.931790110238e-05 2.591507723510e+01
9.950000000000e+02 3.441196883189e-01 -3.419878310596e-05 2.588212785718e+01
9.952500000000e+02 3.444706011041e-01 -4.005912475508e-05 2.584929604576e+01
9.955000000000e+02 3.451109599783e-01 -4.680462694316e-05 2.581657716165e+01
9.957500000000e+02 3.460369024394e-01 -5.432873103607e-05 2.578396618896e+01
9.960000000000e+02 3.472413844337e-01 -6.251653751263e-05 2.575145776496e+01
9.962500000000e+02 3.487120891225e-01 -7.124891131694e-05 2.571904614081e+01
9.965000000000e+02 3.504294565103e-01 -8.040612914305e-05 2.568672520676e+01
9.967500000000e+02 3.523651138634e-01 -8.987097229199e-05 2.565448848683e+01
9.970000000000e+02 3.544809288503e-01 -9.953109359281e-05 2.562232913103e+01
9.972500000000e+02 3.567287818123e-01 -1.092802370794e-04 2.559023994476e+01
9.975000000000e+02 3.590512521819e-01 -1.190188188996e-04 2.555821332710e+01
9.977500000000e+02 3.613831533708e-01 -1.286533744767e-04 2.552624119594e+01
9.980000000000e+02 3.636538366383e-01 -1.380951024515e-04 2.549431487990e+01
9.982500000000e+02 3.657901021286e-01 -1.472579298550e-04 2.546242498166e+01
9.985000000000e+02 3.677194860858e-01 -1.560563540412e-04 2.543056110338e+01
9.987500000000e+02 3.693735848427e-01 -1.644031685327e-04 2.539871167470e+01
9.990000000000e+02 3.706911460848e-01 -1.722076404040e-04 2.536686364458e+01
9.992500000000e+02 3.716206208454e-01 -1.793742639291e-04 2.533500226742e+01
9.995000000000e+02 3.721219715141e-01 -1.858024252092e-04 2.530311094107e+01
9.997500000000e+02 3.721675377999e-01 -1.913870463112e-04 2.527117102293e+01
1.000000000000e+03 3.717420012298e-01 -1.960203005692e-04 2.523916187216e+01
1.000250000000e+03 3.708413981370e-01 -1.995941965258e-04 2.520706083861e+01
1.000500000000e+03 3.694714628325e-01 -2.020039692087e-04 2.517484350535e+01
1.000750000000e+03 3.676454419182e-01 -2.031519421535e-04 2.514248388414e+01
1.001000000000e+03 3.653817175185e-01 -2.029514965732e-04 2.510995475690e+01
1.001250000000e+03 3.627014814132e-01 -2.013307463655e-04 2.507722797057e+01
1.001500000000e+03 3.596268475776e-01 -1.982359062761e-04 2.504427484891e+01
1.001750000000e+03 3.561794503145e-01 -1.936336389679e-04 2.501106645401e+01
1.002000000000e+03 3.523797850716e-01 -1.875125699936e-04 2.497757385894e+01
1.002250000000e+03 3.482472579344e-01 -1.798837074638e-04 2.494376835020e+01
1.002500000000e+03 3.438008529669e-01 -1.707797613472e-04 2.490962148823e+01
1.002750000000e+03 3.390603653176e-01 -1.602538463131e-04 2.487510525384e+01
1.003000000000e+03 3.340478094930e-01 -1.483772427968e-04 2.484019201453e+01
1.003250000000e+03 3.287888871349e-01 -1.352369579715e-04 2.480485455408e+01
1.003500000000e+03 3.233141858200e-01 -1.209331091539e-04 2.476906610924e+01
1.003750000000e+03 3.176599399594e-01 -1.055765410450e-04 2.473280047866e+01
1.004000000000e+03 3.118681306189e-01 -8.928665691682e-05 2.469603212931e+01
1.004250000000e+03 3.059859969337e-01 -7.218996131444e-05 2.465873655147e+01
1.004500000000e+03 3.000648324155e-01 -5.441892690322e-05 2.462089055785e+01
1.004750000000e+03 2.941582462403e-01 -3.611109959623e-05 2.458247266207e+01
1.005000000000e+03 2.883201434126e-01 -1.740899099320e-05 2.454346365747e+01
1.005250000000e+03 2.826024742056e-01 1.540275258570e-06 2.450384698316e+01
1.005500000000e+03 2.770531487838e-01 2.058499470647e-05 2.446360921717e+01
1.005750000000e+03 2.717142532723e-01 3.956961451776e-05 2.442274048857e+01
1.006000000000e+03 2.666206916792e-01 5.833571093403e-05 2.438123462655e+01
1.006250000000e+03 2.617994806069e-01 7.672328406848e-05 2.433908939916e+01
1.006500000000e+03 2.572695790808e-01 9.457265858259e-05 2.429630636610e+01
1.006750000000e+03 2.530423441030e-01 1.117268329667e-04 2.425289081780e+01
1.007000000000e+03 2.491223876138e-01 1.280341006818e-04 2.420885137089e+01
1.007250000000e+03 2.455087815019e-01 1.433509257953e-04 2.416419969251e+01
1.007500000000e+03 2.421963563006e-01 1.575446526129e-04 2.411894996761e+01
1.007750000000e+03 2.391769850606e-01 1.704962003253e-04 2.407311856358e+01
1.008000000000e+03 2.364406598656e-01 1.821022920054e-04 2.402672360969e+01
1.008250000000e+03 2.339762788604e-01 1.922771753841e-04 2.397978466798e+01
1.008500000000e+03 2.317720869356e-01 2.009540263529e-04 2.393232261203e+01
1.008750000000e+03 2.298157661265e-01 2.080856138251e-04 2.388435951961e+01
1.009000000000e+03 2.280942325040e-01 2.136444688774e-04 2.383591867870e+01
1.009250000000e+03 2.265932304323e-01 2.176228153525e-04 2.378702478239e+01
1.009500000000e+03 2.252968327757e-01 2.200319502470e-04 2.373770406769e+01
1.009750000000e+03 2.241869745989e-01 2.209014518962e-04 2.368798454913e+01
1.010000000000e+03 2.232431147163e-01 2.202782372833e-04 2.363789620367e+01
1.010250000000e+03 2.224421130027e-01 2.182255411542e-04 2.358747112433e+01
1.010500000000e+03 2.217583752277e-01 2.148216963670e-04 2.353674356805e+01
1.010750000000e+03 2.211642467082e-01 2.101591493546e-04 2.348574995286e+01
1.011000000000e+03 2.206306636929e-01 2.043430778137e-04 2.343452872949e+01
1.011250000000e+03 2.201279621807e-01 1.974902338750e-04 2.338312017029e+01
1.011500000000e+03 2.196267939920e-01 1.897275138127e-04 2.333156611904e+01
1.011750000000e+03 2.190990355713e-01 1.811904637169e-04 2.327990968696e+01
1.012000000000e+03 2.185186186997e-01 1.720215064891e-04 2.322819494742e+01
1.012250000000e+03 2.178622054783e-01 1.623682167363e-04 2.317646668477e+01
1.012500000000e+03 2.171096511924e-01 1.523811983939e-04 2.312477015796e+01
1.012750000000e+03 2.162442489721e-01 1.422121810703e-04 2.307315096531e+01
1.013000000000e+03 2.152527325066e-01 1.320117191481e-04 2.302165495866e+01
1.013250000000e+03 2.141251063577e-01 1.219270873292e-04 2.297032824867e+01
1.013500000000e+03 2.128543019456e-01 1.121000953701e-04 2.291921724274e+01
1.013750000000e+03 2.114357641306e-01 1.026653237116e-04 2.286836873389e+01
1.014000000000e+03 2.098670162802e-01 9.374840568856e-05 2.281782999828e+01
1.014250000000e+03 2.081472311867e-01 8.546454553775e-05 2.276764886794e+01
1.014500000000e+03 2.062769022303e-01 7.791732275766e-05 2.271787377735e+01
1.014750000000e+03 2.042576279368e-01 7.119774568482e-05 2.266855376576e+01
1.015000000000e+03 2.020919715256e-01 6.538360667085e-05 2.261973839279e+01
1.015250000000e+03 1.997834881516e-01 6.053902223125e-05 2.257147762905e+01
1.015500000000e+03 1.973368001323e-01 5.671420262639e-05 2.252382166815e+01
1.015750000000e+03 1.947577208511e-01 5.394541960509e-05 2.247682069463e+01
1.016000000000e+03 1.920534451391e-01 5.225500679580e-05 2.243052465562e+01
1.016250000000e+03 1.892326663751e-01 5.165160486031e-05 2.238498300116e+01
1.016500000000e+03 1.863056447733e-01 5.213052053111e-05 2.234024442962e+01
1.016750000000e+03 1.832842306336e-01 5.367398792770e-05 2.229635669903e+01
1.017000000000e+03 1.801817527469e-01 5.625165603856e-05 2.225336643477e+01
1.017250000000e+03 1.770128214053e-01 5.982118468711e-05 2.221131899700e+01
1.017500000000e+03 1.737930571055e-01 6.432891614812e-05 2.217025839622e+01
1.017750000000e+03 1.705387094926e-01 6.971076609644e-05 2.213022721208e+01
1.018000000000e+03 1.672662915431e-01 7.589312936227e-05 2.209126660476e+01
1.018250000000e+03 1.639921433954e-01 8.279403666961e-05 2.205341628512e+01
1.018500000000e+03 1.607320212734e-01 9.032444346787e-05 2.201671452099e+01
1.018750000000e+03 1.575007320654e-01 9.838962169781e-05 2.198119814633e+01
1.019000000000e+03 1.543117854917e-01 1.068906322229e-04 2.194690252295e+01
1.019250000000e+03 1.511771571859e-01 1.157259270109e-04 2.191386156383e+01
1.019500000000e+03 1.481070809468e-01 1.247931751504e-04 2.188210767807e+01
1.019750000000e+03 1.451099038510e-01 1.339906184515e-04 2.185167169218e+01
1.020000000000e+03 1.421920400633e-01 1.432186715205e-04 2.182258285259e+01
1.020250000000e+03 1.393579152514e-01 1.523813189023e-04 2.179486869465e+01
1.020500000000e+03 1.366100066582e-01 1.613875145080e-04 2.176855505433e+01
1.020750000000e+03 1.339488469345e-01 1.701523287190e-04 2.174366594989e+01
1.021000000000e+03 1.313730858844e-01 1.785979386944e-04 2.172022357334e+01
1.021250000000e+03 1.288795530657e-01 1.866544376994e-04 2.169824829775e+01
1.021500000000e+03 1.264632887126e-01 1.942603563019e-04 2.167775859936e+01
1.021750000000e+03 1.241176349104e-01 2.013633018751e-04 2.165877115094e+01
1.022000000000e+03 1.218342703793e-01 2.079202493389e-04 2.164130075588e+01
1.022250000000e+03 1.196033171316e-01 2.138979358613e-04 2.162536046851e+01
1.022500000000e+03 1.174134023912e-01 2.192728880857e-04 2.161096153050e+01
1.022750000000e+03 1.152518039901e-01 2.240315205190e-04 2.159811349854e+01
1.023000000000e+03 1.131045585739e-01 2.281700106165e-04 2.158682416418e+01
1.023250000000e+03 1.109566603621e-01 2.316942833136e-04 2.157709964783e+01
1.023500000000e+03 1.087922425761e-01 2.346198088001e-04 2.156894434482e+01
1.023750000000e+03 1.065948184963e-01 2.369713694256e-04 2.156236092108e+01
1.024000000000e+03 1.043475071677e-01 2.387826578903e-04 2.155735022303e+01
1.024250000000e+03 1.020333376696e-01 2.400959025073e-04 2.155391130000e+01
1.024500000000e+03 9.963551131763e-02 2.409613030769e-04 2.155204129696e+01
1.024750000000e+03 9.713766903440e-02 2.414363050457e-04 2.155173533145e+01
1.025000000000e+03 9.452420454755e-02 2.415848211236e-04 2.155298649763e+01
1.025250000000e+03 9.178050157850e-02 2.414762898885e-04 2.155578572994e+01
1.025500000000e+03 8.889319554825e-02 2.411846437150e-04 2.156012173290e+01
1.025750000000e+03 8.585038682920e-02 2.407871231559e-04 2.156598091551e+01
1.026000000000e+03 8.264184699765e-02 2.403630373789e-04 2.157334732604e+01
1.026250000000e+03 7.925918476970e-02 2.399924930780e-04 2.158220262816e+01
1.026500000000e+03 7.569596199233e-02 2.397550220349e-04 2.159252599467e+01
1.026750000000e+03 7.194784069940e-02 2.397283306048e-04 2.160429420341e+01
1.027000000000e+03 6.801265083132e-02 2.399870541615e-04 2.161748158845e+01
1.027250000000e+03 6.389041334720e-02 2.406015221069e-04 2.163206000642e+01
1.027500000000e+03 5.958343689102e-02 2.416365032663e-04 2.164799901187e+01
1.027750000000e+03 5.509625593047e-02 2.431503008380e-04 2.166526576411e+01
1.028000000000e+03 5.043568781653e-02 2.451937984836e-04 2.168382526963e+01
1.028250000000e+03 4.561074515179e-02 2.478097780288e-04 2.170364033805e+01
1.028500000000e+03 4.063260422348e-02 2.510323144832e-04 2.172467176526e+01
1.028750000000e+03 3.551455562850e-02 2.548863085952e-04 2.174687854273e+01
1.029000000000e+03 3.027186116244e-02 2.593872490145e-04 2.177021788338e+01
1.029250000000e+03 2.492165909514e-02 2.645410460159e-04 2.179464546715e+01
1.029500000000e+03 1.948283670085e-02 2.703440456473e-04 2.182011571654e+01
1.029750000000e+03 1.397582017334e-02 2.767831882368e-04 2.184658184010e+01
1.030000000000e+03 8.422424641986e-03 2.838362477115e-04 2.187399626911e+01
1.030250000000e+03 2.845596943974e-03 2.914722095649e-04 2.190231070075e+01
1.030500000000e+03 -2.730788054775e-03 2.996517580719e-04 2.193147656695e+01
1.030750000000e+03 -8.282217866678e-03 3.083278206520e-04 2.196144509474e+01
1.031000000000e+03 -1.378379629839e-02 3.174462714433e-04 2.199216776651e+01
1.031250000000e+03 -1.921054279365e-02 3.269466302081e-04 2.202359648941e+01
1.031500000000e+03 -2.453769171733e-02 3.367629249301e-04 2.205568393052e+01
1.031750000000e+03 -2.974098806305e-02 3.468244635862e-04 2.208838366360e+01
1.032000000000e+03 -3.479699384069e-02 3.570568977781e-04 2.212165060264e+01
1.032250000000e+03 -3.968337787364e-02 3.673831013967e-04 2.215544112678e+01
1.032500000000e+03 -4.437920944020e-02 3.777243150140e-04 2.218971336813e+01
1.032750000000e+03 -4.886521293757e-02 3.880009649234e-04 2.222442728925e+01
1.033000000000e+03 -5.312403669964e-02 3.981337587299e-04 2.225954504650e+01
1.033250000000e+03 -5.714047803348e-02 4.080448243318e-04 2.229503102375e+01
1.033500000000e+03 -6.090168510614e-02 4.176587119568e-04 2.233085198453e+01
1.033750000000e+03 -6.439734960353e-02 4.269034231579e-04 2.236697720431e+01
1.034000000000e+03 -6.761983089426e-02 4.357111649272e-04 2.240337840757e+01
1.034250000000e+03 -7.056431665464e-02 4.440194863810e-04 2.244002999265e+01
1.034500000000e+03 -7.322889445815e-02 4.517719253810e-04 2.247690893769e+01
1.034750000000e+03 -7.561460091251e-02 4.589186143970e-04 2.251399468223e+01
1.035000000000e+03 -7.772548813773e-02 4.654171673340e-04 2.255126928457e+01
1.035250000000e+03 -7.956858285411e-02 4.712328884541e-04 2.258871707148e+01
1.035500000000e+03 -8.115389348767e-02 4.763394594176e-04 2.262632477741e+01
1.035750000000e+03 -8.249431368285e-02 4.807189322929e-04 2.266408113443e+01
1.036000000000e+03 -8.360556300231e-02 4.843621644930e-04 2.270197693835e+01
1.036250000000e+03 -8.450604223479e-02 4.872685963359e-04 2.274000463063e+01
1.036500000000e+03 -8.521669984014e-02 4.894463940254e-04 2.277815815561e+01
1.036750000000e+03 -8.576085704979e-02 4.909123018804e-04 2.281643280474e+01
1.037000000000e+03 -8.616400372574e-02 4.916911380390e-04 2.285482472812e+01
1.037250000000e+03 -8.645357057473e-02 4.918156309585e-04 2.289333090259e+01
1.037500000000e+03 -8.665868790583e-02 4.913257902815e-04 2.293194859366e+01
1.037750000000e+03 -8.680988760226e-02 4.902685857098e-04 2.297067530254e+01
1.038000000000e+03 -8.693883028615e-02 4.886971891930e-04 2.300950823386e+01
1.038250000000e+03 -8.707794743286e-02 4.866704523891e-04 2.304844421753e+01
1.038500000000e+03 -8.726010104228e-02 4.842522297746e-04 2.308747933778e+01
1.038750000000e+03 -8.751824149438e-02 4.815106354007e-04 2.312660857695e+01
1.039000000000e+03 -8.788497255718e-02 4.785174032878e-04 2.316582576012e+01
1.039250000000e+03 -8.839216733546e-02 4.753471070921e-04 2.320512323369e+01
1.039500000000e+03 -8.907060055210e-02 4.720764410539e-04 2.324449158823e+01
1.039750000000e+03 -8.994946502660e-02 4.687832175360e-04 2.328391966769e+01
1.040000000000e+03 -9.105600783034e-02 4.655457984142e-04 2.332339432084e+01
1.040250000000e+03 -9.241510781383e-02 4.624423331523e-04 2.336290036067e+01
1.040500000000e+03 -9.404894876056e-02 4.595500660405e-04 2.340242037774e+01
1.040750000000e+03 -9.597657643160e-02 4.569444151474e-04 2.344193489964e+01
1.041000000000e+03 -9.821363046412e-02 4.546983523372e-04 2.348142227323e+01
1.041250000000e+03 -1.007720226520e-01 4.528816252058e-04 2.352085877326e+01
1.041500000000e+03 -1.036597516583e-01 4.515601098263e-04 2.356021856084e+01
1.041750000000e+03 -1.068806175507e-01 4.507949845370e-04 2.359947397893e+01
1.042000000000e+03 -1.104341211470e-01 4.506421695145e-04 2.363859560930e+01
1.042250000000e+03 -1.143154217639e-01 4.511517458128e-04 2.367755235405e+01
1.042500000000e+03 -1.185152113530e-01 4.523672194962e-04 2.371631185670e+01
1.042750000000e+03 -1.230198475832e-01 4.543251352373e-04 2.375484051619e+01
1.043000000000e+03 -1.278114056893e-01 4.570544612425e-04 2.379310383333e+01
1.043250000000e+03 -1.328678094302e-01 4.605761141418e-04 2.383106677182e+01
1.043500000000e+03 -1.381631164497e-01 4.649026977622e-04 2.386869386781e+01
1.043750000000e+03 -1.436677491226e-01 4.700381195460e-04 2.390594965383e+01
1.044000000000e+03 -1.493488414716e-01 4.759773908187e-04 2.394279891435e+01
1.044250000000e+03 -1.551705940744e-01 4.827064577041e-04 2.397920712746e+01
1.044500000000e+03 -1.610947336958e-01 4.902021945084e-04 2.401514061738e+01
1.044750000000e+03 -1.670809472649e-01 4.984324177022e-04 2.405056698006e+01
1.045000000000e+03 -1.730873719269e-01 5.073560643247e-04 2.408545549835e+01
1.045250000000e+03 -1.790711233678e-01 5.169233922413e-04 2.411977731139e+01
1.045500000000e+03 -1.849888179341e-01 5.270763267970e-04 2.415350582981e+01
1.045750000000e+03 -1.907971275498e-01 5.377489460641e-04 2.418661714063e+01
1.046000000000e+03 -1.964533134783e-01 5.488678620120e-04 2.421909014597e+01
1.046250000000e+03 -2.019158046934e-01 5.603530144244e-04 2.425090707001e+01
1.046500000000e+03 -2.071447016706e-01 5.721181373316e-04 2.428205356783e+01
1.046750000000e+03 -2.121023355686e-01 5.840716725972e-04 2.431251916944e+01
1.047000000000e+03 -2.167537721680e-01 5.961175645662e-04 2.434229747084e+01
1.047250000000e+03 -2.210672564319e-01 6.081559807297e-04 2.437138632672e+01
1.047500000000e+03 -2.250147050278e-01 6.200844324583e-04 2.439978819156e+01
1.047750000000e+03 -2.285720985778e-01 6.317986850358e-04 2.442751025098e+01
1.048000000000e+03 -2.317198030689e-01 6.431935968003e-04 2.445456455687e+01
1.048250000000e+03 -2.344429349410e-01 6.541644025772e-04 2.448096825548e+01
1.048500000000e+03 -2.367315603887e-01 6.646075746715e-04 2.450674363326e+01
1.048750000000e+03 -2.385808974838e-01 6.744220055595e-04 2.453191820964e+01
1.049000000000e+03 -2.399913746361e-01 6.835098893947e-04 2.455652473783e+01
1.049250000000e+03 -2.409687162125e-01 6.917780649270e-04 2.458060124463e+01
1.049500000000e+03 -2.415238171781e-01 6.991387821330e-04 2.460419092378e+01
1.049750000000e+03 -2.416726648754e-01 7.055110272076e-04 2.462734206776e+01
1.050000000000e+03 -2.414360540250e-01 7.108212498262e-04 2.465010789492e+01
1.050250000000e+03 -2.408393409475e-01 7.150046074839e-04 2.467254634714e+01
1.050500000000e+03 -2.399120145738e-01 7.180056337146e-04 2.469471984049e+01
1.050750000000e+03 -2.386872782780e-01 7.197792238270e-04 2.471669494674e+01
1.051000000000e+03 -2.372015304224e-01 7.202913360123e-04 2.473854204110e+01
1.051250000000e+03 -2.354938041648e-01 7.195196593726e-04 2.476033484217e+01
1.051500000000e+03 -2.336051579677e-01 7.174541262006e-04 2.478214999680e+01
1.051750000000e+03 -2.315780492926e-01 7.140975169370e-04 2.480406653943e+01
1.052000000000e+03 -2.294556619579e-01 7.094656111422e-04 2.482616526179e+01
1.052250000000e+03 -2.272812661457e-01 7.035873083758e-04 2.484852819453e+01
1.052500000000e+03 -2.250975555300e-01 6.965046855549e-04 2.487123791175e+01
1.052750000000e+03 -2.229459895531e-01 6.882728482043e-04 2.489437676400e+01
1.053000000000e+03 -2.208662293506e-01 6.789596795150e-04 2.491802632091e+01
1.053250000000e+03 -2.188955077553e-01 6.686453074270e-04 2.494226643539e+01
1.053500000000e+03 -2.170681892575e-01 6.574214494414e-04 2.496717470128e+01
1.053750000000e+03 -2.154152356669e-01 6.453906823278e-04 2.499282546741e+01
1.054000000000e+03 -2.139638778264e-01 6.326655751279e-04 2.501928932770e+01
1.054250000000e+03 -2.127372409761e-01 6.193675579654e-04 2.504663215563e+01
1.054500000000e+03 -2.117540984407e-01 6.056256946551e-04 2.507491447384e+01
1.054750000000e+03 -2.110287417853e-01 5.915754861390e-04 2.510419089342e+01
1.055000000000e+03 -2.105708116455e-01 5.773573284040e-04 2.513450923309e+01
1.055250000000e+03 -2.103852919990e-01 5.631150268240e-04 2.516591003145e+01
1.055500000000e+03 -2.104726101440e-01 5.489943524488e-04 2.519842613872e+01
1.055750000000e+03 -2.108286879301e-01 5.351412435854e-04 2.523208198566e+01
1.056000000000e+03 -2.114452024623e-01 5.217002619650e-04 2.526689333556e+01
1.056250000000e+03 -2.123098490390e-01 5.088128792774e-04 2.530286692303e+01
1.056500000000e+03 -2.134066915238e-01 4.966157917290e-04 2.534000014705e+01
1.056750000000e+03 -2.147166263249e-01 4.852393720963e-04 2.537828109764e+01
1.057000000000e+03 -2.162178014756e-01 4.748059022918e-04 2.541768814623e+01
1.057250000000e+03 -2.178862323524e-01 4.654282193707e-04 2.545819034278e+01
1.057500000000e+03 -2.196963229060e-01 4.572080953039e-04 2.549974713185e+01
1.057750000000e+03 -2.216215504863e-01 4.502352201316e-04 2.554230894096e+01
1.058000000000e+03 -2.236350511697e-01 4.445857834598e-04 2.558581706760e+01
1.058250000000e+03 -2.257103189185e-01 4.403215632367e-04 2.563020440448e+01
1.058500000000e+03 -2.278218204078e-01 4.374890518806e-04 2.567539574533e+01
1.058750000000e+03 -2.299456034939e-01 4.361189182067e-04 2.572130816283e+01
1.059000000000e+03 -2.320598938182e-01 4.362256819591e-04 2.576785193111e+01
1.059250000000e+03 -2.341455851260e-01 4.378074888405e-04 2.581493099255e+01
1.059500000000e+03 -2.361866865044e-01 4.408462554803e-04 2.586244379339e+01
1.059750000000e+03 -2.381706695726e-01 4.453080099925e-04 2.591028387145e+01
1.060000000000e+03 -2.400887230601e-01 4.511434878171e-04 2.595834103020e+01
1.060250000000e+03 -2.419358935452e-01 4.582889114367e-04 2.600650180085e+01
1.060500000000e+03 -2.437111042906e-01 4.666669659025e-04 2.605465070326e+01
1.060750000000e+03 -2.454170906388e-01 4.761880831918e-04 2.610267075857e+01
1.061000000000e+03 -2.470601749105e-01 4.867516808629e-04 2.615044473417e+01
1.061250000000e+03 -2.486499992900e-01 4.982478015275e-04 2.619785566337e+01
1.061500000000e+03 -2.501990801497e-01 5.105584848296e-04 2.624478802523e+01
1.061750000000e+03 -2.517223772192e-01 5.235596159620e-04 2.629112827267e+01
1.062000000000e+03 -2.532367090961e-01 5.371224318492e-04 2.633676575093e+01
1.062250000000e+03 -2.547601848699e-01 5.511152879664e-04 2.638159335359e+01
1.062500000000e+03 -2.563115474006e-01 5.654051626803e-04 2.642550830615e+01
1.062750000000e+03 -2.579095661174e-01 5.798593629320e-04 2.646841254365e+01
1.063000000000e+03 -2.595723936185e-01 5.943469429106e-04 2.651021338212e+01
1.063250000000e+03 -2.613169640632e-01 6.087401062820e-04 2.655082393575e+01
1.063500000000e+03 -2.631584224016e-01 6.229154721096e-04 2.659016348610e+01
1.063750000000e+03 -2.651096217653e-01 6.367552751503e-04 2.662815777057e+01
1.064000000000e+03 -2.671806591085e-01 6.501483071859e-04 2.666473933267e+01
1.064250000000e+03 -2.693785188662e-01 6.629909527346e-04 2.669984751795e+01
1.064500000000e+03 -2.717067644514e-01 6.751878855976e-04 2.673342870851e+01
1.064750000000e+03 -2.741653298082e-01 6.866527609260e-04 2.676543630617e+01
1.065000000000e+03 -2.767503934727e-01 6.973086931832e-04 2.679583084572e+01
1.065250000000e+03 -2.794543515094e-01 7.070887545283e-04 2.682457976449e+01
1.065500000000e+03 -2.822658746373e-01 7.159361747094e-04 2.685165751571e+01
1.065750000000e+03 -2.851700634981e-01 7.238045951451e-04 2.687704525458e+01
1.066000000000e+03 -2.881486923707e-01 7.306580425648e-04 2.690073084894e+01
1.066250000000e+03 -2.911805532610e-01 7.364709270663e-04 2.692270863912e+01
1.066500000000e+03 -2.942418690589e-01 7.412278621387e-04 2.694297917949e+01
1.066750000000e+03 -2.973068079248e-01 7.449233954496e-04 2.696154916363e+01
1.067000000000e+03 -3.003480497541e-01 7.475616796225e-04 2.697843114693e+01
1.067250000000e+03 -3.033373916129e-01 7.491560358977e-04 2.699364326086e+01
1.067500000000e+03 -3.062464295530e-01 7.497285320139e-04 2.700720913193e+01
1.067750000000e+03 -3.090471858033e-01 7.493093982441e-04 2.701915748246e+01
1.068000000000e+03 -3.117127784497e-01 7.479366720416e-04 2.702952206092e+01
1.068250000000e+03 -3.142179863728e-01 7.456556165339e-04 2.703834124730e+01
1.068500000000e+03 -3.165397765078e-01 7.425182874286e-04 2.704565785710e+01
1.068750000000e+03 -3.186577400593e-01 7.385831811676e-04 2.705151892879e+01
1.069000000000e+03 -3.205543590989e-01 7.339147805701e-04 2.705597529957e+01
1.069250000000e+03 -3.222152106877e-01 7.285833165679e-04 2.705908135736e+01
1.069500000000e+03 -3.236289997361e-01 7.226644465819e-04 2.706089463365e+01
1.069750000000e+03 -3.247875037938e-01 7.162390168898e-04 2.706147547947e+01
1.070000000000e+03 -3.256853766862e-01 7.093927122002e-04 2.706088647855e+01
1.070250000000e+03 -3.263199279528e-01 7.022157355915e-04 2.705919201484e+01
1.070500000000e+03 -3.266908265021e-01 6.948023675801e-04 2.705645769270e+01
1.070750000000e+03 -3.267998270209e-01 6.872504261866e-04 2.705274970379e+01
1.071000000000e+03 -3.266505114999e-01 6.796605591680e-04 2.704813416809e+01
1.071250000000e+03 -3.262481077879e-01 6.721353544966e-04 2.704267641511e+01
1.071500000000e+03 -3.255993948052e-01 6.647784158266e-04 2.703644023562e+01
1.071750000000e+03 -3.247126969739e-01 6.576932682130e-04 2.702948713266e+01
1.072000000000e+03 -3.235979892863e-01 6.509819427598e-04 2.702187552806e+01
1.072250000000e+03 -3.222670839189e-01 6.447437188798e-04 2.701366011582e+01
1.072500000000e+03 -3.207338670112e-01 6.390737369013e-04 2.700489102115e+01
1.072750000000e+03 -3.190145790258e-01 6.340616834553e-04 2.699561322393e+01
1.073000000000e+03 -3.171280787121e-01 6.297904909360e-04 2.698586602732e+01
1.073250000000e+03 -3.150960616405e-01 6.263351835839e-04 2.697568252437e+01
1.073500000000e+03 -3.129431994032e-01 6.237618834232e-04 2.696508917580e+01
1.073750000000e+03 -3.106971747360e-01 6.221269281119e-04 2.695410566819e+01
1.074000000000e+03 -3.083885961716e-01 6.214762397751e-04 2.694274462691e+01
1.074250000000e+03 -3.060507809560e-01 6.218447842216e-04 2.693101172193e+01
1.074500000000e+03 -3.037194246284e-01 6.232562291646e-04 2.691890569624e+01
1.074750000000e+03 -3.014321590283e-01 6.257227221157e-04 2.690641854493e+01
1.075000000000e+03 -2.992280198606e-01 6.292447325406e-04 2.689353593222e+01
1.075250000000e+03 -2.971468496189e-01 6.338110402693e-04 2.688023749727e+01
1.075500000000e+03 -2.952286446490e-01 6.393987109818e-04 2.686649745601e+01
1.075750000000e+03 -2.935128852604e-01 6.459729896462e-04 2.685228508965e+01
1.076000000000e+03 -2.920378277935e-01 6.534876082276e-04 2.683756541545e+01
1.076250000000e+03 -2.908397779064e-01 6.618849540280e-04 2.682229987907e+01
1.076500000000e+03 -2.899523545590e-01 6.710964218430e-04 2.680644702073e+01
1.076750000000e+03 -2.894057281255e-01 6.810428274129e-04 2.678996320839e+01
1.077000000000e+03 -2.892258203143e-01 6.916350479110e-04 2.677280335978e+01
1.077250000000e+03 -2.894335131255e-01 7.027748959837e-04 2.675492164717e+01
1.077500000000e+03 -2.900438297313e-01 7.143561204510e-04 2.673627216733e+01
1.077750000000e+03 -2.910651619368e-01 7.262655989280e-04 2.671680956865e+01
1.078000000000e+03 -2.924985486346e-01 7.383847660522e-04 2.669648962755e+01
1.078250000000e+03 -2.943370699470e-01 7.505910494221e-04 2.667526975860e+01
1.078500000000e+03 -2.965654178474e-01 7.627593912707e-04 2.665310943025e+01
1.078750000000e+03 -2.991596867415e-01 7.747637586803e-04 2.662997053161e+01
1.079000000000e+03 -3.020874432306e-01 7.864785598490e-04 2.660581761455e+01
1.079250000000e+03 -3.053081096523e-01 7.977799663265e-04 2.658061809326e+01
1.079500000000e+03 -3.087736716759e-01 8.085470345022e-04 2.655434232950e+01
1.079750000000e+03 -3.124297114113e-01 8.186627160994e-04 2.652696369027e+01
1.080000000000e+03 -3.162167336265e-01 8.280146710170e-04 2.649845850553e+01
1.080250000000e+03 -3.200716884484e-01 8.364960058725e-04 2.646880604625e+01
1.080500000000e+03 -3.239296875854e-01 8.440059754193e-04 2.643798842727e+01
1.080750000000e+03 -3.277257116704e-01 8.504506652896e-04 2.640599056919e+01
1.081000000000e+03 -3.313963192968e-01 8.557438073734e-04 2.637280011185e+01
1.081250000000e+03 -3.348811443442e-01 8.598076553236e-04 2.633840743238e+01
1.081500000000e+03 -3.381242190480e-01 8.625741235346e-04 2.630280563647e+01
1.081750000000e+03 -3.410749531499e-01 8.639859911014e-04 2.626599063893e+01
1.082000000000e+03 -3.436887923725e-01 8.639982337828e-04 2.622796129838e+01
1.082250000000e+03 -3.459275782641e-01 8.625794747338e-04 2.618871953280e+01
1.082500000000e+03 -3.477595688092e-01 8.597132788726e-04 2.614827054510e+01
1.082750000000e+03 -3.491592530856e-01 8.553993626745e-04 2.610662300676e+01
1.083000000000e+03 -3.501070011323e-01 8.496545396612e-04 2.606378924497e+01
1.083250000000e+03 -3.505886195573e-01 8.425131972451e-04 2.601978545751e+01
1.083500000000e+03 -3.505949376240e-01 8.340274055814e-04 2.597463184896e+01
1.083750000000e+03 -3.501214703978e-01 8.242665423426e-04 2.592835272951e+01
1.084000000000e+03 -3.491681832912e-01 8.133163126417e-04 2.588097658498e+01
1.084250000000e+03 -3.477394438207e-01 8.012774318455e-04 2.583253606539e+01
1.084500000000e+03 -3.458440807352e-01 7.882638711377e-04 2.578306792010e+01
1.084750000000e+03 -3.434955541147e-01 7.744008748127e-04 2.573261286466e+01
1.085000000000e+03 -3.407121862737e-01 7.598228856260e-04 2.568121543179e+01
1.085250000000e+03 -3.375173527395e-01 7.446713806889e-04 2.562892373882e+01
1.085500000000e+03 -3.339396075885e-01 7.290928335295e-04 2.557578925780e+01
1.085750000000e+03 -3.300126518976e-01 7.132368613138e-04 2.552186654841e+01
1.086000000000e+03 -3.257751214481e-01 6.972545913214e-04 2.546721298729e+01
1.086250000000e+03 -3.212701747277e-01 6.812972352132e-04 2.541188849435e+01
1.086500000000e+03 -3.165448865956e-01 6.655148502636e-04 2.535595525921e+01
1.086750000000e+03 -3.116494865848e-01 6.500552460996e-04 2.529947748727e+01
1.087000000000e+03 -3.066364838588e-01 6.350628318115e-04 2.524252112864e+01
1.087250000000e+03 -3.015597369694e-01 6.206774245755e-04 2.518515366771e+01
1.087500000000e+03 -2.964735482943e-01 6.070329644088e-04 2.512744383762e+01
1.087750000000e+03 -2.914317999097e-01 5.942559959155e-04 2.506946139866e+01
1.088000000000e+03 -2.864871846348e-01 5.824639553340e-04 2.501127694496e+01
1.088250000000e+03 -2.816905575136e-01 5.717633100439e-04 2.495296157768e+01
1.088500000000e+03 -2.770903459241e-01 5.622475790745e-04 2.489458675279e+01
1.088750000000e+03 -2.727320449495e-01 5.539953702452e-04 2.483622399512e+01
1.089000000000e+03 -2.686577324553e-01 5.470685244578e-04 2.477794460042e+01
1.089250000000e+03 -2.649055178946e-01 5.415105151887e-04 2.471981949520e+01
1.089500000000e+03 -2.615089731830e-01 5.373452368948e-04 2.466191884436e+01
1.089750000000e+03 -2.584964046314e-01 5.345761782755e-04 2.460431193102e+01
1.090000000000e+03 -2.558900760543e-01 5.331861541083e-04 2.454706685639e+01
1.090250000000e+03 -2.537053601434e-01 5.331375250353e-04 2.449025025603e+01
1.090500000000e+03 -2.519498707326e-01 5.343728885521e-04 2.443392710304e+01
1.090750000000e+03 -2.506226662167e-01 5.368161579352e-04 2.437816055622e+01
1.091000000000e+03 -2.497136662516e-01 5.403739826657e-04 2.432301160049e+01
1.091250000000e+03 -2.492033048281e-01 5.449373330734e-04 2.426853889537e+01
1.091500000000e+03 -2.490625449213e-01 5.503831707437e-04 2.421479864154e+01
1.091750000000e+03 -2.492533497972e-01 5.565761619263e-04 2.416184421747e+01
1.092000000000e+03 -2.497295687405e-01 5.633703193640e-04 2.410972606373e+01
1.092250000000e+03 -2.504382727755e-01 5.706105994710e-04 2.405849144616e+01
1.092500000000e+03 -2.513214662032e-01 5.781344890844e-04 2.400818421425e+01
1.092750000000e+03 -2.523180438703e-01 5.857735716005e-04 2.395884470041e+01
1.093000000000e+03 -2.533659424041e-01 5.933553390908e-04 2.391050935460e+01
1.093250000000e+03 -2.544042285185e-01 6.007051132800e-04 2.386321066473e+01
1.093500000000e+03 -2.553750497962e-01 6.076483177641e-04 2.381697695716e+01
1.093750000000e+03 -2.562252825966e-01 6.140131126506e-04 2.377183225593e+01
1.094000000000e+03 -2.569077634737e-01 6.196334135901e-04 2.372779616537e+01
1.094250000000e+03 -2.573820566292e-01 6.243522596141e-04 2.368488377399e+01
1.094500000000e+03 -2.576146945299e-01 6.280253126351e-04 2.364310571064e+01
1.094750000000e+03 -2.575790135057e-01 6.305246514650e-04 2.360246800697e+01
1.095000000000e+03 -2.572545626402e-01 6.317423208821e-04 2.356297221865e+01
1.095250000000e+03 -2.566262546199e-01 6.315936179697e-04 2.352461557315e+01
1.095500000000e+03 -2.556834517028e-01 6.300199204578e-04 2.348739094808e+01
1.095750000000e+03 -2.544190129132e-01 6.269906741746e-04 2.345128719053e+01
1.096000000000e+03 -2.528285913743e-01 6.225047498703e-04 2.341628915210e+01
1.096250000000e+03 -2.509101462759e-01 6.165906880556e-04 2.338237804942e+01
1.096500000000e+03 -2.486638906161e-01 6.093059439527e-04 2.334953156669e+01
1.096750000000e+03 -2.460925455297e-01 6.007353894520e-04 2.331772423784e+01
1.097000000000e+03 -2.432020121528e-01 5.909889142433e-04 2.328692761680e+01
1.097250000000e+03 -2.400022596090e-01 5.801981993422e-04 2.325711067039e+01
1.097500000000e+03 -2.365084234372e-01 5.685132833216e-04 2.322824001089e+01
1.097750000000e+03 -2.327418720080e-01 5.560988978499e-04 2.320028029634e+01
1.098000000000e+03 -2.287311765560e-01 5.431309649855e-04 2.317319452512e+01
1.098250000000e+03 -2.245127642210e-01 5.297928195725e-04 2.314694443876e+01
1.098500000000e+03 -2.201311950806e-01 5.162721562353e-04 2.312149087600e+01
1.098750000000e+03 -2.156389252791e-01 5.027585510782e-04 2.309679417425e+01
1.099000000000e+03 -2.110955496510e-01 4.894412349442e-04 2.307281454772e+01
1.099250000000e+03 -2.065665068636e-01 4.765071880149e-04 2.304951249334e+01
1.099500000000e+03 -2.021213212446e-01 4.641397402619e-04 2.302684916729e+01
1.099750000000e+03 -1.978314729853e-01 4.525172430301e-04 2.300478675004e+01
1.100000000000e+03 -1.937680275061e-01 4.418117502771e-04 2.298328880405e+01
1.100250000000e+03 -1.899992028963e-01 4.321876677244e-04 2.296232053646e+01
1.100500000000e+03 -1.865879833634e-01 4.237999266318e-04 2.294184914710e+01
1.100750000000e+03 -1.835900057360e-01 4.167920122366e-04 2.292184401443e+01
1.101000000000e+03 -1.810517889076e-01 4.112934946458e-04 2.290227690237e+01
1.101250000000e+03 -1.790094383615e-01 4.074172870077e-04 2.288312210352e+01
1.101500000000e+03 -1.774878543830e-01 4.052566185459e-04 2.286435654718e+01
1.101750000000e+03 -1.765004719785e-01 4.048819462041e-04 2.284595988583e+01
1.102000000000e+03 -1.760495015158e-01 4.063380795709e-04 2.282791443287e+01
1.102250000000e+03 -1.761265506923e-01 4.096413667213e-04 2.281020529710e+01
1.102500000000e+03 -1.767136075743e-01 4.147777655691e-04 2.279282029995e+01
1.102750000000e+03 -1.777842250472e-01 4.217015126872e-04 2.277574983975e+01
1.103000000000e+03 -1.793047624536e-01 4.303343848310e-04 2.275898703439e+01
1.103250000000e+03 -1.812356588442e-01 4.405664446979e-04 2.274252743319e+01
1.103500000000e+03 -1.835325406660e-01 4.522572801762e-04 2.272636919257e+01
1.103750000000e+03 -1.861472048522e-01 4.652386686237e-04 2.271051280903e+01
1.104000000000e+03 -1.890283436044e-01 4.793177929506e-04 2.269496115213e+01
1.104250000000e+03 -1.921220643373e-01 4.942811400395e-04 2.267971951458e+01
1.104500000000e+03 -1.953722206659e-01 5.098991574341e-04 2.266479533682e+01
1.104750000000e+03 -1.987205771600e-01 5.259312142572e-04 2.265019841976e+01
1.105000000000e+03 -2.021069005364e-01 5.421305349538e-04 2.263594059756e+01
1.105250000000e+03 -2.054690417884e-01 5.582488345338e-04 2.262203593891e+01
1.105500000000e+03 -2.087430743919e-01 5.740409760440e-04 2.260850038166e+01
1.105750000000e+03 -2.118635980603e-01 5.892690212286e-04 2.259535190089e+01
1.106000000000e+03 -2.147641854259e-01 6.037058150701e-04 2.258261008720e+01
1.106250000000e+03 -2.173781076724e-01 6.171379660668e-04 2.257029622745e+01
1.106500000000e+03 -2.196392417722e-01 6.293682471549e-04 2.255843297020e+01
1.106750000000e+03 -2.214832235026e-01 6.402175015029e-04 2.254704416971e+01
1.107000000000e+03 -2.228487176533e-01 6.495260007040e-04 2.253615449826e+01
1.107250000000e+03 -2.236788917857e-01 6.571545688900e-04 2.252578939847e+01
1.107500000000e+03 -2.239228418896e-01 6.629853187686e-04 2.251597465563e+01
1.107750000000e+03 -2.235370141565e-01 6.669222409186e-04 2.250673614827e+01
1.108000000000e+03 -2.224865153134e-01 6.688917307278e-04 2.249809959281e+01
1.108250000000e+03 -2.207461605369e-01 6.688429107058e-04 2.249009011004e+01
1.108500000000e+03 -2.183013974044e-01 6.667481859568e-04 2.248273215369e+01
1.108750000000e+03 -2.151488073552e-01 6.626035289245e-04 2.247604908805e+01
1.109000000000e+03 -2.112963423668e-01 6.564287959814e-04 2.247006295078e+01
1.109250000000e+03 -2.067632353388e-01 6.482679578181e-04 2.246479419158e+01
1.109500000000e+03 -2.015796027277e-01 6.381891479583e-04 2.246026144754e+01
1.109750000000e+03 -1.957857072148e-01 6.262843289456e-04 2.245648115486e+01
1.110000000000e+03 -1.894311383094e-01 6.126689845079e-04 2.245346755625e+01
1.110250000000e+03 -1.825735970937e-01 5.974809758416e-04 2.245123218546e+01
1.110500000000e+03 -1.752777871683e-01 5.808795149946e-04 2.244978393740e+01
1.110750000000e+03 -1.676140106272e-01 5.630431203009e-04 2.244912858388e+01
1.111000000000e+03 -1.596569640480e-01 5.441676668472e-04 2.244926888863e+01
1.111250000000e+03 -1.514843570308e-01 5.244635772431e-04 2.245020416752e+01
1.111500000000e+03 -1.431757840340e-01 5.041529937020e-04 2.245193047959e+01
1.111750000000e+03 -1.348115078443e-01 4.834663122549e-04 2.245444029645e+01
1.112000000000e+03 -1.264714542517e-01 4.626388357404e-04 2.245772259450e+01
1.112250000000e+03 -1.182342898665e-01 4.419071502984e-04 2.246176299595e+01
1.112500000000e+03 -1.101765078335e-01 4.215053590178e-04 2.246654357806e+01
1.112750000000e+03 -1.023717077589e-01 4.016615873021e-04 2.247204326920e+01
1.113000000000e+03 -9.488985440223e-02 3.825945331064e-04 2.247823790301e+01
1.113250000000e+03 -8.779660198853e-02 3.645102406566e-04 2.248510030251e+01
1.113500000000e+03 -8.115268701291e-02 3.475991397396e-04 2.249260080884e+01
1.113750000000e+03 -7.501328885533e-02 3.320336122217e-04 2.250070721929e+01
1.114000000000e+03 -6.942745626735e-02 3.179658344380e-04 2.250938536294e+01
1.114250000000e+03 -6.443751313089e-02 3.055260561318e-04 2.251859923955e+01
1.114500000000e+03 -6.007850793080e-02 2.948212386078e-04 2.252831141063e+01
1.114750000000e+03 -5.637770598129e-02 2.859342372252e-04 2.253848312078e+01
1.115000000000e+03 -5.335410368916e-02 2.789230979632e-04 2.254907488835e+01
1.115250000000e+03 -5.101804613429e-02 2.738209874313e-04 2.256004661032e+01
1.115500000000e+03 -4.937091010536e-02 2.706363557191e-04 2.257135792528e+01
1.115750000000e+03 -4.840491018685e-02 2.693533743065e-04 2.258296853033e+01
1.116000000000e+03 -4.810304678535e-02 2.699327517206e-04 2.259483829563e+01
1.116250000000e+03 -4.843915215019e-02 2.723124918748e-04 2.260692780695e+01
1.116500000000e+03 -4.937814554617e-02 2.764091933739e-04 2.261919845276e+01
1.116750000000e+03 -5.087641573110e-02 2.821194337275e-04 2.263161273838e+01
1.117000000000e+03 -5.288237414493e-02 2.893212413125e-04 2.264413457010e+01
1.117250000000e+03 -5.533717793246e-02 2.978759085796e-04 2.265672931994e+01
1.117500000000e+03 -5.817555838141e-02 3.076296486940e-04 2.266936432963e+01
1.117750000000e+03 -6.132681363406e-02 3.184156980579e-04 2.268200898547e+01
1.118000000000e+03 -6.471590326646e-02 3.300564607231e-04 2.269463482554e+01
1.118250000000e+03 -6.826460783872e-02 3.423656453628e-04 2.270721581103e+01
1.118500000000e+03 -7.189275053229e-02 3.551504521815e-04 2.271972863464e+01
1.118750000000e+03 -7.551946333643e-02 3.682140869861e-04 2.273215253186e+01
1.119000000000e+03 -7.906443363442e-02 3.813580404855e-04 2.274446977978e+01
1.119250000000e+03 -8.244913547695e-02 3.943847118027e-04 2.275666545490e+01
1.119500000000e+03 -8.559800431035e-02 4.070997646670e-04 2.276872765527e+01
1.119750000000e+03 -8.843955356093e-02 4.193145223971e-04 2.278064768577e+01
1.120000000000e+03 -9.090736430017e-02 4.308483762101e-04 2.279241973613e+01
1.120250000000e+03 -9.294102049725e-02 4.415309919808e-04 2.280404126087e+01
1.120500000000e+03 -9.448685482713e-02 4.512044943184e-04 2.281551255400e+01
1.120750000000e+03 -9.549863905583e-02 4.597253323946e-04 2.282683701831e+01
1.121000000000e+03 -9.593809208646e-02 4.669660296277e-04 2.283802092500e+01
1.121250000000e+03 -9.577523962172e-02 4.728166512700e-04 2.284907315718e+01
1.121500000000e+03 -9.498871005875e-02 4.771860689492e-04 2.286000534735e+01
1.121750000000e+03 -9.356583908272e-02 4.800029139181e-04 2.287083157338e+01
1.122000000000e+03 -9.150263408242e-02 4.812161771108e-04 2.288156804264e+01
1.122250000000e+03 -8.880370988050e-02 4.807955879573e-04 2.289223317552e+01
1.122500000000e+03 -8.548202560599e-02 4.787316662395e-04 2.290284721909e+01
1.122750000000e+03 -8.155857192460e-02 4.750355472508e-04 2.291343213488e+01
1.123000000000e+03 -7.706190959688e-02 4.697382646179e-04 2.292401122891e+01
1.123250000000e+03 -7.202772955780e-02 4.628900848444e-04 2.293460920568e+01
1.123500000000e+03 -6.649823104437e-02 4.545593754137e-04 2.294525181562e+01
1.123750000000e+03 -6.052149118677e-02 4.448312289003e-04 2.295596571864e+01
1.124000000000e+03 -5.415077251144e-02 4.338060947695e-04 2.296677836513e+01
1.124250000000e+03 -4.744373575200e-02 4.215980152233e-04 2.297771770172e+01
1.124500000000e+03 -4.046170830783e-02 4.083329246270e-04 2.298881227076e+01
1.124750000000e+03 -3.326882297821e-02 3.941466956224e-04 2.300009095321e+01
1.125000000000e+03 -2.593118821867e-02 3.791831497441e-04 2.301158294958e+01
1.125250000000e+03 -1.851599346749e-02 3.635919516949e-04 2.302331757163e+01
1.125500000000e+03 -1.109069610401e-02 3.475267380800e-04 2.303532442321e+01
1.125750000000e+03 -3.722094980501e-03 3.311429809103e-04 2.304763309195e+01
1.126000000000e+03 3.524467535989e-03 3.145961236327e-04 2.306027338186e+01
1.126250000000e+03 1.058598344753e-02 2.980396148632e-04 2.307327507066e+01
1.126500000000e+03 1.740255221760e-02 2.816231645511e-04 2.308666800165e+01
1.126750000000e+03 2.391812625686e-02 2.654910694433e-04 2.310048217130e+01
1.127000000000e+03 3.008123793787e-02 2.497806534801e-04 2.311474752698e+01
1.127250000000e+03 3.584560420942e-02 2.346208863046e-04 2.312949421230e+01
1.127500000000e+03 4.117071009968e-02 2.201311614845e-04 2.314475235018e+01
1.127750000000e+03 4.602226589578e-02 2.064202128793e-04 2.316055227708e+01
1.128000000000e+03 5.037260329369e-02 1.935852528755e-04 2.317692433557e+01
1.128250000000e+03 5.420095344326e-02 1.817111562509e-04 2.319389909234e+01
1.128500000000e+03 5.749363328766e-02 1.708700516547e-04 2.321150712923e+01
1.128750000000e+03 6.024411718831e-02 1.611208373354e-04 2.322977921408e+01
1.129000000000e+03 6.245300620530e-02 1.525091206131e-04 2.324874620523e+01
1.129250000000e+03 6.412788134181e-02 1.450672369882e-04 2.326843895661e+01
1.129500000000e+03 6.528306376549e-02 1.388141911322e-04 2.328888842124e+01
1.129750000000e+03 6.593926436503e-02 1.337560384557e-04 2.331012550342e+01
1.130000000000e+03 6.612314295811e-02 1.298863514784e-04 2.333218104299e+01
1.130250000000e+03 6.586678160983e-02 1.271868061755e-04 2.335508565536e+01
1.130500000000e+03 6.520709000059e-02 1.256278185638e-04 2.337886976779e+01
1.130750000000e+03 6.418513445477e-02 1.251695501283e-04 2.340356343314e+01
1.131000000000e+03 6.284542702061e-02 1.257625889801e-04 2.342919623724e+01
1.131250000000e+03 6.123516788450e-02 1.273489698816e-04 2.345579718784e+01
1.131500000000e+03 5.940347372744e-02 1.298633147555e-04 2.348339450282e+01
1.131750000000e+03 5.740058198031e-02 1.332338220177e-04 2.351201556885e+01
1.132000000000e+03 5.527706904315e-02 1.373834772073e-04 2.354168670624e+01
1.132250000000e+03 5.308307413943e-02 1.422311790912e-04 2.357243302946e+01
1.132500000000e+03 5.086756797933e-02 1.476930428339e-04 2.360427820249e+01
1.132750000000e+03 4.867762767878e-02 1.536832251636e-04 2.363724436211e+01
1.133000000000e+03 4.655780678500e-02 1.601152611462e-04 2.367135179601e+01
1.133250000000e+03 4.454950903426e-02 1.669031288825e-04 2.370661886068e+01
1.133500000000e+03 4.269048432428e-02 1.739623150720e-04 2.374306167594e+01
1.133750000000e+03 4.101435973340e-02 1.812107359332e-04 2.378069396282e+01
1.134000000000e+03 3.955024108731e-02 1.885696146021e-04 2.381952687174e+01
1.134250000000e+03 3.832245280663e-02 1.959643270162e-04 2.385956869030e+01
1.134500000000e+03 3.735027719337e-02 2.033250810437e-04 2.390082474087e+01
1.134750000000e+03 3.664787366990e-02 2.105875548838e-04 2.394329708808e+01
1.135000000000e+03 3.622418701619e-02 2.176933632221e-04 2.398698444934e+01
1.135250000000e+03 3.608303869788e-02 2.245905386533e-04 2.403188191235e+01
1.135500000000e+03 3.622319821263e-02 2.312337790492e-04 2.407798086933e+01
1.135750000000e+03 3.663863752265e-02 2.375846215707e-04 2.412526875927e+01
1.136000000000e+03 3.731875248954e-02 2.436115416270e-04 2.417372901963e+01
1.136250000000e+03 3.824875881839e-02 2.492898736145e-04 2.422334086074e+01
1.136500000000e+03 3.941004597410e-02 2.546017299010e-04 2.427407923087e+01
1.136750000000e+03 4.078065574615e-02 2.595357328667e-04 2.432591467675e+01
1.137000000000e+03 4.233579432382e-02 2.640866879253e-04 2.437881322711e+01
1.137250000000e+03 4.404833278861e-02 2.682552177039e-04 2.443273639085e+01
1.137500000000e+03 4.588938684044e-02 2.720472864820e-04 2.448764106631e+01
1.137750000000e+03 4.782888067876e-02 2.754736752483e-04 2.454347953144e+01
1.138000000000e+03 4.983613701884e-02 2.785493857001e-04 2.460019938037e+01
1.138250000000e+03 5.188042661778e-02 2.812930438188e-04 2.465774361889e+01
1.138500000000e+03 5.393153993066e-02 2.837262384787e-04 2.471605064933e+01
1.138750000000e+03 5.596031245479e-02 2.858728673711e-04 2.477505433870e+01
1.139000000000e+03 5.793912405997e-02 2.877584856342e-04 2.483468411302e+01
1.139250000000e+03 5.984235431541e-02 2.894096631233e-04 2.489486508727e+01
1.139500000000e+03 6.164679368606e-02 2.908533583639e-04 2.495551813564e+01
1.139750000000e+03 6.333199635139e-02 2.921162977626e-04 2.501656018509e+01
1.140000000000e+03 6.488058165205e-02 2.932244339839e-04 2.507790436181e+01
1.140250000000e+03 6.627846350550e-02 2.942024895678e-04 2.513946017227e+01
1.140500000000e+03 6.751503267303e-02 2.950734329470e-04 2.520113392548e+01
1.140750000000e+03 6.858325237713e-02 2.958581685293e-04 2.526282886129e+01
1.141000000000e+03 6.947971275374e-02 2.965751436245e-04 2.532444568190e+01
1.141250000000e+03 7.020459541573e-02 2.972402033619e-04 2.538588273128e+01
1.141500000000e+03 7.076160359737e-02 2.978662994663e-04 2.544703660535e+01
1.141750000000e+03 7.115780220371e-02 2.984634853569e-04 2.550780241431e+01
1.142000000000e+03 7.140342523836e-02 2.990388244373e-04 2.556807432484e+01
1.142250000000e+03 7.151162642115e-02 2.995963662752e-04 2.562774614551e+01
1.142500000000e+03 7.149816878274e-02 3.001373259502e-04 2.568671166081e+01
1.142750000000e+03 7.138109715434e-02 3.006600907850e-04 2.574486539637e+01
1.143000000000e+03 7.118035596005e-02 3.011604982645e-04 2.580210296694e+01
1.143250000000e+03 7.091739821395e-02 3.016319658140e-04 2.585832188260e+01
1.143500000000e+03 7.061476888245e-02 3.020658815270e-04 2.591342192489e+01
1.143750000000e+03 7.029567853896e-02 3.024517409139e-04 2.596730594542e+01
1.144000000000e+03 6.998357424164e-02 3.027775218849e-04 2.601988038915e+01
1.144250000000e+03 6.970173261579e-02 3.030300254307e-04 2.607105581893e+01
1.144500000000e+03 6.947283514309e-02 3.031951806370e-04 2.612074768261e+01
1.144750000000e+03 6.931858978778e-02 3.032584205576e-04 2.616887678494e+01
1.145000000000e+03 6.925936017361e-02 3.032050282260e-04 2.621536991296e+01
1.145250000000e+03 6.931385441375e-02 3.030204820150e-04 2.626016027404e+01
1.145500000000e+03 6.949878872383e-02 3.026907389123e-04 2.630318816700e+01
1.145750000000e+03 6.982864312095e-02 3.022026049925e-04 2.634440135129e+01
1.146000000000e+03 7.031542938650e-02 3.015440295977e-04 2.638375550889e+01
1.146250000000e+03 7.096850198859e-02 3.007043735083e-04 2.642121462369e+01
1.146500000000e+03 7.179440150956e-02 2.996747049768e-04 2.645675133219e+01
1.146750000000e+03 7.279679328342e-02 2.984479509232e-04 2.649034709829e+01
1.147000000000e+03 7.397634180649e-02 2.970192164794e-04 2.652199254439e+01
1.147250000000e+03 7.533072317829e-02 2.953859353037e-04 2.655168750419e+01
1.147500000000e+03 7.685468934895e-02 2.935479658015e-04 2.657944101029e+01
1.147750000000e+03 7.854006422542e-02 2.915078854624e-04 2.660527137815e+01
1.148000000000e+03 8.037589105056e-02 2.892710630597e-04 2.662920602352e+01
1.148250000000e+03 8.234861179413e-02 2.868457181384e-04 2.665128121663e+01
1.148500000000e+03 8.444223608112e-02 2.842430713017e-04 2.667154182856e+01
1.148750000000e+03 8.663853479148e-02 2.814774972144e-04 2.669004099314e+01
1.149000000000e+03 8.891739442376e-02 2.785663949144e-04 2.670683952468e+01
1.149250000000e+03 9.125701913340e-02 2.755304086698e-04 2.672200549442e+01
1.149500000000e+03 9.363434159270e-02 2.723932367605e-04 2.673561349460e+01
1.149750000000e+03 9.602533526426e-02 2.691816554233e-04 2.674774399011e+01
1.150000000000e+03 9.840535632232e-02 2.659254565806e-04 2.675848259098e+01
1.150250000000e+03 1.007495929442e-01 2.626571545140e-04 2.676791914947e+01
1.150500000000e+03 1.030333867717e-01 2.594118748757e-04 2.677614698494e+01
1.150750000000e+03 1.052326519663e-01 2.562269935349e-04 2.678326195350e+01
1.151000000000e+03 1.073242702489e-01 2.531417513510e-04 2.678936150889e+01
1.151250000000e+03 1.092864133627e-01 2.501968427216e-04 2.679454384424e+01
1.151500000000e+03 1.110989300343e-01 2.474338578998e-04 2.679890690344e+01
1.151750000000e+03 1.127436285778e-01 2.448946907076e-04 2.680254753634e+01
1.152000000000e+03 1.142045754066e-01 2.426208589920e-04 2.680556059329e+01
1.152250000000e+03 1.154683323458e-01 2.406527555329e-04 2.680803809877e+01
1.152500000000e+03 1.165241508192e-01 2.390289444954e-04 2.681006845863e+01
1.152750000000e+03 1.173641252447e-01 2.377852317173e-04 2.681173575175e+01
1.153000000000e+03 1.179832943402e-01 2.369539048749e-04 2.681311906226e+01
1.153250000000e+03 1.183796950635e-01 2.365628972725e-04 2.681429189778e+01
1.153500000000e+03 1.185543737238e-01 2.366349490565e-04 2.681532168482e+01
1.153750000000e+03 1.185113230049e-01 2.371869785629e-04 2.681626936043e+01
1.154000000000e+03 1.182574275875e-01 2.382292040500e-04 2.681718902474e+01
1.154250000000e+03 1.178023179891e-01 2.397647350791e-04 2.681812770207e+01
1.154500000000e+03 1.171582176945e-01 2.417888269602e-04 2.681912516964e+01
1.154750000000e+03 1.163397165633e-01 2.442886686038e-04 2.682021390562e+01
1.155000000000e+03 1.153635890055e-01 2.472431297709e-04 2.682141904990e+01
1.155250000000e+03 1.142485235042e-01 2.506227378108e-04 2.682275849223e+01
1.155500000000e+03 1.130148298428e-01 2.543897472598e-04 2.682424304298e+01
1.155750000000e+03 1.116842115099e-01 2.584981242353e-04 2.682587656562e+01
1.156000000000e+03 1.102794126033e-01 2.628942432609e-04 2.682765631115e+01
1.156250000000e+03 1.088239792734e-01 2.675171463695e-04 2.682957312023e+01
1.156500000000e+03 1.073419072368e-01 2.722994906470e-04 2.683161185322e+01
1.156750000000e+03 1.058573977878e-01 2.771681238208e-04 2.683375163772e+01
1.157000000000e+03 1.043945265950e-01 2.820452297166e-04 2.683596633980e+01
1.157250000000e+03 1.029769875398e-01 2.868492754879e-04 2.683822490915e+01
1.157500000000e+03 1.016278334497e-01 2.914961074325e-04 2.684049170883e+01
1.157750000000e+03 1.003692067858e-01 2.959002609258e-04 2.684272702132e+01
1.158000000000e+03 9.922212784125e-02 2.999761317960e-04 2.684488727722e+01
1.158250000000e+03 9.820627920817e-02 3.036392946186e-04 2.684692556751e+01
1.158500000000e+03 9.733982592601e-02 3.068077370445e-04 2.684879185417e+01
1.158750000000e+03 9.663925480860e-02 3.094031628853e-04 2.685043335540e+01
1.159000000000e+03 9.611926473255e-02 3.113521730660e-04 2.685179491847e+01
1.159250000000e+03 9.579265003972e-02 3.125874894519e-04 2.685281919149e+01
1.159500000000e+03 9.567023871299e-02 3.130490426366e-04 2.685344695922e+01
1.159750000000e+03 9.576088372967e-02 3.126848725439e-04 2.685361747855e+01
1.160000000000e+03 9.607141206992e-02 3.114521776371e-04 2.685326860558e+01
1.160250000000e+03 9.660666627204e-02 3.093180145689e-04 2.685233713372e+01
1.160500000000e+03 9.736952322091e-02 3.062599854211e-04 2.685075900628e+01
1.160750000000e+03 9.836099246494e-02 3.022666041840e-04 2.684846966280e+01
1.161000000000e+03 9.958020719755e-02 2.973378377878e-04 2.684540417248e+01
1.161250000000e+03 1.010245357307e-01 2.914851590028e-04 2.684149760461e+01
1.161500000000e+03 1.026896348623e-01 2.847315902506e-04 2.683668530318e+01
1.161750000000e+03 1.045694918358e-01 2.771115872093e-04 2.683090318274e+01
1.162000000000e+03 1.066565321788e-01 2.686705542962e-04 2.682408815176e+01
1.162250000000e+03 1.089415575838e-01 2.594645865731e-04 2.681617834171e+01
1.162500000000e+03 1.114138040000e-01 2.495596918192e-04 2.680711355047e+01
1.162750000000e+03 1.140609882010e-01 2.390308837976e-04 2.679683570933e+01
1.163000000000e+03 1.168691716382e-01 2.279614940143e-04 2.678528913960e+01
1.163250000000e+03 1.198228555958e-01 2.164418238950e-04 2.677242115354e+01
1.163500000000e+03 1.229048124890e-01 2.045682524416e-04 2.675818230890e+01
1.163750000000e+03 1.260961514325e-01 1.924417761600e-04 2.674252698582e+01
1.164000000000e+03 1.293762332727e-01 1.801668294710e-04 2.672541374281e+01
1.164250000000e+03 1.327226178295e-01 1.678500155800e-04 2.670680564962e+01
1.164500000000e+03 1.361111603111e-01 1.555986573651e-04 2.668667081762e+01
1.164750000000e+03 1.395159655054e-01 1.435196141206e-04 2.666498256363e+01
1.165000000000e+03 1.429095564336e-01 1.317180248806e-04 2.664171986589e+01
1.165250000000e+03 1.462629822531e-01 1.202961611517e-04 2.661686755225e+01
1.165500000000e+03 1.495460194944e-01 1.093523167067e-04 2.659041644813e+01
1.165750000000e+03 1.527274608083e-01 9.897982665152e-05 2.656236355428e+01
1.166000000000e+03 1.557754404971e-01 8.926628259481e-05 2.653271219847e+01
1.166250000000e+03 1.586578226692e-01 8.029267843445e-05 2.650147186193e+01
1.166500000000e+03 1.613426366983e-01 7.213294634107e-05 2.646865831891e+01
1.166750000000e+03 1.637985809682e-01 6.485329218395e-05 2.643429332407e+01
1.167000000000e+03 1.659955427274e-01 5.851184176997e-05 2.639840448775e+01
1.167250000000e+03 1.679050994771e-01 5.315847474588e-05 2.636102510208e+01
1.167500000000e+03 1.695011172445e-01 4.883434828783e-05 2.632219365147e+01
1.167750000000e+03 1.707602469930e-01 4.557192785801e-05 2.628195355369e+01
1.168000000000e+03 1.716624513146e-01 4.339480367797e-05 2.624035268689e+01
1.168250000000e+03 1.721914007402e-01 4.231783588254e-05 2.619744306475e+01
1.168500000000e+03 1.723349725066e-01 4.234672297755e-05 2.615328017099e+01
1.168750000000e+03 1.720855247962e-01 4.347830953413e-05 2.610792259023e+01
1.169000000000e+03 1.714401868654e-01 4.570049088968e-05 2.606143144030e+01
1.169250000000e+03 1.704009514304e-01 4.899252299985e-05 2.601387002589e+01
1.169500000000e+03 1.689748716448e-01 5.332470116067e-05 2.596530313294e+01
1.169750000000e+03 1.671739710013e-01 5.865874185523e-05 2.591579671948e+01
1.170000000000e+03 1.650151776732e-01 6.494780977425e-05 2.586541740447e+01
1.170250000000e+03 1.625200567188e-01 7.213698561440e-05 2.581423224297e+01
1.170500000000e+03 1.597146622971e-01 8.016309457448e-05 2.576230810068e+01
1.170750000000e+03 1.566290388288e-01 8.895553780541e-05 2.570971168108e+01
1.171000000000e+03 1.532969235660e-01 9.843626056801e-05 2.565650895869e+01
1.171250000000e+03 1.497551286623e-01 1.085206901469e-04 2.560276532682e+01
1.171500000000e+03 1.460430980389e-01 1.191179543506e-04 2.554854513167e+01
1.171750000000e+03 1.422022052142e-01 1.301319362692e-04 2.549391193332e+01
1.172000000000e+03 1.382751903781e-01 1.414617584670e-04 2.543892814562e+01
1.172250000000e+03 1.343054191652e-01 1.530029472078e-04 2.538365534952e+01
1.172500000000e+03 1.303362183214e-01 1.646482777401e-04 2.532815422680e+01
1.172750000000e+03 1.264101629306e-01 1.762888333266e-04 2.527248452610e+01
1.173000000000e+03 1.225683674222e-01 1.878151839763e-04 2.521670547091e+01
1.173250000000e+03 1.188497943130e-01 1.991185805515e-04 2.516087555553e+01
1.173500000000e+03 1.152906311299e-01 2.100921190649e-04 2.510505300784e+01
1.173750000000e+03 1.119236591651e-01 2.206321212374e-04 2.504929562787e+01
1.174000000000e+03 1.087777376282e-01 2.306394124252e-04 2.499366102949e+01
1.174250000000e+03 1.058774059053e-01 2.400204744983e-04 2.493820684209e+01
1.174500000000e+03 1.032424757305e-01 2.486889728095e-04 2.488299053579e+01
1.174750000000e+03 1.008878389117e-01 2.565669143890e-04 2.482806956081e+01
1.175000000000e+03 9.882342654426e-02 2.635856301024e-04 2.477350143346e+01
1.175250000000e+03 9.705414105415e-02 2.696872580525e-04 2.471934344938e+01
1.175500000000e+03 9.558008748832e-02 2.748254919392e-04 2.466565271407e+01
1.175750000000e+03 9.439683878605e-02 2.789665261673e-04 2.461248594310e+01
1.176000000000e+03 9.349582212202e-02 2.820898558904e-04 2.455989922380e+01
1.176250000000e+03 9.286488428715e-02 2.841884727132e-04 2.450794789064e+01
1.176500000000e+03 9.248875046615e-02 2.852696182148e-04 2.445668604925e+01
1.176750000000e+03 9.234971092696e-02 2.853545526838e-04 2.440616639015e+01
1.177000000000e+03 9.242823828181e-02 2.844784398008e-04 2.435643981857e+01
1.177250000000e+03 9.270358768339e-02 2.826899422534e-04 2.430755508164e+01
1.177500000000e+03 9.315444265671e-02 2.800502266441e-04 2.425955850715e+01
1.177750000000e+03 9.375931493132e-02 2.766324034547e-04 2.421249348862e+01
1.178000000000e+03 9.449709262086e-02 2.725197916719e-04 2.416640032417e+01
1.178250000000e+03 9.534725072588e-02 2.678048692350e-04 2.412131572629e+01
1.178500000000e+03 9.629017361465e-02 2.625872086614e-04 2.407727269025e+01
1.178750000000e+03 9.730716622106e-02 2.569719261824e-04 2.403430008085e+01
1.179000000000e+03 9.838054093383e-02 2.510674780912e-04 2.399242253505e+01
1.179250000000e+03 9.949349684225e-02 2.449838259251e-04 2.395166021558e+01
1.179500000000e+03 1.006299494093e-01 2.388304307823e-04 2.391202863932e+01
1.179750000000e+03 1.017743839377e-01 2.327142272415e-04 2.387353866561e+01
1.180000000000e+03 1.029115804950e-01 2.267378612216e-04 2.383619634722e+01
1.180250000000e+03 1.040264377226e-01 2.209980785230e-04 2.380000299559e+01
1.180500000000e+03 1.051037517890e-01 2.155841757642e-04 2.376495514395e+01
1.180750000000e+03 1.061280962673e-01 2.105768125236e-04 2.373104466819e+01
1.181000000000e+03 1.070837376145e-01 2.060470727258e-04 2.369825884508e+01
1.181250000000e+03 1.079546382158e-01 2.020559718915e-04 2.366658051322e+01
1.181500000000e+03 1.087245542454e-01 1.986538661037e-04 2.363598822732e+01
1.181750000000e+03 1.093772062772e-01 1.958804358752e-04 2.360645646246e+01
1.182000000000e+03 1.098965344396e-01 1.937647431155e-04 2.357795582873e+01
1.182250000000e+03 1.102669836329e-01 1.923257266930e-04 2.355045328799e+01
1.182500000000e+03 1.104739148797e-01 1.915724331508e-04 2.352391245628e+01
1.182750000000e+03 1.105039688139e-01 1.915047848968e-04 2.349829385877e+01
1.183000000000e+03 1.103454282058e-01 1.921144131598e-04 2.347355518521e+01
1.183250000000e+03 1.099886522505e-01 1.933851576470e-04 2.344965165366e+01
1.183500000000e+03 1.094263738920e-01 1.952940079512e-04 2.342653628550e+01
1.183750000000e+03 1.086539860965e-01 1.978118099911e-04 2.340416022235e+01
1.184000000000e+03 1.076697635653e-01 2.009039379400e-04 2.338247307952e+01
1.184250000000e+03 1.064749315812e-01 2.045311299171e-04 2.336142318410e+01
1.184500000000e+03 1.050737849546e-01 2.086497813940e-04 2.334095801476e+01
1.184750000000e+03 1.034735833698e-01 2.132126910301e-04 2.332102445411e+01
1.185000000000e+03 1.016844419285e-01 2.181694949915e-04 2.330156913953e+01
1.185250000000e+03 9.971907311280e-02 2.234672188681e-04 2.328253868181e+01
1.185500000000e+03 9.759259006136e-02 2.290505199202e-04 2.326388010817e+01
1.185750000000e+03 9.532214585086e-02 2.348622993493e-04 2.324554108759e+01
1.186000000000e+03 9.292655714856e-02 2.408441038980e-04 2.322747012235e+01
1.186250000000e+03 9.042599914284e-02 2.469364831283e-04 2.320961701118e+01
1.186500000000e+03 8.784156953859e-02 2.530795732415e-04 2.319193286971e+01
1.186750000000e+03 8.519498073223e-02 2.592135044241e-04 2.317437061579e+01
1.187000000000e+03 8.250817955073e-02 2.652791423254e-04 2.315688497323e+01
1.187250000000e+03 7.980305550917e-02 2.712185924965e-04 2.313943277405e+01
1.187500000000e+03 7.710115510697e-02 2.769758156152e-04 2.312197326230e+01
1.187750000000e+03 7.442342846442e-02 2.824972126043e-04 2.310446803481e+01
1.188000000000e+03 7.179000811419e-02 2.877323281740e-04 2.308688148869e+01
1.188250000000e+03 6.922003494492e-02 2.926343160660e-04 2.306918069071e+01
1.188500000000e+03 6.673147410003e-02 2.971606069785e-04 2.305133577339e+01
1.188750000000e+03 6.434097723734e-02 3.012733073793e-04 2.303331995615e+01
1.189000000000e+03 6.206378445279e-02 3.049395449054e-04 2.301510954031e+01
1.189250000000e+03 5.991357314398e-02 3.081320448482e-04 2.299668424564e+01
1.189500000000e+03 5.790238252142e-02 3.108290498341e-04 2.297802717841e+01
1.189750000000e+03 5.604056339356e-02 3.130144373094e-04 2.295912478180e+01
1.190000000000e+03 5.433665964478e-02 3.146779558482e-04 2.293996713291e+01
1.190250000000e+03 5.279740184529e-02 3.158149976613e-04 2.292054781702e+01
1.190500000000e+03 5.142767943080e-02 3.164264624012e-04 2.290086398386e+01
1.190750000000e+03 5.023054073137e-02 3.165185632063e-04 2.288091638403e+01
1.191000000000e+03 4.920727260476e-02 3.161023944498e-04 2.286070917516e+01
1.191250000000e+03 4.835742378592e-02 3.151938023665e-04 2.284025011813e+01
1.191500000000e+03 4.767895989215e-02 3.138128522435e-04 2.281955033003e+01
1.191750000000e+03 4.716840652328e-02 3.119834867533e-04 2.279862422207e+01
1.192000000000e+03 4.682103726357e-02 3.097331371503e-04 2.277748936469e+01
1.192250000000e+03 4.663108192563e-02 3.070922706168e-04 2.275616636864e+01
1.192500000000e+03 4.659198016583e-02 3.040938538125e-04 2.273467852894e+01
1.192750000000e+03 4.669658411286e-02 3.007731392984e-04 2.271305191438e+01
1.193000000000e+03 4.693742849420e-02 2.971670657648e-04 2.269131478640e+01
1.193250000000e+03 4.730691456065e-02 2.933139788602e-04 2.266949769671e+01
1.193500000000e+03 4.779751326667e-02 2.892530947475e-04 2.264763286594e+01
1.193750000000e+03 4.840188522284e-02 2.850241527925e-04 2.262575425814e+01
1.194000000000e+03 4.911296907298e-02 2.806669365692e-04 2.260389693499e+01
1.194250000000e+03 4.992399521832e-02 2.762208669682e-04 2.258209711798e+01
1.194500000000e+03 5.082843561139e-02 2.717245718443e-04 2.256039154634e+01
1.194750000000e+03 5.181989308849e-02 2.672154380877e-04 2.253881754437e+01
1.195000000000e+03 5.289191749941e-02 2.627292728908e-04 2.251741238984e+01
1.195250000000e+03 5.403779216974e-02 2.582998422673e-04 2.249621341255e+01
1.195500000000e+03 5.525025642776e-02 2.539585888797e-04 2.247525739440e+01
1.195750000000e+03 5.652123939207e-02 2.497342377538e-04 2.245458070103e+01
1.196000000000e+03 5.784156054317e-02 2.456526756946e-04 2.243421873425e+01
1.196250000000e+03 5.920068489423e-02 2.417366658369e-04 2.241420606426e+01
1.196500000000e+03 6.058649884950e-02 2.380058156263e-04 2.239457615582e+01
1.196750000000e+03 6.198514375936e-02 2.344766258848e-04 2.237536111735e+01
1.197000000000e+03 6.338095877409e-02 2.311624695525e-04 2.235659187449e+01
1.197250000000e+03 6.475648581974e-02 2.280738537983e-04 2.233829792958e+01
1.197500000000e+03 6.609259784767e-02 2.252186492144e-04 2.232050741199e+01
1.197750000000e+03 6.736870432691e-02 2.226024980666e-04 2.230324689755e+01
1.198000000000e+03 6.856310865355e-02 2.202290795892e-04 2.228654166504e+01
1.198250000000e+03 6.965341308143e-02 2.181005741452e-04 2.227041555971e+01
1.198500000000e+03 7.061702673033e-02 2.162180930928e-04 2.225489107758e+01
1.198750000000e+03 7.143173940258e-02 2.145821698193e-04 2.223998946265e+01
1.199000000000e+03 7.207629047183e-02 2.131930844905e-04 2.222573062448e+01
1.199250000000e+03 7.253103447205e-02 2.120511027318e-04 2.221213344164e+01
1.199500000000e+03 7.277850923495e-02 2.111567608123e-04 2.219921569453e+01
1.199750000000e+03 7.280400205301e-02 2.105109840047e-04 2.218699418148e+01
1.200000000000e+03 7.259605156323e-02 2.101151018566e-04 2.217548483865e+01
1.200250000000e+03 7.214680116025e-02 2.099707728716e-04 2.216470268226e+01
1.200500000000e+03 7.145235733345e-02 2.100797493588e-04 2.215466208283e+01
1.200750000000e+03 7.051292220471e-02 2.104435925495e-04 2.214537672251e+01
1.201000000000e+03 6.933278866490e-02 2.110633110524e-04 2.213685956111e+01
1.201250000000e+03 6.792032149239e-02 2.119388845598e-04 2.212912308674e+01
1.201500000000e+03 6.628762567371e-02 2.130688522249e-04 2.212217910739e+01
1.201750000000e+03 6.445028145642e-02 2.144497943184e-04 2.211603898651e+01
1.202000000000e+03 6.242678305587e-02 2.160759804586e-04 2.211071342400e+01
1.202250000000e+03 6.023806742777e-02 2.179389455980e-04 2.210621264205e+01
1.202500000000e+03 5.790680548050e-02 2.200273280714e-04 2.210254615087e+01
1.202750000000e+03 5.545680895056e-02 2.223266064671e-04 2.209972288386e+01
1.203000000000e+03 5.291227816621e-02 2.248192222045e-04 2.209775095521e+01
1.203250000000e+03 5.029719529301e-02 2.274847467283e-04 2.209663774562e+01
1.203500000000e+03 4.763463659386e-02 2.303003372422e-04 2.209638965549e+01
1.203750000000e+03 4.494625246592e-02 2.332410575044e-04 2.209701213619e+01
1.204000000000e+03 4.225176172309e-02 2.362806184885e-04 2.209850952336e+01
1.204250000000e+03 3.956856092874e-02 2.393922497602e-04 2.210088488714e+01
1.204500000000e+03 3.691148049343e-02 2.425494004996e-04 2.210414001070e+01
1.204750000000e+03 3.429261855088e-02 2.457268212382e-04 2.210827523203e+01
1.205000000000e+03 3.172130225621e-02 2.489016035386e-04 2.211328931523e+01
1.205250000000e+03 2.920418408792e-02 2.520540844250e-04 2.211917942568e+01
1.205500000000e+03 2.674541312202e-02 2.551687853179e-04 2.212594100622e+01
1.205750000000e+03 2.434690833175e-02 2.582352107906e-04 2.213356772841e+01
1.206000000000e+03 2.200869579459e-02 2.612485160532e-04 2.214205145046e+01
1.206250000000e+03 1.972929705869e-02 2.642099963523e-04 2.215138220594e+01
1.206500000000e+03 1.750613052931e-02 2.671273449860e-04 2.216154818881e+01
1.206750000000e+03 1.533593460330e-02 2.700147268666e-04 2.217253582505e+01
1.207000000000e+03 1.321514933578e-02 2.728925715570e-04 2.218432981369e+01
1.207250000000e+03 1.114026881534e-02 2.757871524890e-04 2.219691323363e+01
1.207500000000e+03 9.108129243085e-03 2.787298661305e-04 2.221026766226e+01
1.207750000000e+03 7.116135129513e-03 2.817564197572e-04 2.222437335273e+01
1.208000000000e+03 5.162396062709e-03 2.849057264032e-04 2.223920941418e+01
1.208250000000e+03 3.245790914120e-03 2.882186093580e-04 2.225475403782e+01
1.208500000000e+03 1.365939151470e-03 2.917365802811e-04 2.227098474455e+01
1.208750000000e+03 -4.768843259210e-04 2.955002703521e-04 2.228787866790e+01
1.209000000000e+03 -2.281927704454e-03 2.995481462315e-04 2.230541283405e+01
1.209250000000e+03 -4.048156030507e-03 3.039149541322e-04 2.232356449415e+01
1.209500000000e+03 -5.774503234818e-03 3.086304370306e-04 2.234231144641e+01
1.209750000000e+03 -7.460155830863e-03 3.137182305937e-04 2.236163234563e+01
1.210000000000e+03 -9.104773888852e-03 3.191945975175e-04 2.238150708663e+01
1.210250000000e+03 -1.070877444889e-02 3.250675873415e-04 2.240191708516e+01
1.210500000000e+03 -1.227351842511e-02 3.313365083649e-04 2.242284561499e+01
1.210750000000e+03 -1.380143477706e-02 3.379914013753e-04 2.244427815781e+01
1.211000000000e+03 -1.529616544144e-02 3.450130378683e-04 2.246620259804e+01
1.211250000000e+03 -1.676251418401e-02 3.523727917879e-04 2.248860959055e+01
1.211500000000e+03 -1.820644551906e-02 3.600331604337e-04 2.251149268237e+01
1.211750000000e+03 -1.963491114976e-02 3.679482320431e-04 2.253484856094e+01
1.212000000000e+03 -2.105565452073e-02 3.760645128052e-04 2.255867716393e+01
1.212250000000e+03 -2.247690170806e-02 3.843217249266e-04 2.258298187934e+01
1.212500000000e+03 -2.390707824055e-02 3.926540763419e-04 2.260776946876e+01
1.212750000000e+03 -2.535440605583e-02 4.009913969158e-04 2.263305016664e+01
1.213000000000e+03 -2.682652195296e-02 4.092604733948e-04 2.265883759233e+01
1.213250000000e+03 -2.833006383518e-02 4.173862554107e-04 2.268514879499e+01
1.213500000000e+03 -2.987031099426e-02 4.252933392277e-04 2.271200393549e+01
1.213750000000e+03 -3.145081308134e-02 4.329071586937e-04 2.273942623602e+01
1.214000000000e+03 -3.307308783393e-02 4.401552692776e-04 2.276744172709e+01
1.214250000000e+03 -3.473637473481e-02 4.469685796670e-04 2.279607895215e+01
1.214500000000e+03 -3.643747501567e-02 4.532822385610e-04 2.282536883684e+01
1.214750000000e+03 -3.817064979533e-02 4.590366845646e-04 2.285534411136e+01
1.215000000000e+03 -3.992763122392e-02 4.641784100847e-04 2.288603911477e+01
1.215250000000e+03 -4.169770260627e-02 4.686605939962e-04 2.291748932093e+01
1.215500000000e+03 -4.346791152410e-02 4.724436520752e-04 2.294973113230e+01
1.215750000000e+03 -4.522329067712e-02 4.754956540936e-04 2.298280116543e+01
1.216000000000e+03 -4.694721876709e-02 4.777925635599e-04 2.301673595498e+01
1.216250000000e+03 -4.862185936500e-02 4.793184176822e-04 2.305157169048e+01
1.216500000000e+03 -5.022855313208e-02 4.800653681662e-04 2.308734339292e+01
1.216750000000e+03 -5.174839670394e-02 4.800336109435e-04 2.312408491847e+01
1.217000000000e+03 -5.316267911609e-02 4.792312200924e-04 2.316182808008e+01
1.217250000000e+03 -5.445348782772e-02 4.776740717760e-04 2.320060269210e+01
1.217500000000e+03 -5.560414323081e-02 4.753855147656e-04 2.324043570066e+01
1.217750000000e+03 -5.659975635661e-02 4.723961810557e-04 2.328135121291e+01
1.218000000000e+03 -5.742764056590e-02 4.687435572311e-04 2.332336996607e+01
1.218250000000e+03 -5.807768491966e-02 4.644715780294e-04 2.336650887645e+01
1.218500000000e+03 -5.854270025557e-02 4.596302704467e-04 2.341078085368e+01
1.218750000000e+03 -5.881869728485e-02 4.542753337020e-04 2.345619469785e+01
1.219000000000e+03 -5.890499530425e-02 4.484676339176e-04 2.350275451734e+01
1.219250000000e+03 -5.880435276439e-02 4.422728150883e-04 2.355045969423e+01
1.219500000000e+03 -5.852297783907e-02 4.357606750166e-04 2.359930486824e+01
1.219750000000e+03 -5.807041086033e-02 4.290045147030e-04 2.364927946998e+01
1.220000000000e+03 -5.745937917431e-02 4.220806059715e-04 2.370036778741e+01
1.220250000000e+03 -5.670558853030e-02 4.150676412379e-04 2.375254902773e+01
1.220500000000e+03 -5.582737939856e-02 4.080456953636e-04 2.380579697896e+01
1.220750000000e+03 -5.484540351035e-02 4.010957200228e-04 2.386008020221e+01
1.221000000000e+03 -5.378220316195e-02 3.942987003377e-04 2.391536199701e+01
1.221250000000e+03 -5.266178269810e-02 3.877348408583e-04 2.397160045563e+01
1.221500000000e+03 -5.150913473925e-02 3.814826555680e-04 2.402874849778e+01
1.221750000000e+03 -5.034977279243e-02 3.756180552650e-04 2.408675413998e+01
1.222000000000e+03 -4.920924060338e-02 3.702134506057e-04 2.414556038484e+01
1.222250000000e+03 -4.811264806056e-02 3.653368059454e-04 2.420510555216e+01
1.222500000000e+03 -4.708421424606e-02 3.610507170839e-04 2.426532339306e+01
1.222750000000e+03 -4.614683198873e-02 3.574114806396e-04 2.432614343191e+01
1.223000000000e+03 -4.532168345727e-02 3.544682506091e-04 2.438749100099e+01
1.223250000000e+03 -4.462786856451e-02 3.522621362700e-04 2.444928774528e+01
1.223500000000e+03 -4.408210920750e-02 3.508255898418e-04 2.451145171091e+01
1.223750000000e+03 -4.369846610072e-02 3.501815872026e-04 2.457389787877e+01
1.224000000000e+03 -4.348814641640e-02 3.503432043054e-04 2.463653833638e+01
1.224250000000e+03 -4.345932260814e-02 3.513130168825e-04 2.469928282705e+01
1.224500000000e+03 -4.361703473800e-02 3.530828438801e-04 2.476203908870e+01
1.224750000000e+03 -4.396313831847e-02 3.556335963891e-04 2.482471326564e+01
1.225000000000e+03 -4.449628394120e-02 3.589351029237e-04 2.488721048159e+01
1.225250000000e+03 -4.521197949192e-02 3.629463728739e-04 2.494943522652e+01
1.225500000000e+03 -4.610266564884e-02 3.676157865853e-04 2.501129192725e+01
1.225750000000e+03 -4.715785490937e-02 3.728815156936e-04 2.507268548874e+01
1.226000000000e+03 -4.836430289923e-02 3.786721915828e-04 2.513352178348e+01
1.226250000000e+03 -4.970621784172e-02 3.849075756782e-04 2.519370826724e+01
1.226500000000e+03 -5.116549672769e-02 3.914995454782e-04 2.525315448290e+01
1.226750000000e+03 -5.272199500333e-02 3.983530889301e-04 2.531177263194e+01
1.227000000000e+03 -5.435382050061e-02 4.053674466644e-04 2.536947814866e+01
1.227250000000e+03 -5.603762999787e-02 4.124374239053e-04 2.542619019271e+01
1.227500000000e+03 -5.774896498234e-02 4.194547593369e-04 2.548183218112e+01
1.227750000000e+03 -5.946256694429e-02 4.263095409571e-04 2.553633228100e+01
1.228000000000e+03 -6.115275305768e-02 4.328917659895e-04 2.558962387349e+01
1.228250000000e+03 -6.279370904275e-02 4.390928139561e-04 2.564164595821e+01
1.228500000000e+03 -6.435986065880e-02 4.448070244055e-04 2.569234353876e+01
1.228750000000e+03 -6.582618635662e-02 4.499331680289e-04 2.574166795840e+01
1.229000000000e+03 -6.716858813227e-02 4.543760506829e-04 2.578957719825e+01
1.229250000000e+03 -6.836414174978e-02 4.580478111892e-04 2.583603607141e+01
1.229500000000e+03 -6.939143740962e-02 4.608693256103e-04 2.588101641067e+01
1.229750000000e+03 -7.023085035101e-02 4.627714913705e-04 2.592449717793e+01
1.230000000000e+03 -7.086479120978e-02 4.636963445994e-04 2.596646450319e+01
1.230250000000e+03 -7.127799495444e-02 4.635980757163e-04 2.600691171763e+01
1.230500000000e+03 -7.145766113781e-02 4.624437206144e-04 2.604583921049e+01
1.230750000000e+03 -7.139367681312e-02 4.602139011132e-04 2.608325431896e+01
1.231000000000e+03 -7.107882128320e-02 4.569034007282e-04 2.611917120626e+01
1.231250000000e+03 -7.050879953870e-02 4.525212511345e-04 2.615361047487e+01
1.231500000000e+03 -6.968245053671e-02 4.470910504642e-04 2.618659902725e+01
1.231750000000e+03 -6.860171200789e-02 4.406506492908e-04 2.621816954482e+01
1.232000000000e+03 -6.727174923412e-02 4.332520322558e-04 2.624836026344e+01
1.232250000000e+03 -6.570087078277e-02 4.249606519401e-04 2.627721435280e+01
1.232500000000e+03 -6.390057608380e-02 4.158548907723e-04 2.630477963325e+01
1.232750000000e+03 -6.188541380761e-02 4.060250453255e-04 2.633110785884e+01
1.233000000000e+03 -5.967294133966e-02 3.955723944364e-04 2.635625436774e+01
1.233250000000e+03 -5.728356096476e-02 3.846079425530e-04 2.638027744851e+01
1.233500000000e+03 -5.474034308222e-02 3.732510667462e-04 2.640323769892e+01
1.233750000000e+03 -5.206884133621e-02 3.616280787538e-04 2.642519749367e+01
1.234000000000e+03 -4.929686103568e-02 3.498706484845e-04 2.644622049033e+01
1.234250000000e+03 -4.645418044695e-02 3.381141504819e-04 2.646637084185e+01
1.234500000000e+03 -4.357227168820e-02 3.264959781925e-04 2.648571269631e+01
1.234750000000e+03 -4.068397297159e-02 3.151537699376e-04 2.650430971736e+01
1.235000000000e+03 -3.782315171920e-02 3.042237193417e-04 2.652222430961e+01
1.235250000000e+03 -3.502434249510e-02 2.938388614612e-04 2.653951716164e+01
1.235500000000e+03 -3.232234786454e-02 2.841272477701e-04 2.655624682286e+01
1.235750000000e+03 -2.975186642334e-02 2.752104905926e-04 2.657246898358e+01
1.236000000000e+03 -2.734707048538e-02 2.672021744021e-04 2.658823613317e+01
1.236250000000e+03 -2.514119777403e-02 2.602064126383e-04 2.660359708134e+01
1.236500000000e+03 -2.316614435283e-02 2.543165897348e-04 2.661859650256e+01
1.236750000000e+03 -2.145202679901e-02 2.496140724026e-04 2.663327471444e+01
1.237000000000e+03 -2.002682344044e-02 2.461673279684e-04 2.664766711331e+01
1.237250000000e+03 -1.891595964664e-02 2.440311774850e-04 2.666180403151e+01
1.237500000000e+03 -1.814195541293e-02 2.432460046955e-04 2.667571040662e+01
1.237750000000e+03 -1.772405347688e-02 2.438371561858e-04 2.668940572743e+01
1.238000000000e+03 -1.767795945195e-02 2.458148745040e-04 2.670290360611e+01
1.238250000000e+03 -1.801550934101e-02 2.491739770146e-04 2.671621195909e+01
1.238500000000e+03 -1.874448664488e-02 2.538939409341e-04 2.672933264028e+01
1.238750000000e+03 -1.986838138564e-02 2.599391443567e-04 2.674226171042e+01
1.239000000000e+03 -2.138629108773e-02 2.672594089028e-04 2.675498916337e+01
1.239250000000e+03 -2.329278653560e-02 2.757903966941e-04 2.676749929069e+01
1.239500000000e+03 -2.557791253536e-02 2.854544968615e-04 2.677977048954e+01
1.239750000000e+03 -2.822717176809e-02 2.961615362019e-04 2.679177569010e+01
1.240000000000e+03 -3.122162073628e-02 3.078098694256e-04 2.680348243260e+01
1.240250000000e+03 -3.453799791733e-02 3.202875068056e-04 2.681485304786e+01
1.240500000000e+03 -3.814890890462e-02 3.334733165732e-04 2.682584501361e+01
1.240750000000e+03 -4.202307982499e-02 3.472383522720e-04 2.683641138065e+01
1.241000000000e+03 -4.612565000952e-02 3.614472800404e-04 2.684650090242e+01
1.241250000000e+03 -5.041853974627e-02 3.759598429561e-04 2.685605870732e+01
1.241500000000e+03 -5.486083491982e-02 3.906323776737e-04 2.686502650524e+01
1.241750000000e+03 -5.940923889832e-02 4.053193631663e-04 2.687334316826e+01
1.242000000000e+03 -6.401857826572e-02 4.198750358455e-04 2.688094532648e+01
1.242250000000e+03 -6.864229172261e-02 4.341549357058e-04 2.688776771820e+01
1.242500000000e+03 -7.323299275341e-02 4.480174718883e-04 2.689374385514e+01
1.242750000000e+03 -7.774306361052e-02 4.613255226362e-04 2.689880669316e+01
1.243000000000e+03 -8.212519833419e-02 4.739478420844e-04 2.690288906879e+01
1.243250000000e+03 -8.633302231335e-02 4.857605341787e-04 2.690592444319e+01
1.243500000000e+03 -9.032166796087e-02 4.966484198755e-04 2.690784747844e+01
1.243750000000e+03 -9.404839046752e-02 5.065064423978e-04 2.690859479800e+01
1.244000000000e+03 -9.747308180620e-02 5.152406318701e-04 2.690810545738e+01
1.244250000000e+03 -1.005588430571e-01 5.227692674431e-04 2.690632169824e+01
1.244500000000e+03 -1.032724740950e-01 5.290237722353e-04 2.690318951927e+01
1.244750000000e+03 -1.055849716092e-01 5.339495889983e-04 2.689865938297e+01
1.245000000000e+03 -1.074718954245e-01 5.375067022205e-04 2.689268664251e+01
1.245250000000e+03 -1.089137558190e-01 5.396701926110e-04 2.688523216220e+01
1.245500000000e+03 -1.098963352830e-01 5.404306446606e-04 2.687626289466e+01
1.245750000000e+03 -1.104108791929e-01 5.397941470276e-04 2.686575218726e+01
1.246000000000e+03 -1.104542820168e-01 5.377822994288e-04 2.685368025300e+01
1.246250000000e+03 -1.100291925186e-01 5.344321544635e-04 2.684003457907e+01
1.246500000000e+03 -1.091439876705e-01 5.297957839209e-04 2.682481002374e+01
1.246750000000e+03 -1.078127475710e-01 5.239397807592e-04 2.680800920572e+01
1.247000000000e+03 -1.060550789673e-01 5.169445094359e-04 2.678964242516e+01
1.247250000000e+03 -1.038959252029e-01 5.089033407336e-04 2.676972789902e+01
1.247500000000e+03 -1.013652495516e-01 4.999216301608e-04 2.674829151387e+01
1.247750000000e+03 -9.849769131783e-02 4.901155726834e-04 2.672536690396e+01
1.248000000000e+03 -9.533212577508e-02 4.796109670443e-04 2.670099503185e+01
1.248250000000e+03 -9.191118200502e-02 4.685417810688e-04 2.667522411140e+01
1.248500000000e+03 -8.828070621809e-02 4.570487433826e-04 2.664810902588e+01
1.248750000000e+03 -8.448916956896e-02 4.452776770337e-04 2.661971110622e+01
1.249000000000e+03 -8.058706380270e-02 4.333779724816e-04 2.659009740142e+01
1.249250000000e+03 -7.662623499539e-02 4.215007625114e-04 2.655934033963e+01
1.249500000000e+03 -7.265924295914e-02 4.097973198486e-04 2.652751690444e+01
1.249750000000e+03 -6.873868438247e-02 3.984172687999e-04 2.649470805059e+01
1.250000000000e+03 -6.491650943116e-02 3.875067748371e-04 2.646099810190e+01
1.250250000000e+03 -6.124339766582e-02 3.772069710791e-04 2.642647382950e+01
1.250500000000e+03 -5.776810802348e-02 3.676522087106e-04 2.639122382832e+01
1.250750000000e+03 -5.453688786651e-02 3.589685050349e-04 2.635533769458e+01
1.251000000000e+03 -5.159289054838e-02 3.512719501093e-04 2.631890540687e+01
1.251250000000e+03 -4.897569441349e-02 3.446674338255e-04 2.628201637402e+01
1.251500000000e+03 -4.672081806379e-02 3.392472764894e-04 2.624475884734e+01
1.251750000000e+03 -4.485932911669e-02 3.350901324635e-04 2.620721914849e+01
1.252000000000e+03 -4.341748223029e-02 3.322599362227e-04 2.616948115445e+01
1.252250000000e+03 -4.241647379706e-02 3.308051871821e-04 2.613162546416e+01
1.252500000000e+03 -4.187221421925e-02 3.307582506775e-04 2.609372893822e+01
1.252750000000e+03 -4.179518025257e-02 3.321348612676e-04 2.605586429023e+01
1.253000000000e+03 -4.219035951050e-02 3.349339982957e-04 2.601809942902e+01
1.253250000000e+03 -4.305722674665e-02 3.391377774967e-04 2.598049717933e+01
1.253500000000e+03 -4.438979900939e-02 3.447115590385e-04 2.594311502746e+01
1.253750000000e+03 -4.617675090200e-02 3.516043168785e-04 2.590600480642e+01
1.254000000000e+03 -4.840158052405e-02 3.597492084658e-04 2.586921242574e+01
1.254250000000e+03 -5.104283409562e-02 3.690642269921e-04 2.583277797920e+01
1.254500000000e+03 -5.407435997825e-02 3.794531019298e-04 2.579673546648e+01
1.254750000000e+03 -5.746563801862e-02 3.908065073038e-04 2.576111304421e+01
1.255000000000e+03 -6.118209920676e-02 4.030031484167e-04 2.572593289846e+01
1.255250000000e+03 -6.518553754308e-02 4.159112633545e-04 2.569121158994e+01
1.255500000000e+03 -6.943448045204e-02 4.293899649446e-04 2.565696005860e+01
1.255750000000e+03 -7.388466227186e-02 4.432909886628e-04 2.562318404301e+01
1.256000000000e+03 -7.848943857527e-02 4.574602284567e-04 2.558988420827e+01
1.256250000000e+03 -8.320026927477e-02 4.717395352898e-04 2.555705653166e+01
1.256500000000e+03 -8.796722427337e-02 4.859685570294e-04 2.552469267200e+01
1.256750000000e+03 -9.273943364182e-02 4.999864119802e-04 2.549278023584e+01
1.257000000000e+03 -9.746560570624e-02 5.136335522586e-04 2.546130320035e+01
1.257250000000e+03 -1.020945533187e-01 5.267535945827e-04 2.543024229420e+01
1.257500000000e+03 -1.065756504085e-01 5.391949394990e-04 2.539957532290e+01
1.257750000000e+03 -1.108593549671e-01 5.508125086850e-04 2.536927756419e+01
1.258000000000e+03 -1.148977251012e-01 5.614693701547e-04 2.533932211425e+01
1.258250000000e+03 -1.186448593221e-01 5.710381562374e-04 2.530968021866e+01
1.258500000000e+03 -1.220573936175e-01 5.794025106663e-04 2.528032160585e+01
1.258750000000e+03 -1.250949662063e-01 5.864583504169e-04 2.525121475844e+01
1.259000000000e+03 -1.277206229787e-01 5.921149789621e-04 2.522232722584e+01
1.259250000000e+03 -1.299012433636e-01 5.962960032458e-04 2.519362585718e+01
1.259500000000e+03 -1.316079131030e-01 5.989402412908e-04 2.516507705341e+01
1.259750000000e+03 -1.328162771053e-01 6.000023243470e-04 2.513664693187e+01
1.260000000000e+03 -1.335068287747e-01 5.994532335796e-04 2.510830158448e+01
1.260250000000e+03 -1.336651873577e-01 5.972806012087e-04 2.508000721115e+01
1.260500000000e+03 -1.332823079360e-01 5.934888674872e-04 2.505173029967e+01
1.260750000000e+03 -1.323546426811e-01 5.880991804586e-04 2.502343770265e+01
1.261000000000e+03 -1.308842650084e-01 5.811493440641e-04 2.499509688879e+01
1.261250000000e+03 -1.288789033343e-01 5.726932770501e-04 2.496667592167e+01
1.261500000000e+03 -1.263519664399e-01 5.628006895765e-04 2.493814372886e+01
1.261750000000e+03 -1.233224403677e-01 5.515561829006e-04 2.490947004807e+01
1.262000000000e+03 -1.198148068143e-01 5.390586540178e-04 2.488062570618e+01
1.262250000000e+03 -1.158588024002e-01 5.254200794999e-04 2.485158254658e+01
1.262500000000e+03 -1.114892275686e-01 5.107646712145e-04 2.482231372187e+01
1.262750000000e+03 -1.067455704074e-01 4.952273836075e-04 2.479279360595e+01
1.263000000000e+03 -1.016717057024e-01 4.789528392994e-04 2.476299809960e+01
1.263250000000e+03 -9.631540090844e-02 4.620936328039e-04 2.473290453768e+01
1.263500000000e+03 -9.072791111310e-02 4.448090518556e-04 2.470249200516e+01
1.263750000000e+03 -8.496338029006e-02 4.272632235516e-04 2.467174123173e+01
1.264000000000e+03 -7.907834771852e-02 4.096236778558e-04 2.464063491925e+01
1.264250000000e+03 -7.313107027347e-02 3.920594050916e-04 2.460915762063e+01
1.264500000000e+03 -6.718094835791e-02 3.747392667574e-04 2.457729604134e+01
1.264750000000e+03 -6.128783492895e-02 3.578300951542e-04 2.454503904812e+01
1.265000000000e+03 -5.551133967136e-02 3.414950399946e-04 2.451237766119e+01
1.265250000000e+03 -4.991018047634e-02 3.258917524415e-04 2.447930531211e+01
1.265500000000e+03 -4.454146547182e-02 3.111705885346e-04 2.444581778449e+01
1.265750000000e+03 -3.946001714814e-02 2.974729527532e-04 2.441191332126e+01
1.266000000000e+03 -3.471769496351e-02 2.849296951445e-04 2.437759253281e+01
1.266250000000e+03 -3.036276465513e-02 2.736595790197e-04 2.434285859398e+01
1.266500000000e+03 -2.643927242094e-02 2.637678534041e-04 2.430771711073e+01
1.266750000000e+03 -2.298647396835e-02 2.553449482802e-04 2.427217615419e+01
1.267000000000e+03 -2.003832088740e-02 2.484653881865e-04 2.423624607795e+01
1.267250000000e+03 -1.762298033711e-02 2.431867061761e-04 2.419993963319e+01
1.267500000000e+03 -1.576243225641e-02 2.395486551784e-04 2.416327177240e+01
1.267750000000e+03 -1.447216971508e-02 2.375727012387e-04 2.412625942979e+01
1.268000000000e+03 -1.376090152139e-02 2.372614156881e-04 2.408892156467e+01
1.268250000000e+03 -1.363039755633e-02 2.385983461044e-04 2.405127889715e+01
1.268500000000e+03 -1.407544437468e-02 2.415481624471e-04 2.401335362503e+01
1.268750000000e+03 -1.508377265973e-02 2.460566146541e-04 2.397516943447e+01
1.269000000000e+03 -1.663623469119e-02 2.520512765717e-04 2.393675106005e+01
1.269250000000e+03 -1.870696314321e-02 2.594421242730e-04 2.389812414121e+01
1.269500000000e+03 -2.126360704454e-02 2.681223166486e-04 2.385931506504e+01
1.269750000000e+03 -2.426779591968e-02 2.779696184575e-04 2.382035050680e+01
1.270000000000e+03 -2.767548640284e-02 2.888474129936e-04 2.378125740802e+01
1.270250000000e+03 -3.143760223376e-02 3.006065438869e-04 2.374206249438e+01
1.270500000000e+03 -3.550054759377e-02 3.130867558146e-04 2.370279222396e+01
1.270750000000e+03 -3.980691946561e-02 3.261187134510e-04 2.366347246140e+01
1.271000000000e+03 -4.429627110043e-02 3.395260825025e-04 2.362412817280e+01
1.271250000000e+03 -4.890580194075e-02 3.531273158308e-04 2.358478339964e+01
1.271500000000e+03 -5.357125571357e-02 3.667382355191e-04 2.354546085950e+01
1.271750000000e+03 -5.822767976780e-02 3.801741154825e-04 2.350618195667e+01
1.272000000000e+03 -6.281031103330e-02 3.932520467092e-04 2.346696653643e+01
1.272250000000e+03 -6.725540635047e-02 4.057933253242e-04 2.342783281917e+01
1.272500000000e+03 -7.150109145715e-02 4.176256916432e-04 2.338879721620e+01
1.272750000000e+03 -7.548814200585e-02 4.285855381880e-04 2.334987441982e+01
1.273000000000e+03 -7.916077758390e-02 4.385201157146e-04 2.331107730367e+01
1.273250000000e+03 -8.246737535335e-02 4.472895110567e-04 2.327241685825e+01
1.273500000000e+03 -8.536114760218e-02 4.547686564704e-04 2.323390237121e+01
1.273750000000e+03 -8.780074058233e-02 4.608488990628e-04 2.319554139937e+01
1.274000000000e+03 -8.975077588557e-02 4.654396379652e-04 2.315733991346e+01
1.274250000000e+03 -9.118226408972e-02 4.684694952243e-04 2.311930232612e+01
1.274500000000e+03 -9.207301800681e-02 4.698875925102e-04 2.308143178325e+01
1.274750000000e+03 -9.240789442439e-02 4.696642064190e-04 2.304373024136e+01
1.275000000000e+03 -9.217899475750e-02 4.677913921321e-04 2.300619870739e+01
1.275250000000e+03 -9.138569751069e-02 4.642830150650e-04 2.296883734859e+01
1.275500000000e+03 -9.003472681331e-02 4.591749901292e-04 2.293164586167e+01
1.275750000000e+03 -8.814001812568e-02 4.525248347127e-04 2.289462363555e+01
1.276000000000e+03 -8.572246950904e-02 4.444108734800e-04 2.285776990947e+01
1.276250000000e+03 -8.280976108001e-02 4.349316549838e-04 2.282108417137e+01
1.276500000000e+03 -7.943594364859e-02 4.242046066925e-04 2.278456632814e+01
1.276750000000e+03 -7.564095878718e-02 4.123644164052e-04 2.274821686079e+01
1.277000000000e+03 -7.147023578095e-02 3.995618229210e-04 2.271203725066e+01
1.277250000000e+03 -6.697401098178e-02 3.859613322029e-04 2.267602998583e+01
1.277500000000e+03 -6.220681397520e-02 3.717393714084e-04 2.264019899537e+01
1.277750000000e+03 -5.722671020567e-02 3.570818108773e-04 2.260454965609e+01
1.278000000000e+03 -5.209464440849e-02 3.421817308284e-04 2.256908905837e+01
1.278250000000e+03 -4.687372367034e-02 3.272369738715e-04 2.253382625219e+01
1.278500000000e+03 -4.162841816671e-02 3.124474678628e-04 2.249877220355e+01
1.278750000000e+03 -3.642384397629e-02 2.980127497699e-04 2.246394013271e+01
1.279000000000e+03 -3.132497065211e-02 2.841293015191e-04 2.242934540246e+01
1.279250000000e+03 -2.639587549345e-02 2.709880555305e-04 2.239500578219e+01
1.279500000000e+03 -2.169898112249e-02 2.587718645787e-04 2.236094142378e+01
1.279750000000e+03 -1.729435742105e-02 2.476532060349e-04 2.232717481996e+01
1.280000000000e+03 -1.323898360982e-02 2.377918177209e-04 2.229373096380e+01
1.280250000000e+03 -9.586103035787e-03 2.293326835100e-04 2.226063723699e+01
1.280500000000e+03 -6.384572274858e-03 2.224040687580e-04 2.222792341895e+01
1.280750000000e+03 -3.678338117604e-03 2.171160130139e-04 2.219562154789e+01
1.281000000000e+03 -1.505816070907e-03 2.135585899952e-04 2.216376597616e+01
1.281250000000e+03 1.005332052750e-04 2.118008599324e-04 2.213239318544e+01
1.281500000000e+03 1.114656901464e-03 2.118900104033e-04 2.210154171868e+01
1.281750000000e+03 1.517180308218e-03 2.138507522672e-04 2.207125198151e+01
1.282000000000e+03 1.295820279716e-03 2.176845952341e-04 2.204156620771e+01
1.282250000000e+03 4.455388783500e-04 2.233699525808e-04 2.201252824531e+01
1.282500000000e+03 -1.031387695844e-03 2.308625391942e-04 2.198418335505e+01
1.282750000000e+03 -3.125171898330e-03 2.400954465272e-04 2.195657811580e+01
1.283000000000e+03 -5.818604039478e-03 2.509801134657e-04 2.192976019361e+01
1.283250000000e+03 -9.087220418038e-03 2.634075245543e-04 2.190377811777e+01
1.283500000000e+03 -1.289933845809e-02 2.772490383985e-04 2.187868115460e+01
1.283750000000e+03 -1.721649779420e-02 2.923583770788e-04 2.185451902128e+01
1.284000000000e+03 -2.199365595298e-02 3.085728840973e-04 2.183134174538e+01
1.284250000000e+03 -2.717977419768e-02 3.257158624093e-04 2.180919938349e+01
1.284500000000e+03 -3.271820050939e-02 3.435982743578e-04 2.178814186154e+01
1.284750000000e+03 -3.854737219573e-02 3.620213308772e-04 2.176821870234e+01
1.285000000000e+03 -4.460142433316e-02 3.807785791634e-04 2.174947882513e+01
1.285250000000e+03 -5.081090735241e-02 3.996582823760e-04 2.173197032433e+01
1.285500000000e+03 -5.710359950409e-02 4.184461049095e-04 2.171574022992e+01
1.285750000000e+03 -6.340534083204e-02 4.369276076481e-04 2.170083427601e+01
1.286000000000e+03 -6.964088569589e-02 4.548907055227e-04 2.168729668802e+01
1.286250000000e+03 -7.573481141440e-02 4.721281702364e-04 2.167516994350e+01
1.286500000000e+03 -8.161243950125e-02 4.884400794704e-04 2.166449455728e+01
1.286750000000e+03 -8.720076444667e-02 5.036361720357e-04 2.165530885487e+01
1.287000000000e+03 -9.242933081328e-02 5.175379552949e-04 2.164764876233e+01
1.287250000000e+03 -9.723118083419e-02 5.299809470894e-04 2.164154759299e+01
1.287500000000e+03 -1.015436989461e-01 5.408165297045e-04 2.163703584747e+01
1.287750000000e+03 -1.053093739608e-01 5.499135067684e-04 2.163414102973e+01
1.288000000000e+03 -1.084766490175e-01 5.571598813758e-04 2.163288745634e+01
1.288250000000e+03 -1.110005738952e-01 5.624640359918e-04 2.163329609610e+01
1.288500000000e+03 -1.128433508205e-01 5.657555864317e-04 2.163538443113e+01
1.288750000000e+03 -1.139749748935e-01 5.669865128072e-04 2.163916630788e+01
1.289000000000e+03 -1.143735849093e-01 5.661314630008e-04 2.164465183532e+01
1.289250000000e+03 -1.140258254724e-01 5.631881461846e-04 2.165184729135e+01
1.289500000000e+03 -1.129269743640e-01 5.581770761469e-04 2.166075507093e+01
1.289750000000e+03 -1.110811747485e-01 5.511417083398e-04 2.167137362241e+01
1.290000000000e+03 -1.085013563925e-01 5.421477086002e-04 2.168369744220e+01
1.290250000000e+03 -1.052090450979e-01 5.312819877849e-04 2.169771710484e+01
1.290500000000e+03 -1.012342453035e-01 5.186520650890e-04 2.171341927405e+01
1.290750000000e+03 -9.661500661780e-02 5.043846230914e-04 2.173078678752e+01
1.291000000000e+03 -9.139699783185e-02 4.886240993642e-04 2.174979874512e+01
1.291250000000e+03 -8.563288761202e-02 4.715308027209e-04 2.177043065347e+01
1.291500000000e+03 -7.938179985439e-02 4.532794165159e-04 2.179265453282e+01
1.291750000000e+03 -7.270846952873e-02 4.340566462033e-04 2.181643913573e+01
1.292000000000e+03 -6.568253032697e-02 4.140593558315e-04 2.184175009334e+01
1.292250000000e+03 -5.837756762160e-02 3.934921065277e-04 2.186855017446e+01
1.292500000000e+03 -5.087026266140e-02 3.725650948098e-04 2.189679946805e+01
1.292750000000e+03 -4.323939226105e-02 3.514915275030e-04 2.192645567316e+01
1.293000000000e+03 -3.556487613587e-02 3.304852781351e-04 2.195747430225e+01
1.293250000000e+03 -2.792678215183e-02 3.097584391259e-04 2.198980898681e+01
1.293500000000e+03 -2.040432366820e-02 2.895189437569e-04 2.202341169776e+01
1.293750000000e+03 -1.307492620119e-02 2.699683268300e-04 2.205823304471e+01
1.294000000000e+03 -6.013229212690e-03 2.512993430699e-04 2.209422249630e+01
1.294250000000e+03 7.097380602620e-04 2.336940129303e-04 2.213132867208e+01
1.294500000000e+03 7.027480310078e-03 2.173214355596e-04 2.216949954783e+01
1.294750000000e+03 1.287879237343e-02 2.023360205785e-04 2.220868270460e+01
1.295000000000e+03 1.820840593989e-02 1.888760250153e-04 2.224882555000e+01
1.295250000000e+03 2.296772529607e-02 1.770618472308e-04 2.228987550287e+01
1.295500000000e+03 2.711531468171e-02 1.669947355718e-04 2.233178018514e+01
1.295750000000e+03 3.061727057380e-02 1.587561510565e-04 2.237448758652e+01
1.296000000000e+03 3.344769073090e-02 1.524066487060e-04 2.241794621132e+01
1.296250000000e+03 3.558882623616e-02 1.479855744457e-04 2.246210520355e+01
1.296500000000e+03 3.703123354683e-02 1.455107848134e-04 2.250691446237e+01
1.296750000000e+03 3.777381850547e-02 1.449785894770e-04 2.255232473529e+01
1.297000000000e+03 3.782366913785e-02 1.463642061912e-04 2.259828768350e+01
1.297250000000e+03 3.719600175117e-02 1.496218902816e-04 2.264475596183e+01
1.297500000000e+03 3.591380640396e-02 1.546858814030e-04 2.269168326453e+01
1.297750000000e+03 3.400741229274e-02 1.614715371210e-04 2.273902433642e+01
1.298000000000e+03 3.151414725779e-02 1.698760835811e-04 2.278673504791e+01
1.298250000000e+03 2.847764553865e-02 1.797803587043e-04 2.283477235597e+01
1.298500000000e+03 2.494734829679e-02 1.910500337354e-04 2.288309437615e+01
1.298750000000e+03 2.097769372699e-02 2.035376539115e-04 2.293166032682e+01
1.299000000000e+03 1.662746967274e-02 2.170841178819e-04 2.298043059709e+01
1.299250000000e+03 1.195893368968e-02 2.315209023935e-04 2.302936667219e+01
1.299500000000e+03 7.037047521645e-03 2.466717752534e-04 2.307843121480e+01
1.299750000000e+03 1.928577004296e-03 2.623550922803e-04 2.312758796804e+01
1.300000000000e+03 -3.298744561817e-03 2.783857855706e-04 2.317680184736e+01
1.300250000000e+03 -8.577097140822e-03 2.945775531264e-04 2.322603883635e+01
1.300500000000e+03 -1.383942414488e-02 3.107449254901e-04 2.327526606723e+01
1.300750000000e+03 -1.902027361452e-02 3.267052982813e-04 2.332445178138e+01
1.301000000000e+03 -2.405656841433e-02 3.422808997038e-04 2.337356527209e+01
1.301250000000e+03 -2.888840523644e-02 3.573008414535e-04 2.342257698510e+01
1.301500000000e+03 -3.345969115920e-02 3.716027667826e-04 2.347145838103e+01
[truncated: 101,574 more chars]
