# Supplementary material for: Tracking Charge Migration with Frequency-Matched Strobo-Spectroscopy
Source: J Phys Chem A. 2024 Jan 2;128(1):20–7. doi: 10.1021/acs.jpca.3c04234 (PMC10788909; doi:10.1021/acs.jpca.3c04234)
Supplement: Supplementary file 2 — jp3c04234_si_002.zip [file jp3c04234_si_002.zip › supplemental data/Data/dipoles/pi_x-system/tau=4.8750.txt]

# pi_x-system-resolved dipole moment for tau = 4.8750 o.c.
0.000000000000e+00 -2.734161457674e-02 3.925451152663e-04 2.794313746110e+01
2.500000000000e-01 -2.733758221558e-02 3.924877278096e-04 2.794079038413e+01
5.000000000000e-01 -2.732600356578e-02 3.923257818979e-04 2.793388588144e+01
7.500000000000e-01 -2.730818132558e-02 3.920743939143e-04 2.792271051624e+01
1.000000000000e+00 -2.728559713108e-02 3.917509423763e-04 2.790751688712e+01
1.250000000000e+00 -2.725953945316e-02 3.913715168120e-04 2.788845539254e+01
1.500000000000e+00 -2.723099084488e-02 3.909495894698e-04 2.786559721560e+01
1.750000000000e+00 -2.720063523558e-02 3.904959092046e-04 2.783898581279e+01
2.000000000000e+00 -2.716891235654e-02 3.900189725434e-04 2.780868097392e+01
2.250000000000e+00 -2.713609817240e-02 3.895256286204e-04 2.777478242677e+01
2.500000000000e+00 -2.710238381347e-02 3.890214923727e-04 2.773743286330e+01
2.750000000000e+00 -2.706793439444e-02 3.885112066369e-04 2.769681280162e+01
3.000000000000e+00 -2.703291036343e-02 3.879986082770e-04 2.765313581082e+01
3.250000000000e+00 -2.699745894909e-02 3.874867544834e-04 2.760664462281e+01
3.500000000000e+00 -2.696170044865e-02 3.869779609957e-04 2.755760860653e+01
3.750000000000e+00 -2.692571568208e-02 3.864737639997e-04 2.750631554342e+01
4.000000000000e+00 -2.688954169596e-02 3.859750866994e-04 2.745306166553e+01
4.250000000000e+00 -2.685316911825e-02 3.854822269028e-04 2.739813980808e+01
4.500000000000e+00 -2.681654160516e-02 3.849949338957e-04 2.734182889839e+01
4.750000000000e+00 -2.677955639820e-02 3.845123795334e-04 2.728438551622e+01
5.000000000000e+00 -2.674207093002e-02 3.840333589374e-04 2.722603996024e+01
5.250000000000e+00 -2.670391716247e-02 3.835562945154e-04 2.716699584053e+01
5.500000000000e+00 -2.666492067491e-02 3.830793292249e-04 2.710743271641e+01
5.750000000000e+00 -2.662491644414e-02 3.826003740971e-04 2.704751028736e+01
6.000000000000e+00 -2.658375482673e-02 3.821171444482e-04 2.698737291407e+01
6.250000000000e+00 -2.654130081452e-02 3.816272086751e-04 2.692715339272e+01
6.500000000000e+00 -2.649743272010e-02 3.811280530286e-04 2.686697468555e+01
6.750000000000e+00 -2.645204617411e-02 3.806171715649e-04 2.680695056065e+01
7.000000000000e+00 -2.640506675073e-02 3.800921438205e-04 2.674718504227e+01
7.250000000000e+00 -2.635646655539e-02 3.795507571232e-04 2.668777149872e+01
7.500000000000e+00 -2.630627676356e-02 3.789910767160e-04 2.662879231485e+01
7.750000000000e+00 -2.625458960071e-02 3.784113993057e-04 2.657031928899e+01
8.000000000000e+00 -2.620154520480e-02 3.778101573932e-04 2.651241533154e+01
8.250000000000e+00 -2.614730996384e-02 3.771859764392e-04 2.645513705278e+01
8.500000000000e+00 -2.609205707992e-02 3.765377271430e-04 2.639853758544e+01
8.750000000000e+00 -2.603595744279e-02 3.758645683360e-04 2.634266928533e+01
9.000000000000e+00 -2.597918489289e-02 3.751660884803e-04 2.628758572505e+01
9.250000000000e+00 -2.592193038247e-02 3.744424547699e-04 2.623334270883e+01
9.500000000000e+00 -2.586441388520e-02 3.736944870376e-04 2.617999858663e+01
9.750000000000e+00 -2.580688864048e-02 3.729235532980e-04 2.612761423188e+01
1.000000000000e+01 -2.574963337874e-02 3.721315606361e-04 2.607625226341e+01
1.025000000000e+01 -2.569293540597e-02 3.713207733194e-04 2.602597641607e+01
1.050000000000e+01 -2.563707170622e-02 3.704937142377e-04 2.597685060081e+01
1.075000000000e+01 -2.558229546082e-02 3.696530760079e-04 2.592893800423e+01
1.100000000000e+01 -2.552882986421e-02 3.688016401895e-04 2.588229992367e+01
1.125000000000e+01 -2.547686746017e-02 3.679421387891e-04 2.583699250871e+01
1.150000000000e+01 -2.542657678558e-02 3.670774890043e-04 2.579306868311e+01
1.175000000000e+01 -2.537810607112e-02 3.662107342141e-04 2.575057466536e+01
1.200000000000e+01 -2.533158466449e-02 3.653446564961e-04 2.570954968514e+01
1.225000000000e+01 -2.528711885102e-02 3.644819833907e-04 2.567002542047e+01
1.250000000000e+01 -2.524478616366e-02 3.636254153872e-04 2.563202609644e+01
1.275000000000e+01 -2.520462718053e-02 3.627775328683e-04 2.559556882816e+01
1.300000000000e+01 -2.516663634713e-02 3.619406444117e-04 2.556066359194e+01
1.325000000000e+01 -2.513075752688e-02 3.611169384485e-04 2.552731306454e+01
1.350000000000e+01 -2.509688283637e-02 3.603083817122e-04 2.549551301771e+01
1.375000000000e+01 -2.506485388789e-02 3.595166917263e-04 2.546525062546e+01
1.400000000000e+01 -2.503446906649e-02 3.587433168593e-04 2.543650481282e+01
1.425000000000e+01 -2.500549001824e-02 3.579893855912e-04 2.540924438420e+01
1.450000000000e+01 -2.497764694946e-02 3.572556529944e-04 2.538342593108e+01
1.475000000000e+01 -2.495064435130e-02 3.565424718094e-04 2.535899292087e+01
1.500000000000e+01 -2.492416508925e-02 3.558497851022e-04 2.533587486567e+01
1.525000000000e+01 -2.489787466223e-02 3.551770844311e-04 2.531398672725e+01
1.550000000000e+01 -2.487142698671e-02 3.545234695458e-04 2.529322906764e+01
1.575000000000e+01 -2.484447264987e-02 3.538877011131e-04 2.527348870760e+01
1.600000000000e+01 -2.481666969158e-02 3.532683049671e-04 2.525463985003e+01
1.625000000000e+01 -2.478769660244e-02 3.526637123619e-04 2.523654624856e+01
1.650000000000e+01 -2.475726554266e-02 3.520723369270e-04 2.521906342405e+01
1.675000000000e+01 -2.472513436299e-02 3.514927065537e-04 2.520204145550e+01
1.700000000000e+01 -2.469111637537e-02 3.509235684645e-04 2.518532791072e+01
1.725000000000e+01 -2.465508667136e-02 3.503639692809e-04 2.516877095272e+01
1.750000000000e+01 -2.461698511182e-02 3.498133104650e-04 2.515222211131e+01
1.775000000000e+01 -2.457681632775e-02 3.492713702511e-04 2.513553892764e+01
1.800000000000e+01 -2.453464745973e-02 3.487383059024e-04 2.511858710121e+01
1.825000000000e+01 -2.449060476162e-02 3.482146308485e-04 2.510124227507e+01
1.850000000000e+01 -2.444486924573e-02 3.477011707962e-04 2.508339126627e+01
1.875000000000e+01 -2.439767253628e-02 3.471990412786e-04 2.506493306878e+01
1.900000000000e+01 -2.434929122269e-02 3.467095800906e-04 2.504577933445e+01
1.925000000000e+01 -2.430004209559e-02 3.462342860006e-04 2.502585444188e+01
1.950000000000e+01 -2.425027594979e-02 3.457747532696e-04 2.500509553842e+01
1.975000000000e+01 -2.420037192435e-02 3.453326342458e-04 2.498345202928e+01
2.000000000000e+01 -2.415072957549e-02 3.449095786873e-04 2.496088497559e+01
2.025000000000e+01 -2.410176239259e-02 3.445071889702e-04 2.493736605730e+01
2.050000000000e+01 -2.405388927944e-02 3.441269725489e-04 2.491287664873e+01
2.075000000000e+01 -2.400752803696e-02 3.437702885675e-04 2.488740617534e+01
2.100000000000e+01 -2.396308834268e-02 3.434383115376e-04 2.486095078127e+01
2.125000000000e+01 -2.392096543572e-02 3.431319950084e-04 2.483351131669e+01
2.150000000000e+01 -2.388153453606e-02 3.428520378974e-04 2.480509165496e+01
2.175000000000e+01 -2.384514410584e-02 3.425988492155e-04 2.477569665500e+01
2.200000000000e+01 -2.381211052812e-02 3.423725230120e-04 2.474533010246e+01
2.225000000000e+01 -2.378271144759e-02 3.421728182786e-04 2.471399308919e+01
2.250000000000e+01 -2.375717931227e-02 3.419991020099e-04 2.468168213186e+01
2.275000000000e+01 -2.373569635115e-02 3.418504262634e-04 2.464838803967e+01
2.300000000000e+01 -2.371838883923e-02 3.417254585039e-04 2.461409469904e+01
2.325000000000e+01 -2.370532259666e-02 3.416225263409e-04 2.457877877109e+01
2.350000000000e+01 -2.369650187262e-02 3.415395582009e-04 2.454240938529e+01
2.375000000000e+01 -2.369186619010e-02 3.414741149850e-04 2.450494882439e+01
2.400000000000e+01 -2.369129067620e-02 3.414234118291e-04 2.446635317855e+01
2.425000000000e+01 -2.369458828772e-02 3.413845779760e-04 2.442657395814e+01
2.450000000000e+01 -2.370151093293e-02 3.413546056103e-04 2.438555955353e+01
2.475000000000e+01 -2.371175235605e-02 3.413302832224e-04 2.434325748018e+01
2.500000000000e+01 -2.372495355452e-02 3.413083175779e-04 2.429961630500e+01
2.525000000000e+01 -2.374070703560e-02 3.412854554468e-04 2.425458814832e+01
2.550000000000e+01 -2.375856161164e-02 3.412582472229e-04 2.420813066203e+01
2.575000000000e+01 -2.377802988280e-02 3.412234161263e-04 2.416020939847e+01
2.600000000000e+01 -2.379859593574e-02 3.411777292521e-04 2.411079966349e+01
2.625000000000e+01 -2.381972120651e-02 3.411181042080e-04 2.405988813953e+01
2.650000000000e+01 -2.384085239131e-02 3.410416233874e-04 2.400747453475e+01
2.675000000000e+01 -2.386143096673e-02 3.409456702041e-04 2.395357257880e+01
2.700000000000e+01 -2.388090114932e-02 3.408278873427e-04 2.389821085511e+01
2.725000000000e+01 -2.389871712820e-02 3.406861763950e-04 2.384143323557e+01
2.750000000000e+01 -2.391435112101e-02 3.405187488250e-04 2.378329897358e+01
2.775000000000e+01 -2.392730179166e-02 3.403241529186e-04 2.372388240458e+01
2.800000000000e+01 -2.393710124059e-02 3.401012898482e-04 2.366327229346e+01
2.825000000000e+01 -2.394332022675e-02 3.398494463245e-04 2.360157081174e+01
2.850000000000e+01 -2.394557370843e-02 3.395682988879e-04 2.353889219837e+01
2.875000000000e+01 -2.394352653806e-02 3.392578062694e-04 2.347536105444e+01
2.900000000000e+01 -2.393689829867e-02 3.389183252495e-04 2.341111055942e+01
2.925000000000e+01 -2.392546563032e-02 3.385505790005e-04 2.334628024881e+01
2.950000000000e+01 -2.390906375569e-02 3.381556236767e-04 2.328101365240e+01
2.975000000000e+01 -2.388758939004e-02 3.377348187033e-04 2.321545622932e+01
3.000000000000e+01 -2.386100233736e-02 3.372897720700e-04 2.314975292692e+01
3.025000000000e+01 -2.382932627513e-02 3.368224468090e-04 2.308404609561e+01
3.050000000000e+01 -2.379264802020e-02 3.363350405101e-04 2.301847352327e+01
3.075000000000e+01 -2.375111762103e-02 3.358299696917e-04 2.295316691903e+01
3.100000000000e+01 -2.370494763739e-02 3.353098719034e-04 2.288825043128e+01
3.125000000000e+01 -2.365441355793e-02 3.347775318113e-04 2.282383998861e+01
3.150000000000e+01 -2.359985184036e-02 3.342359302467e-04 2.276004257760e+01
3.175000000000e+01 -2.354165799519e-02 3.336882659736e-04 2.269695637045e+01
3.200000000000e+01 -2.348028315513e-02 3.331379297331e-04 2.263467091218e+01
3.225000000000e+01 -2.341623065880e-02 3.325884960918e-04 2.257326769714e+01
3.250000000000e+01 -2.335005179703e-02 3.320437137412e-04 2.251282107959e+01
3.275000000000e+01 -2.328233983857e-02 3.315074749159e-04 2.245339927864e+01
3.300000000000e+01 -2.321372252026e-02 3.309837848547e-04 2.239506550581e+01
3.325000000000e+01 -2.314485323824e-02 3.304767230597e-04 2.233787906882e+01
3.350000000000e+01 -2.307640129687e-02 3.299903888365e-04 2.228189654454e+01
3.375000000000e+01 -2.300904167050e-02 3.295288389158e-04 2.222717270135e+01
3.400000000000e+01 -2.294344389425e-02 3.290960163039e-04 2.217376140377e+01
3.425000000000e+01 -2.288026059886e-02 3.286956643967e-04 2.212171627411e+01
3.450000000000e+01 -2.282011555586e-02 3.283312064377e-04 2.207109118107e+01
3.475000000000e+01 -2.276359184022e-02 3.280057376279e-04 2.202194056398e+01
3.500000000000e+01 -2.271122119793e-02 3.277220196045e-04 2.197431949144e+01
3.525000000000e+01 -2.266347481672e-02 3.274822907811e-04 2.192828361746e+01
3.550000000000e+01 -2.262075570126e-02 3.272882027342e-04 2.188388892590e+01
3.575000000000e+01 -2.258339212987e-02 3.271407042143e-04 2.184119137787e+01
3.600000000000e+01 -2.255163302117e-02 3.270403122858e-04 2.180024634447e+01
3.625000000000e+01 -2.252564524090e-02 3.269869034611e-04 2.176110800496e+01
3.650000000000e+01 -2.250551296242e-02 3.269796226551e-04 2.172382865227e+01
3.675000000000e+01 -2.249123944819e-02 3.270170744302e-04 2.168845785928e+01
3.700000000000e+01 -2.248274985144e-02 3.270972833781e-04 2.165504167035e+01
3.725000000000e+01 -2.247989670877e-02 3.272177118482e-04 2.162362175515e+01
3.750000000000e+01 -2.248246710620e-02 3.273754678882e-04 2.159423450147e+01
3.775000000000e+01 -2.249019014931e-02 3.275671176087e-04 2.156691019397e+01
3.800000000000e+01 -2.250274557433e-02 3.277888754331e-04 2.154167221108e+01
3.825000000000e+01 -2.251977326099e-02 3.280367887440e-04 2.151853628718e+01
3.850000000000e+01 -2.254088306529e-02 3.283067797581e-04 2.149750992886e+01
3.875000000000e+01 -2.256566482146e-02 3.285947211823e-04 2.147859191956e+01
3.900000000000e+01 -2.259369806308e-02 3.288965205114e-04 2.146177199204e+01
3.925000000000e+01 -2.262456125300e-02 3.292082037580e-04 2.144703070818e+01
3.950000000000e+01 -2.265784027932e-02 3.295259937661e-04 2.143433948542e+01
3.975000000000e+01 -2.269313605650e-02 3.298463800936e-04 2.142366085645e+01
4.000000000000e+01 -2.273007105944e-02 3.301661839079e-04 2.141494889259e+01
4.025000000000e+01 -2.276829478898e-02 3.304826120040e-04 2.140814985520e+01
4.050000000000e+01 -2.280748816075e-02 3.307932595183e-04 2.140320286460e+01
4.075000000000e+01 -2.284736663039e-02 3.310961746420e-04 2.140004096057e+01
4.100000000000e+01 -2.288768214958e-02 3.313898746897e-04 2.139859201560e+01
4.125000000000e+01 -2.292822376291e-02 3.316733269286e-04 2.139877983918e+01
4.150000000000e+01 -2.296881705160e-02 3.319459793753e-04 2.140052528715e+01
4.175000000000e+01 -2.300932286244e-02 3.322077293450e-04 2.140374740660e+01
4.200000000000e+01 -2.304963503593e-02 3.324588719034e-04 2.140836437575e+01
4.225000000000e+01 -2.308967736147e-02 3.327001493998e-04 2.141429471963e+01
4.250000000000e+01 -2.312939975994e-02 3.329326296860e-04 2.142145810824e+01
4.275000000000e+01 -2.316877457326e-02 3.331576918682e-04 2.142977622026e+01
4.300000000000e+01 -2.320779254148e-02 3.333769032807e-04 2.143917349920e+01
4.325000000000e+01 -2.324645924649e-02 3.335921173480e-04 2.144957758735e+01
4.350000000000e+01 -2.328479157841e-02 3.338052106478e-04 2.146092003286e+01
4.375000000000e+01 -2.332281339880e-02 3.340183064694e-04 2.147313648691e+01
4.400000000000e+01 -2.336055226504e-02 3.342335194096e-04 2.148616697351e+01
4.425000000000e+01 -2.339803654201e-02 3.344529205422e-04 2.149995600806e+01
4.450000000000e+01 -2.343529262751e-02 3.346785657520e-04 2.151445261700e+01
4.475000000000e+01 -2.347234270967e-02 3.349124313284e-04 2.152961025569e+01
4.500000000000e+01 -2.350920294200e-02 3.351563695754e-04 2.154538668545e+01
4.525000000000e+01 -2.354588154564e-02 3.354120681681e-04 2.156174353876e+01
4.550000000000e+01 -2.358237802286e-02 3.356810207926e-04 2.157864628146e+01
4.575000000000e+01 -2.361868179010e-02 3.359645090751e-04 2.159606366194e+01
4.600000000000e+01 -2.365477148305e-02 3.362635613012e-04 2.161396735852e+01
4.625000000000e+01 -2.369061423846e-02 3.365789326308e-04 2.163233155379e+01
4.650000000000e+01 -2.372616511103e-02 3.369110845562e-04 2.165113250279e+01
4.675000000000e+01 -2.376136658803e-02 3.372601682615e-04 2.167034813349e+01
4.700000000000e+01 -2.379614821775e-02 3.376260054512e-04 2.168995766768e+01
4.725000000000e+01 -2.383042639672e-02 3.380080711858e-04 2.170994130437e+01
4.750000000000e+01 -2.386410419168e-02 3.384054932861e-04 2.173027995605e+01
4.775000000000e+01 -2.389707100749e-02 3.388170443175e-04 2.175095507802e+01
4.800000000000e+01 -2.392920264345e-02 3.392411263048e-04 2.177194858250e+01
4.825000000000e+01 -2.396036151406e-02 3.396757413636e-04 2.179324284068e+01
4.850000000000e+01 -2.399039752291e-02 3.401185417427e-04 2.181482084512e+01
4.875000000000e+01 -2.401914873412e-02 3.405668261382e-04 2.183666615365e+01
4.900000000000e+01 -2.404644298710e-02 3.410175520831e-04 2.185876352113e+01
4.925000000000e+01 -2.407209938345e-02 3.414673537951e-04 2.188109899187e+01
4.950000000000e+01 -2.409593058201e-02 3.419125700620e-04 2.190366041658e+01
4.975000000000e+01 -2.411774516411e-02 3.423492554008e-04 2.192643758475e+01
5.000000000000e+01 -2.413735113651e-02 3.427732272107e-04 2.194942306279e+01
5.025000000000e+01 -2.415455922676e-02 3.431801742347e-04 2.197261233340e+01
5.050000000000e+01 -2.416918676454e-02 3.435657961951e-04 2.199600430787e+01
5.075000000000e+01 -2.418106101530e-02 3.439255660258e-04 2.201960134793e+01
5.100000000000e+01 -2.419002458314e-02 3.442549070252e-04 2.204340994808e+01
5.125000000000e+01 -2.419593960031e-02 3.445493997454e-04 2.206744067188e+01
5.150000000000e+01 -2.419869225328e-02 3.448048528103e-04 2.209170793848e+01
5.175000000000e+01 -2.419819816083e-02 3.450173317965e-04 2.211623041567e+01
5.200000000000e+01 -2.419440624203e-02 3.451831779790e-04 2.214103048025e+01
5.225000000000e+01 -2.418730223609e-02 3.452991267068e-04 2.216613402670e+01
5.250000000000e+01 -2.417691169683e-02 3.453623979815e-04 2.219156967191e+01
5.275000000000e+01 -2.416330326088e-02 3.453708167818e-04 2.221736858971e+01
5.300000000000e+01 -2.414658984654e-02 3.453228748764e-04 2.224356354484e+01
5.325000000000e+01 -2.412692886794e-02 3.452177840011e-04 2.227018780167e+01
5.350000000000e+01 -2.410452218591e-02 3.450555075003e-04 2.229727467040e+01
5.375000000000e+01 -2.407961422309e-02 3.448367848555e-04 2.232485626901e+01
5.400000000000e+01 -2.405248839211e-02 3.445632742894e-04 2.235296226824e+01
5.425000000000e+01 -2.402346325949e-02 3.442376113341e-04 2.238161934704e+01
5.450000000000e+01 -2.399288658823e-02 3.438631896506e-04 2.241084996678e+01
5.475000000000e+01 -2.396112939854e-02 3.434442109355e-04 2.244067122220e+01
5.500000000000e+01 -2.392857947740e-02 3.429856728517e-04 2.247109450335e+01
5.525000000000e+01 -2.389563290102e-02 3.424932568262e-04 2.250212458845e+01
5.550000000000e+01 -2.386268504749e-02 3.419732739640e-04 2.253375888153e+01
5.575000000000e+01 -2.383012232793e-02 3.414325559063e-04 2.256598756532e+01
5.600000000000e+01 -2.379831323858e-02 3.408782659182e-04 2.259879322880e+01
5.625000000000e+01 -2.376759960875e-02 3.403178896654e-04 2.263215072575e+01
5.650000000000e+01 -2.373828883974e-02 3.397590240673e-04 2.266602793480e+01
5.675000000000e+01 -2.371064700914e-02 3.392091969992e-04 2.270038595876e+01
5.700000000000e+01 -2.368489300222e-02 3.386756758852e-04 2.273517999369e+01
5.725000000000e+01 -2.366119374928e-02 3.381654129366e-04 2.277035992063e+01
5.750000000000e+01 -2.363966124762e-02 3.376849348939e-04 2.280587178169e+01
5.775000000000e+01 -2.362035126444e-02 3.372401936282e-04 2.284165863194e+01
5.800000000000e+01 -2.360326376601e-02 3.368364560247e-04 2.287766184434e+01
5.825000000000e+01 -2.358834499413e-02 3.364782184463e-04 2.291382233931e+01
5.850000000000e+01 -2.357549138374e-02 3.361691444102e-04 2.295008181856e+01
5.875000000000e+01 -2.356455508997e-02 3.359120240690e-04 2.298638390748e+01
5.900000000000e+01 -2.355535061222e-02 3.357087586258e-04 2.302267518851e+01
5.925000000000e+01 -2.354766264401e-02 3.355603676550e-04 2.305890602357e+01
5.950000000000e+01 -2.354125492374e-02 3.354670171653e-04 2.309503151401e+01
5.975000000000e+01 -2.353587909365e-02 3.354280704098e-04 2.313101160051e+01
6.000000000000e+01 -2.353128428096e-02 3.354421514283e-04 2.316681160981e+01
6.025000000000e+01 -2.352722622298e-02 3.355072206469e-04 2.320240226630e+01
6.050000000000e+01 -2.352347589770e-02 3.356206598133e-04 2.323775960073e+01
6.075000000000e+01 -2.351982724676e-02 3.357793730146e-04 2.327286441555e+01
6.100000000000e+01 -2.351610434235e-02 3.359798817333e-04 2.330770216083e+01
6.125000000000e+01 -2.351216685908e-02 3.362184206864e-04 2.334226215991e+01
6.150000000000e+01 -2.350791429927e-02 3.364910268956e-04 2.337653676814e+01
6.175000000000e+01 -2.350328917236e-02 3.367936286191e-04 2.341052097093e+01
6.200000000000e+01 -2.349827831824e-02 3.371221154423e-04 2.344421147056e+01
6.225000000000e+01 -2.349291303494e-02 3.374724112253e-04 2.347760581267e+01
6.250000000000e+01 -2.348726798592e-02 3.378405415413e-04 2.351070207231e+01
6.275000000000e+01 -2.348145843336e-02 3.382226623960e-04 2.354349787368e+01
6.300000000000e+01 -2.347563714701e-02 3.386151042024e-04 2.357599028768e+01
6.325000000000e+01 -2.346998992536e-02 3.390143985020e-04 2.360817512252e+01
6.350000000000e+01 -2.346473083575e-02 3.394173026043e-04 2.364004701418e+01
6.375000000000e+01 -2.346009676892e-02 3.398208122892e-04 2.367159923787e+01
6.400000000000e+01 -2.345634175666e-02 3.402221730141e-04 2.370282369952e+01
6.425000000000e+01 -2.345373131061e-02 3.406188887455e-04 2.373371141773e+01
6.450000000000e+01 -2.345253667243e-02 3.410087277329e-04 2.376425281288e+01
6.475000000000e+01 -2.345302926284e-02 3.413897256146e-04 2.379443816377e+01
6.500000000000e+01 -2.345547530982e-02 3.417601996853e-04 2.382425849586e+01
6.525000000000e+01 -2.346013071052e-02 3.421187465588e-04 2.385370609144e+01
6.550000000000e+01 -2.346723648128e-02 3.424641952478e-04 2.388277552562e+01
6.575000000000e+01 -2.347701443500e-02 3.427957300228e-04 2.391146442148e+01
6.600000000000e+01 -2.348966309668e-02 3.431128224179e-04 2.393977423169e+01
6.625000000000e+01 -2.350535394155e-02 3.434152115829e-04 2.396771118674e+01
6.650000000000e+01 -2.352422817187e-02 3.437029294212e-04 2.399528693238e+01
6.675000000000e+01 -2.354639391868e-02 3.439762944014e-04 2.402251908143e+01
6.700000000000e+01 -2.357192409300e-02 3.442359286265e-04 2.404943180264e+01
6.725000000000e+01 -2.360085463986e-02 3.444827104876e-04 2.407605605551e+01
6.750000000000e+01 -2.363318355037e-02 3.447177406261e-04 2.410242967855e+01
6.775000000000e+01 -2.366887051427e-02 3.449423882446e-04 2.412859744854e+01
6.800000000000e+01 -2.370783710494e-02 3.451582565371e-04 2.415461074644e+01
6.825000000000e+01 -2.374996765326e-02 3.453671566208e-04 2.418052726363e+01
6.850000000000e+01 -2.379511079211e-02 3.455710825904e-04 2.420641043153e+01
6.875000000000e+01 -2.384308153247e-02 3.457721675901e-04 2.423232876927e+01
6.900000000000e+01 -2.389366414071e-02 3.459726634292e-04 2.425835517860e+01
6.925000000000e+01 -2.394661522071e-02 3.461750194632e-04 2.428456612089e+01
6.950000000000e+01 -2.400166707427e-02 3.463816741796e-04 2.431104076789e+01
6.975000000000e+01 -2.405853151067e-02 3.465950392234e-04 2.433786015820e+01
7.000000000000e+01 -2.411690411456e-02 3.468176173522e-04 2.436510631521e+01
7.025000000000e+01 -2.417646848807e-02 3.470518164400e-04 2.439286144608e+01
7.050000000000e+01 -2.423690046795e-02 3.472999078564e-04 2.442120708160e+01
7.075000000000e+01 -2.429787287184e-02 3.475642155338e-04 2.445022337814e+01
7.100000000000e+01 -2.435906022197e-02 3.478468571548e-04 2.447998832456e+01
7.125000000000e+01 -2.442014291853e-02 3.481497420502e-04 2.451057709803e+01
7.150000000000e+01 -2.448081123008e-02 3.484746095989e-04 2.454206147997e+01
7.175000000000e+01 -2.454076960797e-02 3.488229760046e-04 2.457450919417e+01
7.200000000000e+01 -2.459973994530e-02 3.491959592610e-04 2.460798343536e+01
7.225000000000e+01 -2.465746533764e-02 3.495944713115e-04 2.464254235888e+01
7.250000000000e+01 -2.471371346645e-02 3.500191640080e-04 2.467823865092e+01
7.275000000000e+01 -2.476827959706e-02 3.504704073867e-04 2.471511911176e+01
7.300000000000e+01 -2.482098928371e-02 3.509482899550e-04 2.475322430330e+01
7.325000000000e+01 -2.487170027696e-02 3.514526268581e-04 2.479258825205e+01
7.350000000000e+01 -2.492030431302e-02 3.519829799384e-04 2.483323806896e+01
7.375000000000e+01 -2.496672849895e-02 3.525386741391e-04 2.487519384922e+01
7.400000000000e+01 -2.501093656001e-02 3.531188222732e-04 2.491846838540e+01
7.425000000000e+01 -2.505292913726e-02 3.537223532599e-04 2.496306705268e+01
7.450000000000e+01 -2.509274373787e-02 3.543480445697e-04 2.500898761576e+01
7.475000000000e+01 -2.513045388959e-02 3.549945517605e-04 2.505622030245e+01
7.500000000000e+01 -2.516616828248e-02 3.556604484075e-04 2.510474780938e+01
7.525000000000e+01 -2.520002885218e-02 3.563442697495e-04 2.515454526483e+01
7.550000000000e+01 -2.523220806129e-02 3.570445295768e-04 2.520558044631e+01
7.575000000000e+01 -2.526290654964e-02 3.577597452714e-04 2.525781405113e+01
7.600000000000e+01 -2.529235028847e-02 3.584884100049e-04 2.531119983801e+01
7.625000000000e+01 -2.532078656737e-02 3.592292026045e-04 2.536568500986e+01
7.650000000000e+01 -2.534847968621e-02 3.599808908577e-04 2.542121065886e+01
7.675000000000e+01 -2.537570646959e-02 3.607423578272e-04 2.547771199713e+01
7.700000000000e+01 -2.540275229051e-02 3.615124556082e-04 2.553511894765e+01
7.725000000000e+01 -2.542990589940e-02 3.622901725580e-04 2.559335635082e+01
7.750000000000e+01 -2.545745461233e-02 3.630746191086e-04 2.565234453327e+01
7.775000000000e+01 -2.548567868831e-02 3.638649911673e-04 2.571199942669e+01
7.800000000000e+01 -2.551484695420e-02 3.646605519578e-04 2.577223302608e+01
7.825000000000e+01 -2.554521104867e-02 3.654605994909e-04 2.583295338175e+01
7.850000000000e+01 -2.557700108829e-02 3.662644570725e-04 2.589406489805e+01
7.875000000000e+01 -2.561042061931e-02 3.670714337836e-04 2.595546815888e+01
7.900000000000e+01 -2.564564273076e-02 3.678807932915e-04 2.601706006913e+01
7.925000000000e+01 -2.568280496443e-02 3.686917156542e-04 2.607873356158e+01
7.950000000000e+01 -2.572200579580e-02 3.695032699190e-04 2.614037762618e+01
7.975000000000e+01 -2.576329994191e-02 3.703143781621e-04 2.620187699677e+01
8.000000000000e+01 -2.580669495673e-02 3.711237875096e-04 2.626311207631e+01
8.025000000000e+01 -2.585214825691e-02 3.719300399021e-04 2.632395889336e+01
8.050000000000e+01 -2.589956384208e-02 3.727314542379e-04 2.638428895724e+01
8.075000000000e+01 -2.594879114845e-02 3.735261187042e-04 2.644396948582e+01
8.100000000000e+01 -2.599962342163e-02 3.743118745869e-04 2.650286352345e+01
8.125000000000e+01 -2.605179801881e-02 3.750863193276e-04 2.656083037517e+01
8.150000000000e+01 -2.610499769503e-02 3.758468147740e-04 2.661772619850e+01
8.175000000000e+01 -2.615885266076e-02 3.765904831807e-04 2.667340467259e+01
8.200000000000e+01 -2.621294469500e-02 3.773142539409e-04 2.672771796922e+01
8.225000000000e+01 -2.626681252851e-02 3.780148965742e-04 2.678051788738e+01
8.250000000000e+01 -2.631995792686e-02 3.786889769083e-04 2.683165708707e+01
8.275000000000e+01 -2.637185410602e-02 3.793330968615e-04 2.688099059647e+01
8.300000000000e+01 -2.642195482006e-02 3.799438451147e-04 2.692837735887e+01
8.325000000000e+01 -2.646970560650e-02 3.805177547417e-04 2.697368195337e+01
8.350000000000e+01 -2.651455635142e-02 3.810514219059e-04 2.701677638922e+01
8.375000000000e+01 -2.655597352263e-02 3.815416663701e-04 2.705754191477e+01
8.400000000000e+01 -2.659345366109e-02 3.819854953208e-04 2.709587087862e+01
8.425000000000e+01 -2.662653637671e-02 3.823801214196e-04 2.713166851297e+01
8.450000000000e+01 -2.665481785746e-02 3.827231856581e-04 2.716485465728e+01
8.475000000000e+01 -2.667796333872e-02 3.830127891111e-04 2.719536535313e+01
8.500000000000e+01 -2.669571850003e-02 3.832475491699e-04 2.722315422719e+01
8.525000000000e+01 -2.670791965962e-02 3.834266671028e-04 2.724819368859e+01
8.550000000000e+01 -2.671450192725e-02 3.835499845007e-04 2.727047581112e+01
8.575000000000e+01 -2.671550529563e-02 3.836180331100e-04 2.729001292391e+01
8.600000000000e+01 -2.671107841210e-02 3.836320709230e-04 2.730683787418e+01
8.625000000000e+01 -2.670147961290e-02 3.835941024446e-04 2.732100386275e+01
8.650000000000e+01 -2.668707482765e-02 3.835068821793e-04 2.733258395070e+01
8.675000000000e+01 -2.666833277652e-02 3.833738941757e-04 2.734167015426e+01
8.700000000000e+01 -2.664581736673e-02 3.831993271915e-04 2.734837216925e+01
8.725000000000e+01 -2.662017734612e-02 3.829879868322e-04 2.735281574280e+01
8.750000000000e+01 -2.659213366459e-02 3.827452007758e-04 2.735514073316e+01
8.775000000000e+01 -2.656246464216e-02 3.824767801915e-04 2.735549890332e+01
8.800000000000e+01 -2.653199082630e-02 3.821889848121e-04 2.735405150275e+01
8.825000000000e+01 -2.650155701993e-02 3.818882492400e-04 2.735096672714e+01
8.850000000000e+01 -2.647201220501e-02 3.815811152989e-04 2.734641700878e+01
8.875000000000e+01 -2.644419191265e-02 3.812741482160e-04 2.734057648527e+01
8.900000000000e+01 -2.641889970477e-02 3.809736267471e-04 2.733361835473e+01
8.925000000000e+01 -2.639688961890e-02 3.806855650818e-04 2.732571244820e+01
8.950000000000e+01 -2.637884999894e-02 3.804155753616e-04 2.731702297223e+01
8.975000000000e+01 -2.636538900526e-02 3.801687350294e-04 2.730770648492e+01
9.000000000000e+01 -2.635702194226e-02 3.799494845064e-04 2.729791010813e+01
9.025000000000e+01 -2.635416150497e-02 3.797615560369e-04 2.728777019645e+01
9.050000000000e+01 -2.635710937050e-02 3.796079067174e-04 2.727741099834e+01
9.075000000000e+01 -2.636605146072e-02 3.794906334387e-04 2.726694389376e+01
9.100000000000e+01 -2.638105548555e-02 3.794110183868e-04 2.725646695430e+01
9.125000000000e+01 -2.640207035749e-02 3.793695040675e-04 2.724606444698e+01
9.150000000000e+01 -2.642892875819e-02 3.793657063447e-04 2.723580689229e+01
9.175000000000e+01 -2.646135151458e-02 3.793984507868e-04 2.722575136215e+01
9.200000000000e+01 -2.649895340643e-02 3.794658195563e-04 2.721594151728e+01
9.225000000000e+01 -2.654125109559e-02 3.795652160923e-04 2.720640841066e+01
9.250000000000e+01 -2.658767185946e-02 3.796934322277e-04 2.719717067127e+01
9.275000000000e+01 -2.663756351122e-02 3.798467252790e-04 2.718823546798e+01
9.300000000000e+01 -2.669020506313e-02 3.800208940062e-04 2.717959873357e+01
9.325000000000e+01 -2.674481761152e-02 3.802113606854e-04 2.717124616149e+01
9.350000000000e+01 -2.680057611016e-02 3.804132419198e-04 2.716315336900e+01
9.375000000000e+01 -2.685662050851e-02 3.806214296269e-04 2.715528684448e+01
9.400000000000e+01 -2.691206803134e-02 3.808306653259e-04 2.714760401553e+01
9.425000000000e+01 -2.696602406753e-02 3.810356022183e-04 2.714005412662e+01
9.450000000000e+01 -2.701759465109e-02 3.812308713273e-04 2.713257823230e+01
9.475000000000e+01 -2.706589682984e-02 3.814111406807e-04 2.712511004532e+01
9.500000000000e+01 -2.711007095415e-02 3.815711751616e-04 2.711757592030e+01
9.525000000000e+01 -2.714929028822e-02 3.817058901286e-04 2.710989575217e+01
9.550000000000e+01 -2.718277288750e-02 3.818104068832e-04 2.710198304360e+01
9.575000000000e+01 -2.720979028195e-02 3.818801036232e-04 2.709374594687e+01
9.600000000000e+01 -2.722967845227e-02 3.819106711270e-04 2.708508757124e+01
9.625000000000e+01 -2.724184643077e-02 3.818981624984e-04 2.707590696460e+01
9.650000000000e+01 -2.724578420018e-02 3.818390459969e-04 2.706610022815e+01
9.675000000000e+01 -2.724107157484e-02 3.817302437147e-04 2.705556120972e+01
9.700000000000e+01 -2.722738397759e-02 3.815692089455e-04 2.704418315968e+01
9.725000000000e+01 -2.720450039748e-02 3.813539665872e-04 2.703185966964e+01
9.750000000000e+01 -2.717230697271e-02 3.810831453701e-04 2.701848625224e+01
9.775000000000e+01 -2.713079891680e-02 3.807560006267e-04 2.700396199838e+01
9.800000000000e+01 -2.708008401785e-02 3.803724754066e-04 2.698819067476e+01
9.825000000000e+01 -2.702038049883e-02 3.799331264240e-04 2.697108265687e+01
9.850000000000e+01 -2.695201575824e-02 3.794392297115e-04 2.695255593384e+01
9.875000000000e+01 -2.687542201313e-02 3.788928178067e-04 2.693253756152e+01
9.900000000000e+01 -2.679112891257e-02 3.782965233070e-04 2.691096494807e+01
9.925000000000e+01 -2.669975482861e-02 3.776535944042e-04 2.688778637629e+01
9.950000000000e+01 -2.660199460945e-02 3.769676486761e-04 2.686296212861e+01
9.975000000000e+01 -2.649860682660e-02 3.762427900850e-04 2.683646452099e+01
1.000000000000e+02 -2.639039915352e-02 3.754834833718e-04 2.680827822933e+01
1.002500000000e+02 -2.627821296788e-02 3.746944239492e-04 2.677840036098e+01
1.005000000000e+02 -2.616290706795e-02 3.738804142618e-04 2.674683977926e+01
1.007500000000e+02 -2.604534160801e-02 3.730462459859e-04 2.671361677275e+01
1.010000000000e+02 -2.592636228746e-02 3.721965782489e-04 2.667876221230e+01
1.012500000000e+02 -2.580678633167e-02 3.713358293075e-04 2.664231690581e+01
1.015000000000e+02 -2.568738886339e-02 3.704680657863e-04 2.660433030188e+01
1.017500000000e+02 -2.556889270540e-02 3.695969205741e-04 2.656485970543e+01
1.020000000000e+02 -2.545195999747e-02 3.687255223779e-04 2.652396921441e+01
1.022500000000e+02 -2.533718660420e-02 3.678564500738e-04 2.648172873618e+01
1.025000000000e+02 -2.522509936672e-02 3.669917070951e-04 2.643821307566e+01
1.027500000000e+02 -2.511615612606e-02 3.661327274240e-04 2.639350110285e+01
1.030000000000e+02 -2.501074792931e-02 3.652803873849e-04 2.634767501964e+01
1.032500000000e+02 -2.490920427372e-02 3.644350642225e-04 2.630081973329e+01
1.035000000000e+02 -2.481180056932e-02 3.635967341336e-04 2.625302232953e+01
1.037500000000e+02 -2.471876652338e-02 3.627649872600e-04 2.620437164099e+01
1.040000000000e+02 -2.463029559639e-02 3.619391637692e-04 2.615495789386e+01
1.042500000000e+02 -2.454655537289e-02 3.611184503908e-04 2.610487241911e+01
1.045000000000e+02 -2.446769734219e-02 3.603019856518e-04 2.605420740050e+01
1.047500000000e+02 -2.439386662750e-02 3.594889541452e-04 2.600305565150e+01
1.050000000000e+02 -2.432520964528e-02 3.586786942056e-04 2.595151038598e+01
1.052500000000e+02 -2.426187963794e-02 3.578707930957e-04 2.589966497414e+01
1.055000000000e+02 -2.420404095239e-02 3.570651495447e-04 2.584761260853e+01
1.057500000000e+02 -2.415187149013e-02 3.562620462315e-04 2.579544615404e+01
1.060000000000e+02 -2.410556087681e-02 3.554621658967e-04 2.574325746535e+01
1.062500000000e+02 -2.406530743759e-02 3.546666116011e-04 2.569113706084e+01
1.065000000000e+02 -2.403131316776e-02 3.538769006796e-04 2.563917370709e+01
1.067500000000e+02 -2.400377411995e-02 3.530949721100e-04 2.558745351415e+01
1.070000000000e+02 -2.398287168534e-02 3.523231362979e-04 2.553605960096e+01
1.072500000000e+02 -2.396876010552e-02 3.515640175554e-04 2.548507109073e+01
1.075000000000e+02 -2.396155540874e-02 3.508204697996e-04 2.543456268344e+01
1.077500000000e+02 -2.396132226121e-02 3.500954849813e-04 2.538460368316e+01
1.080000000000e+02 -2.396806251092e-02 3.493921110175e-04 2.533525759906e+01
1.082500000000e+02 -2.398170385844e-02 3.487133710498e-04 2.528658130566e+01
1.085000000000e+02 -2.400209130092e-02 3.480621353300e-04 2.523862478623e+01
1.087500000000e+02 -2.402897848760e-02 3.474410175226e-04 2.519143055121e+01
1.090000000000e+02 -2.406202223750e-02 3.468523029092e-04 2.514503361952e+01
1.092500000000e+02 -2.410078036889e-02 3.462979090711e-04 2.509946126859e+01
1.095000000000e+02 -2.414471124141e-02 3.457792629956e-04 2.505473331019e+01
1.097500000000e+02 -2.419317735223e-02 3.452972810560e-04 2.501086219680e+01
1.100000000000e+02 -2.424544997983e-02 3.448523106088e-04 2.496785358322e+01
1.102500000000e+02 -2.430071801576e-02 3.444441166406e-04 2.492570673101e+01
1.105000000000e+02 -2.435809806843e-02 3.440719086997e-04 2.488441528532e+01
1.107500000000e+02 -2.441664872462e-02 3.437343567868e-04 2.484396785584e+01
1.110000000000e+02 -2.447538356699e-02 3.434296191036e-04 2.480434888164e+01
1.112500000000e+02 -2.453328897954e-02 3.431553979211e-04 2.476553923636e+01
1.115000000000e+02 -2.458933873819e-02 3.429089915033e-04 2.472751701866e+01
1.117500000000e+02 -2.464251309137e-02 3.426873710055e-04 2.469025803597e+01
1.120000000000e+02 -2.469181302227e-02 3.424872411812e-04 2.465373638948e+01
1.122500000000e+02 -2.473627870888e-02 3.423051239968e-04 2.461792472464e+01
1.125000000000e+02 -2.477500383975e-02 3.421374257763e-04 2.458279446216e+01
1.127500000000e+02 -2.480714843133e-02 3.419805028939e-04 2.454831588610e+01
1.130000000000e+02 -2.483195360936e-02 3.418307339139e-04 2.451445794358e+01
1.132500000000e+02 -2.484874938273e-02 3.416845694932e-04 2.448118813038e+01
1.135000000000e+02 -2.485696601080e-02 3.415385805242e-04 2.444847206316e+01
1.137500000000e+02 -2.485613964306e-02 3.413894981009e-04 2.441627312403e+01
1.140000000000e+02 -2.484591609581e-02 3.412342504303e-04 2.438455209134e+01
1.142500000000e+02 -2.482605676779e-02 3.410700072149e-04 2.435326662292e+01
1.145000000000e+02 -2.479643712230e-02 3.408941575043e-04 2.432237105222e+01
1.147500000000e+02 -2.475704925500e-02 3.407043529003e-04 2.429181603559e+01
1.150000000000e+02 -2.470799916257e-02 3.404984880156e-04 2.426154852232e+01
1.152500000000e+02 -2.464950320412e-02 3.402747964934e-04 2.423151191007e+01
1.155000000000e+02 -2.458188647588e-02 3.400318568605e-04 2.420164623647e+01
1.157500000000e+02 -2.450557707180e-02 3.397685372700e-04 2.417188877918e+01
1.160000000000e+02 -2.442110159854e-02 3.394840437796e-04 2.414217475649e+01
1.162500000000e+02 -2.432907849549e-02 3.391779488474e-04 2.411243837837e+01
1.165000000000e+02 -2.423021353720e-02 3.388502271634e-04 2.408261385654e+01
1.167500000000e+02 -2.412529234525e-02 3.385013090286e-04 2.405263680443e+01
1.170000000000e+02 -2.401517378219e-02 3.381320692739e-04 2.402244562857e+01
1.172500000000e+02 -2.390078270061e-02 3.377436874830e-04 2.399198303061e+01
1.175000000000e+02 -2.378310194474e-02 3.373380418290e-04 2.396119750036e+01
1.177500000000e+02 -2.366316384682e-02 3.369176180372e-04 2.393004479097e+01
1.180000000000e+02 -2.354204157509e-02 3.364853844891e-04 2.389848927532e+01
1.182500000000e+02 -2.342083988188e-02 3.360448518703e-04 2.386650517091e+01
1.185000000000e+02 -2.330068495706e-02 3.356001605455e-04 2.383407754530e+01
1.187500000000e+02 -2.318271393214e-02 3.351559591132e-04 2.380120310205e+01
1.190000000000e+02 -2.306806347043e-02 3.347171874928e-04 2.376789065863e+01
1.192500000000e+02 -2.295785841378e-02 3.342892704119e-04 2.373416141512e+01
1.195000000000e+02 -2.285319810171e-02 3.338780213521e-04 2.370004874237e+01
1.197500000000e+02 -2.275514405506e-02 3.334895121288e-04 2.366559781937e+01
1.200000000000e+02 -2.266470647379e-02 3.331299529267e-04 2.363086487217e+01
1.202500000000e+02 -2.258283123786e-02 3.328055653346e-04 2.359591614082e+01
1.205000000000e+02 -2.251038686761e-02 3.325224490366e-04 2.356082657664e+01
1.207500000000e+02 -2.244815202634e-02 3.322864260437e-04 2.352567830709e+01
1.210000000000e+02 -2.239680543431e-02 3.321028849752e-04 2.349055896921e+01
1.212500000000e+02 -2.235691369619e-02 3.319767468540e-04 2.345555980734e+01
1.215000000000e+02 -2.232892318323e-02 3.319122385410e-04 2.342077380333e+01
1.217500000000e+02 -2.231315443170e-02 3.319127972884e-04 2.338629379087e+01
1.220000000000e+02 -2.230979455612e-02 3.319809915879e-04 2.335221052995e+01
1.222500000000e+02 -2.231889722790e-02 3.321184757392e-04 2.331861103133e+01
1.225000000000e+02 -2.234037867428e-02 3.323258092978e-04 2.328557691204e+01
1.227500000000e+02 -2.237402234127e-02 3.326025457710e-04 2.325318308532e+01
1.230000000000e+02 -2.241947906876e-02 3.329472300744e-04 2.322149659485e+01
1.232500000000e+02 -2.247627584204e-02 3.333574278952e-04 2.319057581239e+01
1.235000000000e+02 -2.254381989594e-02 3.338297686473e-04 2.316046985604e+01
1.237500000000e+02 -2.262141092085e-02 3.343600349385e-04 2.313121834678e+01
1.240000000000e+02 -2.270824850377e-02 3.349432589625e-04 2.310285142103e+01
1.242500000000e+02 -2.280344647381e-02 3.355738588557e-04 2.307538999856e+01
1.245000000000e+02 -2.290604274318e-02 3.362456861075e-04 2.304884631074e+01
1.247500000000e+02 -2.301501457585e-02 3.369522102146e-04 2.302322456356e+01
1.250000000000e+02 -2.312929106241e-02 3.376866586443e-04 2.299852178118e+01
1.252500000000e+02 -2.324776656379e-02 3.384421442810e-04 2.297472875710e+01
1.255000000000e+02 -2.336931483564e-02 3.392117866884e-04 2.295183102428e+01
1.257500000000e+02 -2.349280268881e-02 3.399888242592e-04 2.292980976934e+01
1.260000000000e+02 -2.361710233850e-02 3.407667189839e-04 2.290864286077e+01
1.262500000000e+02 -2.374110470438e-02 3.415392506402e-04 2.288830555023e+01
1.265000000000e+02 -2.386373099189e-02 3.423005939091e-04 2.286877131467e+01
1.267500000000e+02 -2.398394411328e-02 3.430453757469e-04 2.285001225425e+01
1.270000000000e+02 -2.410075979508e-02 3.437687120007e-04 2.283199964055e+01
1.272500000000e+02 -2.421325603074e-02 3.444662078182e-04 2.281470393628e+01
1.275000000000e+02 -2.432058251606e-02 3.451340557626e-04 2.279809499959e+01
1.277500000000e+02 -2.442196782724e-02 3.457690134358e-04 2.278214188908e+01
1.280000000000e+02 -2.451672543807e-02 3.463683286996e-04 2.276681250740e+01
1.282500000000e+02 -2.460426047986e-02 3.469299283790e-04 2.275207344080e+01
1.285000000000e+02 -2.468407088687e-02 3.474521980693e-04 2.273788927287e+01
1.287500000000e+02 -2.475575089006e-02 3.479339234486e-04 2.272422238247e+01
1.290000000000e+02 -2.481898935967e-02 3.483742923934e-04 2.271103222761e+01
1.292500000000e+02 -2.487357005380e-02 3.487728863186e-04 2.269827518119e+01
1.295000000000e+02 -2.491936806955e-02 3.491296923031e-04 2.268590414847e+01
1.297500000000e+02 -2.495634456858e-02 3.494448684223e-04 2.267386827926e+01
1.300000000000e+02 -2.498454390456e-02 3.497187608566e-04 2.266211318986e+01
1.302500000000e+02 -2.500408631916e-02 3.499519136278e-04 2.265058098659e+01
1.305000000000e+02 -2.501516186513e-02 3.501450615208e-04 2.263921071490e+01
1.307500000000e+02 -2.501802170492e-02 3.502990976783e-04 2.262793874386e+01
1.310000000000e+02 -2.501297258556e-02 3.504150132636e-04 2.261669974893e+01
1.312500000000e+02 -2.500036787788e-02 3.504938977974e-04 2.260542743939e+01
1.315000000000e+02 -2.498060060480e-02 3.505369299944e-04 2.259405562080e+01
1.317500000000e+02 -2.495409665428e-02 3.505453269541e-04 2.258251936830e+01
1.320000000000e+02 -2.492130708037e-02 3.505203454524e-04 2.257075601645e+01
1.322500000000e+02 -2.488270372068e-02 3.504632932172e-04 2.255870662328e+01
1.325000000000e+02 -2.483877266069e-02 3.503754306059e-04 2.254631694457e+01
1.327500000000e+02 -2.479000969031e-02 3.502580331200e-04 2.253353858093e+01
1.330000000000e+02 -2.473691577239e-02 3.501124539137e-04 2.252032994437e+01
1.332500000000e+02 -2.467999351370e-02 3.499400362658e-04 2.250665708966e+01
1.335000000000e+02 -2.461974450604e-02 3.497420885898e-04 2.249249437983e+01
1.337500000000e+02 -2.455666680167e-02 3.495199216250e-04 2.247782491869e+01
1.340000000000e+02 -2.449125313928e-02 3.492747931974e-04 2.246264085593e+01
1.342500000000e+02 -2.442398881168e-02 3.490078357483e-04 2.244694321389e+01
1.345000000000e+02 -2.435535159453e-02 3.487202830351e-04 2.243074195873e+01
1.347500000000e+02 -2.428581072139e-02 3.484133949997e-04 2.241405540222e+01
1.350000000000e+02 -2.421582689641e-02 3.480883336647e-04 2.239690966238e+01
1.352500000000e+02 -2.414585231451e-02 3.477460998161e-04 2.237933788352e+01
1.355000000000e+02 -2.407633098968e-02 3.473877324657e-04 2.236137935025e+01
1.357500000000e+02 -2.400769941394e-02 3.470143793180e-04 2.234307848693e+01
1.360000000000e+02 -2.394038723173e-02 3.466271700139e-04 2.232448383801e+01
1.362500000000e+02 -2.387481811978e-02 3.462272699319e-04 2.230564686955e+01
1.365000000000e+02 -2.381141023231e-02 3.458159485957e-04 2.228662112785e+01
1.367500000000e+02 -2.375057648815e-02 3.453944631499e-04 2.226746116473e+01
1.370000000000e+02 -2.369272510415e-02 3.449642063935e-04 2.224822156576e+01
1.372500000000e+02 -2.363825786526e-02 3.445267325799e-04 2.222895642386e+01
1.375000000000e+02 -2.358756968807e-02 3.440837525883e-04 2.220971852714e+01
1.377500000000e+02 -2.354104497680e-02 3.436371412961e-04 2.219055915316e+01
1.380000000000e+02 -2.349905630661e-02 3.431889498225e-04 2.217152764953e+01
1.382500000000e+02 -2.346195824448e-02 3.427413997351e-04 2.215267156788e+01
1.385000000000e+02 -2.343008389314e-02 3.422968750539e-04 2.213403662756e+01
1.387500000000e+02 -2.340373786059e-02 3.418579036281e-04 2.211566706956e+01
1.390000000000e+02 -2.338318828110e-02 3.414271095026e-04 2.209760610865e+01
1.392500000000e+02 -2.336866167331e-02 3.410072207178e-04 2.207989630802e+01
1.395000000000e+02 -2.336033209321e-02 3.406010127953e-04 2.206258028931e+01
1.397500000000e+02 -2.335831585678e-02 3.402112291198e-04 2.204570119352e+01
1.400000000000e+02 -2.336266066942e-02 3.398405184759e-04 2.202930338490e+01
1.402500000000e+02 -2.337334108878e-02 3.394913860309e-04 2.201343288387e+01
1.405000000000e+02 -2.339024911719e-02 3.391661119307e-04 2.199813792931e+01
1.407500000000e+02 -2.341319155180e-02 3.388666966836e-04 2.198346925581e+01
1.410000000000e+02 -2.344188340265e-02 3.385947821763e-04 2.196948042166e+01
1.412500000000e+02 -2.347594816230e-02 3.383515978004e-04 2.195622783214e+01
1.415000000000e+02 -2.351491513074e-02 3.381378884915e-04 2.194377078763e+01
1.417500000000e+02 -2.355822329833e-02 3.379539327374e-04 2.193217123266e+01
1.420000000000e+02 -2.360522347216e-02 3.377994569007e-04 2.192149352347e+01
1.422500000000e+02 -2.365518602031e-02 3.376737495647e-04 2.191180394449e+01
1.425000000000e+02 -2.370730767578e-02 3.375754605123e-04 2.190317026415e+01
1.427500000000e+02 -2.376072397761e-02 3.375026601126e-04 2.189566108871e+01
1.430000000000e+02 -2.381452097757e-02 3.374529694405e-04 2.188934531008e+01
1.432500000000e+02 -2.386775089891e-02 3.374235815055e-04 2.188429140622e+01
1.435000000000e+02 -2.391944768564e-02 3.374112909465e-04 2.188056687148e+01
1.437500000000e+02 -2.396864486951e-02 3.374125610676e-04 2.187823760057e+01
1.440000000000e+02 -2.401439413152e-02 3.374237466620e-04 2.187736733293e+01
1.442500000000e+02 -2.405578423899e-02 3.374411089446e-04 2.187801721018e+01
1.445000000000e+02 -2.409195974743e-02 3.374608616948e-04 2.188024532988e+01
1.447500000000e+02 -2.412213834479e-02 3.374792369244e-04 2.188410645181e+01
1.450000000000e+02 -2.414562764780e-02 3.374926654457e-04 2.188965172654e+01
1.452500000000e+02 -2.416184034775e-02 3.374978938995e-04 2.189692848582e+01
1.455000000000e+02 -2.417030688755e-02 3.374920715038e-04 2.190598016435e+01
1.457500000000e+02 -2.417068519941e-02 3.374727969707e-04 2.191684619884e+01
1.460000000000e+02 -2.416276764716e-02 3.374381245963e-04 2.192956201693e+01
1.462500000000e+02 -2.414648443050e-02 3.373866204408e-04 2.194415900068e+01
1.465000000000e+02 -2.412190389561e-02 3.373176341517e-04 2.196066455874e+01
1.467500000000e+02 -2.408922902342e-02 3.372310108197e-04 2.197910210686e+01
1.470000000000e+02 -2.404879137302e-02 3.371271733600e-04 2.199949111293e+01
1.472500000000e+02 -2.400104123346e-02 3.370071513050e-04 2.202184703065e+01
1.475000000000e+02 -2.394653641831e-02 3.368722808933e-04 2.204618135090e+01
1.477500000000e+02 -2.388592776470e-02 3.367242434547e-04 2.207250147129e+01
1.480000000000e+02 -2.381994297290e-02 3.365650924758e-04 2.210081060677e+01
1.482500000000e+02 -2.374936914616e-02 3.363971458621e-04 2.213110763087e+01
1.485000000000e+02 -2.367503646810e-02 3.362228682971e-04 2.216338688619e+01
1.487500000000e+02 -2.359780059469e-02 3.360447676430e-04 2.219763789472e+01
1.490000000000e+02 -2.351852784429e-02 3.358653131909e-04 2.223384516355e+01
1.492500000000e+02 -2.343807985104e-02 3.356868579782e-04 2.227198783961e+01
1.495000000000e+02 -2.335730109709e-02 3.355115757091e-04 2.231203940931e+01
1.497500000000e+02 -2.327700848741e-02 3.353414164630e-04 2.235396740556e+01
1.500000000000e+02 -2.319798342413e-02 3.351780801134e-04 2.239773311660e+01
1.502500000000e+02 -2.312096627621e-02 3.350230098457e-04 2.244329134897e+01
1.505000000000e+02 -2.304665382286e-02 3.348774411080e-04 2.249059025051e+01
1.507500000000e+02 -2.297569753333e-02 3.347423733055e-04 2.253957113130e+01
1.510000000000e+02 -2.290870624436e-02 3.346185887949e-04 2.259016851786e+01
1.512500000000e+02 -2.284624796844e-02 3.345068043216e-04 2.264231015095e+01
1.515000000000e+02 -2.278885404955e-02 3.344077246914e-04 2.269591716604e+01
1.517500000000e+02 -2.273702270962e-02 3.343221210505e-04 2.275090431819e+01
1.520000000000e+02 -2.269122453145e-02 3.342508508878e-04 2.280718041565e+01
1.522500000000e+02 -2.265190546644e-02 3.341949277196e-04 2.286464875046e+01
1.525000000000e+02 -2.261948922609e-02 3.341556411052e-04 2.292320765211e+01
1.527500000000e+02 -2.259437948041e-02 3.341346015652e-04 2.298275117286e+01
1.530000000000e+02 -2.257695855165e-02 3.341337056988e-04 2.304316975438e+01
1.532500000000e+02 -2.256758581310e-02 3.341551368735e-04 2.310435102046e+01
1.535000000000e+02 -2.256659286785e-02 3.342013369248e-04 2.316618053751e+01
1.537500000000e+02 -2.257427767628e-02 3.342749190844e-04 2.322854262897e+01
1.540000000000e+02 -2.259089633456e-02 3.343786423397e-04 2.329132117901e+01
1.542500000000e+02 -2.261665390224e-02 3.345153869869e-04 2.335440038943e+01
1.545000000000e+02 -2.265169331967e-02 3.346879815594e-04 2.341766553741e+01
1.547500000000e+02 -2.269608474094e-02 3.348989998538e-04 2.348100366206e+01
1.550000000000e+02 -2.274981377020e-02 3.351505903593e-04 2.354430420120e+01
1.552500000000e+02 -2.281277185702e-02 3.354444864950e-04 2.360745956570e+01
1.555000000000e+02 -2.288474576462e-02 3.357819187208e-04 2.367036563295e+01
1.557500000000e+02 -2.296541056964e-02 3.361633798633e-04 2.373292218653e+01
1.560000000000e+02 -2.305432234661e-02 3.365885302155e-04 2.379503324126e+01
1.562500000000e+02 -2.315091596636e-02 3.370561959041e-04 2.385660734221e+01
1.565000000000e+02 -2.325450291069e-02 3.375643540001e-04 2.391755772251e+01
1.567500000000e+02 -2.336427493786e-02 3.381100937874e-04 2.397780246651e+01
1.570000000000e+02 -2.347930811135e-02 3.386893377018e-04 2.403726450681e+01
1.572500000000e+02 -2.359857268336e-02 3.392971354442e-04 2.409587167599e+01
1.575000000000e+02 -2.372094390267e-02 3.399278159058e-04 2.415355657891e+01
1.577500000000e+02 -2.384521736437e-02 3.405749942429e-04 2.421025651024e+01
1.580000000000e+02 -2.397012659723e-02 3.412315963498e-04 2.426591335602e+01
1.582500000000e+02 -2.409436121246e-02 3.418900610672e-04 2.432047335605e+01
1.585000000000e+02 -2.421658881582e-02 3.425425585240e-04 2.437388705380e+01
1.587500000000e+02 -2.433547668342e-02 3.431811404821e-04 2.442610904982e+01
1.590000000000e+02 -2.444971537517e-02 3.437979413657e-04 2.447709801124e+01
1.592500000000e+02 -2.455804124783e-02 3.443853658561e-04 2.452681649544e+01
1.595000000000e+02 -2.465925885851e-02 3.449362800023e-04 2.457523096849e+01
1.597500000000e+02 -2.475226297677e-02 3.454442038530e-04 2.462231191222e+01
1.600000000000e+02 -2.483605857211e-02 3.459034825834e-04 2.466803378796e+01
1.602500000000e+02 -2.490977859714e-02 3.463094381583e-04 2.471237523563e+01
1.605000000000e+02 -2.497269881879e-02 3.466585073619e-04 2.475531931704e+01
1.607500000000e+02 -2.502424968828e-02 3.469483095726e-04 2.479685360466e+01
1.610000000000e+02 -2.506402444610e-02 3.471778094839e-04 2.483697049187e+01
1.612500000000e+02 -2.509178412760e-02 3.473472545735e-04 2.487566737794e+01
1.615000000000e+02 -2.510745859916e-02 3.474581740319e-04 2.491294696525e+01
1.617500000000e+02 -2.511114429557e-02 3.475133446047e-04 2.494881730864e+01
1.620000000000e+02 -2.510309793465e-02 3.475166803929e-04 2.498329203455e+01
1.622500000000e+02 -2.508372724535e-02 3.474731807237e-04 2.501639039318e+01
1.625000000000e+02 -2.505357867220e-02 3.473887897062e-04 2.504813724447e+01
1.627500000000e+02 -2.501332280459e-02 3.472701506654e-04 2.507856309080e+01
1.630000000000e+02 -2.496373817978e-02 3.471244769154e-04 2.510770381354e+01
1.632500000000e+02 -2.490569370585e-02 3.469593761990e-04 2.513560057658e+01
1.635000000000e+02 -2.484013042699e-02 3.467826463744e-04 2.516229954861e+01
1.637500000000e+02 -2.476804356892e-02 3.466020086479e-04 2.518785161208e+01
1.640000000000e+02 -2.469046540024e-02 3.464250396004e-04 2.521231200948e+01
1.642500000000e+02 -2.460844902370e-02 3.462589997224e-04 2.523574007901e+01
1.645000000000e+02 -2.452305405463e-02 3.461106813209e-04 2.525819875538e+01
1.647500000000e+02 -2.443533414760e-02 3.459862963803e-04 2.527975429877e+01
1.650000000000e+02 -2.434632672490e-02 3.458913917400e-04 2.530047591236e+01
1.652500000000e+02 -2.425704495777e-02 3.458307933183e-04 2.532043541023e+01
1.655000000000e+02 -2.416847181891e-02 3.458085763722e-04 2.533970689411e+01
1.657500000000e+02 -2.408155622258e-02 3.458280616241e-04 2.535836643562e+01
1.660000000000e+02 -2.399721069019e-02 3.458918332291e-04 2.537649191236e+01
1.662500000000e+02 -2.391631057139e-02 3.460017744975e-04 2.539416258883e+01
1.665000000000e+02 -2.383969399351e-02 3.461590995683e-04 2.541145898251e+01
1.667500000000e+02 -2.376816289459e-02 3.463644942207e-04 2.542846256954e+01
1.670000000000e+02 -2.370248395161e-02 3.466181382733e-04 2.544525569084e+01
1.672500000000e+02 -2.364338934639e-02 3.469197745088e-04 2.546192108853e+01
1.675000000000e+02 -2.359157674723e-02 3.472687962267e-04 2.547854173277e+01
1.677500000000e+02 -2.354770843923e-02 3.476643256172e-04 2.549520061814e+01
1.680000000000e+02 -2.351240928049e-02 3.481052707524e-04 2.551198036022e+01
1.682500000000e+02 -2.348626302225e-02 3.485903857618e-04 2.552896267385e+01
1.685000000000e+02 -2.346980740623e-02 3.491183167256e-04 2.554622830716e+01
1.687500000000e+02 -2.346352786297e-02 3.496876738069e-04 2.556385619990e+01
1.690000000000e+02 -2.346785000875e-02 3.502970187596e-04 2.558192343453e+01
1.692500000000e+02 -2.348313137558e-02 3.509448829708e-04 2.560050429385e+01
1.695000000000e+02 -2.350965298485e-02 3.516297736833e-04 2.561967021709e+01
1.697500000000e+02 -2.354761055865e-02 3.523501936260e-04 2.563948881033e+01
1.700000000000e+02 -2.359710623543e-02 3.531045754974e-04 2.566002384685e+01
1.702500000000e+02 -2.365814083317e-02 3.538912881194e-04 2.568133428910e+01
1.705000000000e+02 -2.373060777191e-02 3.547086402143e-04 2.570347431453e+01
1.707500000000e+02 -2.381428852541e-02 3.555548456925e-04 2.572649275368e+01
1.710000000000e+02 -2.390884901783e-02 3.564279850439e-04 2.575043256492e+01
1.712500000000e+02 -2.401383898477e-02 3.573259836209e-04 2.577533108410e+01
1.715000000000e+02 -2.412869285114e-02 3.582465750437e-04 2.580121937176e+01
1.717500000000e+02 -2.425273307838e-02 3.591872995889e-04 2.582812232980e+01
1.720000000000e+02 -2.438517593985e-02 3.601454933853e-04 2.585605891012e+01
1.722500000000e+02 -2.452513830812e-02 3.611182756928e-04 2.588504165195e+01
1.725000000000e+02 -2.467164784739e-02 3.621025391870e-04 2.591507737458e+01
1.727500000000e+02 -2.482365302248e-02 3.630949423300e-04 2.594616674651e+01
1.730000000000e+02 -2.498003606123e-02 3.640919326743e-04 2.597830505720e+01
1.732500000000e+02 -2.513962520153e-02 3.650897504581e-04 2.601148183747e+01
1.735000000000e+02 -2.530120944276e-02 3.660844661795e-04 2.604568167119e+01
1.737500000000e+02 -2.546355230624e-02 3.670720093622e-04 2.608088389347e+01
1.740000000000e+02 -2.562540698066e-02 3.680481641265e-04 2.611706302214e+01
1.742500000000e+02 -2.578553197963e-02 3.690086446241e-04 2.615418917679e+01
1.745000000000e+02 -2.594270586174e-02 3.699491477532e-04 2.619222779987e+01
1.747500000000e+02 -2.609574221303e-02 3.708654090135e-04 2.623114003667e+01
1.750000000000e+02 -2.624350406348e-02 3.717532452216e-04 2.627088308274e+01
1.752500000000e+02 -2.638491733350e-02 3.726085564693e-04 2.631140984754e+01
1.755000000000e+02 -2.651898338754e-02 3.734276524417e-04 2.635266926909e+01
1.757500000000e+02 -2.664479032145e-02 3.742071326193e-04 2.639460660613e+01
1.760000000000e+02 -2.676152328702e-02 3.749440091481e-04 2.643716306286e+01
1.762500000000e+02 -2.686847388001e-02 3.756355590573e-04 2.648027614818e+01
1.765000000000e+02 -2.696504782602e-02 3.762795932519e-04 2.652387957497e+01
1.767500000000e+02 -2.705077029875e-02 3.768745283057e-04 2.656790360309e+01
1.770000000000e+02 -2.712528993201e-02 3.774193659141e-04 2.661227467340e+01
1.772500000000e+02 -2.718838110708e-02 3.779137182455e-04 2.665691575508e+01
1.775000000000e+02 -2.723994459003e-02 3.783578468409e-04 2.670174634353e+01
1.777500000000e+02 -2.728000606770e-02 3.787526551220e-04 2.674668248334e+01
1.780000000000e+02 -2.730871356705e-02 3.790996769782e-04 2.679163710358e+01
1.782500000000e+02 -2.732633347147e-02 3.794010453833e-04 2.683651974711e+01
1.785000000000e+02 -2.733324513948e-02 3.796594546997e-04 2.688123694221e+01
1.787500000000e+02 -2.732993447575e-02 3.798781082784e-04 2.692569226141e+01
1.790000000000e+02 -2.731698657804e-02 3.800606555522e-04 2.696978641932e+01
1.792500000000e+02 -2.729507767451e-02 3.802111252752e-04 2.701341762516e+01
1.795000000000e+02 -2.726496626219e-02 3.803338445330e-04 2.705648144788e+01
1.797500000000e+02 -2.722748375017e-02 3.804333442570e-04 2.709887120063e+01
1.800000000000e+02 -2.718352487787e-02 3.805143385050e-04 2.714047809285e+01
1.802500000000e+02 -2.713403749433e-02 3.805815995268e-04 2.718119143204e+01
1.805000000000e+02 -2.708001159741e-02 3.806398751646e-04 2.722089881996e+01
1.807500000000e+02 -2.702246826570e-02 3.806938240651e-04 2.725948653578e+01
1.810000000000e+02 -2.696244745071e-02 3.807479460830e-04 2.729683957249e+01
1.812500000000e+02 -2.690099581899e-02 3.808065097596e-04 2.733284207949e+01
1.815000000000e+02 -2.683915355032e-02 3.808734717275e-04 2.736737760756e+01
1.817500000000e+02 -2.677794172832e-02 3.809524467250e-04 2.740032958408e+01
1.820000000000e+02 -2.671834830317e-02 3.810466376461e-04 2.743158153210e+01
1.822500000000e+02 -2.666131484456e-02 3.811587893075e-04 2.746101761672e+01
1.825000000000e+02 -2.660772371954e-02 3.812911488729e-04 2.748852321360e+01
1.827500000000e+02 -2.655838476866e-02 3.814454226025e-04 2.751398531663e+01
1.830000000000e+02 -2.651402436516e-02 3.816227513714e-04 2.753729334920e+01
1.832500000000e+02 -2.647527428224e-02 3.818236918459e-04 2.755833970765e+01
1.835000000000e+02 -2.644266342756e-02 3.820482258464e-04 2.757702068502e+01
1.837500000000e+02 -2.641660979581e-02 3.822957340191e-04 2.759323717546e+01
1.840000000000e+02 -2.639741658087e-02 3.825650258586e-04 2.760689568852e+01
1.842500000000e+02 -2.638526933630e-02 3.828543546984e-04 2.761790924890e+01
1.845000000000e+02 -2.638023518924e-02 3.831614485346e-04 2.762619835456e+01
1.847500000000e+02 -2.638226547090e-02 3.834835626486e-04 2.763169207267e+01
1.850000000000e+02 -2.639119914044e-02 3.838175192820e-04 2.763432895710e+01
1.852500000000e+02 -2.640676958108e-02 3.841597723570e-04 2.763405812198e+01
1.855000000000e+02 -2.642861141658e-02 3.845064582073e-04 2.763084010231e+01
1.857500000000e+02 -2.645627017336e-02 3.848534669522e-04 2.762464779223e+01
1.860000000000e+02 -2.648921149120e-02 3.851964944639e-04 2.761546713734e+01
1.862500000000e+02 -2.652683264266e-02 3.855311113971e-04 2.760329783914e+01
1.865000000000e+02 -2.656847279811e-02 3.858528092132e-04 2.758815377275e+01
1.867500000000e+02 -2.661342499309e-02 3.861570630253e-04 2.757006336850e+01
1.870000000000e+02 -2.666094643264e-02 3.864393822536e-04 2.754906966860e+01
1.872500000000e+02 -2.671026987007e-02 3.866953145597e-04 2.752523032105e+01
1.875000000000e+02 -2.676061293066e-02 3.869204594649e-04 2.749861722492e+01
1.877500000000e+02 -2.681118845364e-02 3.871106901984e-04 2.746931611227e+01
1.880000000000e+02 -2.686121275427e-02 3.872620162429e-04 2.743742576750e+01
1.882500000000e+02 -2.690991488695e-02 3.873706398109e-04 2.740305721845e+01
1.885000000000e+02 -2.695654456093e-02 3.874330004406e-04 2.736633257928e+01
1.887500000000e+02 -2.700037958189e-02 3.874458420045e-04 2.732738384423e+01
1.890000000000e+02 -2.704073271394e-02 3.874061997176e-04 2.728635156499e+01
1.892500000000e+02 -2.707695760144e-02 3.873113601378e-04 2.724338327064e+01
1.895000000000e+02 -2.710845474032e-02 3.871590195121e-04 2.719863204742e+01
1.897500000000e+02 -2.713467596216e-02 3.869472899996e-04 2.715225484185e+01
1.900000000000e+02 -2.715512910668e-02 3.866746939388e-04 2.710441094613e+01
1.902500000000e+02 -2.716938241608e-02 3.863402024035e-04 2.705526041999e+01
1.905000000000e+02 -2.717706771466e-02 3.859432579043e-04 2.700496270951e+01
1.907500000000e+02 -2.717788267608e-02 3.854837934719e-04 2.695367515392e+01
1.910000000000e+02 -2.717159282183e-02 3.849622406222e-04 2.690155181119e+01
1.912500000000e+02 -2.715803265925e-02 3.843795322074e-04 2.684874248473e+01
1.915000000000e+02 -2.713710611141e-02 3.837371025586e-04 2.679539165875e+01
1.917500000000e+02 -2.710878623596e-02 3.830368732836e-04 2.674163787827e+01
1.920000000000e+02 -2.707311385695e-02 3.822812392479e-04 2.668761331628e+01
1.922500000000e+02 -2.703019605276e-02 3.814730530788e-04 2.663344328118e+01
1.925000000000e+02 -2.698020350897e-02 3.806155938212e-04 2.657924617092e+01
1.927500000000e+02 -2.692336736000e-02 3.797124723070e-04 2.652513347056e+01
1.930000000000e+02 -2.685997558276e-02 3.787677219236e-04 2.647120985724e+01
1.932500000000e+02 -2.679036898430e-02 3.777857649517e-04 2.641757361242e+01
1.935000000000e+02 -2.671493658304e-02 3.767712705182e-04 2.636431675779e+01
1.937500000000e+02 -2.663410913881e-02 3.757290795635e-04 2.631152560850e+01
1.940000000000e+02 -2.654835385656e-02 3.746641961866e-04 2.625928114847e+01
1.942500000000e+02 -2.645816866326e-02 3.735817786949e-04 2.620765943531e+01
1.945000000000e+02 -2.636407543321e-02 3.724870735760e-04 2.615673211508e+01
1.947500000000e+02 -2.626661477529e-02 3.713852879649e-04 2.610656656596e+01
1.950000000000e+02 -2.616633855484e-02 3.702814774607e-04 2.605722628543e+01
1.952500000000e+02 -2.606380395366e-02 3.691806030948e-04 2.600877105495e+01
1.955000000000e+02 -2.595956741857e-02 3.680874328522e-04 2.596125701734e+01
1.957500000000e+02 -2.585417928010e-02 3.670064740570e-04 2.591473665022e+01
1.960000000000e+02 -2.574817781989e-02 3.659419050038e-04 2.586925879789e+01
1.962500000000e+02 -2.564208521567e-02 3.648974592069e-04 2.582486830369e+01
1.965000000000e+02 -2.553640274410e-02 3.638765977643e-04 2.578160587855e+01
1.967500000000e+02 -2.543160740960e-02 3.628823324090e-04 2.573950773164e+01
1.970000000000e+02 -2.532814846744e-02 3.619171692293e-04 2.569860532812e+01
1.972500000000e+02 -2.522644604626e-02 3.609831470724e-04 2.565892475836e+01
1.975000000000e+02 -2.512688835383e-02 3.600818200088e-04 2.562048658425e+01
1.977500000000e+02 -2.502983160538e-02 3.592143358464e-04 2.558330517476e+01
1.980000000000e+02 -2.493559940341e-02 3.583813224994e-04 2.554738839948e+01
1.982500000000e+02 -2.484448312450e-02 3.575829799025e-04 2.551273727215e+01
1.985000000000e+02 -2.475674370221e-02 3.568192147644e-04 2.547934552691e+01
1.987500000000e+02 -2.467261393827e-02 3.560896646867e-04 2.544719921892e+01
1.990000000000e+02 -2.459230021097e-02 3.553937295410e-04 2.541627663063e+01
1.992500000000e+02 -2.451598618058e-02 3.547306409408e-04 2.538654784426e+01
1.995000000000e+02 -2.444383499940e-02 3.540995428757e-04 2.535797480433e+01
1.997500000000e+02 -2.437599317526e-02 3.534995687467e-04 2.533051102706e+01
2.000000000000e+02 -2.431259268647e-02 3.529298997211e-04 2.530410178826e+01
2.002500000000e+02 -2.425375412148e-02 3.523898131723e-04 2.527868402669e+01
2.005000000000e+02 -2.419958837832e-02 3.518787374262e-04 2.525418666777e+01
2.007500000000e+02 -2.415019854800e-02 3.513962873741e-04 2.523053072657e+01
2.010000000000e+02 -2.410568047117e-02 3.509422927463e-04 2.520762977615e+01
2.012500000000e+02 -2.406612321664e-02 3.505168368670e-04 2.518539033699e+01
2.015000000000e+02 -2.403160805664e-02 3.501202302397e-04 2.516371239239e+01
2.017500000000e+02 -2.400220719404e-02 3.497529427745e-04 2.514249010175e+01
2.020000000000e+02 -2.397798079396e-02 3.494156836644e-04 2.512161246306e+01
2.022500000000e+02 -2.395897383189e-02 3.491094193763e-04 2.510096420802e+01
2.025000000000e+02 -2.394521175680e-02 3.488351674481e-04 2.508042667606e+01
2.027500000000e+02 -2.393669621661e-02 3.485940475094e-04 2.505987883769e+01
2.030000000000e+02 -2.393340052531e-02 3.483871416730e-04 2.503919835150e+01
2.032500000000e+02 -2.393526423370e-02 3.482153459790e-04 2.501826269446e+01
2.035000000000e+02 -2.394218844027e-02 3.480794797458e-04 2.499695030240e+01
2.037500000000e+02 -2.395402995371e-02 3.479801654329e-04 2.497514178820e+01
2.040000000000e+02 -2.397059784904e-02 3.479177496702e-04 2.495272106708e+01
2.042500000000e+02 -2.399164844557e-02 3.478922377342e-04 2.492957657411e+01
2.045000000000e+02 -2.401688278056e-02 3.479032386097e-04 2.490560236536e+01
2.047500000000e+02 -2.404594516265e-02 3.479499179059e-04 2.488069911449e+01
2.050000000000e+02 -2.407842133305e-02 3.480309570163e-04 2.485477518801e+01
2.052500000000e+02 -2.411384027868e-02 3.481445051841e-04 2.482774736598e+01
2.055000000000e+02 -2.415167503618e-02 3.482881915122e-04 2.479954169643e+01
2.057500000000e+02 -2.419134686063e-02 3.484591441101e-04 2.477009403689e+01
2.060000000000e+02 -2.423223070772e-02 3.486539374917e-04 2.473935040453e+01
2.062500000000e+02 -2.427366103993e-02 3.488686160841e-04 2.470726738857e+01
2.065000000000e+02 -2.431494002340e-02 3.490987329291e-04 2.467381215784e+01
2.067500000000e+02 -2.435534696855e-02 3.493393932101e-04 2.463896245350e+01
2.070000000000e+02 -2.439414920484e-02 3.495853059632e-04 2.460270625229e+01
2.072500000000e+02 -2.443061387671e-02 3.498308579501e-04 2.456504156819e+01
2.075000000000e+02 -2.446402094555e-02 3.500701738025e-04 2.452597586906e+01
2.077500000000e+02 -2.449367671770e-02 3.502971898714e-04 2.448552537205e+01
2.080000000000e+02 -2.451892781704e-02 3.505057487088e-04 2.444371451309e+01
2.082500000000e+02 -2.453917538029e-02 3.506897177106e-04 2.440057505821e+01
2.085000000000e+02 -2.455388898831e-02 3.508430915639e-04 2.435614534341e+01
2.087500000000e+02 -2.456261942701e-02 3.509600879437e-04 2.431046931344e+01
2.090000000000e+02 -2.456501201463e-02 3.510352577200e-04 2.426359588087e+01
2.092500000000e+02 -2.456081734948e-02 3.510635882728e-04 2.421557799840e+01
2.095000000000e+02 -2.454990089965e-02 3.510406041935e-04 2.416647192830e+01
2.097500000000e+02 -2.453225112264e-02 3.509624646932e-04 2.411633658444e+01
2.100000000000e+02 -2.450798351338e-02 3.508260465938e-04 2.406523277488e+01
2.102500000000e+02 -2.447734481189e-02 3.506290277979e-04 2.401322285587e+01
2.105000000000e+02 -2.444071170488e-02 3.503699486232e-04 2.396037014127e+01
2.107500000000e+02 -2.439858763815e-02 3.500482734978e-04 2.390673855485e+01
2.110000000000e+02 -2.435159662354e-02 3.496644310297e-04 2.385239236234e+01
2.112500000000e+02 -2.430047238412e-02 3.492197826436e-04 2.379739580261e+01
2.115000000000e+02 -2.424604745107e-02 3.487166631760e-04 2.374181310845e+01
2.117500000000e+02 -2.418923653405e-02 3.481583807039e-04 2.368570824027e+01
2.120000000000e+02 -2.413101896603e-02 3.475491707885e-04 2.362914484348e+01
2.122500000000e+02 -2.407241756821e-02 3.468941346264e-04 2.357218603261e+01
2.125000000000e+02 -2.401447829278e-02 3.461991733620e-04 2.351489450707e+01
2.127500000000e+02 -2.395824607196e-02 3.454708933133e-04 2.345733236117e+01
2.130000000000e+02 -2.390474034806e-02 3.447164926115e-04 2.339956089392e+01
2.132500000000e+02 -2.385493215316e-02 3.439436455070e-04 2.334164072064e+01
2.135000000000e+02 -2.380971882994e-02 3.431603533945e-04 2.328363139518e+01
2.137500000000e+02 -2.376990235196e-02 3.423748040712e-04 2.322559152977e+01
2.140000000000e+02 -2.373616673190e-02 3.415952009007e-04 2.316757841502e+01
2.142500000000e+02 -2.370905990371e-02 3.408296226396e-04 2.310964814468e+01
2.145000000000e+02 -2.368897682551e-02 3.400858510443e-04 2.305185531163e+01
2.147500000000e+02 -2.367614616099e-02 3.393712123131e-04 2.299425304471e+01
2.150000000000e+02 -2.367062028651e-02 3.386924136081e-04 2.293689308814e+01
2.152500000000e+02 -2.367226923053e-02 3.380553789727e-04 2.287982567297e+01
2.155000000000e+02 -2.368077832946e-02 3.374651635291e-04 2.282309987485e+01
2.157500000000e+02 -2.369565126781e-02 3.369259642614e-04 2.276676362010e+01
2.160000000000e+02 -2.371621548825e-02 3.364408988328e-04 2.271086420334e+01
2.162500000000e+02 -2.374163362891e-02 3.360119398498e-04 2.265544846135e+01
2.165000000000e+02 -2.377091707985e-02 3.356399204012e-04 2.260056343287e+01
2.167500000000e+02 -2.380294516831e-02 3.353244651212e-04 2.254625666465e+01
2.170000000000e+02 -2.383648551163e-02 3.350640920208e-04 2.249257695590e+01
2.172500000000e+02 -2.387021908824e-02 3.348562687773e-04 2.243957471180e+01
2.175000000000e+02 -2.390276597942e-02 3.346974751418e-04 2.238730268082e+01
2.177500000000e+02 -2.393271505488e-02 3.345831983482e-04 2.233581624500e+01
2.180000000000e+02 -2.395865227207e-02 3.345082032298e-04 2.228517403745e+01
2.182500000000e+02 -2.397919163803e-02 3.344667117654e-04 2.223543804897e+01
2.185000000000e+02 -2.399300469920e-02 3.344523633686e-04 2.218667401167e+01
2.187500000000e+02 -2.399885057657e-02 3.344584363141e-04 2.213895122171e+01
2.190000000000e+02 -2.399560379003e-02 3.344780333212e-04 2.209234257218e+01
2.192500000000e+02 -2.398228102097e-02 3.345043362994e-04 2.204692415091e+01
2.195000000000e+02 -2.395806522940e-02 3.345305813058e-04 2.200277464984e+01
2.197500000000e+02 -2.392232678166e-02 3.345502221346e-04 2.195997485193e+01
2.200000000000e+02 -2.387464152252e-02 3.345572414822e-04 2.191860655859e+01
2.202500000000e+02 -2.381480529349e-02 3.345462285902e-04 2.187875175337e+01
2.205000000000e+02 -2.374284447935e-02 3.345124777195e-04 2.184049138324e+01
2.207500000000e+02 -2.365902217292e-02 3.344520794074e-04 2.180390404295e+01
2.210000000000e+02 -2.356384062653e-02 3.343619918773e-04 2.176906483618e+01
2.212500000000e+02 -2.345803936349e-02 3.342400949480e-04 2.173604398671e+01
2.215000000000e+02 -2.334258854549e-02 3.340852158257e-04 2.170490547577e+01
2.217500000000e+02 -2.321867957562e-02 3.338971406642e-04 2.167570597659e+01
2.220000000000e+02 -2.308771039053e-02 3.336766003386e-04 2.164849364399e+01
2.222500000000e+02 -2.295126778441e-02 3.334252429714e-04 2.162330719693e+01
2.225000000000e+02 -2.281110519348e-02 3.331455872779e-04 2.160017502008e+01
2.227500000000e+02 -2.266911882276e-02 3.328409697710e-04 2.157911473589e+01
2.230000000000e+02 -2.252731971033e-02 3.325154758982e-04 2.156013275493e+01
2.232500000000e+02 -2.238780355357e-02 3.321738633552e-04 2.154322404290e+01
2.235000000000e+02 -2.225272020786e-02 3.318214857764e-04 2.152837237858e+01
2.237500000000e+02 -2.212424042201e-02 3.314642043864e-04 2.151555054397e+01
2.240000000000e+02 -2.200452286218e-02 3.311083004814e-04 2.150472086489e+01
2.242500000000e+02 -2.189568055123e-02 3.307603849924e-04 2.149583593713e+01
2.245000000000e+02 -2.179974738562e-02 3.304273029083e-04 2.148883933488e+01
2.247500000000e+02 -2.171864598110e-02 3.301160422207e-04 2.148366679645e+01
2.250000000000e+02 -2.165415583375e-02 3.298336353217e-04 2.148024714429e+01
2.252500000000e+02 -2.160788310535e-02 3.295870445222e-04 2.147850344673e+01
2.255000000000e+02 -2.158123250872e-02 3.293830757696e-04 2.147835420550e+01
2.257500000000e+02 -2.157538094740e-02 3.292283245170e-04 2.147971433281e+01
2.260000000000e+02 -2.159125466542e-02 3.291290106760e-04 2.148249650946e+01
2.262500000000e+02 -2.162950827078e-02 3.290908712478e-04 2.148661208079e+01
2.265000000000e+02 -2.169050805715e-02 3.291190846387e-04 2.149197212395e+01
2.267500000000e+02 -2.177431867619e-02 3.292180927922e-04 2.149848816407e+01
2.270000000000e+02 -2.188069403436e-02 3.293914989164e-04 2.150607325279e+01
2.272500000000e+02 -2.200907265673e-02 3.296421492033e-04 2.151464249411e+01
2.275000000000e+02 -2.215857725107e-02 3.299718825664e-04 2.152411375607e+01
2.277500000000e+02 -2.232801992709e-02 3.303814449021e-04 2.153440797987e+01
2.280000000000e+02 -2.251591088088e-02 3.308704869781e-04 2.154544999579e+01
2.282500000000e+02 -2.272047333574e-02 3.314373594583e-04 2.155716847577e+01
2.285000000000e+02 -2.293966200248e-02 3.320791102068e-04 2.156949668438e+01
2.287500000000e+02 -2.317118695230e-02 3.327916184589e-04 2.158237232918e+01
2.290000000000e+02 -2.341254075506e-02 3.335695453557e-04 2.159573825613e+01
2.292500000000e+02 -2.366103025096e-02 3.344062854827e-04 2.160954224809e+01
2.295000000000e+02 -2.391381075846e-02 3.352939584207e-04 2.162373771229e+01
2.297500000000e+02 -2.416792380020e-02 3.362235471904e-04 2.163828345774e+01
2.300000000000e+02 -2.442033633192e-02 3.371850376390e-04 2.165314440434e+01
2.302500000000e+02 -2.466798194074e-02 3.381675012083e-04 2.166829135643e+01
2.305000000000e+02 -2.490780278344e-02 3.391592519025e-04 2.168370171341e+01
2.307500000000e+02 -2.513679155967e-02 3.401479864543e-04 2.169935928218e+01
2.310000000000e+02 -2.535203323425e-02 3.411209692201e-04 2.171525466014e+01
2.312500000000e+02 -2.555074602435e-02 3.420652500219e-04 2.173138558301e+01
2.315000000000e+02 -2.573031943176e-02 3.429678689185e-04 2.174775660226e+01
2.317500000000e+02 -2.588835213005e-02 3.438160730969e-04 2.176437961847e+01
2.320000000000e+02 -2.602268447170e-02 3.445975216988e-04 2.178127332775e+01
2.322500000000e+02 -2.613143063590e-02 3.453005120414e-04 2.179846355406e+01
2.325000000000e+02 -2.621300381144e-02 3.459141706108e-04 2.181598246920e+01
2.327500000000e+02 -2.626614098613e-02 3.464286563595e-04 2.183386861657e+01
2.330000000000e+02 -2.628992070271e-02 3.468353597930e-04 2.185216616465e+01
2.332500000000e+02 -2.628377641843e-02 3.471270509744e-04 2.187092403770e+01
2.335000000000e+02 -2.624750780627e-02 3.472980238153e-04 2.189019550167e+01
2.337500000000e+02 -2.618128303746e-02 3.473441693299e-04 2.191003672828e+01
2.340000000000e+02 -2.608564091259e-02 3.472631228157e-04 2.193050620153e+01
2.342500000000e+02 -2.596148265212e-02 3.470543594674e-04 2.195166306509e+01
2.345000000000e+02 -2.581006409135e-02 3.467190331406e-04 2.197356630779e+01
2.347500000000e+02 -2.563297887375e-02 3.462602978957e-04 2.199627329207e+01
2.350000000000e+02 -2.543213767454e-02 3.456830060997e-04 2.201983830200e+01
2.352500000000e+02 -2.520974590441e-02 3.449936235489e-04 2.204431162106e+01
2.355000000000e+02 -2.496827437065e-02 3.442002400660e-04 2.206973815255e+01
2.357500000000e+02 -2.471042546994e-02 3.433124982244e-04 2.209615614421e+01
2.360000000000e+02 -2.443910034537e-02 3.423412401312e-04 2.212359655681e+01
2.362500000000e+02 -2.415736000850e-02 3.412985300788e-04 2.215208206233e+01
2.365000000000e+02 -2.386838407151e-02 3.401973004871e-04 2.218162624260e+01
2.367500000000e+02 -2.357543020072e-02 3.390512102421e-04 2.221223349535e+01
2.370000000000e+02 -2.328179041529e-02 3.378745371720e-04 2.224389863938e+01
2.372500000000e+02 -2.299074772583e-02 3.366818858087e-04 2.227660672621e+01
2.375000000000e+02 -2.270553547853e-02 3.354880560104e-04 2.231033359980e+01
2.377500000000e+02 -2.242929514424e-02 3.343076760273e-04 2.234504607408e+01
2.380000000000e+02 -2.216503769430e-02 3.331550415588e-04 2.238070263820e+01
2.382500000000e+02 -2.191560592733e-02 3.320440214279e-04 2.241725396033e+01
2.385000000000e+02 -2.168364140133e-02 3.309878793810e-04 2.245464415812e+01
2.387500000000e+02 -2.147155338568e-02 3.299990879303e-04 2.249281151076e+01
2.390000000000e+02 -2.128149176271e-02 3.290891686281e-04 2.253168965173e+01
2.392500000000e+02 -2.111532431984e-02 3.282686152514e-04 2.257120834468e+01
2.395000000000e+02 -2.097461831925e-02 3.275467908205e-04 2.261129496094e+01
2.397500000000e+02 -2.086062580003e-02 3.269318304483e-04 2.265187520747e+01
2.400000000000e+02 -2.077427332748e-02 3.264305667851e-04 2.269287414155e+01
2.402500000000e+02 -2.071615618089e-02 3.260484696232e-04 2.273421706761e+01
2.405000000000e+02 -2.068653674460e-02 3.257895986727e-04 2.277582998230e+01
2.407500000000e+02 -2.068534659584e-02 3.256565677316e-04 2.281764057909e+01
2.410000000000e+02 -2.071219266307e-02 3.256505053053e-04 2.285957842545e+01
2.412500000000e+02 -2.076636694400e-02 3.257710982895e-04 2.290157541201e+01
2.415000000000e+02 -2.084686021151e-02 3.260165225702e-04 2.294356565334e+01
2.417500000000e+02 -2.095237767758e-02 3.263835191182e-04 2.298548599224e+01
2.420000000000e+02 -2.108135882318e-02 3.268673889616e-04 2.302727568827e+01
2.422500000000e+02 -2.123199914971e-02 3.274620757842e-04 2.306887646782e+01
2.425000000000e+02 -2.140227547657e-02 3.281601525613e-04 2.311023205206e+01
2.427500000000e+02 -2.158997155426e-02 3.289529188651e-04 2.315128847089e+01
2.430000000000e+02 -2.179270720402e-02 3.298305576254e-04 2.319199364306e+01
2.432500000000e+02 -2.200796922261e-02 3.307822281372e-04 2.323229702350e+01
2.435000000000e+02 -2.223314183633e-02 3.317961919876e-04 2.327215006740e+01
2.437500000000e+02 -2.246554064597e-02 3.328599620614e-04 2.331150559409e+01
2.440000000000e+02 -2.270244484944e-02 3.339604669204e-04 2.335031851195e+01
2.442500000000e+02 -2.294113205234e-02 3.350842285094e-04 2.338854536650e+01
2.445000000000e+02 -2.317891074801e-02 3.362175593752e-04 2.342614527152e+01
2.447500000000e+02 -2.341315435802e-02 3.373467469033e-04 2.346307966520e+01
2.450000000000e+02 -2.364133221519e-02 3.384582530941e-04 2.349931340750e+01
2.452500000000e+02 -2.386104124492e-02 3.395389121600e-04 2.353481472960e+01
2.455000000000e+02 -2.407003401082e-02 3.405761283829e-04 2.356955644721e+01
2.457500000000e+02 -2.426624581004e-02 3.415580586992e-04 2.360351605880e+01
2.460000000000e+02 -2.444781820523e-02 3.424737890509e-04 2.363667660067e+01
2.462500000000e+02 -2.461311979329e-02 3.433134945716e-04 2.366902748445e+01
2.465000000000e+02 -2.476076365557e-02 3.440685464685e-04 2.370056448921e+01
2.467500000000e+02 -2.488962083436e-02 3.447316956840e-04 2.373129080090e+01
2.470000000000e+02 -2.499883022638e-02 3.452971817860e-04 2.376121673474e+01
2.472500000000e+02 -2.508780459525e-02 3.457607395689e-04 2.379036048772e+01
2.475000000000e+02 -2.515623244875e-02 3.461196573336e-04 2.381874755648e+01
2.477500000000e+02 -2.520407691462e-02 3.463728186212e-04 2.384641106260e+01
2.480000000000e+02 -2.523157026111e-02 3.465206883178e-04 2.387339118566e+01
2.482500000000e+02 -2.523920439583e-02 3.465653143074e-04 2.389973441859e+01
2.485000000000e+02 -2.522771934826e-02 3.465102621616e-04 2.392549334491e+01
2.487500000000e+02 -2.519808687954e-02 3.463605270574e-04 2.395072524744e+01
2.490000000000e+02 -2.515149251789e-02 3.461224703561e-04 2.397549165446e+01
2.492500000000e+02 -2.508931309550e-02 3.458036810085e-04 2.399985676241e+01
2.495000000000e+02 -2.501309422864e-02 3.454127798709e-04 2.402388673548e+01
2.497500000000e+02 -2.492452489452e-02 3.449595519995e-04 2.404764834773e+01
2.500000000000e+02 -2.482540984003e-02 3.444546080578e-04 2.407120771763e+01
2.502500000000e+02 -2.471764305321e-02 3.439091501849e-04 2.409462953745e+01
2.505000000000e+02 -2.460317872003e-02 3.433348434659e-04 2.411797592376e+01
2.507500000000e+02 -2.448400205064e-02 3.427436874354e-04 2.414130545164e+01
2.510000000000e+02 -2.436210232914e-02 3.421478651040e-04 2.416467273105e+01
2.512500000000e+02 -2.423944498067e-02 3.415595574936e-04 2.418812775333e+01
2.515000000000e+02 -2.411794430702e-02 3.409905756957e-04 2.421171549347e+01
2.517500000000e+02 -2.399943977817e-02 3.404524127553e-04 2.423547602991e+01
2.520000000000e+02 -2.388567248123e-02 3.399560540884e-04 2.425944452420e+01
2.522500000000e+02 -2.377826339919e-02 3.395117965571e-04 2.428365146966e+01
2.525000000000e+02 -2.367869599186e-02 3.391291323197e-04 2.430812333730e+01
2.527500000000e+02 -2.358829937775e-02 3.388166204850e-04 2.433288313863e+01
2.530000000000e+02 -2.350823496941e-02 3.385817760951e-04 2.435795115555e+01
2.532500000000e+02 -2.343948682552e-02 3.384310648509e-04 2.438334593750e+01
2.535000000000e+02 -2.338285418204e-02 3.383698073013e-04 2.440908515443e+01
2.537500000000e+02 -2.333894755662e-02 3.384021189702e-04 2.443518658369e+01
2.540000000000e+02 -2.330818769810e-02 3.385309095563e-04 2.446166900320e+01
2.542500000000e+02 -2.329080825662e-02 3.387578958627e-04 2.448855314103e+01
2.545000000000e+02 -2.328686055041e-02 3.390836199061e-04 2.451586241236e+01
2.547500000000e+02 -2.329622151302e-02 3.395074467210e-04 2.454362360381e+01
2.550000000000e+02 -2.331860395199e-02 3.400276727195e-04 2.457186739496e+01
2.552500000000e+02 -2.335356894724e-02 3.406416824991e-04 2.460062871998e+01
2.555000000000e+02 -2.340054025230e-02 3.413458864250e-04 2.462994695386e+01
2.557500000000e+02 -2.345882007797e-02 3.421358268604e-04 2.465986591346e+01
2.560000000000e+02 -2.352760630808e-02 3.430062891313e-04 2.469043368826e+01
2.562500000000e+02 -2.360601040662e-02 3.439513933785e-04 2.472170228361e+01
2.565000000000e+02 -2.369307585353e-02 3.449647545287e-04 2.475372715820e+01
2.567500000000e+02 -2.378779637841e-02 3.460395433830e-04 2.478656651785e+01
2.570000000000e+02 -2.388913423532e-02 3.471686001924e-04 2.482028058291e+01
2.572500000000e+02 -2.399603816917e-02 3.483445279151e-04 2.485493068628e+01
2.575000000000e+02 -2.410746065980e-02 3.495598173293e-04 2.489057839519e+01
2.577500000000e+02 -2.422237334636e-02 3.508069510688e-04 2.492728436878e+01
2.580000000000e+02 -2.433978201861e-02 3.520784935372e-04 2.496510746994e+01
2.582500000000e+02 -2.445873906386e-02 3.533671818958e-04 2.500410355615e+01
2.585000000000e+02 -2.457835482738e-02 3.546660365475e-04 2.504432447131e+01
2.587500000000e+02 -2.469780715031e-02 3.559684231364e-04 2.508581711268e+01
2.590000000000e+02 -2.481634767596e-02 3.572679581993e-04 2.512862221027e+01
2.592500000000e+02 -2.493330798455e-02 3.585587358537e-04 2.517277363132e+01
2.595000000000e+02 -2.504810146923e-02 3.598353257760e-04 2.521829720356e+01
2.597500000000e+02 -2.516022583457e-02 3.610928005470e-04 2.526521018428e+01
2.600000000000e+02 -2.526926038331e-02 3.623267302416e-04 2.531352016539e+01
2.602500000000e+02 -2.537486393023e-02 3.635331738925e-04 2.536322475546e+01
2.605000000000e+02 -2.547676943669e-02 3.647086508538e-04 2.541431058164e+01
2.607500000000e+02 -2.557477900565e-02 3.658500759138e-04 2.546675319960e+01
2.610000000000e+02 -2.566875460601e-02 3.669549522502e-04 2.552051622439e+01
2.612500000000e+02 -2.575860972980e-02 3.680212218794e-04 2.557555142615e+01
2.615000000000e+02 -2.584429991266e-02 3.690470264446e-04 2.563179834954e+01
2.617500000000e+02 -2.592581298018e-02 3.700308172906e-04 2.568918400035e+01
2.620000000000e+02 -2.600315849236e-02 3.709713586327e-04 2.574762335901e+01
2.622500000000e+02 -2.607635758219e-02 3.718676678380e-04 2.580701903500e+01
2.625000000000e+02 -2.614543355930e-02 3.727189648969e-04 2.586726175599e+01
2.627500000000e+02 -2.621040298514e-02 3.735246509438e-04 2.592823104339e+01
2.630000000000e+02 -2.627126889728e-02 3.742842646959e-04 2.598979520528e+01
2.632500000000e+02 -2.632801474380e-02 3.749974615540e-04 2.605181269700e+01
2.635000000000e+02 -2.638060109729e-02 3.756640358650e-04 2.611413230850e+01
2.637500000000e+02 -2.642896282193e-02 3.762839146360e-04 2.617659480124e+01
2.640000000000e+02 -2.647301033737e-02 3.768571616306e-04 2.623903336987e+01
2.642500000000e+02 -2.651263087358e-02 3.773839958644e-04 2.630127552986e+01
2.645000000000e+02 -2.654769303715e-02 3.778648123352e-04 2.636314390400e+01
2.647500000000e+02 -2.657805188487e-02 3.783002067619e-04 2.642445791575e+01
2.650000000000e+02 -2.660355548593e-02 3.786910055530e-04 2.648503554798e+01
2.652500000000e+02 -2.662405323014e-02 3.790382909095e-04 2.654469448938e+01
2.655000000000e+02 -2.663940383264e-02 3.793434284373e-04 2.660325401758e+01
2.657500000000e+02 -2.664948433391e-02 3.796080905944e-04 2.666053687493e+01
2.660000000000e+02 -2.665419962708e-02 3.798342715798e-04 2.671637048032e+01
2.662500000000e+02 -2.665349149029e-02 3.800242744040e-04 2.677058911517e+01
2.665000000000e+02 -2.664734769876e-02 3.801806708172e-04 2.682303510189e+01
2.667500000000e+02 -2.663580988310e-02 3.803065633398e-04 2.687356061441e+01
2.670000000000e+02 -2.661898098514e-02 3.804053132753e-04 2.692202902193e+01
2.672500000000e+02 -2.659703257202e-02 3.804805666686e-04 2.696831643770e+01
2.675000000000e+02 -2.657020997787e-02 3.805362778376e-04 2.701231259571e+01
2.677500000000e+02 -2.653883678795e-02 3.805765575944e-04 2.705392203848e+01
2.680000000000e+02 -2.650331848697e-02 3.806056314887e-04 2.709306507006e+01
2.682500000000e+02 -2.646414205832e-02 3.806279016375e-04 2.712967808908e+01
2.685000000000e+02 -2.642187547256e-02 3.806478368716e-04 2.716371415289e+01
2.687500000000e+02 -2.637716445061e-02 3.806698860944e-04 2.719514302832e+01
2.690000000000e+02 -2.633072864136e-02 3.806984041610e-04 2.722395123919e+01
2.692500000000e+02 -2.628335393917e-02 3.807375630316e-04 2.725014148435e+01
2.695000000000e+02 -2.623588494026e-02 3.807912593420e-04 2.727373221080e+01
2.697500000000e+02 -2.618921439308e-02 3.808630915802e-04 2.729475673884e+01
2.700000000000e+02 -2.614427228008e-02 3.809562440052e-04 2.731326239991e+01
2.702500000000e+02 -2.610201123917e-02 3.810734040113e-04 2.732930917014e+01
2.705000000000e+02 -2.606339318667e-02 3.812167155979e-04 2.734296849644e+01
2.707500000000e+02 -2.602937331864e-02 3.813877290288e-04 2.735432182791e+01
2.710000000000e+02 -2.600088548040e-02 3.815873725100e-04 2.736345926198e+01
2.712500000000e+02 -2.597882432305e-02 3.818159108929e-04 2.737047784359e+01
2.715000000000e+02 -2.596403004849e-02 3.820729449782e-04 2.737548018889e+01
2.717500000000e+02 -2.595727239110e-02 3.823574137237e-04 2.737857293885e+01
2.720000000000e+02 -2.595923651100e-02 3.826676558822e-04 2.737986548456e+01
2.722500000000e+02 -2.597050815052e-02 3.830014138107e-04 2.737946842695e+01
2.725000000000e+02 -2.599156209976e-02 3.833558758261e-04 2.737749245064e+01
2.727500000000e+02 -2.602275289533e-02 3.837277620429e-04 2.737404731889e+01
2.730000000000e+02 -2.606430465237e-02 3.841133931407e-04 2.736924066364e+01
2.732500000000e+02 -2.611630576524e-02 3.845087891556e-04 2.736317721699e+01
2.735000000000e+02 -2.617870495435e-02 3.849097250982e-04 2.735595820346e+01
2.737500000000e+02 -2.625130730951e-02 3.853118339945e-04 2.734768041793e+01
2.740000000000e+02 -2.633377612934e-02 3.857107014426e-04 2.733843605140e+01
2.742500000000e+02 -2.642563201056e-02 3.861019547021e-04 2.732831191817e+01
2.745000000000e+02 -2.652625711955e-02 3.864813325209e-04 2.731738949138e+01
2.747500000000e+02 -2.663489878747e-02 3.868447492058e-04 2.730574425711e+01
2.750000000000e+02 -2.675067590094e-02 3.871883442989e-04 2.729344591752e+01
2.752500000000e+02 -2.687258578956e-02 3.875085167666e-04 2.728055781653e+01
2.755000000000e+02 -2.699951215806e-02 3.878019815235e-04 2.726713726204e+01
2.757500000000e+02 -2.713023358158e-02 3.880657744923e-04 2.725323499869e+01
2.760000000000e+02 -2.726343276105e-02 3.882972589461e-04 2.723889560633e+01
2.762500000000e+02 -2.739770722605e-02 3.884941141546e-04 2.722415699940e+01
2.765000000000e+02 -2.753157964072e-02 3.886543194984e-04 2.720905090179e+01
2.767500000000e+02 -2.766351081380e-02 3.887760920216e-04 2.719360236231e+01
2.770000000000e+02 -2.779191112690e-02 3.888579406814e-04 2.717783030206e+01
2.772500000000e+02 -2.791515594477e-02 3.888986013720e-04 2.716174707821e+01
2.775000000000e+02 -2.803159825475e-02 3.888969406115e-04 2.714535910637e+01
2.777500000000e+02 -2.813958660406e-02 3.888519471737e-04 2.712866648778e+01
2.780000000000e+02 -2.823747991549e-02 3.887627090671e-04 2.711166372573e+01
2.782500000000e+02 -2.832366860302e-02 3.886283888873e-04 2.709433943875e+01
2.785000000000e+02 -2.839659125138e-02 3.884481922783e-04 2.707667717582e+01
2.787500000000e+02 -2.845475845198e-02 3.882213656602e-04 2.705865522177e+01
2.790000000000e+02 -2.849677065486e-02 3.879471815726e-04 2.704024751397e+01
2.792500000000e+02 -2.852134319762e-02 3.876249548528e-04 2.702142354040e+01
2.795000000000e+02 -2.852732437259e-02 3.872540754558e-04 2.700214933351e+01
2.797500000000e+02 -2.851372004258e-02 3.868340025832e-04 2.698238751175e+01
2.800000000000e+02 -2.847971313623e-02 3.863643058804e-04 2.696209800823e+01
2.802500000000e+02 -2.842468039488e-02 3.858446610033e-04 2.694123880348e+01
2.805000000000e+02 -2.834821351427e-02 3.852749073578e-04 2.691976610198e+01
2.807500000000e+02 -2.825013323868e-02 3.846550715501e-04 2.689763508521e+01
2.810000000000e+02 -2.813050047610e-02 3.839854018685e-04 2.687480065549e+01
2.812500000000e+02 -2.798962889803e-02 3.832663827644e-04 2.685121759580e+01
2.815000000000e+02 -2.782808896776e-02 3.824987477825e-04 2.682684128449e+01
2.817500000000e+02 -2.764670862165e-02 3.816834895448e-04 2.680162837137e+01
2.820000000000e+02 -2.744657335798e-02 3.808218722873e-04 2.677553687185e+01
2.822500000000e+02 -2.722901778514e-02 3.799154284850e-04 2.674852678468e+01
2.825000000000e+02 -2.699561343715e-02 3.789659561847e-04 2.672056065920e+01
2.827500000000e+02 -2.674815520512e-02 3.779755151189e-04 2.669160359478e+01
2.830000000000e+02 -2.648864056491e-02 3.769464173330e-04 2.666162373467e+01
2.832500000000e+02 -2.621924569083e-02 3.758812146842e-04 2.663059271796e+01
2.835000000000e+02 -2.594230039187e-02 3.747826939921e-04 2.659848558080e+01
2.837500000000e+02 -2.566025798525e-02 3.736538648014e-04 2.656528119740e+01
2.840000000000e+02 -2.537566439421e-02 3.724979257570e-04 2.653096235534e+01
2.842500000000e+02 -2.509112563740e-02 3.713182898294e-04 2.649551615084e+01
2.845000000000e+02 -2.480927495721e-02 3.701186871926e-04 2.645893378672e+01
2.847500000000e+02 -2.453273937012e-02 3.689029612604e-04 2.642121093384e+01
2.850000000000e+02 -2.426410646072e-02 3.676752313070e-04 2.638234773170e+01
2.852500000000e+02 -2.400589348775e-02 3.664397092110e-04 2.634234913666e+01
2.855000000000e+02 -2.376051494155e-02 3.652007447645e-04 2.630122465433e+01
2.857500000000e+02 -2.353025541384e-02 3.639629193923e-04 2.625898866068e+01
2.860000000000e+02 -2.331724312013e-02 3.627310368399e-04 2.621566041709e+01
2.862500000000e+02 -2.312342564308e-02 3.615100804761e-04 2.617126404897e+01
2.865000000000e+02 -2.295055111662e-02 3.603051422066e-04 2.612582884522e+01
2.867500000000e+02 -2.280014679356e-02 3.591214556965e-04 2.607938885991e+01
2.870000000000e+02 -2.267350515923e-02 3.579643218300e-04 2.603198315476e+01
2.872500000000e+02 -2.257166991099e-02 3.568390792582e-04 2.598365558560e+01
2.875000000000e+02 -2.249542910127e-02 3.557510803617e-04 2.593445497550e+01
2.877500000000e+02 -2.244530379121e-02 3.547056307819e-04 2.588443453438e+01
2.880000000000e+02 -2.242154609902e-02 3.537079807038e-04 2.583365184563e+01
2.882500000000e+02 -2.242414043750e-02 3.527632419685e-04 2.578216881477e+01
2.885000000000e+02 -2.245279872334e-02 3.518761529782e-04 2.573005082581e+01
2.887500000000e+02 -2.250697126189e-02 3.510512450553e-04 2.567736692370e+01
2.890000000000e+02 -2.258584692632e-02 3.502927122645e-04 2.562418878332e+01
2.892500000000e+02 -2.268836893289e-02 3.496043471890e-04 2.557059075976e+01
2.895000000000e+02 -2.281323907878e-02 3.489894298988e-04 2.551664875950e+01
2.897500000000e+02 -2.295893801312e-02 3.484506872698e-04 2.546244017768e+01
2.900000000000e+02 -2.312373446819e-02 3.479901889590e-04 2.540804276900e+01
2.902500000000e+02 -2.330570489580e-02 3.476092883250e-04 2.535353418144e+01
2.905000000000e+02 -2.350275402581e-02 3.473085630515e-04 2.529899142285e+01
2.907500000000e+02 -2.371263008272e-02 3.470877198670e-04 2.524448975881e+01
2.910000000000e+02 -2.393295006361e-02 3.469455616824e-04 2.519010240880e+01
2.912500000000e+02 -2.416121916751e-02 3.468799237588e-04 2.513589970343e+01
2.915000000000e+02 -2.439485268994e-02 3.468876208821e-04 2.508194831788e+01
2.917500000000e+02 -2.463120200188e-02 3.469644336762e-04 2.502831099170e+01
2.920000000000e+02 -2.486757642782e-02 3.471051089342e-04 2.497504565890e+01
2.922500000000e+02 -2.510126959887e-02 3.473033699396e-04 2.492220528552e+01
2.925000000000e+02 -2.532958327605e-02 3.475518902356e-04 2.486983719839e+01
2.927500000000e+02 -2.554985250742e-02 3.478423631728e-04 2.481798301078e+01
2.930000000000e+02 -2.575947079522e-02 3.481655651370e-04 2.476667820393e+01
2.932500000000e+02 -2.595591569372e-02 3.485114414701e-04 2.471595207596e+01
2.935000000000e+02 -2.613677231675e-02 3.488692153089e-04 2.466582772192e+01
2.937500000000e+02 -2.629976061122e-02 3.492275176978e-04 2.461632197084e+01
2.940000000000e+02 -2.644275598837e-02 3.495745246476e-04 2.456744560246e+01
2.942500000000e+02 -2.656381704207e-02 3.498981354513e-04 2.451920348619e+01
2.945000000000e+02 -2.666120290346e-02 3.501861354509e-04 2.447159489691e+01
2.947500000000e+02 -2.673339937636e-02 3.504264057898e-04 2.442461385594e+01
2.950000000000e+02 -2.677913697466e-02 3.506071199582e-04 2.437824956067e+01
2.952500000000e+02 -2.679740623058e-02 3.507169393959e-04 2.433248681362e+01
2.955000000000e+02 -2.678747905548e-02 3.507452430959e-04 2.428730659683e+01
2.957500000000e+02 -2.674892010670e-02 3.506823250462e-04 2.424268661462e+01
2.960000000000e+02 -2.668159438906e-02 3.505195765071e-04 2.419860179952e+01
2.962500000000e+02 -2.658568139069e-02 3.502496989547e-04 2.415502502668e+01
2.965000000000e+02 -2.646167633238e-02 3.498668595610e-04 2.411192767934e+01
2.967500000000e+02 -2.631038766799e-02 3.493668037671e-04 2.406928014317e+01
2.970000000000e+02 -2.613294033131e-02 3.487470249101e-04 2.402705256856e+01
2.972500000000e+02 -2.593076489081e-02 3.480068974981e-04 2.398521536030e+01
2.975000000000e+02 -2.570558318949e-02 3.471476450454e-04 2.394373958333e+01
2.977500000000e+02 -2.545939822823e-02 3.461724429756e-04 2.390259768281e+01
2.980000000000e+02 -2.519447106824e-02 3.450863836602e-04 2.386176382860e+01
2.982500000000e+02 -2.491329462788e-02 3.438964397455e-04 2.382121417186e+01
2.985000000000e+02 -2.461857072769e-02 3.426113268928e-04 2.378092746067e+01
2.987500000000e+02 -2.431317541054e-02 3.412414683132e-04 2.374088515668e+01
2.990000000000e+02 -2.400012629162e-02 3.397987662851e-04 2.370107177752e+01
2.992500000000e+02 -2.368254400610e-02 3.382965726397e-04 2.366147488583e+01
2.995000000000e+02 -2.336361665838e-02 3.367495589443e-04 2.362208553707e+01
2.997500000000e+02 -2.304655821675e-02 3.351732860529e-04 2.358289817824e+01
3.000000000000e+02 -2.273456923327e-02 3.335840413313e-04 2.354391081812e+01
3.002500000000e+02 -2.243079652002e-02 3.319986259089e-04 2.350512484235e+01
3.005000000000e+02 -2.213829485768e-02 3.304341839809e-04 2.346654532908e+01
3.007500000000e+02 -2.185998885456e-02 3.289076632397e-04 2.342818080710e+01
3.010000000000e+02 -2.159863780878e-02 3.274357948875e-04 2.339004326796e+01
3.012500000000e+02 -2.135680218129e-02 3.260348652750e-04 2.335214813986e+01
3.015000000000e+02 -2.113681565026e-02 3.247204301251e-04 2.331451398318e+01
3.017500000000e+02 -2.094075698515e-02 3.235070952120e-04 2.327716271640e+01
3.020000000000e+02 -2.077042956033e-02 3.224083320601e-04 2.324011926100e+01
3.022500000000e+02 -2.062734266474e-02 3.214362808512e-04 2.320341152021e+01
3.025000000000e+02 -2.051270109937e-02 3.206016263226e-04 2.316706995945e+01
3.027500000000e+02 -2.042739199915e-02 3.199134449143e-04 2.313112783763e+01
3.030000000000e+02 -2.037198642466e-02 3.193791406355e-04 2.309562048709e+01
3.032500000000e+02 -2.034673400868e-02 3.190043153913e-04 2.306058548954e+01
3.035000000000e+02 -2.035156929136e-02 3.187927271683e-04 2.302606220131e+01
3.037500000000e+02 -2.038612262699e-02 3.187463067482e-04 2.299209123049e+01
3.040000000000e+02 -2.044972486643e-02 3.188651405914e-04 2.295871452471e+01
3.042500000000e+02 -2.054142926380e-02 3.191475180758e-04 2.292597445374e+01
3.045000000000e+02 -2.066002142384e-02 3.195899420319e-04 2.289391384062e+01
3.047500000000e+02 -2.080404111785e-02 3.201872290919e-04 2.286257531677e+01
3.050000000000e+02 -2.097180569544e-02 3.209326073231e-04 2.283200063757e+01
3.052500000000e+02 -2.116142514440e-02 3.218177935898e-04 2.280223067982e+01
3.055000000000e+02 -2.137083250086e-02 3.228331412906e-04 2.277330439761e+01
3.057500000000e+02 -2.159779972334e-02 3.239677353460e-04 2.274525889898e+01
3.060000000000e+02 -2.183996846053e-02 3.252095589011e-04 2.271812841247e+01
3.062500000000e+02 -2.209486735111e-02 3.265456173963e-04 2.269194442390e+01
3.065000000000e+02 -2.235994213346e-02 3.279621192531e-04 2.266673467961e+01
3.067500000000e+02 -2.263257398710e-02 3.294446132817e-04 2.264252342805e+01
3.070000000000e+02 -2.291010833575e-02 3.309781682862e-04 2.261933050088e+01
3.072500000000e+02 -2.318987424889e-02 3.325475214881e-04 2.259717168256e+01
3.075000000000e+02 -2.346921162070e-02 3.341372523063e-04 2.257605789405e+01
3.077500000000e+02 -2.374549186437e-02 3.357319096029e-04 2.255599571397e+01
3.080000000000e+02 -2.401614319459e-02 3.373161914252e-04 2.253698668517e+01
3.082500000000e+02 -2.427867233953e-02 3.388752035024e-04 2.251902797734e+01
3.085000000000e+02 -2.453068765514e-02 3.403944928270e-04 2.250211181398e+01
3.087500000000e+02 -2.476992146850e-02 3.418601875011e-04 2.248622628111e+01
3.090000000000e+02 -2.499425023942e-02 3.432591141932e-04 2.247135485749e+01
3.092500000000e+02 -2.520171630253e-02 3.445791097426e-04 2.245747724720e+01
3.095000000000e+02 -2.539054629898e-02 3.458089934669e-04 2.244456941637e+01
3.097500000000e+02 -2.555916639136e-02 3.469386583690e-04 2.243260367332e+01
3.100000000000e+02 -2.570622073363e-02 3.479592342963e-04 2.242154951683e+01
3.102500000000e+02 -2.583058308699e-02 3.488631305916e-04 2.241137375970e+01
3.105000000000e+02 -2.593136467444e-02 3.496439423773e-04 2.240204064711e+01
3.107500000000e+02 -2.600792716869e-02 3.502968734485e-04 2.239351283507e+01
3.110000000000e+02 -2.605988066336e-02 3.508185621004e-04 2.238575109800e+01
3.112500000000e+02 -2.608709045203e-02 3.512070629540e-04 2.237871527646e+01
3.115000000000e+02 -2.608967203851e-02 3.514618680661e-04 2.237236438463e+01
3.117500000000e+02 -2.606798297831e-02 3.515838836795e-04 2.236665668767e+01
3.120000000000e+02 -2.602262013337e-02 3.515754121574e-04 2.236155049485e+01
3.122500000000e+02 -2.595440475941e-02 3.514400924110e-04 2.235700411190e+01
3.125000000000e+02 -2.586437063567e-02 3.511828603206e-04 2.235297623510e+01
3.127500000000e+02 -2.575374444798e-02 3.508097991757e-04 2.234942581775e+01
3.130000000000e+02 -2.562393398853e-02 3.503281495304e-04 2.234631273771e+01
3.132500000000e+02 -2.547650626842e-02 3.497461717259e-04 2.234359767289e+01
3.135000000000e+02 -2.531316544573e-02 3.490729791367e-04 2.234124193903e+01
3.137500000000e+02 -2.513573807885e-02 3.483184769274e-04 2.233920805669e+01
3.140000000000e+02 -2.494614928155e-02 3.474932139780e-04 2.233745943310e+01
3.142500000000e+02 -2.474640465765e-02 3.466082499954e-04 2.233596055041e+01
3.145000000000e+02 -2.453856839997e-02 3.456750490174e-04 2.233467659353e+01
3.147500000000e+02 -2.432474887739e-02 3.447053843711e-04 2.233357393669e+01
3.150000000000e+02 -2.410707822690e-02 3.437111369765e-04 2.233261975874e+01
3.152500000000e+02 -2.388769706706e-02 3.427042292845e-04 2.233178217418e+01
3.155000000000e+02 -2.366873728705e-02 3.416965167280e-04 2.233102984050e+01
3.157500000000e+02 -2.345230995483e-02 3.406996753308e-04 2.233033243879e+01
3.160000000000e+02 -2.324048973493e-02 3.397250601805e-04 2.232966030194e+01
3.162500000000e+02 -2.303530264631e-02 3.387835966654e-04 2.232898449193e+01
3.165000000000e+02 -2.283871338407e-02 3.378856680707e-04 2.232827687891e+01
3.167500000000e+02 -2.265261351528e-02 3.370410020970e-04 2.232750980279e+01
3.170000000000e+02 -2.247880937868e-02 3.362586804080e-04 2.232665664445e+01
3.172500000000e+02 -2.231901009991e-02 3.355470337570e-04 2.232569160105e+01
3.175000000000e+02 -2.217481729882e-02 3.349134890489e-04 2.232458946834e+01
3.177500000000e+02 -2.204771148948e-02 3.343646166550e-04 2.232332626270e+01
3.180000000000e+02 -2.193904063340e-02 3.339059596061e-04 2.232187903712e+01
3.182500000000e+02 -2.185000924205e-02 3.335420116056e-04 2.232022567478e+01
3.185000000000e+02 -2.178166250368e-02 3.332762128285e-04 2.231834566270e+01
3.187500000000e+02 -2.173487777398e-02 3.331109164863e-04 2.231621942540e+01
3.190000000000e+02 -2.171034794253e-02 3.330473531490e-04 2.231382910304e+01
3.192500000000e+02 -2.170857042341e-02 3.330856605628e-04 2.231115839186e+01
3.195000000000e+02 -2.172983768881e-02 3.332248738173e-04 2.230819234609e+01
3.197500000000e+02 -2.177422102359e-02 3.334627670655e-04 2.230491820774e+01
3.200000000000e+02 -2.184156679749e-02 3.337959319065e-04 2.230132472892e+01
3.202500000000e+02 -2.193148297919e-02 3.342199192894e-04 2.229740301851e+01
3.205000000000e+02 -2.204333517906e-02 3.347292470968e-04 2.229314640152e+01
3.207500000000e+02 -2.217624548782e-02 3.353174288009e-04 2.228855024838e+01
3.210000000000e+02 -2.232908594388e-02 3.359770104065e-04 2.228361289725e+01
3.212500000000e+02 -2.250048639756e-02 3.366996541858e-04 2.227833509412e+01
3.215000000000e+02 -2.268883727401e-02 3.374762090060e-04 2.227272051379e+01
3.217500000000e+02 -2.289229637745e-02 3.382967989631e-04 2.226677628808e+01
3.220000000000e+02 -2.310880669012e-02 3.391509606331e-04 2.226051246740e+01
3.222500000000e+02 -2.333610720798e-02 3.400277141126e-04 2.225394310336e+01
3.225000000000e+02 -2.357175806197e-02 3.409157142674e-04 2.224708561070e+01
3.227500000000e+02 -2.381315993411e-02 3.418032956999e-04 2.223996171603e+01
3.230000000000e+02 -2.405758269638e-02 3.426786737664e-04 2.223259735090e+01
3.232500000000e+02 -2.430219640301e-02 3.435300698029e-04 2.222502251099e+01
3.235000000000e+02 -2.454410152816e-02 3.443458380014e-04 2.221727215264e+01
3.237500000000e+02 -2.478036640986e-02 3.451145527898e-04 2.220938548728e+01
3.240000000000e+02 -2.500806207535e-02 3.458253119337e-04 2.220140690360e+01
3.242500000000e+02 -2.522430075813e-02 3.464678239605e-04 2.219338520957e+01
3.245000000000e+02 -2.542627343576e-02 3.470323497041e-04 2.218537435548e+01
3.247500000000e+02 -2.561128836837e-02 3.475099364285e-04 2.217743307919e+01
3.250000000000e+02 -2.577680665066e-02 3.478925867580e-04 2.216962455056e+01
3.252500000000e+02 -2.592047901084e-02 3.481733598329e-04 2.216201679373e+01
3.255000000000e+02 -2.604017857585e-02 3.483464392267e-04 2.215468219104e+01
3.257500000000e+02 -2.613402955025e-02 3.484071799354e-04 2.214769696824e+01
3.260000000000e+02 -2.620043847328e-02 3.483522588477e-04 2.214114148040e+01
3.262500000000e+02 -2.623811343239e-02 3.481797037357e-04 2.213509913507e+01
3.265000000000e+02 -2.624608847859e-02 3.478888803799e-04 2.212965653095e+01
3.267500000000e+02 -2.622373718483e-02 3.474805627170e-04 2.212490262166e+01
3.270000000000e+02 -2.617078627646e-02 3.469569665930e-04 2.212092829098e+01
3.272500000000e+02 -2.608731989187e-02 3.463216861806e-04 2.211782544676e+01
3.275000000000e+02 -2.597378794488e-02 3.455797003395e-04 2.211568679399e+01
3.277500000000e+02 -2.583100225904e-02 3.447371769347e-04 2.211460489225e+01
3.280000000000e+02 -2.566012806909e-02 3.438015590248e-04 2.211467123356e+01
3.282500000000e+02 -2.546267984574e-02 3.427814054883e-04 2.211597587666e+01
3.285000000000e+02 -2.524050423996e-02 3.416864889034e-04 2.211860647744e+01
3.287500000000e+02 -2.499575908693e-02 3.405276765951e-04 2.212264735625e+01
3.290000000000e+02 -2.473089668470e-02 3.393166138713e-04 2.212817910682e+01
3.292500000000e+02 -2.444863509084e-02 3.380656417028e-04 2.213527763754e+01
3.295000000000e+02 -2.415193100513e-02 3.367878360413e-04 2.214401361993e+01
3.297500000000e+02 -2.384394495644e-02 3.354965547841e-04 2.215445165697e+01
3.300000000000e+02 -2.352801103557e-02 3.342054206259e-04 2.216665005040e+01
3.302500000000e+02 -2.320759613839e-02 3.329283006604e-04 2.218066011111e+01
3.305000000000e+02 -2.288626174668e-02 3.316790826217e-04 2.219652587245e+01
3.307500000000e+02 -2.256762157642e-02 3.304714828065e-04 2.221428361005e+01
3.310000000000e+02 -2.225530177834e-02 3.293189033433e-04 2.223396190693e+01
3.312500000000e+02 -2.195289595557e-02 3.282343113077e-04 2.225558136232e+01
3.315000000000e+02 -2.166392227465e-02 3.272300457823e-04 2.227915466001e+01
3.317500000000e+02 -2.139178012976e-02 3.263176038349e-04 2.230468648456e+01
3.320000000000e+02 -2.113970845348e-02 3.255076276882e-04 2.233217392029e+01
3.322500000000e+02 -2.091074472114e-02 3.248097762440e-04 2.236160652414e+01
3.325000000000e+02 -2.070768624374e-02 3.242325973172e-04 2.239296671434e+01
3.327500000000e+02 -2.053305545656e-02 3.237834414655e-04 2.242622999080e+01
3.330000000000e+02 -2.038906523249e-02 3.234683752829e-04 2.246136559547e+01
3.332500000000e+02 -2.027759306777e-02 3.232921383953e-04 2.249833668979e+01
3.335000000000e+02 -2.020015356651e-02 3.232580872087e-04 2.253710107044e+01
3.337500000000e+02 -2.015787957248e-02 3.233681743320e-04 2.257761155490e+01
3.340000000000e+02 -2.015150924379e-02 3.236229470423e-04 2.261981639707e+01
3.342500000000e+02 -2.018137194948e-02 3.240215473986e-04 2.266365999677e+01
3.345000000000e+02 -2.024738894794e-02 3.245617550367e-04 2.270908314703e+01
3.347500000000e+02 -2.034906960932e-02 3.252399435799e-04 2.275602372097e+01
3.350000000000e+02 -2.048551967438e-02 3.260511937164e-04 2.280441703589e+01
3.352500000000e+02 -2.065545489686e-02 3.269894126381e-04 2.285419621563e+01
3.355000000000e+02 -2.085721294250e-02 3.280473345392e-04 2.290529280363e+01
3.357500000000e+02 -2.108878042370e-02 3.292166125947e-04 2.295763695337e+01
3.360000000000e+02 -2.134781399236e-02 3.304878825997e-04 2.301115802701e+01
3.362500000000e+02 -2.163167621843e-02 3.318508959227e-04 2.306578477008e+01
3.365000000000e+02 -2.193746487708e-02 3.332947109279e-04 2.312144587130e+01
3.367500000000e+02 -2.226205475080e-02 3.348076827198e-04 2.317807012900e+01
3.370000000000e+02 -2.260213384737e-02 3.363776327325e-04 2.323558697853e+01
3.372500000000e+02 -2.295424840350e-02 3.379918885780e-04 2.329392664650e+01
3.375000000000e+02 -2.331484348893e-02 3.396374531354e-04 2.335302064107e+01
3.377500000000e+02 -2.368030897305e-02 3.413011655604e-04 2.341280189501e+01
3.380000000000e+02 -2.404702153379e-02 3.429698065306e-04 2.347320519984e+01
3.382500000000e+02 -2.441138876999e-02 3.446302151602e-04 2.353416731594e+01
3.385000000000e+02 -2.476989102546e-02 3.462694191640e-04 2.359562733446e+01
3.387500000000e+02 -2.511912118749e-02 3.478747499422e-04 2.365752672668e+01
3.390000000000e+02 -2.545582386474e-02 3.494339543017e-04 2.371980960032e+01
3.392500000000e+02 -2.577692876686e-02 3.509353183412e-04 2.378242265311e+01
3.395000000000e+02 -2.607958520981e-02 3.523678614545e-04 2.384531529348e+01
3.397500000000e+02 -2.636119041852e-02 3.537213463734e-04 2.390843953563e+01
3.400000000000e+02 -2.661941301720e-02 3.549863928486e-04 2.397174983928e+01
3.402500000000e+02 -2.685221707137e-02 3.561545914414e-04 2.403520299451e+01
3.405000000000e+02 -2.705787783272e-02 3.572186282106e-04 2.409875781688e+01
3.407500000000e+02 -2.723499264464e-02 3.581723549651e-04 2.416237478116e+01
3.410000000000e+02 -2.738249459174e-02 3.590108012580e-04 2.422601572518e+01
3.412500000000e+02 -2.749965179645e-02 3.597302429988e-04 2.428964331417e+01
3.415000000000e+02 -2.758607270779e-02 3.603282908327e-04 2.435322066686e+01
3.417500000000e+02 -2.764170036840e-02 3.608039590655e-04 2.441671081909e+01
3.420000000000e+02 -2.766680319930e-02 3.611575961187e-04 2.448007620025e+01
3.422500000000e+02 -2.766196806714e-02 3.613909703870e-04 2.454327821296e+01
3.425000000000e+02 -2.762808278441e-02 3.615071600055e-04 2.460627672818e+01
3.427500000000e+02 -2.756631964203e-02 3.615106609834e-04 2.466902969364e+01
3.430000000000e+02 -2.747811364256e-02 3.614072786152e-04 2.473149270770e+01
3.432500000000e+02 -2.736514290708e-02 3.612039761671e-04 2.479361881774e+01
3.435000000000e+02 -2.722930163147e-02 3.609088411559e-04 2.485535826890e+01
3.437500000000e+02 -2.707267263686e-02 3.605309931616e-04 2.491665832874e+01
3.440000000000e+02 -2.689750137473e-02 3.600803862216e-04 2.497746336855e+01
3.442500000000e+02 -2.670616610856e-02 3.595677689484e-04 2.503771489247e+01
3.445000000000e+02 -2.650114769773e-02 3.590045273658e-04 2.509735167587e+01
3.447500000000e+02 -2.628500098648e-02 3.584025682132e-04 2.515631015427e+01
3.450000000000e+02 -2.606032516284e-02 3.577741446068e-04 2.521452475031e+01
3.452500000000e+02 -2.582973532109e-02 3.571315186165e-04 2.527192838835e+01
3.455000000000e+02 -2.559583494077e-02 3.564869475538e-04 2.532845299561e+01
3.457500000000e+02 -2.536118907372e-02 3.558526065556e-04 2.538403025092e+01
3.460000000000e+02 -2.512829955554e-02 3.552403558648e-04 2.543859221999e+01
3.462500000000e+02 -2.489958191335e-02 3.546615990575e-04 2.549207214226e+01
3.465000000000e+02 -2.467734616633e-02 3.541271044480e-04 2.554440514121e+01
3.467500000000e+02 -2.446377678214e-02 3.536468623296e-04 2.559552912619e+01
3.470000000000e+02 -2.426091761985e-02 3.532300408508e-04 2.564538550777e+01
3.472500000000e+02 -2.407065689485e-02 3.528848592858e-04 2.569391999932e+01
3.475000000000e+02 -2.389471700326e-02 3.526185142588e-04 2.574108328184e+01
3.477500000000e+02 -2.373464215105e-02 3.524370966755e-04 2.578683176922e+01
3.480000000000e+02 -2.359179453742e-02 3.523455633083e-04 2.583112809934e+01
3.482500000000e+02 -2.346734651738e-02 3.523476877905e-04 2.587394172806e+01
3.485000000000e+02 -2.336227878751e-02 3.524460544589e-04 2.591524929939e+01
3.487500000000e+02 -2.327738022013e-02 3.526420665607e-04 2.595503493896e+01
3.490000000000e+02 -2.321324582688e-02 3.529359498997e-04 2.599329050210e+01
3.492500000000e+02 -2.317028131435e-02 3.533268028510e-04 2.603001561289e+01
3.495000000000e+02 -2.314870407772e-02 3.538126306337e-04 2.606521768249e+01
3.497500000000e+02 -2.314854852160e-02 3.543903959284e-04 2.609891176814e+01
3.500000000000e+02 -2.316967138411e-02 3.550561057984e-04 2.613112035830e+01
3.502500000000e+02 -2.321175670053e-02 3.558048807208e-04 2.616187307330e+01
3.505000000000e+02 -2.327432336729e-02 3.566310487056e-04 2.619120628988e+01
3.507500000000e+02 -2.335673192218e-02 3.575282335912e-04 2.621916268691e+01
3.510000000000e+02 -2.345819313483e-02 3.584894598497e-04 2.624579077960e+01
3.512500000000e+02 -2.357777691770e-02 3.595072531508e-04 2.627114435474e+01
3.515000000000e+02 -2.371442190755e-02 3.605737503935e-04 2.629528196205e+01
3.517500000000e+02 -2.386694721630e-02 3.616808100204e-04 2.631826629567e+01
3.520000000000e+02 -2.403406255408e-02 3.628201194496e-04 2.634016368092e+01
3.522500000000e+02 -2.421438203338e-02 3.639833090229e-04 2.636104344028e+01
3.525000000000e+02 -2.440643505634e-02 3.651620534189e-04 2.638097741622e+01
3.527500000000e+02 -2.460868133674e-02 3.663481627357e-04 2.640003934510e+01
3.530000000000e+02 -2.481952216894e-02 3.675337130939e-04 2.641830442961e+01
3.532500000000e+02 -2.503731708082e-02 3.687111341560e-04 2.643584874178e+01
3.535000000000e+02 -2.526039525379e-02 3.698732500859e-04 2.645274883976e+01
3.537500000000e+02 -2.548707271373e-02 3.710133719548e-04 2.646908120094e+01
3.540000000000e+02 -2.571566617962e-02 3.721253557071e-04 2.648492179703e+01
3.542500000000e+02 -2.594450639781e-02 3.732036359086e-04 2.650034569031e+01
3.545000000000e+02 -2.617195512947e-02 3.742432930621e-04 2.651542644733e+01
3.547500000000e+02 -2.639641662889e-02 3.752400698344e-04 2.653023582681e+01
3.550000000000e+02 -2.661635275490e-02 3.761903427304e-04 2.654484317766e+01
3.552500000000e+02 -2.683029392951e-02 3.770910886538e-04 2.655931501122e+01
3.555000000000e+02 -2.703684906290e-02 3.779401061255e-04 2.657371460117e+01
3.557500000000e+02 -2.723471593469e-02 3.787357675299e-04 2.658810135414e+01
3.560000000000e+02 -2.742268928674e-02 3.794770639314e-04 2.660253039911e+01
3.562500000000e+02 -2.759966675708e-02 3.801634801834e-04 2.661705218733e+01
3.565000000000e+02 -2.776465454803e-02 3.807948966315e-04 2.663171184679e+01
3.567500000000e+02 -2.791677063132e-02 3.813717132668e-04 2.664654898358e+01
3.570000000000e+02 -2.805524686573e-02 3.818947117254e-04 2.666159707613e+01
3.572500000000e+02 -2.817942986773e-02 3.823649845108e-04 2.667688326413e+01
3.575000000000e+02 -2.828877966717e-02 3.827838844051e-04 2.669242800904e+01
3.577500000000e+02 -2.838286853033e-02 3.831529703766e-04 2.670824503585e+01
3.580000000000e+02 -2.846137666909e-02 3.834739031104e-04 2.672434102469e+01
3.582500000000e+02 -2.852408896532e-02 3.837484003454e-04 2.674071569706e+01
3.585000000000e+02 -2.857089174948e-02 3.839782199016e-04 2.675736202082e+01
3.587500000000e+02 -2.860176620063e-02 3.841650653160e-04 2.677426618363e+01
3.590000000000e+02 -2.861678475963e-02 3.843105633867e-04 2.679140799009e+01
3.592500000000e+02 -2.861610730495e-02 3.844162494706e-04 2.680876139337e+01
3.595000000000e+02 -2.859997484991e-02 3.844835232632e-04 2.682629472612e+01
3.597500000000e+02 -2.856870683695e-02 3.845136287092e-04 2.684397142957e+01
3.600000000000e+02 -2.852269737007e-02 3.845076704675e-04 2.686175058972e+01
3.602500000000e+02 -2.846241363379e-02 3.844666245911e-04 2.687958779584e+01
3.605000000000e+02 -2.838839187030e-02 3.843913169312e-04 2.689743556227e+01
3.607500000000e+02 -2.830123685079e-02 3.842824550222e-04 2.691524422450e+01
3.610000000000e+02 -2.820162012991e-02 3.841406534991e-04 2.693296252841e+01
3.612500000000e+02 -2.809027981702e-02 3.839664769048e-04 2.695053849285e+01
3.615000000000e+02 -2.796801812164e-02 3.837604695415e-04 2.696791972190e+01
3.617500000000e+02 -2.783570150768e-02 3.835232059992e-04 2.698505412963e+01
3.620000000000e+02 -2.769425897907e-02 3.832553085563e-04 2.700189030076e+01
3.622500000000e+02 -2.754468075948e-02 3.829575166514e-04 2.701837803251e+01
3.625000000000e+02 -2.738801541146e-02 3.826307301253e-04 2.703446828509e+01
3.627500000000e+02 -2.722536729477e-02 3.822760500180e-04 2.705011345633e+01
3.630000000000e+02 -2.705789191597e-02 3.818948150178e-04 2.706526756307e+01
3.632500000000e+02 -2.688679127688e-02 3.814886328342e-04 2.707988583468e+01
3.635000000000e+02 -2.671330758937e-02 3.810594101909e-04 2.709392467665e+01
3.637500000000e+02 -2.653871504924e-02 3.806093704532e-04 2.710734153741e+01
3.640000000000e+02 -2.636431301920e-02 3.801410688130e-04 2.712009419364e+01
3.642500000000e+02 -2.619141463639e-02 3.796573913110e-04 2.713214074022e+01
3.645000000000e+02 -2.602133836166e-02 3.791615531822e-04 2.714343878403e+01
3.647500000000e+02 -2.585539632116e-02 3.786570814363e-04 2.715394514064e+01
3.650000000000e+02 -2.569488111230e-02 3.781477837871e-04 2.716361553852e+01
3.652500000000e+02 -2.554105655606e-02 3.776377247451e-04 2.717240386557e+01
3.655000000000e+02 -2.539514205891e-02 3.771311685008e-04 2.718026222271e+01
3.657500000000e+02 -2.525830314605e-02 3.766325398417e-04 2.718714027465e+01
3.660000000000e+02 -2.513163552874e-02 3.761463507505e-04 2.719298548301e+01
3.662500000000e+02 -2.501615554127e-02 3.756771441427e-04 2.719774268020e+01
3.665000000000e+02 -2.491278417452e-02 3.752294067416e-04 2.720135452236e+01
3.667500000000e+02 -2.482233796909e-02 3.748075018480e-04 2.720376132633e+01
3.670000000000e+02 -2.474551362696e-02 3.744155705394e-04 2.720490176121e+01
3.672500000000e+02 -2.468287959316e-02 3.740574558600e-04 2.720471293611e+01
3.675000000000e+02 -2.463486280734e-02 3.737366066911e-04 2.720313131795e+01
3.677500000000e+02 -2.460174131315e-02 3.734559951527e-04 2.720009302460e+01
3.680000000000e+02 -2.458363389659e-02 3.732180267606e-04 2.719553491251e+01
3.682500000000e+02 -2.458049491122e-02 3.730244611656e-04 2.718939500693e+01
3.685000000000e+02 -2.459210755178e-02 3.728763361152e-04 2.718161367424e+01
3.687500000000e+02 -2.461808148465e-02 3.727738985703e-04 2.717213409745e+01
3.690000000000e+02 -2.465785116881e-02 3.727165503104e-04 2.716090344581e+01
3.692500000000e+02 -2.471067734046e-02 3.727027988056e-04 2.714787334914e+01
3.695000000000e+02 -2.477565038930e-02 3.727302375314e-04 2.713300075415e+01
3.697500000000e+02 -2.485169760118e-02 3.727955301130e-04 2.711624872760e+01
3.700000000000e+02 -2.493759142024e-02 3.728944065807e-04 2.709758675814e+01
3.702500000000e+02 -2.503196186916e-02 3.730217120062e-04 2.707699137400e+01
3.705000000000e+02 -2.513331287564e-02 3.731714441129e-04 2.705444668416e+01
3.707500000000e+02 -2.524003723946e-02 3.733368059215e-04 2.702994431497e+01
3.710000000000e+02 -2.535043993208e-02 3.735103188150e-04 2.700348401377e+01
3.712500000000e+02 -2.546275704661e-02 3.736839082238e-04 2.697507337944e+01
3.715000000000e+02 -2.557518106945e-02 3.738489765531e-04 2.694472802774e+01
3.717500000000e+02 -2.568588859542e-02 3.739967220914e-04 2.691247171025e+01
3.720000000000e+02 -2.579306351372e-02 3.741181752542e-04 2.687833584471e+01
3.722500000000e+02 -2.589492525545e-02 3.742044007248e-04 2.684235949583e+01
3.725000000000e+02 -2.598975775457e-02 3.742465397201e-04 2.680458935404e+01
3.727500000000e+02 -2.607593126870e-02 3.742360380548e-04 2.676507909799e+01
3.730000000000e+02 -2.615192967860e-02 3.741648861168e-04 2.672388929707e+01
3.732500000000e+02 -2.621637637827e-02 3.740257600178e-04 2.668108731690e+01
3.735000000000e+02 -2.626805168833e-02 3.738121350970e-04 2.663674660370e+01
3.737500000000e+02 -2.630591378202e-02 3.735184153099e-04 2.659094655118e+01
3.740000000000e+02 -2.632911701586e-02 3.731401534026e-04 2.654377237447e+01
3.742500000000e+02 -2.633702063881e-02 3.726740648520e-04 2.649531434089e+01
3.745000000000e+02 -2.632920125812e-02 3.721181145954e-04 2.644566768089e+01
3.747500000000e+02 -2.630545761132e-02 3.714715724272e-04 2.639493205937e+01
3.750000000000e+02 -2.626581553679e-02 3.707350642407e-04 2.634321145099e+01
3.752500000000e+02 -2.621052370013e-02 3.699105646018e-04 2.629061329016e+01
3.755000000000e+02 -2.614005167738e-02 3.690013934349e-04 2.623724829378e+01
3.757500000000e+02 -2.605508112033e-02 3.680121663858e-04 2.618322984512e+01
3.760000000000e+02 -2.595649624173e-02 3.669487216430e-04 2.612867374707e+01
3.762500000000e+02 -2.584536769589e-02 3.658180177560e-04 2.607369730180e+01
3.765000000000e+02 -2.572293668232e-02 3.646280280794e-04 2.601841896137e+01
3.767500000000e+02 -2.559059659022e-02 3.633876089586e-04 2.596295795603e+01
3.770000000000e+02 -2.544987044205e-02 3.621063395087e-04 2.590743335559e+01
3.772500000000e+02 -2.530238849154e-02 3.607943769954e-04 2.585196369913e+01
3.775000000000e+02 -2.514986333141e-02 3.594622875928e-04 2.579666661750e+01
3.777500000000e+02 -2.499406343361e-02 3.581208560605e-04 2.574165794651e+01
3.780000000000e+02 -2.483678714737e-02 3.567808883296e-04 2.568705140066e+01
3.782500000000e+02 -2.467983508959e-02 3.554530649132e-04 2.563295823748e+01
3.785000000000e+02 -2.452498373846e-02 3.541477766565e-04 2.557948648028e+01
3.787500000000e+02 -2.437395940153e-02 3.528749696761e-04 2.552674064118e+01
3.790000000000e+02 -2.422841255957e-02 3.516439747744e-04 2.547482145163e+01
3.792500000000e+02 -2.408989469779e-02 3.504633674728e-04 2.542382516675e+01
3.795000000000e+02 -2.395983546428e-02 3.493408706505e-04 2.537384332786e+01
3.797500000000e+02 -2.383952215516e-02 3.482832603242e-04 2.532496251678e+01
3.800000000000e+02 -2.373008431076e-02 3.472962977325e-04 2.527726364116e+01
3.802500000000e+02 -2.363247611191e-02 3.463846609355e-04 2.523082190219e+01
3.805000000000e+02 -2.354746780779e-02 3.455519295038e-04 2.518570602656e+01
3.807500000000e+02 -2.347563320998e-02 3.448005553309e-04 2.514197818162e+01
3.810000000000e+02 -2.341734780489e-02 3.441318879685e-04 2.509969319176e+01
3.812500000000e+02 -2.337278243740e-02 3.435461800120e-04 2.505889840122e+01
3.815000000000e+02 -2.334190776790e-02 3.430426489787e-04 2.501963287377e+01
3.817500000000e+02 -2.332449436242e-02 3.426195223227e-04 2.498192723803e+01
3.820000000000e+02 -2.332012303932e-02 3.422740828528e-04 2.494580289089e+01
3.822500000000e+02 -2.332819080611e-02 3.420027619733e-04 2.491127185873e+01
3.825000000000e+02 -2.334792619918e-02 3.418012367710e-04 2.487833605850e+01
3.827500000000e+02 -2.337840033122e-02 3.416644996228e-04 2.484698723872e+01
3.830000000000e+02 -2.341854602245e-02 3.415869618345e-04 2.481720635639e+01
3.832500000000e+02 -2.346717273706e-02 3.415625385628e-04 2.478896366011e+01
3.835000000000e+02 -2.352298831126e-02 3.415847700084e-04 2.476221825917e+01
3.837500000000e+02 -2.358461672569e-02 3.416469015209e-04 2.473691840987e+01
3.840000000000e+02 -2.365062072310e-02 3.417419949832e-04 2.471300137021e+01
3.842500000000e+02 -2.371952180047e-02 3.418630150350e-04 2.469039376569e+01
3.845000000000e+02 -2.378982142757e-02 3.420029231750e-04 2.466901209451e+01
3.847500000000e+02 -2.386002258508e-02 3.421547625647e-04 2.464876301032e+01
3.850000000000e+02 -2.392864980144e-02 3.423117652511e-04 2.462954430230e+01
3.852500000000e+02 -2.399426925719e-02 3.424674233661e-04 2.461124546935e+01
3.855000000000e+02 -2.405550783972e-02 3.426155811817e-04 2.459374877901e+01
3.857500000000e+02 -2.411107195396e-02 3.427505167260e-04 2.457693043331e+01
3.860000000000e+02 -2.415976395644e-02 3.428670120765e-04 2.456066152789e+01
3.862500000000e+02 -2.420049835634e-02 3.429604213643e-04 2.454480940338e+01
3.865000000000e+02 -2.423231796410e-02 3.430267049000e-04 2.452923901115e+01
3.867500000000e+02 -2.425440516233e-02 3.430625157430e-04 2.451381404550e+01
3.870000000000e+02 -2.426609655841e-02 3.430652875628e-04 2.449839848610e+01
3.872500000000e+02 -2.426689159665e-02 3.430332052676e-04 2.448285773128e+01
3.875000000000e+02 -2.425646301651e-02 3.429652555816e-04 2.446705997127e+01
3.877500000000e+02 -2.423466337902e-02 3.428612451239e-04 2.445087735555e+01
3.880000000000e+02 -2.420153286308e-02 3.427218205260e-04 2.443418717741e+01
3.882500000000e+02 -2.415729995024e-02 3.425484488429e-04 2.441687281077e+01
3.885000000000e+02 -2.410238418493e-02 3.423433950500e-04 2.439882467860e+01
3.887500000000e+02 -2.403739685319e-02 3.421096849834e-04 2.437994106438e+01
3.890000000000e+02 -2.396313494979e-02 3.418510468903e-04 2.436012871697e+01
3.892500000000e+02 -2.388057663959e-02 3.415720683745e-04 2.433930341067e+01
3.895000000000e+02 -2.379087396026e-02 3.412779443831e-04 2.431739035051e+01
3.897500000000e+02 -2.369533875959e-02 3.409743498456e-04 2.429432439831e+01
3.900000000000e+02 -2.359543077939e-02 3.406675363191e-04 2.427005023255e+01
3.902500000000e+02 -2.349274044367e-02 3.403638120558e-04 2.424452235080e+01
3.905000000000e+02 -2.338897076640e-02 3.400698259435e-04 2.421770499232e+01
3.907500000000e+02 -2.328591280572e-02 3.397924781257e-04 2.418957193125e+01
3.910000000000e+02 -2.318542314305e-02 3.395386211947e-04 2.416010621993e+01
3.912500000000e+02 -2.308939609451e-02 3.393150306066e-04 2.412929984027e+01
3.915000000000e+02 -2.299973557404e-02 3.391283096951e-04 2.409715332649e+01
3.917500000000e+02 -2.291832448471e-02 3.389847502938e-04 2.406367532028e+01
3.920000000000e+02 -2.284699416469e-02 3.388902227011e-04 2.402888212652e+01
3.922500000000e+02 -2.278749318268e-02 3.388500737029e-04 2.399279724917e+01
3.925000000000e+02 -2.274145497309e-02 3.388690279307e-04 2.395545092497e+01
3.927500000000e+02 -2.271036756368e-02 3.389511025592e-04 2.391687966941e+01
3.930000000000e+02 -2.269554284980e-02 3.390995225318e-04 2.387712585480e+01
3.932500000000e+02 -2.269808906473e-02 3.393166606055e-04 2.383623727824e+01
3.935000000000e+02 -2.271888502545e-02 3.396039898307e-04 2.379426678766e+01
3.937500000000e+02 -2.275855592880e-02 3.399620188195e-04 2.375127192791e+01
3.940000000000e+02 -2.281745554806e-02 3.403902721784e-04 2.370731459015e+01
3.942500000000e+02 -2.289564990426e-02 3.408872683006e-04 2.366246070940e+01
3.945000000000e+02 -2.299290573423e-02 3.414505026997e-04 2.361677997196e+01
3.947500000000e+02 -2.310868626412e-02 3.420764701098e-04 2.357034552332e+01
3.950000000000e+02 -2.324214913986e-02 3.427606773770e-04 2.352323369378e+01
3.952500000000e+02 -2.339214977306e-02 3.434976676730e-04 2.347552371886e+01
3.955000000000e+02 -2.355725300593e-02 3.442810760641e-04 2.342729744201e+01
3.957500000000e+02 -2.373574490953e-02 3.451036663702e-04 2.337863901107e+01
3.960000000000e+02 -2.392565505607e-02 3.459573774890e-04 2.332963454932e+01
3.962500000000e+02 -2.412477791911e-02 3.468334455198e-04 2.328037179466e+01
3.965000000000e+02 -2.433070350263e-02 3.477225272648e-04 2.323093972651e+01
3.967500000000e+02 -2.454084666886e-02 3.486146881738e-04 2.318142813813e+01
3.970000000000e+02 -2.475248443291e-02 3.494995647013e-04 2.313192721860e+01
3.972500000000e+02 -2.496279095811e-02 3.503664632703e-04 2.308252706076e+01
3.975000000000e+02 -2.516887886032e-02 3.512044205716e-04 2.303331721239e+01
3.977500000000e+02 -2.536783912778e-02 3.520023947205e-04 2.298438617359e+01
3.980000000000e+02 -2.555678148792e-02 3.527494248132e-04 2.293582087971e+01
3.982500000000e+02 -2.573287704197e-02 3.534347681558e-04 2.288770627282e+01
3.985000000000e+02 -2.589339742056e-02 3.540479784539e-04 2.284012476745e+01
3.987500000000e+02 -2.603575603609e-02 3.545790930874e-04 2.279315588658e+01
3.990000000000e+02 -2.615754455575e-02 3.550187947595e-04 2.274687578419e+01
3.992500000000e+02 -2.625657097947e-02 3.553585588382e-04 2.270135697162e+01
3.995000000000e+02 -2.633089213258e-02 3.555907837379e-04 2.265666792663e+01
3.997500000000e+02 -2.637884598955e-02 3.557089445191e-04 2.261287292764e+01
4.000000000000e+02 -2.639907975148e-02 3.557077325956e-04 2.257003183306e+01
4.002500000000e+02 -2.639057444457e-02 3.555831752031e-04 2.252819990593e+01
4.005000000000e+02 -2.635266696611e-02 3.553327428888e-04 2.248742782802e+01
4.007500000000e+02 -2.628506651548e-02 3.549554141587e-04 2.244776164055e+01
4.010000000000e+02 -2.618786734866e-02 3.544518422738e-04 2.240924272189e+01
4.012500000000e+02 -2.606155705505e-02 3.538243344522e-04 2.237190797328e+01
4.015000000000e+02 -2.590701907793e-02 3.530768245299e-04 2.233578978466e+01
4.017500000000e+02 -2.572553115916e-02 3.522148102033e-04 2.230091628632e+01
4.020000000000e+02 -2.551875678403e-02 3.512456229450e-04 2.226731144185e+01
4.022500000000e+02 -2.528873066790e-02 3.501781216628e-04 2.223499514374e+01
4.025000000000e+02 -2.503783906103e-02 3.490225803781e-04 2.220398349101e+01
4.027500000000e+02 -2.476879405690e-02 3.477906143844e-04 2.217428889310e+01
4.030000000000e+02 -2.448460262663e-02 3.464951162807e-04 2.214592016145e+01
4.032500000000e+02 -2.418852946864e-02 3.451497566903e-04 2.211888278685e+01
4.035000000000e+02 -2.388405553928e-02 3.437690547703e-04 2.209317900243e+01
4.037500000000e+02 -2.357483158470e-02 3.423681741084e-04 2.206880797003e+01
4.040000000000e+02 -2.326462856932e-02 3.409626523361e-04 2.204576583552e+01
4.042500000000e+02 -2.295728375436e-02 3.395681499506e-04 2.202404600120e+01
4.045000000000e+02 -2.265664561878e-02 3.382002272685e-04 2.200363921794e+01
4.047500000000e+02 -2.236651801196e-02 3.368741077366e-04 2.198453366157e+01
4.050000000000e+02 -2.209060163933e-02 3.356044486226e-04 2.196671525429e+01
4.052500000000e+02 -2.183243894281e-02 3.344051351817e-04 2.195016774957e+01
4.055000000000e+02 -2.159535905923e-02 3.332890826111e-04 2.193487298768e+01
4.057500000000e+02 -2.138242739597e-02 3.322680947181e-04 2.192081100567e+01
4.060000000000e+02 -2.119639645705e-02 3.313526877838e-04 2.190796042941e+01
4.062500000000e+02 -2.103966371386e-02 3.305519462248e-04 2.189629862132e+01
4.065000000000e+02 -2.091423405747e-02 3.298734233203e-04 2.188580199291e+01
4.067500000000e+02 -2.082168967273e-02 3.293230619617e-04 2.187644616147e+01
4.070000000000e+02 -2.076316450902e-02 3.289051397537e-04 2.186820639103e+01
4.072500000000e+02 -2.073932809816e-02 3.286222445326e-04 2.186105778366e+01
4.075000000000e+02 -2.075037733566e-02 3.284752662778e-04 2.185497545202e+01
4.077500000000e+02 -2.079603322099e-02 3.284634172400e-04 2.184993495066e+01
4.080000000000e+02 -2.087554829457e-02 3.285842576849e-04 2.184591242303e+01
4.082500000000e+02 -2.098772081727e-02 3.288337765206e-04 2.184288472606e+01
4.085000000000e+02 -2.113091440346e-02 3.292064691884e-04 2.184082980066e+01
4.087500000000e+02 -2.130308644506e-02 3.296954315646e-04 2.183972673438e+01
4.090000000000e+02 -2.150182219815e-02 3.302924671833e-04 2.183955580126e+01
4.092500000000e+02 -2.172437295096e-02 3.309882075743e-04 2.184029873225e+01
4.095000000000e+02 -2.196770035391e-02 3.317722452289e-04 2.184193868027e+01
4.097500000000e+02 -2.222852373030e-02 3.326332757289e-04 2.184446015426e+01
4.100000000000e+02 -2.250336968802e-02 3.335592429256e-04 2.184784917974e+01
4.102500000000e+02 -2.278862425350e-02 3.345374878883e-04 2.185209316638e+01
4.105000000000e+02 -2.308058531942e-02 3.355549174663e-04 2.185718075598e+01
4.107500000000e+02 -2.337551527985e-02 3.365981802313e-04 2.186310190786e+01
4.110000000000e+02 -2.366969236365e-02 3.376538198013e-04 2.186984757543e+01
4.112500000000e+02 -2.395946122330e-02 3.387084207112e-04 2.187740977396e+01
4.115000000000e+02 -2.424127972206e-02 3.397487807274e-04 2.188578124191e+01
4.117500000000e+02 -2.451176487810e-02 3.407620227927e-04 2.189495548762e+01
4.120000000000e+02 -2.476773293547e-02 3.417358205658e-04 2.190492645822e+01
4.122500000000e+02 -2.500623887109e-02 3.426586144424e-04 2.191568858664e+01
4.125000000000e+02 -2.522460811626e-02 3.435196015438e-04 2.192723649735e+01
4.127500000000e+02 -2.542046781304e-02 3.443088893093e-04 2.193956505935e+01
4.130000000000e+02 -2.559176989973e-02 3.450176592823e-04 2.195266915361e+01
4.132500000000e+02 -2.573681358265e-02 3.456382816750e-04 2.196654375188e+01
4.135000000000e+02 -2.585425890179e-02 3.461644192813e-04 2.198118373899e+01
4.137500000000e+02 -2.594314010778e-02 3.465910121497e-04 2.199658402768e+01
4.140000000000e+02 -2.600286997100e-02 3.469143545188e-04 2.201273943876e+01
4.142500000000e+02 -2.603324356919e-02 3.471322009646e-04 2.202964483288e+01
4.145000000000e+02 -2.603443469391e-02 3.472437550602e-04 2.204729511024e+01
4.147500000000e+02 -2.600698776179e-02 3.472496549935e-04 2.206568521356e+01
4.150000000000e+02 -2.595180775310e-02 3.471519482909e-04 2.208481029067e+01
4.152500000000e+02 -2.587014321103e-02 3.469540449409e-04 2.210466571497e+01
4.155000000000e+02 -2.576356565502e-02 3.466606502375e-04 2.212524710926e+01
4.157500000000e+02 -2.563394666004e-02 3.462776850821e-04 2.214655050928e+01
4.160000000000e+02 -2.548342924184e-02 3.458121824144e-04 2.216857237848e+01
4.162500000000e+02 -2.531439643629e-02 3.452721693609e-04 2.219130960604e+01
4.165000000000e+02 -2.512943759540e-02 3.446665425795e-04 2.221475967353e+01
4.167500000000e+02 -2.493131079608e-02 3.440049248832e-04 2.223892052754e+01
4.170000000000e+02 -2.472290383630e-02 3.432975199799e-04 2.226379073083e+01
4.172500000000e+02 -2.450719287732e-02 3.425548741435e-04 2.228936940060e+01
4.175000000000e+02 -2.428720067461e-02 3.417878295766e-04 2.231565612107e+01
4.177500000000e+02 -2.406595305031e-02 3.410075488603e-04 2.234265103692e+01
4.180000000000e+02 -2.384643620886e-02 3.402250414148e-04 2.237035472857e+01
4.182500000000e+02 -2.363155457336e-02 3.394511290180e-04 2.239876819836e+01
4.185000000000e+02 -2.342409160259e-02 3.386965115850e-04 2.242789270289e+01
4.187500000000e+02 -2.322666892805e-02 3.379712059614e-04 2.245772983501e+01
4.190000000000e+02 -2.304171186001e-02 3.372846224784e-04 2.248828136818e+01
4.192500000000e+02 -2.287141837552e-02 3.366456130871e-04 2.251954909368e+01
4.195000000000e+02 -2.271772761828e-02 3.360623333147e-04 2.255153489260e+01
4.197500000000e+02 -2.258229735253e-02 3.355420972256e-04 2.258424054169e+01
4.200000000000e+02 -2.246648290975e-02 3.350912609955e-04 2.261766767469e+01
4.202500000000e+02 -2.237132533479e-02 3.347151976615e-04 2.265181757440e+01
4.205000000000e+02 -2.229753798317e-02 3.344183054256e-04 2.268669124432e+01
4.207500000000e+02 -2.224550522354e-02 3.342039801028e-04 2.272228918637e+01
4.210000000000e+02 -2.221528300051e-02 3.340745714867e-04 2.275861132443e+01
4.212500000000e+02 -2.220660479118e-02 3.340313680586e-04 2.279565690977e+01
4.215000000000e+02 -2.221889560639e-02 3.340746317427e-04 2.283342428889e+01
4.217500000000e+02 -2.225128400368e-02 3.342035689150e-04 2.287191092421e+01
4.220000000000e+02 -2.230262501607e-02 3.344162649452e-04 2.291111316043e+01
4.222500000000e+02 -2.237152594850e-02 3.347098404911e-04 2.295102598822e+01
4.225000000000e+02 -2.245637081143e-02 3.350804422912e-04 2.299164301000e+01
4.227500000000e+02 -2.255535262549e-02 3.355232792183e-04 2.303295616584e+01
4.230000000000e+02 -2.266650637650e-02 3.360326747080e-04 2.307495546764e+01
4.232500000000e+02 -2.278774141630e-02 3.366021203839e-04 2.311762890058e+01
4.235000000000e+02 -2.291687755338e-02 3.372243442913e-04 2.316096212287e+01
4.237500000000e+02 -2.305168032187e-02 3.378913884394e-04 2.320493817906e+01
4.240000000000e+02 -2.318989561431e-02 3.385946727221e-04 2.324953736442e+01
4.242500000000e+02 -2.332928429737e-02 3.393251523546e-04 2.329473692137e+01
4.245000000000e+02 -2.346765568811e-02 3.400733886798e-04 2.334051084071e+01
4.247500000000e+02 -2.360289763404e-02 3.408296270617e-04 2.338682960687e+01
4.250000000000e+02 -2.373300807748e-02 3.415839837517e-04 2.343366010778e+01
4.252500000000e+02 -2.385611950550e-02 3.423265748345e-04 2.348096538565e+01
4.255000000000e+02 -2.397052628382e-02 3.430475417207e-04 2.352870462301e+01
4.257500000000e+02 -2.407470212892e-02 3.437373640847e-04 2.357683299798e+01
4.260000000000e+02 -2.416732356328e-02 3.443870131878e-04 2.362530174887e+01
4.262500000000e+02 -2.424727945699e-02 3.449879292586e-04 2.367405815509e+01
4.265000000000e+02 -2.431368840675e-02 3.455323494443e-04 2.372304569349e+01
4.267500000000e+02 -2.436590071188e-02 3.460131216454e-04 2.377220416048e+01
4.270000000000e+02 -2.440350826799e-02 3.464239918401e-04 2.382146992223e+01
4.272500000000e+02 -2.442634379918e-02 3.467598934520e-04 2.387077617855e+01
4.275000000000e+02 -2.443447692320e-02 3.470168801951e-04 2.392005329137e+01
4.277500000000e+02 -2.442821362153e-02 3.471922071785e-04 2.396922916673e+01
4.280000000000e+02 -2.440808217827e-02 3.472843766234e-04 2.401822967715e+01
4.282500000000e+02 -2.437482649658e-02 3.472932427107e-04 2.406697909842e+01
4.285000000000e+02 -2.432938695461e-02 3.472199133805e-04 2.411540060855e+01
4.287500000000e+02 -2.427288496289e-02 3.470667097935e-04 2.416341678166e+01
4.290000000000e+02 -2.420660270926e-02 3.468372426869e-04 2.421095007651e+01
4.292500000000e+02 -2.413195980551e-02 3.465363100906e-04 2.425792335749e+01
4.295000000000e+02 -2.405048891396e-02 3.461697875616e-04 2.430426044627e+01
4.297500000000e+02 -2.396381082285e-02 3.457445300774e-04 2.434988655421e+01
4.300000000000e+02 -2.387360551157e-02 3.452682370088e-04 2.439472880166e+01
4.302500000000e+02 -2.378158453810e-02 3.447492754820e-04 2.443871675543e+01
4.305000000000e+02 -2.368946169088e-02 3.441966277607e-04 2.448178278367e+01
4.307500000000e+02 -2.359892352791e-02 3.436196666033e-04 2.452386254816e+01
4.310000000000e+02 -2.351160324179e-02 3.430279776713e-04 2.456489551815e+01
4.312500000000e+02 -2.342905066969e-02 3.424312023692e-04 2.460482521970e+01
4.315000000000e+02 -2.335271034722e-02 3.418388965143e-04 2.464359985441e+01
4.317500000000e+02 -2.328389337523e-02 3.412603484810e-04 2.468117249085e+01
4.320000000000e+02 -2.322376094915e-02 3.407044592059e-04 2.471750171396e+01
4.322500000000e+02 -2.317330158754e-02 3.401796099826e-04 2.475255181488e+01
4.325000000000e+02 -2.313331765276e-02 3.396935385964e-04 2.478629330495e+01
4.327500000000e+02 -2.310441706451e-02 3.392532346270e-04 2.481870346004e+01
4.330000000000e+02 -2.308700059635e-02 3.388648717564e-04 2.484976651823e+01
4.332500000000e+02 -2.308126159721e-02 3.385337689623e-04 2.487947426790e+01
4.335000000000e+02 -2.308718500246e-02 3.382643238542e-04 2.490782638911e+01
4.337500000000e+02 -2.310455575741e-02 3.380600145798e-04 2.493483103644e+01
4.340000000000e+02 -2.313296197304e-02 3.379233821018e-04 2.496050496886e+01
4.342500000000e+02 -2.317181036901e-02 3.378560617899e-04 2.498487401173e+01
4.345000000000e+02 -2.322034484574e-02 3.378587882198e-04 2.500797349760e+01
4.347500000000e+02 -2.327766078659e-02 3.379314966346e-04 2.502984819743e+01
4.350000000000e+02 -2.334272942948e-02 3.380734514748e-04 2.505055259781e+01
4.352500000000e+02 -2.341442336501e-02 3.382832357787e-04 2.507015106570e+01
4.355000000000e+02 -2.349153786660e-02 3.385587763759e-04 2.508871747332e+01
4.357500000000e+02 -2.357282045629e-02 3.388974509058e-04 2.510633513683e+01
4.360000000000e+02 -2.365699834101e-02 3.392962492787e-04 2.512309658666e+01
4.362500000000e+02 -2.374280318151e-02 3.397518556377e-04 2.513910281541e+01
4.365000000000e+02 -2.382899897887e-02 3.402606904722e-04 2.515446282215e+01
4.367500000000e+02 -2.391440676806e-02 3.408189888060e-04 2.516929276040e+01
4.370000000000e+02 -2.399792861850e-02 3.414229052520e-04 2.518371522943e+01
4.372500000000e+02 -2.407856874104e-02 3.420685737429e-04 2.519785795930e+01
4.375000000000e+02 -2.415545215739e-02 3.427521697007e-04 2.521185307000e+01
4.377500000000e+02 -2.422784115186e-02 3.434699663932e-04 2.522583559093e+01
4.380000000000e+02 -2.429514826973e-02 3.442183851339e-04 2.523994237086e+01
4.382500000000e+02 -2.435694337418e-02 3.449940291782e-04 2.525431093396e+01
4.385000000000e+02 -2.441296253825e-02 3.457937263682e-04 2.526907797309e+01
4.387500000000e+02 -2.446310896451e-02 3.466145494290e-04 2.528437821299e+01
4.390000000000e+02 -2.450744941273e-02 3.474538688681e-04 2.530034330996e+01
4.392500000000e+02 -2.454621273521e-02 3.483093538216e-04 2.531710043687e+01
4.395000000000e+02 -2.457978019080e-02 3.491789763947e-04 2.533477129389e+01
4.397500000000e+02 -2.460867235684e-02 3.500609899949e-04 2.535347119094e+01
4.400000000000e+02 -2.463353994088e-02 3.509539895730e-04 2.537330785779e+01
4.402500000000e+02 -2.465513997718e-02 3.518568861760e-04 2.539438069522e+01
4.405000000000e+02 -2.467430586774e-02 3.527688798412e-04 2.541678012119e+01
4.407500000000e+02 -2.469193405010e-02 3.536894675636e-04 2.544058659548e+01
4.410000000000e+02 -2.470895866196e-02 3.546183857259e-04 2.546587034358e+01
4.412500000000e+02 -2.472634036041e-02 3.555556151187e-04 2.549269049955e+01
4.415000000000e+02 -2.474504000506e-02 3.565013322124e-04 2.552109499966e+01
4.417500000000e+02 -2.476600589410e-02 3.574558701494e-04 2.555111985716e+01
4.420000000000e+02 -2.479014814188e-02 3.584196308301e-04 2.558278922165e+01
4.422500000000e+02 -2.481832585767e-02 3.593930500293e-04 2.561611475360e+01
4.425000000000e+02 -2.485132379526e-02 3.603765321552e-04 2.565109583940e+01
4.427500000000e+02 -2.488984025547e-02 3.613704000342e-04 2.568771906356e+01
4.430000000000e+02 -2.493446702563e-02 3.623748084661e-04 2.572595856805e+01
4.432500000000e+02 -2.498567895107e-02 3.633896873064e-04 2.576577561171e+01
4.435000000000e+02 -2.504381960981e-02 3.644146763924e-04 2.580711910321e+01
4.437500000000e+02 -2.510909282793e-02 3.654490747954e-04 2.584992523897e+01
4.440000000000e+02 -2.518155475038e-02 3.664917213014e-04 2.589411822687e+01
4.442500000000e+02 -2.526110939539e-02 3.675410598313e-04 2.593961010746e+01
4.445000000000e+02 -2.534750483213e-02 3.685951951904e-04 2.598630130012e+01
4.447500000000e+02 -2.544033598025e-02 3.696517318848e-04 2.603408130373e+01
4.450000000000e+02 -2.553904514924e-02 3.707078251649e-04 2.608282877690e+01
4.452500000000e+02 -2.564292901830e-02 3.717599863925e-04 2.613241239345e+01
4.455000000000e+02 -2.575114965087e-02 3.728043443430e-04 2.618269183791e+01
4.457500000000e+02 -2.586274078539e-02 3.738366373375e-04 2.623351813796e+01
4.460000000000e+02 -2.597662288116e-02 3.748522428327e-04 2.628473483331e+01
4.462500000000e+02 -2.609162155528e-02 3.758462397869e-04 2.633617927082e+01
4.465000000000e+02 -2.620647835782e-02 3.768134476240e-04 2.638768310715e+01
4.467500000000e+02 -2.631987758782e-02 3.777485405984e-04 2.643907420254e+01
4.470000000000e+02 -2.643045861061e-02 3.786460914922e-04 2.649017720555e+01
4.472500000000e+02 -2.653684480282e-02 3.795006894541e-04 2.654081557950e+01
4.475000000000e+02 -2.663765756003e-02 3.803070005764e-04 2.659081239688e+01
4.477500000000e+02 -2.673154166602e-02 3.810598715696e-04 2.663999212087e+01
4.480000000000e+02 -2.681718437997e-02 3.817544058900e-04 2.668818189068e+01
4.482500000000e+02 -2.689334041972e-02 3.823860700143e-04 2.673521331576e+01
4.485000000000e+02 -2.695884488595e-02 3.829507488487e-04 2.678092344837e+01
4.487500000000e+02 -2.701263672262e-02 3.834448150986e-04 2.682515645205e+01
4.490000000000e+02 -2.705377933188e-02 3.838652550720e-04 2.686776519146e+01
4.492500000000e+02 -2.708147118650e-02 3.842096959901e-04 2.690861209542e+01
4.495000000000e+02 -2.709506526934e-02 3.844764554121e-04 2.694757065465e+01
4.497500000000e+02 -2.709408017997e-02 3.846645848641e-04 2.698452639133e+01
4.500000000000e+02 -2.707821432767e-02 3.847739316200e-04 2.701937805920e+01
4.502500000000e+02 -2.704735064006e-02 3.848051532869e-04 2.705203810083e+01
4.505000000000e+02 -2.700156616365e-02 3.847596851049e-04 2.708243348656e+01
4.507500000000e+02 -2.694113552852e-02 3.846398147500e-04 2.711050633928e+01
4.510000000000e+02 -2.686653054582e-02 3.844486479078e-04 2.713621390268e+01
4.512500000000e+02 -2.677841900732e-02 3.841900897012e-04 2.715952880507e+01
4.515000000000e+02 -2.667765868938e-02 3.838688284945e-04 2.718043908095e+01
4.517500000000e+02 -2.656528949817e-02 3.834902876388e-04 2.719894760572e+01
4.520000000000e+02 -2.644252175525e-02 3.830605737401e-04 2.721507175607e+01
4.522500000000e+02 -2.631072077310e-02 3.825864125580e-04 2.722884284282e+01
4.525000000000e+02 -2.617139073165e-02 3.820750693752e-04 2.724030506055e+01
4.527500000000e+02 -2.602615417460e-02 3.815342669332e-04 2.724951462085e+01
4.530000000000e+02 -2.587672761250e-02 3.809720891558e-04 2.725653873390e+01
4.532500000000e+02 -2.572489988871e-02 3.803968793618e-04 2.726145418895e+01
4.535000000000e+02 -2.557250473466e-02 3.798171327244e-04 2.726434615360e+01
4.537500000000e+02 -2.542139168465e-02 3.792413813925e-04 2.726530689401e+01
4.540000000000e+02 -2.527340161669e-02 3.786780801885e-04 2.726443419544e+01
4.542500000000e+02 -2.513033678887e-02 3.781354872698e-04 2.726183004877e+01
4.545000000000e+02 -2.499393133493e-02 3.776215524397e-04 2.725759934857e+01
4.547500000000e+02 -2.486582836628e-02 3.771437821937e-04 2.725184834528e+01
4.550000000000e+02 -2.474754947053e-02 3.767091338991e-04 2.724468358998e+01
4.552500000000e+02 -2.464047605107e-02 3.763239211342e-04 2.723621050911e+01
4.555000000000e+02 -2.454582317766e-02 3.759937032388e-04 2.722653252852e+01
4.557500000000e+02 -2.446462383170e-02 3.757232104621e-04 2.721574986147e+01
4.560000000000e+02 -2.439770947476e-02 3.755162496566e-04 2.720395886982e+01
4.562500000000e+02 -2.434569982962e-02 3.753756435238e-04 2.719125109964e+01
4.565000000000e+02 -2.430899046206e-02 3.753031713614e-04 2.717771290433e+01
4.567500000000e+02 -2.428774854206e-02 3.752995189467e-04 2.716342477480e+01
4.570000000000e+02 -2.428190904243e-02 3.753642691582e-04 2.714846108304e+01
4.572500000000e+02 -2.429117390419e-02 3.754958823495e-04 2.713288993324e+01
4.575000000000e+02 -2.431501706826e-02 3.756917023323e-04 2.711677286716e+01
4.577500000000e+02 -2.435269030696e-02 3.759479745630e-04 2.710016506548e+01
4.580000000000e+02 -2.440323338359e-02 3.762598825350e-04 2.708311521501e+01
4.582500000000e+02 -2.446548673413e-02 3.766216003411e-04 2.706566586230e+01
4.585000000000e+02 -2.453810718645e-02 3.770263610365e-04 2.704785343026e+01
4.587500000000e+02 -2.461958600237e-02 3.774665386566e-04 2.702970865862e+01
4.590000000000e+02 -2.470826852246e-02 3.779337439217e-04 2.701125670456e+01
4.592500000000e+02 -2.480237743360e-02 3.784189374077e-04 2.699251762435e+01
4.595000000000e+02 -2.490003480674e-02 3.789125461534e-04 2.697350650336e+01
4.597500000000e+02 -2.499928898748e-02 3.794046001005e-04 2.695423392052e+01
4.600000000000e+02 -2.509813855877e-02 3.798848673644e-04 2.693470609241e+01
4.602500000000e+02 -2.519455954957e-02 3.803430024078e-04 2.691492519710e+01
4.605000000000e+02 -2.528653317664e-02 3.807686646862e-04 2.689488965634e+01
4.607500000000e+02 -2.537207055322e-02 3.811517101409e-04 2.687459424371e+01
4.610000000000e+02 -2.544924033304e-02 3.814823918733e-04 2.685403031522e+01
4.612500000000e+02 -2.551619513638e-02 3.817514131694e-04 2.683318600153e+01
4.615000000000e+02 -2.557119417750e-02 3.819500616548e-04 2.681204624373e+01
4.617500000000e+02 -2.561262906917e-02 3.820703875857e-04 2.679059300652e+01
4.620000000000e+02 -2.563904281474e-02 3.821053167734e-04 2.676880529753e+01
4.622500000000e+02 -2.564915209961e-02 3.820487167268e-04 2.674665934161e+01
4.625000000000e+02 -2.564186290388e-02 3.818955130167e-04 2.672412863301e+01
4.627500000000e+02 -2.561628619379e-02 3.816417390049e-04 2.670118408871e+01
4.630000000000e+02 -2.557175135556e-02 3.812846059446e-04 2.667779420238e+01
4.632500000000e+02 -2.550781392142e-02 3.808225035124e-04 2.665392519826e+01
4.635000000000e+02 -2.542426217065e-02 3.802550393017e-04 2.662954126773e+01
4.637500000000e+02 -2.532112257999e-02 3.795830394355e-04 2.660460482578e+01
4.640000000000e+02 -2.519865917270e-02 3.788085278866e-04 2.657907681772e+01
4.642500000000e+02 -2.505737175508e-02 3.779347253460e-04 2.655291708656e+01
4.645000000000e+02 -2.489799124746e-02 3.769659628329e-04 2.652608476490e+01
4.647500000000e+02 -2.472147064191e-02 3.759075350667e-04 2.649853875791e+01
4.650000000000e+02 -2.452897484140e-02 3.747657418577e-04 2.647023823332e+01
4.652500000000e+02 -2.432186627854e-02 3.735477987935e-04 2.644114314620e+01
4.655000000000e+02 -2.410168982278e-02 3.722616950610e-04 2.641121484181e+01
4.657500000000e+02 -2.387015485272e-02 3.709160967146e-04 2.638041663627e+01
4.660000000000e+02 -2.362911522255e-02 3.695203934563e-04 2.634871438524e+01
4.662500000000e+02 -2.338054984656e-02 3.680844350430e-04 2.631607713757e+01
4.665000000000e+02 -2.312654035362e-02 3.666184155016e-04 2.628247770059e+01
4.667500000000e+02 -2.286924807106e-02 3.651327889094e-04 2.624789314477e+01
4.670000000000e+02 -2.261089273417e-02 3.636381635642e-04 2.621230540617e+01
4.672500000000e+02 -2.235372899441e-02 3.621452644200e-04 2.617570170958e+01
4.675000000000e+02 -2.210002312199e-02 3.606646509692e-04 2.613807491212e+01
4.677500000000e+02 -2.185203218763e-02 3.592066480511e-04 2.609942392842e+01
4.680000000000e+02 -2.161198190369e-02 3.577813595745e-04 2.605975392080e+01
4.682500000000e+02 -2.138204506173e-02 3.563985220353e-04 2.601907639615e+01
4.685000000000e+02 -2.116432311369e-02 3.550674014421e-04 2.597740935840e+01
4.687500000000e+02 -2.096082621412e-02 3.537967065386e-04 2.593477721732e+01
4.690000000000e+02 -2.077345379016e-02 3.525945096025e-04 2.589121057884e+01
4.692500000000e+02 -2.060397939702e-02 3.514681786003e-04 2.584674611053e+01
4.695000000000e+02 -2.045403283470e-02 3.504243118119e-04 2.580142613937e+01
4.697500000000e+02 -2.032508415907e-02 3.494686778460e-04 2.575529816616e+01
4.700000000000e+02 -2.021843070854e-02 3.486061640812e-04 2.570841447475e+01
4.702500000000e+02 -2.013518124495e-02 3.478407940474e-04 2.566083139582e+01
4.705000000000e+02 -2.007624492272e-02 3.471756458324e-04 2.561260879935e+01
4.707500000000e+02 -2.004231734467e-02 3.466128398369e-04 2.556380925008e+01
4.710000000000e+02 -2.003387087795e-02 3.461534911798e-04 2.551449739104e+01
4.712500000000e+02 -2.005114353278e-02 3.457977714053e-04 2.546473912220e+01
4.715000000000e+02 -2.009413081775e-02 3.455449929337e-04 2.541460078945e+01
4.717500000000e+02 -2.016257792000e-02 3.453934367343e-04 2.536414851644e+01
4.720000000000e+02 -2.025597380372e-02 3.453404574991e-04 2.531344733296e+01
4.722500000000e+02 -2.037354760101e-02 3.453825035204e-04 2.526256054609e+01
4.725000000000e+02 -2.051426577213e-02 3.455151485224e-04 2.521154899834e+01
4.727500000000e+02 -2.067683347991e-02 3.457331276118e-04 2.516047040829e+01
4.730000000000e+02 -2.085969744982e-02 3.460303761200e-04 2.510937880669e+01
4.732500000000e+02 -2.106105044291e-02 3.464000671718e-04 2.505832402255e+01
4.735000000000e+02 -2.127884252264e-02 3.468346866610e-04 2.500735116099e+01
4.737500000000e+02 -2.151079157652e-02 3.473261069189e-04 2.495650028643e+01
4.740000000000e+02 -2.175440190798e-02 3.478655178947e-04 2.490580602860e+01
4.742500000000e+02 -2.200698122935e-02 3.484435334595e-04 2.485529741051e+01
4.745000000000e+02 -2.226566732185e-02 3.490503438086e-04 2.480499762976e+01
4.747500000000e+02 -2.252745339409e-02 3.496757520338e-04 2.475492401847e+01
4.750000000000e+02 -2.278922089833e-02 3.503092481677e-04 2.470508802162e+01
4.752500000000e+02 -2.304777541833e-02 3.509400626505e-04 2.465549525686e+01
4.755000000000e+02 -2.329988307867e-02 3.515573248307e-04 2.460614570157e+01
4.757500000000e+02 -2.354231205618e-02 3.521501125121e-04 2.455703390708e+01
4.760000000000e+02 -2.377187537159e-02 3.527075493243e-04 2.450814928310e+01
4.762500000000e+02 -2.398547407246e-02 3.532190050400e-04 2.445947652014e+01
4.765000000000e+02 -2.418014292159e-02 3.536741339199e-04 2.441099597024e+01
4.767500000000e+02 -2.435309359716e-02 3.540629631526e-04 2.436268422142e+01
4.770000000000e+02 -2.450175860679e-02 3.543760340658e-04 2.431451462409e+01
4.772500000000e+02 -2.462383200329e-02 3.546045192632e-04 2.426645788928e+01
4.775000000000e+02 -2.471730812442e-02 3.547403419410e-04 2.421848282275e+01
4.777500000000e+02 -2.478051576431e-02 3.547763278926e-04 2.417055693615e+01
4.780000000000e+02 -2.481214965959e-02 3.547062606395e-04 2.412264725746e+01
4.782500000000e+02 -2.481129606975e-02 3.545248905288e-04 2.407472105723e+01
4.785000000000e+02 -2.477745198732e-02 3.542281620603e-04 2.402674655594e+01
4.787500000000e+02 -2.471054130491e-02 3.538132731550e-04 2.397869375777e+01
4.790000000000e+02 -2.461092126826e-02 3.532787704056e-04 2.393053514117e+01
4.792500000000e+02 -2.447938549713e-02 3.526244753118e-04 2.388224638130e+01
4.795000000000e+02 -2.431715719734e-02 3.518516320756e-04 2.383380695782e+01
4.797500000000e+02 -2.412588096533e-02 3.509629329196e-04 2.378520083998e+01
4.800000000000e+02 -2.390760471404e-02 3.499624828014e-04 2.373641695697e+01
4.802500000000e+02 -2.366475375792e-02 3.488557950084e-04 2.368744960893e+01
4.805000000000e+02 -2.340010682762e-02 3.476498072398e-04 2.363829887541e+01
4.807500000000e+02 -2.311676072373e-02 3.463528275089e-04 2.358897081021e+01
4.810000000000e+02 -2.281809041929e-02 3.449744512936e-04 2.353947752268e+01
4.812500000000e+02 -2.250771215549e-02 3.435255067588e-04 2.348983725289e+01
4.815000000000e+02 -2.218943666175e-02 3.420179607121e-04 2.344007422378e+01
4.817500000000e+02 -2.186722172179e-02 3.404647803457e-04 2.339021835774e+01
4.820000000000e+02 -2.154512711160e-02 3.388799372754e-04 2.334030503248e+01
4.822500000000e+02 -2.122726424235e-02 3.372781681201e-04 2.329037460317e+01
4.825000000000e+02 -2.091774667416e-02 3.356747824724e-04 2.324047183528e+01
4.827500000000e+02 -2.062064348100e-02 3.340854535770e-04 2.319064540870e+01
4.830000000000e+02 -2.033993017325e-02 3.325261696025e-04 2.314094721725e+01
4.832500000000e+02 -2.007944327927e-02 3.310130195351e-04 2.309143173083e+01
4.835000000000e+02 -1.984283619278e-02 3.295619825532e-04 2.304215524702e+01
4.837500000000e+02 -1.963353784791e-02 3.281887744126e-04 2.299317530505e+01
4.840000000000e+02 -1.945471299835e-02 3.269085809092e-04 2.294454998564e+01
4.842500000000e+02 -1.930922764347e-02 3.257358549954e-04 2.289633725023e+01
4.845000000000e+02 -1.919961452598e-02 3.246842590066e-04 2.284859449619e+01
4.847500000000e+02 -1.912804597304e-02 3.237663846862e-04 2.280137793241e+01
4.850000000000e+02 -1.909630613912e-02 3.229935947740e-04 2.275474228854e+01
4.852500000000e+02 -1.910576943711e-02 3.223757905897e-04 2.270874043717e+01
4.855000000000e+02 -1.915738536970e-02 3.219213088175e-04 2.266342307770e+01
4.857500000000e+02 -1.925165996724e-02 3.216367698142e-04 2.261883873385e+01
4.860000000000e+02 -1.938865127970e-02 3.215269906850e-04 2.257503349060e+01
4.862500000000e+02 -1.956795907324e-02 3.215948545298e-04 2.253205118885e+01
4.865000000000e+02 -1.978872904971e-02 3.218412517458e-04 2.248993328221e+01
4.867500000000e+02 -2.004965212373e-02 3.222650363626e-04 2.244871915470e+01
4.870000000000e+02 -2.034897440780e-02 3.228629855908e-04 2.240844621605e+01
4.872500000000e+02 -2.068451341695e-02 3.236297980379e-04 2.236914999375e+01
4.875000000000e+02 -2.105367027702e-02 3.245581120432e-04 2.233086461293e+01
4.877500000000e+02 -2.145345898205e-02 3.256385818227e-04 2.229362273928e+01
4.880000000000e+02 -2.188052870051e-02 3.268599479544e-04 2.225745612874e+01
4.882500000000e+02 -2.233120160254e-02 3.282091618796e-04 2.222239553055e+01
4.885000000000e+02 -2.280150541348e-02 3.296715154240e-04 2.218847123575e+01
4.887500000000e+02 -2.328722000684e-02 3.312308131250e-04 2.215571289823e+01
4.890000000000e+02 -2.378391908029e-02 3.328695527410e-04 2.212415005340e+01
4.892500000000e+02 -2.428702368731e-02 3.345691389536e-04 2.209381183893e+01
4.895000000000e+02 -2.479185293288e-02 3.363101115173e-04 2.206472745625e+01
4.897500000000e+02 -2.529368210646e-02 3.380723833953e-04 2.203692578099e+01
4.900000000000e+02 -2.578779954379e-02 3.398353791581e-04 2.201043571490e+01
4.902500000000e+02 -2.626956768022e-02 3.415784815999e-04 2.198528596166e+01
4.905000000000e+02 -2.673448234305e-02 3.432815009194e-04 2.196150476065e+01
4.907500000000e+02 -2.717823355626e-02 3.449245994250e-04 2.193912009003e+01
4.910000000000e+02 -2.759676475006e-02 3.464886345063e-04 2.191815933719e+01
4.912500000000e+02 -2.798632765632e-02 3.479554825123e-04 2.189864892617e+01
4.915000000000e+02 -2.834353868417e-02 3.493081946363e-04 2.188061446677e+01
4.917500000000e+02 -2.866542737393e-02 3.505313493187e-04 2.186408036002e+01
4.920000000000e+02 -2.894947803353e-02 3.516113559897e-04 2.184906935418e+01
4.922500000000e+02 -2.919367289638e-02 3.525365003248e-04 2.183560276309e+01
4.925000000000e+02 -2.939651664839e-02 3.532970466909e-04 2.182369968450e+01
4.927500000000e+02 -2.955706726796e-02 3.538855790484e-04 2.181337729368e+01
4.930000000000e+02 -2.967494400123e-02 3.542970528292e-04 2.180465005353e+01
4.932500000000e+02 -2.975034076403e-02 3.545289203844e-04 2.179752994130e+01
4.935000000000e+02 -2.978402113265e-02 3.545811246925e-04 2.179202594971e+01
4.937500000000e+02 -2.977730965843e-02 3.544560945557e-04 2.178814398700e+01
4.940000000000e+02 -2.973206867521e-02 3.541587043379e-04 2.178588636898e+01
4.942500000000e+02 -2.965067825512e-02 3.536962372586e-04 2.178525203205e+01
4.945000000000e+02 -2.953599665511e-02 3.530782617492e-04 2.178623603818e+01
4.947500000000e+02 -2.939132151338e-02 3.523165018534e-04 2.178882952972e+01
4.950000000000e+02 -2.922033827565e-02 3.514246521086e-04 2.179301924402e+01
4.952500000000e+02 -2.902707265963e-02 3.504181994043e-04 2.179878778498e+01
4.955000000000e+02 -2.881583120908e-02 3.493141795847e-04 2.180611326030e+01
4.957500000000e+02 -2.859113856641e-02 3.481308848060e-04 2.181496889897e+01
4.960000000000e+02 -2.835768012133e-02 3.468877374860e-04 2.182532341357e+01
4.962500000000e+02 -2.812023615511e-02 3.456049964240e-04 2.183714067653e+01
4.965000000000e+02 -2.788361820530e-02 3.443033591610e-04 2.185037942274e+01
4.967500000000e+02 -2.765261009601e-02 3.430037280766e-04 2.186499370330e+01
4.970000000000e+02 -2.743190666288e-02 3.417269365426e-04 2.188093266700e+01
4.972500000000e+02 -2.722605769829e-02 3.404934898801e-04 2.189814034254e+01
4.975000000000e+02 -2.703941624747e-02 3.393232356109e-04 2.191655625331e+01
4.977500000000e+02 -2.687608949453e-02 3.382351134240e-04 2.193611529261e+01
4.980000000000e+02 -2.673989781469e-02 3.372470050112e-04 2.195674765385e+01
4.982500000000e+02 -2.663433499362e-02 3.363755136461e-04 2.197837957716e+01
4.985000000000e+02 -2.656253781545e-02 3.356356722332e-04 2.200093329316e+01
4.987500000000e+02 -2.652725880012e-02 3.350407707378e-04 2.202432751255e+01
4.990000000000e+02 -2.653084920052e-02 3.346022197439e-04 2.204847744973e+01
4.992500000000e+02 -2.657523964138e-02 3.343294609856e-04 2.207329576205e+01
4.995000000000e+02 -2.666193262168e-02 3.342299031699e-04 2.209869275224e+01
4.997500000000e+02 -2.679200163350e-02 3.343087800891e-04 2.212457656523e+01
5.000000000000e+02 -2.696608480018e-02 3.345690726589e-04 2.215085434865e+01
5.002500000000e+02 -2.718439778472e-02 3.350115225596e-04 2.217743205498e+01
5.005000000000e+02 -2.744673401792e-02 3.356346081031e-04 2.220421575583e+01
5.007500000000e+02 -2.775248615581e-02 3.364346618296e-04 2.223111143959e+01
5.010000000000e+02 -2.810065172816e-02 3.374058935832e-04 2.225802637543e+01
5.012500000000e+02 -2.848986117030e-02 3.385403737375e-04 2.228486890087e+01
5.015000000000e+02 -2.891838958006e-02 3.398282063511e-04 2.231154968920e+01
5.017500000000e+02 -2.938418287181e-02 3.412576145808e-04 2.233798201615e+01
5.020000000000e+02 -2.988488498091e-02 3.428151428263e-04 2.236408201126e+01
5.022500000000e+02 -3.041785675422e-02 3.444859060669e-04 2.238976978181e+01
5.025000000000e+02 -3.098020661321e-02 3.462536824769e-04 2.241496961026e+01
5.027500000000e+02 -3.156882002086e-02 3.481010894003e-04 2.243961015375e+01
5.030000000000e+02 -3.218038287488e-02 3.500098518488e-04 2.246362557326e+01
5.032500000000e+02 -3.281141664405e-02 3.519610271406e-04 2.248695525305e+01
5.035000000000e+02 -3.345830522996e-02 3.539352068233e-04 2.250954449174e+01
5.037500000000e+02 -3.411732545251e-02 3.559127905426e-04 2.253134514475e+01
5.040000000000e+02 -3.478467998978e-02 3.578742255479e-04 2.255231523234e+01
5.042500000000e+02 -3.545652670477e-02 3.598002603301e-04 2.257241991043e+01
5.045000000000e+02 -3.612901055885e-02 3.616722146512e-04 2.259163140521e+01
5.047500000000e+02 -3.679829388403e-02 3.634721664464e-04 2.260992890237e+01
5.050000000000e+02 -3.746058725942e-02 3.651831913537e-04 2.262729928166e+01
5.052500000000e+02 -3.811217883158e-02 3.667895785423e-04 2.264373691866e+01
5.055000000000e+02 -3.874946101651e-02 3.682770283620e-04 2.265924343363e+01
5.057500000000e+02 -3.936896020544e-02 3.696327515934e-04 2.267382826763e+01
5.060000000000e+02 -3.996736117079e-02 3.708456296090e-04 2.268750832619e+01
5.062500000000e+02 -4.054152792665e-02 3.719062267544e-04 2.270030756682e+01
5.065000000000e+02 -4.108853094114e-02 3.728069860137e-04 2.271225747380e+01
5.067500000000e+02 -4.160565998276e-02 3.735422655152e-04 2.272339605616e+01
5.070000000000e+02 -4.209044878361e-02 3.741083797449e-04 2.273376828552e+01
5.072500000000e+02 -4.254068159312e-02 3.745035373704e-04 2.274342495302e+01
5.075000000000e+02 -4.295441394390e-02 3.747278497096e-04 2.275242289228e+01
5.077500000000e+02 -4.332998007998e-02 3.747834004412e-04 2.276082419157e+01
5.080000000000e+02 -4.366599779194e-02 3.746738946905e-04 2.276869535530e+01
5.082500000000e+02 -4.396138216255e-02 3.744046534603e-04 2.277610723874e+01
5.085000000000e+02 -4.421534804330e-02 3.739825671789e-04 2.278313412308e+01
5.087500000000e+02 -4.442741053633e-02 3.734161172674e-04 2.278985276972e+01
5.090000000000e+02 -4.459739465423e-02 3.727150899113e-04 2.279634221135e+01
5.092500000000e+02 -4.472543356637e-02 3.718904065278e-04 2.280268269599e+01
5.095000000000e+02 -4.481197177752e-02 3.709537890637e-04 2.280895510367e+01
5.097500000000e+02 -4.485776135463e-02 3.699179007054e-04 2.281523991236e+01
5.100000000000e+02 -4.486386965474e-02 3.687960865287e-04 2.282161697090e+01
5.102500000000e+02 -4.483167505112e-02 3.676022325230e-04 2.282816455801e+01
5.105000000000e+02 -4.476286575921e-02 3.663506094991e-04 2.283495856732e+01
5.107500000000e+02 -4.465944357385e-02 3.650556632981e-04 2.284207233549e+01
5.110000000000e+02 -4.452371949588e-02 3.637319209764e-04 2.284957588972e+01
5.112500000000e+02 -4.435831136201e-02 3.623938452490e-04 2.285753530977e+01
5.115000000000e+02 -4.416614350563e-02 3.610557137707e-04 2.286601272785e+01
5.117500000000e+02 -4.395043983790e-02 3.597314885457e-04 2.287506580356e+01
5.120000000000e+02 -4.371471811470e-02 3.584347090629e-04 2.288474731977e+01
5.122500000000e+02 -4.346278196850e-02 3.571784056571e-04 2.289510538361e+01
5.125000000000e+02 -4.319870811835e-02 3.559750107729e-04 2.290618316283e+01
5.127500000000e+02 -4.292683271019e-02 3.548362889913e-04 2.291801871533e+01
5.130000000000e+02 -4.265173110508e-02 3.537732838652e-04 2.293064539834e+01
5.132500000000e+02 -4.237819552924e-02 3.527962593145e-04 2.294409178523e+01
5.135000000000e+02 -4.211120572876e-02 3.519146698348e-04 2.295838196518e+01
5.137500000000e+02 -4.185589852900e-02 3.511371367576e-04 2.297353559517e+01
5.140000000000e+02 -4.161752546458e-02 3.504714046216e-04 2.298956851643e+01
5.142500000000e+02 -4.140141051445e-02 3.499243587523e-04 2.300649294276e+01
5.145000000000e+02 -4.121290370441e-02 3.495020613759e-04 2.302431767842e+01
5.147500000000e+02 -4.105732084190e-02 3.492096795277e-04 2.304304887347e+01
5.150000000000e+02 -4.093989222979e-02 3.490515178301e-04 2.306269003165e+01
5.152500000000e+02 -4.086569226818e-02 3.490310187700e-04 2.308324282714e+01
5.155000000000e+02 -4.083958222171e-02 3.491507893388e-04 2.310470711591e+01
5.157500000000e+02 -4.086613400304e-02 3.494125960960e-04 2.312708174158e+01
5.160000000000e+02 -4.094957056779e-02 3.498173953280e-04 2.315036452852e+01
5.162500000000e+02 -4.109369051586e-02 3.503653323792e-04 2.317455298184e+01
5.165000000000e+02 -4.130180459842e-02 3.510557615673e-04 2.319964449069e+01
5.167500000000e+02 -4.157667562167e-02 3.518872707569e-04 2.322563648972e+01
5.170000000000e+02 -4.192045141768e-02 3.528576869425e-04 2.325252702114e+01
5.172500000000e+02 -4.233461270341e-02 3.539641195513e-04 2.328031483061e+01
5.175000000000e+02 -4.281992541048e-02 3.552029224187e-04 2.330899944070e+01
5.177500000000e+02 -4.337639095602e-02 3.565697034871e-04 2.333858163112e+01
5.180000000000e+02 -4.400321810620e-02 3.580593936018e-04 2.336906322031e+01
5.182500000000e+02 -4.469879257425e-02 3.596662142806e-04 2.340044749640e+01
5.185000000000e+02 -4.546066724808e-02 3.613837058013e-04 2.343273894851e+01
5.187500000000e+02 -4.628555587836e-02 3.632046241516e-04 2.346594360928e+01
5.190000000000e+02 -4.716934619580e-02 3.651211975733e-04 2.350006876204e+01
5.192500000000e+02 -4.810711960330e-02 3.671251237435e-04 2.353512301402e+01
5.195000000000e+02 -4.909318384199e-02 3.692073461957e-04 2.357111628779e+01
5.197500000000e+02 -5.012111754940e-02 3.713581657284e-04 2.360805962004e+01
5.200000000000e+02 -5.118382309758e-02 3.735672510852e-04 2.364596492251e+01
5.202500000000e+02 -5.227359007214e-02 3.758236258978e-04 2.368484499199e+01
5.205000000000e+02 -5.338216692127e-02 3.781157531123e-04 2.372471319084e+01
5.207500000000e+02 -5.450083812053e-02 3.804315546492e-04 2.376558311823e+01
5.210000000000e+02 -5.562051230894e-02 3.827585025922e-04 2.380746849747e+01
5.212500000000e+02 -5.673181357849e-02 3.850834355415e-04 2.385038277235e+01
5.215000000000e+02 -5.782517645991e-02 3.873927182447e-04 2.389433870705e+01
5.217500000000e+02 -5.889095234205e-02 3.896724031212e-04 2.393934816947e+01
5.220000000000e+02 -5.991950989272e-02 3.919082279541e-04 2.398542157786e+01
5.222500000000e+02 -6.090134840780e-02 3.940857145724e-04 2.403256762652e+01
5.225000000000e+02 -6.182720593156e-02 3.961902475305e-04 2.408079280114e+01
5.227500000000e+02 -6.268816739718e-02 3.982071920467e-04 2.413010090197e+01
5.230000000000e+02 -6.347578394890e-02 4.001220686919e-04 2.418049271416e+01
5.232500000000e+02 -6.418217851187e-02 4.019206210558e-04 2.423196547067e+01
5.235000000000e+02 -6.480016456327e-02 4.035890345895e-04 2.428451251578e+01
5.237500000000e+02 -6.532335775488e-02 4.051140656772e-04 2.433812286702e+01
5.240000000000e+02 -6.574628446869e-02 4.064831838517e-04 2.439278083758e+01
5.242500000000e+02 -6.606449593028e-02 4.076848432932e-04 2.444846573190e+01
5.245000000000e+02 -6.627467050830e-02 4.087086382747e-04 2.450515153536e+01
5.247500000000e+02 -6.637471345233e-02 4.095455053965e-04 2.456280666905e+01
5.250000000000e+02 -6.636384275765e-02 4.101878939567e-04 2.462139383696e+01
5.252500000000e+02 -6.624267177499e-02 4.106299885072e-04 2.468086986771e+01
5.255000000000e+02 -6.601326837261e-02 4.108678924926e-04 2.474118565591e+01
5.257500000000e+02 -6.567919962879e-02 4.108997772346e-04 2.480228624568e+01
5.260000000000e+02 -6.524555933587e-02 4.107260806206e-04 2.486411080230e+01
5.262500000000e+02 -6.471896833825e-02 4.103496418459e-04 2.492659279176e+01
5.265000000000e+02 -6.410755275444e-02 4.097757991592e-04 2.498966030203e+01
5.267500000000e+02 -6.342089711882e-02 4.090125243117e-04 2.505323609317e+01
5.270000000000e+02 -6.266996733084e-02 4.080704786226e-04 2.511723820382e+01
5.272500000000e+02 -6.186700785252e-02 4.069630805781e-04 2.518158007348e+01
5.275000000000e+02 -6.102540922877e-02 4.057064985468e-04 2.524617111625e+01
5.277500000000e+02 -6.015954929228e-02 4.043196142998e-04 2.531091709617e+01
5.280000000000e+02 -5.928460918303e-02 4.028239675353e-04 2.537572084466e+01
5.282500000000e+02 -5.841636355913e-02 4.012436421776e-04 2.544048245629e+01
5.285000000000e+02 -5.757095179226e-02 3.996051020361e-04 2.550509997743e+01
5.287500000000e+02 -5.676463274345e-02 3.979369875029e-04 2.556947014163e+01
5.290000000000e+02 -5.601352288074e-02 3.962698464612e-04 2.563348856094e+01
5.292500000000e+02 -5.533332972780e-02 3.946358258788e-04 2.569705044938e+01
5.295000000000e+02 -5.473908101024e-02 3.930683258414e-04 2.576005134988e+01
5.297500000000e+02 -5.424485466429e-02 3.916015700281e-04 2.582238723256e+01
5.300000000000e+02 -5.386352138522e-02 3.902701759822e-04 2.588395549281e+01
5.302500000000e+02 -5.360649681048e-02 3.891086236524e-04 2.594465496162e+01
5.305000000000e+02 -5.348352001765e-02 3.881506983989e-04 2.600438686014e+01
5.307500000000e+02 -5.350245284080e-02 3.874290565139e-04 2.606305482381e+01
5.310000000000e+02 -5.366911475012e-02 3.869746786533e-04 2.612056552864e+01
5.312500000000e+02 -5.398715290594e-02 3.868162184039e-04 2.617682925378e+01
5.315000000000e+02 -5.445794856617e-02 3.869793879701e-04 2.623175993244e+01
5.317500000000e+02 -5.508056601196e-02 3.874864323752e-04 2.628527569880e+01
5.320000000000e+02 -5.585174083461e-02 3.883557634234e-04 2.633729938755e+01
5.322500000000e+02 -5.676590838027e-02 3.896014095299e-04 2.638775850322e+01
5.325000000000e+02 -5.781527163538e-02 3.912326405908e-04 2.643658595611e+01
5.327500000000e+02 -5.898990740938e-02 3.932535730546e-04 2.648371996279e+01
5.330000000000e+02 -6.027790572325e-02 3.956628937668e-04 2.652910474214e+01
5.332500000000e+02 -6.166554403431e-02 3.984537865961e-04 2.657269040731e+01
5.335000000000e+02 -6.313748601940e-02 4.016137733144e-04 2.661443362622e+01
5.337500000000e+02 -6.467701064389e-02 4.051245962762e-04 2.665429749011e+01
5.340000000000e+02 -6.626625620591e-02 4.089623212670e-04 2.669225214904e+01
5.342500000000e+02 -6.788648756751e-02 4.130975441724e-04 2.672827463837e+01
5.345000000000e+02 -6.951836863342e-02 4.174956110319e-04 2.676234946743e+01
5.347500000000e+02 -7.114224980853e-02 4.221166882720e-04 2.679446844963e+01
5.350000000000e+02 -7.273845419799e-02 4.269164650757e-04 2.682463096404e+01
5.352500000000e+02 -7.428756293190e-02 4.318466130029e-04 2.685284420465e+01
5.355000000000e+02 -7.577069898608e-02 4.368553294935e-04 2.687912290796e+01
5.357500000000e+02 -7.716979905151e-02 4.418879675799e-04 2.690348947272e+01
5.360000000000e+02 -7.846787199752e-02 4.468877210982e-04 2.692597404009e+01
5.362500000000e+02 -7.964924519209e-02 4.517964114352e-04 2.694661395359e+01
5.365000000000e+02 -8.069978651974e-02 4.565552482830e-04 2.696545395688e+01
5.367500000000e+02 -8.160710833386e-02 4.611056920911e-04 2.698254549095e+01
5.370000000000e+02 -8.236074331051e-02 4.653902861116e-04 2.699794645695e+01
5.372500000000e+02 -8.295229506822e-02 4.693534940283e-04 2.701172091585e+01
5.375000000000e+02 -8.337556015396e-02 4.729425866302e-04 2.702393811019e+01
5.377500000000e+02 -8.362661871672e-02 4.761084201907e-04 2.703467231530e+01
5.380000000000e+02 -8.370389387332e-02 4.788062736524e-04 2.704400163702e+01
5.382500000000e+02 -8.360817961261e-02 4.809965485400e-04 2.705200775606e+01
5.385000000000e+02 -8.334263515456e-02 4.826455008597e-04 2.705877466821e+01
5.387500000000e+02 -8.291274591538e-02 4.837258242359e-04 2.706438809170e+01
5.390000000000e+02 -8.232625305591e-02 4.842171531054e-04 2.706893446134e+01
5.392500000000e+02 -8.159305077302e-02 4.841065052909e-04 2.707250033818e+01
5.395000000000e+02 -8.072505048037e-02 4.833886442603e-04 2.707517110969e+01
5.397500000000e+02 -7.973601899351e-02 4.820662746509e-04 2.707703042209e+01
5.400000000000e+02 -7.864138710682e-02 4.801501551970e-04 2.707815921929e+01
5.402500000000e+02 -7.745803615416e-02 4.776590832415e-04 2.707863526721e+01
5.405000000000e+02 -7.620405900407e-02 4.746197836064e-04 2.707853200124e+01
5.407500000000e+02 -7.489850663917e-02 4.710666589314e-04 2.707791810537e+01
5.410000000000e+02 -7.356111941466e-02 4.670414271210e-04 2.707685716039e+01
5.412500000000e+02 -7.221204698777e-02 4.625926897381e-04 2.707540671385e+01
5.415000000000e+02 -7.087156376449e-02 4.577753611269e-04 2.707361809893e+01
5.417500000000e+02 -6.955978296386e-02 4.526500042961e-04 2.707153634003e+01
5.420000000000e+02 -6.829637307557e-02 4.472820698587e-04 2.706919940418e+01
5.422500000000e+02 -6.710028180226e-02 4.417410994593e-04 2.706663865036e+01
5.425000000000e+02 -6.598947273561e-02 4.360998135802e-04 2.706387824670e+01
5.427500000000e+02 -6.498067663943e-02 4.304331843059e-04 2.706093549121e+01
5.430000000000e+02 -6.408916272512e-02 4.248174220112e-04 2.705782075944e+01
5.432500000000e+02 -6.332852961609e-02 4.193289794008e-04 2.705453795430e+01
5.435000000000e+02 -6.271052777439e-02 4.140434806126e-04 2.705108431539e+01
5.437500000000e+02 -6.224490357418e-02 4.090346808030e-04 2.704745091802e+01
5.440000000000e+02 -6.193927290675e-02 4.043734449630e-04 2.704362322435e+01
5.442500000000e+02 -6.179903128970e-02 4.001266807799e-04 2.703958105909e+01
5.445000000000e+02 -6.182729006515e-02 3.963563844013e-04 2.703529925598e+01
5.447500000000e+02 -6.202484065947e-02 3.931186843802e-04 2.703074829675e+01
5.450000000000e+02 -6.239016276587e-02 3.904629237965e-04 2.702589436110e+01
5.452500000000e+02 -6.291944613975e-02 3.884309206962e-04 2.702070033463e+01
5.455000000000e+02 -6.360665743454e-02 3.870562117926e-04 2.701512589430e+01
5.457500000000e+02 -6.444362423662e-02 3.863634217985e-04 2.700912821696e+01
5.460000000000e+02 -6.542014653229e-02 3.863678699361e-04 2.700266267983e+01
5.462500000000e+02 -6.652413979646e-02 3.870751484242e-04 2.699568301562e+01
5.465000000000e+02 -6.774179239837e-02 3.884808792960e-04 2.698814199708e+01
5.467500000000e+02 -6.905774283520e-02 3.905706559336e-04 2.697999206522e+01
5.470000000000e+02 -7.045528328492e-02 3.933201200467e-04 2.697118545630e+01
5.472500000000e+02 -7.191657193227e-02 3.966952493377e-04 2.696167478851e+01
5.475000000000e+02 -7.342285828242e-02 4.006526947163e-04 2.695141358408e+01
5.477500000000e+02 -7.495472933625e-02 4.051403022745e-04 2.694035625906e+01
5.480000000000e+02 -7.649235344809e-02 4.100979160345e-04 2.692845881874e+01
5.482500000000e+02 -7.801574270908e-02 4.154582197408e-04 2.691567870919e+01
5.485000000000e+02 -7.950501196727e-02 4.211476878159e-04 2.690197536746e+01
5.487500000000e+02 -8.094064482197e-02 4.270876861970e-04 2.688731022303e+01
5.490000000000e+02 -8.230375773499e-02 4.331956738548e-04 2.687164666425e+01
5.492500000000e+02 -8.357635866635e-02 4.393864340162e-04 2.685495044622e+01
5.495000000000e+02 -8.474160086714e-02 4.455734071927e-04 2.683718937148e+01
5.497500000000e+02 -8.578402320084e-02 4.516699993465e-04 2.681833342995e+01
5.500000000000e+02 -8.668977775835e-02 4.575908823363e-04 2.679835489852e+01
5.502500000000e+02 -8.744683667751e-02 4.632533178045e-04 2.677722798151e+01
5.505000000000e+02 -8.804517719207e-02 4.685783672051e-04 2.675492887138e+01
5.507500000000e+02 -8.847693922535e-02 4.734920180206e-04 2.673143579518e+01
5.510000000000e+02 -8.873655273577e-02 4.779262707657e-04 2.670672861876e+01
5.512500000000e+02 -8.882083061795e-02 4.818200339060e-04 2.668078888588e+01
5.515000000000e+02 -8.872902610747e-02 4.851198925261e-04 2.665359987839e+01
5.517500000000e+02 -8.846284927021e-02 4.877807517062e-04 2.662514623788e+01
5.520000000000e+02 -8.802644476008e-02 4.897663282825e-04 2.659541405263e+01
5.522500000000e+02 -8.742632735925e-02 4.910494669889e-04 2.656439098976e+01
5.525000000000e+02 -8.667127668057e-02 4.916123007201e-04 2.653206593070e+01
5.527500000000e+02 -8.577219254238e-02 4.914463423122e-04 2.649842942607e+01
5.530000000000e+02 -8.474191037009e-02 4.905523037116e-04 2.646347334310e+01
5.532500000000e+02 -8.359498422040e-02 4.889397668389e-04 2.642719141129e+01
5.535000000000e+02 -8.234743658573e-02 4.866267586032e-04 2.638957899094e+01
5.537500000000e+02 -8.101648467898e-02 4.836394530079e-04 2.635063347363e+01
5.540000000000e+02 -7.962024588181e-02 4.800115631176e-04 2.631035439559e+01
5.542500000000e+02 -7.817742856824e-02 4.757837216884e-04 2.626874393278e+01
5.545000000000e+02 -7.670701907617e-02 4.710027850814e-04 2.622580682050e+01
5.547500000000e+02 -7.522796507988e-02 4.657211330975e-04 2.618155089240e+01
5.550000000000e+02 -7.375886826323e-02 4.599959207938e-04 2.613598727933e+01
5.552500000000e+02 -7.231768312457e-02 4.538883343738e-04 2.608913099293e+01
5.555000000000e+02 -7.092144921455e-02 4.474628025839e-04 2.604100086450e+01
5.557500000000e+02 -6.958603575912e-02 4.407862370504e-04 2.599162005811e+01
5.560000000000e+02 -6.832591416296e-02 4.339272843400e-04 2.594101658019e+01
5.562500000000e+02 -6.715397983483e-02 4.269555411037e-04 2.588922316048e+01
5.565000000000e+02 -6.608139629209e-02 4.199408286746e-04 2.583627770214e+01
5.567500000000e+02 -6.511747325602e-02 4.129524758450e-04 2.578222371099e+01
5.570000000000e+02 -6.426960468882e-02 4.060585729211e-04 2.572711004707e+01
5.572500000000e+02 -6.354322667798e-02 3.993252927954e-04 2.567099125109e+01
5.575000000000e+02 -6.294180793371e-02 3.928162235399e-04 2.561392781778e+01
5.577500000000e+02 -6.246690173175e-02 3.865916935540e-04 2.555598578531e+01
5.580000000000e+02 -6.211820300596e-02 3.807081617403e-04 2.549723695390e+01
5.582500000000e+02 -6.189364776028e-02 3.752176156603e-04 2.543775862757e+01
5.585000000000e+02 -6.178952202929e-02 3.701670407341e-04 2.537763367963e+01
5.587500000000e+02 -6.180061713411e-02 3.655978934833e-04 2.531694990985e+01
5.590000000000e+02 -6.192037698377e-02 3.615456739180e-04 2.525579992889e+01
5.592500000000e+02 -6.214105249575e-02 3.580395392767e-04 2.519428093356e+01
5.595000000000e+02 -6.245389168276e-02 3.551019919068e-04 2.513249392283e+01
5.597500000000e+02 -6.284930622092e-02 3.527486635940e-04 2.507054339019e+01
5.600000000000e+02 -6.331703499154e-02 3.509881838096e-04 2.500853688343e+01
5.602500000000e+02 -6.384633574644e-02 3.498221469767e-04 2.494658411105e+01
5.605000000000e+02 -6.442612651544e-02 3.492451554687e-04 2.488479662285e+01
5.607500000000e+02 -6.504515984236e-02 3.492449939171e-04 2.482328687475e+01
5.610000000000e+02 -6.569216176831e-02 3.498028821287e-04 2.476216765412e+01
5.612500000000e+02 -6.635596041992e-02 3.508938262468e-04 2.470155139906e+01
5.615000000000e+02 -6.702562368042e-02 3.524870856074e-04 2.464154932551e+01
5.617500000000e+02 -6.769056373168e-02 3.545466592116e-04 2.458227076732e+01
5.620000000000e+02 -6.834064132048e-02 3.570318635733e-04 2.452382239974e+01
5.622500000000e+02 -6.896624957235e-02 3.598980038105e-04 2.446630751446e+01
5.625000000000e+02 -6.955840213489e-02 3.630970710057e-04 2.440982525126e+01
5.627500000000e+02 -7.010878910765e-02 3.665784398355e-04 2.435446992282e+01
5.630000000000e+02 -7.060984224178e-02 3.702896042566e-04 2.430033032140e+01
5.632500000000e+02 -7.105477099082e-02 3.741768215623e-04 2.424748907370e+01
5.635000000000e+02 -7.143760434721e-02 3.781859201200e-04 2.419602206435e+01
5.637500000000e+02 -7.175320688858e-02 3.822629478236e-04 2.414599785785e+01
5.640000000000e+02 -7.199729514517e-02 3.863548196621e-04 2.409747721851e+01
5.642500000000e+02 -7.216644101437e-02 3.904099037561e-04 2.405051270477e+01
5.645000000000e+02 -7.225806192113e-02 3.943785742316e-04 2.400514829190e+01
5.647500000000e+02 -7.227040442374e-02 3.982137310804e-04 2.396141904586e+01
5.650000000000e+02 -7.220252171579e-02 4.018711753806e-04 2.391935097526e+01
5.652500000000e+02 -7.205424022937e-02 4.053099716033e-04 2.387896085937e+01
5.655000000000e+02 -7.182611779418e-02 4.084927363258e-04 2.384025614314e+01
5.657500000000e+02 -7.151940356670e-02 4.113858926648e-04 2.380323503743e+01
5.660000000000e+02 -7.113598577070e-02 4.139598299292e-04 2.376788657539e+01
5.662500000000e+02 -7.067833612854e-02 4.161890162501e-04 2.373419073310e+01
5.665000000000e+02 -7.014945726536e-02 4.180520770554e-04 2.370211877126e+01
5.667500000000e+02 -6.955282133237e-02 4.195318049808e-04 2.367163351351e+01
5.670000000000e+02 -6.889230816832e-02 4.206151386703e-04 2.364268965802e+01
5.672500000000e+02 -6.817214716804e-02 4.212931035120e-04 2.361523437828e+01
5.675000000000e+02 -6.739685199101e-02 4.215607235774e-04 2.358920764727e+01
5.677500000000e+02 -6.657116151356e-02 4.214168927151e-04 2.356454298414e+01
5.680000000000e+02 -6.569997518306e-02 4.208642443380e-04 2.354116785769e+01
5.682500000000e+02 -6.478829589280e-02 4.199089828505e-04 2.351900450801e+01
5.685000000000e+02 -6.384116977468e-02 4.185607144427e-04 2.349797055132e+01
5.687500000000e+02 -6.286362753005e-02 4.168322741320e-04 2.347797957071e+01
5.690000000000e+02 -6.186063361133e-02 4.147395220698e-04 2.345894203063e+01
5.692500000000e+02 -6.083703408487e-02 4.123011558220e-04 2.344076592121e+01
5.695000000000e+02 -5.979750771008e-02 4.095385269650e-04 2.342335734929e+01
5.697500000000e+02 -5.874652809361e-02 4.064753103323e-04 2.340662151271e+01
5.700000000000e+02 -5.768832443825e-02 4.031376179781e-04 2.339046326064e+01
5.702500000000e+02 -5.662685389561e-02 3.995535802680e-04 2.337478787526e+01
5.705000000000e+02 -5.556577316538e-02 3.957531076993e-04 2.335950154398e+01
5.707500000000e+02 -5.450843068355e-02 3.917678550271e-04 2.334451231358e+01
5.710000000000e+02 -5.345785743327e-02 3.876307413249e-04 2.332973055092e+01
5.712500000000e+02 -5.241676223856e-02 3.833758438037e-04 2.331506931836e+01
5.715000000000e+02 -5.138755020740e-02 3.790381780885e-04 2.330044526996e+01
5.717500000000e+02 -5.037233558461e-02 3.746534204583e-04 2.328577894500e+01
5.720000000000e+02 -4.937295798313e-02 3.702576571912e-04 2.327099497418e+01
5.722500000000e+02 -4.839102295261e-02 3.658870554169e-04 2.325602287853e+01
5.725000000000e+02 -4.742793148333e-02 3.615775625307e-04 2.324079718479e+01
5.727500000000e+02 -4.648490711158e-02 3.573645651212e-04 2.322525743508e+01
5.730000000000e+02 -4.556304788688e-02 3.532825359643e-04 2.320934888322e+01
5.732500000000e+02 -4.466335457970e-02 3.493646463293e-04 2.319302242889e+01
5.735000000000e+02 -4.378676096100e-02 3.456424542128e-04 2.317623444016e+01
5.737500000000e+02 -4.293417516419e-02 3.421455430112e-04 2.315894736582e+01
5.740000000000e+02 -4.210649972037e-02 3.389010812287e-04 2.314112949922e+01
5.742500000000e+02 -4.130464461372e-02 3.359334343322e-04 2.312275466000e+01
5.745000000000e+02 -4.052955004615e-02 3.332638656146e-04 2.310380273748e+01
5.747500000000e+02 -3.978218490099e-02 3.309102658541e-04 2.308425932829e+01
5.750000000000e+02 -3.906353386389e-02 3.288868247435e-04 2.306411532082e+01
5.752500000000e+02 -3.837459788887e-02 3.272037498744e-04 2.304336750832e+01
5.755000000000e+02 -3.771635638287e-02 3.258670097641e-04 2.302201760600e+01
5.757500000000e+02 -3.708974902743e-02 3.248782946418e-04 2.300007285569e+01
5.760000000000e+02 -3.649563111215e-02 3.242349064137e-04 2.297754544074e+01
5.762500000000e+02 -3.593473396718e-02 3.239297417698e-04 2.295445254866e+01
5.765000000000e+02 -3.540761087528e-02 3.239513273579e-04 2.293081576064e+01
5.767500000000e+02 -3.491459573020e-02 3.242839841703e-04 2.290666154255e+01
5.770000000000e+02 -3.445574713470e-02 3.249079832182e-04 2.288202075425e+01
5.772500000000e+02 -3.403079476204e-02 3.257998274847e-04 2.285692813971e+01
5.775000000000e+02 -3.363909887697e-02 3.269325577156e-04 2.283142292658e+01
5.777500000000e+02 -3.327959901300e-02 3.282761524777e-04 2.280554776467e+01
5.780000000000e+02 -3.295078286675e-02 3.297980966118e-04 2.277934942495e+01
5.782500000000e+02 -3.265064907396e-02 3.314638234994e-04 2.275287771475e+01
5.785000000000e+02 -3.237669104350e-02 3.332373015840e-04 2.272618616443e+01
5.787500000000e+02 -3.212587846337e-02 3.350815684387e-04 2.269933091723e+01
5.790000000000e+02 -3.189465955361e-02 3.369593340368e-04 2.267237136818e+01
5.792500000000e+02 -3.167896485663e-02 3.388335598175e-04 2.264536903469e+01
5.795000000000e+02 -3.147423211513e-02 3.406681534114e-04 2.261838814117e+01
5.797500000000e+02 -3.127543114864e-02 3.424285433003e-04 2.259149445141e+01
5.800000000000e+02 -3.107711182998e-02 3.440821247925e-04 2.256475568358e+01
5.802500000000e+02 -3.087345374240e-02 3.455987642379e-04 2.253824073225e+01
5.805000000000e+02 -3.065833219941e-02 3.469512775058e-04 2.251201948253e+01
5.807500000000e+02 -3.042538404938e-02 3.481157483366e-04 2.248616199816e+01
5.810000000000e+02 -3.016809636863e-02 3.490718692348e-04 2.246073869984e+01
5.812500000000e+02 -2.987989056122e-02 3.498030638519e-04 2.243581959346e+01
5.815000000000e+02 -2.955420772246e-02 3.502967079994e-04 2.241147351907e+01
5.817500000000e+02 -2.918461663622e-02 3.505442209251e-04 2.238776824129e+01
5.820000000000e+02 -2.876490663553e-02 3.505409691046e-04 2.236476965609e+01
5.822500000000e+02 -2.828918050286e-02 3.502862066416e-04 2.234254103054e+01
5.825000000000e+02 -2.775196751876e-02 3.497828047657e-04 2.232114313478e+01
5.827500000000e+02 -2.714830106053e-02 3.490370577995e-04 2.230063304572e+01
5.830000000000e+02 -2.647383028674e-02 3.480584664149e-04 2.228106437107e+01
5.832500000000e+02 -2.572488556222e-02 3.468593945910e-04 2.226248611629e+01
5.835000000000e+02 -2.489857731358e-02 3.454546173659e-04 2.224494285357e+01
5.837500000000e+02 -2.399285705815e-02 3.438609111890e-04 2.222847399628e+01
5.840000000000e+02 -2.300658646612e-02 3.420966241449e-04 2.221311362982e+01
5.842500000000e+02 -2.193957648648e-02 3.401813115925e-04 2.219888988679e+01
5.845000000000e+02 -2.079264819367e-02 3.381353306173e-04 2.218582518248e+01
5.847500000000e+02 -1.956765220048e-02 3.359794467866e-04 2.217393579008e+01
5.850000000000e+02 -1.826747367849e-02 3.337344711569e-04 2.216323148016e+01
5.852500000000e+02 -1.689605454366e-02 3.314208941792e-04 2.215371592973e+01
5.855000000000e+02 -1.545836590722e-02 3.290586049676e-04 2.214538641281e+01
5.857500000000e+02 -1.396038584031e-02 3.266666230572e-04 2.213823402003e+01
5.860000000000e+02 -1.240903903501e-02 3.242628792304e-04 2.213224349546e+01
5.862500000000e+02 -1.081215503411e-02 3.218639599316e-04 2.212739388892e+01
5.865000000000e+02 -9.178378502370e-03 3.194851000010e-04 2.212365859229e+01
5.867500000000e+02 -7.517061901002e-03 3.171401252148e-04 2.212100542453e+01
5.870000000000e+02 -5.838172271944e-03 3.148412063434e-04 2.211939746295e+01
5.872500000000e+02 -4.152151909919e-03 3.125988399289e-04 2.211879323674e+01
5.875000000000e+02 -2.469764527402e-03 3.104219044923e-04 2.211914694443e+01
5.877500000000e+02 -8.019562099226e-04 3.083176213696e-04 2.212040942454e+01
5.880000000000e+02 8.403209464526e-04 3.062916264641e-04 2.212252843865e+01
5.882500000000e+02 2.446292839931e-03 3.043479499516e-04 2.212544897423e+01
5.885000000000e+02 4.005527340070e-03 3.024890847657e-04 2.212911428417e+01
5.887500000000e+02 5.508126739493e-03 3.007160982026e-04 2.213346621339e+01
5.890000000000e+02 6.944910009597e-03 2.990285238553e-04 2.213844550440e+01
5.892500000000e+02 8.307578170744e-03 2.974243681999e-04 2.214399286835e+01
5.895000000000e+02 9.588882073924e-03 2.959003714887e-04 2.215004928334e+01
5.897500000000e+02 1.078277754574e-02 2.944520283851e-04 2.215655627413e+01
5.900000000000e+02 1.188454800749e-02 2.930737199357e-04 2.216345702676e+01
5.902500000000e+02 1.289092571599e-02 2.917587714637e-04 2.217069619351e+01
5.905000000000e+02 1.380017297692e-02 2.904995000997e-04 2.217822097520e+01
5.907500000000e+02 1.461214558833e-02 2.892873130095e-04 2.218598129599e+01
5.910000000000e+02 1.532832748053e-02 2.881128181859e-04 2.219392994382e+01
5.912500000000e+02 1.595183084117e-02 2.869659689547e-04 2.220202348822e+01
5.915000000000e+02 1.648736951776e-02 2.858361869029e-04 2.221022226123e+01
5.917500000000e+02 1.694120159135e-02 2.847125282500e-04 2.221849085521e+01
5.920000000000e+02 1.732104198493e-02 2.835837497718e-04 2.222679802728e+01
5.922500000000e+02 1.763594690557e-02 2.824385037329e-04 2.223511748542e+01
5.925000000000e+02 1.789617203205e-02 2.812655071423e-04 2.224342781684e+01
5.927500000000e+02 1.811301310471e-02 2.800536980445e-04 2.225171238321e+01
5.930000000000e+02 1.829861717992e-02 2.787923993675e-04 2.225996007590e+01
5.932500000000e+02 1.846578880302e-02 2.774714477879e-04 2.226816477074e+01
5.935000000000e+02 1.862777851073e-02 2.760813850803e-04 2.227632564852e+01
5.937500000000e+02 1.879805795666e-02 2.746136289933e-04 2.228444746168e+01
5.940000000000e+02 1.899010897908e-02 2.730605815978e-04 2.229253989171e+01
5.942500000000e+02 1.921718710324e-02 2.714157663847e-04 2.230061816344e+01
5.945000000000e+02 1.949211933311e-02 2.696740308763e-04 2.230870224800e+01
5.947500000000e+02 1.982707879652e-02 2.678316265331e-04 2.231681729676e+01
5.950000000000e+02 2.023339121163e-02 2.658863241826e-04 2.232499319055e+01
5.952500000000e+02 2.072136053547e-02 2.638375273369e-04 2.233326407378e+01
5.955000000000e+02 2.130008472829e-02 2.616863022189e-04 2.234166855982e+01
5.957500000000e+02 2.197731972785e-02 2.594354791057e-04 2.235024910550e+01
5.960000000000e+02 2.275934724548e-02 2.570896809144e-04 2.235905183445e+01
5.962500000000e+02 2.365089209905e-02 2.546553601592e-04 2.236812588082e+01
5.965000000000e+02 2.465501983918e-02 2.521407625328e-04 2.237752344066e+01
5.967500000000e+02 2.577309970361e-02 2.495559203101e-04 2.238729914048e+01
5.970000000000e+02 2.700479619243e-02 2.469126202624e-04 2.239750943127e+01
5.972500000000e+02 2.834803887809e-02 2.442242976981e-04 2.240821261728e+01
5.975000000000e+02 2.979909016299e-02 2.415058968156e-04 2.241946791456e+01
5.977500000000e+02 3.135256011443e-02 2.387738396914e-04 2.243133552073e+01
5.980000000000e+02 3.300152391069e-02 2.360460301700e-04 2.244387570888e+01
5.982500000000e+02 3.473758825138e-02 2.333415076747e-04 2.245714883388e+01
5.985000000000e+02 3.655102696682e-02 2.306803038244e-04 2.247121475619e+01
5.987500000000e+02 3.843093472092e-02 2.280832821898e-04 2.248613231439e+01
5.990000000000e+02 4.036535649139e-02 2.255716405061e-04 2.250195929402e+01
5.992500000000e+02 4.234147354660e-02 2.231669368967e-04 2.251875193994e+01
5.995000000000e+02 4.434579930351e-02 2.208908540995e-04 2.253656451054e+01
5.997500000000e+02 4.636435055630e-02 2.187648807244e-04 2.255544930830e+01
6.000000000000e+02 4.838286215995e-02 2.168100073789e-04 2.257545628672e+01
6.002500000000e+02 5.038700104045e-02 2.150464193737e-04 2.259663270404e+01
6.005000000000e+02 5.236255842846e-02 2.134931728147e-04 2.261902321970e+01
6.007500000000e+02 5.429566906177e-02 2.121678733740e-04 2.264266955544e+01
6.010000000000e+02 5.617300728349e-02 2.110864270417e-04 2.266761045953e+01
6.012500000000e+02 5.798198734876e-02 2.102626219995e-04 2.269388143378e+01
6.015000000000e+02 5.971093287050e-02 2.097077808318e-04 2.272151495685e+01
6.017500000000e+02 6.134924678172e-02 2.094305524063e-04 2.275054009406e+01
6.020000000000e+02 6.288755242807e-02 2.094366535516e-04 2.278098275066e+01
6.022500000000e+02 6.431781370124e-02 2.097284980386e-04 2.281286553011e+01
6.025000000000e+02 6.563343399560e-02 2.103050304325e-04 2.284620761355e+01
6.027500000000e+02 6.682932733705e-02 2.111615943250e-04 2.288102500696e+01
6.030000000000e+02 6.790196471133e-02 2.122897737721e-04 2.291733043620e+01
6.032500000000e+02 6.884939468658e-02 2.136772946003e-04 2.295513326320e+01
6.035000000000e+02 6.967124136500e-02 2.153080004753e-04 2.299443974158e+01
6.037500000000e+02 7.036867881021e-02 2.171618647954e-04 2.303525292821e+01
6.040000000000e+02 7.094437366508e-02 2.192150556927e-04 2.307757261544e+01
6.042500000000e+02 7.140242586241e-02 2.214401932797e-04 2.312139559462e+01
6.045000000000e+02 7.174826803708e-02 2.238065309567e-04 2.316671540801e+01
6.047500000000e+02 7.198856982092e-02 2.262801819605e-04 2.321352258504e+01
6.050000000000e+02 7.213110897490e-02 2.288245406841e-04 2.326180454675e+01
6.052500000000e+02 7.218463968905e-02 2.314006659413e-04 2.331154549707e+01
6.055000000000e+02 7.215874926147e-02 2.339678356165e-04 2.336272657733e+01
6.057500000000e+02 7.206370010440e-02 2.364840878628e-04 2.341532573293e+01
6.060000000000e+02 7.191027325772e-02 2.389068587185e-04 2.346931756837e+01
6.062500000000e+02 7.170959984665e-02 2.411936502448e-04 2.352467343881e+01
6.065000000000e+02 7.147299324288e-02 2.433027448679e-04 2.358136126978e+01
6.067500000000e+02 7.121178867814e-02 2.451939534963e-04 2.363934537563e+01
6.070000000000e+02 7.093717058196e-02 2.468293266376e-04 2.369858648594e+01
6.072500000000e+02 7.066001843169e-02 2.481739297160e-04 2.375904152017e+01
6.075000000000e+02 7.039076701345e-02 2.491965562909e-04 2.382066338010e+01
6.077500000000e+02 7.013925271953e-02 2.498704048706e-04 2.388340093404e+01
6.080000000000e+02 6.991461482688e-02 2.501737228889e-04 2.394719867435e+01
6.082500000000e+02 6.972516856539e-02 2.500904127788e-04 2.401199670834e+01
6.085000000000e+02 6.957834600206e-02 2.496104584057e-04 2.407773043722e+01
6.087500000000e+02 6.948063028445e-02 2.487303147647e-04 2.414433045422e+01
6.090000000000e+02 6.943750909923e-02 2.474533879078e-04 2.421172242758e+01
6.092500000000e+02 6.945350014272e-02 2.457899001588e-04 2.427982683774e+01
6.095000000000e+02 6.953214637071e-02 2.437569423770e-04 2.434855898306e+01
6.097500000000e+02 6.967607863900e-02 2.413783406688e-04 2.441782883286e+01
6.100000000000e+02 6.988710952820e-02 2.386843708070e-04 2.448754093042e+01
6.102500000000e+02 7.016631085499e-02 2.357113825240e-04 2.455759449218e+01
6.105000000000e+02 7.051415679550e-02 2.325009408140e-04 2.462788341009e+01
6.107500000000e+02 7.093068050607e-02 2.290992453777e-04 2.469829630485e+01
6.110000000000e+02 7.141561223246e-02 2.255563472132e-04 2.476871681714e+01
6.112500000000e+02 7.196856469532e-02 2.219251177037e-04 2.483902380901e+01
6.115000000000e+02 7.258921399452e-02 2.182601854179e-04 2.490909164237e+01
6.117500000000e+02 7.327744979348e-02 2.146167981386e-04 2.497879070757e+01
6.120000000000e+02 7.403354650346e-02 2.110496356928e-04 2.504798788157e+01
6.122500000000e+02 7.485830701156e-02 2.076116023284e-04 2.511654705699e+01
6.125000000000e+02 7.575315932280e-02 2.043527078240e-04 2.518432997443e+01
6.127500000000e+02 7.672024886785e-02 2.013189123924e-04 2.525119682960e+01
6.130000000000e+02 7.776245865326e-02 1.985509239226e-04 2.531700730562e+01
6.132500000000e+02 7.888340845750e-02 1.960834011754e-04 2.538162134241e+01
6.135000000000e+02 8.008737681775e-02 1.939439413674e-04 2.544490032699e+01
6.137500000000e+02 8.137918717496e-02 1.921523589845e-04 2.550670800381e+01
6.140000000000e+02 8.276402406055e-02 1.907201162952e-04 2.556691176188e+01
6.142500000000e+02 8.424720694243e-02 1.896500346994e-04 2.562538374724e+01
6.145000000000e+02 8.583391724313e-02 1.889360394062e-04 2.568200201381e+01
6.147500000000e+02 8.752888550340e-02 1.885632021377e-04 2.573665186627e+01
6.150000000000e+02 8.933605487598e-02 1.885079827444e-04 2.578922700739e+01
6.152500000000e+02 9.125823224853e-02 1.887386591844e-04 2.583963067820e+01
6.155000000000e+02 9.329673177864e-02 1.892159666084e-04 2.588777691146e+01
6.157500000000e+02 9.545103258028e-02 1.898939636537e-04 2.593359155234e+01
6.160000000000e+02 9.771846237777e-02 1.907209795601e-04 2.597701320690e+01
6.162500000000e+02 1.000939113288e-01 1.916406990061e-04 2.601799422297e+01
6.165000000000e+02 1.025695975709e-01 1.925934042075e-04 2.605650139840e+01
6.167500000000e+02 1.051348948464e-01 1.935174651471e-04 2.609251656372e+01
6.170000000000e+02 1.077762186740e-01 1.943507504163e-04 2.612603711773e+01
6.172500000000e+02 1.104769925551e-01 1.950321459502e-04 2.615707627081e+01
6.175000000000e+02 1.132176992712e-01 1.955030742084e-04 2.618566313338e+01
6.177500000000e+02 1.159759987993e-01 1.957090118982e-04 2.621184269593e+01
6.180000000000e+02 1.187269543759e-01 1.956009630213e-04 2.623567550497e+01
6.182500000000e+02 1.214433189394e-01 1.951368736515e-04 2.625723725827e+01
6.185000000000e+02 1.240959156056e-01 1.942829572291e-04 2.627661814844e+01
6.187500000000e+02 1.266540981684e-01 1.930148555831e-04 2.629392206483e+01
6.190000000000e+02 1.290862524420e-01 1.913187388913e-04 2.630926563783e+01
6.192500000000e+02 1.313603856750e-01 1.891921124238e-04 2.632277714155e+01
6.195000000000e+02 1.334447234565e-01 1.866445557172e-04 2.633459525346e+01
6.197500000000e+02 1.353083579783e-01 1.836981399194e-04 2.634486771737e+01
6.200000000000e+02 1.369219028974e-01 1.803875986151e-04 2.635374996458e+01
6.202500000000e+02 1.382581304672e-01 1.767603290713e-04 2.636140355954e+01
6.205000000000e+02 1.392926127062e-01 1.728759525456e-04 2.636799476300e+01
6.207500000000e+02 1.400043021844e-01 1.688057436402e-04 2.637369290072e+01
6.210000000000e+02 1.403760845928e-01 1.646316208839e-04 2.637866885378e+01
6.212500000000e+02 1.403952544919e-01 1.604449156068e-04 2.638309349474e+01
6.215000000000e+02 1.400539254099e-01 1.563447914420e-04 2.638713627204e+01
6.217500000000e+02 1.393493437570e-01 1.524364683558e-04 2.639096361533e+01
6.220000000000e+02 1.382841166592e-01 1.488291192384e-04 2.639473760421e+01
6.222500000000e+02 1.368663382137e-01 1.456335756956e-04 2.639861474257e+01
6.225000000000e+02 1.351096076228e-01 1.429598749326e-04 2.640274450061e+01
6.227500000000e+02 1.330329465701e-01 1.409146713517e-04 2.640726843296e+01
6.230000000000e+02 1.306606108099e-01 1.395985787591e-04 2.641231883440e+01
6.232500000000e+02 1.280218011446e-01 1.391035175895e-04 2.641801806825e+01
6.235000000000e+02 1.251502801366e-01 1.395101144554e-04 2.642447761368e+01
6.237500000000e+02 1.220839038436e-01 1.408851604287e-04 2.643179718440e+01
6.240000000000e+02 1.188640722278e-01 1.432793952989e-04 2.644006445698e+01
6.242500000000e+02 1.155351186566e-01 1.467257343470e-04 2.644935416014e+01
6.245000000000e+02 1.121436403194e-01 1.512374847688e-04 2.645972812228e+01
6.247500000000e+02 1.087377868344e-01 1.568069161201e-04 2.647123455218e+01
6.250000000000e+02 1.053665212991e-01 1.634044045968e-04 2.648390833404e+01
6.252500000000e+02 1.020788598680e-01 1.709782219356e-04 2.649777058637e+01
6.255000000000e+02 9.892311200013e-02 1.794546611935e-04 2.651282887988e+01
6.257500000000e+02 9.594613440556e-02 1.887387017006e-04 2.652907760297e+01
6.260000000000e+02 9.319259950195e-02 1.987150212109e-04 2.654649785976e+01
6.262500000000e+02 9.070430637411e-02 2.092496882326e-04 2.656505800752e+01
6.265000000000e+02 8.851955184009e-02 2.201922771786e-04 2.658471430422e+01
6.267500000000e+02 8.667253895101e-02 2.313782754206e-04 2.660541106716e+01
6.270000000000e+02 8.519287983838e-02 2.426319894886e-04 2.662708147078e+01
6.272500000000e+02 8.410518153861e-02 2.537697264453e-04 2.664964841371e+01
6.275000000000e+02 8.342869598540e-02 2.646031182482e-04 2.667302482095e+01
6.277500000000e+02 8.317710755956e-02 2.749427169350e-04 2.669711493693e+01
6.280000000000e+02 8.335837233112e-02 2.846015777507e-04 2.672181465770e+01
6.282500000000e+02 8.397471312623e-02 2.933988648463e-04 2.674701290960e+01
6.285000000000e+02 8.502265790180e-02 3.011633767452e-04 2.677259204298e+01
6.287500000000e+02 8.649323518871e-02 3.077369012433e-04 2.679842924507e+01
6.290000000000e+02 8.837220779300e-02 3.129773605701e-04 2.682439705176e+01
6.292500000000e+02 9.064042442394e-02 3.167616038698e-04 2.685036445333e+01
6.295000000000e+02 9.327424666032e-02 3.189877976348e-04 2.687619801225e+01
6.297500000000e+02 9.624600398473e-02 3.195775764429e-04 2.690176243148e+01
6.300000000000e+02 9.952452891029e-02 3.184776023555e-04 2.692692165160e+01
6.302500000000e+02 1.030757185089e-01 3.156606169253e-04 2.695153990013e+01
6.305000000000e+02 1.068630899794e-01 3.111261987448e-04 2.697548223996e+01
6.307500000000e+02 1.108483608512e-01 3.049008557902e-04 2.699861558694e+01
6.310000000000e+02 1.149920110756e-01 2.970375724297e-04 2.702080966974e+01
6.312500000000e+02 1.192538018317e-01 2.876150867921e-04 2.704193752135e+01
6.315000000000e+02 1.235932745044e-01 2.767365487268e-04 2.706187639129e+01
6.317500000000e+02 1.279701938389e-01 2.645277323223e-04 2.708050858772e+01
6.320000000000e+02 1.323449331152e-01 2.511350428817e-04 2.709772189278e+01
6.322500000000e+02 1.366788077470e-01 2.367229925323e-04 2.711341035242e+01
6.325000000000e+02 1.409343481919e-01 2.214714306592e-04 2.712747497619e+01
6.327500000000e+02 1.450755178219e-01 2.055726702439e-04 2.713982402970e+01
6.330000000000e+02 1.490678765994e-01 1.892282563165e-04 2.715037384509e+01
6.332500000000e+02 1.528787101769e-01 1.726457916587e-04 2.715904901420e+01
6.335000000000e+02 1.564771184861e-01 1.560356068261e-04 2.716578291434e+01
6.337500000000e+02 1.598340834413e-01 1.396074898584e-04 2.717051814238e+01
6.340000000000e+02 1.629225356582e-01 1.235674862135e-04 2.717320657241e+01
6.342500000000e+02 1.657174087317e-01 1.081148497402e-04 2.717380983362e+01
6.345000000000e+02 1.681957260711e-01 9.343911732598e-05 2.717229920434e+01
6.347500000000e+02 1.703366887265e-01 7.971752198612e-05 2.716865594611e+01
6.350000000000e+02 1.721218174974e-01 6.711254513889e-05 2.716287108992e+01
6.352500000000e+02 1.735351157595e-01 5.576985624659e-05 2.715494545657e+01
6.355000000000e+02 1.745632578124e-01 4.581664554945e-05 2.714488961165e+01
6.357500000000e+02 1.751958432844e-01 3.736010615993e-05 2.713272344905e+01
6.360000000000e+02 1.754256487596e-01 3.048644205431e-05 2.711847599172e+01
6.362500000000e+02 1.752488904014e-01 2.526024335336e-05 2.710218512660e+01
6.365000000000e+02 1.746655301537e-01 2.172401014503e-05 2.708389696727e+01
6.367500000000e+02 1.736795316364e-01 1.989821378431e-05 2.706366545641e+01
6.370000000000e+02 1.722990808006e-01 1.978167654307e-05 2.704155191908e+01
6.372500000000e+02 1.705368091080e-01 2.135201568612e-05 2.701762424572e+01
6.375000000000e+02 1.684099029843e-01 2.456656108185e-05 2.699195634632e+01
6.377500000000e+02 1.659401242056e-01 2.936350728144e-05 2.696462758786e+01
6.380000000000e+02 1.631538036182e-01 3.566300474914e-05 2.693572180963e+01
6.382500000000e+02 1.600816343069e-01 4.336878901059e-05 2.690532687677e+01
6.385000000000e+02 1.567584226514e-01 5.236967317183e-05 2.687353382405e+01
6.387500000000e+02 1.532227303942e-01 6.254113560639e-05 2.684043598337e+01
6.390000000000e+02 1.495163323856e-01 7.374722223577e-05 2.680612855865e+01
6.392500000000e+02 1.456836885558e-01 8.584228359664e-05 2.677070754712e+01
6.395000000000e+02 1.417712112075e-01 9.867288857488e-05 2.673426940676e+01
6.397500000000e+02 1.378265795754e-01 1.120795629779e-04 2.669691001059e+01
6.400000000000e+02 1.338978936883e-01 1.258987733734e-04 2.665872438049e+01
6.402500000000e+02 1.300329005235e-01 1.399647238982e-04 2.661980574615e+01
6.405000000000e+02 1.262781474284e-01 1.541114134573e-04 2.658024511941e+01
6.407500000000e+02 1.226781621376e-01 1.681744038193e-04 2.654013092481e+01
6.410000000000e+02 1.192747092709e-01 1.819924221722e-04 2.649954821978e+01
6.412500000000e+02 1.161060579572e-01 1.954093473621e-04 2.645857846535e+01
6.415000000000e+02 1.132063425355e-01 2.082759999333e-04 2.641729904531e+01
6.417500000000e+02 1.106050071378e-01 2.204517373328e-04 2.637578314875e+01
6.420000000000e+02 1.083263480094e-01 2.318060379410e-04 2.633409918184e+01
6.422500000000e+02 1.063891482953e-01 2.422200129365e-04 2.629231070485e+01
6.425000000000e+02 1.048064455831e-01 2.515877302481e-04 2.625047642487e+01
6.427500000000e+02 1.035853647416e-01 2.598174722384e-04 2.620864971517e+01
6.430000000000e+02 1.027271179094e-01 2.668327184979e-04 2.616687898072e+01
6.432500000000e+02 1.022270341319e-01 2.725730613477e-04 2.612520723531e+01
6.435000000000e+02 1.020747802301e-01 2.769947549509e-04 2.608367257371e+01
6.437500000000e+02 1.022545714441e-01 2.800712200024e-04 2.604230785749e+01
6.440000000000e+02 1.027455890234e-01 2.817930951718e-04 2.600114128991e+01
6.442500000000e+02 1.035223511095e-01 2.821682757135e-04 2.596019620469e+01
6.445000000000e+02 1.045552964356e-01 2.812214715630e-04 2.591949173664e+01
6.447500000000e+02 1.058112990461e-01 2.789937480855e-04 2.587904275854e+01
6.450000000000e+02 1.072543459552e-01 2.755416441725e-04 2.583886042688e+01
6.452500000000e+02 1.088462044901e-01 2.709361819060e-04 2.579895245759e+01
6.455000000000e+02 1.105471837775e-01 2.652615937059e-04 2.575932373281e+01
6.457500000000e+02 1.123168364474e-01 2.586140653614e-04 2.571997643640e+01
6.460000000000e+02 1.141147554307e-01 2.511001440557e-04 2.568091066401e+01
6.462500000000e+02 1.159013553589e-01 2.428350334461e-04 2.564212502265e+01
6.465000000000e+02 1.176385872891e-01 2.339410029518e-04 2.560361681395e+01
6.467500000000e+02 1.192906833888e-01 2.245455440651e-04 2.556538264880e+01
6.470000000000e+02 1.208248277027e-01 2.147795185884e-04 2.552741902787e+01
6.472500000000e+02 1.222117494089e-01 2.047754582413e-04 2.548972249927e+01
6.475000000000e+02 1.234262578285e-01 1.946656908482e-04 2.545229019085e+01
6.477500000000e+02 1.244476603255e-01 1.845805932940e-04 2.541512029861e+01
6.480000000000e+02 1.252600980676e-01 1.746469800950e-04 2.537821209024e+01
6.482500000000e+02 1.258527225773e-01 1.649864001050e-04 2.534156650025e+01
6.485000000000e+02 1.262197995547e-01 1.557136934224e-04 2.530518602454e+01
6.487500000000e+02 1.263606553851e-01 1.469355340318e-04 2.526907497462e+01
6.490000000000e+02 1.262794661817e-01 1.387491867761e-04 2.523323964671e+01
6.492500000000e+02 1.259850312180e-01 1.312413529797e-04 2.519768803390e+01
6.495000000000e+02 1.254902921987e-01 1.244872468775e-04 2.516243004872e+01
6.497500000000e+02 1.248119224103e-01 1.185497519547e-04 2.512747706437e+01
6.500000000000e+02 1.239696627942e-01 1.134789212009e-04 2.509284199857e+01
6.502500000000e+02 1.229857705786e-01 1.093115262498e-04 2.505853877788e+01
6.505000000000e+02 1.218843137985e-01 1.060709491057e-04 2.502458212648e+01
6.507500000000e+02 1.206904477167e-01 1.037673461080e-04 2.499098730063e+01
6.510000000000e+02 1.194298034924e-01 1.023978700432e-04 2.495776948069e+01
6.512500000000e+02 1.181277810462e-01 1.019473188852e-04 2.492494349287e+01
6.515000000000e+02 1.168089526609e-01 1.023889009900e-04 2.489252331144e+01
6.517500000000e+02 1.154964641151e-01 1.036853297375e-04 2.486052175599e+01
6.520000000000e+02 1.142116017320e-01 1.057898875404e-04 2.482894988628e+01
6.522500000000e+02 1.129733455420e-01 1.086478311832e-04 2.479781670476e+01
6.525000000000e+02 1.117980119492e-01 1.121979269606e-04 2.476712887338e+01
6.527500000000e+02 1.106990580325e-01 1.163738294160e-04 2.473689019122e+01
6.530000000000e+02 1.096868433635e-01 1.211058081036e-04 2.470710153698e+01
6.532500000000e+02 1.087685848947e-01 1.263220971381e-04 2.467776042626e+01
6.535000000000e+02 1.079482682993e-01 1.319505368337e-04 2.464886102126e+01
6.537500000000e+02 1.072266891802e-01 1.379198532144e-04 2.462039393259e+01
6.540000000000e+02 1.066015163326e-01 1.441608609929e-04 2.459234609046e+01
6.542500000000e+02 1.060673643212e-01 1.506075907214e-04 2.456470090302e+01
6.545000000000e+02 1.056159388895e-01 1.571980689389e-04 2.453743811983e+01
6.547500000000e+02 1.052361615164e-01 1.638750369667e-04 2.451053410318e+01
6.550000000000e+02 1.049143476135e-01 1.705863754181e-04 2.448396179759e+01
6.552500000000e+02 1.046343727958e-01 1.772854118782e-04 2.445769106748e+01
6.555000000000e+02 1.043778801147e-01 1.839309734473e-04 2.443168876864e+01
6.557500000000e+02 1.041244963497e-01 1.904873449813e-04 2.440591905668e+01
6.560000000000e+02 1.038520838954e-01 1.969240695068e-04 2.438034360795e+01
6.562500000000e+02 1.035370202772e-01 2.032156419293e-04 2.435492194109e+01
6.565000000000e+02 1.031545282364e-01 2.093412079088e-04 2.432961159587e+01
6.567500000000e+02 1.026790462507e-01 2.152841691537e-04 2.430436845837e+01
6.570000000000e+02 1.020846493158e-01 2.210317673573e-04 2.427914706487e+01
6.572500000000e+02 1.013455276031e-01 2.265747279860e-04 2.425390078726e+01
6.575000000000e+02 1.004365122962e-01 2.319068059215e-04 2.422858212954e+01
6.577500000000e+02 9.933364168832e-02 2.370247449454e-04 2.420314300437e+01
6.580000000000e+02 9.801477289270e-02 2.419278057424e-04 2.417753489248e+01
6.582500000000e+02 9.646019925136e-02 2.466173749618e-04 2.415170914408e+01
6.585000000000e+02 9.465328947970e-02 2.510969611669e-04 2.412561712114e+01
6.587500000000e+02 9.258109000727e-02 2.553717893463e-04 2.409921046692e+01
6.590000000000e+02 9.023491422825e-02 2.594487401898e-04 2.407244124846e+01
6.592500000000e+02 8.761084122885e-02 2.633357603265e-04 2.404526220838e+01
6.595000000000e+02 8.471016739971e-02 2.670416965995e-04 2.401762690746e+01
6.597500000000e+02 8.153971215268e-02 2.705759815651e-04 2.398948997529e+01
6.600000000000e+02 7.811204415522e-02 2.739482050469e-04 2.396080727676e+01
6.602500000000e+02 7.444553526929e-02 2.771677693495e-04 2.393153614207e+01
6.605000000000e+02 7.056428866275e-02 2.802431383446e-04 2.390163559050e+01
6.607500000000e+02 6.649788930240e-02 2.831812764890e-04 2.387106655606e+01
6.610000000000e+02 6.228103599828e-02 2.859872986769e-04 2.383979213527e+01
6.612500000000e+02 5.795299484391e-02 2.886638453692e-04 2.380777785183e+01
6.615000000000e+02 5.355691100711e-02 2.912105471648e-04 2.377499189232e+01
6.617500000000e+02 4.913903002309e-02 2.936236936027e-04 2.374140542242e+01
6.620000000000e+02 4.474778284194e-02 2.958958841117e-04 2.370699283305e+01
6.622500000000e+02 4.043280990616e-02 2.980158205386e-04 2.367173204964e+01
6.625000000000e+02 3.624391434276e-02 2.999683485884e-04 2.363560475203e+01
6.627500000000e+02 3.223003196120e-02 3.017347030021e-04 2.359859673607e+01
6.630000000000e+02 2.843815443632e-02 3.032927885400e-04 2.356069805820e+01
6.632500000000e+02 2.491234653073e-02 3.046178851554e-04 2.352190339779e+01
6.635000000000e+02 2.169277178027e-02 3.056833830503e-04 2.348221214221e+01
6.637500000000e+02 1.881486382995e-02 3.064617372814e-04 2.344162868853e+01
6.640000000000e+02 1.630857303254e-02 3.069255702618e-04 2.340016256084e+01
6.642500000000e+02 1.419774655948e-02 3.070488962355e-04 2.335782844998e+01
6.645000000000e+02 1.249968919027e-02 3.068084750710e-04 2.331464645492e+01
6.647500000000e+02 1.122482282780e-02 3.061850751568e-04 2.327064192563e+01
6.650000000000e+02 1.037656040665e-02 3.051648929677e-04 2.322584566169e+01
6.652500000000e+02 9.951274263389e-03 3.037407405866e-04 2.318029365007e+01
6.655000000000e+02 9.938470986618e-03 3.019131145815e-04 2.313402715733e+01
6.657500000000e+02 1.032105944144e-02 2.996910921654e-04 2.308709247911e+01
6.660000000000e+02 1.107576467510e-02 2.970930267048e-04 2.303954082672e+01
6.662500000000e+02 1.217361824485e-02 2.941469481166e-04 2.299142798450e+01
6.665000000000e+02 1.358058694095e-02 2.908906777897e-04 2.294281423883e+01
6.667500000000e+02 1.525822062259e-02 2.873716091933e-04 2.289376401888e+01
6.670000000000e+02 1.716434264435e-02 2.836461839021e-04 2.284434549088e+01
6.672500000000e+02 1.925382195281e-02 2.797790465576e-04 2.279463043815e+01
6.675000000000e+02 2.147930128707e-02 2.758418803630e-04 2.274469383213e+01
6.677500000000e+02 2.379191114663e-02 2.719120960151e-04 2.269461340655e+01
6.680000000000e+02 2.614203683912e-02 2.680711047210e-04 2.264446955410e+01
6.682500000000e+02 2.847994983656e-02 2.644025016894e-04 2.259434477317e+01
6.685000000000e+02 3.075646823350e-02 2.609902225869e-04 2.254432345855e+01
6.687500000000e+02 3.292357951455e-02 2.579164913452e-04 2.249449170047e+01
6.690000000000e+02 3.493492951905e-02 2.552599555310e-04 2.244493682156e+01
6.692500000000e+02 3.674633652093e-02 2.530940048255e-04 2.239574722113e+01
6.695000000000e+02 3.831625556951e-02 2.514847206777e-04 2.234701223510e+01
6.697500000000e+02 3.960610361974e-02 2.504894668619e-04 2.229882172201e+01
6.700000000000e+02 4.058066242918e-02 2.501554546983e-04 2.225126608291e+01
6.702500000000e+02 4.120835125490e-02 2.505187828757e-04 2.220443600257e+01
6.705000000000e+02 4.146146122295e-02 2.516038347587e-04 2.215842221928e+01
6.707500000000e+02 4.131643419462e-02 2.534225396348e-04 2.211331554197e+01
6.710000000000e+02 4.075402768662e-02 2.559744340618e-04 2.206920662459e+01
6.712500000000e+02 3.975945085282e-02 2.592470532008e-04 2.202618575296e+01
6.715000000000e+02 3.832254586022e-02 2.632164146562e-04 2.198434284344e+01
6.717500000000e+02 3.643785117412e-02 2.678478436330e-04 2.194376717740e+01
6.720000000000e+02 3.410468192269e-02 2.730970441243e-04 2.190454726389e+01
6.722500000000e+02 3.132712715907e-02 2.789113733474e-04 2.186677054671e+01
6.725000000000e+02 2.811409423060e-02 2.852312905229e-04 2.183052330860e+01
6.727500000000e+02 2.447919358516e-02 2.919918905029e-04 2.179589024071e+01
6.730000000000e+02 2.044070075075e-02 2.991245023164e-04 2.176295428853e+01
6.732500000000e+02 1.602134948595e-02 3.065582461751e-04 2.173179616215e+01
6.735000000000e+02 1.124818699493e-02 3.142216507850e-04 2.170249409957e+01
6.737500000000e+02 6.152265636024e-03 3.220440609374e-04 2.167512331677e+01
6.740000000000e+02 7.683823915390e-04 3.299570652928e-04 2.164975570326e+01
6.742500000000e+02 -4.865335027129e-03 3.378956093381e-04 2.162645922108e+01
6.745000000000e+02 -1.070780672057e-02 3.457991148814e-04 2.160529754700e+01
6.747500000000e+02 -1.671551125789e-02 3.536122267780e-04 2.158632945433e+01
6.750000000000e+02 -2.284297213945e-02 3.612855694491e-04 2.156960842737e+01
6.752500000000e+02 -2.904334685087e-02 3.687760472188e-04 2.155518205145e+01
6.755000000000e+02 -3.526899768309e-02 3.760472630272e-04 2.154309163156e+01
6.757500000000e+02 -4.147212035502e-02 3.830695502990e-04 2.153337169462e+01
6.760000000000e+02 -4.760537752387e-02 3.898198420891e-04 2.152604952220e+01
6.762500000000e+02 -5.362252391393e-02 3.962815519275e-04 2.152114486020e+01
6.765000000000e+02 -5.947903870625e-02 4.024441666815e-04 2.151866954685e+01
6.767500000000e+02 -6.513272776308e-02 4.083027380619e-04 2.151862720981e+01
6.770000000000e+02 -7.054429708702e-02 4.138574704270e-04 2.152101314954e+01
6.772500000000e+02 -7.567788297629e-02 4.191130717375e-04 2.152581417833e+01
6.775000000000e+02 -8.050152425782e-02 4.240780773500e-04 2.153300852679e+01
6.777500000000e+02 -8.498757908931e-02 4.287642823987e-04 2.154256597277e+01
6.780000000000e+02 -8.911306379596e-02 4.331860345763e-04 2.155444791539e+01
6.782500000000e+02 -9.285991102863e-02 4.373595444063e-04 2.156860752801e+01
6.785000000000e+02 -9.621515653835e-02 4.413023351966e-04 2.158499015579e+01
6.787500000000e+02 -9.917102546877e-02 4.450325408422e-04 2.160353354228e+01
6.790000000000e+02 -1.017249446297e-01 4.485684157463e-04 2.162416840047e+01
6.792500000000e+02 -1.038794582944e-01 4.519277171849e-04 2.164681877272e+01
6.795000000000e+02 -1.056420692285e-01 4.551272884433e-04 2.167140273899e+01
6.797500000000e+02 -1.070249972782e-01 4.581825411988e-04 2.169783287622e+01
6.800000000000e+02 -1.080448650668e-01 4.611070932100e-04 2.172601707862e+01
6.802500000000e+02 -1.087223285398e-01 4.639123849139e-04 2.175585908602e+01
6.805000000000e+02 -1.090816399811e-01 4.666074787586e-04 2.178725935223e+01
6.807500000000e+02 -1.091501760108e-01 4.691987977459e-04 2.182011572832e+01
6.810000000000e+02 -1.089579439256e-01 4.716899533022e-04 2.185432413495e+01
6.812500000000e+02 -1.085370375794e-01 4.740815892944e-04 2.188977945561e+01
6.815000000000e+02 -1.079211131536e-01 4.763713542828e-04 2.192637619095e+01
6.817500000000e+02 -1.071448536454e-01 4.785539539422e-04 2.196400920834e+01
6.820000000000e+02 -1.062434430096e-01 4.806212654645e-04 2.200257448093e+01
6.822500000000e+02 -1.052520967056e-01 4.825625482997e-04 2.204196966581e+01
6.825000000000e+02 -1.042055508028e-01 4.843646943259e-04 2.208209492961e+01
6.827500000000e+02 -1.031376965757e-01 4.860126307958e-04 2.212285335493e+01
6.830000000000e+02 -1.020811424002e-01 4.874897541024e-04 2.216415170948e+01
6.832500000000e+02 -1.010669495011e-01 4.887784232749e-04 2.220590075804e+01
6.835000000000e+02 -1.001242893837e-01 4.898605042805e-04 2.224801593172e+01
6.837500000000e+02 -9.928028085035e-02 4.907182114828e-04 2.229041756041e+01
6.840000000000e+02 -9.855979169655e-02 4.913345072331e-04 2.233303130123e+01
6.842500000000e+02 -9.798528661050e-02 4.916940188802e-04 2.237578850064e+01
6.845000000000e+02 -9.757681886365e-02 4.917838361884e-04 2.241862625718e+01
6.847500000000e+02 -9.735192135462e-02 4.915941397297e-04 2.246148777782e+01
6.850000000000e+02 -9.732568915624e-02 4.911189563630e-04 2.250432229627e+01
6.852500000000e+02 -9.751075267470e-02 4.903567775184e-04 2.254708527729e+01
6.855000000000e+02 -9.791738289938e-02 4.893112157749e-04 2.258973830416e+01
6.857500000000e+02 -9.855356004409e-02 4.879915351162e-04 2.263224903664e+01
6.860000000000e+02 -9.942511206642e-02 4.864130256945e-04 2.267459100684e+01
6.862500000000e+02 -1.005357699371e-01 4.845972712622e-04 2.271674353143e+01
6.865000000000e+02 -1.018873152450e-01 4.825722820374e-04 2.275869138821e+01
6.867500000000e+02 -1.034796712918e-01 4.803724894157e-04 2.280042455345e+01
6.870000000000e+02 -1.053110332076e-01 4.780385885564e-04 2.284193781352e+01
6.872500000000e+02 -1.073779118243e-01 4.756171475499e-04 2.288323045146e+01
6.875000000000e+02 -1.096752341530e-01 4.731601116970e-04 2.292430578990e+01
6.877500000000e+02 -1.121964204036e-01 4.707241861564e-04 2.296517071312e+01
6.880000000000e+02 -1.149333931614e-01 4.683700580092e-04 2.300583524937e+01
6.882500000000e+02 -1.178766586676e-01 4.661614420686e-04 2.304631201296e+01
6.885000000000e+02 -1.210152942700e-01 4.641640336841e-04 2.308661573026e+01
6.887500000000e+02 -1.243370102696e-01 4.624444038368e-04 2.312676268391e+01
6.890000000000e+02 -1.278281386257e-01 4.610689157380e-04 2.316677020435e+01
6.892500000000e+02 -1.314736885802e-01 4.601022878527e-04 2.320665612450e+01
6.895000000000e+02 -1.352573599084e-01 4.596065533794e-04 2.324643827475e+01
6.897500000000e+02 -1.391616037697e-01 4.596398087419e-04 2.328613396998e+01
6.900000000000e+02 -1.431676916234e-01 4.602551981360e-04 2.332575954074e+01
6.902500000000e+02 -1.472557958650e-01 4.614997531539e-04 2.336532986649e+01
6.905000000000e+02 -1.514051101006e-01 4.634132539989e-04 2.340485796589e+01
6.907500000000e+02 -1.555939891222e-01 4.660274473902e-04 2.344435464348e+01
6.910000000000e+02 -1.598001146350e-01 4.693652663293e-04 2.348382812689e+01
6.912500000000e+02 -1.640006937183e-01 4.734403183457e-04 2.352328382244e+01
6.915000000000e+02 -1.681726797955e-01 4.782564623706e-04 2.356272408746e+01
6.917500000000e+02 -1.722930189255e-01 4.838075713343e-04 2.360214807649e+01
6.920000000000e+02 -1.763389099224e-01 4.900771906246e-04 2.364155167512e+01
6.922500000000e+02 -1.802880912498e-01 4.970388154767e-04 2.368092743002e+01
6.925000000000e+02 -1.841191269430e-01 5.046561808040e-04 2.372026460641e+01
6.927500000000e+02 -1.878116955395e-01 5.128833737372e-04 2.375954932509e+01
6.930000000000e+02 -1.913468886401e-01 5.216653951202e-04 2.379876466058e+01
6.932500000000e+02 -1.947074863706e-01 5.309388719657e-04 2.383789089457e+01
6.935000000000e+02 -1.978782198516e-01 5.406328208267e-04 2.387690581624e+01
6.937500000000e+02 -2.008460229422e-01 5.506696023331e-04 2.391578496535e+01
6.940000000000e+02 -2.036002375979e-01 5.609655370148e-04 2.395450207952e+01
6.942500000000e+02 -2.061328082634e-01 5.714322756151e-04 2.399302938213e+01
6.945000000000e+02 -2.084384182876e-01 5.819777927115e-04 2.403133809789e+01
6.947500000000e+02 -2.105146060975e-01 5.925075835240e-04 2.406939878489e+01
6.950000000000e+02 -2.123618226416e-01 6.029257901705e-04 2.410718180572e+01
6.952500000000e+02 -2.139834576395e-01 6.131363790010e-04 2.414465779772e+01
6.955000000000e+02 -2.153858107334e-01 6.230444005414e-04 2.418179801198e+01
6.957500000000e+02 -2.165780259491e-01 6.325571539164e-04 2.421857476906e+01
6.960000000000e+02 -2.175719744467e-01 6.415853808991e-04 2.425496180854e+01
6.962500000000e+02 -2.183821055457e-01 6.500443776695e-04 2.429093469940e+01
6.965000000000e+02 -2.190252400352e-01 6.578551613562e-04 2.432647106240e+01
6.967500000000e+02 -2.195203405799e-01 6.649454762486e-04 2.436155090674e+01
6.970000000000e+02 -2.198882396706e-01 6.712507816373e-04 2.439615685203e+01
6.972500000000e+02 -2.201513334435e-01 6.767151653823e-04 2.443027430333e+01
6.975000000000e+02 -2.203332690114e-01 6.812921318895e-04 2.446389167807e+01
6.977500000000e+02 -2.204585571215e-01 6.849453500491e-04 2.449700038695e+01
6.980000000000e+02 -2.205522376672e-01 6.876492221967e-04 2.452959505833e+01
6.982500000000e+02 -2.206394471404e-01 6.893893922553e-04 2.456167341323e+01
6.985000000000e+02 -2.207450580982e-01 6.901630721078e-04 2.459323640938e+01
6.987500000000e+02 -2.208932574756e-01 6.899792626755e-04 2.462428815058e+01
6.990000000000e+02 -2.211071225619e-01 6.888588094868e-04 2.465483575648e+01
6.992500000000e+02 -2.214082673400e-01 6.868343029807e-04 2.468488944251e+01
6.995000000000e+02 -2.218164061378e-01 6.839498129587e-04 2.471446222653e+01
6.997500000000e+02 -2.223490418743e-01 6.802604733609e-04 2.474357000543e+01
7.000000000000e+02 -2.230210821801e-01 6.758318706306e-04 2.477223124377e+01
7.002500000000e+02 -2.238445578781e-01 6.707392873110e-04 2.480046689679e+01
7.005000000000e+02 -2.248283825979e-01 6.650667952047e-04 2.482830034463e+01
7.007500000000e+02 -2.259781045213e-01 6.589061513213e-04 2.485575705795e+01
7.010000000000e+02 -2.272957795993e-01 6.523556006798e-04 2.488286453547e+01
7.012500000000e+02 -2.287798691899e-01 6.455185196206e-04 2.490965207466e+01
7.015000000000e+02 -2.304252404303e-01 6.385020017551e-04 2.493615071382e+01
7.017500000000e+02 -2.322231821311e-01 6.314152836184e-04 2.496239286696e+01
7.020000000000e+02 -2.341615499075e-01 6.243681863503e-04 2.498841226545e+01
7.022500000000e+02 -2.362249547761e-01 6.174694915420e-04 2.501424371133e+01
7.025000000000e+02 -2.383950481582e-01 6.108253561105e-04 2.503992302753e+01
7.027500000000e+02 -2.406508368101e-01 6.045376777706e-04 2.506548664651e+01
7.030000000000e+02 -2.429691141891e-01 5.987026992375e-04 2.509097169644e+01
7.032500000000e+02 -2.453248998845e-01 5.934094898106e-04 2.511641555911e+01
7.035000000000e+02 -2.476919718789e-01 5.887387090172e-04 2.514185596177e+01
7.037500000000e+02 -2.500434011898e-01 5.847614261048e-04 2.516733054192e+01
7.040000000000e+02 -2.523521435173e-01 5.815381933468e-04 2.519287694791e+01
7.042500000000e+02 -2.545916247982e-01 5.791182297116e-04 2.521853241111e+01
7.045000000000e+02 -2.567363425117e-01 5.775388690527e-04 2.524433385509e+01
7.047500000000e+02 -2.587624489866e-01 5.768251389964e-04 2.527031751031e+01
7.050000000000e+02 -2.606483138994e-01 5.769895976641e-04 2.529651886335e+01
7.052500000000e+02 -2.623750424800e-01 5.780323621773e-04 2.532297261444e+01
7.055000000000e+02 -2.639269539269e-01 5.799413411802e-04 2.534971233012e+01
7.057500000000e+02 -2.652919899363e-01 5.826926390822e-04 2.537677040334e+01
7.060000000000e+02 -2.664620443342e-01 5.862510924296e-04 2.540417800809e+01
7.062500000000e+02 -2.674332287344e-01 5.905710266581e-04 2.543196475302e+01
7.065000000000e+02 -2.682060314062e-01 5.955971039990e-04 2.546015866320e+01
7.067500000000e+02 -2.687853908216e-01 6.012653120535e-04 2.548878595638e+01
7.070000000000e+02 -2.691806579858e-01 6.075039693259e-04 2.551787100652e+01
7.072500000000e+02 -2.694054819208e-01 6.142349502349e-04 2.554743597131e+01
7.075000000000e+02 -2.694775731529e-01 6.213748763664e-04 2.557750073452e+01
7.077500000000e+02 -2.694183836812e-01 6.288364309546e-04 2.560808263934e+01
7.080000000000e+02 -2.692526872795e-01 6.365296162114e-04 2.563919640887e+01
7.082500000000e+02 -2.690080980426e-01 6.443632557266e-04 2.567085368939e+01
7.085000000000e+02 -2.687144880383e-01 6.522462322494e-04 2.570306308249e+01
7.087500000000e+02 -2.684033772244e-01 6.600890646140e-04 2.573582963203e+01
7.090000000000e+02 -2.681072510320e-01 6.678051576210e-04 2.576915484881e+01
7.092500000000e+02 -2.678588705650e-01 6.753123471287e-04 2.580303622097e+01
7.095000000000e+02 -2.676905588690e-01 6.825342098483e-04 2.583746706327e+01
7.097500000000e+02 -2.676334916182e-01 6.894013149264e-04 2.587243638927e+01
7.100000000000e+02 -2.677170222574e-01 6.958526149707e-04 2.590792842678e+01
7.102500000000e+02 -2.679680352766e-01 7.018364362142e-04 2.594392269902e+01
7.105000000000e+02 -2.684103650553e-01 7.073115846127e-04 2.598039357889e+01
7.107500000000e+02 -2.690642776014e-01 7.122481035503e-04 2.601731023749e+01
7.110000000000e+02 -2.699460424448e-01 7.166278571149e-04 2.605463664075e+01
7.112500000000e+02 -2.710675912302e-01 7.204449913047e-04 2.609233123459e+01
7.115000000000e+02 -2.724362765682e-01 7.237060128424e-04 2.613034706582e+01
7.117500000000e+02 -2.740547340228e-01 7.264296197499e-04 2.616863175745e+01
7.120000000000e+02 -2.759208455132e-01 7.286461602148e-04 2.620712754103e+01
7.122500000000e+02 -2.780278073108e-01 7.303969619181e-04 2.624577155642e+01
7.125000000000e+02 -2.803642876478e-01 7.317332756247e-04 2.628449578875e+01
7.127500000000e+02 -2.829146812534e-01 7.327147817877e-04 2.632322744835e+01
7.130000000000e+02 -2.856594504472e-01 7.334080463280e-04 2.636188937665e+01
7.132500000000e+02 -2.885755356803e-01 7.338845365578e-04 2.640040033164e+01
7.135000000000e+02 -2.916368281019e-01 7.342187480534e-04 2.643867529238e+01
7.137500000000e+02 -2.948147120936e-01 7.344860892362e-04 2.647662625499e+01
7.140000000000e+02 -2.980786275171e-01 7.347607031281e-04 2.651416241455e+01
7.142500000000e+02 -3.013966879938e-01 7.351133616300e-04 2.655119111081e+01
7.145000000000e+02 -3.047362919448e-01 7.356093740753e-04 2.658761808382e+01
7.147500000000e+02 -3.080647627490e-01 7.363067909752e-04 2.662334849820e+01
7.150000000000e+02 -3.113499538226e-01 7.372546957324e-04 2.665828726063e+01
7.152500000000e+02 -3.145608492293e-01 7.384919274818e-04 2.669234008627e+01
7.155000000000e+02 -3.176681030356e-01 7.400459780505e-04 2.672541389472e+01
7.157500000000e+02 -3.206445352321e-01 7.419323557011e-04 2.675741767690e+01
7.160000000000e+02 -3.234655541028e-01 7.441543423154e-04 2.678826335710e+01
7.162500000000e+02 -3.261094890048e-01 7.467030062539e-04 2.681786623078e+01
7.165000000000e+02 -3.285578431717e-01 7.495577331947e-04 2.684614587058e+01
7.167500000000e+02 -3.307954435344e-01 7.526870264120e-04 2.687302670906e+01
7.170000000000e+02 -3.328104985723e-01 7.560496960263e-04 2.689843889713e+01
7.172500000000e+02 -3.345945624676e-01 7.595962010706e-04 2.692231864507e+01
7.175000000000e+02 -3.361424230399e-01 7.632703217445e-04 2.694460896596e+01
7.177500000000e+02 -3.374519110439e-01 7.670109538982e-04 2.696526032148e+01
7.180000000000e+02 -3.385236766031e-01 7.707539278236e-04 2.698423081704e+01
7.182500000000e+02 -3.393609119522e-01 7.744339406859e-04 2.700148693908e+01
7.185000000000e+02 -3.399690895483e-01 7.779863576538e-04 2.701700357050e+01
7.187500000000e+02 -3.403556793308e-01 7.813489590026e-04 2.703076457170e+01
7.190000000000e+02 -3.405299212413e-01 7.844634945397e-04 2.704276262927e+01
7.192500000000e+02 -3.405026009494e-01 7.872770279914e-04 2.705299965706e+01
7.195000000000e+02 -3.402859025575e-01 7.897430661703e-04 2.706148645545e+01
7.197500000000e+02 -3.398932737946e-01 7.918223715523e-04 2.706824293315e+01
7.200000000000e+02 -3.393393567377e-01 7.934835738936e-04 2.707329759991e+01
7.202500000000e+02 -3.386399259130e-01 7.947034685742e-04 2.707668738355e+01
7.205000000000e+02 -3.378118514001e-01 7.954670645045e-04 2.707845736708e+01
7.207500000000e+02 -3.368730550746e-01 7.957674942477e-04 2.707866003904e+01
7.210000000000e+02 -3.358424361207e-01 7.956056755916e-04 2.707735485177e+01
7.212500000000e+02 -3.347397508230e-01 7.949898215586e-04 2.707460768210e+01
7.215000000000e+02 -3.335854433851e-01 7.939349649573e-04 2.707048987206e+01
7.217500000000e+02 -3.324003874197e-01 7.924622979214e-04 2.706507759254e+01
7.220000000000e+02 -3.312055656409e-01 7.905985404290e-04 2.705845092552e+01
7.222500000000e+02 -3.300216618942e-01 7.883752289124e-04 2.705069312015e+01
7.225000000000e+02 -3.288686057485e-01 7.858282528500e-04 2.704188942804e+01
7.227500000000e+02 -3.277650642648e-01 7.829970506098e-04 2.703212625421e+01
7.230000000000e+02 -3.267279148848e-01 7.799239155294e-04 2.702149030169e+01
7.232500000000e+02 -3.257717453330e-01 7.766534507269e-04 2.701006734532e+01
7.235000000000e+02 -3.249083901599e-01 7.732318495809e-04 2.699794137319e+01
7.237500000000e+02 -3.241465376619e-01 7.697060866013e-04 2.698519374205e+01
7.240000000000e+02 -3.234914748016e-01 7.661233962383e-04 2.697190198528e+01
7.242500000000e+02 -3.229449178597e-01 7.625303686411e-04 2.695813924292e+01
7.245000000000e+02 -3.225050405639e-01 7.589722604481e-04 2.694397315265e+01
7.247500000000e+02 -3.221665925552e-01 7.554921933643e-04 2.692946541084e+01
7.250000000000e+02 -3.219212205258e-01 7.521304587285e-04 2.691467088521e+01
7.252500000000e+02 -3.217578766080e-01 7.489238141880e-04 2.689963719631e+01
7.255000000000e+02 -3.216633236524e-01 7.459048697780e-04 2.688440439210e+01
7.257500000000e+02 -3.216227597898e-01 7.431016076720e-04 2.686900447416e+01
7.260000000000e+02 -3.216204325512e-01 7.405369856601e-04 2.685346134140e+01
7.262500000000e+02 -3.216402474305e-01 7.382286823827e-04 2.683779084407e+01
7.265000000000e+02 -3.216663968496e-01 7.361889876055e-04 2.682200073367e+01
7.267500000000e+02 -3.216838640452e-01 7.344248050807e-04 2.680609100705e+01
7.270000000000e+02 -3.216788707274e-01 7.329377822609e-04 2.679005423471e+01
7.272500000000e+02 -3.216392218461e-01 7.317245158564e-04 2.677387600081e+01
7.275000000000e+02 -3.215545167371e-01 7.307768731053e-04 2.675753551855e+01
7.277500000000e+02 -3.214163174273e-01 7.300823446582e-04 2.674100612482e+01
7.280000000000e+02 -3.212181409203e-01 7.296244478780e-04 2.672425606785e+01
7.282500000000e+02 -3.209554564842e-01 7.293830556503e-04 2.670724909269e+01
7.285000000000e+02 -3.206255444684e-01 7.293350556736e-04 2.668994522417e+01
7.287500000000e+02 -3.202273874232e-01 7.294547165551e-04 2.667230138371e+01
7.290000000000e+02 -3.197614747130e-01 7.297140474818e-04 2.665427209324e+01
7.292500000000e+02 -3.192296429056e-01 7.300833553144e-04 2.663581005834e+01
7.295000000000e+02 -3.186349117103e-01 7.305317730742e-04 2.661686672487e+01
7.297500000000e+02 -3.179813102421e-01 7.310275283798e-04 2.659739277014e+01
7.300000000000e+02 -3.172737509343e-01 7.315387979536e-04 2.657733852949e+01
7.302500000000e+02 -3.165178900420e-01 7.320342944638e-04 2.655665432640e+01
7.305000000000e+02 -3.157200217146e-01 7.324838062485e-04 2.653529078688e+01
7.307500000000e+02 -3.148869650884e-01 7.328588770900e-04 2.651319905457e+01
7.310000000000e+02 -3.140259616733e-01 7.331334969022e-04 2.649033098782e+01
7.312500000000e+02 -3.131445697320e-01 7.332847884909e-04 2.646663926589e+01
7.315000000000e+02 -3.122505575732e-01 7.332936283355e-04 2.644207758048e+01
7.317500000000e+02 -3.113517969472e-01 7.331452353461e-04 2.641660071392e+01
7.320000000000e+02 -3.104561585423e-01 7.328295978122e-04 2.639016469163e+01
7.322500000000e+02 -3.095714188200e-01 7.323417299787e-04 2.636272686609e+01
7.325000000000e+02 -3.087051786012e-01 7.316817414544e-04 2.633424617687e+01
7.327500000000e+02 -3.078648051719e-01 7.308547343533e-04 2.630468331700e+01
7.330000000000e+02 -3.070574017612e-01 7.298704376283e-04 2.627400091833e+01
7.332500000000e+02 -3.062898017139e-01 7.287425218998e-04 2.624216395563e+01
7.335000000000e+02 -3.055685936380e-01 7.274877757057e-04 2.620913991088e+01
7.337500000000e+02 -3.049001644602e-01 7.261250138133e-04 2.617489925836e+01
7.340000000000e+02 -3.042907518662e-01 7.246739007916e-04 2.613941565467e+01
7.342500000000e+02 -3.037464909160e-01 7.231536684027e-04 2.610266644402e+01
7.345000000000e+02 -3.032734298807e-01 7.215819650404e-04 2.606463282390e+01
7.347500000000e+02 -3.028775013785e-01 7.199737367020e-04 2.602530031614e+01
7.350000000000e+02 -3.025644130293e-01 7.183402943036e-04 2.598465885213e+01
7.352500000000e+02 -3.023394582254e-01 7.166886398694e-04 2.594270315991e+01
7.355000000000e+02 -3.022072051699e-01 7.150212080952e-04 2.589943273153e+01
7.357500000000e+02 -3.021710962671e-01 7.133358903668e-04 2.585485206892e+01
7.360000000000e+02 -3.022329308796e-01 7.116264305937e-04 2.580897061692e+01
7.362500000000e+02 -3.023922767626e-01 7.098831203643e-04 2.576180277209e+01
7.365000000000e+02 -3.026458166419e-01 7.080937985707e-04 2.571336770341e+01
7.367500000000e+02 -3.029867320688e-01 7.062447985793e-04 2.566368936261e+01
7.370000000000e+02 -3.034041122054e-01 7.043221018448e-04 2.561279622986e+01
7.372500000000e+02 -3.038825103156e-01 7.023123257646e-04 2.556072117502e+01
7.375000000000e+02 -3.044016542279e-01 7.002035028553e-04 2.550750118003e+01
7.377500000000e+02 -3.049364744371e-01 6.979855927714e-04 2.545317728074e+01
7.380000000000e+02 -3.054573728051e-01 6.956504403296e-04 2.539779431396e+01
7.382500000000e+02 -3.059308057726e-01 6.931914795182e-04 2.534140068130e+01
7.385000000000e+02 -3.063202859110e-01 6.906031359446e-04 2.528404833390e+01
7.387500000000e+02 -3.065875506119e-01 6.878797744374e-04 2.522579245817e+01
7.390000000000e+02 -3.066941173779e-01 6.850144673851e-04 2.516669147241e+01
7.392500000000e+02 -3.066029093898e-01 6.819977054430e-04 2.510680681944e+01
7.395000000000e+02 -3.062799214211e-01 6.788161852283e-04 2.504620276838e+01
7.397500000000e+02 -3.056959453134e-01 6.754519211210e-04 2.498494637295e+01
7.400000000000e+02 -3.048279255170e-01 6.718817131062e-04 2.492310715565e+01
7.402500000000e+02 -3.036601903527e-01 6.680772596407e-04 2.486075701229e+01
7.405000000000e+02 -3.021851616129e-01 6.640058726236e-04 2.479796991877e+01
7.407500000000e+02 -3.004035968947e-01 6.596318690879e-04 2.473482163467e+01
7.410000000000e+02 -2.983244481247e-01 6.549186778660e-04 2.467138946569e+01
7.412500000000e+02 -2.959641162191e-01 6.498314713280e-04 2.460775188155e+01
7.415000000000e+02 -2.933453534955e-01 6.443403009965e-04 2.454398817626e+01
7.417500000000e+02 -2.904957630086e-01 6.384232163581e-04 2.448017806159e+01
7.420000000000e+02 -2.874462015063e-01 6.320695419698e-04 2.441640131152e+01
7.422500000000e+02 -2.842289977277e-01 6.252827528295e-04 2.435273734131e+01
7.425000000000e+02 -2.808763137730e-01 6.180828075756e-04 2.428926481619e+01
7.427500000000e+02 -2.774186570115e-01 6.105076165779e-04 2.422606126687e+01
7.430000000000e+02 -2.738838346146e-01 6.026136547792e-04 2.416320272906e+01
7.432500000000e+02 -2.702961664321e-01 5.944753760089e-04 2.410076339664e+01
7.435000000000e+02 -2.666763071576e-01 5.861835629643e-04 2.403881530069e+01
7.437500000000e+02 -2.630413731938e-01 5.778426009583e-04 2.397742803200e+01
7.440000000000e+02 -2.594055638322e-01 5.695668757961e-04 2.391666848954e+01
7.442500000000e+02 -2.557810882904e-01 5.614764743898e-04 2.385660063288e+01
7.445000000000e+02 -2.521792140637e-01 5.536925685541e-04 2.379728533463e+01
7.447500000000e+02 -2.486114882076e-01 5.463326404153e-04 2.373878016963e+01
7.450000000000e+02 -2.450907726303e-01 5.395060504559e-04 2.368113932934e+01
7.452500000000e+02 -2.416321675398e-01 5.333100414820e-04 2.362441346721e+01
7.455000000000e+02 -2.382535561987e-01 5.278265893843e-04 2.356864962564e+01
7.457500000000e+02 -2.349757677474e-01 5.231202057867e-04 2.351389118804e+01
7.460000000000e+02 -2.318223458916e-01 5.192366973679e-04 2.346017778178e+01
7.462500000000e+02 -2.288188495153e-01 5.162030477804e-04 2.340754526648e+01
7.465000000000e+02 -2.259918023563e-01 5.140280953667e-04 2.335602570383e+01
7.467500000000e+02 -2.233673317050e-01 5.127040707149e-04 2.330564737833e+01
7.470000000000e+02 -2.209696528922e-01 5.122085380646e-04 2.325643477057e+01
7.472500000000e+02 -2.188194830395e-01 5.125067122341e-04 2.320840860784e+01
7.475000000000e+02 -2.169325482864e-01 5.135537950045e-04 2.316158593415e+01
7.477500000000e+02 -2.153183250903e-01 5.152969910340e-04 2.311598013693e+01
7.480000000000e+02 -2.139790944781e-01 5.176772690427e-04 2.307160104460e+01
7.482500000000e+02 -2.129094028808e-01 5.206304878030e-04 2.302845503344e+01
7.485000000000e+02 -2.120960001474e-01 5.240880242554e-04 2.298654508732e+01
7.487500000000e+02 -2.115181961334e-01 5.279770210225e-04 2.294587093329e+01
7.490000000000e+02 -2.111486864241e-01 5.322199877201e-04 2.290642910706e+01
7.492500000000e+02 -2.109546769662e-01 5.367344365098e-04 2.286821306313e+01
7.495000000000e+02 -2.108993283382e-01 5.414322133673e-04 2.283121323806e+01
7.497500000000e+02 -2.109432744943e-01 5.462191141938e-04 2.279541711859e+01
7.500000000000e+02 -2.110462484320e-01 5.509946808242e-04 2.276080930051e+01
7.502500000000e+02 -2.111685316605e-01 5.556526564801e-04 2.272737150909e+01
7.505000000000e+02 -2.112723118682e-01 5.600819104508e-04 2.269508266016e+01
7.507500000000e+02 -2.113227210954e-01 5.641679614661e-04 2.266391888860e+01
7.510000000000e+02 -2.112885602373e-01 5.677951915750e-04 2.263385356622e+01
7.512500000000e+02 -2.111427802700e-01 5.708496656115e-04 2.260485741607e+01
7.515000000000e+02 -2.108625775860e-01 5.732222453587e-04 2.257689857476e+01
7.517500000000e+02 -2.104292757795e-01 5.748119048123e-04 2.254994275227e+01
7.520000000000e+02 -2.098279461427e-01 5.755291158991e-04 2.252395335693e+01
7.522500000000e+02 -2.090469969063e-01 5.752991685123e-04 2.249889180776e+01
7.525000000000e+02 -2.080776227911e-01 5.740648751348e-04 2.247471778986e+01
7.527500000000e+02 -2.069132699709e-01 5.717888393378e-04 2.245138953635e+01
7.530000000000e+02 -2.055492793198e-01 5.684550786439e-04 2.242886432059e+01
7.532500000000e+02 -2.039825615471e-01 5.640698637467e-04 2.240709883990e+01
7.535000000000e+02 -2.022114168326e-01 5.586617566058e-04 2.238604960248e+01
7.537500000000e+02 -2.002356195433e-01 5.522809025486e-04 2.236567355887e+01
7.540000000000e+02 -1.980564649140e-01 5.449975863436e-04 2.234592839495e+01
7.542500000000e+02 -1.956770923588e-01 5.369002095310e-04 2.232677319805e+01
7.545000000000e+02 -1.931026800110e-01 5.280928006757e-04 2.230816869946e+01
7.547500000000e+02 -1.903407986648e-01 5.186921899606e-04 2.229007787354e+01
7.550000000000e+02 -1.874016003542e-01 5.088250257602e-04 2.227246624305e+01
7.552500000000e+02 -1.842979071665e-01 4.986247776990e-04 2.225530210869e+01
7.555000000000e+02 -1.810452523584e-01 4.882286573768e-04 2.223855702778e+01
7.557500000000e+02 -1.776616685651e-01 4.777751901042e-04 2.222220596460e+01
7.560000000000e+02 -1.741673226187e-01 4.674016542175e-04 2.220622738967e+01
7.562500000000e+02 -1.705840729916e-01 4.572416921851e-04 2.219060365276e+01
7.565000000000e+02 -1.669348158079e-01 4.474235224868e-04 2.217532098857e+01
7.567500000000e+02 -1.632427946822e-01 4.380682990130e-04 2.216036970198e+01
7.570000000000e+02 -1.595308285209e-01 4.292887264578e-04 2.214574411151e+01
7.572500000000e+02 -1.558206123453e-01 4.211875582419e-04 2.213144286014e+01
7.575000000000e+02 -1.521320143478e-01 4.138567635551e-04 2.211746886967e+01
7.577500000000e+02 -1.484824813678e-01 4.073764934460e-04 2.210382926333e+01
7.580000000000e+02 -1.448866242922e-01 4.018139095863e-04 2.209053568530e+01
7.582500000000e+02 -1.413558870420e-01 3.972223125736e-04 2.207760397471e+01
7.585000000000e+02 -1.378984526842e-01 3.936399909159e-04 2.206505448665e+01
7.587500000000e+02 -1.345192452691e-01 3.910894097893e-04 2.205291167956e+01
7.590000000000e+02 -1.312201410500e-01 3.895761533981e-04 2.204120437585e+01
7.592500000000e+02 -1.280002456619e-01 3.890882878110e-04 2.202996528600e+01
7.595000000000e+02 -1.248563014826e-01 3.895957354800e-04 2.201923093762e+01
7.597500000000e+02 -1.217831489328e-01 3.910499112736e-04 2.200904155233e+01
7.600000000000e+02 -1.187741736247e-01 3.933838764624e-04 2.199944037707e+01
7.602500000000e+02 -1.158217910088e-01 3.965126418660e-04 2.199047362891e+01
7.605000000000e+02 -1.129178529803e-01 4.003340976255e-04 2.198218989799e+01
7.607500000000e+02 -1.100539872207e-01 4.047303833010e-04 2.197463948924e+01
7.610000000000e+02 -1.072218975919e-01 4.095696212914e-04 2.196787415759e+01
7.612500000000e+02 -1.044135350341e-01 4.147082206357e-04 2.196194631124e+01
7.615000000000e+02 -1.016212151494e-01 4.199935131679e-04 2.195690847879e+01
7.617500000000e+02 -9.883762352219e-02 4.252667415114e-04 2.195281245667e+01
7.620000000000e+02 -9.605581803260e-02 4.303662437293e-04 2.194970894550e+01
7.622500000000e+02 -9.326913124528e-02 4.351308210741e-04 2.194764668744e+01
7.625000000000e+02 -9.047108231016e-02 4.394031037490e-04 2.194667192662e+01
7.627500000000e+02 -8.765524400071e-02 4.430328191394e-04 2.194682758366e+01
7.630000000000e+02 -8.481520044757e-02 4.458799007739e-04 2.194815301962e+01
7.632500000000e+02 -8.194442736075e-02 4.478172866639e-04 2.195068309925e+01
7.635000000000e+02 -7.903633137013e-02 4.487336195363e-04 2.195444810516e+01
7.637500000000e+02 -7.608421497882e-02 4.485350434251e-04 2.195947290856e+01
7.640000000000e+02 -7.308141995060e-02 4.471468810603e-04 2.196577700861e+01
7.642500000000e+02 -7.002138703669e-02 4.445147624641e-04 2.197337384397e+01
7.645000000000e+02 -6.689789430524e-02 4.406054246210e-04 2.198227097521e+01
7.647500000000e+02 -6.370518861535e-02 4.354065781319e-04 2.199246952515e+01
7.650000000000e+02 -6.043827923628e-02 4.289269238870e-04 2.200396452422e+01
7.652500000000e+02 -5.709309397371e-02 4.211955425165e-04 2.201674448232e+01
7.655000000000e+02 -5.366676481690e-02 4.122610785951e-04 2.203079182573e+01
7.657500000000e+02 -5.015780058891e-02 4.021904792340e-04 2.204608287166e+01
7.660000000000e+02 -4.656622545510e-02 3.910675163467e-04 2.206258785132e+01
7.662500000000e+02 -4.289375822064e-02 3.789912271579e-04 2.208027149177e+01
7.665000000000e+02 -3.914385348520e-02 3.660741079272e-04 2.209909312333e+01
7.667500000000e+02 -3.532169549242e-02 3.524402656731e-04 2.211900691231e+01
7.670000000000e+02 -3.143420210923e-02 3.382234805874e-04 2.213996250729e+01
7.672500000000e+02 -2.748989240263e-02 3.235652149241e-04 2.216190527656e+01
7.675000000000e+02 -2.349874447105e-02 3.086125580374e-04 2.218477684292e+01
7.677500000000e+02 -1.947196508264e-02 2.935162516864e-04 2.220851533664e+01
7.680000000000e+02 -1.542178103535e-02 2.784286837096e-04 2.223305615707e+01
7.682500000000e+02 -1.136114143186e-02 2.635018239638e-04 2.225833233303e+01
7.685000000000e+02 -7.303397719796e-03 2.488852199084e-04 2.228427480803e+01
7.687500000000e+02 -3.262028221434e-03 2.347239992222e-04 2.231081330404e+01
7.690000000000e+02 7.497174217530e-04 2.211570468494e-04 2.233787638198e+01
7.692500000000e+02 4.719090964681e-03 2.083150493422e-04 2.236539225550e+01
7.695000000000e+02 8.634163784349e-03 1.963188476733e-04 2.239328889852e+01
7.697500000000e+02 1.248406388312e-02 1.852776042253e-04 2.242149479903e+01
7.700000000000e+02 1.625922566827e-02 1.752874501282e-04 2.244993901760e+01
7.702500000000e+02 1.995156511165e-02 1.664298946684e-04 2.247855186724e+01
7.705000000000e+02 2.355463895950e-02 1.587706489288e-04 2.250726517945e+01
7.707500000000e+02 2.706374917620e-02 1.523586908090e-04 2.253601244175e+01
7.710000000000e+02 3.047600364005e-02 1.472253455813e-04 2.256472946305e+01
7.712500000000e+02 3.379033956768e-02 1.433838198957e-04 2.259335445689e+01
7.715000000000e+02 3.700749786752e-02 1.408288272073e-04 2.262182839990e+01
7.717500000000e+02 4.012997328833e-02 1.395366146103e-04 2.265009515251e+01
7.720000000000e+02 4.316191369858e-02 1.394649614094e-04 2.267810194559e+01
7.722500000000e+02 4.610900107672e-02 1.405538640049e-04 2.270579948564e+01
7.725000000000e+02 4.897830603326e-02 1.427264025238e-04 2.273314201858e+01
7.727500000000e+02 5.177810560925e-02 1.458896223050e-04 2.276008780176e+01
7.730000000000e+02 5.451771411372e-02 1.499359798168e-04 2.278659894114e+01
7.732500000000e+02 5.720726592387e-02 1.547447168450e-04 2.281264185276e+01
7.735000000000e+02 5.985752578801e-02 1.601837705055e-04 2.283818701578e+01
7.737500000000e+02 6.247965432181e-02 1.661115691494e-04 2.286320937889e+01
7.740000000000e+02 6.508502179782e-02 1.723792230426e-04 2.288768812060e+01
7.742500000000e+02 6.768498981590e-02 1.788325948602e-04 2.291160676470e+01
7.745000000000e+02 7.029069416457e-02 1.853146228135e-04 2.293495328500e+01
7.747500000000e+02 7.291288878443e-02 1.916676862735e-04 2.295771974776e+01
7.750000000000e+02 7.556172443651e-02 1.977359186522e-04 2.297990255157e+01
7.752500000000e+02 7.824662977416e-02 2.033675815982e-04 2.300150197702e+01
7.755000000000e+02 8.097611465577e-02 2.084171784832e-04 2.302252235208e+01
7.757500000000e+02 8.375769301751e-02 2.127475771442e-04 2.304297156256e+01
7.760000000000e+02 8.659772551271e-02 2.162321524125e-04 2.306286112651e+01
7.762500000000e+02 8.950135568497e-02 2.187564838604e-04 2.308220588597e+01
7.765000000000e+02 9.247245893488e-02 2.202201623785e-04 2.310102361176e+01
7.767500000000e+02 9.551356685668e-02 2.205382788452e-04 2.311933507327e+01
7.770000000000e+02 9.862587422599e-02 2.196426208838e-04 2.313716361149e+01
7.772500000000e+02 1.018092347219e-01 2.174826871288e-04 2.315453501015e+01
7.775000000000e+02 1.050622225563e-01 2.140263950194e-04 2.317147708218e+01
7.777500000000e+02 1.083821531609e-01 2.092606508571e-04 2.318801975301e+01
7.780000000000e+02 1.117651875004e-01 2.031914678144e-04 2.320419471550e+01
7.782500000000e+02 1.152064634139e-01 1.958438574082e-04 2.322003514910e+01
7.785000000000e+02 1.187001779279e-01 1.872616168518e-04 2.323557584752e+01
7.787500000000e+02 1.222397934972e-01 1.775065853161e-04 2.325085277541e+01
7.790000000000e+02 1.258181512323e-01 1.666578461030e-04 2.326590328138e+01
7.792500000000e+02 1.294277038334e-01 1.548104935183e-04 2.328076569022e+01
7.795000000000e+02 1.330606510952e-01 1.420744120668e-04 2.329547958010e+01
7.797500000000e+02 1.367091774980e-01 1.285725237340e-04 2.331008543253e+01
7.800000000000e+02 1.403655948624e-01 1.144390752435e-04 2.332462491320e+01
7.802500000000e+02 1.440225599522e-01 9.981747431914e-05 2.333914060112e+01
7.805000000000e+02 1.476732078030e-01 8.485841719731e-05 2.335367623030e+01
7.807500000000e+02 1.513113064264e-01 6.971758543598e-05 2.336827664836e+01
7.810000000000e+02 1.549313846049e-01 5.455327046769e-05 2.338298775992e+01
7.812500000000e+02 1.585288002904e-01 3.952401143967e-05 2.339785674526e+01
7.815000000000e+02 1.620998018912e-01 2.478628727995e-05 2.341293202149e+01
7.817500000000e+02 1.656415400772e-01 1.049214698756e-05 2.342826330881e+01
7.820000000000e+02 1.691520381035e-01 -3.213065956960e-06 2.344390171203e+01
7.822500000000e+02 1.726301276847e-01 -1.619281151999e-05 2.345989965560e+01
7.825000000000e+02 1.760753317186e-01 -2.832142506707e-05 2.347631107881e+01
7.827500000000e+02 1.794877235568e-01 -3.948589789809e-05 2.349319134060e+01
7.830000000000e+02 1.828677442097e-01 -4.958748481611e-05 2.351059724489e+01
7.832500000000e+02 1.862159973169e-01 -5.854308707438e-05 2.352858703019e+01
7.835000000000e+02 1.895330184866e-01 -6.628623668597e-05 2.354722023790e+01
7.837500000000e+02 1.928190395691e-01 -7.276801919727e-05 2.356655774937e+01
7.840000000000e+02 1.960737455805e-01 -7.795746241293e-05 2.358666159322e+01
7.842500000000e+02 1.992960418168e-01 -8.184173689272e-05 2.360759479514e+01
7.845000000000e+02 2.024838419485e-01 -8.442590179058e-05 2.362942117262e+01
7.847500000000e+02 2.056338774986e-01 -8.573255792326e-05 2.365220512587e+01
7.850000000000e+02 2.087415522271e-01 -8.580097021512e-05 2.367601133875e+01
7.852500000000e+02 2.118008377837e-01 -8.468602789312e-05 2.370090444143e+01
7.855000000000e+02 2.148042177391e-01 -8.245678026940e-05 2.372694859227e+01
7.857500000000e+02 2.177426949816e-01 -7.919501113488e-05 2.375420711614e+01
7.860000000000e+02 2.206058500733e-01 -7.499332645337e-05 2.378274198080e+01
7.862500000000e+02 2.233819636854e-01 -6.995321966034e-05 2.381261329349e+01
7.865000000000e+02 2.260581878911e-01 -6.418296282491e-05 2.384387873005e+01
7.867500000000e+02 2.286207890348e-01 -5.779547219060e-05 2.387659296835e+01
7.870000000000e+02 2.310554260576e-01 -5.090609619326e-05 2.391080705976e+01
7.872500000000e+02 2.333474825122e-01 -4.363043484160e-05 2.394656780414e+01
7.875000000000e+02 2.354824376076e-01 -3.608222154798e-05 2.398391711354e+01
7.877500000000e+02 2.374462674656e-01 -2.837131761083e-05 2.402289137864e+01
7.880000000000e+02 2.392258878042e-01 -2.060182224126e-05 2.406352085786e+01
7.882500000000e+02 2.408095719273e-01 -1.287045314022e-05 2.410582906618e+01
7.885000000000e+02 2.421874401889e-01 -5.265026727030e-06 2.414983224807e+01
7.887500000000e+02 2.433518766621e-01 2.136722426277e-06 2.419553884308e+01
7.890000000000e+02 2.442979945512e-01 9.268189538857e-06 2.424294905649e+01
7.892500000000e+02 2.450240088683e-01 1.607441248329e-05 2.429205444635e+01
7.895000000000e+02 2.455316490890e-01 2.251237766754e-05 2.434283765122e+01
7.897500000000e+02 2.458264347575e-01 2.855109129457e-05 2.439527212094e+01
7.900000000000e+02 2.459179518664e-01 3.417124053243e-05 2.444932199443e+01
7.902500000000e+02 2.458200223539e-01 3.936457472460e-05 2.450494205243e+01
7.905000000000e+02 2.455507726550e-01 4.413297097704e-05 2.456207773126e+01
7.907500000000e+02 2.451326123348e-01 4.848720833241e-05 2.462066526598e+01
7.910000000000e+02 2.445921009212e-01 5.244550869963e-05 2.468063190709e+01
7.912500000000e+02 2.439596786829e-01 5.603182560568e-05 2.474189622958e+01
7.915000000000e+02 2.432692910374e-01 5.927378287744e-05 2.480436851901e+01
7.917500000000e+02 2.425578774689e-01 6.220086136002e-05 2.486795124149e+01
7.920000000000e+02 2.418647462677e-01 6.484227088465e-05 2.493253958551e+01
7.922500000000e+02 2.412308442925e-01 6.722484449065e-05 2.499802205927e+01
7.925000000000e+02 2.406979273286e-01 6.937100336600e-05 2.506428115032e+01
7.927500000000e+02 2.403076557852e-01 7.129688499006e-05 2.513119400904e+01
7.930000000000e+02 2.401006453546e-01 7.301066191165e-05 2.519863326440e+01
7.932500000000e+02 2.401154699208e-01 7.451118457399e-05 2.526646768208e+01
7.935000000000e+02 2.403876843618e-01 7.578690490467e-05 2.533456299397e+01
7.937500000000e+02 2.409488825891e-01 7.681523537405e-05 2.540278277057e+01
7.940000000000e+02 2.418258050860e-01 7.756237413442e-05 2.547098904918e+01
7.942500000000e+02 2.430395799705e-01 7.798358604760e-05 2.553904331843e+01
7.945000000000e+02 2.446050651377e-01 7.802401750970e-05 2.560680706882e+01
7.947500000000e+02 2.465303897527e-01 7.762002449517e-05 2.567414275405e+01
7.950000000000e+02 2.488166575001e-01 7.670095548971e-05 2.574091428801e+01
7.952500000000e+02 2.514578854220e-01 7.519145120762e-05 2.580698793542e+01
7.955000000000e+02 2.544411311223e-01 7.301408493888e-05 2.587223275474e+01
7.957500000000e+02 2.577468656665e-01 7.009234188516e-05 2.593652130816e+01
7.960000000000e+02 2.613495328473e-01 6.635382210254e-05 2.599973013799e+01
7.962500000000e+02 2.652183206294e-01 6.173355914710e-05 2.606174038486e+01
7.965000000000e+02 2.693180690864e-01 5.617724558939e-05 2.612243807793e+01
7.967500000000e+02 2.736103273402e-01 4.964444217672e-05 2.618171464134e+01
7.970000000000e+02 2.780544911876e-01 4.211135721810e-05 2.623946725040e+01
7.972500000000e+02 2.826089795713e-01 3.357329316105e-05 2.629559913769e+01
7.975000000000e+02 2.872324148582e-01 2.404646460540e-05 2.635001987471e+01
7.977500000000e+02 2.918847605152e-01 1.356931992498e-05 2.640264569421e+01
7.980000000000e+02 2.965283628975e-01 2.203057897340e-06 2.645339961800e+01
7.982500000000e+02 3.011288809263e-01 -9.968341470440e-06 2.650221169588e+01
7.985000000000e+02 3.056560728403e-01 -2.283922422398e-05 2.654901926138e+01
7.987500000000e+02 3.100843944881e-01 -3.628396729047e-05 2.659376697601e+01
7.990000000000e+02 3.143934214974e-01 -5.015930908776e-05 2.663640704123e+01
7.992500000000e+02 3.185680819937e-01 -6.430729835976e-05 2.667689939185e+01
7.995000000000e+02 3.225986576466e-01 -7.855892455916e-05 2.671521172304e+01
7.997500000000e+02 3.264806069695e-01 -9.273803020159e-05 2.675131967717e+01
8.000000000000e+02 3.302141813248e-01 -1.066655519583e-04 2.678520699478e+01
8.002500000000e+02 3.338038361894e-01 -1.201639960258e-04 2.681686553891e+01
8.005000000000e+02 3.372574822306e-01 -1.330618245259e-04 2.684629544085e+01
8.007500000000e+02 3.405855783191e-01 -1.451977795328e-04 2.687350514344e+01
8.010000000000e+02 3.438000999205e-01 -1.564248615632e-04 2.689851151870e+01
8.012500000000e+02 3.469134110597e-01 -1.666140194733e-04 2.692133977372e+01
8.015000000000e+02 3.499371136431e-01 -1.756572404359e-04 2.694202348999e+01
8.017500000000e+02 3.528808919136e-01 -1.834699969340e-04 2.696060451012e+01
8.020000000000e+02 3.557514458367e-01 -1.899929893385e-04 2.697713285926e+01
8.022500000000e+02 3.585515469619e-01 -1.951931187146e-04 2.699166642398e+01
8.025000000000e+02 3.612793086442e-01 -1.990635913874e-04 2.700427071236e+01
8.027500000000e+02 3.639277161764e-01 -2.016231911015e-04 2.701501852565e+01
8.030000000000e+02 3.664844674316e-01 -2.029146791430e-04 2.702398935715e+01
8.032500000000e+02 3.689321669009e-01 -2.030024086737e-04 2.703126898345e+01
8.035000000000e+02 3.712488876932e-01 -2.019692384165e-04 2.703694865380e+01
8.037500000000e+02 3.734090942309e-01 -1.999128101756e-04 2.704112451954e+01
8.040000000000e+02 3.753849004170e-01 -1.969413764868e-04 2.704389665609e+01
8.042500000000e+02 3.771475929924e-01 -1.931693616902e-04 2.704536835727e+01
8.045000000000e+02 3.786693515859e-01 -1.887128591954e-04 2.704564504341e+01
8.047500000000e+02 3.799250443796e-01 -1.836853103936e-04 2.704483348324e+01
8.050000000000e+02 3.808940190459e-01 -1.781935853686e-04 2.704304063644e+01
8.052500000000e+02 3.815617288535e-01 -1.723346801112e-04 2.704037287562e+01
8.055000000000e+02 3.819211385679e-01 -1.661932380081e-04 2.703693484125e+01
8.057500000000e+02 3.819737665338e-01 -1.598400205074e-04 2.703282862537e+01
8.060000000000e+02 3.817303296068e-01 -1.533314442369e-04 2.702815281179e+01
8.062500000000e+02 3.812109101959e-01 -1.467101688740e-04 2.702300176159e+01
8.065000000000e+02 3.804446774160e-01 -1.400067183749e-04 2.701746468115e+01
8.067500000000e+02 3.794691138730e-01 -1.332419680876e-04 2.701162502792e+01
8.070000000000e+02 3.783288261788e-01 -1.264303412858e-04 2.700555989737e+01
8.072500000000e+02 3.770739895028e-01 -1.195834635978e-04 2.699933945156e+01
8.075000000000e+02 3.757584835791e-01 -1.127139833851e-04 2.699302665394e+01
8.077500000000e+02 3.744378610391e-01 -1.058393413518e-04 2.698667673859e+01
8.080000000000e+02 3.731671821809e-01 -9.898515151264e-05 2.698033711173e+01
8.082500000000e+02 3.719988520634e-01 -9.218797530670e-05 2.697404732059e+01
8.085000000000e+02 3.709805700737e-01 -8.549737109522e-05 2.696783883759e+01
8.087500000000e+02 3.701534395516e-01 -7.897695820011e-05 2.696173524326e+01
8.090000000000e+02 3.695503640172e-01 -7.270448680000e-05 2.695575245219e+01
8.092500000000e+02 3.691947932293e-01 -6.677097075966e-05 2.694989872781e+01
8.095000000000e+02 3.690998863874e-01 -6.127879014161e-05 2.694417518497e+01
8.097500000000e+02 3.692681441983e-01 -5.633902925045e-05 2.693857586012e+01
8.100000000000e+02 3.696915714595e-01 -5.206802258581e-05 2.693308828546e+01
8.102500000000e+02 3.703523414242e-01 -4.858340191602e-05 2.692769356647e+01
8.105000000000e+02 3.712240172986e-01 -4.599971847937e-05 2.692236700264e+01
8.107500000000e+02 3.722732120675e-01 -4.442388467657e-05 2.691707816494e+01
8.110000000000e+02 3.734616725479e-01 -4.395060949752e-05 2.691179133840e+01
8.112500000000e+02 3.747486606115e-01 -4.465803556195e-05 2.690646593997e+01
8.115000000000e+02 3.760934274415e-01 -4.660373358817e-05 2.690105666296e+01
8.117500000000e+02 3.774577170405e-01 -4.982130301495e-05 2.689551394411e+01
8.120000000000e+02 3.788080394137e-01 -5.431769069678e-05 2.688978427761e+01
8.122500000000e+02 3.801176149015e-01 -6.007149492537e-05 2.688381077095e+01
8.125000000000e+02 3.813677452891e-01 -6.703221953494e-05 2.687753339492e+01
8.127500000000e+02 3.825486026831e-01 -7.512074623109e-05 2.687088962437e+01
8.130000000000e+02 3.836593271062e-01 -8.423109987754e-05 2.686381505879e+01
8.132500000000e+02 3.847073401468e-01 -9.423329550468e-05 2.685624387904e+01
8.135000000000e+02 3.857070534999e-01 -1.049772598168e-04 2.684810955745e+01
8.137500000000e+02 3.866779997651e-01 -1.162978187601e-04 2.683934558601e+01
8.140000000000e+02 3.876424988150e-01 -1.280202117593e-04 2.682988595770e+01
8.142500000000e+02 3.886231570971e-01 -1.399660996629e-04 2.681966585571e+01
8.145000000000e+02 3.896403495097e-01 -1.519595528286e-04 2.680862230881e+01
8.147500000000e+02 3.907098650644e-01 -1.638325231114e-04 2.679669454478e+01
8.150000000000e+02 3.918409909248e-01 -1.754296860846e-04 2.678382453464e+01
8.152500000000e+02 3.930351388414e-01 -1.866122101800e-04 2.676995745406e+01
8.155000000000e+02 3.942850958910e-01 -1.972601339714e-04 2.675504187803e+01
8.157500000000e+02 3.955750046333e-01 -2.072734046964e-04 2.673903016642e+01
8.160000000000e+02 3.968810075595e-01 -2.165714795047e-04 2.672187865375e+01
8.162500000000e+02 3.981725148967e-01 -2.250919516004e-04 2.670354793755e+01
8.165000000000e+02 3.994139592843e-01 -2.327878665463e-04 2.668400290592e+01
8.167500000000e+02 4.005669208532e-01 -2.396246087412e-04 2.666321294918e+01
8.170000000000e+02 4.015924442300e-01 -2.455765185046e-04 2.664115199331e+01
8.172500000000e+02 4.024533818286e-01 -2.506237037870e-04 2.661779860875e+01
8.175000000000e+02 4.031166108236e-01 -2.547493021229e-04 2.659313583335e+01
8.177500000000e+02 4.035549563545e-01 -2.579375567739e-04 2.656715123213e+01
8.180000000000e+02 4.037487290944e-01 -2.601728376160e-04 2.653983655453e+01
8.182500000000e+02 4.036867231529e-01 -2.614396628612e-04 2.651118764688e+01
8.185000000000e+02 4.033666784548e-01 -2.617237393594e-04 2.648120396463e+01
8.187500000000e+02 4.027950801963e-01 -2.610137563748e-04 2.644988832768e+01
8.190000000000e+02 4.019863943137e-01 -2.593038417119e-04 2.641724643781e+01
8.192500000000e+02 4.009617505602e-01 -2.565963497274e-04 2.638328636517e+01
8.195000000000e+02 3.997471222132e-01 -2.529045917311e-04 2.634801824984e+01
8.197500000000e+02 3.983712605895e-01 -2.482554146159e-04 2.631145373691e+01
8.200000000000e+02 3.968634570009e-01 -2.426911659415e-04 2.627360567265e+01
8.202500000000e+02 3.952513759007e-01 -2.362708723304e-04 2.623448784582e+01
8.205000000000e+02 3.935592621906e-01 -2.290706782125e-04 2.619411464514e+01
8.207500000000e+02 3.918065830712e-01 -2.211831852395e-04 2.615250095574e+01
8.210000000000e+02 3.900073430559e-01 -2.127157420673e-04 2.610966215938e+01
8.212500000000e+02 3.881702094692e-01 -2.037880397926e-04 2.606561401694e+01
8.215000000000e+02 3.862993466701e-01 -1.945287402572e-04 2.602037284779e+01
8.217500000000e+02 3.843959580799e-01 -1.850715492693e-04 2.597395566383e+01
8.220000000000e+02 3.824603248347e-01 -1.755510918177e-04 2.592638037036e+01
8.222500000000e+02 3.804940666356e-01 -1.660985985148e-04 2.587766613331e+01
8.225000000000e+02 3.785023751035e-01 -1.568379501450e-04 2.582783359646e+01
8.227500000000e+02 3.764958252244e-01 -1.478822263823e-04 2.577690533931e+01
8.230000000000e+02 3.744915245664e-01 -1.393310614028e-04 2.572490633173e+01
8.232500000000e+02 3.725134109738e-01 -1.312689953120e-04 2.567186431350e+01
8.235000000000e+02 3.705915391347e-01 -1.237647541345e-04 2.561781029203e+01
8.237500000000e+02 3.687604259711e-01 -1.168715081075e-04 2.556277905038e+01
8.240000000000e+02 3.670566079904e-01 -1.106279875755e-04 2.550680944471e+01
8.242500000000e+02 3.655156633733e-01 -1.050601545024e-04 2.544994487051e+01
8.245000000000e+02 3.641690745527e-01 -1.001832091263e-04 2.539223338185e+01
8.247500000000e+02 3.630413036382e-01 -9.600364463944e-05 2.533372792202e+01
8.250000000000e+02 3.621474589543e-01 -9.252101655204e-05 2.527448620223e+01
8.252500000000e+02 3.614918479533e-01 -8.972929109788e-05 2.521457063803e+01
8.255000000000e+02 3.610675944709e-01 -8.761744887985e-05 2.515404797475e+01
8.257500000000e+02 3.608573769511e-01 -8.616953748681e-05 2.509298896516e+01
8.260000000000e+02 3.608351570001e-01 -8.536394368155e-05 2.503146783333e+01
8.262500000000e+02 3.609686647794e-01 -8.517231073421e-05 2.496956180517e+01
8.265000000000e+02 3.612222929638e-01 -8.555831928212e-05 2.490735060871e+01
8.267500000000e+02 3.615599768707e-01 -8.647648029574e-05 2.484491598429e+01
8.270000000000e+02 3.619476976748e-01 -8.787157377787e-05 2.478234130111e+01
8.272500000000e+02 3.623552671595e-01 -8.967881472163e-05 2.471971124385e+01
8.275000000000e+02 3.627571912039e-01 -9.182480837159e-05 2.465711154941e+01
8.277500000000e+02 3.631325748155e-01 -9.422957320606e-05 2.459462882827e+01
8.280000000000e+02 3.634641487324e-01 -9.680936021797e-05 2.453235039759e+01
8.282500000000e+02 3.637366845961e-01 -9.947991965015e-05 2.447036411936e+01
8.285000000000e+02 3.639351218781e-01 -1.021600686586e-04 2.440875818362e+01
8.287500000000e+02 3.640427855344e-01 -1.047750520274e-04 2.434762080655e+01
8.290000000000e+02 3.640400737875e-01 -1.072592344154e-04 2.428703984690e+01
8.292500000000e+02 3.639038636868e-01 -1.095579489468e-04 2.422710229929e+01
8.295000000000e+02 3.636077879142e-01 -1.116283923742e-04 2.416789366324e+01
8.297500000000e+02 3.631234490127e-01 -1.134392019036e-04 2.410949729197e+01
8.300000000000e+02 3.624223548247e-01 -1.149691938873e-04 2.405199364390e+01
8.302500000000e+02 3.614783322102e-01 -1.162053490804e-04 2.399545956448e+01
8.305000000000e+02 3.602701489964e-01 -1.171404106166e-04 2.393996763901e+01
8.307500000000e+02 3.587838485483e-01 -1.177705713140e-04 2.388558563529e+01
8.310000000000e+02 3.570145065232e-01 -1.180936033164e-04 2.383237605061e+01
8.312500000000e+02 3.549672067510e-01 -1.181076855544e-04 2.378039590493e+01
8.315000000000e+02 3.526569728660e-01 -1.178111946096e-04 2.372969660431e+01
8.317500000000e+02 3.501077430131e-01 -1.172033474016e-04 2.368032403321e+01
8.320000000000e+02 3.473504632920e-01 -1.162856030873e-04 2.363231870252e+01
8.322500000000e+02 3.444206499639e-01 -1.150634795517e-04 2.358571609489e+01
8.325000000000e+02 3.413556249841e-01 -1.135484487416e-04 2.354054697523e+01
8.327500000000e+02 3.381918297706e-01 -1.117594185254e-04 2.349683771214e+01
8.330000000000e+02 3.349626338335e-01 -1.097235635928e-04 2.345461064761e+01
8.332500000000e+02 3.316966831140e-01 -1.074760610833e-04 2.341388428192e+01
8.335000000000e+02 3.284171320880e-01 -1.050589050375e-04 2.337467345454e+01
8.337500000000e+02 3.251416839230e-01 -1.025187283481e-04 2.333698947089e+01
8.340000000000e+02 3.218832839310e-01 -9.990382886815e-05 2.330083995645e+01
8.342500000000e+02 3.186514299549e-01 -9.726087685007e-05 2.326622890377e+01
8.345000000000e+02 3.154536451988e-01 -9.463157229870e-05 2.323315639289e+01
8.347500000000e+02 3.122970474729e-01 -9.204978973398e-05 2.320161856726e+01
8.350000000000e+02 3.091895517919e-01 -8.953943966042e-05 2.317160733996e+01
8.352500000000e+02 3.061407205258e-01 -8.711338793374e-05 2.314311043406e+01
8.355000000000e+02 3.031619518082e-01 -8.477343458221e-05 2.311611116682e+01
8.357500000000e+02 3.002661751394e-01 -8.251136678533e-05 2.309058861479e+01
8.360000000000e+02 2.974669785285e-01 -8.031083418026e-05 2.306651761254e+01
8.362500000000e+02 2.947774040864e-01 -7.814976162869e-05 2.304386896973e+01
8.365000000000e+02 2.922085575573e-01 -7.600294527193e-05 2.302260956015e+01
8.367500000000e+02 2.897682920859e-01 -7.384446384831e-05 2.300270272877e+01
8.370000000000e+02 2.874600854552e-01 -7.164964220325e-05 2.298410844912e+01
8.372500000000e+02 2.852823282811e-01 -6.939629175722e-05 2.296678363015e+01
8.375000000000e+02 2.832280503404e-01 -6.706484371649e-05 2.295068222385e+01
8.377500000000e+02 2.812851757044e-01 -6.463841074324e-05 2.293575562788e+01
8.380000000000e+02 2.794371788660e-01 -6.210190531119e-05 2.292195277815e+01
8.382500000000e+02 2.776640745413e-01 -5.944073598931e-05 2.290922019455e+01
8.385000000000e+02 2.759436437877e-01 -5.663944001816e-05 2.289750238733e+01
8.387500000000e+02 2.742526493412e-01 -5.368060525542e-05 2.288674170295e+01
8.390000000000e+02 2.725680051199e-01 -5.054408159105e-05 2.287687879992e+01
8.392500000000e+02 2.708676701907e-01 -4.720687063903e-05 2.286785251971e+01
8.395000000000e+02 2.691313116018e-01 -4.364344470159e-05 2.285960044521e+01
8.397500000000e+02 2.673405735902e-01 -3.982686174985e-05 2.285205883055e+01
8.400000000000e+02 2.654790997791e-01 -3.573012988534e-05 2.284516325573e+01
8.402500000000e+02 2.635322404915e-01 -3.132799621180e-05 2.283884861722e+01
8.405000000000e+02 2.614866451057e-01 -2.659850829113e-05 2.283304981915e+01
8.407500000000e+02 2.593297449763e-01 -2.152476975945e-05 2.282770203219e+01
8.410000000000e+02 2.570492559208e-01 -1.609613306574e-05 2.282274093099e+01
8.412500000000e+02 2.546328485890e-01 -1.030877611592e-05 2.281810343941e+01
8.415000000000e+02 2.520679128798e-01 -4.166035908720e-06 2.281372770151e+01
8.417500000000e+02 2.493416091520e-01 2.322109591290e-06 2.280955379428e+01
8.420000000000e+02 2.464410799026e-01 9.139858178370e-06 2.280552390691e+01
8.422500000000e+02 2.433538350991e-01 1.626672745845e-05 2.280158247729e+01
8.425000000000e+02 2.400683342659e-01 2.367906223542e-05 2.279767677771e+01
8.427500000000e+02 2.365745869016e-01 3.135139155887e-05 2.279375700236e+01
8.430000000000e+02 2.328647498288e-01 3.925748969688e-05 2.278977629434e+01
8.432500000000e+02 2.289337403800e-01 4.737141236730e-05 2.278569125700e+01
8.435000000000e+02 2.247796712144e-01 5.566811093597e-05 2.278146192917e+01
8.437500000000e+02 2.204041379537e-01 6.412357918979e-05 2.277705172419e+01
8.440000000000e+02 2.158124148147e-01 7.271474333200e-05 2.277242785339e+01
8.442500000000e+02 2.110134131843e-01 8.141896800956e-05 2.276756120244e+01
8.445000000000e+02 2.060194854506e-01 9.021341096196e-05 2.276242619178e+01
8.447500000000e+02 2.008461829066e-01 9.907428382124e-05 2.275700111225e+01
8.450000000000e+02 1.955118430730e-01 1.079761018691e-04 2.275126794304e+01
8.452500000000e+02 1.900371223769e-01 1.168911675897e-04 2.274521212702e+01
8.455000000000e+02 1.844445809156e-01 1.257892425661e-04 2.273882287394e+01
8.457500000000e+02 1.787581979957e-01 1.346373364674e-04 2.273209291051e+01
8.460000000000e+02 1.730029084046e-01 1.433999426267e-04 2.272501823032e+01
8.462500000000e+02 1.672042600222e-01 1.520394939567e-04 2.271759833985e+01
8.465000000000e+02 1.613880293144e-01 1.605170014488e-04 2.270983598209e+01
8.467500000000e+02 1.555798822517e-01 1.687928100767e-04 2.270173683878e+01
8.470000000000e+02 1.498051428794e-01 1.768275487644e-04 2.269330973021e+01
8.472500000000e+02 1.440885054184e-01 1.845830900546e-04 2.268456628676e+01
8.475000000000e+02 1.384537651695e-01 1.920234120632e-04 2.267552060085e+01
8.477500000000e+02 1.329236306205e-01 1.991153425993e-04 2.266618942708e+01
8.480000000000e+02 1.275194181266e-01 2.058292201115e-04 2.265659152095e+01
8.482500000000e+02 1.222608645626e-01 2.121393125513e-04 2.264674787245e+01
8.485000000000e+02 1.171658292144e-01 2.180241089021e-04 2.263668109088e+01
8.487500000000e+02 1.122500748486e-01 2.234665965785e-04 2.262641535405e+01
8.490000000000e+02 1.075270571596e-01 2.284542805069e-04 2.261597637069e+01
8.492500000000e+02 1.030076743339e-01 2.329790545275e-04 2.260539079328e+01
8.495000000000e+02 9.870014318194e-02 2.370371422210e-04 2.259468649789e+01
8.497500000000e+02 9.460982094007e-02 2.406290584791e-04 2.258389198776e+01
8.500000000000e+02 9.073917041994e-02 2.437596356033e-04 2.257303671430e+01
8.502500000000e+02 8.708768968346e-02 2.464379563395e-04 2.256215053147e+01
8.505000000000e+02 8.365198106324e-02 2.486773978807e-04 2.255126400308e+01
8.507500000000e+02 8.042582226303e-02 2.504957504554e-04 2.254040816816e+01
8.510000000000e+02 7.740029869956e-02 2.519153119508e-04 2.252961432211e+01
8.512500000000e+02 7.456401981017e-02 2.529630047098e-04 2.251891429343e+01
8.515000000000e+02 7.190333815790e-02 2.536704902401e-04 2.250834023060e+01
8.517500000000e+02 6.940261165441e-02 2.540741443722e-04 2.249792438431e+01
8.520000000000e+02 6.704451305358e-02 2.542150455685e-04 2.248769938122e+01
8.522500000000e+02 6.481032966444e-02 2.541387364114e-04 2.247769793951e+01
8.525000000000e+02 6.268028685547e-02 2.538949174064e-04 2.246795291205e+01
8.527500000000e+02 6.063386354972e-02 2.535369039744e-04 2.245849699081e+01
8.530000000000e+02 5.865011689451e-02 2.531210929341e-04 2.244936296234e+01
8.532500000000e+02 5.670798057732e-02 2.527061661677e-04 2.244058345966e+01
8.535000000000e+02 5.478655218487e-02 2.523521648778e-04 2.243219071887e+01
8.537500000000e+02 5.286536497505e-02 2.521196672105e-04 2.242421687881e+01
8.540000000000e+02 5.092462582334e-02 2.520686230248e-04 2.241669346353e+01
8.542500000000e+02 4.894543498073e-02 2.522574995565e-04 2.240965173060e+01
8.545000000000e+02 4.690996980742e-02 2.527421236174e-04 2.240312215091e+01
8.547500000000e+02 4.480164187707e-02 2.535749145334e-04 2.239713474970e+01
8.550000000000e+02 4.260521958056e-02 2.548038578791e-04 2.239171857491e+01
8.552500000000e+02 4.030692120219e-02 2.564719087169e-04 2.238690202286e+01
8.555000000000e+02 3.789447530567e-02 2.586161325898e-04 2.238271229554e+01
8.557500000000e+02 3.535715490773e-02 2.612674332597e-04 2.237917570596e+01
8.560000000000e+02 3.268577939416e-02 2.644499233005e-04 2.237631711595e+01
8.562500000000e+02 2.987269935949e-02 2.681808806883e-04 2.237416017551e+01
8.565000000000e+02 2.691175955944e-02 2.724705782030e-04 2.237272701021e+01
8.567500000000e+02 2.379823890328e-02 2.773223165318e-04 2.237203791841e+01
8.570000000000e+02 2.052879428811e-02 2.827326013185e-04 2.237211153491e+01
8.572500000000e+02 1.710138839563e-02 2.886911269127e-04 2.237296452424e+01
8.575000000000e+02 1.351520578700e-02 2.951810371616e-04 2.237461128088e+01
8.577500000000e+02 9.770598993085e-03 3.021795250523e-04 2.237706415768e+01
8.580000000000e+02 5.868997880301e-03 3.096580438818e-04 2.238033293243e+01
8.582500000000e+02 1.812865624906e-03 3.175828874959e-04 2.238442506186e+01
8.585000000000e+02 -2.394364139563e-03 3.259156148679e-04 2.238934544338e+01
8.587500000000e+02 -6.748357010880e-03 3.346135530229e-04 2.239509620253e+01
8.590000000000e+02 -1.124389363744e-02 3.436304112439e-04 2.240167696385e+01
8.592500000000e+02 -1.587492485566e-02 3.529168519756e-04 2.240908469559e+01
8.595000000000e+02 -2.063462568868e-02 3.624210882777e-04 2.241731359845e+01
8.597500000000e+02 -2.551539155727e-02 3.720895934970e-04 2.242635551188e+01
8.600000000000e+02 -3.050891779175e-02 3.818676948804e-04 2.243619963500e+01
8.602500000000e+02 -3.560619081952e-02 3.917002282268e-04 2.244683300519e+01
8.605000000000e+02 -4.079753757358e-02 4.015321669202e-04 2.245824054032e+01
8.607500000000e+02 -4.607268670619e-02 4.113093152032e-04 2.247040510663e+01
8.610000000000e+02 -5.142076188996e-02 4.209789871742e-04 2.248330806570e+01
8.612500000000e+02 -5.683034325167e-02 4.304906303698e-04 2.249692941517e+01
8.615000000000e+02 -6.228954129395e-02 4.397964665506e-04 2.251124795684e+01
8.617500000000e+02 -6.778598824434e-02 4.488520592778e-04 2.252624196562e+01
8.620000000000e+02 -7.330695888148e-02 4.576168799392e-04 2.254188917016e+01
8.622500000000e+02 -7.883937056626e-02 4.660547759061e-04 2.255816744817e+01
8.625000000000e+02 -8.436987017356e-02 4.741344170634e-04 2.257505505116e+01
8.627500000000e+02 -8.988491487919e-02 4.818296783388e-04 2.259253089628e+01
8.630000000000e+02 -9.537082271168e-02 4.891200087423e-04 2.261057502025e+01
8.632500000000e+02 -1.008138147031e-01 4.959905100244e-04 2.262916907267e+01
8.635000000000e+02 -1.062001387650e-01 5.024319968259e-04 2.264829638066e+01
8.637500000000e+02 -1.115161101209e-01 5.084412469808e-04 2.266794244477e+01
8.640000000000e+02 -1.167482044278e-01 5.140209310912e-04 2.268809514445e+01
8.642500000000e+02 -1.218831120413e-01 5.191794279225e-04 2.270874515514e+01
8.645000000000e+02 -1.269078695785e-01 5.239306483817e-04 2.272988592152e+01
8.647500000000e+02 -1.318099250627e-01 5.282936947618e-04 2.275151397239e+01
8.650000000000e+02 -1.365772156278e-01 5.322924481537e-04 2.277362917004e+01
8.652500000000e+02 -1.411983076175e-01 5.359551631082e-04 2.279623454206e+01
8.655000000000e+02 -1.456624485946e-01 5.393138661355e-04 2.281933664082e+01
8.657500000000e+02 -1.499597115669e-01 5.424037902791e-04 2.284294525291e+01
8.660000000000e+02 -1.540810632723e-01 5.452626968624e-04 2.286707365699e+01
8.662500000000e+02 -1.580184998648e-01 5.479302074130e-04 2.289173826089e+01
8.665000000000e+02 -1.617651302125e-01 5.504470497300e-04 2.291695872240e+01
8.667500000000e+02 -1.653152951059e-01 5.528543039708e-04 2.294275768349e+01
8.670000000000e+02 -1.686646834575e-01 5.551927749198e-04 2.296916047678e+01
8.672500000000e+02 -1.718104209471e-01 5.575020814317e-04 2.299619508496e+01
8.675000000000e+02 -1.747511853808e-01 5.598199865557e-04 2.302389177312e+01
8.677500000000e+02 -1.774873054105e-01 5.621816892477e-04 2.305228271324e+01
8.680000000000e+02 -1.800208447862e-01 5.646192101493e-04 2.308140186267e+01
8.682500000000e+02 -1.823556896895e-01 5.671607866835e-04 2.311128440322e+01
8.685000000000e+02 -1.844976159311e-01 5.698303135828e-04 2.314196659142e+01
8.687500000000e+02 -1.864543433513e-01 5.726468850243e-04 2.317348518641e+01
8.690000000000e+02 -1.882355768769e-01 5.756245407455e-04 2.320587725234e+01
8.692500000000e+02 -1.898530180870e-01 5.787718886591e-04 2.323917958984e+01
8.695000000000e+02 -1.913203660637e-01 5.820920806856e-04 2.327342850954e+01
8.697500000000e+02 -1.926532765785e-01 5.855827317757e-04 2.330865929116e+01
8.700000000000e+02 -1.938693027649e-01 5.892359945356e-04 2.334490585527e+01
8.702500000000e+02 -1.949878101896e-01 5.930388619540e-04 2.338220042986e+01
8.705000000000e+02 -1.960298383059e-01 5.969732876574e-04 2.342057306100e+01
8.707500000000e+02 -1.970179501266e-01 6.010166581341e-04 2.346005130778e+01
8.710000000000e+02 -1.979760475620e-01 6.051428133509e-04 2.350065993303e+01
8.712500000000e+02 -1.989291416858e-01 6.093220022481e-04 2.354242046730e+01
8.715000000000e+02 -1.999031119878e-01 6.135219251572e-04 2.358535100812e+01
8.717500000000e+02 -2.009244194189e-01 6.177083931487e-04 2.362946581679e+01
8.720000000000e+02 -2.020198159183e-01 6.218460903938e-04 2.367477515950e+01
8.722500000000e+02 -2.032160080744e-01 6.258993356688e-04 2.372128495108e+01
8.725000000000e+02 -2.045393229340e-01 6.298332544703e-04 2.376899663330e+01
8.727500000000e+02 -2.060153502962e-01 6.336144461752e-04 2.381790688859e+01
8.730000000000e+02 -2.076685735968e-01 6.372119848990e-04 2.386800753768e+01
8.732500000000e+02 -2.095220022904e-01 6.405982093491e-04 2.391928537141e+01
8.735000000000e+02 -2.115968007749e-01 6.437494496165e-04 2.397172199280e+01
8.737500000000e+02 -2.139119205617e-01 6.466469675997e-04 2.402529380892e+01
8.740000000000e+02 -2.164837514987e-01 6.492773566237e-04 2.407997187753e+01
8.742500000000e+02 -2.193257757364e-01 6.516333900457e-04 2.413572195324e+01
8.745000000000e+02 -2.224482497175e-01 6.537143764402e-04 2.419250443529e+01
8.747500000000e+02 -2.258579252447e-01 6.555264812453e-04 2.425027437612e+01
8.750000000000e+02 -2.295577729830e-01 6.570830547047e-04 2.430898156425e+01
8.752500000000e+02 -2.335467710713e-01 6.584046444644e-04 2.436857058197e+01
8.755000000000e+02 -2.378197452805e-01 6.595189054308e-04 2.442898086435e+01
8.757500000000e+02 -2.423672280596e-01 6.604604303896e-04 2.449014688399e+01
8.760000000000e+02 -2.471754161305e-01 6.612703099150e-04 2.455199824966e+01
8.762500000000e+02 -2.522261699016e-01 6.619955691080e-04 2.461445991032e+01
8.765000000000e+02 -2.574971141620e-01 6.626884480241e-04 2.467745230937e+01
8.767500000000e+02 -2.629617699165e-01 6.634054771233e-04 2.474089166028e+01
8.770000000000e+02 -2.685898068832e-01 6.642064186120e-04 2.480469016826e+01
8.772500000000e+02 -2.743473711381e-01 6.651530935246e-04 2.486875629706e+01
8.775000000000e+02 -2.801974661930e-01 6.663080248924e-04 2.493299510188e+01
8.777500000000e+02 -2.861004384244e-01 6.677330156101e-04 2.499730855067e+01
8.780000000000e+02 -2.920145384232e-01 6.694877092786e-04 2.506159586865e+01
8.782500000000e+02 -2.978965047492e-01 6.716279370412e-04 2.512575397967e+01
8.785000000000e+02 -3.037022560068e-01 6.742042965803e-04 2.518967789054e+01
8.787500000000e+02 -3.093875842140e-01 6.772605977542e-04 2.525326117244e+01
8.790000000000e+02 -3.149088812066e-01 6.808323615157e-04 2.531639647405e+01
8.792500000000e+02 -3.202239090914e-01 6.849456450214e-04 2.537897600950e+01
8.795000000000e+02 -3.252925235994e-01 6.896157088839e-04 2.544089215829e+01
8.797500000000e+02 -3.300774306457e-01 6.948461983487e-04 2.550203802210e+01
8.800000000000e+02 -3.345448702982e-01 7.006282268828e-04 2.556230808331e+01
8.802500000000e+02 -3.386652961100e-01 7.069400266940e-04 2.562159881094e+01
8.805000000000e+02 -3.424139500960e-01 7.137465547695e-04 2.567980935372e+01
8.807500000000e+02 -3.457714271567e-01 7.209996783060e-04 2.573684221843e+01
8.810000000000e+02 -3.487240965082e-01 7.286384459334e-04 2.579260395787e+01
8.812500000000e+02 -3.512644754622e-01 7.365898594302e-04 2.584700585952e+01
8.815000000000e+02 -3.533914628600e-01 7.447697812575e-04 2.589996462808e+01
8.817500000000e+02 -3.551104937489e-01 7.530842723288e-04 2.595140307391e+01
8.820000000000e+02 -3.564335381797e-01 7.614311312737e-04 2.600125072879e+01
8.822500000000e+02 -3.573790121256e-01 7.697017650180e-04 2.604944447223e+01
8.825000000000e+02 -3.579715282747e-01 7.777832243029e-04 2.609592908223e+01
8.827500000000e+02 -3.582415421575e-01 7.855605041377e-04 2.614065773809e+01
8.830000000000e+02 -3.582248607835e-01 7.929189378608e-04 2.618359246479e+01
8.832500000000e+02 -3.579620330067e-01 7.997467313689e-04 2.622470448448e+01
8.835000000000e+02 -3.574976295896e-01 8.059375260761e-04 2.626397449546e+01
8.837500000000e+02 -3.568794261635e-01 8.113929414746e-04 2.630139284700e+01
8.840000000000e+02 -3.561575041406e-01 8.160251439924e-04 2.633695961849e+01
8.842500000000e+02 -3.553832757282e-01 8.197590162228e-04 2.637068458431e+01
8.845000000000e+02 -3.546084973222e-01 8.225344991444e-04 2.640258708029e+01
8.847500000000e+02 -3.538842446273e-01 8.243083783706e-04 2.643269574588e+01
8.850000000000e+02 -3.532598987616e-01 8.250557077511e-04 2.646104816892e+01
8.852500000000e+02 -3.527822044904e-01 8.247712860982e-04 2.648769040942e+01
8.855000000000e+02 -3.524943542103e-01 8.234701052311e-04 2.651267644366e+01
8.857500000000e+02 -3.524352167118e-01 8.211880127057e-04 2.653606748210e+01
8.860000000000e+02 -3.526386426384e-01 8.179812627638e-04 2.655793124763e+01
8.862500000000e+02 -3.531329570253e-01 8.139262050912e-04 2.657834112994e+01
8.865000000000e+02 -3.539405806286e-01 8.091180715179e-04 2.659737532345e+01
8.867500000000e+02 -3.550778376684e-01 8.036695591188e-04 2.661511588622e+01
8.870000000000e+02 -3.565549201381e-01 7.977088094233e-04 2.663164783228e+01
8.872500000000e+02 -3.583760429416e-01 7.913773270319e-04 2.664705811970e+01
8.875000000000e+02 -3.605397278958e-01 7.848273239638e-04 2.666143472960e+01
8.877500000000e+02 -3.630392322174e-01 7.782189040849e-04 2.667486572525e+01
8.880000000000e+02 -3.658630936996e-01 7.717171390745e-04 2.668743838450e+01
8.882500000000e+02 -3.689957338597e-01 7.654889247936e-04 2.669923833435e+01
8.885000000000e+02 -3.724181241332e-01 7.596998990010e-04 2.671034879559e+01
8.887500000000e+02 -3.761084609570e-01 7.545114221515e-04 2.672084991098e+01
8.890000000000e+02 -3.800428012425e-01 7.500775614075e-04 2.673081807254e+01
8.892500000000e+02 -3.841956703302e-01 7.465423992389e-04 2.674032552008e+01
8.895000000000e+02 -3.885405692981e-01 7.440373887129e-04 2.674943974972e+01
8.897500000000e+02 -3.930504083830e-01 7.426791269150e-04 2.675822328278e+01
8.900000000000e+02 -3.976978264541e-01 7.425673357454e-04 2.676673333230e+01
8.902500000000e+02 -4.024554080630e-01 7.437831922691e-04 2.677502164042e+01
8.905000000000e+02 -4.072958133002e-01 7.463879936815e-04 2.678313432012e+01
8.907500000000e+02 -4.121918146007e-01 7.504221456698e-04 2.679111177849e+01
8.910000000000e+02 -4.171162777126e-01 7.559044994741e-04 2.679898868038e+01
8.912500000000e+02 -4.220420955762e-01 7.628320239537e-04 2.680679394864e+01
8.915000000000e+02 -4.269421047871e-01 7.711797824693e-04 2.681455075682e+01
8.917500000000e+02 -4.317890042413e-01 7.809012568798e-04 2.682227656608e+01
8.920000000000e+02 -4.365552953667e-01 7.919289571049e-04 2.682998315693e+01
8.922500000000e+02 -4.412132631449e-01 8.041752347568e-04 2.683767662450e+01
8.925000000000e+02 -4.457350316986e-01 8.175336917617e-04 2.684535752334e+01
8.927500000000e+02 -4.500926630645e-01 8.318805642635e-04 2.685302066907e+01
8.930000000000e+02 -4.542583962670e-01 8.470763832647e-04 2.686065538291e+01
8.932500000000e+02 -4.582049310735e-01 8.629677616679e-04 2.686824524939e+01
8.935000000000e+02 -4.619058826808e-01 8.793896944991e-04 2.687576835437e+01
8.937500000000e+02 -4.653362896831e-01 8.961676481915e-04 2.688319703918e+01
8.940000000000e+02 -4.684732886317e-01 9.131201305263e-04 2.689049815740e+01
8.942500000000e+02 -4.712968296045e-01 9.300610236420e-04 2.689763290045e+01
8.945000000000e+02 -4.737905025005e-01 9.468020511989e-04 2.690455708814e+01
8.947500000000e+02 -4.759423710390e-01 9.631555850600e-04 2.691122111067e+01
8.950000000000e+02 -4.777457931245e-01 9.789372608256e-04 2.691757023328e+01
8.952500000000e+02 -4.792001504716e-01 9.939685780836e-04 2.692354498779e+01
8.955000000000e+02 -4.803114436415e-01 1.008079634007e-03 2.692908139300e+01
8.957500000000e+02 -4.810926535351e-01 1.021111702975e-03 2.693411153823e+01
8.960000000000e+02 -4.815638528309e-01 1.032919935804e-03 2.693856420567e+01
8.962500000000e+02 -4.817519681660e-01 1.043375803344e-03 2.694236554192e+01
8.965000000000e+02 -4.816902154769e-01 1.052369525623e-03 2.694543988463e+01
8.967500000000e+02 -4.814171684939e-01 1.059812253975e-03 2.694771067707e+01
8.970000000000e+02 -4.809755204843e-01 1.065638018692e-03 2.694910137825e+01
8.972500000000e+02 -4.804105409086e-01 1.069805240180e-03 2.694953651878e+01
8.975000000000e+02 -4.797683771978e-01 1.072297875319e-03 2.694894265861e+01
8.977500000000e+02 -4.790942250375e-01 1.073125942075e-03 2.694724942796e+01
8.980000000000e+02 -4.784305472343e-01 1.072325514099e-03 2.694439044683e+01
8.982500000000e+02 -4.778154088037e-01 1.069958047716e-03 2.694030420439e+01
8.985000000000e+02 -4.772810661412e-01 1.066109113946e-03 2.693493482359e+01
8.987500000000e+02 -4.768528812559e-01 1.060886366638e-03 2.692823282693e+01
8.990000000000e+02 -4.765486648111e-01 1.054417282869e-03 2.692015552774e+01
8.992500000000e+02 -4.763784583556e-01 1.046846166381e-03 2.691066750333e+01
8.995000000000e+02 -4.763447554726e-01 1.038330824247e-03 2.689974097809e+01
8.997500000000e+02 -4.764432119680e-01 1.029039324347e-03 2.688735576766e+01
9.000000000000e+02 -4.766636865939e-01 1.019146179939e-03 2.687349954368e+01
9.002500000000e+02 -4.769916788766e-01 1.008829068049e-03 2.685816755616e+01
9.005000000000e+02 -4.774099682718e-01 9.982654567985e-04 2.684136255420e+01
9.007500000000e+02 -4.779004058845e-01 9.876294083037e-04 2.682309464108e+01
9.010000000000e+02 -4.784458200547e-01 9.770889157119e-04 2.680338074502e+01
9.012500000000e+02 -4.790317785049e-01 9.668033970756e-04 2.678224452132e+01
9.015000000000e+02 -4.796482784621e-01 9.569218876630e-04 2.675971575073e+01
9.017500000000e+02 -4.802910810793e-01 9.475815267924e-04 2.673583006623e+01
9.020000000000e+02 -4.809626845429e-01 9.389066437519e-04 2.671062848806e+01
9.022500000000e+02 -4.816727557064e-01 9.310083153083e-04 2.668415716547e+01
9.025000000000e+02 -4.824380235385e-01 9.239844584902e-04 2.665646680399e+01
9.027500000000e+02 -4.832814638969e-01 9.179202991649e-04 2.662761244277e+01
9.030000000000e+02 -4.842308640713e-01 9.128892292752e-04 2.659765306426e+01
9.032500000000e+02 -4.853167454236e-01 9.089538520073e-04 2.656665139781e+01
9.035000000000e+02 -4.865698498859e-01 9.061670945748e-04 2.653467342333e+01
9.037500000000e+02 -4.880182665297e-01 9.045731772948e-04 2.650178816133e+01
9.040000000000e+02 -4.896845310218e-01 9.042082936757e-04 2.646806729810e+01
9.042500000000e+02 -4.915829230371e-01 9.051007865044e-04 2.643358477696e+01
9.045000000000e+02 -4.937172672489e-01 9.072707038409e-04 2.639841629240e+01
9.047500000000e+02 -4.960794935261e-01 9.107287756098e-04 2.636263887998e+01
9.050000000000e+02 -4.986491385374e-01 9.154745893850e-04 2.632633008157e+01
9.052500000000e+02 -5.013939158753e-01 9.214943548736e-04 2.628956738361e+01
9.055000000000e+02 -5.042713244431e-01 9.287584574210e-04 2.625242744959e+01
9.057500000000e+02 -5.072311861285e-01 9.372187191334e-04 2.621498534107e+01
9.060000000000e+02 -5.102188717051e-01 9.468060021450e-04 2.617731378294e+01
9.062500000000e+02 -5.131789120334e-01 9.574283992199e-04 2.613948245392e+01
9.065000000000e+02 -5.160586317561e-01 9.689702362613e-04 2.610155735034e+01
9.067500000000e+02 -5.188114639741e-01 9.812922604036e-04 2.606360046283e+01
9.070000000000e+02 -5.213995849310e-01 9.942328266812e-04 2.602566920344e+01
9.072500000000e+02 -5.237956751328e-01 1.007610555161e-03 2.598781635141e+01
9.075000000000e+02 -5.259836419592e-01 1.021228160636e-03 2.595009014785e+01
9.077500000000e+02 -5.279582322274e-01 1.034876847441e-03 2.591253415531e+01
9.080000000000e+02 -5.297236908379e-01 1.048341999547e-03 2.587518780745e+01
9.082500000000e+02 -5.312915431640e-01 1.061408817432e-03 2.583808642712e+01
9.085000000000e+02 -5.326778223472e-01 1.073868143402e-03 2.580126186303e+01
9.087500000000e+02 -5.338999439739e-01 1.085521823713e-03 2.576474275651e+01
9.090000000000e+02 -5.349735512143e-01 1.096187498751e-03 2.572855479119e+01
9.092500000000e+02 -5.359096102525e-01 1.105702546733e-03 2.569272123647e+01
9.095000000000e+02 -5.367119554395e-01 1.113926907285e-03 2.565726293007e+01
9.097500000000e+02 -5.373755303700e-01 1.120744856332e-03 2.562219851917e+01
9.100000000000e+02 -5.378854323372e-01 1.126065544157e-03 2.558754460775e+01
9.102500000000e+02 -5.382168924566e-01 1.129822526824e-03 2.555331551137e+01
9.105000000000e+02 -5.383361868667e-01 1.131972219753e-03 2.551952324711e+01
9.107500000000e+02 -5.382024492969e-01 1.132491490322e-03 2.548617744891e+01
9.110000000000e+02 -5.377703607980e-01 1.131374802823e-03 2.545328496762e+01
9.112500000000e+02 -5.369934608850e-01 1.128630824602e-03 2.542084977668e+01
9.115000000000e+02 -5.358279365061e-01 1.124279162510e-03 2.538887273149e+01
9.117500000000e+02 -5.342365660995e-01 1.118347363531e-03 2.535735140110e+01
9.120000000000e+02 -5.321924658910e-01 1.110868509952e-03 2.532627997387e+01
9.122500000000e+02 -5.296822999641e-01 1.101879831730e-03 2.529564921018e+01
9.125000000000e+02 -5.267084922363e-01 1.091422262235e-03 2.526544661890e+01
9.127500000000e+02 -5.232902919505e-01 1.079541495982e-03 2.523565648333e+01
9.130000000000e+02 -5.194632550444e-01 1.066289923384e-03 2.520626022139e+01
9.132500000000e+02 -5.152772326929e-01 1.051729635543e-03 2.517723668420e+01
9.135000000000e+02 -5.107929059843e-01 1.035935929786e-03 2.514856251211e+01
9.137500000000e+02 -5.060771247015e-01 1.019000735524e-03 2.512021259234e+01
9.140000000000e+02 -5.011976770285e-01 1.001035750249e-03 2.509216030342e+01
9.142500000000e+02 -4.962178886508e-01 9.821742492578e-04 2.506437789144e+01
9.145000000000e+02 -4.911918093133e-01 9.625713628974e-04 2.503683675848e+01
9.147500000000e+02 -4.861606873788e-01 9.424027295143e-04 2.500950750302e+01
9.150000000000e+02 -4.811509820664e-01 9.218609283148e-04 2.498236012901e+01
9.152500000000e+02 -4.761744714968e-01 9.011505058211e-04 2.495536392082e+01
9.155000000000e+02 -4.712301787150e-01 8.804813972106e-04 2.492848751837e+01
9.157500000000e+02 -4.663081310730e-01 8.600618987964e-04 2.490169872461e+01
9.160000000000e+02 -4.613941691571e-01 8.400914127856e-04 2.487496454775e+01
9.162500000000e+02 -4.564753760351e-01 8.207541067363e-04 2.484825106703e+01
9.165000000000e+02 -4.515451523330e-01 8.022138257825e-04 2.482152349735e+01
9.167500000000e+02 -4.466072998966e-01 7.846109188275e-04 2.479474631153e+01
9.170000000000e+02 -4.416785607589e-01 7.680611332479e-04 2.476788334662e+01
9.172500000000e+02 -4.367891464854e-01 7.526565448396e-04 2.474089808906e+01
9.175000000000e+02 -4.319812553894e-01 7.384682605087e-04 2.471375401049e+01
9.177500000000e+02 -4.273058270352e-01 7.255502590376e-04 2.468641485992e+01
9.180000000000e+02 -4.228179509735e-01 7.139438070378e-04 2.465884505729e+01
9.182500000000e+02 -4.185716615353e-01 7.036817117351e-04 2.463101007651e+01
9.185000000000e+02 -4.146148683892e-01 6.947919550859e-04 2.460287672659e+01
9.187500000000e+02 -4.109851106403e-01 6.872997168402e-04 2.457441346645e+01
9.190000000000e+02 -4.077067270408e-01 6.812281004148e-04 2.454559067637e+01
9.192500000000e+02 -4.047897530240e-01 6.765971800429e-04 2.451638082056e+01
9.195000000000e+02 -4.022306271948e-01 6.734218781150e-04 2.448675864263e+01
9.197500000000e+02 -4.000144820812e-01 6.717088048239e-04 2.445670129482e+01
9.200000000000e+02 -3.981186068432e-01 6.714528151304e-04 2.442618843145e+01
9.202500000000e+02 -3.965164878965e-01 6.726334327797e-04 2.439520228982e+01
9.205000000000e+02 -3.951818228957e-01 6.752123140997e-04 2.436372773701e+01
9.207500000000e+02 -3.940918632011e-01 6.791315759885e-04 2.433175228358e+01
9.210000000000e+02 -3.932297068778e-01 6.843136496213e-04 2.429926608413e+01
9.212500000000e+02 -3.925852024434e-01 6.906623544090e-04 2.426626191494e+01
9.215000000000e+02 -3.921544586985e-01 6.980652784737e-04 2.423273511840e+01
9.217500000000e+02 -3.919381167288e-01 7.063972019761e-04 2.419868354028e+01
9.220000000000e+02 -3.919387008407e-01 7.155237569645e-04 2.416410744911e+01
9.222500000000e+02 -3.921575561468e-01 7.253056094643e-04 2.412900943476e+01
9.225000000000e+02 -3.925917833644e-01 7.356018494642e-04 2.409339433440e+01
9.227500000000e+02 -3.932316980647e-01 7.462731689464e-04 2.405726913098e+01
9.230000000000e+02 -3.940590904444e-01 7.571837793730e-04 2.402064289971e+01
9.232500000000e+02 -3.950465430617e-01 7.682028019667e-04 2.398352673355e+01
9.235000000000e+02 -3.961578120275e-01 7.792043755344e-04 2.394593372567e+01
9.237500000000e+02 -3.973491791175e-01 7.900675476059e-04 2.390787890030e+01
9.240000000000e+02 -3.985715322334e-01 8.006755018724e-04 2.386937918225e+01
9.242500000000e+02 -3.997728800824e-01 8.109146785052e-04 2.383045334596e+01
9.245000000000e+02 -4.009009147448e-01 8.206741384588e-04 2.379112188078e+01
9.247500000000e+02 -4.019053848951e-01 8.298450654980e-04 2.375140690236e+01
9.250000000000e+02 -4.027399595938e-01 8.383209364106e-04 2.371133197249e+01
9.252500000000e+02 -4.033634445308e-01 8.459981165672e-04 2.367092187718e+01
9.255000000000e+02 -4.037403877412e-01 8.527767628521e-04 2.363020246764e+01
9.257500000000e+02 -4.038410103899e-01 8.585621755240e-04 2.358920043489e+01
9.260000000000e+02 -4.036406569548e-01 8.632663573039e-04 2.354794309465e+01
9.262500000000e+02 -4.031190259342e-01 8.668096158084e-04 2.350645829269e+01
9.265000000000e+02 -4.022592432738e-01 8.691220615032e-04 2.346477428278e+01
9.267500000000e+02 -4.010470714945e-01 8.701448982401e-04 2.342291969402e+01
9.270000000000e+02 -3.994703808317e-01 8.698315119490e-04 2.338092356349e+01
9.272500000000e+02 -3.975188831811e-01 8.681481634337e-04 2.333881535935e+01
9.275000000000e+02 -3.951843385686e-01 8.650746103262e-04 2.329662514424e+01
9.277500000000e+02 -3.924609413611e-01 8.606043173128e-04 2.325438363772e+01
9.280000000000e+02 -3.893459844288e-01 8.547446126155e-04 2.321212230221e+01
9.282500000000e+02 -3.858405999385e-01 8.475166618179e-04 2.316987341527e+01
9.285000000000e+02 -3.819504083449e-01 8.389553121511e-04 2.312766998523e+01
9.287500000000e+02 -3.776861222308e-01 8.291089811972e-04 2.308554578206e+01
9.290000000000e+02 -3.730638034738e-01 8.180393553760e-04 2.304353514755e+01
9.292500000000e+02 -3.681048191916e-01 8.058209561525e-04 2.300167277119e+01
9.295000000000e+02 -3.628356224023e-01 7.925408537350e-04 2.295999358027e+01
9.297500000000e+02 -3.572870788686e-01 7.782978864508e-04 2.291853239088e+01
9.300000000000e+02 -3.514937841447e-01 7.632020433077e-04 2.287732382840e+01
9.302500000000e+02 -3.454930579604e-01 7.473734297089e-04 2.283640201201e+01
9.305000000000e+02 -3.393240832303e-01 7.309412982581e-04 2.279580057054e+01
9.307500000000e+02 -3.330268984096e-01 7.140427181330e-04 2.275555242270e+01
9.310000000000e+02 -3.266416592351e-01 6.968213542694e-04 2.271568990716e+01
9.312500000000e+02 -3.202078678974e-01 6.794259312731e-04 2.267624465340e+01
9.315000000000e+02 -3.137639148245e-01 6.620086987462e-04 2.263724778501e+01
9.317500000000e+02 -3.073466123941e-01 6.447238041294e-04 2.259872982551e+01
9.320000000000e+02 -3.009909995118e-01 6.277256670066e-04 2.256072088228e+01
9.322500000000e+02 -2.947301470807e-01 6.111673465629e-04 2.252325060298e+01
9.325000000000e+02 -2.885950399224e-01 5.951988380064e-04 2.248634811545e+01
9.327500000000e+02 -2.826145625637e-01 5.799653582545e-04 2.245004208475e+01
9.330000000000e+02 -2.768154183316e-01 5.656057249143e-04 2.241436056838e+01
9.332500000000e+02 -2.712220538797e-01 5.522507625490e-04 2.237933085515e+01
9.335000000000e+02 -2.658566306206e-01 5.400215992457e-04 2.234497945927e+01
9.337500000000e+02 -2.607389156876e-01 5.290281457741e-04 2.231133196714e+01
9.340000000000e+02 -2.558861799029e-01 5.193677450035e-04 2.227841289513e+01
9.342500000000e+02 -2.513131370118e-01 5.111236405611e-04 2.224624577187e+01
9.345000000000e+02 -2.470318425929e-01 5.043638091975e-04 2.221485306173e+01
9.347500000000e+02 -2.430516353409e-01 4.991398113377e-04 2.218425626853e+01
9.350000000000e+02 -2.393790616634e-01 4.954860432886e-04 2.215447594848e+01
9.352500000000e+02 -2.360178727985e-01 4.934191221094e-04 2.212553196271e+01
9.355000000000e+02 -2.329689722881e-01 4.929373366403e-04 2.209744354973e+01
9.357500000000e+02 -2.302304096117e-01 4.940205192265e-04 2.207022950189e+01
9.360000000000e+02 -2.277973635564e-01 4.966300868798e-04 2.204390833797e+01
9.362500000000e+02 -2.256621264083e-01 5.007095074373e-04 2.201849836172e+01
9.365000000000e+02 -2.238141096419e-01 5.061847095501e-04 2.199401786946e+01
9.367500000000e+02 -2.222398426818e-01 5.129649855396e-04 2.197048516919e+01
9.370000000000e+02 -2.209229771602e-01 5.209440479560e-04 2.194791857254e+01
9.372500000000e+02 -2.198443455977e-01 5.300010591585e-04 2.192633651289e+01
9.375000000000e+02 -2.189820177830e-01 5.400021684370e-04 2.190575741472e+01
9.377500000000e+02 -2.183114266607e-01 5.508017767425e-04 2.188619978107e+01
9.380000000000e+02 -2.178055149764e-01 5.622443468360e-04 2.186768203356e+01
9.382500000000e+02 -2.174349655136e-01 5.741658733191e-04 2.185022259346e+01
9.385000000000e+02 -2.171684526866e-01 5.863956252674e-04 2.183383973525e+01
9.387500000000e+02 -2.169729662511e-01 5.987579452470e-04 2.181855159690e+01
9.390000000000e+02 -2.168141762177e-01 6.110740255610e-04 2.180437618574e+01
9.392500000000e+02 -2.166568125092e-01 6.231638373030e-04 2.179133125264e+01
9.395000000000e+02 -2.164651019586e-01 6.348478848393e-04 2.177943437223e+01
9.397500000000e+02 -2.162031775933e-01 6.459491998906e-04 2.176870280002e+01
9.400000000000e+02 -2.158355297746e-01 6.562950318863e-04 2.175915353569e+01
9.402500000000e+02 -2.153274052220e-01 6.657188394805e-04 2.175080316462e+01
9.405000000000e+02 -2.146452324046e-01 6.740620137248e-04 2.174366788022e+01
9.407500000000e+02 -2.137569958443e-01 6.811756449230e-04 2.173776336083e+01
9.410000000000e+02 -2.126325828759e-01 6.869222461620e-04 2.173310463574e+01
9.412500000000e+02 -2.112441358106e-01 6.911772881699e-04 2.172970604604e+01
9.415000000000e+02 -2.095663489246e-01 6.938307577001e-04 2.172758107023e+01
9.417500000000e+02 -2.075767484647e-01 6.947884542973e-04 2.172674220851e+01
9.420000000000e+02 -2.052559612710e-01 6.939733376450e-04 2.172720085486e+01
9.422500000000e+02 -2.025879250498e-01 6.913265216674e-04 2.172896712439e+01
9.425000000000e+02 -1.995601311545e-01 6.868080657832e-04 2.173204978386e+01
9.427500000000e+02 -1.961637866510e-01 6.803977295518e-04 2.173645609551e+01
9.430000000000e+02 -1.923939720259e-01 6.720954152321e-04 2.174219172284e+01
9.432500000000e+02 -1.882497249819e-01 6.619214395380e-04 2.174926060541e+01
9.435000000000e+02 -1.837341472157e-01 6.499166099676e-04 2.175766494243e+01
9.437500000000e+02 -1.788544046377e-01 6.361419039289e-04 2.176740510623e+01
9.440000000000e+02 -1.736216460384e-01 6.206780507144e-04 2.177847957937e+01
9.442500000000e+02 -1.680509608120e-01 6.036250306517e-04 2.179088499753e+01
9.445000000000e+02 -1.621611786300e-01 5.851010642532e-04 2.180461612834e+01
9.447500000000e+02 -1.559746035042e-01 5.652414935313e-04 2.181966585646e+01
9.450000000000e+02 -1.495167919884e-01 5.441975007739e-04 2.183602530140e+01
9.452500000000e+02 -1.428161250981e-01 5.221344616156e-04 2.185368379692e+01
9.455000000000e+02 -1.359034364620e-01 4.992301839159e-04 2.187262899415e+01
9.457500000000e+02 -1.288116023522e-01 4.756729440801e-04 2.189284696294e+01
9.460000000000e+02 -1.215749948066e-01 4.516592779067e-04 2.191432221204e+01
9.462500000000e+02 -1.142290764202e-01 4.273917128402e-04 2.193703785874e+01
9.465000000000e+02 -1.068098189114e-01 4.030762782278e-04 2.196097564103e+01
9.467500000000e+02 -9.935328702556e-02 3.789200056603e-04 2.198611608194e+01
9.470000000000e+02 -9.189513160558e-02 3.551283115505e-04 2.201243855075e+01
9.472500000000e+02 -8.447011379232e-02 3.319023883011e-04 2.203992132148e+01
9.475000000000e+02 -7.711175914149e-02 3.094365032915e-04 2.206854172622e+01
9.477500000000e+02 -6.985190946214e-02 2.879157560124e-04 2.209827615419e+01
9.480000000000e+02 -6.272046101548e-02 2.675135502793e-04 2.212910019545e+01
9.482500000000e+02 -5.574505927002e-02 2.483893007454e-04 2.216098867279e+01
9.485000000000e+02 -4.895084230892e-02 2.306862163359e-04 2.219391567925e+01
9.487500000000e+02 -4.236031289304e-02 2.145294487505e-04 2.222785468953e+01
9.490000000000e+02 -3.599316887451e-02 2.000246446435e-04 2.226277857749e+01
9.492500000000e+02 -2.986620241241e-02 1.872566622781e-04 2.229865964249e+01
9.495000000000e+02 -2.399327592571e-02 1.762884122434e-04 2.233546969657e+01
9.497500000000e+02 -1.838529001570e-02 1.671602394898e-04 2.237318006838e+01
9.500000000000e+02 -1.305020156813e-02 1.598894978180e-04 2.241176164129e+01
9.502500000000e+02 -7.993085957183e-03 1.544705087120e-04 2.245118488991e+01
9.505000000000e+02 -3.216203372293e-03 1.508750105040e-04 2.249141987711e+01
9.507500000000e+02 1.280879143712e-03 1.490524893634e-04 2.253243630327e+01
9.510000000000e+02 5.501161536953e-03 1.489312327212e-04 2.257420349907e+01
9.512500000000e+02 9.450064669293e-03 1.504196146806e-04 2.261669043438e+01
9.515000000000e+02 1.313525827635e-02 1.534075084351e-04 2.265986571545e+01
9.517500000000e+02 1.656648366973e-02 1.577678661758e-04 2.270369759256e+01
9.520000000000e+02 1.975535774613e-02 1.633588534219e-04 2.274815394139e+01
9.522500000000e+02 2.271518150721e-02 1.700258192581e-04 2.279320225673e+01
9.525000000000e+02 2.546072916028e-02 1.776038887163e-04 2.283880963402e+01
9.527500000000e+02 2.800804354298e-02 1.859199935562e-04 2.288494275447e+01
9.530000000000e+02 3.037422429676e-02 1.947955048141e-04 2.293156786504e+01
9.532500000000e+02 3.257721705018e-02 2.040487788538e-04 2.297865076231e+01
9.535000000000e+02 3.463560981575e-02 2.134975939812e-04 2.302615676288e+01
9.537500000000e+02 3.656842376216e-02 2.229617681320e-04 2.307405070643e+01
9.540000000000e+02 3.839491884114e-02 2.322654458550e-04 2.312229692671e+01
9.542500000000e+02 4.013440134829e-02 2.412394423328e-04 2.317085925366e+01
9.545000000000e+02 4.180603718420e-02 2.497233275746e-04 2.321970098537e+01
9.547500000000e+02 4.342868195056e-02 2.575675304378e-04 2.326878492711e+01
9.550000000000e+02 4.502070683584e-02 2.646350056574e-04 2.331807335083e+01
9.552500000000e+02 4.659985972880e-02 2.708029227601e-04 2.336752805903e+01
9.555000000000e+02 4.818311111426e-02 2.759638840547e-04 2.341711034822e+01
9.557500000000e+02 4.978655592951e-02 2.800271241031e-04 2.346678109750e+01
9.560000000000e+02 5.142529142557e-02 2.829193930278e-04 2.351650073789e+01
9.562500000000e+02 5.311337001885e-02 2.845854967955e-04 2.356622936425e+01
9.565000000000e+02 5.486371036705e-02 2.849886605258e-04 2.361592671431e+01
9.567500000000e+02 5.668809982801e-02 2.841105588589e-04 2.366555230247e+01
9.570000000000e+02 5.859714009303e-02 2.819511607806e-04 2.371506541856e+01
9.572500000000e+02 6.060025635225e-02 2.785282177088e-04 2.376442523158e+01
9.575000000000e+02 6.270572569209e-02 2.738767766673e-04 2.381359090804e+01
9.577500000000e+02 6.492065079476e-02 2.680482698317e-04 2.386252163557e+01
9.580000000000e+02 6.725100302563e-02 2.611093167853e-04 2.391117675155e+01
9.582500000000e+02 6.970168013784e-02 2.531404002654e-04 2.395951588839e+01
9.585000000000e+02 7.227648880890e-02 2.442345130620e-04 2.400749899666e+01
9.587500000000e+02 7.497825683135e-02 2.344954969797e-04 2.405508656612e+01
9.590000000000e+02 7.780881355514e-02 2.240363912631e-04 2.410223964346e+01
9.592500000000e+02 8.076911121924e-02 2.129773428718e-04 2.414892006988e+01
9.595000000000e+02 8.385919977140e-02 2.014440925988e-04 2.419509050220e+01
9.597500000000e+02 8.707833244401e-02 1.895659365009e-04 2.424071465314e+01
9.600000000000e+02 9.042497102170e-02 1.774737944366e-04 2.428575738658e+01
9.602500000000e+02 9.389678396916e-02 1.652983071451e-04 2.433018482108e+01
9.605000000000e+02 9.749071323928e-02 1.531678848801e-04 2.437396456247e+01
9.607500000000e+02 1.012029439489e-01 1.412069154237e-04 2.441706579882e+01
9.610000000000e+02 1.050289170067e-01 1.295340242414e-04 2.445945948132e+01
9.612500000000e+02 1.089632875561e-01 1.182604642095e-04 2.450111841115e+01
9.615000000000e+02 1.129999609336e-01 1.074886266927e-04 2.454201749609e+01
9.617500000000e+02 1.171320529416e-01 9.731076419908e-05 2.458213385774e+01
9.620000000000e+02 1.213518616049e-01 8.780785121875e-05 2.462144693913e+01
9.622500000000e+02 1.256509023466e-01 7.904869268167e-05 2.465993876292e+01
9.625000000000e+02 1.300198905592e-01 7.108921562348e-05 2.469759404880e+01
9.627500000000e+02 1.344487387698e-01 6.397197731644e-05 2.473440031784e+01
9.630000000000e+02 1.389266099125e-01 5.772600065534e-05 2.477034817428e+01
9.632500000000e+02 1.434419070629e-01 5.236663740320e-05 2.480543132769e+01
9.635000000000e+02 1.479823378934e-01 4.789594929568e-05 2.483964689160e+01
9.637500000000e+02 1.525349191982e-01 4.430296133976e-05 2.487299538255e+01
9.640000000000e+02 1.570860450761e-01 4.156443695964e-05 2.490548101652e+01
9.642500000000e+02 1.616215168977e-01 3.964558552011e-05 2.493711171944e+01
9.645000000000e+02 1.661266071614e-01 3.850112632864e-05 2.496789929355e+01
9.647500000000e+02 1.705861330774e-01 3.807651757407e-05 2.499785960023e+01
9.650000000000e+02 1.749845289044e-01 3.830913884445e-05 2.502701253068e+01
9.652500000000e+02 1.793059416120e-01 3.912978075285e-05 2.505538214697e+01
9.655000000000e+02 1.835343330788e-01 4.046421372871e-05 2.508299679246e+01
9.657500000000e+02 1.876535910119e-01 4.223462145278e-05 2.510988899763e+01
9.660000000000e+02 1.916476461085e-01 4.436126869365e-05 2.513609554319e+01
9.662500000000e+02 1.955006072676e-01 4.676412874302e-05 2.516165750004e+01
9.665000000000e+02 1.991968981750e-01 4.936432228719e-05 2.518662000327e+01
9.667500000000e+02 2.027214226271e-01 5.208575003932e-05 2.521103233059e+01
9.670000000000e+02 2.060597373499e-01 5.485640996828e-05 2.523494759338e+01
9.672500000000e+02 2.091982566661e-01 5.760982847156e-05 2.525842272358e+01
9.675000000000e+02 2.121244651001e-01 6.028618445861e-05 2.528151808683e+01
9.677500000000e+02 2.148271554238e-01 6.283345264687e-05 2.530429737489e+01
9.680000000000e+02 2.172966694421e-01 6.520826019505e-05 2.532682723309e+01
9.682500000000e+02 2.195251379167e-01 6.737658905593e-05 2.534917685560e+01
9.685000000000e+02 2.215067233893e-01 6.931431632504e-05 2.537141773752e+01
9.687500000000e+02 2.232378404995e-01 7.100747053787e-05 2.539362316573e+01
9.690000000000e+02 2.247173622394e-01 7.245229277405e-05 2.541586777742e+01
9.692500000000e+02 2.259467949348e-01 7.365510048252e-05 2.543822711847e+01
9.695000000000e+02 2.269304296749e-01 7.463182678982e-05 2.546077699089e+01
9.697500000000e+02 2.276754503869e-01 7.540746842432e-05 2.548359311489e+01
9.700000000000e+02 2.281919920075e-01 7.601528917034e-05 2.550675033076e+01
9.702500000000e+02 2.284931581904e-01 7.649577635573e-05 2.553032224108e+01
9.705000000000e+02 2.285949659599e-01 7.689545288089e-05 2.555438037243e+01
9.707500000000e+02 2.285162464732e-01 7.726555541779e-05 2.557899381135e+01
9.710000000000e+02 2.282784705075e-01 7.766056869192e-05 2.560422833238e+01
9.712500000000e+02 2.279055344893e-01 7.813669272066e-05 2.563014602854e+01
9.715000000000e+02 2.274234728675e-01 7.875019434902e-05 2.565680450141e+01
9.717500000000e+02 2.268601412583e-01 7.955584836251e-05 2.568425635318e+01
9.720000000000e+02 2.262448492749e-01 8.060530176511e-05 2.571254856748e+01
9.722500000000e+02 2.256079698041e-01 8.194551988799e-05 2.574172206020e+01
9.725000000000e+02 2.249804945105e-01 8.361732801068e-05 2.577181094370e+01
9.727500000000e+02 2.243935911111e-01 8.565405042138e-05 2.580284217144e+01
9.730000000000e+02 2.238781323334e-01 8.808030983498e-05 2.583483503315e+01
9.732500000000e+02 2.234642132426e-01 9.091099270117e-05 2.586780072988e+01
9.735000000000e+02 2.231806782149e-01 9.415037562004e-05 2.590174202373e+01
9.737500000000e+02 2.230546439199e-01 9.779147941762e-05 2.593665288193e+01
9.740000000000e+02 2.231110611641e-01 1.018156782560e-04 2.597251835575e+01
9.742500000000e+02 2.233722751317e-01 1.061924371552e-04 2.600931420265e+01
9.745000000000e+02 2.238576393382e-01 1.108794098257e-04 2.604700684862e+01
9.747500000000e+02 2.245831847560e-01 1.158227624342e-04 2.608555346199e+01
9.750000000000e+02 2.255613018431e-01 1.209576127879e-04 2.612490171368e+01
9.752500000000e+02 2.268005287331e-01 1.262088971547e-04 2.616499013065e+01
9.755000000000e+02 2.283053806316e-01 1.314923652893e-04 2.620574815769e+01
9.757500000000e+02 2.300762639339e-01 1.367157666088e-04 2.624709630907e+01
9.760000000000e+02 2.321094966643e-01 1.417803992593e-04 2.628894672891e+01
9.762500000000e+02 2.343973978373e-01 1.465825908170e-04 2.633120331709e+01
9.765000000000e+02 2.369284988915e-01 1.510156493899e-04 2.637376248573e+01
9.767500000000e+02 2.396878348440e-01 1.549716301264e-04 2.641651342192e+01
9.770000000000e+02 2.426573411778e-01 1.583436123616e-04 2.645933899152e+01
9.772500000000e+02 2.458163275684e-01 1.610273959679e-04 2.650211614484e+01
9.775000000000e+02 2.491420292441e-01 1.629237858073e-04 2.654471694444e+01
9.777500000000e+02 2.526102142904e-01 1.639405503931e-04 2.658700913842e+01
9.780000000000e+02 2.561958305937e-01 1.639942740961e-04 2.662885713367e+01
9.782500000000e+02 2.598736676409e-01 1.630121293786e-04 2.667012301042e+01
9.785000000000e+02 2.636190267762e-01 1.609333350704e-04 2.671066729026e+01
9.787500000000e+02 2.674083564405e-01 1.577105133603e-04 2.675035006480e+01
9.790000000000e+02 2.712198460081e-01 1.533106879226e-04 2.678903198689e+01
9.792500000000e+02 2.750339627326e-01 1.477159805651e-04 2.682657529384e+01
9.795000000000e+02 2.788338864994e-01 1.409240974006e-04 2.686284496740e+01
9.797500000000e+02 2.826058815651e-01 1.329483477833e-04 2.689770961850e+01
9.800000000000e+02 2.863395354200e-01 1.238174877207e-04 2.693104262683e+01
9.802500000000e+02 2.900279043750e-01 1.135752238677e-04 2.696272313216e+01
9.805000000000e+02 2.936675471490e-01 1.022794168077e-04 2.699263698537e+01
9.807500000000e+02 2.972584533710e-01 9.000108106890e-05 2.702067767631e+01
9.810000000000e+02 3.008038577811e-01 7.682319793470e-05 2.704674716547e+01
9.812500000000e+02 3.043099792244e-01 6.283927555773e-05 2.707075666591e+01
9.815000000000e+02 3.077856492638e-01 4.815189507297e-05 2.709262732059e+01
9.817500000000e+02 3.112418743051e-01 3.287107248540e-05 2.711229077632e+01
9.820000000000e+02 3.146913203931e-01 1.711258409496e-05 2.712968965611e+01
9.822500000000e+02 3.181477482717e-01 9.962333172800e-07 2.714477800625e+01
9.825000000000e+02 3.216253752820e-01 -1.535579551958e-05 2.715752138727e+01
9.827500000000e+02 3.251382433469e-01 -3.182067495704e-05 2.716789719083e+01
9.830000000000e+02 3.286995187011e-01 -4.827647111782e-05 2.717589447681e+01
9.832500000000e+02 3.323208446778e-01 -6.460372284789e-05 2.718151402976e+01
9.835000000000e+02 3.360116639443e-01 -8.068676552509e-05 2.718476797726e+01
9.837500000000e+02 3.397786402280e-01 -9.641501504745e-05 2.718567959042e+01
9.840000000000e+02 3.436251190797e-01 -1.116839998905e-04 2.718428278128e+01
9.842500000000e+02 3.475506861494e-01 -1.263961927918e-04 2.718062150947e+01
9.845000000000e+02 3.515508986045e-01 -1.404616830920e-04 2.717474927566e+01
9.847500000000e+02 3.556171009447e-01 -1.537985335375e-04 2.716672827004e+01
9.850000000000e+02 3.597364778328e-01 -1.663329976753e-04 2.715662873010e+01
9.852500000000e+02 3.638922121712e-01 -1.779994558749e-04 2.714452798875e+01
9.855000000000e+02 3.680638543904e-01 -1.887402234346e-04 2.713050965196e+01
9.857500000000e+02 3.722278361132e-01 -1.985052084809e-04 2.711466274573e+01
9.860000000000e+02 3.763580609379e-01 -2.072514659180e-04 2.709708070273e+01
9.862500000000e+02 3.804266222285e-01 -2.149427909970e-04 2.707786052665e+01
9.865000000000e+02 3.844045113637e-01 -2.215492956661e-04 2.705710187881e+01
9.867500000000e+02 3.882623306722e-01 -2.270471696847e-04 2.703490620296e+01
9.870000000000e+02 3.919709179256e-01 -2.314185224073e-04 2.701137591106e+01
9.872500000000e+02 3.955018936169e-01 -2.346515098842e-04 2.698661357855e+01
9.875000000000e+02 3.988280597042e-01 -2.367405914075e-04 2.696072122077e+01
9.877500000000e+02 4.019236852803e-01 -2.376870329815e-04 2.693379959194e+01
9.880000000000e+02 4.047646714478e-01 -2.374994266086e-04 2.690594754599e+01
9.882500000000e+02 4.073286085110e-01 -2.361944545219e-04 2.687726145102e+01
9.885000000000e+02 4.095948071527e-01 -2.337976083468e-04 2.684783462859e+01
9.887500000000e+02 4.115442981689e-01 -2.303437539374e-04 2.681775685957e+01
9.890000000000e+02 4.131599041695e-01 -2.258776372401e-04 2.678711389864e+01
9.892500000000e+02 4.144263583645e-01 -2.204539897330e-04 2.675598710394e+01
9.895000000000e+02 4.153305695359e-01 -2.141375520837e-04 2.672445298704e+01
9.897500000000e+02 4.158619838452e-01 -2.070026594771e-04 2.669258291454e+01
9.900000000000e+02 4.160130299305e-01 -1.991324691879e-04 2.666044286377e+01
9.902500000000e+02 4.157796918274e-01 -1.906181300252e-04 2.662809312810e+01
9.905000000000e+02 4.151620315821e-01 -1.815574285801e-04 2.659558825462e+01
9.907500000000e+02 4.141647772020e-01 -1.720537069970e-04 2.656297688023e+01
9.910000000000e+02 4.127977468741e-01 -1.622142977068e-04 2.653030181423e+01
9.912500000000e+02 4.110762446270e-01 -1.521493771842e-04 2.649760004617e+01
9.915000000000e+02 4.090212394669e-01 -1.419705364712e-04 2.646490297416e+01
9.917500000000e+02 4.066594716480e-01 -1.317897402713e-04 2.643223657749e+01
9.920000000000e+02 4.040233482343e-01 -1.217181453111e-04 2.639962177620e+01
9.922500000000e+02 4.011507849107e-01 -1.118654305965e-04 2.636707473990e+01
9.925000000000e+02 3.980848899643e-01 -1.023385848202e-04 2.633460733779e+01
9.927500000000e+02 3.948736211878e-01 -9.324127042635e-05 2.630222754022e+01
9.930000000000e+02 3.915693332050e-01 -8.467298949394e-05 2.626993989592e+01
9.932500000000e+02 3.882282567044e-01 -7.672816657943e-05 2.623774598832e+01
9.935000000000e+02 3.849098571846e-01 -6.949568161124e-05 2.620564489708e+01
9.937500000000e+02 3.816760383752e-01 -6.305827660283e-05 2.617363364146e+01
9.940000000000e+02 3.785901383817e-01 -5.749210961372e-05 2.614170759524e+01
9.942500000000e+02 3.757156668335e-01 -5.286649195924e-05 2.610986087481e+01
9.945000000000e+02 3.731147802919e-01 -4.924395496774e-05 2.607808671028e+01
9.947500000000e+02 3.708464974992e-01 -4.668041707384e-05 2.604637772622e+01
9.950000000000e+02 3.689647254460e-01 -4.522558066580e-05 2.601472623840e+01
9.952500000000e+02 3.675162044829e-01 -4.492340027532e-05 2.598312443730e+01
9.955000000000e+02 3.665385103388e-01 -4.581242845096e-05 2.595156456734e+01
9.957500000000e+02 3.660583191997e-01 -4.792602957794e-05 2.592003900276e+01
9.960000000000e+02 3.660900615268e-01 -5.129207709433e-05 2.588854030618e+01
9.962500000000e+02 3.666352161934e-01 -5.593232757056e-05 2.585706115996e+01
9.965000000000e+02 3.676822056992e-01 -6.186079731102e-05 2.582559431761e+01
9.967500000000e+02 3.692071170542e-01 -6.908188967033e-05 2.579413245914e+01
9.970000000000e+02 3.711750839594e-01 -7.758776731440e-05 2.576266800183e+01
9.972500000000e+02 3.735423277342e-01 -8.735534549998e-05 2.573119288091e+01
9.975000000000e+02 3.762585312308e-01 -9.834292238581e-05 2.569969838767e+01
9.977500000000e+02 3.792695334468e-01 -1.104873671631e-04 2.566817491111e+01
9.980000000000e+02 3.825198414649e-01 -1.237013593037e-04 2.563661181401e+01
9.982500000000e+02 3.859549823464e-01 -1.378718925693e-04 2.560499724079e+01
9.985000000000e+02 3.895232195324e-01 -1.528594689623e-04 2.557331811016e+01
9.987500000000e+02 3.931767677813e-01 -1.684989562819e-04 2.554156002913e+01
9.990000000000e+02 3.968722288071e-01 -1.846015723776e-04 2.550970736105e+01
9.992500000000e+02 4.005703741367e-01 -2.009582333048e-04 2.547774335357e+01
9.995000000000e+02 4.042354434517e-01 -2.173442274150e-04 2.544565019794e+01
9.997500000000e+02 4.078339479650e-01 -2.335244896175e-04 2.541340927931e+01
1.000000000000e+03 4.113333809548e-01 -2.492596258393e-04 2.538100125496e+01
1.000250000000e+03 4.147008492806e-01 -2.643118774950e-04 2.534840629607e+01
1.000500000000e+03 4.179019500490e-01 -2.784509685570e-04 2.531560418693e+01
1.000750000000e+03 4.208999424797e-01 -2.914593059253e-04 2.528257439631e+01
1.001000000000e+03 4.236553243743e-01 -3.031364299623e-04 2.524929619632e+01
1.001250000000e+03 4.261258504677e-01 -3.133024870188e-04 2.521574864080e+01
1.001500000000e+03 4.282669541182e-01 -3.218006806482e-04 2.518191055740e+01
1.001750000000e+03 4.300325510934e-01 -3.284988322277e-04 2.514776051104e+01
1.002000000000e+03 4.313761300238e-01 -3.332900382199e-04 2.511327675821e+01
1.002250000000e+03 4.322520697709e-01 -3.360924895921e-04 2.507843715395e+01
1.002500000000e+03 4.326171677767e-01 -3.368489445760e-04 2.504321920983e+01
1.002750000000e+03 4.324322716258e-01 -3.355255704584e-04 2.500760004468e+01
1.003000000000e+03 4.316640372437e-01 -3.321106100195e-04 2.497155646149e+01
1.003250000000e+03 4.302867467989e-01 -3.266127932837e-04 2.493506504960e+01
1.003500000000e+03 4.282841669690e-01 -3.190597299506e-04 2.489810235119e+01
1.003750000000e+03 4.256513424269e-01 -3.094962679383e-04 2.486064506967e+01
1.004000000000e+03 4.223962227410e-01 -2.979830138843e-04 2.482267035187e+01
1.004250000000e+03 4.185409162490e-01 -2.845949163648e-04 2.478415601487e+01
1.004500000000e+03 4.141225285798e-01 -2.694206042464e-04 2.474508097385e+01
1.004750000000e+03 4.091931963474e-01 -2.525618238142e-04 2.470542553472e+01
1.005000000000e+03 4.038192577735e-01 -2.341335554054e-04 2.466517169485e+01
1.005250000000e+03 3.980795581018e-01 -2.142649831563e-04 2.462430360217e+01
1.005500000000e+03 3.920626055131e-01 -1.931004946701e-04 2.458280775215e+01
1.005750000000e+03 3.858630221004e-01 -1.708018473579e-04 2.454067342266e+01
1.006000000000e+03 3.795771844788e-01 -1.475498288953e-04 2.449789282637e+01
1.006250000000e+03 3.732986519119e-01 -1.235460865275e-04 2.445446138521e+01
1.006500000000e+03 3.671136899929e-01 -9.901423071946e-05 2.441037795044e+01
1.006750000000e+03 3.610972750669e-01 -7.419958625004e-05 2.436564481141e+01
1.007000000000e+03 3.553101943215e-01 -4.936792228485e-05 2.432026785983e+01
1.007250000000e+03 3.497973802001e-01 -2.480208840951e-05 2.427425653444e+01
1.007500000000e+03 3.445877673589e-01 -7.966922869800e-07 2.422762371216e+01
1.007750000000e+03 3.396956964354e-01 2.234879736546e-05 2.418038566794e+01
1.008000000000e+03 3.351236057270e-01 4.433841007710e-05 2.413256178223e+01
1.008250000000e+03 3.308657534451e-01 6.488896464609e-05 2.408417438542e+01
1.008500000000e+03 3.269124390804e-01 8.373951601453e-05 2.403524843403e+01
1.008750000000e+03 3.232542087121e-01 1.006602752928e-04 2.398581122870e+01
1.009000000000e+03 3.198855105925e-01 1.154600956103e-04 2.393589206450e+01
1.009250000000e+03 3.168072915927e-01 1.279922301975e-04 2.388552198188e+01
1.009500000000e+03 3.140282611879e-01 1.381573935444e-04 2.383473345932e+01
1.009750000000e+03 3.115646225191e-01 1.459042978100e-04 2.378356017709e+01
1.010000000000e+03 3.094383416309e-01 1.512275523098e-04 2.373203683946e+01
1.010250000000e+03 3.076741914836e-01 1.541632298945e-04 2.368019904385e+01
1.010500000000e+03 3.062959610254e-01 1.547828086856e-04 2.362808322510e+01
1.010750000000e+03 3.053223914468e-01 1.531858217485e-04 2.357572662713e+01
1.011000000000e+03 3.047632586864e-01 1.494928147167e-04 2.352316737102e+01
1.011250000000e+03 3.046162688987e-01 1.438384471412e-04 2.347044449340e+01
1.011500000000e+03 3.048650646378e-01 1.363660486123e-04 2.341759804731e+01
1.011750000000e+03 3.054786216543e-01 1.272239512757e-04 2.336466916375e+01
1.012000000000e+03 3.064121595563e-01 1.165635292056e-04 2.331170009776e+01
1.012250000000e+03 3.076093280016e-01 1.045395217887e-04 2.325873424526e+01
1.012500000000e+03 3.090055881240e-01 9.131126423539e-05 2.320581609175e+01
1.012750000000e+03 3.105321697508e-01 7.704557133281e-05 2.315299111410e+01
1.013000000000e+03 3.121203619761e-01 6.191944626493e-05 2.310030564216e+01
1.013250000000e+03 3.137054638411e-01 4.612266508073e-05 2.304780666179e+01
1.013500000000e+03 3.152301617922e-01 2.985896049812e-05 2.299554161465e+01
1.013750000000e+03 3.166468788142e-01 1.334607768328e-05 2.294355817025e+01
1.014000000000e+03 3.179189863487e-01 -3.186201679510e-06 2.289190400058e+01
1.014250000000e+03 3.190208414161e-01 -1.950001113006e-05 2.284062660104e+01
1.014500000000e+03 3.199367176993e-01 -3.535487286794e-05 2.278977310240e+01
1.014750000000e+03 3.206588888913e-01 -5.051458887071e-05 2.273939016531e+01
1.015000000000e+03 3.211851695386e-01 -6.475472087723e-05 2.268952386544e+01
1.015250000000e+03 3.215162401512e-01 -7.787001915368e-05 2.264021966110e+01
1.015500000000e+03 3.216531579340e-01 -8.968124417029e-05 2.259152235544e+01
1.015750000000e+03 3.215953071641e-01 -1.000406603958e-04 2.254347610425e+01
1.016000000000e+03 3.213390196231e-01 -1.088357218634e-04 2.249612442601e+01
1.016250000000e+03 3.208770603313e-01 -1.159909155817e-04 2.244951021939e+01
1.016500000000e+03 3.201988911325e-01 -1.214673611346e-04 2.240367577013e+01
1.016750000000e+03 3.192916982116e-01 -1.252605508081e-04 2.235866275395e+01
1.017000000000e+03 3.181419482085e-01 -1.273966282249e-04 2.231451221571e+01
1.017250000000e+03 3.167373429971e-01 -1.279278028121e-04 2.227126453966e+01
1.017500000000e+03 3.150687598172e-01 -1.269270084811e-04 2.222895940203e+01
1.017750000000e+03 3.131320514906e-01 -1.244828270548e-04 2.218763571064e+01
1.018000000000e+03 3.109294148425e-01 -1.206948737701e-04 2.214733153818e+01
1.018250000000e+03 3.084702165542e-01 -1.156701356285e-04 2.210808405205e+01
1.018500000000e+03 3.057711618013e-01 -1.095203716983e-04 2.206992944955e+01
1.018750000000e+03 3.028557949195e-01 -1.023605514934e-04 2.203290286946e+01
1.019000000000e+03 2.997534835511e-01 -9.430843544432e-05 2.199703836295e+01
1.019250000000e+03 2.964978996826e-01 -8.548474279909e-05 2.196236882559e+01
1.019500000000e+03 2.931252164511e-01 -7.601379578239e-05 2.192892593016e+01
1.019750000000e+03 2.896722827218e-01 -6.602401306914e-05 2.189674012364e+01
1.020000000000e+03 2.861748318842e-01 -5.564828954885e-05 2.186584057548e+01
1.020250000000e+03 2.826659428904e-01 -4.502387535633e-05 2.183625512818e+01
1.020500000000e+03 2.791748917803e-01 -3.429161432926e-05 2.180801027776e+01
1.020750000000e+03 2.757264293394e-01 -2.359401777222e-05 2.178113117610e+01
1.021000000000e+03 2.723404463706e-01 -1.307277862054e-05 2.175564153501e+01
1.021250000000e+03 2.690320976716e-01 -2.865640736600e-06 2.173156367033e+01
1.021500000000e+03 2.658121866396e-01 6.896894250040e-06 2.170891839458e+01
1.021750000000e+03 2.626878114719e-01 1.609516531921e-05 2.168772506520e+01
1.022000000000e+03 2.596630693697e-01 2.462356864482e-05 2.166800147016e+01
1.022250000000e+03 2.567397830110e-01 3.239353655488e-05 2.164976389089e+01
1.022500000000e+03 2.539180985623e-01 3.933557573940e-05 2.163302698516e+01
1.022750000000e+03 2.511969275930e-01 4.540076730427e-05 2.161780384448e+01
1.023000000000e+03 2.485741779092e-01 5.056128596119e-05 2.160410593974e+01
1.023250000000e+03 2.460467841171e-01 5.480997853418e-05 2.159194305813e+01
1.023500000000e+03 2.436105576145e-01 5.815943472115e-05 2.158132335161e+01
1.023750000000e+03 2.412599144959e-01 6.064022137881e-05 2.157225326734e+01
1.024000000000e+03 2.389875510797e-01 6.229877882723e-05 2.156473745992e+01
1.024250000000e+03 2.367841269734e-01 6.319524659110e-05 2.155877881228e+01
1.024500000000e+03 2.346380313049e-01 6.340102500068e-05 2.155437831542e+01
1.024750000000e+03 2.325352947691e-01 6.299650678823e-05 2.155153498305e+01
1.025000000000e+03 2.304596603564e-01 6.206908086534e-05 2.155024577257e+01
1.025250000000e+03 2.283928506681e-01 6.071127048597e-05 2.155050540024e+01
1.025500000000e+03 2.263150171395e-01 5.901936488964e-05 2.155230631188e+01
1.025750000000e+03 2.242053263790e-01 5.709217324417e-05 2.155563850362e+01
1.026000000000e+03 2.220426723128e-01 5.502997511789e-05 2.156048941176e+01
1.026250000000e+03 2.198064217244e-01 5.293366784267e-05 2.156684381734e+01
1.026500000000e+03 2.174771728425e-01 5.090394378897e-05 2.157468377928e+01
1.026750000000e+03 2.150374183787e-01 4.904043964813e-05 2.158398851044e+01
1.027000000000e+03 2.124721493528e-01 4.744068173870e-05 2.159473446191e+01
1.027250000000e+03 2.097692678754e-01 4.619893813840e-05 2.160689528832e+01
1.027500000000e+03 2.069198376058e-01 4.540490473185e-05 2.162044185316e+01
1.027750000000e+03 2.039181690839e-01 4.514236595764e-05 2.163534235038e+01
1.028000000000e+03 2.007617674407e-01 4.548761946452e-05 2.165156247886e+01
1.028250000000e+03 1.974510598915e-01 4.650790985476e-05 2.166906545999e+01
1.028500000000e+03 1.939890800350e-01 4.825989665822e-05 2.168781225549e+01
1.028750000000e+03 1.903810750468e-01 5.078830603158e-05 2.170776181319e+01
1.029000000000e+03 1.866339985884e-01 5.412492468282e-05 2.172887110104e+01
1.029250000000e+03 1.827561284811e-01 5.828769063750e-05 2.175109548626e+01
1.029500000000e+03 1.787565772994e-01 6.328037925494e-05 2.177438875888e+01
1.029750000000e+03 1.746450030334e-01 6.909243603380e-05 2.179870353769e+01
1.030000000000e+03 1.704312472898e-01 7.569944806748e-05 2.182399130316e+01
1.030250000000e+03 1.661251962680e-01 8.306376930958e-05 2.185020283101e+01
1.030500000000e+03 1.617365752693e-01 9.113566844772e-05 2.187728824350e+01
1.030750000000e+03 1.572749404239e-01 9.985456529900e-05 2.190519745033e+01
1.031000000000e+03 1.527496351756e-01 1.091506388727e-04 2.193388034706e+01
1.031250000000e+03 1.481697877813e-01 1.189465526260e-04 2.196328702621e+01
1.031500000000e+03 1.435443886637e-01 1.291591747704e-04 2.199336823586e+01
1.031750000000e+03 1.388822929589e-01 1.397014090803e-04 2.202407556512e+01
1.032000000000e+03 1.341922551904e-01 1.504839058009e-04 2.205536181410e+01
1.032250000000e+03 1.294829090481e-01 1.614167001768e-04 2.208718115602e+01
1.032500000000e+03 1.247627687304e-01 1.724107426489e-04 2.211948959202e+01
1.032750000000e+03 1.200401560513e-01 1.833793062325e-04 2.215224509361e+01
1.033000000000e+03 1.153231379297e-01 1.942392053080e-04 2.218540784668e+01
1.033250000000e+03 1.106194503920e-01 2.049119587327e-04 2.221894045927e+01
1.033500000000e+03 1.059364082385e-01 2.153246996515e-04 2.225280812875e+01
1.033750000000e+03 1.012808559714e-01 2.254108376252e-04 2.228697865904e+01
1.034000000000e+03 9.665909610468e-02 2.351110677172e-04 2.232142269284e+01
1.034250000000e+03 9.207688123730e-02 2.443737928238e-04 2.235611367807e+01
1.034500000000e+03 8.753943888111e-02 2.531554338919e-04 2.239102775754e+01
1.034750000000e+03 8.305147606369e-02 2.614210075400e-04 2.242614394577e+01
1.035000000000e+03 7.861730287168e-02 2.691440196828e-04 2.246144380178e+01
1.035250000000e+03 7.424087454442e-02 2.763068528606e-04 2.249691156477e+01
1.035500000000e+03 6.992594866439e-02 2.829004093304e-04 2.253253375948e+01
1.035750000000e+03 6.567614752816e-02 2.889242160785e-04 2.256829927068e+01
1.036000000000e+03 6.149511256454e-02 2.943858003914e-04 2.260419888946e+01
1.036250000000e+03 5.738653126143e-02 2.993005640836e-04 2.264022533678e+01
1.036500000000e+03 5.335425019674e-02 3.036909124549e-04 2.267637276712e+01
1.036750000000e+03 4.940223402140e-02 3.075858920853e-04 2.271263673632e+01
1.037000000000e+03 4.553460487925e-02 3.110200592245e-04 2.274901367815e+01
1.037250000000e+03 4.175552551425e-02 3.140330610166e-04 2.278550083956e+01
1.037500000000e+03 3.806914931983e-02 3.166684636456e-04 2.282209573064e+01
1.037750000000e+03 3.447944364432e-02 3.189730929081e-04 2.285879605077e+01
1.038000000000e+03 3.099006794013e-02 3.209957839376e-04 2.289559912471e+01
1.038250000000e+03 2.760416963578e-02 3.227867852227e-04 2.293250181305e+01
1.038500000000e+03 2.432421963365e-02 3.243968032563e-04 2.296950011277e+01
1.038750000000e+03 2.115182753482e-02 3.258762017772e-04 2.300658879016e+01
1.039000000000e+03 1.808757182394e-02 3.272741922497e-04 2.304376129294e+01
1.039250000000e+03 1.513087057842e-02 3.286383118081e-04 2.308100943135e+01
1.039500000000e+03 1.227984218633e-02 3.300139602982e-04 2.311832308054e+01
1.039750000000e+03 9.531256472933e-03 3.314436583677e-04 2.315569020124e+01
1.040000000000e+03 6.880470831390e-03 3.329668646145e-04 2.319309658852e+01
1.040250000000e+03 4.321441955948e-03 3.346197024773e-04 2.323052582525e+01
1.040500000000e+03 1.846756878779e-03 3.364347827733e-04 2.326795923996e+01
1.040750000000e+03 -5.522873121560e-04 3.384410968162e-04 2.330537595715e+01
1.041000000000e+03 -2.885614234144e-03 3.406640655469e-04 2.334275282127e+01
1.041250000000e+03 -5.164179444878e-03 3.431254655750e-04 2.338006469925e+01
1.041500000000e+03 -7.399863980541e-03 3.458436420415e-04 2.341728449884e+01
1.041750000000e+03 -9.605274740026e-03 3.488335680498e-04 2.345438343196e+01
1.042000000000e+03 -1.179363382800e-02 3.521071071581e-04 2.349133110952e+01
1.042250000000e+03 -1.397849748799e-02 3.556729990877e-04 2.352809604789e+01
1.042500000000e+03 -1.617368524309e-02 3.595372964116e-04 2.356464569520e+01
1.042750000000e+03 -1.839299568970e-02 3.637033276179e-04 2.360094703105e+01
1.043000000000e+03 -2.065014439380e-02 3.681721430856e-04 2.363696663496e+01
1.043250000000e+03 -2.295848749492e-02 3.729423207687e-04 2.367267132159e+01
1.043500000000e+03 -2.533096630312e-02 3.780103558606e-04 2.370802826772e+01
1.043750000000e+03 -2.777991277560e-02 3.833706959950e-04 2.374300548658e+01
1.044000000000e+03 -3.031686998372e-02 3.890157406608e-04 2.377757230194e+01
1.044250000000e+03 -3.295253903870e-02 3.949360432635e-04 2.381169950079e+01
1.044500000000e+03 -3.569660596231e-02 4.011202621328e-04 2.384535978992e+01
1.044750000000e+03 -3.855759061866e-02 4.075551469265e-04 2.387852823475e+01
1.045000000000e+03 -4.154279397039e-02 4.142256053597e-04 2.391118233535e+01
1.045250000000e+03 -4.465811410342e-02 4.211146202581e-04 2.394330256160e+01
1.045500000000e+03 -4.790796425962e-02 4.282032794433e-04 2.397487251735e+01
1.045750000000e+03 -5.129516613679e-02 4.354706889099e-04 2.400587909204e+01
1.046000000000e+03 -5.482081256367e-02 4.428939936144e-04 2.403631286762e+01
1.046250000000e+03 -5.848418677760e-02 4.504483545796e-04 2.406616820368e+01
1.046500000000e+03 -6.228266530455e-02 4.581068678614e-04 2.409544330985e+01
1.046750000000e+03 -6.621162860371e-02 4.658406516425e-04 2.412414053862e+01
1.047000000000e+03 -7.026440583995e-02 4.736188198556e-04 2.415226636296e+01
1.047250000000e+03 -7.443223012876e-02 4.814085536458e-04 2.417983148043e+01
1.047500000000e+03 -7.870418417519e-02 4.891749767127e-04 2.420685074565e+01
1.047750000000e+03 -8.306724207421e-02 4.968814987418e-04 2.423334330450e+01
1.048000000000e+03 -8.750626038149e-02 5.044897162546e-04 2.425933245686e+01
1.048250000000e+03 -9.200404645538e-02 5.119596255775e-04 2.428484561267e+01
1.048500000000e+03 -9.654143924064e-02 5.192497783421e-04 2.430991420399e+01
1.048750000000e+03 -1.010973921154e-01 5.263173215872e-04 2.433457349992e+01
1.049000000000e+03 -1.056491682876e-01 5.331184616296e-04 2.435886254532e+01
1.049250000000e+03 -1.101724902815e-01 5.396085646913e-04 2.438282392200e+01
1.049500000000e+03 -1.146417652681e-01 5.457424986603e-04 2.440650356993e+01
1.049750000000e+03 -1.190302986297e-01 5.514747925294e-04 2.442995053415e+01
1.050000000000e+03 -1.233106410090e-01 5.567602892317e-04 2.445321678032e+01
1.050250000000e+03 -1.274548319327e-01 5.615542295619e-04 2.447635688695e+01
1.050500000000e+03 -1.314347681176e-01 5.658128030126e-04 2.449942779441e+01
1.050750000000e+03 -1.352225923626e-01 5.694937126362e-04 2.452248851561e+01
1.051000000000e+03 -1.387910156570e-01 5.725563954668e-04 2.454559982366e+01
1.051250000000e+03 -1.421137765838e-01 5.749628074681e-04 2.456882392906e+01
1.051500000000e+03 -1.451659955796e-01 5.766777268283e-04 2.459222416469e+01
1.051750000000e+03 -1.479246111456e-01 5.776693922835e-04 2.461586464002e+01
1.052000000000e+03 -1.503687874668e-01 5.779101158759e-04 2.463980985144e+01
1.052250000000e+03 -1.524802909755e-01 5.773766793797e-04 2.466412438533e+01
1.052500000000e+03 -1.542438865235e-01 5.760511713426e-04 2.468887244977e+01
1.052750000000e+03 -1.556476796332e-01 5.739212592963e-04 2.471411760237e+01
1.053000000000e+03 -1.566834427992e-01 5.709807531290e-04 2.473992222504e+01
1.053250000000e+03 -1.573468995257e-01 5.672300439185e-04 2.476634727287e+01
1.053500000000e+03 -1.576379570395e-01 5.626765751034e-04 2.479345170555e+01
1.053750000000e+03 -1.575609203371e-01 5.573352604448e-04 2.482129226101e+01
1.054000000000e+03 -1.571245842732e-01 5.512284935274e-04 2.484992284842e+01
1.054250000000e+03 -1.563423750127e-01 5.443866675324e-04 2.487939435489e+01
1.054500000000e+03 -1.552323036620e-01 5.368481595078e-04 2.490975404504e+01
1.054750000000e+03 -1.538169485125e-01 5.286594393474e-04 2.494104527585e+01
1.055000000000e+03 -1.521233251471e-01 5.198749903481e-04 2.497330704107e+01
1.055250000000e+03 -1.501827285566e-01 5.105572147743e-04 2.500657373553e+01
1.055500000000e+03 -1.480304147675e-01 5.007760664446e-04 2.504087458345e+01
1.055750000000e+03 -1.457052972192e-01 4.906087382464e-04 2.507623338593e+01
1.056000000000e+03 -1.432495946630e-01 4.801393020307e-04 2.511266832509e+01
1.056250000000e+03 -1.407082864962e-01 4.694579571679e-04 2.515019141805e+01
1.056500000000e+03 -1.381286463787e-01 4.586604776401e-04 2.518880840102e+01
1.056750000000e+03 -1.355596493460e-01 4.478474016513e-04 2.522851839376e+01
1.057000000000e+03 -1.330513976956e-01 4.371232667617e-04 2.526931387034e+01
1.057250000000e+03 -1.306543838361e-01 4.265955020150e-04 2.531118015510e+01
1.057500000000e+03 -1.284188958480e-01 4.163735862270e-04 2.535409560331e+01
1.057750000000e+03 -1.263942642574e-01 4.065678664208e-04 2.539803131463e+01
1.058000000000e+03 -1.246281791653e-01 3.972884535390e-04 2.544295116531e+01
1.058250000000e+03 -1.231659457670e-01 3.886439343545e-04 2.548881159759e+01
1.058500000000e+03 -1.220498566310e-01 3.807403143655e-04 2.553556194341e+01
1.058750000000e+03 -1.213184891769e-01 3.736797689040e-04 2.558314430340e+01
1.059000000000e+03 -1.210061018490e-01 3.675591978491e-04 2.563149377522e+01
1.059250000000e+03 -1.211420373129e-01 3.624690693259e-04 2.568053842558e+01
1.059500000000e+03 -1.217502603020e-01 3.584922758298e-04 2.573019981808e+01
1.059750000000e+03 -1.228488943206e-01 3.557028894428e-04 2.578039314132e+01
1.060000000000e+03 -1.244498675348e-01 3.541650626279e-04 2.583102739240e+01
1.060250000000e+03 -1.265586833796e-01 3.539319888820e-04 2.588200605305e+01
1.060500000000e+03 -1.291742448030e-01 3.550449172349e-04 2.593322737738e+01
1.060750000000e+03 -1.322888098441e-01 3.575323598699e-04 2.598458474449e+01
1.061000000000e+03 -1.358880638102e-01 3.614093512640e-04 2.603596752053e+01
1.061250000000e+03 -1.399512831292e-01 3.666768864593e-04 2.608726133659e+01
1.061500000000e+03 -1.444516344726e-01 3.733215284353e-04 2.613834887094e+01
1.061750000000e+03 -1.493565450122e-01 3.813150614244e-04 2.618911066249e+01
1.062000000000e+03 -1.546282242448e-01 3.906145960171e-04 2.623942556265e+01
1.062250000000e+03 -1.602242102130e-01 4.011625030121e-04 2.628917183215e+01
1.062500000000e+03 -1.660980666610e-01 4.128869072361e-04 2.633822768683e+01
1.062750000000e+03 -1.722000912613e-01 4.257021044044e-04 2.638647230027e+01
1.063000000000e+03 -1.784781096574e-01 4.395093283415e-04 2.643378660689e+01
1.063250000000e+03 -1.848782721393e-01 4.541975609584e-04 2.648005430933e+01
1.063500000000e+03 -1.913459339075e-01 4.696447600071e-04 2.652516259039e+01
1.063750000000e+03 -1.978264855002e-01 4.857190447006e-04 2.656900310066e+01
1.064000000000e+03 -2.042661795069e-01 5.022800665672e-04 2.661147291631e+01
1.064250000000e+03 -2.106129700246e-01 5.191806799244e-04 2.665247522852e+01
1.064500000000e+03 -2.168172706473e-01 5.362685700470e-04 2.669192024702e+01
1.064750000000e+03 -2.228326564628e-01 5.533879747336e-04 2.672972603314e+01
1.065000000000e+03 -2.286165340827e-01 5.703816619865e-04 2.676581904311e+01
1.065250000000e+03 -2.341306815063e-01 5.870927081485e-04 2.680013492075e+01
1.065500000000e+03 -2.393417284899e-01 6.033664766505e-04 2.683261896899e+01
1.065750000000e+03 -2.442215391322e-01 6.190526527803e-04 2.686322655018e+01
1.066000000000e+03 -2.487474610909e-01 6.340069888504e-04 2.689192354090e+01
1.066250000000e+03 -2.529025025204e-01 6.480932144134e-04 2.691868650558e+01
1.066500000000e+03 -2.566753756490e-01 6.611847599039e-04 2.694350274745e+01
1.066750000000e+03 -2.600604381735e-01 6.731664454694e-04 2.696637040224e+01
1.067000000000e+03 -2.630575390807e-01 6.839360631004e-04 2.698729823682e+01
1.067250000000e+03 -2.656717436021e-01 6.934057605125e-04 2.700630532346e+01
1.067500000000e+03 -2.679129930932e-01 7.015032566378e-04 2.702342074335e+01
1.067750000000e+03 -2.697956619878e-01 7.081729061881e-04 2.703868301452e+01
1.068000000000e+03 -2.713380439023e-01 7.133765572273e-04 2.705213940118e+01
1.068250000000e+03 -2.725618121585e-01 7.170941720292e-04 2.706384529312e+01
1.068500000000e+03 -2.734913804909e-01 7.193242247367e-04 2.707386322705e+01
1.068750000000e+03 -2.741533050287e-01 7.200838593317e-04 2.708226210774e+01
1.069000000000e+03 -2.745756144422e-01 7.194087870838e-04 2.708911609585e+01
1.069250000000e+03 -2.747871836713e-01 7.173529204134e-04 2.709450361797e+01
1.069500000000e+03 -2.748171367507e-01 7.139877613638e-04 2.709850634789e+01
1.069750000000e+03 -2.746942479293e-01 7.094015059645e-04 2.710120800009e+01
1.070000000000e+03 -2.744464364194e-01 7.036978977247e-04 2.710269330767e+01
1.070250000000e+03 -2.741003091907e-01 6.969948440900e-04 2.710304690262e+01
1.070500000000e+03 -2.736808151834e-01 6.894228492605e-04 2.710235234589e+01
1.070750000000e+03 -2.732109165130e-01 6.811231171426e-04 2.710069101093e+01
1.071000000000e+03 -2.727114261675e-01 6.722456065768e-04 2.709814122649e+01
1.071250000000e+03 -2.722009009981e-01 6.629468858257e-04 2.709477739630e+01
1.071500000000e+03 -2.716956355084e-01 6.533878642504e-04 2.709066922773e+01
1.071750000000e+03 -2.712097366459e-01 6.437314481206e-04 2.708588104269e+01
1.072000000000e+03 -2.707552964459e-01 6.341402279573e-04 2.708047128829e+01
1.072250000000e+03 -2.703425881295e-01 6.247741023840e-04 2.707449194335e+01
1.072500000000e+03 -2.699803664333e-01 6.157879640542e-04 2.706798833952e+01
1.072750000000e+03 -2.696761502601e-01 6.073297153553e-04 2.706099877344e+01
1.073000000000e+03 -2.694365667874e-01 5.995381627783e-04 2.705355453448e+01
1.073250000000e+03 -2.692676666597e-01 5.925410925537e-04 2.704567984328e+01
1.073500000000e+03 -2.691752300355e-01 5.864537299426e-04 2.703739189015e+01
1.073750000000e+03 -2.691650532141e-01 5.813773976063e-04 2.702870114452e+01
1.074000000000e+03 -2.692431759320e-01 5.773984064792e-04 2.701961157649e+01
1.074250000000e+03 -2.694160658358e-01 5.745872690164e-04 2.701012095111e+01
1.074500000000e+03 -2.696907454344e-01 5.729981720666e-04 2.700022134862e+01
1.074750000000e+03 -2.700748467787e-01 5.726687720309e-04 2.698989956657e+01
1.075000000000e+03 -2.705766162954e-01 5.736202689984e-04 2.697913757986e+01
1.075250000000e+03 -2.712048457308e-01 5.758576733194e-04 2.696791315346e+01
1.075500000000e+03 -2.719687586751e-01 5.793704598357e-04 2.695620026782e+01
1.075750000000e+03 -2.728778279495e-01 5.841332818474e-04 2.694396975215e+01
1.076000000000e+03 -2.739415740289e-01 5.901070816450e-04 2.693118971895e+01
1.076250000000e+03 -2.751692900238e-01 5.972401701181e-04 2.691782611128e+01
1.076500000000e+03 -2.765697583340e-01 6.054695821911e-04 2.690384320265e+01
1.076750000000e+03 -2.781509455019e-01 6.147223595989e-04 2.688920399745e+01
1.077000000000e+03 -2.799196550514e-01 6.249169408787e-04 2.687387068067e+01
1.077250000000e+03 -2.818812011779e-01 6.359648171446e-04 2.685780499438e+01
1.077500000000e+03 -2.840390501063e-01 6.477718644212e-04 2.684096858212e+01
1.077750000000e+03 -2.863945042198e-01 6.602397306212e-04 2.682332330969e+01
1.078000000000e+03 -2.889463687653e-01 6.732671464212e-04 2.680483152789e+01
1.078250000000e+03 -2.916906636395e-01 6.867510660212e-04 2.678545633813e+01
1.078500000000e+03 -2.946203838053e-01 7.005877595427e-04 2.676516180341e+01
1.078750000000e+03 -2.977252926625e-01 7.146736355805e-04 2.674391315944e+01
1.079000000000e+03 -3.009918026904e-01 7.289059598187e-04 2.672167698821e+01
1.079250000000e+03 -3.044029243195e-01 7.431833624886e-04 2.669842139080e+01
1.079500000000e+03 -3.079383209112e-01 7.574061663958e-04 2.667411613861e+01
1.079750000000e+03 -3.115744444733e-01 7.714765605356e-04 2.664873283270e+01
1.080000000000e+03 -3.152847901393e-01 7.852985841031e-04 2.662224504999e+01
1.080250000000e+03 -3.190402700318e-01 7.987780502239e-04 2.659462848191e+01
1.080500000000e+03 -3.228096402722e-01 8.118222951187e-04 2.656586110239e+01
1.080750000000e+03 -3.265600741921e-01 8.243399947878e-04 2.653592330052e+01
1.081000000000e+03 -3.302577419854e-01 8.362408803120e-04 2.650479806142e+01
1.081250000000e+03 -3.338684921436e-01 8.474356118800e-04 2.647247110309e+01
1.081500000000e+03 -3.373585099881e-01 8.578356819765e-04 2.643893104694e+01
1.081750000000e+03 -3.406949796950e-01 8.673535123758e-04 2.640416959504e+01
1.082000000000e+03 -3.438467394529e-01 8.759027740677e-04 2.636818165712e+01
1.082250000000e+03 -3.467848245805e-01 8.833988520801e-04 2.633096553396e+01
1.082500000000e+03 -3.494829959132e-01 8.897596513626e-04 2.629252302377e+01
1.082750000000e+03 -3.519181115031e-01 8.949065548796e-04 2.625285957418e+01
1.083000000000e+03 -3.540704618449e-01 8.987656980609e-04 2.621198435350e+01
1.083250000000e+03 -3.559239437686e-01 9.012693922804e-04 2.616991034851e+01
1.083500000000e+03 -3.574661773252e-01 9.023577706568e-04 2.612665439677e+01
1.083750000000e+03 -3.586885208853e-01 9.019805092513e-04 2.608223719100e+01
1.084000000000e+03 -3.595859958811e-01 9.000986909458e-04 2.603668326850e+01
1.084250000000e+03 -3.601571607191e-01 8.966866208706e-04 2.599002094336e+01
1.084500000000e+03 -3.604039259848e-01 8.917335616540e-04 2.594228221500e+01
1.084750000000e+03 -3.603313222784e-01 8.852453888502e-04 2.589350263822e+01
1.085000000000e+03 -3.599472503083e-01 8.772460566963e-04 2.584372117717e+01
1.085250000000e+03 -3.592621938915e-01 8.677787138003e-04 2.579298002638e+01
1.085500000000e+03 -3.582889180028e-01 8.569066929152e-04 2.574132441959e+01
1.085750000000e+03 -3.570421510151e-01 8.447138617031e-04 2.568880242287e+01
1.086000000000e+03 -3.555382600769e-01 8.313047020536e-04 2.563546472882e+01
1.086250000000e+03 -3.537949230822e-01 8.168038925579e-04 2.558136445285e+01
1.086500000000e+03 -3.518307986904e-01 8.013553803035e-04 2.552655692027e+01
1.086750000000e+03 -3.496652234400e-01 7.851209586256e-04 2.547109948347e+01
1.087000000000e+03 -3.473179292394e-01 7.682782977952e-04 2.541505132697e+01
1.087250000000e+03 -3.448088171353e-01 7.510185484371e-04 2.535847329492e+01
1.087500000000e+03 -3.421577720086e-01 7.335433329992e-04 2.530142776364e+01
1.087750000000e+03 -3.393845813496e-01 7.160614604913e-04 2.524397842049e+01
1.088000000000e+03 -3.365088935562e-01 6.987851647164e-04 2.518619021040e+01
1.088250000000e+03 -3.335503039277e-01 6.819261636257e-04 2.512812910451e+01
1.088500000000e+03 -3.305284633038e-01 6.656914962767e-04 2.506986204868e+01
1.088750000000e+03 -3.274632872615e-01 6.502793641845e-04 2.501145679966e+01
1.089000000000e+03 -3.243751920643e-01 6.358749917544e-04 2.495298173064e+01
1.089250000000e+03 -3.212853061259e-01 6.226467212084e-04 2.489450578116e+01
1.089500000000e+03 -3.182156848749e-01 6.107424414499e-04 2.483609825612e+01
1.089750000000e+03 -3.151894551368e-01 6.002864512194e-04 2.477782858623e+01
1.090000000000e+03 -3.122308325668e-01 5.913768679019e-04 2.471976628109e+01
1.090250000000e+03 -3.093650582318e-01 5.840836664871e-04 2.466198057311e+01
1.090500000000e+03 -3.066181631882e-01 5.784473978722e-04 2.460454023991e+01
1.090750000000e+03 -3.040166035482e-01 5.744786440106e-04 2.454751342026e+01
1.091000000000e+03 -3.015867591449e-01 5.721581192052e-04 2.449096718978e+01
1.091250000000e+03 -2.993543042308e-01 5.714375375260e-04 2.443496731878e+01
1.091500000000e+03 -2.973434853512e-01 5.722411160584e-04 2.437957802684e+01
1.091750000000e+03 -2.955763296911e-01 5.744676596153e-04 2.432486147838e+01
1.092000000000e+03 -2.940718223828e-01 5.779932180898e-04 2.427087752319e+01
1.092250000000e+03 -2.928450765424e-01 5.826741428457e-04 2.421768331042e+01
1.092500000000e+03 -2.919065453817e-01 5.883505533971e-04 2.416533291714e+01
1.092750000000e+03 -2.912612870760e-01 5.948500113135e-04 2.411387700164e+01
1.093000000000e+03 -2.909083285331e-01 6.019913883398e-04 2.406336246260e+01
1.093250000000e+03 -2.908401393934e-01 6.095887447919e-04 2.401383213869e+01
1.093500000000e+03 -2.910422536887e-01 6.174551502253e-04 2.396532454140e+01
1.093750000000e+03 -2.914930554973e-01 6.254063196568e-04 2.391787360392e+01
1.094000000000e+03 -2.921637697091e-01 6.332639298115e-04 2.387150863023e+01
1.094250000000e+03 -2.930186562485e-01 6.408585751956e-04 2.382625400727e+01
1.094500000000e+03 -2.940154649486e-01 6.480321985671e-04 2.378212926732e+01
1.094750000000e+03 -2.951061519453e-01 6.546400647921e-04 2.373914903743e+01
1.095000000000e+03 -2.962378648906e-01 6.605520303618e-04 2.369732320563e+01
1.095250000000e+03 -2.973542098460e-01 6.656533777754e-04 2.365665687376e+01
1.095500000000e+03 -2.983967704753e-01 6.698450584338e-04 2.361715059663e+01
1.095750000000e+03 -2.993068453043e-01 6.730435225053e-04 2.357880062911e+01
1.096000000000e+03 -3.000273448000e-01 6.751801136972e-04 2.354159909795e+01
1.096250000000e+03 -3.005047942001e-01 6.762004773176e-04 2.350553419422e+01
1.096500000000e+03 -3.006912926731e-01 6.760637908334e-04 2.347059059204e+01
1.096750000000e+03 -3.005464087164e-01 6.747422033813e-04 2.343674955933e+01
1.097000000000e+03 -3.000388151899e-01 6.722203424148e-04 2.340398939571e+01
1.097250000000e+03 -2.991476608921e-01 6.684953602464e-04 2.337228556756e+01
1.097500000000e+03 -2.978634945561e-01 6.635771610461e-04 2.334161111562e+01
1.097750000000e+03 -2.961887808192e-01 6.574895457900e-04 2.331193681562e+01
1.098000000000e+03 -2.941378926439e-01 6.502712300506e-04 2.328323149267e+01
1.098250000000e+03 -2.917366186526e-01 6.419771805829e-04 2.325546229546e+01
1.098500000000e+03 -2.890212340403e-01 6.326802569052e-04 2.322859488571e+01
1.098750000000e+03 -2.860371570344e-01 6.224727802054e-04 2.320259371577e+01
1.099000000000e+03 -2.828372945293e-01 6.114677252228e-04 2.317742226969e+01
1.099250000000e+03 -2.794801953799e-01 5.997996163914e-04 2.315304327007e+01
1.099500000000e+03 -2.760280871484e-01 5.876242383229e-04 2.312941892925e+01
1.099750000000e+03 -2.725449241499e-01 5.751182265812e-04 2.310651117464e+01
1.100000000000e+03 -2.690945342111e-01 5.624775093637e-04 2.308428188245e+01
1.100250000000e+03 -2.657389384785e-01 5.499147591443e-04 2.306269310539e+01
1.100500000000e+03 -2.625369016716e-01 5.376558713319e-04 2.304170732390e+01
1.100750000000e+03 -2.595427599492e-01 5.259357630240e-04 2.302128763430e+01
1.101000000000e+03 -2.568055009135e-01 5.149933583586e-04 2.300139804936e+01
1.101250000000e+03 -2.543681307958e-01 5.050661156156e-04 2.298200370060e+01
1.101500000000e+03 -2.522672736459e-01 4.963841928072e-04 2.296307107738e+01
1.101750000000e+03 -2.505329806470e-01 4.891645248535e-04 2.294456826676e+01
1.102000000000e+03 -2.491887101468e-01 4.836049882751e-04 2.292646517095e+01
1.102250000000e+03 -2.482514398098e-01 4.798788567557e-04 2.290873375759e+01
1.102500000000e+03 -2.477319082600e-01 4.781298688385e-04 2.289134815506e+01
1.102750000000e+03 -2.476348793692e-01 4.784676421479e-04 2.287428501462e+01
1.103000000000e+03 -2.479595312831e-01 4.809642540932e-04 2.285752349532e+01
1.103250000000e+03 -2.486998386438e-01 4.856514138353e-04 2.284104547075e+01
1.103500000000e+03 -2.498449529738e-01 4.925185458828e-04 2.282483572949e+01
1.103750000000e+03 -2.513796542252e-01 5.015123393268e-04 2.280888183642e+01
1.104000000000e+03 -2.532846643006e-01 5.125367081102e-04 2.279317441987e+01
1.104250000000e+03 -2.555370078039e-01 5.254543902121e-04 2.277770695065e+01
1.104500000000e+03 -2.581102056704e-01 5.400892784204e-04 2.276247580101e+01
1.104750000000e+03 -2.609743575913e-01 5.562297578441e-04 2.274748028997e+01
1.105000000000e+03 -2.640961481681e-01 5.736332992347e-04 2.273272234256e+01
1.105250000000e+03 -2.674386144379e-01 5.920314863422e-04 2.271820661917e+01
1.105500000000e+03 -2.709608435659e-01 6.111362719005e-04 2.270394027069e+01
1.105750000000e+03 -2.746175549600e-01 6.306461709481e-04 2.268993267145e+01
1.106000000000e+03 -2.783585916198e-01 6.502527714802e-04 2.267619547883e+01
1.106250000000e+03 -2.821284845474e-01 6.696475066948e-04 2.266274235383e+01
1.106500000000e+03 -2.858661212141e-01 6.885280026396e-04 2.264958866546e+01
1.106750000000e+03 -2.895046238835e-01 7.066038005753e-04 2.263675154300e+01
1.107000000000e+03 -2.929715781276e-01 7.236013787351e-04 2.262424954110e+01
1.107250000000e+03 -2.961896736906e-01 7.392681689441e-04 2.261210248829e+01
1.107500000000e+03 -2.990778302530e-01 7.533755115664e-04 2.260033129211e+01
1.107750000000e+03 -3.015528309153e-01 7.657205198365e-04 2.258895777328e+01
1.108000000000e+03 -3.035314104539e-01 7.761268412578e-04 2.257800429241e+01
1.108250000000e+03 -3.049328095822e-01 7.844446902606e-04 2.256749374459e+01
1.108500000000e+03 -3.056815568694e-01 7.905500690647e-04 2.255744916402e+01
1.108750000000e+03 -3.057104204843e-01 7.943436963069e-04 2.254789348898e+01
1.109000000000e+03 -3.049632962661e-01 7.957497967783e-04 2.253884929320e+01
1.109250000000e+03 -3.033978643386e-01 7.947151057572e-04 2.253033849474e+01
1.109500000000e+03 -3.009878185062e-01 7.912083163564e-04 2.252238211222e+01
1.109750000000e+03 -2.977244383774e-01 7.852200150954e-04 2.251499982094e+01
1.110000000000e+03 -2.936175623606e-01 7.767635868484e-04 2.250820991597e+01
1.110250000000e+03 -2.886956397910e-01 7.658765552441e-04 2.250202894154e+01
1.110500000000e+03 -2.830049386994e-01 7.526224347955e-04 2.249647133984e+01
1.110750000000e+03 -2.766081161550e-01 7.370934881808e-04 2.249154953021e+01
1.111000000000e+03 -2.695818841878e-01 7.194128566532e-04 2.248727346156e+01
1.111250000000e+03 -2.620142854979e-01 6.997369380731e-04 2.248365059769e+01
1.111500000000e+03 -2.540016025711e-01 6.782571437289e-04 2.248068594025e+01
1.111750000000e+03 -2.456449905497e-01 6.552002623100e-04 2.247838167702e+01
1.112000000000e+03 -2.370473814303e-01 6.308282377640e-04 2.247673747164e+01
1.112250000000e+03 -2.283104595661e-01 6.054357289570e-04 2.247575011390e+01
1.112500000000e+03 -2.195322729816e-01 5.793467512109e-04 2.247541386156e+01
1.112750000000e+03 -2.108052374676e-01 5.529092317881e-04 2.247572012135e+01
1.113000000000e+03 -2.022149332058e-01 5.264885249216e-04 2.247665777873e+01
1.113250000000e+03 -1.938394403603e-01 5.004594103073e-04 2.247821311986e+01
1.113500000000e+03 -1.857492841294e-01 4.751973544635e-04 2.248036974417e+01
1.113750000000e+03 -1.780079218072e-01 4.510694411893e-04 2.248310889991e+01
1.114000000000e+03 -1.706725071995e-01 4.284251986177e-04 2.248640943267e+01
1.114250000000e+03 -1.637948576571e-01 4.075880590604e-04 2.249024773508e+01
1.114500000000e+03 -1.574224409908e-01 3.888475860272e-04 2.249459814931e+01
1.114750000000e+03 -1.515991827941e-01 3.724530649503e-04 2.249943291874e+01
1.115000000000e+03 -1.463660009708e-01 3.586086113967e-04 2.250472241465e+01
1.115250000000e+03 -1.417609429222e-01 3.474698712186e-04 2.251043533650e+01
1.115500000000e+03 -1.378188955618e-01 3.391425206712e-04 2.251653901347e+01
1.115750000000e+03 -1.345708705371e-01 3.336825079668e-04 2.252299948220e+01
1.116000000000e+03 -1.320428675115e-01 3.310973116524e-04 2.252978209782e+01
1.116250000000e+03 -1.302544752236e-01 3.313488191231e-04 2.253685169014e+01
1.116500000000e+03 -1.292172762747e-01 3.343568776495e-04 2.254417297732e+01
1.116750000000e+03 -1.289332355570e-01 3.400035475583e-04 2.255171096211e+01
1.117000000000e+03 -1.293931852442e-01 3.481374921145e-04 2.255943137363e+01
1.117250000000e+03 -1.305756458740e-01 3.585786134544e-04 2.256730086440e+01
1.117500000000e+03 -1.324459143578e-01 3.711218397230e-04 2.257528774750e+01
1.117750000000e+03 -1.349558134787e-01 3.855412245942e-04 2.258336195098e+01
1.118000000000e+03 -1.380438223352e-01 4.015927913535e-04 2.259149575652e+01
1.118250000000e+03 -1.416359331966e-01 4.190176141896e-04 2.259966372777e+01
1.118500000000e+03 -1.456469526232e-01 4.375439695806e-04 2.260784311631e+01
1.118750000000e+03 -1.499822893809e-01 4.568891830965e-04 2.261601421685e+01
1.119000000000e+03 -1.545402167411e-01 4.767617241344e-04 2.262416014876e+01
1.119250000000e+03 -1.592142789676e-01 4.968627811769e-04 2.263226738754e+01
1.119500000000e+03 -1.638959515875e-01 5.168885815447e-04 2.264032539612e+01
1.119750000000e+03 -1.684772058324e-01 5.365326087470e-04 2.264832706793e+01
1.120000000000e+03 -1.728530303861e-01 5.554887183785e-04 2.265626828923e+01
1.120250000000e+03 -1.769236610285e-01 5.734543307467e-04 2.266414831007e+01
1.120500000000e+03 -1.805965327223e-01 5.901346073922e-04 2.267196925431e+01
1.120750000000e+03 -1.837878314100e-01 6.052468339800e-04 2.267973638954e+01
1.121000000000e+03 -1.864236596346e-01 6.185253821217e-04 2.268745785902e+01
1.121250000000e+03 -1.884407662941e-01 6.297266197212e-04 2.269514440827e+01
1.121500000000e+03 -1.897869373429e-01 6.386339604194e-04 2.270280954591e+01
1.121750000000e+03 -1.904210257120e-01 6.450626830553e-04 2.271046923881e+01
1.122000000000e+03 -1.903126833773e-01 6.488641932313e-04 2.271814159813e+01
1.122250000000e+03 -1.894419776702e-01 6.499298766894e-04 2.272584699633e+01
1.122500000000e+03 -1.877987957459e-01 6.481938467251e-04 2.273360766976e+01
1.122750000000e+03 -1.853822462658e-01 6.436348594978e-04 2.274144756273e+01
1.123000000000e+03 -1.822000469505e-01 6.362770225062e-04 2.274939209909e+01
1.123250000000e+03 -1.782679933237e-01 6.261896216006e-04 2.275746799406e+01
1.123500000000e+03 -1.736094381623e-01 6.134854688413e-04 2.276570283836e+01
1.123750000000e+03 -1.682550040692e-01 5.983185211507e-04 2.277412511759e+01
1.124000000000e+03 -1.622422557063e-01 5.808802973468e-04 2.278276379759e+01
1.124250000000e+03 -1.556155148491e-01 5.613957340077e-04 2.279164813837e+01
1.124500000000e+03 -1.484257074526e-01 5.401181499112e-04 2.280080751846e+01
1.124750000000e+03 -1.407301510702e-01 5.173238951347e-04 2.281027108541e+01
1.125000000000e+03 -1.325924233976e-01 4.933070048670e-04 2.282006783198e+01
1.125250000000e+03 -1.240820230607e-01 4.683734121709e-04 2.283022633487e+01
1.125500000000e+03 -1.152739048212e-01 4.428353174972e-04 2.284077454565e+01
1.125750000000e+03 -1.062479748671e-01 4.170061016327e-04 2.285173998612e+01
1.126000000000e+03 -9.708824090821e-02 3.911951722465e-04 2.286314945320e+01
1.126250000000e+03 -8.788189597463e-02 3.657034452255e-04 2.287502912919e+01
1.126500000000e+03 -7.871820663317e-02 3.408193653895e-04 2.288740470937e+01
1.126750000000e+03 -6.968716423663e-02 3.168152998067e-04 2.290030120973e+01
1.127000000000e+03 -6.087812255753e-02 2.939445063938e-04 2.291374330760e+01
1.127250000000e+03 -5.237824617971e-02 2.724385481494e-04 2.292775516080e+01
1.127500000000e+03 -4.427100267867e-02 2.525051201139e-04 2.294236076048e+01
1.127750000000e+03 -3.663461011451e-02 2.343263784411e-04 2.295758377596e+01
1.128000000000e+03 -2.954059289044e-02 2.180574738101e-04 2.297344790593e+01
1.128250000000e+03 -2.305243273167e-02 2.038256308963e-04 2.298997673198e+01
1.128500000000e+03 -1.722438992709e-02 1.917292143439e-04 2.300719402028e+01
1.128750000000e+03 -1.210052498561e-02 1.818372863493e-04 2.302512371133e+01
1.129000000000e+03 -7.713971941230e-03 1.741895117704e-04 2.304378991574e+01
1.129250000000e+03 -4.086422234670e-03 1.687960075403e-04 2.306321713024e+01
1.129500000000e+03 -1.227901942473e-03 1.656377357835e-04 2.308343016836e+01
1.129750000000e+03 8.632044116214e-04 1.646670694733e-04 2.310445420613e+01
1.130000000000e+03 2.199883059964e-03 1.658086422016e-04 2.312631481319e+01
1.130250000000e+03 2.805972898329e-03 1.689607639134e-04 2.314903781896e+01
1.130500000000e+03 2.715487907767e-03 1.739967339619e-04 2.317264942275e+01
1.130750000000e+03 1.971721545905e-03 1.807668016139e-04 2.319717601564e+01
1.131000000000e+03 6.262262836195e-04 1.891005969326e-04 2.322264410361e+01
1.131250000000e+03 -1.262304939698e-03 1.988096520920e-04 2.324908019055e+01
1.131500000000e+03 -3.629238166627e-03 2.096903176994e-04 2.327651063874e+01
1.131750000000e+03 -6.405245126902e-03 2.215270869126e-04 2.330496142892e+01
1.132000000000e+03 -9.517529050754e-03 2.340959077349e-04 2.333445807383e+01
1.132250000000e+03 -1.289106633258e-02 2.471678286152e-04 2.336502535241e+01
1.132500000000e+03 -1.644980686555e-02 2.605130355533e-04 2.339668702578e+01
1.132750000000e+03 -2.011779862756e-02 2.739043098660e-04 2.342946572239e+01
1.133000000000e+03 -2.382026963835e-02 2.871208451440e-04 2.346338255068e+01
1.133250000000e+03 -2.748462334225e-02 2.999517760468e-04 2.349845697000e+01
1.133500000000e+03 -3.104134602454e-02 3.121996051555e-04 2.353470643237e+01
1.133750000000e+03 -3.442483678056e-02 3.236832495329e-04 2.357214616566e+01
1.134000000000e+03 -3.757416710346e-02 3.342407975883e-04 2.361078896022e+01
1.134250000000e+03 -4.043370464661e-02 3.437318711384e-04 2.365064482873e+01
1.134500000000e+03 -4.295372699645e-02 3.520393117054e-04 2.369172088170e+01
1.134750000000e+03 -4.509085831977e-02 3.590706076158e-04 2.373402098731e+01
1.135000000000e+03 -4.680852973203e-02 3.647589105255e-04 2.377754566713e+01
1.135250000000e+03 -4.807723068476e-02 3.690632819435e-04 2.382229180191e+01
1.135500000000e+03 -4.887481043465e-02 3.719687001082e-04 2.386825255136e+01
1.135750000000e+03 -4.918654560034e-02 3.734852399837e-04 2.391541709844e+01
1.136000000000e+03 -4.900526048099e-02 3.736471691907e-04 2.396377059458e+01
1.136250000000e+03 -4.833125550220e-02 3.725114270865e-04 2.401329401684e+01
1.136500000000e+03 -4.717213409280e-02 3.701557540946e-04 2.406396403178e+01
1.136750000000e+03 -4.554262841134e-02 3.666766809316e-04 2.411575300805e+01
1.137000000000e+03 -4.346423428551e-02 3.621871372815e-04 2.416862893698e+01
1.137250000000e+03 -4.096473708937e-02 3.568137944560e-04 2.422255537759e+01
1.137500000000e+03 -3.807775281498e-02 3.506944676859e-04 2.427749154049e+01
1.137750000000e+03 -3.484205654144e-02 3.439752580859e-04 2.433339227410e+01
1.138000000000e+03 -3.130089862357e-02 3.368077984213e-04 2.439020813043e+01
1.138250000000e+03 -2.750122474730e-02 3.293464529511e-04 2.444788545010e+01
1.138500000000e+03 -2.349285190644e-02 3.217456358130e-04 2.450636647952e+01
1.138750000000e+03 -1.932756784477e-02 3.141571898062e-04 2.456558942504e+01
1.139000000000e+03 -1.505826256113e-02 3.067279430504e-04 2.462548870182e+01
1.139250000000e+03 -1.073799397963e-02 2.995974392155e-04 2.468599502173e+01
1.139500000000e+03 -6.419088075953e-03 2.928958611135e-04 2.474703561252e+01
1.139750000000e+03 -2.152257248825e-03 2.867422521734e-04 2.480853432714e+01
1.140000000000e+03 2.014218186763e-03 2.812428339073e-04 2.487041197388e+01
1.140250000000e+03 6.035270459734e-03 2.764896942662e-04 2.493258648638e+01
1.140500000000e+03 9.869725048545e-03 2.725598094860e-04 2.499497307942e+01
1.140750000000e+03 1.348091193099e-02 2.695140408210e-04 2.505748466671e+01
1.141000000000e+03 1.683715156022e-02 2.673968005763e-04 2.512003195646e+01
1.141250000000e+03 1.991214601536e-02 2.662357382475e-04 2.518252379609e+01
1.141500000000e+03 2.268527097616e-02 2.660416335559e-04 2.524486754173e+01
1.141750000000e+03 2.514169913557e-02 2.668088977432e-04 2.530696917382e+01
1.142000000000e+03 2.727248393881e-02 2.685158167796e-04 2.536873383299e+01
1.142250000000e+03 2.907444164468e-02 2.711255900457e-04 2.543006591410e+01
1.142500000000e+03 3.055002264853e-02 2.745870124337e-04 2.549086964711e+01
1.142750000000e+03 3.170698448304e-02 2.788359384626e-04 2.555104920897e+01
1.143000000000e+03 3.255807779782e-02 2.837963487406e-04 2.561050933007e+01
1.143250000000e+03 3.312055366548e-02 2.893821375584e-04 2.566915543100e+01
1.143500000000e+03 3.341570293940e-02 2.954984816616e-04 2.572689421897e+01
1.143750000000e+03 3.346827705716e-02 3.020437270520e-04 2.578363399934e+01
1.144000000000e+03 3.330588635389e-02 3.089112895499e-04 2.583928499139e+01
1.144250000000e+03 3.295841071716e-02 3.159912828677e-04 2.589375992615e+01
1.144500000000e+03 3.245735653217e-02 3.231725059802e-04 2.594697434216e+01
1.144750000000e+03 3.183523776662e-02 3.303442526039e-04 2.599884707381e+01
1.145000000000e+03 3.112497021878e-02 3.373981437142e-04 2.604930056875e+01
1.145250000000e+03 3.035929724001e-02 3.442297658727e-04 2.609826148213e+01
1.145500000000e+03 2.957024271870e-02 3.507402669977e-04 2.614566100051e+01
1.145750000000e+03 2.878861329685e-02 3.568378286687e-04 2.619143528629e+01
1.146000000000e+03 2.804355475186e-02 3.624389848179e-04 2.623552590412e+01
1.146250000000e+03 2.736215291855e-02 3.674697402732e-04 2.627788025040e+01
1.146500000000e+03 2.676913238818e-02 3.718664460889e-04 2.631845185147e+01
1.146750000000e+03 2.628655569887e-02 3.755765749422e-04 2.635720089051e+01
1.147000000000e+03 2.593363634127e-02 3.785592155786e-04 2.639409449142e+01
1.147250000000e+03 2.572662935095e-02 3.807852911144e-04 2.642910697747e+01
1.147500000000e+03 2.567870848509e-02 3.822377457251e-04 2.646222031659e+01
1.147750000000e+03 2.579996912993e-02 3.829113655637e-04 2.649342430654e+01
1.148000000000e+03 2.609749432986e-02 3.828123847172e-04 2.652271676207e+01
1.148250000000e+03 2.657542448143e-02 3.819580065889e-04 2.655010372808e+01
1.148500000000e+03 2.723505620802e-02 3.803758141171e-04 2.657559965964e+01
1.148750000000e+03 2.807508588582e-02 3.781027529289e-04 2.659922736216e+01
1.149000000000e+03 2.909178455600e-02 3.751842502930e-04 2.662101805129e+01
1.149250000000e+03 3.027918959688e-02 3.716732525821e-04 2.664101133199e+01
1.149500000000e+03 3.162944894503e-02 3.676288449670e-04 2.665925492851e+01
1.149750000000e+03 3.313298381582e-02 3.631153117516e-04 2.667580460395e+01
1.150000000000e+03 3.477886649092e-02 3.582006494171e-04 2.669072373050e+01
1.150250000000e+03 3.655498943593e-02 3.529555780323e-04 2.670408303621e+01
1.150500000000e+03 3.844843918944e-02 3.474520869820e-04 2.671596003301e+01
1.150750000000e+03 4.044566491822e-02 3.417624619229e-04 2.672643858440e+01
1.151000000000e+03 4.253276363516e-02 3.359580676979e-04 2.673560825041e+01
1.151250000000e+03 4.469573672007e-02 3.301082569576e-04 2.674356358172e+01
1.151500000000e+03 4.692062657656e-02 3.242795446887e-04 2.675040344298e+01
1.151750000000e+03 4.919373220232e-02 3.185346868599e-04 2.675623017580e+01
1.152000000000e+03 5.150178570310e-02 3.129319159870e-04 2.676114872338e+01
1.152250000000e+03 5.383202467899e-02 3.075243908008e-04 2.676526578496e+01
1.152500000000e+03 5.617232907850e-02 3.023596464686e-04 2.676868885660e+01
1.152750000000e+03 5.851128651039e-02 2.974792186050e-04 2.677152528633e+01
1.153000000000e+03 6.083823827962e-02 2.929183794393e-04 2.677388131832e+01
1.153250000000e+03 6.314332502448e-02 2.887059779572e-04 2.677586112166e+01
1.153500000000e+03 6.541746783218e-02 2.848643817025e-04 2.677756585658e+01
1.153750000000e+03 6.765238043618e-02 2.814095463118e-04 2.677909273520e+01
1.154000000000e+03 6.984054267983e-02 2.783511566096e-04 2.678053413329e+01
1.154250000000e+03 7.197516902300e-02 2.756928360674e-04 2.678197673757e+01
1.154500000000e+03 7.405016810310e-02 2.734325077743e-04 2.678350077685e+01
1.154750000000e+03 7.606010020377e-02 2.715626685644e-04 2.678517926004e+01
1.155000000000e+03 7.800013491082e-02 2.700710482964e-04 2.678707732569e+01
1.155250000000e+03 7.986599481032e-02 2.689410271089e-04 2.678925171747e+01
1.155500000000e+03 8.165393400021e-02 2.681517480218e-04 2.679175020202e+01
1.155750000000e+03 8.336067593219e-02 2.676791822800e-04 2.679461128545e+01
1.156000000000e+03 8.498341427379e-02 2.674963979737e-04 2.679786378985e+01
1.156250000000e+03 8.651975835841e-02 2.675743805917e-04 2.680152678261e+01
1.156500000000e+03 8.796775743798e-02 2.678823119482e-04 2.680560933407e+01
1.156750000000e+03 8.932586054964e-02 2.683884111657e-04 2.681011067054e+01
1.157000000000e+03 9.059296303913e-02 2.690601789614e-04 2.681502010319e+01
1.157250000000e+03 9.176838554942e-02 2.698651681099e-04 2.682031740373e+01
1.157500000000e+03 9.285193895987e-02 2.707711671440e-04 2.682597290497e+01
1.157750000000e+03 9.384392152279e-02 2.717468589229e-04 2.683194807052e+01
1.158000000000e+03 9.474519692332e-02 2.727619121218e-04 2.683819575634e+01
1.158250000000e+03 9.555720585793e-02 2.737874968591e-04 2.684466095004e+01
1.158500000000e+03 9.628204465197e-02 2.747962944831e-04 2.685128119580e+01
1.158750000000e+03 9.692249937796e-02 2.757627293810e-04 2.685798733526e+01
1.159000000000e+03 9.748208953835e-02 2.766630763432e-04 2.686470430774e+01
1.159250000000e+03 9.796512426960e-02 2.774753600000e-04 2.687135174834e+01
1.159500000000e+03 9.837672612260e-02 2.781793853949e-04 2.687784486059e+01
1.159750000000e+03 9.872286216055e-02 2.787565879933e-04 2.688409531677e+01
1.160000000000e+03 9.901035367503e-02 2.791898148394e-04 2.689001192314e+01
1.160250000000e+03 9.924687693488e-02 2.794631522966e-04 2.689550156690e+01
1.160500000000e+03 9.944094263156e-02 2.795616845398e-04 2.690047001579e+01
1.160750000000e+03 9.960186412126e-02 2.794712402918e-04 2.690482273656e+01
1.161000000000e+03 9.973970138304e-02 2.791781311844e-04 2.690846568816e+01
1.161250000000e+03 9.986518705046e-02 2.786689132354e-04 2.691130606004e+01
1.161500000000e+03 9.998966202887e-02 2.779301406095e-04 2.691325310207e+01
1.161750000000e+03 1.001249354642e-01 2.769482663939e-04 2.691421865214e+01
1.162000000000e+03 1.002831870755e-01 2.757094690854e-04 2.691411787379e+01
1.162250000000e+03 1.004768206313e-01 2.741996320044e-04 2.691286978440e+01
1.162500000000e+03 1.007183569977e-01 2.724042568412e-04 2.691039787951e+01
1.162750000000e+03 1.010202132566e-01 2.703087293796e-04 2.690663041647e+01
1.163000000000e+03 1.013946119008e-01 2.678983072018e-04 2.690150099086e+01
1.163250000000e+03 1.018533884506e-01 2.651584399694e-04 2.689494879894e+01
1.163500000000e+03 1.024077849422e-01 2.620751866678e-04 2.688691882816e+01
1.163750000000e+03 1.030683549616e-01 2.586354224642e-04 2.687736222590e+01
1.164000000000e+03 1.038447614941e-01 2.548273764793e-04 2.686623636879e+01
1.164250000000e+03 1.047455765320e-01 2.506412147796e-04 2.685350487129e+01
1.164500000000e+03 1.057782100738e-01 2.460693554605e-04 2.683913780798e+01
1.164750000000e+03 1.069486599322e-01 2.411072403125e-04 2.682311147452e+01
1.165000000000e+03 1.082614671298e-01 2.357536508375e-04 2.680540854140e+01
1.165250000000e+03 1.097194886061e-01 2.300114360498e-04 2.678601771583e+01
1.165500000000e+03 1.113238699469e-01 2.238878011401e-04 2.676493381770e+01
1.165750000000e+03 1.130738615375e-01 2.173948975338e-04 2.674215738578e+01
1.166000000000e+03 1.149667668865e-01 2.105500812532e-04 2.671769454949e+01
1.166250000000e+03 1.169978976332e-01 2.033762153781e-04 2.669155687687e+01
1.166500000000e+03 1.191604732908e-01 1.959019443845e-04 2.666376092723e+01
1.166750000000e+03 1.214456300724e-01 1.881616714577e-04 2.663432806677e+01
1.167000000000e+03 1.238424384506e-01 1.801955668995e-04 2.660328427846e+01
1.167250000000e+03 1.263379031838e-01 1.720494367464e-04 2.657065967430e+01
1.167500000000e+03 1.289170505831e-01 1.637744719467e-04 2.653648833599e+01
1.167750000000e+03 1.315630187245e-01 1.554268684243e-04 2.650080795640e+01
1.168000000000e+03 1.342571881973e-01 1.470674289663e-04 2.646365969768e+01
1.168250000000e+03 1.369793354189e-01 1.387608785119e-04 2.642508770833e+01
1.168500000000e+03 1.397078248569e-01 1.305752944056e-04 2.638513900960e+01
1.168750000000e+03 1.424198262006e-01 1.225813133635e-04 2.634386320603e+01
1.169000000000e+03 1.450915580971e-01 1.148513149742e-04 2.630131222908e+01
1.169250000000e+03 1.476985273310e-01 1.074585782239e-04 2.625754027062e+01
1.169500000000e+03 1.502158362149e-01 1.004761930151e-04 2.621260335992e+01
1.169750000000e+03 1.526184484432e-01 9.397624967195e-05 2.616655933970e+01
1.170000000000e+03 1.548814996949e-01 8.802873702155e-05 2.611946761695e+01
1.170250000000e+03 1.569805531560e-01 8.270074667501e-05 2.607138918363e+01
1.170500000000e+03 1.588919639912e-01 7.805513621213e-05 2.602238618313e+01
1.170750000000e+03 1.605930870016e-01 7.414995903715e-05 2.597252211961e+01
1.171000000000e+03 1.620626456386e-01 7.103712959270e-05 2.592186139600e+01
1.171250000000e+03 1.632809159610e-01 6.876195436103e-05 2.587046953744e+01
1.171500000000e+03 1.642300813411e-01 6.736191932062e-05 2.581841273553e+01
1.171750000000e+03 1.648944045465e-01 6.686631889719e-05 2.576575803746e+01
1.172000000000e+03 1.652605050862e-01 6.729546655218e-05 2.571257309683e+01
1.172250000000e+03 1.653176237558e-01 6.866004598130e-05 2.565892592058e+01
1.172500000000e+03 1.650577679123e-01 7.096100758465e-05 2.560488505343e+01
1.172750000000e+03 1.644760012066e-01 7.418896660703e-05 2.555051908119e+01
1.173000000000e+03 1.635705649299e-01 7.832435326514e-05 2.549589685751e+01
1.173250000000e+03 1.623431258732e-01 8.333714789530e-05 2.544108698183e+01
1.173500000000e+03 1.607988732447e-01 8.918724427924e-05 2.538615800848e+01
1.173750000000e+03 1.589467021306e-01 9.582454561328e-05 2.533117795903e+01
1.174000000000e+03 1.567992831662e-01 1.031894863206e-04 2.527621428437e+01
1.174250000000e+03 1.543731254413e-01 1.112135670728e-04 2.522133382500e+01
1.174500000000e+03 1.516885984854e-01 1.198199952436e-04 2.516660235254e+01
1.174750000000e+03 1.487698690575e-01 1.289245256583e-04 2.511208456779e+01
1.175000000000e+03 1.456447910599e-01 1.384363610087e-04 2.505784383345e+01
1.175250000000e+03 1.423447322287e-01 1.482591028790e-04 2.500394216119e+01
1.175500000000e+03 1.389042811633e-01 1.582919415125e-04 2.495043977514e+01
1.175750000000e+03 1.353609211899e-01 1.684307554569e-04 2.489739512104e+01
1.176000000000e+03 1.317545915974e-01 1.785693481654e-04 2.484486465638e+01
1.176250000000e+03 1.281271760267e-01 1.886007620395e-04 2.479290266602e+01
1.176500000000e+03 1.245219661968e-01 1.984184933209e-04 2.474156126682e+01
1.176750000000e+03 1.209829563717e-01 2.079179968632e-04 2.469089005158e+01
1.177000000000e+03 1.175541941457e-01 2.169979116284e-04 2.464093612072e+01
1.177250000000e+03 1.142790342674e-01 2.255614601800e-04 2.459174390271e+01
1.177500000000e+03 1.111994576876e-01 2.335176090093e-04 2.454335518141e+01
1.177750000000e+03 1.083552238777e-01 2.407826499043e-04 2.449580877970e+01
1.178000000000e+03 1.057832626927e-01 2.472811177336e-04 2.444914069527e+01
1.178250000000e+03 1.035169501680e-01 2.529470738621e-04 2.440338392134e+01
1.178500000000e+03 1.015854302703e-01 2.577252935869e-04 2.435856829638e+01
1.178750000000e+03 1.000131690117e-01 2.615719441587e-04 2.431472059315e+01
1.179000000000e+03 9.881943161057e-02 2.644555315428e-04 2.427186436076e+01
1.179250000000e+03 9.801786404333e-02 2.663576672196e-04 2.423001979676e+01
1.179500000000e+03 9.761632473380e-02 2.672732381463e-04 2.418920382873e+01
1.179750000000e+03 9.761659294576e-02 2.672109367804e-04 2.414942988438e+01
1.180000000000e+03 9.801440975789e-02 2.661932275369e-04 2.411070798062e+01
1.180250000000e+03 9.879940380588e-02 2.642563618178e-04 2.407304451809e+01
1.180500000000e+03 9.995530714321e-02 2.614497473760e-04 2.403644235292e+01
1.180750000000e+03 1.014600935730e-01 2.578355266269e-04 2.400090063363e+01
1.181000000000e+03 1.032863404808e-01 2.534876485432e-04 2.396641485637e+01
1.181250000000e+03 1.054015566629e-01 2.484909110630e-04 2.393297675098e+01
1.181500000000e+03 1.077686563373e-01 2.429396766651e-04 2.390057430303e+01
1.181750000000e+03 1.103464705535e-01 2.369364878049e-04 2.386919176278e+01
1.182000000000e+03 1.130903070693e-01 2.305905100794e-04 2.383880961709e+01
1.182250000000e+03 1.159525858155e-01 2.240159077660e-04 2.380940465270e+01
1.182500000000e+03 1.188835187071e-01 2.173298635444e-04 2.378095000651e+01
1.182750000000e+03 1.218318044182e-01 2.106510026017e-04 2.375341523786e+01
1.183000000000e+03 1.247454154748e-01 2.040974419553e-04 2.372676643591e+01
1.183250000000e+03 1.275723667484e-01 1.977850201175e-04 2.370096635459e+01
1.183500000000e+03 1.302615252763e-01 1.918254976907e-04 2.367597456712e+01
1.183750000000e+03 1.327634366167e-01 1.863248135369e-04 2.365174765866e+01
1.184000000000e+03 1.350310996384e-01 1.813816024194e-04 2.362823941046e+01
1.184250000000e+03 1.370208193020e-01 1.770855108322e-04 2.360540108634e+01
1.184500000000e+03 1.386929302341e-01 1.735159687474e-04 2.358318167228e+01
1.184750000000e+03 1.400125236177e-01 1.707409276232e-04 2.356152818936e+01
1.185000000000e+03 1.409500427232e-01 1.688159636273e-04 2.354038594877e+01
1.185250000000e+03 1.414819036558e-01 1.677831995509e-04 2.351969899940e+01
1.185500000000e+03 1.415908591262e-01 1.676709011648e-04 2.349941034515e+01
1.185750000000e+03 1.412663988410e-01 1.684927772513e-04 2.347946246255e+01
1.186000000000e+03 1.405048727476e-01 1.702478833358e-04 2.345979752453e+01
1.186250000000e+03 1.393096147218e-01 1.729204179054e-04 2.344035795440e+01
1.186500000000e+03 1.376908061864e-01 1.764800143500e-04 2.342108663597e+01
1.186750000000e+03 1.356653046914e-01 1.808820689486e-04 2.340192749845e+01
1.187000000000e+03 1.332562651692e-01 1.860683866938e-04 2.338282568787e+01
1.187250000000e+03 1.304926998773e-01 1.919678905437e-04 2.336372816168e+01
1.187500000000e+03 1.274089034271e-01 1.984977070138e-04 2.334458381052e+01
1.187750000000e+03 1.240438025478e-01 2.055644146012e-04 2.332534404234e+01
1.188000000000e+03 1.204402612148e-01 2.130654078057e-04 2.330596283529e+01
1.188250000000e+03 1.166443003236e-01 2.208906114833e-04 2.328639729443e+01
1.188500000000e+03 1.127043633628e-01 2.289241545635e-04 2.326660763103e+01
1.188750000000e+03 1.086705012809e-01 2.370463651149e-04 2.324655763479e+01
1.189000000000e+03 1.045936265471e-01 2.451358122809e-04 2.322621476315e+01
1.189250000000e+03 1.005248156542e-01 2.530711523174e-04 2.320555017958e+01
1.189500000000e+03 9.651455926539e-02 2.607333376083e-04 2.318453910514e+01
1.189750000000e+03 9.261215140589e-02 2.680075903801e-04 2.316316075384e+01
1.190000000000e+03 8.886506612055e-02 2.747853180666e-04 2.314139846906e+01
1.190250000000e+03 8.531845372776e-02 2.809657786088e-04 2.311923957485e+01
1.190500000000e+03 8.201455593177e-02 2.864579252330e-04 2.309667561916e+01
1.190750000000e+03 7.899228632818e-02 2.911816727111e-04 2.307370216614e+01
1.191000000000e+03 7.628678353293e-02 2.950691142022e-04 2.305031877550e+01
1.191250000000e+03 7.392901032928e-02 2.980654299840e-04 2.302652890933e+01
1.191500000000e+03 7.194537033594e-02 3.001295687296e-04 2.300233986748e+01
1.191750000000e+03 7.035741096744e-02 3.012345039154e-04 2.297776247266e+01
1.192000000000e+03 6.918144389868e-02 3.013675301263e-04 2.295281118638e+01
1.192250000000e+03 6.842830600798e-02 3.005300126032e-04 2.292750381055e+01
1.192500000000e+03 6.810315792690e-02 2.987369753797e-04 2.290186116536e+01
1.192750000000e+03 6.820523961967e-02 2.960167127765e-04 2.287590721517e+01
1.193000000000e+03 6.872783632073e-02 2.924097751743e-04 2.284966848895e+01
1.193250000000e+03 6.965818174420e-02 2.879682653863e-04 2.282317424228e+01
1.193500000000e+03 7.097758294000e-02 2.827547486063e-04 2.279645584852e+01
1.193750000000e+03 7.266153429583e-02 2.768412147160e-04 2.276954695440e+01
1.194000000000e+03 7.468004024996e-02 2.703078803031e-04 2.274248290143e+01
1.194250000000e+03 7.699799249890e-02 2.632420512362e-04 2.271530063114e+01
1.194500000000e+03 7.957568191746e-02 2.557368575258e-04 2.268803859182e+01
1.194750000000e+03 8.236944534490e-02 2.478901092338e-04 2.266073614959e+01
1.195000000000e+03 8.533238783852e-02 2.398029495439e-04 2.263343374534e+01
1.195250000000e+03 8.841520746170e-02 2.315786945410e-04 2.260617226046e+01
1.195500000000e+03 9.156709060781e-02 2.233214930254e-04 2.257899313712e+01
1.195750000000e+03 9.473665105632e-02 2.151350931596e-04 2.255193801072e+01
1.196000000000e+03 9.787286439050e-02 2.071216429211e-04 2.252504834489e+01
1.196250000000e+03 1.009260408597e-01 1.993802549391e-04 2.249836554302e+01
1.196500000000e+03 1.038487219757e-01 1.920057561061e-04 2.247193061278e+01
1.196750000000e+03 1.065964955382e-01 1.850874975578e-04 2.244578385218e+01
1.197000000000e+03 1.091287961463e-01 1.787079606699e-04 2.241996500590e+01
1.197250000000e+03 1.114095229588e-01 1.729415894916e-04 2.239451293916e+01
1.197500000000e+03 1.134075822953e-01 1.678535763322e-04 2.236946562777e+01
1.197750000000e+03 1.150972423979e-01 1.634988723530e-04 2.234485987607e+01
1.198000000000e+03 1.164584540009e-01 1.599210861319e-04 2.232073154410e+01
1.198250000000e+03 1.174769388999e-01 1.571517618943e-04 2.229711530272e+01
1.198500000000e+03 1.181442002036e-01 1.552097657787e-04 2.227404464869e+01
1.198750000000e+03 1.184574086809e-01 1.541007875549e-04 2.225155188857e+01
1.199000000000e+03 1.184191945727e-01 1.538172089259e-04 2.222966817944e+01
1.199250000000e+03 1.180373071746e-01 1.543382780598e-04 2.220842335810e+01
1.199500000000e+03 1.173242972755e-01 1.556302025756e-04 2.218784622764e+01
1.199750000000e+03 1.162970496644e-01 1.576468431600e-04 2.216796439925e+01
1.200000000000e+03 1.149763317280e-01 1.603305213959e-04 2.214880440838e+01
1.200250000000e+03 1.133862678458e-01 1.636131511378e-04 2.213039157391e+01
1.200500000000e+03 1.115538734603e-01 1.674174492697e-04 2.211275028089e+01
1.200750000000e+03 1.095085106560e-01 1.716584671479e-04 2.209590387125e+01
1.201000000000e+03 1.072813544848e-01 1.762452853291e-04 2.207987455964e+01
1.201250000000e+03 1.049049122670e-01 1.810826621499e-04 2.206468371063e+01
1.201500000000e+03 1.024124721018e-01 1.860728091479e-04 2.205035155107e+01
1.201750000000e+03 9.983762978762e-02 1.911173379489e-04 2.203689745771e+01
1.202000000000e+03 9.721376234279e-02 1.961191355279e-04 2.202433970095e+01
1.202250000000e+03 9.457355026636e-02 2.009841225025e-04 2.201269553791e+01
1.202500000000e+03 9.194849714884e-02 2.056229728783e-04 2.200198127362e+01
1.202750000000e+03 8.936845101844e-02 2.099527028728e-04 2.199221201298e+01
1.203000000000e+03 8.686116199231e-02 2.138981465251e-04 2.198340182908e+01
1.203250000000e+03 8.445185087033e-02 2.173932573211e-04 2.197556362091e+01
1.203500000000e+03 8.216281630021e-02 2.203822237934e-04 2.196870898985e+01
1.203750000000e+03 8.001308072514e-02 2.228203762063e-04 2.196284833621e+01
1.204000000000e+03 7.801808831782e-02 2.246749495106e-04 2.195799071895e+01
1.204250000000e+03 7.618946999974e-02 2.259257058358e-04 2.195414373996e+01
1.204500000000e+03 7.453486981991e-02 2.265652528969e-04 2.195131361784e+01
1.204750000000e+03 7.305786056021e-02 2.265991232862e-04 2.194950504863e+01
1.205000000000e+03 7.175794083829e-02 2.260457869123e-04 2.194872119905e+01
1.205250000000e+03 7.063062843754e-02 2.249363779668e-04 2.194896360478e+01
1.205500000000e+03 6.966762906812e-02 2.233142314815e-04 2.195023223972e+01
1.205750000000e+03 6.885710414508e-02 2.212343108874e-04 2.195252543271e+01
1.206000000000e+03 6.818401027565e-02 2.187624361901e-04 2.195583987777e+01
1.206250000000e+03 6.763050555175e-02 2.159742893417e-04 2.196017064197e+01
1.206500000000e+03 6.717641019331e-02 2.129542623296e-04 2.196551118640e+01
1.206750000000e+03 6.679970168263e-02 2.097941626701e-04 2.197185341005e+01
1.207000000000e+03 6.647703324034e-02 2.065917268903e-04 2.197918766216e+01
1.207250000000e+03 6.618424549014e-02 2.034490865968e-04 2.198750286346e+01
1.207500000000e+03 6.589686820092e-02 2.004709933589e-04 2.199678655203e+01
1.207750000000e+03 6.559058816684e-02 1.977630983089e-04 2.200702495775e+01
1.208000000000e+03 6.524166406267e-02 1.954302321087e-04 2.201820315629e+01
1.208250000000e+03 6.482729422367e-02 1.935743445356e-04 2.203030514102e+01
1.208500000000e+03 6.432591408137e-02 1.922926740950e-04 2.204331397721e+01
1.208750000000e+03 6.371742328324e-02 1.916759554507e-04 2.205721195080e+01
1.209000000000e+03 6.298336488728e-02 1.918066547838e-04 2.207198069771e+01
1.209250000000e+03 6.210701938349e-02 1.927573830311e-04 2.208760138743e+01
1.209500000000e+03 6.107348185125e-02 1.945894076095e-04 2.210405487903e+01
1.209750000000e+03 5.986966174963e-02 1.973514141659e-04 2.212132190501e+01
1.210000000000e+03 5.848430489075e-02 2.010784432315e-04 2.213938325741e+01
1.210250000000e+03 5.690795375021e-02 2.057911321360e-04 2.215821996519e+01
1.210500000000e+03 5.513297063619e-02 2.114951778085e-04 2.217781350741e+01
1.210750000000e+03 5.315352122192e-02 2.181811370023e-04 2.219814598514e+01
1.211000000000e+03 5.096563056671e-02 2.258244899976e-04 2.221920032966e+01
1.211250000000e+03 4.856725036023e-02 2.343860879392e-04 2.224096048310e+01
1.211500000000e+03 4.595838743502e-02 2.438125208686e-04 2.226341162986e+01
1.211750000000e+03 4.314123032600e-02 2.540371870790e-04 2.228654032417e+01
1.212000000000e+03 4.012034446163e-02 2.649814552341e-04 2.231033468868e+01
1.212250000000e+03 3.690287988328e-02 2.765559107055e-04 2.233478463443e+01
1.212500000000e+03 3.349876486581e-02 2.886619009430e-04 2.235988192555e+01
1.212750000000e+03 2.992091873199e-02 3.011930921875e-04 2.238562037499e+01
1.213000000000e+03 2.618542175981e-02 3.140371715925e-04 2.241199594788e+01
1.213250000000e+03 2.231164162276e-02 3.270775823768e-04 2.243900686200e+01
1.213500000000e+03 1.832229358908e-02 3.401952453524e-04 2.246665365602e+01
1.213750000000e+03 1.424341959295e-02 3.532702613662e-04 2.249493920817e+01
1.214000000000e+03 1.010425690482e-02 3.661834499875e-04 2.252386887289e+01
1.214250000000e+03 5.937022633040e-03 3.788179624909e-04 2.255345028905e+01
1.214500000000e+03 1.776563673520e-03 3.910606292941e-04 2.258369345214e+01
1.214750000000e+03 -2.340099452690e-03 4.028032158908e-04 2.261461060654e+01
1.215000000000e+03 -6.374330450020e-03 4.139434804336e-04 2.264621609539e+01
1.215250000000e+03 -1.028655698447e-02 4.243861563078e-04 2.267852637938e+01
1.215500000000e+03 -1.403698158560e-02 4.340437511642e-04 2.271155957105e+01
1.215750000000e+03 -1.758642012772e-02 4.428372022682e-04 2.274533556983e+01
1.216000000000e+03 -2.089711122685e-02 4.506964836564e-04 2.277987551650e+01
1.216250000000e+03 -2.393358186757e-02 4.575609742909e-04 2.281520164641e+01
1.216500000000e+03 -2.666348976901e-02 4.633798615775e-04 2.285133716788e+01
1.216750000000e+03 -2.905839157845e-02 4.681123822342e-04 2.288830557707e+01
1.217000000000e+03 -3.109448489607e-02 4.717280030700e-04 2.292613074872e+01
1.217250000000e+03 -3.275321285519e-02 4.742065990017e-04 2.296483614310e+01
1.217500000000e+03 -3.402178542960e-02 4.755386034228e-04 2.300444489087e+01
1.217750000000e+03 -3.489354259922e-02 4.757250751982e-04 2.304497895322e+01
1.218000000000e+03 -3.536818941897e-02 4.747777210978e-04 2.308645920941e+01
1.218250000000e+03 -3.545186427349e-02 4.727189831980e-04 2.312890459392e+01
1.218500000000e+03 -3.515706183634e-02 4.695820334285e-04 2.317233219752e+01
1.218750000000e+03 -3.450239943337e-02 4.654106707170e-04 2.321675646605e+01
1.219000000000e+03 -3.351224265670e-02 4.602592954726e-04 2.326218901587e+01
1.219250000000e+03 -3.221620340599e-02 4.541926238366e-04 2.330863846112e+01
1.219500000000e+03 -3.064851704772e-02 4.472853696908e-04 2.335610972439e+01
1.219750000000e+03 -2.884734173123e-02 4.396218570380e-04 2.340460396237e+01
1.220000000000e+03 -2.685397637264e-02 4.312954187319e-04 2.345411822127e+01
1.220250000000e+03 -2.471202827308e-02 4.224077069114e-04 2.350464512659e+01
1.220500000000e+03 -2.246657889567e-02 4.130679918442e-04 2.355617288072e+01
1.220750000000e+03 -2.016332687083e-02 4.033919728784e-04 2.360868474065e+01
1.221000000000e+03 -1.784776055960e-02 3.935006683579e-04 2.366215908990e+01
1.221250000000e+03 -1.556438744124e-02 3.835190661199e-04 2.371656927133e+01
1.221500000000e+03 -1.335599779198e-02 3.735745654797e-04 2.377188351697e+01
1.221750000000e+03 -1.126302820129e-02 3.637955921900e-04 2.382806487536e+01
1.222000000000e+03 -9.322985623853e-03 3.543098162874e-04 2.388507140248e+01
1.222250000000e+03 -7.569982672582e-03 3.452425102529e-04 2.394285595424e+01
1.222500000000e+03 -6.034352735855e-03 3.367147035658e-04 2.400136642667e+01
1.222750000000e+03 -4.742367884262e-03 3.288413983961e-04 2.406054601089e+01
1.223000000000e+03 -3.716050890783e-03 3.217299090342e-04 2.412033310633e+01
1.223250000000e+03 -2.973064412788e-03 3.154781321092e-04 2.418066181306e+01
1.223500000000e+03 -2.526686569085e-03 3.101730831581e-04 2.424146207211e+01
1.223750000000e+03 -2.385868694732e-03 3.058895401534e-04 2.430265987661e+01
1.224000000000e+03 -2.555319589126e-03 3.026887371351e-04 2.436417782156e+01
1.224250000000e+03 -3.035689646173e-03 3.006174758537e-04 2.442593522743e+01
1.224500000000e+03 -3.823737405327e-03 2.997072395670e-04 2.448784874696e+01
1.224750000000e+03 -4.912584820550e-03 2.999737635141e-04 2.454983258309e+01
1.225000000000e+03 -6.291936895753e-03 3.014166936398e-04 2.461179909680e+01
1.225250000000e+03 -7.948364073909e-03 3.040196259639e-04 2.467365910521e+01
1.225500000000e+03 -9.865539895673e-03 3.077503018660e-04 2.473532249274e+01
1.225750000000e+03 -1.202452938040e-02 3.125611568780e-04 2.479669856621e+01
1.226000000000e+03 -1.440402917248e-02 3.183899984621e-04 2.485769660593e+01
1.226250000000e+03 -1.698062118397e-02 3.251609622767e-04 2.491822638125e+01
1.226500000000e+03 -1.972902718103e-02 3.327856580160e-04 2.497819857278e+01
1.226750000000e+03 -2.262233119170e-02 3.411644464925e-04 2.503752531350e+01
1.227000000000e+03 -2.563222418348e-02 3.501879200697e-04 2.509612069440e+01
1.227250000000e+03 -2.872922368973e-02 3.597384443627e-04 2.515390119497e+01
1.227500000000e+03 -3.188290009204e-02 3.696917938676e-04 2.521078620081e+01
1.227750000000e+03 -3.506209957320e-02 3.799188504940e-04 2.526669844881e+01
1.228000000000e+03 -3.823520886969e-02 3.902873560576e-04 2.532156449618e+01
1.228250000000e+03 -4.137034640417e-02 4.006635298062e-04 2.537531513153e+01
1.228500000000e+03 -4.443564467743e-02 4.109138273225e-04 2.542788580121e+01
1.228750000000e+03 -4.739949669532e-02 4.209065268025e-04 2.547921701355e+01
1.229000000000e+03 -5.023083117008e-02 4.305132717233e-04 2.552925469858e+01
1.229250000000e+03 -5.289937674283e-02 4.396105150633e-04 2.557795055219e+01
1.229500000000e+03 -5.537600902437e-02 4.480809643130e-04 2.562526239226e+01
1.229750000000e+03 -5.763296895964e-02 4.558146691440e-04 2.567115438479e+01
1.230000000000e+03 -5.964420459792e-02 4.627101951137e-04 2.571559732996e+01
1.230250000000e+03 -6.138572543348e-02 4.686756901591e-04 2.575856890145e+01
1.230500000000e+03 -6.283581586142e-02 4.736295669088e-04 2.580005376756e+01
1.230750000000e+03 -6.397537327875e-02 4.775012868131e-04 2.584004373442e+01
1.231000000000e+03 -6.478824288929e-02 4.802320567598e-04 2.587853789341e+01
1.231250000000e+03 -6.526136835792e-02 4.817750511628e-04 2.591554252824e+01
1.231500000000e+03 -6.538515930368e-02 4.820960134743e-04 2.595107123849e+01
1.231750000000e+03 -6.515358123510e-02 4.811732116167e-04 2.598514470550e+01
1.232000000000e+03 -6.456444025908e-02 4.789977641976e-04 2.601779071083e+01
1.232250000000e+03 -6.361941616914e-02 4.755735462267e-04 2.604904376763e+01
1.232500000000e+03 -6.232424893653e-02 4.709172261318e-04 2.607894504088e+01
1.232750000000e+03 -6.068868464592e-02 4.650578611282e-04 2.610754181389e+01
1.233000000000e+03 -5.872655332550e-02 4.580368522141e-04 2.613488732005e+01
1.233250000000e+03 -5.645562784174e-02 4.499074414323e-04 2.616104005430e+01
1.233500000000e+03 -5.389756846685e-02 4.407344233406e-04 2.618606350379e+01
1.233750000000e+03 -5.107770241960e-02 4.305935570729e-04 2.621002535751e+01
1.234000000000e+03 -4.802481919935e-02 4.195710479615e-04 2.623299696542e+01
1.234250000000e+03 -4.477090012267e-02 4.077629062161e-04 2.625505279276e+01
1.234500000000e+03 -4.135077651997e-02 3.952742287291e-04 2.627626947980e+01
1.234750000000e+03 -3.780177030855e-02 3.822184230741e-04 2.629672523912e+01
1.235000000000e+03 -3.416329129586e-02 3.687163861779e-04 2.631649900665e+01
1.235250000000e+03 -3.047638353770e-02 3.548955038444e-04 2.633566981144e+01
1.235500000000e+03 -2.678327505348e-02 3.408887469130e-04 2.635431572768e+01
1.235750000000e+03 -2.312688368998e-02 3.268335486369e-04 2.637251324243e+01
1.236000000000e+03 -1.955031884989e-02 3.128706769907e-04 2.639033641694e+01
1.236250000000e+03 -1.609638479977e-02 2.991430566135e-04 2.640785608332e+01
1.236500000000e+03 -1.280704584911e-02 2.857943653010e-04 2.642513927438e+01
1.236750000000e+03 -9.722977032383e-03 2.729679075631e-04 2.644224826622e+01
1.237000000000e+03 -6.883053781238e-03 2.608050682270e-04 2.645924009770e+01
1.237250000000e+03 -4.323908282220e-03 2.494439548237e-04 2.647616589266e+01
1.237500000000e+03 -2.079458335350e-03 2.390177924874e-04 2.649307051088e+01
1.237750000000e+03 -1.805746844000e-04 2.296537032971e-04 2.650999176254e+01
1.238000000000e+03 1.345362258670e-03 2.214708827326e-04 2.652696040182e+01
1.238250000000e+03 2.474703841540e-03 2.145793399451e-04 2.654399944272e+01
1.238500000000e+03 3.187883642060e-03 2.090784295033e-04 2.656112426883e+01
1.238750000000e+03 3.469618572670e-03 2.050553984245e-04 2.657834235334e+01
1.239000000000e+03 3.309061885890e-03 2.025841367223e-04 2.659565306137e+01
1.239250000000e+03 2.700004391968e-03 2.017238136092e-04 2.661304801530e+01
1.239500000000e+03 1.640879670555e-03 2.025177607270e-04 2.663051082461e+01
1.239750000000e+03 1.348648456830e-04 2.049924746697e-04 2.664801765571e+01
1.240000000000e+03 -1.810204259909e-03 2.091570137968e-04 2.666553712499e+01
1.240250000000e+03 -4.181849900514e-03 2.150021389273e-04 2.668303099654e+01
1.240500000000e+03 -6.963114190689e-03 2.224999953718e-04 2.670045427110e+01
1.240750000000e+03 -1.013271014600e-02 2.316038785994e-04 2.671775577031e+01
1.241000000000e+03 -1.366522355587e-02 2.422482405173e-04 2.673487878694e+01
1.241250000000e+03 -1.753139266732e-02 2.543489649141e-04 2.675176136895e+01
1.241500000000e+03 -2.169839161221e-02 2.678038342356e-04 2.676833703799e+01
1.241750000000e+03 -2.613016579276e-02 2.824933390965e-04 2.678453554776e+01
1.242000000000e+03 -3.078780200605e-02 2.982816992429e-04 2.680028326737e+01
1.242250000000e+03 -3.562992239179e-02 3.150180913335e-04 2.681550397109e+01
1.242500000000e+03 -4.061312235714e-02 3.325381942382e-04 2.683011963606e+01
1.242750000000e+03 -4.569239810784e-02 3.506658357032e-04 2.684405087504e+01
1.243000000000e+03 -5.082162419407e-02 3.692149793496e-04 2.685721777216e+01
1.243250000000e+03 -5.595401870636e-02 3.879917982416e-04 2.686954048673e+01
1.243500000000e+03 -6.104266171218e-02 4.067970439928e-04 2.688094005568e+01
1.243750000000e+03 -6.604093727711e-02 4.254283035759e-04 2.689133883239e+01
1.244000000000e+03 -7.090305016353e-02 4.436825906573e-04 2.690066126308e+01
1.244250000000e+03 -7.558448879515e-02 4.613588612310e-04 2.690883444063e+01
1.244500000000e+03 -8.004253341428e-02 4.782607035363e-04 2.691578882413e+01
1.244750000000e+03 -8.423664701995e-02 4.941987536385e-04 2.692145861313e+01
1.245000000000e+03 -8.812893597604e-02 5.089933222010e-04 2.692578239436e+01
1.245250000000e+03 -9.168458570651e-02 5.224769062842e-04 2.692870374306e+01
1.245500000000e+03 -9.487217219272e-02 5.344963648869e-04 2.693017151478e+01
1.245750000000e+03 -9.766403352339e-02 5.449151543394e-04 2.693014038370e+01
1.246000000000e+03 -1.000366061269e-01 5.536153528591e-04 2.692857134046e+01
1.246250000000e+03 -1.019706133880e-01 5.604992741903e-04 2.692543183482e+01
1.246500000000e+03 -1.034513680208e-01 5.654911259719e-04 2.692069633858e+01
1.246750000000e+03 -1.044688681652e-01 5.685379498760e-04 2.691434636707e+01
1.247000000000e+03 -1.050179975367e-01 5.696107515139e-04 2.690637093249e+01
1.247250000000e+03 -1.050985376765e-01 5.687049900344e-04 2.689676646072e+01
1.247500000000e+03 -1.047152537090e-01 5.658408826778e-04 2.688553712328e+01
1.247750000000e+03 -1.038778223217e-01 5.610632957509e-04 2.687269463280e+01
1.248000000000e+03 -1.026007995291e-01 5.544413264455e-04 2.685825844745e+01
1.248250000000e+03 -1.009034621846e-01 5.460675640991e-04 2.684225543176e+01
1.248500000000e+03 -9.880965678180e-02 5.360569703193e-04 2.682471992538e+01
1.248750000000e+03 -9.634755879772e-02 5.245455357322e-04 2.680569329908e+01
1.249000000000e+03 -9.354940997234e-02 5.116885817931e-04 2.678522373471e+01
1.249250000000e+03 -9.045118932152e-02 4.976587528529e-04 2.676336595005e+01
1.249500000000e+03 -8.709225957446e-02 4.826439114187e-04 2.674018057725e+01
1.249750000000e+03 -8.351496404826e-02 4.668446916214e-04 2.671573376018e+01
1.250000000000e+03 -7.976416499272e-02 4.504718378109e-04 2.669009670739e+01
1.250250000000e+03 -7.588679930896e-02 4.337436108049e-04 2.666334490045e+01
1.250500000000e+03 -7.193135688097e-02 4.168828696687e-04 2.663555758645e+01
1.250750000000e+03 -6.794735718689e-02 4.001141978468e-04 2.660681707373e+01
1.251000000000e+03 -6.398481358600e-02 3.836610092213e-04 2.657720799964e+01
1.251250000000e+03 -6.009363929593e-02 3.677425424673e-04 2.654681675657e+01
1.251500000000e+03 -5.632313752079e-02 3.525711696290e-04 2.651573056151e+01
1.251750000000e+03 -5.272140370479e-02 3.383495442320e-04 2.648403687091e+01
1.252000000000e+03 -4.933478806805e-02 3.252680317354e-04 2.645182259888e+01
1.252250000000e+03 -4.620731853643e-02 3.135021760610e-04 2.641917356618e+01
1.252500000000e+03 -4.338024856111e-02 3.032106083047e-04 2.638617357811e+01
1.252750000000e+03 -4.089149520394e-02 2.945328772967e-04 2.635290407904e+01
1.253000000000e+03 -3.877525752873e-02 2.875878512090e-04 2.631944326678e+01
1.253250000000e+03 -3.706154101272e-02 2.824721310740e-04 2.628586583218e+01
1.253500000000e+03 -3.577585709586e-02 2.792590002484e-04 2.625224217736e+01
1.253750000000e+03 -3.493886879890e-02 2.779975167737e-04 2.621863821807e+01
1.254000000000e+03 -3.456616710115e-02 2.787120399225e-04 2.618511489544e+01
1.254250000000e+03 -3.466809424339e-02 2.814020091805e-04 2.615172775929e+01
1.254500000000e+03 -3.524960076162e-02 2.860422585583e-04 2.611852693324e+01
1.254750000000e+03 -3.631021445827e-02 2.925833816164e-04 2.608555666795e+01
1.255000000000e+03 -3.784404366087e-02 3.009525758700e-04 2.605285545214e+01
1.255250000000e+03 -3.983986372339e-02 3.110547299064e-04 2.602045573252e+01
1.255500000000e+03 -4.228126121350e-02 3.227738953728e-04 2.598838399278e+01
1.255750000000e+03 -4.514685442635e-02 3.359748334286e-04 2.595666086942e+01
1.256000000000e+03 -4.841053822352e-02 3.505048967178e-04 2.592530107641e+01
1.256250000000e+03 -5.204184129405e-02 3.661962773523e-04 2.589431372974e+01
1.256500000000e+03 -5.600625896938e-02 3.828680944259e-04 2.586370238914e+01
1.256750000000e+03 -6.026568726949e-02 4.003288527710e-04 2.583346536858e+01
1.257000000000e+03 -6.477885581388e-02 4.183788738231e-04 2.580359596459e+01
1.257250000000e+03 -6.950184156840e-02 4.368129336033e-04 2.577408279589e+01
1.257500000000e+03 -7.438851107917e-02 4.554226649922e-04 2.574491004580e+01
1.257750000000e+03 -7.939105874898e-02 4.739991868540e-04 2.571605784120e+01
1.258000000000e+03 -8.446056223396e-02 4.923356830477e-04 2.568750260513e+01
1.258250000000e+03 -8.954743936800e-02 5.102296673512e-04 2.565921738708e+01
1.258500000000e+03 -9.460200945324e-02 5.274854094333e-04 2.563117224888e+01
1.258750000000e+03 -9.957498037226e-02 5.439160799476e-04 2.560333463083e+01
1.259000000000e+03 -1.044179853939e-01 5.593458601400e-04 2.557566968229e+01
1.259250000000e+03 -1.090839903379e-01 5.736116842613e-04 2.554814066563e+01
1.259500000000e+03 -1.135277902215e-01 5.865649578122e-04 2.552070928434e+01
1.259750000000e+03 -1.177064120509e-01 5.980729819165e-04 2.549333604338e+01
1.260000000000e+03 -1.215795462427e-01 6.080202490820e-04 2.546598051566e+01
1.260250000000e+03 -1.251098557843e-01 6.163093711043e-04 2.543860176277e+01
1.260500000000e+03 -1.282633420985e-01 6.228619120851e-04 2.541115860324e+01
1.260750000000e+03 -1.310096480734e-01 6.276188707475e-04 2.538360981779e+01
1.261000000000e+03 -1.333222902002e-01 6.305410179395e-04 2.535591461261e+01
1.261250000000e+03 -1.351789111064e-01 6.316089385213e-04 2.532803266917e+01
1.261500000000e+03 -1.365614511792e-01 6.308229424237e-04 2.529992463025e+01
1.261750000000e+03 -1.374563072466e-01 6.282026030873e-04 2.527155209193e+01
1.262000000000e+03 -1.378544485993e-01 6.237863081337e-04 2.524287809185e+01
1.262250000000e+03 -1.377514831984e-01 6.176303637861e-04 2.521386705315e+01
1.262500000000e+03 -1.371477144798e-01 6.098082147545e-04 2.518448526098e+01
1.262750000000e+03 -1.360481135474e-01 6.004091812227e-04 2.515470076745e+01
1.263000000000e+03 -1.344623212372e-01 5.895374251880e-04 2.512448386251e+01
1.263250000000e+03 -1.324045187478e-01 5.773103519337e-04 2.509380692502e+01
1.263500000000e+03 -1.298933641867e-01 5.638573749437e-04 2.506264484875e+01
1.263750000000e+03 -1.269518179765e-01 5.493182764703e-04 2.503097505891e+01
1.264000000000e+03 -1.236069135639e-01 5.338414821133e-04 2.499877750039e+01
1.264250000000e+03 -1.198895874768e-01 5.175825999323e-04 2.496603499334e+01
1.264500000000e+03 -1.158343786161e-01 5.007026138122e-04 2.493273319300e+01
1.264750000000e+03 -1.114790819354e-01 4.833660224196e-04 2.489886052765e+01
1.265000000000e+03 -1.068644756214e-01 4.657394723604e-04 2.486440850854e+01
1.265250000000e+03 -1.020338938786e-01 4.479898559698e-04 2.482937158473e+01
1.265500000000e+03 -9.703284041309e-02 4.302826749324e-04 2.479374724539e+01
1.265750000000e+03 -9.190849802702e-02 4.127803334653e-04 2.475753582682e+01
1.266000000000e+03 -8.670933811709e-02 3.956407712091e-04 2.472074075006e+01
1.266250000000e+03 -8.148458410889e-02 3.790158599353e-04 2.468336829057e+01
1.266500000000e+03 -7.628371972853e-02 3.630500300604e-04 2.464542754793e+01
1.266750000000e+03 -7.115598368912e-02 3.478789761131e-04 2.460693039398e+01
1.267000000000e+03 -6.614981196741e-02 3.336283817323e-04 2.456789118130e+01
1.267250000000e+03 -6.131238254808e-02 3.204129231839e-04 2.452832691565e+01
1.267500000000e+03 -5.668903510294e-02 3.083351769241e-04 2.448825675125e+01
1.267750000000e+03 -5.232282664787e-02 2.974848263044e-04 2.444770212392e+01
1.268000000000e+03 -4.825402402125e-02 2.879378726890e-04 2.440668643144e+01
1.268250000000e+03 -4.451964941831e-02 2.797560463652e-04 2.436523475114e+01
1.268500000000e+03 -4.115307226157e-02 2.729863412379e-04 2.432337371366e+01
1.268750000000e+03 -3.818362408262e-02 2.676606334534e-04 2.428113140054e+01
1.269000000000e+03 -3.563625797091e-02 2.637955677998e-04 2.423853683304e+01
1.269250000000e+03 -3.353124930955e-02 2.613923887565e-04 2.419562005745e+01
1.269500000000e+03 -3.188397425351e-02 2.604371797557e-04 2.415241159899e+01
1.269750000000e+03 -3.070469139983e-02 2.609009198936e-04 2.410894253241e+01
1.270000000000e+03 -2.999845330165e-02 2.627400620681e-04 2.406524395449e+01
1.270250000000e+03 -2.976498059842e-02 2.658968292250e-04 2.402134704673e+01
1.270500000000e+03 -2.999871000354e-02 2.703001105718e-04 2.397728258217e+01
1.270750000000e+03 -3.068877631235e-02 2.758660238144e-04 2.393308095953e+01
1.271000000000e+03 -3.181913726564e-02 2.824989264718e-04 2.388877190479e+01
1.271250000000e+03 -3.336877315434e-02 2.900925751209e-04 2.384438420815e+01
1.271500000000e+03 -3.531182594529e-02 2.985310459875e-04 2.379994574887e+01
1.271750000000e+03 -3.761790068217e-02 3.076901048492e-04 2.375548325868e+01
1.272000000000e+03 -4.025242741648e-02 3.174386733061e-04 2.371102212529e+01
1.272250000000e+03 -4.317694430721e-02 3.276399953392e-04 2.366658645361e+01
1.272500000000e+03 -4.634956350936e-02 3.381533903366e-04 2.362219888511e+01
1.272750000000e+03 -4.972540022520e-02 3.488357230548e-04 2.357788058672e+01
1.273000000000e+03 -5.325711671165e-02 3.595429089308e-04 2.353365113579e+01
1.273250000000e+03 -5.689537059397e-02 3.701315100141e-04 2.348952864397e+01
1.273500000000e+03 -6.058942742681e-02 3.804604693242e-04 2.344552967731e+01
1.273750000000e+03 -6.428772957893e-02 3.903926631697e-04 2.340166931690e+01
1.274000000000e+03 -6.793849505704e-02 3.997964065999e-04 2.335796122694e+01
1.274250000000e+03 -7.149036753483e-02 4.085470018334e-04 2.331441765709e+01
1.274500000000e+03 -7.489299432076e-02 4.165281271733e-04 2.327104964014e+01
1.274750000000e+03 -7.809769146578e-02 4.236332351396e-04 2.322786702410e+01
1.275000000000e+03 -8.105805501259e-02 4.297667162080e-04 2.318487862412e+01
1.275250000000e+03 -8.373057761409e-02 4.348450473500e-04 2.314209228656e+01
1.275500000000e+03 -8.607522418823e-02 4.387977855675e-04 2.309951512600e+01
1.275750000000e+03 -8.805600282600e-02 4.415684220800e-04 2.305715362048e+01
1.276000000000e+03 -8.964146223101e-02 4.431149824477e-04 2.301501371607e+01
1.276250000000e+03 -9.080519041089e-02 4.434107028013e-04 2.297310109119e+01
1.276500000000e+03 -9.152618368195e-02 4.424441829481e-04 2.293142118544e+01
1.276750000000e+03 -9.178924015409e-02 4.402197583371e-04 2.288997946548e+01
1.277000000000e+03 -9.158521828026e-02 4.367574339007e-04 2.284878153180e+01
1.277250000000e+03 -9.091119261620e-02 4.320925695004e-04 2.280783321941e+01
1.277500000000e+03 -8.977064961825e-02 4.262759019691e-04 2.276714085858e+01
1.277750000000e+03 -8.817341061206e-02 4.193726715894e-04 2.272671128465e+01
1.278000000000e+03 -8.613567437364e-02 4.114623384162e-04 2.268655210582e+01
1.278250000000e+03 -8.367974573082e-02 4.026374647945e-04 2.264667169906e+01
1.278500000000e+03 -8.083390477439e-02 3.930030539203e-04 2.260707946628e+01
1.278750000000e+03 -7.763195400033e-02 3.826751423297e-04 2.256778581538e+01
1.279000000000e+03 -7.411290332065e-02 3.717798543732e-04 2.252880238481e+01
1.279250000000e+03 -7.032042722943e-02 3.604519668542e-04 2.249014209336e+01
1.279500000000e+03 -6.630226262359e-02 3.488334064585e-04 2.245181918542e+01
1.279750000000e+03 -6.210966036059e-02 3.370719305763e-04 2.241384941230e+01
1.280000000000e+03 -5.779665442830e-02 3.253193357645e-04 2.237625004456e+01
1.280250000000e+03 -5.341936333384e-02 3.137298151108e-04 2.233903997491e+01
1.280500000000e+03 -4.903521802446e-02 3.024581595842e-04 2.230223971686e+01
1.280750000000e+03 -4.470223966302e-02 2.916580400224e-04 2.226587155001e+01
1.281000000000e+03 -4.047824184953e-02 2.814801217889e-04 2.222995950610e+01
1.281250000000e+03 -3.642007710676e-02 2.720702711768e-04 2.219452941679e+01
1.281500000000e+03 -3.258288960191e-02 2.635677146924e-04 2.215960895773e+01
1.281750000000e+03 -2.901941467353e-02 2.561033087967e-04 2.212522760939e+01
1.282000000000e+03 -2.577928444403e-02 2.497976638742e-04 2.209141674565e+01
1.282250000000e+03 -2.290839694988e-02 2.447595155150e-04 2.205820958251e+01
1.282500000000e+03 -2.044838221452e-02 2.410844495247e-04 2.202564113272e+01
1.282750000000e+03 -1.843601268494e-02 2.388529886337e-04 2.199374824833e+01
1.283000000000e+03 -1.690284768564e-02 2.381296565820e-04 2.196256949187e+01
1.283250000000e+03 -1.587474580984e-02 2.389614929807e-04 2.193214515597e+01
1.283500000000e+03 -1.537167542891e-02 2.413775118482e-04 2.190251710861e+01
1.283750000000e+03 -1.540734817450e-02 2.453875422083e-04 2.187372877093e+01
1.284000000000e+03 -1.598917683302e-02 2.509821263720e-04 2.184582494435e+01
1.284250000000e+03 -1.711813499436e-02 2.581321115647e-04 2.181885170741e+01
1.284500000000e+03 -1.878867104535e-02 2.667884254877e-04 2.179285628486e+01
1.284750000000e+03 -2.098890009356e-02 2.768827860507e-04 2.176788683526e+01
1.285000000000e+03 -2.370057195764e-02 2.883278094225e-04 2.174399230815e+01
1.285250000000e+03 -2.689931261131e-02 3.010180355899e-04 2.172122222212e+01
1.285500000000e+03 -3.055491836952e-02 3.148311777233e-04 2.169962643661e+01
1.285750000000e+03 -3.463151302541e-02 3.296290346689e-04 2.167925494218e+01
1.286000000000e+03 -3.908804802047e-02 3.452593341663e-04 2.166015758936e+01
1.286250000000e+03 -4.387857405498e-02 3.615572651020e-04 2.164238384274e+01
1.286500000000e+03 -4.895275285007e-02 3.783476244007e-04 2.162598250286e+01
1.286750000000e+03 -5.425638650420e-02 3.954470042734e-04 2.161100142634e+01
1.287000000000e+03 -5.973187564101e-02 4.126658185659e-04 2.159748724021e+01
1.287250000000e+03 -6.531885396379e-02 4.298108146222e-04 2.158548504776e+01
1.287500000000e+03 -7.095478670047e-02 4.466874513124e-04 2.157503813192e+01
1.287750000000e+03 -7.657563542196e-02 4.631023882254e-04 2.156618766901e+01
1.288000000000e+03 -8.211650316061e-02 4.788658617316e-04 2.155897242060e+01
1.288250000000e+03 -8.751235763476e-02 4.937941525966e-04 2.155342845153e+01
1.288500000000e+03 -9.269873027645e-02 5.077118479714e-04 2.154958885884e+01
1.288750000000e+03 -9.761245125913e-02 5.204541040165e-04 2.154748347940e+01
1.289000000000e+03 -1.021923737587e-01 5.318686822002e-04 2.154713864171e+01
1.289250000000e+03 -1.063801083137e-01 5.418178811626e-04 2.154857691678e+01
1.289500000000e+03 -1.101206879656e-01 5.501800850308e-04 2.155181691208e+01
1.289750000000e+03 -1.133633242840e-01 5.568514362574e-04 2.155687303419e+01
1.290000000000e+03 -1.160620394432e-01 5.617469803529e-04 2.156375532407e+01
1.290250000000e+03 -1.181762279393e-01 5.648014909827e-04 2.157246932359e+01
1.290500000000e+03 -1.196713248999e-01 5.659704994939e-04 2.158301591119e+01
1.290750000000e+03 -1.205192743535e-01 5.652306120736e-04 2.159539122710e+01
1.291000000000e+03 -1.206989010866e-01 5.625794905888e-04 2.160958663545e+01
1.291250000000e+03 -1.201964067213e-01 5.580361713774e-04 2.162558865296e+01
1.291500000000e+03 -1.190055923327e-01 5.516405463094e-04 2.164337898257e+01
1.291750000000e+03 -1.171279808676e-01 5.434525833595e-04 2.166293457698e+01
1.292000000000e+03 -1.145730764907e-01 5.335520268032e-04 2.168422767431e+01
1.292250000000e+03 -1.113581792406e-01 5.220368652983e-04 2.170722596606e+01
1.292500000000e+03 -1.075084659043e-01 5.090226158173e-04 2.173189269941e+01
1.292750000000e+03 -1.030565991461e-01 4.946403690864e-04 2.175818691203e+01
1.293000000000e+03 -9.804259657953e-02 4.790357563567e-04 2.178606359960e+01
1.293250000000e+03 -9.251324806038e-02 4.623668058370e-04 2.181547400699e+01
1.293500000000e+03 -8.652176935862e-02 4.448026661412e-04 2.184636586168e+01
1.293750000000e+03 -8.012705440896e-02 4.265211890632e-04 2.187868370083e+01
1.294000000000e+03 -7.339311684944e-02 4.077072986504e-04 2.191236916319e+01
1.294250000000e+03 -6.638827106438e-02 3.885508025467e-04 2.194736133357e+01
1.294500000000e+03 -5.918428862450e-02 3.692442626022e-04 2.198359709134e+01
1.294750000000e+03 -5.185558652167e-02 3.499811095460e-04 2.202101145499e+01
1.295000000000e+03 -4.447826570563e-02 3.309534395198e-04 2.205953795015e+01
1.295250000000e+03 -3.712917514996e-02 3.123500015049e-04 2.209910897633e+01
1.295500000000e+03 -2.988495688590e-02 2.943542014389e-04 2.213965614604e+01
1.295750000000e+03 -2.282108485772e-02 2.771421775693e-04 2.218111066597e+01
1.296000000000e+03 -1.601091307882e-02 2.608809183165e-04 2.222340366956e+01
1.296250000000e+03 -9.524744628769e-03 2.457264768562e-04 2.226646655926e+01
1.296500000000e+03 -3.428995342217e-03 2.318224458594e-04 2.231023128846e+01
1.296750000000e+03 2.214701073668e-03 2.192982840100e-04 2.235463071528e+01
1.297000000000e+03 7.350219725525e-03 2.082680916137e-04 2.239959884932e+01
1.297250000000e+03 1.192766342403e-02 1.988291369571e-04 2.244507112964e+01
1.297500000000e+03 1.590389123557e-02 1.910612071004e-04 2.249098458931e+01
1.297750000000e+03 1.924317663773e-02 1.850253772313e-04 2.253727819007e+01
1.298000000000e+03 2.191745347018e-02 1.807638189958e-04 2.258389284439e+01
1.298250000000e+03 2.390681242991e-02 1.782988613386e-04 2.263077174137e+01
1.298500000000e+03 2.519951691865e-02 1.776333126848e-04 2.267786028867e+01
1.298750000000e+03 2.579230029723e-02 1.787499121414e-04 2.272510640572e+01
1.299000000000e+03 2.569017694076e-02 1.816120844007e-04 2.277246042555e+01
1.299250000000e+03 2.490640006635e-02 1.861641845738e-04 2.281987520766e+01
1.299500000000e+03 2.346231712485e-02 1.923319635770e-04 2.286730626064e+01
1.299750000000e+03 2.138686350745e-02 2.000238995832e-04 2.291471153576e+01
1.300000000000e+03 1.871632342598e-02 2.091318451990e-04 2.296205161641e+01
1.300250000000e+03 1.549373926871e-02 2.195325922820e-04 2.300928959656e+01
1.300500000000e+03 1.176826162118e-02 2.310895059771e-04 2.305639091897e+01
1.300750000000e+03 7.594639830302e-03 2.436537088351e-04 2.310332354505e+01
1.301000000000e+03 3.032336085375e-03 2.570663232689e-04 2.315005759627e+01
1.301250000000e+03 -1.855111765926e-03 2.711599565123e-04 2.319656550766e+01
1.301500000000e+03 -7.000983661295e-03 2.857609098914e-04 2.324282178721e+01
[truncated: 105,211 more chars]
