# Supplementary material for: Tracking Charge Migration with Frequency-Matched Strobo-Spectroscopy
Source: J Phys Chem A. 2024 Jan 2;128(1):20–7. doi: 10.1021/acs.jpca.3c04234 (PMC10788909; doi:10.1021/acs.jpca.3c04234)
Supplement: Supplementary file 2 — jp3c04234_si_002.zip [file jp3c04234_si_002.zip › supplemental data/Data/dipoles/pi_x-system/tau=4.9375.txt]

# pi_x-system-resolved dipole moment for tau = 4.9375 o.c.
0.000000000000e+00 -2.734161457674e-02 3.925451152663e-04 2.794313746110e+01
2.500000000000e-01 -2.733758221557e-02 3.924877278110e-04 2.794079038413e+01
5.000000000000e-01 -2.732600356578e-02 3.923257818978e-04 2.793388588144e+01
7.500000000000e-01 -2.730818132558e-02 3.920743939143e-04 2.792271051624e+01
1.000000000000e+00 -2.728559713108e-02 3.917509423875e-04 2.790751688712e+01
1.250000000000e+00 -2.725953945316e-02 3.913715168120e-04 2.788845539254e+01
1.500000000000e+00 -2.723099084488e-02 3.909495894869e-04 2.786559721560e+01
1.750000000000e+00 -2.720063523558e-02 3.904959092124e-04 2.783898581279e+01
2.000000000000e+00 -2.716891235654e-02 3.900189725449e-04 2.780868097392e+01
2.250000000000e+00 -2.713609817240e-02 3.895256286213e-04 2.777478242677e+01
2.500000000000e+00 -2.710238381349e-02 3.890214923733e-04 2.773743286330e+01
2.750000000000e+00 -2.706793439447e-02 3.885112066383e-04 2.769681280162e+01
3.000000000000e+00 -2.703291036324e-02 3.879986082141e-04 2.765313581082e+01
3.250000000000e+00 -2.699745894902e-02 3.874867544475e-04 2.760664462281e+01
3.500000000000e+00 -2.696170044900e-02 3.869779608277e-04 2.755760860653e+01
3.750000000000e+00 -2.692571568234e-02 3.864737639077e-04 2.750631554342e+01
4.000000000000e+00 -2.688954169586e-02 3.859750867928e-04 2.745306166562e+01
4.250000000000e+00 -2.685316911815e-02 3.854822269719e-04 2.739813980812e+01
4.500000000000e+00 -2.681654160487e-02 3.849949338685e-04 2.734182889844e+01
4.750000000000e+00 -2.677955639798e-02 3.845123793789e-04 2.728438551624e+01
5.000000000000e+00 -2.674207093002e-02 3.840333590733e-04 2.722603996029e+01
5.250000000000e+00 -2.670391716238e-02 3.835562946684e-04 2.716699584062e+01
5.500000000000e+00 -2.666492067474e-02 3.830793293597e-04 2.710743271648e+01
5.750000000000e+00 -2.662491644387e-02 3.826003740010e-04 2.704751028742e+01
6.000000000000e+00 -2.658375482655e-02 3.821171444486e-04 2.698737291413e+01
6.250000000000e+00 -2.654130081276e-02 3.816272085361e-04 2.692715337007e+01
6.500000000000e+00 -2.649743271994e-02 3.811280532025e-04 2.686697468563e+01
6.750000000000e+00 -2.645204617396e-02 3.806171714704e-04 2.680695056075e+01
7.000000000000e+00 -2.640506675034e-02 3.800921439390e-04 2.674718504248e+01
7.250000000000e+00 -2.635646655522e-02 3.795507571607e-04 2.668777149905e+01
7.500000000000e+00 -2.630627676353e-02 3.789910767377e-04 2.662879231530e+01
7.750000000000e+00 -2.625458960077e-02 3.784113994199e-04 2.657031928939e+01
8.000000000000e+00 -2.620154520519e-02 3.778101573297e-04 2.651241533193e+01
8.250000000000e+00 -2.614730996412e-02 3.771859765365e-04 2.645513705331e+01
8.500000000000e+00 -2.609205708042e-02 3.765377272678e-04 2.639853758612e+01
8.750000000000e+00 -2.603595744344e-02 3.758645683495e-04 2.634266928614e+01
9.000000000000e+00 -2.597918489341e-02 3.751660884947e-04 2.628758572578e+01
9.250000000000e+00 -2.592193038338e-02 3.744424548672e-04 2.623334270970e+01
9.500000000000e+00 -2.586441388604e-02 3.736944870775e-04 2.617999858750e+01
9.750000000000e+00 -2.580688864128e-02 3.729235533676e-04 2.612761423285e+01
1.000000000000e+01 -2.574963337978e-02 3.721315607646e-04 2.607625226447e+01
1.025000000000e+01 -2.569293540703e-02 3.713207733623e-04 2.602597641720e+01
1.050000000000e+01 -2.563707170706e-02 3.704937142926e-04 2.597685060199e+01
1.075000000000e+01 -2.558229546186e-02 3.696530759612e-04 2.592893800552e+01
1.100000000000e+01 -2.552882986508e-02 3.688016402509e-04 2.588229992503e+01
1.125000000000e+01 -2.547686746121e-02 3.679421387699e-04 2.583699251012e+01
1.150000000000e+01 -2.542657678649e-02 3.670774890580e-04 2.579306868463e+01
1.175000000000e+01 -2.537810607204e-02 3.662107343676e-04 2.575057466697e+01
1.200000000000e+01 -2.533158466576e-02 3.653446564438e-04 2.570954968727e+01
1.225000000000e+01 -2.528711885710e-02 3.644819834209e-04 2.567002542602e+01
1.250000000000e+01 -2.524478617285e-02 3.636254153791e-04 2.563202610572e+01
1.275000000000e+01 -2.520462724239e-02 3.627775336783e-04 2.559556889513e+01
1.300000000000e+01 -2.516663640762e-02 3.619406451683e-04 2.556066365381e+01
1.325000000000e+01 -2.513075758519e-02 3.611169391526e-04 2.552731312213e+01
1.350000000000e+01 -2.509688289164e-02 3.603083825728e-04 2.549551307176e+01
1.375000000000e+01 -2.506485393875e-02 3.595166923324e-04 2.546525067573e+01
1.400000000000e+01 -2.503446911455e-02 3.587433174518e-04 2.543650486077e+01
1.425000000000e+01 -2.500549006277e-02 3.579893862298e-04 2.540924443020e+01
1.450000000000e+01 -2.497764696735e-02 3.572556531378e-04 2.538342595557e+01
1.475000000000e+01 -2.495064436985e-02 3.565424719903e-04 2.535899294655e+01
1.500000000000e+01 -2.492416510845e-02 3.558497852514e-04 2.533587489240e+01
1.525000000000e+01 -2.489787468162e-02 3.551770845797e-04 2.531398675458e+01
1.550000000000e+01 -2.487142701365e-02 3.545234703276e-04 2.529322910299e+01
1.575000000000e+01 -2.484447266985e-02 3.538877014220e-04 2.527348873523e+01
1.600000000000e+01 -2.481666971245e-02 3.532683053834e-04 2.525463987624e+01
1.625000000000e+01 -2.478769662515e-02 3.526637123606e-04 2.523654627577e+01
1.650000000000e+01 -2.475726556428e-02 3.520723371630e-04 2.521906344898e+01
1.675000000000e+01 -2.472513438495e-02 3.514927068923e-04 2.520204147985e+01
1.700000000000e+01 -2.469111639737e-02 3.509235687657e-04 2.518532793460e+01
1.725000000000e+01 -2.465508669347e-02 3.503639696817e-04 2.516877097579e+01
1.750000000000e+01 -2.461698513463e-02 3.498133107225e-04 2.515222213322e+01
1.775000000000e+01 -2.457681635002e-02 3.492713705757e-04 2.513553894867e+01
1.800000000000e+01 -2.453464748174e-02 3.487383058660e-04 2.511858714111e+01
1.825000000000e+01 -2.449060478379e-02 3.482146311800e-04 2.510124229499e+01
1.850000000000e+01 -2.444486926797e-02 3.477011712464e-04 2.508339128546e+01
1.875000000000e+01 -2.439767255910e-02 3.471990416133e-04 2.506493308690e+01
1.900000000000e+01 -2.434929124484e-02 3.467095805567e-04 2.504577935160e+01
1.925000000000e+01 -2.430004211718e-02 3.462342864191e-04 2.502585445797e+01
1.950000000000e+01 -2.425027597068e-02 3.457747533926e-04 2.500509555384e+01
1.975000000000e+01 -2.420037192040e-02 3.453326342650e-04 2.498345207322e+01
2.000000000000e+01 -2.415072958062e-02 3.449095789027e-04 2.496088498531e+01
2.025000000000e+01 -2.410176241247e-02 3.445071893381e-04 2.493736606984e+01
2.050000000000e+01 -2.405388929833e-02 3.441269726963e-04 2.491287666031e+01
2.075000000000e+01 -2.400752805452e-02 3.437702889813e-04 2.488740618604e+01
2.100000000000e+01 -2.396308835901e-02 3.434383118261e-04 2.486095079113e+01
2.125000000000e+01 -2.392096545035e-02 3.431319952748e-04 2.483351132578e+01
2.150000000000e+01 -2.388153450576e-02 3.428520378459e-04 2.480509169419e+01
2.175000000000e+01 -2.384514411784e-02 3.425988493799e-04 2.477569666241e+01
2.200000000000e+01 -2.381211049467e-02 3.423725230261e-04 2.474533013945e+01
2.225000000000e+01 -2.378271145652e-02 3.421728183858e-04 2.471399309466e+01
2.250000000000e+01 -2.375717927671e-02 3.419991018857e-04 2.468168216708e+01
2.275000000000e+01 -2.373569635588e-02 3.418504262237e-04 2.464838804373e+01
2.300000000000e+01 -2.371838880456e-02 3.417254585222e-04 2.461409473230e+01
2.325000000000e+01 -2.370532259739e-02 3.416225264522e-04 2.457877877119e+01
2.350000000000e+01 -2.369650184106e-02 3.415395583041e-04 2.454240941683e+01
2.375000000000e+01 -2.369186618560e-02 3.414741150317e-04 2.450494882512e+01
2.400000000000e+01 -2.369129064928e-02 3.414234119066e-04 2.446635320901e+01
2.425000000000e+01 -2.369458827690e-02 3.413845780352e-04 2.442657395772e+01
2.450000000000e+01 -2.370151091233e-02 3.413546058158e-04 2.438555958315e+01
2.475000000000e+01 -2.371175233854e-02 3.413302830250e-04 2.434325747879e+01
2.500000000000e+01 -2.372495353351e-02 3.413083175663e-04 2.429961630309e+01
2.525000000000e+01 -2.374070701082e-02 3.412854551156e-04 2.425458814583e+01
2.550000000000e+01 -2.375856158321e-02 3.412582470438e-04 2.420813065905e+01
2.575000000000e+01 -2.377802984998e-02 3.412234158349e-04 2.416020939438e+01
2.600000000000e+01 -2.379859589843e-02 3.411777290672e-04 2.411079965868e+01
2.625000000000e+01 -2.381972116533e-02 3.411181038642e-04 2.405988813412e+01
2.650000000000e+01 -2.384085234478e-02 3.410416230099e-04 2.400747452805e+01
2.675000000000e+01 -2.386143091477e-02 3.409456697163e-04 2.395357257066e+01
2.700000000000e+01 -2.388090116926e-02 3.408278873988e-04 2.389821088416e+01
2.725000000000e+01 -2.389871715294e-02 3.406861765187e-04 2.384143326519e+01
2.750000000000e+01 -2.391435114760e-02 3.405187489971e-04 2.378329900198e+01
2.775000000000e+01 -2.392730182442e-02 3.403241530168e-04 2.372388243447e+01
2.800000000000e+01 -2.393710117606e-02 3.401012893027e-04 2.366327228368e+01
2.825000000000e+01 -2.394332015940e-02 3.398494457147e-04 2.360157080106e+01
2.850000000000e+01 -2.394557363370e-02 3.395682980682e-04 2.353889218462e+01
2.875000000000e+01 -2.394352646306e-02 3.392578054173e-04 2.347536104088e+01
2.900000000000e+01 -2.393689833650e-02 3.389183253123e-04 2.341111058296e+01
2.925000000000e+01 -2.392546554841e-02 3.385505781884e-04 2.334628023133e+01
2.950000000000e+01 -2.390906367708e-02 3.381556229022e-04 2.328101363633e+01
2.975000000000e+01 -2.388758930631e-02 3.377348178174e-04 2.321545621091e+01
3.000000000000e+01 -2.386100226243e-02 3.372897714325e-04 2.314975291144e+01
3.025000000000e+01 -2.382932620497e-02 3.368224460107e-04 2.308404608156e+01
3.050000000000e+01 -2.379264795048e-02 3.363350397935e-04 2.301847350823e+01
3.075000000000e+01 -2.375111755740e-02 3.358299691312e-04 2.295316690530e+01
3.100000000000e+01 -2.370494757757e-02 3.353098713531e-04 2.288825041788e+01
3.125000000000e+01 -2.365441350263e-02 3.347775310765e-04 2.282383997573e+01
3.150000000000e+01 -2.359985178690e-02 3.342359295829e-04 2.276004256318e+01
3.175000000000e+01 -2.354165794725e-02 3.336882653545e-04 2.269695635705e+01
3.200000000000e+01 -2.348028311250e-02 3.331379294386e-04 2.263467089996e+01
3.225000000000e+01 -2.341623060207e-02 3.325884956418e-04 2.257326767167e+01
3.250000000000e+01 -2.335005175554e-02 3.320437133815e-04 2.251282105644e+01
3.275000000000e+01 -2.328233980860e-02 3.315074743209e-04 2.245339927035e+01
3.300000000000e+01 -2.321372249431e-02 3.309837844284e-04 2.239506549900e+01
3.325000000000e+01 -2.314485321547e-02 3.304767227534e-04 2.233787906437e+01
3.350000000000e+01 -2.307640127633e-02 3.299903883283e-04 2.228189654100e+01
3.375000000000e+01 -2.300904164843e-02 3.295288385290e-04 2.222717270255e+01
3.400000000000e+01 -2.294344386692e-02 3.290960158752e-04 2.217376141103e+01
3.425000000000e+01 -2.288026055955e-02 3.286956638328e-04 2.212171629070e+01
3.450000000000e+01 -2.282011548432e-02 3.283312059161e-04 2.207109121731e+01
3.475000000000e+01 -2.276359173820e-02 3.280057370046e-04 2.202194061503e+01
3.500000000000e+01 -2.271122105638e-02 3.277220185184e-04 2.197431955797e+01
3.525000000000e+01 -2.266347463175e-02 3.274822896573e-04 2.192828369905e+01
3.550000000000e+01 -2.262075545415e-02 3.272882012633e-04 2.188388902889e+01
3.575000000000e+01 -2.258339183710e-02 3.271407025848e-04 2.184119149386e+01
3.600000000000e+01 -2.255163268366e-02 3.270403103564e-04 2.180024647261e+01
3.625000000000e+01 -2.252564484373e-02 3.269869011869e-04 2.176110815093e+01
3.650000000000e+01 -2.250551253126e-02 3.269796200808e-04 2.172382880799e+01
3.675000000000e+01 -2.249123898815e-02 3.270170718428e-04 2.168845802407e+01
3.700000000000e+01 -2.248274935692e-02 3.270972803829e-04 2.165504184881e+01
3.725000000000e+01 -2.247989620435e-02 3.272177085413e-04 2.162362194032e+01
3.750000000000e+01 -2.248246660275e-02 3.273754646547e-04 2.159423469258e+01
3.775000000000e+01 -2.249018965759e-02 3.275671142851e-04 2.156691038908e+01
3.800000000000e+01 -2.250274511316e-02 3.277888720711e-04 2.154167240512e+01
3.825000000000e+01 -2.251977282932e-02 3.280367854318e-04 2.151853648365e+01
3.850000000000e+01 -2.254088267316e-02 3.283067763336e-04 2.149751012618e+01
3.875000000000e+01 -2.256566447972e-02 3.285947181709e-04 2.147859211351e+01
3.900000000000e+01 -2.259369777434e-02 3.288965175283e-04 2.146177218421e+01
3.925000000000e+01 -2.262456102143e-02 3.292082009430e-04 2.144703089608e+01
3.950000000000e+01 -2.265784010682e-02 3.295259911118e-04 2.143433966935e+01
3.975000000000e+01 -2.269313594364e-02 3.298463775631e-04 2.142366103512e+01
4.000000000000e+01 -2.273007099211e-02 3.301661816296e-04 2.141494909015e+01
4.025000000000e+01 -2.276829479445e-02 3.304826100949e-04 2.140815002425e+01
4.050000000000e+01 -2.280748822577e-02 3.307932578581e-04 2.140320302821e+01
4.075000000000e+01 -2.284736675535e-02 3.310961731411e-04 2.140004111898e+01
4.100000000000e+01 -2.288768233174e-02 3.313898732942e-04 2.139859216859e+01
4.125000000000e+01 -2.292822402989e-02 3.316733258500e-04 2.139878001799e+01
4.150000000000e+01 -2.296881738180e-02 3.319459786525e-04 2.140052546255e+01
4.175000000000e+01 -2.300932320850e-02 3.322077285641e-04 2.140374754339e+01
4.200000000000e+01 -2.304963543206e-02 3.324588712528e-04 2.140836450694e+01
4.225000000000e+01 -2.308967780329e-02 3.327001488191e-04 2.141429484494e+01
4.250000000000e+01 -2.312940030716e-02 3.329326302307e-04 2.142145826575e+01
4.275000000000e+01 -2.316877516627e-02 3.331576926348e-04 2.142977637478e+01
4.300000000000e+01 -2.320779310307e-02 3.333769035042e-04 2.143917361190e+01
4.325000000000e+01 -2.324645984007e-02 3.335921177347e-04 2.144957769758e+01
4.350000000000e+01 -2.328479219893e-02 3.338052111115e-04 2.146092014044e+01
4.375000000000e+01 -2.332281403901e-02 3.340183070482e-04 2.147313659176e+01
4.400000000000e+01 -2.336055300464e-02 3.342335209652e-04 2.148616711944e+01
4.425000000000e+01 -2.339803728903e-02 3.344529222308e-04 2.149995615125e+01
4.450000000000e+01 -2.343529337743e-02 3.346785676016e-04 2.151445275970e+01
4.475000000000e+01 -2.347234345656e-02 3.349124332957e-04 2.152961039906e+01
4.500000000000e+01 -2.350920358992e-02 3.351563711096e-04 2.154538678158e+01
4.525000000000e+01 -2.354588217541e-02 3.354120697090e-04 2.156174363436e+01
4.550000000000e+01 -2.358237862857e-02 3.356810223088e-04 2.157864637665e+01
4.575000000000e+01 -2.361868236723e-02 3.359645106609e-04 2.159606375875e+01
4.600000000000e+01 -2.365477202414e-02 3.362635631395e-04 2.161396745548e+01
4.625000000000e+01 -2.369061473511e-02 3.365789343606e-04 2.163233164898e+01
4.650000000000e+01 -2.372616555910e-02 3.369110865247e-04 2.165113259765e+01
4.675000000000e+01 -2.376136698195e-02 3.372601699978e-04 2.167034822743e+01
4.700000000000e+01 -2.379614855401e-02 3.376260071849e-04 2.168995776167e+01
4.725000000000e+01 -2.383042667069e-02 3.380080729155e-04 2.170994139752e+01
4.750000000000e+01 -2.386410439916e-02 3.384054949370e-04 2.173028004794e+01
4.775000000000e+01 -2.389707121025e-02 3.388170465891e-04 2.175095522685e+01
4.800000000000e+01 -2.392920277602e-02 3.392411283180e-04 2.177194873369e+01
4.825000000000e+01 -2.396036157566e-02 3.396757434872e-04 2.179324299457e+01
4.850000000000e+01 -2.399039744881e-02 3.401185432596e-04 2.181482093729e+01
4.875000000000e+01 -2.401914858673e-02 3.405668274881e-04 2.183666624574e+01
4.900000000000e+01 -2.404644276650e-02 3.410175532596e-04 2.185876361240e+01
4.925000000000e+01 -2.407209915731e-02 3.414673554984e-04 2.188109915015e+01
4.950000000000e+01 -2.409593021542e-02 3.419125708801e-04 2.190366050464e+01
4.975000000000e+01 -2.411774472811e-02 3.423492562062e-04 2.192643766992e+01
5.000000000000e+01 -2.413735071112e-02 3.427732285018e-04 2.194942321784e+01
5.025000000000e+01 -2.415455874872e-02 3.431801753459e-04 2.197261248991e+01
5.050000000000e+01 -2.416918615367e-02 3.435657963185e-04 2.199600439004e+01
5.075000000000e+01 -2.418106035854e-02 3.439255660833e-04 2.201960142892e+01
5.100000000000e+01 -2.419002397496e-02 3.442549079844e-04 2.204341010527e+01
5.125000000000e+01 -2.419593887839e-02 3.445493997321e-04 2.206744075193e+01
5.150000000000e+01 -2.419869150763e-02 3.448048526800e-04 2.209170801729e+01
5.175000000000e+01 -2.419819749702e-02 3.450173327478e-04 2.211623057244e+01
5.200000000000e+01 -2.419440557695e-02 3.451831788592e-04 2.214103063602e+01
5.225000000000e+01 -2.418730148963e-02 3.452991263693e-04 2.216613410360e+01
5.250000000000e+01 -2.417691106425e-02 3.453623987722e-04 2.219156982769e+01
5.275000000000e+01 -2.416330265799e-02 3.453708175715e-04 2.221736874397e+01
5.300000000000e+01 -2.414658919545e-02 3.453228747577e-04 2.224356361962e+01
5.325000000000e+01 -2.412692826798e-02 3.452177839004e-04 2.227018787390e+01
5.350000000000e+01 -2.410452173285e-02 3.450555085787e-04 2.229727482089e+01
5.375000000000e+01 -2.407961375848e-02 3.448367849750e-04 2.232485633799e+01
5.400000000000e+01 -2.405248801288e-02 3.445632745252e-04 2.235296233801e+01
5.425000000000e+01 -2.402346304657e-02 3.442376129155e-04 2.238161949511e+01
5.450000000000e+01 -2.399288640137e-02 3.438631906078e-04 2.241085003750e+01
5.475000000000e+01 -2.396112932100e-02 3.434442122113e-04 2.244067129643e+01
5.500000000000e+01 -2.392857956910e-02 3.429856751102e-04 2.247109465594e+01
5.525000000000e+01 -2.389563305045e-02 3.424932586408e-04 2.250212466267e+01
5.550000000000e+01 -2.386268531763e-02 3.419732760402e-04 2.253375895828e+01
5.575000000000e+01 -2.383012276088e-02 3.414325589838e-04 2.256598771975e+01
5.600000000000e+01 -2.379831374468e-02 3.408782683552e-04 2.259879330731e+01
5.625000000000e+01 -2.376760023291e-02 3.403178927465e-04 2.263215080521e+01
5.650000000000e+01 -2.373828961741e-02 3.397590279896e-04 2.266602808935e+01
5.675000000000e+01 -2.371064789619e-02 3.392092012124e-04 2.270038611231e+01
5.700000000000e+01 -2.368489395645e-02 3.386756799582e-04 2.273518007414e+01
5.725000000000e+01 -2.366119484143e-02 3.381654176454e-04 2.277036007589e+01
5.750000000000e+01 -2.363966243067e-02 3.376849397248e-04 2.280587193729e+01
5.775000000000e+01 -2.362035253393e-02 3.372401988020e-04 2.284165879197e+01
5.800000000000e+01 -2.360326510901e-02 3.368364615136e-04 2.287766200582e+01
5.825000000000e+01 -2.358834640066e-02 3.364782239500e-04 2.291382250109e+01
5.850000000000e+01 -2.357549279369e-02 3.361691496906e-04 2.295008191225e+01
5.875000000000e+01 -2.356455653321e-02 3.359120294020e-04 2.298638400282e+01
5.900000000000e+01 -2.355535208336e-02 3.357087641745e-04 2.302267528523e+01
5.925000000000e+01 -2.354766417381e-02 3.355603736258e-04 2.305890618671e+01
5.950000000000e+01 -2.354125645427e-02 3.354670230898e-04 2.309503167560e+01
5.975000000000e+01 -2.353588060857e-02 3.354280762996e-04 2.313101176269e+01
6.000000000000e+01 -2.353128576921e-02 3.354421573384e-04 2.316681177638e+01
6.025000000000e+01 -2.352722766933e-02 3.355072262200e-04 2.320240243459e+01
6.050000000000e+01 -2.352347723606e-02 3.356206651487e-04 2.323775971137e+01
6.075000000000e+01 -2.351982851649e-02 3.357793780113e-04 2.327286452729e+01
6.100000000000e+01 -2.351610558145e-02 3.359798867781e-04 2.330770232979e+01
6.125000000000e+01 -2.351216795908e-02 3.362184250239e-04 2.334226227485e+01
6.150000000000e+01 -2.350791529853e-02 3.364910310950e-04 2.337653688436e+01
6.175000000000e+01 -2.350329010029e-02 3.367936327530e-04 2.341052114041e+01
6.200000000000e+01 -2.349827908949e-02 3.371221188659e-04 2.344421158956e+01
6.225000000000e+01 -2.349291371423e-02 3.374724147005e-04 2.347760597940e+01
6.250000000000e+01 -2.348726849907e-02 3.378405441941e-04 2.351070219102e+01
6.275000000000e+01 -2.348145883741e-02 3.382226648344e-04 2.354349803608e+01
6.300000000000e+01 -2.347563738629e-02 3.386151057575e-04 2.357599040604e+01
6.325000000000e+01 -2.346999002415e-02 3.390143996744e-04 2.360817523987e+01
6.350000000000e+01 -2.346473080546e-02 3.394173034377e-04 2.364004716896e+01
6.375000000000e+01 -2.346009658451e-02 3.398208123435e-04 2.367159935256e+01
6.400000000000e+01 -2.345634143843e-02 3.402221729152e-04 2.370282384579e+01
6.425000000000e+01 -2.345373085362e-02 3.406188880959e-04 2.373371155899e+01
6.450000000000e+01 -2.345253607744e-02 3.410087260112e-04 2.376425291808e+01
6.475000000000e+01 -2.345302854344e-02 3.413897240149e-04 2.379443829568e+01
6.500000000000e+01 -2.345547446798e-02 3.417601974239e-04 2.382425859293e+01
6.525000000000e+01 -2.346012975738e-02 3.421187437512e-04 2.385370618439e+01
6.550000000000e+01 -2.346723542542e-02 3.424641924435e-04 2.388277563942e+01
6.575000000000e+01 -2.347701328546e-02 3.427957263960e-04 2.391146450502e+01
6.600000000000e+01 -2.348966187004e-02 3.431128181915e-04 2.393977431030e+01
6.625000000000e+01 -2.350535264405e-02 3.434152074502e-04 2.396771128051e+01
6.650000000000e+01 -2.352422681350e-02 3.437029244757e-04 2.399528699852e+01
6.675000000000e+01 -2.354639252118e-02 3.439762899540e-04 2.402251915922e+01
6.700000000000e+01 -2.357192266618e-02 3.442359238766e-04 2.404943187236e+01
6.725000000000e+01 -2.360085319351e-02 3.444827050857e-04 2.407605610194e+01
6.750000000000e+01 -2.363318210822e-02 3.447177353535e-04 2.410242973203e+01
6.775000000000e+01 -2.366886907372e-02 3.449423825220e-04 2.412859748138e+01
6.800000000000e+01 -2.370783568486e-02 3.451582509643e-04 2.415461077255e+01
6.825000000000e+01 -2.374996629423e-02 3.453671515601e-04 2.418052729066e+01
6.850000000000e+01 -2.379510946236e-02 3.455710769778e-04 2.420641044399e+01
6.875000000000e+01 -2.384308026776e-02 3.457721622178e-04 2.423232877460e+01
6.900000000000e+01 -2.389366297737e-02 3.459726585167e-04 2.425835517945e+01
6.925000000000e+01 -2.394661411771e-02 3.461750146479e-04 2.428456611286e+01
6.950000000000e+01 -2.400166610322e-02 3.463816697434e-04 2.431104075180e+01
6.975000000000e+01 -2.405853064968e-02 3.465950353549e-04 2.433786013349e+01
7.000000000000e+01 -2.411690333254e-02 3.468176134001e-04 2.436510628897e+01
7.025000000000e+01 -2.417646786863e-02 3.470518132604e-04 2.439286140594e+01
7.050000000000e+01 -2.423689993683e-02 3.472999049048e-04 2.442120704458e+01
7.075000000000e+01 -2.429787247193e-02 3.475642129231e-04 2.445022333594e+01
7.100000000000e+01 -2.435906001331e-02 3.478468553579e-04 2.447998826364e+01
7.125000000000e+01 -2.442014279567e-02 3.481497405576e-04 2.451057704592e+01
7.150000000000e+01 -2.448081125118e-02 3.484746086816e-04 2.454206142372e+01
7.175000000000e+01 -2.454076977023e-02 3.488229754915e-04 2.457450913341e+01
7.200000000000e+01 -2.459974030136e-02 3.491959597440e-04 2.460798335060e+01
7.225000000000e+01 -2.465746577533e-02 3.495944721479e-04 2.464254229033e+01
7.250000000000e+01 -2.471371403558e-02 3.500191652526e-04 2.467823857898e+01
7.275000000000e+01 -2.476828029204e-02 3.504704090877e-04 2.471511903677e+01
7.300000000000e+01 -2.482099009407e-02 3.509482921606e-04 2.475322422528e+01
7.325000000000e+01 -2.487170124998e-02 3.514526299436e-04 2.479258814835e+01
7.350000000000e+01 -2.492030534655e-02 3.519829832946e-04 2.483323798519e+01
7.375000000000e+01 -2.496672962859e-02 3.525386777285e-04 2.487519376213e+01
7.400000000000e+01 -2.501093777518e-02 3.531188262113e-04 2.491846829605e+01
7.425000000000e+01 -2.505293044952e-02 3.537223575635e-04 2.496306693688e+01
7.450000000000e+01 -2.509274511063e-02 3.543480489993e-04 2.500898749828e+01
7.475000000000e+01 -2.513045529536e-02 3.549945567106e-04 2.505622020692e+01
7.500000000000e+01 -2.516616973387e-02 3.556604533793e-04 2.510474771139e+01
7.525000000000e+01 -2.520003032280e-02 3.563442746359e-04 2.515454514323e+01
7.550000000000e+01 -2.523220955066e-02 3.570445347945e-04 2.520558034708e+01
7.575000000000e+01 -2.526290804378e-02 3.577597503200e-04 2.525781395075e+01
7.600000000000e+01 -2.529235175054e-02 3.584884147347e-04 2.531119971323e+01
7.625000000000e+01 -2.532078803574e-02 3.592292076466e-04 2.536568490812e+01
7.650000000000e+01 -2.534848108203e-02 3.599808952903e-04 2.542121053236e+01
7.675000000000e+01 -2.537570786491e-02 3.607423624600e-04 2.547771189426e+01
7.700000000000e+01 -2.540275357878e-02 3.615124596721e-04 2.553511882026e+01
7.725000000000e+01 -2.542990718285e-02 3.622901766927e-04 2.559335624747e+01
7.750000000000e+01 -2.545745575489e-02 3.630746222954e-04 2.565234440573e+01
7.775000000000e+01 -2.548567981951e-02 3.638649946503e-04 2.571199932277e+01
7.800000000000e+01 -2.551484792099e-02 3.646605543763e-04 2.577223289829e+01
7.825000000000e+01 -2.554521199143e-02 3.654606021905e-04 2.583295327757e+01
7.850000000000e+01 -2.557700184940e-02 3.662644583812e-04 2.589406477050e+01
7.875000000000e+01 -2.561042134906e-02 3.670714354558e-04 2.595546805375e+01
7.900000000000e+01 -2.564564326181e-02 3.678807935555e-04 2.601705994190e+01
7.925000000000e+01 -2.568280546263e-02 3.686917161252e-04 2.607873345591e+01
7.950000000000e+01 -2.572200617394e-02 3.695032699642e-04 2.614037752007e+01
7.975000000000e+01 -2.576330011124e-02 3.703143768039e-04 2.620187687083e+01
8.000000000000e+01 -2.580669509150e-02 3.711237863721e-04 2.626311196959e+01
8.025000000000e+01 -2.585214818273e-02 3.719300374453e-04 2.632395876905e+01
8.050000000000e+01 -2.589956372945e-02 3.727314520905e-04 2.638428884938e+01
8.075000000000e+01 -2.594879091395e-02 3.735261157242e-04 2.644396937666e+01
8.100000000000e+01 -2.599962299455e-02 3.743118704409e-04 2.650286340005e+01
8.125000000000e+01 -2.605179755197e-02 3.750863155454e-04 2.656083026380e+01
8.150000000000e+01 -2.610499705538e-02 3.758468099714e-04 2.661772607627e+01
8.175000000000e+01 -2.615885192137e-02 3.765904777521e-04 2.667340455053e+01
8.200000000000e+01 -2.621294391917e-02 3.773142489625e-04 2.672771785524e+01
8.225000000000e+01 -2.626681161505e-02 3.780148903753e-04 2.678051776565e+01
8.250000000000e+01 -2.631995698176e-02 3.786889712373e-04 2.683165697067e+01
8.275000000000e+01 -2.637185308856e-02 3.793330909660e-04 2.688099047882e+01
8.300000000000e+01 -2.642195370981e-02 3.799438384315e-04 2.692837723687e+01
8.325000000000e+01 -2.646970447663e-02 3.805177484749e-04 2.697368183445e+01
8.350000000000e+01 -2.651455515772e-02 3.810514150488e-04 2.701677626659e+01
8.375000000000e+01 -2.655597232155e-02 3.815416600055e-04 2.705754179444e+01
8.400000000000e+01 -2.659345243995e-02 3.819854889594e-04 2.709587075749e+01
8.425000000000e+01 -2.662653513287e-02 3.823801145921e-04 2.713166838865e+01
8.450000000000e+01 -2.665481662812e-02 3.827231795836e-04 2.716485453518e+01
8.475000000000e+01 -2.667796211176e-02 3.830127828269e-04 2.719536522743e+01
8.500000000000e+01 -2.669571730732e-02 3.832475435539e-04 2.722315410430e+01
8.525000000000e+01 -2.670791850459e-02 3.834266615980e-04 2.724819356551e+01
8.550000000000e+01 -2.671450079386e-02 3.835499788890e-04 2.727047568290e+01
8.575000000000e+01 -2.671550423768e-02 3.836180282514e-04 2.729001280044e+01
8.600000000000e+01 -2.671107741425e-02 3.836320665792e-04 2.730683775074e+01
8.625000000000e+01 -2.670147868583e-02 3.835940984623e-04 2.732100373909e+01
8.650000000000e+01 -2.668707393564e-02 3.835068781871e-04 2.733258381819e+01
8.675000000000e+01 -2.666833196090e-02 3.833738906226e-04 2.734167002078e+01
8.700000000000e+01 -2.664581663010e-02 3.831993242506e-04 2.734837203420e+01
8.725000000000e+01 -2.662017675747e-02 3.829879846930e-04 2.735281561912e+01
8.750000000000e+01 -2.659213317355e-02 3.827451991091e-04 2.735514060945e+01
8.775000000000e+01 -2.656246425253e-02 3.824767789605e-04 2.735549878023e+01
8.800000000000e+01 -2.653199053912e-02 3.821889842712e-04 2.735405137993e+01
8.825000000000e+01 -2.650155674502e-02 3.818882483622e-04 2.735096658646e+01
8.850000000000e+01 -2.647201202852e-02 3.815811150745e-04 2.734641686721e+01
8.875000000000e+01 -2.644419183566e-02 3.812741484660e-04 2.734057634300e+01
8.900000000000e+01 -2.641889972584e-02 3.809736272903e-04 2.733361821158e+01
8.925000000000e+01 -2.639688973438e-02 3.806855661061e-04 2.732571230369e+01
8.950000000000e+01 -2.637885021229e-02 3.804155766716e-04 2.731702282749e+01
8.975000000000e+01 -2.636538931169e-02 3.801687365921e-04 2.730770633966e+01
9.000000000000e+01 -2.635702244588e-02 3.799494872289e-04 2.729790999411e+01
9.025000000000e+01 -2.635416209261e-02 3.797615590552e-04 2.728777008481e+01
9.050000000000e+01 -2.635710993921e-02 3.796079091059e-04 2.727741085339e+01
9.075000000000e+01 -2.636605219083e-02 3.794906367813e-04 2.726694378573e+01
9.100000000000e+01 -2.638105627743e-02 3.794110218347e-04 2.725646684861e+01
9.125000000000e+01 -2.640207114426e-02 3.793695069792e-04 2.724606430356e+01
9.150000000000e+01 -2.642892965353e-02 3.793657098382e-04 2.723580679155e+01
9.175000000000e+01 -2.646135241433e-02 3.793984537368e-04 2.722575121923e+01
9.200000000000e+01 -2.649895437067e-02 3.794658228062e-04 2.721594142122e+01
9.225000000000e+01 -2.654125208316e-02 3.795652190777e-04 2.720640826975e+01
9.250000000000e+01 -2.658767286208e-02 3.796934351559e-04 2.719717058105e+01
9.275000000000e+01 -2.663756455559e-02 3.798467278488e-04 2.718823533044e+01
9.300000000000e+01 -2.669020607019e-02 3.800208965451e-04 2.717959864868e+01
9.325000000000e+01 -2.674481868161e-02 3.802113629120e-04 2.717124602766e+01
9.350000000000e+01 -2.680057709079e-02 3.804132439057e-04 2.716315328997e+01
9.375000000000e+01 -2.685662157093e-02 3.806214311847e-04 2.715528671521e+01
9.400000000000e+01 -2.691206895622e-02 3.808306665024e-04 2.714760394242e+01
9.425000000000e+01 -2.696602509209e-02 3.810356032342e-04 2.714005400191e+01
9.450000000000e+01 -2.701759549363e-02 3.812308717164e-04 2.713257816541e+01
9.475000000000e+01 -2.706589778438e-02 3.814111408949e-04 2.712510992630e+01
9.500000000000e+01 -2.711007168589e-02 3.815711747232e-04 2.711757586018e+01
9.525000000000e+01 -2.714929114205e-02 3.817058895362e-04 2.710989563988e+01
9.550000000000e+01 -2.718277349208e-02 3.818104054689e-04 2.710198299003e+01
9.575000000000e+01 -2.720979081004e-02 3.818801018399e-04 2.709374589852e+01
9.600000000000e+01 -2.722967910738e-02 3.819106691696e-04 2.708508747074e+01
9.625000000000e+01 -2.724184680691e-02 3.818981595835e-04 2.707590692437e+01
9.650000000000e+01 -2.724578470021e-02 3.818390432818e-04 2.706610013575e+01
9.675000000000e+01 -2.724107179112e-02 3.817302402642e-04 2.705556117753e+01
9.700000000000e+01 -2.722738411143e-02 3.815692051758e-04 2.704418313269e+01
9.725000000000e+01 -2.720450063370e-02 3.813539629365e-04 2.703185958972e+01
9.750000000000e+01 -2.717230694511e-02 3.810831410210e-04 2.701848623363e+01
9.775000000000e+01 -2.713079896705e-02 3.807559963225e-04 2.700396192697e+01
9.800000000000e+01 -2.708008382999e-02 3.803724705016e-04 2.698819066512e+01
9.825000000000e+01 -2.702038023106e-02 3.799331212482e-04 2.697108265248e+01
9.850000000000e+01 -2.695201551902e-02 3.794392245793e-04 2.695255587772e+01
9.875000000000e+01 -2.687542159854e-02 3.788928125856e-04 2.693253756643e+01
9.900000000000e+01 -2.679112848535e-02 3.782965178039e-04 2.691096490219e+01
9.925000000000e+01 -2.669975427839e-02 3.776535889643e-04 2.688778639184e+01
9.950000000000e+01 -2.660199399690e-02 3.769676433307e-04 2.686296214985e+01
9.975000000000e+01 -2.649860613057e-02 3.762427841879e-04 2.683646449233e+01
1.000000000000e+02 -2.639039842819e-02 3.754834781102e-04 2.680827826193e+01
1.002500000000e+02 -2.627821219466e-02 3.746944186872e-04 2.677840039913e+01
1.005000000000e+02 -2.616290614893e-02 3.738804082115e-04 2.674683976663e+01
1.007500000000e+02 -2.604534062594e-02 3.730462400143e-04 2.671361676545e+01
1.010000000000e+02 -2.592636138925e-02 3.721965733155e-04 2.667876226538e+01
1.012500000000e+02 -2.580678540062e-02 3.713358243947e-04 2.664231696309e+01
1.015000000000e+02 -2.568738790160e-02 3.704680611365e-04 2.660433036296e+01
1.017500000000e+02 -2.556889172204e-02 3.695969160888e-04 2.656485977123e+01
1.020000000000e+02 -2.545195899975e-02 3.687255181079e-04 2.652396928507e+01
1.022500000000e+02 -2.533718559886e-02 3.678564460922e-04 2.648172881183e+01
1.025000000000e+02 -2.522509836084e-02 3.669917031121e-04 2.643821315620e+01
1.027500000000e+02 -2.511615512156e-02 3.661327238654e-04 2.639350118728e+01
1.030000000000e+02 -2.501074693150e-02 3.652803839523e-04 2.634767510743e+01
1.032500000000e+02 -2.490920328395e-02 3.644350609204e-04 2.630081982306e+01
1.035000000000e+02 -2.481179959092e-02 3.635967309085e-04 2.625302242050e+01
1.037500000000e+02 -2.471876556455e-02 3.627649842238e-04 2.620437173338e+01
1.040000000000e+02 -2.463029466096e-02 3.619391608912e-04 2.615495798654e+01
1.042500000000e+02 -2.454655446360e-02 3.611184476249e-04 2.610487251113e+01
1.045000000000e+02 -2.446769646649e-02 3.603019831311e-04 2.605420749208e+01
1.047500000000e+02 -2.439386554567e-02 3.594889501336e-04 2.600305569173e+01
1.050000000000e+02 -2.432520862113e-02 3.586786904371e-04 2.595151042715e+01
1.052500000000e+02 -2.426187866936e-02 3.578707896148e-04 2.589966501429e+01
1.055000000000e+02 -2.420404026577e-02 3.570651471670e-04 2.584761269313e+01
1.057500000000e+02 -2.415187086123e-02 3.562620437963e-04 2.579544623489e+01
1.060000000000e+02 -2.410556011423e-02 3.554621626275e-04 2.574325749949e+01
1.062500000000e+02 -2.406530694310e-02 3.546666093711e-04 2.569113713466e+01
1.065000000000e+02 -2.403131257570e-02 3.538768979326e-04 2.563917373693e+01
1.067500000000e+02 -2.400377377485e-02 3.530949699485e-04 2.558745357950e+01
1.070000000000e+02 -2.398287129305e-02 3.523231338548e-04 2.553605962700e+01
1.072500000000e+02 -2.396875992792e-02 3.515640156030e-04 2.548507114773e+01
1.075000000000e+02 -2.396155523069e-02 3.508204677674e-04 2.543456270413e+01
1.077500000000e+02 -2.396132225551e-02 3.500954832313e-04 2.538460372961e+01
1.080000000000e+02 -2.396806255762e-02 3.493921092473e-04 2.533525761312e+01
1.082500000000e+02 -2.398170403462e-02 3.487133695495e-04 2.528658134295e+01
1.085000000000e+02 -2.400209158322e-02 3.480621343036e-04 2.523862479485e+01
1.087500000000e+02 -2.402897884543e-02 3.474410162050e-04 2.519143057919e+01
1.090000000000e+02 -2.406202275076e-02 3.468523022727e-04 2.514503362138e+01
1.092500000000e+02 -2.410078089719e-02 3.462979079727e-04 2.509946128604e+01
1.095000000000e+02 -2.414471197259e-02 3.457792627945e-04 2.505473330537e+01
1.097500000000e+02 -2.419317803572e-02 3.452972802612e-04 2.501086220659e+01
1.100000000000e+02 -2.424545090605e-02 3.448523108396e-04 2.496785357193e+01
1.102500000000e+02 -2.430071883481e-02 3.444441162153e-04 2.492570673208e+01
1.105000000000e+02 -2.435809916419e-02 3.440719092607e-04 2.488441526674e+01
1.107500000000e+02 -2.441664964361e-02 3.437343567552e-04 2.484396784943e+01
1.110000000000e+02 -2.447538478921e-02 3.434296203127e-04 2.480434885775e+01
1.112500000000e+02 -2.453328996297e-02 3.431553980637e-04 2.476553922333e+01
1.115000000000e+02 -2.458933973790e-02 3.429089918597e-04 2.472751700258e+01
1.117500000000e+02 -2.464251409759e-02 3.426873713079e-04 2.469025801733e+01
1.120000000000e+02 -2.469181401516e-02 3.424872416941e-04 2.465373636881e+01
1.122500000000e+02 -2.473628003401e-02 3.423051258887e-04 2.461792468849e+01
1.125000000000e+02 -2.477500478361e-02 3.421374263392e-04 2.458279443769e+01
1.127500000000e+02 -2.480714969911e-02 3.419805049823e-04 2.454831584634e+01
1.130000000000e+02 -2.483195444615e-02 3.418307345078e-04 2.451445791688e+01
1.132500000000e+02 -2.484875014736e-02 3.416845700704e-04 2.448118810317e+01
1.135000000000e+02 -2.485696707006e-02 3.415385823945e-04 2.444847201995e+01
1.137500000000e+02 -2.485614023862e-02 3.413894985337e-04 2.441627309586e+01
1.140000000000e+02 -2.484591694905e-02 3.412342520582e-04 2.438455204683e+01
1.142500000000e+02 -2.482605714562e-02 3.410700073226e-04 2.435326659564e+01
1.145000000000e+02 -2.479643736840e-02 3.408941575252e-04 2.432237102608e+01
1.147500000000e+02 -2.475704970444e-02 3.407043537882e-04 2.429181599147e+01
1.150000000000e+02 -2.470799913350e-02 3.404984873338e-04 2.426154849886e+01
1.152500000000e+02 -2.464950304106e-02 3.402747956599e-04 2.423151188809e+01
1.155000000000e+02 -2.458188644969e-02 3.400318566003e-04 2.420164619495e+01
1.157500000000e+02 -2.450557688220e-02 3.397685366385e-04 2.417188873862e+01
1.160000000000e+02 -2.442110099926e-02 3.394840418244e-04 2.414217473893e+01
1.162500000000e+02 -2.432907775089e-02 3.391779464425e-04 2.411243836277e+01
1.165000000000e+02 -2.423021265362e-02 3.388502242649e-04 2.408261384264e+01
1.167500000000e+02 -2.412529132903e-02 3.385013058664e-04 2.405263679229e+01
1.170000000000e+02 -2.401517263856e-02 3.381320655395e-04 2.402244561849e+01
1.172500000000e+02 -2.390078152162e-02 3.377436836343e-04 2.399198300179e+01
1.175000000000e+02 -2.378310062481e-02 3.373380373397e-04 2.396119747401e+01
1.177500000000e+02 -2.366316239952e-02 3.369176131699e-04 2.393004476667e+01
1.180000000000e+02 -2.354204001278e-02 3.364853791862e-04 2.389848925418e+01
1.182500000000e+02 -2.342083822004e-02 3.360448459805e-04 2.386650515097e+01
1.185000000000e+02 -2.330068321248e-02 3.356001542435e-04 2.383407752781e+01
1.187500000000e+02 -2.318271211645e-02 3.351559523633e-04 2.380120308707e+01
1.190000000000e+02 -2.306806176764e-02 3.347171809730e-04 2.376789066054e+01
1.192500000000e+02 -2.295785671715e-02 3.342892638433e-04 2.373416141860e+01
1.195000000000e+02 -2.285319642153e-02 3.338780145563e-04 2.370004874671e+01
1.197500000000e+02 -2.275514240589e-02 3.334895053201e-04 2.366559782526e+01
1.200000000000e+02 -2.266470487244e-02 3.331299459539e-04 2.363086487874e+01
1.202500000000e+02 -2.258282940223e-02 3.328055571260e-04 2.359591613557e+01
1.205000000000e+02 -2.251038509473e-02 3.325224406195e-04 2.356082657314e+01
1.207500000000e+02 -2.244815069112e-02 3.322864192383e-04 2.352567831672e+01
1.210000000000e+02 -2.239680421609e-02 3.321028783841e-04 2.349055898008e+01
1.212500000000e+02 -2.235691221459e-02 3.319767388060e-04 2.345555980954e+01
1.215000000000e+02 -2.232892222638e-02 3.319122325237e-04 2.342077381670e+01
1.217500000000e+02 -2.231315360676e-02 3.319127911929e-04 2.338629380546e+01
1.220000000000e+02 -2.230979387810e-02 3.319809858889e-04 2.335221054616e+01
1.222500000000e+02 -2.231889671077e-02 3.321184705733e-04 2.331861104844e+01
1.225000000000e+02 -2.234037831827e-02 3.323258044811e-04 2.328557693117e+01
1.227500000000e+02 -2.237402173585e-02 3.326025397699e-04 2.325318310191e+01
1.230000000000e+02 -2.241947902734e-02 3.329472260881e-04 2.322149661744e+01
1.232500000000e+02 -2.247627556230e-02 3.333574228662e-04 2.319057583589e+01
1.235000000000e+02 -2.254382013847e-02 3.338297652242e-04 2.316046988357e+01
1.237500000000e+02 -2.262141096385e-02 3.343600308965e-04 2.313121837852e+01
1.240000000000e+02 -2.270824900754e-02 3.349432566393e-04 2.310285145375e+01
1.242500000000e+02 -2.280344681057e-02 3.355738559047e-04 2.307539003982e+01
1.245000000000e+02 -2.290604347031e-02 3.362456846054e-04 2.304884634984e+01
1.247500000000e+02 -2.301501539088e-02 3.369522091582e-04 2.302322460695e+01
1.250000000000e+02 -2.312929195445e-02 3.376866580371e-04 2.299852182816e+01
1.252500000000e+02 -2.324776736272e-02 3.384421436011e-04 2.297472882141e+01
1.255000000000e+02 -2.336931583445e-02 3.392117867472e-04 2.295183108052e+01
1.257500000000e+02 -2.349280363668e-02 3.399888244670e-04 2.292980984700e+01
1.260000000000e+02 -2.361710337764e-02 3.407667197110e-04 2.290864292736e+01
1.262500000000e+02 -2.374110573726e-02 3.415392518655e-04 2.288830564256e+01
1.265000000000e+02 -2.386373200806e-02 3.423005952022e-04 2.286877139310e+01
1.267500000000e+02 -2.398394516726e-02 3.430453774843e-04 2.285001236234e+01
1.270000000000e+02 -2.410076071424e-02 3.437687134029e-04 2.283199973066e+01
1.272500000000e+02 -2.421325690323e-02 3.444662094948e-04 2.281470403455e+01
1.275000000000e+02 -2.432058348634e-02 3.451340585075e-04 2.279809513310e+01
1.277500000000e+02 -2.442196855036e-02 3.457690154076e-04 2.278214200194e+01
1.280000000000e+02 -2.451672628824e-02 3.463683316171e-04 2.276681265890e+01
1.282500000000e+02 -2.460426100309e-02 3.469299306310e-04 2.275207356931e+01
1.285000000000e+02 -2.468407157224e-02 3.474522010997e-04 2.273788944250e+01
1.287500000000e+02 -2.475575120196e-02 3.479339255633e-04 2.272422252779e+01
1.290000000000e+02 -2.481898955513e-02 3.483742945357e-04 2.271103238068e+01
1.292500000000e+02 -2.487357044316e-02 3.487728893536e-04 2.269827537866e+01
1.295000000000e+02 -2.491936804043e-02 3.491296945451e-04 2.268590431811e+01
1.297500000000e+02 -2.495634443175e-02 3.494448705056e-04 2.267386845701e+01
1.300000000000e+02 -2.498454398467e-02 3.497187635265e-04 2.266211341477e+01
1.302500000000e+02 -2.500408630614e-02 3.499519161618e-04 2.265058122096e+01
1.305000000000e+02 -2.501516144766e-02 3.501450633133e-04 2.263921091786e+01
1.307500000000e+02 -2.501802122008e-02 3.502990997588e-04 2.262793895460e+01
1.310000000000e+02 -2.501297233854e-02 3.504150155084e-04 2.261670001043e+01
1.312500000000e+02 -2.500036757443e-02 3.504939000925e-04 2.260542770873e+01
1.315000000000e+02 -2.498060025311e-02 3.505369321840e-04 2.259405589938e+01
1.317500000000e+02 -2.495409599681e-02 3.505453289212e-04 2.258251961185e+01
1.320000000000e+02 -2.492130641446e-02 3.505203473175e-04 2.257075626874e+01
1.322500000000e+02 -2.488270306106e-02 3.504632951429e-04 2.255870688230e+01
1.325000000000e+02 -2.483877202332e-02 3.503754323172e-04 2.254631721204e+01
1.327500000000e+02 -2.479000932404e-02 3.502580355931e-04 2.253353889901e+01
1.330000000000e+02 -2.473691545071e-02 3.501124565339e-04 2.252033026819e+01
1.332500000000e+02 -2.467999323635e-02 3.499400388517e-04 2.250665742176e+01
1.335000000000e+02 -2.461974428178e-02 3.497420910803e-04 2.249249471662e+01
1.337500000000e+02 -2.455666665102e-02 3.495199243106e-04 2.247782526231e+01
1.340000000000e+02 -2.449125289645e-02 3.492747954952e-04 2.246264116203e+01
1.342500000000e+02 -2.442398866795e-02 3.490078384042e-04 2.244694352510e+01
1.345000000000e+02 -2.435535154982e-02 3.487202857161e-04 2.243074227368e+01
1.347500000000e+02 -2.428581079193e-02 3.484133976662e-04 2.241405572242e+01
1.350000000000e+02 -2.421582708128e-02 3.480883366130e-04 2.239690998514e+01
1.352500000000e+02 -2.414585265728e-02 3.477461034759e-04 2.237933824948e+01
1.355000000000e+02 -2.407633141239e-02 3.473877360752e-04 2.236137971809e+01
1.357500000000e+02 -2.400769991055e-02 3.470143829476e-04 2.234307885716e+01
1.360000000000e+02 -2.394038783041e-02 3.466271732799e-04 2.232448417540e+01
1.362500000000e+02 -2.387481873141e-02 3.462272735253e-04 2.230564724169e+01
1.365000000000e+02 -2.381141088966e-02 3.458159521552e-04 2.228662150221e+01
1.367500000000e+02 -2.375057731800e-02 3.453944665751e-04 2.226746151071e+01
1.370000000000e+02 -2.369272581226e-02 3.449642097886e-04 2.224822193986e+01
1.372500000000e+02 -2.363825878304e-02 3.445267358605e-04 2.222895677225e+01
1.375000000000e+02 -2.358757038743e-02 3.440837555445e-04 2.220971890061e+01
1.377500000000e+02 -2.354104592052e-02 3.436371444529e-04 2.219055950283e+01
1.380000000000e+02 -2.349905694066e-02 3.431889518717e-04 2.217152802076e+01
1.382500000000e+02 -2.346195882584e-02 3.427414016376e-04 2.215267193770e+01
1.385000000000e+02 -2.343008474235e-02 3.422968776966e-04 2.213403697672e+01
1.387500000000e+02 -2.340373829089e-02 3.418579046986e-04 2.211566743613e+01
1.390000000000e+02 -2.338318898348e-02 3.414271113831e-04 2.209760645546e+01
1.392500000000e+02 -2.336866190535e-02 3.410072210728e-04 2.207989667067e+01
1.395000000000e+02 -2.336033257957e-02 3.406010143084e-04 2.206258063555e+01
1.397500000000e+02 -2.335831585722e-02 3.402112287852e-04 2.204570155134e+01
1.400000000000e+02 -2.336266089031e-02 3.398405192397e-04 2.202930372823e+01
1.402500000000e+02 -2.337334082351e-02 3.394913847116e-04 2.201343323689e+01
1.405000000000e+02 -2.339024903712e-02 3.391661116835e-04 2.199813826887e+01
1.407500000000e+02 -2.341319101005e-02 3.388666947028e-04 2.198346960353e+01
1.410000000000e+02 -2.344188300671e-02 3.385947812395e-04 2.196948075651e+01
1.412500000000e+02 -2.347594734726e-02 3.383515950343e-04 2.195622817411e+01
1.415000000000e+02 -2.351491442745e-02 3.381378868914e-04 2.194377111708e+01
1.417500000000e+02 -2.355822224376e-02 3.379539296071e-04 2.193217156782e+01
1.420000000000e+02 -2.360522250156e-02 3.377994546925e-04 2.192149384616e+01
1.422500000000e+02 -2.365518477344e-02 3.376737462274e-04 2.191180427205e+01
1.425000000000e+02 -2.370730648883e-02 3.375754581351e-04 2.190317057964e+01
1.427500000000e+02 -2.376072259449e-02 3.375026567880e-04 2.189566140858e+01
1.430000000000e+02 -2.381451964628e-02 3.374529668324e-04 2.188934561759e+01
1.432500000000e+02 -2.386774952567e-02 3.374235790873e-04 2.188429171080e+01
1.435000000000e+02 -2.391944624643e-02 3.374112879636e-04 2.188056717761e+01
1.437500000000e+02 -2.396864348119e-02 3.374125589282e-04 2.187823789655e+01
1.440000000000e+02 -2.401439276533e-02 3.374237444720e-04 2.187736763026e+01
1.442500000000e+02 -2.405578292993e-02 3.374411074250e-04 2.187801749712e+01
1.445000000000e+02 -2.409195852063e-02 3.374608606658e-04 2.188024561181e+01
1.447500000000e+02 -2.412213725007e-02 3.374792360376e-04 2.188410673778e+01
1.450000000000e+02 -2.414562664547e-02 3.374926653615e-04 2.188965200014e+01
1.452500000000e+02 -2.416183948192e-02 3.374978943641e-04 2.189692875637e+01
1.455000000000e+02 -2.417030627077e-02 3.374920722829e-04 2.190598043767e+01
1.457500000000e+02 -2.417068476379e-02 3.374727983787e-04 2.191684646911e+01
1.460000000000e+02 -2.416276732781e-02 3.374381268376e-04 2.192956227342e+01
1.462500000000e+02 -2.414648430789e-02 3.373866233494e-04 2.194415925418e+01
1.465000000000e+02 -2.412190412226e-02 3.373176377043e-04 2.196066481803e+01
1.467500000000e+02 -2.408922947263e-02 3.372310152565e-04 2.197910236420e+01
1.470000000000e+02 -2.404879192548e-02 3.371271782466e-04 2.199949135447e+01
1.472500000000e+02 -2.400104199986e-02 3.370071569442e-04 2.202184726993e+01
1.475000000000e+02 -2.394653741531e-02 3.368722871558e-04 2.204618158576e+01
1.477500000000e+02 -2.388592915480e-02 3.367242504744e-04 2.207250171766e+01
1.480000000000e+02 -2.381994456710e-02 3.365651000857e-04 2.210081085207e+01
1.482500000000e+02 -2.374937094956e-02 3.363971541440e-04 2.213110787290e+01
1.485000000000e+02 -2.367503824167e-02 3.362228761188e-04 2.216338711189e+01
1.487500000000e+02 -2.359780252190e-02 3.360447755767e-04 2.219763811825e+01
1.490000000000e+02 -2.351852991008e-02 3.358653217014e-04 2.223384538414e+01
1.492500000000e+02 -2.343808202709e-02 3.356868663940e-04 2.227198805906e+01
1.495000000000e+02 -2.335730358750e-02 3.355115853444e-04 2.231203964498e+01
1.497500000000e+02 -2.327701104390e-02 3.353414262849e-04 2.235396763944e+01
1.500000000000e+02 -2.319798600427e-02 3.351780897776e-04 2.239773334913e+01
1.502500000000e+02 -2.312096885119e-02 3.350230190956e-04 2.244329158064e+01
1.505000000000e+02 -2.304665611789e-02 3.348774483931e-04 2.249059046744e+01
1.507500000000e+02 -2.297569975854e-02 3.347423799850e-04 2.253957134844e+01
1.510000000000e+02 -2.290870837284e-02 3.346185949996e-04 2.259016873629e+01
1.512500000000e+02 -2.284625018865e-02 3.345068115480e-04 2.264231038167e+01
1.515000000000e+02 -2.278885589453e-02 3.344077294767e-04 2.269591738646e+01
1.517500000000e+02 -2.273702437052e-02 3.343221250455e-04 2.275090454005e+01
1.520000000000e+02 -2.269122613788e-02 3.342508557357e-04 2.280718064619e+01
1.522500000000e+02 -2.265190667203e-02 3.341949300128e-04 2.286464897530e+01
1.525000000000e+02 -2.261949029361e-02 3.341556437434e-04 2.292320788468e+01
1.527500000000e+02 -2.259438016714e-02 3.341346018405e-04 2.298275140235e+01
1.530000000000e+02 -2.257695900807e-02 3.341337060106e-04 2.304316999013e+01
1.532500000000e+02 -2.256758590906e-02 3.341551350431e-04 2.310435125495e+01
1.535000000000e+02 -2.256659264282e-02 3.342013340480e-04 2.316618077461e+01
1.537500000000e+02 -2.257427713645e-02 3.342749152880e-04 2.322854286906e+01
1.540000000000e+02 -2.259089548030e-02 3.343786377265e-04 2.329132142221e+01
1.542500000000e+02 -2.261665265781e-02 3.345153813877e-04 2.335440063690e+01
1.545000000000e+02 -2.265169184867e-02 3.346879749622e-04 2.341766578747e+01
1.547500000000e+02 -2.269608285574e-02 3.348989919451e-04 2.348100391547e+01
1.550000000000e+02 -2.274981173742e-02 3.351505822871e-04 2.354430445874e+01
1.552500000000e+02 -2.281276941370e-02 3.354444770347e-04 2.360745982536e+01
1.555000000000e+02 -2.288474325306e-02 3.357819091203e-04 2.367036589913e+01
1.557500000000e+02 -2.296540767594e-02 3.361633690883e-04 2.373292245263e+01
1.560000000000e+02 -2.305431945597e-02 3.365885198178e-04 2.379503351540e+01
1.562500000000e+02 -2.315091275626e-02 3.370561844816e-04 2.385660761533e+01
1.565000000000e+02 -2.325449978063e-02 3.375643433741e-04 2.391755800558e+01
1.567500000000e+02 -2.336427157484e-02 3.381100822672e-04 2.397780274612e+01
1.570000000000e+02 -2.347930488957e-02 3.386893271709e-04 2.403726479870e+01
1.572500000000e+02 -2.359856947764e-02 3.392971251192e-04 2.409587197167e+01
1.575000000000e+02 -2.372094061955e-02 3.399278051765e-04 2.415355686743e+01
1.577500000000e+02 -2.384521430364e-02 3.405749846653e-04 2.421025681399e+01
1.580000000000e+02 -2.397012357299e-02 3.412315870234e-04 2.426591364995e+01
1.582500000000e+02 -2.409435845983e-02 3.418900531774e-04 2.432047366774e+01
1.585000000000e+02 -2.421658620754e-02 3.425425510739e-04 2.437388735247e+01
1.587500000000e+02 -2.433547438694e-02 3.431811343316e-04 2.442610936806e+01
1.590000000000e+02 -2.444971335421e-02 3.437979363442e-04 2.447709833214e+01
1.592500000000e+02 -2.455803951227e-02 3.443853619641e-04 2.452681679984e+01
1.595000000000e+02 -2.465925747426e-02 3.449362774507e-04 2.457523129408e+01
1.597500000000e+02 -2.475226194466e-02 3.454442024415e-04 2.462231223944e+01
1.600000000000e+02 -2.483605792051e-02 3.459034824513e-04 2.466803409621e+01
1.602500000000e+02 -2.490977831441e-02 3.463094392616e-04 2.471237556521e+01
1.605000000000e+02 -2.497269892429e-02 3.466585098407e-04 2.475531964696e+01
1.607500000000e+02 -2.502425021924e-02 3.469483137267e-04 2.479685391333e+01
1.610000000000e+02 -2.506402536998e-02 3.471778150946e-04 2.483697079989e+01
1.612500000000e+02 -2.509178539723e-02 3.473472611742e-04 2.487566770611e+01
1.615000000000e+02 -2.510746024069e-02 3.474581815266e-04 2.491294729181e+01
1.617500000000e+02 -2.511114633217e-02 3.475133536703e-04 2.494881761278e+01
1.620000000000e+02 -2.510310030352e-02 3.475166905327e-04 2.498329233670e+01
1.622500000000e+02 -2.508372991322e-02 3.474731918844e-04 2.501639069191e+01
1.625000000000e+02 -2.505358158852e-02 3.473888013164e-04 2.504813756132e+01
1.627500000000e+02 -2.501332596055e-02 3.472701629728e-04 2.507856340369e+01
1.630000000000e+02 -2.496374155509e-02 3.471244899083e-04 2.510770412368e+01
1.632500000000e+02 -2.490569728556e-02 3.469593898936e-04 2.513560086249e+01
1.635000000000e+02 -2.484013413142e-02 3.467826603473e-04 2.516229982955e+01
1.637500000000e+02 -2.476804736919e-02 3.466020226777e-04 2.518785188908e+01
1.640000000000e+02 -2.469046922237e-02 3.464250535960e-04 2.521231230327e+01
1.642500000000e+02 -2.460845284687e-02 3.462590134993e-04 2.523574036775e+01
1.645000000000e+02 -2.452305784390e-02 3.461106948632e-04 2.525819904006e+01
1.647500000000e+02 -2.443533785532e-02 3.459863096266e-04 2.527975457901e+01
1.650000000000e+02 -2.434633032908e-02 3.458914044865e-04 2.530047616304e+01
1.652500000000e+02 -2.425704839486e-02 3.458308053598e-04 2.532043565500e+01
1.655000000000e+02 -2.416847505299e-02 3.458085876753e-04 2.533970713275e+01
1.657500000000e+02 -2.408155919859e-02 3.458280721956e-04 2.535836669782e+01
1.660000000000e+02 -2.399721339444e-02 3.458918428653e-04 2.537649217102e+01
1.662500000000e+02 -2.391631297226e-02 3.460017829679e-04 2.539416284361e+01
1.665000000000e+02 -2.383969608272e-02 3.461591070026e-04 2.541145919852e+01
1.667500000000e+02 -2.376816461369e-02 3.463645005517e-04 2.542846281679e+01
1.670000000000e+02 -2.370248529930e-02 3.466181434077e-04 2.544525593530e+01
1.672500000000e+02 -2.364339032385e-02 3.469197782943e-04 2.546192128701e+01
1.675000000000e+02 -2.359157731399e-02 3.472687988941e-04 2.547854196970e+01
1.677500000000e+02 -2.354770860657e-02 3.476643267705e-04 2.549520085218e+01
1.680000000000e+02 -2.351240904795e-02 3.481052708334e-04 2.551198059175e+01
1.682500000000e+02 -2.348626239675e-02 3.485903847236e-04 2.552896290210e+01
1.685000000000e+02 -2.346980638824e-02 3.491183144916e-04 2.554622847844e+01
1.687500000000e+02 -2.346352647518e-02 3.496876705242e-04 2.556385642254e+01
1.690000000000e+02 -2.346784825734e-02 3.502970143697e-04 2.558192359491e+01
1.692500000000e+02 -2.348312929891e-02 3.509448774308e-04 2.560050450896e+01
1.695000000000e+02 -2.350965057810e-02 3.516297674541e-04 2.561967036653e+01
1.697500000000e+02 -2.354760789752e-02 3.523501865829e-04 2.563948901933e+01
1.700000000000e+02 -2.359710329033e-02 3.531045676585e-04 2.566002398702e+01
1.702500000000e+02 -2.365813771870e-02 3.538912797865e-04 2.568133449252e+01
1.705000000000e+02 -2.373060449328e-02 3.547086316685e-04 2.570347451478e+01
1.707500000000e+02 -2.381428510828e-02 3.555548364833e-04 2.572649295018e+01
1.710000000000e+02 -2.390884551086e-02 3.564279755951e-04 2.575043275758e+01
1.712500000000e+02 -2.401383542993e-02 3.573259741129e-04 2.577533127386e+01
1.715000000000e+02 -2.412868920379e-02 3.582465653195e-04 2.580121948470e+01
1.717500000000e+02 -2.425272955660e-02 3.591872903277e-04 2.582812251160e+01
1.720000000000e+02 -2.438517240703e-02 3.601454842261e-04 2.585605901441e+01
1.722500000000e+02 -2.452513498773e-02 3.611182672031e-04 2.588504182633e+01
1.725000000000e+02 -2.467164459435e-02 3.621025308415e-04 2.591507747045e+01
1.727500000000e+02 -2.482365005922e-02 3.630949349796e-04 2.594616691207e+01
1.730000000000e+02 -2.498003324282e-02 3.640919257389e-04 2.597830514248e+01
1.732500000000e+02 -2.513962273696e-02 3.650897446151e-04 2.601148199182e+01
1.735000000000e+02 -2.530120727081e-02 3.660844613666e-04 2.604568181972e+01
1.737500000000e+02 -2.546355038633e-02 3.670720050365e-04 2.608088396023e+01
1.740000000000e+02 -2.562540547203e-02 3.680481614401e-04 2.611706315804e+01
1.742500000000e+02 -2.578553083671e-02 3.690086428663e-04 2.615418930606e+01
1.745000000000e+02 -2.594270504522e-02 3.699491468086e-04 2.619222784861e+01
1.747500000000e+02 -2.609574183547e-02 3.708654095677e-04 2.623114015122e+01
1.750000000000e+02 -2.624350404295e-02 3.717532465104e-04 2.627088311755e+01
1.752500000000e+02 -2.638491772186e-02 3.726085590279e-04 2.631140987477e+01
1.755000000000e+02 -2.651898419336e-02 3.734276564963e-04 2.635266936109e+01
1.757500000000e+02 -2.664479151364e-02 3.742071376274e-04 2.639460668963e+01
1.760000000000e+02 -2.676152485141e-02 3.749440151962e-04 2.643716306800e+01
1.762500000000e+02 -2.686847581127e-02 3.756355662896e-04 2.648027614612e+01
1.765000000000e+02 -2.696505009152e-02 3.762796015409e-04 2.652387963461e+01
1.767500000000e+02 -2.705077289349e-02 3.768745375605e-04 2.656790365332e+01
1.770000000000e+02 -2.712529282581e-02 3.774193755694e-04 2.661227464918e+01
1.772500000000e+02 -2.718838427663e-02 3.779137288075e-04 2.665691572368e+01
1.775000000000e+02 -2.723994799072e-02 3.783578579167e-04 2.670174630488e+01
1.777500000000e+02 -2.728000967123e-02 3.787526671854e-04 2.674668249833e+01
1.780000000000e+02 -2.730871734188e-02 3.790996893585e-04 2.679163710912e+01
1.782500000000e+02 -2.732633737044e-02 3.794010577136e-04 2.683651968701e+01
1.785000000000e+02 -2.733324913120e-02 3.796594673313e-04 2.688123687491e+01
1.787500000000e+02 -2.732993851299e-02 3.798781208720e-04 2.692569218931e+01
1.790000000000e+02 -2.731699065017e-02 3.800606688152e-04 2.696978639259e+01
1.792500000000e+02 -2.729508172177e-02 3.802111382426e-04 2.701341759203e+01
1.795000000000e+02 -2.726497024553e-02 3.803338573359e-04 2.705648140732e+01
1.797500000000e+02 -2.722748762980e-02 3.804333566508e-04 2.709887115443e+01
1.800000000000e+02 -2.718352855833e-02 3.805143493511e-04 2.714047799859e+01
1.802500000000e+02 -2.713404098759e-02 3.805816097919e-04 2.718119133570e+01
1.805000000000e+02 -2.708001493935e-02 3.806398856927e-04 2.722089875818e+01
1.807500000000e+02 -2.702247136120e-02 3.806938338013e-04 2.725948647047e+01
1.810000000000e+02 -2.696245027114e-02 3.807479550151e-04 2.729683950396e+01
1.812500000000e+02 -2.690099824762e-02 3.808065162629e-04 2.733284197711e+01
1.815000000000e+02 -2.683915573386e-02 3.808734783954e-04 2.736737753250e+01
1.817500000000e+02 -2.677794355773e-02 3.809524523579e-04 2.740032950694e+01
1.820000000000e+02 -2.671834966875e-02 3.810466406472e-04 2.743158142870e+01
1.822500000000e+02 -2.666131591985e-02 3.811587924455e-04 2.746101753664e+01
1.825000000000e+02 -2.660772429980e-02 3.812911493236e-04 2.748852311200e+01
1.827500000000e+02 -2.655838504943e-02 3.814454230266e-04 2.751398523589e+01
1.830000000000e+02 -2.651402413950e-02 3.816227491750e-04 2.753729325067e+01
1.832500000000e+02 -2.647527375993e-02 3.818236897134e-04 2.755833962719e+01
1.835000000000e+02 -2.644266240184e-02 3.820482211176e-04 2.757702059022e+01
1.837500000000e+02 -2.641660848956e-02 3.822957293666e-04 2.759323709734e+01
1.840000000000e+02 -2.639741490491e-02 3.825650200567e-04 2.760689561157e+01
1.842500000000e+02 -2.638526720259e-02 3.828543463339e-04 2.761790916189e+01
1.845000000000e+02 -2.638023282718e-02 3.831614402693e-04 2.762619828134e+01
1.847500000000e+02 -2.638226270035e-02 3.834835521752e-04 2.763169199152e+01
1.850000000000e+02 -2.639119619177e-02 3.838175089626e-04 2.763432888837e+01
1.852500000000e+02 -2.640676627908e-02 3.841597600637e-04 2.763405804645e+01
1.855000000000e+02 -2.642860800041e-02 3.845064463044e-04 2.763084003828e+01
1.857500000000e+02 -2.645626646981e-02 3.848534531048e-04 2.762464772213e+01
1.860000000000e+02 -2.648920774198e-02 3.851964813472e-04 2.761546707783e+01
1.862500000000e+02 -2.652682867817e-02 3.855310966635e-04 2.760329777358e+01
1.865000000000e+02 -2.656846886468e-02 3.858527951986e-04 2.758815371749e+01
1.867500000000e+02 -2.661342092263e-02 3.861570477595e-04 2.757006330662e+01
1.870000000000e+02 -2.666094246821e-02 3.864393678666e-04 2.754906961703e+01
1.872500000000e+02 -2.671026584955e-02 3.866952991761e-04 2.752523026149e+01
1.875000000000e+02 -2.676060908801e-02 3.869204450840e-04 2.749861717655e+01
1.877500000000e+02 -2.681118463482e-02 3.871106754250e-04 2.746931605354e+01
1.880000000000e+02 -2.686120918186e-02 3.872620023322e-04 2.743742572082e+01
1.882500000000e+02 -2.690991149858e-02 3.873706260652e-04 2.740305717260e+01
1.885000000000e+02 -2.695654131692e-02 3.874329869213e-04 2.736633251918e+01
1.887500000000e+02 -2.700037665915e-02 3.874458296233e-04 2.732738379835e+01
1.890000000000e+02 -2.704073000621e-02 3.874061876857e-04 2.728635150156e+01
1.892500000000e+02 -2.707695525502e-02 3.873113491667e-04 2.724338322347e+01
1.895000000000e+02 -2.710845271318e-02 3.871590092601e-04 2.719863199978e+01
1.897500000000e+02 -2.713467424135e-02 3.869472809445e-04 2.715225477160e+01
1.900000000000e+02 -2.715512775279e-02 3.866746857151e-04 2.710441087371e+01
1.902500000000e+02 -2.716938145139e-02 3.863401952555e-04 2.705526036826e+01
1.905000000000e+02 -2.717706712234e-02 3.859432520576e-04 2.700496263089e+01
1.907500000000e+02 -2.717788247438e-02 3.854837885746e-04 2.695367507130e+01
1.910000000000e+02 -2.717159299826e-02 3.849622366119e-04 2.690155175194e+01
1.912500000000e+02 -2.715803323697e-02 3.843795297678e-04 2.684874239420e+01
1.915000000000e+02 -2.713710707072e-02 3.837371013944e-04 2.679539156381e+01
1.917500000000e+02 -2.710878753110e-02 3.830368726811e-04 2.674163780962e+01
1.920000000000e+02 -2.707311550340e-02 3.822812395902e-04 2.668761324464e+01
1.922500000000e+02 -2.703019808163e-02 3.814730550500e-04 2.663344317413e+01
1.925000000000e+02 -2.698020586160e-02 3.806155969060e-04 2.657924605862e+01
1.927500000000e+02 -2.692337001168e-02 3.797124763397e-04 2.652513335374e+01
1.930000000000e+02 -2.685997844087e-02 3.787677263210e-04 2.647120976859e+01
1.932500000000e+02 -2.679037207942e-02 3.777857702579e-04 2.641757351983e+01
1.935000000000e+02 -2.671493996562e-02 3.767712769317e-04 2.636431662701e+01
1.937500000000e+02 -2.663411270253e-02 3.757290865203e-04 2.631152547253e+01
1.940000000000e+02 -2.654835756530e-02 3.746642037832e-04 2.625928100770e+01
1.942500000000e+02 -2.645817237531e-02 3.735817866523e-04 2.620765932567e+01
1.945000000000e+02 -2.636407921322e-02 3.724870819549e-04 2.615673200015e+01
1.947500000000e+02 -2.626661858216e-02 3.713852966926e-04 2.610656644610e+01
1.950000000000e+02 -2.616634246942e-02 3.702814865216e-04 2.605722612551e+01
1.952500000000e+02 -2.606380781719e-02 3.691806121197e-04 2.600877089114e+01
1.955000000000e+02 -2.595957119944e-02 3.680874416985e-04 2.596125684763e+01
1.957500000000e+02 -2.585418280254e-02 3.670064827522e-04 2.591473650987e+01
1.960000000000e+02 -2.574818117600e-02 3.659419135667e-04 2.586925865276e+01
1.962500000000e+02 -2.564208851135e-02 3.648974671508e-04 2.582486811996e+01
1.965000000000e+02 -2.553640580764e-02 3.638766052858e-04 2.578160568973e+01
1.967500000000e+02 -2.543161006519e-02 3.628823395542e-04 2.573950757120e+01
1.970000000000e+02 -2.532815097388e-02 3.619171754429e-04 2.569860512998e+01
1.972500000000e+02 -2.522644808962e-02 3.609831524922e-04 2.565892458658e+01
1.975000000000e+02 -2.512689005441e-02 3.600818245450e-04 2.562048640725e+01
1.977500000000e+02 -2.502983307649e-02 3.592143393273e-04 2.558330496227e+01
1.980000000000e+02 -2.493560035960e-02 3.583813250147e-04 2.554738821200e+01
1.982500000000e+02 -2.484448368740e-02 3.575829812146e-04 2.551273708015e+01
1.985000000000e+02 -2.475674386321e-02 3.568192148625e-04 2.547934533069e+01
1.987500000000e+02 -2.467261369590e-02 3.560896636114e-04 2.544719901878e+01
1.990000000000e+02 -2.459229965651e-02 3.553937272098e-04 2.541627639995e+01
1.992500000000e+02 -2.451598513184e-02 3.547306372573e-04 2.538654763441e+01
1.995000000000e+02 -2.444383362177e-02 3.540995379652e-04 2.535797456711e+01
1.997500000000e+02 -2.437599134273e-02 3.534995627194e-04 2.533051080782e+01
2.000000000000e+02 -2.431259052439e-02 3.529298921503e-04 2.530410154608e+01
2.002500000000e+02 -2.425375156516e-02 3.523898045234e-04 2.527868380053e+01
2.005000000000e+02 -2.419958550442e-02 3.518787276407e-04 2.525418642286e+01
2.007500000000e+02 -2.415019535757e-02 3.513962765395e-04 2.523053049507e+01
2.010000000000e+02 -2.410567701148e-02 3.509422810113e-04 2.520762954328e+01
2.012500000000e+02 -2.406611947303e-02 3.505168240571e-04 2.518539009132e+01
2.015000000000e+02 -2.403160414574e-02 3.501202165100e-04 2.516371215671e+01
2.017500000000e+02 -2.400220304059e-02 3.497529281876e-04 2.514248985811e+01
2.020000000000e+02 -2.397797657977e-02 3.494156684960e-04 2.512161222648e+01
2.022500000000e+02 -2.395896950623e-02 3.491094036212e-04 2.510096397214e+01
2.025000000000e+02 -2.394520729416e-02 3.488351513040e-04 2.508042643984e+01
2.027500000000e+02 -2.393669184771e-02 3.485940310209e-04 2.505987860322e+01
2.030000000000e+02 -2.393339606195e-02 3.483871250630e-04 2.503919812254e+01
2.032500000000e+02 -2.393525997880e-02 3.482153295380e-04 2.501826246469e+01
2.035000000000e+02 -2.394218415956e-02 3.480794634570e-04 2.499695008350e+01
2.037500000000e+02 -2.395402598545e-02 3.479801494750e-04 2.497514156545e+01
2.040000000000e+02 -2.397059392333e-02 3.479177340207e-04 2.495272086070e+01
2.042500000000e+02 -2.399164476143e-02 3.478922227061e-04 2.492957637518e+01
2.045000000000e+02 -2.401687953754e-02 3.479032245344e-04 2.490560215851e+01
2.047500000000e+02 -2.404594207731e-02 3.479499047456e-04 2.488069893156e+01
2.050000000000e+02 -2.407841875339e-02 3.480309448777e-04 2.485477499450e+01
2.052500000000e+02 -2.411383807214e-02 3.481444941481e-04 2.482774717984e+01
2.055000000000e+02 -2.415167309338e-02 3.482881819568e-04 2.479954154118e+01
2.057500000000e+02 -2.419134546673e-02 3.484591358996e-04 2.477009386806e+01
2.060000000000e+02 -2.423222974624e-02 3.486539307931e-04 2.473935024505e+01
2.062500000000e+02 -2.427366044367e-02 3.488686108770e-04 2.470726726501e+01
2.065000000000e+02 -2.431493990162e-02 3.490987294990e-04 2.467381204550e+01
2.067500000000e+02 -2.435534735924e-02 3.493393915159e-04 2.463896232429e+01
2.070000000000e+02 -2.439415003801e-02 3.495853060893e-04 2.460270616300e+01
2.072500000000e+02 -2.443061517105e-02 3.498308596522e-04 2.456504149086e+01
2.075000000000e+02 -2.446402265873e-02 3.500701769706e-04 2.452597577339e+01
2.077500000000e+02 -2.449367882966e-02 3.502971947054e-04 2.448552528782e+01
2.080000000000e+02 -2.451893043935e-02 3.505057556918e-04 2.444371447213e+01
2.082500000000e+02 -2.453917839620e-02 3.506897263969e-04 2.440057502966e+01
2.085000000000e+02 -2.455389218429e-02 3.508431009720e-04 2.435614529473e+01
2.087500000000e+02 -2.456262293292e-02 3.509600985732e-04 2.431046927696e+01
2.090000000000e+02 -2.456501578074e-02 3.510352697637e-04 2.426359585631e+01
2.092500000000e+02 -2.456082156495e-02 3.510636025948e-04 2.421557801769e+01
2.095000000000e+02 -2.454990531952e-02 3.510406194004e-04 2.416647195918e+01
2.097500000000e+02 -2.453225540725e-02 3.509624795442e-04 2.411633659389e+01
2.100000000000e+02 -2.450798787966e-02 3.508260618331e-04 2.406523279540e+01
2.102500000000e+02 -2.447734920263e-02 3.506290435612e-04 2.401322288686e+01
2.105000000000e+02 -2.444071640127e-02 3.503699661287e-04 2.396037021627e+01
2.107500000000e+02 -2.439859226702e-02 3.500482911650e-04 2.390673863968e+01
2.110000000000e+02 -2.435160081643e-02 3.496644470175e-04 2.385239242283e+01
2.112500000000e+02 -2.430047641751e-02 3.492197983168e-04 2.379739587244e+01
2.115000000000e+02 -2.424605127391e-02 3.487166784692e-04 2.374181318671e+01
2.117500000000e+02 -2.418924039080e-02 3.481583968287e-04 2.368570835961e+01
2.120000000000e+02 -2.413102224087e-02 3.475491847480e-04 2.362914493643e+01
2.122500000000e+02 -2.407242051577e-02 3.468941473668e-04 2.357218613253e+01
2.125000000000e+02 -2.401448109678e-02 3.461991865197e-04 2.351489464700e+01
2.127500000000e+02 -2.395824825805e-02 3.454709038593e-04 2.345733247412e+01
2.130000000000e+02 -2.390474228436e-02 3.447165029528e-04 2.339956104425e+01
2.132500000000e+02 -2.385493348233e-02 3.439436532591e-04 2.334164084364e+01
2.135000000000e+02 -2.380971982251e-02 3.431603605928e-04 2.328363155315e+01
2.137500000000e+02 -2.376990276505e-02 3.423748087966e-04 2.322559166055e+01
2.140000000000e+02 -2.373616672148e-02 3.415952045888e-04 2.316757857808e+01
2.142500000000e+02 -2.370905939496e-02 3.408296241411e-04 2.310964828074e+01
2.145000000000e+02 -2.368897584737e-02 3.400858507885e-04 2.305185544941e+01
2.147500000000e+02 -2.367614473848e-02 3.393712104206e-04 2.299425318363e+01
2.150000000000e+02 -2.367061843683e-02 3.386924101363e-04 2.293689322785e+01
2.152500000000e+02 -2.367226689659e-02 3.380553741034e-04 2.287982583896e+01
2.155000000000e+02 -2.368077570049e-02 3.374651572779e-04 2.282310001396e+01
2.157500000000e+02 -2.369564818818e-02 3.369259563673e-04 2.276676378359e+01
2.160000000000e+02 -2.371621222432e-02 3.364408901320e-04 2.271086433909e+01
2.162500000000e+02 -2.374162997173e-02 3.360119297431e-04 2.265544861996e+01
2.165000000000e+02 -2.377091333957e-02 3.356399096287e-04 2.260056356359e+01
2.167500000000e+02 -2.380294114542e-02 3.353244534142e-04 2.254625681729e+01
2.170000000000e+02 -2.383648148712e-02 3.350640800271e-04 2.249257708004e+01
2.172500000000e+02 -2.387021487926e-02 3.348562560085e-04 2.243957485720e+01
2.175000000000e+02 -2.390276188101e-02 3.346974625715e-04 2.238730279654e+01
2.177500000000e+02 -2.393271089775e-02 3.345831854143e-04 2.233581638199e+01
2.180000000000e+02 -2.395864830923e-02 3.345081911841e-04 2.228517414433e+01
2.182500000000e+02 -2.397918775330e-02 3.344666996453e-04 2.223543817687e+01
2.185000000000e+02 -2.399300108862e-02 3.344523523257e-04 2.218667410939e+01
2.187500000000e+02 -2.399884721436e-02 3.344584261098e-04 2.213895131439e+01
2.190000000000e+02 -2.399560069067e-02 3.344780237425e-04 2.209234268620e+01
2.192500000000e+02 -2.398227828509e-02 3.345043282330e-04 2.204692423453e+01
2.195000000000e+02 -2.395806287081e-02 3.345305741588e-04 2.200277475489e+01
2.197500000000e+02 -2.392232482199e-02 3.345502168303e-04 2.195997492685e+01
2.200000000000e+02 -2.387463999369e-02 3.345572377525e-04 2.191860662928e+01
2.202500000000e+02 -2.381480427500e-02 3.345462263094e-04 2.187875184563e+01
2.205000000000e+02 -2.374284387556e-02 3.345124772783e-04 2.184049144598e+01
2.207500000000e+02 -2.365902204987e-02 3.344520807271e-04 2.180390410206e+01
2.210000000000e+02 -2.356384108388e-02 3.343619955059e-04 2.176906491783e+01
2.212500000000e+02 -2.345804019307e-02 3.342400999716e-04 2.173604403968e+01
2.215000000000e+02 -2.334258986522e-02 3.340852228731e-04 2.170490552569e+01
2.217500000000e+02 -2.321868146773e-02 3.338971497179e-04 2.167570605116e+01
2.220000000000e+02 -2.308771274126e-02 3.336766111353e-04 2.164849371644e+01
2.222500000000e+02 -2.295127041253e-02 3.334252548350e-04 2.162330724042e+01
2.225000000000e+02 -2.281110835021e-02 3.331456011659e-04 2.160017508989e+01
2.227500000000e+02 -2.266912232816e-02 3.328409850653e-04 2.157911480476e+01
2.230000000000e+02 -2.252732338649e-02 3.325154918013e-04 2.156013279375e+01
2.232500000000e+02 -2.238780749915e-02 3.321738804374e-04 2.154322408054e+01
2.235000000000e+02 -2.225272449497e-02 3.318215043081e-04 2.152837244749e+01
2.237500000000e+02 -2.212424487397e-02 3.314642236689e-04 2.151555061426e+01
2.240000000000e+02 -2.200452741926e-02 3.311083201945e-04 2.150472093632e+01
2.242500000000e+02 -2.189568506388e-02 3.307604044499e-04 2.149583597483e+01
2.245000000000e+02 -2.179975191638e-02 3.304273225806e-04 2.148883937379e+01
2.247500000000e+02 -2.171865052842e-02 3.301160622732e-04 2.148366687458e+01
2.250000000000e+02 -2.165416026699e-02 3.298336550564e-04 2.148024722569e+01
2.252500000000e+02 -2.160788737113e-02 3.295870638053e-04 2.147850353196e+01
2.255000000000e+02 -2.158123652524e-02 3.293830937459e-04 2.147835425252e+01
2.257500000000e+02 -2.157538473020e-02 3.292283414939e-04 2.147971438248e+01
2.260000000000e+02 -2.159125815092e-02 3.291290271969e-04 2.148249660673e+01
2.262500000000e+02 -2.162951138517e-02 3.290908862831e-04 2.148661218271e+01
2.265000000000e+02 -2.169051081087e-02 3.291190980941e-04 2.149197218357e+01
2.267500000000e+02 -2.177432102332e-02 3.292181048887e-04 2.149848822725e+01
2.270000000000e+02 -2.188069589891e-02 3.293915095225e-04 2.150607337036e+01
2.272500000000e+02 -2.200907405996e-02 3.296421580827e-04 2.151464261769e+01
2.275000000000e+02 -2.215857826984e-02 3.299718897623e-04 2.152411383407e+01
2.277500000000e+02 -2.232802039901e-02 3.303814502423e-04 2.153440811615e+01
2.280000000000e+02 -2.251591092707e-02 3.308704904912e-04 2.154545008443e+01
2.282500000000e+02 -2.272047283649e-02 3.314373613013e-04 2.155716862515e+01
2.285000000000e+02 -2.293966111362e-02 3.320791101839e-04 2.156949678538e+01
2.287500000000e+02 -2.317118556838e-02 3.327916166019e-04 2.158237249305e+01
2.290000000000e+02 -2.341253899874e-02 3.335695420468e-04 2.159573837042e+01
2.292500000000e+02 -2.366102805958e-02 3.344062808017e-04 2.160954242620e+01
2.295000000000e+02 -2.391380824842e-02 3.352939519585e-04 2.162373783893e+01
2.297500000000e+02 -2.416792095314e-02 3.362235399979e-04 2.163828364947e+01
2.300000000000e+02 -2.442033320853e-02 3.371850287955e-04 2.165314454389e+01
2.302500000000e+02 -2.466797861044e-02 3.381674919564e-04 2.166829156193e+01
2.305000000000e+02 -2.490779923001e-02 3.391592413435e-04 2.168370186579e+01
2.307500000000e+02 -2.513678785514e-02 3.401479751106e-04 2.169935944031e+01
2.310000000000e+02 -2.535202955007e-02 3.411209582713e-04 2.171525488517e+01
2.312500000000e+02 -2.555074218358e-02 3.420652379147e-04 2.173138575290e+01
2.315000000000e+02 -2.573031576966e-02 3.429678578449e-04 2.174775683951e+01
2.317500000000e+02 -2.588834835957e-02 3.438160607050e-04 2.176437979968e+01
2.320000000000e+02 -2.602268103188e-02 3.445975112352e-04 2.178127357597e+01
2.322500000000e+02 -2.613142713101e-02 3.453005003400e-04 2.179846374582e+01
2.325000000000e+02 -2.621300077784e-02 3.459141611509e-04 2.181598272731e+01
2.327500000000e+02 -2.626613819718e-02 3.464286476867e-04 2.183386887931e+01
2.330000000000e+02 -2.628991795064e-02 3.468353502707e-04 2.185216637238e+01
2.332500000000e+02 -2.628377425050e-02 3.471270443275e-04 2.187092430812e+01
2.335000000000e+02 -2.624750570694e-02 3.472980163325e-04 2.189019571736e+01
2.337500000000e+02 -2.618128163673e-02 3.473441649834e-04 2.191003700725e+01
2.340000000000e+02 -2.608563955941e-02 3.472631175588e-04 2.193050642461e+01
2.342500000000e+02 -2.596148169229e-02 3.470543558141e-04 2.195166329094e+01
2.345000000000e+02 -2.581006388848e-02 3.467190330002e-04 2.197356659541e+01
2.347500000000e+02 -2.563297871892e-02 3.462602969254e-04 2.199627352403e+01
2.350000000000e+02 -2.543213826830e-02 3.456830087573e-04 2.201983859425e+01
2.352500000000e+02 -2.520974687846e-02 3.449936275189e-04 2.204431191527e+01
2.355000000000e+02 -2.496827535163e-02 3.442002430085e-04 2.206973839000e+01
2.357500000000e+02 -2.471042714576e-02 3.433125045423e-04 2.209615644192e+01
2.360000000000e+02 -2.443910232449e-02 3.423412474643e-04 2.212359685562e+01
2.362500000000e+02 -2.415736197094e-02 3.412985365092e-04 2.215208230385e+01
2.365000000000e+02 -2.386838657996e-02 3.401973093474e-04 2.218162654393e+01
2.367500000000e+02 -2.357543292126e-02 3.390512199851e-04 2.221223379897e+01
2.370000000000e+02 -2.328179305079e-02 3.378745459437e-04 2.224389888246e+01
2.372500000000e+02 -2.299075050429e-02 3.366818951377e-04 2.227660696944e+01
2.375000000000e+02 -2.270553856286e-02 3.354880670991e-04 2.231033390536e+01
2.377500000000e+02 -2.242929827254e-02 3.343076874265e-04 2.234504637941e+01
2.380000000000e+02 -2.216504063953e-02 3.331550517129e-04 2.238070287940e+01
2.382500000000e+02 -2.191560883857e-02 3.320440315755e-04 2.241725420052e+01
2.385000000000e+02 -2.168364436269e-02 3.309878901819e-04 2.245464446269e+01
2.387500000000e+02 -2.147155618340e-02 3.299990982434e-04 2.249281181535e+01
2.390000000000e+02 -2.128149432363e-02 3.290891776498e-04 2.253168988841e+01
2.392500000000e+02 -2.111532671063e-02 3.282686238491e-04 2.257120857991e+01
2.395000000000e+02 -2.097462045917e-02 3.275467989109e-04 2.261129526435e+01
2.397500000000e+02 -2.086062765771e-02 3.269318375737e-04 2.265187551062e+01
2.400000000000e+02 -2.077427487812e-02 3.264305726867e-04 2.269287444454e+01
2.402500000000e+02 -2.071615749729e-02 3.260484745237e-04 2.273421729823e+01
2.405000000000e+02 -2.068653770833e-02 3.257896024191e-04 2.277583021200e+01
2.407500000000e+02 -2.068534712658e-02 3.256565701416e-04 2.281764088057e+01
2.410000000000e+02 -2.071219283711e-02 3.256505065396e-04 2.285957872728e+01
2.412500000000e+02 -2.076636689703e-02 3.257710983962e-04 2.290157563823e+01
2.415000000000e+02 -2.084685982850e-02 3.260165215536e-04 2.294356587747e+01
2.417500000000e+02 -2.095237699393e-02 3.263835169055e-04 2.298548621407e+01
2.420000000000e+02 -2.108135764124e-02 3.268673851417e-04 2.302727598558e+01
2.422500000000e+02 -2.123199784075e-02 3.274620712586e-04 2.306887668546e+01
2.425000000000e+02 -2.140227372067e-02 3.281601467303e-04 2.311023234781e+01
2.427500000000e+02 -2.158996955605e-02 3.289529121965e-04 2.315128876617e+01
2.430000000000e+02 -2.179270516951e-02 3.298305500972e-04 2.319199385766e+01
2.432500000000e+02 -2.200796684840e-02 3.307822199579e-04 2.323229731544e+01
2.435000000000e+02 -2.223313948246e-02 3.317961831240e-04 2.327215027963e+01
2.437500000000e+02 -2.246553803303e-02 3.328599526750e-04 2.331150588256e+01
2.440000000000e+02 -2.270244232784e-02 3.339604573406e-04 2.335031872058e+01
2.442500000000e+02 -2.294112937257e-02 3.350842186588e-04 2.338854565220e+01
2.445000000000e+02 -2.317890821676e-02 3.362175493435e-04 2.342614547851e+01
2.447500000000e+02 -2.341315174944e-02 3.373467371440e-04 2.346307994555e+01
2.450000000000e+02 -2.364132983403e-02 3.384582433168e-04 2.349931361127e+01
2.452500000000e+02 -2.386103892303e-02 3.395389031747e-04 2.353481500928e+01
2.455000000000e+02 -2.407003190677e-02 3.405761192441e-04 2.356955664982e+01
2.457500000000e+02 -2.426624391472e-02 3.415580502839e-04 2.360351625964e+01
2.460000000000e+02 -2.444781650597e-02 3.424737819139e-04 2.363667687667e+01
2.462500000000e+02 -2.461311836352e-02 3.433134876267e-04 2.366902768280e+01
2.465000000000e+02 -2.476076250439e-02 3.440685410523e-04 2.370056476172e+01
2.467500000000e+02 -2.488961994671e-02 3.447316900554e-04 2.373129099844e+01
2.470000000000e+02 -2.499882968108e-02 3.452971784992e-04 2.376121700496e+01
2.472500000000e+02 -2.508780428979e-02 3.457607363296e-04 2.379036068540e+01
2.475000000000e+02 -2.515623255062e-02 3.461196560039e-04 2.381874782377e+01
2.477500000000e+02 -2.520407732205e-02 3.463728184005e-04 2.384641132961e+01
2.480000000000e+02 -2.523157081444e-02 3.465206879013e-04 2.387339138481e+01
2.482500000000e+02 -2.523920537556e-02 3.465653162990e-04 2.389973468444e+01
2.485000000000e+02 -2.522772041217e-02 3.465102635464e-04 2.392549354717e+01
2.487500000000e+02 -2.519808834882e-02 3.463605310671e-04 2.395072551226e+01
2.490000000000e+02 -2.515149399367e-02 3.461224735928e-04 2.397549185954e+01
2.492500000000e+02 -2.508931491780e-02 3.458036862821e-04 2.399985702727e+01
2.495000000000e+02 -2.501309620431e-02 3.454127857802e-04 2.402388699892e+01
2.497500000000e+02 -2.492452674190e-02 3.449595570655e-04 2.404764856036e+01
2.500000000000e+02 -2.482541196905e-02 3.444546149515e-04 2.407120798051e+01
2.502500000000e+02 -2.471764520982e-02 3.439091574797e-04 2.409462979861e+01
2.505000000000e+02 -2.460318063337e-02 3.433348495489e-04 2.411797614266e+01
2.507500000000e+02 -2.448400409231e-02 3.427436948607e-04 2.414130571358e+01
2.510000000000e+02 -2.436210427355e-02 3.421478722361e-04 2.416467299145e+01
2.512500000000e+02 -2.423944659240e-02 3.415595633756e-04 2.418812797875e+01
2.515000000000e+02 -2.411794592852e-02 3.409905819212e-04 2.421171575372e+01
2.517500000000e+02 -2.399944118580e-02 3.404524188566e-04 2.423547628943e+01
2.520000000000e+02 -2.388567348459e-02 3.399560583323e-04 2.425944475718e+01
2.522500000000e+02 -2.377826429123e-02 3.395118008164e-04 2.428365172761e+01
2.525000000000e+02 -2.367869659003e-02 3.391291358774e-04 2.430812359377e+01
2.527500000000e+02 -2.358829954104e-02 3.388166223574e-04 2.433288337464e+01
2.530000000000e+02 -2.350823482192e-02 3.385817770348e-04 2.435795139256e+01
2.532500000000e+02 -2.343948646548e-02 3.384310654085e-04 2.438334618984e+01
2.535000000000e+02 -2.338285348115e-02 3.383698067389e-04 2.440908540384e+01
2.537500000000e+02 -2.333894645574e-02 3.384021166435e-04 2.443518682090e+01
2.540000000000e+02 -2.330818629742e-02 3.385309064218e-04 2.446166924033e+01
2.542500000000e+02 -2.329080659264e-02 3.387578920739e-04 2.448855338162e+01
2.545000000000e+02 -2.328685859489e-02 3.390836148752e-04 2.451586264910e+01
2.547500000000e+02 -2.329621928901e-02 3.395074409526e-04 2.454362383621e+01
2.550000000000e+02 -2.331860149883e-02 3.400276654057e-04 2.457186762390e+01
2.552500000000e+02 -2.335356628469e-02 3.406416742707e-04 2.460062894538e+01
2.555000000000e+02 -2.340053740193e-02 3.413458781258e-04 2.462994717003e+01
2.557500000000e+02 -2.345881709225e-02 3.421358178918e-04 2.465986612310e+01
2.560000000000e+02 -2.352760323806e-02 3.430062796048e-04 2.469043389112e+01
2.562500000000e+02 -2.360600734719e-02 3.439513831455e-04 2.472170248990e+01
2.565000000000e+02 -2.369307278540e-02 3.449647439695e-04 2.475372735840e+01
2.567500000000e+02 -2.378779327000e-02 3.460395332659e-04 2.478656669649e+01
2.570000000000e+02 -2.388913120796e-02 3.471685901313e-04 2.482028075226e+01
2.572500000000e+02 -2.399603537622e-02 3.483445177526e-04 2.485493086513e+01
2.575000000000e+02 -2.410745793649e-02 3.495598080052e-04 2.489057854534e+01
2.577500000000e+02 -2.422237095242e-02 3.508069420022e-04 2.492728453150e+01
2.580000000000e+02 -2.433977988280e-02 3.520784852464e-04 2.496510762492e+01
2.582500000000e+02 -2.445873708086e-02 3.533671745581e-04 2.500410367428e+01
2.585000000000e+02 -2.457835330923e-02 3.546660301173e-04 2.504432460873e+01
2.587500000000e+02 -2.469780583798e-02 3.559684176950e-04 2.508581720737e+01
2.590000000000e+02 -2.481634688723e-02 3.572679541451e-04 2.512862232968e+01
2.592500000000e+02 -2.493330744140e-02 3.585587329190e-04 2.517277370189e+01
2.595000000000e+02 -2.504810148205e-02 3.598353245034e-04 2.521829730547e+01
2.597500000000e+02 -2.516022612410e-02 3.610928004930e-04 2.526521023016e+01
2.600000000000e+02 -2.526926122794e-02 3.623267320137e-04 2.531352025016e+01
2.602500000000e+02 -2.537486507243e-02 3.635331767933e-04 2.536322477796e+01
2.605000000000e+02 -2.547677110253e-02 3.647086558382e-04 2.541431065081e+01
2.607500000000e+02 -2.557478097830e-02 3.658500818226e-04 2.546675319861e+01
2.610000000000e+02 -2.566875704155e-02 3.669549600962e-04 2.552051627939e+01
2.612500000000e+02 -2.575861251800e-02 3.680212310956e-04 2.557555147356e+01
2.615000000000e+02 -2.584430299310e-02 3.690470368058e-04 2.563179831878e+01
2.617500000000e+02 -2.592581638432e-02 3.700308293628e-04 2.568918403502e+01
2.620000000000e+02 -2.600316215721e-02 3.709713714256e-04 2.574762331114e+01
2.622500000000e+02 -2.607636147658e-02 3.718676816679e-04 2.580701897869e+01
2.625000000000e+02 -2.614543760560e-02 3.727189801102e-04 2.586726177507e+01
2.627500000000e+02 -2.621040721169e-02 3.735246664491e-04 2.592823097462e+01
2.630000000000e+02 -2.627127315194e-02 3.742842813536e-04 2.598979521380e+01
2.632500000000e+02 -2.632801910913e-02 3.749974781805e-04 2.605181261903e+01
2.635000000000e+02 -2.638060536415e-02 3.756640531216e-04 2.611413230833e+01
2.637500000000e+02 -2.642896711306e-02 3.762839317059e-04 2.617659471586e+01
2.640000000000e+02 -2.647301441872e-02 3.768571790763e-04 2.623903336131e+01
2.642500000000e+02 -2.651263479278e-02 3.773840130827e-04 2.630127551769e+01
2.645000000000e+02 -2.654769683542e-02 3.778648286694e-04 2.636314381114e+01
2.647500000000e+02 -2.657805533687e-02 3.783002229767e-04 2.642445789507e+01
2.650000000000e+02 -2.660355871616e-02 3.786910205920e-04 2.648503545150e+01
2.652500000000e+02 -2.662405611181e-02 3.790383049925e-04 2.654469439158e+01
2.655000000000e+02 -2.663940628189e-02 3.793434418555e-04 2.660325398637e+01
2.657500000000e+02 -2.664948641925e-02 3.796081022197e-04 2.666053677592e+01
2.660000000000e+02 -2.665420125195e-02 3.798342823571e-04 2.671637044254e+01
2.662500000000e+02 -2.665349266928e-02 3.800242837028e-04 2.677058907378e+01
2.665000000000e+02 -2.664734839390e-02 3.801806780433e-04 2.682303500073e+01
2.667500000000e+02 -2.663581008276e-02 3.803065686276e-04 2.687356051188e+01
2.670000000000e+02 -2.661898074472e-02 3.804053176037e-04 2.692202897050e+01
2.672500000000e+02 -2.659703176895e-02 3.804805685015e-04 2.696831633384e+01
2.675000000000e+02 -2.657020867878e-02 3.805362777007e-04 2.701231249168e+01
2.677500000000e+02 -2.653883513322e-02 3.805765563381e-04 2.705392197842e+01
2.680000000000e+02 -2.650331638614e-02 3.806056287153e-04 2.709306500654e+01
2.682500000000e+02 -2.646413936370e-02 3.806278959810e-04 2.712967798085e+01
2.685000000000e+02 -2.642187235769e-02 3.806478293381e-04 2.716371404223e+01
2.687500000000e+02 -2.637716115061e-02 3.806698781583e-04 2.719514295308e+01
2.690000000000e+02 -2.633072478843e-02 3.806983935558e-04 2.722395112407e+01
2.692500000000e+02 -2.628334977453e-02 3.807375509984e-04 2.725014136652e+01
2.695000000000e+02 -2.623588050460e-02 3.807912457543e-04 2.727373208956e+01
2.697500000000e+02 -2.618920997842e-02 3.808630780540e-04 2.729475664665e+01
2.700000000000e+02 -2.614426770030e-02 3.809562294568e-04 2.731326230398e+01
2.702500000000e+02 -2.610200627578e-02 3.810733872831e-04 2.732930903767e+01
2.705000000000e+02 -2.606338812671e-02 3.812166982262e-04 2.734296836079e+01
2.707500000000e+02 -2.602936853188e-02 3.813877123528e-04 2.735432171952e+01
2.710000000000e+02 -2.600088072263e-02 3.815873554366e-04 2.736345914947e+01
2.712500000000e+02 -2.597881937534e-02 3.818158926258e-04 2.737047769371e+01
2.715000000000e+02 -2.596402524095e-02 3.820729269223e-04 2.737548003493e+01
2.717500000000e+02 -2.595726803464e-02 3.823573970368e-04 2.737857281494e+01
2.720000000000e+02 -2.595923238930e-02 3.826676396411e-04 2.737986535752e+01
2.722500000000e+02 -2.597050405462e-02 3.830013971209e-04 2.737946826047e+01
2.725000000000e+02 -2.599155856684e-02 3.833558611485e-04 2.737749231722e+01
2.727500000000e+02 -2.602274948979e-02 3.837277473058e-04 2.737404714306e+01
2.730000000000e+02 -2.606430165437e-02 3.841133797610e-04 2.736924048293e+01
2.732500000000e+02 -2.611630339979e-02 3.845087781333e-04 2.736317707501e+01
2.735000000000e+02 -2.617870285962e-02 3.849097145479e-04 2.735595801471e+01
2.737500000000e+02 -2.625130586014e-02 3.853118259919e-04 2.734768027087e+01
2.740000000000e+02 -2.633377503775e-02 3.857106944130e-04 2.733843585434e+01
2.742500000000e+02 -2.642563154531e-02 3.861019500922e-04 2.732831176676e+01
2.745000000000e+02 -2.652625708147e-02 3.864813292260e-04 2.731738928812e+01
2.747500000000e+02 -2.663489933867e-02 3.868447484537e-04 2.730574410453e+01
2.750000000000e+02 -2.675067693006e-02 3.871883448209e-04 2.729344570936e+01
2.752500000000e+02 -2.687258733196e-02 3.875085196989e-04 2.728055766264e+01
2.755000000000e+02 -2.699951422024e-02 3.878019859622e-04 2.726713704931e+01
2.757500000000e+02 -2.713023605660e-02 3.880657811502e-04 2.725323484355e+01
2.760000000000e+02 -2.726343578140e-02 3.882972669682e-04 2.723889538977e+01
2.762500000000e+02 -2.739771053712e-02 3.884941241717e-04 2.722415684485e+01
2.765000000000e+02 -2.753158349984e-02 3.886543309720e-04 2.720905068430e+01
2.767500000000e+02 -2.766351503542e-02 3.887761050148e-04 2.719360214420e+01
2.770000000000e+02 -2.779191566945e-02 3.888579548588e-04 2.717783008310e+01
2.772500000000e+02 -2.791516076479e-02 3.888986167493e-04 2.716174685895e+01
2.775000000000e+02 -2.803160330172e-02 3.888969569378e-04 2.714535888641e+01
2.777500000000e+02 -2.813959148350e-02 3.888519637939e-04 2.712866633437e+01
2.780000000000e+02 -2.823748526459e-02 3.887627267068e-04 2.711166350467e+01
2.782500000000e+02 -2.832367362095e-02 3.886284061055e-04 2.709433928390e+01
2.785000000000e+02 -2.839659668776e-02 3.884482104611e-04 2.707667695331e+01
2.787500000000e+02 -2.845476339461e-02 3.882213829541e-04 2.705865506514e+01
2.790000000000e+02 -2.849677595874e-02 3.879471993840e-04 2.704024728901e+01
2.792500000000e+02 -2.852134784992e-02 3.876249712653e-04 2.702142338057e+01
2.795000000000e+02 -2.852732880841e-02 3.872540910507e-04 2.700214917151e+01
2.797500000000e+02 -2.851372473360e-02 3.868340184216e-04 2.698238728234e+01
2.800000000000e+02 -2.847971699349e-02 3.863643193879e-04 2.696209784122e+01
2.802500000000e+02 -2.842468442641e-02 3.858446745246e-04 2.694123856992e+01
2.805000000000e+02 -2.834821714903e-02 3.852749192920e-04 2.691976586540e+01
2.807500000000e+02 -2.825013591952e-02 3.846550805547e-04 2.689763490773e+01
2.810000000000e+02 -2.813050319701e-02 3.839854105474e-04 2.687480041236e+01
2.812500000000e+02 -2.798963111068e-02 3.832663895574e-04 2.685121734896e+01
2.815000000000e+02 -2.782809019251e-02 3.824987513894e-04 2.682684109397e+01
2.817500000000e+02 -2.764670974528e-02 3.816834924187e-04 2.680162811664e+01
2.820000000000e+02 -2.744657390453e-02 3.808218726960e-04 2.677553661291e+01
2.822500000000e+02 -2.722901740895e-02 3.799154261350e-04 2.674852657980e+01
2.825000000000e+02 -2.699561281609e-02 3.789659523898e-04 2.672056039163e+01
2.827500000000e+02 -2.674815400183e-02 3.779755093166e-04 2.669160332175e+01
2.830000000000e+02 -2.648863858950e-02 3.769464089000e-04 2.666162351496e+01
2.832500000000e+02 -2.621924320777e-02 3.758812042570e-04 2.663059249328e+01
2.835000000000e+02 -2.594229750881e-02 3.747826816635e-04 2.659848529310e+01
2.837500000000e+02 -2.566025458691e-02 3.736538506804e-04 2.656528090518e+01
2.840000000000e+02 -2.537566055230e-02 3.724979103614e-04 2.653096211641e+01
2.842500000000e+02 -2.509112141382e-02 3.713182729080e-04 2.649551590754e+01
2.845000000000e+02 -2.480927021785e-02 3.701186681245e-04 2.645893347900e+01
2.847500000000e+02 -2.453273427300e-02 3.689029408175e-04 2.642121062162e+01
2.850000000000e+02 -2.426410135419e-02 3.676752110375e-04 2.638234747543e+01
2.852500000000e+02 -2.400588818779e-02 3.664396883108e-04 2.634234887618e+01
2.855000000000e+02 -2.376050907325e-02 3.652007213954e-04 2.630122432694e+01
2.857500000000e+02 -2.353024940919e-02 3.639628957281e-04 2.625898832938e+01
2.860000000000e+02 -2.331723703548e-02 3.627310125693e-04 2.621566008141e+01
2.862500000000e+02 -2.312342015122e-02 3.615100588933e-04 2.617126377608e+01
2.865000000000e+02 -2.295054571806e-02 3.603051208430e-04 2.612582856916e+01
2.867500000000e+02 -2.280014086073e-02 3.591214319997e-04 2.607938851462e+01
2.870000000000e+02 -2.267349939483e-02 3.579642986051e-04 2.603198280613e+01
2.872500000000e+02 -2.257166517422e-02 3.568390603924e-04 2.598365530512e+01
2.875000000000e+02 -2.249542388027e-02 3.557510590277e-04 2.593445462396e+01
2.877500000000e+02 -2.244529891674e-02 3.547056107310e-04 2.588443418109e+01
2.880000000000e+02 -2.242154248450e-02 3.537079658110e-04 2.583365156205e+01
2.882500000000e+02 -2.242413641148e-02 3.527632247885e-04 2.578216845975e+01
2.885000000000e+02 -2.245279606805e-02 3.518761416514e-04 2.573005054179e+01
2.887500000000e+02 -2.250696914172e-02 3.510512354999e-04 2.567736664047e+01
2.890000000000e+02 -2.258584535825e-02 3.502927047643e-04 2.562418850084e+01
2.892500000000e+02 -2.268836793507e-02 3.496043416517e-04 2.557059047692e+01
2.895000000000e+02 -2.281323866511e-02 3.489894262946e-04 2.551664847866e+01
2.897500000000e+02 -2.295893818846e-02 3.484506857879e-04 2.546243989716e+01
2.900000000000e+02 -2.312373452589e-02 3.479901856791e-04 2.540804243023e+01
2.902500000000e+02 -2.330570626256e-02 3.476092908854e-04 2.535353390491e+01
2.905000000000e+02 -2.350275536030e-02 3.473085639880e-04 2.529899109477e+01
2.907500000000e+02 -2.371263205059e-02 3.470877230516e-04 2.524448943549e+01
2.910000000000e+02 -2.393295307838e-02 3.469455696413e-04 2.519010213863e+01
2.912500000000e+02 -2.416122230335e-02 3.468799310356e-04 2.513589939218e+01
2.915000000000e+02 -2.439485663196e-02 3.468876319757e-04 2.508194805170e+01
2.917500000000e+02 -2.463120614773e-02 3.469644443065e-04 2.502831069135e+01
2.920000000000e+02 -2.486758110730e-02 3.471051223717e-04 2.497504539745e+01
2.922500000000e+02 -2.510127456923e-02 3.473033833825e-04 2.492220499905e+01
2.925000000000e+02 -2.532958847092e-02 3.475519050779e-04 2.486983694300e+01
2.927500000000e+02 -2.554985806325e-02 3.478423784414e-04 2.481798273798e+01
2.930000000000e+02 -2.575947654829e-02 3.481655811765e-04 2.476667793898e+01
2.932500000000e+02 -2.595592118563e-02 3.485114569137e-04 2.471595183058e+01
2.935000000000e+02 -2.613677824516e-02 3.488692319303e-04 2.466582747048e+01
2.937500000000e+02 -2.629976595944e-02 3.492275324991e-04 2.461632173364e+01
2.940000000000e+02 -2.644276182588e-02 3.495745409230e-04 2.456744536705e+01
2.942500000000e+02 -2.656382199158e-02 3.498981485741e-04 2.451920325692e+01
2.945000000000e+02 -2.666120755963e-02 3.501861474034e-04 2.447159467108e+01
2.947500000000e+02 -2.673340455943e-02 3.504264199779e-04 2.442461364187e+01
2.950000000000e+02 -2.677914088989e-02 3.506071293201e-04 2.437824934239e+01
2.952500000000e+02 -2.679741067544e-02 3.507169510473e-04 2.433248661395e+01
2.955000000000e+02 -2.678748305043e-02 3.507452533106e-04 2.428730640459e+01
2.957500000000e+02 -2.674892255704e-02 3.506823289985e-04 2.424268640798e+01
2.960000000000e+02 -2.668159734572e-02 3.505195830097e-04 2.419860162100e+01
2.962500000000e+02 -2.658568376958e-02 3.502497038156e-04 2.415502485474e+01
2.965000000000e+02 -2.646167704307e-02 3.498668575655e-04 2.411192748287e+01
2.967500000000e+02 -2.631038881470e-02 3.493668044179e-04 2.406927998283e+01
2.970000000000e+02 -2.613294083309e-02 3.487470234108e-04 2.402705241323e+01
2.972500000000e+02 -2.593076379584e-02 3.480068894294e-04 2.398521517214e+01
2.975000000000e+02 -2.570558153006e-02 3.471476350092e-04 2.394373939819e+01
2.977500000000e+02 -2.545939688517e-02 3.461724351437e-04 2.390259754270e+01
2.980000000000e+02 -2.519446832337e-02 3.450863701494e-04 2.386176364748e+01
2.982500000000e+02 -2.491329139233e-02 3.438964245690e-04 2.382121399242e+01
2.985000000000e+02 -2.461856769158e-02 3.426113134828e-04 2.378092733033e+01
2.987500000000e+02 -2.431317187547e-02 3.412414531304e-04 2.374088502781e+01
2.990000000000e+02 -2.400012184244e-02 3.397987473125e-04 2.370107160078e+01
2.992500000000e+02 -2.368253926496e-02 3.382965526891e-04 2.366147471005e+01
2.995000000000e+02 -2.336361196775e-02 3.367495395107e-04 2.362208541414e+01
2.997500000000e+02 -2.304655325351e-02 3.351732659300e-04 2.358289805549e+01
3.000000000000e+02 -2.273456398193e-02 3.335840197410e-04 2.354391064331e+01
3.002500000000e+02 -2.243079123100e-02 3.319986044286e-04 2.350512466702e+01
3.005000000000e+02 -2.213828948066e-02 3.304341621771e-04 2.346654520813e+01
3.007500000000e+02 -2.185998347524e-02 3.289076415542e-04 2.342818068686e+01
3.010000000000e+02 -2.159863249466e-02 3.274357733799e-04 2.339004314793e+01
3.012500000000e+02 -2.135679740640e-02 3.260348462335e-04 2.335214796219e+01
3.015000000000e+02 -2.113681066935e-02 3.247204097900e-04 2.331451386150e+01
3.017500000000e+02 -2.094075226944e-02 3.235070757492e-04 2.327716259379e+01
3.020000000000e+02 -2.077042515673e-02 3.224083135867e-04 2.324011913825e+01
3.022500000000e+02 -2.062733935203e-02 3.214362670315e-04 2.320341133883e+01
3.025000000000e+02 -2.051269745239e-02 3.206016104082e-04 2.316706983792e+01
3.027500000000e+02 -2.042738965060e-02 3.199134347572e-04 2.313112765594e+01
3.030000000000e+02 -2.037198459707e-02 3.193791322542e-04 2.309562030559e+01
3.032500000000e+02 -2.034673177245e-02 3.190043044159e-04 2.306058537003e+01
3.035000000000e+02 -2.035156854147e-02 3.187927223719e-04 2.302606201987e+01
3.037500000000e+02 -2.038612243070e-02 3.187463040761e-04 2.299209104937e+01
3.040000000000e+02 -2.044972521256e-02 3.188651399589e-04 2.295871434310e+01
3.042500000000e+02 -2.054143013776e-02 3.191475193078e-04 2.292597427291e+01
3.045000000000e+02 -2.066002180986e-02 3.195899404056e-04 2.289391372788e+01
3.047500000000e+02 -2.080404298865e-02 3.201872338784e-04 2.286257513798e+01
3.050000000000e+02 -2.097180706899e-02 3.209326093756e-04 2.283200053028e+01
3.052500000000e+02 -2.116142787570e-02 3.218178014164e-04 2.280223050529e+01
3.055000000000e+02 -2.137083475742e-02 3.228331468583e-04 2.277330429645e+01
3.057500000000e+02 -2.159780315816e-02 3.239677456615e-04 2.274525872842e+01
3.060000000000e+02 -2.183997144408e-02 3.252095672261e-04 2.271812831850e+01
3.062500000000e+02 -2.209487062458e-02 3.265456268191e-04 2.269194433475e+01
3.065000000000e+02 -2.235994564290e-02 3.279621297218e-04 2.266673459508e+01
3.067500000000e+02 -2.263257768180e-02 3.294446243664e-04 2.264252334825e+01
3.070000000000e+02 -2.291011216072e-02 3.309781800425e-04 2.261933042662e+01
3.072500000000e+02 -2.318987844368e-02 3.325475346438e-04 2.259717153314e+01
3.075000000000e+02 -2.346921553879e-02 3.341372649817e-04 2.257605782951e+01
3.077500000000e+02 -2.374549583619e-02 3.357319219271e-04 2.255599557482e+01
3.080000000000e+02 -2.401614696985e-02 3.373162035955e-04 2.253698663285e+01
3.082500000000e+02 -2.427867587124e-02 3.388752142242e-04 2.251902784909e+01
3.085000000000e+02 -2.453069110177e-02 3.403945042039e-04 2.250211177490e+01
3.087500000000e+02 -2.476992437451e-02 3.418601960423e-04 2.248622616537e+01
3.090000000000e+02 -2.499425316981e-02 3.432591237940e-04 2.247135483119e+01
3.092500000000e+02 -2.520171892008e-02 3.445791183472e-04 2.245747722792e+01
3.095000000000e+02 -2.539054801245e-02 3.458089976663e-04 2.244456932059e+01
3.097500000000e+02 -2.555916830455e-02 3.469386645301e-04 2.243260366851e+01
3.100000000000e+02 -2.570622226700e-02 3.479592391405e-04 2.242154951967e+01
3.102500000000e+02 -2.583058346648e-02 3.488631301201e-04 2.241137368669e+01
3.105000000000e+02 -2.593136542816e-02 3.496439444666e-04 2.240204066506e+01
3.107500000000e+02 -2.600792666729e-02 3.502968698138e-04 2.239351277741e+01
3.110000000000e+02 -2.605987974563e-02 3.508185570994e-04 2.238575104801e+01
3.112500000000e+02 -2.608709007223e-02 3.512070610773e-04 2.237871531719e+01
3.115000000000e+02 -2.608967035910e-02 3.514618603437e-04 2.237236435002e+01
3.117500000000e+02 -2.606798097975e-02 3.515838749673e-04 2.236665665933e+01
3.120000000000e+02 -2.602261881038e-02 3.515754072145e-04 2.236155055984e+01
3.122500000000e+02 -2.595440319412e-02 3.514400865870e-04 2.235700418631e+01
3.125000000000e+02 -2.586436790204e-02 3.511828492283e-04 2.235297623463e+01
3.127500000000e+02 -2.575374247890e-02 3.508097919179e-04 2.234942590812e+01
3.130000000000e+02 -2.562393187331e-02 3.503281416581e-04 2.234631283557e+01
3.132500000000e+02 -2.547650320867e-02 3.497461594856e-04 2.234359769593e+01
3.135000000000e+02 -2.531316239720e-02 3.490729669246e-04 2.234124197129e+01
3.137500000000e+02 -2.513573582818e-02 3.483184686600e-04 2.233920818001e+01
3.140000000000e+02 -2.494614708152e-02 3.474932058695e-04 2.233745956588e+01
3.142500000000e+02 -2.474640192840e-02 3.466082394100e-04 2.233596060749e+01
3.145000000000e+02 -2.453856584709e-02 3.456750392109e-04 2.233467665845e+01
3.147500000000e+02 -2.432474705221e-02 3.447053778428e-04 2.233357409591e+01
3.150000000000e+02 -2.410707659481e-02 3.437111312476e-04 2.233261992686e+01
3.152500000000e+02 -2.388769532760e-02 3.427042226338e-04 2.233178226607e+01
3.155000000000e+02 -2.366873587436e-02 3.416965115011e-04 2.233102994017e+01
3.157500000000e+02 -2.345230907042e-02 3.406996724894e-04 2.233033263522e+01
3.160000000000e+02 -2.324048913754e-02 3.397250582997e-04 2.232966050974e+01
3.162500000000e+02 -2.303530234295e-02 3.387835960225e-04 2.232898470940e+01
3.165000000000e+02 -2.283871344064e-02 3.378856685782e-04 2.232827701592e+01
3.167500000000e+02 -2.265261380665e-02 3.370410036472e-04 2.232751004043e+01
3.170000000000e+02 -2.247880995833e-02 3.362586831255e-04 2.232665689335e+01
3.172500000000e+02 -2.231901125021e-02 3.355470386829e-04 2.232569176717e+01
3.175000000000e+02 -2.217481878530e-02 3.349134952676e-04 2.232458964303e+01
3.177500000000e+02 -2.204771284755e-02 3.343646226256e-04 2.232332654235e+01
3.180000000000e+02 -2.193904270584e-02 3.339059682642e-04 2.232187923215e+01
3.182500000000e+02 -2.185001156601e-02 3.335420213502e-04 2.232022587885e+01
3.185000000000e+02 -2.178166502844e-02 3.332762232824e-04 2.231834587883e+01
3.187500000000e+02 -2.173488046000e-02 3.331109276845e-04 2.231621965268e+01
3.190000000000e+02 -2.171035004140e-02 3.330473626150e-04 2.231382944221e+01
3.192500000000e+02 -2.170857330354e-02 3.330856727723e-04 2.231115864167e+01
3.195000000000e+02 -2.172983983177e-02 3.332248839858e-04 2.230819270845e+01
3.197500000000e+02 -2.177422391873e-02 3.334627794742e-04 2.230491847917e+01
3.200000000000e+02 -2.184156963212e-02 3.337959442359e-04 2.230132501049e+01
3.202500000000e+02 -2.193148489693e-02 3.342199289382e-04 2.229740341500e+01
3.205000000000e+02 -2.204333694898e-02 3.347292562039e-04 2.229314680872e+01
3.207500000000e+02 -2.217624707082e-02 3.353174375168e-04 2.228855066744e+01
3.210000000000e+02 -2.232908730930e-02 3.359770183391e-04 2.228361332782e+01
3.212500000000e+02 -2.250048827382e-02 3.366996631755e-04 2.227833542855e+01
3.215000000000e+02 -2.268883814469e-02 3.374762154136e-04 2.227272096373e+01
3.217500000000e+02 -2.289229763537e-02 3.382968057250e-04 2.226677664052e+01
3.220000000000e+02 -2.310880699324e-02 3.391509650770e-04 2.226051293415e+01
3.222500000000e+02 -2.333610776280e-02 3.400277182969e-04 2.225394347126e+01
3.225000000000e+02 -2.357175824978e-02 3.409157173721e-04 2.224708598401e+01
3.227500000000e+02 -2.381315933069e-02 3.418032970556e-04 2.223996220134e+01
3.230000000000e+02 -2.405758212605e-02 3.426786739276e-04 2.223259773717e+01
3.232500000000e+02 -2.430219520920e-02 3.435300690537e-04 2.222502300654e+01
3.235000000000e+02 -2.454410022410e-02 3.443458353044e-04 2.221727254904e+01
3.237500000000e+02 -2.478036469117e-02 3.451145500681e-04 2.220938598807e+01
3.240000000000e+02 -2.500806010776e-02 3.458253068301e-04 2.220140730620e+01
3.242500000000e+02 -2.522429861096e-02 3.464678196841e-04 2.219338571306e+01
3.245000000000e+02 -2.542627111876e-02 3.470323448751e-04 2.218537485880e+01
3.247500000000e+02 -2.561128562777e-02 3.475099283575e-04 2.217743348793e+01
3.250000000000e+02 -2.577680410506e-02 3.478925807543e-04 2.216962505116e+01
3.252500000000e+02 -2.592047641407e-02 3.481733534776e-04 2.216201729085e+01
3.255000000000e+02 -2.604017541578e-02 3.483464293648e-04 2.215468259763e+01
3.257500000000e+02 -2.613402695106e-02 3.484071734140e-04 2.214769745710e+01
3.260000000000e+02 -2.620043526063e-02 3.483522486954e-04 2.214114188183e+01
3.262500000000e+02 -2.623811026604e-02 3.481796936847e-04 2.213509953323e+01
3.265000000000e+02 -2.624608621189e-02 3.478888747511e-04 2.212965700411e+01
3.267500000000e+02 -2.622373509834e-02 3.474805575788e-04 2.212490308733e+01
3.270000000000e+02 -2.617078353844e-02 3.469569579738e-04 2.212092867600e+01
3.272500000000e+02 -2.608731826084e-02 3.463216824747e-04 2.211782589529e+01
3.275000000000e+02 -2.597378657202e-02 3.455796972221e-04 2.211568723204e+01
3.277500000000e+02 -2.583100028132e-02 3.447371708154e-04 2.211460525592e+01
3.280000000000e+02 -2.566012729860e-02 3.438015578082e-04 2.211467165150e+01
3.282500000000e+02 -2.546267942307e-02 3.427814055184e-04 2.211597628567e+01
3.285000000000e+02 -2.524050334192e-02 3.416864868780e-04 2.211860682064e+01
3.287500000000e+02 -2.499575858948e-02 3.405276759307e-04 2.212264769260e+01
3.290000000000e+02 -2.473089735909e-02 3.393166173994e-04 2.212817948949e+01
3.292500000000e+02 -2.444863613788e-02 3.380656467854e-04 2.213527801140e+01
3.295000000000e+02 -2.415193176174e-02 3.367878401090e-04 2.214401393464e+01
3.297500000000e+02 -2.384394615311e-02 3.354965605699e-04 2.215445196589e+01
3.300000000000e+02 -2.352801312132e-02 3.342054290641e-04 2.216665039856e+01
3.302500000000e+02 -2.320759852925e-02 3.329283102503e-04 2.218066045042e+01
3.305000000000e+02 -2.288626406749e-02 3.316790926235e-04 2.219652616019e+01
3.307500000000e+02 -2.256762423588e-02 3.304714939668e-04 2.221428389204e+01
3.310000000000e+02 -2.225530493331e-02 3.293189158277e-04 2.223396222576e+01
3.312500000000e+02 -2.195289929510e-02 3.282343244869e-04 2.225558167361e+01
3.315000000000e+02 -2.166392575823e-02 3.272300601327e-04 2.227915492660e+01
3.317500000000e+02 -2.139178381280e-02 3.263176188017e-04 2.230468674713e+01
3.320000000000e+02 -2.113971212731e-02 3.255076420331e-04 2.233217421549e+01
3.322500000000e+02 -2.091074842469e-02 3.248097907621e-04 2.236160681554e+01
3.325000000000e+02 -2.070769027432e-02 3.242326135761e-04 2.239296696721e+01
3.327500000000e+02 -2.053305910356e-02 3.237834558577e-04 2.242623027555e+01
3.330000000000e+02 -2.038906926290e-02 3.234683916238e-04 2.246136584513e+01
3.332500000000e+02 -2.027759701936e-02 3.232921545586e-04 2.249833693946e+01
3.335000000000e+02 -2.020015680608e-02 3.232581002930e-04 2.253710135122e+01
3.337500000000e+02 -2.015788323991e-02 3.233681891718e-04 2.257761180519e+01
3.340000000000e+02 -2.015151203691e-02 3.236229584612e-04 2.261981667771e+01
3.342500000000e+02 -2.018137517380e-02 3.240215606093e-04 2.266366024887e+01
3.345000000000e+02 -2.024739187670e-02 3.245617668976e-04 2.270908340186e+01
3.347500000000e+02 -2.034907152049e-02 3.252399519555e-04 2.275602400602e+01
3.350000000000e+02 -2.048552195552e-02 3.260512031755e-04 2.280441729584e+01
3.352500000000e+02 -2.065545612134e-02 3.269894185967e-04 2.285419650532e+01
3.355000000000e+02 -2.085721446537e-02 3.280473410777e-04 2.290529307110e+01
3.357500000000e+02 -2.108878091993e-02 3.292166159693e-04 2.295763724978e+01
3.360000000000e+02 -2.134781469577e-02 3.304878863330e-04 2.301115830279e+01
3.362500000000e+02 -2.163167598343e-02 3.318508969597e-04 2.306578507367e+01
3.365000000000e+02 -2.193746428259e-02 3.332947106515e-04 2.312144617891e+01
3.367500000000e+02 -2.226205379837e-02 3.348076814276e-04 2.317807044103e+01
3.370000000000e+02 -2.260213284684e-02 3.363776304846e-04 2.323558727425e+01
3.372500000000e+02 -2.295424677110e-02 3.379918848180e-04 2.329392696732e+01
3.375000000000e+02 -2.331484168162e-02 3.396374479862e-04 2.335302094735e+01
3.377500000000e+02 -2.368030674076e-02 3.413011598433e-04 2.341280222461e+01
3.380000000000e+02 -2.404701899802e-02 3.429697990676e-04 2.347320551654e+01
3.382500000000e+02 -2.441138603443e-02 3.446302080835e-04 2.353416765397e+01
3.385000000000e+02 -2.476988786829e-02 3.462694097190e-04 2.359562766099e+01
3.387500000000e+02 -2.511911806715e-02 3.478747416593e-04 2.365752707266e+01
3.390000000000e+02 -2.545582022230e-02 3.494339432917e-04 2.371980993558e+01
3.392500000000e+02 -2.577692493723e-02 3.509353066829e-04 2.378242299235e+01
3.395000000000e+02 -2.607958173996e-02 3.523678523425e-04 2.384531564958e+01
3.397500000000e+02 -2.636118633660e-02 3.537213343215e-04 2.390843988178e+01
3.400000000000e+02 -2.661940887139e-02 3.549863806562e-04 2.397175018835e+01
3.402500000000e+02 -2.685221356427e-02 3.561545824571e-04 2.403520335867e+01
3.405000000000e+02 -2.705787370228e-02 3.572186162704e-04 2.409875817078e+01
3.407500000000e+02 -2.723498928138e-02 3.581723466187e-04 2.416237514931e+01
3.410000000000e+02 -2.738249063166e-02 3.590107899820e-04 2.422601608242e+01
3.412500000000e+02 -2.749964797937e-02 3.597302324071e-04 2.428964367260e+01
3.415000000000e+02 -2.758606975752e-02 3.603282841267e-04 2.435322103885e+01
3.417500000000e+02 -2.764169695443e-02 3.608039500138e-04 2.441671117915e+01
3.420000000000e+02 -2.766680004272e-02 3.611575880125e-04 2.448007656084e+01
3.422500000000e+02 -2.766196579565e-02 3.613909661823e-04 2.454327858742e+01
3.425000000000e+02 -2.762808078113e-02 3.615071567559e-04 2.460627710322e+01
3.427500000000e+02 -2.756631739988e-02 3.615106561113e-04 2.466903005400e+01
3.430000000000e+02 -2.747811221672e-02 3.614072772916e-04 2.473149308349e+01
3.432500000000e+02 -2.736514178620e-02 3.612039760064e-04 2.479361919384e+01
3.435000000000e+02 -2.722930049232e-02 3.609088403519e-04 2.485535862953e+01
3.437500000000e+02 -2.707267214891e-02 3.605309950301e-04 2.491665870524e+01
3.440000000000e+02 -2.689750121075e-02 3.600803890029e-04 2.497746374530e+01
3.442500000000e+02 -2.670616614465e-02 3.595677723141e-04 2.503771525264e+01
3.445000000000e+02 -2.650114812981e-02 3.590045320554e-04 2.509735203599e+01
3.447500000000e+02 -2.628500180361e-02 3.584025742110e-04 2.515631053180e+01
3.450000000000e+02 -2.606032629734e-02 3.577741516178e-04 2.521452512823e+01
3.452500000000e+02 -2.582973689840e-02 3.571315274370e-04 2.527192874873e+01
3.455000000000e+02 -2.559583687843e-02 3.564869576264e-04 2.532845335628e+01
3.457500000000e+02 -2.536119111346e-02 3.558526166401e-04 2.538403062943e+01
3.460000000000e+02 -2.512830187187e-02 3.552403666452e-04 2.543859259876e+01
3.462500000000e+02 -2.489958481380e-02 3.546616125768e-04 2.549207250489e+01
3.465000000000e+02 -2.467734934374e-02 3.541271185584e-04 2.554440550471e+01
3.467500000000e+02 -2.446377983123e-02 3.536468757818e-04 2.559552950532e+01
3.470000000000e+02 -2.426092087014e-02 3.532300547975e-04 2.564538588698e+01
3.472500000000e+02 -2.407066074360e-02 3.528848760855e-04 2.569392036546e+01
3.475000000000e+02 -2.389472059443e-02 3.526185292202e-04 2.574108366073e+01
3.477500000000e+02 -2.373464628174e-02 3.524371144741e-04 2.578683213720e+01
3.480000000000e+02 -2.359179876059e-02 3.523455814276e-04 2.583112846855e+01
3.482500000000e+02 -2.346735040696e-02 3.523477036584e-04 2.587394210560e+01
3.485000000000e+02 -2.336228307420e-02 3.524460724759e-04 2.591524966924e+01
3.487500000000e+02 -2.327738448934e-02 3.526420847555e-04 2.595503530884e+01
3.490000000000e+02 -2.321325003736e-02 3.529359675787e-04 2.599329087158e+01
3.492500000000e+02 -2.317028543585e-02 3.533268203350e-04 2.603001598173e+01
3.495000000000e+02 -2.314870786656e-02 3.538126458964e-04 2.606521805154e+01
3.497500000000e+02 -2.314855235771e-02 3.543904123934e-04 2.609891213454e+01
3.500000000000e+02 -2.316967491497e-02 3.550561203497e-04 2.613112072150e+01
3.502500000000e+02 -2.321176011959e-02 3.558048952720e-04 2.616187343531e+01
3.505000000000e+02 -2.327432651812e-02 3.566310618687e-04 2.619120664539e+01
3.507500000000e+02 -2.335673480563e-02 3.575282461426e-04 2.621916304257e+01
3.510000000000e+02 -2.345819579452e-02 3.584894710935e-04 2.624579112521e+01
3.512500000000e+02 -2.357777916108e-02 3.595072632925e-04 2.627114470172e+01
3.515000000000e+02 -2.371442397000e-02 3.605737594333e-04 2.629528229556e+01
3.517500000000e+02 -2.386694873307e-02 3.616808173467e-04 2.631826663137e+01
3.520000000000e+02 -2.403406393326e-02 3.628201260463e-04 2.634016399974e+01
3.522500000000e+02 -2.421438276352e-02 3.639833132967e-04 2.636104376192e+01
3.525000000000e+02 -2.440643568999e-02 3.651620571922e-04 2.638097771765e+01
3.527500000000e+02 -2.460868125771e-02 3.663481639030e-04 2.640003964969e+01
3.530000000000e+02 -2.481952201828e-02 3.675337139409e-04 2.641830471074e+01
3.532500000000e+02 -2.503731617804e-02 3.687111321027e-04 2.643584902691e+01
3.535000000000e+02 -2.526039430190e-02 3.698732479239e-04 2.645274909815e+01
3.537500000000e+02 -2.548707140228e-02 3.710133682659e-04 2.646908144750e+01
3.540000000000e+02 -2.571566410776e-02 3.721253489812e-04 2.648492204803e+01
3.542500000000e+02 -2.594450428117e-02 3.732036292406e-04 2.650034590968e+01
3.545000000000e+02 -2.617195235677e-02 3.742432836461e-04 2.651542667284e+01
3.547500000000e+02 -2.639641353242e-02 3.752400592525e-04 2.653023603895e+01
3.550000000000e+02 -2.661634959662e-02 3.761903317708e-04 2.654484335329e+01
3.552500000000e+02 -2.683029027483e-02 3.770910757161e-04 2.655931519511e+01
3.555000000000e+02 -2.703684532528e-02 3.779400928044e-04 2.657371474556e+01
3.557500000000e+02 -2.723471195431e-02 3.787357531357e-04 2.658810148230e+01
3.560000000000e+02 -2.742268503309e-02 3.794770485266e-04 2.660253053808e+01
3.562500000000e+02 -2.759966238545e-02 3.801634639461e-04 2.661705228135e+01
3.565000000000e+02 -2.776465007256e-02 3.807948799216e-04 2.663171195340e+01
3.567500000000e+02 -2.791676610206e-02 3.813716964340e-04 2.664654907407e+01
3.570000000000e+02 -2.805524219278e-02 3.818946936930e-04 2.666159711787e+01
3.572500000000e+02 -2.817942518110e-02 3.823649663404e-04 2.667688328869e+01
3.575000000000e+02 -2.828877522701e-02 3.827838675133e-04 2.669242805146e+01
3.577500000000e+02 -2.838286394804e-02 3.831529522015e-04 2.670824502632e+01
3.580000000000e+02 -2.846137220939e-02 3.834738849451e-04 2.672434099867e+01
3.582500000000e+02 -2.852408498737e-02 3.837483846222e-04 2.674071569268e+01
3.585000000000e+02 -2.857088765517e-02 3.839782026363e-04 2.675736196025e+01
3.587500000000e+02 -2.860176235150e-02 3.841650487200e-04 2.677426610564e+01
3.590000000000e+02 -2.861678157005e-02 3.843105500219e-04 2.679140793733e+01
3.592500000000e+02 -2.861610444592e-02 3.844162372599e-04 2.680876132491e+01
3.595000000000e+02 -2.859997198597e-02 3.844835096624e-04 2.682629459980e+01
3.597500000000e+02 -2.856870437271e-02 3.845136162428e-04 2.684397128845e+01
3.600000000000e+02 -2.852269568347e-02 3.845076619331e-04 2.686175047928e+01
3.602500000000e+02 -2.846241238089e-02 3.844666174792e-04 2.687958767163e+01
3.605000000000e+02 -2.838839073868e-02 3.843913087213e-04 2.689743537873e+01
3.607500000000e+02 -2.830123623878e-02 3.842824484780e-04 2.691524402567e+01
3.610000000000e+02 -2.820162025569e-02 3.841406507187e-04 2.693296236539e+01
3.612500000000e+02 -2.809028041529e-02 3.839664754867e-04 2.695053831754e+01
3.615000000000e+02 -2.796801904322e-02 3.837604681267e-04 2.696791948468e+01
3.617500000000e+02 -2.783570293728e-02 3.835232063226e-04 2.698505387994e+01
3.620000000000e+02 -2.769426095491e-02 3.832553116133e-04 2.700189009083e+01
3.622500000000e+02 -2.754468316884e-02 3.829575203794e-04 2.701837776135e+01
3.625000000000e+02 -2.738801828283e-02 3.826307353961e-04 2.703446800275e+01
3.627500000000e+02 -2.722537049769e-02 3.822760570477e-04 2.705011321539e+01
3.630000000000e+02 -2.705789562322e-02 3.818948231445e-04 2.706526726160e+01
3.632500000000e+02 -2.688679535287e-02 3.814886422114e-04 2.707988552321e+01
3.635000000000e+02 -2.671331175187e-02 3.810594201815e-04 2.709392440729e+01
3.637500000000e+02 -2.653871973191e-02 3.806093819062e-04 2.710734120914e+01
3.640000000000e+02 -2.636431761107e-02 3.801410801196e-04 2.712009390858e+01
3.642500000000e+02 -2.619141938614e-02 3.796574033214e-04 2.713214044618e+01
3.645000000000e+02 -2.602134359571e-02 3.791615667404e-04 2.714343843180e+01
3.647500000000e+02 -2.585540121752e-02 3.786570936972e-04 2.715394483182e+01
3.650000000000e+02 -2.569488641960e-02 3.781477978862e-04 2.716361517420e+01
3.652500000000e+02 -2.554106138970e-02 3.776377369473e-04 2.717240354312e+01
3.655000000000e+02 -2.539514721770e-02 3.771311820325e-04 2.718026184579e+01
3.657500000000e+02 -2.525830770367e-02 3.766325512501e-04 2.718713993997e+01
3.660000000000e+02 -2.513164029317e-02 3.761463629850e-04 2.719298509611e+01
3.662500000000e+02 -2.501615962045e-02 3.756771538321e-04 2.719774233453e+01
3.665000000000e+02 -2.491278833045e-02 3.752294169582e-04 2.720135412582e+01
3.667500000000e+02 -2.482234138427e-02 3.748075094901e-04 2.720376097067e+01
3.670000000000e+02 -2.474551697171e-02 3.744155779160e-04 2.720490135658e+01
3.672500000000e+02 -2.468288218241e-02 3.740574607081e-04 2.720471257184e+01
3.675000000000e+02 -2.463486517663e-02 3.737366105960e-04 2.720313090513e+01
3.677500000000e+02 -2.460174294835e-02 3.734559968736e-04 2.720009265235e+01
3.680000000000e+02 -2.458363515766e-02 3.732180267391e-04 2.719553449306e+01
3.682500000000e+02 -2.458049549731e-02 3.730244594394e-04 2.718939462859e+01
3.685000000000e+02 -2.459210762042e-02 3.728763319642e-04 2.718161324831e+01
3.687500000000e+02 -2.461808096959e-02 3.727738930937e-04 2.717213371320e+01
3.690000000000e+02 -2.465785009789e-02 3.727165428982e-04 2.716090305893e+01
3.692500000000e+02 -2.471067557028e-02 3.727027880021e-04 2.714787291388e+01
3.695000000000e+02 -2.477564822037e-02 3.727302262850e-04 2.713300036201e+01
3.697500000000e+02 -2.485169490803e-02 3.727955169526e-04 2.711624833388e+01
3.700000000000e+02 -2.493758790716e-02 3.728943893075e-04 2.709758631396e+01
3.702500000000e+02 -2.503195820043e-02 3.730216952727e-04 2.707699097692e+01
3.705000000000e+02 -2.513330833665e-02 3.731714228766e-04 2.705444623343e+01
3.707500000000e+02 -2.524003272177e-02 3.733367861648e-04 2.702994391410e+01
3.710000000000e+02 -2.535043505247e-02 3.735102974785e-04 2.700348361157e+01
3.712500000000e+02 -2.546275128682e-02 3.736838822708e-04 2.697507291817e+01
3.715000000000e+02 -2.557517560207e-02 3.738489529299e-04 2.694472762105e+01
3.717500000000e+02 -2.568588229501e-02 3.739966938308e-04 2.691247124157e+01
3.720000000000e+02 -2.579305703219e-02 3.741181459828e-04 2.687833537169e+01
3.722500000000e+02 -2.589491931976e-02 3.742043746421e-04 2.684235908162e+01
3.725000000000e+02 -2.598975176751e-02 3.742465132606e-04 2.680458893602e+01
3.727500000000e+02 -2.607592462529e-02 3.742360074655e-04 2.676507861040e+01
3.730000000000e+02 -2.615192379117e-02 3.741648593933e-04 2.672388887188e+01
3.732500000000e+02 -2.621637062575e-02 3.740257334719e-04 2.668108688773e+01
3.735000000000e+02 -2.626804548259e-02 3.738121053705e-04 2.663674610084e+01
3.737500000000e+02 -2.630590847931e-02 3.735183898341e-04 2.659094611226e+01
3.740000000000e+02 -2.632911201801e-02 3.731401286663e-04 2.654377193004e+01
3.742500000000e+02 -2.633701543358e-02 3.726740378823e-04 2.649531382115e+01
3.745000000000e+02 -2.632919649287e-02 3.721180889494e-04 2.644566715379e+01
3.747500000000e+02 -2.630545383452e-02 3.714715510994e-04 2.639493159447e+01
3.750000000000e+02 -2.626581179197e-02 3.707350420190e-04 2.634321090953e+01
3.752500000000e+02 -2.621052051917e-02 3.699105443822e-04 2.629061274056e+01
3.755000000000e+02 -2.614004909177e-02 3.690013751445e-04 2.623724773611e+01
3.757500000000e+02 -2.605507947516e-02 3.680121518280e-04 2.618322934572e+01
3.760000000000e+02 -2.595649492679e-02 3.669487077991e-04 2.612867317518e+01
3.762500000000e+02 -2.584536700938e-02 3.658180063119e-04 2.607369672081e+01
3.765000000000e+02 -2.572293680576e-02 3.646280196425e-04 2.601841843307e+01
3.767500000000e+02 -2.559059729888e-02 3.633876026509e-04 2.596295741891e+01
3.770000000000e+02 -2.544987164940e-02 3.621063348219e-04 2.590743275036e+01
3.772500000000e+02 -2.530239031258e-02 3.607943746427e-04 2.585196314423e+01
3.775000000000e+02 -2.514986570092e-02 3.594622874662e-04 2.579666599711e+01
3.777500000000e+02 -2.499406633077e-02 3.581208581060e-04 2.574165731748e+01
3.780000000000e+02 -2.483679040574e-02 3.567808915361e-04 2.568705081639e+01
3.782500000000e+02 -2.467983891059e-02 3.554530709142e-04 2.563295759268e+01
3.785000000000e+02 -2.452498794123e-02 3.541477842218e-04 2.557948582826e+01
3.787500000000e+02 -2.437396367730e-02 3.528749772486e-04 2.552674003049e+01
3.790000000000e+02 -2.422841736053e-02 3.516439851788e-04 2.547482078403e+01
3.792500000000e+02 -2.408989970317e-02 3.504633788305e-04 2.542382449176e+01
3.795000000000e+02 -2.395984024692e-02 3.493408810295e-04 2.537384269187e+01
3.797500000000e+02 -2.383952736282e-02 3.482832730536e-04 2.532496182936e+01
3.800000000000e+02 -2.373008910385e-02 3.472963088768e-04 2.527726299212e+01
3.802500000000e+02 -2.363248124612e-02 3.463846742082e-04 2.523082120427e+01
3.805000000000e+02 -2.354747236033e-02 3.455519405502e-04 2.518570536640e+01
3.807500000000e+02 -2.347563799240e-02 3.448005681040e-04 2.514197747651e+01
3.810000000000e+02 -2.341735185592e-02 3.441318977528e-04 2.509969252510e+01
3.812500000000e+02 -2.337278660669e-02 3.435461910239e-04 2.505889769192e+01
3.815000000000e+02 -2.334191109174e-02 3.430426567875e-04 2.501963220424e+01
3.817500000000e+02 -2.332449768277e-02 3.426195309655e-04 2.498192652909e+01
3.820000000000e+02 -2.332012545131e-02 3.422740877044e-04 2.494580222196e+01
3.822500000000e+02 -2.332819310515e-02 3.420027672152e-04 2.491127115203e+01
3.825000000000e+02 -2.334792757107e-02 3.418012382634e-04 2.487833539249e+01
3.827500000000e+02 -2.337840148187e-02 3.416645009561e-04 2.484698653733e+01
3.830000000000e+02 -2.341854626230e-02 3.415869595468e-04 2.481720569806e+01
3.832500000000e+02 -2.346717266486e-02 3.415625356471e-04 2.478896296854e+01
3.835000000000e+02 -2.352298740023e-02 3.415847636376e-04 2.476221761112e+01
3.837500000000e+02 -2.358461524835e-02 3.416468931189e-04 2.473691776857e+01
3.840000000000e+02 -2.365061883874e-02 3.417419854234e-04 2.471300069875e+01
3.842500000000e+02 -2.371951925909e-02 3.418630029841e-04 2.469039313947e+01
3.845000000000e+02 -2.378981844053e-02 3.420029095892e-04 2.466901144005e+01
3.847500000000e+02 -2.386001911277e-02 3.421547471233e-04 2.464876240139e+01
3.850000000000e+02 -2.392864592748e-02 3.423117483826e-04 2.462954370201e+01
3.852500000000e+02 -2.399426492722e-02 3.424674047303e-04 2.461124484507e+01
3.855000000000e+02 -2.405550333261e-02 3.426155619050e-04 2.459374819802e+01
3.857500000000e+02 -2.411106700802e-02 3.427504957213e-04 2.457692983139e+01
3.860000000000e+02 -2.415975880034e-02 3.428669902939e-04 2.456066093795e+01
3.862500000000e+02 -2.420049336177e-02 3.429604002739e-04 2.454480885295e+01
3.865000000000e+02 -2.423231259766e-02 3.430266822401e-04 2.452923844588e+01
3.867500000000e+02 -2.425440017842e-02 3.430624947310e-04 2.451381351569e+01
3.870000000000e+02 -2.426609168507e-02 3.430652669460e-04 2.449839796693e+01
3.872500000000e+02 -2.426688645877e-02 3.430331835548e-04 2.448285720412e+01
3.875000000000e+02 -2.425645809872e-02 3.429652344733e-04 2.446705945715e+01
3.877500000000e+02 -2.423465922758e-02 3.428612274107e-04 2.445087686845e+01
3.880000000000e+02 -2.420152858275e-02 3.427218019681e-04 2.443418668867e+01
3.882500000000e+02 -2.415729607936e-02 3.425484318947e-04 2.441687233449e+01
3.885000000000e+02 -2.410238126554e-02 3.423433822068e-04 2.439882422294e+01
3.887500000000e+02 -2.403739443744e-02 3.421096740871e-04 2.437994061896e+01
3.890000000000e+02 -2.396313257832e-02 3.418510358687e-04 2.436012827560e+01
3.892500000000e+02 -2.388057529850e-02 3.415720618421e-04 2.433930298481e+01
3.895000000000e+02 -2.379087318757e-02 3.412779401132e-04 2.431738993415e+01
3.897500000000e+02 -2.369533814836e-02 3.409743458489e-04 2.429432398822e+01
3.900000000000e+02 -2.359543077850e-02 3.406675347954e-04 2.427004983185e+01
3.902500000000e+02 -2.349274139633e-02 3.403638144937e-04 2.424452196101e+01
3.905000000000e+02 -2.338897227714e-02 3.400698308774e-04 2.421770461093e+01
3.907500000000e+02 -2.328591457752e-02 3.397924838897e-04 2.418957155627e+01
3.910000000000e+02 -2.318542546047e-02 3.395386291253e-04 2.416010585262e+01
3.912500000000e+02 -2.308939910449e-02 3.393150414663e-04 2.412929948166e+01
3.915000000000e+02 -2.299973886575e-02 3.391283218240e-04 2.409715297319e+01
3.917500000000e+02 -2.291832819059e-02 3.389847641350e-04 2.406367497334e+01
3.920000000000e+02 -2.284699827271e-02 3.388902384754e-04 2.402888178762e+01
3.922500000000e+02 -2.278749754222e-02 3.388500905629e-04 2.399279691614e+01
3.925000000000e+02 -2.274145956507e-02 3.388690457889e-04 2.395545059506e+01
3.927500000000e+02 -2.271037223177e-02 3.389511205199e-04 2.391687934704e+01
3.930000000000e+02 -2.269554757246e-02 3.390995411738e-04 2.387712553720e+01
3.932500000000e+02 -2.269809393742e-02 3.393166802961e-04 2.383623696245e+01
3.935000000000e+02 -2.271888965951e-02 3.396040082393e-04 2.379426647866e+01
3.937500000000e+02 -2.275856042313e-02 3.399620368883e-04 2.375127162264e+01
3.940000000000e+02 -2.281746008182e-02 3.403902908384e-04 2.370731428628e+01
3.942500000000e+02 -2.289565391731e-02 3.408872847019e-04 2.366246041152e+01
3.945000000000e+02 -2.299290942372e-02 3.414505182173e-04 2.361677967700e+01
3.947500000000e+02 -2.310868987358e-02 3.420764857388e-04 2.357034522994e+01
3.950000000000e+02 -2.324215202771e-02 3.427606898426e-04 2.352323340438e+01
3.952500000000e+02 -2.339215250980e-02 3.434976802071e-04 2.347552343188e+01
3.955000000000e+02 -2.355725492852e-02 3.442810850817e-04 2.342729715767e+01
3.957500000000e+02 -2.373574662373e-02 3.451036750240e-04 2.337863872990e+01
3.960000000000e+02 -2.392565591116e-02 3.459573825161e-04 2.332963426932e+01
3.962500000000e+02 -2.412477852817e-02 3.468334502489e-04 2.328037151898e+01
3.965000000000e+02 -2.433070325201e-02 3.477225283771e-04 2.323093945055e+01
3.967500000000e+02 -2.454084616080e-02 3.486146883823e-04 2.318142786819e+01
3.970000000000e+02 -2.475248309879e-02 3.494995617548e-04 2.313192694702e+01
3.972500000000e+02 -2.496278911405e-02 3.503664586401e-04 2.308252679102e+01
3.975000000000e+02 -2.516887679083e-02 3.512044150034e-04 2.303331695150e+01
3.977500000000e+02 -2.536783635624e-02 3.520023865787e-04 2.298438590848e+01
3.980000000000e+02 -2.555677854594e-02 3.527494159977e-04 2.293582062543e+01
3.982500000000e+02 -2.573287352059e-02 3.534347572756e-04 2.288770601288e+01
3.985000000000e+02 -2.589339380397e-02 3.540479670902e-04 2.284012452038e+01
3.987500000000e+02 -2.603575199081e-02 3.545790805320e-04 2.279315563250e+01
3.990000000000e+02 -2.615754050675e-02 3.550187818528e-04 2.274687554476e+01
3.992500000000e+02 -2.625656666659e-02 3.553585454719e-04 2.270135672405e+01
3.995000000000e+02 -2.633088778962e-02 3.555907703896e-04 2.265666768278e+01
3.997500000000e+02 -2.637884179710e-02 3.557089312328e-04 2.261287270205e+01
4.000000000000e+02 -2.639907555060e-02 3.557077197759e-04 2.257003159811e+01
4.002500000000e+02 -2.639057049721e-02 3.555831627989e-04 2.252819969137e+01
4.005000000000e+02 -2.635266324066e-02 3.553327314530e-04 2.248742761984e+01
4.007500000000e+02 -2.628506302848e-02 3.549554044031e-04 2.244776142236e+01
4.010000000000e+02 -2.618786425282e-02 3.544518336451e-04 2.240924252725e+01
4.012500000000e+02 -2.606155434594e-02 3.538243275990e-04 2.237190776820e+01
4.015000000000e+02 -2.590701683119e-02 3.530768192965e-04 2.233578960509e+01
4.017500000000e+02 -2.572552940230e-02 3.522148069401e-04 2.230091611512e+01
4.020000000000e+02 -2.551875558722e-02 3.512456223131e-04 2.226731126019e+01
4.022500000000e+02 -2.528873003750e-02 3.501781230601e-04 2.223499497111e+01
4.025000000000e+02 -2.503783894088e-02 3.490225837203e-04 2.220398334818e+01
4.027500000000e+02 -2.476879460064e-02 3.477906205072e-04 2.217428873986e+01
4.030000000000e+02 -2.448460376393e-02 3.464951246684e-04 2.214592001854e+01
4.032500000000e+02 -2.418853106799e-02 3.451497668936e-04 2.211888267631e+01
4.035000000000e+02 -2.388405770199e-02 3.437690672025e-04 2.209317890359e+01
4.037500000000e+02 -2.357483442809e-02 3.423681890418e-04 2.206880786101e+01
4.040000000000e+02 -2.326463174963e-02 3.409626686975e-04 2.204576576209e+01
4.042500000000e+02 -2.295728739346e-02 3.395681681841e-04 2.202404594117e+01
4.045000000000e+02 -2.265664988180e-02 3.382002474559e-04 2.200363914700e+01
4.047500000000e+02 -2.236652264927e-02 3.368741293848e-04 2.198453360394e+01
4.050000000000e+02 -2.209060635131e-02 3.356044708579e-04 2.196671523622e+01
4.052500000000e+02 -2.183244389202e-02 3.344051583536e-04 2.195016774662e+01
4.055000000000e+02 -2.159536444509e-02 3.332891069657e-04 2.193487297324e+01
4.057500000000e+02 -2.138243289307e-02 3.322681194179e-04 2.192081100625e+01
4.060000000000e+02 -2.119640171741e-02 3.313527118130e-04 2.190796047305e+01
4.062500000000e+02 -2.103966893268e-02 3.305519700536e-04 2.189629868138e+01
4.065000000000e+02 -2.091423944530e-02 3.298734470977e-04 2.188580204083e+01
4.067500000000e+02 -2.082169460014e-02 3.293230842802e-04 2.187644625470e+01
4.070000000000e+02 -2.076316918745e-02 3.289051609223e-04 2.186820650119e+01
4.072500000000e+02 -2.073933272327e-02 3.286222649572e-04 2.186105788146e+01
4.075000000000e+02 -2.075038132308e-02 3.284752844287e-04 2.185497559675e+01
4.077500000000e+02 -2.079603679851e-02 3.284634335826e-04 2.184993511244e+01
4.080000000000e+02 -2.087555158615e-02 3.285842725206e-04 2.184591257272e+01
4.082500000000e+02 -2.098772336580e-02 3.288337884246e-04 2.184288492326e+01
4.085000000000e+02 -2.113091638974e-02 3.292064786376e-04 2.184083001522e+01
4.087500000000e+02 -2.130308799060e-02 3.296954388091e-04 2.183972693549e+01
4.090000000000e+02 -2.150182310256e-02 3.302924719063e-04 2.183955601940e+01
4.092500000000e+02 -2.172437310710e-02 3.309882091519e-04 2.184029899719e+01
4.095000000000e+02 -2.196769994091e-02 3.317722444674e-04 2.184193893267e+01
4.097500000000e+02 -2.222852263246e-02 3.326332718657e-04 2.184446045154e+01
4.100000000000e+02 -2.250336797780e-02 3.335592362817e-04 2.184784949253e+01
4.102500000000e+02 -2.278862195329e-02 3.345374785929e-04 2.185209349449e+01
4.105000000000e+02 -2.308058245726e-02 3.355549058434e-04 2.185718109896e+01
4.107500000000e+02 -2.337551189290e-02 3.365981662981e-04 2.186310226528e+01
4.110000000000e+02 -2.366968849385e-02 3.376538036810e-04 2.186984794675e+01
4.112500000000e+02 -2.395945675938e-02 3.387084023460e-04 2.187741013526e+01
4.115000000000e+02 -2.424127503930e-02 3.397487608818e-04 2.188578163926e+01
4.117500000000e+02 -2.451175966624e-02 3.407620011857e-04 2.189495587562e+01
4.120000000000e+02 -2.476772767974e-02 3.417357980454e-04 2.190492687931e+01
4.122500000000e+02 -2.500623318180e-02 3.426585906186e-04 2.191568899932e+01
4.125000000000e+02 -2.522460255846e-02 3.435195775632e-04 2.192723693972e+01
4.127500000000e+02 -2.542046193514e-02 3.443088641756e-04 2.193956549334e+01
4.130000000000e+02 -2.559176432417e-02 3.450176346946e-04 2.195266961464e+01
4.132500000000e+02 -2.573680783836e-02 3.456382566599e-04 2.196654420493e+01
4.135000000000e+02 -2.585425359304e-02 3.461643953303e-04 2.198118421587e+01
4.137500000000e+02 -2.594313474547e-02 3.465909883165e-04 2.199658449539e+01
4.140000000000e+02 -2.600286491573e-02 3.469143317788e-04 2.201273991318e+01
4.142500000000e+02 -2.603323916113e-02 3.471321797595e-04 2.202964532908e+01
4.145000000000e+02 -2.603443044179e-02 3.472437350493e-04 2.204729559569e+01
4.147500000000e+02 -2.600698399404e-02 3.472496365907e-04 2.206568570355e+01
4.150000000000e+02 -2.595180474195e-02 3.471519326196e-04 2.208481080080e+01
4.152500000000e+02 -2.587014054737e-02 3.469540305013e-04 2.210466621214e+01
4.155000000000e+02 -2.576356376859e-02 3.466606385759e-04 2.212524762599e+01
4.157500000000e+02 -2.563394537224e-02 3.462776755578e-04 2.214655102859e+01
4.160000000000e+02 -2.548342845743e-02 3.458121745821e-04 2.216857288183e+01
4.162500000000e+02 -2.531439637641e-02 3.452721642449e-04 2.219131012923e+01
4.165000000000e+02 -2.512943813730e-02 3.446665394406e-04 2.221476017733e+01
4.167500000000e+02 -2.493131195560e-02 3.440049244063e-04 2.223892105302e+01
4.170000000000e+02 -2.472290558465e-02 3.432975216671e-04 2.226379125697e+01
4.172500000000e+02 -2.450719530065e-02 3.425548776449e-04 2.228936990530e+01
4.175000000000e+02 -2.428720367718e-02 3.417878353035e-04 2.231565662521e+01
4.177500000000e+02 -2.406595637331e-02 3.410075562122e-04 2.234265156383e+01
4.180000000000e+02 -2.384643996884e-02 3.402250504363e-04 2.237035525573e+01
4.182500000000e+02 -2.363155905145e-02 3.394511398166e-04 2.239876870046e+01
4.185000000000e+02 -2.342409646394e-02 3.386965238504e-04 2.242789320437e+01
4.187500000000e+02 -2.322667367579e-02 3.379712185544e-04 2.245773036205e+01
4.190000000000e+02 -2.304171729962e-02 3.372846370404e-04 2.248828186858e+01
4.192500000000e+02 -2.287142401022e-02 3.366456281220e-04 2.251954959335e+01
4.195000000000e+02 -2.271773280051e-02 3.360623474651e-04 2.255153541944e+01
4.197500000000e+02 -2.258230254317e-02 3.355421111310e-04 2.258424106889e+01
4.200000000000e+02 -2.246648868448e-02 3.350912768151e-04 2.261766817456e+01
4.202500000000e+02 -2.237133100725e-02 3.347152132957e-04 2.265181807542e+01
4.205000000000e+02 -2.229754283048e-02 3.344183182201e-04 2.268669177354e+01
4.207500000000e+02 -2.224550982885e-02 3.342039918916e-04 2.272228971722e+01
4.210000000000e+02 -2.221528730811e-02 3.340745823439e-04 2.275861185726e+01
4.212500000000e+02 -2.220660937398e-02 3.340313800450e-04 2.279565741912e+01
4.215000000000e+02 -2.221889916419e-02 3.340746399133e-04 2.283342482731e+01
4.217500000000e+02 -2.225128711788e-02 3.342035755853e-04 2.287191146620e+01
4.220000000000e+02 -2.230262814879e-02 3.344162719161e-04 2.291111368277e+01
4.222500000000e+02 -2.237152851622e-02 3.347098458406e-04 2.295102651593e+01
4.225000000000e+02 -2.245637242529e-02 3.350804437809e-04 2.299164356484e+01
4.227500000000e+02 -2.255535396033e-02 3.355232801947e-04 2.303295670613e+01
4.230000000000e+02 -2.266650706358e-02 3.360326735996e-04 2.307495601558e+01
4.232500000000e+02 -2.278774135198e-02 3.366021162320e-04 2.311762947450e+01
4.235000000000e+02 -2.291687692982e-02 3.372243387244e-04 2.316096268683e+01
4.237500000000e+02 -2.305167904903e-02 3.378913805809e-04 2.320493875169e+01
4.240000000000e+02 -2.318989389215e-02 3.385946628672e-04 2.324953796123e+01
4.242500000000e+02 -2.332928205920e-02 3.393251410030e-04 2.329473752711e+01
4.245000000000e+02 -2.346765260344e-02 3.400733745506e-04 2.334051144358e+01
4.247500000000e+02 -2.360289444103e-02 3.408296126957e-04 2.338683023211e+01
4.250000000000e+02 -2.373300395363e-02 3.415839661639e-04 2.343366073331e+01
4.252500000000e+02 -2.385611549743e-02 3.423265579316e-04 2.348096603254e+01
4.255000000000e+02 -2.397052130158e-02 3.430475214426e-04 2.352870527304e+01
4.257500000000e+02 -2.407469748006e-02 3.437373457147e-04 2.357683366839e+01
4.260000000000e+02 -2.416731797401e-02 3.443869911399e-04 2.362530242544e+01
4.262500000000e+02 -2.424727438454e-02 3.449879097636e-04 2.367405885067e+01
4.265000000000e+02 -2.431368246695e-02 3.455323264436e-04 2.372304639793e+01
4.267500000000e+02 -2.436589541194e-02 3.460131022227e-04 2.377220488218e+01
4.270000000000e+02 -2.440350294048e-02 3.464239723441e-04 2.382147065740e+01
4.272500000000e+02 -2.442633781176e-02 3.467598711025e-04 2.387077692681e+01
4.275000000000e+02 -2.443447170318e-02 3.470168619436e-04 2.392005405385e+01
4.277500000000e+02 -2.442820793352e-02 3.471921863809e-04 2.396922994531e+01
4.280000000000e+02 -2.440807728798e-02 3.472843602604e-04 2.401823046731e+01
4.282500000000e+02 -2.437482135013e-02 3.472932245504e-04 2.406697990777e+01
4.285000000000e+02 -2.432938216147e-02 3.472198966838e-04 2.411540143332e+01
4.287500000000e+02 -2.427288057420e-02 3.470666949066e-04 2.416341762192e+01
4.290000000000e+02 -2.420659903482e-02 3.468372318198e-04 2.421095092170e+01
4.292500000000e+02 -2.413195635832e-02 3.465362992425e-04 2.425792422837e+01
4.295000000000e+02 -2.405048607905e-02 3.461697803002e-04 2.430426131792e+01
4.297500000000e+02 -2.396380845087e-02 3.457445248886e-04 2.434988743855e+01
4.300000000000e+02 -2.387360372842e-02 3.452682330314e-04 2.439472971687e+01
4.302500000000e+02 -2.378158315098e-02 3.447492743551e-04 2.443871766423e+01
4.305000000000e+02 -2.368946081769e-02 3.441966287250e-04 2.448178370397e+01
4.307500000000e+02 -2.359892356185e-02 3.436196703215e-04 2.452386350436e+01
4.310000000000e+02 -2.351160339993e-02 3.430279828072e-04 2.456489645968e+01
4.312500000000e+02 -2.342905192540e-02 3.424312110450e-04 2.460482620108e+01
4.315000000000e+02 -2.335271153927e-02 3.418389056745e-04 2.464360081557e+01
4.317500000000e+02 -2.328389579656e-02 3.412603618219e-04 2.468117349459e+01
4.320000000000e+02 -2.322376392037e-02 3.407044748679e-04 2.471750272814e+01
4.322500000000e+02 -2.317330423283e-02 3.401796247853e-04 2.475255280083e+01
4.325000000000e+02 -2.313332162633e-02 3.396935583429e-04 2.478629433722e+01
4.327500000000e+02 -2.310442147889e-02 3.392532561357e-04 2.481870450005e+01
4.330000000000e+02 -2.308700447011e-02 3.388648916112e-04 2.484976752235e+01
4.332500000000e+02 -2.308126582704e-02 3.385337901435e-04 2.487947527666e+01
4.335000000000e+02 -2.308719046228e-02 3.382643496545e-04 2.490782744618e+01
4.337500000000e+02 -2.310456056664e-02 3.380600381055e-04 2.493483205234e+01
4.340000000000e+02 -2.313296700024e-02 3.379234063925e-04 2.496050598648e+01
4.342500000000e+02 -2.317181638434e-02 3.378560902187e-04 2.498487507640e+01
4.345000000000e+02 -2.322035017432e-02 3.378588138665e-04 2.500797451645e+01
4.347500000000e+02 -2.327766618857e-02 3.379315226944e-04 2.502984921520e+01
4.350000000000e+02 -2.334273548019e-02 3.380734802729e-04 2.505055366031e+01
4.352500000000e+02 -2.341442931646e-02 3.382832643653e-04 2.507015212520e+01
4.355000000000e+02 -2.349154322218e-02 3.385588026398e-04 2.508871848384e+01
4.357500000000e+02 -2.357282606259e-02 3.388974783922e-04 2.510633618973e+01
4.360000000000e+02 -2.365700370170e-02 3.392962760098e-04 2.512309763557e+01
4.362500000000e+02 -2.374280808168e-02 3.397518806618e-04 2.513910381390e+01
4.365000000000e+02 -2.382900363502e-02 3.402607147912e-04 2.515446381439e+01
4.367500000000e+02 -2.391441110335e-02 3.408190122296e-04 2.516929378862e+01
4.370000000000e+02 -2.399793267740e-02 3.414229276979e-04 2.518371620634e+01
4.372500000000e+02 -2.407857220997e-02 3.420685941931e-04 2.519785897076e+01
4.375000000000e+02 -2.415545515265e-02 3.427521885768e-04 2.521185407244e+01
4.377500000000e+02 -2.422784406830e-02 3.434699850454e-04 2.522583654294e+01
4.380000000000e+02 -2.429515025183e-02 3.442184007004e-04 2.523994335421e+01
4.382500000000e+02 -2.435694483874e-02 3.449940426966e-04 2.525431190651e+01
4.385000000000e+02 -2.441296411677e-02 3.457937407276e-04 2.526907889556e+01
4.387500000000e+02 -2.446310934177e-02 3.466145593881e-04 2.528437916543e+01
4.390000000000e+02 -2.450744924896e-02 3.474538771079e-04 2.530034425192e+01
4.392500000000e+02 -2.454621285421e-02 3.483093635876e-04 2.531710132884e+01
4.395000000000e+02 -2.457977897166e-02 3.491789810913e-04 2.533477221448e+01
4.397500000000e+02 -2.460867151511e-02 3.500609965659e-04 2.535347206121e+01
4.400000000000e+02 -2.463353882382e-02 3.509539946288e-04 2.537330871696e+01
4.402500000000e+02 -2.465514431720e-02 3.518568909044e-04 2.539438154368e+01
4.405000000000e+02 -2.467434130959e-02 3.527688901986e-04 2.541678095878e+01
4.407500000000e+02 -2.469206029404e-02 3.536894958160e-04 2.544058742257e+01
4.410000000000e+02 -2.470928078785e-02 3.546184521792e-04 2.546587116010e+01
4.412500000000e+02 -2.472701626684e-02 3.555557450649e-04 2.549269134992e+01
4.415000000000e+02 -2.474628907873e-02 3.565015696226e-04 2.552109579478e+01
4.417500000000e+02 -2.476810609281e-02 3.574562544109e-04 2.555112068934e+01
4.420000000000e+02 -2.479344277083e-02 3.584202236889e-04 2.558278999419e+01
4.422500000000e+02 -2.482321671500e-02 3.593939141203e-04 2.561611556647e+01
4.425000000000e+02 -2.485827336174e-02 3.603777544330e-04 2.565109664368e+01
4.427500000000e+02 -2.489936566640e-02 3.613720857475e-04 2.568771985816e+01
4.430000000000e+02 -2.494713687258e-02 3.623770917630e-04 2.572595929432e+01
4.432500000000e+02 -2.500210773543e-02 3.633927339523e-04 2.576577638809e+01
4.435000000000e+02 -2.506466479180e-02 3.644186992950e-04 2.580711980472e+01
4.437500000000e+02 -2.513504907422e-02 3.654543379166e-04 2.584992599695e+01
4.440000000000e+02 -2.521335020373e-02 3.664985517477e-04 2.589411897586e+01
4.442500000000e+02 -2.529950130764e-02 3.675498563093e-04 2.593961077188e+01
4.445000000000e+02 -2.539327734217e-02 3.686064417865e-04 2.598630202791e+01
4.447500000000e+02 -2.549429539776e-02 3.696660029242e-04 2.603408202161e+01
4.450000000000e+02 -2.560201808731e-02 3.707257960250e-04 2.608282940219e+01
4.452500000000e+02 -2.571576265423e-02 3.717824517562e-04 2.613241308747e+01
4.455000000000e+02 -2.583470573788e-02 3.728322088916e-04 2.618269243584e+01
4.457500000000e+02 -2.595789926546e-02 3.738709424907e-04 2.623351872172e+01
4.460000000000e+02 -2.608427916182e-02 3.748941640225e-04 2.628473548933e+01
4.462500000000e+02 -2.621268279738e-02 3.758970805006e-04 2.633617982654e+01
4.465000000000e+02 -2.634186942432e-02 3.768746672268e-04 2.638768373572e+01
4.467500000000e+02 -2.647053256788e-02 3.778217247888e-04 2.643907472968e+01
4.470000000000e+02 -2.659732820155e-02 3.787329827709e-04 2.649017780449e+01
4.472500000000e+02 -2.672088792210e-02 3.796031546853e-04 2.654081616348e+01
4.475000000000e+02 -2.683984313642e-02 3.804270384489e-04 2.659081288120e+01
4.477500000000e+02 -2.695284911959e-02 3.811996129780e-04 2.663999259218e+01
4.480000000000e+02 -2.705859908819e-02 3.819160953108e-04 2.668818242985e+01
4.482500000000e+02 -2.715584774505e-02 3.825720396831e-04 2.673521376286e+01
4.485000000000e+02 -2.724343298755e-02 3.831634296417e-04 2.678092388309e+01
4.487500000000e+02 -2.732028913742e-02 3.836867069768e-04 2.682515694846e+01
4.490000000000e+02 -2.738546840530e-02 3.841388989127e-04 2.686776567417e+01
4.492500000000e+02 -2.743815468658e-02 3.845176619104e-04 2.690861249949e+01
4.495000000000e+02 -2.747768157599e-02 3.848213273951e-04 2.694757105062e+01
4.497500000000e+02 -2.750353972595e-02 3.850489271089e-04 2.698452684038e+01
4.500000000000e+02 -2.751539101277e-02 3.852002548740e-04 2.701937844326e+01
4.502500000000e+02 -2.751307741155e-02 3.852759070911e-04 2.705203848221e+01
4.505000000000e+02 -2.749662515506e-02 3.852772204930e-04 2.708243391609e+01
4.507500000000e+02 -2.746624961786e-02 3.852063511742e-04 2.711050671669e+01
4.510000000000e+02 -2.742235664548e-02 3.850662591881e-04 2.713621427968e+01
4.512500000000e+02 -2.736553925944e-02 3.848606703900e-04 2.715952922509e+01
4.515000000000e+02 -2.729657351451e-02 3.845940656956e-04 2.718043946040e+01
4.517500000000e+02 -2.721640752322e-02 3.842716434378e-04 2.719894798783e+01
4.520000000000e+02 -2.712614126268e-02 3.838992562917e-04 2.721507217889e+01
4.522500000000e+02 -2.702701105556e-02 3.834833530619e-04 2.722884323417e+01
4.525000000000e+02 -2.692037423215e-02 3.830309055057e-04 2.724030545775e+01
4.527500000000e+02 -2.680769589646e-02 3.825493278130e-04 2.724951505746e+01
4.530000000000e+02 -2.669052933044e-02 3.820463856178e-04 2.725653917690e+01
4.532500000000e+02 -2.657049691303e-02 3.815300983357e-04 2.726145460762e+01
4.535000000000e+02 -2.644926572082e-02 3.810086322637e-04 2.726434661041e+01
4.537500000000e+02 -2.632852731071e-02 3.804901947527e-04 2.726530735827e+01
4.540000000000e+02 -2.620997159748e-02 3.799829173928e-04 2.726443463765e+01
4.542500000000e+02 -2.609525955453e-02 3.794947398828e-04 2.726183052789e+01
4.545000000000e+02 -2.598600208335e-02 3.790333075215e-04 2.725759980710e+01
4.547500000000e+02 -2.588373045750e-02 3.786058281630e-04 2.725184884061e+01
4.550000000000e+02 -2.578987647277e-02 3.782189825430e-04 2.724468406444e+01
4.552500000000e+02 -2.570574601055e-02 3.778788178603e-04 2.723621101959e+01
4.555000000000e+02 -2.563250208381e-02 3.775906525362e-04 2.722653301831e+01
4.557500000000e+02 -2.557114116941e-02 3.773589925530e-04 2.721575038671e+01
4.560000000000e+02 -2.552248117177e-02 3.771874493140e-04 2.720395937461e+01
4.562500000000e+02 -2.548714358255e-02 3.770786707505e-04 2.719125163913e+01
4.565000000000e+02 -2.546554648992e-02 3.770342927524e-04 2.717771342447e+01
4.567500000000e+02 -2.545789364828e-02 3.770548832656e-04 2.716342530251e+01
4.570000000000e+02 -2.546417275683e-02 3.771399381595e-04 2.714846164558e+01
4.572500000000e+02 -2.548415218004e-02 3.772878631324e-04 2.713289047917e+01
4.575000000000e+02 -2.551738253061e-02 3.774959776650e-04 2.711677344928e+01
4.577500000000e+02 -2.556320291986e-02 3.777605378328e-04 2.710016563496e+01
4.580000000000e+02 -2.562074730150e-02 3.780767704400e-04 2.708311582321e+01
4.582500000000e+02 -2.568895621603e-02 3.784389283254e-04 2.706566646353e+01
4.585000000000e+02 -2.576659038051e-02 3.788403584774e-04 2.704785407395e+01
4.587500000000e+02 -2.585224628747e-02 3.792735826348e-04 2.702970930242e+01
4.590000000000e+02 -2.594437552210e-02 3.797303960654e-04 2.701125739568e+01
4.592500000000e+02 -2.604130443522e-02 3.802019746829e-04 2.699251832532e+01
4.595000000000e+02 -2.614125763281e-02 3.806789972475e-04 2.697350725771e+01
4.597500000000e+02 -2.624238074995e-02 3.811517730909e-04 2.695423471330e+01
4.600000000000e+02 -2.634276566949e-02 3.816103808319e-04 2.693470691138e+01
4.602500000000e+02 -2.644047749859e-02 3.820448146510e-04 2.691492608070e+01
4.605000000000e+02 -2.653357859896e-02 3.824450940429e-04 2.689489057916e+01
4.607500000000e+02 -2.662015739770e-02 3.828014574646e-04 2.687459522665e+01
4.610000000000e+02 -2.669835259729e-02 3.831045564579e-04 2.685403137648e+01
4.612500000000e+02 -2.676637951901e-02 3.833455041987e-04 2.683318712270e+01
4.615000000000e+02 -2.682255614641e-02 3.835160107558e-04 2.681204745291e+01
4.617500000000e+02 -2.686532406161e-02 3.836085400027e-04 2.679059428988e+01
4.620000000000e+02 -2.689327298586e-02 3.836164373091e-04 2.676880667830e+01
4.622500000000e+02 -2.690515828753e-02 3.835339738522e-04 2.674666081112e+01
4.625000000000e+02 -2.689992170323e-02 3.833564679903e-04 2.672413020425e+01
4.627500000000e+02 -2.687670425808e-02 3.830803225068e-04 2.670118577150e+01
4.630000000000e+02 -2.683486057005e-02 3.827030893609e-04 2.667779599360e+01
4.632500000000e+02 -2.677396891966e-02 3.822234720710e-04 2.665392710718e+01
4.635000000000e+02 -2.669383597942e-02 3.816413526160e-04 2.662954329947e+01
4.637500000000e+02 -2.659450303610e-02 3.809577908481e-04 2.660460698298e+01
4.640000000000e+02 -2.647624592717e-02 3.801750033258e-04 2.657907910650e+01
4.642500000000e+02 -2.633957277716e-02 3.792963558695e-04 2.655291950607e+01
4.645000000000e+02 -2.618521841874e-02 3.783262738176e-04 2.652608732028e+01
4.647500000000e+02 -2.601413532200e-02 3.772700980640e-04 2.649854145795e+01
4.650000000000e+02 -2.582748194174e-02 3.761341267196e-04 2.647024106766e+01
4.652500000000e+02 -2.562660768336e-02 3.749255224759e-04 2.644114613125e+01
4.655000000000e+02 -2.541303545427e-02 3.736521711530e-04 2.641121797103e+01
4.657500000000e+02 -2.518844262775e-02 3.723225913072e-04 2.638041989869e+01
4.660000000000e+02 -2.495463953785e-02 3.709459804918e-04 2.634871780244e+01
4.662500000000e+02 -2.471354637179e-02 3.695319477874e-04 2.631608069745e+01
4.665000000000e+02 -2.446717021573e-02 3.680904081658e-04 2.628248138651e+01
4.667500000000e+02 -2.421758013913e-02 3.666314989464e-04 2.624789696761e+01
4.670000000000e+02 -2.396688302583e-02 3.651654755354e-04 2.621230937766e+01
4.672500000000e+02 -2.371719802658e-02 3.637026769066e-04 2.617570579380e+01
4.675000000000e+02 -2.347063467668e-02 3.622532512358e-04 2.613807911929e+01
4.677500000000e+02 -2.322926886902e-02 3.608270825283e-04 2.609942826970e+01
4.680000000000e+02 -2.299512038461e-02 3.594338085936e-04 2.605975835424e+01
4.682500000000e+02 -2.277013485844e-02 3.580826816183e-04 2.601908093050e+01
4.685000000000e+02 -2.255616383574e-02 3.567824639049e-04 2.597741400245e+01
4.687500000000e+02 -2.235494700724e-02 3.555413431263e-04 2.593478192469e+01
4.690000000000e+02 -2.216809847884e-02 3.543668589078e-04 2.589121535616e+01
4.692500000000e+02 -2.199709264724e-02 3.532658346390e-04 2.584675096303e+01
4.695000000000e+02 -2.184325111382e-02 3.522443146365e-04 2.580143101755e+01
4.697500000000e+02 -2.170773439830e-02 3.513075085230e-04 2.575530309114e+01
4.700000000000e+02 -2.159153136602e-02 3.504597401660e-04 2.570841939708e+01
4.702500000000e+02 -2.149545312149e-02 3.497044693829e-04 2.566083633343e+01
4.705000000000e+02 -2.142012594781e-02 3.490442153351e-04 2.561261370369e+01
4.707500000000e+02 -2.136598663859e-02 3.484805460514e-04 2.556381413655e+01
4.710000000000e+02 -2.133327824685e-02 3.480140391089e-04 2.551450222760e+01
4.712500000000e+02 -2.132204693462e-02 3.476443448145e-04 2.546474387929e+01
4.715000000000e+02 -2.133213986806e-02 3.473702768785e-04 2.541460547856e+01
4.717500000000e+02 -2.136320419139e-02 3.471896556130e-04 2.536415309708e+01
4.720000000000e+02 -2.141468548879e-02 3.470994095193e-04 2.531345181540e+01
4.722500000000e+02 -2.148583037710e-02 3.470956154947e-04 2.526256490571e+01
4.725000000000e+02 -2.157568610402e-02 3.471735318160e-04 2.521155321472e+01
4.727500000000e+02 -2.168310412531e-02 3.473276457478e-04 2.516047448227e+01
4.730000000000e+02 -2.180674507938e-02 3.475517249989e-04 2.510938274022e+01
4.732500000000e+02 -2.194508368792e-02 3.478388692163e-04 2.505832779315e+01
4.735000000000e+02 -2.209641509947e-02 3.481815833151e-04 2.500735478332e+01
4.737500000000e+02 -2.225886714139e-02 3.485718760321e-04 2.495650374519e+01
4.740000000000e+02 -2.243040886468e-02 3.490011802813e-04 2.490580934225e+01
4.742500000000e+02 -2.260886703031e-02 3.494604913112e-04 2.485530057041e+01
4.745000000000e+02 -2.279193996777e-02 3.499405047616e-04 2.480500065240e+01
4.747500000000e+02 -2.297721770460e-02 3.504316678071e-04 2.475492692285e+01
4.750000000000e+02 -2.316220483339e-02 3.509242528626e-04 2.470509080826e+01
4.752500000000e+02 -2.334434220072e-02 3.514084034260e-04 2.465549795739e+01
4.755000000000e+02 -2.352103621086e-02 3.518742979993e-04 2.460614832869e+01
4.757500000000e+02 -2.368968485561e-02 3.523121841648e-04 2.455703647496e+01
4.760000000000e+02 -2.384770883304e-02 3.527124627332e-04 2.450815183099e+01
4.762500000000e+02 -2.399258413800e-02 3.530658775843e-04 2.445947905699e+01
4.765000000000e+02 -2.412187328105e-02 3.533635399683e-04 2.441099853947e+01
4.767500000000e+02 -2.423325929113e-02 3.535969890817e-04 2.436268684155e+01
4.770000000000e+02 -2.432457779595e-02 3.537583127100e-04 2.431451731294e+01
4.772500000000e+02 -2.439384950108e-02 3.538402446835e-04 2.426646069325e+01
4.775000000000e+02 -2.443930997375e-02 3.538362458803e-04 2.421848574819e+01
4.777500000000e+02 -2.445943908245e-02 3.537406478257e-04 2.417056002932e+01
4.780000000000e+02 -2.445298557426e-02 3.535486596727e-04 2.412265053204e+01
4.782500000000e+02 -2.441899123298e-02 3.532563641605e-04 2.407472452268e+01
4.785000000000e+02 -2.435680978390e-02 3.528609200947e-04 2.402675024306e+01
4.787500000000e+02 -2.426612232050e-02 3.523605867014e-04 2.397869769524e+01
4.790000000000e+02 -2.414694632604e-02 3.517547945839e-04 2.393053932977e+01
4.792500000000e+02 -2.399964512120e-02 3.510440575770e-04 2.388225081678e+01
4.795000000000e+02 -2.382492897824e-02 3.502301062540e-04 2.383381167194e+01
4.797500000000e+02 -2.362385007965e-02 3.493158751470e-04 2.378520582050e+01
4.800000000000e+02 -2.339779936958e-02 3.483054743721e-04 2.373642218682e+01
4.802500000000e+02 -2.314849253950e-02 3.472041798719e-04 2.368745510812e+01
4.805000000000e+02 -2.287795278799e-02 3.460184168623e-04 2.363830461767e+01
4.807500000000e+02 -2.258849467104e-02 3.447557300057e-04 2.358897676452e+01
4.810000000000e+02 -2.228269834655e-02 3.434247030164e-04 2.353948369626e+01
4.812500000000e+02 -2.196338140409e-02 3.420348911700e-04 2.348984360793e+01
4.815000000000e+02 -2.163357266681e-02 3.405967602064e-04 2.344008071402e+01
4.817500000000e+02 -2.129647717070e-02 3.391215591627e-04 2.339022496678e+01
4.820000000000e+02 -2.095544322571e-02 3.376213361373e-04 2.334031173940e+01
4.822500000000e+02 -2.061392448552e-02 3.361087266618e-04 2.329038134199e+01
4.825000000000e+02 -2.027544556836e-02 3.345967974682e-04 2.324047858160e+01
4.827500000000e+02 -1.994356168806e-02 3.330988577293e-04 2.319065213686e+01
4.830000000000e+02 -1.962181905155e-02 3.316284469581e-04 2.314095387223e+01
4.832500000000e+02 -1.931371733476e-02 3.301991587849e-04 2.309143825860e+01
4.835000000000e+02 -1.902266925147e-02 3.288244637563e-04 2.304216162358e+01
4.837500000000e+02 -1.875196198335e-02 3.275175980170e-04 2.299318151001e+01
4.840000000000e+02 -1.850471904775e-02 3.262913356566e-04 2.294455595371e+01
4.842500000000e+02 -1.828386303820e-02 3.251578170971e-04 2.289634298535e+01
4.845000000000e+02 -1.809208070341e-02 3.241285428156e-04 2.284859993705e+01
4.847500000000e+02 -1.793178699435e-02 3.232141136604e-04 2.280138309560e+01
4.850000000000e+02 -1.780509541201e-02 3.224241280297e-04 2.275474713927e+01
4.852500000000e+02 -1.771378482697e-02 3.217669633725e-04 2.270874496509e+01
4.855000000000e+02 -1.765927649972e-02 3.212497103307e-04 2.266342727817e+01
4.857500000000e+02 -1.764260604690e-02 3.208780476961e-04 2.261884258158e+01
4.860000000000e+02 -1.766440419877e-02 3.206561671933e-04 2.257503704363e+01
4.862500000000e+02 -1.772488242748e-02 3.205866812073e-04 2.253205440383e+01
4.865000000000e+02 -1.782381578642e-02 3.206705445319e-04 2.248993620390e+01
4.867500000000e+02 -1.796053724401e-02 3.209070372815e-04 2.244872183901e+01
4.870000000000e+02 -1.813393614381e-02 3.212937242892e-04 2.240844862186e+01
4.872500000000e+02 -1.834245571885e-02 3.218264222478e-04 2.236915222416e+01
4.875000000000e+02 -1.858410598219e-02 3.224992393872e-04 2.233086662571e+01
4.877500000000e+02 -1.885647144119e-02 3.233045977127e-04 2.229362464901e+01
4.880000000000e+02 -1.915673601791e-02 3.242333085305e-04 2.225745788859e+01
4.882500000000e+02 -1.948170245129e-02 3.252746394192e-04 2.222239726611e+01
4.885000000000e+02 -1.982782850087e-02 3.264164312849e-04 2.218847289205e+01
4.887500000000e+02 -2.019125911532e-02 3.276452103153e-04 2.215571460682e+01
4.890000000000e+02 -2.056787249023e-02 3.289463403189e-04 2.212415174942e+01
4.892500000000e+02 -2.095332394362e-02 3.303041785092e-04 2.209381365579e+01
4.895000000000e+02 -2.134310121116e-02 3.317022617557e-04 2.206472931560e+01
4.897500000000e+02 -2.173257820838e-02 3.331234935019e-04 2.203692775866e+01
4.900000000000e+02 -2.211707588388e-02 3.345502371481e-04 2.201043788575e+01
4.902500000000e+02 -2.249192442700e-02 3.359646927397e-04 2.198528822465e+01
4.905000000000e+02 -2.285252678503e-02 3.373493523315e-04 2.196150717770e+01
4.907500000000e+02 -2.319442375945e-02 3.386868639720e-04 2.193912272290e+01
4.910000000000e+02 -2.351335743803e-02 3.399603344200e-04 2.191816205746e+01
4.912500000000e+02 -2.380533587506e-02 3.411536342783e-04 2.189865177976e+01
4.915000000000e+02 -2.406669354445e-02 3.422515068527e-04 2.188061749737e+01
4.917500000000e+02 -2.429414657546e-02 3.432398993494e-04 2.186408341215e+01
4.920000000000e+02 -2.448484918324e-02 3.441062816258e-04 2.184907252295e+01
4.922500000000e+02 -2.463643551423e-02 3.448396193467e-04 2.183560587631e+01
4.925000000000e+02 -2.474706519719e-02 3.454305488686e-04 2.182370282816e+01
4.927500000000e+02 -2.481545033704e-02 3.458716549597e-04 2.181338028069e+01
4.930000000000e+02 -2.484088575789e-02 3.461575879463e-04 2.180465289200e+01
4.932500000000e+02 -2.482326259337e-02 3.462851612628e-04 2.179753263978e+01
4.935000000000e+02 -2.476307273131e-02 3.462533814924e-04 2.179202837286e+01
4.937500000000e+02 -2.466141231846e-02 3.460634790481e-04 2.178814599578e+01
4.940000000000e+02 -2.451996656220e-02 3.457188984720e-04 2.178588796285e+01
4.942500000000e+02 -2.434099206484e-02 3.452252781886e-04 2.178525321301e+01
4.945000000000e+02 -2.412728370143e-02 3.445903644527e-04 2.178623666347e+01
4.947500000000e+02 -2.388214416566e-02 3.438239355895e-04 2.178882945326e+01
4.950000000000e+02 -2.360933658140e-02 3.429376587011e-04 2.179301854773e+01
4.952500000000e+02 -2.331303101178e-02 3.419449179939e-04 2.179878633015e+01
4.955000000000e+02 -2.299775353632e-02 3.408606461931e-04 2.180611090889e+01
4.957500000000e+02 -2.266832137533e-02 3.397010619063e-04 2.181496575298e+01
4.960000000000e+02 -2.232977658451e-02 3.384835453918e-04 2.182531934616e+01
4.962500000000e+02 -2.198732193887e-02 3.372264229207e-04 2.183713556818e+01
4.965000000000e+02 -2.164624903075e-02 3.359485848366e-04 2.185037340295e+01
4.967500000000e+02 -2.131186798750e-02 3.346692640536e-04 2.186498666955e+01
4.970000000000e+02 -2.098943986824e-02 3.334078012715e-04 2.188092452255e+01
4.972500000000e+02 -2.068410701702e-02 3.321833999750e-04 2.189813116909e+01
4.975000000000e+02 -2.040082812557e-02 3.310148078385e-04 2.191654614760e+01
4.977500000000e+02 -2.014431592327e-02 3.299200714489e-04 2.193610410199e+01
4.980000000000e+02 -1.991897852659e-02 3.289163943530e-04 2.195673549623e+01
4.982500000000e+02 -1.972886577913e-02 3.280199250672e-04 2.197836649594e+01
4.985000000000e+02 -1.957762036298e-02 3.272454582351e-04 2.200091943134e+01
4.987500000000e+02 -1.946843719477e-02 3.266062642107e-04 2.202431275272e+01
4.990000000000e+02 -1.940402284267e-02 3.261139155830e-04 2.204846204724e+01
4.992500000000e+02 -1.938657035950e-02 3.257781990873e-04 2.207327971147e+01
4.995000000000e+02 -1.941773055509e-02 3.256070289064e-04 2.209867604957e+01
4.997500000000e+02 -1.949859671171e-02 3.256062834034e-04 2.212455949380e+01
5.000000000000e+02 -1.962969773155e-02 3.257797158488e-04 2.215083682050e+01
5.002500000000e+02 -1.981098754564e-02 3.261289141604e-04 2.217741436535e+01
5.005000000000e+02 -2.004185617557e-02 3.266532837217e-04 2.220419781948e+01
5.007500000000e+02 -2.032113145027e-02 3.273501085259e-04 2.223109355601e+01
5.010000000000e+02 -2.064710275523e-02 3.282145674851e-04 2.225800845486e+01
5.012500000000e+02 -2.101753653786e-02 3.292396756781e-04 2.228485114035e+01
5.015000000000e+02 -2.142970689724e-02 3.304164422543e-04 2.231153228154e+01
5.017500000000e+02 -2.188043232851e-02 3.317339328700e-04 2.233796485171e+01
5.020000000000e+02 -2.236610845020e-02 3.331794209104e-04 2.236406526699e+01
5.022500000000e+02 -2.288275407459e-02 3.347386402521e-04 2.238975362445e+01
5.025000000000e+02 -2.342606171294e-02 3.363958641969e-04 2.241495389504e+01
5.027500000000e+02 -2.399144252383e-02 3.381340565409e-04 2.243959511975e+01
5.030000000000e+02 -2.457408691578e-02 3.399351339538e-04 2.246361104537e+01
5.032500000000e+02 -2.516901653885e-02 3.417801667646e-04 2.248694134295e+01
5.035000000000e+02 -2.577114702995e-02 3.436495924673e-04 2.250953119156e+01
5.037500000000e+02 -2.637534458545e-02 3.455234843958e-04 2.253133243011e+01
5.040000000000e+02 -2.697648947972e-02 3.473818026886e-04 2.255230315807e+01
5.042500000000e+02 -2.756953408187e-02 3.492046460936e-04 2.257240832035e+01
5.045000000000e+02 -2.814956291758e-02 3.509725439494e-04 2.259162012256e+01
5.047500000000e+02 -2.871185075918e-02 3.526666638795e-04 2.260991803566e+01
5.050000000000e+02 -2.925191608363e-02 3.542690469050e-04 2.262728862302e+01
5.052500000000e+02 -2.976557406125e-02 3.557628680831e-04 2.264372624750e+01
5.055000000000e+02 -3.024898392880e-02 3.571326835387e-04 2.265923281283e+01
5.057500000000e+02 -3.069868891180e-02 3.583645078255e-04 2.267381745067e+01
5.060000000000e+02 -3.111165736278e-02 3.594460420939e-04 2.268749706413e+01
5.062500000000e+02 -3.148531245461e-02 3.603667222578e-04 2.270029589246e+01
5.065000000000e+02 -3.181755385628e-02 3.611179125675e-04 2.271224502829e+01
5.067500000000e+02 -3.210678308365e-02 3.616930437189e-04 2.272338286479e+01
5.070000000000e+02 -3.235190664977e-02 3.620876005957e-04 2.273375399197e+01
5.072500000000e+02 -3.255234790730e-02 3.622991833801e-04 2.274340948985e+01
5.075000000000e+02 -3.270804214248e-02 3.623274851516e-04 2.275240619432e+01
5.077500000000e+02 -3.281942396791e-02 3.621743825397e-04 2.276080592439e+01
5.080000000000e+02 -3.288742069421e-02 3.618436766989e-04 2.276867556270e+01
5.082500000000e+02 -3.291342124476e-02 3.613410285055e-04 2.277608570768e+01
5.085000000000e+02 -3.289925926383e-02 3.606739746914e-04 2.278311065860e+01
5.087500000000e+02 -3.284717740326e-02 3.598519515572e-04 2.278982736695e+01
5.090000000000e+02 -3.275979420630e-02 3.588860252462e-04 2.279631488060e+01
5.092500000000e+02 -3.264006242762e-02 3.577886773633e-04 2.280265330458e+01
5.095000000000e+02 -3.249123432742e-02 3.565734963770e-04 2.280892354681e+01
5.097500000000e+02 -3.231681391594e-02 3.552553261920e-04 2.281520626631e+01
5.100000000000e+02 -3.212051588338e-02 3.538499361800e-04 2.282158132918e+01
5.102500000000e+02 -3.190621729206e-02 3.523738637822e-04 2.282812682291e+01
5.105000000000e+02 -3.167791933849e-02 3.508442702586e-04 2.283491888221e+01
5.107500000000e+02 -3.143970076914e-02 3.492786563438e-04 2.284203086431e+01
5.110000000000e+02 -3.119567448411e-02 3.476947354954e-04 2.284953261910e+01
5.112500000000e+02 -3.094995162040e-02 3.461102655966e-04 2.285749051710e+01
5.115000000000e+02 -3.070659950472e-02 3.445428466146e-04 2.286596651663e+01
5.117500000000e+02 -3.046960875516e-02 3.430097629168e-04 2.287501830070e+01
5.120000000000e+02 -3.024285949028e-02 3.415278169720e-04 2.288469879294e+01
5.122500000000e+02 -3.003009151299e-02 3.401131814460e-04 2.289505611959e+01
5.125000000000e+02 -2.983487724686e-02 3.387812572264e-04 2.290613328338e+01
5.127500000000e+02 -2.966059783445e-02 3.375465485864e-04 2.291796853204e+01
5.130000000000e+02 -2.951042118615e-02 3.364225479855e-04 2.293059522938e+01
5.132500000000e+02 -2.938728500577e-02 3.354216276615e-04 2.294404184417e+01
5.135000000000e+02 -2.929387863978e-02 3.345549492905e-04 2.295833247078e+01
5.137500000000e+02 -2.923263040304e-02 3.338323878091e-04 2.297348687778e+01
5.140000000000e+02 -2.920569507422e-02 3.332624344912e-04 2.298952090272e+01
5.142500000000e+02 -2.921494658505e-02 3.328522198285e-04 2.300644659890e+01
5.145000000000e+02 -2.926196543346e-02 3.326074251597e-04 2.302427297056e+01
5.147500000000e+02 -2.934803745285e-02 3.325322385339e-04 2.304300595291e+01
5.150000000000e+02 -2.947414278403e-02 3.326293324844e-04 2.306264923909e+01
5.152500000000e+02 -2.964095806692e-02 3.328998752455e-04 2.308320428815e+01
5.155000000000e+02 -2.984884761059e-02 3.333435141392e-04 2.310467113670e+01
5.157500000000e+02 -3.009786850895e-02 3.339584065301e-04 2.312704841230e+01
5.160000000000e+02 -3.038776514586e-02 3.347412276299e-04 2.315033406301e+01
5.162500000000e+02 -3.071797376986e-02 3.356872154938e-04 2.317452556714e+01
5.165000000000e+02 -3.108762801683e-02 3.367902248167e-04 2.319962014873e+01
5.167500000000e+02 -3.149556002077e-02 3.380427778837e-04 2.322561535207e+01
5.170000000000e+02 -3.194030982012e-02 3.394361458182e-04 2.325250918752e+01
5.172500000000e+02 -3.242013682623e-02 3.409604624858e-04 2.328030023738e+01
5.175000000000e+02 -3.293302635862e-02 3.426047782615e-04 2.330898816323e+01
5.177500000000e+02 -3.347670760010e-02 3.443571539514e-04 2.333857354073e+01
5.180000000000e+02 -3.404866433802e-02 3.462048259383e-04 2.336905831983e+01
5.182500000000e+02 -3.464615699018e-02 3.481343250518e-04 2.340044558855e+01
5.185000000000e+02 -3.526623764858e-02 3.501316308112e-04 2.343273995988e+01
5.187500000000e+02 -3.590577538763e-02 3.521821999751e-04 2.346594727503e+01
5.190000000000e+02 -3.656147711102e-02 3.542713090770e-04 2.350007489812e+01
5.192500000000e+02 -3.722991520789e-02 3.563842633324e-04 2.353513136678e+01
5.195000000000e+02 -3.790755214228e-02 3.585062825773e-04 2.357112660528e+01
5.197500000000e+02 -3.859076913657e-02 3.606227445100e-04 2.360807152353e+01
5.200000000000e+02 -3.927589344428e-02 3.627193256909e-04 2.364597810947e+01
5.202500000000e+02 -3.995922702984e-02 3.647821126253e-04 2.368485913741e+01
5.205000000000e+02 -4.063707387753e-02 3.667977832422e-04 2.372472786926e+01
5.207500000000e+02 -4.130576832203e-02 3.687537540212e-04 2.376559798569e+01
5.210000000000e+02 -4.196170122880e-02 3.706382846185e-04 2.380748320264e+01
5.212500000000e+02 -4.260134461976e-02 3.724403534881e-04 2.385039689888e+01
5.215000000000e+02 -4.322127887186e-02 3.741499506087e-04 2.389435194503e+01
5.217500000000e+02 -4.381821274627e-02 3.757581414546e-04 2.393936014484e+01
5.220000000000e+02 -4.438900978699e-02 3.772571096294e-04 2.398543200851e+01
5.222500000000e+02 -4.493070850431e-02 3.786401884935e-04 2.403257626378e+01
5.225000000000e+02 -4.544054083873e-02 3.799018740086e-04 2.408079939239e+01
5.227500000000e+02 -4.591595743171e-02 3.810378905812e-04 2.413010530807e+01
5.230000000000e+02 -4.635464216159e-02 3.820451985216e-04 2.418049480158e+01
5.232500000000e+02 -4.675453721087e-02 3.829219920581e-04 2.423196520788e+01
5.235000000000e+02 -4.711386158361e-02 3.836677147063e-04 2.428450993351e+01
5.237500000000e+02 -4.743113124763e-02 3.842829930156e-04 2.433811805085e+01
5.240000000000e+02 -4.770518575336e-02 3.847696616125e-04 2.439277396634e+01
5.242500000000e+02 -4.793520971663e-02 3.851307616064e-04 2.444845705386e+01
5.245000000000e+02 -4.812075671076e-02 3.853704869470e-04 2.450514137439e+01
5.247500000000e+02 -4.826177862096e-02 3.854941744885e-04 2.456279543367e+01
5.250000000000e+02 -4.835864850396e-02 3.855082463206e-04 2.462138199487e+01
5.252500000000e+02 -4.841218780371e-02 3.854201718139e-04 2.468085793951e+01
5.255000000000e+02 -4.842368742159e-02 3.852384179566e-04 2.474117426903e+01
5.257500000000e+02 -4.839493265536e-02 3.849724150327e-04 2.480227600776e+01
5.260000000000e+02 -4.832821646265e-02 3.846324639290e-04 2.486410242055e+01
5.262500000000e+02 -4.822635495198e-02 3.842297145194e-04 2.492658701903e+01
5.265000000000e+02 -4.809269212989e-02 3.837760631510e-04 2.498965781205e+01
5.267500000000e+02 -4.793109838513e-02 3.832840839389e-04 2.505323770447e+01
5.270000000000e+02 -4.774596236311e-02 3.827669688001e-04 2.511724461838e+01
5.272500000000e+02 -4.754217051030e-02 3.822384430530e-04 2.518159195779e+01
5.275000000000e+02 -4.732507707686e-02 3.817126624508e-04 2.524618919508e+01
5.277500000000e+02 -4.710046443213e-02 3.812041282579e-04 2.531094205678e+01
5.280000000000e+02 -4.687449030344e-02 3.807275943430e-04 2.537575320294e+01
5.282500000000e+02 -4.665362460197e-02 3.802979616974e-04 2.544052264172e+01
5.285000000000e+02 -4.644457520108e-02 3.799301662497e-04 2.550514850738e+01
5.287500000000e+02 -4.625420267136e-02 3.796390570792e-04 2.556952725109e+01
5.290000000000e+02 -4.608942579032e-02 3.794392654911e-04 2.563355436417e+01
5.292500000000e+02 -4.595711994447e-02 3.793450725771e-04 2.569712512177e+01
5.295000000000e+02 -4.586400577763e-02 3.793702540001e-04 2.576013467991e+01
5.297500000000e+02 -4.581653809403e-02 3.795279370203e-04 2.582247910821e+01
5.300000000000e+02 -4.582078816103e-02 3.798304170046e-04 2.588405540395e+01
5.302500000000e+02 -4.588233034581e-02 3.802889865027e-04 2.594476247684e+01
5.305000000000e+02 -4.600612849206e-02 3.809136943047e-04 2.600450119722e+01
5.307500000000e+02 -4.619643085175e-02 3.817132992764e-04 2.606317503726e+01
5.310000000000e+02 -4.645667447794e-02 3.826950977249e-04 2.612069066765e+01
5.312500000000e+02 -4.678939866794e-02 3.838646402629e-04 2.617695797722e+01
5.315000000000e+02 -4.719617602564e-02 3.852255645391e-04 2.623189089602e+01
5.317500000000e+02 -4.767755505143e-02 3.867794012971e-04 2.628540739618e+01
5.320000000000e+02 -4.823302118606e-02 3.885255701721e-04 2.633743000871e+01
5.322500000000e+02 -4.886097509260e-02 3.904612172289e-04 2.638788630423e+01
5.325000000000e+02 -4.955872636476e-02 3.925811189180e-04 2.643670892432e+01
5.327500000000e+02 -5.032250742616e-02 3.948776022477e-04 2.648383603572e+01
5.330000000000e+02 -5.114750464153e-02 3.973405288437e-04 2.652921177868e+01
5.332500000000e+02 -5.202790475908e-02 3.999573184467e-04 2.657278621460e+01
5.335000000000e+02 -5.295696036608e-02 4.027131107727e-04 2.661451593954e+01
5.337500000000e+02 -5.392706903168e-02 4.055906819789e-04 2.665436419659e+01
5.340000000000e+02 -5.492986697005e-02 4.085705959483e-04 2.669230098470e+01
5.342500000000e+02 -5.595633710925e-02 4.116314395200e-04 2.672830360762e+01
5.345000000000e+02 -5.699692683771e-02 4.147499900957e-04 2.676235649245e+01
5.347500000000e+02 -5.804167660589e-02 4.179011762502e-04 2.679445174722e+01
5.350000000000e+02 -5.908035634540e-02 4.210586333196e-04 2.682458894062e+01
5.352500000000e+02 -6.010260729616e-02 4.241949604277e-04 2.685277538935e+01
5.355000000000e+02 -6.109808779588e-02 4.272819917680e-04 2.687902608414e+01
5.357500000000e+02 -6.205662170860e-02 4.302911216466e-04 2.690336387269e+01
5.360000000000e+02 -6.296834657528e-02 4.331936651165e-04 2.692581900168e+01
5.362500000000e+02 -6.382385870556e-02 4.359612139012e-04 2.694642937507e+01
5.365000000000e+02 -6.461435582029e-02 4.385660249864e-04 2.696523993647e+01
5.367500000000e+02 -6.533177176465e-02 4.409813962288e-04 2.698230249567e+01
5.370000000000e+02 -6.596890286234e-02 4.431820321651e-04 2.699767551598e+01
5.372500000000e+02 -6.651952632677e-02 4.451444371175e-04 2.701142320174e+01
5.375000000000e+02 -6.697850387757e-02 4.468472460170e-04 2.702361541802e+01
5.377500000000e+02 -6.734187503253e-02 4.482715880205e-04 2.703432655013e+01
5.380000000000e+02 -6.760693223509e-02 4.494013704219e-04 2.704363530409e+01
5.382500000000e+02 -6.777228303882e-02 4.502235883765e-04 2.705162348303e+01
5.385000000000e+02 -6.783789260196e-02 4.507285719205e-04 2.705837535725e+01
5.387500000000e+02 -6.780510768869e-02 4.509101789002e-04 2.706397702853e+01
5.390000000000e+02 -6.767666308084e-02 4.507659464396e-04 2.706851513420e+01
5.392500000000e+02 -6.745666574607e-02 4.502972271024e-04 2.707207624071e+01
5.395000000000e+02 -6.715055995210e-02 4.495092634420e-04 2.707474583577e+01
5.397500000000e+02 -6.676507108421e-02 4.484111864871e-04 2.707660775246e+01
5.400000000000e+02 -6.630813080751e-02 4.470159972702e-04 2.707774292372e+01
5.402500000000e+02 -6.578878134874e-02 4.453404660088e-04 2.707822890348e+01
5.405000000000e+02 -6.521706192309e-02 4.434049983346e-04 2.707813899893e+01
5.407500000000e+02 -6.460387760721e-02 4.412334318974e-04 2.707754193875e+01
5.410000000000e+02 -6.396085453111e-02 4.388528173666e-04 2.707650077524e+01
5.412500000000e+02 -6.330017900105e-02 4.362931504658e-04 2.707507300190e+01
5.415000000000e+02 -6.263442932881e-02 4.335870347297e-04 2.707330963259e+01
5.417500000000e+02 -6.197639691746e-02 4.307693179771e-04 2.707125510937e+01
5.420000000000e+02 -6.133890132334e-02 4.278767031492e-04 2.706894730440e+01
5.422500000000e+02 -6.073460630241e-02 4.249473329781e-04 2.706641693957e+01
5.425000000000e+02 -6.017583226817e-02 4.220203442679e-04 2.706368782773e+01
5.427500000000e+02 -5.967437477486e-02 4.191354082954e-04 2.706077675061e+01
5.430000000000e+02 -5.924132662352e-02 4.163322535009e-04 2.705769385540e+01
5.432500000000e+02 -5.888691292878e-02 4.136501645890e-04 2.705444239410e+01
5.435000000000e+02 -5.862033500819e-02 4.111275045865e-04 2.705101918125e+01
5.437500000000e+02 -5.844962713006e-02 4.088012266428e-04 2.704741508932e+01
5.440000000000e+02 -5.838153499349e-02 4.067063762608e-04 2.704361499574e+01
5.442500000000e+02 -5.842140711945e-02 4.048756168755e-04 2.703959837952e+01
5.445000000000e+02 -5.857310674807e-02 4.033387953133e-04 2.703533995216e+01
5.447500000000e+02 -5.883894886605e-02 4.021224475972e-04 2.703080966590e+01
5.450000000000e+02 -5.921965218958e-02 4.012494185408e-04 2.702597372050e+01
5.452500000000e+02 -5.971432046811e-02 4.007384740637e-04 2.702079463217e+01
5.455000000000e+02 -6.032044119696e-02 4.006039649016e-04 2.701523194395e+01
5.457500000000e+02 -6.103390624891e-02 4.008554956897e-04 2.700924292384e+01
5.460000000000e+02 -6.184905957830e-02 4.014977644744e-04 2.700278268156e+01
5.462500000000e+02 -6.275875840959e-02 4.025303332623e-04 2.699580513706e+01
5.465000000000e+02 -6.375446087804e-02 4.039474655646e-04 2.698826312038e+01
5.467500000000e+02 -6.482632826370e-02 4.057381001924e-04 2.698010907771e+01
5.470000000000e+02 -6.596334667775e-02 4.078858710301e-04 2.697129540439e+01
5.472500000000e+02 -6.715346420702e-02 4.103692639635e-04 2.696177507391e+01
5.475000000000e+02 -6.838374503529e-02 4.131616738427e-04 2.695150164195e+01
5.477500000000e+02 -6.964053416214e-02 4.162317207911e-04 2.694043000406e+01
5.480000000000e+02 -7.090963639628e-02 4.195436517852e-04 2.692851627288e+01
5.482500000000e+02 -7.217650389928e-02 4.230577455131e-04 2.691571842597e+01
5.485000000000e+02 -7.342643244019e-02 4.267308084119e-04 2.690199611046e+01
5.487500000000e+02 -7.464476361585e-02 4.305167441901e-04 2.688731118020e+01
5.490000000000e+02 -7.581709023695e-02 4.343671943154e-04 2.687162740711e+01
5.492500000000e+02 -7.692946316753e-02 4.382322063015e-04 2.685491093812e+01
5.495000000000e+02 -7.796859602470e-02 4.420609716127e-04 2.683712991874e+01
5.497500000000e+02 -7.892206607515e-02 4.458025550560e-04 2.681825486536e+01
5.500000000000e+02 -7.977850590349e-02 4.494066582878e-04 2.679825828004e+01
5.502500000000e+02 -8.052778440673e-02 4.528243598976e-04 2.677711471985e+01
5.505000000000e+02 -8.116117537444e-02 4.560088381650e-04 2.675480085020e+01
5.507500000000e+02 -8.167150376172e-02 4.589160736838e-04 2.673129505051e+01
5.510000000000e+02 -8.205327489430e-02 4.615054878922e-04 2.670657750011e+01
5.512500000000e+02 -8.230277786825e-02 4.637405250403e-04 2.668062996691e+01
5.515000000000e+02 -8.241816371210e-02 4.655891436940e-04 2.665343591916e+01
5.517500000000e+02 -8.239949154492e-02 4.670242346044e-04 2.662498008660e+01
5.520000000000e+02 -8.224874865071e-02 4.680239790619e-04 2.659524880856e+01
5.522500000000e+02 -8.196983388771e-02 4.685720965716e-04 2.656422959351e+01
5.525000000000e+02 -8.156851207711e-02 4.686579414796e-04 2.653191153637e+01
5.527500000000e+02 -8.105233374160e-02 4.682766931049e-04 2.649828498542e+01
5.530000000000e+02 -8.043052345388e-02 4.674292293870e-04 2.646334177451e+01
5.532500000000e+02 -7.971383721439e-02 4.661219675066e-04 2.642707550743e+01
5.535000000000e+02 -7.891439098565e-02 4.643665954359e-04 2.638948137714e+01
5.537500000000e+02 -7.804546536788e-02 4.621800008104e-04 2.635055651562e+01
5.540000000000e+02 -7.712128635597e-02 4.595839124679e-04 2.631030040879e+01
5.542500000000e+02 -7.615679243235e-02 4.566045374819e-04 2.626871479678e+01
5.545000000000e+02 -7.516738595852e-02 4.532721641862e-04 2.622580413031e+01
5.547500000000e+02 -7.416867428597e-02 4.496207433279e-04 2.618157607241e+01
5.550000000000e+02 -7.317621606490e-02 4.456874536533e-04 2.613604144724e+01
5.552500000000e+02 -7.220526241109e-02 4.415122427897e-04 2.608921482025e+01
5.555000000000e+02 -7.127051182419e-02 4.371373671764e-04 2.604111469500e+01
5.557500000000e+02 -7.038586935697e-02 4.326069253169e-04 2.599176411481e+01
5.560000000000e+02 -6.956423837439e-02 4.279663879714e-04 2.594119056492e+01
5.562500000000e+02 -6.881732231280e-02 4.232621299354e-04 2.588942646188e+01
5.565000000000e+02 -6.815544988196e-02 4.185409673926e-04 2.583650961857e+01
5.567500000000e+02 -6.758744649524e-02 4.138496922031e-04 2.578248304502e+01
5.570000000000e+02 -6.712052023476e-02 4.092346083866e-04 2.572739533463e+01
5.572500000000e+02 -6.676017776932e-02 4.047410683434e-04 2.567130099367e+01
5.575000000000e+02 -6.651019664818e-02 4.004130191040e-04 2.561426009219e+01
5.577500000000e+02 -6.637260564923e-02 3.962925459194e-04 2.555633854816e+01
5.580000000000e+02 -6.634771367105e-02 3.924194217017e-04 2.549760794162e+01
5.582500000000e+02 -6.643415084691e-02 3.888306646389e-04 2.543814564937e+01
5.585000000000e+02 -6.662896733881e-02 3.855601213386e-04 2.537803426585e+01
5.587500000000e+02 -6.692772784331e-02 3.826380556279e-04 2.531736161583e+01
5.590000000000e+02 -6.732464539608e-02 3.800907708950e-04 2.525622030865e+01
5.592500000000e+02 -6.781271705194e-02 3.779402666266e-04 2.519470758211e+01
5.595000000000e+02 -6.838390147799e-02 3.762039325749e-04 2.513292447836e+01
5.597500000000e+02 -6.902926991794e-02 3.748942998680e-04 2.507097575315e+01
5.600000000000e+02 -6.973920157222e-02 3.740188632007e-04 2.500896894587e+01
5.602500000000e+02 -7.050354478968e-02 3.735799435668e-04 2.494701413128e+01
5.605000000000e+02 -7.131181244282e-02 3.735746453200e-04 2.488522298089e+01
5.607500000000e+02 -7.215334782973e-02 3.739948770995e-04 2.482370822960e+01
5.610000000000e+02 -7.301748832236e-02 3.748274623487e-04 2.476258302205e+01
5.612500000000e+02 -7.389373378430e-02 3.760543352240e-04 2.470196001621e+01
5.615000000000e+02 -7.477188473719e-02 3.776528221376e-04 2.464195074979e+01
5.617500000000e+02 -7.564217734857e-02 3.795959373754e-04 2.458266483695e+01
5.620000000000e+02 -7.649539567594e-02 3.818528145907e-04 2.452420924528e+01
5.622500000000e+02 -7.732297682664e-02 3.843891977475e-04 2.446668748124e+01
5.625000000000e+02 -7.811708929928e-02 3.871679527927e-04 2.441019888944e+01
5.627500000000e+02 -7.887069501186e-02 3.901496418807e-04 2.435483792972e+01
5.630000000000e+02 -7.957759722192e-02 3.932930754910e-04 2.430069348278e+01
5.632500000000e+02 -8.023246359801e-02 3.965558817332e-04 2.424784820360e+01
5.635000000000e+02 -8.083083538181e-02 3.998951763222e-04 2.419637791327e+01
5.637500000000e+02 -8.136911634491e-02 4.032681428062e-04 2.414635107653e+01
5.640000000000e+02 -8.184454625424e-02 4.066325899410e-04 2.409782826542e+01
5.642500000000e+02 -8.225515779542e-02 4.099474966158e-04 2.405086179863e+01
5.645000000000e+02 -8.259972165950e-02 4.131734798061e-04 2.400549531232e+01
5.647500000000e+02 -8.287767759469e-02 4.162733086722e-04 2.396176355014e+01
5.650000000000e+02 -8.308905908705e-02 4.192122809466e-04 2.391969213791e+01
5.652500000000e+02 -8.323441192897e-02 4.219585210052e-04 2.387929741107e+01
5.655000000000e+02 -8.331470549417e-02 4.244832711462e-04 2.384058645015e+01
5.657500000000e+02 -8.333124843212e-02 4.267611051946e-04 2.380355708567e+01
5.660000000000e+02 -8.328560459016e-02 4.287700693823e-04 2.376819795326e+01
5.662500000000e+02 -8.317951067865e-02 4.304917671255e-04 2.373448878349e+01
5.665000000000e+02 -8.301480626100e-02 4.319113851842e-04 2.370240061909e+01
5.667500000000e+02 -8.279336943018e-02 4.330176538447e-04 2.367189608990e+01
5.670000000000e+02 -8.251706362582e-02 4.338027731693e-04 2.364292994238e+01
5.672500000000e+02 -8.218769692695e-02 4.342622754797e-04 2.361544933402e+01
5.675000000000e+02 -8.180699468326e-02 4.343948717715e-04 2.358939449891e+01
5.677500000000e+02 -8.137658465304e-02 4.342022529536e-04 2.356469924287e+01
5.680000000000e+02 -8.089799476881e-02 4.336888755162e-04 2.354129146115e+01
5.682500000000e+02 -8.037266616022e-02 4.328617378458e-04 2.351909396916e+01
5.685000000000e+02 -7.980197472155e-02 4.317301504342e-04 2.349802493690e+01
5.687500000000e+02 -7.918726743104e-02 4.303055056900e-04 2.347799878404e+01
5.690000000000e+02 -7.852990616630e-02 4.286010654170e-04 2.345892680474e+01
5.692500000000e+02 -7.783131668506e-02 4.266317615206e-04 2.344071775656e+01
5.695000000000e+02 -7.709305021260e-02 4.244140139190e-04 2.342327878558e+01
5.697500000000e+02 -7.631684184509e-02 4.219654544538e-04 2.340651599638e+01
5.700000000000e+02 -7.550467374373e-02 4.193051266684e-04 2.339033522160e+01
5.702500000000e+02 -7.465883199098e-02 4.164531567438e-04 2.337464250107e+01
5.705000000000e+02 -7.378196971348e-02 4.134306365951e-04 2.335934501975e+01
5.707500000000e+02 -7.287715446686e-02 4.102597625175e-04 2.334435153713e+01
5.710000000000e+02 -7.194791483010e-02 4.069635240934e-04 2.332957307637e+01
5.712500000000e+02 -7.099826657680e-02 4.035658312968e-04 2.331492322009e+01
5.715000000000e+02 -7.003274488332e-02 4.000914369275e-04 2.330031906115e+01
5.717500000000e+02 -6.905639890464e-02 3.965660325557e-04 2.328568112281e+01
5.720000000000e+02 -6.807479517277e-02 3.930161322485e-04 2.327093425116e+01
5.722500000000e+02 -6.709398858135e-02 3.894690134025e-04 2.325600770386e+01
5.725000000000e+02 -6.612048725153e-02 3.859526347253e-04 2.324083560754e+01
5.727500000000e+02 -6.516118824402e-02 3.824955143370e-04 2.322535689181e+01
5.730000000000e+02 -6.422331901918e-02 3.791265713710e-04 2.320951599535e+01
5.732500000000e+02 -6.331434374495e-02 3.758748934265e-04 2.319326280519e+01
5.735000000000e+02 -6.244186047159e-02 3.727695587223e-04 2.317655248830e+01
5.737500000000e+02 -6.161349771878e-02 3.698393642444e-04 2.315934613144e+01
5.740000000000e+02 -6.083678830371e-02 3.671124252349e-04 2.314161052536e+01
5.742500000000e+02 -6.011903639896e-02 3.646158140524e-04 2.312331786830e+01
5.745000000000e+02 -5.946719218932e-02 3.623751612748e-04 2.310444646029e+01
5.747500000000e+02 -5.888770585557e-02 3.604143025707e-04 2.308497984219e+01
5.750000000000e+02 -5.838639966621e-02 3.587548716660e-04 2.306490746747e+01
5.752500000000e+02 -5.796833184231e-02 3.574158110534e-04 2.304422431084e+01
5.755000000000e+02 -5.763766954608e-02 3.564128782775e-04 2.302293044635e+01
5.757500000000e+02 -5.739757732625e-02 3.557583465734e-04 2.300103159566e+01
5.760000000000e+02 -5.725011078196e-02 3.554606324183e-04 2.297853869089e+01
5.762500000000e+02 -5.719612803331e-02 3.555239617418e-04 2.295546740418e+01
5.765000000000e+02 -5.723522080957e-02 3.559481241469e-04 2.293183869788e+01
5.767500000000e+02 -5.736566213120e-02 3.567282648518e-04 2.290767834940e+01
5.770000000000e+02 -5.758437712102e-02 3.578547333633e-04 2.288301645672e+01
5.772500000000e+02 -5.788693617650e-02 3.593130663920e-04 2.285788797271e+01
5.775000000000e+02 -5.826757070385e-02 3.610840404977e-04 2.283233219742e+01
5.777500000000e+02 -5.871921410861e-02 3.631437522401e-04 2.280639226271e+01
5.780000000000e+02 -5.923356288007e-02 3.654639269659e-04 2.278011573949e+01
5.782500000000e+02 -5.980116318131e-02 3.680122240239e-04 2.275355352019e+01
5.785000000000e+02 -6.041151464137e-02 3.707526321402e-04 2.272676050500e+01
5.787500000000e+02 -6.105319603248e-02 3.736459355891e-04 2.269979444692e+01
5.790000000000e+02 -6.171400524930e-02 3.766502321702e-04 2.267271658569e+01
5.792500000000e+02 -6.238111490753e-02 3.797215510086e-04 2.264559045697e+01
5.795000000000e+02 -6.304123942347e-02 3.828145804272e-04 2.261848245656e+01
5.797500000000e+02 -6.368080959937e-02 3.858833546964e-04 2.259146061399e+01
5.800000000000e+02 -6.428615529642e-02 3.888818815560e-04 2.256459497065e+01
5.802500000000e+02 -6.484369044006e-02 3.917648762483e-04 2.253795684533e+01
5.805000000000e+02 -6.534009482517e-02 3.944884968393e-04 2.251161810247e+01
5.807500000000e+02 -6.576250068194e-02 3.970110208795e-04 2.248565130644e+01
5.810000000000e+02 -6.609866744760e-02 3.992934721628e-04 2.246012883200e+01
5.812500000000e+02 -6.633715408497e-02 4.013001642814e-04 2.243512256861e+01
5.815000000000e+02 -6.646747060774e-02 4.029992583880e-04 2.241070302360e+01
5.817500000000e+02 -6.648024069320e-02 4.043633041076e-04 2.238693947280e+01
5.820000000000e+02 -6.636731917002e-02 4.053695265834e-04 2.236389868161e+01
5.822500000000e+02 -6.612192768075e-02 4.060001440597e-04 2.234164504253e+01
5.825000000000e+02 -6.573875253928e-02 4.062424776830e-04 2.232023977311e+01
5.827500000000e+02 -6.521402107902e-02 4.060891395665e-04 2.229974016231e+01
5.830000000000e+02 -6.454559204379e-02 4.055381194948e-04 2.228019971639e+01
5.832500000000e+02 -6.373298058027e-02 4.045926151231e-04 2.226166700793e+01
5.835000000000e+02 -6.277741700900e-02 4.032608940037e-04 2.224418596112e+01
5.837500000000e+02 -6.168183104884e-02 4.015560913961e-04 2.222779479261e+01
5.840000000000e+02 -6.045087130931e-02 3.994958702703e-04 2.221252628608e+01
5.842500000000e+02 -5.909086508700e-02 3.971020835385e-04 2.219840718327e+01
5.845000000000e+02 -5.760978076032e-02 3.944003984646e-04 2.218545812724e+01
5.847500000000e+02 -5.601714832197e-02 3.914198912629e-04 2.217369319275e+01
5.850000000000e+02 -5.432399941427e-02 3.881925624667e-04 2.216312027779e+01
5.852500000000e+02 -5.254274891430e-02 3.847528517568e-04 2.215374075448e+01
5.855000000000e+02 -5.068708075389e-02 3.811371412282e-04 2.214554967116e+01
5.857500000000e+02 -4.877179250378e-02 3.773832596483e-04 2.213853554660e+01
5.860000000000e+02 -4.681265799748e-02 3.735299589143e-04 2.213268101284e+01
5.862500000000e+02 -4.482623847662e-02 3.696164097780e-04 2.212796282583e+01
5.865000000000e+02 -4.282968045960e-02 3.656818936367e-04 2.212435191471e+01
5.867500000000e+02 -4.084052500021e-02 3.617652441192e-04 2.212181422371e+01
5.870000000000e+02 -3.887647465984e-02 3.579043113832e-04 2.212031086953e+01
5.872500000000e+02 -3.695515369812e-02 3.541355993227e-04 2.211979835189e+01
5.875000000000e+02 -3.509387986624e-02 3.504939245084e-04 2.212022952883e+01
5.877500000000e+02 -3.330940802644e-02 3.470119870496e-04 2.212155389705e+01
5.880000000000e+02 -3.161767875070e-02 3.437200696430e-04 2.212371787933e+01
5.882500000000e+02 -3.003357992272e-02 3.406456290648e-04 2.212666588686e+01
5.885000000000e+02 -2.857069959441e-02 3.378129864014e-04 2.213034064759e+01
5.887500000000e+02 -2.724109825114e-02 3.352431397467e-04 2.213468351065e+01
5.890000000000e+02 -2.605509435295e-02 3.329535046555e-04 2.213963554192e+01
5.892500000000e+02 -2.502106938486e-02 3.309574841757e-04 2.214513782645e+01
5.895000000000e+02 -2.414529765118e-02 3.292643600783e-04 2.215113174160e+01
5.897500000000e+02 -2.343180168547e-02 3.278792691877e-04 2.215756011244e+01
5.900000000000e+02 -2.288224538866e-02 3.268031177194e-04 2.216436699105e+01
5.902500000000e+02 -2.249585293948e-02 3.260325005260e-04 2.217149876859e+01
5.905000000000e+02 -2.226937393008e-02 3.255596190827e-04 2.217890434674e+01
5.907500000000e+02 -2.219708806455e-02 3.253723456530e-04 2.218653527106e+01
5.910000000000e+02 -2.227084046978e-02 3.254543389212e-04 2.219434666444e+01
5.912500000000e+02 -2.248013164205e-02 3.257852118587e-04 2.220229719513e+01
5.915000000000e+02 -2.281223814793e-02 3.263407481715e-04 2.221034957481e+01
5.917500000000e+02 -2.325238221009e-02 3.270932218914e-04 2.221847044452e+01
5.920000000000e+02 -2.378392538235e-02 3.280117527059e-04 2.222663117676e+01
5.922500000000e+02 -2.438860626948e-02 3.290626257646e-04 2.223480778665e+01
5.925000000000e+02 -2.504680710712e-02 3.302097342542e-04 2.224298080740e+01
5.927500000000e+02 -2.573783758435e-02 3.314151094157e-04 2.225113607052e+01
5.930000000000e+02 -2.644024675777e-02 3.326394824438e-04 2.225926404526e+01
5.932500000000e+02 -2.713214549872e-02 3.338428096402e-04 2.226736062787e+01
5.935000000000e+02 -2.779153481024e-02 3.349848238613e-04 2.227542642247e+01
5.937500000000e+02 -2.839664513792e-02 3.360256672705e-04 2.228346744736e+01
5.940000000000e+02 -2.892625636640e-02 3.369264474509e-04 2.229149435452e+01
5.942500000000e+02 -2.936003308281e-02 3.376498878171e-04 2.229952305407e+01
5.945000000000e+02 -2.967881252677e-02 3.381609264685e-04 2.230757387548e+01
5.947500000000e+02 -2.986491395569e-02 3.384272609118e-04 2.231567210848e+01
5.950000000000e+02 -2.990237849927e-02 3.384199049323e-04 2.232384712066e+01
5.952500000000e+02 -2.977722787768e-02 3.381136581897e-04 2.233213272190e+01
5.955000000000e+02 -2.947765834799e-02 3.374875875075e-04 2.234056657253e+01
5.957500000000e+02 -2.899422269365e-02 3.365254221408e-04 2.234919005922e+01
5.960000000000e+02 -2.831994612534e-02 3.352158846432e-04 2.235804767544e+01
5.962500000000e+02 -2.745046054716e-02 3.335529462878e-04 2.236718715253e+01
5.965000000000e+02 -2.638405543050e-02 3.315360196454e-04 2.237665887218e+01
5.967500000000e+02 -2.512168420956e-02 3.291700670190e-04 2.238651528449e+01
5.970000000000e+02 -2.366699938850e-02 3.264656254880e-04 2.239681102848e+01
5.972500000000e+02 -2.202625582289e-02 3.234387297000e-04 2.240760199293e+01
5.975000000000e+02 -2.020827355444e-02 3.201106805846e-04 2.241894539957e+01
5.977500000000e+02 -1.822430502242e-02 3.165081024192e-04 2.243089920781e+01
5.980000000000e+02 -1.608786777565e-02 3.126624968698e-04 2.244352155900e+01
5.982500000000e+02 -1.381461471275e-02 3.086097816923e-04 2.245687083310e+01
5.985000000000e+02 -1.142208048141e-02 3.043898508850e-04 2.247100481522e+01
5.987500000000e+02 -8.929500009420e-03 3.000461618507e-04 2.248598077119e+01
5.990000000000e+02 -6.357540819915e-03 2.956248442505e-04 2.250185494705e+01
5.992500000000e+02 -3.728022646331e-03 2.911742786128e-04 2.251868212451e+01
5.995000000000e+02 -1.063669590347e-03 2.867444532153e-04 2.253651566749e+01
5.997500000000e+02 1.612200650399e-03 2.823862499347e-04 2.255540711114e+01
6.000000000000e+02 4.275989224722e-03 2.781506829146e-04 2.257540580173e+01
6.002500000000e+02 6.904097467450e-03 2.740881754765e-04 2.259655898886e+01
6.005000000000e+02 9.473254580662e-03 2.702477992169e-04 2.261891146086e+01
6.007500000000e+02 1.196082023780e-02 2.666766112679e-04 2.264250548794e+01
6.010000000000e+02 1.434509546428e-02 2.634189523447e-04 2.266738051043e+01
6.012500000000e+02 1.660560665857e-02 2.605157901666e-04 2.269357330328e+01
6.015000000000e+02 1.872339764324e-02 2.580040121973e-04 2.272111774731e+01
6.017500000000e+02 2.068129415921e-02 2.559159637146e-04 2.275004462683e+01
6.020000000000e+02 2.246415035080e-02 2.542789871539e-04 2.278038182742e+01
6.022500000000e+02 2.405907243502e-02 2.531148928566e-04 2.281215414953e+01
6.025000000000e+02 2.545560280404e-02 2.524396085893e-04 2.284538316155e+01
6.027500000000e+02 2.664588978539e-02 2.522629659883e-04 2.288008739356e+01
6.030000000000e+02 2.762480489520e-02 2.525884821225e-04 2.291628219852e+01
6.032500000000e+02 2.839002022445e-02 2.534132320424e-04 2.295397960553e+01
6.035000000000e+02 2.894206405643e-02 2.547277986012e-04 2.299318853198e+01
6.037500000000e+02 2.928432011212e-02 2.565162888369e-04 2.303391463478e+01
6.040000000000e+02 2.942297299957e-02 2.587564552101e-04 2.307616019020e+01
6.042500000000e+02 2.936695595741e-02 2.614199608815e-04 2.311992429916e+01
6.045000000000e+02 2.912780000645e-02 2.644725812254e-04 2.316520258727e+01
6.047500000000e+02 2.871950680330e-02 2.678744644189e-04 2.321198742749e+01
6.050000000000e+02 2.815832549122e-02 2.715806403822e-04 2.326026763801e+01
6.052500000000e+02 2.746255343801e-02 2.755413407552e-04 2.331002864701e+01
6.055000000000e+02 2.665226885368e-02 2.797026253013e-04 2.336125233652e+01
6.057500000000e+02 2.574904485460e-02 2.840069857855e-04 2.341391689120e+01
6.060000000000e+02 2.477566552403e-02 2.883939016995e-04 2.346799688717e+01
6.062500000000e+02 2.375579717276e-02 2.928005603974e-04 2.352346309671e+01
6.065000000000e+02 2.271366355654e-02 2.971625900072e-04 2.358028243872e+01
6.067500000000e+02 2.167370748457e-02 3.014148685121e-04 2.363841778608e+01
6.070000000000e+02 2.066025673488e-02 3.054922603898e-04 2.369782800513e+01
6.072500000000e+02 1.969718413211e-02 3.093304859458e-04 2.375846776120e+01
6.075000000000e+02 1.880758659642e-02 3.128669640190e-04 2.382028734546e+01
6.077500000000e+02 1.801345874557e-02 3.160416526631e-04 2.388323270453e+01
6.080000000000e+02 1.733541112016e-02 3.187979381115e-04 2.394724515922e+01
6.082500000000e+02 1.679237169505e-02 3.210834351803e-04 2.401226144919e+01
6.085000000000e+02 1.640135670825e-02 3.228508067577e-04 2.407821348570e+01
6.087500000000e+02 1.617724277734e-02 3.240584223676e-04 2.414502831745e+01
6.090000000000e+02 1.613256028428e-02 3.246713533081e-04 2.421262809326e+01
6.092500000000e+02 1.627738088178e-02 3.246618134363e-04 2.428092987032e+01
6.095000000000e+02 1.661916669586e-02 3.240096779049e-04 2.434984569284e+01
6.097500000000e+02 1.716271564538e-02 3.227029771927e-04 2.441928252154e+01
6.100000000000e+02 1.791015773712e-02 3.207383044658e-04 2.448914219892e+01
6.102500000000e+02 1.886092815629e-02 3.181208894557e-04 2.455932161148e+01
6.105000000000e+02 2.001184810311e-02 3.148647742269e-04 2.462971274051e+01
6.107500000000e+02 2.135724936459e-02 3.109927353905e-04 2.470020276000e+01
6.110000000000e+02 2.288907364016e-02 3.065361945197e-04 2.477067436255e+01
6.112500000000e+02 2.459707364363e-02 3.015348718711e-04 2.484100597979e+01
6.115000000000e+02 2.646905275414e-02 2.960362750105e-04 2.491107206536e+01
6.117500000000e+02 2.849106502487e-02 2.900951813295e-04 2.498074363199e+01
6.120000000000e+02 3.064771059568e-02 2.837728793592e-04 2.504988868299e+01
6.122500000000e+02 3.292244682412e-02 2.771362998351e-04 2.511837272356e+01
6.125000000000e+02 3.529784597085e-02 2.702572782785e-04 2.518605955061e+01
6.127500000000e+02 3.775595661656e-02 2.632113572765e-04 2.525281181581e+01
6.130000000000e+02 4.027856894662e-02 2.560767322113e-04 2.531849199704e+01
6.132500000000e+02 4.284756119722e-02 2.489331871406e-04 2.538296310508e+01
6.135000000000e+02 4.544515262238e-02 2.418608902852e-04 2.544608980324e+01
6.137500000000e+02 4.805420479400e-02 2.349391605207e-04 2.550773923601e+01
6.140000000000e+02 5.065843510098e-02 2.282453026371e-04 2.556778224561e+01
6.142500000000e+02 5.324263265165e-02 2.218534194430e-04 2.562609440090e+01
6.145000000000e+02 5.579282204773e-02 2.158332542573e-04 2.568255706983e+01
6.147500000000e+02 5.829636495046e-02 2.102492234262e-04 2.573705868361e+01
6.150000000000e+02 6.074203556519e-02 2.051594327417e-04 2.578949581750e+01
6.152500000000e+02 6.312003444698e-02 2.006148479546e-04 2.583977425359e+01
6.155000000000e+02 6.542196168087e-02 1.966584761003e-04 2.588781018522e+01
6.157500000000e+02 6.764075076475e-02 1.933247716658e-04 2.593353118361e+01
6.160000000000e+02 6.977056001676e-02 1.906392062111e-04 2.597687710795e+01
6.162500000000e+02 7.180664872684e-02 1.886179120418e-04 2.601780106551e+01
6.165000000000e+02 7.374521736572e-02 1.872674339678e-04 2.605627009348e+01
6.167500000000e+02 7.558324001127e-02 1.865847503166e-04 2.609226580555e+01
6.170000000000e+02 7.731827782686e-02 1.865574935370e-04 2.612578482073e+01
6.172500000000e+02 7.894831291370e-02 1.871641296901e-04 2.615683915771e+01
6.175000000000e+02 8.047155646451e-02 1.883745022685e-04 2.618545629902e+01
6.177500000000e+02 8.188630445112e-02 1.901503261963e-04 2.621167922940e+01
6.180000000000e+02 8.319078453682e-02 1.924459740878e-04 2.623556619437e+01
6.182500000000e+02 8.438303554296e-02 1.952093718684e-04 2.625719030545e+01
6.185000000000e+02 8.546082411333e-02 1.983829156681e-04 2.627663900778e+01
6.187500000000e+02 8.642157359087e-02 2.019046582023e-04 2.629401332453e+01
6.190000000000e+02 8.726234304480e-02 2.057094244797e-04 2.630942698755e+01
6.192500000000e+02 8.797983158113e-02 2.097300934005e-04 2.632300539107e+01
6.195000000000e+02 8.857041549290e-02 2.138989301552e-04 2.633488445640e+01
6.197500000000e+02 8.903023215914e-02 2.181488237118e-04 2.634520933149e+01
6.200000000000e+02 8.935528534299e-02 2.224146590860e-04 2.635413307992e+01
6.202500000000e+02 8.954159130563e-02 2.266345146936e-04 2.636181519969e+01
6.205000000000e+02 8.958534819124e-02 2.307508775314e-04 2.636842015884e+01
6.207500000000e+02 8.948313646819e-02 2.347117391443e-04 2.637411593864e+01
6.210000000000e+02 8.923213224202e-02 2.384715328049e-04 2.637907241706e+01
6.212500000000e+02 8.883034187901e-02 2.419919669198e-04 2.638345991351e+01
6.215000000000e+02 8.827683897755e-02 2.452426740521e-04 2.638744764865e+01
6.217500000000e+02 8.757201935296e-02 2.482016492019e-04 2.639120239553e+01
6.220000000000e+02 8.671782344244e-02 2.508555262650e-04 2.639488691797e+01
6.222500000000e+02 8.571797115808e-02 2.531996049536e-04 2.639865869450e+01
6.225000000000e+02 8.457818011865e-02 2.552376517762e-04 2.640266876639e+01
6.227500000000e+02 8.330632689373e-02 2.569815575627e-04 2.640706031372e+01
6.230000000000e+02 8.191262083092e-02 2.584506714949e-04 2.641196780720e+01
6.232500000000e+02 8.040970714418e-02 2.596709982902e-04 2.641751593260e+01
6.235000000000e+02 7.881272307778e-02 2.606741793465e-04 2.642381853813e+01
6.237500000000e+02 7.713934376279e-02 2.614962208192e-04 2.643097819902e+01
6.240000000000e+02 7.540971851263e-02 2.621765604820e-04 2.643908515042e+01
6.242500000000e+02 7.364641185539e-02 2.627563532298e-04 2.644821714870e+01
6.245000000000e+02 7.187422278511e-02 2.632771226949e-04 2.645843861711e+01
6.247500000000e+02 7.012000615310e-02 2.637789895846e-04 2.646980075459e+01
6.250000000000e+02 6.841237413615e-02 2.642993303964e-04 2.648234094510e+01
6.252500000000e+02 6.678138039425e-02 2.648713904391e-04 2.649608283308e+01
6.255000000000e+02 6.525814746987e-02 2.655228600922e-04 2.651103652889e+01
6.257500000000e+02 6.387440794722e-02 2.662746232053e-04 2.652719837713e+01
6.260000000000e+02 6.266203930417e-02 2.671396701341e-04 2.654455137149e+01
6.262500000000e+02 6.165256007543e-02 2.681222399263e-04 2.656306568492e+01
6.265000000000e+02 6.087656524575e-02 2.692171611808e-04 2.658269871118e+01
6.267500000000e+02 6.036317983681e-02 2.704094698262e-04 2.660339578851e+01
6.270000000000e+02 6.013950947226e-02 2.716742983628e-04 2.662509097604e+01
6.272500000000e+02 6.023005261113e-02 2.729770314221e-04 2.664770728730e+01
6.275000000000e+02 6.065619846074e-02 2.742737715314e-04 2.667115794332e+01
6.277500000000e+02 6.143568261141e-02 2.755120545025e-04 2.669534664987e+01
6.280000000000e+02 6.258215899781e-02 2.766318680740e-04 2.672016895383e+01
6.282500000000e+02 6.410475352344e-02 2.775668841999e-04 2.674551262849e+01
6.285000000000e+02 6.600775582578e-02 2.782459328285e-04 2.677125907583e+01
6.287500000000e+02 6.829031548290e-02 2.785946790918e-04 2.679728378329e+01
6.290000000000e+02 7.094629228737e-02 2.785374506063e-04 2.682345775678e+01
6.292500000000e+02 7.396413330525e-02 2.779991288679e-04 2.684964805350e+01
6.295000000000e+02 7.732689059784e-02 2.769071467301e-04 2.687571894194e+01
6.297500000000e+02 8.101233502810e-02 2.751934905402e-04 2.690153300671e+01
6.300000000000e+02 8.499313633951e-02 2.727967030736e-04 2.692695175636e+01
6.302500000000e+02 8.923717880453e-02 2.696637944496e-04 2.695183672772e+01
6.305000000000e+02 9.370796669674e-02 2.657520095547e-04 2.697605053602e+01
6.307500000000e+02 9.836509373152e-02 2.610304974076e-04 2.699945744830e+01
6.310000000000e+02 1.031648219051e-01 2.554817305721e-04 2.702192439467e+01
6.312500000000e+02 1.080607245862e-01 2.491026677901e-04 2.704332192350e+01
6.315000000000e+02 1.130043747821e-01 2.419056933414e-04 2.706352471123e+01
6.317500000000e+02 1.179460949197e-01 2.339192066605e-04 2.708241245267e+01
6.320000000000e+02 1.228357260151e-01 2.251879192574e-04 2.709987070005e+01
6.322500000000e+02 1.276234109327e-01 2.157728455668e-04 2.711579128145e+01
6.325000000000e+02 1.322603776016e-01 2.057508870095e-04 2.713007305490e+01
6.327500000000e+02 1.366996854742e-01 1.952140891903e-04 2.714262259994e+01
6.330000000000e+02 1.408969577892e-01 1.842685969081e-04 2.715335451872e+01
6.332500000000e+02 1.448110415672e-01 1.730332233985e-04 2.716219203247e+01
6.335000000000e+02 1.484045892382e-01 1.616377453623e-04 2.716906749965e+01
6.337500000000e+02 1.516446035534e-01 1.502208887235e-04 2.717392253334e+01
6.340000000000e+02 1.545028282699e-01 1.389281059182e-04 2.717670856706e+01
6.342500000000e+02 1.569561173572e-01 1.279090639652e-04 2.717738681331e+01
6.345000000000e+02 1.589866214882e-01 1.173150785490e-04 2.717592867919e+01
6.347500000000e+02 1.605819613587e-01 1.072962798622e-04 2.717231558251e+01
6.350000000000e+02 1.617352072936e-01 9.799891058383e-05 2.716653921111e+01
6.352500000000e+02 1.624448546872e-01 8.956240653661e-05 2.715860121280e+01
6.355000000000e+02 1.627146464797e-01 8.211668448229e-05 2.714851313322e+01
6.357500000000e+02 1.625533214253e-01 7.577957885666e-05 2.713629626584e+01
6.360000000000e+02 1.619743427334e-01 7.065425638505e-05 2.712198113272e+01
6.362500000000e+02 1.609955103247e-01 6.682706979028e-05 2.710560721622e+01
6.365000000000e+02 1.596385669258e-01 6.436558663010e-05 2.708722241201e+01
6.367500000000e+02 1.579287392303e-01 6.331712027365e-05 2.706688262558e+01
6.370000000000e+02 1.558943114499e-01 6.370735685507e-05 2.704465096143e+01
6.372500000000e+02 1.535661497394e-01 6.553965056435e-05 2.702059716015e+01
6.375000000000e+02 1.509772349512e-01 6.879477820221e-05 2.699479701507e+01
6.377500000000e+02 1.481622502794e-01 7.343082588677e-05 2.696733136754e+01
6.380000000000e+02 1.451571383153e-01 7.938395520556e-05 2.693828561127e+01
6.382500000000e+02 1.419987260247e-01 8.656934087895e-05 2.690774880757e+01
6.385000000000e+02 1.387243747523e-01 9.488252043612e-05 2.687581277683e+01
6.387500000000e+02 1.353716486568e-01 1.042013887763e-04 2.684257162372e+01
6.390000000000e+02 1.319780382652e-01 1.143881756947e-04 2.680812064258e+01
6.392500000000e+02 1.285807003778e-01 1.252920703796e-04 2.677255589840e+01
6.395000000000e+02 1.252162346954e-01 1.367518055724e-04 2.673597340878e+01
6.397500000000e+02 1.219204735351e-01 1.485986074066e-04 2.669846840242e+01
6.400000000000e+02 1.187282904388e-01 1.606591228315e-04 2.666013480412e+01
6.402500000000e+02 1.156734267983e-01 1.727583378524e-04 2.662106483661e+01
6.405000000000e+02 1.127882959699e-01 1.847226410068e-04 2.658134823309e+01
6.407500000000e+02 1.101038029283e-01 1.963827311432e-04 2.654107193627e+01
6.410000000000e+02 1.076491588628e-01 2.075759961975e-04 2.650031986281e+01
6.412500000000e+02 1.054516496026e-01 2.181491096979e-04 2.645917227100e+01
6.415000000000e+02 1.035364156954e-01 2.279603294155e-04 2.641770562264e+01
6.417500000000e+02 1.019262239649e-01 2.368812741051e-04 2.637599250204e+01
6.420000000000e+02 1.006411752757e-01 2.447985763115e-04 2.633410112589e+01
6.422500000000e+02 9.969844344146e-02 2.516151053376e-04 2.629209534380e+01
6.425000000000e+02 9.911201305203e-02 2.572508028834e-04 2.625003468776e+01
6.427500000000e+02 9.889235550093e-02 2.616434432456e-04 2.620797394609e+01
6.430000000000e+02 9.904620318245e-02 2.647486785462e-04 2.616596353399e+01
6.432500000000e+02 9.957624915196e-02 2.665401728633e-04 2.612404908358e+01
6.435000000000e+02 1.004809689006e-01 2.670091341494e-04 2.608227187782e+01
6.437500000000e+02 1.017543909971e-01 2.661639333268e-04 2.604066849717e+01
6.440000000000e+02 1.033860159476e-01 2.640291272628e-04 2.599927131227e+01
6.442500000000e+02 1.053607005097e-01 2.606446671948e-04 2.595810818738e+01
6.445000000000e+02 1.076587162133e-01 2.560646302562e-04 2.591720302313e+01
6.447500000000e+02 1.102557938965e-01 2.503561038127e-04 2.587657556820e+01
6.450000000000e+02 1.131233191551e-01 2.435977363033e-04 2.583624176604e+01
6.452500000000e+02 1.162286208128e-01 2.358782827995e-04 2.579621411852e+01
6.455000000000e+02 1.195352913395e-01 2.272952270184e-04 2.575650163871e+01
6.457500000000e+02 1.230036621585e-01 2.179532477727e-04 2.571711032313e+01
6.460000000000e+02 1.265913259455e-01 2.079627476193e-04 2.567804335234e+01
6.462500000000e+02 1.302537691269e-01 1.974383357940e-04 2.563930160271e+01
6.465000000000e+02 1.339450112006e-01 1.864974346153e-04 2.560088370585e+01
6.467500000000e+02 1.376183496029e-01 1.752588421624e-04 2.556278656086e+01
6.470000000000e+02 1.412271297745e-01 1.638413980375e-04 2.552500584001e+01
6.472500000000e+02 1.447254947847e-01 1.523627060499e-04 2.548753610372e+01
6.475000000000e+02 1.480691774273e-01 1.409379114915e-04 2.545037133174e+01
6.477500000000e+02 1.512162584768e-01 1.296786545764e-04 2.541350542983e+01
6.480000000000e+02 1.541278695639e-01 1.186920315870e-04 2.537693235124e+01
6.482500000000e+02 1.567688666453e-01 1.080796940457e-04 2.534064658406e+01
6.485000000000e+02 1.591084104016e-01 9.793710761799e-05 2.530464359704e+01
6.487500000000e+02 1.611204809160e-01 8.835281728983e-05 2.526891985464e+01
6.490000000000e+02 1.627842722682e-01 7.940797054648e-05 2.523347338905e+01
6.492500000000e+02 1.640845203440e-01 7.117581009447e-05 2.519830369045e+01
6.495000000000e+02 1.650116706925e-01 6.372143360975e-05 2.516341216222e+01
6.497500000000e+02 1.655620077865e-01 5.710147785862e-05 2.512880191083e+01
6.500000000000e+02 1.657375826135e-01 5.136411281604e-05 2.509447806078e+01
6.502500000000e+02 1.655461393970e-01 4.654888944885e-05 2.506044746600e+01
6.505000000000e+02 1.650008588144e-01 4.268684196998e-05 2.502671873928e+01
6.507500000000e+02 1.641200618951e-01 3.980053201072e-05 2.499330201485e+01
6.510000000000e+02 1.629267659308e-01 3.790424663277e-05 2.496020884313e+01
6.512500000000e+02 1.614482727400e-01 3.700406328133e-05 2.492745169904e+01
6.515000000000e+02 1.597155872037e-01 3.709808492562e-05 2.489504377176e+01
6.517500000000e+02 1.577628470441e-01 3.817657236401e-05 2.486299851331e+01
6.520000000000e+02 1.556266356045e-01 4.022220747602e-05 2.483132933602e+01
6.522500000000e+02 1.533453735046e-01 4.321014916667e-05 2.480004898361e+01
6.525000000000e+02 1.509585769004e-01 4.710823444728e-05 2.476916916770e+01
6.527500000000e+02 1.485061058743e-01 5.187721975459e-05 2.473870017622e+01
6.530000000000e+02 1.460274970524e-01 5.747080852370e-05 2.470865022726e+01
6.532500000000e+02 1.435611616101e-01 6.383597450277e-05 2.467902521555e+01
6.535000000000e+02 1.411436913655e-01 7.091311960674e-05 2.464982821671e+01
6.537500000000e+02 1.388091705352e-01 7.863627631913e-05 2.462105903614e+01
6.540000000000e+02 1.365884630141e-01 8.693357813960e-05 2.459271404818e+01
6.542500000000e+02 1.345086365128e-01 9.572751271629e-05 2.456478572255e+01
6.545000000000e+02 1.325923713743e-01 1.049355838704e-04 2.453726258460e+01
6.547500000000e+02 1.308575117907e-01 1.144707861505e-04 2.451012887274e+01
6.550000000000e+02 1.293166729799e-01 1.242424725139e-04 2.448336461354e+01
6.552500000000e+02 1.279769846184e-01 1.341571115704e-04 2.445694543931e+01
6.555000000000e+02 1.268399475022e-01 1.441193217045e-04 2.443084268822e+01
6.557500000000e+02 1.259014486236e-01 1.540329842118e-04 2.440502355709e+01
6.560000000000e+02 1.251518973152e-01 1.638023886768e-04 2.437945114750e+01
6.562500000000e+02 1.245765376831e-01 1.733335549525e-04 2.435408476310e+01
6.565000000000e+02 1.241558955342e-01 1.825355030273e-04 2.432888015223e+01
6.567500000000e+02 1.238663962345e-01 1.913216193640e-04 2.430378989186e+01
6.570000000000e+02 1.236810600231e-01 1.996109958639e-04 2.427876365014e+01
6.572500000000e+02 1.235703802325e-01 2.073296639909e-04 2.425374871267e+01
6.575000000000e+02 1.235032186793e-01 2.144116851081e-04 2.422869031783e+01
6.577500000000e+02 1.234478019204e-01 2.208004432271e-04 2.420353216798e+01
6.580000000000e+02 1.233727384386e-01 2.264493937428e-04 2.417821692360e+01
6.582500000000e+02 1.232480029304e-01 2.313226113812e-04 2.415268667329e+01
6.585000000000e+02 1.230458705018e-01 2.353953323547e-04 2.412688339935e+01
6.587500000000e+02 1.227418035378e-01 2.386540907866e-04 2.410074953154e+01
6.590000000000e+02 1.223151730839e-01 2.410968644727e-04 2.407422837409e+01
6.592500000000e+02 1.217498708883e-01 2.427325802125e-04 2.404726459971e+01
6.595000000000e+02 1.210347477176e-01 2.435803250307e-04 2.401980471271e+01
6.597500000000e+02 1.201638584327e-01 2.436689417392e-04 2.399179743512e+01
6.600000000000e+02 1.191365365481e-01 2.430360191931e-04 2.396319413024e+01
6.602500000000e+02 1.179572777254e-01 2.417266914472e-04 2.393394915620e+01
6.605000000000e+02 1.166354447771e-01 2.397923144818e-04 2.390402017807e+01
6.607500000000e+02 1.151848209656e-01 2.372890757580e-04 2.387336846889e+01
6.610000000000e+02 1.136230226282e-01 2.342767172900e-04 2.384195913765e+01
6.612500000000e+02 1.119708139826e-01 2.308172623141e-04 2.380976133763e+01
6.615000000000e+02 1.102513417739e-01 2.269736377422e-04 2.377674842951e+01
6.617500000000e+02 1.084893359070e-01 2.228085640664e-04 2.374289809973e+01
6.620000000000e+02 1.067102985489e-01 2.183834345065e-04 2.370819241803e+01
6.622500000000e+02 1.049397334468e-01 2.137575271249e-04 2.367261791915e+01
6.625000000000e+02 1.032024213869e-01 2.089873274477e-04 2.363616561039e+01
6.627500000000e+02 1.015217779508e-01 2.041261015425e-04 2.359883089977e+01
6.630000000000e+02 9.991932295893e-02 1.992237099580e-04 2.356061366226e+01
6.632500000000e+02 9.841424473053e-02 1.943264143985e-04 2.352151806421e+01
6.635000000000e+02 9.702310275895e-02 1.894770437040e-04 2.348155261744e+01
6.637500000000e+02 9.575962613560e-02 1.847152330292e-04 2.344072997011e+01
6.640000000000e+02 9.463464252276e-02 1.800778103872e-04 2.339906695023e+01
6.642500000000e+02 9.365609339242e-02 1.755992105045e-04 2.335658443218e+01
6.645000000000e+02 9.282912474166e-02 1.713119502579e-04 2.331330716890e+01
6.647500000000e+02 9.215626294614e-02 1.672470525497e-04 2.326926389630e+01
6.650000000000e+02 9.163759739853e-02 1.634344476145e-04 2.322448704684e+01
6.652500000000e+02 9.127102056486e-02 1.599032645528e-04 2.317901286377e+01
6.655000000000e+02 9.105244721814e-02 1.566820899573e-04 2.313288125991e+01
6.657500000000e+02 9.097600686484e-02 1.537990124832e-04 2.308613564967e+01
6.660000000000e+02 9.103425066109e-02 1.512814611139e-04 2.303882307077e+01
6.662500000000e+02 9.121828210104e-02 1.491560514144e-04 2.299099398891e+01
6.665000000000e+02 9.151786404721e-02 1.474482587915e-04 2.294270225692e+01
6.667500000000e+02 9.192149363024e-02 1.461818991823e-04 2.289400506240e+01
6.670000000000e+02 9.241641139680e-02 1.453786179130e-04 2.284496270904e+01
6.672500000000e+02 9.298864543419e-02 1.450572488481e-04 2.279563871063e+01
6.675000000000e+02 9.362299455045e-02 1.452332944494e-04 2.274609959292e+01
6.677500000000e+02 9.430300736606e-02 1.459184201988e-04 2.269641468303e+01
6.680000000000e+02 9.501101311586e-02 1.471198054746e-04 2.264665605818e+01
6.682500000000e+02 9.572818479818e-02 1.488395860625e-04 2.259689850127e+01
6.685000000000e+02 9.643457011566e-02 1.510747003068e-04 2.254721909955e+01
6.687500000000e+02 9.710928663104e-02 1.538164899141e-04 2.249769736353e+01
6.690000000000e+02 9.773065230873e-02 1.570507061737e-04 2.244841480264e+01
6.692500000000e+02 9.827645807870e-02 1.607578307312e-04 2.239945486053e+01
6.695000000000e+02 9.872429264989e-02 1.649129949935e-04 2.235090282155e+01
6.697500000000e+02 9.905183889186e-02 1.694864202946e-04 2.230284539194e+01
6.700000000000e+02 9.923732653462e-02 1.744437903313e-04 2.225537073168e+01
6.702500000000e+02 9.925993484926e-02 1.797469649768e-04 2.220856815380e+01
6.705000000000e+02 9.910020771975e-02 1.853544519125e-04 2.216252783072e+01
6.707500000000e+02 9.874054657982e-02 1.912218666985e-04 2.211734076120e+01
6.710000000000e+02 9.816560108638e-02 1.973028508820e-04 2.207309842831e+01
6.712500000000e+02 9.736267444083e-02 2.035496587521e-04 2.202989262559e+01
6.715000000000e+02 9.632203337270e-02 2.099137956272e-04 2.198781511469e+01
6.717500000000e+02 9.503722701711e-02 2.163465053974e-04 2.194695752238e+01
6.720000000000e+02 9.350525920415e-02 2.227993392071e-04 2.190741099207e+01
6.722500000000e+02 9.172668260331e-02 2.292245977252e-04 2.186926583039e+01
6.725000000000e+02 8.970565982241e-02 2.355757402722e-04 2.183261135392e+01
6.727500000000e+02 8.744984462601e-02 2.418077696064e-04 2.179753539384e+01
6.730000000000e+02 8.497025997181e-02 2.478775801997e-04 2.176412410196e+01
6.732500000000e+02 8.228101309404e-02 2.537441517391e-04 2.173246143004e+01
6.735000000000e+02 7.939900699040e-02 2.593689298626e-04 2.170262887284e+01
6.737500000000e+02 7.634352632690e-02 2.647160329037e-04 2.167470491445e+01
6.740000000000e+02 7.313583200493e-02 2.697526525455e-04 2.164876472246e+01
6.742500000000e+02 6.979867322067e-02 2.744492492375e-04 2.162487956054e+01
6.745000000000e+02 6.635582568964e-02 2.787800078410e-04 2.160311643946e+01
6.747500000000e+02 6.283159413241e-02 2.827229975812e-04 2.158353751873e+01
6.750000000000e+02 5.925035632069e-02 2.862607043752e-04 2.156619972168e+01
6.752500000000e+02 5.563611684595e-02 2.893803241955e-04 2.155115420609e+01
6.755000000000e+02 5.201210526317e-02 2.920740308877e-04 2.153844585052e+01
6.757500000000e+02 4.840042764690e-02 2.943394290785e-04 2.152811288428e+01
6.760000000000e+02 4.482176473309e-02 2.961797447836e-04 2.152018639750e+01
6.762500000000e+02 4.129513378528e-02 2.976040895973e-04 2.151468997849e+01
6.765000000000e+02 3.783771112485e-02 2.986275133631e-04 2.151163931118e+01
6.767500000000e+02 3.446471172424e-02 2.992711867615e-04 2.151104195612e+01
6.770000000000e+02 3.118932852905e-02 2.995622531490e-04 2.151289708059e+01
6.772500000000e+02 2.802272523722e-02 2.995336142021e-04 2.151719524230e+01
6.775000000000e+02 2.497407107554e-02 2.992237432013e-04 2.152391838746e+01
6.777500000000e+02 2.205061895743e-02 2.986761728092e-04 2.153303979170e+01
6.780000000000e+02 1.925781729012e-02 2.979388728692e-04 2.154452408231e+01
6.782500000000e+02 1.659943742159e-02 2.970636672976e-04 2.155832750014e+01
6.785000000000e+02 1.407772863797e-02 2.961052813908e-04 2.157439800330e+01
6.787500000000e+02 1.169357074814e-02 2.951205236867e-04 2.159267572616e+01
6.790000000000e+02 9.446638666920e-03 2.941671602214e-04 2.161309322922e+01
6.792500000000e+02 7.335555547759e-03 2.933029013705e-04 2.163557612048e+01
6.795000000000e+02 5.358043200057e-03 2.925841891524e-04 2.166004343948e+01
6.797500000000e+02 3.511057584358e-03 2.920650814966e-04 2.168640841780e+01
6.800000000000e+02 1.790908999813e-03 2.917960575302e-04 2.171457896487e+01
6.802500000000e+02 1.933694821552e-04 2.918229171810e-04 2.174445851201e+01
6.805000000000e+02 -1.286238928920e-03 2.921857040692e-04 2.177594668488e+01
6.807500000000e+02 -2.652979463208e-03 2.929177363321e-04 2.180893997816e+01
6.810000000000e+02 -3.912234927902e-03 2.940448211235e-04 2.184333267557e+01
6.812500000000e+02 -5.069673087823e-03 2.955846063048e-04 2.187901753157e+01
6.815000000000e+02 -6.131211140584e-03 2.975460794965e-04 2.191588659390e+01
6.817500000000e+02 -7.103012281167e-03 2.999292225856e-04 2.195383185948e+01
6.820000000000e+02 -7.991450325221e-03 3.027248663301e-04 2.199274617713e+01
6.822500000000e+02 -8.803112266047e-03 3.059148523558e-04 2.203252388897e+01
6.825000000000e+02 -9.544815216897e-03 3.094724129993e-04 2.207306141966e+01
6.827500000000e+02 -1.022356232398e-02 3.133626407486e-04 2.211425812082e+01
6.830000000000e+02 -1.084659454397e-02 3.175432588552e-04 2.215601663900e+01
6.832500000000e+02 -1.142133230279e-02 3.219654873756e-04 2.219824369176e+01
6.835000000000e+02 -1.195543624447e-02 3.265753127369e-04 2.224085033226e+01
6.837500000000e+02 -1.245673722617e-02 3.313146505966e-04 2.228375261693e+01
6.840000000000e+02 -1.293329452175e-02 3.361224509322e-04 2.232687178248e+01
6.842500000000e+02 -1.339336385393e-02 3.409362503292e-04 2.237013465121e+01
6.845000000000e+02 -1.384536132277e-02 3.456936288645e-04 2.241347397078e+01
6.847500000000e+02 -1.429792356832e-02 3.503336611263e-04 2.245682841780e+01
6.850000000000e+02 -1.475981979816e-02 3.547982184064e-04 2.250014294770e+01
6.852500000000e+02 -1.524002064472e-02 3.590333431996e-04 2.254336865904e+01
6.855000000000e+02 -1.574761860987e-02 3.629904407044e-04 2.258646298516e+01
6.857500000000e+02 -1.629185717910e-02 3.666274057648e-04 2.262938954960e+01
6.860000000000e+02 -1.688210207472e-02 3.699095990351e-04 2.267211811015e+01
6.862500000000e+02 -1.752786661015e-02 3.728105978903e-04 2.271462432120e+01
6.865000000000e+02 -1.823874536445e-02 3.753128233746e-04 2.275688965512e+01
6.867500000000e+02 -1.902442760223e-02 3.774079732120e-04 2.279890107641e+01
6.870000000000e+02 -1.989470200727e-02 3.790972098509e-04 2.284065070293e+01
6.872500000000e+02 -2.085938367199e-02 3.803911893064e-04 2.288213556579e+01
6.875000000000e+02 -2.192830451554e-02 3.813099126212e-04 2.292335717218e+01
6.877500000000e+02 -2.311128831628e-02 3.818823267818e-04 2.296432107681e+01
6.880000000000e+02 -2.441804488386e-02 3.821457867553e-04 2.300503651262e+01
6.882500000000e+02 -2.585814306276e-02 3.821453492053e-04 2.304551586900e+01
6.885000000000e+02 -2.744089665814e-02 3.819329314811e-04 2.308577423875e+01
6.887500000000e+02 -2.917524485449e-02 3.815663597193e-04 2.312582894857e+01
6.890000000000e+02 -3.106965409951e-02 3.811081981816e-04 2.316569901560e+01
6.892500000000e+02 -3.313193660752e-02 3.806246965565e-04 2.320540468736e+01
6.895000000000e+02 -3.536911609216e-02 3.801842839719e-04 2.324496691765e+01
6.897500000000e+02 -3.778721610765e-02 3.798565121121e-04 2.328440688450e+01
6.900000000000e+02 -4.039109333678e-02 3.797107426189e-04 2.332374551696e+01
6.902500000000e+02 -4.318421096176e-02 3.798148234027e-04 2.336300302653e+01
6.905000000000e+02 -4.616843906261e-02 3.802337116108e-04 2.340219846458e+01
6.907500000000e+02 -4.934385572657e-02 3.810284481952e-04 2.344134933398e+01
6.910000000000e+02 -5.270852910241e-02 3.822548527571e-04 2.348047117917e+01
6.912500000000e+02 -5.625833960548e-02 3.839624647442e-04 2.351957724583e+01
6.915000000000e+02 -5.998682014843e-02 3.861936918864e-04 2.355867820842e+01
6.917500000000e+02 -6.388500368759e-02 3.889829829359e-04 2.359778185136e+01
6.920000000000e+02 -6.794132619763e-02 3.923560064761e-04 2.363689288126e+01
6.922500000000e+02 -7.214155860878e-02 3.963291202748e-04 2.367601272861e+01
6.925000000000e+02 -7.646879535222e-02 4.009091859520e-04 2.371513947524e+01
6.927500000000e+02 -8.090347316017e-02 4.060930442891e-04 2.375426768972e+01
6.930000000000e+02 -8.542346967332e-02 4.118673294984e-04 2.379338850736e+01
6.932500000000e+02 -9.000423518999e-02 4.182086496707e-04 2.383248956445e+01
6.935000000000e+02 -9.461899682341e-02 4.250837372978e-04 2.387155511991e+01
6.937500000000e+02 -9.923901827671e-02 4.324497964802e-04 2.391056622405e+01
6.940000000000e+02 -1.038339048241e-01 4.402549445534e-04 2.394950080332e+01
6.942500000000e+02 -1.083719736513e-01 4.484385957909e-04 2.398833399850e+01
6.945000000000e+02 -1.128206603057e-01 4.569324408921e-04 2.402703831903e+01
6.947500000000e+02 -1.171469720260e-01 4.656612068681e-04 2.406558407407e+01
6.950000000000e+02 -1.213179710731e-01 4.745436046909e-04 2.410393959757e+01
6.952500000000e+02 -1.253012822423e-01 4.834933168718e-04 2.414207175111e+01
6.955000000000e+02 -1.290656178956e-01 4.924201563154e-04 2.417994622181e+01
6.957500000000e+02 -1.325813032368e-01 5.012312350361e-04 2.421752801353e+01
6.960000000000e+02 -1.358208020136e-01 5.098322386231e-04 2.425478185672e+01
6.962500000000e+02 -1.387592218601e-01 5.181287079449e-04 2.429167273023e+01
6.965000000000e+02 -1.413747934464e-01 5.260274145752e-04 2.432816621887e+01
6.967500000000e+02 -1.436493187903e-01 5.334377121945e-04 2.436422903369e+01
6.970000000000e+02 -1.455685705663e-01 5.402729061223e-04 2.439982944377e+01
6.972500000000e+02 -1.471226384414e-01 5.464516210618e-04 2.443493768947e+01
6.975000000000e+02 -1.483062181601e-01 5.518990795329e-04 2.446952647177e+01
6.977500000000e+02 -1.491188276215e-01 5.565484490793e-04 2.450357120965e+01
6.980000000000e+02 -1.495649595136e-01 5.603419428159e-04 2.453705055340e+01
6.982500000000e+02 -1.496541473098e-01 5.632320134699e-04 2.456994655736e+01
6.985000000000e+02 -1.494009686626e-01 5.651822293496e-04 2.460224513105e+01
6.987500000000e+02 -1.488249499147e-01 5.661682209910e-04 2.463393612739e+01
6.990000000000e+02 -1.479504158409e-01 5.661782679869e-04 2.466501370136e+01
6.992500000000e+02 -1.468062485923e-01 5.652138520112e-04 2.469547641988e+01
6.995000000000e+02 -1.454255668419e-01 5.632899979039e-04 2.472532733581e+01
6.997500000000e+02 -1.438453480604e-01 5.604353552765e-04 2.475457410929e+01
7.000000000000e+02 -1.421059993095e-01 5.566921077071e-04 2.478322912747e+01
7.002500000000e+02 -1.402508238106e-01 5.521157270236e-04 2.481130933576e+01
7.005000000000e+02 -1.383254758618e-01 5.467744019336e-04 2.483883625945e+01
7.007500000000e+02 -1.363773778617e-01 5.407482955931e-04 2.486583599208e+01
7.010000000000e+02 -1.344550475900e-01 5.341286598122e-04 2.489233888461e+01
7.012500000000e+02 -1.326074539893e-01 5.270166793095e-04 2.491837947701e+01
7.015000000000e+02 -1.308833201896e-01 5.195221818426e-04 2.494399621606e+01
7.017500000000e+02 -1.293304556000e-01 5.117621734777e-04 2.496923131882e+01
7.020000000000e+02 -1.279950226665e-01 5.038592672914e-04 2.499413029465e+01
7.022500000000e+02 -1.269208803985e-01 4.959399828086e-04 2.501874173526e+01
7.025000000000e+02 -1.261489082775e-01 4.881329789586e-04 2.504311689195e+01
7.027500000000e+02 -1.257164055247e-01 4.805672666315e-04 2.506730941929e+01
7.030000000000e+02 -1.256564497681e-01 4.733703579127e-04 2.509137472389e+01
7.032500000000e+02 -1.259974162933e-01 4.666665116923e-04 2.511536980105e+01
7.035000000000e+02 -1.267624426393e-01 4.605749414269e-04 2.513935249341e+01
7.037500000000e+02 -1.279690740231e-01 4.552082083524e-04 2.516338130551e+01
7.040000000000e+02 -1.296288768283e-01 4.506706078642e-04 2.518751462685e+01
7.042500000000e+02 -1.317472422115e-01 4.470568190489e-04 2.521181053093e+01
7.045000000000e+02 -1.343231768333e-01 4.444505715841e-04 2.523632598383e+01
7.047500000000e+02 -1.373492880200e-01 4.429236261493e-04 2.526111664549e+01
7.050000000000e+02 -1.408117770419e-01 4.425347906148e-04 2.528623612001e+01
7.052500000000e+02 -1.446905923039e-01 4.433292244649e-04 2.531173559279e+01
7.055000000000e+02 -1.489596803771e-01 4.453379522846e-04 2.533766347705e+01
7.057500000000e+02 -1.535872884724e-01 4.485774718827e-04 2.536406475731e+01
7.060000000000e+02 -1.585364165105e-01 4.530496312845e-04 2.539098072878e+01
7.062500000000e+02 -1.637653304379e-01 4.587416345365e-04 2.541844854321e+01
7.065000000000e+02 -1.692281781972e-01 4.656262862516e-04 2.544650101640e+01
7.067500000000e+02 -1.748756519662e-01 4.736622791493e-04 2.547516611467e+01
7.070000000000e+02 -1.806557446274e-01 4.827947822232e-04 2.550446684552e+01
7.072500000000e+02 -1.865145403308e-01 4.929560562423e-04 2.553442098588e+01
7.075000000000e+02 -1.923970518985e-01 5.040662088906e-04 2.556504107032e+01
7.077500000000e+02 -1.982480706648e-01 5.160340733336e-04 2.559633408075e+01
7.080000000000e+02 -2.040130358733e-01 5.287581971135e-04 2.562830150718e+01
7.082500000000e+02 -2.096388856953e-01 5.421278930547e-04 2.566093945842e+01
7.085000000000e+02 -2.150748914418e-01 5.560244440114e-04 2.569423847528e+01
7.087500000000e+02 -2.202734385035e-01 5.703222744630e-04 2.572818391364e+01
7.090000000000e+02 -2.251907693976e-01 5.848903687036e-04 2.576275581528e+01
7.092500000000e+02 -2.297876299874e-01 5.995935621440e-04 2.579792937452e+01
7.095000000000e+02 -2.340298616756e-01 6.142941176785e-04 2.583367491547e+01
7.097500000000e+02 -2.378888774309e-01 6.288531663833e-04 2.586995824299e+01
7.100000000000e+02 -2.413420319929e-01 6.431322217024e-04 2.590674102315e+01
7.102500000000e+02 -2.443729108283e-01 6.569949273646e-04 2.594398084831e+01
7.105000000000e+02 -2.469714780645e-01 6.703086347069e-04 2.598163163295e+01
7.107500000000e+02 -2.491341089752e-01 6.829459644803e-04 2.601964401529e+01
7.110000000000e+02 -2.508635463052e-01 6.947866093531e-04 2.605796541409e+01
7.112500000000e+02 -2.521687101261e-01 7.057188303405e-04 2.609654044661e+01
7.115000000000e+02 -2.530644264994e-01 7.156410710253e-04 2.613531114263e+01
7.117500000000e+02 -2.535710686928e-01 7.244634483459e-04 2.617421713376e+01
7.120000000000e+02 -2.537140931560e-01 7.321090009237e-04 2.621319601625e+01
7.122500000000e+02 -2.535235416309e-01 7.385150317308e-04 2.625218329929e+01
7.125000000000e+02 -2.530334587012e-01 7.436341984863e-04 2.629111267779e+01
7.127500000000e+02 -2.522812562528e-01 7.474353936450e-04 2.632991628991e+01
7.130000000000e+02 -2.513070774216e-01 7.499043629491e-04 2.636852455316e+01
7.132500000000e+02 -2.501531000124e-01 7.510439291849e-04 2.640686659513e+01
7.135000000000e+02 -2.488628621575e-01 7.508744783112e-04 2.644487002259e+01
7.137500000000e+02 -2.474805579018e-01 7.494336772277e-04 2.648246131039e+01
7.140000000000e+02 -2.460503620529e-01 7.467761780636e-04 2.651956578850e+01
7.142500000000e+02 -2.446157698231e-01 7.429729945746e-04 2.655610763468e+01
7.145000000000e+02 -2.432189549209e-01 7.381104789657e-04 2.659201032599e+01
7.147500000000e+02 -2.419001754204e-01 7.322892647219e-04 2.662719647973e+01
7.150000000000e+02 -2.406972154767e-01 7.256227567055e-04 2.666158842261e+01
7.152500000000e+02 -2.396448810468e-01 7.182355758180e-04 2.669510816229e+01
7.155000000000e+02 -2.387745512572e-01 7.102616823450e-04 2.672767783915e+01
7.157500000000e+02 -2.381138039764e-01 7.018423893698e-04 2.675922024019e+01
7.160000000000e+02 -2.376860976540e-01 6.931242601654e-04 2.678965897756e+01
7.162500000000e+02 -2.375105447677e-01 6.842568804277e-04 2.681891915283e+01
7.165000000000e+02 -2.376017579644e-01 6.753905869844e-04 2.684692782423e+01
7.167500000000e+02 -2.379697985789e-01 6.666742102809e-04 2.687361476707e+01
7.170000000000e+02 -2.386201802430e-01 6.582527788010e-04 2.689891285850e+01
7.172500000000e+02 -2.395539908117e-01 6.502653472849e-04 2.692275891389e+01
7.175000000000e+02 -2.407680771690e-01 6.428428816293e-04 2.694509428808e+01
7.177500000000e+02 -2.422553350440e-01 6.361063574690e-04 2.696586573293e+01
7.180000000000e+02 -2.440050163601e-01 6.301648784461e-04 2.698502579222e+01
7.182500000000e+02 -2.460031682642e-01 6.251142151513e-04 2.700253378891e+01
7.185000000000e+02 -2.482330366143e-01 6.210353185989e-04 2.701835611667e+01
7.187500000000e+02 -2.506755860408e-01 6.179933676032e-04 2.703246712873e+01
7.190000000000e+02 -2.533099473158e-01 6.160368004398e-04 2.704484930650e+01
7.192500000000e+02 -2.561139514115e-01 6.151969395962e-04 2.705549398749e+01
7.195000000000e+02 -2.590645572034e-01 6.154876161145e-04 2.706440134974e+01
7.197500000000e+02 -2.621383321846e-01 6.169054113865e-04 2.707158092677e+01
7.200000000000e+02 -2.653118020572e-01 6.194299068420e-04 2.707705136644e+01
7.202500000000e+02 -2.685618219098e-01 6.230245329526e-04 2.708084068948e+01
7.205000000000e+02 -2.718658092800e-01 6.276374410984e-04 2.708298582857e+01
7.207500000000e+02 -2.752019593599e-01 6.332028321563e-04 2.708353246552e+01
7.210000000000e+02 -2.785493638130e-01 6.396423837982e-04 2.708253449580e+01
7.212500000000e+02 -2.818880810686e-01 6.468671721995e-04 2.708005359432e+01
7.215000000000e+02 -2.851991216115e-01 6.547793762938e-04 2.707615828218e+01
7.217500000000e+02 -2.884644154774e-01 6.632742949340e-04 2.707092325507e+01
7.220000000000e+02 -2.916667305943e-01 6.722424406052e-04 2.706442838858e+01
7.222500000000e+02 -2.947895782772e-01 6.815716765325e-04 2.705675788111e+01
7.225000000000e+02 -2.978171175102e-01 6.911492219119e-04 2.704799896075e+01
7.227500000000e+02 -3.007340770552e-01 7.008636301825e-04 2.703824087806e+01
7.230000000000e+02 -3.035256963315e-01 7.106066909240e-04 2.702757386966e+01
7.232500000000e+02 -3.061777312856e-01 7.202751496598e-04 2.701608775322e+01
7.235000000000e+02 -3.086764741528e-01 7.297721162594e-04 2.700387108448e+01
7.237500000000e+02 -3.110088748984e-01 7.390084139214e-04 2.699100977546e+01
7.240000000000e+02 -3.131626597585e-01 7.479034312338e-04 2.697758633751e+01
7.242500000000e+02 -3.151265622349e-01 7.563859869325e-04 2.696367867725e+01
7.245000000000e+02 -3.168905520812e-01 7.643947316118e-04 2.694935933426e+01
7.247500000000e+02 -3.184460892240e-01 7.718782678259e-04 2.693469480948e+01
7.250000000000e+02 -3.197864487247e-01 7.787952377002e-04 2.691974469511e+01
7.252500000000e+02 -3.209069587435e-01 7.851138370487e-04 2.690456139833e+01
7.255000000000e+02 -3.218053069053e-01 7.908115046166e-04 2.688918953179e+01
7.257500000000e+02 -3.224817524701e-01 7.958741903209e-04 2.687366573456e+01
7.260000000000e+02 -3.229392816090e-01 8.002954597183e-04 2.685801860559e+01
7.262500000000e+02 -3.231837637122e-01 8.040757742030e-04 2.684226851492e+01
7.265000000000e+02 -3.232239667470e-01 8.072214231685e-04 2.682642779571e+01
7.267500000000e+02 -3.230715302486e-01 8.097435843412e-04 2.681050090156e+01
7.270000000000e+02 -3.227408570021e-01 8.116573951319e-04 2.679448466592e+01
7.272500000000e+02 -3.222489040250e-01 8.129809518396e-04 2.677836871949e+01
7.275000000000e+02 -3.216149576650e-01 8.137346242327e-04 2.676213579716e+01
7.277500000000e+02 -3.208602942620e-01 8.139402499715e-04 2.674576226399e+01
7.280000000000e+02 -3.200077975237e-01 8.136204761864e-04 2.672921864394e+01
7.282500000000e+02 -3.190815749635e-01 8.127984032128e-04 2.671247006319e+01
7.285000000000e+02 -3.181064872369e-01 8.114970356608e-04 2.669547687191e+01
7.287500000000e+02 -3.171077035715e-01 8.097394278095e-04 2.667819514792e+01
7.290000000000e+02 -3.161102391439e-01 8.075484651466e-04 2.666057724070e+01
7.292500000000e+02 -3.151384763622e-01 8.049468630279e-04 2.664257233573e+01
7.295000000000e+02 -3.142157247008e-01 8.019575974220e-04 2.662412696442e+01
7.297500000000e+02 -3.133637780657e-01 7.986039861230e-04 2.660518552447e+01
7.300000000000e+02 -3.126025101909e-01 7.949102574837e-04 2.658569079133e+01
7.302500000000e+02 -3.119495033041e-01 7.909021731020e-04 2.656558438616e+01
7.305000000000e+02 -3.114197123087e-01 7.866074788304e-04 2.654480727863e+01
7.307500000000e+02 -3.110251827262e-01 7.820564655763e-04 2.652330024920e+01
7.310000000000e+02 -3.107748391867e-01 7.772825430097e-04 2.650100431551e+01
7.312500000000e+02 -3.106743133526e-01 7.723226171687e-04 2.647786123987e+01
7.315000000000e+02 -3.107258767584e-01 7.672174506521e-04 2.645381394649e+01
7.317500000000e+02 -3.109284413910e-01 7.620117948034e-04 2.642880699190e+01
7.320000000000e+02 -3.112776839054e-01 7.567543918160e-04 2.640278695529e+01
7.322500000000e+02 -3.117662157954e-01 7.514975289688e-04 2.637570296057e+01
7.325000000000e+02 -3.123838992063e-01 7.462965479137e-04 2.634750707404e+01
7.327500000000e+02 -3.131182669347e-01 7.412090923384e-04 2.631815467634e+01
7.330000000000e+02 -3.139549622618e-01 7.362938857319e-04 2.628760497964e+01
7.332500000000e+02 -3.148783509865e-01 7.316096146635e-04 2.625582127660e+01
7.335000000000e+02 -3.158720716031e-01 7.272132906798e-04 2.622277142451e+01
7.337500000000e+02 -3.169197213655e-01 7.231588600615e-04 2.618842800946e+01
7.340000000000e+02 -3.180054140362e-01 7.194954593550e-04 2.615276874631e+01
7.342500000000e+02 -3.191144073145e-01 7.162659941549e-04 2.611577652669e+01
7.345000000000e+02 -3.202335326798e-01 7.135055636509e-04 2.607743970172e+01
7.347500000000e+02 -3.213516207706e-01 7.112404181642e-04 2.603775198928e+01
7.350000000000e+02 -3.224596768382e-01 7.094868894098e-04 2.599671261972e+01
7.352500000000e+02 -3.235509923831e-01 7.082509229830e-04 2.595432609495e+01
7.355000000000e+02 -3.246210013168e-01 7.075277401437e-04 2.591060217740e+01
7.357500000000e+02 -3.256670295604e-01 7.073020515260e-04 2.586555561736e+01
7.360000000000e+02 -3.266878813125e-01 7.075485728704e-04 2.581920582690e+01
7.362500000000e+02 -3.276832940182e-01 7.082327558330e-04 2.577157669296e+01
7.365000000000e+02 -3.286533458545e-01 7.093120210661e-04 2.572269616244e+01
7.367500000000e+02 -3.295978324347e-01 7.107370221243e-04 2.567259593080e+01
7.370000000000e+02 -3.305156620474e-01 7.124530865803e-04 2.562131101214e+01
7.372500000000e+02 -3.314043623383e-01 7.144017315146e-04 2.556887951849e+01
7.375000000000e+02 -3.322596913808e-01 7.165221432411e-04 2.551534226966e+01
7.377500000000e+02 -3.330754311807e-01 7.187526325258e-04 2.546074255373e+01
7.380000000000e+02 -3.338433195356e-01 7.210317281518e-04 2.540512582154e+01
7.382500000000e+02 -3.345532598033e-01 7.232993312588e-04 2.534853963415e+01
7.385000000000e+02 -3.351935687237e-01 7.254976063591e-04 2.529103338630e+01
7.387500000000e+02 -3.357515227005e-01 7.275718205238e-04 2.523265837241e+01
7.390000000000e+02 -3.362138308016e-01 7.294707222351e-04 2.517346761754e+01
7.392500000000e+02 -3.365673353546e-01 7.311471260367e-04 2.511351601066e+01
7.395000000000e+02 -3.367995965588e-01 7.325581926745e-04 2.505286029519e+01
7.397500000000e+02 -3.368994203286e-01 7.336656172650e-04 2.499155909959e+01
7.400000000000e+02 -3.368574513666e-01 7.344360855231e-04 2.492967311736e+01
7.402500000000e+02 -3.366664421848e-01 7.348412811431e-04 2.486726507816e+01
7.405000000000e+02 -3.363216211714e-01 7.348583383662e-04 2.480439990693e+01
7.407500000000e+02 -3.358207988659e-01 7.344699715525e-04 2.474114472611e+01
7.410000000000e+02 -3.351643805140e-01 7.336645808404e-04 2.467756883278e+01
7.412500000000e+02 -3.343554255361e-01 7.324366723238e-04 2.461374372471e+01
7.415000000000e+02 -3.333995252193e-01 7.307867449129e-04 2.454974296668e+01
7.417500000000e+02 -3.323047297467e-01 7.287213044787e-04 2.448564205619e+01
7.420000000000e+02 -3.310814737371e-01 7.262527616590e-04 2.442151821479e+01
7.422500000000e+02 -3.297424676078e-01 7.233991032053e-04 2.435745010188e+01
7.425000000000e+02 -3.283026924435e-01 7.201837483353e-04 2.429351751035e+01
7.427500000000e+02 -3.267792975800e-01 7.166350956500e-04 2.422980096115e+01
7.430000000000e+02 -3.251914849777e-01 7.127861021402e-04 2.416638126547e+01
7.432500000000e+02 -3.235603781702e-01 7.086740126357e-04 2.410333904834e+01
7.435000000000e+02 -3.219087073361e-01 7.043399945228e-04 2.404075423955e+01
7.437500000000e+02 -3.202604181523e-01 6.998289662422e-04 2.397870553925e+01
7.440000000000e+02 -3.186401040932e-01 6.951894822792e-04 2.391726986951e+01
7.442500000000e+02 -3.170722694385e-01 6.904737604500e-04 2.385652186230e+01
7.445000000000e+02 -3.155804709643e-01 6.857376139749e-04 2.379653331372e+01
7.447500000000e+02 -3.141863540587e-01 6.810404859788e-04 2.373737274503e+01
7.450000000000e+02 -3.129086503048e-01 6.764451338613e-04 2.367910491104e+01
7.452500000000e+02 -3.117622367684e-01 6.720172903908e-04 2.362179047955e+01
7.455000000000e+02 -3.107573007164e-01 6.678247047322e-04 2.356548565010e+01
7.457500000000e+02 -3.098987348877e-01 6.639359489754e-04 2.351024192553e+01
7.460000000000e+02 -3.091858304364e-01 6.604187999027e-04 2.345610595175e+01
7.462500000000e+02 -3.086122625564e-01 6.573378806530e-04 2.340311934521e+01
7.465000000000e+02 -3.081664720780e-01 6.547522043389e-04 2.335131866933e+01
7.467500000000e+02 -3.078323612518e-01 6.527123059272e-04 2.330073541479e+01
7.470000000000e+02 -3.075903083133e-01 6.512574696256e-04 2.325139608246e+01
7.472500000000e+02 -3.074183441059e-01 6.504127756518e-04 2.320332219905e+01
7.475000000000e+02 -3.072934785440e-01 6.501867941350e-04 2.315653044918e+01
7.477500000000e+02 -3.071930094244e-01 6.505698447316e-04 2.311103281397e+01
7.480000000000e+02 -3.070956626015e-01 6.515328033203e-04 2.306683663216e+01
7.482500000000e+02 -3.069825302439e-01 6.530270910605e-04 2.302394474371e+01
7.485000000000e+02 -3.068376761590e-01 6.549855074530e-04 2.298235561119e+01
7.487500000000e+02 -3.066483574152e-01 6.573241122452e-04 2.294206339905e+01
7.490000000000e+02 -3.064048767328e-01 6.599450109113e-04 2.290305806571e+01
7.492500000000e+02 -3.061000986606e-01 6.627399730624e-04 2.286532549073e+01
7.495000000000e+02 -3.057286948941e-01 6.655943470948e-04 2.282884756300e+01
7.497500000000e+02 -3.052862236505e-01 6.683913697480e-04 2.279360232521e+01
7.500000000000e+02 -3.047682030591e-01 6.710162780997e-04 2.275956413225e+01
7.502500000000e+02 -3.041692438681e-01 6.733602197926e-04 2.272670384081e+01
7.505000000000e+02 -3.034824556144e-01 6.753235119733e-04 2.269498906102e+01
7.507500000000e+02 -3.026991326449e-01 6.768181542441e-04 2.266438443501e+01
7.510000000000e+02 -3.018088451660e-01 6.777694636504e-04 2.263485197976e+01
7.512500000000e+02 -3.007998768766e-01 6.781168552989e-04 2.260635142660e+01
7.515000000000e+02 -2.996601094034e-01 6.778137843020e-04 2.257884067791e+01
7.517500000000e+02 -2.983781048924e-01 6.768270903064e-04 2.255227621580e+01
7.520000000000e+02 -2.969444078021e-01 6.751358940645e-04 2.252661357297e+01
7.522500000000e+02 -2.953528097848e-01 6.727301973089e-04 2.250180773501e+01
7.525000000000e+02 -2.936016096056e-01 6.696097208999e-04 2.247781367535e+01
7.527500000000e+02 -2.916945127846e-01 6.657826864180e-04 2.245458675357e+01
7.530000000000e+02 -2.896411497642e-01 6.612650994851e-04 2.243208306278e+01
7.532500000000e+02 -2.874572611740e-01 6.560807363069e-04 2.241025992071e+01
7.535000000000e+02 -2.851642893835e-01 6.502614870525e-04 2.238907616677e+01
7.537500000000e+02 -2.827885094487e-01 6.438481685395e-04 2.236849239103e+01
7.540000000000e+02 -2.803599032200e-01 6.368918598025e-04 2.234847138034e+01
7.542500000000e+02 -2.779105569935e-01 6.294551026180e-04 2.232897815860e+01
7.545000000000e+02 -2.754731194349e-01 6.216132918959e-04 2.230998041581e+01
7.547500000000e+02 -2.730790587055e-01 6.134554785429e-04 2.229144846989e+01
7.550000000000e+02 -2.707572608891e-01 6.050848483929e-04 2.227335567346e+01
7.552500000000e+02 -2.685327050834e-01 5.966181629042e-04 2.225567831476e+01
7.555000000000e+02 -2.664256711819e-01 5.881847697797e-04 2.223839596812e+01
7.557500000000e+02 -2.644512356843e-01 5.799245253181e-04 2.222149148487e+01
7.560000000000e+02 -2.626192528812e-01 5.719845866096e-04 2.220495115956e+01
7.562500000000e+02 -2.609346675426e-01 5.645157731991e-04 2.218876466121e+01
7.565000000000e+02 -2.593982336487e-01 5.576683169516e-04 2.217292532376e+01
7.567500000000e+02 -2.580073600951e-01 5.515872811794e-04 2.215743004066e+01
7.570000000000e+02 -2.567571121834e-01 5.464079446392e-04 2.214227937985e+01
7.572500000000e+02 -2.556411600042e-01 5.422511986675e-04 2.212747742219e+01
7.575000000000e+02 -2.546526656518e-01 5.392197601834e-04 2.211303201047e+01
7.577500000000e+02 -2.537849044535e-01 5.373949156058e-04 2.209895460774e+01
7.580000000000e+02 -2.530316309929e-01 5.368341057766e-04 2.208526012752e+01
7.582500000000e+02 -2.523871864795e-01 5.375692152345e-04 2.207196719436e+01
7.585000000000e+02 -2.518462703944e-01 5.396061043622e-04 2.205909776565e+01
7.587500000000e+02 -2.514035035212e-01 5.429247828036e-04 2.204667718334e+01
7.590000000000e+02 -2.510528034659e-01 5.474803278374e-04 2.203473421565e+01
7.592500000000e+02 -2.507866438892e-01 5.532046876166e-04 2.202330060031e+01
7.595000000000e+02 -2.505953354418e-01 5.600085275439e-04 2.201241127728e+01
7.597500000000e+02 -2.504663601769e-01 5.677837849895e-04 2.200210380869e+01
7.600000000000e+02 -2.503838902568e-01 5.764059138817e-04 2.199241854888e+01
7.602500000000e+02 -2.503285003772e-01 5.857365322902e-04 2.198339797346e+01
7.605000000000e+02 -2.502771578053e-01 5.956255867029e-04 2.197508670858e+01
7.607500000000e+02 -2.502034630428e-01 6.059136290614e-04 2.196753100935e+01
7.610000000000e+02 -2.500781395563e-01 6.164338851943e-04 2.196077817567e+01
7.612500000000e+02 -2.498697614335e-01 6.270140171957e-04 2.195487638018e+01
7.615000000000e+02 -2.495456254236e-01 6.374779711084e-04 2.194987393794e+01
7.617500000000e+02 -2.490727427552e-01 6.476477279322e-04 2.194581884087e+01
7.620000000000e+02 -2.484188423320e-01 6.573451287884e-04 2.194275795397e+01
7.622500000000e+02 -2.475533892999e-01 6.663936768403e-04 2.194073670473e+01
7.625000000000e+02 -2.464484809786e-01 6.746205918010e-04 2.193979831118e+01
7.627500000000e+02 -2.450795962232e-01 6.818589776266e-04 2.193998300916e+01
7.630000000000e+02 -2.434262346467e-01 6.879500546703e-04 2.194132777904e+01
7.632500000000e+02 -2.414723170531e-01 6.927457397386e-04 2.194386563236e+01
7.635000000000e+02 -2.392063822237e-01 6.961111460344e-04 2.194762496717e+01
7.637500000000e+02 -2.366216924437e-01 6.979269290877e-04 2.195262948492e+01
7.640000000000e+02 -2.337160595933e-01 6.980916264948e-04 2.195889746564e+01
7.642500000000e+02 -2.304916279988e-01 6.965238641326e-04 2.196644162772e+01
7.645000000000e+02 -2.269545746237e-01 6.931643008315e-04 2.197526907592e+01
7.647500000000e+02 -2.231146360583e-01 6.879770475761e-04 2.198538079731e+01
7.650000000000e+02 -2.189847655436e-01 6.809509740105e-04 2.199677196954e+01
7.652500000000e+02 -2.145806806455e-01 6.721000414585e-04 2.200943181849e+01
7.655000000000e+02 -2.099204264946e-01 6.614633636670e-04 2.202334353189e+01
7.657500000000e+02 -2.050241050411e-01 6.491051669424e-04 2.203848476396e+01
7.660000000000e+02 -1.999134593431e-01 6.351137541304e-04 2.205482739678e+01
7.662500000000e+02 -1.946116907146e-01 6.196003057178e-04 2.207233813020e+01
7.665000000000e+02 -1.891431783576e-01 6.026970819656e-04 2.209097853617e+01
7.667500000000e+02 -1.835332997285e-01 5.845553933381e-04 2.211070543969e+01
7.670000000000e+02 -1.778082022128e-01 5.653432107974e-04 2.213147102595e+01
7.672500000000e+02 -1.719946944205e-01 5.452426581221e-04 2.215322347420e+01
7.675000000000e+02 -1.661200264210e-01 5.244473546405e-04 2.217590714385e+01
7.677500000000e+02 -1.602116666510e-01 5.031595903356e-04 2.219946277257e+01
7.680000000000e+02 -1.542971469050e-01 4.815874365307e-04 2.222382815811e+01
7.682500000000e+02 -1.484037954125e-01 4.599419099307e-04 2.224893838329e+01
7.685000000000e+02 -1.425584644849e-01 4.384342100281e-04 2.227472605171e+01
7.687500000000e+02 -1.367873124710e-01 4.172729878005e-04 2.230112201752e+01
7.690000000000e+02 -1.311155071591e-01 3.966617089978e-04 2.232805563869e+01
7.692500000000e+02 -1.255669486840e-01 3.767961938196e-04 2.235545506501e+01
7.695000000000e+02 -1.201640522737e-01 3.578621328048e-04 2.238324804057e+01
7.697500000000e+02 -1.149274843258e-01 3.400329584556e-04 2.241136194354e+01
7.700000000000e+02 -1.098759908238e-01 3.234676351090e-04 2.243972465257e+01
7.702500000000e+02 -1.050262109661e-01 3.083088905422e-04 2.246826458879e+01
7.705000000000e+02 -1.003925637297e-01 2.946812604598e-04 2.249691152244e+01
7.707500000000e+02 -9.598714898395e-02 2.826896384568e-04 2.252559679989e+01
7.710000000000e+02 -9.181969208622e-02 2.724179366358e-04 2.255425385912e+01
7.712500000000e+02 -8.789752115279e-02 2.639281464997e-04 2.258281840974e+01
7.715000000000e+02 -8.422555978294e-02 2.572593004358e-04 2.261122910799e+01
7.717500000000e+02 -8.080634460646e-02 2.524270459775e-04 2.263942771629e+01
7.720000000000e+02 -7.764005926017e-02 2.494235470470e-04 2.266735925069e+01
7.722500000000e+02 -7.472455883542e-02 2.482174452385e-04 2.269497251416e+01
7.725000000000e+02 -7.205540952525e-02 2.487543764845e-04 2.272222017383e+01
7.727500000000e+02 -6.962593241813e-02 2.509578401096e-04 2.274905876877e+01
7.730000000000e+02 -6.742722823459e-02 2.547303004272e-04 2.277544913061e+01
7.732500000000e+02 -6.544822098760e-02 2.599547745597e-04 2.280135633594e+01
7.735000000000e+02 -6.367570307087e-02 2.664966931793e-04 2.282674966886e+01
7.737500000000e+02 -6.209438664275e-02 2.742059165647e-04 2.285160272561e+01
7.740000000000e+02 -6.068696933615e-02 2.829190279129e-04 2.287589357948e+01
7.742500000000e+02 -5.943423171437e-02 2.924619978809e-04 2.289960437927e+01
7.745000000000e+02 -5.831515368493e-02 3.026526047933e-04 2.292272170944e+01
7.747500000000e+02 -5.730706362130e-02 3.133033400050e-04 2.294523609307e+01
7.750000000000e+02 -5.638583474485e-02 3.242239801647e-04 2.296714230717e+01
7.752500000000e+02 -5.552609572420e-02 3.352244399405e-04 2.298843885293e+01
7.755000000000e+02 -5.470151148390e-02 3.461171984403e-04 2.300912818431e+01
7.757500000000e+02 -5.388507484955e-02 3.567197715384e-04 2.302921641591e+01
7.760000000000e+02 -5.304941734476e-02 3.668569700989e-04 2.304871302298e+01
7.762500000000e+02 -5.216719286601e-02 3.763628734035e-04 2.306763099193e+01
7.765000000000e+02 -5.121143003633e-02 3.850827417209e-04 2.308598647079e+01
7.767500000000e+02 -5.015592408824e-02 3.928746434339e-04 2.310379871603e+01
7.770000000000e+02 -4.897558364607e-02 3.996107350991e-04 2.312108976881e+01
7.772500000000e+02 -4.764685073743e-02 4.051784172647e-04 2.313788460395e+01
7.775000000000e+02 -4.614803270703e-02 4.094811382062e-04 2.315421086705e+01
7.777500000000e+02 -4.445959456911e-02 4.124389799275e-04 2.317009863585e+01
7.780000000000e+02 -4.256451294752e-02 4.139892538457e-04 2.318558059142e+01
7.782500000000e+02 -4.044849843267e-02 4.140866778311e-04 2.320069179685e+01
7.785000000000e+02 -3.810017030578e-02 4.127033837868e-04 2.321546949470e+01
7.787500000000e+02 -3.551128789300e-02 4.098290010082e-04 2.322995333310e+01
7.790000000000e+02 -3.267677190092e-02 4.054701898091e-04 2.324418495938e+01
7.792500000000e+02 -2.959483916782e-02 3.996503490117e-04 2.325820828531e+01
7.795000000000e+02 -2.626692965073e-02 3.924089965618e-04 2.327206912219e+01
7.797500000000e+02 -2.269768397672e-02 3.838011577070e-04 2.328581522794e+01
7.800000000000e+02 -1.889486474019e-02 3.738965242721e-04 2.329949632696e+01
7.802500000000e+02 -1.486914431878e-02 3.627784316364e-04 2.331316374506e+01
7.805000000000e+02 -1.063396852035e-02 3.505428608818e-04 2.332687055210e+01
7.807500000000e+02 -6.205297737441e-03 3.372972358187e-04 2.334067132398e+01
7.810000000000e+02 -1.601322288845e-03 3.231591195818e-04 2.335462190529e+01
7.812500000000e+02 3.157790538131e-03 3.082548349975e-04 2.336877946148e+01
7.815000000000e+02 8.050233364012e-03 2.927179723211e-04 2.338320221561e+01
7.817500000000e+02 1.305289732125e-02 2.766879000813e-04 2.339794920042e+01
7.820000000000e+02 1.814168131365e-02 2.603080696018e-04 2.341308026685e+01
7.822500000000e+02 2.329184634404e-02 2.437244253459e-04 2.342865580359e+01
7.825000000000e+02 2.847834616740e-02 2.270837998442e-04 2.344473660338e+01
7.827500000000e+02 3.367614904193e-02 2.105323882811e-04 2.346138363013e+01
7.830000000000e+02 3.886054012418e-02 1.942139787955e-04 2.347865797518e+01
7.832500000000e+02 4.400741752267e-02 1.782684515453e-04 2.349662061915e+01
7.835000000000e+02 4.909354706979e-02 1.628304106085e-04 2.351533224384e+01
7.837500000000e+02 5.409681125066e-02 1.480276457299e-04 2.353485317277e+01
7.840000000000e+02 5.899640787961e-02 1.339800405187e-04 2.355524310106e+01
7.842500000000e+02 6.377304298584e-02 1.207982393844e-04 2.357656105065e+01
7.845000000000e+02 6.840907262896e-02 1.085827847793e-04 2.359886507297e+01
7.847500000000e+02 7.288863451804e-02 9.742308368038e-05 2.362221219789e+01
7.850000000000e+02 7.719773725725e-02 8.739671119776e-05 2.364665817113e+01
7.852500000000e+02 8.132432434336e-02 7.856888007402e-05 2.367225726235e+01
7.855000000000e+02 8.525832336186e-02 7.099180051429e-05 2.369906207722e+01
7.857500000000e+02 8.899165402824e-02 6.470454956773e-05 2.372712328985e+01
7.860000000000e+02 9.251823163215e-02 5.973271183716e-05 2.375648942248e+01
7.862500000000e+02 9.583393823588e-02 5.608840051721e-05 2.378720655616e+01
7.865000000000e+02 9.893657139248e-02 5.377043051139e-05 2.381931801408e+01
7.867500000000e+02 1.018257992744e-01 5.276435395494e-05 2.385286410041e+01
7.870000000000e+02 1.045030783121e-01 5.304290829104e-05 2.388788173897e+01
7.872500000000e+02 1.069715704495e-01 5.456641616106e-05 2.392440415263e+01
7.875000000000e+02 1.092360459664e-01 5.728345113476e-05 2.396246048786e+01
7.877500000000e+02 1.113027858724e-01 6.113133591720e-05 2.400207549177e+01
7.880000000000e+02 1.131794750526e-01 6.603708296788e-05 2.404326914437e+01
7.882500000000e+02 1.148750766658e-01 7.191809743164e-05 2.408605630074e+01
7.885000000000e+02 1.163997331366e-01 7.868327298122e-05 2.413044636810e+01
7.887500000000e+02 1.177646267054e-01 8.623396362693e-05 2.417644296148e+01
7.890000000000e+02 1.189818740337e-01 9.446522939210e-05 2.422404361837e+01
7.892500000000e+02 1.200643927428e-01 1.032667599367e-04 2.427323950293e+01
7.895000000000e+02 1.210257880066e-01 1.125242473313e-04 2.432401517476e+01
7.897500000000e+02 1.218802435521e-01 1.221205575440e-04 2.437634836887e+01
7.900000000000e+02 1.226423696258e-01 1.319370905476e-04 2.443020980668e+01
7.902500000000e+02 1.233271174142e-01 1.418550372861e-04 2.448556307386e+01
7.905000000000e+02 1.239496737428e-01 1.517566964309e-04 2.454236453686e+01
7.907500000000e+02 1.245253307735e-01 1.615267052647e-04 2.460056326517e+01
7.910000000000e+02 1.250693968502e-01 1.710533846288e-04 2.466010105000e+01
7.912500000000e+02 1.255971020633e-01 1.802298360192e-04 2.472091242410e+01
7.915000000000e+02 1.261235317838e-01 1.889550110303e-04 2.478292479339e+01
7.917500000000e+02 1.266635037777e-01 1.971349697893e-04 2.484605850737e+01
7.920000000000e+02 1.272315295817e-01 2.046837633727e-04 2.491022707032e+01
7.922500000000e+02 1.278417413503e-01 2.115243030065e-04 2.497533735263e+01
7.925000000000e+02 1.285078377474e-01 2.175890664260e-04 2.504128985054e+01
7.927500000000e+02 1.292430339538e-01 2.228207079403e-04 2.510797896544e+01
7.930000000000e+02 1.300600429062e-01 2.271724882347e-04 2.517529343693e+01
7.932500000000e+02 1.309710168559e-01 2.306085894246e-04 2.524311659357e+01
7.935000000000e+02 1.319875378400e-01 2.331042212371e-04 2.531132683953e+01
7.937500000000e+02 1.331206043702e-01 2.346455535226e-04 2.537979818788e+01
7.940000000000e+02 1.343805865363e-01 2.352295204653e-04 2.544840059689e+01
7.942500000000e+02 1.357772252782e-01 2.348633936652e-04 2.551700070144e+01
7.945000000000e+02 1.373195832517e-01 2.335642413346e-04 2.558546218110e+01
7.947500000000e+02 1.390160263705e-01 2.313581773011e-04 2.565364659125e+01
7.950000000000e+02 1.408741618784e-01 2.282795261353e-04 2.572141378328e+01
7.952500000000e+02 1.429007906753e-01 2.243698251947e-04 2.578862279528e+01
7.955000000000e+02 1.451018355704e-01 2.196767332691e-04 2.585513238105e+01
7.957500000000e+02 1.474822713547e-01 2.142528464342e-04 2.592080185346e+01
7.960000000000e+02 1.500460310069e-01 2.081545255088e-04 2.598549180838e+01
7.962500000000e+02 1.527959227674e-01 2.014406265000e-04 2.604906489331e+01
7.965000000000e+02 1.557335376668e-01 1.941713283250e-04 2.611138669064e+01
7.967500000000e+02 1.588591621084e-01 1.864069944165e-04 2.617232639719e+01
7.970000000000e+02 1.621716947445e-01 1.782070574024e-04 2.623175772302e+01
7.972500000000e+02 1.656685751040e-01 1.696290820247e-04 2.628955969288e+01
7.975000000000e+02 1.693457301274e-01 1.607278332711e-04 2.634561745890e+01
7.977500000000e+02 1.731975212104e-01 1.515547329367e-04 2.639982307343e+01
7.980000000000e+02 1.772167264076e-01 1.421574039539e-04 2.645207627772e+01
7.982500000000e+02 1.813945314771e-01 1.325791754875e-04 2.650228521891e+01
7.985000000000e+02 1.857205379116e-01 1.228590217024e-04 2.655036718875e+01
7.987500000000e+02 1.901827962417e-01 1.130315544230e-04 2.659624918660e+01
7.990000000000e+02 1.947678561653e-01 1.031273077598e-04 2.663986856013e+01
7.992500000000e+02 1.994608293199e-01 9.317311615126e-05 2.668117347036e+01
7.995000000000e+02 2.042454799224e-01 8.319269470252e-05 2.672012335134e+01
7.997500000000e+02 2.091043244549e-01 7.320723408677e-05 2.675668919315e+01
8.000000000000e+02 2.140187550584e-01 6.323627728153e-05 2.679085379013e+01
8.002500000000e+02 2.189691744271e-01 5.329835854803e-05 2.682261185692e+01
8.005000000000e+02 2.239351534032e-01 4.341204246765e-05 2.685197001982e+01
8.007500000000e+02 2.288956170716e-01 3.359679910547e-05 2.687894674167e+01
8.010000000000e+02 2.338290127066e-01 2.387383474885e-05 2.690357203054e+01
8.012500000000e+02 2.387135353975e-01 1.426694095341e-05 2.692588711888e+01
8.015000000000e+02 2.435273468410e-01 4.803188333020e-06 2.694594398655e+01
8.017500000000e+02 2.482488167432e-01 -4.486485760380e-06 2.696380477553e+01
8.020000000000e+02 2.528567722916e-01 -1.356682622337e-05 2.697954110726e+01
8.022500000000e+02 2.573307668128e-01 -2.239800516268e-05 2.699323329122e+01
8.025000000000e+02 2.616513462202e-01 -3.093553827077e-05 2.700496945094e+01
8.027500000000e+02 2.658003438061e-01 -3.913039074604e-05 2.701484464475e+01
8.030000000000e+02 2.697611231520e-01 -4.692936478236e-05 2.702295976934e+01
8.032500000000e+02 2.735188861207e-01 -5.427560241059e-05 2.702942064983e+01
8.035000000000e+02 2.770608891695e-01 -6.110939540343e-05 2.703433685692e+01
8.037500000000e+02 2.803767181577e-01 -6.736907777167e-05 2.703782077291e+01
8.040000000000e+02 2.834584660677e-01 -7.299226122307e-05 2.703998638359e+01
8.042500000000e+02 2.863009194805e-01 -7.791710574807e-05 2.704094840957e+01
8.045000000000e+02 2.889016775219e-01 -8.208373875809e-05 2.704082111594e+01
8.047500000000e+02 2.912612203177e-01 -8.543587138180e-05 2.703971755268e+01
8.050000000000e+02 2.933829226699e-01 -8.792252396606e-05 2.703774847318e+01
8.052500000000e+02 2.952729875466e-01 -8.949966567003e-05 2.703502159201e+01
8.055000000000e+02 2.969403193964e-01 -9.013193472678e-05 2.703164087030e+01
8.057500000000e+02 2.983963198318e-01 -8.979431529779e-05 2.702770571009e+01
8.060000000000e+02 2.996546148536e-01 -8.847368836702e-05 2.702331042519e+01
8.062500000000e+02 3.007307253407e-01 -8.617027789181e-05 2.701854368753e+01
8.065000000000e+02 3.016416712535e-01 -8.289882690573e-05 2.701348809866e+01
8.067500000000e+02 3.024055544529e-01 -7.868959530532e-05 2.700821978654e+01
8.070000000000e+02 3.030411121421e-01 -7.358899568988e-05 2.700280808631e+01
8.072500000000e+02 3.035672412749e-01 -6.765984839065e-05 2.699731543188e+01
8.075000000000e+02 3.040025999602e-01 -6.098138065857e-05 2.699179698094e+01
8.077500000000e+02 3.043651790685e-01 -5.364866531233e-05 2.698630064434e+01
8.080000000000e+02 3.046719700087e-01 -4.577175356802e-05 2.698086694248e+01
8.082500000000e+02 3.049386617778e-01 -3.747428458383e-05 2.697552910414e+01
8.085000000000e+02 3.051794755993e-01 -2.889182065802e-05 2.697031292723e+01
8.087500000000e+02 3.054070395133e-01 -2.016972809331e-05 2.696523691369e+01
8.090000000000e+02 3.056323603048e-01 -1.146073403583e-05 2.696031246014e+01
8.092500000000e+02 3.058649312600e-01 -2.922350022284e-06 2.695554377006e+01
8.095000000000e+02 3.061128605416e-01 5.286059514120e-06 2.695092825009e+01
8.097500000000e+02 3.063831383407e-01 1.300613586557e-05 2.694645643959e+01
8.100000000000e+02 3.066819136301e-01 2.008355117902e-05 2.694211247638e+01
8.102500000000e+02 3.070148567811e-01 2.637085914959e-05 2.693787406471e+01
8.105000000000e+02 3.073875257158e-01 3.173027978015e-05 2.693371298702e+01
8.107500000000e+02 3.078057482510e-01 3.603621120949e-05 2.692959517982e+01
8.110000000000e+02 3.082759929268e-01 3.917750784465e-05 2.692548112727e+01
8.112500000000e+02 3.088057225629e-01 4.105940451995e-05 2.692132629904e+01
8.115000000000e+02 3.094036709074e-01 4.160510341355e-05 2.691708135854e+01
8.117500000000e+02 3.100800839523e-01 4.075696704803e-05 2.691269267064e+01
8.120000000000e+02 3.108468707275e-01 3.847729317251e-05 2.690810273265e+01
8.122500000000e+02 3.117176506988e-01 3.474876202864e-05 2.690325062598e+01
8.125000000000e+02 3.127077461994e-01 2.957439848914e-05 2.689807263373e+01
8.127500000000e+02 3.138339807065e-01 2.297733246153e-05 2.689250263640e+01
8.130000000000e+02 3.151144320881e-01 1.500009816941e-05 2.688647278006e+01
8.132500000000e+02 3.165680753303e-01 5.703639694820e-06 2.687991415179e+01
8.135000000000e+02 3.182142245205e-01 -4.833835340980e-06 2.687275726732e+01
8.137500000000e+02 3.200719508645e-01 -1.651839059966e-05 2.686493279444e+01
8.140000000000e+02 3.221594085376e-01 -2.924207111182e-05 2.685637226138e+01
8.142500000000e+02 3.244929912423e-01 -4.288465008224e-05 2.684700856046e+01
8.145000000000e+02 3.270865297738e-01 -5.731576697505e-05 2.683677663805e+01
8.147500000000e+02 3.299504688506e-01 -7.239709814530e-05 2.682561413746e+01
8.150000000000e+02 3.330909666944e-01 -8.798430499983e-05 2.681346180363e+01
8.152500000000e+02 3.365091554414e-01 -1.039292618988e-04 2.680026404380e+01
8.155000000000e+02 3.402004384298e-01 -1.200821077171e-04 2.678596929250e+01
8.157500000000e+02 3.441539828771e-01 -1.362932422145e-04 2.677053041373e+01
8.160000000000e+02 3.483523036780e-01 -1.524150257339e-04 2.675390481401e+01
8.162500000000e+02 3.527711461227e-01 -1.683034641534e-04 2.673605468042e+01
8.165000000000e+02 3.573795546615e-01 -1.838192565535e-04 2.671694699598e+01
8.167500000000e+02 3.621402240018e-01 -1.988292123075e-04 2.669655359308e+01
8.170000000000e+02 3.670100445329e-01 -2.132069420822e-04 2.667485093537e+01
8.172500000000e+02 3.719409408848e-01 -2.268334989052e-04 2.665181999790e+01
8.175000000000e+02 3.768808999683e-01 -2.395978659183e-04 2.662744608698e+01
8.177500000000e+02 3.817751634215e-01 -2.513973636533e-04 2.660171844102e+01
8.180000000000e+02 3.865675764780e-01 -2.621380414868e-04 2.657462996261e+01
8.182500000000e+02 3.912019904119e-01 -2.717350767899e-04 2.654617690704e+01
8.185000000000e+02 3.956236955137e-01 -2.801133344323e-04 2.651635848625e+01
8.187500000000e+02 3.997808340033e-01 -2.872081205226e-04 2.648517645527e+01
8.190000000000e+02 4.036256664484e-01 -2.929659625232e-04 2.645263489765e+01
8.192500000000e+02 4.071157748250e-01 -2.973457778262e-04 2.641873975664e+01
8.195000000000e+02 4.102149769568e-01 -3.003198905779e-04 2.638349870186e+01
8.197500000000e+02 4.128941458650e-01 -3.018753966857e-04 2.634692074125e+01
8.200000000000e+02 4.151316525659e-01 -3.020151435492e-04 2.630901619006e+01
8.202500000000e+02 4.169137135865e-01 -3.007588963520e-04 2.626979641449e+01
8.205000000000e+02 4.182344043183e-01 -2.981440019440e-04 2.622927384322e+01
8.207500000000e+02 4.190954394934e-01 -2.942256533166e-04 2.618746202478e+01
8.210000000000e+02 4.195058891813e-01 -2.890769975144e-04 2.614437561910e+01
8.212500000000e+02 4.194816069934e-01 -2.827883948927e-04 2.610003060713e+01
8.215000000000e+02 4.190446169411e-01 -2.754663728183e-04 2.605444449490e+01
8.217500000000e+02 4.182224260473e-01 -2.672320750624e-04 2.600763653874e+01
8.220000000000e+02 4.170472572382e-01 -2.582191008859e-04 2.595962811056e+01
8.222500000000e+02 4.155554149086e-01 -2.485714646784e-04 2.591044289547e+01
8.225000000000e+02 4.137865701658e-01 -2.384408134935e-04 2.586010725245e+01
8.227500000000e+02 4.117831867814e-01 -2.279838077973e-04 2.580865047552e+01
8.230000000000e+02 4.095899581345e-01 -2.173593656305e-04 2.575610508437e+01
8.232500000000e+02 4.072534053239e-01 -2.067262513090e-04 2.570250693638e+01
8.235000000000e+02 4.048214401814e-01 -1.962406161587e-04 2.564789541915e+01
8.237500000000e+02 4.023429723989e-01 -1.860538028017e-04 2.559231355295e+01
8.240000000000e+02 3.998675486934e-01 -1.763105989759e-04 2.553580793420e+01
8.242500000000e+02 3.974448830447e-01 -1.671475222707e-04 2.547842878058e+01
8.245000000000e+02 3.951243465219e-01 -1.586915117867e-04 2.542022976728e+01
8.247500000000e+02 3.929543282625e-01 -1.510587097629e-04 2.536126797479e+01
8.250000000000e+02 3.909814658359e-01 -1.443535144293e-04 2.530160365636e+01
8.252500000000e+02 3.892497864623e-01 -1.386676886388e-04 2.524130014274e+01
8.255000000000e+02 3.877997003478e-01 -1.340795412344e-04 2.518042356891e+01
8.257500000000e+02 3.866669723144e-01 -1.306531695763e-04 2.511904272133e+01
8.260000000000e+02 3.858817074945e-01 -1.284377881069e-04 2.505722885374e+01
8.262500000000e+02 3.854673283968e-01 -1.274669533409e-04 2.499505543123e+01
8.265000000000e+02 3.854397472460e-01 -1.277579099543e-04 2.493259795285e+01
8.267500000000e+02 3.858067414436e-01 -1.293110321648e-04 2.486993377781e+01
8.270000000000e+02 3.865674938759e-01 -1.321091253145e-04 2.480714186872e+01
8.272500000000e+02 3.877125004534e-01 -1.361170186720e-04 2.474430262713e+01
8.275000000000e+02 3.892237750126e-01 -1.412813619309e-04 2.468149767961e+01
8.277500000000e+02 3.910752833610e-01 -1.475303160785e-04 2.461880967252e+01
8.280000000000e+02 3.932337211342e-01 -1.547737690695e-04 2.455632204619e+01
8.282500000000e+02 3.956595220353e-01 -1.629038387105e-04 2.449411885606e+01
8.285000000000e+02 3.983079716484e-01 -1.717954721439e-04 2.443228448878e+01
8.287500000000e+02 4.011305079699e-01 -1.813077389059e-04 2.437090344885e+01
8.290000000000e+02 4.040760440678e-01 -1.912855781139e-04 2.431006006342e+01
8.292500000000e+02 4.070922471471e-01 -2.015618473239e-04 2.424983817370e+01
8.295000000000e+02 4.101267803855e-01 -2.119601556455e-04 2.419032077196e+01
8.297500000000e+02 4.131284193677e-01 -2.222982308329e-04 2.413158964023e+01
8.300000000000e+02 4.160479893313e-01 -2.323915886693e-04 2.407372488195e+01
8.302500000000e+02 4.188391438601e-01 -2.420578299120e-04 2.401680447157e+01
8.305000000000e+02 4.214589295905e-01 -2.511211292890e-04 2.396090376159e+01
8.307500000000e+02 4.238681226938e-01 -2.594168662574e-04 2.390609497241e+01
8.310000000000e+02 4.260313869344e-01 -2.667961407568e-04 2.385244667526e+01
8.312500000000e+02 4.279172124600e-01 -2.731300165857e-04 2.380002331236e+01
8.315000000000e+02 4.294976707469e-01 -2.783131572435e-04 2.374888474150e+01
8.317500000000e+02 4.307481049306e-01 -2.822667432105e-04 2.369908583668e+01
8.320000000000e+02 4.316467040419e-01 -2.849403429508e-04 2.365067616787e+01
8.322500000000e+02 4.321741404752e-01 -2.863126882855e-04 2.360369971929e+01
8.325000000000e+02 4.323132574337e-01 -2.863910983148e-04 2.355819473814e+01
8.327500000000e+02 4.320490663028e-01 -2.852098326702e-04 2.351419362783e+01
8.330000000000e+02 4.313688830654e-01 -2.828270059767e-04 2.347172291099e+01
8.332500000000e+02 4.302629611960e-01 -2.793208046199e-04 2.343080331726e+01
8.335000000000e+02 4.287253216050e-01 -2.747846306955e-04 2.339144984636e+01
8.337500000000e+02 4.267550737166e-01 -2.693221688176e-04 2.335367197438e+01
8.340000000000e+02 4.243578013332e-01 -2.630421603382e-04 2.331747383143e+01
8.342500000000e+02 4.215471492199e-01 -2.560538277493e-04 2.328285445017e+01
8.345000000000e+02 4.183462979195e-01 -2.484631603810e-04 2.324980808153e+01
8.347500000000e+02 4.147890203796e-01 -2.403701219041e-04 2.321832439474e+01
8.350000000000e+02 4.109203384857e-01 -2.318675773608e-04 2.318838886175e+01
8.352500000000e+02 4.067963548597e-01 -2.230414906344e-04 2.315998301913e+01
8.355000000000e+02 4.024832505163e-01 -2.139724997731e-04 2.313308468862e+01
8.357500000000e+02 3.980554493077e-01 -2.047388211974e-04 2.310766834049e+01
8.360000000000e+02 3.935928930675e-01 -1.954196690368e-04 2.308370524285e+01
8.362500000000e+02 3.891776604411e-01 -1.860988381464e-04 2.306116360063e+01
8.365000000000e+02 3.848902463766e-01 -1.768679973154e-04 2.304000877140e+01
8.367500000000e+02 3.808057410618e-01 -1.678287844116e-04 2.302020325803e+01
8.370000000000e+02 3.769903565513e-01 -1.590934489667e-04 2.300170677071e+01
8.372500000000e+02 3.734986371554e-01 -1.507837029143e-04 2.298447621560e+01
8.375000000000e+02 3.703716333937e-01 -1.430276453153e-04 2.296846559130e+01
8.377500000000e+02 3.676362225073e-01 -1.359545660510e-04 2.295362611942e+01
8.380000000000e+02 3.653056212509e-01 -1.296890920828e-04 2.293990620105e+01
8.382500000000e+02 3.633809793838e-01 -1.243445539902e-04 2.292725140903e+01
8.385000000000e+02 3.618537914918e-01 -1.200156822761e-04 2.291560481259e+01
8.387500000000e+02 3.607088138272e-01 -1.167727812466e-04 2.290490713955e+01
8.390000000000e+02 3.599270546617e-01 -1.146569817361e-04 2.289509698455e+01
8.392500000000e+02 3.594883962275e-01 -1.136774499343e-04 2.288611142738e+01
8.395000000000e+02 3.593735747964e-01 -1.138111724206e-04 2.287788618914e+01
8.397500000000e+02 3.595651391196e-01 -1.150046269434e-04 2.287035638555e+01
8.400000000000e+02 3.600474156235e-01 -1.171779155574e-04 2.286345666186e+01
8.402500000000e+02 3.608053707071e-01 -1.202300136484e-04 2.285712193433e+01
8.405000000000e+02 3.618227286122e-01 -1.240452481166e-04 2.285128742908e+01
8.407500000000e+02 3.630795014170e-01 -1.284996763441e-04 2.284588932511e+01
8.410000000000e+02 3.645494871152e-01 -1.334672738699e-04 2.284086462163e+01
8.412500000000e+02 3.661980336363e-01 -1.388244504655e-04 2.283615163068e+01
8.415000000000e+02 3.679805478543e-01 -1.444532189482e-04 2.283168995759e+01
8.417500000000e+02 3.698419981394e-01 -1.502423841649e-04 2.282742043804e+01
8.420000000000e+02 3.717175738238e-01 -1.560868778068e-04 2.282328553584e+01
8.422500000000e+02 3.735345204676e-01 -1.618859311151e-04 2.281922930396e+01
8.425000000000e+02 3.752149858552e-01 -1.675401967451e-04 2.281519740230e+01
8.427500000000e+02 3.766795827264e-01 -1.729481685056e-04 2.281113761038e+01
8.430000000000e+02 3.778513036287e-01 -1.780034299107e-04 2.280699994852e+01
8.432500000000e+02 3.786593217445e-01 -1.825927730658e-04 2.280273681272e+01
8.435000000000e+02 3.790423522263e-01 -1.865955853649e-04 2.279830362618e+01
8.437500000000e+02 3.789511491793e-01 -1.898850554083e-04 2.279365899893e+01
8.440000000000e+02 3.783499423852e-01 -1.923310746480e-04 2.278876484968e+01
8.442500000000e+02 3.772167929460e-01 -1.938045204049e-04 2.278358698113e+01
8.445000000000e+02 3.755428107940e-01 -1.941828081136e-04 2.277809508738e+01
8.447500000000e+02 3.733304582492e-01 -1.933559305144e-04 2.277226269558e+01
8.450000000000e+02 3.705913160038e-01 -1.912323568675e-04 2.276606753063e+01
8.452500000000e+02 3.673435042012e-01 -1.877442964262e-04 2.275949133506e+01
8.455000000000e+02 3.636091723177e-01 -1.828516904092e-04 2.275251962831e+01
8.457500000000e+02 3.594124841022e-01 -1.765445434725e-04 2.274514195846e+01
8.460000000000e+02 3.547781520288e-01 -1.688434855172e-04 2.273735164123e+01
8.462500000000e+02 3.497307328479e-01 -1.597984284732e-04 2.272914549625e+01
8.465000000000e+02 3.442948206393e-01 -1.494858522085e-04 2.272052411324e+01
8.467500000000e+02 3.384958049902e-01 -1.380046208093e-04 2.271149155720e+01
8.470000000000e+02 3.323611888647e-01 -1.254711628984e-04 2.270205543247e+01
8.472500000000e+02 3.259220538113e-01 -1.120145405114e-04 2.269222657822e+01
8.475000000000e+02 3.192145985631e-01 -9.777201196922e-05 2.268201938883e+01
8.477500000000e+02 3.122811508719e-01 -8.288506531772e-05 2.267145123324e+01
8.480000000000e+02 3.051708146428e-01 -6.749677503213e-05 2.266054275366e+01
8.482500000000e+02 2.979392157855e-01 -5.174998494249e-05 2.264931718617e+01
8.485000000000e+02 2.906476838963e-01 -3.578694408694e-05 2.263780058660e+01
8.487500000000e+02 2.833615600536e-01 -1.974944054072e-05 2.262602112986e+01
8.490000000000e+02 2.761480633786e-01 -3.779388117000e-06 2.261400898429e+01
8.492500000000e+02 2.690737979111e-01 1.198017009043e-05 2.260179614968e+01
8.495000000000e+02 2.622020811826e-01 2.738460813871e-05 2.258941579217e+01
8.497500000000e+02 2.555905569344e-01 4.228775357895e-05 2.257690238503e+01
8.500000000000e+02 2.492890799542e-01 5.654293911045e-05 2.256429104313e+01
8.502500000000e+02 2.433382683441e-01 7.000497470136e-05 2.255161770345e+01
8.505000000000e+02 2.377686596714e-01 8.253307821037e-05 2.253891878595e+01
8.507500000000e+02 2.326005681284e-01 9.399449356214e-05 2.252623093113e+01
8.510000000000e+02 2.278446119392e-01 1.042686042318e-04 2.251359121671e+01
8.512500000000e+02 2.235027073793e-01 1.132511461533e-04 2.250103688559e+01
8.515000000000e+02 2.195694188591e-01 1.208582618114e-04 2.248860539720e+01
8.517500000000e+02 2.160334388171e-01 1.270297915757e-04 2.247633415385e+01
8.520000000000e+02 2.128790488370e-01 1.317317862858e-04 2.246426079107e+01
8.522500000000e+02 2.100873405230e-01 1.349578253383e-04 2.245242289218e+01
8.525000000000e+02 2.076371385770e-01 1.367291645860e-04 2.244085804487e+01
8.527500000000e+02 2.055055290308e-01 1.370937405314e-04 2.242960354652e+01
8.530000000000e+02 2.036680319019e-01 1.361243567836e-04 2.241869665367e+01
8.532500000000e+02 2.020984412869e-01 1.339158643710e-04 2.240817432474e+01
8.535000000000e+02 2.007684656119e-01 1.305818548716e-04 2.239807298677e+01
8.537500000000e+02 1.996472779294e-01 1.262513610633e-04 2.238842878793e+01
8.540000000000e+02 1.987011236368e-01 1.210653244662e-04 2.237927709240e+01
8.542500000000e+02 1.978931002083e-01 1.151736004868e-04 2.237065278447e+01
8.545000000000e+02 1.971832123131e-01 1.087319776209e-04 2.236258974161e+01
8.547500000000e+02 1.965287535517e-01 1.019000586986e-04 2.235512113387e+01
8.550000000000e+02 1.958850291661e-01 9.483914466465e-05 2.234827889182e+01
8.552500000000e+02 1.952063828765e-01 8.771096727156e-05 2.234209398187e+01
8.555000000000e+02 1.944474562000e-01 8.067631107777e-05 2.233659587627e+01
8.557500000000e+02 1.935645854951e-01 7.389409829455e-05 2.233181281551e+01
8.560000000000e+02 1.925172051851e-01 6.752008740695e-05 2.232777126859e+01
8.562500000000e+02 1.912691674145e-01 6.170575261768e-05 2.232449614510e+01
8.565000000000e+02 1.897898487501e-01 5.659667751731e-05 2.232201050234e+01
8.567500000000e+02 1.880549673394e-01 5.233088520984e-05 2.232033525452e+01
8.570000000000e+02 1.860470889410e-01 4.903681431018e-05 2.231948934129e+01
8.572500000000e+02 1.837557628286e-01 4.683087786272e-05 2.231948943706e+01
8.575000000000e+02 1.811773219957e-01 4.581519312896e-05 2.232034968173e+01
8.577500000000e+02 1.783144173663e-01 4.607531131548e-05 2.232208185188e+01
8.580000000000e+02 1.751753069769e-01 4.767797534616e-05 2.232469510412e+01
8.582500000000e+02 1.717729947003e-01 5.066921236293e-05 2.232819573184e+01
8.585000000000e+02 1.681243361906e-01 5.507296026189e-05 2.233258737443e+01
8.587500000000e+02 1.642491261791e-01 6.089012916066e-05 2.233787080811e+01
8.590000000000e+02 1.601692639157e-01 6.809826180052e-05 2.234404377048e+01
8.592500000000e+02 1.559080680219e-01 7.665193190455e-05 2.235110128208e+01
8.595000000000e+02 1.514896903814e-01 8.648358625786e-05 2.235903529586e+01
8.597500000000e+02 1.469387285044e-01 9.750510060924e-05 2.236783509163e+01
8.600000000000e+02 1.422799376780e-01 1.096096852511e-04 2.237748719102e+01
8.602500000000e+02 1.375380698980e-01 1.226741859824e-04 2.238797559850e+01
8.605000000000e+02 1.327377579937e-01 1.365617317420e-04 2.239928180469e+01
8.607500000000e+02 1.279034712729e-01 1.511245983002e-04 2.241138529537e+01
8.610000000000e+02 1.230594210731e-01 1.662068563752e-04 2.242426368507e+01
8.612500000000e+02 1.182294164827e-01 1.816470761692e-04 2.243789288446e+01
8.615000000000e+02 1.134366995003e-01 1.972810737473e-04 2.245224772103e+01
8.617500000000e+02 1.087036556457e-01 2.129444150137e-04 2.246730216206e+01
8.620000000000e+02 1.040514431222e-01 2.284747507216e-04 2.248302957077e+01
8.622500000000e+02 9.949961077716e-02 2.437140712335e-04 2.249940337743e+01
8.625000000000e+02 9.506562544546e-02 2.585107154240e-04 2.251639735412e+01
8.627500000000e+02 9.076438624983e-02 2.727212463156e-04 2.253398589306e+01
8.630000000000e+02 8.660782742704e-02 2.862123095854e-04 2.255214472247e+01
8.632500000000e+02 8.260448910797e-02 2.988623203209e-04 2.257085099174e+01
8.635000000000e+02 7.875924144003e-02 3.105627795129e-04 2.259008378046e+01
8.637500000000e+02 7.507312563653e-02 3.212198708019e-04 2.260982458322e+01
8.640000000000e+02 7.154324714302e-02 3.307558286340e-04 2.263005732913e+01
8.642500000000e+02 6.816291798419e-02 3.391101106698e-04 2.265076902059e+01
8.645000000000e+02 6.492180296319e-02 3.462402855970e-04 2.267194965388e+01
8.647500000000e+02 6.180631979427e-02 3.521228231358e-04 2.269359276797e+01
8.650000000000e+02 5.880000206581e-02 3.567534925596e-04 2.271569529594e+01
8.652500000000e+02 5.588407807078e-02 3.601475635658e-04 2.273825802330e+01
8.655000000000e+02 5.303795848029e-02 3.623395715592e-04 2.276128536024e+01
8.657500000000e+02 5.023988040222e-02 3.633828036532e-04 2.278478566341e+01
8.660000000000e+02 4.746745830592e-02 3.633483571194e-04 2.280877111590e+01
8.662500000000e+02 4.469820162836e-02 3.623238783456e-04 2.283325757922e+01
8.665000000000e+02 4.191007970144e-02 3.604119732954e-04 2.285826471927e+01
8.667500000000e+02 3.908194173592e-02 3.577282640891e-04 2.288381576267e+01
8.670000000000e+02 3.619386399698e-02 3.543993037235e-04 2.290993722157e+01
8.672500000000e+02 3.322753110587e-02 3.505603032135e-04 2.293665887170e+01
8.675000000000e+02 3.016644558686e-02 3.463525515812e-04 2.296401335652e+01
8.677500000000e+02 2.699613810554e-02 3.419209253535e-04 2.299203594686e+01
8.680000000000e+02 2.370427217862e-02 3.374112808904e-04 2.302076408813e+01
8.682500000000e+02 2.028080601641e-02 3.329680223682e-04 2.305023719889e+01
8.685000000000e+02 1.671803082702e-02 3.287317516773e-04 2.308049617655e+01
8.687500000000e+02 1.301058540929e-02 3.248369973401e-04 2.311158289796e+01
8.690000000000e+02 9.155555332331e-03 3.214102203439e-04 2.314353994517e+01
8.692500000000e+02 5.152405678736e-03 3.185680610776e-04 2.317640994316e+01
8.695000000000e+02 1.003058802945e-03 3.164157179732e-04 2.321023526859e+01
8.697500000000e+02 -3.288188784447e-03 3.150457170290e-04 2.324505739369e+01
8.700000000000e+02 -7.714631432770e-03 3.145368523752e-04 2.328091656273e+01
8.702500000000e+02 -1.226726235822e-02 3.149535035772e-04 2.331785115575e+01
8.705000000000e+02 -1.693479499230e-02 3.163450535037e-04 2.335589736251e+01
8.707500000000e+02 -2.170382098387e-02 3.187456376540e-04 2.339508857582e+01
8.710000000000e+02 -2.655890719666e-02 3.221741864741e-04 2.343545508065e+01
8.712500000000e+02 -3.148282023106e-02 3.266345712164e-04 2.347702348890e+01
8.715000000000e+02 -3.645671473165e-02 3.321162684916e-04 2.351981645358e+01
8.717500000000e+02 -4.146043458021e-02 3.385946017163e-04 2.356385217232e+01
8.720000000000e+02 -4.647279169057e-02 3.460316883787e-04 2.360914413130e+01
8.722500000000e+02 -5.147193096202e-02 3.543771701044e-04 2.365570068122e+01
8.725000000000e+02 -5.643569085980e-02 3.635693074382e-04 2.370352483453e+01
8.727500000000e+02 -6.134200382850e-02 3.735362025020e-04 2.375261396666e+01
8.730000000000e+02 -6.616930486309e-02 3.841968814029e-04 2.380295957836e+01
8.732500000000e+02 -7.089694468537e-02 3.954627122069e-04 2.385454719740e+01
8.735000000000e+02 -7.550559115236e-02 4.072385422056e-04 2.390735617657e+01
8.737500000000e+02 -7.997761638435e-02 4.194241649996e-04 2.396135967974e+01
8.740000000000e+02 -8.429745234393e-02 4.319156037468e-04 2.401652459756e+01
8.742500000000e+02 -8.845191438080e-02 4.446066023735e-04 2.407281161039e+01
8.745000000000e+02 -9.243047724609e-02 4.573899252924e-04 2.413017524297e+01
8.747500000000e+02 -9.622548384974e-02 4.701585605120e-04 2.418856393985e+01
8.750000000000e+02 -9.983233295612e-02 4.828072339972e-04 2.424792029490e+01
8.752500000000e+02 -1.032495620213e-01 4.952333883478e-04 2.430818118345e+01
8.755000000000e+02 -1.064789068531e-01 5.073385637101e-04 2.436927805643e+01
8.757500000000e+02 -1.095252760748e-01 5.190294189172e-04 2.443113721050e+01
8.760000000000e+02 -1.123966638198e-01 5.302186490953e-04 2.449368007479e+01
8.762500000000e+02 -1.151040181045e-01 5.408261345005e-04 2.455682362402e+01
8.765000000000e+02 -1.176610274836e-01 5.507795435560e-04 2.462048069687e+01
8.767500000000e+02 -1.200838742520e-01 5.600152574276e-04 2.468456045549e+01
8.770000000000e+02 -1.223909249147e-01 5.684788986589e-04 2.474896879944e+01
8.772500000000e+02 -1.246023852929e-01 5.761257522772e-04 2.481360879952e+01
8.775000000000e+02 -1.267399131985e-01 5.829213300637e-04 2.487838121027e+01
8.777500000000e+02 -1.288262117068e-01 5.888414564481e-04 2.494318491283e+01
8.780000000000e+02 -1.308845976577e-01 5.938724684882e-04 2.500791741559e+01
8.782500000000e+02 -1.329385442426e-01 5.980112747349e-04 2.507247538006e+01
8.785000000000e+02 -1.350112523292e-01 6.012651308305e-04 2.513675507618e+01
8.787500000000e+02 -1.371251899486e-01 6.036514529284e-04 2.520065290717e+01
8.790000000000e+02 -1.393016763602e-01 6.051974471320e-04 2.526406589215e+01
8.792500000000e+02 -1.415604435653e-01 6.059396438032e-04 2.532689217947e+01
8.795000000000e+02 -1.439192794154e-01 6.059232298950e-04 2.538903149198e+01
8.797500000000e+02 -1.463936698737e-01 6.052014009878e-04 2.545038561869e+01
8.800000000000e+02 -1.489964582753e-01 6.038345556720e-04 2.551085888502e+01
8.802500000000e+02 -1.517376228942e-01 6.018894115335e-04 2.557035857127e+01
8.805000000000e+02 -1.546240034209e-01 5.994379418554e-04 2.562879537703e+01
8.807500000000e+02 -1.576592062490e-01 5.965564664432e-04 2.568608380718e+01
8.810000000000e+02 -1.608434215352e-01 5.933244777738e-04 2.574214260391e+01
8.812500000000e+02 -1.641734497104e-01 5.898235959591e-04 2.579689510352e+01
8.815000000000e+02 -1.676426684629e-01 5.861364043591e-04 2.585026962657e+01
8.817500000000e+02 -1.712411256502e-01 5.823452928763e-04 2.590219981952e+01
8.820000000000e+02 -1.749557162562e-01 5.785314086020e-04 2.595262497333e+01
8.822500000000e+02 -1.787703480325e-01 5.747735166539e-04 2.600149035152e+01
8.825000000000e+02 -1.826662268609e-01 5.711469632909e-04 2.604874746640e+01
8.827500000000e+02 -1.866222144136e-01 5.677227715012e-04 2.609435433530e+01
8.830000000000e+02 -1.906151753844e-01 5.645666846619e-04 2.613827572644e+01
8.832500000000e+02 -1.946204292843e-01 5.617383771278e-04 2.618048335675e+01
8.835000000000e+02 -1.986122584366e-01 5.592908303263e-04 2.622095606469e+01
8.837500000000e+02 -2.025643832371e-01 5.572696442263e-04 2.625967994729e+01
8.840000000000e+02 -2.064505615743e-01 5.557126832619e-04 2.629664845985e+01
8.842500000000e+02 -2.102451260707e-01 5.546496680486e-04 2.633186246249e+01
8.845000000000e+02 -2.139235976250e-01 5.541020169518e-04 2.636533023759e+01
8.847500000000e+02 -2.174632550099e-01 5.540827854809e-04 2.639706743197e+01
8.850000000000e+02 -2.208437260087e-01 5.545967847293e-04 2.642709697497e+01
8.852500000000e+02 -2.240475328687e-01 5.556407615810e-04 2.645544892121e+01
8.855000000000e+02 -2.270606129191e-01 5.572037893027e-04 2.648216022726e+01
8.857500000000e+02 -2.298727870723e-01 5.592677556139e-04 2.650727451379e+01
8.860000000000e+02 -2.324781704480e-01 5.618080488634e-04 2.653084170132e+01
8.862500000000e+02 -2.348754954933e-01 5.647942536705e-04 2.655291766983e+01
8.865000000000e+02 -2.370683754824e-01 5.681911196251e-04 2.657356377158e+01
8.867500000000e+02 -2.390654411618e-01 5.719594388161e-04 2.659284639058e+01
8.870000000000e+02 -2.408804103914e-01 5.760572008431e-04 2.661083634238e+01
8.872500000000e+02 -2.425320116917e-01 5.804406202016e-04 2.662760835059e+01
8.875000000000e+02 -2.440438206715e-01 5.850654410267e-04 2.664324035420e+01
8.877500000000e+02 -2.454439527763e-01 5.898880857025e-04 2.665781288047e+01
8.880000000000e+02 -2.467646555502e-01 5.948668902622e-04 2.667140834158e+01
8.882500000000e+02 -2.480417558396e-01 5.999631679859e-04 2.668411035962e+01
8.885000000000e+02 -2.493140381209e-01 6.051425270417e-04 2.669600297452e+01
8.887500000000e+02 -2.506224941150e-01 6.103758408321e-04 2.670716997245e+01
8.890000000000e+02 -2.520094944231e-01 6.156401965586e-04 2.671769410627e+01
8.892500000000e+02 -2.535179015534e-01 6.209196101126e-04 2.672765646395e+01
8.895000000000e+02 -2.551901351934e-01 6.262058055785e-04 2.673713564800e+01
8.897500000000e+02 -2.570672160540e-01 6.314985954794e-04 2.674620716519e+01
8.900000000000e+02 -2.591877969713e-01 6.368060767550e-04 2.675494275086e+01
8.902500000000e+02 -2.615872332770e-01 6.421446820892e-04 2.676340975037e+01
8.905000000000e+02 -2.642966788693e-01 6.475388980614e-04 2.677167051467e+01
8.907500000000e+02 -2.673422695063e-01 6.530207310626e-04 2.677978195295e+01
8.910000000000e+02 -2.707443683791e-01 6.586290427106e-04 2.678779490851e+01
8.912500000000e+02 -2.745169380701e-01 6.644084836599e-04 2.679575382201e+01
8.915000000000e+02 -2.786670255924e-01 6.704082883288e-04 2.680369632621e+01
8.917500000000e+02 -2.831943873420e-01 6.766808054268e-04 2.681165292619e+01
8.920000000000e+02 -2.880912630470e-01 6.832798792103e-04 2.681964674971e+01
8.922500000000e+02 -2.933423030003e-01 6.902590565689e-04 2.682769333078e+01
8.925000000000e+02 -2.989246789655e-01 6.976695851573e-04 2.683580059488e+01
8.927500000000e+02 -3.048083136478e-01 7.055587013291e-04 2.684396861682e+01
8.930000000000e+02 -3.109563382428e-01 7.139675683179e-04 2.685218985475e+01
8.932500000000e+02 -3.173256412479e-01 7.229291531614e-04 2.686044901102e+01
8.935000000000e+02 -3.238676425001e-01 7.324664964160e-04 2.686872341240e+01
8.937500000000e+02 -3.305291376407e-01 7.425909740358e-04 2.687698299915e+01
8.940000000000e+02 -3.372533446999e-01 7.533007450621e-04 2.688519084742e+01
8.942500000000e+02 -3.439809897218e-01 7.645793034240e-04 2.689330328463e+01
8.945000000000e+02 -3.506515503569e-01 7.763948033636e-04 2.690127054646e+01
8.947500000000e+02 -3.572044985807e-01 7.886992230834e-04 2.690903704382e+01
8.950000000000e+02 -3.635806190890e-01 8.014281606318e-04 2.691654198930e+01
8.952500000000e+02 -3.697233265920e-01 8.145010984280e-04 2.692372007852e+01
8.955000000000e+02 -3.755799063255e-01 8.278218661606e-04 2.693050196546e+01
8.957500000000e+02 -3.811027374831e-01 8.412798853102e-04 2.693681504502e+01
8.960000000000e+02 -3.862503699279e-01 8.547516917930e-04 2.694258416591e+01
8.962500000000e+02 -3.909884586453e-01 8.681029702282e-04 2.694773239958e+01
8.965000000000e+02 -3.952905301434e-01 8.811910434608e-04 2.695218180951e+01
8.967500000000e+02 -3.991385392345e-01 8.938677320637e-04 2.695585425715e+01
8.970000000000e+02 -4.025231756955e-01 9.059824750381e-04 2.695867223439e+01
8.972500000000e+02 -4.054439604110e-01 9.173858653286e-04 2.696055965007e+01
8.975000000000e+02 -4.079090537704e-01 9.279331977930e-04 2.696144266258e+01
8.977500000000e+02 -4.099348571050e-01 9.374882231071e-04 2.696125044070e+01
8.980000000000e+02 -4.115453494615e-01 9.459267527583e-04 2.695991593653e+01
8.982500000000e+02 -4.127712423108e-01 9.531402236776e-04 2.695737658920e+01
8.985000000000e+02 -4.136489513156e-01 9.590389458639e-04 2.695357498877e+01
8.987500000000e+02 -4.142194311864e-01 9.635549871691e-04 2.694845947947e+01
8.990000000000e+02 -4.145269277146e-01 9.666445842646e-04 2.694198469628e+01
8.992500000000e+02 -4.146176910829e-01 9.682900485174e-04 2.693411198099e+01
8.995000000000e+02 -4.145386923712e-01 9.685008606682e-04 2.692480987131e+01
8.997500000000e+02 -4.143364103479e-01 9.673143722641e-04 2.691405418758e+01
9.000000000000e+02 -4.140557056087e-01 9.647953121486e-04 2.690182844851e+01
9.002500000000e+02 -4.137388583506e-01 9.610350306668e-04 2.688812377655e+01
9.005000000000e+02 -4.134247734288e-01 9.561498022327e-04 2.687293899253e+01
9.007500000000e+02 -4.131483664272e-01 9.502782202775e-04 2.685628062663e+01
9.010000000000e+02 -4.129402054583e-01 9.435784369362e-04 2.683816256318e+01
9.012500000000e+02 -4.128263080327e-01 9.362242950999e-04 2.681860603490e+01
9.015000000000e+02 -4.128282201466e-01 9.284015730919e-04 2.679763912249e+01
9.017500000000e+02 -4.129632526439e-01 9.203034969785e-04 2.677529650109e+01
9.020000000000e+02 -4.132449309156e-01 9.121262596779e-04 2.675161901601e+01
9.022500000000e+02 -4.136836152427e-01 9.040644256663e-04 2.672665316442e+01
9.025000000000e+02 -4.142872303228e-01 8.963063129120e-04 2.670045073755e+01
9.027500000000e+02 -4.150621565385e-01 8.890299187215e-04 2.667306810348e+01
9.030000000000e+02 -4.160141200400e-01 8.823989091327e-04 2.664456580166e+01
9.032500000000e+02 -4.171491131053e-01 8.765592043567e-04 2.661500791570e+01
9.035000000000e+02 -4.184742525157e-01 8.716361875993e-04 2.658446152502e+01
9.037500000000e+02 -4.199985211447e-01 8.677326548027e-04 2.655299613443e+01
9.040000000000e+02 -4.217333111299e-01 8.649274994838e-04 2.652068310577e+01
9.042500000000e+02 -4.236927191510e-01 8.632752758660e-04 2.648759507938e+01
9.045000000000e+02 -4.258935279858e-01 8.628066385892e-04 2.645380547316e+01
9.047500000000e+02 -4.283548355053e-01 8.635296065169e-04 2.641938794477e+01
9.050000000000e+02 -4.310972965906e-01 8.654315566352e-04 2.638441589874e+01
9.052500000000e+02 -4.341420036309e-01 8.684819701682e-04 2.634896204974e+01
9.055000000000e+02 -4.375090103929e-01 8.726355895189e-04 2.631309799268e+01
9.057500000000e+02 -4.412155874842e-01 8.778359294726e-04 2.627689380063e+01
9.060000000000e+02 -4.452743033904e-01 8.840190688013e-04 2.624041769906e+01
9.062500000000e+02 -4.496910463155e-01 8.911169937490e-04 2.620373572465e+01
9.065000000000e+02 -4.544631458657e-01 8.990607899585e-04 2.616691143346e+01
9.067500000000e+02 -4.595777629561e-01 9.077832802371e-04 2.613000576409e+01
9.070000000000e+02 -4.650106424355e-01 9.172208070513e-04 2.609307663599e+01
9.072500000000e+02 -4.707254347140e-01 9.273142201512e-04 2.605617887873e+01
9.075000000000e+02 -4.766736196144e-01 9.380089142460e-04 2.601936401240e+01
9.077500000000e+02 -4.827951375940e-01 9.492538125080e-04 2.598268024787e+01
9.080000000000e+02 -4.890196442538e-01 9.609995070088e-04 2.594617215001e+01
9.082500000000e+02 -4.952684819961e-01 9.731959456013e-04 2.590988081693e+01
9.085000000000e+02 -5.014571048135e-01 9.857891011633e-04 2.587384357008e+01
9.087500000000e+02 -5.074979802943e-01 9.987178598604e-04 2.583809420063e+01
9.090000000000e+02 -5.133036501233e-01 1.011910459445e-03 2.580266271080e+01
9.092500000000e+02 -5.187899151682e-01 1.025281722918e-03 2.576757561147e+01
9.095000000000e+02 -5.238788445025e-01 1.038730357952e-03 2.573285572586e+01
9.097500000000e+02 -5.285015857594e-01 1.052137570159e-03 2.569852252405e+01
9.100000000000e+02 -5.326007446278e-01 1.065366180848e-03 2.566459200238e+01
9.102500000000e+02 -5.361323209541e-01 1.078261156849e-03 2.563107690610e+01
9.105000000000e+02 -5.390671103255e-01 1.090651277256e-03 2.559798692099e+01
9.107500000000e+02 -5.413914978299e-01 1.102351713742e-03 2.556532863472e+01
9.110000000000e+02 -5.431076627720e-01 1.113167942900e-03 2.553310578330e+01
9.112500000000e+02 -5.442331384824e-01 1.122900528215e-03 2.550131933285e+01
9.115000000000e+02 -5.447997298403e-01 1.131350729530e-03 2.546996758274e+01
9.117500000000e+02 -5.448517837849e-01 1.138326766584e-03 2.543904626699e+01
9.120000000000e+02 -5.444438392368e-01 1.143650496609e-03 2.540854861444e+01
9.122500000000e+02 -5.436376973240e-01 1.147164178899e-03 2.537846541009e+01
9.125000000000e+02 -5.424990055425e-01 1.148737083996e-03 2.534878502550e+01
9.127500000000e+02 -5.410935155802e-01 1.148271608816e-03 2.531949342981e+01
9.130000000000e+02 -5.394831967512e-01 1.145708467906e-03 2.529057419323e+01
9.132500000000e+02 -5.377224923562e-01 1.141030651920e-03 2.526200848262e+01
9.135000000000e+02 -5.358550155514e-01 1.134265839390e-03 2.523377503443e+01
9.137500000000e+02 -5.339109721064e-01 1.125486729186e-03 2.520585023749e+01
9.140000000000e+02 -5.319056362799e-01 1.114809616283e-03 2.517820805704e+01
9.142500000000e+02 -5.298390670445e-01 1.102390570674e-03 2.515082015783e+01
9.145000000000e+02 -5.276971611917e-01 1.088419496201e-03 2.512365606353e+01
9.147500000000e+02 -5.254541235739e-01 1.073112835843e-03 2.509668320634e+01
9.150000000000e+02 -5.230760389590e-01 1.056704354037e-03 2.506986726857e+01
9.152500000000e+02 -5.205254313778e-01 1.039435743915e-03 2.504317234008e+01
9.155000000000e+02 -5.177662330642e-01 1.021546787448e-03 2.501656127420e+01
9.157500000000e+02 -5.147687271943e-01 1.003266198191e-03 2.498999606108e+01
9.160000000000e+02 -5.115140644359e-01 9.848041881615e-04 2.496343809212e+01
9.162500000000e+02 -5.079976555721e-01 9.663464618481e-04 2.493684861218e+01
9.165000000000e+02 -5.042313684368e-01 9.480511079104e-04 2.491018897835e+01
9.167500000000e+02 -5.002440669459e-01 9.300477154487e-04 2.488342101160e+01
9.170000000000e+02 -4.960805607629e-01 9.124390455550e-04 2.485650730661e+01
9.172500000000e+02 -4.917991774499e-01 8.953051776638e-04 2.482941141378e+01
9.175000000000e+02 -4.874680751393e-01 8.787090821518e-04 2.480209808690e+01
9.177500000000e+02 -4.831608482313e-01 8.627034003070e-04 2.477453343529e+01
9.180000000000e+02 -4.789517995348e-01 8.473373861043e-04 2.474668509709e+01
9.182500000000e+02 -4.749114477078e-01 8.326635843636e-04 2.471852229858e+01
9.185000000000e+02 -4.711025522033e-01 8.187430806834e-04 2.469001598783e+01
9.187500000000e+02 -4.675770864229e-01 8.056493134881e-04 2.466113888504e+01
9.190000000000e+02 -4.643743066079e-01 7.934698602083e-04 2.463186554145e+01
9.192500000000e+02 -4.615199968380e-01 7.823057556993e-04 2.460217238099e+01
9.195000000000e+02 -4.590268405352e-01 7.722689656974e-04 2.457203769301e+01
9.197500000000e+02 -4.568957518373e-01 7.634780983984e-04 2.454144163781e+01
9.200000000000e+02 -4.551179746042e-01 7.560527359694e-04 2.451036624159e+01
9.202500000000e+02 -4.536777196253e-01 7.501070068345e-04 2.447879536451e+01
9.205000000000e+02 -4.525551043539e-01 7.457428655936e-04 2.444671471186e+01
9.207500000000e+02 -4.517291948911e-01 7.430437487886e-04 2.441411183680e+01
9.210000000000e+02 -4.511809326716e-01 7.420688809176e-04 2.438097620811e+01
9.212500000000e+02 -4.508958107023e-01 7.428488154912e-04 2.434729929738e+01
9.215000000000e+02 -4.508660247513e-01 7.453824645040e-04 2.431307472242e+01
9.217500000000e+02 -4.510920243026e-01 7.496360069116e-04 2.427829841418e+01
9.220000000000e+02 -4.515831869082e-01 7.555433985919e-04 2.424296882476e+01
9.222500000000e+02 -4.523575460626e-01 7.630090027043e-04 2.420708711343e+01
9.225000000000e+02 -4.534403070948e-01 7.719114991978e-04 2.417065731911e+01
9.227500000000e+02 -4.548613503560e-01 7.821098903563e-04 2.413368646338e+01
9.230000000000e+02 -4.566515202417e-01 7.934499158552e-04 2.409618460411e+01
9.232500000000e+02 -4.588382422499e-01 8.057716926180e-04 2.405816476523e+01
9.235000000000e+02 -4.614405809250e-01 8.189168404003e-04 2.401964278438e+01
9.237500000000e+02 -4.644643519117e-01 8.327348517155e-04 2.398063707567e+01
9.240000000000e+02 -4.678979716644e-01 8.470883828927e-04 2.394116829353e+01
9.242500000000e+02 -4.717093762006e-01 8.618558534515e-04 2.390125899509e+01
9.245000000000e+02 -4.758448438963e-01 8.769321291767e-04 2.386093324725e+01
9.247500000000e+02 -4.802297710969e-01 8.922257704542e-04 2.382021631395e+01
9.250000000000e+02 -4.847717464845e-01 9.076541913943e-04 2.377913436868e+01
9.252500000000e+02 -4.893656202675e-01 9.231367596057e-04 2.373771426875e+01
9.255000000000e+02 -4.939000707520e-01 9.385862344266e-04 2.369598346927e+01
9.257500000000e+02 -4.982650677846e-01 9.539003856304e-04 2.365396994469e+01
9.260000000000e+02 -5.023592762391e-01 9.689545805753e-04 2.361170218539e+01
9.262500000000e+02 -5.060965544165e-01 9.835967383962e-04 2.356920918736e+01
9.265000000000e+02 -5.094106874480e-01 9.976453279709e-04 2.352652046809e+01
9.267500000000e+02 -5.122577869502e-01 1.010891420458e-03 2.348366597550e+01
9.270000000000e+02 -5.146160217380e-01 1.023104672604e-03 2.344067597118e+01
9.272500000000e+02 -5.164827247657e-01 1.034042966145e-03 2.339758081741e+01
9.275000000000e+02 -5.178693227905e-01 1.043464849404e-03 2.335441073824e+01
9.277500000000e+02 -5.187947953198e-01 1.051143415745e-03 2.331119554626e+01
9.280000000000e+02 -5.192786245291e-01 1.056880011416e-03 2.326796436850e+01
9.282500000000e+02 -5.193343434235e-01 1.060516284636e-03 2.322474552290e+01
9.285000000000e+02 -5.189645863692e-01 1.061942884816e-03 2.318156642809e+01
9.287500000000e+02 -5.181584716209e-01 1.061103899369e-03 2.313845369130e+01
9.290000000000e+02 -5.168916865529e-01 1.057996364290e-03 2.309543328122e+01
9.292500000000e+02 -5.151294147526e-01 1.052665449100e-03 2.305253093788e+01
9.295000000000e+02 -5.128314462781e-01 1.045195482710e-03 2.300977246711e+01
9.297500000000e+02 -5.099590070151e-01 1.035698986394e-03 2.296718425910e+01
9.300000000000e+02 -5.064819386556e-01 1.024304578069e-03 2.292479352495e+01
9.302500000000e+02 -5.023854777770e-01 1.011146492651e-03 2.288262863896e+01
9.305000000000e+02 -4.976752181761e-01 9.963563282528e-04 2.284071909700e+01
9.307500000000e+02 -4.923798874414e-01 9.800590652321e-04 2.279909552073e+01
9.310000000000e+02 -4.865510852165e-01 9.623728491077e-04 2.275778926636e+01
9.312500000000e+02 -4.802604108078e-01 9.434134616657e-04 2.271683212894e+01
9.315000000000e+02 -4.735940828833e-01 9.233016893961e-04 2.267625583636e+01
9.317500000000e+02 -4.666459638128e-01 9.021725488599e-04 2.263609156118e+01
9.320000000000e+02 -4.595101406909e-01 8.801849153698e-04 2.259636967552e+01
9.322500000000e+02 -4.522738287598e-01 8.575290075003e-04 2.255711942581e+01
9.325000000000e+02 -4.450119576521e-01 8.344310590364e-04 2.251836902522e+01
9.327500000000e+02 -4.377838734257e-01 8.111532995246e-04 2.248014577830e+01
9.330000000000e+02 -4.306326597474e-01 7.879892987741e-04 2.244247635647e+01
9.332500000000e+02 -4.235871100199e-01 7.652550032524e-04 2.240538731951e+01
9.335000000000e+02 -4.166657094995e-01 7.432762175862e-04 2.236890549868e+01
9.337500000000e+02 -4.098820102623e-01 7.223739856986e-04 2.233305840313e+01
9.340000000000e+02 -4.032503646966e-01 7.028500224578e-04 2.229787443456e+01
9.342500000000e+02 -3.967911248223e-01 6.849736241564e-04 2.226338304495e+01
9.345000000000e+02 -3.905343635554e-01 6.689716300717e-04 2.222961458144e+01
9.347500000000e+02 -3.845216000538e-01 6.550227595846e-04 2.219659998789e+01
9.350000000000e+02 -3.788052918606e-01 6.432562163368e-04 2.216437039650e+01
9.352500000000e+02 -3.734461521561e-01 6.337544886409e-04 2.213295652822e+01
9.355000000000e+02 -3.685088248545e-01 6.265595735857e-04 2.210238826393e+01
9.357500000000e+02 -3.640565111790e-01 6.216813149231e-04 2.207269411280e+01
9.360000000000e+02 -3.601454154835e-01 6.191062534929e-04 2.204390088642e+01
9.362500000000e+02 -3.568198099607e-01 6.188055963868e-04 2.201603356337e+01
9.365000000000e+02 -3.541083571217e-01 6.207410846989e-04 2.198911525354e+01
9.367500000000e+02 -3.520221286788e-01 6.248677720672e-04 2.196316748889e+01
9.370000000000e+02 -3.505545055995e-01 6.311338618138e-04 2.193821053759e+01
9.372500000000e+02 -3.496827992732e-01 6.394776674567e-04 2.191426379696e+01
9.375000000000e+02 -3.493711874562e-01 6.498221814894e-04 2.189134635085e+01
9.377500000000e+02 -3.495745115540e-01 6.620691837693e-04 2.186947729391e+01
9.380000000000e+02 -3.502421594202e-01 6.760928719274e-04 2.184867616425e+01
9.382500000000e+02 -3.513216109029e-01 6.917353093441e-04 2.182896306356e+01
9.385000000000e+02 -3.527610277525e-01 7.088040792225e-04 2.181035875274e+01
9.387500000000e+02 -3.545106547510e-01 7.270726237785e-04 2.179288460076e+01
9.390000000000e+02 -3.565230164544e-01 7.462838479182e-04 2.177656230189e+01
9.392500000000e+02 -3.587519138141e-01 7.661557282592e-04 2.176141368191e+01
9.395000000000e+02 -3.611506999732e-01 7.863894035091e-04 2.174746028889e+01
9.397500000000e+02 -3.636701024667e-01 8.066777649992e-04 2.173472316876e+01
9.400000000000e+02 -3.662562238054e-01 8.267146806796e-04 2.172322252397e+01
9.402500000000e+02 -3.688490031978e-01 8.462026819027e-04 2.171297760132e+01
9.405000000000e+02 -3.713815895515e-01 8.648593828183e-04 2.170400657185e+01
9.407500000000e+02 -3.737807700126e-01 8.824218523705e-04 2.169632649624e+01
9.410000000000e+02 -3.759684347770e-01 8.986485355225e-04 2.168995344591e+01
9.412500000000e+02 -3.778640187702e-01 9.133196262185e-04 2.168490257352e+01
9.415000000000e+02 -3.793875784660e-01 9.262357705466e-04 2.168118823752e+01
9.417500000000e+02 -3.804631840289e-01 9.372163024365e-04 2.167882406254e+01
9.420000000000e+02 -3.810222240755e-01 9.460972055038e-04 2.167782301318e+01
9.422500000000e+02 -3.810062746180e-01 9.527297687922e-04 2.167819732540e+01
9.425000000000e+02 -3.803692617460e-01 9.569803423653e-04 2.167995838426e+01
9.427500000000e+02 -3.790787128527e-01 9.587313671712e-04 2.168311653335e+01
9.430000000000e+02 -3.771160819150e-01 9.578839501244e-04 2.168768077329e+01
9.432500000000e+02 -3.744762183065e-01 9.543613068069e-04 2.169365850507e+01
9.435000000000e+02 -3.711661269142e-01 9.481130887192e-04 2.170105517412e+01
9.437500000000e+02 -3.672032673029e-01 9.391197509981e-04 2.170987398913e+01
9.440000000000e+02 -3.626136165101e-01 9.273965264318e-04 2.172011561962e+01
9.442500000000e+02 -3.574298720052e-01 9.129965487779e-04 2.173177806121e+01
9.445000000000e+02 -3.516897721864e-01 8.960123420476e-04 2.174485644046e+01
9.447500000000e+02 -3.454349290903e-01 8.765761913981e-04 2.175934303463e+01
9.450000000000e+02 -3.387099656800e-01 8.548585571426e-04 2.177522723864e+01
9.452500000000e+02 -3.315621906710e-01 8.310651825295e-04 2.179249571782e+01
9.455000000000e+02 -3.240414294034e-01 8.054326926665e-04 2.181113249355e+01
9.457500000000e+02 -3.162001895639e-01 7.782236656548e-04 2.183111917153e+01
9.460000000000e+02 -3.080936686749e-01 7.497208279634e-04 2.185243508666e+01
9.462500000000e+02 -2.997798024274e-01 7.202215831882e-04 2.187505754051e+01
9.465000000000e+02 -2.913188731961e-01 6.900323755943e-04 2.189896193228e+01
9.467500000000e+02 -2.827729853642e-01 6.594639086094e-04 2.192412197821e+01
9.470000000000e+02 -2.742050117542e-01 6.288265167979e-04 2.195050979963e+01
9.472500000000e+02 -2.656774283634e-01 5.984265462911e-04 2.197809609367e+01
9.475000000000e+02 -2.572508213447e-01 5.685629302206e-04 2.200685022762e+01
9.477500000000e+02 -2.489823189349e-01 5.395240835741e-04 2.203674031807e+01
9.480000000000e+02 -2.409241836385e-01 5.115855231613e-04 2.206773337433e+01
9.482500000000e+02 -2.331224868180e-01 4.850070015376e-04 2.209979538454e+01
9.485000000000e+02 -2.256160958243e-01 4.600295291373e-04 2.213289141903e+01
9.487500000000e+02 -2.184361183427e-01 4.368725247536e-04 2.216698579834e+01
9.490000000000e+02 -2.116056758753e-01 4.157308356612e-04 2.220204222260e+01
9.492500000000e+02 -2.051400627224e-01 3.967712499689e-04 2.223802392263e+01
9.495000000000e+02 -1.990473522035e-01 3.801296943780e-04 2.227489385901e+01
9.497500000000e+02 -1.933291604896e-01 3.659084994173e-04 2.231261488133e+01
9.500000000000e+02 -1.879816231982e-01 3.541740633773e-04 2.235114990471e+01
9.502500000000e+02 -1.829964405057e-01 3.449553202179e-04 2.239046208071e+01
9.505000000000e+02 -1.783618385750e-01 3.382428880920e-04 2.243051493262e+01
9.507500000000e+02 -1.740634855609e-01 3.339891609511e-04 2.247127250473e+01
9.510000000000e+02 -1.700851610044e-01 3.321095685119e-04 2.251269944696e+01
9.512500000000e+02 -1.664092719620e-01 3.324846735516e-04 2.255476109464e+01
9.515000000000e+02 -1.630171414619e-01 3.349631523983e-04 2.259742349929e+01
9.517500000000e+02 -1.598891474831e-01 3.393654001064e-04 2.264065345267e+01
9.520000000000e+02 -1.570047009676e-01 3.454878374424e-04 2.268441846067e+01
9.522500000000e+02 -1.543421689219e-01 3.531077357633e-04 2.272868670594e+01
9.525000000000e+02 -1.518787440437e-01 3.619878187357e-04 2.277342698879e+01
9.527500000000e+02 -1.495903733152e-01 3.718814766666e-04 2.281860865175e+01
9.530000000000e+02 -1.474517050549e-01 3.825372058767e-04 2.286420148698e+01
9.532500000000e+02 -1.454361856231e-01 3.937033876460e-04 2.291017565169e+01
9.535000000000e+02 -1.435162210277e-01 4.051322665721e-04 2.295650157100e+01
9.537500000000e+02 -1.416634343335e-01 4.165835270136e-04 2.300314982022e+01
9.540000000000e+02 -1.398490785624e-01 4.278279274627e-04 2.305009105126e+01
9.542500000000e+02 -1.380444191856e-01 4.386497956377e-04 2.309729585990e+01
9.545000000000e+02 -1.362212585649e-01 4.488498298181e-04 2.314473471288e+01
9.547500000000e+02 -1.343524015233e-01 4.582470262929e-04 2.319237783437e+01
9.550000000000e+02 -1.324121095933e-01 4.666803055147e-04 2.324019509236e+01
9.552500000000e+02 -1.303765467982e-01 4.740099956480e-04 2.328815590876e+01
9.555000000000e+02 -1.282241703974e-01 4.801190026056e-04 2.333622917972e+01
9.557500000000e+02 -1.259359927132e-01 4.849132577435e-04 2.338438315790e+01
9.560000000000e+02 -1.234958449688e-01 4.883224034286e-04 2.343258538221e+01
9.562500000000e+02 -1.208905416614e-01 4.902998770343e-04 2.348080264171e+01
9.565000000000e+02 -1.181099644727e-01 4.908224814138e-04 2.352900088778e+01
9.567500000000e+02 -1.151471173618e-01 4.898899311692e-04 2.357714523792e+01
9.570000000000e+02 -1.119981286865e-01 4.875240229589e-04 2.362519997209e+01
9.572500000000e+02 -1.086622209928e-01 4.837673676503e-04 2.367312859870e+01
9.575000000000e+02 -1.051416392536e-01 4.786816831109e-04 2.372089386937e+01
9.577500000000e+02 -1.014415768433e-01 4.723460297234e-04 2.376845791702e+01
9.580000000000e+02 -9.757006257061e-02 4.648548014197e-04 2.381578236782e+01
9.582500000000e+02 -9.353783957978e-02 4.563155413529e-04 2.386282848795e+01
9.585000000000e+02 -8.935818759072e-02 4.468462930942e-04 2.390955741038e+01
9.587500000000e+02 -8.504675722330e-02 4.365731582320e-04 2.395593025671e+01
9.590000000000e+02 -8.062133195027e-02 4.256278841223e-04 2.400190838391e+01
9.592500000000e+02 -7.610152015387e-02 4.141452079166e-04 2.404745363831e+01
9.595000000000e+02 -7.150849183464e-02 4.022607418192e-04 2.409252849489e+01
9.597500000000e+02 -6.686453849069e-02 3.901084090471e-04 2.413709637289e+01
9.600000000000e+02 -6.219273820268e-02 3.778186122215e-04 2.418112175904e+01
9.602500000000e+02 -5.751642198513e-02 3.655163629479e-04 2.422457052627e+01
9.605000000000e+02 -5.285879806187e-02 3.533198117204e-04 2.426741002560e+01
9.607500000000e+02 -4.824235931510e-02 3.413386378336e-04 2.430960940686e+01
9.610000000000e+02 -4.368850275334e-02 3.296731546907e-04 2.435113969180e+01
9.612500000000e+02 -3.921694587103e-02 3.184131760039e-04 2.439197408294e+01
9.615000000000e+02 -3.484538953993e-02 3.076375932080e-04 2.443208801772e+01
9.617500000000e+02 -3.058900219605e-02 2.974136734589e-04 2.447145947231e+01
9.620000000000e+02 -2.646018208307e-02 2.877970559612e-04 2.451006899812e+01
9.622500000000e+02 -2.246817317104e-02 2.788314495099e-04 2.454790001321e+01
9.625000000000e+02 -1.861896836901e-02 2.705489409278e-04 2.458493882582e+01
9.627500000000e+02 -1.491509658913e-02 2.629700209319e-04 2.462117491694e+01
9.630000000000e+02 -1.135569422988e-02 2.561041562925e-04 2.465660095168e+01
9.632500000000e+02 -7.936534418438e-03 2.499501914776e-04 2.469121295970e+01
9.635000000000e+02 -4.650161939085e-03 2.444969439726e-04 2.472501050246e+01
9.637500000000e+02 -1.486205829232e-03 2.397239886566e-04 2.475799664940e+01
9.640000000000e+02 1.568377387994e-03 2.356023796944e-04 2.479017821273e+01
9.642500000000e+02 4.528855040303e-03 2.320956613084e-04 2.482156568062e+01
9.645000000000e+02 7.412322208912e-03 2.291607951842e-04 2.485217336217e+01
9.647500000000e+02 1.023720564773e-02 2.267492256223e-04 2.488201937277e+01
9.650000000000e+02 1.302278453546e-02 2.248079927328e-04 2.491112575710e+01
9.652500000000e+02 1.578863422858e-02 2.232808718590e-04 2.493951836549e+01
9.655000000000e+02 1.855412822093e-02 2.221095389901e-04 2.496722689683e+01
9.657500000000e+02 2.133793750932e-02 2.212348260690e-04 2.499428495639e+01
9.660000000000e+02 2.415752952188e-02 2.205978226322e-04 2.502072986449e+01
9.662500000000e+02 2.702873261030e-02 2.201410655734e-04 2.504660265098e+01
9.665000000000e+02 2.996533474539e-02 2.198097535405e-04 2.507194805069e+01
9.667500000000e+02 3.297872063414e-02 2.195526614234e-04 2.509681424059e+01
9.670000000000e+02 3.607758152487e-02 2.193231580682e-04 2.512125276198e+01
9.672500000000e+02 3.926766489236e-02 2.190801714613e-04 2.514531842558e+01
9.675000000000e+02 4.255159838681e-02 2.187888547004e-04 2.516906904821e+01
9.677500000000e+02 4.592877949059e-02 2.184210911116e-04 2.519256515541e+01
9.680000000000e+02 4.939531920817e-02 2.179561689981e-04 2.521586987613e+01
9.682500000000e+02 5.294406758155e-02 2.173809681065e-04 2.523904855468e+01
9.685000000000e+02 5.656470682803e-02 2.166901496163e-04 2.526216844698e+01
9.687500000000e+02 6.024390772856e-02 2.158862012567e-04 2.528529839281e+01
9.690000000000e+02 6.396556703871e-02 2.149791386290e-04 2.530850831909e+01
9.692500000000e+02 6.771106994541e-02 2.139864570441e-04 2.533186899445e+01
9.695000000000e+02 7.145964186957e-02 2.129325076518e-04 2.535545147148e+01
9.697500000000e+02 7.518872736444e-02 2.118479438023e-04 2.537932667234e+01
9.700000000000e+02 7.887442826922e-02 2.107688891136e-04 2.540356478506e+01
9.702500000000e+02 8.249193769999e-02 2.097363806249e-04 2.542823496066e+01
9.705000000000e+02 8.601605949303e-02 2.087950824113e-04 2.545340453849e+01
9.707500000000e+02 8.942168294005e-02 2.079925527723e-04 2.547913876674e+01
9.710000000000e+02 9.268433347054e-02 2.073778698858e-04 2.550549999040e+01
9.712500000000e+02 9.578066444399e-02 2.070007601288e-04 2.553254736769e+01
9.715000000000e+02 9.868899457611e-02 2.069101757167e-04 2.556033605115e+01
9.717500000000e+02 1.013897799460e-01 2.071533409781e-04 2.558891691193e+01
9.720000000000e+02 1.038660950187e-01 2.077744170869e-04 2.561833577619e+01
9.722500000000e+02 1.061040503310e-01 2.088133877651e-04 2.564863300814e+01
9.725000000000e+02 1.080931762625e-01 2.103050029568e-04 2.567984311172e+01
9.727500000000e+02 1.098267474353e-01 2.122776564804e-04 2.571199406901e+01
9.730000000000e+02 1.113020445238e-01 2.147524621755e-04 2.574510699802e+01
9.732500000000e+02 1.125205538436e-01 2.177424094901e-04 2.577919585802e+01
9.735000000000e+02 1.134880818190e-01 2.212515784921e-04 2.581426685298e+01
9.737500000000e+02 1.142148089972e-01 2.252745732140e-04 2.585031838474e+01
9.740000000000e+02 1.147152424095e-01 2.297960293345e-04 2.588734052343e+01
9.742500000000e+02 1.150081314969e-01 2.347902761746e-04 2.592531506917e+01
9.745000000000e+02 1.151162593340e-01 2.402212625243e-04 2.596421511721e+01
9.747500000000e+02 1.150662258971e-01 2.460425572265e-04 2.600400521755e+01
9.750000000000e+02 1.148881241964e-01 2.521976027501e-04 2.604464123289e+01
9.752500000000e+02 1.146151636737e-01 2.586201452273e-04 2.608607026284e+01
9.755000000000e+02 1.142832721372e-01 2.652347943636e-04 2.612823095976e+01
9.757500000000e+02 1.139306138184e-01 2.719578090735e-04 2.617105354370e+01
9.760000000000e+02 1.135970870902e-01 2.786980098394e-04 2.621446010814e+01
9.762500000000e+02 1.133237550259e-01 2.853578944101e-04 2.625836476302e+01
9.765000000000e+02 1.131523144847e-01 2.918347628197e-04 2.630267421589e+01
9.767500000000e+02 1.131244920814e-01 2.980220089628e-04 2.634728808097e+01
9.770000000000e+02 1.132814397613e-01 3.038106677722e-04 2.639209924828e+01
9.772500000000e+02 1.136631773299e-01 3.090908862890e-04 2.643699463950e+01
9.775000000000e+02 1.143080013405e-01 3.137533033194e-04 2.648185568868e+01
9.777500000000e+02 1.152518999505e-01 3.176905150257e-04 2.652655887780e+01
9.780000000000e+02 1.165280441660e-01 3.207987068425e-04 2.657097667516e+01
9.782500000000e+02 1.181662228479e-01 3.229791639321e-04 2.661497798832e+01
9.785000000000e+02 1.201923958550e-01 3.241396616035e-04 2.665842922089e+01
9.787500000000e+02 1.226282096216e-01 3.241957265118e-04 2.670119480423e+01
9.790000000000e+02 1.254906348655e-01 3.230718981870e-04 2.674313831617e+01
9.792500000000e+02 1.287916092932e-01 3.207028442072e-04 2.678412310666e+01
9.795000000000e+02 1.325377872829e-01 3.170343824621e-04 2.682401332511e+01
9.797500000000e+02 1.367303491751e-01 3.120243237217e-04 2.686267475902e+01
9.800000000000e+02 1.413649073793e-01 3.056432459638e-04 2.689997585203e+01
9.802500000000e+02 1.464314640488e-01 2.978750668805e-04 2.693578844559e+01
9.805000000000e+02 1.519144917537e-01 2.887175093149e-04 2.696998880759e+01
9.807500000000e+02 1.577930755032e-01 2.781822929606e-04 2.700245846055e+01
9.810000000000e+02 1.640411574457e-01 2.662953843761e-04 2.703308516840e+01
9.812500000000e+02 1.706278445269e-01 2.530969451344e-04 2.706176364321e+01
9.815000000000e+02 1.775178230331e-01 2.386411486050e-04 2.708839641192e+01
9.817500000000e+02 1.846718366727e-01 2.229959461016e-04 2.711289468173e+01
9.820000000000e+02 1.920472153519e-01 2.062425503584e-04 2.713517886808e+01
9.822500000000e+02 1.995984924570e-01 1.884749000465e-04 2.715517944875e+01
9.825000000000e+02 2.072780239315e-01 1.697988859447e-04 2.717283734958e+01
9.827500000000e+02 2.150366699093e-01 1.503315502824e-04 2.718810463763e+01
9.830000000000e+02 2.228244766176e-01 1.301999865582e-04 2.720094475772e+01
9.832500000000e+02 2.305913609125e-01 1.095403647525e-04 2.721133299399e+01
9.835000000000e+02 2.382878027048e-01 8.849657932950e-05 2.721925662507e+01
9.837500000000e+02 2.458655095683e-01 6.721894002615e-05 2.722471506430e+01
9.840000000000e+02 2.532780605645e-01 4.586273115521e-05 2.722771979278e+01
9.842500000000e+02 2.604815113915e-01 2.458679169213e-05 2.722829436065e+01
9.845000000000e+02 2.674349513010e-01 3.551856120332e-06 2.722647408836e+01
9.847500000000e+02 2.741010146941e-01 -1.708109386251e-05 2.722230569143e+01
9.850000000000e+02 2.804463222179e-01 -3.715244294044e-05 2.721584692224e+01
9.852500000000e+02 2.864418597028e-01 -5.650570162241e-05 2.720716587329e+01
9.855000000000e+02 2.920632832066e-01 -7.498917724336e-05 2.719634042391e+01
9.857500000000e+02 2.972911494821e-01 -9.245773499173e-05 2.718345735464e+01
9.860000000000e+02 3.021110663112e-01 -1.087744708555e-04 2.716861152478e+01
9.862500000000e+02 3.065137528770e-01 -1.238123383447e-04 2.715190496509e+01
9.865000000000e+02 3.104950274207e-01 -1.374558014525e-04 2.713344576349e+01
9.867500000000e+02 3.140556953291e-01 -1.496023370681e-04 2.711334705792e+01
9.870000000000e+02 3.172013619928e-01 -1.601638924260e-04 2.709172588875e+01
9.872500000000e+02 3.199421516579e-01 -1.690681820775e-04 2.706870205762e+01
9.875000000000e+02 3.222923611424e-01 -1.762599018167e-04 2.704439697354e+01
9.877500000000e+02 3.242700401570e-01 -1.817017411269e-04 2.701893248890e+01
9.880000000000e+02 3.258965038341e-01 -1.853751666580e-04 2.699242975976e+01
9.882500000000e+02 3.271958092488e-01 -1.872810044393e-04 2.696500820118e+01
9.885000000000e+02 3.281941869095e-01 -1.874398196404e-04 2.693678435865e+01
9.887500000000e+02 3.289194612882e-01 -1.858919546652e-04 2.690787098288e+01
9.890000000000e+02 3.294004447164e-01 -1.826972671990e-04 2.687837611182e+01
9.892500000000e+02 3.296663652770e-01 -1.779346506890e-04 2.684840224688e+01
9.895000000000e+02 3.297462929232e-01 -1.717011192165e-04 2.681804568516e+01
9.897500000000e+02 3.296686286530e-01 -1.641107241596e-04 2.678739583722e+01
9.900000000000e+02 3.294606347635e-01 -1.552930908955e-04 2.675653482247e+01
9.902500000000e+02 3.291480507317e-01 -1.453917201098e-04 2.672553701208e+01
9.905000000000e+02 3.287547706996e-01 -1.345618888163e-04 2.669446885743e+01
9.907500000000e+02 3.283026403509e-01 -1.229685774462e-04 2.666338867769e+01
9.910000000000e+02 3.278113262239e-01 -1.107839361314e-04 2.663234671460e+01
9.912500000000e+02 3.272983114202e-01 -9.818493369442e-05 2.660138515632e+01
9.915000000000e+02 3.267789686568e-01 -8.535063113596e-05 2.657053839794e+01
9.917500000000e+02 3.262667443606e-01 -7.245973724690e-05 2.653983327692e+01
9.920000000000e+02 3.257734082174e-01 -5.968793392976e-05 2.650928950372e+01
9.922500000000e+02 3.253093812597e-01 -4.720559876565e-05 2.647892007132e+01
9.925000000000e+02 3.248841024645e-01 -3.517542363328e-05 2.644873180937e+01
9.927500000000e+02 3.245064260520e-01 -2.375040669470e-05 2.641872592122e+01
9.930000000000e+02 3.241850184911e-01 -1.307225508895e-05 2.638889860176e+01
9.932500000000e+02 3.239287401796e-01 -3.269843508730e-06 2.635924166095e+01
9.935000000000e+02 3.237469798281e-01 5.541840876770e-06 2.632974315111e+01
9.937500000000e+02 3.236499362902e-01 1.326269797470e-05 2.630038800165e+01
9.940000000000e+02 3.236488239698e-01 1.980789536652e-05 2.627115862651e+01
9.942500000000e+02 3.237559953620e-01 2.510782208917e-05 2.624203552363e+01
9.945000000000e+02 3.239849733925e-01 2.910800471102e-05 2.621299779390e+01
9.947500000000e+02 3.243503914803e-01 3.176861644758e-05 2.618402366895e+01
9.950000000000e+02 3.248678408874e-01 3.306383010774e-05 2.615509092317e+01
9.952500000000e+02 3.255536300090e-01 3.298094610851e-05 2.612617728451e+01
9.955000000000e+02 3.264244626361e-01 3.151938770918e-05 2.609726072455e+01
9.957500000000e+02 3.274970269905e-01 2.868963718968e-05 2.606831973370e+01
9.960000000000e+02 3.287875328554e-01 2.451204010770e-05 2.603933348773e+01
9.962500000000e+02 3.303111593976e-01 1.901572163432e-05 2.601028199380e+01
9.965000000000e+02 3.320814720352e-01 1.223742023910e-05 2.598114614166e+01
9.967500000000e+02 3.341097660136e-01 4.220520359100e-06 2.595190773810e+01
9.970000000000e+02 3.364044194493e-01 -4.985975469440e-06 2.592254945147e+01
9.972500000000e+02 3.389701800661e-01 -1.532810331650e-05 2.589305479176e+01
9.975000000000e+02 3.418075126073e-01 -2.674759018890e-05 2.586340800640e+01
9.977500000000e+02 3.449120079016e-01 -3.918231602148e-05 2.583359393152e+01
9.980000000000e+02 3.482738165018e-01 -5.256624595738e-05 2.580359795115e+01
9.982500000000e+02 3.518773110008e-01 -6.682963041929e-05 2.577340579761e+01
9.985000000000e+02 3.557008802760e-01 -8.189843813755e-05 2.574300344199e+01
9.987500000000e+02 3.597169457549e-01 -9.769357466728e-05 2.571237702544e+01
9.990000000000e+02 3.638923130733e-01 -1.141301184793e-04 2.568151265645e+01
9.992500000000e+02 3.681887497170e-01 -1.311161028680e-04 2.565039634128e+01
9.995000000000e+02 3.725638503108e-01 -1.485511670282e-04 2.561901393160e+01
9.997500000000e+02 3.769722329056e-01 -1.663253979294e-04 2.558735093043e+01
1.000000000000e+03 3.813668577605e-01 -1.843179626509e-04 2.555539250964e+01
1.000250000000e+03 3.857005539496e-01 -2.023962002370e-04 2.552312340993e+01
1.000500000000e+03 3.899276016529e-01 -2.204150824839e-04 2.549052782207e+01
1.000750000000e+03 3.940052181269e-01 -2.382170673910e-04 2.545758944217e+01
1.001000000000e+03 3.978949594905e-01 -2.556328000022e-04 2.542429137313e+01
1.001250000000e+03 4.015638502301e-01 -2.724824200695e-04 2.539061613582e+01
1.001500000000e+03 4.049852174253e-01 -2.885777210559e-04 2.535654566139e+01
1.001750000000e+03 4.081391449585e-01 -3.037250275624e-04 2.532206132480e+01
1.002000000000e+03 4.110125597943e-01 -3.177288256588e-04 2.528714399604e+01
1.002250000000e+03 4.135989291278e-01 -3.303958808752e-04 2.525177411051e+01
1.002500000000e+03 4.158976442362e-01 -3.415397985198e-04 2.521593176128e+01
1.002750000000e+03 4.179131213506e-01 -3.509857143498e-04 2.517959683027e+01
1.003000000000e+03 4.196537339507e-01 -3.585750268470e-04 2.514274914141e+01
1.003250000000e+03 4.211306301445e-01 -3.641696729278e-04 2.510536855612e+01
1.003500000000e+03 4.223565476074e-01 -3.676561562012e-04 2.506743526494e+01
1.003750000000e+03 4.233446672670e-01 -3.689488279705e-04 2.502892991635e+01
1.004000000000e+03 4.241075596343e-01 -3.679924586360e-04 2.498983384363e+01
1.004250000000e+03 4.246562525858e-01 -3.647640263699e-04 2.495012929484e+01
1.004500000000e+03 4.249994497043e-01 -3.592737534671e-04 2.490979968150e+01
1.004750000000e+03 4.251428352366e-01 -3.515651099091e-04 2.486882974339e+01
1.005000000000e+03 4.250886063385e-01 -3.417145123753e-04 2.482720593371e+01
1.005250000000e+03 4.248350436824e-01 -3.298296908419e-04 2.478491650638e+01
1.005500000000e+03 4.243763923048e-01 -3.160480550765e-04 2.474195192406e+01
1.005750000000e+03 4.237028288707e-01 -3.005337493418e-04 2.469830494022e+01
1.006000000000e+03 4.228008767331e-01 -2.834745725863e-04 2.465397098881e+01
1.006250000000e+03 4.216540146021e-01 -2.650777785052e-04 2.460894823889e+01
1.006500000000e+03 4.202438522606e-01 -2.455661415410e-04 2.456323793986e+01
1.006750000000e+03 4.185515575553e-01 -2.251726774460e-04 2.451684442495e+01
1.007000000000e+03 4.165598349605e-01 -2.041358230283e-04 2.446977537011e+01
1.007250000000e+03 4.142550382521e-01 -1.826938158588e-04 2.442204171481e+01
1.007500000000e+03 4.116295876924e-01 -1.610798482224e-04 2.437365779567e+01
1.007750000000e+03 4.086842405990e-01 -1.395172179436e-04 2.432464123906e+01
1.008000000000e+03 4.054300965909e-01 -1.182152383725e-04 2.427501281296e+01
1.008250000000e+03 4.018901565508e-01 -9.736662246916e-05 2.422479635489e+01
1.008500000000e+03 3.981000567366e-01 -7.714552599914e-05 2.417401849900e+01
1.008750000000e+03 3.941079309914e-01 -5.770708699859e-05 2.412270843330e+01
1.009000000000e+03 3.899732638966e-01 -3.918839012640e-05 2.407089764224e+01
1.009250000000e+03 3.857647365668e-01 -2.171056628233e-05 2.401861956258e+01
1.009500000000e+03 3.815572255989e-01 -5.381819365450e-06 2.396590935510e+01
1.009750000000e+03 3.774281328023e-01 9.699097648620e-06 2.391280358523e+01
1.010000000000e+03 3.734533932707e-01 2.343936729218e-05 2.385933998011e+01
1.010250000000e+03 3.697035289672e-01 3.574912644213e-05 2.380555721720e+01
1.010500000000e+03 3.662401062229e-01 4.653943759839e-05 2.375149474828e+01
1.010750000000e+03 3.631129481479e-01 5.572163863849e-05 2.369719267471e+01
1.011000000000e+03 3.603583387801e-01 6.320821353075e-05 2.364269166742e+01
1.011250000000e+03 3.579983570959e-01 6.891525893805e-05 2.358803291204e+01
1.011500000000e+03 3.560413466486e-01 7.276632371000e-05 2.353325809918e+01
1.011750000000e+03 3.544833832508e-01 7.469728783395e-05 2.347840942895e+01
1.012000000000e+03 3.533105620773e-01 7.466158030243e-05 2.342352962340e+01
1.012250000000e+03 3.525016644432e-01 7.263580985084e-05 2.336866193658e+01
1.012500000000e+03 3.520311143076e-01 6.862410906765e-05 2.331385019010e+01
1.012750000000e+03 3.518716075662e-01 6.266216025201e-05 2.325913872561e+01
1.013000000000e+03 3.519965107239e-01 5.481895837320e-05 2.320457244210e+01
1.013250000000e+03 3.523814994178e-01 4.519769939922e-05 2.315019671305e+01
1.013500000000e+03 3.530057238952e-01 3.393433992374e-05 2.309605738409e+01
1.013750000000e+03 3.538522318645e-01 2.119494510343e-05 2.304220069991e+01
1.014000000000e+03 3.549078509844e-01 7.171758880010e-06 2.298867321521e+01
1.014250000000e+03 3.561627727985e-01 -7.921979434410e-06 2.293552178089e+01
1.014500000000e+03 3.576096794823e-01 -2.385733270147e-05 2.288279339924e+01
1.014750000000e+03 3.592428743258e-01 -4.039586454437e-05 2.283053520914e+01
1.015000000000e+03 3.610571407941e-01 -5.729532271515e-05 2.277879433406e+01
1.015250000000e+03 3.630466807867e-01 -7.431566208503e-05 2.272761784596e+01
1.015500000000e+03 3.652038417204e-01 -9.122435251132e-05 2.267705260381e+01
1.015750000000e+03 3.675178570753e-01 -1.078015123939e-04 2.262714516674e+01
1.016000000000e+03 3.699734664531e-01 -1.238444578944e-04 2.257794165326e+01
1.016250000000e+03 3.725495524232e-01 -1.391716763857e-04 2.252948763510e+01
1.016500000000e+03 3.752178557000e-01 -1.536259751093e-04 2.248182797081e+01
1.016750000000e+03 3.779420624240e-01 -1.670766903508e-04 2.243500670079e+01
1.017000000000e+03 3.806774300166e-01 -1.794206667521e-04 2.238906693921e+01
1.017250000000e+03 3.833712129006e-01 -1.905817365090e-04 2.234405077572e+01
1.017500000000e+03 3.859640677664e-01 -2.005088627857e-04 2.229999919979e+01
1.017750000000e+03 3.883925103690e-01 -2.091728715469e-04 2.225695204750e+01
1.018000000000e+03 3.905923773362e-01 -2.165619941410e-04 2.221494795012e+01
1.018250000000e+03 3.925030655456e-01 -2.226766866746e-04 2.217402429635e+01
1.018500000000e+03 3.940721479859e-01 -2.275242577801e-04 2.213421719201e+01
1.018750000000e+03 3.952599298212e-01 -2.311143219723e-04 2.209556139448e+01
1.019000000000e+03 3.960432705606e-01 -2.334553309179e-04 2.205809024534e+01
1.019250000000e+03 3.964181740164e-01 -2.345531472067e-04 2.202183557169e+01
1.019500000000e+03 3.964006128666e-01 -2.344118349280e-04 2.198682756811e+01
1.019750000000e+03 3.960254218366e-01 -2.330371965873e-04 2.195309467248e+01
1.020000000000e+03 3.953430022279e-01 -2.304421264617e-04 2.192066342717e+01
1.020250000000e+03 3.944143533516e-01 -2.266536586759e-04 2.188955838238e+01
1.020500000000e+03 3.933046480808e-01 -2.217204879350e-04 2.185980198985e+01
1.020750000000e+03 3.920763727429e-01 -2.157206501278e-04 2.183141459478e+01
1.021000000000e+03 3.907826265800e-01 -2.087663648505e-04 2.180441442452e+01
1.021250000000e+03 3.894617194687e-01 -2.010066588350e-04 2.177881770483e+01
1.021500000000e+03 3.881336033222e-01 -1.926259156869e-04 2.175463875758e+01
1.021750000000e+03 3.867988640577e-01 -1.838387364951e-04 2.173189022994e+01
1.022000000000e+03 3.854402645177e-01 -1.748806768263e-04 2.171058325724e+01
1.022250000000e+03 3.840268435854e-01 -1.659961019474e-04 2.169072773994e+01
1.022500000000e+03 3.825198588883e-01 -1.574239731890e-04 2.167233248964e+01
1.022750000000e+03 3.808799103832e-01 -1.493833625648e-04 2.165540544981e+01
1.023000000000e+03 3.790741428333e-01 -1.420603163735e-04 2.163995378115e+01
1.023250000000e+03 3.770825707353e-01 -1.355975020305e-04 2.162598386487e+01
1.023500000000e+03 3.749026328409e-01 -1.300876458695e-04 2.161350132513e+01
1.023750000000e+03 3.725512822970e-01 -1.255718114897e-04 2.160251087263e+01
1.024000000000e+03 3.700643289061e-01 -1.220425315497e-04 2.159301616813e+01
1.024250000000e+03 3.674930795603e-01 -1.194512018466e-04 2.158501957705e+01
1.024500000000e+03 3.648987375589e-01 -1.177185948362e-04 2.157852202037e+01
1.024750000000e+03 3.623452984915e-01 -1.167472227366e-04 2.157352274438e+01
1.025000000000e+03 3.598919324805e-01 -1.164337699630e-04 2.157001915534e+01
1.025250000000e+03 3.575858761634e-01 -1.166799351884e-04 2.156800670968e+01
1.025500000000e+03 3.554568146789e-01 -1.174003223503e-04 2.156747884077e+01
1.025750000000e+03 3.535134836647e-01 -1.185264406824e-04 2.156842693544e+01
1.026000000000e+03 3.517429273907e-01 -1.200064770755e-04 2.157084035521e+01
1.026250000000e+03 3.501124549788e-01 -1.218012092605e-04 2.157470639194e+01
1.026500000000e+03 3.485739575583e-01 -1.238767033166e-04 2.158001037270e+01
1.026750000000e+03 3.470699538629e-01 -1.261954338726e-04 2.158673558898e+01
1.027000000000e+03 3.455405043727e-01 -1.287071798262e-04 2.159486328311e+01
1.027250000000e+03 3.439300319540e-01 -1.313412391883e-04 2.160437249459e+01
1.027500000000e+03 3.421931772225e-01 -1.340011985660e-04 2.161524007873e+01
1.027750000000e+03 3.402989223730e-01 -1.365634085530e-04 2.162744042516e+01
1.028000000000e+03 3.382325596738e-01 -1.388792904871e-04 2.164094549411e+01
1.028250000000e+03 3.359952904492e-01 -1.407814604704e-04 2.165572457492e+01
1.028500000000e+03 3.336016794347e-01 -1.420929139606e-04 2.167174429412e+01
1.028750000000e+03 3.310754126294e-01 -1.426382895539e-04 2.168896869194e+01
1.029000000000e+03 3.284439509381e-01 -1.422557063382e-04 2.170735917822e+01
1.029250000000e+03 3.257329763325e-01 -1.408079418138e-04 2.172687475100e+01
1.029500000000e+03 3.229613681052e-01 -1.381914763068e-04 2.174747229785e+01
1.029750000000e+03 3.201373060297e-01 -1.343424307660e-04 2.176910670367e+01
1.030000000000e+03 3.172561601901e-01 -1.292392810520e-04 2.179173133735e+01
1.030250000000e+03 3.143002196997e-01 -1.229016095586e-04 2.181529830867e+01
1.030500000000e+03 3.112402893534e-01 -1.153854784311e-04 2.183975871406e+01
1.030750000000e+03 3.080389424075e-01 -1.067764067564e-04 2.186506310526e+01
1.031000000000e+03 3.046547938740e-01 -9.718073837255e-05 2.189116170357e+01
1.031250000000e+03 3.010472656656e-01 -8.671663270994e-05 2.191800457741e+01
1.031500000000e+03 2.971812812096e-01 -7.550586637747e-05 2.194554204767e+01
1.031750000000e+03 2.930311657798e-01 -6.366708697941e-05 2.197372482744e+01
1.032000000000e+03 2.885834209909e-01 -5.131130781020e-05 2.200250426530e+01
1.032250000000e+03 2.838380815740e-01 -3.853983569672e-05 2.203183264105e+01
1.032500000000e+03 2.788085432161e-01 -2.544448335393e-05 2.206166328740e+01
1.032750000000e+03 2.735201054009e-01 -1.210975467169e-05 2.209195106620e+01
1.033000000000e+03 2.680073701108e-01 1.383805025030e-06 2.212265254404e+01
1.033250000000e+03 2.623110386709e-01 1.495564890429e-05 2.215372632178e+01
1.033500000000e+03 2.564744727131e-01 2.852166230424e-05 2.218513334601e+01
1.033750000000e+03 2.505405201673e-01 4.199145636323e-05 2.221683721234e+01
1.034000000000e+03 2.445489130474e-01 5.526715063024e-05 2.224880429197e+01
1.034250000000e+03 2.385345398826e-01 6.824371775227e-05 2.228100410341e+01
1.034500000000e+03 2.325266440085e-01 8.081121941410e-05 2.231340935251e+01
1.034750000000e+03 2.265490084070e-01 9.285827917002e-05 2.234599587912e+01
1.035000000000e+03 2.206208518960e-01 1.042769155964e-04 2.237874286993e+01
1.035250000000e+03 2.147583441275e-01 1.149672912875e-04 2.241163249294e+01
1.035500000000e+03 2.089762970766e-01 1.248428288721e-04 2.244465000162e+01
1.035750000000e+03 2.032898967676e-01 1.338341979080e-04 2.247778324731e+01
1.036000000000e+03 1.977160115587e-01 1.418928212924e-04 2.251102268831e+01
1.036250000000e+03 1.922740974583e-01 1.489923428705e-04 2.254436086472e+01
1.036500000000e+03 1.869864023160e-01 1.551289698550e-04 2.257779220197e+01
1.036750000000e+03 1.818774899564e-01 1.603205451672e-04 2.261131279366e+01
1.037000000000e+03 1.769732827410e-01 1.646038715310e-04 2.264491988506e+01
1.037250000000e+03 1.722995090462e-01 1.680318097611e-04 2.267861180407e+01
1.037500000000e+03 1.678799892080e-01 1.706694355567e-04 2.271238759335e+01
1.037750000000e+03 1.637348608901e-01 1.725902110963e-04 2.274624664690e+01
1.038000000000e+03 1.598788750444e-01 1.738728362166e-04 2.278018868100e+01
1.038250000000e+03 1.563201521687e-01 1.745979886435e-04 2.281421322884e+01
1.038500000000e+03 1.530592824268e-01 1.748465803409e-04 2.284831959531e+01
1.038750000000e+03 1.500890480599e-01 1.746984643366e-04 2.288250648185e+01
1.039000000000e+03 1.473946506851e-01 1.742320281897e-04 2.291677177802e+01
1.039250000000e+03 1.449544611733e-01 1.735243573010e-04 2.295111215451e+01
1.039500000000e+03 1.427411306436e-01 1.726521145703e-04 2.298552299071e+01
1.039750000000e+03 1.407230204023e-01 1.716923550457e-04 2.301999796204e+01
1.040000000000e+03 1.388657280630e-01 1.707233159432e-04 2.305452883707e+01
1.040250000000e+03 1.371336234459e-01 1.698251340825e-04 2.308910523155e+01
1.040500000000e+03 1.354912347263e-01 1.690800213609e-04 2.312371446362e+01
1.040750000000e+03 1.339043991395e-01 1.685718805567e-04 2.315834128673e+01
1.041000000000e+03 1.323411637439e-01 1.683853042348e-04 2.319296798975e+01
1.041250000000e+03 1.307723252354e-01 1.686041661997e-04 2.322757427161e+01
1.041500000000e+03 1.291717155804e-01 1.693096734803e-04 2.326213731554e+01
1.041750000000e+03 1.275162196235e-01 1.705782196940e-04 2.329663196326e+01
1.042000000000e+03 1.257855661531e-01 1.724792036085e-04 2.333103077559e+01
1.042250000000e+03 1.239621216666e-01 1.750726493220e-04 2.336530452107e+01
1.042500000000e+03 1.220304728281e-01 1.784074978969e-04 2.339942223539e+01
1.042750000000e+03 1.199772357094e-01 1.825197733479e-04 2.343335183018e+01
1.043000000000e+03 1.177907397287e-01 1.874317186099e-04 2.346706027008e+01
1.043250000000e+03 1.154609691514e-01 1.931510656539e-04 2.350051407447e+01
1.043500000000e+03 1.129796212677e-01 1.996708103088e-04 2.353367983743e+01
1.043750000000e+03 1.103401357976e-01 2.069698115884e-04 2.356652446895e+01
1.044000000000e+03 1.075379534393e-01 2.150134273115e-04 2.359901570922e+01
1.044250000000e+03 1.045708184870e-01 2.237544610097e-04 2.363112263317e+01
1.044500000000e+03 1.014389245356e-01 2.331346607491e-04 2.366281583293e+01
1.044750000000e+03 9.814525036134e-02 2.430858348761e-04 2.369406805048e+01
1.045000000000e+03 9.469557256231e-02 2.535314868248e-04 2.372485430179e+01
1.045250000000e+03 9.109858670319e-02 2.643879769189e-04 2.375515243735e+01
1.045500000000e+03 8.736574465596e-02 2.755658830999e-04 2.378494339207e+01
1.045750000000e+03 8.351098455110e-02 2.869712466251e-04 2.381421141825e+01
1.046000000000e+03 7.955041853693e-02 2.985066388892e-04 2.384294455381e+01
1.046250000000e+03 7.550182252542e-02 3.100722452099e-04 2.387113481034e+01
1.046500000000e+03 7.138407913243e-02 3.215668388078e-04 2.389877834384e+01
1.046750000000e+03 6.721661732174e-02 3.328889025964e-04 2.392587582995e+01
1.047000000000e+03 6.301881905543e-02 3.439376146288e-04 2.395243253213e+01
1.047250000000e+03 5.880946456463e-02 3.546140961084e-04 2.397845848818e+01
1.047500000000e+03 5.460627421978e-02 3.648224678197e-04 2.400396850881e+01
1.047750000000e+03 5.042552660908e-02 3.744713242133e-04 2.402898234354e+01
1.048000000000e+03 4.628178286227e-02 3.834750389213e-04 2.405352457884e+01
1.048250000000e+03 4.218775848830e-02 3.917551052158e-04 2.407762458700e+01
1.048500000000e+03 3.815427361744e-02 3.992415908612e-04 2.410131640874e+01
1.048750000000e+03 3.419033481972e-02 4.058744376929e-04 2.412463859247e+01
1.049000000000e+03 3.030332207174e-02 4.116044789216e-04 2.414763392898e+01
1.049250000000e+03 2.649916929839e-02 4.163947365729e-04 2.417034927765e+01
1.049500000000e+03 2.278264585369e-02 4.202210815065e-04 2.419283522888e+01
1.049750000000e+03 1.915769202118e-02 4.230725290281e-04 2.421514576853e+01
1.050000000000e+03 1.562760462260e-02 4.249518876996e-04 2.423733799499e+01
1.050250000000e+03 1.219538449181e-02 4.258752034298e-04 2.425947170322e+01
1.050500000000e+03 8.863857753281e-03 4.258717862956e-04 2.428160905548e+01
1.050750000000e+03 5.635919452564e-03 4.249831141888e-04 2.430381416563e+01
1.051000000000e+03 2.514600147447e-03 4.232620505372e-04 2.432615272872e+01
1.051250000000e+03 -4.969059086100e-04 4.207717304289e-04 2.434869161096e+01
1.051500000000e+03 -3.395167158602e-03 4.175838246795e-04 2.437149845689e+01
1.051750000000e+03 -6.176632442384e-03 4.137773027419e-04 2.439464126512e+01
1.052000000000e+03 -8.837634730274e-03 4.094364326757e-04 2.441818801204e+01
1.052250000000e+03 -1.137454582014e-02 4.046492867329e-04 2.444220619686e+01
1.052500000000e+03 -1.378383942334e-02 3.995058099101e-04 2.446676248758e+01
1.052750000000e+03 -1.606224152836e-02 3.940964389682e-04 2.449192224530e+01
1.053000000000e+03 -1.820681460915e-02 3.885102364952e-04 2.451774919732e+01
1.053250000000e+03 -2.021507362472e-02 3.828334319570e-04 2.454430495884e+01
1.053500000000e+03 -2.208506250320e-02 3.771480617098e-04 2.457164866427e+01
1.053750000000e+03 -2.381543719073e-02 3.715308194338e-04 2.459983663920e+01
1.054000000000e+03 -2.540551670419e-02 3.660520508908e-04 2.462892192093e+01
1.054250000000e+03 -2.685533087660e-02 3.607749171941e-04 2.465895394438e+01
1.054500000000e+03 -2.816568651012e-02 3.557546868147e-04 2.468997825096e+01
1.054750000000e+03 -2.933817498138e-02 3.510383978482e-04 2.472203604286e+01
1.055000000000e+03 -3.037522819143e-02 3.466646299254e-04 2.475516394052e+01
1.055250000000e+03 -3.128016353206e-02 3.426634264225e-04 2.478939367372e+01
1.055500000000e+03 -3.205724314748e-02 3.390564296304e-04 2.482475180020e+01
1.055750000000e+03 -3.271170126320e-02 3.358570657863e-04 2.486125943501e+01
1.056000000000e+03 -3.324988888906e-02 3.330711829244e-04 2.489893212019e+01
1.056250000000e+03 -3.367923746120e-02 3.306973141703e-04 2.493777946851e+01
1.056500000000e+03 -3.400839783555e-02 3.287275270533e-04 2.497780508126e+01
1.056750000000e+03 -3.424728272122e-02 3.271481151002e-04 2.501900634414e+01
1.057000000000e+03 -3.440718420163e-02 3.259405619429e-04 2.506137441657e+01
1.057250000000e+03 -3.450073597027e-02 3.250822055134e-04 2.510489395322e+01
1.057500000000e+03 -3.454198457410e-02 3.245472744030e-04 2.514954311224e+01
1.057750000000e+03 -3.454643861215e-02 3.243079081962e-04 2.519529359103e+01
1.058000000000e+03 -3.453100821114e-02 3.243349976175e-04 2.524211054597e+01
1.058250000000e+03 -3.451390668526e-02 3.245990319441e-04 2.528995250070e+01
1.058500000000e+03 -3.451465125134e-02 3.250711686210e-04 2.533877161596e+01
1.058750000000e+03 -3.455387924727e-02 3.257239565458e-04 2.538851366598e+01
1.059000000000e+03 -3.465314752605e-02 3.265320838803e-04 2.543911804532e+01
1.059250000000e+03 -3.483480142615e-02 3.274731212039e-04 2.549051818856e+01
1.059500000000e+03 -3.512164784337e-02 3.285280921368e-04 2.554264146045e+01
1.059750000000e+03 -3.553674422514e-02 3.296820119266e-04 2.559540964621e+01
1.060000000000e+03 -3.610306615496e-02 3.309241698103e-04 2.564873910173e+01
1.060250000000e+03 -3.684318098937e-02 3.322484643571e-04 2.570254098769e+01
1.060500000000e+03 -3.777892970548e-02 3.336535472095e-04 2.575672168474e+01
1.060750000000e+03 -3.893108281456e-02 3.351427651486e-04 2.581118327288e+01
1.061000000000e+03 -4.031898955701e-02 3.367242102629e-04 2.586582370548e+01
1.061250000000e+03 -4.196024886925e-02 3.384103501606e-04 2.592053753139e+01
1.061500000000e+03 -4.387038086441e-02 3.402178580064e-04 2.597521615357e+01
1.061750000000e+03 -4.606253121249e-02 3.421671555180e-04 2.602974847533e+01
1.062000000000e+03 -4.854718495879e-02 3.442819248821e-04 2.608402139910e+01
1.062250000000e+03 -5.133191070920e-02 3.465884448037e-04 2.613792051629e+01
1.062500000000e+03 -5.442116521689e-02 3.491151122824e-04 2.619133055317e+01
1.062750000000e+03 -5.781611405907e-02 3.518916516873e-04 2.624413611655e+01
1.063000000000e+03 -6.151450718292e-02 3.549484596834e-04 2.629622230383e+01
1.063250000000e+03 -6.551057030851e-02 3.583156747317e-04 2.634747546097e+01
1.063500000000e+03 -6.979500540773e-02 3.620226088286e-04 2.639778373896e+01
1.063750000000e+03 -7.435498478819e-02 3.660968640224e-04 2.644703788155e+01
1.064000000000e+03 -7.917421409910e-02 3.705636027030e-04 2.649513188062e+01
1.064250000000e+03 -8.423302419200e-02 3.754447338708e-04 2.654196373993e+01
1.064500000000e+03 -8.950856461467e-02 3.807583718187e-04 2.658743605097e+01
1.064750000000e+03 -9.497496155276e-02 3.865179860920e-04 2.663145678082e+01
1.065000000000e+03 -1.006036062436e-01 3.927320580101e-04 2.667393980960e+01
1.065250000000e+03 -1.063634005888e-01 3.994033816252e-04 2.671480564072e+01
1.065500000000e+03 -1.122211025771e-01 4.065287364695e-04 2.675398193688e+01
1.065750000000e+03 -1.181416893962e-01 4.140986004303e-04 2.679140401797e+01
1.066000000000e+03 -1.240887281467e-01 4.220967683858e-04 2.682701540872e+01
1.066250000000e+03 -1.300248057072e-01 4.305002516036e-04 2.686076821639e+01
1.066500000000e+03 -1.359119692462e-01 4.392792776442e-04 2.689262345004e+01
1.066750000000e+03 -1.417121862128e-01 4.483973398481e-04 2.692255134948e+01
1.067000000000e+03 -1.473878251525e-01 4.578113801617e-04 2.695053154249e+01
1.067250000000e+03 -1.529021379435e-01 4.674720459525e-04 2.697655312084e+01
1.067500000000e+03 -1.582197734527e-01 4.773241394182e-04 2.700061471362e+01
1.067750000000e+03 -1.633072382992e-01 4.873070102255e-04 2.702272433396e+01
1.068000000000e+03 -1.681334184336e-01 4.973552644340e-04 2.704289926427e+01
1.068250000000e+03 -1.726700329065e-01 5.073994229903e-04 2.706116575770e+01
1.068500000000e+03 -1.768920575149e-01 5.173666447430e-04 2.707755864892e+01
1.068750000000e+03 -1.807781817654e-01 5.271817261975e-04 2.709212095926e+01
1.069000000000e+03 -1.843111416986e-01 5.367679521921e-04 2.710490329395e+01
1.069250000000e+03 -1.874780541186e-01 5.460481288564e-04 2.711596324422e+01
1.069500000000e+03 -1.902707323371e-01 5.549457808497e-04 2.712536472286e+01
1.069750000000e+03 -1.926858252268e-01 5.633860892376e-04 2.713317714100e+01
1.070000000000e+03 -1.947249962665e-01 5.712971567534e-04 2.713947461638e+01
1.070250000000e+03 -1.963950087738e-01 5.786112036676e-04 2.714433514134e+01
1.070500000000e+03 -1.977076520121e-01 5.852656216401e-04 2.714783961088e+01
1.070750000000e+03 -1.986796788824e-01 5.912041663430e-04 2.715007093725e+01
1.071000000000e+03 -1.993326012322e-01 5.963780631686e-04 2.715111308045e+01
1.071250000000e+03 -1.996924511607e-01 6.007470929785e-04 2.715105015178e+01
1.071500000000e+03 -1.997893686823e-01 6.042804759363e-04 2.714996539434e+01
1.071750000000e+03 -1.996571987561e-01 6.069578024265e-04 2.714794029946e+01
1.072000000000e+03 -1.993330157284e-01 6.087697959848e-04 2.714505376112e+01
1.072250000000e+03 -1.988564921056e-01 6.097188894617e-04 2.714138112315e+01
1.072500000000e+03 -1.982693481393e-01 6.098197739917e-04 2.713699348565e+01
1.072750000000e+03 -1.976146649989e-01 6.090996812859e-04 2.713195692244e+01
1.073000000000e+03 -1.969361904524e-01 6.075984715014e-04 2.712633176800e+01
1.073250000000e+03 -1.962776860685e-01 6.053686013674e-04 2.712017212212e+01
1.073500000000e+03 -1.956822111475e-01 6.024748770212e-04 2.711352528393e+01
1.073750000000e+03 -1.951914577530e-01 5.989939691876e-04 2.710643135500e+01
1.074000000000e+03 -1.948451110219e-01 5.950136719909e-04 2.709892293921e+01
1.074250000000e+03 -1.946802396990e-01 5.906320185735e-04 2.709102486417e+01
1.074500000000e+03 -1.947307607565e-01 5.859561670159e-04 2.708275415934e+01
1.074750000000e+03 -1.950269424839e-01 5.811012367183e-04 2.707411999579e+01
1.075000000000e+03 -1.955949860341e-01 5.761886608981e-04 2.706512373512e+01
1.075250000000e+03 -1.964566763645e-01 5.713444593793e-04 2.705575920610e+01
1.075500000000e+03 -1.976291139663e-01 5.666975159243e-04 2.704601294423e+01
1.075750000000e+03 -1.991245305750e-01 5.623776764046e-04 2.703586453596e+01
1.076000000000e+03 -2.009501641457e-01 5.585136235208e-04 2.702528716588e+01
1.076250000000e+03 -2.031082652326e-01 5.552309346356e-04 2.701424806965e+01
1.076500000000e+03 -2.055961348970e-01 5.526498457343e-04 2.700270918307e+01
1.076750000000e+03 -2.084062550677e-01 5.508831066004e-04 2.699062782711e+01
1.077000000000e+03 -2.115265392202e-01 5.500340618111e-04 2.697795736338e+01
1.077250000000e+03 -2.149406044717e-01 5.501945750527e-04 2.696464796918e+01
1.077500000000e+03 -2.186281037682e-01 5.514430766007e-04 2.695064743060e+01
1.077750000000e+03 -2.225651907751e-01 5.538430345333e-04 2.693590187361e+01
1.078000000000e+03 -2.267249619938e-01 5.574413642061e-04 2.692035657182e+01
1.078250000000e+03 -2.310779467361e-01 5.622671277507e-04 2.690395672252e+01
1.078500000000e+03 -2.355926867713e-01 5.683305843287e-04 2.688664816033e+01
1.078750000000e+03 -2.402362676024e-01 5.756223635480e-04 2.686837808359e+01
1.079000000000e+03 -2.449748860879e-01 5.841132664413e-04 2.684909571164e+01
1.079250000000e+03 -2.497744082019e-01 5.937542054112e-04 2.682875289956e+01
1.079500000000e+03 -2.546009180587e-01 6.044765559704e-04 2.680730467745e+01
1.079750000000e+03 -2.594212179848e-01 6.161928350137e-04 2.678470974124e+01
1.080000000000e+03 -2.642032987011e-01 6.287977977208e-04 2.676093086843e+01
1.080250000000e+03 -2.689167596984e-01 6.421698802567e-04 2.673593525702e+01
1.080500000000e+03 -2.735331603893e-01 6.561729483442e-04 2.670969478928e+01
1.080750000000e+03 -2.780263155335e-01 6.706583755854e-04 2.668218623444e+01
1.081000000000e+03 -2.823725128337e-01 6.854673829274e-04 2.665339136279e+01
1.081250000000e+03 -2.865506504597e-01 7.004336034727e-04 2.662329700136e+01
1.081500000000e+03 -2.905423281098e-01 7.153858416481e-04 2.659189501966e+01
1.081750000000e+03 -2.943318436838e-01 7.301509151093e-04 2.655918225216e+01
1.082000000000e+03 -2.979061234210e-01 7.445565782680e-04 2.652516036885e+01
1.082250000000e+03 -3.012546354036e-01 7.584344668435e-04 2.648983569564e+01
1.082500000000e+03 -3.043692171000e-01 7.716229424567e-04 2.645321899278e+01
1.082750000000e+03 -3.072438618198e-01 7.839698092219e-04 2.641532519654e+01
1.083000000000e+03 -3.098745397768e-01 7.953349014000e-04 2.637617314349e+01
1.083250000000e+03 -3.122589314432e-01 8.055923775738e-04 2.633578526508e+01
1.083500000000e+03 -3.143962132003e-01 8.146327601707e-04 2.629418727923e+01
1.083750000000e+03 -3.162868666010e-01 8.223646733872e-04 2.625140789009e+01
1.084000000000e+03 -3.179324367993e-01 8.287161448961e-04 2.620747846296e+01
1.084250000000e+03 -3.193354245470e-01 8.336356097432e-04 2.616243275812e+01
1.084500000000e+03 -3.204991290443e-01 8.370924594707e-04 2.611630663589e+01
1.084750000000e+03 -3.214275882480e-01 8.390771875945e-04 2.606913782001e+01
1.085000000000e+03 -3.221255596471e-01 8.396011759493e-04 2.602096567920e+01
1.085250000000e+03 -3.225985258451e-01 8.386959268123e-04 2.597183103749e+01
1.085500000000e+03 -3.228527965095e-01 8.364121963899e-04 2.592177605027e+01
1.085750000000e+03 -3.228955841369e-01 8.328185329972e-04 2.587084405613e+01
1.086000000000e+03 -3.227351824503e-01 8.279995986402e-04 2.581907953069e+01
1.086250000000e+03 -3.223811455296e-01 8.220542345382e-04 2.576652803792e+01
1.086500000000e+03 -3.218444870327e-01 8.150932876377e-04 2.571323622697e+01
1.086750000000e+03 -3.211378973094e-01 8.072373008269e-04 2.565925184874e+01
1.087000000000e+03 -3.202759618749e-01 7.986140864758e-04 2.560462384110e+01
1.087250000000e+03 -3.192753470991e-01 7.893562682205e-04 2.554940234171e+01
1.087500000000e+03 -3.181549708357e-01 7.795988540264e-04 2.549363879040e+01
1.087750000000e+03 -3.169361123913e-01 7.694769074917e-04 2.543738604505e+01
1.088000000000e+03 -3.156424541102e-01 7.591233673828e-04 2.538069844116e+01
1.088250000000e+03 -3.143000463842e-01 7.486670670498e-04 2.532363181969e+01
1.088500000000e+03 -3.129371621739e-01 7.382309403128e-04 2.526624366757e+01
1.088750000000e+03 -3.115840536760e-01 7.279306183224e-04 2.520859311087e+01
1.089000000000e+03 -3.102725885045e-01 7.178732719715e-04 2.515074086745e+01
1.089250000000e+03 -3.090357599992e-01 7.081567278603e-04 2.509274931279e+01
1.089500000000e+03 -3.079070879834e-01 6.988689175702e-04 2.503468236482e+01
1.089750000000e+03 -3.069199146473e-01 6.900876398140e-04 2.497660531860e+01
1.090000000000e+03 -3.061065845064e-01 6.818804544169e-04 2.491858481823e+01
1.090250000000e+03 -3.054975716686e-01 6.743049269516e-04 2.486068850900e+01
1.090500000000e+03 -3.051205393049e-01 6.674088880957e-04 2.480298495224e+01
1.090750000000e+03 -3.049993887735e-01 6.612309112768e-04 2.474554320177e+01
1.091000000000e+03 -3.051533161233e-01 6.558007557340e-04 2.468843253684e+01
1.091250000000e+03 -3.055959225239e-01 6.511398008238e-04 2.463172217329e+01
1.091500000000e+03 -3.063344168588e-01 6.472614883813e-04 2.457548074221e+01
1.091750000000e+03 -3.073689330765e-01 6.441715780372e-04 2.451977594414e+01
1.092000000000e+03 -3.086920203192e-01 6.418683129931e-04 2.446467419005e+01
1.092250000000e+03 -3.102883165277e-01 6.403424894931e-04 2.441024002802e+01
1.092500000000e+03 -3.121344290775e-01 6.395772864077e-04 2.435653579717e+01
1.092750000000e+03 -3.141990549740e-01 6.395480455947e-04 2.430362117947e+01
1.093000000000e+03 -3.164433226893e-01 6.402218978930e-04 2.425155278781e+01
1.093250000000e+03 -3.188213783913e-01 6.415573593957e-04 2.420038378262e+01
1.093500000000e+03 -3.212811896509e-01 6.435038844668e-04 2.415016351894e+01
1.093750000000e+03 -3.237655609502e-01 6.460014566344e-04 2.410093723618e+01
1.094000000000e+03 -3.262133353383e-01 6.489802803896e-04 2.405274576162e+01
1.094250000000e+03 -3.285607521726e-01 6.523605733292e-04 2.400562539578e+01
1.094500000000e+03 -3.307429375415e-01 6.560526084554e-04 2.395960758862e+01
1.094750000000e+03 -3.326954886415e-01 6.599569520066e-04 2.391471890101e+01
1.095000000000e+03 -3.343561004833e-01 6.639649527126e-04 2.387098100941e+01
1.095250000000e+03 -3.356662401404e-01 6.679596665239e-04 2.382841054303e+01
1.095500000000e+03 -3.365727766317e-01 6.718170037648e-04 2.378701918618e+01
1.095750000000e+03 -3.370295368291e-01 6.754072443195e-04 2.374681379230e+01
1.096000000000e+03 -3.369987669501e-01 6.785970064901e-04 2.370779644191e+01
1.096250000000e+03 -3.364524247554e-01 6.812516139839e-04 2.366996451862e+01
1.096500000000e+03 -3.353732234615e-01 6.832376587113e-04 2.363331102364e+01
1.096750000000e+03 -3.337554609888e-01 6.844261219938e-04 2.359782459603e+01
1.097000000000e+03 -3.316054964702e-01 6.846956897713e-04 2.356348987800e+01
1.097250000000e+03 -3.289419411528e-01 6.839363990838e-04 2.353028758705e+01
1.097500000000e+03 -3.257954343562e-01 6.820532753881e-04 2.349819489046e+01
1.097750000000e+03 -3.222081173157e-01 6.789703025741e-04 2.346718552257e+01
1.098000000000e+03 -3.182326922469e-01 6.746339770201e-04 2.343723016134e+01
1.098250000000e+03 -3.139312094078e-01 6.690168767956e-04 2.340829659788e+01
1.098500000000e+03 -3.093735350308e-01 6.621206419028e-04 2.338035006182e+01
1.098750000000e+03 -3.046356052900e-01 6.539786668612e-04 2.335335353052e+01
1.099000000000e+03 -2.997975517483e-01 6.446580303604e-04 2.332726797040e+01
1.099250000000e+03 -2.949417387985e-01 6.342602377767e-04 2.330205268060e+01
1.099500000000e+03 -2.901508302889e-01 6.229212765554e-04 2.327766559542e+01
1.099750000000e+03 -2.855059594749e-01 6.108105469015e-04 2.325406361041e+01
1.100000000000e+03 -2.810850643583e-01 5.981287979493e-04 2.323120288843e+01
1.100250000000e+03 -2.769614528303e-01 5.851048031065e-04 2.320903919904e+01
1.100500000000e+03 -2.732026321956e-01 5.719911187138e-04 2.318752823950e+01
1.100750000000e+03 -2.698694193682e-01 5.590585629492e-04 2.316662595475e+01
1.101000000000e+03 -2.670153257620e-01 5.465906024931e-04 2.314628885976e+01
1.101250000000e+03 -2.646861919278e-01 5.348767961113e-04 2.312647434587e+01
1.101500000000e+03 -2.629200431845e-01 5.242059170915e-04 2.310714098520e+01
1.101750000000e+03 -2.617471061060e-01 5.148589432726e-04 2.308824881637e+01
1.102000000000e+03 -2.611899479603e-01 5.071021268653e-04 2.306975963655e+01
1.102250000000e+03 -2.612637190163e-01 5.011805718161e-04 2.305163720295e+01
1.102500000000e+03 -2.619763674812e-01 4.973119752669e-04 2.303384756985e+01
1.102750000000e+03 -2.633289688426e-01 4.956814089402e-04 2.301635918884e+01
1.103000000000e+03 -2.653159322627e-01 4.964363956935e-04 2.299914322813e+01
1.103250000000e+03 -2.679253323500e-01 4.996834084504e-04 2.298217360177e+01
1.103500000000e+03 -2.711390729486e-01 5.054846795711e-04 2.296542724800e+01
1.103750000000e+03 -2.749331891114e-01 5.138566009443e-04 2.294888409409e+01
1.104000000000e+03 -2.792780409720e-01 5.247687266670e-04 2.293252717332e+01
1.104250000000e+03 -2.841384818243e-01 5.381437314511e-04 2.291634272150e+01
1.104500000000e+03 -2.894741309497e-01 5.538588640075e-04 2.290031999998e+01
1.104750000000e+03 -2.952394538051e-01 5.717476348797e-04 2.288445143142e+01
1.105000000000e+03 -3.013839882026e-01 5.916031477526e-04 2.286873231402e+01
1.105250000000e+03 -3.078523521373e-01 6.131816706671e-04 2.285316090607e+01
1.105500000000e+03 -3.145843815479e-01 6.362075093118e-04 2.283773806565e+01
1.105750000000e+03 -3.215150652709e-01 6.603780006899e-04 2.282246726990e+01
1.106000000000e+03 -3.285745751470e-01 6.853694007937e-04 2.280735432317e+01
1.106250000000e+03 -3.356882412640e-01 7.108428044966e-04 2.279240721866e+01
1.106500000000e+03 -3.427766307951e-01 7.364505661965e-04 2.277763582254e+01
1.106750000000e+03 -3.497556573517e-01 7.618423215482e-04 2.276305185061e+01
1.107000000000e+03 -3.565369474752e-01 7.866706867378e-04 2.274866855928e+01
1.107250000000e+03 -3.630284123274e-01 8.105966634521e-04 2.273450058672e+01
1.107500000000e+03 -3.691351288208e-01 8.332944397182e-04 2.272056376866e+01
1.107750000000e+03 -3.747605552027e-01 8.544554087899e-04 2.270687499962e+01
1.108000000000e+03 -3.798081137729e-01 8.737913719343e-04 2.269345193824e+01
1.108250000000e+03 -3.841831004555e-01 8.910370916602e-04 2.268031302481e+01
1.108500000000e+03 -3.877948863372e-01 9.059521544818e-04 2.266747719713e+01
1.108750000000e+03 -3.905593202645e-01 9.183223262312e-04 2.265496375542e+01
1.109000000000e+03 -3.924012022805e-01 9.279605546521e-04 2.264279219935e+01
1.109250000000e+03 -3.932567226789e-01 9.347078176302e-04 2.263098205706e+01
1.109500000000e+03 -3.930757024272e-01 9.384339415320e-04 2.261955274484e+01
1.109750000000e+03 -3.918234588644e-01 9.390384597187e-04 2.260852327136e+01
1.110000000000e+03 -3.894823229285e-01 9.364520911627e-04 2.259791223940e+01
1.110250000000e+03 -3.860525312597e-01 9.306382124296e-04 2.258773757803e+01
1.110500000000e+03 -3.815524890680e-01 9.215944975301e-04 2.257801626695e+01
1.110750000000e+03 -3.760185977706e-01 9.093553172359e-04 2.256876437369e+01
1.111000000000e+03 -3.695042798729e-01 8.939933661846e-04 2.255999665844e+01
1.111250000000e+03 -3.620786693491e-01 8.756217502323e-04 2.255172649246e+01
1.111500000000e+03 -3.538248891005e-01 8.543955618013e-04 2.254396578241e+01
1.111750000000e+03 -3.448378764083e-01 8.305123080058e-04 2.253672459098e+01
1.112000000000e+03 -3.352222964401e-01 8.042123561128e-04 2.253001123544e+01
1.112250000000e+03 -3.250901492646e-01 7.757774450350e-04 2.252383189136e+01
1.112500000000e+03 -3.145587043756e-01 7.455289755510e-04 2.251819072329e+01
1.112750000000e+03 -3.037483333379e-01 7.138242286633e-04 2.251308951811e+01
1.113000000000e+03 -2.927807650079e-01 6.810521543220e-04 2.250852782053e+01
1.113250000000e+03 -2.817774166404e-01 6.476276914345e-04 2.250450277503e+01
1.113500000000e+03 -2.708579672552e-01 6.139852097949e-04 2.250100898611e+01
1.113750000000e+03 -2.601392105615e-01 5.805714553397e-04 2.249803871222e+01
1.114000000000e+03 -2.497339591884e-01 5.478376690440e-04 2.249558176027e+01
1.114250000000e+03 -2.397501146958e-01 5.162315949437e-04 2.249362561614e+01
1.114500000000e+03 -2.302897861947e-01 4.861894144061e-04 2.249215539779e+01
1.114750000000e+03 -2.214484656423e-01 4.581278342111e-04 2.249115419970e+01
1.115000000000e+03 -2.133141923125e-01 4.324365251087e-04 2.249060311192e+01
1.115250000000e+03 -2.059667464411e-01 4.094710661779e-04 2.249048144595e+01
1.115500000000e+03 -1.994768405876e-01 3.895466101115e-04 2.249076695517e+01
1.115750000000e+03 -1.939053620822e-01 3.729324867939e-04 2.249143606493e+01
1.116000000000e+03 -1.893026470555e-01 3.598474358844e-04 2.249246413101e+01
1.116250000000e+03 -1.857078523708e-01 3.504560090372e-04 2.249382569171e+01
1.116500000000e+03 -1.831483852794e-01 3.448659286567e-04 2.249549478221e+01
1.116750000000e+03 -1.816395302862e-01 3.431268523841e-04 2.249744504108e+01
1.117000000000e+03 -1.811840331318e-01 3.452297061840e-04 2.249965021271e+01
1.117250000000e+03 -1.817719264653e-01 3.511076825883e-04 2.250208428994e+01
1.117500000000e+03 -1.833804560594e-01 3.606383294556e-04 2.250472166826e+01
1.117750000000e+03 -1.859739480746e-01 3.736460784242e-04 2.250753765725e+01
1.118000000000e+03 -1.895039933385e-01 3.899066411262e-04 2.251050843983e+01
1.118250000000e+03 -1.939094607821e-01 4.091512161985e-04 2.251361162295e+01
1.118500000000e+03 -1.991168720002e-01 4.310723168302e-04 2.251682618411e+01
1.118750000000e+03 -2.050406236244e-01 4.553289865749e-04 2.252013302452e+01
1.119000000000e+03 -2.115836237764e-01 4.815532231882e-04 2.252351494881e+01
1.119250000000e+03 -2.186379424976e-01 5.093557384660e-04 2.252695701819e+01
1.119500000000e+03 -2.260857258988e-01 5.383316307402e-04 2.253044689509e+01
1.119750000000e+03 -2.338005335129e-01 5.680661435702e-04 2.253397478562e+01
1.120000000000e+03 -2.416487919611e-01 5.981392428251e-04 2.253753393018e+01
1.120250000000e+03 -2.494917841167e-01 6.281303655376e-04 2.254112045191e+01
1.120500000000e+03 -2.571878024647e-01 6.576220675640e-04 2.254473373786e+01
1.120750000000e+03 -2.645947104104e-01 6.862036068380e-04 2.254837637906e+01
1.121000000000e+03 -2.715726966499e-01 7.134740824911e-04 2.255205406750e+01
1.121250000000e+03 -2.779871407534e-01 7.390453358636e-04 2.255577576977e+01
1.121500000000e+03 -2.837115435185e-01 7.625449344851e-04 2.255955349755e+01
1.121750000000e+03 -2.886303035980e-01 7.836193497408e-04 2.256340202644e+01
1.122000000000e+03 -2.926412940048e-01 8.019375522514e-04 2.256733889539e+01
1.122250000000e+03 -2.956580407412e-01 8.171949143612e-04 2.257138399637e+01
1.122500000000e+03 -2.976114346160e-01 8.291176119347e-04 2.257555931008e+01
1.122750000000e+03 -2.984509045227e-01 8.374674846559e-04 2.257988859698e+01
1.123000000000e+03 -2.981449902803e-01 8.420471591252e-04 2.258439711007e+01
1.123250000000e+03 -2.966812685288e-01 8.427050818210e-04 2.258911115500e+01
1.123500000000e+03 -2.940658207679e-01 8.393407685372e-04 2.259405800434e+01
1.123750000000e+03 -2.903220954668e-01 8.319092525708e-04 2.259926551298e+01
1.124000000000e+03 -2.854894122942e-01 8.204249074072e-04 2.260476193560e+01
1.124250000000e+03 -2.796211901696e-01 8.049639177742e-04 2.261057575702e+01
1.124500000000e+03 -2.727830217791e-01 7.856656470014e-04 2.261673559346e+01
1.124750000000e+03 -2.650506565947e-01 7.627321621795e-04 2.262326997964e+01
1.125000000000e+03 -2.565082248416e-01 7.364264777807e-04 2.263020749995e+01
1.125250000000e+03 -2.472465086858e-01 7.070686471743e-04 2.263757665943e+01
1.125500000000e+03 -2.373614517982e-01 6.750299223413e-04 2.264540578287e+01
1.125750000000e+03 -2.269531102676e-01 6.407262329080e-04 2.265372321533e+01
1.126000000000e+03 -2.161246469256e-01 6.046095781596e-04 2.266255710532e+01
1.126250000000e+03 -2.049817186833e-01 5.671589825885e-04 2.267193548213e+01
1.126500000000e+03 -1.936320051972e-01 5.288708446894e-04 2.268188631044e+01
1.126750000000e+03 -1.821847085056e-01 4.902488215217e-04 2.269243725733e+01
1.127000000000e+03 -1.707502048438e-01 4.517944040269e-04 2.270361586420e+01
1.127250000000e+03 -1.594394366303e-01 4.139976570418e-04 2.271544926716e+01
1.127500000000e+03 -1.483632619545e-01 3.773289970824e-04 2.272796434613e+01
1.127750000000e+03 -1.376314594949e-01 3.422320571667e-04 2.274118744818e+01
1.128000000000e+03 -1.273515544339e-01 3.091177422681e-04 2.275514450601e+01
1.128250000000e+03 -1.176273226228e-01 2.783594259826e-04 2.276986090710e+01
1.128500000000e+03 -1.085571036732e-01 2.502895033661e-04 2.278536138585e+01
1.128750000000e+03 -1.002319217480e-01 2.251967821602e-04 2.280167014491e+01
1.129000000000e+03 -9.273352914593e-02 2.033249515921e-04 2.281881077978e+01
1.129250000000e+03 -8.613249714577e-02 1.848718800423e-04 2.283680622849e+01
1.129500000000e+03 -8.048637450849e-02 1.699891468164e-04 2.285567894427e+01
1.129750000000e+03 -7.583813372340e-02 1.587822498024e-04 2.287545084726e+01
1.130000000000e+03 -7.221493256761e-02 1.513108438991e-04 2.289614341067e+01
1.130250000000e+03 -6.962728767877e-02 1.475890698890e-04 2.291777774853e+01
1.130500000000e+03 -6.806876206064e-02 1.475861785283e-04 2.294037459470e+01
1.130750000000e+03 -6.751606147415e-02 1.512266544891e-04 2.296395449164e+01
1.131000000000e+03 -6.792972048144e-02 1.583909794213e-04 2.298853775309e+01
1.131250000000e+03 -6.925521934356e-02 1.689164018077e-04 2.301414452069e+01
1.131500000000e+03 -7.142450093816e-02 1.825979369899e-04 2.304079477740e+01
1.131750000000e+03 -7.435782601445e-02 1.991898027791e-04 2.306850834702e+01
1.132000000000e+03 -7.796588610383e-02 2.184078010574e-04 2.309730479206e+01
1.132250000000e+03 -8.215197413694e-02 2.399318921744e-04 2.312720343414e+01
1.132500000000e+03 -8.681425510141e-02 2.634100030888e-04 2.315822319836e+01
1.132750000000e+03 -9.184796988749e-02 2.884626099434e-04 2.319038243497e+01
1.133000000000e+03 -9.714742801438e-02 3.146878885588e-04 2.322369884197e+01
1.133250000000e+03 -1.026078801035e-01 3.416680827888e-04 2.325818917258e+01
1.133500000000e+03 -1.081270882396e-01 3.689760954658e-04 2.329386904670e+01
1.133750000000e+03 -1.136066498135e-01 3.961827511531e-04 2.333075272803e+01
1.134000000000e+03 -1.189530594402e-01 4.228643686877e-04 2.336885278216e+01
1.134250000000e+03 -1.240785310991e-01 4.486103245208e-04 2.340817987063e+01
1.134500000000e+03 -1.289015846540e-01 4.730306472388e-04 2.344874239163e+01
1.134750000000e+03 -1.333474780499e-01 4.957627825095e-04 2.349054621939e+01
1.135000000000e+03 -1.373485344195e-01 5.164780511871e-04 2.353359443919e+01
1.135250000000e+03 -1.408443610175e-01 5.348871750525e-04 2.357788704359e+01
1.135500000000e+03 -1.437820021368e-01 5.507447713759e-04 2.362342065031e+01
1.135750000000e+03 -1.461162041434e-01 5.638531400075e-04 2.367018831927e+01
1.136000000000e+03 -1.478095261124e-01 5.740643019001e-04 2.371817926749e+01
1.136250000000e+03 -1.488326627765e-01 5.812813063882e-04 2.376737873230e+01
1.136500000000e+03 -1.491646711847e-01 5.854583971841e-04 2.381776777709e+01
1.136750000000e+03 -1.487931893862e-01 5.865999134037e-04 2.386932313023e+01
1.137000000000e+03 -1.477147911663e-01 5.847586495371e-04 2.392201712944e+01
1.137250000000e+03 -1.459351356289e-01 5.800328872625e-04 2.397581760926e+01
1.137500000000e+03 -1.434691253314e-01 5.725630852151e-04 2.403068786061e+01
1.137750000000e+03 -1.403409402105e-01 5.625279108062e-04 2.408658663256e+01
1.138000000000e+03 -1.365838613817e-01 5.501396841532e-04 2.414346809959e+01
1.138250000000e+03 -1.322400711384e-01 5.356400032591e-04 2.420128198301e+01
1.138500000000e+03 -1.273601196865e-01 5.192947858457e-04 2.425997358328e+01
1.138750000000e+03 -1.220022600406e-01 5.013893864505e-04 2.431948391077e+01
1.139000000000e+03 -1.162315888677e-01 4.822237622619e-04 2.437974982737e+01
1.139250000000e+03 -1.101190026848e-01 4.621077207999e-04 2.444070424092e+01
1.139500000000e+03 -1.037399579248e-01 4.413562482408e-04 2.450227624710e+01
1.139750000000e+03 -9.717320055795e-02 4.202851773529e-04 2.456439145094e+01
1.140000000000e+03 -9.049930088162e-02 3.992068390808e-04 2.462697218958e+01
1.140250000000e+03 -8.379919306568e-02 3.784261157598e-04 2.468993773356e+01
1.140500000000e+03 -7.715272079809e-02 3.582365252758e-04 2.475320473061e+01
1.140750000000e+03 -7.063719763771e-02 3.389167493253e-04 2.481668733761e+01
1.141000000000e+03 -6.432605754446e-02 3.207271279922e-04 2.488029772085e+01
1.141250000000e+03 -5.828763556819e-02 3.039067674850e-04 2.494394621889e+01
1.141500000000e+03 -5.258408461798e-02 2.886706723727e-04 2.500754173420e+01
1.141750000000e+03 -4.727042746968e-02 2.752070621195e-04 2.507099215535e+01
1.142000000000e+03 -4.239388424146e-02 2.636755179301e-04 2.513420450368e+01
1.142250000000e+03 -3.799325302280e-02 2.542047646587e-04 2.519708548852e+01
1.142500000000e+03 -3.409864708547e-02 2.468917286481e-04 2.525954161770e+01
1.142750000000e+03 -3.073122967794e-02 2.418000193068e-04 2.532147977607e+01
1.143000000000e+03 -2.790332626603e-02 2.389599358273e-04 2.538280733279e+01
1.143250000000e+03 -2.561849304282e-02 2.383679256141e-04 2.544343269754e+01
1.143500000000e+03 -2.387186654970e-02 2.399872431292e-04 2.550326558475e+01
1.143750000000e+03 -2.265063735049e-02 2.437491084833e-04 2.556221728424e+01
1.144000000000e+03 -2.193449549037e-02 2.495537384397e-04 2.562020119177e+01
1.144250000000e+03 -2.169629048957e-02 2.572724778151e-04 2.567713309736e+01
1.144500000000e+03 -2.190275425615e-02 2.667504277054e-04 2.573293145231e+01
1.144750000000e+03 -2.251515372080e-02 2.778088618911e-04 2.578751791289e+01
1.145000000000e+03 -2.349011148709e-02 2.902486184510e-04 2.584081757667e+01
1.145250000000e+03 -2.478038510437e-02 3.038535524590e-04 2.589275937695e+01
1.145500000000e+03 -2.633566681377e-02 3.183941422192e-04 2.594327643608e+01
1.145750000000e+03 -2.810341240392e-02 3.336315466927e-04 2.599230629934e+01
1.146000000000e+03 -3.002960680960e-02 3.493213553014e-04 2.603979141578e+01
1.146250000000e+03 -3.205957690648e-02 3.652176588248e-04 2.608567932248e+01
1.146500000000e+03 -3.413876394862e-02 3.810769183371e-04 2.612992296321e+01
1.146750000000e+03 -3.621346701280e-02 3.966616813805e-04 2.617248097278e+01
1.147000000000e+03 -3.823155760192e-02 4.117441261016e-04 2.621331782957e+01
1.147250000000e+03 -4.014316990271e-02 4.261093046416e-04 2.625240423039e+01
1.147500000000e+03 -4.190135044726e-02 4.395581332288e-04 2.628971722012e+01
1.147750000000e+03 -4.346260946559e-02 4.519098548437e-04 2.632524032038e+01
1.148000000000e+03 -4.478753013814e-02 4.630044266754e-04 2.635896384900e+01
1.148250000000e+03 -4.584116800376e-02 4.727040834241e-04 2.639088491410e+01
1.148500000000e+03 -4.659348990162e-02 4.808947801056e-04 2.642100760088e+01
1.148750000000e+03 -4.701975808176e-02 4.874872841707e-04 2.644934312846e+01
1.149000000000e+03 -4.710066761515e-02 4.924173372506e-04 2.647590976974e+01
1.149250000000e+03 -4.682265759930e-02 4.956462022641e-04 2.650073303652e+01
1.149500000000e+03 -4.617785591448e-02 4.971599819696e-04 2.652384553826e+01
1.149750000000e+03 -4.516412272069e-02 4.969691531678e-04 2.654528698409e+01
1.150000000000e+03 -4.378501727223e-02 4.951078163274e-04 2.656510412286e+01
1.150250000000e+03 -4.204945066128e-02 4.916319721093e-04 2.658335047198e+01
1.150500000000e+03 -3.997156082832e-02 4.866184677151e-04 2.660008621100e+01
1.150750000000e+03 -3.757028730260e-02 4.801630506113e-04 2.661537784641e+01
1.151000000000e+03 -3.486887022476e-02 4.723782503467e-04 2.662929783219e+01
1.151250000000e+03 -3.189448360737e-02 4.633916783391e-04 2.664192423831e+01
1.151500000000e+03 -2.867761115497e-02 4.533436219242e-04 2.665334022659e+01
1.151750000000e+03 -2.525139501160e-02 4.423846222770e-04 2.666363348057e+01
1.152000000000e+03 -2.165112254863e-02 4.306734599971e-04 2.667289566826e+01
1.152250000000e+03 -1.791349982816e-02 4.183745982947e-04 2.668122173925e+01
1.152500000000e+03 -1.407603047544e-02 4.056559178396e-04 2.668870922953e+01
1.152750000000e+03 -1.017632285964e-02 3.926863254770e-04 2.669545748521e+01
1.153000000000e+03 -6.251540040380e-03 3.796336765597e-04 2.670156691448e+01
1.153250000000e+03 -2.337754694805e-03 3.666625220705e-04 2.670713814593e+01
1.153500000000e+03 1.530589779045e-03 3.539320976754e-04 2.671227120381e+01
1.153750000000e+03 5.321175186503e-03 3.415944103099e-04 2.671706467456e+01
1.154000000000e+03 9.004259627777e-03 3.297924875620e-04 2.672161486001e+01
1.154250000000e+03 1.255303283643e-02 3.186587559689e-04 2.672601497251e+01
1.154500000000e+03 1.594393782119e-02 3.083136211139e-04 2.673035431812e+01
1.154750000000e+03 1.915690195003e-02 2.988641943208e-04 2.673471752812e+01
1.155000000000e+03 2.217547849252e-02 2.904033457335e-04 2.673918383301e+01
1.155250000000e+03 2.498697073802e-02 2.830085264080e-04 2.674382635493e+01
1.155500000000e+03 2.758239882740e-02 2.767416104800e-04 2.674871149815e+01
1.155750000000e+03 2.995651469241e-02 2.716480940955e-04 2.675389833096e+01
1.156000000000e+03 3.210761757147e-02 2.677571116090e-04 2.675943811730e+01
1.156250000000e+03 3.403747382627e-02 2.650809736947e-04 2.676537380687e+01
1.156500000000e+03 3.575100857825e-02 2.636158711428e-04 2.677173972810e+01
1.156750000000e+03 3.725615307832e-02 2.633417759943e-04 2.677856119949e+01
1.157000000000e+03 3.856346385658e-02 2.642232284379e-04 2.678585437761e+01
1.157250000000e+03 3.968584638050e-02 2.662099780497e-04 2.679362607674e+01
1.157500000000e+03 4.063826703103e-02 2.692377098378e-04 2.680187364424e+01
1.157750000000e+03 4.143731282464e-02 2.732295255855e-04 2.681058507093e+01
1.158000000000e+03 4.210094140448e-02 2.780965993961e-04 2.681973896558e+01
1.158250000000e+03 4.264809342129e-02 2.837396801185e-04 2.682930475980e+01
1.158500000000e+03 4.309832751240e-02 2.900506372471e-04 2.683924299617e+01
1.158750000000e+03 4.347157593527e-02 2.969135131868e-04 2.684950551299e+01
1.159000000000e+03 4.378776289100e-02 3.042064838181e-04 2.686003596540e+01
1.159250000000e+03 4.406658843185e-02 3.118030734623e-04 2.687077014095e+01
1.159500000000e+03 4.432723855962e-02 3.195739431763e-04 2.688163654309e+01
1.159750000000e+03 4.458816836051e-02 3.273884285066e-04 2.689255691931e+01
1.160000000000e+03 4.486689499020e-02 3.351162167496e-04 2.690344695814e+01
1.160250000000e+03 4.517984667161e-02 3.426287575197e-04 2.691421684708e+01
1.160500000000e+03 4.554220800324e-02 3.498008741081e-04 2.692477205926e+01
1.160750000000e+03 4.596781919237e-02 3.565122031677e-04 2.693501409012e+01
1.161000000000e+03 4.646908194413e-02 3.626486004954e-04 2.694484121898e+01
1.161250000000e+03 4.705694280019e-02 3.681033093543e-04 2.695414939341e+01
1.161500000000e+03 4.774081784882e-02 3.727782507717e-04 2.696283294392e+01
1.161750000000e+03 4.852862144106e-02 3.765850157646e-04 2.697078549748e+01
1.162000000000e+03 4.942675907237e-02 3.794458748033e-04 2.697790078286e+01
1.162250000000e+03 5.044022908313e-02 3.812943910782e-04 2.698407354113e+01
1.162500000000e+03 5.157258698157e-02 3.820763435634e-04 2.698920024852e+01
1.162750000000e+03 5.282605670908e-02 3.817501509974e-04 2.699317998468e+01
1.163000000000e+03 5.420164907398e-02 3.802871196852e-04 2.699591524725e+01
1.163250000000e+03 5.569922478801e-02 3.776717664758e-04 2.699731267708e+01
1.163500000000e+03 5.731752184624e-02 3.739021315954e-04 2.699728372131e+01
1.163750000000e+03 5.905438308272e-02 3.689893046041e-04 2.699574540539e+01
1.164000000000e+03 6.090679774824e-02 3.629574212347e-04 2.699262090143e+01
1.164250000000e+03 6.287093370761e-02 3.558435400036e-04 2.698784003799e+01
1.164500000000e+03 6.494238647362e-02 3.476966658373e-04 2.698133991645e+01
1.164750000000e+03 6.711609270160e-02 3.385777009280e-04 2.697306520615e+01
1.165000000000e+03 6.938657845819e-02 3.285581726300e-04 2.696296863886e+01
1.165250000000e+03 7.174785954786e-02 3.177199065235e-04 2.695101115630e+01
1.165500000000e+03 7.419365229796e-02 3.061535834566e-04 2.693716225301e+01
1.165750000000e+03 7.671727657402e-02 2.939581038857e-04 2.692139998195e+01
1.166000000000e+03 7.931174135185e-02 2.812392496807e-04 2.690371105018e+01
1.166250000000e+03 8.196979341683e-02 2.681083802733e-04 2.688409084731e+01
1.166500000000e+03 8.468380780126e-02 2.546814122383e-04 2.686254319206e+01
1.166750000000e+03 8.744587613841e-02 2.410772333654e-04 2.683908030677e+01
1.167000000000e+03 9.024768824125e-02 2.274165200593e-04 2.681372240945e+01
1.167250000000e+03 9.308053950410e-02 2.138202279815e-04 2.678649745927e+01
1.167500000000e+03 9.593526719681e-02 2.004083154969e-04 2.675744071868e+01
1.167750000000e+03 9.880221135804e-02 1.872983235019e-04 2.672659439183e+01
1.168000000000e+03 1.016711426533e-01 1.746039803447e-04 2.669400696949e+01
1.168250000000e+03 1.045312320033e-01 1.624339521009e-04 2.665973277724e+01
1.168500000000e+03 1.073710104841e-01 1.508906030914e-04 2.662383135955e+01
1.168750000000e+03 1.101783538669e-01 1.400687968243e-04 2.658636683878e+01
1.169000000000e+03 1.129404487104e-01 1.300550806924e-04 2.654740740014e+01
1.169250000000e+03 1.156438523643e-01 1.209264509328e-04 2.650702447643e+01
1.169500000000e+03 1.182745094457e-01 1.127497445739e-04 2.646529222978e+01
1.169750000000e+03 1.208178453731e-01 1.055808825172e-04 2.642228685704e+01
1.170000000000e+03 1.232588097977e-01 9.946464039108e-05 2.637808612165e+01
1.170250000000e+03 1.255820908641e-01 9.443380249827e-05 2.633276857544e+01
1.170500000000e+03 1.277722369093e-01 9.050928265001e-05 2.628641311943e+01
1.170750000000e+03 1.298137913239e-01 8.770030264241e-05 2.623909860610e+01
1.171000000000e+03 1.316916183735e-01 8.600382751330e-05 2.619090315961e+01
1.171250000000e+03 1.333910176399e-01 8.540561104325e-05 2.614190402246e+01
1.171500000000e+03 1.348980191844e-01 8.588024345772e-05 2.609217712702e+01
1.171750000000e+03 1.361996931351e-01 8.739144376731e-05 2.604179671688e+01
1.172000000000e+03 1.372842862646e-01 8.989328262527e-05 2.599083539453e+01
1.172250000000e+03 1.381416141073e-01 9.333033405479e-05 2.593936368647e+01
1.172500000000e+03 1.387631737285e-01 9.763910798801e-05 2.588745026161e+01
1.172750000000e+03 1.391424996690e-01 1.027484279520e-04 2.583516161211e+01
1.173000000000e+03 1.392752563987e-01 1.085809056672e-04 2.578256237938e+01
1.173250000000e+03 1.391595259974e-01 1.150535232605e-04 2.572971513877e+01
1.173500000000e+03 1.387958671988e-01 1.220790561159e-04 2.567668081390e+01
1.173750000000e+03 1.381875086055e-01 1.295668199736e-04 2.562351857339e+01
1.174000000000e+03 1.373403915035e-01 1.374238822442e-04 2.557028611946e+01
1.174250000000e+03 1.362632111652e-01 1.455560969110e-04 2.551703997999e+01
1.174500000000e+03 1.349674460243e-01 1.538690179243e-04 2.546383549345e+01
1.174750000000e+03 1.334673091570e-01 1.622689176209e-04 2.541072714765e+01
1.175000000000e+03 1.317796767669e-01 1.706637057579e-04 2.535776868712e+01
1.175250000000e+03 1.299239972771e-01 1.789637134842e-04 2.530501340135e+01
1.175500000000e+03 1.279221283693e-01 1.870825859189e-04 2.525251405796e+01
1.175750000000e+03 1.257981675548e-01 1.949379722437e-04 2.520032312244e+01
1.176000000000e+03 1.235782471064e-01 2.024521884796e-04 2.514849278488e+01
1.176250000000e+03 1.212902693673e-01 2.095529059157e-04 2.509707492540e+01
1.176500000000e+03 1.189637007041e-01 2.161734504980e-04 2.504612120301e+01
1.176750000000e+03 1.166291811792e-01 2.222535832584e-04 2.499568277544e+01
1.177000000000e+03 1.143182547481e-01 2.277397413724e-04 2.494581028618e+01
1.177250000000e+03 1.120629784156e-01 2.325854664089e-04 2.489655361912e+01
1.177500000000e+03 1.098956120624e-01 2.367514721339e-04 2.484796178448e+01
1.177750000000e+03 1.078480787365e-01 2.402063159030e-04 2.480008244913e+01
1.178000000000e+03 1.059516842527e-01 2.429259874423e-04 2.475296186689e+01
1.178250000000e+03 1.042365081957e-01 2.448946161040e-04 2.470664432473e+01
1.178500000000e+03 1.027310766932e-01 2.461040641318e-04 2.466117199048e+01
1.178750000000e+03 1.014618330788e-01 2.465541388097e-04 2.461658446878e+01
1.179000000000e+03 1.004526030685e-01 2.462527340705e-04 2.457291836312e+01
1.179250000000e+03 9.972425740576e-02 2.452153787529e-04 2.453020707089e+01
1.179500000000e+03 9.929421095561e-02 2.434653055328e-04 2.448848035465e+01
1.179750000000e+03 9.917596546714e-02 2.410333929314e-04 2.444776394528e+01
1.180000000000e+03 9.937887021081e-02 2.379576325505e-04 2.440807940577e+01
1.180250000000e+03 9.990769760330e-02 2.342831397851e-04 2.436944369502e+01
1.180500000000e+03 1.007624588736e-01 2.300616651690e-04 2.433186901107e+01
1.180750000000e+03 1.019382714380e-01 2.253512179942e-04 2.429536265771e+01
1.181000000000e+03 1.034251972174e-01 2.202157667722e-04 2.425992676728e+01
1.181250000000e+03 1.052083361238e-01 2.147246392258e-04 2.422555835708e+01
1.181500000000e+03 1.072678636883e-01 2.089520517636e-04 2.419224916487e+01
1.181750000000e+03 1.095792629423e-01 2.029764485269e-04 2.415998571749e+01
1.182000000000e+03 1.121136142920e-01 1.968798937009e-04 2.412874943195e+01
1.182250000000e+03 1.148379561973e-01 1.907471964816e-04 2.409851664908e+01
1.182500000000e+03 1.177157593967e-01 1.846651594153e-04 2.406925883952e+01
1.182750000000e+03 1.207074421531e-01 1.787218870967e-04 2.404094284093e+01
1.183000000000e+03 1.237709767659e-01 1.730054719285e-04 2.401353104965e+01
1.183250000000e+03 1.268625169680e-01 1.676031128557e-04 2.398698174814e+01
1.183500000000e+03 1.299370759920e-01 1.625999885187e-04 2.396124941859e+01
1.183750000000e+03 1.329492284835e-01 1.580781216596e-04 2.393628509066e+01
1.184000000000e+03 1.358537786264e-01 1.541152035707e-04 2.391203672815e+01
1.184250000000e+03 1.386065163792e-01 1.507831497238e-04 2.388844960171e+01
1.184500000000e+03 1.411648663308e-01 1.481471426527e-04 2.386546670878e+01
1.184750000000e+03 1.434885718933e-01 1.462642951927e-04 2.384302918763e+01
1.185000000000e+03 1.455402720562e-01 1.451827293015e-04 2.382107672174e+01
1.185250000000e+03 1.472861688909e-01 1.449401460378e-04 2.379954797714e+01
1.185500000000e+03 1.486964680591e-01 1.455633034123e-04 2.377838098172e+01
1.185750000000e+03 1.497459516478e-01 1.470668099250e-04 2.375751356653e+01
1.186000000000e+03 1.504143062290e-01 1.494529293303e-04 2.373688370260e+01
1.186250000000e+03 1.506865659879e-01 1.527107280667e-04 2.371642993284e+01
1.186500000000e+03 1.505533162604e-01 1.568161781384e-04 2.369609165690e+01
1.186750000000e+03 1.500109844131e-01 1.617318325158e-04 2.367580954294e+01
1.187000000000e+03 1.490619152837e-01 1.674072970738e-04 2.365552576480e+01
1.187250000000e+03 1.477144606204e-01 1.737794530612e-04 2.363518432061e+01
1.187500000000e+03 1.459829616226e-01 1.807731205391e-04 2.361473134477e+01
1.187750000000e+03 1.438876047226e-01 1.883020543665e-04 2.359411524793e+01
1.188000000000e+03 1.414542425568e-01 1.962699513581e-04 2.357328705662e+01
1.188250000000e+03 1.387140797972e-01 2.045716775417e-04 2.355220047997e+01
1.188500000000e+03 1.357032809104e-01 2.130947268954e-04 2.353081221706e+01
1.188750000000e+03 1.324624939419e-01 2.217207485177e-04 2.350908196813e+01
1.189000000000e+03 1.290362541854e-01 2.303273453954e-04 2.348697269206e+01
1.189250000000e+03 1.254723263791e-01 2.387898574239e-04 2.346445066611e+01
1.189500000000e+03 1.218210005102e-01 2.469831253127e-04 2.344148551797e+01
1.189750000000e+03 1.181342476879e-01 2.547836295182e-04 2.341805042482e+01
1.190000000000e+03 1.144649082337e-01 2.620712991633e-04 2.339412209837e+01
1.190250000000e+03 1.108658035194e-01 2.687314791694e-04 2.336968087422e+01
1.190500000000e+03 1.073889119981e-01 2.746567848210e-04 2.334471066281e+01
1.190750000000e+03 1.040844267514e-01 2.797490554323e-04 2.331919910600e+01
1.191000000000e+03 1.009999776978e-01 2.839210273280e-04 2.329313750611e+01
1.191250000000e+03 9.817984442228e-02 2.870979009662e-04 2.326652084845e+01
1.191500000000e+03 9.566423551714e-02 2.892188176890e-04 2.323934782596e+01
1.191750000000e+03 9.348874112346e-02 2.902378938190e-04 2.321162071913e+01
1.192000000000e+03 9.168371817739e-02 2.901255497601e-04 2.318334552201e+01
1.192250000000e+03 9.027393516211e-02 2.888690853587e-04 2.315453183347e+01
1.192500000000e+03 8.927832601985e-02 2.864730201846e-04 2.312519272757e+01
1.192750000000e+03 8.870969764571e-02 2.829596034512e-04 2.309534488283e+01
1.193000000000e+03 8.857478282807e-02 2.783683164134e-04 2.306500829198e+01
1.193250000000e+03 8.887415000087e-02 2.727557502004e-04 2.303420640058e+01
1.193500000000e+03 8.960243651722e-02 2.661945277112e-04 2.300296577902e+01
1.193750000000e+03 9.074844616272e-02 2.587724363478e-04 2.297131624246e+01
1.194000000000e+03 9.229550414523e-02 2.505908700547e-04 2.293929051055e+01
1.194250000000e+03 9.422174142334e-02 2.417632623770e-04 2.290692415115e+01
1.194500000000e+03 9.650044697738e-02 2.324131050236e-04 2.287425550865e+01
1.194750000000e+03 9.910052746782e-02 2.226717840633e-04 2.284132530451e+01
1.195000000000e+03 1.019868931612e-01 2.126762925711e-04 2.280817669247e+01
1.195250000000e+03 1.051209601487e-01 2.025668369526e-04 2.277485478761e+01
1.195500000000e+03 1.084611087118e-01 1.924843167263e-04 2.274140669456e+01
1.195750000000e+03 1.119632101181e-01 1.825679681090e-04 2.270788100174e+01
1.196000000000e+03 1.155811548108e-01 1.729527573022e-04 2.267432778994e+01
1.196250000000e+03 1.192674059754e-01 1.637672790897e-04 2.264079809409e+01
1.196500000000e+03 1.229735979983e-01 1.551313819308e-04 2.260734386698e+01
1.196750000000e+03 1.266511474200e-01 1.471542895123e-04 2.257401759581e+01
1.197000000000e+03 1.302518665037e-01 1.399330123507e-04 2.254087191669e+01
1.197250000000e+03 1.337286536971e-01 1.335506264596e-04 2.250795953617e+01
1.197500000000e+03 1.370361391554e-01 1.280752842749e-04 2.247533282257e+01
1.197750000000e+03 1.401313666959e-01 1.235592538898e-04 2.244304360168e+01
1.198000000000e+03 1.429744110414e-01 1.200385317558e-04 2.241114276718e+01
1.198250000000e+03 1.455290625665e-01 1.175322858851e-04 2.237968024390e+01
1.198500000000e+03 1.477633743349e-01 1.160430625855e-04 2.234870463366e+01
1.198750000000e+03 1.496501933493e-01 1.155570367218e-04 2.231826304899e+01
1.199000000000e+03 1.511676160150e-01 1.160444971804e-04 2.228840097303e+01
1.199250000000e+03 1.522992968181e-01 1.174607905570e-04 2.225916198369e+01
1.199500000000e+03 1.530347621642e-01 1.197470823386e-04 2.223058783208e+01
1.199750000000e+03 1.533695000452e-01 1.228318310392e-04 2.220271822369e+01
1.200000000000e+03 1.533049964883e-01 1.266318870701e-04 2.217559082336e+01
1.200250000000e+03 1.528485951277e-01 1.310540970918e-04 2.214924110472e+01
1.200500000000e+03 1.520133454717e-01 1.359968450904e-04 2.212370256116e+01
1.200750000000e+03 1.508176091683e-01 1.413518659106e-04 2.209900649155e+01
1.201000000000e+03 1.492847072274e-01 1.470057692720e-04 2.207518228252e+01
1.201250000000e+03 1.474423635111e-01 1.528421834155e-04 2.205225724492e+01
1.201500000000e+03 1.453221947978e-01 1.587435127720e-04 2.203025692328e+01
1.201750000000e+03 1.429590590482e-01 1.645928650614e-04 2.200920496956e+01
1.202000000000e+03 1.403904535212e-01 1.702759087368e-04 2.198912345868e+01
1.202250000000e+03 1.376558368609e-01 1.756826988034e-04 2.197003278808e+01
1.202500000000e+03 1.347959988842e-01 1.807094980572e-04 2.195195197983e+01
1.202750000000e+03 1.318524095928e-01 1.852604087128e-04 2.193489861023e+01
1.203000000000e+03 1.288666116127e-01 1.892489487254e-04 2.191888897702e+01
1.203250000000e+03 1.258796252388e-01 1.925995119876e-04 2.190393821988e+01
1.203500000000e+03 1.229313877086e-01 1.952485763608e-04 2.189006034098e+01
1.203750000000e+03 1.200602348596e-01 1.971456919815e-04 2.187726820733e+01
1.204000000000e+03 1.173023841315e-01 1.982544625981e-04 2.186557371993e+01
1.204250000000e+03 1.146914885310e-01 1.985529706551e-04 2.185498769342e+01
1.204500000000e+03 1.122581690988e-01 1.980342666342e-04 2.184551998731e+01
1.204750000000e+03 1.100296105126e-01 1.967063551416e-04 2.183717943168e+01
1.205000000000e+03 1.080291597737e-01 1.945921284349e-04 2.182997383973e+01
1.205250000000e+03 1.062759833287e-01 1.917288905637e-04 2.182390992329e+01
1.205500000000e+03 1.047847030003e-01 1.881678738458e-04 2.181899333535e+01
1.205750000000e+03 1.035651251170e-01 1.839733166443e-04 2.181522856633e+01
1.206000000000e+03 1.026219925316e-01 1.792214343812e-04 2.181261890285e+01
1.206250000000e+03 1.019548025684e-01 1.739992098330e-04 2.181116636989e+01
1.206500000000e+03 1.015576905403e-01 1.684031138905e-04 2.181087167971e+01
1.206750000000e+03 1.014194329689e-01 1.625376359565e-04 2.181173413561e+01
1.207000000000e+03 1.015234802384e-01 1.565138418590e-04 2.181375163309e+01
1.207250000000e+03 1.018481565252e-01 1.504477305704e-04 2.181692057792e+01
1.207500000000e+03 1.023669713018e-01 1.444585903400e-04 2.182123582727e+01
1.207750000000e+03 1.030489881184e-01 1.386674298939e-04 2.182669070351e+01
1.208000000000e+03 1.038593661833e-01 1.331953007488e-04 2.183327695382e+01
1.208250000000e+03 1.047599979726e-01 1.281616680431e-04 2.184098473943e+01
1.208500000000e+03 1.057102157224e-01 1.236828274879e-04 2.184980266700e+01
1.208750000000e+03 1.066675734258e-01 1.198703321029e-04 2.185971783591e+01
1.209000000000e+03 1.075887319112e-01 1.168294487868e-04 2.187071586264e+01
1.209250000000e+03 1.084303017653e-01 1.146576751352e-04 2.188278099020e+01
1.209500000000e+03 1.091497621039e-01 1.134433128502e-04 2.189589615665e+01
1.209750000000e+03 1.097062913900e-01 1.132640606116e-04 2.191004313515e+01
1.210000000000e+03 1.100616084080e-01 1.141857153576e-04 2.192520265336e+01
1.210250000000e+03 1.101806900017e-01 1.162611609685e-04 2.194135455952e+01
1.210500000000e+03 1.100324412107e-01 1.195291711831e-04 2.195847798849e+01
1.210750000000e+03 1.095902209042e-01 1.240133990150e-04 2.197655154818e+01
1.211000000000e+03 1.088322796648e-01 1.297217025917e-04 2.199555352605e+01
1.211250000000e+03 1.077420514080e-01 1.366455205847e-04 2.201546209016e+01
1.211500000000e+03 1.063083369708e-01 1.447595425392e-04 2.203625550906e+01
1.211750000000e+03 1.045253623617e-01 1.540216286113e-04 2.205791239462e+01
1.212000000000e+03 1.023927282832e-01 1.643729021321e-04 2.208041190404e+01
1.212250000000e+03 9.991526436928e-02 1.757382213077e-04 2.210373398491e+01
1.212500000000e+03 9.710280128151e-02 1.880269587188e-04 2.212785958881e+01
1.212750000000e+03 9.396986871838e-02 2.011339418523e-04 2.215277093085e+01
1.213000000000e+03 9.053535741869e-02 2.149406423742e-04 2.217845164698e+01
1.213250000000e+03 8.682213215974e-02 2.293169708998e-04 2.220488703294e+01
1.213500000000e+03 8.285662999011e-02 2.441230493737e-04 2.223206421924e+01
1.213750000000e+03 7.866844911998e-02 2.592112442204e-04 2.225997232571e+01
1.214000000000e+03 7.428991868099e-02 2.744284021804e-04 2.228860267029e+01
1.214250000000e+03 6.975570588349e-02 2.896181639751e-04 2.231794879613e+01
1.214500000000e+03 6.510239539143e-02 3.046234133541e-04 2.234800662554e+01
1.214750000000e+03 6.036809009774e-02 3.192888325085e-04 2.237877450434e+01
1.215000000000e+03 5.559201931011e-02 3.334632256739e-04 2.241025320380e+01
1.215250000000e+03 5.081411739239e-02 3.470018561226e-04 2.244244600411e+01
1.215500000000e+03 4.607465655031e-02 3.597687044951e-04 2.247535850293e+01
1.215750000000e+03 4.141382129162e-02 3.716384237000e-04 2.250899858199e+01
1.216000000000e+03 3.687126916262e-02 3.824981197247e-04 2.254337637215e+01
1.216250000000e+03 3.248573986547e-02 3.922490050188e-04 2.257850386668e+01
1.216500000000e+03 2.829456123331e-02 4.008076240321e-04 2.261439494651e+01
1.216750000000e+03 2.433324069637e-02 4.081067624640e-04 2.265106486717e+01
1.217000000000e+03 2.063495528599e-02 4.140960881680e-04 2.268853022904e+01
1.217250000000e+03 1.723013411728e-02 4.187426602712e-04 2.272680836487e+01
1.217500000000e+03 1.414596933196e-02 4.220308989497e-04 2.276591722990e+01
1.217750000000e+03 1.140600376011e-02 4.239624760421e-04 2.280587491100e+01
1.218000000000e+03 9.029733912848e-03 4.245558563183e-04 2.284669913254e+01
1.218250000000e+03 7.032246399916e-03 4.238456290070e-04 2.288840691052e+01
1.218500000000e+03 5.423918601497e-03 4.218816631229e-04 2.293101425502e+01
1.218750000000e+03 4.210195631335e-03 4.187280636943e-04 2.297453544491e+01
1.219000000000e+03 3.391433285820e-03 4.144619791981e-04 2.301898294347e+01
1.219250000000e+03 2.962830933527e-03 4.091724403450e-04 2.306436669320e+01
1.219500000000e+03 2.914452519663e-03 4.029589364291e-04 2.311069389788e+01
1.219750000000e+03 3.231337486590e-03 3.959300021320e-04 2.315796857473e+01
1.220000000000e+03 3.893720134721e-03 3.882016612798e-04 2.320619139525e+01
1.220250000000e+03 4.877298546993e-03 3.798961055656e-04 2.325535913377e+01
1.220500000000e+03 6.153621115258e-03 3.711400402541e-04 2.330546458717e+01
1.220750000000e+03 7.690521021986e-03 3.620631844156e-04 2.335649631718e+01
1.221000000000e+03 9.452610380994e-03 3.527967816342e-04 2.340843844672e+01
1.221250000000e+03 1.140185327133e-02 3.434720237542e-04 2.346127069427e+01
1.221500000000e+03 1.349809989894e-02 3.342186230814e-04 2.351496805922e+01
1.221750000000e+03 1.569971105344e-02 3.251635263525e-04 2.356950095079e+01
1.222000000000e+03 1.796415046313e-02 3.164293679935e-04 2.362483515762e+01
1.222250000000e+03 2.024857130533e-02 3.081332052582e-04 2.368093186592e+01
1.222500000000e+03 2.251043073055e-02 3.003849850538e-04 2.373774788648e+01
1.222750000000e+03 2.470797568493e-02 2.932866012630e-04 2.379523554587e+01
1.223000000000e+03 2.680083877356e-02 2.869307279182e-04 2.385334310700e+01
1.223250000000e+03 2.875044219005e-02 2.813998571419e-04 2.391201471036e+01
1.223500000000e+03 3.052051974936e-02 2.767652402375e-04 2.397119082681e+01
1.223750000000e+03 3.207743916966e-02 2.730863202727e-04 2.403080827506e+01
1.224000000000e+03 3.339063098956e-02 2.704099406013e-04 2.409080067145e+01
1.224250000000e+03 3.443287786662e-02 2.687699872770e-04 2.415109862502e+01
1.224500000000e+03 3.518057111142e-02 2.681871213862e-04 2.421162997776e+01
1.224750000000e+03 3.561401079219e-02 2.686685474244e-04 2.427232026065e+01
1.225000000000e+03 3.571754997890e-02 2.702081697248e-04 2.433309286019e+01
1.225250000000e+03 3.547981754195e-02 2.727867284865e-04 2.439386949761e+01
1.225500000000e+03 3.489380490101e-02 2.763722792645e-04 2.445457045430e+01
1.225750000000e+03 3.395698130161e-02 2.809207261155e-04 2.451511498471e+01
1.226000000000e+03 3.267134607406e-02 2.863765486181e-04 2.457542170379e+01
1.226250000000e+03 3.104342225544e-02 2.926736999864e-04 2.463540888931e+01
1.226500000000e+03 2.908423114494e-02 2.997365818765e-04 2.469499490083e+01
1.226750000000e+03 2.680919100495e-02 3.074811835425e-04 2.475409858468e+01
1.227000000000e+03 2.423798920893e-02 3.158162472255e-04 2.481263961804e+01
1.227250000000e+03 2.139438758452e-02 3.246445286736e-04 2.487053893613e+01
1.227500000000e+03 1.830594459479e-02 3.338641489028e-04 2.492771914786e+01
1.227750000000e+03 1.500375025802e-02 3.433698288368e-04 2.498410490981e+01
1.228000000000e+03 1.152203959248e-02 3.530542473824e-04 2.503962336052e+01
1.228250000000e+03 7.897784231052e-03 3.628093133373e-04 2.509420452296e+01
1.228500000000e+03 4.170246855143e-03 3.725273652773e-04 2.514778171171e+01
1.228750000000e+03 3.804189970767e-04 3.821024581098e-04 2.520029195282e+01
1.229000000000e+03 -3.429436155950e-03 3.914312986417e-04 2.525167635742e+01
1.229250000000e+03 -7.216406360862e-03 4.004143553545e-04 2.530188052422e+01
1.229500000000e+03 -1.093748795635e-02 4.089566895628e-04 2.535085490373e+01
1.229750000000e+03 -1.455025224415e-02 4.169689088790e-04 2.539855517970e+01
1.230000000000e+03 -1.801333765643e-02 4.243676771717e-04 2.544494256484e+01
1.230250000000e+03 -2.128708436678e-02 4.310764357534e-04 2.548998412893e+01
1.230500000000e+03 -2.433415135687e-02 4.370260408342e-04 2.553365310215e+01
1.230750000000e+03 -2.711993608882e-02 4.421549521844e-04 2.557592907706e+01
1.231000000000e+03 -2.961311507063e-02 4.464096985276e-04 2.561679823344e+01
1.231250000000e+03 -3.178613477458e-02 4.497452693598e-04 2.565625354584e+01
1.231500000000e+03 -3.361546199562e-02 4.521250593139e-04 2.569429482146e+01
1.231750000000e+03 -3.508203706295e-02 4.535213081495e-04 2.573092887107e+01
1.232000000000e+03 -3.617138090880e-02 4.539149199070e-04 2.576616941920e+01
1.232250000000e+03 -3.687389188108e-02 4.532957617200e-04 2.580003718175e+01
1.232500000000e+03 -3.718481747891e-02 4.516624261766e-04 2.583255963828e+01
1.232750000000e+03 -3.710438650623e-02 4.490223975637e-04 2.586377101513e+01
1.233000000000e+03 -3.663764741256e-02 4.453917787532e-04 2.589371190991e+01
1.233250000000e+03 -3.579443292458e-02 4.407953054460e-04 2.592242916954e+01
1.233500000000e+03 -3.458908051404e-02 4.352660488095e-04 2.594997536677e+01
1.233750000000e+03 -3.304024295406e-02 4.288452689694e-04 2.597640857808e+01
1.234000000000e+03 -3.117051834011e-02 4.215820877651e-04 2.600179174712e+01
1.234250000000e+03 -2.900611376650e-02 4.135331841635e-04 2.602619222914e+01
1.234500000000e+03 -2.657643432225e-02 4.047623400686e-04 2.604968130339e+01
1.234750000000e+03 -2.391363710329e-02 3.953401637749e-04 2.607233339111e+01
1.235000000000e+03 -2.105217643699e-02 3.853434843976e-04 2.609422550219e+01
1.235250000000e+03 -1.802832963722e-02 3.748548164827e-04 2.611543648129e+01
1.235500000000e+03 -1.487969621377e-02 3.639616774830e-04 2.613604642391e+01
1.235750000000e+03 -1.164474960198e-02 3.527560903250e-04 2.615613574388e+01
1.236000000000e+03 -8.362350761668e-03 3.413337790872e-04 2.617578455050e+01
1.236250000000e+03 -5.071317588382e-03 3.297934810543e-04 2.619507184009e+01
1.236500000000e+03 -1.809957143194e-03 3.182360335685e-04 2.621407488353e+01
1.236750000000e+03 1.384260953742e-03 3.067637849909e-04 2.623286829352e+01
1.237000000000e+03 4.475106555576e-03 2.954795871925e-04 2.625152344853e+01
1.237250000000e+03 7.427882758530e-03 2.844860275174e-04 2.627010774262e+01
1.237500000000e+03 1.020976701308e-02 2.738843845612e-04 2.628868408591e+01
1.237750000000e+03 1.278995680841e-02 2.637740186827e-04 2.630731004338e+01
1.238000000000e+03 1.513998847346e-02 2.542511930135e-04 2.632603756884e+01
1.238250000000e+03 1.723379488688e-02 2.454085362543e-04 2.634491220554e+01
1.238500000000e+03 1.904795620704e-02 2.373338453064e-04 2.636397294043e+01
1.238750000000e+03 2.056169437980e-02 2.301095893301e-04 2.638325150691e+01
1.239000000000e+03 2.175706487153e-02 2.238118213735e-04 2.640277237982e+01
1.239250000000e+03 2.261891060725e-02 2.185097095358e-04 2.642255220694e+01
1.239500000000e+03 2.313499091424e-02 2.142645582381e-04 2.644259989691e+01
1.239750000000e+03 2.329596735547e-02 2.111292654726e-04 2.646291639671e+01
1.240000000000e+03 2.309539897295e-02 2.091477785638e-04 2.648349456269e+01
1.240250000000e+03 2.252977665439e-02 2.083547053933e-04 2.650431927781e+01
1.240500000000e+03 2.159853374000e-02 2.087745135411e-04 2.652536766952e+01
1.240750000000e+03 2.030399391608e-02 2.104213015430e-04 2.654660899786e+01
1.241000000000e+03 1.865140151404e-02 2.132985275846e-04 2.656800522029e+01
1.241250000000e+03 1.664886959042e-02 2.173988381236e-04 2.658951100712e+01
1.241500000000e+03 1.430737454000e-02 2.227038613533e-04 2.661107423623e+01
1.241750000000e+03 1.164070190491e-02 2.291842113189e-04 2.663263652145e+01
1.242000000000e+03 8.665409314551e-03 2.367995023767e-04 2.665413346751e+01
1.242250000000e+03 5.400760983996e-03 2.454984998779e-04 2.667549530170e+01
1.242500000000e+03 1.868619514822e-03 2.552194532577e-04 2.669664757390e+01
1.242750000000e+03 -1.906621995185e-03 2.658903357712e-04 2.671751153516e+01
1.243000000000e+03 -5.898192542495e-03 2.774293134956e-04 2.673800495244e+01
1.243250000000e+03 -1.007708210161e-02 2.897452393138e-04 2.675804271774e+01
1.243500000000e+03 -1.441227881566e-02 3.027384126383e-04 2.677753769009e+01
1.243750000000e+03 -1.887090772269e-02 3.163011051991e-04 2.679640123806e+01
1.244000000000e+03 -2.341852907174e-02 3.303185060352e-04 2.681454411310e+01
1.244250000000e+03 -2.801938547250e-02 3.446695520937e-04 2.683187715789e+01
1.244500000000e+03 -3.263677239430e-02 3.592280752006e-04 2.684831219030e+01
1.244750000000e+03 -3.723328005048e-02 3.738636594419e-04 2.686376257934e+01
1.245000000000e+03 -4.177119693759e-02 3.884429113897e-04 2.687814410664e+01
1.245250000000e+03 -4.621293485557e-02 4.028307988468e-04 2.689137579002e+01
1.245500000000e+03 -5.052133018374e-02 4.168917432811e-04 2.690338043455e+01
1.245750000000e+03 -5.466009456407e-02 4.304910890572e-04 2.691408541264e+01
1.246000000000e+03 -5.859426667161e-02 4.434966062326e-04 2.692342342248e+01
1.246250000000e+03 -6.229051751959e-02 4.557797517402e-04 2.693133289747e+01
1.246500000000e+03 -6.571765996394e-02 4.672173007892e-04 2.693775881676e+01
1.246750000000e+03 -6.884692722327e-02 4.776925789701e-04 2.694265299326e+01
1.247000000000e+03 -7.165243268048e-02 4.870971962989e-04 2.694597475948e+01
1.247250000000e+03 -7.411141890569e-02 4.953322922501e-04 2.694769113707e+01
1.247500000000e+03 -7.620463528116e-02 5.023100155944e-04 2.694777737124e+01
1.247750000000e+03 -7.791654064934e-02 5.079547394522e-04 2.694621695759e+01
1.248000000000e+03 -7.923558054951e-02 5.122043176672e-04 2.694300201605e+01
1.248250000000e+03 -8.015432294660e-02 5.150111512791e-04 2.693813315165e+01
1.248500000000e+03 -8.066961519537e-02 5.163431157791e-04 2.693161964922e+01
1.248750000000e+03 -8.078264958115e-02 5.161844132538e-04 2.692347916946e+01
1.249000000000e+03 -8.049899217566e-02 5.145360905694e-04 2.691373776586e+01
1.249250000000e+03 -7.982856070727e-02 5.114165555472e-04 2.690242943033e+01
1.249500000000e+03 -7.878554651120e-02 5.068617511836e-04 2.688959580920e+01
1.249750000000e+03 -7.738826728833e-02 5.009250577377e-04 2.687528585599e+01
1.250000000000e+03 -7.565901836286e-02 4.936772022576e-04 2.685955516317e+01
1.250250000000e+03 -7.362382384041e-02 4.852056739269e-04 2.684246548834e+01
1.250500000000e+03 -7.131218843638e-02 4.756140820596e-04 2.682408407974e+01
1.250750000000e+03 -6.875674239355e-02 4.650210477027e-04 2.680448309499e+01
1.251000000000e+03 -6.599295859678e-02 4.535592592728e-04 2.678373871991e+01
1.251250000000e+03 -6.305873916383e-02 4.413739320360e-04 2.676193053008e+01
1.251500000000e+03 -5.999401823254e-02 4.286212453631e-04 2.673914068510e+01
1.251750000000e+03 -5.684035344061e-02 4.154666055320e-04 2.671545312708e+01
1.252000000000e+03 -5.364042659097e-02 4.020825363829e-04 2.669095290024e+01
1.252250000000e+03 -5.043767069632e-02 3.886468414864e-04 2.666572522550e+01
1.252500000000e+03 -4.727576455344e-02 3.753402798461e-04 2.663985481974e+01
1.252750000000e+03 -4.419812598543e-02 3.623441786655e-04 2.661342526160e+01
1.253000000000e+03 -4.124753631868e-02 3.498383506916e-04 2.658651810774e+01
1.253250000000e+03 -3.846557839043e-02 3.379984816130e-04 2.655921245960e+01
1.253500000000e+03 -3.589227817012e-02 3.269940290666e-04 2.653158415689e+01
1.253750000000e+03 -3.356558676787e-02 3.169857500052e-04 2.650370541400e+01
1.254000000000e+03 -3.152099658411e-02 3.081235922164e-04 2.647564425495e+01
1.254250000000e+03 -2.979115969845e-02 3.005446350484e-04 2.644746401370e+01
1.254500000000e+03 -2.840546477525e-02 2.943710774821e-04 2.641922314056e+01
1.254750000000e+03 -2.738973882943e-02 2.897085300232e-04 2.639097471428e+01
1.255000000000e+03 -2.676589912313e-02 2.866444572570e-04 2.636276639112e+01
1.255250000000e+03 -2.655170322574e-02 2.852468490640e-04 2.633464004950e+01
1.255500000000e+03 -2.676050148341e-02 2.855631411270e-04 2.630663185687e+01
1.255750000000e+03 -2.740104718599e-02 2.876194668500e-04 2.627877206725e+01
1.256000000000e+03 -2.847734182244e-02 2.914201370952e-04 2.625108509882e+01
1.256250000000e+03 -2.998856510879e-02 2.969474375711e-04 2.622358962774e+01
1.256500000000e+03 -3.192898936827e-02 3.041615750987e-04 2.619629860460e+01
1.256750000000e+03 -3.428799560056e-02 3.130011342555e-04 2.616921945910e+01
1.257000000000e+03 -3.705017384232e-02 3.233838971599e-04 2.614235431559e+01
1.257250000000e+03 -4.019536583055e-02 3.352073901724e-04 2.611570015845e+01
1.257500000000e+03 -4.369886022847e-02 3.483503672166e-04 2.608924912981e+01
1.257750000000e+03 -4.753166334742e-02 3.626743879818e-04 2.606298881589e+01
1.258000000000e+03 -5.166068097831e-02 3.780252241756e-04 2.603690252754e+01
1.258250000000e+03 -5.604909945700e-02 3.942349205006e-04 2.601096964080e+01
1.258500000000e+03 -6.065672454195e-02 4.111237927694e-04 2.598516592860e+01
1.258750000000e+03 -6.544046821984e-02 4.285028350128e-04 2.595946388707e+01
1.259000000000e+03 -7.035469761066e-02 4.461758002661e-04 2.593383310475e+01
1.259250000000e+03 -7.535178132576e-02 4.639417881982e-04 2.590824061432e+01
1.259500000000e+03 -8.038266519024e-02 4.815978295909e-04 2.588265118905e+01
1.259750000000e+03 -8.539731722484e-02 4.989411751663e-04 2.585702776329e+01
1.260000000000e+03 -9.034536492594e-02 5.157719664586e-04 2.583133172345e+01
1.260250000000e+03 -9.517664819905e-02 5.318956498076e-04 2.580552327620e+01
1.260500000000e+03 -9.984185556124e-02 5.471254459739e-04 2.577956168673e+01
1.260750000000e+03 -1.042930278934e-01 5.612845201582e-04 2.575340571798e+01
1.261000000000e+03 -1.084841797065e-01 5.742082363968e-04 2.572701388761e+01
1.261250000000e+03 -1.123718753949e-01 5.857461620856e-04 2.570034466988e+01
1.261500000000e+03 -1.159157043069e-01 5.957638766184e-04 2.567335697809e+01
1.261750000000e+03 -1.190788353619e-01 6.041446078407e-04 2.564601020741e+01
1.262000000000e+03 -1.218284363179e-01 6.107906908509e-04 2.561826474134e+01
1.262250000000e+03 -1.241361135993e-01 6.156246483869e-04 2.559008195051e+01
1.262500000000e+03 -1.259782648543e-01 6.185902541932e-04 2.556142470033e+01
1.262750000000e+03 -1.273363745604e-01 6.196530441854e-04 2.553225729889e+01
1.263000000000e+03 -1.281972832139e-01 6.188009216126e-04 2.550254600865e+01
1.263250000000e+03 -1.285533214575e-01 6.160440438065e-04 2.547225894485e+01
1.263500000000e+03 -1.284024748985e-01 6.114149494774e-04 2.544136657875e+01
1.263750000000e+03 -1.277483534387e-01 6.049678450788e-04 2.540984159654e+01
1.264000000000e+03 -1.266002416591e-01 5.967782410216e-04 2.537765938621e+01
1.264250000000e+03 -1.249729006676e-01 5.869416586480e-04 2.534479785093e+01
1.264500000000e+03 -1.228864889786e-01 5.755727514491e-04 2.531123783881e+01
1.264750000000e+03 -1.203662863221e-01 5.628036987662e-04 2.527696312458e+01
1.265000000000e+03 -1.174423411670e-01 5.487824497943e-04 2.524196037556e+01
1.265250000000e+03 -1.141492084724e-01 5.336712234749e-04 2.520621949257e+01
1.265500000000e+03 -1.105254693165e-01 5.176441677887e-04 2.516973348855e+01
1.265750000000e+03 -1.066133015686e-01 5.008852912876e-04 2.513249861677e+01
1.266000000000e+03 -1.024579067122e-01 4.835859895018e-04 2.509451420659e+01
1.266250000000e+03 -9.810707078802e-02 4.659428784873e-04 2.505578292961e+01
1.266500000000e+03 -9.361052583792e-02 4.481551548188e-04 2.501631059264e+01
1.266750000000e+03 -8.901937753853e-02 4.304221287651e-04 2.497610613692e+01
1.267000000000e+03 -8.438551111732e-02 4.129407225627e-04 2.493518161373e+01
1.267250000000e+03 -7.976093371755e-02 3.959028994669e-04 2.489355191559e+01
1.267500000000e+03 -7.519724743205e-02 3.794933976999e-04 2.485123498202e+01
1.267750000000e+03 -7.074496222290e-02 3.638872605975e-04 2.480825130832e+01
1.268000000000e+03 -6.645298362643e-02 3.492477539109e-04 2.476462415598e+01
1.268250000000e+03 -6.236798924949e-02 3.357242647801e-04 2.472037903359e+01
1.268500000000e+03 -5.853393755117e-02 3.234504881619e-04 2.467554385649e+01
1.268750000000e+03 -5.499153607704e-02 3.125428047895e-04 2.463014841370e+01
1.269000000000e+03 -5.177778912399e-02 3.030988333602e-04 2.458422448705e+01
1.269250000000e+03 -4.892558203591e-02 2.951963866908e-04 2.453780529925e+01
1.269500000000e+03 -4.646328332679e-02 2.888924586432e-04 2.449092560432e+01
1.269750000000e+03 -4.441446114096e-02 2.842228132965e-04 2.444362113289e+01
1.270000000000e+03 -4.279755632745e-02 2.812014671359e-04 2.439592865139e+01
1.270250000000e+03 -4.162573860004e-02 2.798209182152e-04 2.434788542279e+01
1.270500000000e+03 -4.090666355483e-02 2.800521491874e-04 2.429952924272e+01
1.270750000000e+03 -4.064247367713e-02 2.818454800185e-04 2.425089792378e+01
1.271000000000e+03 -4.082966601318e-02 2.851311230105e-04 2.420202929070e+01
1.271250000000e+03 -4.145915271849e-02 2.898203827766e-04 2.415296084499e+01
1.271500000000e+03 -4.251640248366e-02 2.958071224011e-04 2.410372947075e+01
1.271750000000e+03 -4.398148200064e-02 3.029690445496e-04 2.405437139815e+01
1.272000000000e+03 -4.582931288635e-02 3.111695702336e-04 2.400492192485e+01
1.272250000000e+03 -4.802999660317e-02 3.202598808108e-04 2.395541518065e+01
1.272500000000e+03 -5.054902856537e-02 3.300807232887e-04 2.390588411753e+01
1.272750000000e+03 -5.334775428405e-02 3.404647510664e-04 2.385636028845e+01
1.273000000000e+03 -5.638377350664e-02 3.512386910315e-04 2.380687377803e+01
1.273250000000e+03 -5.961149245924e-02 3.622258742806e-04 2.375745305386e+01
1.273500000000e+03 -6.298256185975e-02 3.732483209999e-04 2.370812501392e+01
1.273750000000e+03 -6.644652371381e-02 3.841292108227e-04 2.365891488029e+01
1.274000000000e+03 -6.995140051458e-02 3.946951799702e-04 2.360984621752e+01
1.274250000000e+03 -7.344438483249e-02 4.047786421660e-04 2.356094090453e+01
1.274500000000e+03 -7.687244888802e-02 4.142197726140e-04 2.351221923763e+01
1.274750000000e+03 -8.018308004479e-02 4.228686359966e-04 2.346369994273e+01
1.275000000000e+03 -8.332496520437e-02 4.305872127087e-04 2.341540026765e+01
1.275250000000e+03 -8.624869157542e-02 4.372510770985e-04 2.336733605378e+01
1.275500000000e+03 -8.890742502018e-02 4.427510430512e-04 2.331952188406e+01
1.275750000000e+03 -9.125758957029e-02 4.469945592048e-04 2.327197117995e+01
1.276000000000e+03 -9.325947268450e-02 4.499068033638e-04 2.322469633110e+01
1.276250000000e+03 -9.487785181129e-02 4.514317403732e-04 2.317770885501e+01
1.276500000000e+03 -9.608252783719e-02 4.515328691307e-04 2.313101953275e+01
1.276750000000e+03 -9.684875299450e-02 4.501935545111e-04 2.308463855710e+01
1.277000000000e+03 -9.715773440276e-02 4.474175599328e-04 2.303857569446e+01
1.277250000000e+03 -9.699684606046e-02 4.432286741264e-04 2.299284042835e+01
1.277500000000e+03 -9.636000524315e-02 4.376708155894e-04 2.294744211264e+01
1.277750000000e+03 -9.524768510902e-02 4.308071436815e-04 2.290239011624e+01
1.278000000000e+03 -9.366712920969e-02 4.227197843166e-04 2.285769396219e+01
1.278250000000e+03 -9.163215830989e-02 4.135083525069e-04 2.281336346307e+01
1.278500000000e+03 -8.916320607335e-02 4.032890876099e-04 2.276940884465e+01
1.278750000000e+03 -8.628692952162e-02 3.921930187335e-04 2.272584086698e+01
1.279000000000e+03 -8.303606194213e-02 3.803647236034e-04 2.268267093004e+01
1.279250000000e+03 -7.944885158665e-02 3.679602194956e-04 2.263991117702e+01
1.279500000000e+03 -7.556872415177e-02 3.551451676138e-04 2.259757458163e+01
1.279750000000e+03 -7.144365372112e-02 3.420926089931e-04 2.255567503021e+01
1.280000000000e+03 -6.712558438551e-02 3.289807864745e-04 2.251422739227e+01
1.280250000000e+03 -6.266971584346e-02 3.159908124239e-04 2.247324758128e+01
1.280500000000e+03 -5.813387602294e-02 3.033044243640e-04 2.243275260612e+01
1.280750000000e+03 -5.357772889024e-02 2.911014603875e-04 2.239276061352e+01
1.281000000000e+03 -4.906203083985e-02 2.795575160627e-04 2.235329092400e+01
1.281250000000e+03 -4.464785263465e-02 2.688416500468e-04 2.231436405290e+01
1.281500000000e+03 -4.039582401014e-02 2.591141037578e-04 2.227600173422e+01
1.281750000000e+03 -3.636535684568e-02 2.505241690929e-04 2.223822692776e+01
1.282000000000e+03 -3.261389416355e-02 2.432081451867e-04 2.220106382840e+01
1.282250000000e+03 -2.919622517583e-02 2.372876277646e-04 2.216453785870e+01
1.282500000000e+03 -2.616374546360e-02 2.328676661299e-04 2.212867567323e+01
1.282750000000e+03 -2.356381864309e-02 2.300353891700e-04 2.209350514288e+01
1.283000000000e+03 -2.143923345329e-02 2.288589797764e-04 2.205905534049e+01
1.283250000000e+03 -1.982752415357e-02 2.293863563439e-04 2.202535653228e+01
1.283500000000e+03 -1.876061945686e-02 2.316448292187e-04 2.199244014645e+01
1.283750000000e+03 -1.826422972522e-02 2.356404266853e-04 2.196033876053e+01
1.284000000000e+03 -1.835765148003e-02 2.413581563636e-04 2.192908606367e+01
1.284250000000e+03 -1.905325349489e-02 2.487615410892e-04 2.189871683385e+01
1.284500000000e+03 -2.035641264932e-02 2.577935296503e-04 2.186926689420e+01
1.284750000000e+03 -2.226526736214e-02 2.683769862864e-04 2.184077307059e+01
1.285000000000e+03 -2.477056526858e-02 2.804154886182e-04 2.181327314478e+01
1.285250000000e+03 -2.785570720462e-02 2.937946446253e-04 2.178680579429e+01
1.285500000000e+03 -3.149689560856e-02 3.083836652320e-04 2.176141051327e+01
1.285750000000e+03 -3.566310469097e-02 3.240365413986e-04 2.173712754503e+01
1.286000000000e+03 -4.031652836704e-02 3.405942756544e-04 2.171399777503e+01
1.286250000000e+03 -4.541273513728e-02 3.578864234861e-04 2.169206263089e+01
1.286500000000e+03 -5.090116526739e-02 3.757333290337e-04 2.167136395521e+01
1.286750000000e+03 -5.672568853139e-02 3.939484249779e-04 2.165194385659e+01
1.287000000000e+03 -6.282507203105e-02 4.123400989519e-04 2.163384456151e+01
1.287250000000e+03 -6.913371710667e-02 4.307140881157e-04 2.161710822933e+01
1.287500000000e+03 -7.558242606031e-02 4.488758989258e-04 2.160177675410e+01
1.287750000000e+03 -8.209913357850e-02 4.666328813986e-04 2.158789155733e+01
1.288000000000e+03 -8.860982207321e-02 4.837965033246e-04 2.157549334814e+01
1.288250000000e+03 -9.503941663134e-02 5.001845036148e-04 2.156462187595e+01
1.288500000000e+03 -1.013127249335e-01 5.156228973706e-04 2.155531566506e+01
1.288750000000e+03 -1.073553970549e-01 5.299479581353e-04 2.154761173379e+01
1.289000000000e+03 -1.130949072359e-01 5.430080150993e-04 2.154154530429e+01
1.289250000000e+03 -1.184614719728e-01 5.546649754779e-04 2.153714950250e+01
1.289500000000e+03 -1.233890362199e-01 5.647959947321e-04 2.153445505043e+01
1.289750000000e+03 -1.278161356273e-01 5.732946646767e-04 2.153348995884e+01
1.290000000000e+03 -1.316867625973e-01 5.800722061752e-04 2.153427921848e+01
1.290250000000e+03 -1.349510570813e-01 5.850581704310e-04 2.153684450501e+01
1.290500000000e+03 -1.375661120155e-01 5.882014745875e-04 2.154120387662e+01
1.290750000000e+03 -1.394965174947e-01 5.894707325508e-04 2.154737150355e+01
1.291000000000e+03 -1.407147664895e-01 5.888543205371e-04 2.155535741179e+01
1.291250000000e+03 -1.412017859235e-01 5.863608501315e-04 2.156516723841e+01
1.291500000000e+03 -1.409471245562e-01 5.820188169725e-04 2.157680202587e+01
1.291750000000e+03 -1.399490011699e-01 5.758760125604e-04 2.159025805172e+01
1.292000000000e+03 -1.382145202919e-01 5.679994288660e-04 2.160552666654e+01
1.292250000000e+03 -1.357593313693e-01 5.584739147389e-04 2.162259420741e+01
1.292500000000e+03 -1.326076351820e-01 5.474017478474e-04 2.164144190874e+01
1.292750000000e+03 -1.287916091640e-01 5.349009213132e-04 2.166204589308e+01
1.293000000000e+03 -1.243511860579e-01 5.211043239730e-04 2.168437717367e+01
1.293250000000e+03 -1.193332848464e-01 5.061577213357e-04 2.170840172150e+01
1.293500000000e+03 -1.137913856751e-01 4.902185887722e-04 2.173408055812e+01
1.293750000000e+03 -1.077846173152e-01 4.734538834577e-04 2.176136990638e+01
1.294000000000e+03 -1.013771646854e-01 4.560386509974e-04 2.179022136939e+01
1.294250000000e+03 -9.463726960168e-02 4.381536483595e-04 2.182058215041e+01
1.294500000000e+03 -8.763649970330e-02 4.199835231736e-04 2.185239531667e+01
1.294750000000e+03 -8.044878189708e-02 4.017146008779e-04 2.188560009391e+01
1.295000000000e+03 -7.314947692984e-02 3.835327755013e-04 2.192013216814e+01
1.295250000000e+03 -6.581452839276e-02 3.656215408840e-04 2.195592405769e+01
1.295500000000e+03 -5.851951753574e-02 3.481598442336e-04 2.199290547055e+01
1.295750000000e+03 -5.133879018283e-02 3.313200995237e-04 2.203100370109e+01
1.296000000000e+03 -4.434462158015e-02 3.152663188785e-04 2.207014399168e+01
1.296250000000e+03 -3.760638717444e-02 3.001522456467e-04 2.211025000324e+01
1.296500000000e+03 -3.118980914810e-02 2.861197143975e-04 2.215124418611e+01
1.296750000000e+03 -2.515624554502e-02 2.732971210099e-04 2.219304821019e+01
1.297000000000e+03 -1.956202387958e-02 2.617980250905e-04 2.223558338863e+01
1.297250000000e+03 -1.445793550864e-02 2.517201711860e-04 2.227877100617e+01
1.297500000000e+03 -9.888591211843e-03 2.431442003791e-04 2.232253284811e+01
1.297750000000e+03 -5.892152823794e-03 2.361333024971e-04 2.236679140111e+01
1.298000000000e+03 -2.499818474752e-03 2.307323069963e-04 2.241147037710e+01
1.298250000000e+03 2.643898977950e-04 2.269675392093e-04 2.245649498247e+01
1.298500000000e+03 2.383759511503e-03 2.248469255519e-04 2.250179216981e+01
1.298750000000e+03 3.849046374860e-03 2.243598157388e-04 2.254729097268e+01
1.299000000000e+03 4.658595794589e-03 2.254772567407e-04 2.259292288485e+01
1.299250000000e+03 4.818074809452e-03 2.281530515593e-04 2.263862184754e+01
1.299500000000e+03 4.340570373031e-03 2.323239581930e-04 2.268432475579e+01
1.299750000000e+03 3.246130141061e-03 2.379111037719e-04 2.272997132568e+01
1.300000000000e+03 1.561695697699e-03 2.448205661385e-04 2.277550457700e+01
1.300250000000e+03 -6.794991208460e-04 2.529451286269e-04 2.282087062066e+01
1.300500000000e+03 -3.438177125295e-03 2.621652325063e-04 2.286601906267e+01
1.300750000000e+03 -6.669618214469e-03 2.723506791727e-04 2.291090296072e+01
1.301000000000e+03 -1.032429077977e-02 2.833623508223e-04 2.295547871595e+01
1.301250000000e+03 -1.434831687017e-02 2.950534955296e-04 2.299970644905e+01
1.301500000000e+03 -1.868430351919e-02 3.072717663022e-04 2.304354961004e+01
[truncated: 108,929 more chars]
