# Supplementary material for: Tracking Charge Migration with Frequency-Matched Strobo-Spectroscopy
Source: J Phys Chem A. 2024 Jan 2;128(1):20–7. doi: 10.1021/acs.jpca.3c04234 (PMC10788909; doi:10.1021/acs.jpca.3c04234)
Supplement: Supplementary file 2 — jp3c04234_si_002.zip [file jp3c04234_si_002.zip › supplemental data/Data/dipoles/pi_x-system/tau=5.0000.txt]

# pi_x-system-resolved dipole moment for tau = 5.0000 o.c.
0.000000000000e+00 -2.734161457674e-02 3.925451152663e-04 2.794313746110e+01
2.500000000000e-01 -2.733758221557e-02 3.924877278096e-04 2.794079038413e+01
5.000000000000e-01 -2.732600356566e-02 3.923257818978e-04 2.793388588144e+01
7.500000000000e-01 -2.730818132558e-02 3.920743939145e-04 2.792271051624e+01
1.000000000000e+00 -2.728559713108e-02 3.917509423872e-04 2.790751688712e+01
1.250000000000e+00 -2.725953945315e-02 3.913715167878e-04 2.788845539254e+01
1.500000000000e+00 -2.723099084488e-02 3.909495894691e-04 2.786559721560e+01
1.750000000000e+00 -2.720063523557e-02 3.904959092045e-04 2.783898581279e+01
2.000000000000e+00 -2.716891235662e-02 3.900189724660e-04 2.780868097392e+01
2.250000000000e+00 -2.713609817251e-02 3.895256286029e-04 2.777478242677e+01
2.500000000000e+00 -2.710238381354e-02 3.890214923623e-04 2.773743286330e+01
2.750000000000e+00 -2.706793439444e-02 3.885112065939e-04 2.769681280162e+01
3.000000000000e+00 -2.703291036338e-02 3.879986082488e-04 2.765313581082e+01
3.250000000000e+00 -2.699745894921e-02 3.874867544238e-04 2.760664462281e+01
3.500000000000e+00 -2.696170044875e-02 3.869779609380e-04 2.755760860651e+01
3.750000000000e+00 -2.692571568219e-02 3.864737640255e-04 2.750631554340e+01
4.000000000000e+00 -2.688954169585e-02 3.859750868416e-04 2.745306166560e+01
4.250000000000e+00 -2.685316911802e-02 3.854822268206e-04 2.739813980810e+01
4.500000000000e+00 -2.681654160471e-02 3.849949339005e-04 2.734182889842e+01
4.750000000000e+00 -2.677955639808e-02 3.845123794690e-04 2.728438551622e+01
5.000000000000e+00 -2.674207092999e-02 3.840333590366e-04 2.722603996028e+01
5.250000000000e+00 -2.670391716247e-02 3.835562945875e-04 2.716699584058e+01
5.500000000000e+00 -2.666492067475e-02 3.830793292285e-04 2.710743271650e+01
5.750000000000e+00 -2.662491644419e-02 3.826003740698e-04 2.704751028748e+01
6.000000000000e+00 -2.658375482707e-02 3.821171444997e-04 2.698737291423e+01
6.250000000000e+00 -2.654130081453e-02 3.816272085701e-04 2.692715339286e+01
6.500000000000e+00 -2.649743272020e-02 3.811280530696e-04 2.686697468576e+01
6.750000000000e+00 -2.645204617412e-02 3.806171715869e-04 2.680695056083e+01
7.000000000000e+00 -2.640506675066e-02 3.800921437376e-04 2.674718504253e+01
7.250000000000e+00 -2.635646655574e-02 3.795507572659e-04 2.668777149891e+01
7.500000000000e+00 -2.630627676393e-02 3.789910767343e-04 2.662879231494e+01
7.750000000000e+00 -2.625458960114e-02 3.784113994211e-04 2.657031928883e+01
8.000000000000e+00 -2.620154520521e-02 3.778101574675e-04 2.651241533129e+01
8.250000000000e+00 -2.614730996403e-02 3.771859765227e-04 2.645513705258e+01
8.500000000000e+00 -2.609205708026e-02 3.765377272236e-04 2.639853758530e+01
8.750000000000e+00 -2.603595744309e-02 3.758645682787e-04 2.634266928523e+01
9.000000000000e+00 -2.597918489295e-02 3.751660884957e-04 2.628758572478e+01
9.250000000000e+00 -2.592193038274e-02 3.744424547751e-04 2.623334270865e+01
9.500000000000e+00 -2.586441388540e-02 3.736944870167e-04 2.617999858639e+01
9.750000000000e+00 -2.580688864057e-02 3.729235533988e-04 2.612761423170e+01
1.000000000000e+01 -2.574963337868e-02 3.721315606282e-04 2.607625226330e+01
1.025000000000e+01 -2.569293540606e-02 3.713207732833e-04 2.602597641602e+01
1.050000000000e+01 -2.563707170617e-02 3.704937141699e-04 2.597685060083e+01
1.075000000000e+01 -2.558229546092e-02 3.696530758747e-04 2.592893800438e+01
1.100000000000e+01 -2.552882986401e-02 3.688016402837e-04 2.588229992393e+01
1.125000000000e+01 -2.547686746021e-02 3.679421386370e-04 2.583699250908e+01
1.150000000000e+01 -2.542657678596e-02 3.670774889803e-04 2.579306868364e+01
1.175000000000e+01 -2.537810613565e-02 3.662107350157e-04 2.575057474554e+01
1.200000000000e+01 -2.533158466534e-02 3.653446563960e-04 2.570954968658e+01
1.225000000000e+01 -2.528711885652e-02 3.644819833703e-04 2.567002542535e+01
1.250000000000e+01 -2.524478617203e-02 3.636254154059e-04 2.563202610507e+01
1.275000000000e+01 -2.520462724275e-02 3.627775335368e-04 2.559556889529e+01
1.300000000000e+01 -2.516663640773e-02 3.619406451740e-04 2.556066365399e+01
1.325000000000e+01 -2.513075758532e-02 3.611169392046e-04 2.552731312231e+01
1.350000000000e+01 -2.509688289222e-02 3.603083826380e-04 2.549551307193e+01
1.375000000000e+01 -2.506485394075e-02 3.595166924493e-04 2.546525067682e+01
1.400000000000e+01 -2.503446911599e-02 3.587433175027e-04 2.543650486187e+01
1.425000000000e+01 -2.500549006449e-02 3.579893863752e-04 2.540924443130e+01
1.450000000000e+01 -2.497764696935e-02 3.572556531086e-04 2.538342595666e+01
1.475000000000e+01 -2.495064437341e-02 3.565424721260e-04 2.535899294834e+01
1.500000000000e+01 -2.492416511195e-02 3.558497853423e-04 2.533587489477e+01
1.525000000000e+01 -2.489787468519e-02 3.551770846464e-04 2.531398675699e+01
1.550000000000e+01 -2.487142701753e-02 3.545234703306e-04 2.529322910543e+01
1.575000000000e+01 -2.484447267359e-02 3.538877015111e-04 2.527348873771e+01
1.600000000000e+01 -2.481666971632e-02 3.532683053080e-04 2.525463987873e+01
1.625000000000e+01 -2.478769662856e-02 3.526637122951e-04 2.523654627826e+01
1.650000000000e+01 -2.475726556757e-02 3.520723372710e-04 2.521906345148e+01
1.675000000000e+01 -2.472513438853e-02 3.514927069851e-04 2.520204148237e+01
1.700000000000e+01 -2.469111640069e-02 3.509235688011e-04 2.518532793713e+01
1.725000000000e+01 -2.465508669656e-02 3.503639697989e-04 2.516877097833e+01
1.750000000000e+01 -2.461698513725e-02 3.498133109478e-04 2.515222213577e+01
1.775000000000e+01 -2.457681635277e-02 3.492713706827e-04 2.513553895121e+01
1.800000000000e+01 -2.453464748421e-02 3.487383059162e-04 2.511858714365e+01
1.825000000000e+01 -2.449060478616e-02 3.482146312173e-04 2.510124229751e+01
1.850000000000e+01 -2.444486926998e-02 3.477011712083e-04 2.508339128796e+01
1.875000000000e+01 -2.439767256101e-02 3.471990415772e-04 2.506493308938e+01
1.900000000000e+01 -2.434929124636e-02 3.467095805410e-04 2.504577935407e+01
1.925000000000e+01 -2.430004211863e-02 3.462342865207e-04 2.502585446044e+01
1.950000000000e+01 -2.425027597182e-02 3.457747535896e-04 2.500509555629e+01
1.975000000000e+01 -2.420037192172e-02 3.453326341555e-04 2.498345207567e+01
2.000000000000e+01 -2.415072958167e-02 3.449095788015e-04 2.496088498777e+01
2.025000000000e+01 -2.410176241297e-02 3.445071893581e-04 2.493736607227e+01
2.050000000000e+01 -2.405388929901e-02 3.441269728134e-04 2.491287666272e+01
2.075000000000e+01 -2.400752805516e-02 3.437702889585e-04 2.488740618843e+01
2.100000000000e+01 -2.396308835930e-02 3.434383116454e-04 2.486095079349e+01
2.125000000000e+01 -2.392096545096e-02 3.431319953360e-04 2.483351132810e+01
2.150000000000e+01 -2.388153450609e-02 3.428520379569e-04 2.480509169646e+01
2.175000000000e+01 -2.384514411790e-02 3.425988494195e-04 2.477569666463e+01
2.200000000000e+01 -2.381211049479e-02 3.423725231437e-04 2.474533014163e+01
2.225000000000e+01 -2.378271145658e-02 3.421728184208e-04 2.471399309678e+01
2.250000000000e+01 -2.375717927650e-02 3.419991019627e-04 2.468168216915e+01
2.275000000000e+01 -2.373569635574e-02 3.418504263255e-04 2.464838804570e+01
2.300000000000e+01 -2.371838880350e-02 3.417254584288e-04 2.461409473455e+01
2.325000000000e+01 -2.370532259688e-02 3.416225263701e-04 2.457877877338e+01
2.350000000000e+01 -2.369650183923e-02 3.415395583388e-04 2.454240942118e+01
2.375000000000e+01 -2.369186618460e-02 3.414741150642e-04 2.450494882717e+01
2.400000000000e+01 -2.369129064823e-02 3.414234118724e-04 2.446635321100e+01
2.425000000000e+01 -2.369458827587e-02 3.413845779786e-04 2.442657395966e+01
2.450000000000e+01 -2.370151091126e-02 3.413546057724e-04 2.438555958502e+01
2.475000000000e+01 -2.371175233740e-02 3.413302830294e-04 2.434325748063e+01
2.500000000000e+01 -2.372495353217e-02 3.413083175252e-04 2.429961630491e+01
2.525000000000e+01 -2.374070700965e-02 3.412854552060e-04 2.425458814763e+01
2.550000000000e+01 -2.375856158238e-02 3.412582468499e-04 2.420813066092e+01
2.575000000000e+01 -2.377802984928e-02 3.412234157888e-04 2.416020939642e+01
2.600000000000e+01 -2.379859589839e-02 3.411777290291e-04 2.411079966084e+01
2.625000000000e+01 -2.381972116656e-02 3.411181037926e-04 2.405988813670e+01
2.650000000000e+01 -2.384085234587e-02 3.410416230016e-04 2.400747453036e+01
2.675000000000e+01 -2.386143091734e-02 3.409456697865e-04 2.395357257362e+01
2.700000000000e+01 -2.388090117153e-02 3.408278874246e-04 2.389821088660e+01
2.725000000000e+01 -2.389871715572e-02 3.406861764523e-04 2.384143326703e+01
2.750000000000e+01 -2.391435115692e-02 3.405187491161e-04 2.378329900706e+01
2.775000000000e+01 -2.392730173741e-02 3.403241523083e-04 2.372388239975e+01
2.800000000000e+01 -2.393710118474e-02 3.401012892973e-04 2.366327228810e+01
2.825000000000e+01 -2.394332017031e-02 3.398494458569e-04 2.360157080629e+01
2.850000000000e+01 -2.394557364751e-02 3.395682982578e-04 2.353889219090e+01
2.875000000000e+01 -2.394352647900e-02 3.392578056721e-04 2.347536104746e+01
2.900000000000e+01 -2.393689823153e-02 3.389183245170e-04 2.341111054866e+01
2.925000000000e+01 -2.392546556447e-02 3.385505783491e-04 2.334628023812e+01
2.950000000000e+01 -2.390906368891e-02 3.381556230190e-04 2.328101364074e+01
2.975000000000e+01 -2.388758932314e-02 3.377348179503e-04 2.321545621698e+01
3.000000000000e+01 -2.386100227608e-02 3.372897712864e-04 2.314975291642e+01
3.025000000000e+01 -2.382932610105e-02 3.368224453609e-04 2.308404604922e+01
3.050000000000e+01 -2.379264795011e-02 3.363350397113e-04 2.301847350591e+01
3.075000000000e+01 -2.375111755578e-02 3.358299689620e-04 2.295316690273e+01
3.100000000000e+01 -2.370494757747e-02 3.353098715069e-04 2.288825041654e+01
3.125000000000e+01 -2.365441350002e-02 3.347775310776e-04 2.282383997344e+01
3.150000000000e+01 -2.359985178334e-02 3.342359295001e-04 2.276004256117e+01
3.175000000000e+01 -2.354165794162e-02 3.336882654079e-04 2.269695635433e+01
3.200000000000e+01 -2.348028306905e-02 3.331379291418e-04 2.263467087798e+01
3.225000000000e+01 -2.341623059119e-02 3.325884955576e-04 2.257326766681e+01
3.250000000000e+01 -2.335005174377e-02 3.320437131248e-04 2.251282105100e+01
3.275000000000e+01 -2.328233979579e-02 3.315074742648e-04 2.245339926438e+01
3.300000000000e+01 -2.321372248052e-02 3.309837844047e-04 2.239506549246e+01
3.325000000000e+01 -2.314485320184e-02 3.304767225980e-04 2.233787905684e+01
3.350000000000e+01 -2.307640126362e-02 3.299903881419e-04 2.228189653326e+01
3.375000000000e+01 -2.300904163711e-02 3.295288385421e-04 2.222717269450e+01
3.400000000000e+01 -2.294344385658e-02 3.290960159469e-04 2.217376140216e+01
3.425000000000e+01 -2.288026054998e-02 3.286956638969e-04 2.212171628185e+01
3.450000000000e+01 -2.282011547577e-02 3.283312060429e-04 2.207109120771e+01
3.475000000000e+01 -2.276359173056e-02 3.280057371126e-04 2.202194060491e+01
3.500000000000e+01 -2.271122105156e-02 3.277220189157e-04 2.197431954680e+01
3.525000000000e+01 -2.266347463084e-02 3.274822899636e-04 2.192828368596e+01
3.550000000000e+01 -2.262075545202e-02 3.272882015140e-04 2.188388901550e+01
3.575000000000e+01 -2.258339183529e-02 3.271407028761e-04 2.184119147944e+01
3.600000000000e+01 -2.255163268345e-02 3.270403107069e-04 2.180024645680e+01
3.625000000000e+01 -2.252564484342e-02 3.269869017128e-04 2.176110813380e+01
3.650000000000e+01 -2.250551253119e-02 3.269796207568e-04 2.172382878929e+01
3.675000000000e+01 -2.249123898840e-02 3.270170721604e-04 2.168845800352e+01
3.700000000000e+01 -2.248274935299e-02 3.270972808347e-04 2.165504182685e+01
3.725000000000e+01 -2.247989619813e-02 3.272177090921e-04 2.162362191664e+01
3.750000000000e+01 -2.248246659535e-02 3.273754649786e-04 2.159423466679e+01
3.775000000000e+01 -2.249018964626e-02 3.275671146332e-04 2.156691036185e+01
3.800000000000e+01 -2.250274509842e-02 3.277888723545e-04 2.154167237615e+01
3.825000000000e+01 -2.251977281226e-02 3.280367856461e-04 2.151853645256e+01
3.850000000000e+01 -2.254088265310e-02 3.283067766396e-04 2.149751009321e+01
3.875000000000e+01 -2.256566445624e-02 3.285947180880e-04 2.147859207919e+01
3.900000000000e+01 -2.259369774692e-02 3.288965174599e-04 2.146177214902e+01
3.925000000000e+01 -2.262456099085e-02 3.292082006884e-04 2.144703085992e+01
3.950000000000e+01 -2.265784007352e-02 3.295259910212e-04 2.143433963197e+01
3.975000000000e+01 -2.269313590824e-02 3.298463771916e-04 2.142366099651e+01
4.000000000000e+01 -2.273007096956e-02 3.301661813019e-04 2.141494902676e+01
4.025000000000e+01 -2.276829475767e-02 3.304826097469e-04 2.140814998296e+01
4.050000000000e+01 -2.280748818887e-02 3.307932574198e-04 2.140320298565e+01
4.075000000000e+01 -2.284736671845e-02 3.310961726380e-04 2.140004107473e+01
4.100000000000e+01 -2.288768229625e-02 3.313898726593e-04 2.139859212394e+01
4.125000000000e+01 -2.292822396890e-02 3.316733250601e-04 2.139877994150e+01
4.150000000000e+01 -2.296881735043e-02 3.319459780409e-04 2.140052541619e+01
4.175000000000e+01 -2.300932318008e-02 3.322077280296e-04 2.140374749656e+01
4.200000000000e+01 -2.304963540708e-02 3.324588706552e-04 2.140836445976e+01
4.225000000000e+01 -2.308967778258e-02 3.327001481892e-04 2.141429479786e+01
4.250000000000e+01 -2.312940022888e-02 3.329326290295e-04 2.142145818077e+01
4.275000000000e+01 -2.316877515311e-02 3.331576919603e-04 2.142977632695e+01
4.300000000000e+01 -2.320779309274e-02 3.333769029323e-04 2.143917356284e+01
4.325000000000e+01 -2.324645983255e-02 3.335921170879e-04 2.144957764711e+01
4.350000000000e+01 -2.328479219455e-02 3.338052105439e-04 2.146092008939e+01
4.375000000000e+01 -2.332281403856e-02 3.340183064752e-04 2.147313654083e+01
4.400000000000e+01 -2.336055292267e-02 3.342335196768e-04 2.148616702462e+01
4.425000000000e+01 -2.339803729368e-02 3.344529217893e-04 2.149995609962e+01
4.450000000000e+01 -2.343529338365e-02 3.346785671640e-04 2.151445270758e+01
4.475000000000e+01 -2.347234346314e-02 3.349124330765e-04 2.152961034618e+01
4.500000000000e+01 -2.350920359884e-02 3.351563708821e-04 2.154538672922e+01
4.525000000000e+01 -2.354588218495e-02 3.354120693962e-04 2.156174358184e+01
4.550000000000e+01 -2.358237863747e-02 3.356810221796e-04 2.157864632374e+01
4.575000000000e+01 -2.361868237448e-02 3.359645106038e-04 2.159606370500e+01
4.600000000000e+01 -2.365477202820e-02 3.362635629430e-04 2.161396740009e+01
4.625000000000e+01 -2.369061473741e-02 3.365789343107e-04 2.163233159397e+01
4.650000000000e+01 -2.372616555726e-02 3.369110864110e-04 2.165113254093e+01
4.675000000000e+01 -2.376136697373e-02 3.372601700082e-04 2.167034816774e+01
4.700000000000e+01 -2.379614854369e-02 3.376260071044e-04 2.168995770286e+01
4.725000000000e+01 -2.383042665897e-02 3.380080729479e-04 2.170994134041e+01
4.750000000000e+01 -2.386410438402e-02 3.384054947672e-04 2.173027999091e+01
4.775000000000e+01 -2.389707112718e-02 3.388170461205e-04 2.175095511202e+01
4.800000000000e+01 -2.392920268809e-02 3.392411279503e-04 2.177194861583e+01
4.825000000000e+01 -2.396036154639e-02 3.396757434473e-04 2.179324293615e+01
4.850000000000e+01 -2.399039741647e-02 3.401185434055e-04 2.181482087963e+01
4.875000000000e+01 -2.401914855058e-02 3.405668274259e-04 2.183666618816e+01
4.900000000000e+01 -2.404644272664e-02 3.410175531275e-04 2.185876355521e+01
4.925000000000e+01 -2.407209904559e-02 3.414673546763e-04 2.188109902491e+01
4.950000000000e+01 -2.409593016902e-02 3.419125707154e-04 2.190366044780e+01
4.975000000000e+01 -2.411774467857e-02 3.423492559093e-04 2.192643761325e+01
5.000000000000e+01 -2.413735058455e-02 3.427732274194e-04 2.194942309015e+01
5.025000000000e+01 -2.415455869468e-02 3.431801751331e-04 2.197261243401e+01
5.050000000000e+01 -2.416918609840e-02 3.435657960749e-04 2.199600433510e+01
5.075000000000e+01 -2.418106030293e-02 3.439255657360e-04 2.201960137500e+01
5.100000000000e+01 -2.419002383289e-02 3.442549065558e-04 2.204340997540e+01
5.125000000000e+01 -2.419593882290e-02 3.445493990939e-04 2.206744069937e+01
5.150000000000e+01 -2.419869145389e-02 3.448048520088e-04 2.209170796612e+01
5.175000000000e+01 -2.419819734974e-02 3.450173310089e-04 2.211623044184e+01
5.200000000000e+01 -2.419440552351e-02 3.451831781103e-04 2.214103058476e+01
5.225000000000e+01 -2.418730143784e-02 3.452991257195e-04 2.216613405317e+01
5.250000000000e+01 -2.417691092062e-02 3.453623968379e-04 2.219156969761e+01
5.275000000000e+01 -2.416330260971e-02 3.453708170266e-04 2.221736869473e+01
5.300000000000e+01 -2.414658914900e-02 3.453228738996e-04 2.224356356989e+01
5.325000000000e+01 -2.412692822435e-02 3.452177831337e-04 2.227018782470e+01
5.350000000000e+01 -2.410452169271e-02 3.450555078278e-04 2.229727477239e+01
5.375000000000e+01 -2.407961371904e-02 3.448367841720e-04 2.232485628854e+01
5.400000000000e+01 -2.405248797548e-02 3.445632736352e-04 2.235296228825e+01
5.425000000000e+01 -2.402346301232e-02 3.442376120843e-04 2.238161944685e+01
5.450000000000e+01 -2.399288636972e-02 3.438631897144e-04 2.241084998799e+01
5.475000000000e+01 -2.396112929085e-02 3.434442112179e-04 2.244067124541e+01
5.500000000000e+01 -2.392857948606e-02 3.429856734292e-04 2.247109452935e+01
5.525000000000e+01 -2.389563302642e-02 3.424932578078e-04 2.250212461199e+01
5.550000000000e+01 -2.386268529690e-02 3.419732754566e-04 2.253375890764e+01
5.575000000000e+01 -2.383012269676e-02 3.414325576097e-04 2.256598759141e+01
5.600000000000e+01 -2.379831373146e-02 3.408782678087e-04 2.259879325602e+01
5.625000000000e+01 -2.376760022030e-02 3.403178919868e-04 2.263215075267e+01
5.650000000000e+01 -2.373828956967e-02 3.397590268881e-04 2.266602796231e+01
5.675000000000e+01 -2.371064788983e-02 3.392092006665e-04 2.270038606032e+01
5.700000000000e+01 -2.368489395302e-02 3.386756795239e-04 2.273518002319e+01
5.725000000000e+01 -2.366119480175e-02 3.381654168768e-04 2.277035995247e+01
5.750000000000e+01 -2.363966239162e-02 3.376849391863e-04 2.280587181408e+01
5.775000000000e+01 -2.362035253623e-02 3.372401986746e-04 2.284165873965e+01
5.800000000000e+01 -2.360326506961e-02 3.368364608916e-04 2.287766188165e+01
5.825000000000e+01 -2.358834636072e-02 3.364782235148e-04 2.291382237790e+01
5.850000000000e+01 -2.357549280053e-02 3.361691495908e-04 2.295008185804e+01
5.875000000000e+01 -2.356455654108e-02 3.359120294133e-04 2.298638394784e+01
5.900000000000e+01 -2.355535209074e-02 3.357087643463e-04 2.302267522929e+01
5.925000000000e+01 -2.354766418182e-02 3.355603736271e-04 2.305890612973e+01
5.950000000000e+01 -2.354125646373e-02 3.354670233615e-04 2.309503162080e+01
5.975000000000e+01 -2.353588061866e-02 3.354280765485e-04 2.313101170812e+01
6.000000000000e+01 -2.353128577765e-02 3.354421573642e-04 2.316681171974e+01
6.025000000000e+01 -2.352722767338e-02 3.355072264989e-04 2.320240237746e+01
6.050000000000e+01 -2.352347724262e-02 3.356206654584e-04 2.323775965376e+01
6.075000000000e+01 -2.351982852273e-02 3.357793781572e-04 2.327286446973e+01
6.100000000000e+01 -2.351610553658e-02 3.359798867456e-04 2.330770221528e+01
6.125000000000e+01 -2.351216796159e-02 3.362184253362e-04 2.334226221614e+01
6.150000000000e+01 -2.350791529925e-02 3.364910313739e-04 2.337653682477e+01
6.175000000000e+01 -2.350329009904e-02 3.367936328962e-04 2.341052108057e+01
6.200000000000e+01 -2.349827908632e-02 3.371221191421e-04 2.344421152832e+01
6.225000000000e+01 -2.349291370906e-02 3.374724148949e-04 2.347760591815e+01
6.250000000000e+01 -2.348726849199e-02 3.378405442894e-04 2.351070212969e+01
6.275000000000e+01 -2.348145880332e-02 3.382226647559e-04 2.354349793053e+01
6.300000000000e+01 -2.347563737535e-02 3.386151058417e-04 2.357599034439e+01
6.325000000000e+01 -2.346999001191e-02 3.390143997651e-04 2.360817517820e+01
6.350000000000e+01 -2.346473079150e-02 3.394173035435e-04 2.364004710672e+01
6.375000000000e+01 -2.346009656912e-02 3.398208123058e-04 2.367159929046e+01
6.400000000000e+01 -2.345634141470e-02 3.402221725330e-04 2.370282374937e+01
6.425000000000e+01 -2.345373083626e-02 3.406188880594e-04 2.373371149729e+01
6.450000000000e+01 -2.345253605994e-02 3.410087261796e-04 2.376425285638e+01
6.475000000000e+01 -2.345302852401e-02 3.413897234969e-04 2.379443820498e+01
6.500000000000e+01 -2.345547445084e-02 3.417601972820e-04 2.382425853334e+01
6.525000000000e+01 -2.346012974069e-02 3.421187435553e-04 2.385370612491e+01
6.550000000000e+01 -2.346723541265e-02 3.424641918222e-04 2.388277555418e+01
6.575000000000e+01 -2.347701327049e-02 3.427957262019e-04 2.391146444588e+01
6.600000000000e+01 -2.348966185597e-02 3.431128181449e-04 2.393977425143e+01
6.625000000000e+01 -2.350535263042e-02 3.434152074455e-04 2.396771122241e+01
6.650000000000e+01 -2.352422680089e-02 3.437029245107e-04 2.399528694131e+01
6.675000000000e+01 -2.354639250358e-02 3.439762891649e-04 2.402251908420e+01
6.700000000000e+01 -2.357192265565e-02 3.442359237822e-04 2.404943181623e+01
6.725000000000e+01 -2.360085318291e-02 3.444827050049e-04 2.407605604630e+01
6.750000000000e+01 -2.363318208763e-02 3.447177348173e-04 2.410242966404e+01
6.775000000000e+01 -2.366886906699e-02 3.449423824418e-04 2.412859742764e+01
6.800000000000e+01 -2.370783567938e-02 3.451582509106e-04 2.415461071965e+01
6.825000000000e+01 -2.374996628945e-02 3.453671514464e-04 2.418052723849e+01
6.850000000000e+01 -2.379510945940e-02 3.455710769593e-04 2.420641039260e+01
6.875000000000e+01 -2.384308026610e-02 3.457721621015e-04 2.423232872397e+01
6.900000000000e+01 -2.389366297790e-02 3.459726585807e-04 2.425835512953e+01
6.925000000000e+01 -2.394661411819e-02 3.461750144982e-04 2.428456606339e+01
6.950000000000e+01 -2.400166606947e-02 3.463816694024e-04 2.431104070470e+01
6.975000000000e+01 -2.405853065099e-02 3.465950353007e-04 2.433786008491e+01
7.000000000000e+01 -2.411690333490e-02 3.468176133389e-04 2.436510624062e+01
7.025000000000e+01 -2.417646782882e-02 3.470518130767e-04 2.439286136590e+01
7.050000000000e+01 -2.423689994006e-02 3.472999047539e-04 2.442120699631e+01
7.075000000000e+01 -2.429787247421e-02 3.475642130607e-04 2.445022328770e+01
7.100000000000e+01 -2.435905996433e-02 3.478468550208e-04 2.447998822968e+01
7.125000000000e+01 -2.442014279650e-02 3.481497403690e-04 2.451057699801e+01
7.150000000000e+01 -2.448081125336e-02 3.484746083695e-04 2.454206137438e+01
7.175000000000e+01 -2.454076977162e-02 3.488229754572e-04 2.457450908525e+01
7.200000000000e+01 -2.459974024818e-02 3.491959593260e-04 2.460798332221e+01
7.225000000000e+01 -2.465746577583e-02 3.495944717495e-04 2.464254224217e+01
7.250000000000e+01 -2.471371403176e-02 3.500191651025e-04 2.467823853038e+01
7.275000000000e+01 -2.476828029329e-02 3.504704089619e-04 2.471511898811e+01
7.300000000000e+01 -2.482099009616e-02 3.509482919651e-04 2.475322417620e+01
7.325000000000e+01 -2.487170120889e-02 3.514526294158e-04 2.479258812187e+01
7.350000000000e+01 -2.492030534962e-02 3.519829828841e-04 2.483323793585e+01
7.375000000000e+01 -2.496672963149e-02 3.525386774528e-04 2.487519371339e+01
7.400000000000e+01 -2.501093777819e-02 3.531188259198e-04 2.491846824714e+01
7.425000000000e+01 -2.505293045273e-02 3.537223571285e-04 2.496306688845e+01
7.450000000000e+01 -2.509274511463e-02 3.543480487463e-04 2.500898744963e+01
7.475000000000e+01 -2.513045529904e-02 3.549945562430e-04 2.505622015862e+01
7.500000000000e+01 -2.516616973085e-02 3.556604529286e-04 2.510474766436e+01
7.525000000000e+01 -2.520003032935e-02 3.563442743970e-04 2.515454511835e+01
7.550000000000e+01 -2.523220955427e-02 3.570445342731e-04 2.520558029837e+01
7.575000000000e+01 -2.526290804719e-02 3.577597499441e-04 2.525781390244e+01
7.600000000000e+01 -2.529235175276e-02 3.584884141553e-04 2.531119966492e+01
7.625000000000e+01 -2.532078803695e-02 3.592292070848e-04 2.536568486043e+01
7.650000000000e+01 -2.534848107819e-02 3.599808948379e-04 2.542121048629e+01
7.675000000000e+01 -2.537570786270e-02 3.607423620463e-04 2.547771184701e+01
7.700000000000e+01 -2.540275357361e-02 3.615124591457e-04 2.553511877294e+01
7.725000000000e+01 -2.542990717353e-02 3.622901761278e-04 2.559335620172e+01
7.750000000000e+01 -2.545745574392e-02 3.630746219103e-04 2.565234435880e+01
7.775000000000e+01 -2.548567980590e-02 3.638649942827e-04 2.571199927651e+01
7.800000000000e+01 -2.551484790482e-02 3.646605540285e-04 2.577223285270e+01
7.825000000000e+01 -2.554521197134e-02 3.654606017907e-04 2.583295323245e+01
7.850000000000e+01 -2.557700190762e-02 3.662644588081e-04 2.589406474864e+01
7.875000000000e+01 -2.561042132526e-02 3.670714350062e-04 2.595546800976e+01
7.900000000000e+01 -2.564564331564e-02 3.678807939790e-04 2.601705992049e+01
7.925000000000e+01 -2.568280543015e-02 3.686917158580e-04 2.607873341280e+01
7.950000000000e+01 -2.572200613335e-02 3.695032696357e-04 2.614037747744e+01
7.975000000000e+01 -2.576330006529e-02 3.703143764821e-04 2.620187682841e+01
8.000000000000e+01 -2.580669503908e-02 3.711237861141e-04 2.626311192724e+01
8.025000000000e+01 -2.585214820802e-02 3.719300379674e-04 2.632395874450e+01
8.050000000000e+01 -2.589956366674e-02 3.727314518383e-04 2.638428880784e+01
8.075000000000e+01 -2.594879084587e-02 3.735261157021e-04 2.644396933598e+01
8.100000000000e+01 -2.599962299698e-02 3.743118709950e-04 2.650286337310e+01
8.125000000000e+01 -2.605179747604e-02 3.750863155033e-04 2.656083022488e+01
8.150000000000e+01 -2.610499703996e-02 3.758468105036e-04 2.661772604830e+01
8.175000000000e+01 -2.615885183979e-02 3.765904777340e-04 2.667340451358e+01
8.200000000000e+01 -2.621294383582e-02 3.773142488207e-04 2.672771781933e+01
8.225000000000e+01 -2.626681157999e-02 3.780148910457e-04 2.678051773740e+01
8.250000000000e+01 -2.631995689857e-02 3.786889714641e-04 2.683165693768e+01
8.275000000000e+01 -2.637185300585e-02 3.793330910102e-04 2.688099044731e+01
8.300000000000e+01 -2.642195362869e-02 3.799438386594e-04 2.692837720690e+01
8.325000000000e+01 -2.646970439880e-02 3.805177485992e-04 2.697368180628e+01
8.350000000000e+01 -2.651455510685e-02 3.810514156010e-04 2.701677624317e+01
8.375000000000e+01 -2.655597225238e-02 3.815416601689e-04 2.705754176994e+01
8.400000000000e+01 -2.659345237621e-02 3.819854892361e-04 2.709587073512e+01
8.425000000000e+01 -2.662653507558e-02 3.823801150634e-04 2.713166836838e+01
8.450000000000e+01 -2.665481657738e-02 3.827231797260e-04 2.716485451702e+01
8.475000000000e+01 -2.667796208276e-02 3.830127835626e-04 2.719536521482e+01
8.500000000000e+01 -2.669571727285e-02 3.832475437700e-04 2.722315409070e+01
8.525000000000e+01 -2.670791847851e-02 3.834266620555e-04 2.724819355417e+01
8.550000000000e+01 -2.671450079636e-02 3.835499797539e-04 2.727047567891e+01
8.575000000000e+01 -2.671550422942e-02 3.836180287958e-04 2.729001279374e+01
8.600000000000e+01 -2.671107741498e-02 3.836320670006e-04 2.730683774631e+01
8.625000000000e+01 -2.670147869606e-02 3.835940990492e-04 2.732100373696e+01
8.650000000000e+01 -2.668707399704e-02 3.835068792858e-04 2.733258382709e+01
8.675000000000e+01 -2.666833204000e-02 3.833738917133e-04 2.734167003323e+01
8.700000000000e+01 -2.664581672823e-02 3.831993253901e-04 2.734837205054e+01
8.725000000000e+01 -2.662017680958e-02 3.829879853937e-04 2.735281562669e+01
8.750000000000e+01 -2.659213323465e-02 3.827451997971e-04 2.735514061923e+01
8.775000000000e+01 -2.656246432173e-02 3.824767796993e-04 2.735549879207e+01
8.800000000000e+01 -2.653199061917e-02 3.821889848803e-04 2.735405139383e+01
8.825000000000e+01 -2.650155682785e-02 3.818882491234e-04 2.735096660184e+01
8.850000000000e+01 -2.647201211905e-02 3.815811157101e-04 2.734641688466e+01
8.875000000000e+01 -2.644419193037e-02 3.812741488918e-04 2.734057636187e+01
8.900000000000e+01 -2.641889993225e-02 3.809736286434e-04 2.733361825593e+01
8.925000000000e+01 -2.639688983866e-02 3.806855667031e-04 2.732571232575e+01
8.950000000000e+01 -2.637885031725e-02 3.804155772482e-04 2.731702285028e+01
8.975000000000e+01 -2.636538941814e-02 3.801687370687e-04 2.730770636324e+01
9.000000000000e+01 -2.635702255284e-02 3.799494878694e-04 2.729791001839e+01
9.025000000000e+01 -2.635416219932e-02 3.797615595257e-04 2.728777010944e+01
9.050000000000e+01 -2.635711013986e-02 3.796079103089e-04 2.727741091407e+01
9.075000000000e+01 -2.636605229937e-02 3.794906373573e-04 2.726694381244e+01
9.100000000000e+01 -2.638105638373e-02 3.794110222446e-04 2.725646687688e+01
9.125000000000e+01 -2.640207125183e-02 3.793695074721e-04 2.724606433183e+01
9.150000000000e+01 -2.642892975920e-02 3.793657102911e-04 2.723580682032e+01
9.175000000000e+01 -2.646135251819e-02 3.793984542504e-04 2.722575124868e+01
9.200000000000e+01 -2.649895447173e-02 3.794658233325e-04 2.721594145071e+01
9.225000000000e+01 -2.654125218096e-02 3.795652194367e-04 2.720640829971e+01
9.250000000000e+01 -2.658767295725e-02 3.796934357036e-04 2.719717061001e+01
9.275000000000e+01 -2.663756464755e-02 3.798467282487e-04 2.718823535940e+01
9.300000000000e+01 -2.669020615788e-02 3.800208971038e-04 2.717959867805e+01
9.325000000000e+01 -2.674481876693e-02 3.802113634317e-04 2.717124605621e+01
9.350000000000e+01 -2.680057717437e-02 3.804132444685e-04 2.716315331749e+01
9.375000000000e+01 -2.685662165407e-02 3.806214318458e-04 2.715528674138e+01
9.400000000000e+01 -2.691206903679e-02 3.808306672534e-04 2.714760396802e+01
9.425000000000e+01 -2.696602503258e-02 3.810356037759e-04 2.714005408161e+01
9.450000000000e+01 -2.701759556859e-02 3.812308724872e-04 2.713257819057e+01
9.475000000000e+01 -2.706589769240e-02 3.814111415056e-04 2.712511000632e+01
9.500000000000e+01 -2.711007175661e-02 3.815711757111e-04 2.711757588453e+01
9.525000000000e+01 -2.714929103001e-02 3.817058902279e-04 2.710989571857e+01
9.550000000000e+01 -2.718277356095e-02 3.818104064491e-04 2.710198301319e+01
9.575000000000e+01 -2.720979087774e-02 3.818801030064e-04 2.709374592109e+01
9.600000000000e+01 -2.722967897002e-02 3.819106700151e-04 2.708508754969e+01
9.625000000000e+01 -2.724184687186e-02 3.818981610427e-04 2.707590694614e+01
9.650000000000e+01 -2.724578455982e-02 3.818390441684e-04 2.706610021413e+01
9.675000000000e+01 -2.724107185371e-02 3.817302417634e-04 2.705556119861e+01
9.700000000000e+01 -2.722738417475e-02 3.815692065669e-04 2.704418315274e+01
9.725000000000e+01 -2.720450069519e-02 3.813539643437e-04 2.703185960961e+01
9.750000000000e+01 -2.717230700724e-02 3.810831426814e-04 2.701848625272e+01
9.775000000000e+01 -2.713079886756e-02 3.807559976125e-04 2.700396200283e+01
9.800000000000e+01 -2.708008388547e-02 3.803724721544e-04 2.698819068520e+01
9.825000000000e+01 -2.702038028385e-02 3.799331231618e-04 2.697108267277e+01
9.850000000000e+01 -2.695201556898e-02 3.794392264119e-04 2.695255589872e+01
9.875000000000e+01 -2.687542164714e-02 3.788928143204e-04 2.693253758711e+01
9.900000000000e+01 -2.679112847480e-02 3.782965197925e-04 2.691096497912e+01
9.925000000000e+01 -2.669975432161e-02 3.776535908260e-04 2.688778641307e+01
9.950000000000e+01 -2.660199403805e-02 3.769676450742e-04 2.686296217129e+01
9.975000000000e+01 -2.649860619461e-02 3.762427865077e-04 2.683646456986e+01
1.000000000000e+02 -2.639039846564e-02 3.754834798968e-04 2.680827828424e+01
1.002500000000e+02 -2.627821223110e-02 3.746944204299e-04 2.677840042228e+01
1.005000000000e+02 -2.616290628300e-02 3.738804108330e-04 2.674683984605e+01
1.007500000000e+02 -2.604534065904e-02 3.730462414633e-04 2.671361678864e+01
1.010000000000e+02 -2.592636142251e-02 3.721965749043e-04 2.667876228914e+01
1.012500000000e+02 -2.580678543402e-02 3.713358258394e-04 2.664231698720e+01
1.015000000000e+02 -2.568738793697e-02 3.704680625526e-04 2.660433038780e+01
1.017500000000e+02 -2.556889175531e-02 3.695969173014e-04 2.656485979535e+01
1.020000000000e+02 -2.545195902876e-02 3.687255191351e-04 2.652396930797e+01
1.022500000000e+02 -2.533718562248e-02 3.678564469810e-04 2.648172883304e+01
1.025000000000e+02 -2.522509837644e-02 3.669917039596e-04 2.643821317527e+01
1.027500000000e+02 -2.511615513328e-02 3.661327243727e-04 2.639350120503e+01
1.030000000000e+02 -2.501074693980e-02 3.652803844792e-04 2.634767512387e+01
1.032500000000e+02 -2.490920328871e-02 3.644350614043e-04 2.630081983816e+01
1.035000000000e+02 -2.481179959871e-02 3.635967312023e-04 2.625302243566e+01
1.037500000000e+02 -2.471876557074e-02 3.627649844756e-04 2.620437174748e+01
1.040000000000e+02 -2.463029467207e-02 3.619391609531e-04 2.615495800090e+01
1.042500000000e+02 -2.454655448026e-02 3.611184477782e-04 2.610487252602e+01
1.045000000000e+02 -2.446769647945e-02 3.603019829404e-04 2.605420750526e+01
1.047500000000e+02 -2.439386580766e-02 3.594889512798e-04 2.600305575513e+01
1.050000000000e+02 -2.432520887850e-02 3.586786914394e-04 2.595151048865e+01
1.052500000000e+02 -2.426187869222e-02 3.578707892449e-04 2.589966502669e+01
1.055000000000e+02 -2.420404029621e-02 3.570651468413e-04 2.584761270640e+01
1.057500000000e+02 -2.415187089233e-02 3.562620435017e-04 2.579544624735e+01
1.060000000000e+02 -2.410556015155e-02 3.554621622262e-04 2.574325751223e+01
1.062500000000e+02 -2.406530698092e-02 3.546666089691e-04 2.569113714661e+01
1.065000000000e+02 -2.403131278479e-02 3.538768982877e-04 2.563917378777e+01
1.067500000000e+02 -2.400377382265e-02 3.530949696262e-04 2.558745359132e+01
1.070000000000e+02 -2.398287147370e-02 3.523231340357e-04 2.553605967331e+01
1.072500000000e+02 -2.396875998328e-02 3.515640152849e-04 2.548507115859e+01
1.075000000000e+02 -2.396155537440e-02 3.508204677924e-04 2.543456274603e+01
1.077500000000e+02 -2.396132232013e-02 3.500954830173e-04 2.538460374139e+01
1.080000000000e+02 -2.396806262335e-02 3.493921091449e-04 2.533525762414e+01
1.082500000000e+02 -2.398170410183e-02 3.487133695781e-04 2.528658135324e+01
1.085000000000e+02 -2.400209165216e-02 3.480621342207e-04 2.523862480445e+01
1.087500000000e+02 -2.402897891169e-02 3.474410163960e-04 2.519143058838e+01
1.090000000000e+02 -2.406202281988e-02 3.468523025101e-04 2.514503363092e+01
1.092500000000e+02 -2.410078096482e-02 3.462979082284e-04 2.509946129515e+01
1.095000000000e+02 -2.414471203881e-02 3.457792631361e-04 2.505473331387e+01
1.097500000000e+02 -2.419317809875e-02 3.452972807571e-04 2.501086221465e+01
1.100000000000e+02 -2.424545096697e-02 3.448523113858e-04 2.496785357923e+01
1.102500000000e+02 -2.430071888859e-02 3.444441168444e-04 2.492570673926e+01
1.105000000000e+02 -2.435809899060e-02 3.440719090231e-04 2.488441528817e+01
1.107500000000e+02 -2.441664968733e-02 3.437343574698e-04 2.484396785514e+01
1.110000000000e+02 -2.447538456006e-02 3.434296199306e-04 2.480434887676e+01
1.112500000000e+02 -2.453328999188e-02 3.431553988338e-04 2.476553922760e+01
1.115000000000e+02 -2.458933975886e-02 3.429089926614e-04 2.472751700620e+01
1.117500000000e+02 -2.464251410764e-02 3.426873720802e-04 2.469025802025e+01
1.120000000000e+02 -2.469181401360e-02 3.424872423753e-04 2.465373637103e+01
1.122500000000e+02 -2.473628001990e-02 3.423051265452e-04 2.461792469000e+01
1.125000000000e+02 -2.477500475715e-02 3.421374270355e-04 2.458279443847e+01
1.127500000000e+02 -2.480714929017e-02 3.419805040587e-04 2.454831586038e+01
1.130000000000e+02 -2.483195439764e-02 3.418307350596e-04 2.451445791611e+01
1.132500000000e+02 -2.484875009414e-02 3.416845705034e-04 2.448118810121e+01
1.135000000000e+02 -2.485696700714e-02 3.415385826468e-04 2.444847201714e+01
1.137500000000e+02 -2.485614016768e-02 3.413894986387e-04 2.441627309220e+01
1.140000000000e+02 -2.484591650651e-02 3.412342508358e-04 2.438455205919e+01
1.142500000000e+02 -2.482605706436e-02 3.410700072568e-04 2.435326659019e+01
1.145000000000e+02 -2.479643728905e-02 3.408941571943e-04 2.432237101927e+01
1.147500000000e+02 -2.475704962870e-02 3.407043533438e-04 2.429181598341e+01
1.150000000000e+02 -2.470799906742e-02 3.404984868713e-04 2.426154848910e+01
1.152500000000e+02 -2.464950297675e-02 3.402747951912e-04 2.423151187730e+01
1.155000000000e+02 -2.458188610879e-02 3.400318550435e-04 2.420164620415e+01
1.157500000000e+02 -2.450557683019e-02 3.397685358758e-04 2.417188872607e+01
1.160000000000e+02 -2.442110095561e-02 3.394840409886e-04 2.414217472543e+01
1.162500000000e+02 -2.432907772028e-02 3.391779454673e-04 2.411243834811e+01
1.165000000000e+02 -2.423021263335e-02 3.388502231974e-04 2.408261382729e+01
1.167500000000e+02 -2.412529131985e-02 3.385013046733e-04 2.405263677621e+01
1.170000000000e+02 -2.401517264349e-02 3.381320645356e-04 2.402244560146e+01
1.172500000000e+02 -2.390078145712e-02 3.377436821510e-04 2.399198300468e+01
1.175000000000e+02 -2.378310060651e-02 3.373380360084e-04 2.396119747609e+01
1.177500000000e+02 -2.366316242783e-02 3.369176120098e-04 2.393004476752e+01
1.180000000000e+02 -2.354204008613e-02 3.364853781135e-04 2.389848925370e+01
1.182500000000e+02 -2.342083828227e-02 3.360448447422e-04 2.386650513181e+01
1.185000000000e+02 -2.330068328166e-02 3.356001528921e-04 2.383407750809e+01
1.187500000000e+02 -2.318271219161e-02 3.351559512141e-04 2.380120306726e+01
1.190000000000e+02 -2.306806184723e-02 3.347171798689e-04 2.376789064079e+01
1.192500000000e+02 -2.295785679402e-02 3.342892627435e-04 2.373416139846e+01
1.195000000000e+02 -2.285319650103e-02 3.338780135579e-04 2.370004872700e+01
1.197500000000e+02 -2.275514247724e-02 3.334895043003e-04 2.366559780537e+01
1.200000000000e+02 -2.266470494377e-02 3.331299450231e-04 2.363086485945e+01
1.202500000000e+02 -2.258282977688e-02 3.328055575096e-04 2.359591612904e+01
1.205000000000e+02 -2.251038548500e-02 3.325224411548e-04 2.356082656640e+01
1.207500000000e+02 -2.244815073304e-02 3.322864184674e-04 2.352567829849e+01
1.210000000000e+02 -2.239680423786e-02 3.321028776436e-04 2.349055896200e+01
1.212500000000e+02 -2.235691260316e-02 3.319767396216e-04 2.345555980155e+01
1.215000000000e+02 -2.232892220167e-02 3.319122316521e-04 2.342077379989e+01
1.217500000000e+02 -2.231315357060e-02 3.319127907123e-04 2.338629378913e+01
1.220000000000e+02 -2.230979381796e-02 3.319809853437e-04 2.335221053023e+01
1.222500000000e+02 -2.231889663027e-02 3.321184700687e-04 2.331861103353e+01
1.225000000000e+02 -2.234037821345e-02 3.323258040796e-04 2.328557691673e+01
1.227500000000e+02 -2.237402200459e-02 3.326025409525e-04 2.325318309221e+01
1.230000000000e+02 -2.241947886603e-02 3.329472255650e-04 2.322149660484e+01
1.232500000000e+02 -2.247627539021e-02 3.333574224490e-04 2.319057582406e+01
1.235000000000e+02 -2.254381994548e-02 3.338297649392e-04 2.316046987286e+01
1.237500000000e+02 -2.262141075579e-02 3.343600307627e-04 2.313121836863e+01
1.240000000000e+02 -2.270824878945e-02 3.349432564982e-04 2.310285144499e+01
1.242500000000e+02 -2.280344657787e-02 3.355738557968e-04 2.307539003180e+01
1.245000000000e+02 -2.290604322667e-02 3.362456845132e-04 2.304884634264e+01
1.247500000000e+02 -2.301501514045e-02 3.369522089912e-04 2.302322460035e+01
1.250000000000e+02 -2.312929169794e-02 3.376866578987e-04 2.299852182221e+01
1.252500000000e+02 -2.324776710215e-02 3.384421435052e-04 2.297472881604e+01
1.255000000000e+02 -2.336931557316e-02 3.392117866180e-04 2.295183107568e+01
1.257500000000e+02 -2.349280345872e-02 3.399888245468e-04 2.292980982593e+01
1.260000000000e+02 -2.361710312628e-02 3.407667195656e-04 2.290864292318e+01
1.262500000000e+02 -2.374110549670e-02 3.415392515440e-04 2.288830561834e+01
1.265000000000e+02 -2.386373177582e-02 3.423005950988e-04 2.286877138879e+01
1.267500000000e+02 -2.398394488027e-02 3.430453770353e-04 2.285001233440e+01
1.270000000000e+02 -2.410076051153e-02 3.437687132415e-04 2.283199972584e+01
1.272500000000e+02 -2.421325671827e-02 3.444662092869e-04 2.281470402930e+01
1.275000000000e+02 -2.432058332304e-02 3.451340583780e-04 2.279809512737e+01
1.277500000000e+02 -2.442196840831e-02 3.457690153986e-04 2.278214199548e+01
1.280000000000e+02 -2.451672594594e-02 3.463683304790e-04 2.276681262097e+01
1.282500000000e+02 -2.460426091941e-02 3.469299304315e-04 2.275207356098e+01
1.285000000000e+02 -2.468407124337e-02 3.474521999260e-04 2.273788940061e+01
1.287500000000e+02 -2.475575116503e-02 3.479339252574e-04 2.272422251731e+01
1.290000000000e+02 -2.481898954931e-02 3.483742943597e-04 2.271103236925e+01
1.292500000000e+02 -2.487357016362e-02 3.487728881959e-04 2.269827532889e+01
1.295000000000e+02 -2.491936809167e-02 3.491296940106e-04 2.268590430375e+01
1.297500000000e+02 -2.495634451568e-02 3.494448701051e-04 2.267386844036e+01
1.300000000000e+02 -2.498454377680e-02 3.497187623014e-04 2.266211335876e+01
1.302500000000e+02 -2.500408644779e-02 3.499519156192e-04 2.265058120134e+01
1.305000000000e+02 -2.501516161116e-02 3.501450627696e-04 2.263921089754e+01
1.307500000000e+02 -2.501802140103e-02 3.502990990367e-04 2.262793893198e+01
1.310000000000e+02 -2.501297223500e-02 3.504150144729e-04 2.261669994417e+01
1.312500000000e+02 -2.500036749492e-02 3.504938989663e-04 2.260542763982e+01
1.315000000000e+02 -2.498060048493e-02 3.505369313904e-04 2.259405587071e+01
1.317500000000e+02 -2.495409623789e-02 3.505453281043e-04 2.258251958090e+01
1.320000000000e+02 -2.492130666251e-02 3.505203464916e-04 2.257075623541e+01
1.322500000000e+02 -2.488270331757e-02 3.504632944666e-04 2.255870684732e+01
1.325000000000e+02 -2.483877228099e-02 3.503754315594e-04 2.254631717474e+01
1.327500000000e+02 -2.479000934367e-02 3.502580344409e-04 2.253353881585e+01
1.330000000000e+02 -2.473691547433e-02 3.501124554450e-04 2.252033018457e+01
1.332500000000e+02 -2.467999326970e-02 3.499400375851e-04 2.250665733426e+01
1.335000000000e+02 -2.461974451829e-02 3.497420905599e-04 2.249249467053e+01
1.337500000000e+02 -2.455666686853e-02 3.495199237565e-04 2.247782521305e+01
1.340000000000e+02 -2.449125310133e-02 3.492747948117e-04 2.246264111140e+01
1.342500000000e+02 -2.442398885231e-02 3.490078376875e-04 2.244694347210e+01
1.345000000000e+02 -2.435535171132e-02 3.487202850328e-04 2.243074221812e+01
1.347500000000e+02 -2.428581092756e-02 3.484133971195e-04 2.241405566442e+01
1.350000000000e+02 -2.421582718442e-02 3.480883360957e-04 2.239690992573e+01
1.352500000000e+02 -2.414585268389e-02 3.477461022785e-04 2.237933814836e+01
1.355000000000e+02 -2.407633145741e-02 3.473877355701e-04 2.236137965226e+01
1.357500000000e+02 -2.400769992202e-02 3.470143824798e-04 2.234307878851e+01
1.360000000000e+02 -2.394038780828e-02 3.466271727161e-04 2.232448410395e+01
1.362500000000e+02 -2.387481875252e-02 3.462272728110e-04 2.230564713488e+01
1.365000000000e+02 -2.381141080647e-02 3.458159517523e-04 2.228662142376e+01
1.367500000000e+02 -2.375057720409e-02 3.453944662515e-04 2.226746142971e+01
1.370000000000e+02 -2.369272566715e-02 3.449642091828e-04 2.224822185642e+01
1.372500000000e+02 -2.363825861122e-02 3.445267354373e-04 2.222895668573e+01
1.375000000000e+02 -2.358757019349e-02 3.440837549239e-04 2.220971881102e+01
1.377500000000e+02 -2.354104570358e-02 3.436371440574e-04 2.219055941060e+01
1.380000000000e+02 -2.349905670694e-02 3.431889516276e-04 2.217152792567e+01
1.382500000000e+02 -2.346195889255e-02 3.427414022206e-04 2.215267182010e+01
1.385000000000e+02 -2.343008448268e-02 3.422968774242e-04 2.213403687646e+01
1.387500000000e+02 -2.340373837676e-02 3.418579056384e-04 2.211566731572e+01
1.390000000000e+02 -2.338318870988e-02 3.414271111572e-04 2.209760635019e+01
1.392500000000e+02 -2.336866162627e-02 3.410072208394e-04 2.207989656336e+01
1.395000000000e+02 -2.336033229279e-02 3.406010140930e-04 2.206258052636e+01
1.397500000000e+02 -2.335831557232e-02 3.402112284894e-04 2.204570144006e+01
1.400000000000e+02 -2.336266061173e-02 3.398405190149e-04 2.202930361476e+01
1.402500000000e+02 -2.337334055422e-02 3.394913846391e-04 2.201343312137e+01
1.405000000000e+02 -2.339024878216e-02 3.391661117552e-04 2.199813815121e+01
1.407500000000e+02 -2.341319077182e-02 3.388666946546e-04 2.198346948391e+01
1.410000000000e+02 -2.344188278980e-02 3.385947813244e-04 2.196948063480e+01
1.412500000000e+02 -2.347594715207e-02 3.383515951721e-04 2.195622805055e+01
1.415000000000e+02 -2.351491425478e-02 3.381378870948e-04 2.194377099169e+01
1.417500000000e+02 -2.355822231190e-02 3.379539309200e-04 2.193217143241e+01
1.420000000000e+02 -2.360522237387e-02 3.377994549036e-04 2.192149371768e+01
1.422500000000e+02 -2.365518483693e-02 3.376737475304e-04 2.191180413418e+01
1.425000000000e+02 -2.370730641227e-02 3.375754583766e-04 2.190317044790e+01
1.427500000000e+02 -2.376072265814e-02 3.375026579814e-04 2.189566126800e+01
1.430000000000e+02 -2.381451962008e-02 3.374529672731e-04 2.188934548420e+01
1.432500000000e+02 -2.386774952103e-02 3.374235793412e-04 2.188429157466e+01
1.435000000000e+02 -2.391944626355e-02 3.374112882317e-04 2.188056704019e+01
1.437500000000e+02 -2.396864351848e-02 3.374125590984e-04 2.187823775783e+01
1.440000000000e+02 -2.401439283153e-02 3.374237451776e-04 2.187736748384e+01
1.442500000000e+02 -2.405578300432e-02 3.374411075741e-04 2.187801735649e+01
1.445000000000e+02 -2.409195861173e-02 3.374608608171e-04 2.188024546981e+01
1.447500000000e+02 -2.412213731706e-02 3.374792364642e-04 2.188410658740e+01
1.450000000000e+02 -2.414562676345e-02 3.374926654397e-04 2.188965185563e+01
1.452500000000e+02 -2.416183961029e-02 3.374978943296e-04 2.189692861069e+01
1.455000000000e+02 -2.417030633194e-02 3.374920725206e-04 2.190598028302e+01
1.457500000000e+02 -2.417068491180e-02 3.374727981013e-04 2.191684632207e+01
1.460000000000e+02 -2.416276748846e-02 3.374381267536e-04 2.192956212608e+01
1.462500000000e+02 -2.414648446635e-02 3.373866232382e-04 2.194415910508e+01
1.465000000000e+02 -2.412190416262e-02 3.373176376588e-04 2.196066465757e+01
1.467500000000e+02 -2.408922963684e-02 3.372310150843e-04 2.197910221343e+01
1.470000000000e+02 -2.404879209108e-02 3.371271780806e-04 2.199949120281e+01
1.472500000000e+02 -2.400104216904e-02 3.370071566984e-04 2.202184711777e+01
1.475000000000e+02 -2.394653758681e-02 3.368722868369e-04 2.204618143301e+01
1.477500000000e+02 -2.388592914762e-02 3.367242499839e-04 2.207250154977e+01
1.480000000000e+02 -2.381994455030e-02 3.365650994645e-04 2.210081068294e+01
1.482500000000e+02 -2.374937112122e-02 3.363971542524e-04 2.213110771823e+01
1.485000000000e+02 -2.367503841149e-02 3.362228763552e-04 2.216338695630e+01
1.487500000000e+02 -2.359780269287e-02 3.360447758325e-04 2.219763796212e+01
1.490000000000e+02 -2.351853008184e-02 3.358653218928e-04 2.223384522740e+01
1.492500000000e+02 -2.343808219520e-02 3.356868667529e-04 2.227198790127e+01
1.495000000000e+02 -2.335730351675e-02 3.355115845505e-04 2.231203946984e+01
1.497500000000e+02 -2.327701096253e-02 3.353414254576e-04 2.235396746467e+01
1.500000000000e+02 -2.319798592205e-02 3.351780890876e-04 2.239773317322e+01
1.502500000000e+02 -2.312096901452e-02 3.350230201959e-04 2.244329141987e+01
1.505000000000e+02 -2.304665627340e-02 3.348774494953e-04 2.249059030523e+01
1.507500000000e+02 -2.297569990999e-02 3.347423813098e-04 2.253957118533e+01
1.510000000000e+02 -2.290870851913e-02 3.346185962517e-04 2.259016857202e+01
1.512500000000e+02 -2.284625010725e-02 3.345068111937e-04 2.264231020496e+01
1.515000000000e+02 -2.278885602738e-02 3.344077309495e-04 2.269591722022e+01
1.517500000000e+02 -2.273702449556e-02 3.343221266050e-04 2.275090437264e+01
1.520000000000e+02 -2.269122608640e-02 3.342508555287e-04 2.280718047003e+01
1.522500000000e+02 -2.265190677435e-02 3.341949314365e-04 2.286464880537e+01
1.525000000000e+02 -2.261949026445e-02 3.341556438744e-04 2.292320770773e+01
1.527500000000e+02 -2.259438024261e-02 3.341346033471e-04 2.298275122979e+01
1.530000000000e+02 -2.257695900762e-02 3.341337064713e-04 2.304316981217e+01
1.532500000000e+02 -2.256758595251e-02 3.341551363069e-04 2.310435107938e+01
1.535000000000e+02 -2.256659266929e-02 3.342013354002e-04 2.316618059754e+01
1.537500000000e+02 -2.257427714657e-02 3.342749163738e-04 2.322854269043e+01
1.540000000000e+02 -2.259089547345e-02 3.343786386634e-04 2.329132124210e+01
1.542500000000e+02 -2.261665272517e-02 3.345153821530e-04 2.335440045422e+01
1.545000000000e+02 -2.265169181141e-02 3.346879755941e-04 2.341766560415e+01
1.547500000000e+02 -2.269608293578e-02 3.348989929000e-04 2.348100373059e+01
1.550000000000e+02 -2.274981166644e-02 3.351505825900e-04 2.354430427201e+01
1.552500000000e+02 -2.281276949326e-02 3.354444777939e-04 2.360745963832e+01
1.555000000000e+02 -2.288474315289e-02 3.357819090250e-04 2.367036570873e+01
1.557500000000e+02 -2.296540774279e-02 3.361633695538e-04 2.373292226355e+01
1.560000000000e+02 -2.305431933016e-02 3.365885193195e-04 2.379503332103e+01
1.562500000000e+02 -2.315091280558e-02 3.370561846847e-04 2.385660742379e+01
1.565000000000e+02 -2.325449963017e-02 3.375643423871e-04 2.391755780699e+01
1.567500000000e+02 -2.336427158832e-02 3.381100820972e-04 2.397780255264e+01
1.570000000000e+02 -2.347930472149e-02 3.386893258477e-04 2.403726459578e+01
1.572500000000e+02 -2.359856930255e-02 3.392971236408e-04 2.409587176642e+01
1.575000000000e+02 -2.372094043824e-02 3.399278034969e-04 2.415355666004e+01
1.577500000000e+02 -2.384521411839e-02 3.405749829523e-04 2.421025660436e+01
1.580000000000e+02 -2.397012338383e-02 3.412315851846e-04 2.426591343825e+01
1.582500000000e+02 -2.409435826596e-02 3.418900509541e-04 2.432047345311e+01
1.585000000000e+02 -2.421658608086e-02 3.425425492233e-04 2.437388715321e+01
1.587500000000e+02 -2.433547418789e-02 3.431811319171e-04 2.442610914937e+01
1.590000000000e+02 -2.444971316082e-02 3.437979338756e-04 2.447709811232e+01
1.592500000000e+02 -2.455803934135e-02 3.443853594646e-04 2.452681659693e+01
1.595000000000e+02 -2.465925728444e-02 3.449362748878e-04 2.457523107004e+01
1.597500000000e+02 -2.475226175832e-02 3.454441999168e-04 2.462231201360e+01
1.600000000000e+02 -2.483605772621e-02 3.459034797788e-04 2.466803388882e+01
1.602500000000e+02 -2.490977813748e-02 3.463094368138e-04 2.471237533566e+01
1.605000000000e+02 -2.497269875286e-02 3.466585072654e-04 2.475531941589e+01
1.607500000000e+02 -2.502425002125e-02 3.469483107168e-04 2.479685370174e+01
1.610000000000e+02 -2.506402521175e-02 3.471778125013e-04 2.483697056597e+01
1.612500000000e+02 -2.509178524601e-02 3.473472587296e-04 2.487566747081e+01
1.615000000000e+02 -2.510746009648e-02 3.474581791875e-04 2.491294705559e+01
1.617500000000e+02 -2.511114614762e-02 3.475133509390e-04 2.494881739681e+01
1.620000000000e+02 -2.510310013310e-02 3.475166878346e-04 2.498329211964e+01
1.622500000000e+02 -2.508372979010e-02 3.474731896687e-04 2.501639045358e+01
1.625000000000e+02 -2.505358147263e-02 3.473887992041e-04 2.504813732288e+01
1.627500000000e+02 -2.501332585195e-02 3.472701609389e-04 2.507856316442e+01
1.630000000000e+02 -2.496374145371e-02 3.471244878885e-04 2.510770388393e+01
1.632500000000e+02 -2.490569715994e-02 3.469593877046e-04 2.513560064291e+01
1.635000000000e+02 -2.484013401461e-02 3.467826583047e-04 2.516229961017e+01
1.637500000000e+02 -2.476804728678e-02 3.466020211316e-04 2.518785164907e+01
1.640000000000e+02 -2.469046914574e-02 3.464250521520e-04 2.521231206324e+01
1.642500000000e+02 -2.460845277397e-02 3.462590120191e-04 2.523574012812e+01
1.645000000000e+02 -2.452305777387e-02 3.461106936292e-04 2.525819880053e+01
1.647500000000e+02 -2.443533778691e-02 3.459863082839e-04 2.527975433968e+01
1.650000000000e+02 -2.434633024131e-02 3.458914031433e-04 2.530047594929e+01
1.652500000000e+02 -2.425704830685e-02 3.458308041384e-04 2.532043544296e+01
1.655000000000e+02 -2.416847498272e-02 3.458085865461e-04 2.533970689557e+01
1.657500000000e+02 -2.408155912522e-02 3.458280709954e-04 2.535836646127e+01
1.660000000000e+02 -2.399721331664e-02 3.458918416904e-04 2.537649193480e+01
1.662500000000e+02 -2.391631288796e-02 3.460017817301e-04 2.539416260794e+01
1.665000000000e+02 -2.383969597251e-02 3.461591058683e-04 2.541145899855e+01
1.667500000000e+02 -2.376816451200e-02 3.463644991307e-04 2.542846258277e+01
1.670000000000e+02 -2.370248518627e-02 3.466181419813e-04 2.544525570210e+01
1.672500000000e+02 -2.364339019901e-02 3.469197768713e-04 2.546192105525e+01
1.675000000000e+02 -2.359157717622e-02 3.472687972489e-04 2.547854173915e+01
1.677500000000e+02 -2.354770845365e-02 3.476643249499e-04 2.549520062255e+01
1.680000000000e+02 -2.351240887987e-02 3.481052690053e-04 2.551198036312e+01
1.682500000000e+02 -2.348626221595e-02 3.485903828434e-04 2.552896267491e+01
1.685000000000e+02 -2.346980619046e-02 3.491183122474e-04 2.554622830714e+01
1.687500000000e+02 -2.346352625802e-02 3.496876680448e-04 2.556385619908e+01
1.690000000000e+02 -2.346784803930e-02 3.502970117648e-04 2.558192343188e+01
1.692500000000e+02 -2.348312904921e-02 3.509448746263e-04 2.560050428960e+01
1.695000000000e+02 -2.350965031254e-02 3.516297643766e-04 2.561967014857e+01
1.697500000000e+02 -2.354760761789e-02 3.523501833472e-04 2.563948880350e+01
1.700000000000e+02 -2.359710299550e-02 3.531045643821e-04 2.566002377247e+01
1.702500000000e+02 -2.365813741209e-02 3.538912762853e-04 2.568133427989e+01
1.705000000000e+02 -2.373060417526e-02 3.547086278025e-04 2.570347430436e+01
1.707500000000e+02 -2.381428478168e-02 3.555548326597e-04 2.572649274195e+01
1.710000000000e+02 -2.390884518235e-02 3.564279715937e-04 2.575043255200e+01
1.712500000000e+02 -2.401383509200e-02 3.573259699717e-04 2.577533107061e+01
1.715000000000e+02 -2.412868886712e-02 3.582465612064e-04 2.580121928446e+01
1.717500000000e+02 -2.425272921650e-02 3.591872860905e-04 2.582812231419e+01
1.720000000000e+02 -2.438517206918e-02 3.601454798195e-04 2.585605882016e+01
1.722500000000e+02 -2.452513465423e-02 3.611182627908e-04 2.588504163429e+01
1.725000000000e+02 -2.467164436196e-02 3.621025268557e-04 2.591507735661e+01
1.727500000000e+02 -2.482364974092e-02 3.630949305775e-04 2.594616672579e+01
1.730000000000e+02 -2.498003302354e-02 3.640919218376e-04 2.597830503492e+01
1.732500000000e+02 -2.513962244055e-02 3.650897404084e-04 2.601148181176e+01
1.735000000000e+02 -2.530120698840e-02 3.660844570642e-04 2.604568164331e+01
1.737500000000e+02 -2.546355011811e-02 3.670720010423e-04 2.608088378777e+01
1.740000000000e+02 -2.562540521895e-02 3.680481572332e-04 2.611706298864e+01
1.742500000000e+02 -2.578553059994e-02 3.690086389113e-04 2.615418913989e+01
1.745000000000e+02 -2.594270482492e-02 3.699491430714e-04 2.619222768653e+01
1.747500000000e+02 -2.609574163183e-02 3.708654060321e-04 2.623113999366e+01
1.750000000000e+02 -2.624350388676e-02 3.717532434581e-04 2.627088303602e+01
1.752500000000e+02 -2.638491757375e-02 3.726085560722e-04 2.631140979688e+01
1.755000000000e+02 -2.651898403000e-02 3.734276532917e-04 2.635266921539e+01
1.757500000000e+02 -2.664479137118e-02 3.742071347062e-04 2.639460654862e+01
1.760000000000e+02 -2.676152471792e-02 3.749440125853e-04 2.643716300264e+01
1.762500000000e+02 -2.686847569312e-02 3.756355635829e-04 2.648027601511e+01
1.765000000000e+02 -2.696504998422e-02 3.762795990864e-04 2.652387950863e+01
1.767500000000e+02 -2.705077279526e-02 3.768745351853e-04 2.656790353373e+01
1.770000000000e+02 -2.712529272635e-02 3.774193737033e-04 2.661227460066e+01
1.772500000000e+02 -2.718838418372e-02 3.779137269669e-04 2.665691567926e+01
1.775000000000e+02 -2.723994791153e-02 3.783578559755e-04 2.670174620225e+01
1.777500000000e+02 -2.728000959570e-02 3.787526652865e-04 2.674668240125e+01
1.780000000000e+02 -2.730871726814e-02 3.790996876345e-04 2.679163701904e+01
1.782500000000e+02 -2.732633730291e-02 3.794010567131e-04 2.683651965950e+01
1.785000000000e+02 -2.733324907076e-02 3.796594664207e-04 2.688123685219e+01
1.787500000000e+02 -2.732993844135e-02 3.798781193043e-04 2.692569211754e+01
1.790000000000e+02 -2.731699057567e-02 3.800606671876e-04 2.696978632713e+01
1.792500000000e+02 -2.729508164777e-02 3.802111369534e-04 2.701341753239e+01
1.795000000000e+02 -2.726497017006e-02 3.803338560207e-04 2.705648135499e+01
1.797500000000e+02 -2.722748755189e-02 3.804333554071e-04 2.709887110882e+01
1.800000000000e+02 -2.718352853560e-02 3.805143492002e-04 2.714047800129e+01
1.802500000000e+02 -2.713404090835e-02 3.805816086396e-04 2.718119130337e+01
1.805000000000e+02 -2.708001485809e-02 3.806398845491e-04 2.722089873257e+01
1.807500000000e+02 -2.702247127862e-02 3.806938326709e-04 2.725948645035e+01
1.810000000000e+02 -2.696245018711e-02 3.807479539752e-04 2.729683949041e+01
1.812500000000e+02 -2.690099825094e-02 3.808065166989e-04 2.733284200079e+01
1.815000000000e+02 -2.683915565290e-02 3.808734775252e-04 2.736737753287e+01
1.817500000000e+02 -2.677794347891e-02 3.809524513563e-04 2.740032951389e+01
1.820000000000e+02 -2.671834969081e-02 3.810466413962e-04 2.743158146711e+01
1.822500000000e+02 -2.666131584813e-02 3.811587917234e-04 2.746101755731e+01
1.825000000000e+02 -2.660772433414e-02 3.812911501139e-04 2.748852316050e+01
1.827500000000e+02 -2.655838498632e-02 3.814454226450e-04 2.751398526976e+01
1.830000000000e+02 -2.651402418545e-02 3.816227500875e-04 2.753729330925e+01
1.832500000000e+02 -2.647527371020e-02 3.818236894003e-04 2.755833967473e+01
1.835000000000e+02 -2.644266235998e-02 3.820482207159e-04 2.757702064446e+01
1.837500000000e+02 -2.641660845302e-02 3.822957291717e-04 2.759323715801e+01
1.840000000000e+02 -2.639741487901e-02 3.825650199900e-04 2.760689567904e+01
1.842500000000e+02 -2.638526728712e-02 3.828543476096e-04 2.761790924795e+01
1.845000000000e+02 -2.638023281812e-02 3.831614403886e-04 2.762619836179e+01
1.847500000000e+02 -2.638226280180e-02 3.834835536612e-04 2.763169208894e+01
1.850000000000e+02 -2.639119620303e-02 3.838175095212e-04 2.763432898178e+01
1.852500000000e+02 -2.640676640332e-02 3.841597618434e-04 2.763405815574e+01
1.855000000000e+02 -2.642860803317e-02 3.845064469072e-04 2.763084014441e+01
1.857500000000e+02 -2.645626651422e-02 3.848534539206e-04 2.762464783450e+01
1.860000000000e+02 -2.648920779911e-02 3.851964823027e-04 2.761546719629e+01
1.862500000000e+02 -2.652682874778e-02 3.855310974181e-04 2.760329789805e+01
1.865000000000e+02 -2.656846894544e-02 3.858527961614e-04 2.758815384763e+01
1.867500000000e+02 -2.661342111848e-02 3.861570499542e-04 2.757006345137e+01
1.870000000000e+02 -2.666094257709e-02 3.864393690359e-04 2.754906975831e+01
1.872500000000e+02 -2.671026607108e-02 3.866953013295e-04 2.752523041799e+01
1.875000000000e+02 -2.676060922771e-02 3.869204464656e-04 2.749861732838e+01
1.877500000000e+02 -2.681118488429e-02 3.871106777513e-04 2.746931622171e+01
1.880000000000e+02 -2.686120935481e-02 3.872620039620e-04 2.743742588263e+01
1.882500000000e+02 -2.690991169090e-02 3.873706280852e-04 2.740305733911e+01
1.885000000000e+02 -2.695654152516e-02 3.874329888160e-04 2.736633269012e+01
1.887500000000e+02 -2.700037688737e-02 3.874458315427e-04 2.732738397364e+01
1.890000000000e+02 -2.704073031185e-02 3.874061902004e-04 2.728635169809e+01
1.892500000000e+02 -2.707695551865e-02 3.873113515426e-04 2.724338340712e+01
1.895000000000e+02 -2.710845299667e-02 3.871590117869e-04 2.719863218715e+01
1.897500000000e+02 -2.713467457651e-02 3.869472834115e-04 2.715225498445e+01
1.900000000000e+02 -2.715512807267e-02 3.866746886535e-04 2.710441106845e+01
1.902500000000e+02 -2.716938178887e-02 3.863401983675e-04 2.705526056635e+01
1.905000000000e+02 -2.717706748085e-02 3.859432549793e-04 2.700496285706e+01
1.907500000000e+02 -2.717788284489e-02 3.854837921507e-04 2.695367527583e+01
1.910000000000e+02 -2.717159338476e-02 3.849622402431e-04 2.690155195940e+01
1.912500000000e+02 -2.715803361696e-02 3.843795330960e-04 2.684874263288e+01
1.915000000000e+02 -2.713710748392e-02 3.837371054450e-04 2.679539177767e+01
1.917500000000e+02 -2.710878795539e-02 3.830368767982e-04 2.674163802617e+01
1.920000000000e+02 -2.707311593696e-02 3.822812439881e-04 2.668761346428e+01
1.922500000000e+02 -2.703019847387e-02 3.814730589358e-04 2.663344342833e+01
1.925000000000e+02 -2.698020625087e-02 3.806156009496e-04 2.657924631708e+01
1.927500000000e+02 -2.692337045867e-02 3.797124812993e-04 2.652513358288e+01
1.930000000000e+02 -2.685997888846e-02 3.787677312021e-04 2.647121000066e+01
1.932500000000e+02 -2.679037252630e-02 3.777857753318e-04 2.641757375433e+01
1.935000000000e+02 -2.671494032582e-02 3.767712817404e-04 2.636431689876e+01
1.937500000000e+02 -2.663411305115e-02 3.757290915344e-04 2.631152574735e+01
1.940000000000e+02 -2.654835799249e-02 3.746642090747e-04 2.625928125096e+01
1.942500000000e+02 -2.645817279265e-02 3.735817920426e-04 2.620765957137e+01
1.945000000000e+02 -2.636407961633e-02 3.724870872352e-04 2.615673224911e+01
1.947500000000e+02 -2.626661897092e-02 3.713853021489e-04 2.610656669774e+01
1.950000000000e+02 -2.616634272295e-02 3.702814918288e-04 2.605722641495e+01
1.952500000000e+02 -2.606380817150e-02 3.691806173921e-04 2.600877114871e+01
1.955000000000e+02 -2.595957153507e-02 3.680874471306e-04 2.596125710774e+01
1.957500000000e+02 -2.585418311919e-02 3.670064879370e-04 2.591473677252e+01
1.960000000000e+02 -2.574818147249e-02 3.659419187985e-04 2.586925891770e+01
1.962500000000e+02 -2.564208864266e-02 3.648974723143e-04 2.582486842143e+01
1.965000000000e+02 -2.553640605724e-02 3.638766102167e-04 2.578160596035e+01
1.967500000000e+02 -2.543161028912e-02 3.628823442078e-04 2.573950784493e+01
1.970000000000e+02 -2.532815102943e-02 3.619171802405e-04 2.569860543883e+01
1.972500000000e+02 -2.522644826763e-02 3.609831571488e-04 2.565892486592e+01
1.975000000000e+02 -2.512689021075e-02 3.600818288430e-04 2.562048668919e+01
1.977500000000e+02 -2.502983321481e-02 3.592143435678e-04 2.558330524627e+01
1.980000000000e+02 -2.493560047997e-02 3.583813291224e-04 2.554738849815e+01
1.982500000000e+02 -2.484448379330e-02 3.575829851156e-04 2.551273736790e+01
1.985000000000e+02 -2.475674395485e-02 3.568192186694e-04 2.547934562032e+01
1.987500000000e+02 -2.467261377607e-02 3.560896671795e-04 2.544719931008e+01
1.990000000000e+02 -2.459229963323e-02 3.553937307453e-04 2.541627671753e+01
1.992500000000e+02 -2.451598519566e-02 3.547306406462e-04 2.538654792873e+01
1.995000000000e+02 -2.444383361158e-02 3.540995410725e-04 2.535797488478e+01
1.997500000000e+02 -2.437599139960e-02 3.534995656177e-04 2.533051110497e+01
2.000000000000e+02 -2.431259054480e-02 3.529298950974e-04 2.530410186447e+01
2.002500000000e+02 -2.425375162715e-02 3.523898072791e-04 2.527868410024e+01
2.005000000000e+02 -2.419958557738e-02 3.518787303314e-04 2.525418672421e+01
2.007500000000e+02 -2.415019543552e-02 3.513962790889e-04 2.523053079702e+01
2.010000000000e+02 -2.410567710161e-02 3.509422834172e-04 2.520762984609e+01
2.012500000000e+02 -2.406611961255e-02 3.505168266311e-04 2.518539040559e+01
2.015000000000e+02 -2.403160426817e-02 3.501202189805e-04 2.516371246108e+01
2.017500000000e+02 -2.400220324776e-02 3.497529306939e-04 2.514249016988e+01
2.020000000000e+02 -2.397797674382e-02 3.494156710046e-04 2.512161253196e+01
2.022500000000e+02 -2.395896970536e-02 3.491094062117e-04 2.510096427698e+01
2.025000000000e+02 -2.394520750496e-02 3.488351537970e-04 2.508042674580e+01
2.027500000000e+02 -2.393669208245e-02 3.485940336045e-04 2.505987890915e+01
2.030000000000e+02 -2.393339632159e-02 3.483871277100e-04 2.503919842834e+01
2.032500000000e+02 -2.393526026390e-02 3.482153323821e-04 2.501826277028e+01
2.035000000000e+02 -2.394218461791e-02 3.480794665207e-04 2.499695038104e+01
2.037500000000e+02 -2.395402632252e-02 3.479801525032e-04 2.497514187022e+01
2.040000000000e+02 -2.397059444518e-02 3.479177374617e-04 2.495272115309e+01
2.042500000000e+02 -2.399164514866e-02 3.478922260535e-04 2.492957667846e+01
2.045000000000e+02 -2.401687994654e-02 3.479032278437e-04 2.490560246089e+01
2.047500000000e+02 -2.404594266394e-02 3.479499083180e-04 2.488069921529e+01
2.050000000000e+02 -2.407841919874e-02 3.480309484380e-04 2.485477529475e+01
2.052500000000e+02 -2.411383853398e-02 3.481444981293e-04 2.482774747874e+01
2.055000000000e+02 -2.415167369987e-02 3.482881860467e-04 2.479954181607e+01
2.057500000000e+02 -2.419134595320e-02 3.484591400019e-04 2.477009416364e+01
2.060000000000e+02 -2.423223023933e-02 3.486539348903e-04 2.473935053892e+01
2.062500000000e+02 -2.427366101960e-02 3.488686150921e-04 2.470726753102e+01
2.065000000000e+02 -2.431494039604e-02 3.490987337831e-04 2.467381233644e+01
2.067500000000e+02 -2.435534785148e-02 3.493393958611e-04 2.463896261376e+01
2.070000000000e+02 -2.439415053374e-02 3.495853101342e-04 2.460270642149e+01
2.072500000000e+02 -2.443061565048e-02 3.498308639969e-04 2.456504177623e+01
2.075000000000e+02 -2.446402312893e-02 3.500701812133e-04 2.452597605705e+01
2.077500000000e+02 -2.449367928666e-02 3.502971989579e-04 2.448552556923e+01
2.080000000000e+02 -2.451893077118e-02 3.505057593107e-04 2.444371471986e+01
2.082500000000e+02 -2.453917881679e-02 3.506897305204e-04 2.440057530615e+01
2.085000000000e+02 -2.455389258626e-02 3.508431049064e-04 2.435614556920e+01
2.087500000000e+02 -2.456262331104e-02 3.509601025854e-04 2.431046954879e+01
2.090000000000e+02 -2.456501613083e-02 3.510352734328e-04 2.426359612527e+01
2.092500000000e+02 -2.456082164091e-02 3.510636047029e-04 2.421557825121e+01
2.095000000000e+02 -2.454990561001e-02 3.510406226328e-04 2.416647222270e+01
2.097500000000e+02 -2.453225566771e-02 3.509624825024e-04 2.411633685481e+01
2.100000000000e+02 -2.450798810868e-02 3.508260647717e-04 2.406523305363e+01
2.102500000000e+02 -2.447734941944e-02 3.506290462421e-04 2.401322314278e+01
2.105000000000e+02 -2.444071624189e-02 3.503699669167e-04 2.396037043516e+01
2.107500000000e+02 -2.439859239786e-02 3.500482932414e-04 2.390673888954e+01
2.110000000000e+02 -2.435160091608e-02 3.496644487034e-04 2.385239267016e+01
2.112500000000e+02 -2.430047647956e-02 3.492197997644e-04 2.379739611652e+01
2.115000000000e+02 -2.424605130276e-02 3.487166795628e-04 2.374181342794e+01
2.117500000000e+02 -2.418924038981e-02 3.481583977095e-04 2.368570859821e+01
2.120000000000e+02 -2.413102221073e-02 3.475491852366e-04 2.362914517232e+01
2.122500000000e+02 -2.407242046084e-02 3.468941477973e-04 2.357218636630e+01
2.125000000000e+02 -2.401448101253e-02 3.461991865204e-04 2.351489487763e+01
2.127500000000e+02 -2.395824814657e-02 3.454709035504e-04 2.345733270152e+01
2.130000000000e+02 -2.390474198049e-02 3.447165012457e-04 2.339956123626e+01
2.132500000000e+02 -2.385493332825e-02 3.439436524152e-04 2.334164106507e+01
2.135000000000e+02 -2.380971954596e-02 3.431603586501e-04 2.328363174095e+01
2.137500000000e+02 -2.376990258217e-02 3.423748076396e-04 2.322559187674e+01
2.140000000000e+02 -2.373616652532e-02 3.415952031198e-04 2.316757879149e+01
2.142500000000e+02 -2.370905919636e-02 3.408296225339e-04 2.310964849160e+01
2.145000000000e+02 -2.368897564714e-02 3.400858491986e-04 2.305185565831e+01
2.147500000000e+02 -2.367614453970e-02 3.393712087087e-04 2.299425339004e+01
2.150000000000e+02 -2.367061825433e-02 3.386924085200e-04 2.293689343169e+01
2.152500000000e+02 -2.367226679165e-02 3.380553722846e-04 2.287982601528e+01
2.155000000000e+02 -2.368077553779e-02 3.374651555279e-04 2.282310021407e+01
2.157500000000e+02 -2.369564814084e-02 3.369259550640e-04 2.276676395627e+01
2.160000000000e+02 -2.371621208490e-02 3.364408884914e-04 2.271086453557e+01
2.162500000000e+02 -2.374162985181e-02 3.360119282395e-04 2.265544881467e+01
2.165000000000e+02 -2.377091324014e-02 3.356399081603e-04 2.260056375676e+01
2.167500000000e+02 -2.380294106805e-02 3.353244521393e-04 2.254625700889e+01
2.170000000000e+02 -2.383648143283e-02 3.350640789299e-04 2.249257726998e+01
2.172500000000e+02 -2.387021484942e-02 3.348562551601e-04 2.243957504550e+01
2.175000000000e+02 -2.390276187391e-02 3.346974620474e-04 2.238730298352e+01
2.177500000000e+02 -2.393271101616e-02 3.345831852020e-04 2.233581654172e+01
2.180000000000e+02 -2.395864834839e-02 3.345081907524e-04 2.228517432810e+01
2.182500000000e+02 -2.397918788919e-02 3.344666998271e-04 2.223543833330e+01
2.185000000000e+02 -2.399300116852e-02 3.344523522616e-04 2.218667428978e+01
2.187500000000e+02 -2.399884731226e-02 3.344584263793e-04 2.213895149327e+01
2.190000000000e+02 -2.399560080582e-02 3.344780240822e-04 2.209234286322e+01
2.192500000000e+02 -2.398227841461e-02 3.345043287548e-04 2.204692440957e+01
2.195000000000e+02 -2.395806300628e-02 3.345305751660e-04 2.200277490216e+01
2.197500000000e+02 -2.392232497369e-02 3.345502176978e-04 2.195997509755e+01
2.200000000000e+02 -2.387464015284e-02 3.345572386328e-04 2.191860679747e+01
2.202500000000e+02 -2.381480438349e-02 3.345462273539e-04 2.187875198534e+01
2.205000000000e+02 -2.374284404070e-02 3.345124785298e-04 2.184049160856e+01
2.207500000000e+02 -2.365902221467e-02 3.344520820481e-04 2.180390426184e+01
2.210000000000e+02 -2.356384115045e-02 3.343619965612e-04 2.176906504883e+01
2.212500000000e+02 -2.345804036493e-02 3.342401013893e-04 2.173604419304e+01
2.215000000000e+02 -2.334259001376e-02 3.340852242116e-04 2.170490567548e+01
2.217500000000e+02 -2.321868148543e-02 3.338971506947e-04 2.167570617093e+01
2.220000000000e+02 -2.308771287504e-02 3.336766124229e-04 2.164849386017e+01
2.222500000000e+02 -2.295127053281e-02 3.334252561712e-04 2.162330738151e+01
2.225000000000e+02 -2.281110833034e-02 3.331456020336e-04 2.160017519886e+01
2.227500000000e+02 -2.266912243290e-02 3.328409862669e-04 2.157911493895e+01
2.230000000000e+02 -2.252732348081e-02 3.325154930141e-04 2.156013292482e+01
2.232500000000e+02 -2.238780758386e-02 3.321738815070e-04 2.154322420848e+01
2.235000000000e+02 -2.225272444522e-02 3.318215049261e-04 2.152837253998e+01
2.237500000000e+02 -2.212424482189e-02 3.314642241431e-04 2.151555070243e+01
2.240000000000e+02 -2.200452747226e-02 3.311083213318e-04 2.150472105379e+01
2.242500000000e+02 -2.189568510523e-02 3.307604052952e-04 2.149583608834e+01
2.245000000000e+02 -2.179975194849e-02 3.304273233754e-04 2.148883948390e+01
2.247500000000e+02 -2.171865047807e-02 3.301160624597e-04 2.148366694231e+01
2.250000000000e+02 -2.165416028142e-02 3.298336557357e-04 2.148024732725e+01
2.252500000000e+02 -2.160788737855e-02 3.295870643278e-04 2.147850362960e+01
2.255000000000e+02 -2.158123652632e-02 3.293830941502e-04 2.147835434618e+01
2.257500000000e+02 -2.157538472594e-02 3.292283420708e-04 2.147971447219e+01
2.260000000000e+02 -2.159125814183e-02 3.291290271022e-04 2.148249664760e+01
2.262500000000e+02 -2.162951137040e-02 3.290908865350e-04 2.148661226365e+01
2.265000000000e+02 -2.169051079378e-02 3.291190983864e-04 2.149197226023e+01
2.267500000000e+02 -2.177432100373e-02 3.292181051716e-04 2.149848829920e+01
2.270000000000e+02 -2.188069592866e-02 3.293915095629e-04 2.150607338851e+01
2.272500000000e+02 -2.200907403602e-02 3.296421582064e-04 2.151464268162e+01
2.275000000000e+02 -2.215857824557e-02 3.299718895996e-04 2.152411389269e+01
2.277500000000e+02 -2.232802044534e-02 3.303814502657e-04 2.153440811647e+01
2.280000000000e+02 -2.251591090156e-02 3.308704904066e-04 2.154545013349e+01
2.282500000000e+02 -2.272047288365e-02 3.314373609575e-04 2.155716861531e+01
2.285000000000e+02 -2.293966108970e-02 3.320791100583e-04 2.156949682503e+01
2.287500000000e+02 -2.317118560747e-02 3.327916165002e-04 2.158237247084e+01
2.290000000000e+02 -2.341253897666e-02 3.335695417287e-04 2.159573839959e+01
2.292500000000e+02 -2.366102807892e-02 3.344062802622e-04 2.160954239314e+01
2.295000000000e+02 -2.391380823000e-02 3.352939517441e-04 2.162373785870e+01
2.297500000000e+02 -2.416792093695e-02 3.362235395779e-04 2.163828366495e+01
2.300000000000e+02 -2.442033319622e-02 3.371850286931e-04 2.165314455553e+01
2.302500000000e+02 -2.466797859758e-02 3.381674917424e-04 2.166829156815e+01
2.305000000000e+02 -2.490779922423e-02 3.391592411778e-04 2.168370186741e+01
2.307500000000e+02 -2.513678785534e-02 3.401479751402e-04 2.169935943753e+01
2.310000000000e+02 -2.535202945212e-02 3.411209575404e-04 2.171525481696e+01
2.312500000000e+02 -2.555074219398e-02 3.420652380625e-04 2.173138574014e+01
2.315000000000e+02 -2.573031563559e-02 3.429678570569e-04 2.174775676164e+01
2.317500000000e+02 -2.588834838666e-02 3.438160611832e-04 2.176437977797e+01
2.320000000000e+02 -2.602268086533e-02 3.445975103441e-04 2.178127348823e+01
2.322500000000e+02 -2.613142717564e-02 3.453005011170e-04 2.179846371382e+01
2.325000000000e+02 -2.621300058381e-02 3.459141603667e-04 2.181598262927e+01
2.327500000000e+02 -2.626613825903e-02 3.464286489288e-04 2.183386883604e+01
2.330000000000e+02 -2.628991801910e-02 3.468353516941e-04 2.185216632285e+01
2.332500000000e+02 -2.628377433318e-02 3.471270459136e-04 2.187092425351e+01
2.335000000000e+02 -2.624750580307e-02 3.472980181803e-04 2.189019565744e+01
2.337500000000e+02 -2.618128141895e-02 3.473441649777e-04 2.191003688340e+01
2.340000000000e+02 -2.608563969035e-02 3.472631199395e-04 2.193050635458e+01
2.342500000000e+02 -2.596148183850e-02 3.470543582413e-04 2.195166321542e+01
2.345000000000e+02 -2.581006405101e-02 3.467190355803e-04 2.197356651428e+01
2.347500000000e+02 -2.563297889558e-02 3.462602997302e-04 2.199627343703e+01
2.350000000000e+02 -2.543213810334e-02 3.456830094389e-04 2.201983844292e+01
2.352500000000e+02 -2.520974708075e-02 3.449936307400e-04 2.204431181583e+01
2.355000000000e+02 -2.496827556877e-02 3.442002462593e-04 2.206973828470e+01
2.357500000000e+02 -2.471042704425e-02 3.433125056325e-04 2.209615627230e+01
2.360000000000e+02 -2.443910257044e-02 3.423412510044e-04 2.212359673901e+01
2.362500000000e+02 -2.415736222362e-02 3.412985398882e-04 2.215208218032e+01
2.365000000000e+02 -2.386838655030e-02 3.401973112857e-04 2.218162635366e+01
2.367500000000e+02 -2.357543318788e-02 3.390512237233e-04 2.221223366225e+01
2.370000000000e+02 -2.328179332580e-02 3.378745496878e-04 2.224389874047e+01
2.372500000000e+02 -2.299075078709e-02 3.366818987615e-04 2.227660682290e+01
2.375000000000e+02 -2.270553864304e-02 3.354880694359e-04 2.231033369025e+01
2.377500000000e+02 -2.242929855923e-02 3.343076908375e-04 2.234504622172e+01
2.380000000000e+02 -2.216504092473e-02 3.331550550709e-04 2.238070271579e+01
2.382500000000e+02 -2.191560912207e-02 3.320440347626e-04 2.241725403200e+01
2.385000000000e+02 -2.168364453494e-02 3.309878924948e-04 2.245464422276e+01
2.387500000000e+02 -2.147155645343e-02 3.299991010510e-04 2.249281163645e+01
2.390000000000e+02 -2.128149458136e-02 3.290891802345e-04 2.253168970392e+01
2.392500000000e+02 -2.111532695592e-02 3.282686261066e-04 2.257120838955e+01
2.395000000000e+02 -2.097462068356e-02 3.275468007474e-04 2.261129499974e+01
2.397500000000e+02 -2.086062788670e-02 3.269318392852e-04 2.265187523891e+01
2.400000000000e+02 -2.077427506876e-02 3.264305743618e-04 2.269287423738e+01
2.402500000000e+02 -2.071615766319e-02 3.260484756048e-04 2.273421708600e+01
2.405000000000e+02 -2.068653785069e-02 3.257896033617e-04 2.277582999498e+01
2.407500000000e+02 -2.068534734216e-02 3.256565708561e-04 2.281764058506e+01
2.410000000000e+02 -2.071219292407e-02 3.256505065748e-04 2.285957849983e+01
2.412500000000e+02 -2.076636695484e-02 3.257710981928e-04 2.290157540592e+01
2.415000000000e+02 -2.084685985603e-02 3.260165211076e-04 2.294356564010e+01
2.417500000000e+02 -2.095237699193e-02 3.263835160936e-04 2.298548597115e+01
2.420000000000e+02 -2.108135760643e-02 3.268673840176e-04 2.302727573812e+01
2.422500000000e+02 -2.123199777409e-02 3.274620697453e-04 2.306887643411e+01
2.425000000000e+02 -2.140227379916e-02 3.281601451727e-04 2.311023201272e+01
2.427500000000e+02 -2.158996943214e-02 3.289529100711e-04 2.315128850295e+01
2.430000000000e+02 -2.179270501612e-02 3.298305478131e-04 2.319199358972e+01
2.432500000000e+02 -2.200796683790e-02 3.307822176189e-04 2.323229696379e+01
2.435000000000e+02 -2.223313927544e-02 3.317961805274e-04 2.327215000209e+01
2.437500000000e+02 -2.246553795690e-02 3.328599497981e-04 2.331150552253e+01
2.440000000000e+02 -2.270244207480e-02 3.339604542531e-04 2.335031843429e+01
2.442500000000e+02 -2.294112923595e-02 3.350842156205e-04 2.338854528335e+01
2.445000000000e+02 -2.317890793121e-02 3.362175461494e-04 2.342614518298e+01
2.447500000000e+02 -2.341315145133e-02 3.373467340474e-04 2.346307964674e+01
2.450000000000e+02 -2.364132952757e-02 3.384582400801e-04 2.349931330848e+01
2.452500000000e+02 -2.386103861272e-02 3.395389001809e-04 2.353481470337e+01
2.455000000000e+02 -2.407003159628e-02 3.405761163616e-04 2.356955634041e+01
2.457500000000e+02 -2.426624360782e-02 3.415580475195e-04 2.360351594628e+01
2.460000000000e+02 -2.444781621415e-02 3.424737784649e-04 2.363667648444e+01
2.462500000000e+02 -2.461311807502e-02 3.433134851229e-04 2.366902736295e+01
2.465000000000e+02 -2.476076219471e-02 3.440685379244e-04 2.370056436409e+01
2.467500000000e+02 -2.488961968882e-02 3.447316880448e-04 2.373129067089e+01
2.470000000000e+02 -2.499882936609e-02 3.452971754026e-04 2.376121660149e+01
2.472500000000e+02 -2.508780407105e-02 3.457607345824e-04 2.379036034980e+01
2.475000000000e+02 -2.515623224052e-02 3.461196535122e-04 2.381874741511e+01
2.477500000000e+02 -2.520407715256e-02 3.463728174417e-04 2.384641098756e+01
2.480000000000e+02 -2.523157067066e-02 3.465206870592e-04 2.387339103903e+01
2.482500000000e+02 -2.523920525962e-02 3.465653157031e-04 2.389973433526e+01
2.485000000000e+02 -2.522772032252e-02 3.465102633117e-04 2.392549319437e+01
2.487500000000e+02 -2.519808810062e-02 3.463605293394e-04 2.395072509475e+01
2.490000000000e+02 -2.515149395820e-02 3.461224735772e-04 2.397549149977e+01
2.492500000000e+02 -2.508931470694e-02 3.458036848576e-04 2.399985660760e+01
2.495000000000e+02 -2.501309621822e-02 3.454127859407e-04 2.402388663223e+01
2.497500000000e+02 -2.492452677605e-02 3.449595574111e-04 2.404764818971e+01
2.500000000000e+02 -2.482541181813e-02 3.444546140212e-04 2.407120755923e+01
2.502500000000e+02 -2.471764526194e-02 3.439091575741e-04 2.409462942533e+01
2.505000000000e+02 -2.460318072826e-02 3.433348497703e-04 2.411797576513e+01
2.507500000000e+02 -2.448400400105e-02 3.427436936876e-04 2.414130529340e+01
2.510000000000e+02 -2.436210439798e-02 3.421478721428e-04 2.416467261007e+01
2.512500000000e+02 -2.423944672657e-02 3.415595631698e-04 2.418812759555e+01
2.515000000000e+02 -2.411794589016e-02 3.409905807993e-04 2.421171533715e+01
2.517500000000e+02 -2.399944133242e-02 3.404524182649e-04 2.423547590408e+01
2.520000000000e+02 -2.388567363339e-02 3.399560575970e-04 2.425944437119e+01
2.522500000000e+02 -2.377826428840e-02 3.395117992018e-04 2.428365131662e+01
2.525000000000e+02 -2.367869672918e-02 3.391291346039e-04 2.430812320625e+01
2.527500000000e+02 -2.358829967238e-02 3.388166208029e-04 2.433288298697e+01
2.530000000000e+02 -2.350823494156e-02 3.385817751005e-04 2.435795100463e+01
2.532500000000e+02 -2.343948647375e-02 3.384310625260e-04 2.438334578794e+01
2.535000000000e+02 -2.338285356902e-02 3.383698041361e-04 2.440908501677e+01
2.537500000000e+02 -2.333894652408e-02 3.384021135927e-04 2.443518643427e+01
2.540000000000e+02 -2.330818634367e-02 3.385309030965e-04 2.446166885430e+01
2.542500000000e+02 -2.329080657206e-02 3.387578878522e-04 2.448855299111e+01
2.545000000000e+02 -2.328685856089e-02 3.390836103524e-04 2.451586226201e+01
2.547500000000e+02 -2.329621925502e-02 3.395074365478e-04 2.454362345346e+01
2.550000000000e+02 -2.331860143476e-02 3.400276606220e-04 2.457186724258e+01
2.552500000000e+02 -2.335356618974e-02 3.406416692778e-04 2.460062856567e+01
2.555000000000e+02 -2.340053729930e-02 3.413458723791e-04 2.462994679742e+01
2.557500000000e+02 -2.345881696810e-02 3.421358118296e-04 2.465986575455e+01
2.560000000000e+02 -2.352760303974e-02 3.430062737090e-04 2.469043351748e+01
2.562500000000e+02 -2.360600711283e-02 3.439513768947e-04 2.472170211853e+01
2.565000000000e+02 -2.369307251322e-02 3.449647375495e-04 2.475372698892e+01
2.567500000000e+02 -2.378779304815e-02 3.460395262504e-04 2.478656634461e+01
2.570000000000e+02 -2.388913086180e-02 3.471685832554e-04 2.482028038805e+01
2.572500000000e+02 -2.399603499164e-02 3.483445107012e-04 2.485493050355e+01
2.575000000000e+02 -2.410745763231e-02 3.495598005415e-04 2.489057820751e+01
2.577500000000e+02 -2.422237049274e-02 3.508069346183e-04 2.492728417505e+01
2.580000000000e+02 -2.433977938764e-02 3.520784778142e-04 2.496510727074e+01
2.582500000000e+02 -2.445873655145e-02 3.533671670263e-04 2.500410332254e+01
2.585000000000e+02 -2.457835274680e-02 3.546660225915e-04 2.504432425883e+01
2.587500000000e+02 -2.469780539019e-02 3.559684101370e-04 2.508581689314e+01
2.590000000000e+02 -2.481634626004e-02 3.572679464048e-04 2.512862198349e+01
2.592500000000e+02 -2.493330693374e-02 3.585587253319e-04 2.517277339752e+01
2.595000000000e+02 -2.504810079955e-02 3.598353168002e-04 2.521829696298e+01
2.597500000000e+02 -2.516022558247e-02 3.610927929952e-04 2.526520993655e+01
2.600000000000e+02 -2.526926050169e-02 3.623267243302e-04 2.531351991162e+01
2.602500000000e+02 -2.537486432792e-02 3.635331689529e-04 2.536322444101e+01
2.605000000000e+02 -2.547677035744e-02 3.647086480856e-04 2.541431031534e+01
2.607500000000e+02 -2.557478020750e-02 3.658500742046e-04 2.546675286580e+01
2.610000000000e+02 -2.566875626217e-02 3.669549524144e-04 2.552051594850e+01
2.612500000000e+02 -2.575861173162e-02 3.680212236178e-04 2.557555114510e+01
2.615000000000e+02 -2.584430223520e-02 3.690470297036e-04 2.563179806419e+01
2.617500000000e+02 -2.592581558936e-02 3.700308219835e-04 2.568918371035e+01
2.620000000000e+02 -2.600316136202e-02 3.709713645263e-04 2.574762306548e+01
2.622500000000e+02 -2.607636069207e-02 3.718676742138e-04 2.580701865841e+01
2.625000000000e+02 -2.614543682796e-02 3.727189729278e-04 2.586726145623e+01
2.627500000000e+02 -2.621040644460e-02 3.735246592962e-04 2.592823065857e+01
2.630000000000e+02 -2.627127239401e-02 3.742842740923e-04 2.598979490146e+01
2.632500000000e+02 -2.632801836695e-02 3.749974711034e-04 2.605181231029e+01
2.635000000000e+02 -2.638060463786e-02 3.756640461310e-04 2.611413200318e+01
2.637500000000e+02 -2.642896631487e-02 3.762839250502e-04 2.617659449542e+01
2.640000000000e+02 -2.647301373400e-02 3.768571721498e-04 2.623903306507e+01
2.642500000000e+02 -2.651263413073e-02 3.773840063682e-04 2.630127522692e+01
2.645000000000e+02 -2.654769619987e-02 3.778648220189e-04 2.636314352634e+01
2.647500000000e+02 -2.657805472762e-02 3.783002163992e-04 2.642445761758e+01
2.650000000000e+02 -2.660355806159e-02 3.786910143358e-04 2.648503525325e+01
2.652500000000e+02 -2.662405556631e-02 3.790382986247e-04 2.654469412759e+01
2.655000000000e+02 -2.663940577010e-02 3.793434355814e-04 2.660325372985e+01
2.657500000000e+02 -2.664948590777e-02 3.796080966213e-04 2.666053659287e+01
2.660000000000e+02 -2.665420081145e-02 3.798342765395e-04 2.671637020311e+01
2.662500000000e+02 -2.665349226647e-02 3.800242778502e-04 2.677058884352e+01
2.665000000000e+02 -2.664734805075e-02 3.801806730630e-04 2.682303483576e+01
2.667500000000e+02 -2.663580975681e-02 3.803065632279e-04 2.687356029911e+01
2.670000000000e+02 -2.661898045522e-02 3.804053125060e-04 2.692202876547e+01
2.672500000000e+02 -2.659703160237e-02 3.804805642803e-04 2.696831618858e+01
2.675000000000e+02 -2.657020846552e-02 3.805362729724e-04 2.701231230650e+01
2.677500000000e+02 -2.653883495624e-02 3.805765519313e-04 2.705392180366e+01
2.680000000000e+02 -2.650331624157e-02 3.806056245658e-04 2.709306484156e+01
2.682500000000e+02 -2.646413942161e-02 3.806278931012e-04 2.712967786675e+01
2.685000000000e+02 -2.642187228495e-02 3.806478258375e-04 2.716371389797e+01
2.687500000000e+02 -2.637716110969e-02 3.806698747278e-04 2.719514281944e+01
2.690000000000e+02 -2.633072499474e-02 3.806983916537e-04 2.722395103683e+01
2.692500000000e+02 -2.628335002012e-02 3.807375494192e-04 2.725014128796e+01
2.695000000000e+02 -2.623588054850e-02 3.807912434039e-04 2.727373198642e+01
2.697500000000e+02 -2.618921004817e-02 3.808630761231e-04 2.729475655373e+01
2.700000000000e+02 -2.614426778883e-02 3.809562275912e-04 2.731326222051e+01
2.702500000000e+02 -2.610200664494e-02 3.810733871149e-04 2.732930899594e+01
2.705000000000e+02 -2.606338824385e-02 3.812166970211e-04 2.734296829559e+01
2.707500000000e+02 -2.602936866186e-02 3.813877115134e-04 2.735432166359e+01
2.710000000000e+02 -2.600088085820e-02 3.815873549102e-04 2.736345910202e+01
2.712500000000e+02 -2.597881978520e-02 3.818158933477e-04 2.737047768789e+01
2.715000000000e+02 -2.596402537466e-02 3.820729266949e-04 2.737548000351e+01
2.717500000000e+02 -2.595726816585e-02 3.823573969654e-04 2.737857279156e+01
2.720000000000e+02 -2.595923250793e-02 3.826676397478e-04 2.737986534143e+01
2.722500000000e+02 -2.597050416140e-02 3.830013975148e-04 2.737946825105e+01
2.725000000000e+02 -2.599155866450e-02 3.833558616570e-04 2.737749231554e+01
2.727500000000e+02 -2.602274979988e-02 3.837277489867e-04 2.737404718802e+01
2.730000000000e+02 -2.606430171389e-02 3.841133804112e-04 2.736924049483e+01
2.732500000000e+02 -2.611630343471e-02 3.845087790046e-04 2.736317709277e+01
2.735000000000e+02 -2.617870304423e-02 3.849097162293e-04 2.735595808218e+01
2.737500000000e+02 -2.625130584230e-02 3.853118267022e-04 2.734768029993e+01
2.740000000000e+02 -2.633377512540e-02 3.857106959510e-04 2.733843593630e+01
2.742500000000e+02 -2.642563147594e-02 3.861019507628e-04 2.732831180645e+01
2.745000000000e+02 -2.652625706627e-02 3.864813305330e-04 2.731738938356e+01
2.747500000000e+02 -2.663489922281e-02 3.868447491772e-04 2.730574415388e+01
2.750000000000e+02 -2.675067681505e-02 3.871883459579e-04 2.729344581838e+01
2.752500000000e+02 -2.687258718021e-02 3.875085204471e-04 2.728055772240e+01
2.755000000000e+02 -2.699951405467e-02 3.878019865569e-04 2.726713711486e+01
2.757500000000e+02 -2.713023588210e-02 3.880657817011e-04 2.725323491447e+01
2.760000000000e+02 -2.726343560197e-02 3.882972675996e-04 2.723889546669e+01
2.762500000000e+02 -2.739771035814e-02 3.884941246637e-04 2.722415692679e+01
2.765000000000e+02 -2.753158332921e-02 3.886543316338e-04 2.720905077137e+01
2.767500000000e+02 -2.766351466650e-02 3.887761056484e-04 2.719360230033e+01
2.770000000000e+02 -2.779191553627e-02 3.888579556899e-04 2.717783017973e+01
2.772500000000e+02 -2.791516037617e-02 3.888986174746e-04 2.716174702701e+01
2.775000000000e+02 -2.803160322338e-02 3.888969578950e-04 2.714535899464e+01
2.777500000000e+02 -2.813959144332e-02 3.888519651406e-04 2.712866644786e+01
2.780000000000e+02 -2.823748526296e-02 3.887627282502e-04 2.711166362472e+01
2.782500000000e+02 -2.832367366119e-02 3.886284077040e-04 2.709433941050e+01
2.785000000000e+02 -2.839659634376e-02 3.884482115017e-04 2.707667715375e+01
2.787500000000e+02 -2.845476353753e-02 3.882213851611e-04 2.705865520450e+01
2.790000000000e+02 -2.849677567430e-02 3.879472009456e-04 2.704024750226e+01
2.792500000000e+02 -2.852134810938e-02 3.876249740010e-04 2.702142353313e+01
2.795000000000e+02 -2.852732911958e-02 3.872540940480e-04 2.700214933177e+01
2.797500000000e+02 -2.851372510068e-02 3.868340218445e-04 2.698238745005e+01
2.800000000000e+02 -2.847971742202e-02 3.863643231431e-04 2.696209801544e+01
2.802500000000e+02 -2.842468437229e-02 3.858446772220e-04 2.694123881595e+01
2.805000000000e+02 -2.834821767821e-02 3.852749236545e-04 2.691976605523e+01
2.807500000000e+02 -2.825013650470e-02 3.846550854000e-04 2.689763510445e+01
2.810000000000e+02 -2.813050332875e-02 3.839854144062e-04 2.687480067808e+01
2.812500000000e+02 -2.798963179228e-02 3.832663949424e-04 2.685121756004e+01
2.815000000000e+02 -2.782809090690e-02 3.824987573062e-04 2.682684131315e+01
2.817500000000e+02 -2.764671006462e-02 3.816834972714e-04 2.680162840350e+01
2.820000000000e+02 -2.744657467224e-02 3.808218789754e-04 2.677553684807e+01
2.822500000000e+02 -2.722901819276e-02 3.799154326662e-04 2.674852682337e+01
2.825000000000e+02 -2.699561331556e-02 3.789659586603e-04 2.672056070140e+01
2.827500000000e+02 -2.674815481082e-02 3.779755163727e-04 2.669160358056e+01
2.830000000000e+02 -2.648863940525e-02 3.769464161280e-04 2.666162377965e+01
2.832500000000e+02 -2.621924401967e-02 3.758812117290e-04 2.663059276511e+01
2.835000000000e+02 -2.594229823129e-02 3.747826892492e-04 2.659848562932e+01
2.837500000000e+02 -2.566025537202e-02 3.736538583524e-04 2.656528118979e+01
2.840000000000e+02 -2.537566131443e-02 3.724979180052e-04 2.653096240759e+01
2.842500000000e+02 -2.509112214696e-02 3.713182804052e-04 2.649551620524e+01
2.845000000000e+02 -2.480927108719e-02 3.701186766391e-04 2.645893384218e+01
2.847500000000e+02 -2.453273492605e-02 3.689029483462e-04 2.642121093086e+01
2.850000000000e+02 -2.426410196137e-02 3.676752185180e-04 2.638234779060e+01
2.852500000000e+02 -2.400588874587e-02 3.664396957400e-04 2.634234919732e+01
2.855000000000e+02 -2.376051000932e-02 3.652007306116e-04 2.630122471695e+01
2.857500000000e+02 -2.353025035041e-02 3.639629049335e-04 2.625898872584e+01
2.860000000000e+02 -2.331723743401e-02 3.627310196433e-04 2.621566041971e+01
2.862500000000e+02 -2.312342049515e-02 3.615100656581e-04 2.617126411977e+01
2.865000000000e+02 -2.295054601384e-02 3.603051275094e-04 2.612582891870e+01
2.867500000000e+02 -2.280014110084e-02 3.591214384285e-04 2.607938886895e+01
2.870000000000e+02 -2.267349959270e-02 3.579643049247e-04 2.603198316612e+01
2.872500000000e+02 -2.257166533402e-02 3.568390665654e-04 2.598365567066e+01
2.875000000000e+02 -2.249542481533e-02 3.557510685083e-04 2.593445506463e+01
2.877500000000e+02 -2.244529898731e-02 3.547056163899e-04 2.588443455524e+01
2.880000000000e+02 -2.242154252566e-02 3.537079714505e-04 2.583365194121e+01
2.882500000000e+02 -2.242413727484e-02 3.527632340228e-04 2.578216891242e+01
2.885000000000e+02 -2.245279602752e-02 3.518761466726e-04 2.573005092725e+01
2.887500000000e+02 -2.250696906680e-02 3.510512403229e-04 2.567736702886e+01
2.890000000000e+02 -2.258584527321e-02 3.502927094010e-04 2.562418889330e+01
2.892500000000e+02 -2.268836782894e-02 3.496043461722e-04 2.557059087302e+01
2.895000000000e+02 -2.281323855548e-02 3.489894307030e-04 2.551664887713e+01
2.897500000000e+02 -2.295893808205e-02 3.484506900901e-04 2.546244029913e+01
2.900000000000e+02 -2.312373442152e-02 3.479901898286e-04 2.540804283439e+01
2.902500000000e+02 -2.330570617279e-02 3.476092950337e-04 2.535353431198e+01
2.905000000000e+02 -2.350275529798e-02 3.473085681300e-04 2.529899150469e+01
2.907500000000e+02 -2.371263254500e-02 3.470877304812e-04 2.524448989870e+01
2.910000000000e+02 -2.393295308385e-02 3.469455740640e-04 2.519010255360e+01
2.912500000000e+02 -2.416122271635e-02 3.468799378861e-04 2.513589985298e+01
2.915000000000e+02 -2.439485672073e-02 3.468876366226e-04 2.508194847166e+01
2.917500000000e+02 -2.463120646744e-02 3.469644505869e-04 2.502831114863e+01
2.920000000000e+02 -2.486758128522e-02 3.471051269311e-04 2.497504582140e+01
2.922500000000e+02 -2.510127478730e-02 3.473033888561e-04 2.492220545244e+01
2.925000000000e+02 -2.532958873591e-02 3.475519098460e-04 2.486983736932e+01
2.927500000000e+02 -2.554985817233e-02 3.478423834324e-04 2.481798318540e+01
2.930000000000e+02 -2.575947689677e-02 3.481655860629e-04 2.476667836636e+01
2.932500000000e+02 -2.595592156907e-02 3.485114620510e-04 2.471595225875e+01
2.935000000000e+02 -2.613677866759e-02 3.488692370980e-04 2.466582789812e+01
2.937500000000e+02 -2.629976641686e-02 3.492275376451e-04 2.461632216088e+01
2.940000000000e+02 -2.644276167278e-02 3.495745439533e-04 2.456744579522e+01
2.942500000000e+02 -2.656382252510e-02 3.498981539564e-04 2.451920368182e+01
2.945000000000e+02 -2.666120811521e-02 3.501861528752e-04 2.447159509478e+01
2.947500000000e+02 -2.673340514829e-02 3.504264253469e-04 2.442461406396e+01
2.950000000000e+02 -2.677914150332e-02 3.506071347792e-04 2.437824976297e+01
2.952500000000e+02 -2.679741031502e-02 3.507169523579e-04 2.433248701786e+01
2.955000000000e+02 -2.678748366768e-02 3.507452585777e-04 2.428730682081e+01
2.957500000000e+02 -2.674892319032e-02 3.506823342942e-04 2.424268682183e+01
2.960000000000e+02 -2.668159692160e-02 3.505195835888e-04 2.419860200787e+01
2.962500000000e+02 -2.658568442172e-02 3.502497089550e-04 2.415502526377e+01
2.965000000000e+02 -2.646167768212e-02 3.498668626588e-04 2.411192788920e+01
2.967500000000e+02 -2.631038839202e-02 3.493668047091e-04 2.406928035297e+01
2.970000000000e+02 -2.613294143856e-02 3.487470283586e-04 2.402705281372e+01
2.972500000000e+02 -2.593076437689e-02 3.480068941950e-04 2.398521556952e+01
2.975000000000e+02 -2.570558210031e-02 3.471476398928e-04 2.394373979317e+01
2.977500000000e+02 -2.545939656141e-02 3.461724355730e-04 2.390259789212e+01
2.980000000000e+02 -2.519446884791e-02 3.450863745103e-04 2.386176403699e+01
2.982500000000e+02 -2.491329189073e-02 3.438964289206e-04 2.382121437928e+01
2.985000000000e+02 -2.461856749656e-02 3.426113147025e-04 2.378092766550e+01
2.987500000000e+02 -2.431317230211e-02 3.412414572730e-04 2.374088540812e+01
2.990000000000e+02 -2.400012223397e-02 3.397987511435e-04 2.370107197818e+01
2.992500000000e+02 -2.368253961965e-02 3.382965565608e-04 2.366147508457e+01
2.995000000000e+02 -2.336361200154e-02 3.367495416947e-04 2.362208573358e+01
2.997500000000e+02 -2.304655353328e-02 3.351732693150e-04 2.358289842466e+01
3.000000000000e+02 -2.273456422264e-02 3.335840230967e-04 2.354391100967e+01
3.002500000000e+02 -2.243079143229e-02 3.319986074859e-04 2.350512503182e+01
3.005000000000e+02 -2.213828975802e-02 3.304341656787e-04 2.346654551545e+01
3.007500000000e+02 -2.185998380938e-02 3.289076450270e-04 2.342818099169e+01
3.010000000000e+02 -2.159863257353e-02 3.274357757771e-04 2.339004350565e+01
3.012500000000e+02 -2.135679743900e-02 3.260348484558e-04 2.335214831938e+01
3.015000000000e+02 -2.113681116029e-02 3.247204140182e-04 2.331451415855e+01
3.017500000000e+02 -2.094075222897e-02 3.235070774535e-04 2.327716294605e+01
3.020000000000e+02 -2.077042506917e-02 3.224083153186e-04 2.324011948921e+01
3.022500000000e+02 -2.062733922427e-02 3.214362682972e-04 2.320341168802e+01
3.025000000000e+02 -2.051269809119e-02 3.206016152415e-04 2.316707012532e+01
3.027500000000e+02 -2.042738946166e-02 3.199134356263e-04 2.313112800074e+01
3.030000000000e+02 -2.037198437398e-02 3.193791331353e-04 2.309562064848e+01
3.032500000000e+02 -2.034673244926e-02 3.190043092372e-04 2.306058565000e+01
3.035000000000e+02 -2.035156823895e-02 3.187927226072e-04 2.302606236035e+01
3.037500000000e+02 -2.038612208284e-02 3.187463040574e-04 2.299209138864e+01
3.040000000000e+02 -2.044972484002e-02 3.188651396097e-04 2.295871468129e+01
3.042500000000e+02 -2.054142973985e-02 3.191475188600e-04 2.292597460936e+01
3.045000000000e+02 -2.066002138858e-02 3.195899397859e-04 2.289391406292e+01
3.047500000000e+02 -2.080404255155e-02 3.201872331335e-04 2.286257547131e+01
3.050000000000e+02 -2.097180662305e-02 3.209326085138e-04 2.283200086162e+01
3.052500000000e+02 -2.116142742370e-02 3.218178001333e-04 2.280223083465e+01
3.055000000000e+02 -2.137083429635e-02 3.228331458818e-04 2.277330462436e+01
3.057500000000e+02 -2.159780269668e-02 3.239677443204e-04 2.274525905436e+01
3.060000000000e+02 -2.183997099178e-02 3.252095659098e-04 2.271812864172e+01
3.062500000000e+02 -2.209487083148e-02 3.265456279717e-04 2.269194457983e+01
3.065000000000e+02 -2.235994520511e-02 3.279621282357e-04 2.266673491405e+01
3.067500000000e+02 -2.263257773943e-02 3.294446245473e-04 2.264252358749e+01
3.070000000000e+02 -2.291011175580e-02 3.309781784338e-04 2.261933074002e+01
3.072500000000e+02 -2.318987805282e-02 3.325475329624e-04 2.259717184563e+01
3.075000000000e+02 -2.346921517372e-02 3.341372632561e-04 2.257605813879e+01
3.077500000000e+02 -2.374549549936e-02 3.357319201817e-04 2.255599588187e+01
3.080000000000e+02 -2.401614665749e-02 3.373162015009e-04 2.253698685478e+01
3.082500000000e+02 -2.427867560136e-02 3.388752129336e-04 2.251902814946e+01
3.085000000000e+02 -2.453069066774e-02 3.403945013624e-04 2.250211199004e+01
3.087500000000e+02 -2.476992419214e-02 3.418601949777e-04 2.248622646027e+01
3.090000000000e+02 -2.499425264382e-02 3.432591205196e-04 2.247135503986e+01
3.092500000000e+02 -2.520171883842e-02 3.445791176453e-04 2.245747751592e+01
3.095000000000e+02 -2.539054798118e-02 3.458089972053e-04 2.244456960419e+01
3.097500000000e+02 -2.555916768847e-02 3.469386605413e-04 2.243260386381e+01
3.100000000000e+02 -2.570622235400e-02 3.479592390603e-04 2.242154979497e+01
3.102500000000e+02 -2.583058360282e-02 3.488631302411e-04 2.241137395619e+01
3.105000000000e+02 -2.593136478549e-02 3.496439404696e-04 2.240204084437e+01
3.107500000000e+02 -2.600792690318e-02 3.502968704003e-04 2.239351303486e+01
3.110000000000e+02 -2.605988003239e-02 3.508185578495e-04 2.238575129952e+01
3.112500000000e+02 -2.608708947974e-02 3.512070573855e-04 2.237871547972e+01
3.115000000000e+02 -2.608967074395e-02 3.514618613979e-04 2.237236458882e+01
3.117500000000e+02 -2.606798139929e-02 3.515838761787e-04 2.236665689041e+01
3.120000000000e+02 -2.602261830552e-02 3.515754038479e-04 2.236155070104e+01
3.122500000000e+02 -2.595440369710e-02 3.514400881484e-04 2.235700440311e+01
3.125000000000e+02 -2.586436845683e-02 3.511828509688e-04 2.235297644544e+01
3.127500000000e+02 -2.575374214698e-02 3.508097896114e-04 2.234942602898e+01
3.130000000000e+02 -2.562393249293e-02 3.503281438235e-04 2.234631303180e+01
3.132500000000e+02 -2.547650385395e-02 3.497461618189e-04 2.234359788494e+01
3.135000000000e+02 -2.531316304645e-02 3.490729692124e-04 2.234124215123e+01
3.137500000000e+02 -2.513573574063e-02 3.483184673624e-04 2.233920826903e+01
3.140000000000e+02 -2.494614773468e-02 3.474932081477e-04 2.233745972901e+01
3.142500000000e+02 -2.474640255978e-02 3.466082416900e-04 2.233596076273e+01
3.145000000000e+02 -2.453856646947e-02 3.456750412080e-04 2.233467680433e+01
3.147500000000e+02 -2.432474714495e-02 3.447053771515e-04 2.233357414543e+01
3.150000000000e+02 -2.410707713658e-02 3.437111326755e-04 2.233262005162e+01
3.152500000000e+02 -2.388769581960e-02 3.427042240876e-04 2.233178238005e+01
3.155000000000e+02 -2.366873631287e-02 3.416965125739e-04 2.233103004393e+01
3.157500000000e+02 -2.345230926980e-02 3.406996722050e-04 2.233033264059e+01
3.160000000000e+02 -2.324048944400e-02 3.397250587777e-04 2.232966059109e+01
3.162500000000e+02 -2.303530257572e-02 3.387835959568e-04 2.232898477898e+01
3.165000000000e+02 -2.283871359626e-02 3.378856681698e-04 2.232827707260e+01
3.167500000000e+02 -2.265261402069e-02 3.370410033171e-04 2.232750999402e+01
3.170000000000e+02 -2.247880994948e-02 3.362586820563e-04 2.232665692528e+01
3.172500000000e+02 -2.231901115892e-02 3.355470369854e-04 2.232569178604e+01
3.175000000000e+02 -2.217481860142e-02 3.349134933614e-04 2.232458965142e+01
3.177500000000e+02 -2.204771301625e-02 3.343646218090e-04 2.232332644274e+01
3.180000000000e+02 -2.193904234989e-02 3.339059652723e-04 2.232187921568e+01
3.182500000000e+02 -2.185001112080e-02 3.335420181054e-04 2.232022585093e+01
3.185000000000e+02 -2.178166511871e-02 3.332762217147e-04 2.231834573896e+01
3.187500000000e+02 -2.173487986392e-02 3.331109239606e-04 2.231621959857e+01
3.190000000000e+02 -2.171035007063e-02 3.330473607355e-04 2.231382927657e+01
3.192500000000e+02 -2.170857255654e-02 3.330856680954e-04 2.231115856492e+01
3.195000000000e+02 -2.172983978186e-02 3.332248815346e-04 2.230819251965e+01
3.197500000000e+02 -2.177422305504e-02 3.334627743686e-04 2.230491837955e+01
3.200000000000e+02 -2.184156871947e-02 3.337959390798e-04 2.230132490021e+01
3.202500000000e+02 -2.193148395323e-02 3.342199235869e-04 2.229740329286e+01
3.205000000000e+02 -2.204333679464e-02 3.347292531414e-04 2.229314656983e+01
3.207500000000e+02 -2.217624608241e-02 3.353174319943e-04 2.228855052268e+01
3.210000000000e+02 -2.232908712029e-02 3.359770149175e-04 2.228361306395e+01
3.212500000000e+02 -2.250048731351e-02 3.366996578772e-04 2.227833526043e+01
3.215000000000e+02 -2.268883791651e-02 3.374762119730e-04 2.227272067836e+01
3.217500000000e+02 -2.289229672434e-02 3.382968008965e-04 2.226677645155e+01
3.220000000000e+02 -2.310880672968e-02 3.391509614747e-04 2.226051262966e+01
3.222500000000e+02 -2.333610693509e-02 3.400277140082e-04 2.225394326356e+01
3.225000000000e+02 -2.357175747258e-02 3.409157132905e-04 2.224708576882e+01
3.227500000000e+02 -2.381315861866e-02 3.418032936429e-04 2.223996197727e+01
3.230000000000e+02 -2.405758148343e-02 3.426786705923e-04 2.223259750523e+01
3.232500000000e+02 -2.430219464858e-02 3.435300663573e-04 2.222502276621e+01
3.235000000000e+02 -2.454409974716e-02 3.443458330088e-04 2.221727230253e+01
3.237500000000e+02 -2.478036437992e-02 3.451145470959e-04 2.220938563258e+01
3.240000000000e+02 -2.500805982253e-02 3.458253055614e-04 2.220140704467e+01
3.242500000000e+02 -2.522429831655e-02 3.464678169547e-04 2.219338534700e+01
3.245000000000e+02 -2.542627104214e-02 3.470323445389e-04 2.218537458441e+01
3.247500000000e+02 -2.561128565261e-02 3.475099285436e-04 2.217743320605e+01
3.250000000000e+02 -2.577680384902e-02 3.478925785608e-04 2.216962466942e+01
3.252500000000e+02 -2.592047663310e-02 3.481733547788e-04 2.216201699600e+01
3.255000000000e+02 -2.604017574371e-02 3.483464310635e-04 2.215468229735e+01
3.257500000000e+02 -2.613402676389e-02 3.484071717960e-04 2.214769706719e+01
3.260000000000e+02 -2.620043576734e-02 3.483522511223e-04 2.214114157055e+01
3.262500000000e+02 -2.623811083823e-02 3.481796961541e-04 2.213509921515e+01
3.265000000000e+02 -2.624608605751e-02 3.478888736393e-04 2.212965660307e+01
3.267500000000e+02 -2.622373579274e-02 3.474805606336e-04 2.212490275894e+01
3.270000000000e+02 -2.617078430468e-02 3.469569612833e-04 2.212092834539e+01
3.272500000000e+02 -2.608731820135e-02 3.463216818907e-04 2.211782549239e+01
3.275000000000e+02 -2.597378744497e-02 3.455797009581e-04 2.211568689626e+01
3.277500000000e+02 -2.583100118503e-02 3.447371744919e-04 2.211460491706e+01
3.280000000000e+02 -2.566012733657e-02 3.438015577742e-04 2.211467124786e+01
3.282500000000e+02 -2.546267947280e-02 3.427814054593e-04 2.211597588080e+01
3.285000000000e+02 -2.524050423956e-02 3.416864900759e-04 2.211860647185e+01
3.287500000000e+02 -2.499575946837e-02 3.405276790242e-04 2.212264734119e+01
3.290000000000e+02 -2.473089743720e-02 3.393166176058e-04 2.212817908135e+01
3.292500000000e+02 -2.444863692725e-02 3.380656491641e-04 2.213527765419e+01
3.295000000000e+02 -2.415193249382e-02 3.367878422303e-04 2.214401357508e+01
3.297500000000e+02 -2.384394681712e-02 3.354965622396e-04 2.215445160408e+01
3.300000000000e+02 -2.352801320096e-02 3.342054289188e-04 2.216664998847e+01
3.302500000000e+02 -2.320759906218e-02 3.329283110007e-04 2.218066008647e+01
3.305000000000e+02 -2.288626448997e-02 3.316790928353e-04 2.219652579452e+01
3.307500000000e+02 -2.256762455808e-02 3.304714936212e-04 2.221428352433e+01
3.310000000000e+02 -2.225530496965e-02 3.293189150205e-04 2.223396181482e+01
3.312500000000e+02 -2.195289941392e-02 3.282343231238e-04 2.225558130400e+01
3.315000000000e+02 -2.166392577348e-02 3.272300583733e-04 2.227915455680e+01
3.317500000000e+02 -2.139178372379e-02 3.263176165556e-04 2.230468637621e+01
3.320000000000e+02 -2.113971193290e-02 3.255076390987e-04 2.233217384429e+01
3.322500000000e+02 -2.091074812303e-02 3.248097872898e-04 2.236160644447e+01
3.325000000000e+02 -2.070768987478e-02 3.242326097595e-04 2.239296659555e+01
3.327500000000e+02 -2.053305901832e-02 3.237834536104e-04 2.242622986971e+01
3.330000000000e+02 -2.038906867958e-02 3.234683869843e-04 2.246136547304e+01
3.332500000000e+02 -2.027759635903e-02 3.232921495411e-04 2.249833656673e+01
3.335000000000e+02 -2.020015667083e-02 3.232580974570e-04 2.253710094670e+01
3.337500000000e+02 -2.015788244733e-02 3.233681835770e-04 2.257761143173e+01
3.340000000000e+02 -2.015151185234e-02 3.236229554002e-04 2.261981627531e+01
3.342500000000e+02 -2.018137426781e-02 3.240215545550e-04 2.266365987675e+01
3.345000000000e+02 -2.024739094596e-02 3.245617608575e-04 2.270908302960e+01
3.347500000000e+02 -2.034907056888e-02 3.252399458494e-04 2.275602363351e+01
3.350000000000e+02 -2.048552100174e-02 3.260511972266e-04 2.280441692377e+01
3.352500000000e+02 -2.065545517582e-02 3.269894127371e-04 2.285419613329e+01
3.355000000000e+02 -2.085721354033e-02 3.280473351819e-04 2.290529269907e+01
3.357500000000e+02 -2.108878002128e-02 3.292166102921e-04 2.295763687799e+01
3.360000000000e+02 -2.134781382845e-02 3.304878806714e-04 2.301115793144e+01
3.362500000000e+02 -2.163167515671e-02 3.318508916685e-04 2.306578470272e+01
3.365000000000e+02 -2.193746395810e-02 3.332947063957e-04 2.312144578567e+01
3.367500000000e+02 -2.226205308719e-02 3.348076766724e-04 2.317807007011e+01
3.370000000000e+02 -2.260213220588e-02 3.363776258604e-04 2.323558690339e+01
3.372500000000e+02 -2.295424620376e-02 3.379918807537e-04 2.329392659639e+01
3.375000000000e+02 -2.331484119097e-02 3.396374441639e-04 2.335302057644e+01
3.377500000000e+02 -2.368030638080e-02 3.413011557803e-04 2.341280183526e+01
3.380000000000e+02 -2.404701867405e-02 3.429697961070e-04 2.347320514483e+01
3.382500000000e+02 -2.441138566886e-02 3.446302040133e-04 2.353416726526e+01
3.385000000000e+02 -2.476988771310e-02 3.462694073946e-04 2.359562728793e+01
3.387500000000e+02 -2.511911769855e-02 3.478747377131e-04 2.365752668388e+01
3.390000000000e+02 -2.545582022761e-02 3.494339415471e-04 2.371980956084e+01
3.392500000000e+02 -2.577692501247e-02 3.509353054693e-04 2.378242261650e+01
3.395000000000e+02 -2.607958187966e-02 3.523678511546e-04 2.384531527258e+01
3.397500000000e+02 -2.636118654291e-02 3.537213334817e-04 2.390843950367e+01
3.400000000000e+02 -2.661940914101e-02 3.549863800971e-04 2.397174980912e+01
3.402500000000e+02 -2.685221387772e-02 3.561545821454e-04 2.403520297811e+01
3.405000000000e+02 -2.705787405075e-02 3.572186159452e-04 2.409875778886e+01
3.407500000000e+02 -2.723498896809e-02 3.581723430374e-04 2.416237475372e+01
3.410000000000e+02 -2.738249103982e-02 3.590107898243e-04 2.422601569778e+01
3.412500000000e+02 -2.749964839344e-02 3.597302322517e-04 2.428964328638e+01
3.415000000000e+02 -2.758606947933e-02 3.603282807975e-04 2.435322063828e+01
3.417500000000e+02 -2.764169735585e-02 3.608039497735e-04 2.441671078967e+01
3.420000000000e+02 -2.766680042242e-02 3.611575875568e-04 2.448007616969e+01
3.422500000000e+02 -2.766196555305e-02 3.613909628620e-04 2.454327818116e+01
3.425000000000e+02 -2.762808111315e-02 3.615071558406e-04 2.460627670901e+01
3.427500000000e+02 -2.756631770348e-02 3.615106553544e-04 2.466902965900e+01
3.430000000000e+02 -2.747811200968e-02 3.614072739901e-04 2.473149267150e+01
3.432500000000e+02 -2.736514198352e-02 3.612039744104e-04 2.479361879525e+01
3.435000000000e+02 -2.722930063604e-02 3.609088385701e-04 2.485535822970e+01
3.437500000000e+02 -2.707267197025e-02 3.605309916178e-04 2.491665828822e+01
3.440000000000e+02 -2.689750103589e-02 3.600803855804e-04 2.497746332666e+01
3.442500000000e+02 -2.670616609972e-02 3.595677693484e-04 2.503771484939e+01
3.445000000000e+02 -2.650114801747e-02 3.590045289074e-04 2.509735163184e+01
3.447500000000e+02 -2.628500162828e-02 3.584025705702e-04 2.515631010937e+01
3.450000000000e+02 -2.606032605040e-02 3.577741476598e-04 2.521452472249e+01
3.452500000000e+02 -2.582973658472e-02 3.571315230513e-04 2.527192834262e+01
3.455000000000e+02 -2.559583650339e-02 3.564869527954e-04 2.532845294962e+01
3.457500000000e+02 -2.536119091827e-02 3.558526127033e-04 2.538403020532e+01
3.460000000000e+02 -2.512830137970e-02 3.552403611877e-04 2.543859219211e+01
3.462500000000e+02 -2.489958427604e-02 3.546616066372e-04 2.549207209818e+01
3.465000000000e+02 -2.467734876385e-02 3.541271125299e-04 2.554440509824e+01
3.467500000000e+02 -2.446377921112e-02 3.536468691313e-04 2.559552909953e+01
3.470000000000e+02 -2.426092021663e-02 3.532300480070e-04 2.564538548246e+01
3.472500000000e+02 -2.407066006420e-02 3.528848691497e-04 2.569391996148e+01
3.475000000000e+02 -2.389472031442e-02 3.526185242128e-04 2.574108324621e+01
3.477500000000e+02 -2.373464557545e-02 3.524371069951e-04 2.578683173595e+01
3.480000000000e+02 -2.359179804490e-02 3.523455737292e-04 2.583112806872e+01
3.482500000000e+02 -2.346735007181e-02 3.523476981523e-04 2.587394170032e+01
3.485000000000e+02 -2.336228236262e-02 3.524460646646e-04 2.591524927429e+01
3.487500000000e+02 -2.327738378336e-02 3.526420767863e-04 2.595503491653e+01
3.490000000000e+02 -2.321324934902e-02 3.529359598207e-04 2.599329048227e+01
3.492500000000e+02 -2.317028476558e-02 3.533268123746e-04 2.603001559556e+01
3.495000000000e+02 -2.314870742829e-02 3.538126395445e-04 2.606521766762e+01
3.497500000000e+02 -2.314855174088e-02 3.543904044832e-04 2.609891175554e+01
3.500000000000e+02 -2.316967444492e-02 3.550561138188e-04 2.613112034769e+01
3.502500000000e+02 -2.321175957186e-02 3.558048878288e-04 2.616187306443e+01
3.505000000000e+02 -2.327432602348e-02 3.566310551964e-04 2.619120628269e+01
3.507500000000e+02 -2.335673433652e-02 3.575282390291e-04 2.621916268081e+01
3.510000000000e+02 -2.345819536595e-02 3.584894642172e-04 2.624579076835e+01
3.512500000000e+02 -2.357777877594e-02 3.595072567204e-04 2.627114434975e+01
3.515000000000e+02 -2.371442362044e-02 3.605737532336e-04 2.629528194857e+01
3.517500000000e+02 -2.386694842791e-02 3.616808111900e-04 2.631826628929e+01
3.520000000000e+02 -2.403406341542e-02 3.628201195891e-04 2.634016367296e+01
3.522500000000e+02 -2.421438252787e-02 3.639833077944e-04 2.636104343016e+01
3.525000000000e+02 -2.440643517985e-02 3.651620510482e-04 2.638097740347e+01
3.527500000000e+02 -2.460868107959e-02 3.663481589894e-04 2.640003932878e+01
3.530000000000e+02 -2.481952152781e-02 3.675337080222e-04 2.641830440925e+01
3.532500000000e+02 -2.503731605076e-02 3.687111277787e-04 2.643584871683e+01
3.535000000000e+02 -2.526039384070e-02 3.698732424241e-04 2.645274880953e+01
3.537500000000e+02 -2.548707127224e-02 3.710133644737e-04 2.646908114746e+01
3.540000000000e+02 -2.571566401846e-02 3.721253455548e-04 2.648492175441e+01
3.542500000000e+02 -2.594450387562e-02 3.732036245344e-04 2.650034564105e+01
3.545000000000e+02 -2.617195226475e-02 3.742432804471e-04 2.651542639073e+01
3.547500000000e+02 -2.639641343885e-02 3.752400562078e-04 2.653023576262e+01
3.550000000000e+02 -2.661634949609e-02 3.761903289081e-04 2.654484308258e+01
3.552500000000e+02 -2.683029016580e-02 3.770910730265e-04 2.655931492970e+01
3.555000000000e+02 -2.703684505257e-02 3.779400895857e-04 2.657371451052e+01
3.557500000000e+02 -2.723471181609e-02 3.787357507724e-04 2.658810122806e+01
3.560000000000e+02 -2.742268487704e-02 3.794770461725e-04 2.660253028927e+01
3.562500000000e+02 -2.759966219653e-02 3.801634616476e-04 2.661705206634e+01
3.565000000000e+02 -2.776464987880e-02 3.807948776833e-04 2.663171171624e+01
3.567500000000e+02 -2.791676588812e-02 3.813716941108e-04 2.664654884235e+01
3.570000000000e+02 -2.805524208998e-02 3.818946920179e-04 2.666159692447e+01
3.572500000000e+02 -2.817942492636e-02 3.823649637688e-04 2.667688306836e+01
3.575000000000e+02 -2.828877495346e-02 3.827838649266e-04 2.669242783674e+01
3.577500000000e+02 -2.838286390929e-02 3.831529511540e-04 2.670824485321e+01
3.580000000000e+02 -2.846137189781e-02 3.834738824065e-04 2.672434079482e+01
3.582500000000e+02 -2.852408466274e-02 3.837483818619e-04 2.674071549459e+01
3.585000000000e+02 -2.857088766502e-02 3.839782020052e-04 2.675736180815e+01
3.587500000000e+02 -2.860176237349e-02 3.841650480341e-04 2.677426596082e+01
3.590000000000e+02 -2.861678123024e-02 3.843105469570e-04 2.679140775717e+01
3.592500000000e+02 -2.861610411050e-02 3.844162340421e-04 2.680876115232e+01
3.595000000000e+02 -2.859997202780e-02 3.844835089399e-04 2.682629447740e+01
3.597500000000e+02 -2.856870405464e-02 3.845136130752e-04 2.684397112893e+01
3.600000000000e+02 -2.852269537704e-02 3.845076588062e-04 2.686175032588e+01
3.602500000000e+02 -2.846241209251e-02 3.844666141158e-04 2.687958752445e+01
3.605000000000e+02 -2.838839077514e-02 3.843913079868e-04 2.689743528609e+01
3.607500000000e+02 -2.830123600589e-02 3.842824456155e-04 2.691524389338e+01
3.610000000000e+02 -2.820162005178e-02 3.841406480357e-04 2.693296223978e+01
3.612500000000e+02 -2.809028024583e-02 3.839664728935e-04 2.695053819949e+01
3.615000000000e+02 -2.796801905797e-02 3.837604672511e-04 2.696791942469e+01
3.617500000000e+02 -2.783570284765e-02 3.835232041222e-04 2.698505377935e+01
3.620000000000e+02 -2.769426090850e-02 3.832553097769e-04 2.700188999769e+01
3.622500000000e+02 -2.754468316529e-02 3.829575195479e-04 2.701837772705e+01
3.625000000000e+02 -2.738801832519e-02 3.826307341879e-04 2.703446792657e+01
3.627500000000e+02 -2.722537058200e-02 3.822760561147e-04 2.705011314854e+01
3.630000000000e+02 -2.705789560096e-02 3.818948225697e-04 2.706526725480e+01
3.632500000000e+02 -2.688679552525e-02 3.814886420500e-04 2.707988547484e+01
3.635000000000e+02 -2.671331196759e-02 3.810594205938e-04 2.709392436815e+01
3.637500000000e+02 -2.653871971067e-02 3.806093818145e-04 2.710734123000e+01
3.640000000000e+02 -2.636431791726e-02 3.801410814064e-04 2.712009388803e+01
3.642500000000e+02 -2.619141971891e-02 3.796574049280e-04 2.713214043719e+01
3.645000000000e+02 -2.602134358623e-02 3.791615675750e-04 2.714343848251e+01
3.647500000000e+02 -2.585540161896e-02 3.786570962443e-04 2.715394484352e+01
3.650000000000e+02 -2.569488643278e-02 3.781477990992e-04 2.716361524528e+01
3.652500000000e+02 -2.554106184204e-02 3.776377401518e-04 2.717240357658e+01
3.655000000000e+02 -2.539514725187e-02 3.771311838788e-04 2.718026193876e+01
3.657500000000e+02 -2.525830818520e-02 3.766325551278e-04 2.718713999636e+01
3.660000000000e+02 -2.513164078417e-02 3.761463671957e-04 2.719298516407e+01
3.662500000000e+02 -2.501616011596e-02 3.756771583247e-04 2.719774241394e+01
3.665000000000e+02 -2.491278885917e-02 3.752294218210e-04 2.720135421718e+01
3.667500000000e+02 -2.482234187850e-02 3.748075145172e-04 2.720376107299e+01
3.670000000000e+02 -2.474551713433e-02 3.744155819409e-04 2.720490151485e+01
3.672500000000e+02 -2.468288265512e-02 3.740574659841e-04 2.720471269721e+01
3.675000000000e+02 -2.463486538806e-02 3.737366152521e-04 2.720313108666e+01
3.677500000000e+02 -2.460174338003e-02 3.734560022599e-04 2.720009280113e+01
3.680000000000e+02 -2.458363542250e-02 3.732180320566e-04 2.719553469687e+01
3.682500000000e+02 -2.458049587448e-02 3.730244647149e-04 2.718939479943e+01
3.685000000000e+02 -2.459210793599e-02 3.728763377241e-04 2.718161347491e+01
3.687500000000e+02 -2.461808128070e-02 3.727738980902e-04 2.717213390670e+01
3.690000000000e+02 -2.465785037386e-02 3.727165476200e-04 2.716090326362e+01
3.692500000000e+02 -2.471067581011e-02 3.727027925731e-04 2.714787312954e+01
3.695000000000e+02 -2.477564842230e-02 3.727302306382e-04 2.713300058815e+01
3.697500000000e+02 -2.485169507367e-02 3.727955212073e-04 2.711624857047e+01
3.700000000000e+02 -2.493758803954e-02 3.728943932043e-04 2.709758656110e+01
3.702500000000e+02 -2.503195829986e-02 3.730216991904e-04 2.707699123427e+01
3.705000000000e+02 -2.513330882585e-02 3.731714292954e-04 2.705444655194e+01
3.707500000000e+02 -2.524003276079e-02 3.733367894042e-04 2.702994419089e+01
3.710000000000e+02 -2.535043505378e-02 3.735103006019e-04 2.700348389636e+01
3.712500000000e+02 -2.546275126385e-02 3.736838850362e-04 2.697507321194e+01
3.715000000000e+02 -2.557517556341e-02 3.738489554019e-04 2.694472792340e+01
3.717500000000e+02 -2.568588286941e-02 3.739966999454e-04 2.691247161233e+01
3.720000000000e+02 -2.579305697490e-02 3.741181482480e-04 2.687833569049e+01
3.722500000000e+02 -2.589491925898e-02 3.742043769217e-04 2.684235940795e+01
3.725000000000e+02 -2.598975171846e-02 3.742465154784e-04 2.680458927073e+01
3.727500000000e+02 -2.607592525819e-02 3.742360133872e-04 2.676507901866e+01
3.730000000000e+02 -2.615192375971e-02 3.741648615394e-04 2.672388922059e+01
3.732500000000e+02 -2.621637061100e-02 3.740257356335e-04 2.668108724245e+01
3.735000000000e+02 -2.626804613567e-02 3.738121112701e-04 2.663674653025e+01
3.737500000000e+02 -2.630590851397e-02 3.735183922066e-04 2.659094647840e+01
3.740000000000e+02 -2.632911209492e-02 3.731401313999e-04 2.654377230199e+01
3.742500000000e+02 -2.633701613696e-02 3.726740440555e-04 2.649531426973e+01
3.745000000000e+02 -2.632919668184e-02 3.721180923860e-04 2.644566753941e+01
3.747500000000e+02 -2.630545407832e-02 3.714715548397e-04 2.639493198612e+01
3.750000000000e+02 -2.626581254794e-02 3.707350485218e-04 2.634321137506e+01
3.752500000000e+02 -2.621052129797e-02 3.699105510538e-04 2.629061321252e+01
3.755000000000e+02 -2.614004952325e-02 3.690013802333e-04 2.623724814694e+01
3.757500000000e+02 -2.605507996389e-02 3.680121574769e-04 2.618322976117e+01
3.760000000000e+02 -2.595649574214e-02 3.669487150995e-04 2.612867365918e+01
3.762500000000e+02 -2.584536761699e-02 3.658180128649e-04 2.607369714574e+01
3.765000000000e+02 -2.572293747493e-02 3.646280268697e-04 2.601841886398e+01
3.767500000000e+02 -2.559059802115e-02 3.633876101932e-04 2.596295785357e+01
3.770000000000e+02 -2.544987242287e-02 3.621063428563e-04 2.590743318845e+01
3.772500000000e+02 -2.530239113656e-02 3.607943831487e-04 2.585196358468e+01
3.775000000000e+02 -2.514986653772e-02 3.594622960544e-04 2.579666649791e+01
3.777500000000e+02 -2.499406716445e-02 3.581208667695e-04 2.574165782112e+01
3.780000000000e+02 -2.483679134363e-02 3.567809011238e-04 2.568705126749e+01
3.782500000000e+02 -2.467983969998e-02 3.554530798082e-04 2.563295809876e+01
3.785000000000e+02 -2.452498892081e-02 3.541477942252e-04 2.557948628469e+01
3.787500000000e+02 -2.437396466488e-02 3.528749876681e-04 2.552674048952e+01
3.790000000000e+02 -2.422841805884e-02 3.516439940411e-04 2.547482129240e+01
3.792500000000e+02 -2.408990069251e-02 3.504633894288e-04 2.542382495332e+01
3.795000000000e+02 -2.395984122546e-02 3.493408916542e-04 2.537384315413e+01
3.797500000000e+02 -2.383952793943e-02 3.482832818950e-04 2.532496233617e+01
3.800000000000e+02 -2.373009004087e-02 3.472963193739e-04 2.527726345450e+01
3.802500000000e+02 -2.363248172349e-02 3.463846825770e-04 2.523082170880e+01
3.805000000000e+02 -2.354747322442e-02 3.455519507651e-04 2.518570582758e+01
3.807500000000e+02 -2.347563881142e-02 3.448005781460e-04 2.514197793648e+01
3.810000000000e+02 -2.341735262775e-02 3.441319074472e-04 2.509969298320e+01
3.812500000000e+02 -2.337278732299e-02 3.435462004307e-04 2.505889814800e+01
3.815000000000e+02 -2.334191175350e-02 3.430426657147e-04 2.501963265759e+01
3.817500000000e+02 -2.332449785213e-02 3.426195372625e-04 2.498192701886e+01
3.820000000000e+02 -2.332012598796e-02 3.422740957826e-04 2.494580266950e+01
3.822500000000e+02 -2.332819318469e-02 3.420027729816e-04 2.491127163488e+01
3.825000000000e+02 -2.334792797350e-02 3.418012454382e-04 2.487833583350e+01
3.827500000000e+02 -2.337840148336e-02 3.416645059475e-04 2.484698701274e+01
3.830000000000e+02 -2.341854653547e-02 3.415869656981e-04 2.481720613094e+01
3.832500000000e+02 -2.346717260944e-02 3.415625398671e-04 2.478896343526e+01
3.835000000000e+02 -2.352298755104e-02 3.415847687674e-04 2.476221803499e+01
3.837500000000e+02 -2.358461534403e-02 3.416468976448e-04 2.473691818739e+01
3.840000000000e+02 -2.365061887901e-02 3.417419894599e-04 2.471300111280e+01
3.842500000000e+02 -2.371951924959e-02 3.418630064894e-04 2.469039354899e+01
3.845000000000e+02 -2.378981834424e-02 3.420029123476e-04 2.466901188052e+01
3.847500000000e+02 -2.386001900753e-02 3.421547497998e-04 2.464876279934e+01
3.850000000000e+02 -2.392864579607e-02 3.423117505232e-04 2.462954409590e+01
3.852500000000e+02 -2.399426487709e-02 3.424674068095e-04 2.461124526807e+01
3.855000000000e+02 -2.405550314958e-02 3.426155632726e-04 2.459374858338e+01
3.857500000000e+02 -2.411106701609e-02 3.427504975283e-04 2.457693024287e+01
3.860000000000e+02 -2.415975858859e-02 3.428669909255e-04 2.456066131485e+01
3.862500000000e+02 -2.420049314450e-02 3.429604006585e-04 2.454480922569e+01
3.865000000000e+02 -2.423231272296e-02 3.430266838565e-04 2.452923883970e+01
3.867500000000e+02 -2.425439997036e-02 3.430624946690e-04 2.451381388108e+01
3.870000000000e+02 -2.426609148455e-02 3.430652667568e-04 2.449839832839e+01
3.872500000000e+02 -2.426688672375e-02 3.430331852929e-04 2.448285758128e+01
3.875000000000e+02 -2.425645794449e-02 3.429652340781e-04 2.446705981239e+01
3.877500000000e+02 -2.423465909893e-02 3.428612270492e-04 2.445087722059e+01
3.880000000000e+02 -2.420152897098e-02 3.427218037009e-04 2.443418704992e+01
3.882500000000e+02 -2.415729602105e-02 3.425484315506e-04 2.441687268048e+01
3.885000000000e+02 -2.410238123689e-02 3.423433817543e-04 2.439882456622e+01
3.887500000000e+02 -2.403739444444e-02 3.421096738676e-04 2.437994095944e+01
3.890000000000e+02 -2.396313310863e-02 3.418510378329e-04 2.436012861928e+01
3.892500000000e+02 -2.388057538839e-02 3.415720615942e-04 2.433930332008e+01
3.895000000000e+02 -2.379087331745e-02 3.412779399698e-04 2.431739026686e+01
3.897500000000e+02 -2.369533872297e-02 3.409743477843e-04 2.429432432190e+01
3.900000000000e+02 -2.359543097013e-02 3.406675350443e-04 2.427005015966e+01
3.902500000000e+02 -2.349274162147e-02 3.403638147919e-04 2.424452228636e+01
3.905000000000e+02 -2.338897252381e-02 3.400698310944e-04 2.421770493375e+01
3.907500000000e+02 -2.328591512030e-02 3.397924856796e-04 2.418957187821e+01
3.910000000000e+02 -2.318542575076e-02 3.395386297666e-04 2.416010617059e+01
3.912500000000e+02 -2.308939940554e-02 3.393150422065e-04 2.412929979730e+01
3.915000000000e+02 -2.299973931180e-02 3.391283231550e-04 2.409715328802e+01
3.917500000000e+02 -2.291832850150e-02 3.389847649596e-04 2.406367528402e+01
3.920000000000e+02 -2.284699857989e-02 3.388902391990e-04 2.402888209581e+01
3.922500000000e+02 -2.278749783987e-02 3.388500911913e-04 2.399279722179e+01
3.925000000000e+02 -2.274145980114e-02 3.388690461928e-04 2.395545090057e+01
3.927500000000e+02 -2.271037249631e-02 3.389511212954e-04 2.391687964839e+01
3.930000000000e+02 -2.269554779933e-02 3.390995417007e-04 2.387712583527e+01
3.932500000000e+02 -2.269809396900e-02 3.393166798049e-04 2.383623726054e+01
3.935000000000e+02 -2.271888981334e-02 3.396040084109e-04 2.379426677150e+01
3.937500000000e+02 -2.275856053314e-02 3.399620370813e-04 2.375127191295e+01
3.940000000000e+02 -2.281745989741e-02 3.403902895455e-04 2.370731457623e+01
3.942500000000e+02 -2.289565393540e-02 3.408872846612e-04 2.366246069623e+01
3.945000000000e+02 -2.299290938852e-02 3.414505176371e-04 2.361677995909e+01
3.947500000000e+02 -2.310868948720e-02 3.420764835143e-04 2.357034551029e+01
3.950000000000e+02 -2.324215188854e-02 3.427606889992e-04 2.352323368050e+01
3.952500000000e+02 -2.339215200236e-02 3.434976774107e-04 2.347552370507e+01
3.955000000000e+02 -2.355725468650e-02 3.442810836288e-04 2.342729742746e+01
3.957500000000e+02 -2.373574633203e-02 3.451036734454e-04 2.337863899626e+01
3.960000000000e+02 -2.392565557500e-02 3.459573806533e-04 2.332963453215e+01
3.962500000000e+02 -2.412477814895e-02 3.468334480394e-04 2.328037177810e+01
3.965000000000e+02 -2.433070283757e-02 3.477225260739e-04 2.323093970605e+01
3.967500000000e+02 -2.454084541900e-02 3.486146847333e-04 2.318142811602e+01
3.970000000000e+02 -2.475248262287e-02 3.494995591204e-04 2.313192719454e+01
3.972500000000e+02 -2.496278861623e-02 3.503664557243e-04 2.308252703440e+01
3.975000000000e+02 -2.516887627775e-02 3.512044119360e-04 2.303331719032e+01
3.977500000000e+02 -2.536783583402e-02 3.520023834290e-04 2.298438614281e+01
3.980000000000e+02 -2.555677802144e-02 3.527494125418e-04 2.293582085481e+01
3.982500000000e+02 -2.573287299936e-02 3.534347538508e-04 2.288770623733e+01
3.985000000000e+02 -2.589339329180e-02 3.540479635881e-04 2.284012473942e+01
3.987500000000e+02 -2.603575149666e-02 3.545790767798e-04 2.279315584606e+01
3.990000000000e+02 -2.615754003351e-02 3.550187782745e-04 2.274687575244e+01
3.992500000000e+02 -2.625656622276e-02 3.553585418277e-04 2.270135692604e+01
3.995000000000e+02 -2.633088737643e-02 3.555907666252e-04 2.265666787879e+01
3.997500000000e+02 -2.637884141802e-02 3.557089275578e-04 2.261287289146e+01
4.000000000000e+02 -2.639907521159e-02 3.557077162361e-04 2.257003178099e+01
4.002500000000e+02 -2.639057012171e-02 3.555831594497e-04 2.252819985200e+01
4.005000000000e+02 -2.635266298934e-02 3.553327280293e-04 2.248742778829e+01
4.007500000000e+02 -2.628506282881e-02 3.549554009192e-04 2.244776158314e+01
4.010000000000e+02 -2.618786407131e-02 3.544518306693e-04 2.240924266310e+01
4.012500000000e+02 -2.606155424843e-02 3.538243244469e-04 2.237190791307e+01
4.015000000000e+02 -2.590701678040e-02 3.530768167365e-04 2.233578972380e+01
4.017500000000e+02 -2.572552939516e-02 3.522148040200e-04 2.230091624353e+01
4.020000000000e+02 -2.551875562066e-02 3.512456195402e-04 2.226731137972e+01
4.022500000000e+02 -2.528873010714e-02 3.501781204126e-04 2.223499508164e+01
4.025000000000e+02 -2.503783911747e-02 3.490225816241e-04 2.220398342909e+01
4.027500000000e+02 -2.476879473541e-02 3.477906180441e-04 2.217428883177e+01
4.030000000000e+02 -2.448460392625e-02 3.464951223851e-04 2.214592010073e+01
4.032500000000e+02 -2.418853138011e-02 3.451497651251e-04 2.211888272658e+01
4.035000000000e+02 -2.388405790513e-02 3.437690649645e-04 2.209317896555e+01
4.037500000000e+02 -2.357483464169e-02 3.423681870893e-04 2.206880791282e+01
4.040000000000e+02 -2.326463214412e-02 3.409626672116e-04 2.204576578043e+01
4.042500000000e+02 -2.295728780327e-02 3.395681667922e-04 2.202404594815e+01
4.045000000000e+02 -2.265665008600e-02 3.382002456738e-04 2.200363916736e+01
4.047500000000e+02 -2.236652283912e-02 3.368741275378e-04 2.198453361346e+01
4.050000000000e+02 -2.209060675904e-02 3.356044696198e-04 2.196671520914e+01
4.052500000000e+02 -2.183244403174e-02 3.344051565348e-04 2.195016773418e+01
4.055000000000e+02 -2.159536454759e-02 3.332891050252e-04 2.193487295011e+01
4.057500000000e+02 -2.138243295668e-02 3.322681174128e-04 2.192081097225e+01
4.060000000000e+02 -2.119640173821e-02 3.313527097609e-04 2.190796042795e+01
4.062500000000e+02 -2.103966890515e-02 3.305519680786e-04 2.189629862589e+01
4.065000000000e+02 -2.091423937022e-02 3.298734451162e-04 2.188580197437e+01
4.067500000000e+02 -2.082169474692e-02 3.293230827813e-04 2.187644614872e+01
4.070000000000e+02 -2.076316900350e-02 3.289051587634e-04 2.186820641350e+01
4.072500000000e+02 -2.073933248730e-02 3.286222627379e-04 2.186105778304e+01
4.075000000000e+02 -2.075038128790e-02 3.284752826296e-04 2.185497545782e+01
4.077500000000e+02 -2.079603643810e-02 3.284634310383e-04 2.184993499364e+01
4.080000000000e+02 -2.087555119175e-02 3.285842699975e-04 2.184591244278e+01
4.082500000000e+02 -2.098772312681e-02 3.288337864601e-04 2.184288475382e+01
4.085000000000e+02 -2.113091608531e-02 3.292064766027e-04 2.184082983584e+01
4.087500000000e+02 -2.130308746890e-02 3.296954361899e-04 2.183972677732e+01
4.090000000000e+02 -2.150182254582e-02 3.302924692663e-04 2.183955585230e+01
4.092500000000e+02 -2.172437261467e-02 3.309882068044e-04 2.184029879206e+01
4.095000000000e+02 -2.196769933362e-02 3.317722416544e-04 2.184193874862e+01
4.097500000000e+02 -2.222852203757e-02 3.326332693655e-04 2.184446023125e+01
4.100000000000e+02 -2.250336734724e-02 3.335592337029e-04 2.184784929290e+01
4.102500000000e+02 -2.278862128290e-02 3.345374761740e-04 2.185209326019e+01
4.105000000000e+02 -2.308058182858e-02 3.355549032285e-04 2.185718088395e+01
4.107500000000e+02 -2.337551117351e-02 3.365981636581e-04 2.186310201780e+01
4.110000000000e+02 -2.366968789400e-02 3.376538012286e-04 2.186984771788e+01
4.112500000000e+02 -2.395945618438e-02 3.387084000283e-04 2.187740990008e+01
4.115000000000e+02 -2.424127449484e-02 3.397487587641e-04 2.188578139817e+01
4.117500000000e+02 -2.451175916406e-02 3.407619990687e-04 2.189495562968e+01
4.120000000000e+02 -2.476772699261e-02 3.417357956825e-04 2.190492660804e+01
4.122500000000e+02 -2.500623277207e-02 3.426585887387e-04 2.191568874352e+01
4.125000000000e+02 -2.522460193923e-02 3.435195754102e-04 2.192723666081e+01
4.127500000000e+02 -2.542046163609e-02 3.443088629098e-04 2.193956522917e+01
4.130000000000e+02 -2.559176380118e-02 3.450176329490e-04 2.195266932935e+01
4.132500000000e+02 -2.573680766306e-02 3.456382558198e-04 2.196654393377e+01
4.135000000000e+02 -2.585425319372e-02 3.461643940497e-04 2.198118392541e+01
4.137500000000e+02 -2.594313470453e-02 3.465909879117e-04 2.199658421873e+01
4.140000000000e+02 -2.600286492934e-02 3.469143315841e-04 2.201273963381e+01
4.142500000000e+02 -2.603323925908e-02 3.471321800515e-04 2.202964504836e+01
4.145000000000e+02 -2.603443060670e-02 3.472437353927e-04 2.204729531320e+01
4.147500000000e+02 -2.600698422293e-02 3.472496374642e-04 2.206568541948e+01
4.150000000000e+02 -2.595180503118e-02 3.471519336656e-04 2.208481051534e+01
4.152500000000e+02 -2.587014089551e-02 3.469540318986e-04 2.210466592548e+01
4.155000000000e+02 -2.576356399590e-02 3.466606396005e-04 2.212524732094e+01
4.157500000000e+02 -2.563394582225e-02 3.462776778119e-04 2.214655073975e+01
4.160000000000e+02 -2.548342895375e-02 3.458121769390e-04 2.216857259217e+01
4.162500000000e+02 -2.531439684359e-02 3.452721664824e-04 2.219130981961e+01
4.165000000000e+02 -2.512943869625e-02 3.446665425081e-04 2.221475988701e+01
4.167500000000e+02 -2.493131258989e-02 3.440049273892e-04 2.223892074044e+01
4.170000000000e+02 -2.472290620468e-02 3.432975253495e-04 2.226379096433e+01
4.172500000000e+02 -2.450719593335e-02 3.425548815036e-04 2.228936961176e+01
4.175000000000e+02 -2.428720431352e-02 3.417878394576e-04 2.231565633071e+01
4.177500000000e+02 -2.406595722650e-02 3.410075605506e-04 2.234265124449e+01
4.180000000000e+02 -2.384644058675e-02 3.402250547509e-04 2.237035495845e+01
4.182500000000e+02 -2.363155964563e-02 3.394511445525e-04 2.239876840163e+01
4.185000000000e+02 -2.342409703104e-02 3.386965285127e-04 2.242789290327e+01
4.187500000000e+02 -2.322667463907e-02 3.379712240044e-04 2.245773003271e+01
4.190000000000e+02 -2.304171779008e-02 3.372846414802e-04 2.248828156233e+01
4.192500000000e+02 -2.287142445577e-02 3.366456327435e-04 2.251954928338e+01
4.195000000000e+02 -2.271773376473e-02 3.360623535030e-04 2.255153507903e+01
4.197500000000e+02 -2.258230288316e-02 3.355421155617e-04 2.258424075180e+01
4.200000000000e+02 -2.246648895264e-02 3.350912808664e-04 2.261766785365e+01
4.202500000000e+02 -2.237133122221e-02 3.347152169078e-04 2.265181774936e+01
4.205000000000e+02 -2.229754363787e-02 3.344183240203e-04 2.268669141563e+01
4.207500000000e+02 -2.224550992246e-02 3.342039953241e-04 2.272228938081e+01
4.210000000000e+02 -2.221528733604e-02 3.340745853146e-04 2.275861151510e+01
4.212500000000e+02 -2.220660935082e-02 3.340313829188e-04 2.279565707054e+01
4.215000000000e+02 -2.221889967703e-02 3.340746446566e-04 2.283342444687e+01
4.217500000000e+02 -2.225128700263e-02 3.342035777393e-04 2.287191110330e+01
4.220000000000e+02 -2.230262798157e-02 3.344162737023e-04 2.291111331240e+01
4.222500000000e+02 -2.237152831265e-02 3.347098474030e-04 2.295102613706e+01
4.225000000000e+02 -2.245637254258e-02 3.350804466908e-04 2.299164315611e+01
4.227500000000e+02 -2.255535367898e-02 3.355232808316e-04 2.303295630900e+01
4.230000000000e+02 -2.266650677621e-02 3.360326740736e-04 2.307495560955e+01
4.232500000000e+02 -2.278774114358e-02 3.366021170761e-04 2.311762904082e+01
4.235000000000e+02 -2.291687661082e-02 3.372243385429e-04 2.316096226144e+01
4.237500000000e+02 -2.305167872276e-02 3.378913800780e-04 2.320493831623e+01
4.240000000000e+02 -2.318989338559e-02 3.385946617541e-04 2.324953750109e+01
4.242500000000e+02 -2.332928146608e-02 3.393251391791e-04 2.329473705759e+01
4.245000000000e+02 -2.346765227662e-02 3.400733731803e-04 2.334051097638e+01
4.247500000000e+02 -2.360289371054e-02 3.408296096667e-04 2.338682974355e+01
4.250000000000e+02 -2.373300367182e-02 3.415839644570e-04 2.343366024523e+01
4.252500000000e+02 -2.385611466648e-02 3.423265539470e-04 2.348096552426e+01
4.255000000000e+02 -2.397052106994e-02 3.430475194650e-04 2.352870476331e+01
4.257500000000e+02 -2.407469663454e-02 3.437373406592e-04 2.357683313983e+01
4.260000000000e+02 -2.416731777904e-02 3.443869887493e-04 2.362530189362e+01
4.262500000000e+02 -2.424727348896e-02 3.449879040115e-04 2.367405830218e+01
4.265000000000e+02 -2.431368230420e-02 3.455323238590e-04 2.372304584425e+01
4.267500000000e+02 -2.436589454845e-02 3.460130958561e-04 2.377220431486e+01
4.270000000000e+02 -2.440350281267e-02 3.464239696127e-04 2.382147008224e+01
4.272500000000e+02 -2.442633770709e-02 3.467598683046e-04 2.387077634118e+01
4.275000000000e+02 -2.443447161128e-02 3.470168590241e-04 2.392005345787e+01
4.277500000000e+02 -2.442820785738e-02 3.471921834598e-04 2.396922933914e+01
4.280000000000e+02 -2.440807722832e-02 3.472843572675e-04 2.401822985118e+01
4.282500000000e+02 -2.437482129744e-02 3.472932216382e-04 2.406697928188e+01
4.285000000000e+02 -2.432938211292e-02 3.472198938218e-04 2.411540079797e+01
4.287500000000e+02 -2.427288052739e-02 3.470666919484e-04 2.416341697733e+01
4.290000000000e+02 -2.420659898813e-02 3.468372289359e-04 2.421095026811e+01
4.292500000000e+02 -2.413195630489e-02 3.465362963980e-04 2.425792356627e+01
4.295000000000e+02 -2.405048593084e-02 3.461697759284e-04 2.430426066193e+01
4.297500000000e+02 -2.396380837691e-02 3.457445218628e-04 2.434988676037e+01
4.300000000000e+02 -2.387360363961e-02 3.452682301168e-04 2.439472903122e+01
4.302500000000e+02 -2.378158324295e-02 3.447492712023e-04 2.443871699198e+01
4.305000000000e+02 -2.368946068228e-02 3.441966256587e-04 2.448178300411e+01
4.307500000000e+02 -2.359892340222e-02 3.436196672366e-04 2.452386279825e+01
4.310000000000e+02 -2.351160371455e-02 3.430279808938e-04 2.456489577589e+01
4.312500000000e+02 -2.342905171086e-02 3.424312080661e-04 2.460482548413e+01
4.315000000000e+02 -2.335271195691e-02 3.418389046442e-04 2.464360012603e+01
4.317500000000e+02 -2.328389552082e-02 3.412603589560e-04 2.468117276882e+01
4.320000000000e+02 -2.322376361218e-02 3.407044718866e-04 2.471750199867e+01
4.322500000000e+02 -2.317330473508e-02 3.401796245768e-04 2.475255210595e+01
4.325000000000e+02 -2.313332125390e-02 3.396935550797e-04 2.478629360167e+01
4.327500000000e+02 -2.310442108112e-02 3.392532528132e-04 2.481870376316e+01
4.330000000000e+02 -2.308700497832e-02 3.388648916315e-04 2.484976682655e+01
4.332500000000e+02 -2.308126536249e-02 3.385337866104e-04 2.487947453741e+01
4.335000000000e+02 -2.308718997143e-02 3.382643459255e-04 2.490782670650e+01
4.337500000000e+02 -2.310456094366e-02 3.380600375857e-04 2.493483135760e+01
4.340000000000e+02 -2.313296734215e-02 3.379234056879e-04 2.496050529432e+01
4.342500000000e+02 -2.317181584611e-02 3.378560860566e-04 2.498487433969e+01
4.345000000000e+02 -2.322035037997e-02 3.378588126681e-04 2.500797382762e+01
4.347500000000e+02 -2.327766562840e-02 3.379315181052e-04 2.502984848227e+01
4.350000000000e+02 -2.334273491210e-02 3.380734754618e-04 2.505055292974e+01
4.352500000000e+02 -2.341442874648e-02 3.382832592939e-04 2.507015139750e+01
4.355000000000e+02 -2.349154310750e-02 3.385587993485e-04 2.508871780547e+01
4.357500000000e+02 -2.357282550900e-02 3.388974729117e-04 2.510633546893e+01
4.360000000000e+02 -2.365700316763e-02 3.392962704627e-04 2.512309691973e+01
4.362500000000e+02 -2.374280773217e-02 3.397518757147e-04 2.513910314799e+01
4.365000000000e+02 -2.382900315071e-02 3.402607088384e-04 2.515446310992e+01
4.367500000000e+02 -2.391441064083e-02 3.408190060173e-04 2.516929309059e+01
4.370000000000e+02 -2.399793209984e-02 3.414229210424e-04 2.518371555737e+01
4.372500000000e+02 -2.407857179523e-02 3.420685876527e-04 2.519785828531e+01
4.375000000000e+02 -2.415545475747e-02 3.427521819301e-04 2.521185339385e+01
4.377500000000e+02 -2.422784327598e-02 3.434699765982e-04 2.522583591192e+01
4.380000000000e+02 -2.429514989987e-02 3.442183935771e-04 2.523994268833e+01
4.382500000000e+02 -2.435694450512e-02 3.449940356528e-04 2.525431124714e+01
4.385000000000e+02 -2.441296314671e-02 3.457937309951e-04 2.526907828271e+01
4.387500000000e+02 -2.446310904596e-02 3.466145519902e-04 2.528437851866e+01
4.390000000000e+02 -2.450744896820e-02 3.474538694622e-04 2.530034361159e+01
4.392500000000e+02 -2.454621175117e-02 3.483093525897e-04 2.531710073473e+01
4.395000000000e+02 -2.457977869244e-02 3.491789732082e-04 2.533477158712e+01
4.397500000000e+02 -2.460867034929e-02 3.500609849048e-04 2.535347147986e+01
4.400000000000e+02 -2.463353854070e-02 3.509539865063e-04 2.537330810183e+01
4.402500000000e+02 -2.465514312731e-02 3.518568791053e-04 2.539438097467e+01
4.405000000000e+02 -2.467434102059e-02 3.527688817869e-04 2.541678035456e+01
4.407500000000e+02 -2.469205909570e-02 3.536894837490e-04 2.544058686615e+01
4.410000000000e+02 -2.470928046480e-02 3.546184437154e-04 2.546587056666e+01
4.412500000000e+02 -2.472701591367e-02 3.555557364143e-04 2.549269076195e+01
4.415000000000e+02 -2.474628868879e-02 3.565015607645e-04 2.552109521230e+01
4.417500000000e+02 -2.476810566909e-02 3.574562453454e-04 2.555112011158e+01
4.420000000000e+02 -2.479344165370e-02 3.584202119431e-04 2.558278947182e+01
4.422500000000e+02 -2.482321619822e-02 3.593939049942e-04 2.561611499926e+01
4.425000000000e+02 -2.485827279751e-02 3.603777451127e-04 2.565109608107e+01
4.427500000000e+02 -2.489936504755e-02 3.613720763632e-04 2.568771930084e+01
4.430000000000e+02 -2.494713593000e-02 3.623770810053e-04 2.572595880218e+01
4.432500000000e+02 -2.500210700067e-02 3.633927243342e-04 2.576577584142e+01
4.435000000000e+02 -2.506466395956e-02 3.644186892383e-04 2.580711932882e+01
4.437500000000e+02 -2.513504822509e-02 3.654543280201e-04 2.584992546099e+01
4.440000000000e+02 -2.521334930634e-02 3.664985418379e-04 2.589411844438e+01
4.442500000000e+02 -2.529950035859e-02 3.675498463082e-04 2.593961024681e+01
4.445000000000e+02 -2.539327635299e-02 3.686064317860e-04 2.598630151029e+01
4.447500000000e+02 -2.549429437262e-02 3.696659927051e-04 2.603408151147e+01
4.450000000000e+02 -2.560201702281e-02 3.707257860017e-04 2.608282889939e+01
4.452500000000e+02 -2.571576157513e-02 3.717824417571e-04 2.613241259421e+01
4.455000000000e+02 -2.583470541173e-02 3.728322019854e-04 2.618269203480e+01
4.457500000000e+02 -2.595789814084e-02 3.738709324820e-04 2.623351824471e+01
4.460000000000e+02 -2.608427801547e-02 3.748941542480e-04 2.628473502055e+01
4.462500000000e+02 -2.621268263515e-02 3.758970745939e-04 2.633617945499e+01
4.465000000000e+02 -2.634186827476e-02 3.768746577143e-04 2.638768328615e+01
4.467500000000e+02 -2.647053249360e-02 3.778217194723e-04 2.643907437770e+01
4.470000000000e+02 -2.659732707084e-02 3.787329732228e-04 2.649017737552e+01
4.472500000000e+02 -2.672088682561e-02 3.796031456796e-04 2.654081574679e+01
4.475000000000e+02 -2.683984318411e-02 3.804270339683e-04 2.659081256196e+01
4.477500000000e+02 -2.695284811309e-02 3.811996042788e-04 2.663999220105e+01
4.480000000000e+02 -2.705859813040e-02 3.819160869681e-04 2.668818205138e+01
4.482500000000e+02 -2.715584785611e-02 3.825720358922e-04 2.673521347538e+01
4.485000000000e+02 -2.724343311567e-02 3.831634262250e-04 2.678092360709e+01
4.487500000000e+02 -2.732028838489e-02 3.836866996438e-04 2.682515661182e+01
4.490000000000e+02 -2.738546773057e-02 3.841388919902e-04 2.686776535180e+01
4.492500000000e+02 -2.743815482715e-02 3.845176591434e-04 2.690861225778e+01
4.495000000000e+02 -2.747768109322e-02 3.848213213093e-04 2.694757075913e+01
4.497500000000e+02 -2.750353933456e-02 3.850489214529e-04 2.698452656303e+01
4.500000000000e+02 -2.751539116020e-02 3.852002523220e-04 2.701937823730e+01
4.502500000000e+02 -2.751307721810e-02 3.852759025471e-04 2.705203823342e+01
4.505000000000e+02 -2.749662506213e-02 3.852772161754e-04 2.708243368175e+01
4.507500000000e+02 -2.746624974316e-02 3.852063491549e-04 2.711050654421e+01
4.510000000000e+02 -2.742235676000e-02 3.850662559187e-04 2.713621407491e+01
4.512500000000e+02 -2.736553947141e-02 3.848606676904e-04 2.715952903560e+01
4.515000000000e+02 -2.729657366905e-02 3.845940641772e-04 2.718043932604e+01
4.517500000000e+02 -2.721641079845e-02 3.842716423363e-04 2.719894782875e+01
4.520000000000e+02 -2.712616563871e-02 3.838992608464e-04 2.721507203374e+01
4.522500000000e+02 -2.702710454935e-02 3.834833747738e-04 2.722884313777e+01
4.525000000000e+02 -2.692062842466e-02 3.830309646958e-04 2.724030534015e+01
4.527500000000e+02 -2.680825266473e-02 3.825494542957e-04 2.724951495237e+01
4.530000000000e+02 -2.669158849793e-02 3.820466193245e-04 2.725653908363e+01
4.532500000000e+02 -2.657231862712e-02 3.815304884365e-04 2.726145455772e+01
4.535000000000e+02 -2.645217379901e-02 3.810092406266e-04 2.726434654162e+01
4.537500000000e+02 -2.633290498975e-02 3.804910935505e-04 2.726530730039e+01
4.540000000000e+02 -2.621626151200e-02 3.799841949206e-04 2.726443459009e+01
4.542500000000e+02 -2.610395975130e-02 3.794965032147e-04 2.726183048982e+01
4.545000000000e+02 -2.599766124399e-02 3.790356872906e-04 2.725759980702e+01
4.547500000000e+02 -2.589894553902e-02 3.786089882562e-04 2.725184882031e+01
4.550000000000e+02 -2.580928375033e-02 3.782231206070e-04 2.724468408063e+01
4.552500000000e+02 -2.573002060362e-02 3.778841806080e-04 2.723621101526e+01
4.555000000000e+02 -2.566234889905e-02 3.775975371054e-04 2.722653304993e+01
4.557500000000e+02 -2.560729450030e-02 3.773677617486e-04 2.721575039715e+01
4.560000000000e+02 -2.556569681301e-02 3.771985351587e-04 2.720395941970e+01
4.562500000000e+02 -2.553819873902e-02 3.770925883977e-04 2.719125166323e+01
4.565000000000e+02 -2.552523354147e-02 3.770516454738e-04 2.717771348203e+01
4.567500000000e+02 -2.552702036279e-02 3.770763744227e-04 2.716342533970e+01
4.570000000000e+02 -2.554355800681e-02 3.771663763903e-04 2.714846168926e+01
4.572500000000e+02 -2.557462533882e-02 3.773201708034e-04 2.713289055501e+01
4.575000000000e+02 -2.561978245669e-02 3.775351969748e-04 2.711677350549e+01
4.577500000000e+02 -2.567837600252e-02 3.778078340783e-04 2.710016569731e+01
4.580000000000e+02 -2.574954719776e-02 3.781334360144e-04 2.708311589130e+01
4.582500000000e+02 -2.583224296574e-02 3.785063831655e-04 2.706566653797e+01
4.585000000000e+02 -2.592522965658e-02 3.789201488401e-04 2.704785415495e+01
4.587500000000e+02 -2.602710865629e-02 3.793673790078e-04 2.702970939034e+01
4.590000000000e+02 -2.613633556492e-02 3.798399877362e-04 2.701125749043e+01
4.592500000000e+02 -2.625123973439e-02 3.803292630627e-04 2.699251842793e+01
4.595000000000e+02 -2.637004748955e-02 3.808259872305e-04 2.697350736795e+01
4.597500000000e+02 -2.649090467540e-02 3.813205620754e-04 2.695423483169e+01
4.600000000000e+02 -2.661190157615e-02 3.818031458494e-04 2.693470703928e+01
4.602500000000e+02 -2.673109954520e-02 3.822637984136e-04 2.691492621866e+01
4.605000000000e+02 -2.684655513186e-02 3.826925898408e-04 2.689489074276e+01
4.607500000000e+02 -2.695634686037e-02 3.830797881646e-04 2.687459538856e+01
4.610000000000e+02 -2.705860260536e-02 3.834160621362e-04 2.685403155218e+01
4.612500000000e+02 -2.715152267742e-02 3.836925198494e-04 2.683318732492e+01
4.615000000000e+02 -2.723340568292e-02 3.839008451199e-04 2.681204766098e+01
4.617500000000e+02 -2.730267278585e-02 3.840334603528e-04 2.679059452555e+01
4.620000000000e+02 -2.735788717830e-02 3.840836436042e-04 2.676880692559e+01
4.622500000000e+02 -2.739777686954e-02 3.840455858224e-04 2.674666108771e+01
4.625000000000e+02 -2.742125052280e-02 3.839144997673e-04 2.672413049903e+01
4.627500000000e+02 -2.742741503412e-02 3.836866690528e-04 2.670118609271e+01
4.630000000000e+02 -2.741558713519e-02 3.833595072848e-04 2.667779634791e+01
4.632500000000e+02 -2.738530324560e-02 3.829315620886e-04 2.665392749222e+01
4.635000000000e+02 -2.733631688195e-02 3.824025438028e-04 2.662954371731e+01
4.637500000000e+02 -2.726859949750e-02 3.817733251907e-04 2.660460743790e+01
4.640000000000e+02 -2.718234243762e-02 3.810459216437e-04 2.657907959884e+01
4.642500000000e+02 -2.707795844581e-02 3.802234863595e-04 2.655292004201e+01
4.645000000000e+02 -2.695608006268e-02 3.793102264785e-04 2.652608790151e+01
4.647500000000e+02 -2.681755311165e-02 3.783112588312e-04 2.649854208613e+01
4.650000000000e+02 -2.666342810722e-02 3.772326551928e-04 2.647024174520e+01
4.652500000000e+02 -2.649494736964e-02 3.760813504812e-04 2.644114685150e+01
4.655000000000e+02 -2.631352989264e-02 3.748650012377e-04 2.641121875330e+01
4.657500000000e+02 -2.612075240807e-02 3.735918979701e-04 2.638042073598e+01
4.660000000000e+02 -2.591832980085e-02 3.722710101451e-04 2.634871868417e+01
4.662500000000e+02 -2.570809288715e-02 3.709117223420e-04 2.631608164903e+01
4.665000000000e+02 -2.549196356998e-02 3.695237263798e-04 2.628248239702e+01
4.667500000000e+02 -2.527193187237e-02 3.681169415603e-04 2.624789803754e+01
4.670000000000e+02 -2.505003021725e-02 3.667014099628e-04 2.621231050735e+01
4.672500000000e+02 -2.482830731766e-02 3.652872621767e-04 2.617570698294e+01
4.675000000000e+02 -2.460880562121e-02 3.638844459590e-04 2.613808036711e+01
4.677500000000e+02 -2.439353589052e-02 3.625026504531e-04 2.609942955811e+01
4.680000000000e+02 -2.418445548457e-02 3.611513298263e-04 2.605975971628e+01
4.682500000000e+02 -2.398344607245e-02 3.598395582095e-04 2.601908234701e+01
4.685000000000e+02 -2.379229591850e-02 3.585759311485e-04 2.597741545248e+01
4.687500000000e+02 -2.361268135707e-02 3.573684814299e-04 2.593478344175e+01
4.690000000000e+02 -2.344614980308e-02 3.562246026935e-04 2.589121691816e+01
4.692500000000e+02 -2.329410843246e-02 3.551509852691e-04 2.584675254899e+01
4.695000000000e+02 -2.315781088033e-02 3.541535541735e-04 2.580143265866e+01
4.697500000000e+02 -2.303834691459e-02 3.532374126121e-04 2.575530474755e+01
4.700000000000e+02 -2.293663624686e-02 3.524067920457e-04 2.570842109795e+01
4.702500000000e+02 -2.285341998356e-02 3.516650742530e-04 2.566083803952e+01
4.705000000000e+02 -2.278925789637e-02 3.510147181750e-04 2.561261544165e+01
4.707500000000e+02 -2.274452302607e-02 3.504572475042e-04 2.556381586867e+01
4.710000000000e+02 -2.271940107711e-02 3.499932119895e-04 2.551450397781e+01
4.712500000000e+02 -2.271388828748e-02 3.496222540898e-04 2.546474562565e+01
4.715000000000e+02 -2.272779228971e-02 3.493431966549e-04 2.541460720145e+01
4.717500000000e+02 -2.276073272236e-02 3.491538894931e-04 2.536415481596e+01
4.720000000000e+02 -2.281214335465e-02 3.490513154131e-04 2.531345349951e+01
4.722500000000e+02 -2.288127507373e-02 3.490316221911e-04 2.526256657162e+01
4.725000000000e+02 -2.296720006243e-02 3.490901683266e-04 2.521155484499e+01
4.727500000000e+02 -2.306881538409e-02 3.492215628073e-04 2.516047607151e+01
4.730000000000e+02 -2.318485092474e-02 3.494197227893e-04 2.510938427485e+01
4.732500000000e+02 -2.331387371751e-02 3.496779197616e-04 2.505832928669e+01
4.735000000000e+02 -2.345429882046e-02 3.499888680748e-04 2.500735621555e+01
4.737500000000e+02 -2.360439668014e-02 3.503448044309e-04 2.495650512945e+01
4.740000000000e+02 -2.376230715650e-02 3.507374275399e-04 2.490581066222e+01
4.742500000000e+02 -2.392604910559e-02 3.511580223955e-04 2.485530184043e+01
4.745000000000e+02 -2.409353839616e-02 3.515976127480e-04 2.480500186620e+01
4.747500000000e+02 -2.426260147245e-02 3.520470000216e-04 2.475492808266e+01
4.750000000000e+02 -2.443099727417e-02 3.524968410148e-04 2.470509191773e+01
4.752500000000e+02 -2.459643511697e-02 3.529376935726e-04 2.465549901428e+01
4.755000000000e+02 -2.475659828036e-02 3.533601735948e-04 2.460614935387e+01
4.757500000000e+02 -2.490916831639e-02 3.537549936076e-04 2.455703746884e+01
4.760000000000e+02 -2.505184793190e-02 3.541130317321e-04 2.450815279461e+01
4.762500000000e+02 -2.518238864645e-02 3.544255230974e-04 2.445948001521e+01
4.765000000000e+02 -2.529861763472e-02 3.546840775704e-04 2.441099949059e+01
4.767500000000e+02 -2.539846383441e-02 3.548807336936e-04 2.436268781416e+01
4.770000000000e+02 -2.547998559172e-02 3.550080676110e-04 2.431451831181e+01
4.772500000000e+02 -2.554139643353e-02 3.550592845617e-04 2.426646172351e+01
4.775000000000e+02 -2.558109049115e-02 3.550282967622e-04 2.421848684409e+01
4.777500000000e+02 -2.559766563885e-02 3.549098467681e-04 2.417056118628e+01
4.780000000000e+02 -2.558994561672e-02 3.546995189737e-04 2.412265177674e+01
4.782500000000e+02 -2.555699921750e-02 3.543937205636e-04 2.407472588336e+01
4.785000000000e+02 -2.549815582617e-02 3.539898728875e-04 2.402675172445e+01
4.787500000000e+02 -2.541302013079e-02 3.534864356309e-04 2.397869930067e+01
4.790000000000e+02 -2.530148119397e-02 3.528829746356e-04 2.393054110006e+01
4.792500000000e+02 -2.516371771349e-02 3.521800469028e-04 2.388225275225e+01
4.795000000000e+02 -2.500020394794e-02 3.513793493793e-04 2.383381377274e+01
4.797500000000e+02 -2.481170762087e-02 3.504837038687e-04 2.378520812549e+01
4.800000000000e+02 -2.459928446632e-02 3.494970023596e-04 2.373642469217e+01
4.802500000000e+02 -2.436427365961e-02 3.484242152082e-04 2.368745780755e+01
4.805000000000e+02 -2.410828601191e-02 3.472713749798e-04 2.363830754535e+01
4.807500000000e+02 -2.383318811942e-02 3.460455270192e-04 2.358897990962e+01
4.810000000000e+02 -2.354108927534e-02 3.447546696898e-04 2.353948704483e+01
4.812500000000e+02 -2.323432073154e-02 3.434076918797e-04 2.348984718537e+01
4.815000000000e+02 -2.291541191205e-02 3.420142973105e-04 2.344008450292e+01
4.817500000000e+02 -2.258707050593e-02 3.405849055518e-04 2.339022895831e+01
4.820000000000e+02 -2.225215464006e-02 3.391306629587e-04 2.334031592262e+01
4.822500000000e+02 -2.191364452898e-02 3.376632439936e-04 2.329038570239e+01
4.825000000000e+02 -2.157461680238e-02 3.361947080456e-04 2.324048310143e+01
4.827500000000e+02 -2.123821218977e-02 3.347373198818e-04 2.319065678185e+01
4.830000000000e+02 -2.090760490148e-02 3.333035545881e-04 2.314095864845e+01
4.832500000000e+02 -2.058597004998e-02 3.319059320220e-04 2.309144312603e+01
4.835000000000e+02 -2.027645209039e-02 3.305568595345e-04 2.304216655407e+01
4.837500000000e+02 -1.998213064332e-02 3.292685339218e-04 2.299318645825e+01
4.840000000000e+02 -1.970598676031e-02 3.280527303353e-04 2.294456092056e+01
4.842500000000e+02 -1.945087023182e-02 3.269206534510e-04 2.289634790475e+01
4.845000000000e+02 -1.921946483293e-02 3.258829369750e-04 2.284860481190e+01
4.847500000000e+02 -1.901425675427e-02 3.249494176426e-04 2.280138785490e+01
4.850000000000e+02 -1.883750017727e-02 3.241290288820e-04 2.275475179036e+01
4.852500000000e+02 -1.869118848056e-02 3.234296158111e-04 2.270874943326e+01
4.855000000000e+02 -1.857702165726e-02 3.228578662289e-04 2.266343157842e+01
4.857500000000e+02 -1.849638183891e-02 3.224192183848e-04 2.261884666264e+01
4.860000000000e+02 -1.845030405410e-02 3.221177775558e-04 2.257504085113e+01
4.862500000000e+02 -1.843945520619e-02 3.219562331073e-04 2.253205796947e+01
4.865000000000e+02 -1.846411627374e-02 3.219358081394e-04 2.248993947877e+01
4.867500000000e+02 -1.852416214069e-02 3.220562189017e-04 2.244872480620e+01
4.870000000000e+02 -1.861905523145e-02 3.223156486701e-04 2.240845126803e+01
4.872500000000e+02 -1.874783404639e-02 3.227107092607e-04 2.236915450035e+01
4.875000000000e+02 -1.890911319051e-02 3.232364629317e-04 2.233086860038e+01
4.877500000000e+02 -1.910108944032e-02 3.238864579009e-04 2.229362624152e+01
4.880000000000e+02 -1.932154656088e-02 3.246527616579e-04 2.225745918396e+01
4.882500000000e+02 -1.956787532109e-02 3.255260377188e-04 2.222239822761e+01
4.885000000000e+02 -1.983709307548e-02 3.264956241297e-04 2.218847352906e+01
4.887500000000e+02 -2.012587001803e-02 3.275496326314e-04 2.215571493100e+01
4.890000000000e+02 -2.043056631347e-02 3.286750736741e-04 2.212415177668e+01
4.892500000000e+02 -2.074726801674e-02 3.298579862256e-04 2.209381335178e+01
4.895000000000e+02 -2.107183395000e-02 3.310835945275e-04 2.206472880672e+01
4.897500000000e+02 -2.139994568604e-02 3.323364685401e-04 2.203692701461e+01
4.900000000000e+02 -2.172716008166e-02 3.336005839455e-04 2.201043687415e+01
4.902500000000e+02 -2.204896843579e-02 3.348596764405e-04 2.198528708596e+01
4.905000000000e+02 -2.236085609916e-02 3.360976587523e-04 2.196150588310e+01
4.907500000000e+02 -2.265836497200e-02 3.372984652507e-04 2.193912123833e+01
4.910000000000e+02 -2.293715724385e-02 3.384463352837e-04 2.191816053162e+01
4.912500000000e+02 -2.319307719233e-02 3.395260783305e-04 2.189865017963e+01
4.915000000000e+02 -2.342221587675e-02 3.405231821912e-04 2.188061585073e+01
4.917500000000e+02 -2.362096761712e-02 3.414241227272e-04 2.186408174323e+01
4.920000000000e+02 -2.378608987259e-02 3.422166664868e-04 2.184907079033e+01
4.922500000000e+02 -2.391475396173e-02 3.428898578687e-04 2.183560423413e+01
4.925000000000e+02 -2.400458900154e-02 3.434341524996e-04 2.182370116431e+01
4.927500000000e+02 -2.405372783475e-02 3.438417476749e-04 2.181337874795e+01
4.930000000000e+02 -2.406083395861e-02 3.441066558080e-04 2.180465143986e+01
4.932500000000e+02 -2.402513280292e-02 3.442248464955e-04 2.179753121176e+01
4.935000000000e+02 -2.394642715337e-02 3.441942927628e-04 2.179202712056e+01
4.937500000000e+02 -2.382510289714e-02 3.440149848307e-04 2.178814485766e+01
4.940000000000e+02 -2.366213489268e-02 3.436889804103e-04 2.178588694468e+01
4.942500000000e+02 -2.345907527867e-02 3.432203849743e-04 2.178525224423e+01
4.945000000000e+02 -2.321803796204e-02 3.426153144140e-04 2.178623588954e+01
4.947500000000e+02 -2.294167031539e-02 3.418818117513e-04 2.178882879932e+01
4.950000000000e+02 -2.263312595783e-02 3.410297613104e-04 2.179301793291e+01
4.952500000000e+02 -2.229602152245e-02 3.400707488979e-04 2.179878589872e+01
4.955000000000e+02 -2.193438850658e-02 3.390178921275e-04 2.180611057496e+01
4.957500000000e+02 -2.155262555911e-02 3.378856346314e-04 2.181496542673e+01
4.960000000000e+02 -2.115543905536e-02 3.366896430189e-04 2.182531917210e+01
4.962500000000e+02 -2.074778061068e-02 3.354466036549e-04 2.183713545333e+01
4.965000000000e+02 -2.033478668843e-02 3.341738814003e-04 2.185037324778e+01
4.967500000000e+02 -1.992171060696e-02 3.328893146761e-04 2.186498662319e+01
4.970000000000e+02 -1.951385455980e-02 3.316109927021e-04 2.188092448479e+01
4.972500000000e+02 -1.911650400900e-02 3.303570361751e-04 2.189813112639e+01
4.975000000000e+02 -1.873485981986e-02 3.291452882669e-04 2.191654599491e+01
4.977500000000e+02 -1.837397258358e-02 3.279930761319e-04 2.193610399792e+01
4.980000000000e+02 -1.803868030768e-02 3.269170809846e-04 2.195673534000e+01
4.982500000000e+02 -1.773354711485e-02 3.259331279490e-04 2.197836627747e+01
4.985000000000e+02 -1.746280713065e-02 3.250559007014e-04 2.200091904912e+01
4.987500000000e+02 -1.723031104914e-02 3.242987538249e-04 2.202431238118e+01
4.990000000000e+02 -1.703948076754e-02 3.236735528138e-04 2.204846149950e+01
4.992500000000e+02 -1.689326336317e-02 3.231905521132e-04 2.207327907319e+01
4.995000000000e+02 -1.679409498940e-02 3.228583238673e-04 2.209867541818e+01
4.997500000000e+02 -1.674387266775e-02 3.226835870855e-04 2.212455868688e+01
5.000000000000e+02 -1.674392349227e-02 3.226710779163e-04 2.215083603439e+01
5.002500000000e+02 -1.679499321158e-02 3.228235276396e-04 2.217741342136e+01
5.005000000000e+02 -1.689722687539e-02 3.231415945986e-04 2.220419692501e+01
5.007500000000e+02 -1.705017264770e-02 3.236239424727e-04 2.223109253254e+01
5.010000000000e+02 -1.725277492516e-02 3.242671990364e-04 2.225800751779e+01
5.012500000000e+02 -1.750339345374e-02 3.250659135080e-04 2.228485021473e+01
5.015000000000e+02 -1.779981137783e-02 3.260126699849e-04 2.231153129546e+01
5.017500000000e+02 -1.813926257771e-02 3.270981308097e-04 2.233796402849e+01
5.020000000000e+02 -1.851846553797e-02 3.283111760482e-04 2.236406453379e+01
5.022500000000e+02 -1.893365228993e-02 3.296391171923e-04 2.238975300510e+01
5.025000000000e+02 -1.938062081410e-02 3.310677714860e-04 2.241495341795e+01
5.027500000000e+02 -1.985477576216e-02 3.325815814725e-04 2.243959481067e+01
5.030000000000e+02 -2.035119037868e-02 3.341638624149e-04 2.246361092706e+01
5.032500000000e+02 -2.086465977509e-02 3.357969749693e-04 2.248694143514e+01
5.035000000000e+02 -2.138976929385e-02 3.374625285479e-04 2.250953151137e+01
5.037500000000e+02 -2.192095664517e-02 3.391416313774e-04 2.253133299189e+01
5.040000000000e+02 -2.245258529331e-02 3.408151261460e-04 2.255230386974e+01
5.042500000000e+02 -2.297901161598e-02 3.424638429295e-04 2.257240938427e+01
5.045000000000e+02 -2.349465855584e-02 3.440688637615e-04 2.259162143599e+01
5.047500000000e+02 -2.399408566718e-02 3.456117289641e-04 2.260991949024e+01
5.050000000000e+02 -2.447205980695e-02 3.470746832565e-04 2.262729040138e+01
5.052500000000e+02 -2.492362038971e-02 3.484409067644e-04 2.264372822587e+01
5.055000000000e+02 -2.534414540036e-02 3.496947924240e-04 2.265923486534e+01
5.057500000000e+02 -2.572941016780e-02 3.508220408919e-04 2.267381973622e+01
5.060000000000e+02 -2.607563849145e-02 3.518098440532e-04 2.268749944075e+01
5.062500000000e+02 -2.637955459694e-02 3.526469864500e-04 2.270029820957e+01
5.065000000000e+02 -2.663842237022e-02 3.533240692614e-04 2.271224742393e+01
5.067500000000e+02 -2.685007513085e-02 3.538336014064e-04 2.272338508243e+01
5.070000000000e+02 -2.701294820516e-02 3.541700874190e-04 2.273375615275e+01
5.072500000000e+02 -2.712608670505e-02 3.543300308604e-04 2.274341142180e+01
5.075000000000e+02 -2.718916251611e-02 3.543119876108e-04 2.275240773028e+01
5.077500000000e+02 -2.720247052100e-02 3.541166723870e-04 2.276080716702e+01
5.080000000000e+02 -2.716691595560e-02 3.537466719383e-04 2.276867624900e+01
5.082500000000e+02 -2.708400500598e-02 3.532064876704e-04 2.277608584191e+01
5.085000000000e+02 -2.695581700916e-02 3.525025105935e-04 2.278311024382e+01
5.087500000000e+02 -2.678496866445e-02 3.516430714161e-04 2.278982623398e+01
5.090000000000e+02 -2.657458295303e-02 3.506382256641e-04 2.279631286953e+01
5.092500000000e+02 -2.632824019395e-02 3.494995413123e-04 2.280265042105e+01
5.095000000000e+02 -2.604993016111e-02 3.482397866790e-04 2.280891979849e+01
5.097500000000e+02 -2.574399280970e-02 3.468731087077e-04 2.281520150987e+01
5.100000000000e+02 -2.541506817161e-02 3.454147170494e-04 2.282157543369e+01
5.102500000000e+02 -2.506803122463e-02 3.438807372022e-04 2.282811988573e+01
5.105000000000e+02 -2.470792811736e-02 3.422880437586e-04 2.283491079159e+01
5.107500000000e+02 -2.433991771386e-02 3.406540135206e-04 2.284202152282e+01
5.110000000000e+02 -2.396920475903e-02 3.389963889200e-04 2.284952214438e+01
5.112500000000e+02 -2.360097627055e-02 3.373330847995e-04 2.285747877217e+01
5.115000000000e+02 -2.324034357760e-02 3.356820096664e-04 2.286595363474e+01
5.117500000000e+02 -2.289227905999e-02 3.340608714110e-04 2.287500423663e+01
5.120000000000e+02 -2.256156319835e-02 3.324870172205e-04 2.288468357687e+01
5.122500000000e+02 -2.225272986554e-02 3.309772611382e-04 2.289503973576e+01
5.125000000000e+02 -2.197001765760e-02 3.295477281443e-04 2.290611590599e+01
5.127500000000e+02 -2.171732634045e-02 3.282137102991e-04 2.291795016958e+01
5.130000000000e+02 -2.149817696111e-02 3.269895306008e-04 2.293057590553e+01
5.132500000000e+02 -2.131567834834e-02 3.258884103604e-04 2.294402170583e+01
5.135000000000e+02 -2.117249802756e-02 3.249223582388e-04 2.295831167272e+01
5.137500000000e+02 -2.107084149768e-02 3.241020701576e-04 2.297346547463e+01
5.140000000000e+02 -2.101243292619e-02 3.234368098672e-04 2.298949895908e+01
5.142500000000e+02 -2.099850523302e-02 3.229344075842e-04 2.300642434250e+01
5.145000000000e+02 -2.102979732333e-02 3.226011481774e-04 2.302425042882e+01
5.147500000000e+02 -2.110655048431e-02 3.224416895310e-04 2.304298336133e+01
5.150000000000e+02 -2.122852014729e-02 3.224590516928e-04 2.306262663310e+01
5.152500000000e+02 -2.139498199138e-02 3.226545713905e-04 2.308318190668e+01
5.155000000000e+02 -2.160475573046e-02 3.230279078765e-04 2.310464901921e+01
5.157500000000e+02 -2.185622051849e-02 3.235770187714e-04 2.312702679357e+01
5.160000000000e+02 -2.214734881700e-02 3.242981959904e-04 2.315031302933e+01
5.162500000000e+02 -2.247573225303e-02 3.251860781063e-04 2.317450520475e+01
5.165000000000e+02 -2.283861924793e-02 3.262337022781e-04 2.319960067655e+01
5.167500000000e+02 -2.323295722218e-02 3.274325757437e-04 2.322559684514e+01
5.170000000000e+02 -2.365542998520e-02 3.287727426942e-04 2.325249171442e+01
5.172500000000e+02 -2.410250600837e-02 3.302429037603e-04 2.328028399090e+01
5.175000000000e+02 -2.457048844211e-02 3.318305321741e-04 2.330897315459e+01
5.177500000000e+02 -2.505555938845e-02 3.335219404478e-04 2.333855994034e+01
5.180000000000e+02 -2.555383504245e-02 3.353024783205e-04 2.336904616173e+01
5.182500000000e+02 -2.606141410807e-02 3.371567164926e-04 2.340043493811e+01
5.185000000000e+02 -2.657442580650e-02 3.390686242111e-04 2.343273086947e+01
5.187500000000e+02 -2.708908099034e-02 3.410216578125e-04 2.346593978563e+01
5.190000000000e+02 -2.760171543436e-02 3.429990856395e-04 2.350006903751e+01
5.192500000000e+02 -2.810883541159e-02 3.449843224415e-04 2.353512715019e+01
5.195000000000e+02 -2.860715548960e-02 3.469608442941e-04 2.357112400054e+01
5.197500000000e+02 -2.909363535607e-02 3.489124888637e-04 2.360807058482e+01
5.200000000000e+02 -2.956551070091e-02 3.508236309388e-04 2.364597877989e+01
5.202500000000e+02 -3.002031967361e-02 3.526793699457e-04 2.368486134897e+01
5.205000000000e+02 -3.045592444148e-02 3.544657636809e-04 2.372473162760e+01
5.207500000000e+02 -3.087052581359e-02 3.561700115441e-04 2.376560319715e+01
5.210000000000e+02 -3.126267402096e-02 3.577805891971e-04 2.380748976522e+01
5.212500000000e+02 -3.163127267222e-02 3.592871896418e-04 2.385040477035e+01
5.215000000000e+02 -3.197557510011e-02 3.606810301724e-04 2.389436097912e+01
5.217500000000e+02 -3.229517985049e-02 3.619549557391e-04 2.393937027011e+01
5.220000000000e+02 -3.259001470650e-02 3.631034546742e-04 2.398544308121e+01
5.222500000000e+02 -3.286032329827e-02 3.641227244146e-04 2.403258815115e+01
5.225000000000e+02 -3.310663910685e-02 3.650106649847e-04 2.408081195527e+01
5.227500000000e+02 -3.332976417604e-02 3.657669072294e-04 2.413011838678e+01
5.230000000000e+02 -3.353073991595e-02 3.663928242223e-04 2.418050826716e+01
5.232500000000e+02 -3.371081438022e-02 3.668914362033e-04 2.423197889105e+01
5.235000000000e+02 -3.387141447681e-02 3.672674062907e-04 2.428452366862e+01
5.237500000000e+02 -3.401411172405e-02 3.675269011552e-04 2.433813168848e+01
5.240000000000e+02 -3.414058719886e-02 3.676775138536e-04 2.439278734029e+01
5.242500000000e+02 -3.425260368450e-02 3.677282025950e-04 2.444847000848e+01
5.245000000000e+02 -3.435197391404e-02 3.676891453219e-04 2.450515375387e+01
5.247500000000e+02 -3.444053050080e-02 3.675715904695e-04 2.456280709299e+01
5.250000000000e+02 -3.452010512101e-02 3.673877322928e-04 2.462139279604e+01
5.252500000000e+02 -3.459250564826e-02 3.671505394613e-04 2.468086775662e+01
5.255000000000e+02 -3.465949699989e-02 3.668736004704e-04 2.474118298715e+01
5.257500000000e+02 -3.472279175934e-02 3.665709689571e-04 2.480228355217e+01
5.260000000000e+02 -3.478403902716e-02 3.662569738936e-04 2.486410866333e+01
5.262500000000e+02 -3.484481830537e-02 3.659460589602e-04 2.492659191982e+01
5.265000000000e+02 -3.490664135928e-02 3.656526050495e-04 2.498966136680e+01
5.267500000000e+02 -3.497095301180e-02 3.653907601732e-04 2.505323981963e+01
5.270000000000e+02 -3.503913546402e-02 3.651742749326e-04 2.511724533489e+01
5.272500000000e+02 -3.511251705707e-02 3.650163616062e-04 2.518159135297e+01
5.275000000000e+02 -3.519237955050e-02 3.649295231886e-04 2.524618722542e+01
5.277500000000e+02 -3.527996703084e-02 3.649254193585e-04 2.531093885069e+01
5.280000000000e+02 -3.537649526316e-02 3.650147536306e-04 2.537574886500e+01
5.282500000000e+02 -3.548315910982e-02 3.652071574027e-04 2.544051736135e+01
5.285000000000e+02 -3.560113813882e-02 3.655110866931e-04 2.550514231511e+01
5.287500000000e+02 -3.573160080078e-02 3.659337413058e-04 2.556952037931e+01
5.290000000000e+02 -3.587570419516e-02 3.664809888002e-04 2.563354706753e+01
5.292500000000e+02 -3.603459144135e-02 3.671573080397e-04 2.569711747861e+01
5.295000000000e+02 -3.620938502715e-02 3.679657539313e-04 2.576012703011e+01
5.297500000000e+02 -3.640117569678e-02 3.689079207641e-04 2.582247154940e+01
5.300000000000e+02 -3.661101031469e-02 3.699839349393e-04 2.588404827731e+01
5.302500000000e+02 -3.683987204587e-02 3.711924231861e-04 2.594475587502e+01
5.305000000000e+02 -3.708866243212e-02 3.725305046615e-04 2.600449538236e+01
5.307500000000e+02 -3.735817556686e-02 3.739939194014e-04 2.606317018817e+01
5.310000000000e+02 -3.764907656358e-02 3.755770728253e-04 2.612068693507e+01
5.312500000000e+02 -3.796187428066e-02 3.772729806717e-04 2.617695552878e+01
5.315000000000e+02 -3.829689734053e-02 3.790733365418e-04 2.623188969865e+01
5.317500000000e+02 -3.865427156127e-02 3.809685435774e-04 2.628540752368e+01
5.320000000000e+02 -3.903389505914e-02 3.829479017347e-04 2.633743147694e+01
5.322500000000e+02 -3.943541938460e-02 3.849996637363e-04 2.638788891680e+01
5.325000000000e+02 -3.985823322846e-02 3.871111530689e-04 2.643671256674e+01
5.327500000000e+02 -4.030144685799e-02 3.892688320474e-04 2.648384046991e+01
5.330000000000e+02 -4.076388577638e-02 3.914584713402e-04 2.652921669393e+01
5.332500000000e+02 -4.124408320912e-02 3.936652413404e-04 2.657279122389e+01
5.335000000000e+02 -4.174028371282e-02 3.958740490727e-04 2.661452062804e+01
5.337500000000e+02 -4.225044595901e-02 3.980695051548e-04 2.665436793238e+01
5.340000000000e+02 -4.277225587094e-02 4.002361212459e-04 2.669230320889e+01
5.342500000000e+02 -4.330314271588e-02 4.023585598732e-04 2.672830364920e+01
5.345000000000e+02 -4.384030032629e-02 4.044217468420e-04 2.676235367460e+01
5.347500000000e+02 -4.438071484365e-02 4.064108344229e-04 2.679444519671e+01
5.350000000000e+02 -4.492119801377e-02 4.083116468572e-04 2.682457789664e+01
5.352500000000e+02 -4.545842219498e-02 4.101108061081e-04 2.685275901607e+01
5.355000000000e+02 -4.598896185090e-02 4.117958590973e-04 2.687900353847e+01
5.357500000000e+02 -4.650933924709e-02 4.133554246635e-04 2.690333431780e+01
5.360000000000e+02 -4.701607147280e-02 4.147793302461e-04 2.692578167938e+01
5.362500000000e+02 -4.750572132224e-02 4.160587414221e-04 2.694638340225e+01
5.365000000000e+02 -4.797495018534e-02 4.171862786115e-04 2.696518464935e+01
5.367500000000e+02 -4.842057090618e-02 4.181561120858e-04 2.698223731022e+01
5.370000000000e+02 -4.883960136390e-02 4.189640427251e-04 2.699759975729e+01
5.372500000000e+02 -4.922931724461e-02 4.196075608897e-04 2.701133653979e+01
5.375000000000e+02 -4.958730383426e-02 4.200858900119e-04 2.702351739238e+01
5.377500000000e+02 -4.991150376843e-02 4.203999979834e-04 2.703421708553e+01
5.380000000000e+02 -5.020026371016e-02 4.205526018776e-04 2.704351420516e+01
5.382500000000e+02 -5.045237415979e-02 4.205481299872e-04 2.705149089689e+01
5.385000000000e+02 -5.066710717227e-02 4.203926981273e-04 2.705823158963e+01
5.387500000000e+02 -5.084424600201e-02 4.200940283648e-04 2.706382240317e+01
5.390000000000e+02 -5.098410921639e-02 4.196613260990e-04 2.706835012605e+01
5.392500000000e+02 -5.108756532119e-02 4.191051953589e-04 2.707190162390e+01
5.395000000000e+02 -5.115604337038e-02 4.184375238111e-04 2.707456253321e+01
5.397500000000e+02 -5.119153138365e-02 4.176713248573e-04 2.707641660890e+01
5.400000000000e+02 -5.119656583063e-02 4.168205693472e-04 2.707754513294e+01
5.402500000000e+02 -5.117421579253e-02 4.159000304278e-04 2.707802570509e+01
5.405000000000e+02 -5.112805338764e-02 4.149250921259e-04 2.707793173349e+01
5.407500000000e+02 -5.106211596968e-02 4.139115510292e-04 2.707733203067e+01
5.410000000000e+02 -5.098086216773e-02 4.128754729936e-04 2.707628979277e+01
5.412500000000e+02 -5.088911641564e-02 4.118329782194e-04 2.707486233069e+01
5.415000000000e+02 -5.079200542788e-02 4.108000443041e-04 2.707310090696e+01
5.417500000000e+02 -5.069489110048e-02 4.097923406683e-04 2.707104996424e+01
5.420000000000e+02 -5.060329399765e-02 4.088250528980e-04 2.706874713052e+01
5.422500000000e+02 -5.052281189801e-02 4.079127200014e-04 2.706622330630e+01
5.425000000000e+02 -5.045903787535e-02 4.070690919581e-04 2.706350216394e+01
5.427500000000e+02 -5.041747243843e-02 4.063069936979e-04 2.706060046842e+01
5.430000000000e+02 -5.040343707615e-02 4.056382045872e-04 2.705752804974e+01
5.432500000000e+02 -5.042198560418e-02 4.050733398133e-04 2.705428824433e+01
5.435000000000e+02 -5.047782215554e-02 4.046217756795e-04 2.705087772386e+01
5.437500000000e+02 -5.057521798059e-02 4.042915687900e-04 2.704728706941e+01
5.440000000000e+02 -5.071793618414e-02 4.040893936412e-04 2.704350099295e+01
5.442500000000e+02 -5.090916010387e-02 4.040204959642e-04 2.703949899133e+01
5.445000000000e+02 -5.115143324480e-02 4.040886674998e-04 2.703525533434e+01
5.447500000000e+02 -5.144660279557e-02 4.042961930776e-04 2.703074004107e+01
5.450000000000e+02 -5.179577774843e-02 4.046438377464e-04 2.702591887052e+01
5.452500000000e+02 -5.219929279638e-02 4.051308640969e-04 2.702075433791e+01
5.455000000000e+02 -5.265668724815e-02 4.057550224296e-04 2.701520579830e+01
5.457500000000e+02 -5.316669242225e-02 4.065125255781e-04 2.700923016707e+01
5.460000000000e+02 -5.372723138289e-02 4.073981789100e-04 2.700278261629e+01
5.462500000000e+02 -5.433543196554e-02 4.084053293797e-04 2.699581673740e+01
5.465000000000e+02 -5.498764880578e-02 4.095258921515e-04 2.698828522451e+01
5.467500000000e+02 -5.567949840643e-02 4.107504171236e-04 2.698014050537e+01
5.470000000000e+02 -5.640590497661e-02 4.120681447735e-04 2.697133486581e+01
5.472500000000e+02 -5.716115634400e-02 4.134671323392e-04 2.696182103563e+01
5.475000000000e+02 -5.793897148871e-02 4.149342163658e-04 2.695155271337e+01
5.477500000000e+02 -5.873257563396e-02 4.164551696853e-04 2.694048454782e+01
5.480000000000e+02 -5.953478666129e-02 4.180148714916e-04 2.692857283327e+01
5.482500000000e+02 -6.033810746781e-02 4.195974154589e-04 2.691577535247e+01
5.485000000000e+02 -6.113482706653e-02 4.211862593434e-04 2.690205192729e+01
5.487500000000e+02 -6.191712771985e-02 4.227643924780e-04 2.688736441293e+01
5.490000000000e+02 -6.267719541087e-02 4.243145144107e-04 2.687167665344e+01
5.492500000000e+02 -6.340733671486e-02 4.258192404223e-04 2.685495488980e+01
5.495000000000e+02 -6.410009523160e-02 4.272612992201e-04 2.683716742516e+01
5.497500000000e+02 -6.474836975258e-02 4.286237485895e-04 2.681828476207e+01
5.500000000000e+02 -6.534553287078e-02 4.298901923190e-04 2.679827968870e+01
5.502500000000e+02 -6.588554181578e-02 4.310449926081e-04 2.677712691719e+01
5.505000000000e+02 -6.636304894961e-02 4.320734861291e-04 2.675480317996e+01
5.507500000000e+02 -6.677350159303e-02 4.329621707222e-04 2.673128702575e+01
5.510000000000e+02 -6.711323522314e-02 4.336988942904e-04 2.670655890501e+01
5.512500000000e+02 -6.737955151497e-02 4.342730161637e-04 2.668060076395e+01
5.515000000000e+02 -6.757078646147e-02 4.346755442936e-04 2.665339609150e+01
5.517500000000e+02 -6.768636295581e-02 4.348992152310e-04 2.662492998935e+01
5.520000000000e+02 -6.772682411419e-02 4.349386543372e-04 2.659518875588e+01
5.522500000000e+02 -6.769385331327e-02 4.347903796956e-04 2.656416026164e+01
5.525000000000e+02 -6.759026965263e-02 4.344528000892e-04 2.653183353405e+01
5.527500000000e+02 -6.742000966845e-02 4.339263479699e-04 2.649819921589e+01
5.530000000000e+02 -6.718808370357e-02 4.332133374578e-04 2.646324926280e+01
5.532500000000e+02 -6.690051550523e-02 4.323179283960e-04 2.642697721356e+01
5.535000000000e+02 -6.656426035612e-02 4.312458829637e-04 2.638937852062e+01
5.537500000000e+02 -6.618710574555e-02 4.300047001397e-04 2.635045039462e+01
5.540000000000e+02 -6.577755593752e-02 4.286034702204e-04 2.631019219713e+01
5.542500000000e+02 -6.534469956516e-02 4.270527412039e-04 2.626860588649e+01
5.545000000000e+02 -6.489806732256e-02 4.253644123117e-04 2.622569594163e+01
5.547500000000e+02 -6.444747699929e-02 4.235516153967e-04 2.618146990374e+01
5.550000000000e+02 -6.400287336689e-02 4.216286050401e-04 2.613593858173e+01
5.552500000000e+02 -6.357415990189e-02 4.196106363016e-04 2.608911663667e+01
5.555000000000e+02 -6.317103758157e-02 4.175138720183e-04 2.604102253075e+01
5.557500000000e+02 -6.280283964237e-02 4.153552723272e-04 2.599167904239e+01
5.560000000000e+02 -6.247837033985e-02 4.131524777297e-04 2.594111377839e+01
5.562500000000e+02 -6.220576393691e-02 4.109237255871e-04 2.588935906445e+01
5.565000000000e+02 -6.199234481008e-02 4.086877347816e-04 2.583645246949e+01
5.567500000000e+02 -6.184451009474e-02 4.064636021861e-04 2.578243688349e+01
5.570000000000e+02 -6.176761902301e-02 4.042706621435e-04 2.572736098145e+01
5.572500000000e+02 -6.176592074096e-02 4.021283804144e-04 2.567127892306e+01
5.575000000000e+02 -6.184248813414e-02 4.000561984615e-04 2.561425063808e+01
5.577500000000e+02 -6.199917097091e-02 3.980733567272e-04 2.555634203662e+01
5.580000000000e+02 -6.223659340035e-02 3.961987394516e-04 2.549762454759e+01
5.582500000000e+02 -6.255415115537e-02 3.944506591895e-04 2.543817527530e+01
5.585000000000e+02 -6.295004554667e-02 3.928466576463e-04 2.537807668237e+01
5.587500000000e+02 -6.342132366090e-02 3.914032642423e-04 2.531741658898e+01
5.590000000000e+02 -6.396396210956e-02 3.901357791077e-04 2.525628747539e+01
5.592500000000e+02 -6.457294751747e-02 3.890580236141e-04 2.519478631372e+01
5.595000000000e+02 -6.524237224885e-02 3.881820924075e-04 2.513301426584e+01
5.597500000000e+02 -6.596556581941e-02 3.875181356617e-04 2.507107582432e+01
5.600000000000e+02 -6.673520389594e-02 3.870741446630e-04 2.500907865717e+01
5.602500000000e+02 -6.754345701320e-02 3.868557527702e-04 2.494713267898e+01
5.605000000000e+02 -6.838212283755e-02 3.868660711548e-04 2.488534956838e+01
5.607500000000e+02 -6.924276370228e-02 3.871055582324e-04 2.482384215697e+01
5.610000000000e+02 -7.011685681029e-02 3.875719333271e-04 2.476272353379e+01
5.612500000000e+02 -7.099592725181e-02 3.882601400930e-04 2.470210641742e+01
5.615000000000e+02 -7.187167935499e-02 3.891623768943e-04 2.464210244164e+01
5.617500000000e+02 -7.273612777090e-02 3.902680887803e-04 2.458282127912e+01
5.620000000000e+02 -7.358170990293e-02 3.915641175265e-04 2.452436994768e+01
5.622500000000e+02 -7.440138943998e-02 3.930348734508e-04 2.446685205375e+01
5.625000000000e+02 -7.518874936396e-02 3.946625108820e-04 2.441036700219e+01
5.627500000000e+02 -7.593806583235e-02 3.964272036395e-04 2.435500930891e+01
5.630000000000e+02 -7.664436803607e-02 3.983073913202e-04 2.430086789530e+01
5.632500000000e+02 -7.730348062732e-02 4.002800413444e-04 2.424802542575e+01
5.635000000000e+02 -7.791204663991e-02 4.023210309778e-04 2.419655772882e+01
5.637500000000e+02 -7.846753596900e-02 4.044055012890e-04 2.414653320462e+01
5.640000000000e+02 -7.896822861267e-02 4.065081760436e-04 2.409801238491e+01
5.642500000000e+02 -7.941318976843e-02 4.086037270785e-04 2.405104744863e+01
5.645000000000e+02 -7.980221706753e-02 4.106670809165e-04 2.400568194334e+01
5.647500000000e+02 -8.013578392746e-02 4.126737941315e-04 2.396195042204e+01
5.650000000000e+02 -8.041495938160e-02 4.146003788073e-04 2.391987832998e+01
5.652500000000e+02 -8.064132419742e-02 4.164245444042e-04 2.387948185453e+01
5.655000000000e+02 -8.081687981036e-02 4.181254712447e-04 2.384076784196e+01
5.657500000000e+02 -8.094394420925e-02 4.196840442669e-04 2.380373392974e+01
5.660000000000e+02 -8.102505588632e-02 4.210830536832e-04 2.376836861295e+01
5.662500000000e+02 -8.106287252063e-02 4.223073512270e-04 2.373465148194e+01
5.665000000000e+02 -8.106007867867e-02 4.233439657611e-04 2.370255341515e+01
5.667500000000e+02 -8.101929333897e-02 4.241821890954e-04 2.367203706061e+01
5.670000000000e+02 -8.094299608702e-02 4.248136094979e-04 2.364305708169e+01
5.672500000000e+02 -8.083345491516e-02 4.252321180189e-04 2.361556076315e+01
5.675000000000e+02 -8.069267519222e-02 4.254338784766e-04 2.358948847905e+01
5.677500000000e+02 -8.052236049569e-02 4.254172558814e-04 2.356477417014e+01
5.680000000000e+02 -8.032388792710e-02 4.251827409321e-04 2.354134612524e+01
5.682500000000e+02 -8.009830324145e-02 4.247328252958e-04 2.351912741208e+01
5.685000000000e+02 -7.984633146359e-02 4.240718924820e-04 2.349803672772e+01
5.687500000000e+02 -7.956840543754e-02 4.232060753744e-04 2.347798900713e+01
5.690000000000e+02 -7.926470867056e-02 4.221431124658e-04 2.345889600501e+01
5.692500000000e+02 -7.893523712561e-02 4.208922225241e-04 2.344066720797e+01
5.695000000000e+02 -7.857987218486e-02 4.194639666362e-04 2.342321042986e+01
5.697500000000e+02 -7.819846193514e-02 4.178700113385e-04 2.340643237305e+01
5.700000000000e+02 -7.779091902466e-02 4.161233202916e-04 2.339023955305e+01
5.702500000000e+02 -7.735731691564e-02 4.142378659677e-04 2.337453879145e+01
5.705000000000e+02 -7.689799312078e-02 4.122285091058e-04 2.335923793896e+01
5.707500000000e+02 -7.641364444551e-02 4.101111022736e-04 2.334424625420e+01
5.710000000000e+02 -7.590543205229e-02 4.079022064517e-04 2.332947529155e+01
5.712500000000e+02 -7.537506516784e-02 4.056192130144e-04 2.331483928465e+01
5.715000000000e+02 -7.482487162185e-02 4.032802287298e-04 2.330025541565e+01
5.717500000000e+02 -7.425786841987e-02 4.009042345124e-04 2.328564464313e+01
5.720000000000e+02 -7.367779885100e-02 3.985109698262e-04 2.327093192415e+01
5.722500000000e+02 -7.308914932629e-02 3.961208935680e-04 2.325604631210e+01
5.725000000000e+02 -7.249715893441e-02 3.937551627035e-04 2.324092171684e+01
5.727500000000e+02 -7.190778770837e-02 3.914355641429e-04 2.322549695242e+01
5.730000000000e+02 -7.132766291471e-02 3.891844296482e-04 2.320971566607e+01
5.732500000000e+02 -7.076401293935e-02 3.870244929147e-04 2.319352703550e+01
5.735000000000e+02 -7.022456278896e-02 3.849787834830e-04 2.317688554976e+01
5.737500000000e+02 -6.971741653466e-02 3.830704720105e-04 2.315975129501e+01
5.740000000000e+02 -6.925091186555e-02 3.813225686445e-04 2.314208962443e+01
5.742500000000e+02 -6.883347192226e-02 3.797576538302e-04 2.312387186854e+01
5.745000000000e+02 -6.847342627735e-02 3.783975734797e-04 2.310507456115e+01
5.747500000000e+02 -6.817883865414e-02 3.772631674808e-04 2.308568012422e+01
5.750000000000e+02 -6.795731818186e-02 3.763739314876e-04 2.306567654334e+01
5.752500000000e+02 -6.781583367572e-02 3.757476083773e-04 2.304505699002e+01
5.755000000000e+02 -6.776053405279e-02 3.753997035492e-04 2.302382050968e+01
5.757500000000e+02 -6.779657293957e-02 3.753432065653e-04 2.300197108862e+01
5.760000000000e+02 -6.792794811912e-02 3.755882111755e-04 2.297951833736e+01
5.762500000000e+02 -6.815735700179e-02 3.761415556476e-04 2.295647695892e+01
5.765000000000e+02 -6.848607216730e-02 3.770065105866e-04 2.293286687173e+01
5.767500000000e+02 -6.891384449301e-02 3.781825066923e-04 2.290871264998e+01
5.770000000000e+02 -6.943882682677e-02 3.796648775728e-04 2.288404407886e+01
5.772500000000e+02 -7.005753248886e-02 3.814447094548e-04 2.285889569261e+01
5.775000000000e+02 -7.076482626968e-02 3.835087761066e-04 2.283330627037e+01
5.777500000000e+02 -7.155393806509e-02 3.858394876971e-04 2.280731947967e+01
5.780000000000e+02 -7.241652244094e-02 3.884149825831e-04 2.278098278266e+01
5.782500000000e+02 -7.334273412352e-02 3.912093188547e-04 2.275434813717e+01
5.785000000000e+02 -7.432134830467e-02 3.941926871494e-04 2.272747097193e+01
5.787500000000e+02 -7.533989824353e-02 3.973317233957e-04 2.270041027055e+01
5.790000000000e+02 -7.638483919805e-02 4.005898620476e-04 2.267322861930e+01
5.792500000000e+02 -7.744174129263e-02 4.039278132590e-04 2.264599110141e+01
5.795000000000e+02 -7.849549015230e-02 4.073041601758e-04 2.261876573546e+01
5.797500000000e+02 -7.953050940827e-02 4.106759541907e-04 2.259162274782e+01
5.800000000000e+02 -8.053098970449e-02 4.139992337453e-04 2.256463383352e+01
5.802500000000e+02 -8.148112278097e-02 4.172297207406e-04 2.253787237368e+01
5.805000000000e+02 -8.236533887314e-02 4.203235172198e-04 2.251141251513e+01
5.807500000000e+02 -8.316854082396e-02 4.232378008346e-04 2.248532888590e+01
5.810000000000e+02 -8.387632748715e-02 4.259314559555e-04 2.245969567464e+01
5.812500000000e+02 -8.447521603685e-02 4.283657090171e-04 2.243458669699e+01
5.815000000000e+02 -8.495284401695e-02 4.305047573099e-04 2.241007453516e+01
5.817500000000e+02 -8.529815132117e-02 4.323164115628e-04 2.238622971113e+01
5.820000000000e+02 -8.550156225464e-02 4.337725604119e-04 2.236312078616e+01
5.822500000000e+02 -8.555511887920e-02 4.348495975607e-04 2.234081307302e+01
5.825000000000e+02 -8.545262421867e-02 4.355287371956e-04 2.231936874102e+01
5.827500000000e+02 -8.518974180056e-02 4.357963853287e-04 2.229884602951e+01
5.830000000000e+02 -8.476406630942e-02 4.356443565462e-04 2.227929849863e+01
5.832500000000e+02 -8.417520406320e-02 4.350699121447e-04 2.226077518529e+01
5.835000000000e+02 -8.342478002383e-02 4.340757665812e-04 2.224331950391e+01
5.837500000000e+02 -8.251647217347e-02 4.326700825700e-04 2.222696947929e+01
5.840000000000e+02 -8.145598708536e-02 4.308662701849e-04 2.221175716879e+01
5.842500000000e+02 -8.025101021525e-02 4.286827380172e-04 2.219770816577e+01
5.845000000000e+02 -7.891116822023e-02 4.261426223768e-04 2.218484189315e+01
5.847500000000e+02 -7.744792934332e-02 4.232734366709e-04 2.217317114648e+01
5.850000000000e+02 -7.587450368354e-02 4.201066742931e-04 2.216270218837e+01
5.852500000000e+02 -7.420569770581e-02 4.166773220124e-04 2.215343443383e+01
5.855000000000e+02 -7.245778533167e-02 4.130233828490e-04 2.214536100696e+01
5.857500000000e+02 -7.064832059941e-02 4.091853308958e-04 2.213846863740e+01
5.860000000000e+02 -6.879593252574e-02 4.052055170387e-04 2.213273763419e+01
5.862500000000e+02 -6.692012786615e-02 4.011277700960e-04 2.212814263309e+01
5.865000000000e+02 -6.504104161752e-02 3.969968405587e-04 2.212465261867e+01
5.867500000000e+02 -6.317918778249e-02 3.928577242136e-04 2.212223147168e+01
5.870000000000e+02 -6.135518138697e-02 3.887551117390e-04 2.212083807668e+01
5.872500000000e+02 -5.958946860151e-02 3.847329717333e-04 2.212042730350e+01
5.875000000000e+02 -5.790202675451e-02 3.808340392018e-04 2.212095027885e+01
5.877500000000e+02 -5.631206603084e-02 3.770993065818e-04 2.212235468076e+01
5.880000000000e+02 -5.483773750645e-02 3.735675763177e-04 2.212458581368e+01
5.882500000000e+02 -5.349583527833e-02 3.702749566879e-04 2.212758693859e+01
5.885000000000e+02 -5.230151490941e-02 3.672544879990e-04 2.213129960547e+01
5.887500000000e+02 -5.126802372862e-02 3.645358042281e-04 2.213566475449e+01
5.890000000000e+02 -5.040645045726e-02 3.621448366852e-04 2.214062304865e+01
5.892500000000e+02 -4.972551078160e-02 3.601033288556e-04 2.214611516020e+01
5.895000000000e+02 -4.923134410915e-02 3.584284624064e-04 2.215208295580e+01
5.897500000000e+02 -4.892737346744e-02 3.571328094461e-04 2.215846929008e+01
5.900000000000e+02 -4.881417791683e-02 3.562241855340e-04 2.216521913924e+01
5.902500000000e+02 -4.888942670245e-02 3.557054049152e-04 2.217227979260e+01
5.905000000000e+02 -4.914786441652e-02 3.555741185379e-04 2.217960099803e+01
5.907500000000e+02 -4.958132095335e-02 3.558227485302e-04 2.218713591441e+01
5.910000000000e+02 -5.017879230027e-02 3.564384960507e-04 2.219484118828e+01
5.912500000000e+02 -5.092657397481e-02 3.574034135040e-04 2.220267697775e+01
5.915000000000e+02 -5.180841588169e-02 3.586944729145e-04 2.221060780702e+01
5.917500000000e+02 -5.280575037373e-02 3.602838522294e-04 2.221860251106e+01
5.920000000000e+02 -5.389795958371e-02 3.621391919580e-04 2.222663414293e+01
5.922500000000e+02 -5.506266114200e-02 3.642238008872e-04 2.223468071825e+01
5.925000000000e+02 -5.627605094269e-02 3.664970808871e-04 2.224272504375e+01
5.927500000000e+02 -5.751326579327e-02 3.689150609106e-04 2.225075451773e+01
5.930000000000e+02 -5.874875866744e-02 3.714308937745e-04 2.225876185223e+01
5.932500000000e+02 -5.995670121262e-02 3.739955181922e-04 2.226674441785e+01
5.935000000000e+02 -6.111138236791e-02 3.765581997947e-04 2.227470451926e+01
5.937500000000e+02 -6.218761641323e-02 3.790672420257e-04 2.228264962068e+01
5.940000000000e+02 -6.316113017834e-02 3.814707027501e-04 2.229059161129e+01
5.942500000000e+02 -6.400895388277e-02 3.837171952710e-04 2.229854743120e+01
5.945000000000e+02 -6.470976515551e-02 3.857566684906e-04 2.230653820089e+01
5.947500000000e+02 -6.524423482336e-02 3.875411667358e-04 2.231458967571e+01
5.950000000000e+02 -6.559531605531e-02 3.890256045593e-04 2.232273168652e+01
5.952500000000e+02 -6.574851215266e-02 3.901685433317e-04 2.233099808907e+01
5.955000000000e+02 -6.569207506771e-02 3.909329081991e-04 2.233942617517e+01
5.957500000000e+02 -6.541720726260e-02 3.912866701410e-04 2.234805689367e+01
5.960000000000e+02 -6.491817721766e-02 3.912034605146e-04 2.235693430370e+01
5.962500000000e+02 -6.419237880322e-02 3.906631043251e-04 2.236610503328e+01
5.965000000000e+02 -6.324039599549e-02 3.896520960120e-04 2.237561840885e+01
5.967500000000e+02 -6.206597048944e-02 3.881639611579e-04 2.238552587780e+01
5.970000000000e+02 -6.067591569026e-02 3.861994976777e-04 2.239588045394e+01
5.972500000000e+02 -5.908004696664e-02 3.837668922292e-04 2.240673678691e+01
5.975000000000e+02 -5.729101148153e-02 3.808817593934e-04 2.241815058313e+01
5.977500000000e+02 -5.532407558246e-02 3.775672507888e-04 2.243017806613e+01
5.980000000000e+02 -5.319694647615e-02 3.738537046513e-04 2.244287608094e+01
5.982500000000e+02 -5.092946033836e-02 3.697782027323e-04 2.245630124935e+01
5.985000000000e+02 -4.854335070949e-02 3.653842046910e-04 2.247051013559e+01
5.987500000000e+02 -4.606188802912e-02 3.607210552502e-04 2.248555846156e+01
5.990000000000e+02 -4.350960055421e-02 3.558430569204e-04 2.250150122117e+01
5.992500000000e+02 -4.091191430865e-02 3.508088513211e-04 2.251839223280e+01
5.995000000000e+02 -3.829479213258e-02 3.456805760061e-04 2.253628372459e+01
5.997500000000e+02 -3.568441471533e-02 3.405229845928e-04 2.255522642831e+01
6.000000000000e+02 -3.310680891630e-02 3.354024285691e-04 2.257526914834e+01
6.002500000000e+02 -3.058751089032e-02 3.303858489888e-04 2.259645867875e+01
6.005000000000e+02 -2.815121633175e-02 3.255397063079e-04 2.261883943904e+01
6.007500000000e+02 -2.582147477495e-02 3.209290494667e-04 2.264245361061e+01
6.010000000000e+02 -2.362036783131e-02 3.166164510954e-04 2.266734086528e+01
6.012500000000e+02 -2.156821852455e-02 3.126610611460e-04 2.269353810656e+01
6.015000000000e+02 -1.968333126851e-02 3.091176183583e-04 2.272107965050e+01
6.017500000000e+02 -1.798174174656e-02 3.060356525234e-04 2.274999699773e+01
6.020000000000e+02 -1.647700818014e-02 3.034587920815e-04 2.278031863185e+01
6.022500000000e+02 -1.518002473495e-02 3.014239808107e-04 2.281207021585e+01
6.025000000000e+02 -1.409886954844e-02 2.999609054134e-04 2.284527439568e+01
6.027500000000e+02 -1.323870342733e-02 2.990916293547e-04 2.287995063435e+01
6.030000000000e+02 -1.260167582288e-02 2.988301760815e-04 2.291611540701e+01
6.032500000000e+02 -1.218689745608e-02 2.991823030198e-04 2.295378202757e+01
6.035000000000e+02 -1.199045472615e-02 3.001453921786e-04 2.299296048963e+01
6.037500000000e+02 -1.200543693838e-02 3.017083882016e-04 2.303365765456e+01
6.040000000000e+02 -1.222203098470e-02 3.038519057314e-04 2.307587707554e+01
6.042500000000e+02 -1.262766790180e-02 3.065485890740e-04 2.311961885043e+01
6.045000000000e+02 -1.320715639139e-02 3.097632164536e-04 2.316487980636e+01
6.047500000000e+02 -1.394292585896e-02 3.134531988662e-04 2.321165316544e+01
6.050000000000e+02 -1.481523354148e-02 3.175690329442e-04 2.325992871585e+01
6.052500000000e+02 -1.580244709126e-02 3.220548220230e-04 2.330969263252e+01
6.055000000000e+02 -1.688135197028e-02 3.268489706505e-04 2.336092731291e+01
6.057500000000e+02 -1.802744438458e-02 3.318848983940e-04 2.341361147944e+01
6.060000000000e+02 -1.921527769311e-02 3.370917628934e-04 2.346771998786e+01
6.062500000000e+02 -2.041881500807e-02 3.423952995786e-04 2.352322366074e+01
6.065000000000e+02 -2.161176251922e-02 3.477185885578e-04 2.358008934723e+01
6.067500000000e+02 -2.276793358661e-02 3.529829686218e-04 2.363827973132e+01
6.070000000000e+02 -2.386159895742e-02 3.581089993429e-04 2.369775315993e+01
6.072500000000e+02 -2.486782033021e-02 3.630173815583e-04 2.375846367682e+01
6.075000000000e+02 -2.576278602191e-02 3.676299438186e-04 2.382036084109e+01
6.077500000000e+02 -2.652411521837e-02 3.718706264290e-04 2.388338955162e+01
6.080000000000e+02 -2.713116014051e-02 3.756663881018e-04 2.394749010385e+01
6.082500000000e+02 -2.756526186024e-02 3.789482291528e-04 2.401259793970e+01
6.085000000000e+02 -2.780999395743e-02 3.816521298826e-04 2.407864362355e+01
6.087500000000e+02 -2.785139013576e-02 3.837198964103e-04 2.414555283365e+01
6.090000000000e+02 -2.767809374946e-02 3.851002327388e-04 2.421324615430e+01
6.092500000000e+02 -2.728154351964e-02 3.857495732199e-04 2.428163920232e+01
6.095000000000e+02 -2.665603913586e-02 3.856326703524e-04 2.435064245414e+01
6.097500000000e+02 -2.579885888324e-02 3.847234175339e-04 2.442016139314e+01
6.100000000000e+02 -2.471027960301e-02 3.830053912032e-04 2.449009650312e+01
6.102500000000e+02 -2.339354920943e-02 3.804721913308e-04 2.456034329486e+01
6.105000000000e+02 -2.185489435804e-02 3.771280734155e-04 2.463079255578e+01
6.107500000000e+02 -2.010341952939e-02 3.729880230820e-04 2.470133047425e+01
6.110000000000e+02 -1.815096267835e-02 3.680778354285e-04 2.477183881102e+01
6.112500000000e+02 -1.601199350341e-02 3.624341596003e-04 2.484219532025e+01
6.115000000000e+02 -1.370339760754e-02 3.561042234620e-04 2.491227404795e+01
6.117500000000e+02 -1.124422532276e-02 3.491454010501e-04 2.498194569247e+01
6.120000000000e+02 -8.655486847343e-03 3.416247491679e-04 2.505107823465e+01
6.122500000000e+02 -5.959836762991e-03 3.336182968193e-04 2.511953744386e+01
6.125000000000e+02 -3.181240331381e-03 3.252102276288e-04 2.518718745380e+01
6.127500000000e+02 -3.446899360508e-04 3.164918918574e-04 2.525389164169e+01
6.130000000000e+02 2.524208310834e-03 3.075605543572e-04 2.531951323329e+01
6.132500000000e+02 5.399548589363e-03 2.985183970122e-04 2.538391635053e+01
6.135000000000e+02 8.255551919494e-03 2.894710156728e-04 2.544696674307e+01
6.137500000000e+02 1.106690038829e-02 2.805260780411e-04 2.550853296151e+01
6.140000000000e+02 1.380915078901e-02 2.717918078840e-04 2.556848719698e+01
6.142500000000e+02 1.645906853689e-02 2.633754585966e-04 2.562670651332e+01
6.145000000000e+02 1.899498979600e-02 2.553817433360e-04 2.568307387156e+01
6.147500000000e+02 2.139714675103e-02 2.479113329645e-04 2.573747917780e+01
6.150000000000e+02 2.364794447393e-02 2.410593367221e-04 2.578982051906e+01
6.152500000000e+02 2.573221561306e-02 2.349138296706e-04 2.584000516720e+01
6.155000000000e+02 2.763741803035e-02 2.295544913686e-04 2.588795067077e+01
6.157500000000e+02 2.935377380007e-02 2.250513790037e-04 2.593358578022e+01
6.160000000000e+02 3.087436395838e-02 2.214637586688e-04 2.597685148764e+01
6.162500000000e+02 3.219515989998e-02 2.188391692039e-04 2.601770179860e+01
6.165000000000e+02 3.331499239292e-02 2.172126320031e-04 2.605610442066e+01
6.167500000000e+02 3.423549195717e-02 2.166058580911e-04 2.609204145466e+01
6.170000000000e+02 3.496096145192e-02 2.170269230299e-04 2.612550980568e+01
6.172500000000e+02 3.549819816575e-02 2.184700429807e-04 2.615652146401e+01
6.175000000000e+02 3.585630804905e-02 2.209154078218e-04 2.618510372064e+01
6.177500000000e+02 3.604645602175e-02 2.243293802541e-04 2.621129910558e+01
6.180000000000e+02 3.608158119309e-02 2.286649389824e-04 2.623516517692e+01
6.182500000000e+02 3.597613354697e-02 2.338621179399e-04 2.625677420250e+01
6.185000000000e+02 3.574572734017e-02 2.398489734850e-04 2.627621257648e+01
6.187500000000e+02 3.540685219113e-02 2.465424198124e-04 2.629358015421e+01
6.190000000000e+02 3.497653227838e-02 2.538494770152e-04 2.630898937944e+01
6.192500000000e+02 3.447200126124e-02 2.616686524319e-04 2.632256430084e+01
6.195000000000e+02 3.391041202637e-02 2.698912994438e-04 2.633443944476e+01
6.197500000000e+02 3.330852745633e-02 2.784033528074e-04 2.634475860747e+01
6.200000000000e+02 3.268246906621e-02 2.870869098403e-04 2.635367350975e+01
6.202500000000e+02 3.204747337376e-02 2.958220412978e-04 2.636134241054e+01
6.205000000000e+02 3.141768911768e-02 3.044886306909e-04 2.636792870931e+01
6.207500000000e+02 3.080601902628e-02 3.129681033446e-04 2.637359939952e+01
6.210000000000e+02 3.022399142234e-02 3.211452629259e-04 2.637852359675e+01
6.212500000000e+02 2.968168539426e-02 3.289100460127e-04 2.638287112235e+01
6.215000000000e+02 2.918768570230e-02 3.361591389478e-04 2.638681091035e+01
6.217500000000e+02 2.874908518250e-02 3.427975693918e-04 2.639050961005e+01
6.220000000000e+02 2.837154067095e-02 3.487401105384e-04 2.639413029475e+01
6.222500000000e+02 2.805933164464e-02 3.539125403087e-04 2.639783094500e+01
6.225000000000e+02 2.781547855655e-02 3.582527438273e-04 2.640176325829e+01
6.227500000000e+02 2.764190395372e-02 3.617115559751e-04 2.640607157178e+01
6.230000000000e+02 2.753955692534e-02 3.642534641767e-04 2.641089149519e+01
6.232500000000e+02 2.750863582431e-02 3.658569404532e-04 2.641634915855e+01
6.235000000000e+02 2.754876660324e-02 3.665146396986e-04 2.642256019809e+01
6.237500000000e+02 2.765918278784e-02 3.662333438324e-04 2.642962877064e+01
6.240000000000e+02 2.783897886214e-02 3.650338302967e-04 2.643764720258e+01
6.242500000000e+02 2.808725136572e-02 3.629501329881e-04 2.644669498390e+01
6.245000000000e+02 2.840334610073e-02 3.600287587324e-04 2.645683871115e+01
6.247500000000e+02 2.878697890945e-02 3.563275640997e-04 2.646813134394e+01
6.250000000000e+02 2.923840917387e-02 3.519146171263e-04 2.648061210377e+01
6.252500000000e+02 2.975859022928e-02 3.468668410517e-04 2.649430654365e+01
6.255000000000e+02 3.034922377683e-02 3.412685017339e-04 2.650922616240e+01
6.257500000000e+02 3.101284947229e-02 3.352094735216e-04 2.652536867299e+01
6.260000000000e+02 3.175289507750e-02 3.287834355442e-04 2.654271841936e+01
6.262500000000e+02 3.257363156951e-02 3.220861281271e-04 2.656124629123e+01
6.265000000000e+02 3.348015008937e-02 3.152134681773e-04 2.658091033632e+01
6.267500000000e+02 3.447829479436e-02 3.082597010901e-04 2.660165646390e+01
6.270000000000e+02 3.557450912578e-02 3.013156816195e-04 2.662341865362e+01
6.272500000000e+02 3.677569601324e-02 2.944671681151e-04 2.664611981763e+01
6.275000000000e+02 3.808903803168e-02 2.877932568422e-04 2.666967275476e+01
6.277500000000e+02 3.952174567511e-02 2.813650201230e-04 2.669398049732e+01
6.280000000000e+02 4.108084073171e-02 2.752442848585e-04 2.671893769641e+01
6.282500000000e+02 4.277285994461e-02 2.694826526454e-04 2.674443101150e+01
6.285000000000e+02 4.460360032141e-02 2.641207338157e-04 2.677034056956e+01
6.287500000000e+02 4.657780745962e-02 2.591876778976e-04 2.679654042119e+01
6.290000000000e+02 4.869891237180e-02 2.547009404528e-04 2.682290002664e+01
6.292500000000e+02 5.096873845070e-02 2.506662652692e-04 2.684928481180e+01
6.295000000000e+02 5.338725100636e-02 2.470779807783e-04 2.687555735728e+01
6.297500000000e+02 5.595232746624e-02 2.439195772767e-04 2.690157853840e+01
6.300000000000e+02 5.865954877341e-02 2.411644470557e-04 2.692720815655e+01
6.302500000000e+02 6.150204395325e-02 2.387769121856e-04 2.695230607516e+01
6.305000000000e+02 6.447037451710e-02 2.367134684425e-04 2.697673328151e+01
6.307500000000e+02 6.755246779005e-02 2.349241062682e-04 2.700035248100e+01
6.310000000000e+02 7.073360803773e-02 2.333538653179e-04 2.702302912005e+01
6.312500000000e+02 7.399648203288e-02 2.319444922718e-04 2.704463235182e+01
6.315000000000e+02 7.732128638867e-02 2.306360879773e-04 2.706503554620e+01
6.317500000000e+02 8.068589057958e-02 2.293688394321e-04 2.708411722514e+01
6.320000000000e+02 8.406606000122e-02 2.280847667856e-04 2.710176168512e+01
6.322500000000e+02 8.743572711422e-02 2.267294422260e-04 2.711785982867e+01
6.325000000000e+02 9.076733297518e-02 2.252535042819e-04 2.713230949331e+01
6.327500000000e+02 9.403218921155e-02 2.236142226679e-04 2.714501633784e+01
6.330000000000e+02 9.720091039948e-02 2.217767369289e-04 2.715589409379e+01
6.332500000000e+02 1.002438614046e-01 2.197152103608e-04 2.716486514492e+01
6.335000000000e+02 1.031316270038e-01 2.174137617719e-04 2.717186103807e+01
6.337500000000e+02 1.058355278514e-01 2.148670534818e-04 2.717682258836e+01
6.340000000000e+02 1.083281013794e-01 2.120807587975e-04 2.717970043731e+01
6.342500000000e+02 1.105836289573e-01 2.090715876870e-04 2.718045500515e+01
6.345000000000e+02 1.125785986962e-01 2.058671829892e-04 2.717905690616e+01
6.347500000000e+02 1.142921962238e-01 2.025055715407e-04 2.717548679786e+01
6.350000000000e+02 1.157067260478e-01 1.990344321307e-04 2.716973548828e+01
6.352500000000e+02 1.168079922109e-01 1.955100749657e-04 2.716180395563e+01
6.355000000000e+02 1.175856542951e-01 1.919960934766e-04 2.715170301780e+01
6.357500000000e+02 1.180334956370e-01 1.885618577695e-04 2.713945319853e+01
6.360000000000e+02 1.181496202220e-01 1.852808209607e-04 2.712508453229e+01
6.362500000000e+02 1.179366102787e-01 1.822285493868e-04 2.710863599766e+01
6.365000000000e+02 1.174015761365e-01 1.794807532714e-04 2.709015516812e+01
6.367500000000e+02 1.165561277820e-01 1.771112511418e-04 2.706969781313e+01
6.370000000000e+02 1.154162953302e-01 1.751898015858e-04 2.704732712037e+01
6.372500000000e+02 1.140023457787e-01 1.737800855081e-04 2.702311317568e+01
6.375000000000e+02 1.123385253033e-01 1.729377949301e-04 2.699713240562e+01
6.377500000000e+02 1.104527583943e-01 1.727087037116e-04 2.696946660356e+01
6.380000000000e+02 1.083762459735e-01 1.731271506065e-04 2.694020245777e+01
6.382500000000e+02 1.061430356247e-01 1.742146313436e-04 2.690943067929e+01
6.385000000000e+02 1.037895323099e-01 1.759786866603e-04 2.687724509711e+01
6.387500000000e+02 1.013539641904e-01 1.784122239684e-04 2.684374217710e+01
6.390000000000e+02 9.887582650396e-02 1.814929939453e-04 2.680901990709e+01
6.392500000000e+02 9.639530290968e-02 1.851836663330e-04 2.677317739555e+01
6.395000000000e+02 9.395266986268e-02 1.894320590732e-04 2.673631377657e+01
6.397500000000e+02 9.158771964907e-02 1.941719323452e-04 2.669852787689e+01
6.400000000000e+02 8.933916864642e-02 1.993239594302e-04 2.665991722267e+01
6.402500000000e+02 8.724410367507e-02 2.047970821629e-04 2.662057755362e+01
6.405000000000e+02 8.533747192800e-02 2.104904429903e-04 2.658060239801e+01
6.407500000000e+02 8.365156577401e-02 2.162952390217e-04 2.654008225420e+01
6.410000000000e+02 8.221559148566e-02 2.220967400119e-04 2.649910426000e+01
6.412500000000e+02 8.105530592393e-02 2.277765779661e-04 2.645775193380e+01
6.415000000000e+02 8.019264942843e-02 2.332153501865e-04 2.641610451022e+01
6.417500000000e+02 7.964549984501e-02 2.382950304587e-04 2.637423678819e+01
6.420000000000e+02 7.942750236365e-02 2.429013266339e-04 2.633221903706e+01
6.422500000000e+02 7.954790065718e-02 2.469260889226e-04 2.629011649578e+01
6.425000000000e+02 8.001150319999e-02 2.502695485925e-04 2.624798939001e+01
6.427500000000e+02 8.081873042965e-02 2.528421929352e-04 2.620589299629e+01
6.430000000000e+02 8.196564114303e-02 2.545667075232e-04 2.616387724521e+01
6.432500000000e+02 8.344414259367e-02 2.553794175012e-04 2.612198708923e+01
6.435000000000e+02 8.524217770946e-02 2.552315213798e-04 2.608026240307e+01
6.437500000000e+02 8.734397096788e-02 2.540900412958e-04 2.603873797905e+01
6.440000000000e+02 8.973036040410e-02 2.519383261032e-04 2.599744376802e+01
6.442500000000e+02 9.237916478356e-02 2.487762088970e-04 2.595640520554e+01
6.445000000000e+02 9.526551195353e-02 2.446200422298e-04 2.591564307541e+01
6.447500000000e+02 9.836229442481e-02 2.395020805416e-04 2.587517415334e+01
6.450000000000e+02 1.016405301167e-01 2.334698686208e-04 2.583501113997e+01
6.452500000000e+02 1.050697981755e-01 2.265851243282e-04 2.579516312031e+01
6.455000000000e+02 1.086186599250e-01 2.189223858327e-04 2.575563603671e+01
6.457500000000e+02 1.122550225117e-01 2.105676064120e-04 2.571643276323e+01
6.460000000000e+02 1.159465373209e-01 2.016164545874e-04 2.567755366784e+01
6.462500000000e+02 1.196609452605e-01 1.921724573601e-04 2.563899691340e+01
6.465000000000e+02 1.233664124421e-01 1.823450132166e-04 2.560075904173e+01
6.467500000000e+02 1.270318113816e-01 1.722474792244e-04 2.556283510359e+01
6.470000000000e+02 1.306269955559e-01 1.619951455470e-04 2.552521920522e+01
6.472500000000e+02 1.341230356553e-01 1.517032657260e-04 2.548790503122e+01
6.475000000000e+02 1.374924192001e-01 1.414851527024e-04 2.545088597163e+01
6.477500000000e+02 1.407092344413e-01 1.314504179154e-04 2.541415561237e+01
6.480000000000e+02 1.437493234221e-01 1.217033536436e-04 2.537770820050e+01
6.482500000000e+02 1.465904219352e-01 1.123414162574e-04 2.534153865109e+01
6.485000000000e+02 1.492122732819e-01 1.034540358371e-04 2.530564314220e+01
6.487500000000e+02 1.515967461059e-01 9.512148920874e-05 2.527001900545e+01
6.490000000000e+02 1.537279206179e-01 8.741420803276e-05 2.523466521620e+01
6.492500000000e+02 1.555921981400e-01 8.039209775854e-05 2.519958219290e+01
6.495000000000e+02 1.571783714320e-01 7.410436786136e-05 2.516477216572e+01
6.497500000000e+02 1.584777318527e-01 6.858932439455e-05 2.513023891469e+01
6.500000000000e+02 1.594841433783e-01 6.387459276910e-05 2.509598783596e+01
6.502500000000e+02 1.601941119718e-01 5.997755319862e-05 2.506202593972e+01
6.505000000000e+02 1.606068799101e-01 5.690576800746e-05 2.502836148060e+01
6.507500000000e+02 1.607244803755e-01 5.465776102900e-05 2.499500386959e+01
6.510000000000e+02 1.605517685259e-01 5.322394541377e-05 2.496196352324e+01
6.512500000000e+02 1.600964808391e-01 5.258740372638e-05 2.492925138885e+01
6.515000000000e+02 1.593692183905e-01 5.272500087652e-05 2.489687877309e+01
6.517500000000e+02 1.583834343290e-01 5.360832731663e-05 2.486485694947e+01
6.520000000000e+02 1.571553498060e-01 5.520479022603e-05 2.483319693368e+01
6.522500000000e+02 1.557038918195e-01 5.747840075692e-05 2.480190893181e+01
6.525000000000e+02 1.540505075708e-01 6.039080576381e-05 2.477100221883e+01
6.527500000000e+02 1.522190191393e-01 6.390188427943e-05 2.474048457364e+01
6.530000000000e+02 1.502353461094e-01 6.797050634877e-05 2.471036216301e+01
6.532500000000e+02 1.481272684255e-01 7.255489558122e-05 2.468063901979e+01
6.535000000000e+02 1.459240645942e-01 7.761308843060e-05 2.465131693053e+01
6.537500000000e+02 1.436561648811e-01 8.310307279946e-05 2.462239509124e+01
6.540000000000e+02 1.413547648472e-01 8.898280575409e-05 2.459386980627e+01
6.542500000000e+02 1.390513644555e-01 9.521024389109e-05 2.456573444492e+01
6.545000000000e+02 1.367773527416e-01 1.017430546212e-04 2.453797909516e+01
6.547500000000e+02 1.345635113700e-01 1.085384609968e-04 2.451059060320e+01
6.550000000000e+02 1.324395716189e-01 1.155528505675e-04 2.448355232901e+01
6.552500000000e+02 1.304337365612e-01 1.227414681890e-04 2.445684415412e+01
6.555000000000e+02 1.285722257201e-01 1.300580905237e-04 2.443044251178e+01
6.557500000000e+02 1.268788577880e-01 1.374546606840e-04 2.440432028753e+01
6.560000000000e+02 1.253746447033e-01 1.448810620009e-04 2.437844694640e+01
6.562500000000e+02 1.240774354173e-01 1.522849167212e-04 2.435278857933e+01
6.565000000000e+02 1.230016089564e-01 1.596115410316e-04 2.432730808566e+01
6.567500000000e+02 1.221578133555e-01 1.668038894642e-04 2.430196522535e+01
6.570000000000e+02 1.215527687703e-01 1.738027507276e-04 2.427671684863e+01
6.572500000000e+02 1.211891519404e-01 1.805470302927e-04 2.425151714847e+01
6.575000000000e+02 1.210655078714e-01 1.869741596703e-04 2.422631779596e+01
6.577500000000e+02 1.211762939313e-01 1.930205509482e-04 2.420106831956e+01
6.580000000000e+02 1.215119263095e-01 1.986224208262e-04 2.417571629120e+01
6.582500000000e+02 1.220589810727e-01 2.037166333303e-04 2.415020774323e+01
6.585000000000e+02 1.228003789677e-01 2.082414165978e-04 2.412448741710e+01
6.587500000000e+02 1.237157424424e-01 2.121373416316e-04 2.409849921629e+01
6.590000000000e+02 1.247817132048e-01 2.153485029752e-04 2.407218651382e+01
6.592500000000e+02 1.259724497731e-01 2.178237017590e-04 2.404549262816e+01
6.595000000000e+02 1.272600734276e-01 2.195172931091e-04 2.401836118735e+01
6.597500000000e+02 1.286152420161e-01 2.203905300874e-04 2.399073660004e+01
6.600000000000e+02 1.300077689374e-01 2.204127984071e-04 2.396256450812e+01
6.602500000000e+02 1.314072061818e-01 2.195626140380e-04 2.393379221347e+01
6.605000000000e+02 1.327835256837e-01 2.178286073544e-04 2.390436915815e+01
6.607500000000e+02 1.341077647470e-01 2.152104143159e-04 2.387424737578e+01
6.610000000000e+02 1.353527038850e-01 2.117194492249e-04 2.384338192025e+01
6.612500000000e+02 1.364934593170e-01 2.073796158218e-04 2.381173132048e+01
6.615000000000e+02 1.375080982826e-01 2.022275872456e-04 2.377925797488e+01
6.617500000000e+02 1.383781603391e-01 1.963130281882e-04 2.374592856132e+01
6.620000000000e+02 1.390891286368e-01 1.896983190689e-04 2.371171434049e+01
6.622500000000e+02 1.396307742643e-01 1.824583125538e-04 2.367659153915e+01
6.625000000000e+02 1.399974278383e-01 1.746797006143e-04 2.364054159934e+01
6.627500000000e+02 1.401881213320e-01 1.664598389851e-04 2.360355136400e+01
6.630000000000e+02 1.402065903779e-01 1.579055850397e-04 2.356561334297e+01
6.632500000000e+02 1.400611599613e-01 1.491316270485e-04 2.352672580059e+01
6.635000000000e+02 1.397644772814e-01 1.402585942907e-04 2.348689277920e+01
6.637500000000e+02 1.393331281974e-01 1.314110680691e-04 2.344612425138e+01
6.640000000000e+02 1.387871066983e-01 1.227151949637e-04 2.340443593294e+01
6.642500000000e+02 1.381491989723e-01 1.142963473442e-04 2.336184936996e+01
6.645000000000e+02 1.374442369539e-01 1.062765939716e-04 2.331839163468e+01
6.647500000000e+02 1.366983134066e-01 9.877224205413e-05 2.327409531451e+01
6.650000000000e+02 1.359379203266e-01 9.189141266936e-05 2.322899823908e+01
6.652500000000e+02 1.351890660195e-01 8.573182049928e-05 2.318314313154e+01
6.655000000000e+02 1.344764234587e-01 8.037866503936e-05 2.313657750941e+01
6.657500000000e+02 1.338224917422e-01 7.590297376998e-05 2.308935331213e+01
6.660000000000e+02 1.332468246136e-01 7.236031172728e-05 2.304152647445e+01
6.662500000000e+02 1.327653840205e-01 6.978959850040e-05 2.299315679859e+01
6.665000000000e+02 1.323899851474e-01 6.821258126016e-05 2.294430750909e+01
6.667500000000e+02 1.321279017319e-01 6.763378643408e-05 2.289504494704e+01
6.670000000000e+02 1.319816338215e-01 6.804088356119e-05 2.284543830377e+01
6.672500000000e+02 1.319488266646e-01 6.940552806339e-05 2.279555917549e+01
6.675000000000e+02 1.320224106647e-01 7.168433313474e-05 2.274548152935e+01
6.677500000000e+02 1.321908495658e-01 7.482076227134e-05 2.269528116108e+01
6.680000000000e+02 1.324386275114e-01 7.874663294360e-05 2.264503575087e+01
6.682500000000e+02 1.327468026539e-01 8.338440147608e-05 2.259482439661e+01
6.685000000000e+02 1.330937375401e-01 8.864930880520e-05 2.254472754833e+01
6.687500000000e+02 1.334559260287e-01 9.445155358924e-05 2.249482694483e+01
6.690000000000e+02 1.338088176723e-01 1.006987291054e-04 2.244520524511e+01
6.692500000000e+02 1.341277634973e-01 1.072980441757e-04 2.239594618333e+01
6.695000000000e+02 1.343888420597e-01 1.141583093473e-04 2.234713420357e+01
6.697500000000e+02 1.345697538066e-01 1.211914902493e-04 2.229885463920e+01
6.700000000000e+02 1.346505154053e-01 1.283144848120e-04 2.225119338056e+01
6.702500000000e+02 1.346141649778e-01 1.354502542637e-04 2.220423702151e+01
6.705000000000e+02 1.344472511312e-01 1.425286012393e-04 2.215807268838e+01
6.707500000000e+02 1.341401742982e-01 1.494867344536e-04 2.211278787341e+01
6.710000000000e+02 1.336874402629e-01 1.562695754083e-04 2.206847050797e+01
6.712500000000e+02 1.330876645343e-01 1.628297473196e-04 2.202520873719e+01
6.715000000000e+02 1.323434640564e-01 1.691272503341e-04 2.198309082670e+01
6.717500000000e+02 1.314611575373e-01 1.751289507068e-04 2.194220490741e+01
6.720000000000e+02 1.304503963784e-01 1.808078543977e-04 2.190263891648e+01
6.722500000000e+02 1.293236205665e-01 1.861423357062e-04 2.186448028640e+01
6.725000000000e+02 1.280954432118e-01 1.911153325861e-04 2.182781562028e+01
6.727500000000e+02 1.267820190234e-01 1.957135673591e-04 2.179273051992e+01
6.730000000000e+02 1.254003279651e-01 1.999266922798e-04 2.175930908768e+01
6.732500000000e+02 1.239675202621e-01 2.037465604389e-04 2.172763368587e+01
6.735000000000e+02 1.225002537956e-01 2.071665968879e-04 2.169778437785e+01
6.737500000000e+02 1.210141244840e-01 2.101814279890e-04 2.166983861934e+01
6.740000000000e+02 1.195231596044e-01 2.127865098877e-04 2.164387064182e+01
6.742500000000e+02 1.180394223492e-01 2.149780602221e-04 2.161995109156e+01
6.745000000000e+02 1.165727279435e-01 2.167529462191e-04 2.159814639573e+01
6.747500000000e+02 1.151304690570e-01 2.181089468087e-04 2.157851836312e+01
6.750000000000e+02 1.137175753633e-01 2.190449225675e-04 2.156112355631e+01
6.752500000000e+02 1.123365646078e-01 2.195613338403e-04 2.154601288928e+01
6.755000000000e+02 1.109877120641e-01 2.196606319101e-04 2.153323108843e+01
6.757500000000e+02 1.096692978548e-01 2.193478076609e-04 2.152281626359e+01
6.760000000000e+02 1.083779384868e-01 2.186308115213e-04 2.151479943899e+01
6.762500000000e+02 1.071089408855e-01 2.175212099702e-04 2.150920425939e+01
6.765000000000e+02 1.058567107110e-01 2.160345895686e-04 2.150604663037e+01
6.767500000000e+02 1.046151704520e-01 2.141908653573e-04 2.150533441959e+01
6.770000000000e+02 1.033781386304e-01 2.120146985641e-04 2.150706733174e+01
6.772500000000e+02 1.021397086631e-01 2.095356104305e-04 2.151123675429e+01
6.775000000000e+02 1.008945805101e-01 2.067879449410e-04 2.151782564253e+01
6.777500000000e+02 9.963831274905e-02 2.038108795880e-04 2.152680863064e+01
6.780000000000e+02 9.836753570501e-02 2.006480609614e-04 2.153815207886e+01
6.782500000000e+02 9.708009059144e-02 1.973471317876e-04 2.155181417849e+01
6.785000000000e+02 9.577508055630e-02 1.939593171904e-04 2.156774531125e+01
6.787500000000e+02 9.445288106388e-02 1.905385639196e-04 2.158588820230e+01
6.790000000000e+02 9.311506171260e-02 1.871408882362e-04 2.160617843614e+01
6.792500000000e+02 9.176427618875e-02 1.838233427421e-04 2.162854472398e+01
6.795000000000e+02 9.040409101310e-02 1.806431745484e-04 2.165290952552e+01
6.797500000000e+02 8.903879359003e-02 1.776567810161e-04 2.167918951722e+01
6.800000000000e+02 8.767317294628e-02 1.749186996674e-04 2.170729609119e+01
6.802500000000e+02 8.631229604301e-02 1.724806910099e-04 2.173713610341e+01
6.805000000000e+02 8.496128673068e-02 1.703907813997e-04 2.176861245581e+01
6.807500000000e+02 8.362510972217e-02 1.686924255965e-04 2.180162466729e+01
6.810000000000e+02 8.230839156696e-02 1.674237603714e-04 2.183606972871e+01
6.812500000000e+02 8.101525444269e-02 1.666169528654e-04 2.187184269451e+01
6.815000000000e+02 7.974919300369e-02 1.662976854248e-04 2.190883743727e+01
6.817500000000e+02 7.851296604134e-02 1.664847686980e-04 2.194694723741e+01
6.820000000000e+02 7.730855747504e-02 1.671899171354e-04 2.198606566054e+01
6.822500000000e+02 7.613714253478e-02 1.684177771213e-04 2.202608715349e+01
6.825000000000e+02 7.499907390926e-02 1.701658624096e-04 2.206690761143e+01
6.827500000000e+02 7.389394466333e-02 1.724246493317e-04 2.210842524777e+01
6.830000000000e+02 7.282059309294e-02 1.751779732085e-04 2.215054094415e+01
6.832500000000e+02 7.177720735958e-02 1.784032978345e-04 2.219315908837e+01
6.835000000000e+02 7.076134351778e-02 1.820724877164e-04 2.223618785025e+01
6.837500000000e+02 6.977004204347e-02 1.861522489266e-04 2.227953993528e+01
6.840000000000e+02 6.879984147070e-02 1.906046825359e-04 2.232313279868e+01
6.842500000000e+02 6.784684886016e-02 1.953882017217e-04 2.236688913248e+01
6.845000000000e+02 6.690679810395e-02 2.004583225705e-04 2.241073730175e+01
6.847500000000e+02 6.597502196731e-02 2.057685813965e-04 2.245461139173e+01
6.850000000000e+02 6.504651091814e-02 2.112713229452e-04 2.249845165087e+01
6.852500000000e+02 6.411588999136e-02 2.169186067687e-04 2.254220454268e+01
6.855000000000e+02 6.317737516420e-02 2.226631357885e-04 2.258582275667e+01
6.857500000000e+02 6.222480640793e-02 2.284590700025e-04 2.262926540007e+01
6.860000000000e+02 6.125159270745e-02 2.342628955877e-04 2.267249784796e+01
6.862500000000e+02 6.025071138172e-02 2.400342525434e-04 2.271549168709e+01
6.865000000000e+02 5.921466165125e-02 2.457366334988e-04 2.275822446848e+01
6.867500000000e+02 5.813552496424e-02 2.513380159517e-04 2.280067961023e+01
6.870000000000e+02 5.700495078707e-02 2.568113499310e-04 2.284284603531e+01
6.872500000000e+02 5.581421825180e-02 2.621349515159e-04 2.288471786985e+01
6.875000000000e+02 5.455426738051e-02 2.672927773951e-04 2.292629400811e+01
6.877500000000e+02 5.321585791902e-02 2.722746130808e-04 2.296757779857e+01
6.880000000000e+02 5.178961884080e-02 2.770759902025e-04 2.300857647503e+01
6.882500000000e+02 5.026626467606e-02 2.816980282423e-04 2.304930077500e+01
6.885000000000e+02 4.863669911499e-02 2.861470612209e-04 2.308976435225e+01
6.887500000000e+02 4.689227096052e-02 2.904342284780e-04 2.312998332936e+01
6.890000000000e+02 4.502492557455e-02 2.945748238604e-04 2.316997572787e+01
6.892500000000e+02 4.302744964835e-02 2.985876147031e-04 2.320976097120e+01
6.895000000000e+02 4.089370405032e-02 3.024940801999e-04 2.324935937519e+01
6.897500000000e+02 3.861883129770e-02 3.063174158222e-04 2.328879164053e+01
6.900000000000e+02 3.619945305491e-02 3.100816747073e-04 2.332807839202e+01
6.902500000000e+02 3.363390614876e-02 3.138109382917e-04 2.336723971247e+01
6.905000000000e+02 3.092238096696e-02 3.175282610189e-04 2.340629475272e+01
6.907500000000e+02 2.806710129551e-02 3.212548732840e-04 2.344526132695e+01
6.910000000000e+02 2.507242957533e-02 3.250093540204e-04 2.348415557624e+01
6.912500000000e+02 2.194495489554e-02 3.288068032545e-04 2.352299166036e+01
6.915000000000e+02 1.869352812183e-02 3.326583756019e-04 2.356178153000e+01
6.917500000000e+02 1.532928386681e-02 3.365706931485e-04 2.360053465198e+01
6.920000000000e+02 1.186559332708e-02 3.405454334102e-04 2.363925785660e+01
6.922500000000e+02 8.317982641989e-03 3.445789480484e-04 2.367795523983e+01
6.925000000000e+02 4.704021424194e-03 3.486625635022e-04 2.371662800121e+01
6.927500000000e+02 1.043159400199e-03 3.527823606964e-04 2.375527441873e+01
6.930000000000e+02 -2.643472635467e-03 3.569192129041e-04 2.379388987879e+01
6.932500000000e+02 -6.333286265943e-03 3.610493043924e-04 2.383246679737e+01
6.935000000000e+02 -1.000250277491e-02 3.651444493926e-04 2.387099479450e+01
6.937500000000e+02 -1.362643626523e-02 3.691727054543e-04 2.390946066301e+01
6.940000000000e+02 -1.717980650242e-02 3.730989578544e-04 2.394784861314e+01
6.942500000000e+02 -2.063706742580e-02 3.768854465046e-04 2.398614029894e+01
6.945000000000e+02 -2.397275007686e-02 3.804925392784e-04 2.402431512574e+01
6.947500000000e+02 -2.716181753898e-02 3.838796701720e-04 2.406235034301e+01
6.950000000000e+02 -3.018002655995e-02 3.870060495639e-04 2.410022131767e+01
6.952500000000e+02 -3.300428866982e-02 3.898314143542e-04 2.413790184322e+01
6.955000000000e+02 -3.561303345385e-02 3.923169043279e-04 2.417536430371e+01
6.957500000000e+02 -3.798656647576e-02 3.944258119782e-04 2.421258001235e+01
6.960000000000e+02 -4.010740827573e-02 3.961242954251e-04 2.424951957324e+01
6.962500000000e+02 -4.196063399745e-02 3.973821875771e-04 2.428615308443e+01
6.965000000000e+02 -4.353417952014e-02 3.981736191262e-04 2.432245053931e+01
6.967500000000e+02 -4.481913033106e-02 3.984776805353e-04 2.435838211952e+01
6.970000000000e+02 -4.580997200374e-02 3.982789431278e-04 2.439391861410e+01
6.972500000000e+02 -4.650482231430e-02 3.975680546937e-04 2.442903164460e+01
6.975000000000e+02 -4.690560447315e-02 3.963421570808e-04 2.446369406399e+01
6.977500000000e+02 -4.701818643500e-02 3.946052650241e-04 2.449788036152e+01
6.980000000000e+02 -4.685247057678e-02 3.923686351415e-04 2.453156685473e+01
6.982500000000e+02 -4.642242160399e-02 3.896509090892e-04 2.456473216608e+01
6.985000000000e+02 -4.574604863450e-02 3.864783181955e-04 2.459735748497e+01
6.987500000000e+02 -4.484531450730e-02 3.828847621272e-04 2.462942680480e+01
6.990000000000e+02 -4.374599210624e-02 3.789117057621e-04 2.466092735585e+01
6.992500000000e+02 -4.247745722856e-02 3.746080768151e-04 2.469184981852e+01
6.995000000000e+02 -4.107240147073e-02 3.700300263294e-04 2.472218849810e+01
6.997500000000e+02 -3.956651775111e-02 3.652405012946e-04 2.475194173754e+01
7.000000000000e+02 -3.799807998560e-02 3.603088203141e-04 2.478111190945e+01
7.002500000000e+02 -3.640752388365e-02 3.553099955975e-04 2.480970580450e+01
7.005000000000e+02 -3.483691962951e-02 3.503240517098e-04 2.483773457447e+01
7.007500000000e+02 -3.332944033203e-02 3.454351440286e-04 2.486521390915e+01
7.010000000000e+02 -3.192880574852e-02 3.407305678541e-04 2.489216417871e+01
7.012500000000e+02 -3.067864096225e-02 3.362997133461e-04 2.491861026551e+01
7.015000000000e+02 -2.962187767693e-02 3.322328587341e-04 2.494458164016e+01
7.017500000000e+02 -2.880010904386e-02 3.286199136023e-04 2.497011220557e+01
7.020000000000e+02 -2.825299871820e-02 3.255490931804e-04 2.499524028372e+01
7.022500000000e+02 -2.801759790179e-02 3.231055334210e-04 2.502000818585e+01
7.025000000000e+02 -2.812783344532e-02 3.213699194023e-04 2.504446223589e+01
7.027500000000e+02 -2.861386415304e-02 3.204170579725e-04 2.506865218309e+01
7.030000000000e+02 -2.950165198074e-02 3.203145703415e-04 2.509263114266e+01
7.032500000000e+02 -3.081241104556e-02 3.211215349049e-04 2.511645490018e+01
7.035000000000e+02 -3.256229541172e-02 3.228873552693e-04 2.514018176871e+01
7.037500000000e+02 -3.476197734034e-02 3.256505897163e-04 2.516387180426e+01
7.040000000000e+02 -3.741648028490e-02 3.294381037359e-04 2.518758659760e+01
7.042500000000e+02 -4.052491444434e-02 3.342641906731e-04 2.521138841750e+01
7.045000000000e+02 -4.408047377102e-02 3.401301032111e-04 2.523533996421e+01
7.047500000000e+02 -4.807034745694e-02 3.470235614136e-04 2.525950346530e+01
7.050000000000e+02 -5.247588777835e-02 3.549187058047e-04 2.528394041267e+01
7.052500000000e+02 -5.727271350847e-02 3.637760522234e-04 2.530871068640e+01
7.055000000000e+02 -6.243100123820e-02 3.735428401595e-04 2.533387209561e+01
7.057500000000e+02 -6.791585215230e-02 3.841536208158e-04 2.535947992614e+01
7.060000000000e+02 -7.368766180633e-02 3.955308634833e-04 2.538558615295e+01
7.062500000000e+02 -7.970264891366e-02 4.075859836031e-04 2.541223907733e+01
7.065000000000e+02 -8.591340084628e-02 4.202204343364e-04 2.543948275683e+01
7.067500000000e+02 -9.226950752804e-02 4.333270390551e-04 2.546735672059e+01
7.070000000000e+02 -9.871819466300e-02 4.467913719616e-04 2.549589532542e+01
7.072500000000e+02 -1.052050435704e-01 4.604933410706e-04 2.552512756083e+01
7.075000000000e+02 -1.116747104615e-01 4.743088205949e-04 2.555507666998e+01
7.077500000000e+02 -1.180716721170e-01 4.881113428942e-04 2.558576006291e+01
7.080000000000e+02 -1.243409644952e-01 5.017737898803e-04 2.561718885617e+01
7.082500000000e+02 -1.304289247902e-01 5.151700949979e-04 2.564936805760e+01
7.085000000000e+02 -1.362839136229e-01 5.281769468636e-04 2.568229622224e+01
7.087500000000e+02 -1.418570095655e-01 5.406753950186e-04 2.571596555578e+01
7.090000000000e+02 -1.471026535797e-01 5.525523273829e-04 2.575036207229e+01
7.092500000000e+02 -1.519792768162e-01 5.637020102220e-04 2.578546541399e+01
7.095000000000e+02 -1.564498283957e-01 5.740272596553e-04 2.582124929673e+01
7.097500000000e+02 -1.604822972468e-01 5.834407614699e-04 2.585768138372e+01
7.100000000000e+02 -1.640500998861e-01 5.918659169856e-04 2.589472380971e+01
7.102500000000e+02 -1.671324623273e-01 5.992378722517e-04 2.593233315970e+01
7.105000000000e+02 -1.697146754925e-01 6.055041301230e-04 2.597046089942e+01
7.107500000000e+02 -1.717882939475e-01 6.106251365999e-04 2.600905359267e+01
7.110000000000e+02 -1.733512246451e-01 6.145745337477e-04 2.604805336989e+01
7.112500000000e+02 -1.744077873943e-01 6.173395635591e-04 2.608739801603e+01
7.115000000000e+02 -1.749686408637e-01 6.189210099211e-04 2.612702145546e+01
7.117500000000e+02 -1.750506497862e-01 6.193331200921e-04 2.616685404395e+01
7.120000000000e+02 -1.746766824249e-01 6.186034346734e-04 2.620682285953e+01
7.122500000000e+02 -1.738752959729e-01 6.167722610685e-04 2.624685219002e+01
7.125000000000e+02 -1.726804246814e-01 6.138923595919e-04 2.628686361908e+01
7.127500000000e+02 -1.711309325101e-01 6.100282499889e-04 2.632677646215e+01
7.130000000000e+02 -1.692701257742e-01 6.052555405060e-04 2.636650820827e+01
7.132500000000e+02 -1.671452521789e-01 5.996600708445e-04 2.640597454446e+01
7.135000000000e+02 -1.648068875059e-01 5.933368103580e-04 2.644508996028e+01
7.137500000000e+02 -1.623083340385e-01 5.863890539703e-04 2.648376794318e+01
7.140000000000e+02 -1.597049675588e-01 5.789273595408e-04 2.652192117024e+01
7.142500000000e+02 -1.570535372632e-01 5.710681658646e-04 2.655946214958e+01
7.145000000000e+02 -1.544114777738e-01 5.629328241009e-04 2.659630322253e+01
7.147500000000e+02 -1.518361815634e-01 5.546460685278e-04 2.663235728665e+01
7.150000000000e+02 -1.493842797525e-01 5.463347903229e-04 2.666753783790e+01
7.152500000000e+02 -1.471109224846e-01 5.381265437372e-04 2.670175974373e+01
7.155000000000e+02 -1.450690635550e-01 5.301481989460e-04 2.673493938436e+01
7.157500000000e+02 -1.433087712392e-01 5.225244437473e-04 2.676699530195e+01
7.160000000000e+02 -1.418765611028e-01 5.153763375239e-04 2.679784862050e+01
7.162500000000e+02 -1.408147862924e-01 5.088198805605e-04 2.682742374530e+01
7.165000000000e+02 -1.401610377734e-01 5.029645718833e-04 2.685564865062e+01
7.167500000000e+02 -1.399476382239e-01 4.979120470916e-04 2.688245561335e+01
7.170000000000e+02 -1.402011783425e-01 4.937547513387e-04 2.690778169651e+01
7.172500000000e+02 -1.409421620726e-01 4.905747840917e-04 2.693156947866e+01
7.175000000000e+02 -1.421846744046e-01 4.884426924524e-04 2.695376734793e+01
7.177500000000e+02 -1.439361906904e-01 4.874165233870e-04 2.697433015558e+01
7.180000000000e+02 -1.461974880302e-01 4.875410661734e-04 2.699321982588e+01
7.182500000000e+02 -1.489625806327e-01 4.888470221734e-04 2.701040549808e+01
7.185000000000e+02 -1.522188656266e-01 4.913507067257e-04 2.702586424047e+01
7.187500000000e+02 -1.559472499801e-01 4.950535635031e-04 2.703958102336e+01
7.190000000000e+02 -1.601224946791e-01 4.999422748976e-04 2.705154927670e+01
7.192500000000e+02 -1.647135315047e-01 5.059886809634e-04 2.706177070378e+01
7.195000000000e+02 -1.696839865651e-01 5.131503167206e-04 2.707025565466e+01
7.197500000000e+02 -1.749926616631e-01 5.213707617497e-04 2.707702275626e+01
7.200000000000e+02 -1.805942008398e-01 5.305805513060e-04 2.708209908718e+01
7.202500000000e+02 -1.864397045629e-01 5.406979160880e-04 2.708551965912e+01
7.205000000000e+02 -1.924774598485e-01 5.516299999431e-04 2.708732719805e+01
7.207500000000e+02 -1.986536943894e-01 5.632741513693e-04 2.708757183729e+01
7.210000000000e+02 -2.049132944395e-01 5.755191616484e-04 2.708631037031e+01
7.212500000000e+02 -2.112005868633e-01 5.882470323769e-04 2.708360582200e+01
7.215000000000e+02 -2.174600769520e-01 6.013343842509e-04 2.707952671629e+01
7.217500000000e+02 -2.236371893008e-01 6.146541617395e-04 2.707414651212e+01
7.220000000000e+02 -2.296789405005e-01 6.280773458723e-04 2.706754261069e+01
7.222500000000e+02 -2.355346080178e-01 6.414746674025e-04 2.705979570205e+01
7.225000000000e+02 -2.411563328060e-01 6.547182494071e-04 2.705098885450e+01
7.227500000000e+02 -2.464996709574e-01 6.676833310293e-04 2.704120680272e+01
7.230000000000e+02 -2.515240823891e-01 6.802498734199e-04 2.703053486020e+01
7.232500000000e+02 -2.561933663883e-01 6.923040562527e-04 2.701905815637e+01
7.235000000000e+02 -2.604760183692e-01 7.037395774812e-04 2.700686087838e+01
7.237500000000e+02 -2.643455464741e-01 7.144590907618e-04 2.699402516932e+01
7.240000000000e+02 -2.677806870804e-01 7.243750418638e-04 2.698063058511e+01
7.242500000000e+02 -2.707656051577e-01 7.334108182639e-04 2.696675301771e+01
7.245000000000e+02 -2.732899702592e-01 7.415013268999e-04 2.695246421381e+01
7.247500000000e+02 -2.753490358236e-01 7.485937298348e-04 2.693783083033e+01
7.250000000000e+02 -2.769436140505e-01 7.546477479055e-04 2.692291388283e+01
7.252500000000e+02 -2.780799780266e-01 7.596357722946e-04 2.690776824638e+01
7.255000000000e+02 -2.787697699510e-01 7.635430990422e-04 2.689244194822e+01
7.257500000000e+02 -2.790297899733e-01 7.663676945011e-04 2.687697582099e+01
7.260000000000e+02 -2.788817233832e-01 7.681197674314e-04 2.686140321698e+01
7.262500000000e+02 -2.783518837946e-01 7.688215416628e-04 2.684574956670e+01
7.265000000000e+02 -2.774708229611e-01 7.685065503946e-04 2.683003230546e+01
7.267500000000e+02 -2.762729283055e-01 7.672189757935e-04 2.681426075241e+01
7.270000000000e+02 -2.747959749337e-01 7.650129166651e-04 2.679843609331e+01
7.272500000000e+02 -2.730805933761e-01 7.619513661194e-04 2.678255155119e+01
7.275000000000e+02 -2.711697841317e-01 7.581055061160e-04 2.676659245011e+01
7.277500000000e+02 -2.691082908704e-01 7.535534645839e-04 2.675053662733e+01
7.280000000000e+02 -2.669420632855e-01 7.483795279330e-04 2.673435468300e+01
7.282500000000e+02 -2.647176012824e-01 7.426728588716e-04 2.671801052520e+01
7.285000000000e+02 -2.624813918044e-01 7.365265911263e-04 2.670146180581e+01
7.287500000000e+02 -2.602792674591e-01 7.300365479192e-04 2.668466056826e+01
7.290000000000e+02 -2.581558539698e-01 7.233004716835e-04 2.666755384115e+01
7.292500000000e+02 -2.561539905488e-01 7.164167693938e-04 2.665008435083e+01
7.295000000000e+02 -2.543142231655e-01 7.094833648588e-04 2.663219122227e+01
7.297500000000e+02 -2.526743267401e-01 7.025967256208e-04 2.661381073570e+01
7.300000000000e+02 -2.512688784305e-01 6.958508856423e-04 2.659487708946e+01
7.302500000000e+02 -2.501289054634e-01 6.893362046931e-04 2.657532312580e+01
7.305000000000e+02 -2.492815658733e-01 6.831386377771e-04 2.655508112970e+01
7.307500000000e+02 -2.487499086565e-01 6.773388183932e-04 2.653408354818e+01
7.310000000000e+02 -2.485527137754e-01 6.720112466376e-04 2.651226365019e+01
7.312500000000e+02 -2.487043298361e-01 6.672234319014e-04 2.648955627526e+01
7.315000000000e+02 -2.492146230301e-01 6.630352682589e-04 2.646589841204e+01
7.317500000000e+02 -2.500889332591e-01 6.594984064234e-04 2.644122980601e+01
7.320000000000e+02 -2.513281234069e-01 6.566558737539e-04 2.641549341260e+01
7.322500000000e+02 -2.529285698472e-01 6.545415408767e-04 2.638863596704e+01
7.325000000000e+02 -2.548822633280e-01 6.531799253374e-04 2.636060833926e+01
7.327500000000e+02 -2.571769453314e-01 6.525861413207e-04 2.633136580847e+01
7.330000000000e+02 -2.597961713189e-01 6.527656615068e-04 2.630086846060e+01
7.332500000000e+02 -2.627194969982e-01 6.537144716423e-04 2.626908134209e+01
7.335000000000e+02 -2.659226844434e-01 6.554193031412e-04 2.623597456617e+01
7.337500000000e+02 -2.693778998221e-01 6.578578170629e-04 2.620152344750e+01
7.340000000000e+02 -2.730539473953e-01 6.609988383121e-04 2.616570860861e+01
7.342500000000e+02 -2.769166517791e-01 6.648029701819e-04 2.612851581421e+01
7.345000000000e+02 -2.809291536222e-01 6.692228156093e-04 2.608993609628e+01
7.347500000000e+02 -2.850524139658e-01 6.742037137712e-04 2.604996548422e+01
7.350000000000e+02 -2.892456577065e-01 6.796841159322e-04 2.600860504294e+01
7.352500000000e+02 -2.934669698538e-01 6.855962858391e-04 2.596586066263e+01
7.355000000000e+02 -2.976739334489e-01 6.918669977692e-04 2.592174283326e+01
7.357500000000e+02 -3.018242823498e-01 6.984181518857e-04 2.587626661308e+01
7.360000000000e+02 -3.058766376844e-01 7.051676173881e-04 2.582945138973e+01
7.362500000000e+02 -3.097912376451e-01 7.120300871224e-04 2.578132064591e+01
7.365000000000e+02 -3.135306576707e-01 7.189179885311e-04 2.573190193262e+01
7.367500000000e+02 -3.170605047365e-01 7.257425253044e-04 2.568122662459e+01
7.370000000000e+02 -3.203500484122e-01 7.324148384461e-04 2.562932982334e+01
7.372500000000e+02 -3.233727386353e-01 7.388470118456e-04 2.557625013708e+01
7.375000000000e+02 -3.261066575085e-01 7.449534966171e-04 2.552202968935e+01
7.377500000000e+02 -3.285348046828e-01 7.506525069361e-04 2.546671393677e+01
7.380000000000e+02 -3.306452186431e-01 7.558672713966e-04 2.541035149917e+01
7.382500000000e+02 -3.324310322665e-01 7.605275789040e-04 2.535299417255e+01
7.385000000000e+02 -3.338903217945e-01 7.645710676290e-04 2.529469675475e+01
7.387500000000e+02 -3.350258159810e-01 7.679443614091e-04 2.523551686862e+01
7.390000000000e+02 -3.358446182433e-01 7.706044860643e-04 2.517551496746e+01
7.392500000000e+02 -3.363576902377e-01 7.725194939098e-04 2.511475404169e+01
7.395000000000e+02 -3.365794802972e-01 7.736695372447e-04 2.505329960512e+01
7.397500000000e+02 -3.365273524751e-01 7.740469648630e-04 2.499121937851e+01
7.400000000000e+02 -3.362212226336e-01 7.736568128900e-04 2.492858321672e+01
7.402500000000e+02 -3.356831157119e-01 7.725165247569e-04 2.486546284728e+01
7.405000000000e+02 -3.349367858512e-01 7.706553580745e-04 2.480193160264e+01
7.407500000000e+02 -3.340075159042e-01 7.681139440571e-04 2.473806427547e+01
7.410000000000e+02 -3.329218664052e-01 7.649431392189e-04 2.467393681935e+01
7.412500000000e+02 -3.317074821247e-01 7.612027281579e-04 2.460962606625e+01
7.415000000000e+02 -3.303930198321e-01 7.569604288602e-04 2.454520953745e+01
7.417500000000e+02 -3.290079641293e-01 7.522902753964e-04 2.448076513192e+01
7.420000000000e+02 -3.275824708382e-01 7.472712367090e-04 2.441637088272e+01
7.422500000000e+02 -3.261471031565e-01 7.419857648922e-04 2.435210467073e+01
7.425000000000e+02 -3.247325538534e-01 7.365187016696e-04 2.428804400764e+01
7.427500000000e+02 -3.233691982713e-01 7.309560673500e-04 2.422426575088e+01
7.430000000000e+02 -3.220865683491e-01 7.253840653952e-04 2.416084585282e+01
7.432500000000e+02 -3.209127661652e-01 7.198881952050e-04 2.409785913178e+01
7.435000000000e+02 -3.198737717369e-01 7.145524892023e-04 2.403537901375e+01
7.437500000000e+02 -3.189927563180e-01 7.094588539472e-04 2.397347730769e+01
7.440000000000e+02 -3.182893880657e-01 7.046862922780e-04 2.391222396483e+01
7.442500000000e+02 -3.177792327101e-01 7.003102481034e-04 2.385168686759e+01
7.445000000000e+02 -3.174732300852e-01 6.964015905541e-04 2.379193158699e+01
7.447500000000e+02 -3.173773883164e-01 6.930257717552e-04 2.373302120249e+01
7.450000000000e+02 -3.174925932523e-01 6.902414533183e-04 2.367501604605e+01
7.452500000000e+02 -3.178147210913e-01 6.880993885069e-04 2.361797355354e+01
7.455000000000e+02 -3.183348594980e-01 6.866407016390e-04 2.356194800755e+01
7.457500000000e+02 -3.190397884038e-01 6.858954136398e-04 2.350699036003e+01
7.460000000000e+02 -3.199126326866e-01 6.858810280197e-04 2.345314805930e+01
7.462500000000e+02 -3.209335275735e-01 6.866008725815e-04 2.340046479168e+01
7.465000000000e+02 -3.220804329343e-01 6.880430627354e-04 2.334898031437e+01
7.467500000000e+02 -3.233298873592e-01 6.901797058015e-04 2.329873023293e+01
7.470000000000e+02 -3.246576917112e-01 6.929665191540e-04 2.324974577675e+01
7.472500000000e+02 -3.260395291016e-01 6.963431579272e-04 2.320205362818e+01
7.475000000000e+02 -3.274513305005e-01 7.002337653216e-04 2.315567563539e+01
7.477500000000e+02 -3.288695764931e-01 7.045485258326e-04 2.311062863644e+01
7.480000000000e+02 -3.302714368608e-01 7.091856638667e-04 2.306692428895e+01
7.482500000000e+02 -3.316346970699e-01 7.140335600946e-04 2.302456882019e+01
7.485000000000e+02 -3.329377318126e-01 7.189737437818e-04 2.298356295525e+01
7.487500000000e+02 -3.341593284336e-01 7.238837687065e-04 2.294390173417e+01
7.490000000000e+02 -3.352786491901e-01 7.286405282495e-04 2.290557453032e+01
7.492500000000e+02 -3.362751968100e-01 7.331231171245e-04 2.286856498931e+01
7.495000000000e+02 -3.371289779825e-01 7.372157568077e-04 2.283285117108e+01
7.497500000000e+02 -3.378207791369e-01 7.408104568643e-04 2.279840566313e+01
7.500000000000e+02 -3.383326312069e-01 7.438092112903e-04 2.276519586672e+01
7.502500000000e+02 -3.386484128088e-01 7.461259127303e-04 2.273318430737e+01
7.505000000000e+02 -3.387545330496e-01 7.476877816657e-04 2.270232907236e+01
7.507500000000e+02 -3.386406953759e-01 7.484365376983e-04 2.267258430762e+01
7.510000000000e+02 -3.383005940217e-01 7.483292655516e-04 2.264390079921e+01
7.512500000000e+02 -3.377325395932e-01 7.473390215467e-04 2.261622661508e+01
7.515000000000e+02 -3.369398650690e-01 7.454549814045e-04 2.258950776456e+01
7.517500000000e+02 -3.359312066976e-01 7.426828698958e-04 2.256368894228e+01
7.520000000000e+02 -3.347204565331e-01 7.390449214364e-04 2.253871423536e+01
7.522500000000e+02 -3.333265235744e-01 7.345797746619e-04 2.251452786059e+01
7.525000000000e+02 -3.317728111495e-01 7.293421034475e-04 2.249107480217e+01
7.527500000000e+02 -3.300866455146e-01 7.234023166918e-04 2.246830155784e+01
7.530000000000e+02 -3.282984937424e-01 7.168455461726e-04 2.244615671185e+01
7.532500000000e+02 -3.264411518654e-01 7.097704370025e-04 2.242459141509e+01
7.535000000000e+02 -3.245490888598e-01 7.022878703518e-04 2.240356000852e+01
7.537500000000e+02 -3.226577073685e-01 6.945188683548e-04 2.238302025458e+01
7.540000000000e+02 -3.208029155674e-01 6.865926531574e-04 2.236293385279e+01
7.542500000000e+02 -3.190206546566e-01 6.786439759467e-04 2.234326649625e+01
7.545000000000e+02 -3.173466994734e-01 6.708106854584e-04 2.232398824301e+01
7.547500000000e+02 -3.158164174962e-01 6.632309854999e-04 2.230507355828e+01
7.550000000000e+02 -3.144645385337e-01 6.560407228560e-04 2.228650127507e+01
7.552500000000e+02 -3.133249325237e-01 6.493713786459e-04 2.226825483185e+01
7.555000000000e+02 -3.124301236740e-01 6.433479688984e-04 2.225032196970e+01
7.557500000000e+02 -3.118107179620e-01 6.380873335120e-04 2.223269490684e+01
7.560000000000e+02 -3.114945276662e-01 6.336970332451e-04 2.221537009762e+01
7.562500000000e+02 -3.115055132580e-01 6.302746388849e-04 2.219834819148e+01
7.565000000000e+02 -3.118625320127e-01 6.279074244054e-04 2.218163372351e+01
7.567500000000e+02 -3.125780281702e-01 6.266721965553e-04 2.216523520727e+01
7.570000000000e+02 -3.136567138493e-01 6.266350800457e-04 2.214916481208e+01
7.572500000000e+02 -3.150944240885e-01 6.278511796209e-04 2.213343827974e+01
7.575000000000e+02 -3.168772650003e-01 6.303643914010e-04 2.211807455553e+01
7.577500000000e+02 -3.189811792311e-01 6.342062412084e-04 2.210309594834e+01
7.580000000000e+02 -3.213720346265e-01 6.393946729781e-04 2.208852756667e+01
7.582500000000e+02 -3.240062703531e-01 6.459319408889e-04 2.207439751513e+01
7.585000000000e+02 -3.268321343096e-01 6.538025618000e-04 2.206073633743e+01
7.587500000000e+02 -3.297914117602e-01 6.629706010598e-04 2.204757720870e+01
7.590000000000e+02 -3.328215876300e-01 6.733773852683e-04 2.203495541443e+01
7.592500000000e+02 -3.358582462187e-01 6.849392604615e-04 2.202290828327e+01
7.595000000000e+02 -3.388375381219e-01 6.975458905432e-04 2.201147516696e+01
7.597500000000e+02 -3.416985518630e-01 7.110597286871e-04 2.200069682391e+01
7.600000000000e+02 -3.443853451099e-01 7.253161790866e-04 2.199061556741e+01
7.602500000000e+02 -3.468485377353e-01 7.401252897078e-04 2.198127484790e+01
7.605000000000e+02 -3.490463243751e-01 7.552747254998e-04 2.197271877075e+01
7.607500000000e+02 -3.509448462424e-01 7.705338334141e-04 2.196499212923e+01
7.610000000000e+02 -3.525179538086e-01 7.856589965882e-04 2.195813985776e+01
7.612500000000e+02 -3.537464057898e-01 8.003997401152e-04 2.195220648333e+01
7.615000000000e+02 -3.546166383385e-01 8.145052503674e-04 2.194723602983e+01
7.617500000000e+02 -3.551192636647e-01 8.277311250034e-04 2.194327135426e+01
7.620000000000e+02 -3.552474889408e-01 8.398457478170e-04 2.194035378447e+01
7.622500000000e+02 -3.549956222437e-01 8.506359904206e-04 2.193852239369e+01
7.625000000000e+02 -3.543578894753e-01 8.599119056333e-04 2.193781388825e+01
7.627500000000e+02 -3.533276406727e-01 8.675101745526e-04 2.193826194736e+01
7.630000000000e+02 -3.518970465473e-01 8.732963748259e-04 2.193989657729e+01
7.632500000000e+02 -3.500573804936e-01 8.771658254457e-04 2.194274406102e+01
7.635000000000e+02 -3.477997562719e-01 8.790430117860e-04 2.194682637887e+01
7.637500000000e+02 -3.451162779915e-01 8.788801622672e-04 2.195216074011e+01
7.640000000000e+02 -3.420015019710e-01 8.766551365029e-04 2.195875940787e+01
7.642500000000e+02 -3.384540389096e-01 8.723689464476e-04 2.196662966766e+01
7.645000000000e+02 -3.344779959774e-01 8.660429933698e-04 2.197577319692e+01
7.647500000000e+02 -3.300843376937e-01 8.577168902654e-04 2.198618647624e+01
7.650000000000e+02 -3.252916950040e-01 8.474462560397e-04 2.199786021598e+01
7.652500000000e+02 -3.201268489936e-01 8.353015882772e-04 2.201077982166e+01
7.655000000000e+02 -3.146245495264e-01 8.213676840404e-04 2.202492527203e+01
7.657500000000e+02 -3.088267699470e-01 8.057433333184e-04 2.204027103338e+01
7.660000000000e+02 -3.027815629885e-01 7.885421171176e-04 2.205678662628e+01
7.662500000000e+02 -2.965413926345e-01 7.698932698795e-04 2.207443662737e+01
7.665000000000e+02 -2.901611989544e-01 7.499424525527e-04 2.209318071461e+01
7.667500000000e+02 -2.836964424812e-01 7.288525710994e-04 2.211297433253e+01
7.670000000000e+02 -2.772010907795e-01 7.068039189997e-04 2.213376871545e+01
7.672500000000e+02 -2.707258779802e-01 6.839937634176e-04 2.215551133671e+01
7.675000000000e+02 -2.643168509510e-01 6.606350824608e-04 2.217814595726e+01
7.677500000000e+02 -2.580144407997e-01 6.369543718302e-04 2.220161337337e+01
7.680000000000e+02 -2.518529392486e-01 6.131883568359e-04 2.222585155692e+01
7.682500000000e+02 -2.458604850627e-01 5.895800481555e-04 2.225079581983e+01
7.685000000000e+02 -2.400595481236e-01 5.663741004539e-04 2.227637964840e+01
7.687500000000e+02 -2.344676996274e-01 5.438117784604e-04 2.230253454591e+01
7.690000000000e+02 -2.290987009404e-01 5.221256998597e-04 2.232919089464e+01
7.692500000000e+02 -2.239636637935e-01 5.015347915720e-04 2.235627815616e+01
7.695000000000e+02 -2.190722040882e-01 4.822397128572e-04 2.238372508147e+01
7.697500000000e+02 -2.144334640318e-01 4.644187571886e-04 2.241146060478e+01
7.700000000000e+02 -2.100568675316e-01 4.482249434175e-04 2.243941374810e+01
7.702500000000e+02 -2.059525619402e-01 4.337837189748e-04 2.246751452317e+01
7.705000000000e+02 -2.021314951821e-01 4.211919502929e-04 2.249569417661e+01
7.707500000000e+02 -1.986051472521e-01 4.105178865258e-04 2.252388544201e+01
7.710000000000e+02 -1.953849175666e-01 4.018017290554e-04 2.255202336281e+01
7.712500000000e+02 -1.924812769188e-01 3.950573136207e-04 2.258004552179e+01
7.715000000000e+02 -1.899027697333e-01 3.902743276420e-04 2.260789224186e+01
7.717500000000e+02 -1.876549185994e-01 3.874204514662e-04 2.263550735737e+01
7.720000000000e+02 -1.857392222379e-01 3.864440432725e-04 2.266283827847e+01
7.722500000000e+02 -1.841522766978e-01 3.872764990633e-04 2.268983641725e+01
7.725000000000e+02 -1.828851599746e-01 3.898346161444e-04 2.271645717564e+01
7.727500000000e+02 -1.819230575199e-01 3.940222195059e-04 2.274266056577e+01
7.730000000000e+02 -1.812452858461e-01 3.997318703270e-04 2.276841083823e+01
7.732500000000e+02 -1.808255750335e-01 4.068455284062e-04 2.279367704365e+01
7.735000000000e+02 -1.806327278493e-01 4.152356969154e-04 2.281843253769e+01
7.737500000000e+02 -1.806314769720e-01 4.247655318147e-04 2.284265541910e+01
7.740000000000e+02 -1.807835892717e-01 4.352893214477e-04 2.286632793783e+01
7.742500000000e+02 -1.810490463580e-01 4.466525636163e-04 2.288943682398e+01
7.745000000000e+02 -1.813872856472e-01 4.586925941928e-04 2.291197268247e+01
7.747500000000e+02 -1.817583752775e-01 4.712391205582e-04 2.293392996487e+01
7.750000000000e+02 -1.821240890279e-01 4.841152129507e-04 2.295530685494e+01
7.752500000000e+02 -1.824487965721e-01 4.971387715914e-04 2.297610492261e+01
7.755000000000e+02 -1.827001256917e-01 5.101243893706e-04 2.299632872446e+01
7.757500000000e+02 -1.828494230170e-01 5.228855553543e-04 2.301598594767e+01
7.760000000000e+02 -1.828719486640e-01 5.352373242144e-04 2.303508704288e+01
7.762500000000e+02 -1.827468388775e-01 5.469991684618e-04 2.305364489180e+01
7.765000000000e+02 -1.824569325901e-01 5.579980633158e-04 2.307167501668e+01
7.767500000000e+02 -1.819883937705e-01 5.680712863476e-04 2.308919524754e+01
7.770000000000e+02 -1.813302745135e-01 5.770693271205e-04 2.310622575236e+01
7.772500000000e+02 -1.804739786774e-01 5.848584684291e-04 2.312278876677e+01
7.775000000000e+02 -1.794128178916e-01 5.913230588130e-04 2.313890888728e+01
7.777500000000e+02 -1.781415347511e-01 5.963671644403e-04 2.315461289057e+01
7.780000000000e+02 -1.766558965070e-01 5.999156560277e-04 2.316992956726e+01
7.782500000000e+02 -1.749524822940e-01 6.019149162108e-04 2.318489004113e+01
7.785000000000e+02 -1.730284964350e-01 6.023328364214e-04 2.319952760908e+01
7.787500000000e+02 -1.708816915221e-01 6.011582908732e-04 2.321387759378e+01
7.790000000000e+02 -1.685105004550e-01 5.984003526946e-04 2.322797769251e+01
7.792500000000e+02 -1.659141095656e-01 5.940868785692e-04 2.324186761526e+01
7.795000000000e+02 -1.630926976674e-01 5.882629958244e-04 2.325558921645e+01
7.797500000000e+02 -1.600477037115e-01 5.809894116132e-04 2.326918660843e+01
7.800000000000e+02 -1.567820059474e-01 5.723406149835e-04 2.328270578830e+01
7.802500000000e+02 -1.533002079022e-01 5.624030683031e-04 2.329619491302e+01
7.805000000000e+02 -1.496087861745e-01 5.512733536861e-04 2.330970409656e+01
7.807500000000e+02 -1.457161775750e-01 5.390566942568e-04 2.332328521088e+01
7.810000000000e+02 -1.416328611111e-01 5.258654399037e-04 2.333699205635e+01
7.812500000000e+02 -1.373712821072e-01 5.118176073458e-04 2.335088013495e+01
7.815000000000e+02 -1.329457118922e-01 4.970358219789e-04 2.336500644580e+01
7.817500000000e+02 -1.283720803555e-01 4.816462281283e-04 2.337942958863e+01
7.820000000000e+02 -1.236676966251e-01 4.657775189843e-04 2.339420949984e+01
7.822500000000e+02 -1.188509548279e-01 4.495598874437e-04 2.340940738472e+01
7.825000000000e+02 -1.139410011643e-01 4.331242394203e-04 2.342508547344e+01
7.827500000000e+02 -1.089574227689e-01 4.166011473096e-04 2.344130704330e+01
7.830000000000e+02 -1.039199251314e-01 4.001199626942e-04 2.345813617148e+01
7.832500000000e+02 -9.884804365661e-02 3.838077735914e-04 2.347563750350e+01
7.835000000000e+02 -9.376091362343e-02 3.677881884067e-04 2.349387621432e+01
7.837500000000e+02 -8.867707033572e-02 3.521802365891e-04 2.351291772780e+01
7.840000000000e+02 -8.361431629420e-02 3.370972681551e-04 2.353282746084e+01
7.842500000000e+02 -7.858963524234e-02 3.226456613498e-04 2.355367069135e+01
7.845000000000e+02 -7.361916187067e-02 3.089238509370e-04 2.357551217173e+01
7.847500000000e+02 -6.871818547909e-02 2.960211645390e-04 2.359841593592e+01
7.850000000000e+02 -6.390118928388e-02 2.840169598342e-04 2.362244492304e+01
7.852500000000e+02 -5.918191394930e-02 2.729799316399e-04 2.364766060820e+01
7.855000000000e+02 -5.457341649092e-02 2.629674265142e-04 2.367412267672e+01
7.857500000000e+02 -5.008813491937e-02 2.540251313760e-04 2.370188858845e+01
7.860000000000e+02 -4.573794022755e-02 2.461869814128e-04 2.373101313849e+01
7.862500000000e+02 -4.153415137343e-02 2.394751099542e-04 2.376154805834e+01
7.865000000000e+02 -3.748753462435e-02 2.339001790845e-04 2.379354153962e+01
7.867500000000e+02 -3.360826726735e-02 2.294618849540e-04 2.382703779451e+01
7.870000000000e+02 -2.990585567508e-02 2.261494572778e-04 2.386207661930e+01
7.872500000000e+02 -2.638903684112e-02 2.239424802314e-04 2.389869295961e+01
7.875000000000e+02 -2.306563945271e-02 2.228116745623e-04 2.393691650632e+01
7.877500000000e+02 -1.994243056232e-02 2.227198543206e-04 2.397677132505e+01
7.880000000000e+02 -1.702493971082e-02 2.236226687064e-04 2.401827548972e+01
7.882500000000e+02 -1.431728690186e-02 2.254697091279e-04 2.406144079658e+01
7.885000000000e+02 -1.182200651224e-02 2.282051754843e-04 2.410627246410e+01
7.887500000000e+02 -9.539887562882e-03 2.317687344070e-04 2.415276893582e+01
7.890000000000e+02 -7.469836553438e-03 2.360961327873e-04 2.420092167045e+01
7.892500000000e+02 -5.608778295367e-03 2.411199118519e-04 2.425071500637e+01
7.895000000000e+02 -3.951571359998e-03 2.467700620558e-04 2.430212607365e+01
7.897500000000e+02 -2.490997304097e-03 2.529742002128e-04 2.435512472247e+01
7.900000000000e+02 -1.217754477280e-03 2.596581418523e-04 2.440967353684e+01
7.902500000000e+02 -1.205387269220e-04 2.667461738292e-04 2.446572784315e+01
7.905000000000e+02 8.138695962180e-04 2.741613964611e-04 2.452323578462e+01
7.907500000000e+02 1.600470134689e-03 2.818260886246e-04 2.458213847343e+01
7.910000000000e+02 2.255852361802e-03 2.896619872221e-04 2.464237008533e+01
7.912500000000e+02 2.798000612904e-03 2.975906411329e-04 2.470385808475e+01
7.915000000000e+02 3.246068794571e-03 3.055335346129e-04 2.476652342343e+01
7.917500000000e+02 3.620153439186e-03 3.134127523146e-04 2.483028084964e+01
7.920000000000e+02 3.941027025265e-03 3.211513546553e-04 2.489503911240e+01
7.922500000000e+02 4.229909940230e-03 3.286738586944e-04 2.496070132067e+01
7.925000000000e+02 4.508219987107e-03 3.359067763638e-04 2.502716524540e+01
7.927500000000e+02 4.797369012271e-03 3.427791753607e-04 2.509432374879e+01
7.930000000000e+02 5.118521218984e-03 3.492232534527e-04 2.516206504458e+01
7.932500000000e+02 5.492415417144e-03 3.551749419860e-04 2.523027313494e+01
7.935000000000e+02 5.939203049860e-03 3.605745209307e-04 2.529882829667e+01
7.937500000000e+02 6.478269212630e-03 3.653671100254e-04 2.536760732547e+01
7.940000000000e+02 7.128122539343e-03 3.695032515071e-04 2.543648415190e+01
7.942500000000e+02 7.906268295582e-03 3.729393284445e-04 2.550533020900e+01
7.945000000000e+02 8.829096228952e-03 3.756379411907e-04 2.557401482869e+01
7.947500000000e+02 9.911812535437e-03 3.775682528985e-04 2.564240590823e+01
7.950000000000e+02 1.116833483937e-02 3.787061533240e-04 2.571037019153e+01
7.952500000000e+02 1.261124476107e-02 3.790344102952e-04 2.577777402932e+01
7.955000000000e+02 1.425169355944e-02 3.785426688329e-04 2.584448369164e+01
7.957500000000e+02 1.609936176075e-02 3.772273934296e-04 2.591036615333e+01
7.960000000000e+02 1.816238170278e-02 3.750916511680e-04 2.597528949709e+01
7.962500000000e+02 2.044728172344e-02 3.721448883105e-04 2.603912360419e+01
7.965000000000e+02 2.295894121590e-02 3.684026820043e-04 2.610174083740e+01
7.967500000000e+02 2.570052890137e-02 3.638862590403e-04 2.616301656116e+01
7.970000000000e+02 2.867345675549e-02 3.586220513983e-04 2.622282985998e+01
7.972500000000e+02 3.187735070157e-02 3.526410990115e-04 2.628106419619e+01
7.975000000000e+02 3.531002152974e-02 3.459787288247e-04 2.633760811154e+01
7.977500000000e+02 3.896744502020e-02 3.386741105579e-04 2.639235582122e+01
7.980000000000e+02 4.284376570295e-02 3.307696073006e-04 2.644520791482e+01
7.982500000000e+02 4.693132547645e-02 3.223102161983e-04 2.649607205581e+01
7.985000000000e+02 5.122067309192e-02 3.133431965802e-04 2.654486350379e+01
7.987500000000e+02 5.570065385179e-02 3.039175411099e-04 2.659150585226e+01
7.990000000000e+02 6.035844783013e-02 2.940836930554e-04 2.663593148274e+01
7.992500000000e+02 6.517968450721e-02 2.838931178038e-04 2.667808216477e+01
7.995000000000e+02 7.014855601073e-02 2.733979095130e-04 2.671790955246e+01
7.997500000000e+02 7.524792634701e-02 2.626506644339e-04 2.675537554192e+01
8.000000000000e+02 8.045950060828e-02 2.517042269608e-04 2.679045271800e+01
8.002500000000e+02 8.576394889635e-02 2.406115052586e-04 2.682312454888e+01
8.005000000000e+02 9.114108836949e-02 2.294251927807e-04 2.685338563618e+01
8.007500000000e+02 9.657005981634e-02 2.181978124533e-04 2.688124185406e+01
8.010000000000e+02 1.020294810980e-01 2.069816240452e-04 2.690671029815e+01
8.012500000000e+02 1.074976378585e-01 1.958285163249e-04 2.692981925078e+01
8.015000000000e+02 1.129526493254e-01 1.847899525484e-04 2.695060797746e+01
8.017500000000e+02 1.183726566346e-01 1.739169190014e-04 2.696912648134e+01
8.020000000000e+02 1.237359665461e-01 1.632598628434e-04 2.698543504256e+01
8.022500000000e+02 1.290212316922e-01 1.528686205634e-04 2.699960377686e+01
8.025000000000e+02 1.342076001447e-01 1.427923165066e-04 2.701171201146e+01
8.027500000000e+02 1.392748746009e-01 1.330793003058e-04 2.702184766677e+01
8.030000000000e+02 1.442036461683e-01 1.237769119987e-04 2.703010637492e+01
8.032500000000e+02 1.489754490554e-01 1.149314036232e-04 2.703659075821e+01
8.035000000000e+02 1.535728830984e-01 1.065876098880e-04 2.704140937992e+01
8.037500000000e+02 1.579797555804e-01 9.878881270143e-05 2.704467590967e+01
8.040000000000e+02 1.621811998242e-01 9.157629477665e-05 2.704650794956e+01
8.042500000000e+02 1.661637974378e-01 8.498916784352e-05 2.704702614528e+01
8.045000000000e+02 1.699156993963e-01 7.906379138811e-05 2.704635292888e+01
8.047500000000e+02 1.734267247465e-01 7.383359371352e-05 2.704461161849e+01
8.050000000000e+02 1.766884795187e-01 6.932839160165e-05 2.704192517902e+01
8.052500000000e+02 1.796944417927e-01 6.557405514354e-05 2.703841521866e+01
8.055000000000e+02 1.824400526391e-01 6.259209520670e-05 2.703420103327e+01
8.057500000000e+02 1.849228009460e-01 6.039897841547e-05 2.702939847330e+01
8.060000000000e+02 1.871422926577e-01 5.900578266346e-05 2.702411908022e+01
8.062500000000e+02 1.891003036990e-01 5.841767495617e-05 2.701846919313e+01
8.065000000000e+02 1.908008328121e-01 5.863349888585e-05 2.701254913594e+01
8.067500000000e+02 1.922501325144e-01 5.964522624641e-05 2.700645243055e+01
8.070000000000e+02 1.934567056927e-01 6.143767762778e-05 2.700026528301e+01
8.072500000000e+02 1.944313298469e-01 6.398797216723e-05 2.699406580549e+01
8.075000000000e+02 1.951870132617e-01 6.726532241448e-05 2.698792367311e+01
8.077500000000e+02 1.957389557140e-01 7.123072477669e-05 2.698189967897e+01
8.080000000000e+02 1.961044785262e-01 7.583678744223e-05 2.697604545236e+01
8.082500000000e+02 1.963029354421e-01 8.102761820099e-05 2.697040319621e+01
8.085000000000e+02 1.963555873437e-01 8.673884636511e-05 2.696500571674e+01
8.087500000000e+02 1.962854822640e-01 9.289760827999e-05 2.695987616950e+01
8.090000000000e+02 1.961172799951e-01 9.942283843200e-05 2.695502823737e+01
8.092500000000e+02 1.958770711490e-01 1.062256118581e-04 2.695046635136e+01
8.095000000000e+02 1.955921824667e-01 1.132095931044e-04 2.694618567684e+01
8.097500000000e+02 1.952909475659e-01 1.202717155280e-04 2.694217268300e+01
8.100000000000e+02 1.950024717439e-01 1.273029525773e-04 2.693840523175e+01
8.102500000000e+02 1.947563838739e-01 1.341892343908e-04 2.693485327419e+01
8.105000000000e+02 1.945825631260e-01 1.408126260251e-04 2.693147910925e+01
8.107500000000e+02 1.945108642149e-01 1.470525713249e-04 2.692823807020e+01
8.110000000000e+02 1.945708248589e-01 1.527873039230e-04 2.692507904427e+01
8.112500000000e+02 1.947913863137e-01 1.578953046491e-04 2.692194524229e+01
8.115000000000e+02 1.952005645643e-01 1.622570647214e-04 2.691877468209e+01
8.117500000000e+02 1.958251638419e-01 1.657567172636e-04 2.691550101105e+01
8.120000000000e+02 1.966904602684e-01 1.682838503578e-04 2.691205419332e+01
8.122500000000e+02 1.978198948150e-01 1.697353007687e-04 2.690836123941e+01
8.125000000000e+02 1.992347674240e-01 1.700169412335e-04 2.690434695498e+01
8.127500000000e+02 2.009539309708e-01 1.690454462933e-04 2.689993462249e+01
8.130000000000e+02 2.029935326519e-01 1.667498320512e-04 2.689504685018e+01
8.132500000000e+02 2.053666910942e-01 1.630731336068e-04 2.688960609277e+01
8.135000000000e+02 2.080832633095e-01 1.579736656926e-04 2.688353544001e+01
8.137500000000e+02 2.111495942474e-01 1.514262091198e-04 2.687675919848e+01
8.140000000000e+02 2.145683387480e-01 1.434228470057e-04 2.686920359107e+01
8.142500000000e+02 2.183382254625e-01 1.339737815378e-04 2.686079714773e+01
8.145000000000e+02 2.224539545972e-01 1.231076083132e-04 2.685147131650e+01
8.147500000000e+02 2.269060795644e-01 1.108714773478e-04 2.684116084162e+01
8.150000000000e+02 2.316810020902e-01 9.733080856219e-05 2.682980425061e+01
8.152500000000e+02 2.367609193820e-01 8.256895405079e-05 2.681734402887e+01
8.155000000000e+02 2.421239385949e-01 6.668629928829e-05 2.680372697904e+01
8.157500000000e+02 2.477441975796e-01 4.979915538205e-05 2.678890437354e+01
8.160000000000e+02 2.535921109355e-01 3.203851747913e-05 2.677283218122e+01
8.162500000000e+02 2.596346123350e-01 1.354862490049e-05 2.675547102854e+01
8.165000000000e+02 2.658355530600e-01 -5.514714280654e-06 2.673678630952e+01
8.167500000000e+02 2.721561355590e-01 -2.498613135155e-05 2.671674814953e+01
8.170000000000e+02 2.785554248627e-01 -4.469289140199e-05 2.669533134512e+01
8.172500000000e+02 2.849909164688e-01 -6.445687621798e-05 2.667251523862e+01
8.175000000000e+02 2.914191620768e-01 -8.409678445215e-05 2.664828366246e+01
8.177500000000e+02 2.977964054538e-01 -1.034306069884e-04 2.662262463792e+01
8.180000000000e+02 3.040792559759e-01 -1.222778377348e-04 2.659553034842e+01
8.182500000000e+02 3.102253537115e-01 -1.404619976003e-04 2.656699677885e+01
8.185000000000e+02 3.161940040090e-01 -1.578128280924e-04 2.653702365399e+01
8.187500000000e+02 3.219468084717e-01 -1.741688419468e-04 2.650561407283e+01
8.190000000000e+02 3.274481960959e-01 -1.893793360740e-04 2.647277443129e+01
8.192500000000e+02 3.326659684798e-01 -2.033068158688e-04 2.643851405821e+01
8.195000000000e+02 3.375716815163e-01 -2.158287361753e-04 2.640284514686e+01
8.197500000000e+02 3.421410678360e-01 -2.268396706330e-04 2.636578240883e+01
8.200000000000e+02 3.463542495463e-01 -2.362526646882e-04 2.632734302443e+01
8.202500000000e+02 3.501960114039e-01 -2.440009696716e-04 2.628754634624e+01
8.205000000000e+02 3.536558992209e-01 -2.500391006473e-04 2.624641378677e+01
8.207500000000e+02 3.567282423164e-01 -2.543436443232e-04 2.620396873983e+01
8.210000000000e+02 3.594121970112e-01 -2.569140928074e-04 2.616023634346e+01
8.212500000000e+02 3.617116186725e-01 -2.577730029864e-04 2.611524346301e+01
8.215000000000e+02 3.636349096072e-01 -2.569659361153e-04 2.606901858087e+01
8.217500000000e+02 3.651948021739e-01 -2.545610786571e-04 2.602159175196e+01
8.220000000000e+02 3.664080860469e-01 -2.506485291984e-04 2.597299453701e+01
8.222500000000e+02 3.672952239171e-01 -2.453392104828e-04 2.592326006124e+01
8.225000000000e+02 3.678800282199e-01 -2.387635485858e-04 2.587242290334e+01
8.227500000000e+02 3.681891798916e-01 -2.310696348211e-04 2.582051919088e+01
8.230000000000e+02 3.682517803566e-01 -2.224212800750e-04 2.576758658905e+01
8.232500000000e+02 3.680988261680e-01 -2.129956533737e-04 2.571366441215e+01
8.235000000000e+02 3.677627646418e-01 -2.029808891635e-04 2.565879359568e+01
8.237500000000e+02 3.672769699474e-01 -1.925732645306e-04 2.560301680374e+01
8.240000000000e+02 3.666752693007e-01 -1.819742785422e-04 2.554637855212e+01
8.242500000000e+02 3.659915490507e-01 -1.713876485232e-04 2.548892520518e+01
8.245000000000e+02 3.652593498962e-01 -1.610160923427e-04 2.543070516634e+01
8.247500000000e+02 3.645115734403e-01 -1.510581016494e-04 2.537176888856e+01
8.250000000000e+02 3.637802277537e-01 -1.417046745349e-04 2.531216906359e+01
8.252500000000e+02 3.630962379250e-01 -1.331360270236e-04 2.525196064440e+01
8.255000000000e+02 3.624893364016e-01 -1.255185086693e-04 2.519120103366e+01
8.257500000000e+02 3.619879458432e-01 -1.190014707865e-04 2.512995009302e+01
8.260000000000e+02 3.616191608170e-01 -1.137146165805e-04 2.506827032151e+01
8.262500000000e+02 3.614086446408e-01 -1.097653305625e-04 2.500622685060e+01
8.265000000000e+02 3.613805767869e-01 -1.072365512995e-04 2.494388754097e+01
8.267500000000e+02 3.615575191143e-01 -1.061850557974e-04 2.488132298979e+01
8.270000000000e+02 3.619602827514e-01 -1.066403764147e-04 2.481860653834e+01
8.272500000000e+02 3.626076233615e-01 -1.086039486549e-04 2.475581418674e+01
8.275000000000e+02 3.635159675786e-01 -1.120491704312e-04 2.469302451391e+01
8.277500000000e+02 3.646990089786e-01 -1.169219062769e-04 2.463031851799e+01
8.280000000000e+02 3.661673121831e-01 -1.231417966240e-04 2.456777942062e+01
8.282500000000e+02 3.679277652116e-01 -1.306038608258e-04 2.450549237796e+01
8.285000000000e+02 3.699831184309e-01 -1.391809494821e-04 2.444354416024e+01
8.287500000000e+02 3.723315271438e-01 -1.487266552368e-04 2.438202278690e+01
8.290000000000e+02 3.749660438865e-01 -1.590784195260e-04 2.432101706227e+01
8.292500000000e+02 3.778742723742e-01 -1.700612188618e-04 2.426061609392e+01
8.295000000000e+02 3.810380983760e-01 -1.814914058344e-04 2.420090877603e+01
8.297500000000e+02 3.844334767481e-01 -1.931805710467e-04 2.414198318717e+01
8.300000000000e+02 3.880304259572e-01 -2.049395370463e-04 2.408392600492e+01
8.302500000000e+02 3.917931577352e-01 -2.165822229268e-04 2.402682188725e+01
8.305000000000e+02 3.956803487163e-01 -2.279292793862e-04 2.397075281812e+01
8.307500000000e+02 3.996456302687e-01 -2.388114935970e-04 2.391579748464e+01
8.310000000000e+02 4.036382532067e-01 -2.490728081330e-04 2.386203064272e+01
8.312500000000e+02 4.076039353527e-01 -2.585728470818e-04 2.380952254388e+01
8.315000000000e+02 4.114859290176e-01 -2.671890337071e-04 2.375833833709e+01
8.317500000000e+02 4.152262492179e-01 -2.748180765600e-04 2.370853758634e+01
8.320000000000e+02 4.187670878064e-01 -2.813769628746e-04 2.366017381349e+01
8.322500000000e+02 4.220523199764e-01 -2.868032670559e-04 2.361329414275e+01
8.325000000000e+02 4.250291828725e-01 -2.910551709379e-04 2.356793900490e+01
8.327500000000e+02 4.276498649498e-01 -2.941106603028e-04 2.352414195613e+01
8.330000000000e+02 4.298731882855e-01 -2.959667034439e-04 2.348192958057e+01
8.332500000000e+02 4.316660178473e-01 -2.966377293616e-04 2.344132149462e+01
8.335000000000e+02 4.330046236618e-01 -2.961542919217e-04 2.340233046195e+01
8.337500000000e+02 4.338755951585e-01 -2.945611374799e-04 2.336496255419e+01
8.340000000000e+02 4.342765836290e-01 -2.919157271958e-04 2.332921745131e+01
8.342500000000e+02 4.342164732760e-01 -2.882863153723e-04 2.329508873998e+01
8.345000000000e+02 4.337153242889e-01 -2.837506325112e-04 2.326256433933e+01
8.347500000000e+02 4.328037244853e-01 -2.783942133037e-04 2.323162689166e+01
8.350000000000e+02 4.315219452955e-01 -2.723093795583e-04 2.320225425258e+01
8.352500000000e+02 4.299185951665e-01 -2.655939451979e-04 2.317441990450e+01
8.355000000000e+02 4.280491772502e-01 -2.583505382837e-04 2.314809344977e+01
8.357500000000e+02 4.259743547507e-01 -2.506858124338e-04 2.312324105345e+01
8.360000000000e+02 4.237581335004e-01 -2.427098740451e-04 2.309982577686e+01
8.362500000000e+02 4.214660772713e-01 -2.345360474046e-04 2.307780804671e+01
8.365000000000e+02 4.191634848932e-01 -2.262805367395e-04 2.305714590990e+01
8.367500000000e+02 4.169136955948e-01 -2.180622722962e-04 2.303779533139e+01
8.370000000000e+02 4.147765186945e-01 -2.100027473681e-04 2.301971043161e+01
8.372500000000e+02 4.128068331633e-01 -2.022257257945e-04 2.300284357343e+01
8.375000000000e+02 4.110533968622e-01 -1.948568847895e-04 2.298714560723e+01
8.377500000000e+02 4.095578807085e-01 -1.880230462027e-04 2.297256587306e+01
8.380000000000e+02 4.083541637927e-01 -1.818507074862e-04 2.295905229792e+01
8.382500000000e+02 4.074679494152e-01 -1.764644989382e-04 2.294655132090e+01
8.385000000000e+02 4.069166564873e-01 -1.719852242559e-04 2.293500807542e+01
8.387500000000e+02 4.067096713373e-01 -1.685267334530e-04 2.292436633306e+01
8.390000000000e+02 4.068489462298e-01 -1.661923620718e-04 2.291456846922e+01
8.392500000000e+02 4.073298193518e-01 -1.650713076864e-04 2.290555574452e+01
8.395000000000e+02 4.081421700422e-01 -1.652346466792e-04 2.289726816575e+01
8.397500000000e+02 4.092716060734e-01 -1.667312655935e-04 2.288964492322e+01
8.400000000000e+02 4.107008017355e-01 -1.695846255014e-04 2.288262431631e+01
8.402500000000e+02 4.124106072762e-01 -1.737896913944e-04 2.287614431052e+01
8.405000000000e+02 4.143810745285e-01 -1.793112642445e-04 2.287014252811e+01
8.407500000000e+02 4.165920189537e-01 -1.860832067446e-04 2.286455691280e+01
8.410000000000e+02 4.190233171102e-01 -1.940093669940e-04 2.285932575931e+01
8.412500000000e+02 4.216546371281e-01 -2.029652873714e-04 2.285438836933e+01
8.415000000000e+02 4.244648680332e-01 -2.128015443207e-04 2.284968530915e+01
8.417500000000e+02 4.274312097259e-01 -2.233480645899e-04 2.284515860728e+01
8.420000000000e+02 4.305279945195e-01 -2.344188507811e-04 2.284075234060e+01
8.422500000000e+02 4.337255587207e-01 -2.458175967539e-04 2.283641279366e+01
8.425000000000e+02 4.369892181920e-01 -2.573431740170e-04 2.283208852148e+01
8.427500000000e+02 4.402785098788e-01 -2.687946339192e-04 2.282773083792e+01
8.430000000000e+02 4.435469094058e-01 -2.799759893409e-04 2.282329374648e+01
8.432500000000e+02 4.467420487438e-01 -2.907001708019e-04 2.281873414237e+01
8.435000000000e+02 4.498064784237e-01 -3.007922698120e-04 2.281401163943e+01
8.437500000000e+02 4.526789416338e-01 -3.100917451960e-04 2.280908891905e+01
8.440000000000e+02 4.552960824284e-01 -3.184540385554e-04 2.280393156517e+01
8.442500000000e+02 4.575944380835e-01 -3.257515039442e-04 2.279850789207e+01
8.445000000000e+02 4.595125927124e-01 -3.318736768385e-04 2.279278923886e+01
8.447500000000e+02 4.609933107144e-01 -3.367271848291e-04 2.278674979715e+01
8.450000000000e+02 4.619854869340e-01 -3.402353388062e-04 2.278036643392e+01
8.452500000000e+02 4.624458887969e-01 -3.423375402712e-04 2.277361902764e+01
8.455000000000e+02 4.623405005495e-01 -3.429884252156e-04 2.276649033480e+01
8.457500000000e+02 4.616454618154e-01 -3.421570601771e-04 2.275896588085e+01
8.460000000000e+02 4.603477046725e-01 -3.398260029903e-04 2.275103436856e+01
8.462500000000e+02 4.584451299643e-01 -3.359903246670e-04 2.274268756950e+01
8.465000000000e+02 4.559465098947e-01 -3.306568328928e-04 2.273392055028e+01
8.467500000000e+02 4.528710241475e-01 -3.238433917974e-04 2.272473159338e+01
8.470000000000e+02 4.492476668058e-01 -3.155788137777e-04 2.271512264081e+01
8.472500000000e+02 4.451143073249e-01 -3.059030172525e-04 2.270509924569e+01
8.475000000000e+02 4.405165306673e-01 -2.948676760837e-04 2.269467045451e+01
8.477500000000e+02 4.355064106072e-01 -2.825377769372e-04 2.268384921402e+01
8.480000000000e+02 4.301408984078e-01 -2.689932079112e-04 2.267265184742e+01
8.482500000000e+02 4.244802691458e-01 -2.543310632512e-04 2.266109835558e+01
8.485000000000e+02 4.185862813611e-01 -2.386675593493e-04 2.264921179682e+01
8.487500000000e+02 4.125204517022e-01 -2.221398381371e-04 2.263701812904e+01
8.490000000000e+02 4.063424214254e-01 -2.049070348784e-04 2.262454600618e+01
8.492500000000e+02 4.001084215856e-01 -1.871496453479e-04 2.261182598493e+01
8.495000000000e+02 3.938702379662e-01 -1.690680417935e-04 2.259889049798e+01
8.497500000000e+02 3.876744521881e-01 -1.508791213938e-04 2.258577301856e+01
8.500000000000e+02 3.815623028906e-01 -1.328114954297e-04 2.257250802808e+01
8.502500000000e+02 3.755699649042e-01 -1.150991645603e-04 2.255913054357e+01
8.505000000000e+02 3.697292572194e-01 -9.797416361581e-05 2.254567570264e+01
8.507500000000e+02 3.640687431349e-01 -8.165905398191e-05 2.253217892630e+01
8.510000000000e+02 3.586148951513e-01 -6.635958669301e-05 2.251867568353e+01
8.512500000000e+02 3.533932126144e-01 -5.225815501200e-05 2.250520134132e+01
8.515000000000e+02 3.484291234201e-01 -3.950878206574e-05 2.249179155021e+01
8.517500000000e+02 3.437483780425e-01 -2.823386873249e-05 2.247848212161e+01
8.520000000000e+02 3.393769059015e-01 -1.852306422658e-05 2.246530928290e+01
8.522500000000e+02 3.353400439321e-01 -1.043419557606e-05 2.245230956429e+01
8.525000000000e+02 3.316612086636e-01 -3.995739839390e-06 2.243952019155e+01
8.527500000000e+02 3.283601264985e-01 7.894357941060e-07 2.242697893115e+01
8.530000000000e+02 3.254508465327e-01 3.939741834410e-06 2.241472416799e+01
8.532500000000e+02 3.229398128444e-01 5.490473074908e-06 2.240279464782e+01
8.535000000000e+02 3.208242457500e-01 5.490265184314e-06 2.239122963691e+01
8.537500000000e+02 3.190911088628e-01 3.998478877252e-06 2.238006860409e+01
8.540000000000e+02 3.177168440022e-01 1.083945120910e-06 2.236935087046e+01
8.542500000000e+02 3.166679401196e-01 -3.174603797638e-06 2.235911570734e+01
8.545000000000e+02 3.159023752901e-01 -8.687288219762e-06 2.234940172656e+01
8.547500000000e+02 3.153717405672e-01 -1.535067826860e-05 2.234024701156e+01
8.550000000000e+02 3.150238948981e-01 -2.304552667529e-05 2.233168853049e+01
8.552500000000e+02 3.148058062190e-01 -3.163443218358e-05 2.232376232282e+01
8.555000000000e+02 3.146663248101e-01 -4.096081756557e-05 2.231650295781e+01
8.557500000000e+02 3.145585495310e-01 -5.084882372210e-05 2.230994378500e+01
8.560000000000e+02 3.144415926336e-01 -6.110522860344e-05 2.230411646377e+01
8.562500000000e+02 3.142815489091e-01 -7.152260755502e-05 2.229905125192e+01
8.565000000000e+02 3.140516627303e-01 -8.188437788923e-05 2.229477657936e+01
8.567500000000e+02 3.137317178659e-01 -9.197046155276e-05 2.229131931177e+01
8.570000000000e+02 3.133068229238e-01 -1.015641895079e-04 2.228870453809e+01
8.572500000000e+02 3.127658203681e-01 -1.104589443031e-04 2.228695536070e+01
8.575000000000e+02 3.120995576070e-01 -1.184641259431e-04 2.228609303887e+01
8.577500000000e+02 3.112993086156e-01 -1.254103856202e-04 2.228613670676e+01
8.580000000000e+02 3.103555594131e-01 -1.311534298406e-04 2.228710306513e+01
8.582500000000e+02 3.092573092213e-01 -1.355761808749e-04 2.228900641799e+01
8.585000000000e+02 3.079919843927e-01 -1.385895249935e-04 2.229185831321e+01
8.587500000000e+02 3.065459299698e-01 -1.401316210979e-04 2.229566716274e+01
8.590000000000e+02 3.049053989910e-01 -1.401660174738e-04 2.230043826662e+01
8.592500000000e+02 3.030578716081e-01 -1.386792403714e-04 2.230617343541e+01
8.595000000000e+02 3.009934954622e-01 -1.356780056307e-04 2.231287091633e+01
8.597500000000e+02 2.987064422931e-01 -1.311866630026e-04 2.232052513575e+01
8.600000000000e+02 2.961959931994e-01 -1.252449329506e-04 2.232912694417e+01
8.602500000000e+02 2.934671921813e-01 -1.179064192122e-04 2.233866357582e+01
8.605000000000e+02 2.905309705194e-01 -1.092377807882e-04 2.234911870027e+01
8.607500000000e+02 2.874037717398e-01 -9.931853060238e-05 2.236047294674e+01
8.610000000000e+02 2.841066663295e-01 -8.824127317392e-05 2.237270412626e+01
8.612500000000e+02 2.806640933129e-01 -7.611199091334e-05 2.238578752488e+01
8.615000000000e+02 2.771024066897e-01 -6.305049096179e-05 2.239969661857e+01
8.617500000000e+02 2.734483402935e-01 -4.919042537278e-05 2.241440343058e+01
8.620000000000e+02 2.697275754045e-01 -3.467858687545e-05 2.242987890032e+01
8.622500000000e+02 2.659636005985e-01 -1.967341835174e-05 2.244609361358e+01
8.625000000000e+02 2.621768869593e-01 -4.342750466300e-06 2.246301812999e+01
8.627500000000e+02 2.583844589211e-01 1.113923677089e-05 2.248062328336e+01
8.630000000000e+02 2.545999213826e-01 2.659572390763e-05 2.249888085766e+01
8.632500000000e+02 2.508337562434e-01 4.185137260678e-05 2.251776365299e+01
8.635000000000e+02 2.470939313523e-01 5.673623084139e-05 2.253724594239e+01
8.637500000000e+02 2.433866582170e-01 7.108993680498e-05 2.255730390790e+01
8.640000000000e+02 2.397170939011e-01 8.476540018472e-05 2.257791566633e+01
8.642500000000e+02 2.360900571816e-01 9.763176664047e-05 2.259906189535e+01
8.645000000000e+02 2.325104295745e-01 1.095766360988e-04 2.262072582699e+01
8.647500000000e+02 2.289834368657e-01 1.205074912789e-04 2.264289387208e+01
8.650000000000e+02 2.255145264802e-01 1.303523241211e-04 2.266555561474e+01
8.652500000000e+02 2.221091287472e-01 1.390595964666e-04 2.268870441188e+01
8.655000000000e+02 2.187720772588e-01 1.465975828649e-04 2.271233735131e+01
8.657500000000e+02 2.155070407880e-01 1.529533386964e-04 2.273645573814e+01
8.660000000000e+02 2.123158275389e-01 1.581314253468e-04 2.276106510322e+01
8.662500000000e+02 2.091978039430e-01 1.621525726123e-04 2.278617537077e+01
8.665000000000e+02 2.061494050880e-01 1.650523840807e-04 2.281180073128e+01
8.667500000000e+02 2.031639566816e-01 1.668801159629e-04 2.283795977373e+01
8.670000000000e+02 2.002316388526e-01 1.676976218225e-04 2.286467518776e+01
8.672500000000e+02 1.973397741190e-01 1.675785827917e-04 2.289197358608e+01
8.675000000000e+02 1.944732720805e-01 1.666076696516e-04 2.291988506951e+01
8.677500000000e+02 1.916153796615e-01 1.648795166952e-04 2.294844303179e+01
8.680000000000e+02 1.887484407275e-01 1.624980027995e-04 2.297768363548e+01
8.682500000000e+02 1.858547117160e-01 1.595752919110e-04 2.300764527722e+01
8.685000000000e+02 1.829172362799e-01 1.562304934964e-04 2.303836825938e+01
8.687500000000e+02 1.799205326690e-01 1.525881770450e-04 2.306989420939e+01
8.690000000000e+02 1.768511292672e-01 1.487766927687e-04 2.310226550875e+01
8.692500000000e+02 1.736980257104e-01 1.449260795671e-04 2.313552495237e+01
8.695000000000e+02 1.704528044244e-01 1.411659634927e-04 2.316971506846e+01
8.697500000000e+02 1.671097177550e-01 1.376234302494e-04 2.320487779434e+01
8.700000000000e+02 1.636654620534e-01 1.344208091936e-04 2.324105382354e+01
8.702500000000e+02 1.601189774693e-01 1.316734959087e-04 2.327828227069e+01
8.705000000000e+02 1.564710303353e-01 1.294880031661e-04 2.331660004105e+01
8.707500000000e+02 1.527239003110e-01 1.279603026524e-04 2.335604149207e+01
8.710000000000e+02 1.488809561377e-01 1.271744469016e-04 2.339663782728e+01
8.712500000000e+02 1.449463978033e-01 1.272014063346e-04 2.343841676627e+01
8.715000000000e+02 1.409249576678e-01 1.280984854259e-04 2.348140197439e+01
8.717500000000e+02 1.368217862568e-01 1.299089747719e-04 2.352561274990e+01
8.720000000000e+02 1.326423550960e-01 1.326619681458e-04 2.357106358689e+01
8.722500000000e+02 1.283924418390e-01 1.363726639910e-04 2.361776379422e+01
8.725000000000e+02 1.240782156523e-01 1.410425830186e-04 2.366571726916e+01
8.727500000000e+02 1.197062881899e-01 1.466602820775e-04 2.371492215694e+01
8.730000000000e+02 1.152838334283e-01 1.532021773692e-04 2.376537072552e+01
8.732500000000e+02 1.108186501057e-01 1.606332111248e-04 2.381704918739e+01
8.735000000000e+02 1.063191992312e-01 1.689077518492e-04 2.386993759521e+01
8.737500000000e+02 1.017946110804e-01 1.779705988844e-04 2.392400986479e+01
8.740000000000e+02 9.725461239579e-02 1.877579102731e-04 2.397923378412e+01
8.742500000000e+02 9.270940617493e-02 1.981980953747e-04 2.403557105713e+01
8.745000000000e+02 8.816950696844e-02 2.092129459890e-04 2.409297749604e+01
8.747500000000e+02 8.364552663063e-02 2.207185875224e-04 2.415140314702e+01
8.750000000000e+02 7.914794215339e-02 2.326265877938e-04 2.421079251968e+01
8.752500000000e+02 7.468684907579e-02 2.448449663472e-04 2.427108479213e+01
8.755000000000e+02 7.027173214908e-02 2.572794580651e-04 2.433221412934e+01
8.757500000000e+02 6.591125206994e-02 2.698345950764e-04 2.439410994720e+01
8.760000000000e+02 6.161307381715e-02 2.824147841738e-04 2.445669720096e+01
8.762500000000e+02 5.738374115967e-02 2.949256076251e-04 2.451989676129e+01
8.765000000000e+02 5.322860430917e-02 3.072748626773e-04 2.458362572857e+01
8.767500000000e+02 4.915179605520e-02 3.193735587560e-04 2.464779776076e+01
8.770000000000e+02 4.515626509677e-02 3.311370661180e-04 2.471232349042e+01
8.772500000000e+02 4.124385135072e-02 3.424859307427e-04 2.477711086559e+01
8.775000000000e+02 3.741538826235e-02 3.533466106072e-04 2.484206551043e+01
8.777500000000e+02 3.367085014523e-02 3.636522906911e-04 2.490709116736e+01
8.780000000000e+02 3.000948851851e-02 3.733432509444e-04 2.497209003021e+01
8.782500000000e+02 2.642998729071e-02 3.823673323406e-04 2.503696317553e+01
8.785000000000e+02 2.293061850425e-02 3.906802305439e-04 2.510161098452e+01
8.787500000000e+02 1.950934832739e-02 3.982454929592e-04 2.516593350196e+01
8.790000000000e+02 1.616397397881e-02 4.050346486241e-04 2.522983090283e+01
8.792500000000e+02 1.289217236554e-02 4.110269809649e-04 2.529320385540e+01
8.795000000000e+02 9.691592023049e-03 4.162094466369e-04 2.535595399020e+01
8.797500000000e+02 6.559841345658e-03 4.205762897429e-04 2.541798426390e+01
8.800000000000e+02 3.494537912252e-03 4.241288492409e-04 2.547919942626e+01
8.802500000000e+02 4.932447107310e-04 4.268751429539e-04 2.553950638838e+01
8.805000000000e+02 -2.446507555414e-03 4.288295272305e-04 2.559881468479e+01
8.807500000000e+02 -5.327316067237e-03 4.300122959792e-04 2.565703682936e+01
8.810000000000e+02 -8.151898394871e-03 4.304492965027e-04 2.571408877083e+01
8.812500000000e+02 -1.092315803312e-02 4.301716134699e-04 2.576989026672e+01
8.815000000000e+02 -1.364424399742e-02 4.292152056744e-04 2.582436526923e+01
8.817500000000e+02 -1.631853377907e-02 4.276205992877e-04 2.587744233765e+01
8.820000000000e+02 -1.894968455464e-02 4.254325696580e-04 2.592905499933e+01
8.822500000000e+02 -2.154162170015e-02 4.226998475073e-04 2.597914211997e+01
8.825000000000e+02 -2.409857284046e-02 4.194748497630e-04 2.602764824655e+01
8.827500000000e+02 -2.662500155085e-02 4.158134075089e-04 2.607452396248e+01
8.830000000000e+02 -2.912561296759e-02 4.117745060467e-04 2.611972619558e+01
8.832500000000e+02 -3.160535213441e-02 4.074200291772e-04 2.616321850436e+01
8.835000000000e+02 -3.406932406041e-02 4.028144900620e-04 2.620497136410e+01
8.837500000000e+02 -3.652278526633e-02 3.980247524474e-04 2.624496239117e+01
8.840000000000e+02 -3.897113922800e-02 3.931197497734e-04 2.628317654729e+01
8.842500000000e+02 -4.141984849554e-02 3.881701567907e-04 2.631960630309e+01
8.845000000000e+02 -4.387446683887e-02 3.832480583050e-04 2.635425175252e+01
8.847500000000e+02 -4.634058951662e-02 3.784265623797e-04 2.638712068092e+01
8.850000000000e+02 -4.882381792968e-02 3.737793825109e-04 2.641822857096e+01
8.852500000000e+02 -5.132978696027e-02 3.693803755822e-04 2.644759856687e+01
8.855000000000e+02 -5.386410226416e-02 3.653030401317e-04 2.647526134887e+01
8.857500000000e+02 -5.643236888113e-02 3.616199473005e-04 2.650125497715e+01
8.860000000000e+02 -5.904015552792e-02 3.584021411838e-04 2.652562464586e+01
8.862500000000e+02 -6.169296302814e-02 3.557184974510e-04 2.654842235740e+01
8.865000000000e+02 -6.439623843644e-02 3.536350278014e-04 2.656970658004e+01
8.867500000000e+02 -6.715530590831e-02 3.522141734630e-04 2.658954176083e+01
8.870000000000e+02 -6.997537180353e-02 3.515140424009e-04 2.660799786553e+01
8.872500000000e+02 -7.286144868111e-02 3.515876797471e-04 2.662514975189e+01
8.875000000000e+02 -7.581834439255e-02 3.524822628464e-04 2.664107660599e+01
8.877500000000e+02 -7.885058161124e-02 3.542383610462e-04 2.665586118616e+01
8.880000000000e+02 -8.196237370372e-02 3.568892397464e-04 2.666958918427e+01
8.882500000000e+02 -8.515754387886e-02 3.604601872670e-04 2.668234836552e+01
8.885000000000e+02 -8.843949781395e-02 3.649678841676e-04 2.669422787976e+01
8.887500000000e+02 -9.181114942982e-02 3.704198435349e-04 2.670531735139e+01
8.890000000000e+02 -9.527488447016e-02 3.768140045514e-04 2.671570609198e+01
8.892500000000e+02 -9.883252213282e-02 3.841383774508e-04 2.672548232219e+01
8.895000000000e+02 -1.024852587592e-01 3.923708536087e-04 2.673473223220e+01
8.897500000000e+02 -1.062336586281e-01 4.014790914069e-04 2.674353931233e+01
8.900000000000e+02 -1.100776126192e-01 4.114206069385e-04 2.675198345059e+01
8.902500000000e+02 -1.140163282178e-01 4.221429530003e-04 2.676014022343e+01
8.905000000000e+02 -1.180483335290e-01 4.335840700337e-04 2.676808026772e+01
8.907500000000e+02 -1.221714578042e-01 4.456728175869e-04 2.677586846408e+01
8.910000000000e+02 -1.263828642249e-01 4.583295889926e-04 2.678356351482e+01
8.912500000000e+02 -1.306790495519e-01 4.714671569721e-04 2.679121725184e+01
8.915000000000e+02 -1.350558749354e-01 4.849915837961e-04 2.679887421912e+01
8.917500000000e+02 -1.395086117729e-01 4.988032805791e-04 2.680657136603e+01
8.920000000000e+02 -1.440319589385e-01 5.127982380504e-04 2.681433754258e+01
8.922500000000e+02 -1.486201158842e-01 5.268692613575e-04 2.682219346851e+01
8.925000000000e+02 -1.532668077297e-01 5.409073428066e-04 2.683015135785e+01
8.927500000000e+02 -1.579653716946e-01 5.548031218878e-04 2.683821506362e+01
8.930000000000e+02 -1.627087880613e-01 5.684486110658e-04 2.684637986981e+01
8.932500000000e+02 -1.674897706734e-01 5.817384968889e-04 2.685463276895e+01
8.935000000000e+02 -1.723008175724e-01 5.945715082898e-04 2.686295253756e+01
8.937500000000e+02 -1.771342848437e-01 6.068520706326e-04 2.687131004025e+01
8.940000000000e+02 -1.819824300619e-01 6.184918908989e-04 2.687966845583e+01
8.942500000000e+02 -1.868375023877e-01 6.294112416699e-04 2.688798385161e+01
8.945000000000e+02 -1.916917835085e-01 6.395402869735e-04 2.689620558746e+01
8.947500000000e+02 -1.965376214933e-01 6.488202883437e-04 2.690427675958e+01
8.950000000000e+02 -2.013675052322e-01 6.572046074907e-04 2.691213502281e+01
8.952500000000e+02 -2.061740569545e-01 6.646596612879e-04 2.691971300770e+01
8.955000000000e+02 -2.109500895353e-01 6.711655560139e-04 2.692693926602e+01
8.957500000000e+02 -2.156885729729e-01 6.767166653721e-04 2.693373878092e+01
8.960000000000e+02 -2.203826675430e-01 6.813218637179e-04 2.694003398476e+01
8.962500000000e+02 -2.250256701586e-01 6.850046350724e-04 2.694574535723e+01
8.965000000000e+02 -2.296110050467e-01 6.878028660519e-04 2.695079236558e+01
8.967500000000e+02 -2.341321738046e-01 6.897684163478e-04 2.695509424504e+01
8.970000000000e+02 -2.385827341433e-01 6.909664208609e-04 2.695857093337e+01
8.972500000000e+02 -2.429562211422e-01 6.914743577961e-04 2.696114373643e+01
8.975000000000e+02 -2.472461239842e-01 6.913808758293e-04 2.696273624634e+01
8.977500000000e+02 -2.514458493003e-01 6.907843613604e-04 2.696327509091e+01
8.980000000000e+02 -2.555486850806e-01 6.897912874915e-04 2.696269067044e+01
8.982500000000e+02 -2.595478115695e-01 6.885143729882e-04 2.696091796118e+01
8.985000000000e+02 -2.634362930608e-01 6.870705862718e-04 2.695789702691e+01
8.987500000000e+02 -2.672071356528e-01 6.855789972989e-04 2.695357372028e+01
8.990000000000e+02 -2.708533581616e-01 6.841585461619e-04 2.694790017213e+01
8.992500000000e+02 -2.743680896193e-01 6.829257137941e-04 2.694083537837e+01
8.995000000000e+02 -2.777447219859e-01 6.819922824580e-04 2.693234539594e+01
8.997500000000e+02 -2.809770717387e-01 6.814630245244e-04 2.692240388210e+01
9.000000000000e+02 -2.840595968926e-01 6.814336002421e-04 2.691099211497e+01
9.002500000000e+02 -2.869876144304e-01 6.819885077859e-04 2.689809935422e+01
9.005000000000e+02 -2.897575686816e-01 6.831993323440e-04 2.688372268887e+01
9.007500000000e+02 -2.923672721138e-01 6.851231350371e-04 2.686786724185e+01
9.010000000000e+02 -2.948162070167e-01 6.878012995687e-04 2.685054582566e+01
9.012500000000e+02 -2.971057646957e-01 6.912584794993e-04 2.683177897934e+01
9.015000000000e+02 -2.992395271704e-01 6.955021020561e-04 2.681159447777e+01
9.017500000000e+02 -3.012234778227e-01 7.005222817043e-04 2.679002720656e+01
9.020000000000e+02 -3.030662263907e-01 7.062920194002e-04 2.676711855500e+01
9.022500000000e+02 -3.047791577747e-01 7.127678307350e-04 2.674291605303e+01
9.025000000000e+02 -3.063765476379e-01 7.198908342175e-04 2.671747278787e+01
9.027500000000e+02 -3.078756028884e-01 7.275881531130e-04 2.669084695008e+01
9.030000000000e+02 -3.092964600783e-01 7.357747822200e-04 2.666310104529e+01
9.032500000000e+02 -3.106620801489e-01 7.443556450926e-04 2.663430140450e+01
9.035000000000e+02 -3.119980879604e-01 7.532280135052e-04 2.660451746710e+01
9.037500000000e+02 -3.133325148811e-01 7.622840702819e-04 2.657382115308e+01
9.040000000000e+02 -3.146954666368e-01 7.714136641346e-04 2.654228622488e+01
9.042500000000e+02 -3.161187054937e-01 7.805071194671e-04 2.650998761488e+01
9.045000000000e+02 -3.176351527858e-01 7.894580641611e-04 2.647700085681e+01
9.047500000000e+02 -3.192783129317e-01 7.981661840860e-04 2.644340145840e+01
9.050000000000e+02 -3.210816291018e-01 8.065398389411e-04 2.640926439468e+01
9.052500000000e+02 -3.230777758964e-01 8.144984463048e-04 2.637466356414e+01
9.055000000000e+02 -3.252979050202e-01 8.219746194910e-04 2.633967137408e+01
9.057500000000e+02 -3.277708576602e-01 8.289159151388e-04 2.630435829291e+01
9.060000000000e+02 -3.305223608427e-01 8.352862356338e-04 2.626879251644e+01
9.062500000000e+02 -3.335742337856e-01 8.410667781549e-04 2.623303967946e+01
9.065000000000e+02 -3.369436247805e-01 8.462564106176e-04 2.619716257525e+01
9.067500000000e+02 -3.406423080629e-01 8.508717529646e-04 2.616122097769e+01
9.070000000000e+02 -3.446760649753e-01 8.549465807810e-04 2.612527147800e+01
9.072500000000e+02 -3.490441747923e-01 8.585306887906e-04 2.608936736278e+01
9.075000000000e+02 -3.537390767240e-01 8.616883354602e-04 2.605355864365e+01
9.077500000000e+02 -3.587461241491e-01 8.644962325548e-04 2.601789179658e+01
9.080000000000e+02 -3.640436243530e-01 8.670411112953e-04 2.598241001183e+01
9.082500000000e+02 -3.696029712598e-01 8.694169699920e-04 2.594715292353e+01
9.085000000000e+02 -3.753890938276e-01 8.717218937746e-04 2.591215689405e+01
9.087500000000e+02 -3.813610059082e-01 8.740547605758e-04 2.587745476976e+01
9.090000000000e+02 -3.874726573075e-01 8.765120797361e-04 2.584307617680e+01
9.092500000000e+02 -3.936738719989e-01 8.791844848830e-04 2.580904726455e+01
9.095000000000e+02 -3.999115213541e-01 8.821536159884e-04 2.577539101752e+01
9.097500000000e+02 -4.061307389914e-01 8.854890363511e-04 2.574212702328e+01
9.100000000000e+02 -4.122762547537e-01 8.892456507957e-04 2.570927163726e+01
9.102500000000e+02 -4.182937263139e-01 8.934614431964e-04 2.567683790022e+01
9.105000000000e+02 -4.241310474130e-01 8.981558443558e-04 2.564483567821e+01
9.107500000000e+02 -4.297395663446e-01 9.033285755101e-04 2.561327148639e+01
9.110000000000e+02 -4.350751826490e-01 9.089592372302e-04 2.558214863019e+01
9.112500000000e+02 -4.400992715166e-01 9.150074938609e-04 2.555146716339e+01
9.115000000000e+02 -4.447793926421e-01 9.214139192980e-04 2.552122396404e+01
9.117500000000e+02 -4.490897881682e-01 9.281014966443e-04 2.549141266240e+01
9.120000000000e+02 -4.530116146888e-01 9.349777069013e-04 2.546202383180e+01
9.122500000000e+02 -4.565329462577e-01 9.419370873100e-04 2.543304497323e+01
9.125000000000e+02 -4.596485345406e-01 9.488642041583e-04 2.540446061910e+01
9.127500000000e+02 -4.623593634797e-01 9.556369501719e-04 2.537625243316e+01
9.130000000000e+02 -4.646719993187e-01 9.621299695273e-04 2.534839934642e+01
9.132500000000e+02 -4.665978096542e-01 9.682181964754e-04 2.532087768578e+01
9.135000000000e+02 -4.681520444698e-01 9.737802503953e-04 2.529366134427e+01
9.137500000000e+02 -4.693528642992e-01 9.787017145449e-04 2.526672194623e+01
9.140000000000e+02 -4.702203224699e-01 9.828780920816e-04 2.524002902218e+01
9.142500000000e+02 -4.707753313823e-01 9.862173017583e-04 2.521355027177e+01
9.145000000000e+02 -4.710387182740e-01 9.886419028405e-04 2.518725167069e+01
9.147500000000e+02 -4.710303230232e-01 9.900907008194e-04 2.516109773753e+01
9.150000000000e+02 -4.707681890143e-01 9.905197085534e-04 2.513505179394e+01
9.152500000000e+02 -4.702679801868e-01 9.899028784927e-04 2.510907608573e+01
9.155000000000e+02 -4.695424810377e-01 9.882318634832e-04 2.508313212184e+01
9.157500000000e+02 -4.686014258207e-01 9.855156660980e-04 2.505718080449e+01
9.160000000000e+02 -4.674515157048e-01 9.817794985816e-04 2.503118270165e+01
9.162500000000e+02 -4.660967134452e-01 9.770631423038e-04 2.500509830485e+01
9.165000000000e+02 -4.645389292890e-01 9.714192684906e-04 2.497888819012e+01
9.167500000000e+02 -4.627789337238e-01 9.649110553233e-04 2.495251328970e+01
9.170000000000e+02 -4.608176186176e-01 9.576098112165e-04 2.492593509443e+01
9.172500000000e+02 -4.586574640697e-01 9.495923233522e-04 2.489911591061e+01
9.175000000000e+02 -4.563042341148e-01 9.409385785416e-04 2.487201900876e+01
9.177500000000e+02 -4.537686604998e-01 9.317294132072e-04 2.484460886200e+01
9.180000000000e+02 -4.510680770151e-01 9.220446983542e-04 2.481685130834e+01
9.182500000000e+02 -4.482278366984e-01 9.119620621055e-04 2.478871372505e+01
9.185000000000e+02 -4.452823577777e-01 9.015561828419e-04 2.476016516614e+01
9.187500000000e+02 -4.422756816537e-01 8.908991541824e-04 2.473117648555e+01
9.190000000000e+02 -4.392614425522e-01 8.800612328915e-04 2.470172044613e+01
9.192500000000e+02 -4.363021839418e-01 8.691123995029e-04 2.467177181932e+01
9.195000000000e+02 -4.334679994610e-01 8.581246330775e-04 2.464130744580e+01
9.197500000000e+02 -4.308345841983e-01 8.471745392027e-04 2.461030633320e+01
9.200000000000e+02 -4.284806860747e-01 8.363462357002e-04 2.457874968751e+01
9.202500000000e+02 -4.264852583016e-01 8.257340140097e-04 2.454662100636e+01
9.205000000000e+02 -4.249243800352e-01 8.154446832628e-04 2.451390614613e+01
9.207500000000e+02 -4.238681237832e-01 8.055991261216e-04 2.448059339733e+01
9.210000000000e+02 -4.233776867956e-01 7.963330093032e-04 2.444667356916e+01
9.212500000000e+02 -4.235028569823e-01 7.877960577733e-04 2.441214010078e+01
9.215000000000e+02 -4.242800004073e-01 7.801503036189e-04 2.437698914568e+01
9.217500000000e+02 -4.257306565530e-01 7.735671225686e-04 2.434121969050e+01
9.220000000000e+02 -4.278607820486e-01 7.682230033050e-04 2.430483364210e+01
9.222500000000e+02 -4.306606295892e-01 7.642943786199e-04 2.426783590204e+01
9.225000000000e+02 -4.341052724112e-01 7.619519051964e-04 2.423023442941e+01
9.227500000000e+02 -4.381555335507e-01 7.613540450297e-04 2.419204026143e+01
9.230000000000e+02 -4.427595119089e-01 7.626410931907e-04 2.415326748756e+01
9.232500000000e+02 -4.478542978536e-01 7.659288422131e-04 2.411393320108e+01
9.235000000000e+02 -4.533681294230e-01 7.713033167578e-04 2.407405737825e+01
9.237500000000e+02 -4.592226811560e-01 7.788157845080e-04 2.403366273075e+01
9.240000000000e+02 -4.653355525134e-01 7.884785869742e-04 2.399277452023e+01
9.242500000000e+02 -4.716229633854e-01 8.002623819420e-04 2.395142030181e+01
9.245000000000e+02 -4.780024133232e-01 8.140937549026e-04 2.390962967916e+01
9.247500000000e+02 -4.843953819306e-01 8.298544751420e-04 2.386743400253e+01
9.250000000000e+02 -4.907298495380e-01 8.473820270980e-04 2.382486604027e+01
9.252500000000e+02 -4.969424431741e-01 8.664711232891e-04 2.378195968115e+01
9.255000000000e+02 -5.029801101603e-01 8.868770879559e-04 2.373874957993e+01
9.257500000000e+02 -5.088010505072e-01 9.083205233241e-04 2.369527083603e+01
9.260000000000e+02 -5.143747875142e-01 9.304937359111e-04 2.365155866748e+01
9.262500000000e+02 -5.196812789540e-01 9.530684811108e-04 2.360764806796e+01
9.265000000000e+02 -5.247090362180e-01 9.757047006137e-04 2.356357354599e+01
9.267500000000e+02 -5.294524106141e-01 9.980603100731e-04 2.351936884058e+01
9.270000000000e+02 -5.339082357233e-01 1.019801082147e-03 2.347506668947e+01
9.272500000000e+02 -5.380721963640e-01 1.040610130355e-03 2.343069866971e+01
9.275000000000e+02 -5.419353252408e-01 1.060196244964e-03 2.338629508870e+01
9.277500000000e+02 -5.454810992116e-01 1.078300495502e-03 2.334188495930e+01
9.280000000000e+02 -5.486835393261e-01 1.094700490044e-03 2.329749607021e+01
9.282500000000e+02 -5.515066604699e-01 1.109212112170e-03 2.325315512890e+01
9.285000000000e+02 -5.539054181932e-01 1.121688592270e-03 2.320888800082e+01
9.287500000000e+02 -5.558281675096e-01 1.132017389647e-03 2.316472000418e+01
9.290000000000e+02 -5.572203535882e-01 1.140115232607e-03 2.312067620281e+01
9.292500000000e+02 -5.580291413694e-01 1.145922556043e-03 2.307678180036e+01
9.295000000000e+02 -5.582083642662e-01 1.149397762367e-03 2.303306242586e+01
9.297500000000e+02 -5.577232201036e-01 1.150512383186e-03 2.298954434446e+01
9.300000000000e+02 -5.565542884876e-01 1.149248300658e-03 2.294625472307e+01
9.302500000000e+02 -5.547001844673e-01 1.145596736988e-03 2.290322161063e+01
9.305000000000e+02 -5.521788412233e-01 1.139560015812e-03 2.286047403070e+01
9.307500000000e+02 -5.490270395631e-01 1.131154909016e-03 2.281804177436e+01
9.310000000000e+02 -5.452985922619e-01 1.120418193531e-03 2.277595534711e+01
9.312500000000e+02 -5.410611942873e-01 1.107412451758e-03 2.273424564257e+01
9.315000000000e+02 -5.363926052764e-01 1.092232361873e-03 2.269294382012e+01
9.317500000000e+02 -5.313764092447e-01 1.075009678262e-03 2.265208104574e+01
9.320000000000e+02 -5.260978772517e-01 1.055916584596e-03 2.261168825573e+01
9.322500000000e+02 -5.206403453807e-01 1.035167300764e-03 2.257179610086e+01
9.325000000000e+02 -5.150821914858e-01 1.013016954953e-03 2.253243477631e+01
9.327500000000e+02 -5.094945963641e-01 9.897582128455e-04 2.249363390208e+01
9.330000000000e+02 -5.039401172664e-01 9.657161836791e-04 2.245542253877e+01
9.332500000000e+02 -4.984718763471e-01 9.412415075376e-04 2.241782908913e+01
9.335000000000e+02 -4.931333675503e-01 9.167024435961e-04 2.238088125870e+01
9.337500000000e+02 -4.879587375582e-01 8.924761746486e-04 2.234460593550e+01
9.340000000000e+02 -4.829736096212e-01 8.689400384382e-04 2.230902923355e+01
9.342500000000e+02 -4.781963714839e-01 8.464620965444e-04 2.227417635962e+01
9.345000000000e+02 -4.736400513345e-01 8.253919286444e-04 2.224007159442e+01
9.347500000000e+02 -4.693147673080e-01 8.060518435732e-04 2.220673826899e+01
9.350000000000e+02 -4.652306772406e-01 7.887280966896e-04 2.217419878001e+01
9.352500000000e+02 -4.614012420127e-01 7.736631772615e-04 2.214247464283e+01
9.355000000000e+02 -4.578464362933e-01 7.610494689884e-04 2.211158657898e+01
9.357500000000e+02 -4.545954419327e-01 7.510249916816e-04 2.208155456299e+01
9.360000000000e+02 -4.516882794167e-01 7.436717548692e-04 2.205239800968e+01
9.362500000000e+02 -4.491758345461e-01 7.390173374609e-04 2.202413578788e+01
9.365000000000e+02 -4.471179449202e-01 7.370399168838e-04 2.199678629721e+01
9.367500000000e+02 -4.455793622166e-01 7.376763768258e-04 2.197036748258e+01
9.370000000000e+02 -4.446238688642e-01 7.408330835603e-04 2.194489675679e+01
9.372500000000e+02 -4.443070029807e-01 7.463976406923e-04 2.192039105567e+01
9.375000000000e+02 -4.446684053538e-01 7.542507136535e-04 2.189686668531e+01
9.377500000000e+02 -4.457247127444e-01 7.642754110826e-04 2.187433941784e+01
9.380000000000e+02 -4.474643313215e-01 7.763632489900e-04 2.185282443504e+01
9.382500000000e+02 -4.498448420740e-01 7.904152258259e-04 2.183233654668e+01
9.385000000000e+02 -4.527939191211e-01 8.063378719467e-04 2.181289030514e+01
9.387500000000e+02 -4.562137258757e-01 8.240340314782e-04 2.179450032566e+01
9.390000000000e+02 -4.599884536883e-01 8.433899275695e-04 2.177718164707e+01
9.392500000000e+02 -4.639941938536e-01 8.642610033110e-04 2.176095001039e+01
9.395000000000e+02 -4.681096161607e-01 8.864578975834e-04 2.174582227256e+01
9.397500000000e+02 -4.722261753256e-01 9.097363215771e-04 2.173181657983e+01
9.400000000000e+02 -4.762561280800e-01 9.337919890606e-04 2.171895258402e+01
9.402500000000e+02 -4.801373278648e-01 9.582629676337e-04 2.170725141212e+01
9.405000000000e+02 -4.838339854799e-01 9.827394759566e-04 2.169673549002e+01
9.407500000000e+02 -4.873332540187e-01 1.006780347753e-03 2.168742830035e+01
9.410000000000e+02 -4.906382881519e-01 1.029934997243e-03 2.167935393309e+01
9.412500000000e+02 -4.937588502794e-01 1.051767836057e-03 2.167253661916e+01
9.415000000000e+02 -4.967010415420e-01 1.071882102077e-03 2.166700023906e+01
9.417500000000e+02 -4.994579166464e-01 1.089940098572e-03 2.166276785073e+01
9.420000000000e+02 -5.020025115366e-01 1.105676914187e-03 2.165986137250e+01
9.422500000000e+02 -5.042845977191e-01 1.118906190090e-03 2.165830132351e+01
9.425000000000e+02 -5.062317203958e-01 1.129517083854e-03 2.165810672194e+01
9.427500000000e+02 -5.077544172505e-01 1.137463540830e-03 2.165929509502e+01
9.430000000000e+02 -5.087548951875e-01 1.142747962956e-03 2.166188256610e+01
9.432500000000e+02 -5.091377471099e-01 1.145401942829e-03 2.166588393689e+01
9.435000000000e+02 -5.088211360138e-01 1.145467550307e-03 2.167131280736e+01
9.437500000000e+02 -5.077466197830e-01 1.142981969170e-03 2.167818155458e+01
9.440000000000e+02 -5.058862016029e-01 1.137968256929e-03 2.168650123821e+01
9.442500000000e+02 -5.032454557121e-01 1.130433267256e-03 2.169628134908e+01
9.445000000000e+02 -4.998624125064e-01 1.120373090285e-03 2.170752949317e+01
9.447500000000e+02 -4.958022968789e-01 1.107784786577e-03 2.172025091149e+01
9.450000000000e+02 -4.911491442283e-01 1.092682291192e-03 2.173444803496e+01
9.452500000000e+02 -4.859954622105e-01 1.075113687716e-03 2.175011996460e+01
9.455000000000e+02 -4.804317609659e-01 1.055177059038e-03 2.176726212003e+01
9.457500000000e+02 -4.745373199834e-01 1.033031520642e-03 2.178586591413e+01
9.460000000000e+02 -4.683737414205e-01 1.008902111841e-03 2.180591867778e+01
9.462500000000e+02 -4.619818755415e-01 9.830768967401e-04 2.182740365300e+01
9.465000000000e+02 -4.553826543593e-01 9.558972564135e-04 2.185030023122e+01
9.467500000000e+02 -4.485811611842e-01 9.277418363727e-04 2.187458421432e+01
9.470000000000e+02 -4.415733725938e-01 8.990071552190e-04 2.190022824689e+01
9.472500000000e+02 -4.343540686347e-01 8.700868461974e-04 2.192720220743e+01
9.475000000000e+02 -4.269246265119e-01 8.413525038314e-04 2.195547357546e+01
9.477500000000e+02 -4.192995188029e-01 8.131385421413e-04 2.198500781489e+01
9.480000000000e+02 -4.115102949184e-01 7.857326184680e-04 2.201576860769e+01
9.482500000000e+02 -4.036065872064e-01 7.593718371611e-04 2.204771801038e+01
9.485000000000e+02 -3.956541997253e-01 7.342449467339e-04 2.208081659228e+01
9.487500000000e+02 -3.877304692320e-01 7.104991275624e-04 2.211502347129e+01
9.490000000000e+02 -3.799178688890e-01 6.882497674494e-04 2.215029630889e+01
9.492500000000e+02 -3.722969678324e-01 6.675912672944e-04 2.218659139444e+01
9.495000000000e+02 -3.649397082624e-01 6.486061759163e-04 2.222386367998e+01
9.497500000000e+02 -3.579041073913e-01 6.313721653429e-04 2.226206692252e+01
9.500000000000e+02 -3.512310670868e-01 6.159650826396e-04 2.230115388040e+01
9.502500000000e+02 -3.449435909040e-01 6.024578413464e-04 2.234107658566e+01
9.505000000000e+02 -3.390483417111e-01 5.909157782854e-04 2.238178665212e+01
9.507500000000e+02 -3.335391316151e-01 5.813894868459e-04 2.242323567723e+01
9.510000000000e+02 -3.284015597934e-01 5.739064900698e-04 2.246537560639e+01
9.512500000000e+02 -3.236180359223e-01 5.684631562669e-04 2.250815912500e+01
9.515000000000e+02 -3.191723011225e-01 5.650185855424e-04 2.255153999288e+01
9.517500000000e+02 -3.150527929823e-01 5.634912942592e-04 2.259547336381e+01
9.520000000000e+02 -3.112543743652e-01 5.637592623326e-04 2.263991600296e+01
9.522500000000e+02 -3.077782879107e-01 5.656637473599e-04 2.268482642738e+01
9.525000000000e+02 -3.046304293441e-01 5.690159129263e-04 2.273016498481e+01
9.527500000000e+02 -3.018184012971e-01 5.736060144826e-04 2.277589382384e+01
9.530000000000e+02 -2.993477795520e-01 5.792131112655e-04 2.282197680805e+01
9.532500000000e+02 -2.972183812899e-01 5.856151635095e-04 2.286837936225e+01
9.535000000000e+02 -2.954209987904e-01 5.925975964184e-04 2.291506828570e+01
9.537500000000e+02 -2.939351286204e-01 5.999597901194e-04 2.296201153579e+01
9.540000000000e+02 -2.927281051311e-01 6.075194816574e-04 2.300917802041e+01
9.542500000000e+02 -2.917555126596e-01 6.151139482074e-04 2.305653738735e+01
9.545000000000e+02 -2.909630360992e-01 6.225995718864e-04 2.310405986442e+01
9.547500000000e+02 -2.902891751737e-01 6.298489569171e-04 2.315171609809e+01
9.550000000000e+02 -2.896687133371e-01 6.367477883368e-04 2.319947706672e+01
9.552500000000e+02 -2.890362060473e-01 6.431907773764e-04 2.324731398292e+01
9.555000000000e+02 -2.883293094929e-01 6.490786323656e-04 2.329519823579e+01
9.557500000000e+02 -2.874914815453e-01 6.543160942242e-04 2.334310136377e+01
9.560000000000e+02 -2.864737834178e-01 6.588109598316e-04 2.339099497171e+01
9.562500000000e+02 -2.852358547905e-01 6.624748924860e-04 2.343885068470e+01
9.565000000000e+02 -2.837459822258e-01 6.652255455207e-04 2.348664008139e+01
9.567500000000e+02 -2.819804499921e-01 6.669892785148e-04 2.353433455985e+01
9.570000000000e+02 -2.799224471878e-01 6.677045752609e-04 2.358190523311e+01
9.572500000000e+02 -2.775607765318e-01 6.673253088279e-04 2.362932279643e+01
9.575000000000e+02 -2.748886000541e-01 6.658234580763e-04 2.367655738943e+01
9.577500000000e+02 -2.719024654709e-01 6.631906578694e-04 2.372357847298e+01
9.580000000000e+02 -2.686017253682e-01 6.594390422827e-04 2.377035478067e+01
9.582500000000e+02 -2.649883949442e-01 6.546006691895e-04 2.381685422136e+01
9.585000000000e+02 -2.610674346534e-01 6.487256992422e-04 2.386304393073e+01
9.587500000000e+02 -2.568473284101e-01 6.418799095492e-04 2.390889033097e+01
9.590000000000e+02 -2.523408055893e-01 6.341417424037e-04 2.395435930328e+01
9.592500000000e+02 -2.475655901618e-01 6.255991149840e-04 2.399941632341e+01
9.595000000000e+02 -2.425448986083e-01 6.163463850584e-04 2.404402677488e+01
9.597500000000e+02 -2.373077137363e-01 6.064818052186e-04 2.408815615759e+01
9.600000000000e+02 -2.318885499874e-01 5.961053165242e-04 2.413177046683e+01
9.602500000000e+02 -2.263269006112e-01 5.853173515847e-04 2.417483641179e+01
9.605000000000e+02 -2.206661522540e-01 5.742181496471e-04 2.421732180249e+01
9.607500000000e+02 -2.149522921556e-01 5.629075878192e-04 2.425919574437e+01
9.610000000000e+02 -2.092322548767e-01 5.514851177376e-04 2.430042898426e+01
9.612500000000e+02 -2.035523261637e-01 5.400501196376e-04 2.434099404696e+01
9.615000000000e+02 -1.979564385389e-01 5.287017882643e-04 2.438086554028e+01
9.617500000000e+02 -1.924848009518e-01 5.175391093027e-04 2.442002024002e+01
9.620000000000e+02 -1.871726360805e-01 5.066600046091e-04 2.445843736799e+01
9.622500000000e+02 -1.820494212180e-01 4.961604368687e-04 2.449609864987e+01
9.625000000000e+02 -1.771383785812e-01 4.861327351267e-04 2.453298853092e+01
9.627500000000e+02 -1.724563370444e-01 4.766636106301e-04 2.456909437003e+01
9.630000000000e+02 -1.680140108141e-01 4.678321927820e-04 2.460440650147e+01
9.632500000000e+02 -1.638163738845e-01 4.597076127119e-04 2.463891852148e+01
9.635000000000e+02 -1.598633689969e-01 4.523471163121e-04 2.467262733167e+01
9.637500000000e+02 -1.561505784436e-01 4.457940870675e-04 2.470553337813e+01
9.640000000000e+02 -1.526699812223e-01 4.400767183957e-04 2.473764075373e+01
9.642500000000e+02 -1.494106073269e-01 4.352071243817e-04 2.476895739570e+01
9.645000000000e+02 -1.463591736789e-01 4.311810536039e-04 2.479949509767e+01
9.647500000000e+02 -1.435005185237e-01 4.279780807770e-04 2.482926967262e+01
9.650000000000e+02 -1.408179688375e-01 4.255625383136e-04 2.485830097456e+01
9.652500000000e+02 -1.382935794695e-01 4.238847254233e-04 2.488661293117e+01
9.655000000000e+02 -1.359082825302e-01 4.228825839380e-04 2.491423360397e+01
9.657500000000e+02 -1.336420320706e-01 4.224836149751e-04 2.494119505592e+01
9.660000000000e+02 -1.314738865677e-01 4.226069002371e-04 2.496753337889e+01
9.662500000000e+02 -1.293821478104e-01 4.231652479634e-04 2.499328856317e+01
9.665000000000e+02 -1.273445218759e-01 4.240673210871e-04 2.501850449667e+01
9.667500000000e+02 -1.253383707400e-01 4.252196216712e-04 2.504322869428e+01
9.670000000000e+02 -1.233410024556e-01 4.265284167937e-04 2.506751223351e+01
9.672500000000e+02 -1.213300321380e-01 4.279015729619e-04 2.509140963263e+01
9.675000000000e+02 -1.192837871084e-01 4.292500718544e-04 2.511497850789e+01
9.677500000000e+02 -1.171817344792e-01 4.304896503854e-04 2.513827951002e+01
9.680000000000e+02 -1.150049047694e-01 4.315421271409e-04 2.516137600346e+01
9.682500000000e+02 -1.127362754402e-01 4.323365694396e-04 2.518433369997e+01
9.685000000000e+02 -1.103611321553e-01 4.328106432605e-04 2.520722051604e+01
9.687500000000e+02 -1.078673328853e-01 4.329115719197e-04 2.523010614004e+01
9.690000000000e+02 -1.052454912079e-01 4.325969826616e-04 2.525306157996e+01
9.692500000000e+02 -1.024891042828e-01 4.318359439678e-04 2.527615894948e+01
9.695000000000e+02 -9.959454982337e-02 4.306093111117e-04 2.529947081028e+01
9.697500000000e+02 -9.656105559955e-02 4.289104500417e-04 2.532306993689e+01
9.700000000000e+02 -9.339056185876e-02 4.267452264416e-04 2.534702860399e+01
9.702500000000e+02 -9.008758360944e-02 4.241322355116e-04 2.537141831969e+01
9.705000000000e+02 -8.665898950488e-02 4.211022478475e-04 2.539630908779e+01
9.707500000000e+02 -8.311380511300e-02 4.176977664353e-04 2.542176896732e+01
9.710000000000e+02 -7.946300014255e-02 4.139722218198e-04 2.544786361752e+01
9.712500000000e+02 -7.571926779174e-02 4.099886411544e-04 2.547465557098e+01
9.715000000000e+02 -7.189682428763e-02 4.058183634902e-04 2.550220379154e+01
9.717500000000e+02 -6.801121848204e-02 4.015393531225e-04 2.553056307221e+01
9.720000000000e+02 -6.407915222490e-02 3.972345084120e-04 2.555978361077e+01
9.722500000000e+02 -6.011828853250e-02 3.929895443048e-04 2.558991028912e+01
9.725000000000e+02 -5.614707673700e-02 3.888910960068e-04 2.562098227391e+01
9.727500000000e+02 -5.218456058436e-02 3.850246603758e-04 2.565303249250e+01
9.730000000000e+02 -4.825017448029e-02 3.814725799100e-04 2.568608711918e+01
9.732500000000e+02 -4.436351647062e-02 3.783122195459e-04 2.572016526619e+01
9.735000000000e+02 -4.054410413220e-02 3.756140616787e-04 2.575527837669e+01
9.737500000000e+02 -3.681110030122e-02 3.734401880565e-04 2.579142994630e+01
9.740000000000e+02 -3.318301432694e-02 3.718428950401e-04 2.582861532166e+01
9.742500000000e+02 -2.967738991120e-02 3.708634699708e-04 2.586682121359e+01
9.745000000000e+02 -2.631047392865e-02 3.705313614246e-04 2.590602558504e+01
9.747500000000e+02 -2.309687582266e-02 3.708635735657e-04 2.594619762348e+01
9.750000000000e+02 -2.004924912040e-02 3.718641873401e-04 2.598729738505e+01
9.752500000000e+02 -1.717796205322e-02 3.735243279041e-04 2.602927604976e+01
9.755000000000e+02 -1.449081751105e-02 3.758222491474e-04 2.607207586252e+01
9.757500000000e+02 -1.199280209748e-02 3.787236590791e-04 2.611563013964e+01
9.760000000000e+02 -9.685858077080e-03 3.821823386777e-04 2.615986374468e+01
9.762500000000e+02 -7.568746714792e-03 3.861408602927e-04 2.620469304286e+01
9.765000000000e+02 -5.636916975296e-03 3.905315365395e-04 2.625002651903e+01
9.767500000000e+02 -3.882471135219e-03 3.952774044780e-04 2.629576506613e+01
9.770000000000e+02 -2.294182537818e-03 4.002936416494e-04 2.634180233714e+01
9.772500000000e+02 -8.575556911700e-04 4.054887410157e-04 2.638802555369e+01
9.775000000000e+02 4.450272362820e-04 4.107658103062e-04 2.643431578196e+01
9.777500000000e+02 1.634133816494e-03 4.160240709072e-04 2.648054888775e+01
9.780000000000e+02 2.733030403662e-03 4.211603134095e-04 2.652659591726e+01
9.782500000000e+02 3.767415933618e-03 4.260701959117e-04 2.657232413255e+01
9.785000000000e+02 4.765100092628e-03 4.306498570740e-04 2.661759749485e+01
9.787500000000e+02 5.755667879672e-03 4.347972929016e-04 2.666227775779e+01
9.790000000000e+02 6.770106878837e-03 4.384136575602e-04 2.670622506252e+01
9.792500000000e+02 7.840424128608e-03 4.414045781598e-04 2.674929890495e+01
9.795000000000e+02 8.999254857480e-03 4.436813351900e-04 2.679135912597e+01
9.797500000000e+02 1.027944626829e-02 4.451618801130e-04 2.683226661506e+01
9.800000000000e+02 1.171365092516e-02 4.457717924580e-04 2.687188432772e+01
9.802500000000e+02 1.333391703642e-02 4.454450977600e-04 2.691007829037e+01
9.805000000000e+02 1.517127331486e-02 4.441248655265e-04 2.694671834253e+01
9.807500000000e+02 1.725533177698e-02 4.417638277126e-04 2.698167914546e+01
9.810000000000e+02 1.961390166098e-02 4.383247577155e-04 2.701484115684e+01
9.812500000000e+02 2.227260168918e-02 4.337807259815e-04 2.704609134712e+01
9.815000000000e+02 2.525449656641e-02 4.281152249415e-04 2.707532412650e+01
9.817500000000e+02 2.857975232057e-02 4.213221596877e-04 2.710244220545e+01
9.820000000000e+02 3.226529831686e-02 4.134057344764e-04 2.712735731086e+01
9.822500000000e+02 3.632450431468e-02 4.043802284233e-04 2.714999082267e+01
9.825000000000e+02 4.076690854163e-02 3.942696696980e-04 2.717027457058e+01
9.827500000000e+02 4.559795027156e-02 3.831074348406e-04 2.718815132964e+01
9.830000000000e+02 5.081873059457e-02 3.709357991255e-04 2.720357527483e+01
9.832500000000e+02 5.642584661067e-02 3.578054102986e-04 2.721651250162e+01
9.835000000000e+02 6.241123021233e-02 3.437747815689e-04 2.722694127251e+01
9.837500000000e+02 6.876205140951e-02 3.289097182789e-04 2.723485224189e+01
9.840000000000e+02 7.546066994867e-02 3.132827213060e-04 2.724024857379e+01
9.842500000000e+02 8.248464456128e-02 2.969724109309e-04 2.724314594328e+01
9.845000000000e+02 8.980678240993e-02 2.800629406546e-04 2.724357236006e+01
9.847500000000e+02 9.739529675383e-02 2.626434099490e-04 2.724156802280e+01
9.850000000000e+02 1.052139905764e-01 2.448072931672e-04 2.723718491291e+01
9.852500000000e+02 1.132225065574e-01 2.266518799642e-04 2.723048627442e+01
9.855000000000e+02 1.213766968856e-01 2.082777044432e-04 2.722154613288e+01
9.857500000000e+02 1.296289820822e-01 1.897880040143e-04 2.721044847393e+01
9.860000000000e+02 1.379288539706e-01 1.712882117857e-04 2.719728655653e+01
9.862500000000e+02 1.462233634592e-01 1.528853059109e-04 2.718216190657e+01
9.865000000000e+02 1.544577329310e-01 1.346872596059e-04 2.716518343523e+01
9.867500000000e+02 1.625759634563e-01 1.168024307368e-04 2.714646628433e+01
9.870000000000e+02 1.705215415133e-01 9.933896982499e-05 2.712613081354e+01
9.872500000000e+02 1.782381456180e-01 8.240413789471e-05 2.710430134697e+01
9.875000000000e+02 1.856704124355e-01 6.610366607087e-05 2.708110501951e+01
9.877500000000e+02 1.927647119788e-01 5.054109290601e-05 2.705667060198e+01
9.880000000000e+02 1.994699315550e-01 3.581698277882e-05 2.703112722118e+01
9.882500000000e+02 2.057382612632e-01 2.202817838284e-05 2.700460320346e+01
9.885000000000e+02 2.115259422054e-01 9.267067171962e-06 2.697722494930e+01
9.887500000000e+02 2.167940148229e-01 -2.379388676012e-06 2.694911575502e+01
9.890000000000e+02 2.215090085252e-01 -1.283048483749e-05 2.692039480027e+01
9.892500000000e+02 2.256435603022e-01 -2.201256316434e-05 2.689117621378e+01
9.895000000000e+02 2.291770303855e-01 -2.986014414710e-05 2.686156811095e+01
9.897500000000e+02 2.320959669351e-01 -3.631665380102e-05 2.683167189141e+01
9.900000000000e+02 2.343945301038e-01 -4.133541238369e-05 2.680158152548e+01
9.902500000000e+02 2.360748329747e-01 -4.488067095840e-05 2.677138296256e+01
9.905000000000e+02 2.371470895300e-01 -4.692830079597e-05 2.674115374728e+01
9.907500000000e+02 2.376297080038e-01 -4.746677187192e-05 2.671096266340e+01
9.910000000000e+02 2.375492646091e-01 -4.649810186787e-05 2.668086951193e+01
9.912500000000e+02 2.369402575600e-01 -4.403836995959e-05 2.665092508514e+01
9.915000000000e+02 2.358448078314e-01 -4.011855137553e-05 2.662117117981e+01
9.917500000000e+02 2.343122351383e-01 -3.478514280636e-05 2.659164073877e+01
9.920000000000e+02 2.323984176504e-01 -2.810032624034e-05 2.656235814814e+01
9.922500000000e+02 2.301651171099e-01 -2.014234085169e-05 2.653333957457e+01
9.925000000000e+02 2.276791818756e-01 -1.100563957670e-05 2.650459340290e+01
9.927500000000e+02 2.250115661186e-01 -8.005317258482e-07 2.647612077994e+01
9.930000000000e+02 2.222363750958e-01 1.034690861210e-05 2.644791617521e+01
9.932500000000e+02 2.194297157929e-01 2.229566494616e-05 2.641996803556e+01
9.935000000000e+02 2.166686021541e-01 3.489038973838e-05 2.639225943955e+01
9.937500000000e+02 2.140297501771e-01 4.796259412341e-05 2.636476880520e+01
9.940000000000e+02 2.115883828565e-01 6.133199608954e-05 2.633747058758e+01
9.942500000000e+02 2.094170747195e-01 7.480783339913e-05 2.631033598925e+01
9.945000000000e+02 2.075845903505e-01 8.819114670616e-05 2.628333365229e+01
9.947500000000e+02 2.061547962858e-01 1.012765953044e-04 2.625643031818e+01
9.950000000000e+02 2.051856461928e-01 1.138547385848e-04 2.622959143734e+01
9.952500000000e+02 2.047282431526e-01 1.257145688567e-04 2.620278179584e+01
9.955000000000e+02 2.048260277908e-01 1.366461678259e-04 2.617596601345e+01
9.957500000000e+02 2.055140800091e-01 1.464434773873e-04 2.614910904590e+01
9.960000000000e+02 2.068185693926e-01 1.549071984256e-04 2.612217658516e+01
9.962500000000e+02 2.087563578482e-01 1.618477451013e-04 2.609513543648e+01
9.965000000000e+02 2.113347574026e-01 1.670882595032e-04 2.606795380852e+01
9.967500000000e+02 2.145514990189e-01 1.704674806956e-04 2.604060149977e+01
9.970000000000e+02 2.183947714583e-01 1.718428047101e-04 2.601305015989e+01
9.972500000000e+02 2.228435694183e-01 1.710928275391e-04 2.598527327662e+01
9.975000000000e+02 2.278680342556e-01 1.681201840535e-04 2.595724636930e+01
9.977500000000e+02 2.334301324519e-01 1.628536159886e-04 2.592894683744e+01
9.980000000000e+02 2.394842762508e-01 1.552503586183e-04 2.590035406781e+01
9.982500000000e+02 2.459782654652e-01 1.452975989804e-04 2.587144922584e+01
9.985000000000e+02 2.528542117218e-01 1.330139444434e-04 2.584221517603e+01
9.987500000000e+02 2.600495385023e-01 1.184505371703e-04 2.581263640339e+01
9.990000000000e+02 2.674981809550e-01 1.016912394312e-04 2.578269871665e+01
9.992500000000e+02 2.751316925803e-01 8.285276044938e-05 2.575238911551e+01
9.995000000000e+02 2.828803693529e-01 6.208424314948e-05 2.572169565600e+01
9.997500000000e+02 2.906744908870e-01 3.956589557710e-05 2.569060708958e+01
1.000000000000e+03 2.984453311407e-01 1.550757920118e-05 2.565911283034e+01
1.000250000000e+03 3.061263057783e-01 -9.853716744940e-06 2.562720257345e+01
1.000500000000e+03 3.136538643550e-01 -3.625626177089e-05 2.559486625927e+01
1.000750000000e+03 3.209684030370e-01 -6.341699381155e-05 2.556209382687e+01
1.001000000000e+03 3.280150447596e-01 -9.103529887422e-05 2.552887497687e+01
1.001250000000e+03 3.347442275245e-01 -1.187970172064e-04 2.549519917509e+01
1.001500000000e+03 3.411122414143e-01 -1.463790406999e-04 2.546105543439e+01
1.001750000000e+03 3.470815789185e-01 -1.734540836592e-04 2.542643225248e+01
1.002000000000e+03 3.526211502492e-01 -1.996956780808e-04 2.539131753989e+01
1.002250000000e+03 3.577063590379e-01 -2.247832979491e-04 2.535569859503e+01
1.002500000000e+03 3.623190436552e-01 -2.484075098172e-04 2.531956209339e+01
1.002750000000e+03 3.664472806320e-01 -2.702750212924e-04 2.528289412081e+01
1.003000000000e+03 3.700850883503e-01 -2.901136017492e-04 2.524568023895e+01
1.003250000000e+03 3.732320147951e-01 -3.076766262743e-04 2.520790557720e+01
1.003500000000e+03 3.758926627624e-01 -3.227473749021e-04 2.516955495766e+01
1.003750000000e+03 3.780761514672e-01 -3.351427397876e-04 2.513061308667e+01
1.004000000000e+03 3.797955019542e-01 -3.447162133132e-04 2.509106462236e+01
1.004250000000e+03 3.810671086864e-01 -3.513606853621e-04 2.505089455622e+01
1.004500000000e+03 3.819101485718e-01 -3.550101404898e-04 2.501008835976e+01
1.004750000000e+03 3.823459990023e-01 -3.556404908564e-04 2.496863215255e+01
1.005000000000e+03 3.823978530018e-01 -3.532702054968e-04 2.492651313146e+01
1.005250000000e+03 3.820902943021e-01 -3.479596357365e-04 2.488371975664e+01
1.005500000000e+03 3.814489614827e-01 -3.398095505453e-04 2.484024197040e+01
1.005750000000e+03 3.805003775938e-01 -3.289592491281e-04 2.479607151916e+01
1.006000000000e+03 3.792718984162e-01 -3.155840825475e-04 2.475120229345e+01
1.006250000000e+03 3.777915795045e-01 -2.998916384134e-04 2.470563037960e+01
1.006500000000e+03 3.760883717516e-01 -2.821184945340e-04 2.465935449289e+01
1.006750000000e+03 3.741921065028e-01 -2.625253057453e-04 2.461237596098e+01
1.007000000000e+03 3.721337685652e-01 -2.413929825000e-04 2.456469909070e+01
1.007250000000e+03 3.699455131429e-01 -2.190174705214e-04 2.451633108960e+01
1.007500000000e+03 3.676608789160e-01 -1.957053813671e-04 2.446728232627e+01
1.007750000000e+03 3.653147766855e-01 -1.717690484984e-04 2.441756627579e+01
1.008000000000e+03 3.629434752270e-01 -1.475220410657e-04 2.436719957552e+01
1.008250000000e+03 3.605844286724e-01 -1.232746762758e-04 2.431620190843e+01
1.008500000000e+03 3.582760928132e-01 -9.933016822456e-05 2.426459605772e+01
1.008750000000e+03 3.560575298577e-01 -7.598067519903e-05 2.421240771745e+01
1.009000000000e+03 3.539679578226e-01 -5.350412957024e-05 2.415966538271e+01
1.009250000000e+03 3.520461970700e-01 -3.216123758044e-05 2.410640017207e+01
1.009500000000e+03 3.503300330192e-01 -1.219275937487e-05 2.405264565264e+01
1.009750000000e+03 3.488555106325e-01 6.182642608095e-06 2.399843762276e+01
1.010000000000e+03 3.476561863550e-01 2.277018657726e-05 2.394381390282e+01
1.010250000000e+03 3.467623463632e-01 3.740039930926e-05 2.388881409384e+01
1.010500000000e+03 3.462002116395e-01 4.993014189193e-05 2.383347937289e+01
1.010750000000e+03 3.459911510621e-01 6.024331688859e-05 2.377785225433e+01
1.011000000000e+03 3.461509196466e-01 6.825119852737e-05 2.372197640188e+01
1.011250000000e+03 3.466889486143e-01 7.389248875434e-05 2.366589643310e+01
1.011500000000e+03 3.476077145775e-01 7.713310385149e-05 2.360965774634e+01
1.011750000000e+03 3.489022096516e-01 7.796576321262e-05 2.355330639570e+01
1.012000000000e+03 3.505596392873e-01 7.640916105293e-05 2.349688897109e+01
1.012250000000e+03 3.525591793856e-01 7.250757263160e-05 2.344045251378e+01
1.012500000000e+03 3.548721040005e-01 6.632989621209e-05 2.338404445305e+01
1.012750000000e+03 3.574621992026e-01 5.796874109915e-05 2.332771258850e+01
1.013000000000e+03 3.602864324633e-01 4.753977460914e-05 2.327150506796e+01
1.013250000000e+03 3.632959482597e-01 3.518115781847e-05 2.321547035882e+01
1.013500000000e+03 3.664375454571e-01 2.105241251231e-05 2.315965730510e+01
1.013750000000e+03 3.696552336814e-01 5.334131267920e-06 2.310411506040e+01
1.014000000000e+03 3.728922423735e-01 -1.177335500929e-05 2.304889314192e+01
1.014250000000e+03 3.760930318702e-01 -3.005086050377e-05 2.299404138118e+01
1.014500000000e+03 3.792053594069e-01 -4.926181046323e-05 2.293960984794e+01
1.014750000000e+03 3.821823537590e-01 -6.915441723210e-05 2.288564884769e+01
1.015000000000e+03 3.849842282863e-01 -8.946398417075e-05 2.283220875258e+01
1.015250000000e+03 3.875797585955e-01 -1.099162892547e-04 2.277933990867e+01
1.015500000000e+03 3.899472999824e-01 -1.302315634021e-04 2.272709251657e+01
1.015750000000e+03 3.920752732523e-01 -1.501290512694e-04 2.267551640387e+01
1.016000000000e+03 3.939621892825e-01 -1.693322927291e-04 2.262466089154e+01
1.016250000000e+03 3.956161492803e-01 -1.875746908341e-04 2.257457459348e+01
1.016500000000e+03 3.970539197186e-01 -2.046053987134e-04 2.252530523865e+01
1.016750000000e+03 3.982996555889e-01 -2.201951865400e-04 2.247689950172e+01
1.017000000000e+03 3.993833714188e-01 -2.341420371789e-04 2.242940283907e+01
1.017250000000e+03 4.003392693834e-01 -2.462762673930e-04 2.238285935973e+01
1.017500000000e+03 4.012040124174e-01 -2.564649361209e-04 2.233731170500e+01
1.017750000000e+03 4.020150289677e-01 -2.646154358213e-04 2.229280096794e+01
1.018000000000e+03 4.028089018077e-01 -2.706779713443e-04 2.224936663148e+01
1.018250000000e+03 4.036198839314e-01 -2.746469826655e-04 2.220704653260e+01
1.018500000000e+03 4.044785716842e-01 -2.765616205523e-04 2.216587685898e+01
1.018750000000e+03 4.054107620300e-01 -2.765049797696e-04 2.212589215189e+01
1.019000000000e+03 4.064364704870e-01 -2.746020209073e-04 2.208712534755e+01
1.019250000000e+03 4.075692834613e-01 -2.710168596584e-04 2.204960779724e+01
1.019500000000e+03 4.088159179200e-01 -2.659486017527e-04 2.201336932626e+01
1.019750000000e+03 4.101761248355e-01 -2.596262110118e-04 2.197843826894e+01
1.020000000000e+03 4.116430797061e-01 -2.523028711023e-04 2.194484150936e+01
1.020250000000e+03 4.132040667066e-01 -2.442489724166e-04 2.191260449528e+01
1.020500000000e+03 4.148417353084e-01 -2.357450225928e-04 2.188175125525e+01
1.020750000000e+03 4.165356086767e-01 -2.270740249727e-04 2.185230435628e+01
1.021000000000e+03 4.182640172484e-01 -2.185137495967e-04 2.182428488097e+01
1.021250000000e+03 4.200060542198e-01 -2.103288674391e-04 2.179771232502e+01
1.021500000000e+03 4.217436073704e-01 -2.027643978757e-04 2.177260452943e+01
1.021750000000e+03 4.234630318178e-01 -1.960396203678e-04 2.174897752383e+01
1.022000000000e+03 4.251564489501e-01 -1.903435554187e-04 2.172684542594e+01
1.022250000000e+03 4.268223509038e-01 -1.858317123787e-04 2.170622029184e+01
1.022500000000e+03 4.284654700697e-01 -1.826244956089e-04 2.168711196434e+01
1.022750000000e+03 4.300958835088e-01 -1.808070752444e-04 2.166952800288e+01
1.023000000000e+03 4.317273749422e-01 -1.804308349205e-04 2.165347358970e+01
1.023250000000e+03 4.333752571661e-01 -1.815158384307e-04 2.163895146751e+01
1.023500000000e+03 4.350538643218e-01 -1.840537901522e-04 2.162596200192e+01
1.023750000000e+03 4.367740178273e-01 -1.880115464638e-04 2.161450321402e+01
1.024000000000e+03 4.385407598279e-01 -1.933343519438e-04 2.160457089924e+01
1.024250000000e+03 4.403516298596e-01 -1.999484951758e-04 2.159615878655e+01
1.024500000000e+03 4.421956874306e-01 -2.077633707235e-04 2.158925872013e+01
1.024750000000e+03 4.440534308847e-01 -2.166728498632e-04 2.158386081700e+01
1.025000000000e+03 4.458975170098e-01 -2.265555254038e-04 2.157995372101e+01
1.025250000000e+03 4.476942952049e-01 -2.372747368763e-04 2.157752471780e+01
1.025500000000e+03 4.494058609795e-01 -2.486782136140e-04 2.157655988545e+01
1.025750000000e+03 4.509924156617e-01 -2.605978856106e-04 2.157704415860e+01
1.026000000000e+03 4.524146455900e-01 -2.728501851492e-04 2.157896137173e+01
1.026250000000e+03 4.536358794004e-01 -2.852371168904e-04 2.158229421856e+01
1.026500000000e+03 4.546238129191e-01 -2.975481958442e-04 2.158702419931e+01
1.026750000000e+03 4.553517010124e-01 -3.095634550703e-04 2.159313152284e+01
1.027000000000e+03 4.557989614931e-01 -3.210573517743e-04 2.160059492612e+01
1.027250000000e+03 4.559512365539e-01 -3.318033592491e-04 2.160939164344e+01
1.027500000000e+03 4.558000203601e-01 -3.415791076655e-04 2.161949724450e+01
1.027750000000e+03 4.553419436989e-01 -3.501716486638e-04 2.163088549247e+01
1.028000000000e+03 4.545778782556e-01 -3.573825964178e-04 2.164352830604e+01
1.028250000000e+03 4.535119612168e-01 -3.630330156278e-04 2.165739579318e+01
1.028500000000e+03 4.521505620097e-01 -3.669676754411e-04 2.167245612229e+01
1.028750000000e+03 4.505012958071e-01 -3.690586994407e-04 2.168867561798e+01
1.029000000000e+03 4.485720860992e-01 -3.692085865936e-04 2.170601890691e+01
1.029250000000e+03 4.463701581713e-01 -3.673521615501e-04 2.172444885647e+01
1.029500000000e+03 4.439012011115e-01 -3.634581788973e-04 2.174392690876e+01
1.029750000000e+03 4.411684541429e-01 -3.575295556063e-04 2.176441304739e+01
1.030000000000e+03 4.381721192475e-01 -3.496033503803e-04 2.178586616789e+01
1.030250000000e+03 4.349089471016e-01 -3.397494711873e-04 2.180824422021e+01
1.030500000000e+03 4.313722284070e-01 -3.280683190178e-04 2.183150435359e+01
1.030750000000e+03 4.275524466032e-01 -3.146877377201e-04 2.185560331866e+01
1.031000000000e+03 4.234384032761e-01 -2.997588581817e-04 2.188049758939e+01
1.031250000000e+03 4.190190347176e-01 -2.834515542537e-04 2.190614364252e+01
1.031500000000e+03 4.142856568046e-01 -2.659490525574e-04 2.193249802555e+01
1.031750000000e+03 4.092346671660e-01 -2.474428435466e-04 2.195951770649e+01
1.032000000000e+03 4.038701371075e-01 -2.281274870873e-04 2.198716008294e+01
1.032250000000e+03 3.982061599468e-01 -2.081963302787e-04 2.201538310734e+01
1.032500000000e+03 3.922685106561e-01 -1.878382280843e-04 2.204414534912e+01
1.032750000000e+03 3.860953167481e-01 -1.672355739770e-04 2.207340605894e+01
1.033000000000e+03 3.797365164220e-01 -1.465637171391e-04 2.210312519664e+01
1.033250000000e+03 3.732520303010e-01 -1.259916765492e-04 2.213326351877e+01
1.033500000000e+03 3.667087325007e-01 -1.056838277484e-04 2.216378268345e+01
1.033750000000e+03 3.601764824683e-01 -8.580216820952e-05 2.219464527564e+01
1.034000000000e+03 3.537236626099e-01 -6.650839989252e-05 2.222581518119e+01
1.034250000000e+03 3.474126855583e-01 -4.796554404712e-05 2.225725774629e+01
1.034500000000e+03 3.412960657211e-01 -3.033840521772e-05 2.228893992245e+01
1.034750000000e+03 3.354135155767e-01 -1.379201393707e-05 2.232083079331e+01
1.035000000000e+03 3.297904551927e-01 1.511443724370e-06 2.235290174668e+01
1.035250000000e+03 3.244381517550e-01 1.541722466088e-05 2.238512659721e+01
1.035500000000e+03 3.193553431366e-01 2.778444374221e-05 2.241748204533e+01
1.035750000000e+03 3.145312960302e-01 3.849266075490e-05 2.244994749711e+01
1.036000000000e+03 3.099496759405e-01 4.744880839392e-05 2.248250516478e+01
1.036250000000e+03 3.055927362310e-01 5.459342980843e-05 2.251514005772e+01
1.036500000000e+03 3.014453976028e-01 5.990480395983e-05 2.254783950282e+01
1.036750000000e+03 2.974983199315e-01 6.340186616788e-05 2.258059313931e+01
1.037000000000e+03 2.937499586630e-01 6.514361966566e-05 2.261339228359e+01
1.037250000000e+03 2.902068962916e-01 6.522705858416e-05 2.264622980630e+01
1.037500000000e+03 2.868827893179e-01 6.378211044906e-05 2.267909966887e+01
1.037750000000e+03 2.837959486071e-01 6.096483501908e-05 2.271199650373e+01
1.038000000000e+03 2.809657710322e-01 5.695020081168e-05 2.274491557037e+01
1.038250000000e+03 2.784088221230e-01 5.192392248469e-05 2.277785246001e+01
1.038500000000e+03 2.761349816046e-01 4.607498668133e-05 2.281080286591e+01
1.038750000000e+03 2.741440938012e-01 3.958995150433e-05 2.284376271302e+01
1.039000000000e+03 2.724238651727e-01 3.264839767136e-05 2.287672795662e+01
1.039250000000e+03 2.709490904263e-01 2.542073945282e-05 2.290969459208e+01
1.039500000000e+03 2.696824540954e-01 1.806779015714e-05 2.294265842514e+01
1.039750000000e+03 2.685766577338e-01 1.074220123740e-05 2.297561510888e+01
1.040000000000e+03 2.675777715754e-01 3.590701481720e-06 2.300855979799e+01
1.040250000000e+03 2.666292283777e-01 -3.243247157140e-06 2.304148689509e+01
1.040500000000e+03 2.656760339487e-01 -9.616837421080e-06 2.307438969902e+01
1.040750000000e+03 2.646686459437e-01 -1.538634149395e-05 2.310726004837e+01
1.041000000000e+03 2.635660957480e-01 -2.040694744744e-05 2.314008793880e+01
1.041250000000e+03 2.623380102301e-01 -2.453418697576e-05 2.317286123676e+01
1.041500000000e+03 2.609653015708e-01 -2.762681985249e-05 2.320556529085e+01
1.041750000000e+03 2.594396660132e-01 -2.955142041752e-05 2.323818297805e+01
1.042000000000e+03 2.577618599854e-01 -3.018762363578e-05 2.327069458506e+01
1.042250000000e+03 2.559391099421e-01 -2.943367811533e-05 2.330307780716e+01
1.042500000000e+03 2.539822141128e-01 -2.721223967061e-05 2.333530822785e+01
1.042750000000e+03 2.519023575429e-01 -2.347451495720e-05 2.336735939748e+01
1.043000000000e+03 2.497085670307e-01 -1.820394871221e-05 2.339920354232e+01
1.043250000000e+03 2.474055700276e-01 -1.141728439434e-05 2.343081182949e+01
1.043500000000e+03 2.449927479793e-01 -3.164406765230e-06 2.346215498516e+01
1.043750000000e+03 2.424640927801e-01 6.473593996990e-06 2.349320392223e+01
1.044000000000e+03 2.398089021206e-01 1.738857165116e-05 2.352392997200e+01
1.044250000000e+03 2.370135591299e-01 2.944957081142e-05 2.355430561348e+01
1.044500000000e+03 2.340635047828e-01 4.250872064815e-05 2.358430456958e+01
1.044750000000e+03 2.309457586600e-01 5.640629011265e-05 2.361390241902e+01
1.045000000000e+03 2.276509938324e-01 7.097630742495e-05 2.364307660208e+01
1.045250000000e+03 2.241755565714e-01 8.605056607449e-05 2.367180695110e+01
1.045500000000e+03 2.205225570650e-01 1.014624637734e-04 2.370007565554e+01
1.045750000000e+03 2.167025199068e-01 1.170490644258e-04 2.372786773639e+01
1.046000000000e+03 2.127330803820e-01 1.326526407886e-04 2.375517118688e+01
1.046250000000e+03 2.086380189280e-01 1.481212553123e-04 2.378197714536e+01
1.046500000000e+03 2.044458779331e-01 1.633086230231e-04 2.380828036690e+01
1.046750000000e+03 2.001880970901e-01 1.780739497005e-04 2.383407937756e+01
1.047000000000e+03 1.958971158666e-01 1.922816960127e-04 2.385937680223e+01
1.047250000000e+03 1.916045703399e-01 2.058017147958e-04 2.388417962658e+01
1.047500000000e+03 1.873398036661e-01 2.185098813009e-04 2.390849946328e+01
1.047750000000e+03 1.831287990769e-01 2.302892123271e-04 2.393235263455e+01
1.048000000000e+03 1.789936374168e-01 2.410317920846e-04 2.395576044575e+01
1.048250000000e+03 1.749524431717e-01 2.506408644600e-04 2.397874913369e+01
1.048500000000e+03 1.710197590936e-01 2.590333523269e-04 2.400134985821e+01
1.048750000000e+03 1.672072549798e-01 2.661423326758e-04 2.402359861319e+01
1.049000000000e+03 1.635246295876e-01 2.719190768128e-04 2.404553597360e+01
1.049250000000e+03 1.599804833668e-01 2.763350962322e-04 2.406720695097e+01
1.049500000000e+03 1.565831270255e-01 2.793830775985e-04 2.408866063185e+01
1.049750000000e+03 1.533411852188e-01 2.810769857059e-04 2.410994980022e+01
1.050000000000e+03 1.502637941380e-01 2.814519633726e-04 2.413113064745e+01
1.050250000000e+03 1.473606396723e-01 2.805624828715e-04 2.415226228872e+01
1.050500000000e+03 1.446414786638e-01 2.784809202192e-04 2.417340642898e+01
1.050750000000e+03 1.421156333357e-01 2.752944235733e-04 2.419462690110e+01
1.051000000000e+03 1.397910782513e-01 2.711026388820e-04 2.421598929889e+01
1.051250000000e+03 1.376736742431e-01 2.660141938537e-04 2.423756054322e+01
1.051500000000e+03 1.357662304609e-01 2.601442712463e-04 2.425940850192e+01
1.051750000000e+03 1.340678869245e-01 2.536114383822e-04 2.428160158589e+01
1.052000000000e+03 1.325735105352e-01 2.465357485460e-04 2.430420834679e+01
1.052250000000e+03 1.312735296322e-01 2.390363056424e-04 2.432729709700e+01
1.052500000000e+03 1.301538791650e-01 2.312303772196e-04 2.435093547745e+01
1.052750000000e+03 1.291963666876e-01 2.232319574709e-04 2.437519009909e+01
1.053000000000e+03 1.283791537618e-01 2.151511565296e-04 2.440012608836e+01
1.053250000000e+03 1.276775112145e-01 2.070936824040e-04 2.442580669151e+01
1.053500000000e+03 1.270646624061e-01 1.991605462031e-04 2.445229290635e+01
1.053750000000e+03 1.265126698454e-01 1.914479449850e-04 2.447964300919e+01
1.054000000000e+03 1.259933299966e-01 1.840470056472e-04 2.450791218029e+01
1.054250000000e+03 1.254789695101e-01 1.770435765043e-04 2.453715216724e+01
1.054500000000e+03 1.249431442531e-01 1.705176728036e-04 2.456741082834e+01
1.054750000000e+03 1.243611793424e-01 1.645429856655e-04 2.459873183085e+01
1.055000000000e+03 1.237105412947e-01 1.591864170745e-04 2.463115431625e+01
1.055250000000e+03 1.229710766735e-01 1.545073179675e-04 2.466471259672e+01
1.055500000000e+03 1.221251008132e-01 1.505568002983e-04 2.469943585880e+01
1.055750000000e+03 1.211573359125e-01 1.473772079958e-04 2.473534801468e+01
1.056000000000e+03 1.200548840201e-01 1.450013934077e-04 2.477246736152e+01
1.056250000000e+03 1.188070285346e-01 1.434525125097e-04 2.481080649213e+01
1.056500000000e+03 1.174051016233e-01 1.427437725443e-04 2.485037211908e+01
1.056750000000e+03 1.158423416653e-01 1.428784706052e-04 2.489116493825e+01
1.057000000000e+03 1.141137180423e-01 1.438504162104e-04 2.493317962690e+01
1.057250000000e+03 1.122159643829e-01 1.456440826629e-04 2.497640460591e+01
1.057500000000e+03 1.101474030445e-01 1.482356343896e-04 2.502082219310e+01
1.057750000000e+03 1.079080723867e-01 1.515933264161e-04 2.506640836935e+01
1.058000000000e+03 1.054996155045e-01 1.556787094260e-04 2.511313296722e+01
1.058250000000e+03 1.029253445231e-01 1.604474278865e-04 2.516095960782e+01
1.058500000000e+03 1.001903012640e-01 1.658500057610e-04 2.520984565662e+01
1.058750000000e+03 9.730113064183e-02 1.718329854618e-04 2.525974246824e+01
1.059000000000e+03 9.426607635083e-02 1.783396082807e-04 2.531059539372e+01
1.059250000000e+03 9.109492325794e-02 1.853104695172e-04 2.536234381661e+01
1.059500000000e+03 8.779874510185e-02 1.926843617281e-04 2.541492152299e+01
1.059750000000e+03 8.438982208055e-02 2.003986626726e-04 2.546825664900e+01
1.060000000000e+03 8.088130976195e-02 2.083898062928e-04 2.552227215062e+01
1.060250000000e+03 7.728705689690e-02 2.165937658106e-04 2.557688585127e+01
1.060500000000e+03 7.362129311723e-02 2.249464519679e-04 2.563201082702e+01
1.060750000000e+03 6.989833315137e-02 2.333840062128e-04 2.568755582022e+01
1.061000000000e+03 6.613234834609e-02 2.418432110159e-04 2.574342542230e+01
1.061250000000e+03 6.233709046682e-02 2.502619236523e-04 2.579952055111e+01
1.061500000000e+03 5.852567710731e-02 2.585794045920e-04 2.585573893902e+01
1.061750000000e+03 5.471042805497e-02 2.667369312886e-04 2.591197541337e+01
1.062000000000e+03 5.090271295682e-02 2.746782851888e-04 2.596812245953e+01
1.062250000000e+03 4.711286301342e-02 2.823503598924e-04 2.602407065756e+01
1.062500000000e+03 4.335013235860e-02 2.897035686636e-04 2.607970926642e+01
1.062750000000e+03 3.962265697183e-02 2.966927127438e-04 2.613492661379e+01
1.063000000000e+03 3.593749150437e-02 3.032773714132e-04 2.618961072499e+01
1.063250000000e+03 3.230063386753e-02 3.094225437828e-04 2.624364985454e+01
1.063500000000e+03 2.871707908996e-02 3.150991696142e-04 2.629693304657e+01
1.063750000000e+03 2.519090891302e-02 3.202843728015e-04 2.634935078161e+01
1.064000000000e+03 2.172531310912e-02 3.249621010300e-04 2.640079548693e+01
1.064250000000e+03 1.832268037696e-02 3.291231928914e-04 2.645116219913e+01
1.064500000000e+03 1.498466159749e-02 3.327654432962e-04 2.650034921084e+01
1.064750000000e+03 1.171218551421e-02 3.358938439387e-04 2.654825861113e+01
1.065000000000e+03 8.505536164551e-03 3.385201844744e-04 2.659479698264e+01
1.065250000000e+03 5.364337427205e-03 3.406631864973e-04 2.663987593330e+01
1.065500000000e+03 2.287615678072e-03 3.423479086841e-04 2.668341274810e+01
1.065750000000e+03 -7.262200038759e-04 3.436055284868e-04 2.672533088861e+01
1.066000000000e+03 -3.679336843651e-03 3.444726499450e-04 2.676556058103e+01
1.066250000000e+03 -6.574482911811e-03 3.449909070255e-04 2.680403925150e+01
1.066500000000e+03 -9.414952671529e-03 3.452062095810e-04 2.684071200883e+01
1.066750000000e+03 -1.220457017061e-02 3.451681170805e-04 2.687553201747e+01
1.067000000000e+03 -1.494764279465e-02 3.449290820450e-04 2.690846080483e+01
1.067250000000e+03 -1.764892607411e-02 3.445437517318e-04 2.693946855514e+01
1.067500000000e+03 -2.031355203151e-02 3.440682238188e-04 2.696853425995e+01
1.067750000000e+03 -2.294696395667e-02 3.435592915915e-04 2.699564583953e+01
1.068000000000e+03 -2.555485807091e-02 3.430737596047e-04 2.702080017487e+01
1.068250000000e+03 -2.814305949833e-02 3.426676504174e-04 2.704400302257e+01
1.068500000000e+03 -3.071748394557e-02 3.423956284698e-04 2.706526889406e+01
1.068750000000e+03 -3.328399482504e-02 3.423102690256e-04 2.708462079129e+01
1.069000000000e+03 -3.584833896348e-02 3.424616069244e-04 2.710208989856e+01
1.069250000000e+03 -3.841603237842e-02 3.428964428467e-04 2.711771516259e+01
1.069500000000e+03 -4.099232211692e-02 3.436579663207e-04 2.713154281834e+01
1.069750000000e+03 -4.358203657013e-02 3.447851353338e-04 2.714362579069e+01
1.070000000000e+03 -4.618956143029e-02 3.463124164706e-04 2.715402306895e+01
1.070250000000e+03 -4.881875828968e-02 3.482693906244e-04 2.716279899566e+01
1.070500000000e+03 -5.147292167614e-02 3.506804505633e-04 2.717002250090e+01
1.070750000000e+03 -5.415471941987e-02 3.535645152305e-04 2.717576628623e+01
1.071000000000e+03 -5.686621448718e-02 3.569349752699e-04 2.718010600291e+01
1.071250000000e+03 -5.960877177875e-02 3.607993568434e-04 2.718311933907e+01
1.071500000000e+03 -6.238309564077e-02 3.651593199186e-04 2.718488515800e+01
1.071750000000e+03 -6.518920942457e-02 3.700105828691e-04 2.718548259113e+01
1.072000000000e+03 -6.802650021446e-02 3.753429999821e-04 2.718499019147e+01
1.072250000000e+03 -7.089366988566e-02 3.811404678580e-04 2.718348500765e+01
1.072500000000e+03 -7.378883773291e-02 3.873812255387e-04 2.718104182571e+01
1.072750000000e+03 -7.670950881562e-02 3.940379065584e-04 2.717773229958e+01
1.073000000000e+03 -7.965268701698e-02 4.010778965713e-04 2.717362428165e+01
1.073250000000e+03 -8.261490650326e-02 4.084635917785e-04 2.716878109799e+01
1.073500000000e+03 -8.559232490401e-02 4.161527925543e-04 2.716326095718e+01
1.073750000000e+03 -8.858079759905e-02 4.240992081193e-04 2.715711636728e+01
1.074000000000e+03 -9.157602171035e-02 4.322529846718e-04 2.715039373884e+01
1.074250000000e+03 -9.457363918784e-02 4.405613023777e-04 2.714313297887e+01
1.074500000000e+03 -9.756936500718e-02 4.489690942407e-04 2.713536716712e+01
1.074750000000e+03 -1.005591604915e-01 4.574197604963e-04 2.712712244076e+01
1.075000000000e+03 -1.035393607143e-01 4.658560548900e-04 2.711841779216e+01
1.075250000000e+03 -1.065068541610e-01 4.742208478865e-04 2.710926514309e+01
1.075500000000e+03 -1.094592239729e-01 4.824581295368e-04 2.709966932649e+01
1.075750000000e+03 -1.123949097026e-01 4.905137249873e-04 2.708962832791e+01
1.076000000000e+03 -1.153133442072e-01 4.983365496778e-04 2.707913344199e+01
1.076250000000e+03 -1.182150733841e-01 5.058792708246e-04 2.706816966126e+01
1.076500000000e+03 -1.211018569978e-01 5.130992214074e-04 2.705671599168e+01
1.076750000000e+03 -1.239767448145e-01 5.199591889040e-04 2.704474593463e+01
1.077000000000e+03 -1.268440980640e-01 5.264280108451e-04 2.703222800567e+01
1.077250000000e+03 -1.297096035186e-01 5.324814201689e-04 2.701912624118e+01
1.077500000000e+03 -1.325802208778e-01 5.381024160903e-04 2.700540081959e+01
1.077750000000e+03 -1.354640875770e-01 5.432816677336e-04 2.699100866778e+01
1.078000000000e+03 -1.383703911161e-01 5.480177697104e-04 2.697590412982e+01
1.078250000000e+03 -1.413091833335e-01 5.523171370150e-04 2.696003958743e+01
1.078500000000e+03 -1.442911428487e-01 5.561940184251e-04 2.694336614061e+01
1.078750000000e+03 -1.473273123432e-01 5.596702640425e-04 2.692583427934e+01
1.079000000000e+03 -1.504287862096e-01 5.627749452203e-04 2.690739449757e+01
1.079250000000e+03 -1.536063618283e-01 5.655436959487e-04 2.688799793896e+01
1.079500000000e+03 -1.568701867810e-01 5.680179924912e-04 2.686759700462e+01
1.079750000000e+03 -1.602293734215e-01 5.702443766191e-04 2.684614589458e+01
1.080000000000e+03 -1.636916221849e-01 5.722734069281e-04 2.682360116235e+01
1.080250000000e+03 -1.672628554825e-01 5.741586645960e-04 2.679992218758e+01
1.080500000000e+03 -1.709468520731e-01 5.759556115160e-04 2.677507161014e+01
1.080750000000e+03 -1.747449429753e-01 5.777203997309e-04 2.674901573203e+01
1.081000000000e+03 -1.786557219508e-01 5.795086970526e-04 2.672172484650e+01
1.081250000000e+03 -1.826748029377e-01 5.813744839652e-04 2.669317351648e+01
1.081500000000e+03 -1.867946644952e-01 5.833688901888e-04 2.666334081536e+01
1.081750000000e+03 -1.910045273599e-01 5.855390801153e-04 2.663221049575e+01
1.082000000000e+03 -1.952903210786e-01 5.879272243898e-04 2.659977111725e+01
1.082250000000e+03 -1.996347033026e-01 5.905695309735e-04 2.656601611426e+01
1.082500000000e+03 -2.040172044289e-01 5.934954835306e-04 2.653094383245e+01
1.082750000000e+03 -2.084143850266e-01 5.967270698830e-04 2.649455749577e+01
1.083000000000e+03 -2.128001427833e-01 6.002783080344e-04 2.645686515701e+01
1.083250000000e+03 -2.171460484319e-01 6.041548153259e-04 2.641787959252e+01
1.083500000000e+03 -2.214217628025e-01 6.083535499400e-04 2.637761816303e+01
1.083750000000e+03 -2.255955365910e-01 6.128627591148e-04 2.633610265028e+01
1.084000000000e+03 -2.296347753456e-01 6.176621041439e-04 2.629335907594e+01
1.084250000000e+03 -2.335066120527e-01 6.227228427817e-04 2.624941746461e+01
1.084500000000e+03 -2.371785789817e-01 6.280083205104e-04 2.620431163817e+01
1.084750000000e+03 -2.406192508155e-01 6.334744768285e-04 2.615807894310e+01
1.085000000000e+03 -2.437989368091e-01 6.390705848243e-04 2.611076000095e+01
1.085250000000e+03 -2.466903673449e-01 6.447401005974e-04 2.606239846200e+01
1.085500000000e+03 -2.492693460606e-01 6.504216080405e-04 2.601304070584e+01
1.085750000000e+03 -2.515153927464e-01 6.560499104970e-04 2.596273559307e+01
1.086000000000e+03 -2.534123298858e-01 6.615571664644e-04 2.591153418823e+01
1.086250000000e+03 -2.549488148887e-01 6.668741722054e-04 2.585948953290e+01
1.086500000000e+03 -2.561187910706e-01 6.719316515473e-04 2.580665635218e+01
1.086750000000e+03 -2.569218601148e-01 6.766615931794e-04 2.575309083572e+01
1.087000000000e+03 -2.573635550542e-01 6.809985864268e-04 2.569885044606e+01
1.087250000000e+03 -2.574555057881e-01 6.848812246626e-04 2.564399364479e+01
1.087500000000e+03 -2.572154915314e-01 6.882533685592e-04 2.558857976914e+01
1.087750000000e+03 -2.566673738984e-01 6.910654259003e-04 2.553266883490e+01
1.088000000000e+03 -2.558409080618e-01 6.932755689016e-04 2.547632134297e+01
1.088250000000e+03 -2.547714288309e-01 6.948507324300e-04 2.541959821912e+01
1.088500000000e+03 -2.534994170289e-01 6.957675970920e-04 2.536256064828e+01
1.088750000000e+03 -2.520699467539e-01 6.960133587986e-04 2.530526998931e+01
1.089000000000e+03 -2.505320235564e-01 6.955862962658e-04 2.524778770605e+01
1.089250000000e+03 -2.489378129070e-01 6.944962121190e-04 2.519017523503e+01
1.089500000000e+03 -2.473417898200e-01 6.927645587978e-04 2.513249401840e+01
1.089750000000e+03 -2.457998021505e-01 6.904244113788e-04 2.507480540904e+01
1.090000000000e+03 -2.443680641859e-01 6.875201833702e-04 2.501717057003e+01
1.090250000000e+03 -2.431021317020e-01 6.841070508155e-04 2.495965054965e+01
1.090500000000e+03 -2.420558096567e-01 6.802502134441e-04 2.490230609444e+01
1.090750000000e+03 -2.412801028625e-01 6.760238324780e-04 2.484519773564e+01
1.091000000000e+03 -2.408221228653e-01 6.715098106691e-04 2.478838558150e+01
1.091250000000e+03 -2.407240953764e-01 6.667963178346e-04 2.473192938634e+01
1.091500000000e+03 -2.410223549624e-01 6.619761290412e-04 2.467588830809e+01
1.091750000000e+03 -2.417464971054e-01 6.571448250793e-04 2.462032094978e+01
1.092000000000e+03 -2.429185534060e-01 6.523988242027e-04 2.456528508995e+01
1.092250000000e+03 -2.445523515222e-01 6.478333517367e-04 2.451083760924e+01
1.092500000000e+03 -2.466529800065e-01 6.435403279439e-04 2.445703427201e+01
1.092750000000e+03 -2.492164531020e-01 6.396063115022e-04 2.440392961511e+01
1.093000000000e+03 -2.522294854082e-01 6.361103805461e-04 2.435157660381e+01
1.093250000000e+03 -2.556695141276e-01 6.331221789504e-04 2.430002648073e+01
1.093500000000e+03 -2.595048763095e-01 6.307000539120e-04 2.424932847036e+01
1.093750000000e+03 -2.636952139042e-01 6.288894256460e-04 2.419952960268e+01
1.094000000000e+03 -2.681920142488e-01 6.277212975195e-04 2.415067431244e+01
1.094250000000e+03 -2.729393863312e-01 6.272111279535e-04 2.410280422840e+01
1.094500000000e+03 -2.778749974774e-01 6.273580057179e-04 2.405595796103e+01
1.094750000000e+03 -2.829311293422e-01 6.281441176234e-04 2.401017070828e+01
1.095000000000e+03 -2.880359029617e-01 6.295346685106e-04 2.396547406141e+01
1.095250000000e+03 -2.931145973533e-01 6.314781710500e-04 2.392189580559e+01
1.095500000000e+03 -2.980910331618e-01 6.339071396804e-04 2.387945965660e+01
1.095750000000e+03 -3.028890143672e-01 6.367392562749e-04 2.383818501036e+01
1.096000000000e+03 -3.074337850027e-01 6.398788589761e-04 2.379808689708e+01
1.096250000000e+03 -3.116534620416e-01 6.432188511950e-04 2.375917578977e+01
1.096500000000e+03 -3.154804379803e-01 6.466430111448e-04 2.372145746126e+01
1.096750000000e+03 -3.188526856090e-01 6.500285027040e-04 2.368493303938e+01
1.097000000000e+03 -3.217149777517e-01 6.532487370987e-04 2.364959893773e+01
1.097250000000e+03 -3.240199997939e-01 6.561763882904e-04 2.361544684563e+01
1.097500000000e+03 -3.257292688116e-01 6.586863846998e-04 2.358246390868e+01
1.097750000000e+03 -3.268139712821e-01 6.606592850569e-04 2.355063273163e+01
1.098000000000e+03 -3.272555431939e-01 6.619842087956e-04 2.351993164617e+01
1.098250000000e+03 -3.270461709634e-01 6.625620192300e-04 2.349033481144e+01
1.098500000000e+03 -3.261890043141e-01 6.623079511004e-04 2.346181254588e+01
1.098750000000e+03 -3.246982867837e-01 6.611543381767e-04 2.343433152474e+01
1.099000000000e+03 -3.225992243088e-01 6.590528031742e-04 2.340785513098e+01
1.099250000000e+03 -3.199277107678e-01 6.559763232351e-04 2.338234377439e+01
1.099500000000e+03 -3.167298316407e-01 6.519203308454e-04 2.335775527632e+01
1.099750000000e+03 -3.130612669113e-01 6.469039551598e-04 2.333404521206e+01
1.100000000000e+03 -3.089864567904e-01 6.409704675686e-04 2.331116733575e+01
1.100250000000e+03 -3.045776491642e-01 6.341873587687e-04 2.328907398320e+01
1.100500000000e+03 -2.999138015639e-01 6.266458928137e-04 2.326771648910e+01
1.100750000000e+03 -2.950793631645e-01 6.184602621359e-04 2.324704560595e+01
1.101000000000e+03 -2.901629389333e-01 6.097658614183e-04 2.322701191777e+01
1.101250000000e+03 -2.852559143103e-01 6.007176852247e-04 2.320756626131e+01
1.101500000000e+03 -2.804509889057e-01 5.914878447891e-04 2.318866012050e+01
1.101750000000e+03 -2.758407106902e-01 5.822628624053e-04 2.317024601634e+01
1.102000000000e+03 -2.715160122935e-01 5.732404994586e-04 2.315227788038e+01
1.102250000000e+03 -2.675647953277e-01 5.646262581602e-04 2.313471136827e+01
1.102500000000e+03 -2.640705602635e-01 5.566295721761e-04 2.311750423501e+01
1.102750000000e+03 -2.611111668297e-01 5.494598303816e-04 2.310061654974e+01
1.103000000000e+03 -2.587576531345e-01 5.433220984054e-04 2.308401103252e+01
1.103250000000e+03 -2.570732523437e-01 5.384129354997e-04 2.306765319260e+01
1.103500000000e+03 -2.561125014504e-01 5.349161792985e-04 2.305151153663e+01
1.103750000000e+03 -2.559204621040e-01 5.329987158795e-04 2.303555775343e+01
1.104000000000e+03 -2.565321620977e-01 5.328067370372e-04 2.301976671691e+01
1.104250000000e+03 -2.579720781599e-01 5.344621310908e-04 2.300411657615e+01
1.104500000000e+03 -2.602537044138e-01 5.380592268400e-04 2.298858882244e+01
1.104750000000e+03 -2.633793459020e-01 5.436624680914e-04 2.297316813057e+01
1.105000000000e+03 -2.673398017046e-01 5.513041041549e-04 2.295784243773e+01
1.105250000000e+03 -2.721143359685e-01 5.609831101352e-04 2.294260268654e+01
1.105500000000e+03 -2.776705007833e-01 5.726641953110e-04 2.292744285682e+01
1.105750000000e+03 -2.839642707540e-01 5.862782173502e-04 2.291235964212e+01
1.106000000000e+03 -2.909400522269e-01 6.017225153131e-04 2.289735242915e+01
1.106250000000e+03 -2.985309724390e-01 6.188623977453e-04 2.288242303044e+01
1.106500000000e+03 -3.066592274469e-01 6.375328231740e-04 2.286757553808e+01
1.106750000000e+03 -3.152366816569e-01 6.575410600609e-04 2.285281604404e+01
1.107000000000e+03 -3.241655415507e-01 6.786691957936e-04 2.283815259617e+01
1.107250000000e+03 -3.333393837021e-01 7.006771534973e-04 2.282359492365e+01
1.107500000000e+03 -3.426443699776e-01 7.233059839902e-04 2.280915430592e+01
1.107750000000e+03 -3.519607059458e-01 7.462813060659e-04 2.279484340673e+01
1.108000000000e+03 -3.611643522821e-01 7.693169062565e-04 2.278067614342e+01
1.108250000000e+03 -3.701289259133e-01 7.921183829161e-04 2.276666756428e+01
1.108500000000e+03 -3.787277972872e-01 8.143869626465e-04 2.275283364361e+01
1.108750000000e+03 -3.868362486392e-01 8.358232750042e-04 2.273919128922e+01
1.109000000000e+03 -3.943337342226e-01 8.561314322267e-04 2.272575813699e+01
1.109250000000e+03 -4.011060975567e-01 8.750230305178e-04 2.271255245860e+01
1.109500000000e+03 -4.070476960890e-01 8.922211945393e-04 2.269959302312e+01
1.109750000000e+03 -4.120634107804e-01 9.074648181220e-04 2.268689900645e+01
1.110000000000e+03 -4.160704008472e-01 9.205126084614e-04 2.267448974261e+01
1.110250000000e+03 -4.189997294567e-01 9.311473926669e-04 2.266238475095e+01
1.110500000000e+03 -4.207976060043e-01 9.391798081079e-04 2.265060338790e+01
1.110750000000e+03 -4.214265002700e-01 9.444522094391e-04 2.263916486027e+01
1.111000000000e+03 -4.208658468142e-01 9.468416919598e-04 2.262808787570e+01
1.111250000000e+03 -4.191126484590e-01 9.462632171209e-04 2.261739064124e+01
1.111500000000e+03 -4.161816476806e-01 9.426715716660e-04 2.260709051951e+01
1.111750000000e+03 -4.121053550221e-01 9.360631135747e-04 2.259720390271e+01
1.112000000000e+03 -4.069338424413e-01 9.264768900726e-04 2.258774610407e+01
1.112250000000e+03 -4.007340954633e-01 9.139945024032e-04 2.257873099920e+01
1.112500000000e+03 -3.935893063981e-01 8.987402147070e-04 2.257017103286e+01
1.112750000000e+03 -3.855976201151e-01 8.808793750162e-04 2.256207685405e+01
1.113000000000e+03 -3.768707747449e-01 8.606172942077e-04 2.255445731142e+01
1.113250000000e+03 -3.675322617326e-01 8.381969998024e-04 2.254731923179e+01
1.113500000000e+03 -3.577151737750e-01 8.138964797261e-04 2.254066721214e+01
1.113750000000e+03 -3.475598647996e-01 7.880259744805e-04 2.253450364993e+01
1.114000000000e+03 -3.372112398615e-01 7.609243053456e-04 2.252882856151e+01
1.114250000000e+03 -3.268159455741e-01 7.329549892544e-04 2.252363958079e+01
1.114500000000e+03 -3.165194439705e-01 7.045016579666e-04 2.251893183485e+01
1.114750000000e+03 -3.064631940258e-01 6.759632496629e-04 2.251469812127e+01
1.115000000000e+03 -2.967819232443e-01 6.477482342614e-04 2.251092887201e+01
1.115250000000e+03 -2.876012186649e-01 6.202683903354e-04 2.250761226881e+01
1.115500000000e+03 -2.790354772312e-01 5.939320479396e-04 2.250473440525e+01
1.115750000000e+03 -2.711863275331e-01 5.691368562177e-04 2.250227944277e+01
1.116000000000e+03 -2.641415258541e-01 5.462619221969e-04 2.250022984850e+01
1.116250000000e+03 -2.579743727309e-01 5.256600209722e-04 2.249856660713e+01
1.116500000000e+03 -2.527435640929e-01 5.076497989972e-04 2.249726950193e+01
1.116750000000e+03 -2.484934426635e-01 4.925084331489e-04 2.249631738820e+01
1.117000000000e+03 -2.452545553855e-01 4.804651168675e-04 2.249568838855e+01
1.117250000000e+03 -2.430443043494e-01 4.716953220337e-04 2.249536030079e+01
1.117500000000e+03 -2.418676928253e-01 4.663165856835e-04 2.249531081662e+01
1.117750000000e+03 -2.417180552636e-01 4.643860221921e-04 2.249551767440e+01
1.118000000000e+03 -2.425774666244e-01 4.658989404740e-04 2.249595911807e+01
1.118250000000e+03 -2.444171607590e-01 4.707899662494e-04 2.249661393272e+01
1.118500000000e+03 -2.471975963198e-01 4.789352707135e-04 2.249746173542e+01
1.118750000000e+03 -2.508683228265e-01 4.901562248671e-04 2.249848328099e+01
1.119000000000e+03 -2.553679095560e-01 5.042249546291e-04 2.249966045276e+01
1.119250000000e+03 -2.606236229223e-01 5.208699183018e-04 2.250097666229e+01
1.119500000000e+03 -2.665514359022e-01 5.397829432185e-04 2.250241683940e+01
1.119750000000e+03 -2.730561033654e-01 5.606259012852e-04 2.250396767623e+01
1.120000000000e+03 -2.800315767161e-01 5.830374184541e-04 2.250561784732e+01
1.120250000000e+03 -2.873618769873e-01 6.066395225569e-04 2.250735811132e+01
1.120500000000e+03 -2.949224016277e-01 6.310437770000e-04 2.250918137294e+01
1.120750000000e+03 -3.025815686170e-01 6.558565449760e-04 2.251108300173e+01
1.121000000000e+03 -3.102029699437e-01 6.806840725502e-04 2.251306087364e+01
1.121250000000e+03 -3.176478104114e-01 7.051369531424e-04 2.251511540209e+01
1.121500000000e+03 -3.247775145997e-01 7.288340548928e-04 2.251724980473e+01
1.121750000000e+03 -3.314564931680e-01 7.514065431207e-04 2.251947006007e+01
1.122000000000e+03 -3.375548581668e-01 7.725014699483e-04 2.252178500819e+01
1.122250000000e+03 -3.429509974955e-01 7.917854129597e-04 2.252420624190e+01
1.122500000000e+03 -3.475339657838e-01 8.089483997855e-04 2.252674825989e+01
1.122750000000e+03 -3.512055598354e-01 8.237076307103e-04 2.252942827542e+01
1.123000000000e+03 -3.538821146668e-01 8.358113060456e-04 2.253226615640e+01
1.123250000000e+03 -3.554959520141e-01 8.450422444865e-04 2.253528427446e+01
1.123500000000e+03 -3.559965488763e-01 8.512213511321e-04 2.253850734083e+01
1.123750000000e+03 -3.553513935455e-01 8.542105873304e-04 2.254196219063e+01
1.124000000000e+03 -3.535466147930e-01 8.539154746551e-04 2.254567758799e+01
1.124250000000e+03 -3.505872636141e-01 8.502868695657e-04 2.254968386064e+01
1.124500000000e+03 -3.464974977603e-01 8.433223332000e-04 2.255401279318e+01
1.124750000000e+03 -3.413203414580e-01 8.330662738867e-04 2.255869726001e+01
1.125000000000e+03 -3.351171447846e-01 8.196095544424e-04 2.256377087761e+01
1.125250000000e+03 -3.279667849261e-01 8.030888719150e-04 2.256926785954e+01
1.125500000000e+03 -3.199643442371e-01 7.836850885459e-04 2.257522266782e+01
1.125750000000e+03 -3.112193280862e-01 7.616210751488e-04 2.258166967830e+01
1.126000000000e+03 -3.018535527344e-01 7.371596706059e-04 2.258864308829e+01
1.126250000000e+03 -2.919984191275e-01 7.106007700633e-04 2.259617653184e+01
1.126500000000e+03 -2.817919335582e-01 6.822784692120e-04 2.260430295105e+01
1.126750000000e+03 -2.713754434513e-01 6.525576456578e-04 2.261305449794e+01
1.127000000000e+03 -2.608901660582e-01 6.218297100180e-04 2.262246225482e+01
1.127250000000e+03 -2.504738887395e-01 5.905082169714e-04 2.263255632605e+01
1.127500000000e+03 -2.402578051493e-01 5.590232366916e-04 2.264336563492e+01
1.127750000000e+03 -2.303638553937e-01 5.278151437490e-04 2.265491809676e+01
1.128000000000e+03 -2.209025917474e-01 4.973273710780e-04 2.266724051055e+01
1.128250000000e+03 -2.119717735002e-01 4.679984075382e-04 2.268035878706e+01
1.128500000000e+03 -2.036556875369e-01 4.402529560714e-04 2.269429798855e+01
1.128750000000e+03 -1.960251979031e-01 4.144926363794e-04 2.270908250743e+01
1.129000000000e+03 -1.891384588595e-01 3.910867182523e-04 2.272473614010e+01
1.129250000000e+03 -1.830420655989e-01 3.703629166813e-04 2.274128233999e+01
1.129500000000e+03 -1.777725483358e-01 3.525992089095e-04 2.275874428362e+01
1.129750000000e+03 -1.733578932258e-01 3.380167138981e-04 2.277714500278e+01
1.130000000000e+03 -1.698189657822e-01 3.267745542148e-04 2.279650739872e+01
1.130250000000e+03 -1.671704787621e-01 3.189662063791e-04 2.281685438680e+01
1.130500000000e+03 -1.654215205023e-01 3.146185912595e-04 2.283820881349e+01
1.130750000000e+03 -1.645754427415e-01 3.136933478105e-04 2.286059344615e+01
1.131000000000e+03 -1.646291048383e-01 3.160902762612e-04 2.288403087421e+01
1.131250000000e+03 -1.655715685456e-01 3.216528398195e-04 2.290854340893e+01
1.131500000000e+03 -1.673823435517e-01 3.301752947625e-04 2.293415292769e+01
1.131750000000e+03 -1.700294090551e-01 3.414108971409e-04 2.296088072589e+01
1.132000000000e+03 -1.734672944276e-01 3.550808437492e-04 2.298874728739e+01
1.132250000000e+03 -1.776353461898e-01 3.708828184374e-04 2.301777217791e+01
1.132500000000e+03 -1.824566298960e-01 3.884992699229e-04 2.304797382528e+01
1.132750000000e+03 -1.878375908671e-01 4.076048002159e-04 2.307936931960e+01
1.133000000000e+03 -1.936685919591e-01 4.278719109197e-04 2.311197427387e+01
1.133250000000e+03 -1.998254866096e-01 4.489753228391e-04 2.314580270196e+01
1.133500000000e+03 -2.061722336062e-01 4.705950380705e-04 2.318086681160e+01
1.133750000000e+03 -2.125643510463e-01 4.924177069083e-04 2.321717694389e+01
1.134000000000e+03 -2.188531305236e-01 5.141372506628e-04 2.325474138898e+01
1.134250000000e+03 -2.248902854068e-01 5.354547554430e-04 2.329356630315e+01
1.134500000000e+03 -2.305327903900e-01 5.560782996697e-04 2.333365561946e+01
1.134750000000e+03 -2.356475107731e-01 5.757229288862e-04 2.337501086739e+01
1.135000000000e+03 -2.401154597400e-01 5.941114867810e-04 2.341763113224e+01
1.135250000000e+03 -2.438351897220e-01 6.109761598410e-04 2.346151285578e+01
1.135500000000e+03 -2.467253942404e-01 6.260617573628e-04 2.350664976172e+01
1.135750000000e+03 -2.487263365740e-01 6.391296436856e-04 2.355303268327e+01
1.136000000000e+03 -2.498001405185e-01 6.499626797835e-04 2.360064938312e+01
1.136250000000e+03 -2.499301685672e-01 6.583713373640e-04 2.364948442336e+01
1.136500000000e+03 -2.491193344196e-01 6.641999237428e-04 2.369951896785e+01
1.136750000000e+03 -2.473876674877e-01 6.673325314175e-04 2.375073056932e+01
1.137000000000e+03 -2.447695743193e-01 6.676986806097e-04 2.380309302594e+01
1.137250000000e+03 -2.413107067308e-01 6.652777822831e-04 2.385657617742e+01
1.137500000000e+03 -2.370649854894e-01 6.601020695054e-04 2.391114575832e+01
1.137750000000e+03 -2.320919390493e-01 6.522577024768e-04 2.396676326155e+01
1.138000000000e+03 -2.264544490581e-01 6.418835593981e-04 2.402338581874e+01
1.138250000000e+03 -2.202173171727e-01 6.291685675068e-04 2.408096618701e+01
1.138500000000e+03 -2.134463279720e-01 6.143464863929e-04 2.413945271739e+01
1.138750000000e+03 -2.062080728387e-01 5.976893305986e-04 2.419878940071e+01
1.139000000000e+03 -1.985703113447e-01 5.794994027039e-04 2.425891596927e+01
1.139250000000e+03 -1.906027556826e-01 5.601005298550e-04 2.431976805440e+01
1.139500000000e+03 -1.823780218040e-01 5.398288334284e-04 2.438127731691e+01
1.139750000000e+03 -1.739726828076e-01 5.190239032913e-04 2.444337176164e+01
1.140000000000e+03 -1.654680242803e-01 4.980203990992e-04 2.450597595100e+01
1.140250000000e+03 -1.569504380905e-01 4.771406893250e-04 2.456901123917e+01
1.140500000000e+03 -1.485113367190e-01 4.566887214466e-04 2.463239618531e+01
1.140750000000e+03 -1.402464097029e-01 4.369453681254e-04 2.469604671815e+01
1.141000000000e+03 -1.322542725008e-01 4.181651341141e-04 2.475987660576e+01
1.141250000000e+03 -1.246345383728e-01 4.005744522905e-04 2.482379762049e+01
1.141500000000e+03 -1.174853549281e-01 3.843708566411e-04 2.488772002468e+01
1.141750000000e+03 -1.109006671239e-01 3.697235597155e-04 2.495155274098e+01
1.142000000000e+03 -1.049671899033e-01 3.567741678537e-04 2.501520387262e+01
1.142250000000e+03 -9.976155261024e-02 3.456384109995e-04 2.507858088913e+01
1.142500000000e+03 -9.534755642320e-02 3.364075442929e-04 2.514159106637e+01
1.142750000000e+03 -9.177382136174e-02 3.291495317241e-04 2.520414190878e+01
1.143000000000e+03 -8.907204700784e-02 3.239102190846e-04 2.526614148645e+01
1.143250000000e+03 -8.725596697017e-02 3.207141955995e-04 2.532749873846e+01
1.143500000000e+03 -8.632083388111e-02 3.195644988058e-04 2.538812402396e+01
1.143750000000e+03 -8.624380549282e-02 3.204425503642e-04 2.544792942013e+01
1.144000000000e+03 -8.698501378380e-02 3.233078041960e-04 2.550682901808e+01
1.144250000000e+03 -8.848904707782e-02 3.280965505010e-04 2.556473944164e+01
1.144500000000e+03 -9.068711845341e-02 3.347215247654e-04 2.562158007831e+01
1.144750000000e+03 -9.349945169359e-02 3.430712907158e-04 2.567727344833e+01
1.145000000000e+03 -9.683796796549e-02 3.530104805158e-04 2.573174540685e+01
1.145250000000e+03 -1.006088299513e-01 3.643799911356e-04 2.578492559608e+01
1.145500000000e+03 -1.047150741908e-01 3.769985063837e-04 2.583674760815e+01
1.145750000000e+03 -1.090589407695e-01 3.906643995916e-04 2.588714928859e+01
1.146000000000e+03 -1.135439268688e-01 4.051586404064e-04 2.593607301141e+01
1.146250000000e+03 -1.180764767404e-01 4.202483189271e-04 2.598346596891e+01
1.146500000000e+03 -1.225673361086e-01 4.356909756588e-04 2.602928035531e+01
1.146750000000e+03 -1.269324612257e-01 4.512390324527e-04 2.607347379631e+01
1.147000000000e+03 -1.310936747717e-01 4.666449097280e-04 2.611600953705e+01
1.147250000000e+03 -1.349789982563e-01 4.816660102348e-04 2.615685676394e+01
1.147500000000e+03 -1.385227771500e-01 4.960696669903e-04 2.619599077785e+01
1.147750000000e+03 -1.416656812022e-01 5.096377060218e-04 2.623339341836e+01
1.148000000000e+03 -1.443546143518e-01 5.221705748406e-04 2.626905311081e+01
1.148250000000e+03 -1.465426332751e-01 5.334907634833e-04 2.630296512646e+01
1.148500000000e+03 -1.481889787125e-01 5.434457067184e-04 2.633513179194e+01
1.148750000000e+03 -1.492590559680e-01 5.519094930969e-04 2.636556241336e+01
1.149000000000e+03 -1.497247216022e-01 5.587843173138e-04 2.639427349195e+01
1.149250000000e+03 -1.495644709698e-01 5.640005836459e-04 2.642128853872e+01
1.149500000000e+03 -1.487638471357e-01 5.675166620047e-04 2.644663806041e+01
1.149750000000e+03 -1.473159458706e-01 5.693181601916e-04 2.647035947726e+01
1.150000000000e+03 -1.452217067572e-01 5.694160138938e-04 2.649249678107e+01
1.150250000000e+03 -1.424904633031e-01 5.678450880563e-04 2.651310043605e+01
1.150500000000e+03 -1.391401851584e-01 5.646618693414e-04 2.653222702223e+01
1.150750000000e+03 -1.351975550844e-01 5.599419518462e-04 2.654993885460e+01
1.151000000000e+03 -1.306981154426e-01 5.537782328696e-04 2.656630373673e+01
1.151250000000e+03 -1.256858114145e-01 5.462780040084e-04 2.658139442298e+01
1.151500000000e+03 -1.202126769307e-01 5.375612658228e-04 2.659528830024e+01
1.151750000000e+03 -1.143379956773e-01 5.277583370357e-04 2.660806685723e+01
1.152000000000e+03 -1.081273790733e-01 5.170080509213e-04 2.661981521533e+01
1.152250000000e+03 -1.016514974133e-01 5.054556987715e-04 2.663062155147e+01
1.152500000000e+03 -9.498486888471e-02 4.932517656065e-04 2.664057662148e+01
1.152750000000e+03 -8.820429620328e-02 4.805501024961e-04 2.664977311098e+01
1.153000000000e+03 -8.138734621688e-02 4.675065136696e-04 2.665830502762e+01
1.153250000000e+03 -7.461081047768e-02 4.542773470902e-04 2.666626705518e+01
1.153500000000e+03 -6.794914075859e-02 4.410179360080e-04 2.667375382896e+01
1.153750000000e+03 -6.147311083185e-02 4.278813706262e-04 2.668085928108e+01
1.154000000000e+03 -5.524848554386e-02 4.150168977934e-04 2.668767586570e+01
1.154250000000e+03 -4.933493652805e-02 4.025684370538e-04 2.669429381899e+01
1.154500000000e+03 -4.378514151039e-02 3.906730890011e-04 2.670080037908e+01
1.154750000000e+03 -3.864412572688e-02 3.794596232625e-04 2.670727905675e+01
1.155000000000e+03 -3.394879332290e-02 3.690468157505e-04 2.671380886525e+01
1.155250000000e+03 -2.972772198653e-02 3.595423128597e-04 2.672046358573e+01
1.155500000000e+03 -2.600110101562e-02 3.510410419224e-04 2.672731109269e+01
1.155750000000e+03 -2.278094341431e-02 3.436241110750e-04 2.673441268716e+01
1.156000000000e+03 -2.007133383423e-02 3.373574836913e-04 2.674182251171e+01
1.156250000000e+03 -1.786895904834e-02 3.322915252581e-04 2.674958702761e+01
1.156500000000e+03 -1.616354927339e-02 3.284599664762e-04 2.675774454924e+01
1.156750000000e+03 -1.493860399646e-02 3.258800525309e-04 2.676632489432e+01
1.157000000000e+03 -1.417191557450e-02 3.245519563273e-04 2.677534907287e+01
1.157250000000e+03 -1.383637210061e-02 3.244595720485e-04 2.678482912182e+01
1.157500000000e+03 -1.390048077758e-02 3.255704502786e-04 2.679476795521e+01
1.157750000000e+03 -1.432916129484e-02 3.278372622881e-04 2.680515938781e+01
1.158000000000e+03 -1.508421292980e-02 3.311980097732e-04 2.681598814055e+01
1.158250000000e+03 -1.612505318705e-02 3.355779430351e-04 2.682723003321e+01
1.158500000000e+03 -1.740912975060e-02 3.408905272542e-04 2.683885213686e+01
1.158750000000e+03 -1.889249447592e-02 3.470391790433e-04 2.685081306857e+01
1.159000000000e+03 -2.053033159632e-02 3.539190757074e-04 2.686306335417e+01
1.159250000000e+03 -2.227730522344e-02 3.614183919774e-04 2.687554575851e+01
1.159500000000e+03 -2.408804686792e-02 3.694202027500e-04 2.688819574261e+01
1.159750000000e+03 -2.591759938403e-02 3.778042491778e-04 2.690094197749e+01
1.160000000000e+03 -2.772173184405e-02 3.864481557570e-04 2.691370680238e+01
1.160250000000e+03 -2.945738297788e-02 3.952291113518e-04 2.692640681650e+01
1.160500000000e+03 -3.108301996115e-02 4.040251243108e-04 2.693895346708e+01
1.160750000000e+03 -3.255900848722e-02 4.127162482486e-04 2.695125366618e+01
1.161000000000e+03 -3.384796522608e-02 4.211856078618e-04 2.696321044014e+01
1.161250000000e+03 -3.491510635230e-02 4.293203677529e-04 2.697472364899e+01
1.161500000000e+03 -3.572856318820e-02 4.370124102240e-04 2.698569063511e+01
1.161750000000e+03 -3.625969480776e-02 4.441590703621e-04 2.699600699446e+01
1.162000000000e+03 -3.648336992610e-02 4.506636977883e-04 2.700556730345e+01
1.162250000000e+03 -3.637817618382e-02 4.564360453400e-04 2.701426592723e+01
1.162500000000e+03 -3.592668767279e-02 4.613928295342e-04 2.702199771946e+01
1.162750000000e+03 -3.511554353779e-02 4.654578494845e-04 2.702865888406e+01
1.163000000000e+03 -3.393566598605e-02 4.685626219031e-04 2.703414766644e+01
1.163250000000e+03 -3.238220394349e-02 4.706463624224e-04 2.703836520506e+01
1.163500000000e+03 -3.045467978787e-02 4.716566926643e-04 2.704121619884e+01
1.163750000000e+03 -2.815681896331e-02 4.715496070887e-04 2.704260970709e+01
1.164000000000e+03 -2.549650555809e-02 4.702899677828e-04 2.704245981428e+01
1.164250000000e+03 -2.248570249792e-02 4.678520897646e-04 2.704068625770e+01
1.164500000000e+03 -1.914009408511e-02 4.642196290006e-04 2.703721511088e+01
1.164750000000e+03 -1.547902581353e-02 4.593865304031e-04 2.703197925785e+01
1.165000000000e+03 -1.152502526124e-02 4.533567950082e-04 2.702491897990e+01
1.165250000000e+03 -7.303673322768e-03 4.461454171132e-04 2.701598230026e+01
1.165500000000e+03 -2.843057899039e-03 4.377780616791e-04 2.700512544144e+01
1.165750000000e+03 1.826430310065e-03 4.282918149788e-04 2.699231303447e+01
1.166000000000e+03 6.672562115096e-03 4.177350759448e-04 2.697751836633e+01
1.166250000000e+03 1.166172702579e-02 4.061673891525e-04 2.696072355757e+01
1.166500000000e+03 1.675919900131e-02 3.936597550555e-04 2.694191954178e+01
1.166750000000e+03 2.192959764181e-02 3.802941630349e-04 2.692110608012e+01
1.167000000000e+03 2.713731130535e-02 3.661630622115e-04 2.689829171570e+01
1.167250000000e+03 3.234675326626e-02 3.513691352168e-04 2.687349350606e+01
1.167500000000e+03 3.752277491767e-02 3.360243559615e-04 2.684673684722e+01
1.167750000000e+03 4.263095693045e-02 3.202491796399e-04 2.681805512696e+01
1.168000000000e+03 4.763793471395e-02 3.041713807962e-04 2.678748944046e+01
1.168250000000e+03 5.251161667580e-02 2.879250176240e-04 2.675508804369e+01
1.168500000000e+03 5.722146399108e-02 2.716490118681e-04 2.672090596253e+01
1.168750000000e+03 6.173870265698e-02 2.554856134445e-04 2.668500445322e+01
1.169000000000e+03 6.603652762896e-02 2.395788017741e-04 2.664745042617e+01
1.169250000000e+03 7.009026055008e-02 2.240726803629e-04 2.660831596231e+01
1.169500000000e+03 7.387753942016e-02 2.091095813292e-04 2.656767755847e+01
1.169750000000e+03 7.737846029849e-02 1.948282966485e-04 2.652561557387e+01
1.170000000000e+03 8.057566062972e-02 1.813624850669e-04 2.648221368721e+01
1.170250000000e+03 8.345450872777e-02 1.688385615409e-04 2.643755810053e+01
1.170500000000e+03 8.600318361524e-02 1.573739826739e-04 2.639173698485e+01
1.170750000000e+03 8.821270601478e-02 1.470759341602e-04 2.634483996575e+01
1.171000000000e+03 9.007715054499e-02 1.380392260433e-04 2.629695730749e+01
1.171250000000e+03 9.159356100668e-02 1.303454965534e-04 2.624817959567e+01
1.171500000000e+03 9.276216878381e-02 1.240612386104e-04 2.619859693986e+01
1.171750000000e+03 9.358628460137e-02 1.192372401927e-04 2.614829870484e+01
1.172000000000e+03 9.407238079758e-02 1.159074785359e-04 2.609737295306e+01
1.172250000000e+03 9.423016081713e-02 1.140882649788e-04 2.604590592920e+01
1.172500000000e+03 9.407237260483e-02 1.137783237353e-04 2.599398194964e+01
1.172750000000e+03 9.361493456455e-02 1.149578246220e-04 2.594168281330e+01
1.173000000000e+03 9.287667467923e-02 1.175891644896e-04 2.588908783999e+01
1.173250000000e+03 9.187936184198e-02 1.216166499831e-04 2.583627342779e+01
1.173500000000e+03 9.064747973948e-02 1.269672835684e-04 2.578331302499e+01
1.173750000000e+03 8.920798911135e-02 1.335517412586e-04 2.573027715676e+01
1.174000000000e+03 8.759019839445e-02 1.412649466083e-04 2.567723317480e+01
1.174250000000e+03 8.582543356956e-02 1.499875651296e-04 2.562424538047e+01
1.174500000000e+03 8.394670784807e-02 1.595875802679e-04 2.557137519246e+01
1.174750000000e+03 8.198844758045e-02 1.699216289614e-04 2.551868102043e+01
1.175000000000e+03 7.998607333647e-02 1.808370383151e-04 2.546621852909e+01
1.175250000000e+03 7.797561375890e-02 1.921737322206e-04 2.541404071442e+01
1.175500000000e+03 7.599328180698e-02 2.037663824277e-04 2.536219819793e+01
1.175750000000e+03 7.407504596468e-02 2.154465124181e-04 2.531073918589e+01
1.176000000000e+03 7.225617741641e-02 2.270448309827e-04 2.525970977684e+01
1.176250000000e+03 7.057080204616e-02 2.383935146113e-04 2.520915408608e+01
1.176500000000e+03 6.905145823829e-02 2.493285086031e-04 2.515911439869e+01
1.176750000000e+03 6.772864802270e-02 2.596918555407e-04 2.510963126647e+01
1.177000000000e+03 6.663047639274e-02 2.693337115110e-04 2.506074374605e+01
1.177250000000e+03 6.578218663393e-02 2.781147277051e-04 2.501248929309e+01
1.177500000000e+03 6.520583264667e-02 2.859079544070e-04 2.496490391347e+01
1.177750000000e+03 6.492001798296e-02 2.926004772555e-04 2.491802227201e+01
1.178000000000e+03 6.493949459930e-02 2.980954540623e-04 2.487187747917e+01
1.178250000000e+03 6.527506203364e-02 3.023131220423e-04 2.482650125362e+01
1.178500000000e+03 6.593333726366e-02 3.051922365244e-04 2.478192376022e+01
1.178750000000e+03 6.691657194048e-02 3.066912598220e-04 2.473817342667e+01
1.179000000000e+03 6.822270951791e-02 3.067885647752e-04 2.469527697826e+01
1.179250000000e+03 6.984531400647e-02 3.054830826825e-04 2.465325919843e+01
1.179500000000e+03 7.177356102406e-02 3.027946516770e-04 2.461214268045e+01
1.179750000000e+03 7.399247365957e-02 2.987633278461e-04 2.457194781306e+01
1.180000000000e+03 7.648292813811e-02 2.934494959448e-04 2.453269237969e+01
1.180250000000e+03 7.922200318477e-02 2.869325506745e-04 2.449439154301e+01
1.180500000000e+03 8.218311928289e-02 2.793103156675e-04 2.445705746844e+01
1.180750000000e+03 8.533640104393e-02 2.706974985444e-04 2.442069918846e+01
1.181000000000e+03 8.864905714252e-02 2.612239279601e-04 2.438532246641e+01
1.181250000000e+03 9.208570314800e-02 2.510330324370e-04 2.435092947984e+01
1.181500000000e+03 9.560883849287e-02 2.402795968535e-04 2.431751871809e+01
1.181750000000e+03 9.917932005494e-02 2.291274494847e-04 2.428508488857e+01
1.182000000000e+03 1.027568237048e-01 2.177471936380e-04 2.425361867822e+01
1.182250000000e+03 1.063003885016e-01 2.063135446900e-04 2.422310673250e+01
1.182500000000e+03 1.097689508581e-01 1.950027087519e-04 2.419353155779e+01
1.182750000000e+03 1.131218834683e-01 1.839897269058e-04 2.416487154858e+01
1.183000000000e+03 1.163195665975e-01 1.734457324403e-04 2.413710089229e+01
1.183250000000e+03 1.193239350379e-01 1.635352450774e-04 2.411018967181e+01
1.183500000000e+03 1.220990280888e-01 1.544137535379e-04 2.408410391748e+01
1.183750000000e+03 1.246115323146e-01 1.462251292003e-04 2.405880570499e+01
1.184000000000e+03 1.268312457789e-01 1.390994221309e-04 2.403425333835e+01
1.184250000000e+03 1.287316193561e-01 1.331505965180e-04 2.401040146363e+01
1.184500000000e+03 1.302901515032e-01 1.284747427412e-04 2.398720132056e+01
1.184750000000e+03 1.314888022753e-01 1.251483235369e-04 2.396460096978e+01
1.185000000000e+03 1.323142695809e-01 1.232272528645e-04 2.394254558710e+01
1.185250000000e+03 1.327583604306e-01 1.227454565230e-04 2.392097772640e+01
1.185500000000e+03 1.328180809889e-01 1.237146879807e-04 2.389983768515e+01
1.185750000000e+03 1.324958797027e-01 1.261237607036e-04 2.387906382842e+01
1.186000000000e+03 1.317995890420e-01 1.299391239445e-04 2.385859297995e+01
1.186250000000e+03 1.307425073480e-01 1.351047749205e-04 2.383836080570e+01
1.186500000000e+03 1.293431888425e-01 1.415435153478e-04 2.381830221982e+01
1.186750000000e+03 1.276253516145e-01 1.491576319335e-04 2.379835181603e+01
1.187000000000e+03 1.256175250045e-01 1.578307910879e-04 2.377844427123e+01
1.187250000000e+03 1.233527830885e-01 1.674293337032e-04 2.375851481410e+01
1.187500000000e+03 1.208682681721e-01 1.778046878523e-04 2.373849961106e+01
1.187750000000e+03 1.182047624888e-01 1.887953497625e-04 2.371833625379e+01
1.188000000000e+03 1.154061142703e-01 2.002295600158e-04 2.369796411151e+01
1.188250000000e+03 1.125186686293e-01 2.119277954576e-04 2.367732481986e+01
1.188500000000e+03 1.095906304148e-01 2.237056539879e-04 2.365636258417e+01
1.188750000000e+03 1.066713931352e-01 2.353765441686e-04 2.363502463460e+01
1.189000000000e+03 1.038108509391e-01 2.467546037433e-04 2.361326152548e+01
1.189250000000e+03 1.010586828264e-01 2.576575566493e-04 2.359102748353e+01
1.189500000000e+03 9.846368006055e-02 2.679094048983e-04 2.356828062632e+01
1.189750000000e+03 9.607299262113e-02 2.773432298025e-04 2.354498331567e+01
1.190000000000e+03 9.393147880080e-02 2.858036571410e-04 2.352110230768e+01
1.190250000000e+03 9.208102792290e-02 2.931492586038e-04 2.349660896632e+01
1.190500000000e+03 9.055999921044e-02 2.992544863715e-04 2.347147931781e+01
1.190750000000e+03 8.940255842747e-02 3.040118379160e-04 2.344569426834e+01
1.191000000000e+03 8.863820700019e-02 3.073334228760e-04 2.341923957815e+01
1.191250000000e+03 8.829129858968e-02 3.091521020193e-04 2.339210589955e+01
1.191500000000e+03 8.838061584114e-02 3.094226486420e-04 2.336428877316e+01
1.191750000000e+03 8.891910151217e-02 3.081221993366e-04 2.333578848014e+01
1.192000000000e+03 8.991349704618e-02 3.052510261790e-04 2.330661008393e+01
1.192250000000e+03 9.136421545872e-02 3.008322778525e-04 2.327676324227e+01
1.192500000000e+03 9.326529509529e-02 2.949114705818e-04 2.324626197553e+01
1.192750000000e+03 9.560428354440e-02 2.875562265838e-04 2.321512466568e+01
1.193000000000e+03 9.836244088135e-02 2.788548355203e-04 2.318337365683e+01
1.193250000000e+03 1.015147977922e-01 2.689153755443e-04 2.315103524598e+01
1.193500000000e+03 1.050305071281e-01 2.578637903064e-04 2.311813927474e+01
1.193750000000e+03 1.088731401942e-01 2.458421678378e-04 2.308471896490e+01
1.194000000000e+03 1.130010919976e-01 2.330066538040e-04 2.305081075966e+01
1.194250000000e+03 1.173681337338e-01 2.195250830881e-04 2.301645388005e+01
1.194500000000e+03 1.219239311268e-01 2.055747311016e-04 2.298169029767e+01
1.194750000000e+03 1.266147162889e-01 1.913395461961e-04 2.294656425589e+01
1.195000000000e+03 1.313839604155e-01 1.770075688468e-04 2.291112225251e+01
1.195250000000e+03 1.361731239881e-01 1.627681816984e-04 2.287541255807e+01
1.195500000000e+03 1.409224558846e-01 1.488093822037e-04 2.283948521316e+01
1.195750000000e+03 1.455717896511e-01 1.353151984964e-04 2.280339155009e+01
1.196000000000e+03 1.500614235680e-01 1.224629879044e-04 2.276718417601e+01
1.196250000000e+03 1.543329743371e-01 1.104209423417e-04 2.273091665584e+01
1.196500000000e+03 1.583302055137e-01 9.934585023052e-05 2.269464319568e+01
1.196750000000e+03 1.619999479413e-01 8.938070369423e-05 2.265841862078e+01
1.197000000000e+03 1.652929127153e-01 8.065278269335e-05 2.262229807045e+01
1.197250000000e+03 1.681644504581e-01 7.327204372108e-05 2.258633670114e+01
1.197500000000e+03 1.705753968367e-01 6.732929897188e-05 2.255058968146e+01
1.197750000000e+03 1.724927206993e-01 6.289512260502e-05 2.251511187582e+01
1.198000000000e+03 1.738901858639e-01 6.001873506159e-05 2.247995772514e+01
1.198250000000e+03 1.747488318538e-01 5.872751023498e-05 2.244518094136e+01
1.198500000000e+03 1.750575228901e-01 5.902618121398e-05 2.241083453441e+01
1.198750000000e+03 1.748132230583e-01 6.089691850199e-05 2.237697052420e+01
1.199000000000e+03 1.740212324590e-01 6.429938680246e-05 2.234363982106e+01
1.199250000000e+03 1.726952906413e-01 6.917111310323e-05 2.231089211552e+01
1.199500000000e+03 1.708574737340e-01 7.542844448940e-05 2.227877562460e+01
1.199750000000e+03 1.685380903445e-01 8.296716630061e-05 2.224733715565e+01
1.200000000000e+03 1.657752980771e-01 9.166410056329e-05 2.221662190198e+01
1.200250000000e+03 1.626145945527e-01 1.013785793545e-04 2.218667325750e+01
1.200500000000e+03 1.591082585008e-01 1.119539825526e-04 2.215753290767e+01
1.200750000000e+03 1.553145471719e-01 1.232199196062e-04 2.212924065973e+01
1.201000000000e+03 1.512967956844e-01 1.349945852170e-04 2.210183429972e+01
1.201250000000e+03 1.471224525785e-01 1.470868876946e-04 2.207534972935e+01
1.201500000000e+03 1.428619432735e-01 1.592991338305e-04 2.204982073335e+01
1.201750000000e+03 1.385875159384e-01 1.714298458899e-04 2.202527903212e+01
1.202000000000e+03 1.343720012576e-01 1.832765715671e-04 2.200175432885e+01
1.202250000000e+03 1.302875636895e-01 1.946388240994e-04 2.197927413103e+01
1.202500000000e+03 1.264044223086e-01 2.053210246751e-04 2.195786393375e+01
1.202750000000e+03 1.227896452000e-01 2.151354206202e-04 2.193754704616e+01
1.203000000000e+03 1.195059167926e-01 2.239050710939e-04 2.191834477556e+01
1.203250000000e+03 1.166104768025e-01 2.314665566158e-04 2.190027628390e+01
1.203500000000e+03 1.141540345316e-01 2.376728206056e-04 2.188335876660e+01
1.203750000000e+03 1.121799347782e-01 2.423954760838e-04 2.186760733541e+01
1.204000000000e+03 1.107233142053e-01 2.455272813212e-04 2.185303517536e+01
1.204250000000e+03 1.098105093537e-01 2.469840406054e-04 2.183965351279e+01
1.204500000000e+03 1.094585615339e-01 2.467063604618e-04 2.182747168425e+01
1.204750000000e+03 1.096749526708e-01 2.446608289178e-04 2.181649712375e+01
1.205000000000e+03 1.104573898273e-01 2.408412508929e-04 2.180673548997e+01
1.205250000000e+03 1.117938786570e-01 2.352690454917e-04 2.179819065628e+01
1.205500000000e+03 1.136628932950e-01 2.279934937242e-04 2.179086478193e+01
1.205750000000e+03 1.160337755694e-01 2.190912930684e-04 2.178475832079e+01
1.206000000000e+03 1.188671826245e-01 2.086661593619e-04 2.177987013831e+01
1.206250000000e+03 1.221157908269e-01 1.968475076492e-04 2.177619752332e+01
1.206500000000e+03 1.257250801751e-01 1.837889527632e-04 2.177373625646e+01
1.206750000000e+03 1.296342472189e-01 1.696664042830e-04 2.177248068175e+01
1.207000000000e+03 1.337772579093e-01 1.546756086326e-04 2.177242373797e+01
1.207250000000e+03 1.380839237798e-01 1.390297148399e-04 2.177355707713e+01
1.207500000000e+03 1.424811160878e-01 1.229561830430e-04 2.177587110949e+01
1.207750000000e+03 1.468940128911e-01 1.066934866581e-04 2.177935506033e+01
1.208000000000e+03 1.512473422171e-01 9.048783506070e-05 2.178399709555e+01
1.208250000000e+03 1.554666764318e-01 7.458937488838e-05 2.178978435606e+01
1.208500000000e+03 1.594796691679e-01 5.924852925834e-05 2.179670306236e+01
1.208750000000e+03 1.632172615879e-01 4.471218811653e-05 2.180473861420e+01
1.209000000000e+03 1.666148080938e-01 3.121982590995e-05 2.181387564055e+01
1.209250000000e+03 1.696131126900e-01 1.899975941261e-05 2.182409812836e+01
1.209500000000e+03 1.721593259824e-01 8.265466253660e-06 2.183538947877e+01
1.209750000000e+03 1.742077133313e-01 -7.878967982500e-07 2.184773261424e+01
1.210000000000e+03 1.757202730960e-01 -7.986810151620e-06 2.186111007735e+01
1.210250000000e+03 1.766671707072e-01 -1.318236840507e-05 2.187550411664e+01
1.210500000000e+03 1.770269831299e-01 -1.625282811171e-05 2.189089678062e+01
1.210750000000e+03 1.767868211843e-01 -1.710609141676e-05 2.190727003215e+01
1.211000000000e+03 1.759421982070e-01 -1.568112148258e-05 2.192460584164e+01
1.211250000000e+03 1.744968197276e-01 -1.194941365263e-05 2.194288630295e+01
1.211500000000e+03 1.724621675709e-01 -5.915826019590e-06 2.196209374066e+01
1.211750000000e+03 1.698569506582e-01 2.381402930060e-06 2.198221083709e+01
1.212000000000e+03 1.667065109465e-01 1.287081661249e-05 2.200322074519e+01
1.212250000000e+03 1.630420902239e-01 2.544882022485e-05 2.202510721393e+01
1.212500000000e+03 1.589000413048e-01 3.998135237847e-05 2.204785473909e+01
1.212750000000e+03 1.543210789455e-01 5.630571761521e-05 2.207144866536e+01
1.213000000000e+03 1.493494616555e-01 7.423339352323e-05 2.209587533615e+01
1.213250000000e+03 1.440322325014e-01 9.355308657407e-05 2.212112222224e+01
1.213500000000e+03 1.384185067545e-01 1.140339411361e-04 2.214717803568e+01
1.213750000000e+03 1.325587836855e-01 1.354297443008e-04 2.217403290047e+01
1.214000000000e+03 1.265044032091e-01 1.574827459706e-04 2.220167839596e+01
1.214250000000e+03 1.203070068059e-01 1.799280110078e-04 2.223010770197e+01
1.214500000000e+03 1.140181108506e-01 2.024977084906e-04 2.225931567389e+01
1.214750000000e+03 1.076887510373e-01 2.249254836023e-04 2.228929889047e+01
1.215000000000e+03 1.013691503578e-01 2.469506721921e-04 2.232005578189e+01
1.215250000000e+03 9.510850845153e-02 2.683221674191e-04 2.235158653224e+01
1.215500000000e+03 8.895475499374e-02 2.888023276623e-04 2.238389312748e+01
1.215750000000e+03 8.295432349497e-02 3.081703426564e-04 2.241697940420e+01
1.216000000000e+03 7.715198964256e-02 3.262252111419e-04 2.245085080887e+01
1.216250000000e+03 7.159059887369e-02 3.427884303348e-04 2.248551451165e+01
1.216500000000e+03 6.631086843123e-02 3.577060613382e-04 2.252097905674e+01
1.216750000000e+03 6.135106633178e-02 3.708503465043e-04 2.255725443742e+01
1.217000000000e+03 5.674673835089e-02 3.821208862864e-04 2.259435165363e+01
1.217250000000e+03 5.253033200187e-02 3.914452019450e-04 2.263228275372e+01
1.217500000000e+03 4.873085306635e-02 3.987790053152e-04 2.267106030872e+01
1.217750000000e+03 4.537346070339e-02 4.041056539212e-04 2.271069741525e+01
1.218000000000e+03 4.247909268231e-02 4.074357100997e-04 2.275120710816e+01
1.218250000000e+03 4.006408469544e-02 4.088056185604e-04 2.279260233107e+01
1.218500000000e+03 3.813982224600e-02 4.082764910073e-04 2.283489529826e+01
1.218750000000e+03 3.671245134679e-02 4.059321850765e-04 2.287809744961e+01
1.219000000000e+03 3.578262448817e-02 4.018775047165e-04 2.292221882187e+01
1.219250000000e+03 3.534534482570e-02 3.962358666185e-04 2.296726783936e+01
1.219500000000e+03 3.538987815171e-02 3.891470158083e-04 2.301325087636e+01
1.219750000000e+03 3.589979418332e-02 3.807644999620e-04 2.306017205739e+01
1.220000000000e+03 3.685303721435e-02 3.712533610652e-04 2.310803267907e+01
1.220250000000e+03 3.822216064651e-02 3.607874052757e-04 2.315683103971e+01
1.220500000000e+03 3.997462562625e-02 3.495467849578e-04 2.320656209116e+01
1.220750000000e+03 4.207318467482e-02 3.377154406468e-04 2.325721712490e+01
1.221000000000e+03 4.447640230633e-02 3.254784818917e-04 2.330878366446e+01
1.221250000000e+03 4.713913981290e-02 3.130200963783e-04 2.336124502882e+01
1.221500000000e+03 5.001320924231e-02 3.005211173661e-04 2.341458030255e+01
1.221750000000e+03 5.304802379972e-02 2.881569324555e-04 2.346876415659e+01
1.222000000000e+03 5.619128434818e-02 2.760954766652e-04 2.352376672205e+01
1.222250000000e+03 5.938975391259e-02 2.644954659226e-04 2.357955366382e+01
1.222500000000e+03 6.258990940874e-02 2.535049908412e-04 2.363608595369e+01
1.222750000000e+03 6.573878272740e-02 2.432596139231e-04 2.369332014979e+01
1.223000000000e+03 6.878459768120e-02 2.338814181178e-04 2.375120825014e+01
1.223250000000e+03 7.167758265561e-02 2.254779538392e-04 2.380969802901e+01
1.223500000000e+03 7.437056476651e-02 2.181415974303e-04 2.386873300182e+01
1.223750000000e+03 7.681970313923e-02 2.119487343513e-04 2.392825279645e+01
1.224000000000e+03 7.898505583136e-02 2.069596083439e-04 2.398819331378e+01
1.224250000000e+03 8.083109870640e-02 2.032182492235e-04 2.404848694654e+01
1.224500000000e+03 8.232727554940e-02 2.007524171745e-04 2.410906301106e+01
1.224750000000e+03 8.344832756505e-02 1.995740646306e-04 2.416984792799e+01
1.225000000000e+03 8.417468187872e-02 1.996797090077e-04 2.423076570404e+01
1.225250000000e+03 8.449261717526e-02 2.010511449498e-04 2.429173817656e+01
1.225500000000e+03 8.439444481187e-02 2.036561804868e-04 2.435268550803e+01
1.225750000000e+03 8.387848940047e-02 2.074496244993e-04 2.441352649462e+01
1.226000000000e+03 8.294902602631e-02 2.123742700444e-04 2.447417901925e+01
1.226250000000e+03 8.161608890658e-02 2.183620271524e-04 2.453456048600e+01
1.226500000000e+03 7.989516280162e-02 2.253350299002e-04 2.459458820195e+01
1.226750000000e+03 7.780679834864e-02 2.332068368960e-04 2.465417983223e+01
1.227000000000e+03 7.537611594989e-02 2.418837290636e-04 2.471325384697e+01
1.227250000000e+03 7.263225673978e-02 2.512658021159e-04 2.477172992887e+01
1.227500000000e+03 6.960774999042e-02 2.612482689529e-04 2.482952942540e+01
1.227750000000e+03 6.633785754263e-02 2.717225902641e-04 2.488657577839e+01
1.228000000000e+03 6.285984696891e-02 2.825778097993e-04 2.494279495431e+01
1.228250000000e+03 5.921234255258e-02 2.937014852051e-04 2.499811585596e+01
1.228500000000e+03 5.543461517121e-02 3.049809415135e-04 2.505247074407e+01
1.228750000000e+03 5.156594075891e-02 3.163043203336e-04 2.510579563082e+01
1.229000000000e+03 4.764502354465e-02 3.275615796757e-04 2.515803066645e+01
1.229250000000e+03 4.370940739442e-02 3.386456867817e-04 2.520912051180e+01
1.229500000000e+03 3.979511866945e-02 3.494532770509e-04 2.525901467633e+01
1.229750000000e+03 3.593624594510e-02 3.598857351698e-04 2.530766784952e+01
1.230000000000e+03 3.216470514382e-02 3.698499303072e-04 2.535504018861e+01
1.230250000000e+03 2.850997807069e-02 3.792591685010e-04 2.540109760251e+01
1.230500000000e+03 2.499915549347e-02 3.880335231794e-04 2.544581196050e+01
1.230750000000e+03 2.165675607310e-02 3.961008251713e-04 2.548916132098e+01
1.231000000000e+03 1.850491478389e-02 4.033967946756e-04 2.553113006511e+01
1.231250000000e+03 1.556341458170e-02 4.098655747376e-04 2.557170902212e+01
1.231500000000e+03 1.284974922265e-02 4.154601084909e-04 2.561089557161e+01
1.231750000000e+03 1.037941529418e-02 4.201419950739e-04 2.564869362161e+01
1.232000000000e+03 8.165907441538e-03 4.238817771793e-04 2.568511364954e+01
1.232250000000e+03 6.220916919077e-03 4.266587161977e-04 2.572017261486e+01
1.232500000000e+03 4.554483990537e-03 4.284605275288e-04 2.575389380661e+01
1.232750000000e+03 3.174937608860e-03 4.292832422492e-04 2.578630677042e+01
1.233000000000e+03 2.089043207033e-03 4.291306315685e-04 2.581744699945e+01
1.233250000000e+03 1.301917186048e-03 4.280138306784e-04 2.584735571493e+01
1.233500000000e+03 8.169304141840e-04 4.259508066942e-04 2.587607961623e+01
1.233750000000e+03 6.356800261530e-04 4.229657586639e-04 2.590367039791e+01
1.234000000000e+03 7.577668769930e-04 4.190885602176e-04 2.593018451203e+01
1.234250000000e+03 1.180696122034e-03 4.143542007120e-04 2.595568258421e+01
1.234500000000e+03 1.899668299390e-03 4.088022470903e-04 2.598022902952e+01
1.234750000000e+03 2.907420288184e-03 4.024763511480e-04 2.600389149790e+01
1.235000000000e+03 4.194084143926e-03 3.954237380254e-04 2.602674044067e+01
1.235250000000e+03 5.747059883318e-03 3.876950868317e-04 2.604884840319e+01
1.235500000000e+03 7.550944613787e-03 3.793440529106e-04 2.607028954501e+01
1.235750000000e+03 9.587512159228e-03 3.704271094520e-04 2.609113901847e+01
1.236000000000e+03 1.183573755622e-02 3.610035019659e-04 2.611147234027e+01
1.236250000000e+03 1.427194965036e-02 3.511350221989e-04 2.613136489566e+01
1.236500000000e+03 1.686993159874e-02 3.408863017234e-04 2.615089115516e+01
1.236750000000e+03 1.960119837413e-02 3.303246884557e-04 2.617012417730e+01
1.237000000000e+03 2.243526159055e-02 3.195204664124e-04 2.618913495409e+01
1.237250000000e+03 2.534003747519e-02 3.085467033515e-04 2.620799194479e+01
1.237500000000e+03 2.828211883238e-02 2.974796793653e-04 2.622676028206e+01
1.237750000000e+03 3.122731987654e-02 2.863984996723e-04 2.624550147629e+01
1.238000000000e+03 3.414097532249e-02 2.753854461551e-04 2.626427261780e+01
1.238250000000e+03 3.698851257591e-02 2.645254106816e-04 2.628312614875e+01
1.238500000000e+03 3.973574810573e-02 2.539060614627e-04 2.630210910969e+01
1.238750000000e+03 4.234943427584e-02 2.436170772164e-04 2.632126298175e+01
1.239000000000e+03 4.479751764300e-02 2.337499932912e-04 2.634062300509e+01
1.239250000000e+03 4.704960100283e-02 2.243972165130e-04 2.636021805891e+01
1.239500000000e+03 4.907720679040e-02 2.156514090127e-04 2.638007024818e+01
1.239750000000e+03 5.085401005599e-02 2.076046233506e-04 2.640019452601e+01
1.240000000000e+03 5.235614727824e-02 2.003470731636e-04 2.642059872311e+01
1.240250000000e+03 5.356231526945e-02 1.939661796743e-04 2.644128314893e+01
1.240500000000e+03 5.445394665265e-02 1.885452899322e-04 2.646224058344e+01
1.240750000000e+03 5.501532551777e-02 1.841622647613e-04 2.648345635836e+01
1.241000000000e+03 5.523361184818e-02 1.808884078057e-04 2.650490815638e+01
1.241250000000e+03 5.509890735656e-02 1.787870854534e-04 2.652656620516e+01
1.241500000000e+03 5.460427252553e-02 1.779124547532e-04 2.654839355078e+01
1.241750000000e+03 5.374572072233e-02 1.783082464945e-04 2.657034602019e+01
1.242000000000e+03 5.252220311210e-02 1.800067711373e-04 2.659237279532e+01
1.242250000000e+03 5.093560611365e-02 1.830278289116e-04 2.661441652705e+01
1.242500000000e+03 4.899072344698e-02 1.873779534196e-04 2.663641389135e+01
1.242750000000e+03 4.669524346423e-02 1.930496989367e-04 2.665829599674e+01
1.243000000000e+03 4.405969403841e-02 2.000213014940e-04 2.667998907190e+01
1.243250000000e+03 4.109746633484e-02 2.082561987483e-04 2.670141483717e+01
1.243500000000e+03 3.782475718366e-02 2.177030629784e-04 2.672249129537e+01
1.243750000000e+03 3.426055175798e-02 2.282958613476e-04 2.674313334502e+01
1.244000000000e+03 3.042652044912e-02 2.399543657755e-04 2.676325362946e+01
1.244250000000e+03 2.634704161628e-02 2.525844311781e-04 2.678276309412e+01
1.244500000000e+03 2.204906227637e-02 2.660789173615e-04 2.680157189239e+01
1.244750000000e+03 1.756201856797e-02 2.803185414062e-04 2.681959010830e+01
1.245000000000e+03 1.291762629727e-02 2.951731803694e-04 2.683672868505e+01
1.245250000000e+03 8.149808200709e-03 3.105028893894e-04 2.685290002634e+01
1.245500000000e+03 3.294426690446e-03 3.261594995734e-04 2.686801888902e+01
1.245750000000e+03 -1.611023003419e-03 3.419883195432e-04 2.688200324457e+01
1.246000000000e+03 -6.527592409081e-03 3.578296178475e-04 2.689477481590e+01
1.246250000000e+03 -1.141535617984e-02 3.735206373522e-04 2.690626004456e+01
1.246500000000e+03 -1.623366201405e-02 3.888972402772e-04 2.691639052892e+01
1.246750000000e+03 -2.094167526479e-02 4.037961855834e-04 2.692510389978e+01
1.247000000000e+03 -2.549871155258e-02 4.180568929306e-04 2.693234417382e+01
1.247250000000e+03 -2.986482496229e-02 4.315236288249e-04 2.693806250894e+01
1.247500000000e+03 -3.400120242824e-02 4.440473704757e-04 2.694221744705e+01
1.247750000000e+03 -3.787076149432e-02 4.554878861705e-04 2.694477553035e+01
1.248000000000e+03 -4.143857557137e-02 4.657155739162e-04 2.694571140679e+01
1.248250000000e+03 -4.467244037023e-02 4.746133193491e-04 2.694500829461e+01
1.248500000000e+03 -4.754329622133e-02 4.820782109712e-04 2.694265793634e+01
1.248750000000e+03 -5.002571971260e-02 4.880230675218e-04 2.693866089669e+01
1.249000000000e+03 -5.209830471526e-02 4.923779029066e-04 2.693302638134e+01
1.249250000000e+03 -5.374404329014e-02 4.950911306210e-04 2.692577223308e+01
1.249500000000e+03 -5.495062332140e-02 4.961304863714e-04 2.691692484664e+01
1.249750000000e+03 -5.571068478407e-02 4.954839434943e-04 2.690651876205e+01
1.250000000000e+03 -5.602199722144e-02 4.931601542449e-04 2.689459644033e+01
1.250250000000e+03 -5.588757850064e-02 4.891887795488e-04 2.688120780429e+01
1.250500000000e+03 -5.531570373230e-02 4.836203384457e-04 2.686640986139e+01
1.250750000000e+03 -5.431991945211e-02 4.765261435325e-04 2.685026599622e+01
1.251000000000e+03 -5.291891176382e-02 4.679975968298e-04 2.683284546216e+01
1.251250000000e+03 -5.113633893725e-02 4.581453742343e-04 2.681422268353e+01
1.251500000000e+03 -4.900060791821e-02 4.470983520814e-04 2.679447650599e+01
1.251750000000e+03 -4.654451919701e-02 4.350020352457e-04 2.677368954227e+01
1.252000000000e+03 -4.380499404854e-02 4.220171836088e-04 2.675194721501e+01
1.252250000000e+03 -4.082262784273e-02 4.083177894378e-04 2.672933701904e+01
1.252500000000e+03 -3.764119217773e-02 3.940888629722e-04 2.670594776004e+01
1.252750000000e+03 -3.430724833877e-02 3.795244297900e-04 2.668186853804e+01
1.253000000000e+03 -3.086950759281e-02 3.648247718493e-04 2.665718811564e+01
1.253250000000e+03 -2.737839659831e-02 3.501941490535e-04 2.663199389695e+01
1.253500000000e+03 -2.388537722531e-02 3.358378568019e-04 2.660637133613e+01
1.253750000000e+03 -2.044246902088e-02 3.219597513479e-04 2.658040297578e+01
1.254000000000e+03 -1.710155716852e-02 3.087592886948e-04 2.655416793431e+01
1.254250000000e+03 -1.391388766076e-02 2.964290069513e-04 2.652774104552e+01
1.254500000000e+03 -1.092940150545e-02 2.851517336332e-04 2.650119242605e+01
1.254750000000e+03 -8.196184548145e-03 2.750981073808e-04 2.647458686712e+01
1.255000000000e+03 -5.759905683845e-03 2.664242014327e-04 2.644798332810e+01
1.255250000000e+03 -3.663240766528e-03 2.592692590729e-04 2.642143460288e+01
1.255500000000e+03 -1.945344733696e-03 2.537537163976e-04 2.639498707105e+01
1.255750000000e+03 -6.413662495300e-04 2.499774512445e-04 2.636868033705e+01
1.256000000000e+03 2.180243084506e-04 2.480183223045e-04 2.634254724589e+01
1.256250000000e+03 6.070598588220e-04 2.479309699860e-04 2.631661369625e+01
1.256500000000e+03 5.052609776552e-04 2.497460933408e-04 2.629089872753e+01
1.256750000000e+03 -1.022686298800e-04 2.534698869145e-04 2.626541464759e+01
1.257000000000e+03 -1.224536540922e-03 2.590837542483e-04 2.624016712368e+01
1.257250000000e+03 -2.864466013141e-03 2.665445521368e-04 2.621515546872e+01
1.257500000000e+03 -5.018803248674e-03 2.757853026213e-04 2.619037294439e+01
1.257750000000e+03 -7.677983749494e-03 2.867156417838e-04 2.616580705907e+01
1.258000000000e+03 -1.082618355763e-02 2.992232327308e-04 2.614143998879e+01
1.258250000000e+03 -1.444138085991e-02 3.131751953882e-04 2.611724898856e+01
1.258500000000e+03 -1.849559052995e-02 3.284199849380e-04 2.609320682757e+01
1.258750000000e+03 -2.295501032312e-02 3.447890994189e-04 2.606928226715e+01
1.259000000000e+03 -2.778041274140e-02 3.620994656680e-04 2.604544052450e+01
1.259250000000e+03 -3.292751339033e-02 3.801557364738e-04 2.602164376731e+01
1.259500000000e+03 -3.834751756224e-02 3.987529606655e-04 2.599785153640e+01
1.259750000000e+03 -4.398756034202e-02 4.176790142982e-04 2.597402127965e+01
1.260000000000e+03 -4.979136939989e-02 4.367174222382e-04 2.595010877634e+01
1.260250000000e+03 -5.569997639959e-02 4.556501605589e-04 2.592606851015e+01
1.260500000000e+03 -6.165233345205e-02 4.742602391861e-04 2.590185419027e+01
1.260750000000e+03 -6.758611517941e-02 4.923344956449e-04 2.587741909408e+01
1.261000000000e+03 -7.343853691217e-02 5.096662613568e-04 2.585271635886e+01
1.261250000000e+03 -7.914705920959e-02 5.260577583043e-04 2.582769949442e+01
1.261500000000e+03 -8.465029005073e-02 5.413225944324e-04 2.580232249925e+01
1.261750000000e+03 -8.988870107972e-02 5.552879126929e-04 2.577654037817e+01
1.262000000000e+03 -9.480547669578e-02 5.677964472661e-04 2.575030918014e+01
1.262250000000e+03 -9.934721856938e-02 5.787083658335e-04 2.572358650357e+01
1.262500000000e+03 -1.034646990242e-01 5.879028121311e-04 2.569633146632e+01
1.262750000000e+03 -1.071134987615e-01 5.952793382805e-04 2.566850519585e+01
1.263000000000e+03 -1.102546261875e-01 6.007588991937e-04 2.564007074386e+01
1.263250000000e+03 -1.128550542095e-01 6.042848247167e-04 2.561099356249e+01
1.263500000000e+03 -1.148881592755e-01 6.058231981302e-04 2.558124136946e+01
1.263750000000e+03 -1.163341163718e-01 6.053633256755e-04 2.555078457259e+01
1.264000000000e+03 -1.171801773837e-01 6.029177034932e-04 2.551959629502e+01
1.264250000000e+03 -1.174208206000e-01 5.985216352466e-04 2.548765237488e+01
1.264500000000e+03 -1.170578928619e-01 5.922329283692e-04 2.545493172635e+01
1.264750000000e+03 -1.161005743081e-01 5.841310109479e-04 2.542141631388e+01
1.265000000000e+03 -1.145652269773e-01 5.743157609393e-04 2.538709110905e+01
1.265250000000e+03 -1.124752602413e-01 5.629064891149e-04 2.535194441644e+01
1.265500000000e+03 -1.098607769353e-01 5.500404027416e-04 2.531596775293e+01
1.265750000000e+03 -1.067582099244e-01 5.358708645140e-04 2.527915597378e+01
1.266000000000e+03 -1.032097864914e-01 5.205653772476e-04 2.524150711391e+01
1.266250000000e+03 -9.926306262367e-02 5.043038070704e-04 2.520302265423e+01
1.266500000000e+03 -9.497024425861e-02 4.872760363044e-04 2.516370732583e+01
1.266750000000e+03 -9.038753291801e-02 4.696797147301e-04 2.512356916333e+01
1.267000000000e+03 -8.557434346766e-02 4.517177792622e-04 2.508261926715e+01
1.267250000000e+03 -8.059261127253e-02 4.335961653949e-04 2.504087199418e+01
1.267500000000e+03 -7.550594989846e-02 4.155212192660e-04 2.499834472690e+01
1.267750000000e+03 -7.037880837425e-02 3.976971739242e-04 2.495505762748e+01
1.268000000000e+03 -6.527571251309e-02 3.803237962966e-04 2.491103380592e+01
1.268250000000e+03 -6.026037781765e-02 3.635938735197e-04 2.486629882141e+01
1.268500000000e+03 -5.539495923147e-02 3.476909605129e-04 2.482088085511e+01
1.268750000000e+03 -5.073922994958e-02 3.327871447820e-04 2.477481018244e+01
1.269000000000e+03 -4.634986531428e-02 3.190409732016e-04 2.472811931186e+01
1.269250000000e+03 -4.227972997879e-02 3.065956005085e-04 2.468084243675e+01
1.269500000000e+03 -3.857723315699e-02 2.955770179232e-04 2.463301554013e+01
1.269750000000e+03 -3.528575881890e-02 2.860926676548e-04 2.458467584205e+01
1.270000000000e+03 -3.244312410892e-02 2.782300656130e-04 2.453586186930e+01
1.270250000000e+03 -3.008118118700e-02 2.720559583920e-04 2.448661291172e+01
1.270500000000e+03 -2.822540079243e-02 2.676153956984e-04 2.443696906965e+01
1.270750000000e+03 -2.689466773120e-02 2.649314852768e-04 2.438697072346e+01
1.271000000000e+03 -2.610102062654e-02 2.640049918976e-04 2.433665853537e+01
1.271250000000e+03 -2.584957827073e-02 2.648145215600e-04 2.428607310211e+01
1.271500000000e+03 -2.613857340554e-02 2.673169923597e-04 2.423525464318e+01
1.271750000000e+03 -2.695934390736e-02 2.714480688713e-04 2.418424296191e+01
1.272000000000e+03 -2.829653460102e-02 2.771231712127e-04 2.413307713955e+01
1.272250000000e+03 -3.012839232863e-02 2.842387274123e-04 2.408179527567e+01
1.272500000000e+03 -3.242699214954e-02 2.926733531564e-04 2.403043446652e+01
1.272750000000e+03 -3.515868436040e-02 3.022895707895e-04 2.397903056018e+01
1.273000000000e+03 -3.828460866807e-02 3.129356886355e-04 2.392761796458e+01
1.273250000000e+03 -4.176112254008e-02 3.244475920937e-04 2.387622965783e+01
1.273500000000e+03 -4.554044870711e-02 3.366509571217e-04 2.382489700617e+01
1.273750000000e+03 -4.957127187941e-02 3.493635300477e-04 2.377364973007e+01
1.274000000000e+03 -5.379945475764e-02 3.623974810977e-04 2.372251579614e+01
1.274250000000e+03 -5.816864971539e-02 3.755616833207e-04 2.367152148558e+01
1.274500000000e+03 -6.262106518796e-02 3.886642528452e-04 2.362069132904e+01
1.274750000000e+03 -6.709816564597e-02 4.015149232536e-04 2.357004815764e+01
1.275000000000e+03 -7.154142220857e-02 4.139275856900e-04 2.351961310942e+01
1.275250000000e+03 -7.589298476616e-02 4.257225069953e-04 2.346940575513e+01
1.275500000000e+03 -8.009641274517e-02 4.367286772812e-04 2.341944415027e+01
1.275750000000e+03 -8.409734544391e-02 4.467860224340e-04 2.336974493384e+01
1.276000000000e+03 -8.784414195361e-02 4.557475158070e-04 2.332032348241e+01
1.276250000000e+03 -9.128850259013e-02 4.634810441009e-04 2.327119402931e+01
1.276500000000e+03 -9.438600860074e-02 4.698710175444e-04 2.322236981533e+01
1.276750000000e+03 -9.709668068607e-02 4.748200152785e-04 2.317386326297e+01
1.277000000000e+03 -9.938538308088e-02 4.782498515994e-04 2.312568613853e+01
1.277250000000e+03 -1.012222990810e-01 4.801029584111e-04 2.307784972919e+01
1.277500000000e+03 -1.025831878962e-01 4.803428144447e-04 2.303036502694e+01
1.277750000000e+03 -1.034497578840e-01 4.789547278715e-04 2.298324289560e+01
1.278000000000e+03 -1.038097662588e-01 4.759458098378e-04 2.293649426519e+01
1.278250000000e+03 -1.036572784670e-01 4.713452564037e-04 2.289013028205e+01
1.278500000000e+03 -1.029926099170e-01 4.652036288327e-04 2.284416249942e+01
1.278750000000e+03 -1.018224414658e-01 4.575925799208e-04 2.279860300948e+01
1.279000000000e+03 -1.001596990863e-01 4.486037885526e-04 2.275346459836e+01
1.279250000000e+03 -9.802335998514e-02 4.383476820456e-04 2.270876089330e+01
1.279500000000e+03 -9.543835336630e-02 4.269524190766e-04 2.266450645535e+01
1.279750000000e+03 -9.243523245360e-02 4.145620966748e-04 2.262071689632e+01
1.280000000000e+03 -8.904979682173e-02 4.013347834218e-04 2.257740898050e+01
1.280250000000e+03 -8.532279658551e-02 3.874406877272e-04 2.253460066877e+01
1.280500000000e+03 -8.129942179248e-02 3.730598940214e-04 2.249231119093e+01
1.280750000000e+03 -7.702882202768e-02 3.583801210913e-04 2.245056108028e+01
1.281000000000e+03 -7.256357363433e-02 3.435943179656e-04 2.240937218719e+01
1.281250000000e+03 -6.795906698860e-02 3.288982462382e-04 2.236876770298e+01
1.281500000000e+03 -6.327294206695e-02 3.144880418612e-04 2.232877212007e+01
1.281750000000e+03 -5.856441070485e-02 3.005576789743e-04 2.228941122560e+01
1.282000000000e+03 -5.389359869504e-02 2.872965430560e-04 2.225071204928e+01
1.282250000000e+03 -4.932087255370e-02 2.748871657285e-04 2.221270283012e+01
1.282500000000e+03 -4.490613928828e-02 2.635028079608e-04 2.217541292120e+01
1.282750000000e+03 -4.070818365028e-02 2.533055240298e-04 2.213887274957e+01
1.283000000000e+03 -3.678394002531e-02 2.444439247540e-04 2.210311370352e+01
1.283250000000e+03 -3.318788614118e-02 2.370516445016e-04 2.206816807328e+01
1.283500000000e+03 -2.997131217662e-02 2.312453898711e-04 2.203406892960e+01
1.283750000000e+03 -2.718179840655e-02 2.271238765183e-04 2.200085005407e+01
1.284000000000e+03 -2.486251402420e-02 2.247662349695e-04 2.196854581276e+01
1.284250000000e+03 -2.305180435395e-02 2.242313790392e-04 2.193719108166e+01
1.284500000000e+03 -2.178255322673e-02 2.255571131761e-04 2.190682112144e+01
1.284750000000e+03 -2.108190005783e-02 2.287599158278e-04 2.187747149788e+01
1.285000000000e+03 -2.097069829477e-02 2.338342344564e-04 2.184917796329e+01
1.285250000000e+03 -2.146337899513e-02 2.407530007049e-04 2.182197637677e+01
1.285500000000e+03 -2.256753495705e-02 2.494674694760e-04 2.179590258788e+01
1.285750000000e+03 -2.428394079045e-02 2.599081936630e-04 2.177099235960e+01
1.286000000000e+03 -2.660630516933e-02 2.719853980497e-04 2.174728125555e+01
1.286250000000e+03 -2.952134053141e-02 2.855901535099e-04 2.172480455518e+01
1.286500000000e+03 -3.300890261248e-02 3.005957106239e-04 2.170359716007e+01
1.286750000000e+03 -3.704201500528e-02 3.168586381048e-04 2.168369349090e+01
1.287000000000e+03 -4.158717698602e-02 3.342205903839e-04 2.166512739498e+01
1.287250000000e+03 -4.660473191921e-02 3.525101526848e-04 2.164793204998e+01
1.287500000000e+03 -5.204914049487e-02 3.715445712436e-04 2.163213985510e+01
1.287750000000e+03 -5.786950654676e-02 3.911319979492e-04 2.161778232853e+01
1.288000000000e+03 -6.401013507407e-02 4.110735398521e-04 2.160489000027e+01
1.288250000000e+03 -7.041103298755e-02 4.311654470152e-04 2.159349228952e+01
1.288500000000e+03 -7.700860250499e-02 4.512016063804e-04 2.158361738666e+01
1.288750000000e+03 -8.373630296843e-02 4.709758090541e-04 2.157529212258e+01
1.289000000000e+03 -9.052538435768e-02 4.902840339723e-04 2.156854183502e+01
1.289250000000e+03 -9.730560432261e-02 5.089268087242e-04 2.156339021958e+01
1.289500000000e+03 -1.040060176160e-01 5.267115100311e-04 2.155985918173e+01
1.289750000000e+03 -1.105557324885e-01 5.434544304015e-04 2.155796867754e+01
1.290000000000e+03 -1.168847046904e-01 5.589829856142e-04 2.155773654402e+01
1.290250000000e+03 -1.229245015913e-01 5.731375571768e-04 2.155917832963e+01
1.290500000000e+03 -1.286090752494e-01 5.857733327904e-04 2.156230711366e+01
1.290750000000e+03 -1.338754471629e-01 5.967617102803e-04 2.156713332817e+01
1.291000000000e+03 -1.386645089225e-01 6.059920209767e-04 2.157366457131e+01
1.291250000000e+03 -1.429215784963e-01 6.133723105815e-04 2.158190542851e+01
1.291500000000e+03 -1.465971423870e-01 6.188306125529e-04 2.159185729117e+01
1.291750000000e+03 -1.496473967864e-01 6.223155251737e-04 2.160351818586e+01
1.292000000000e+03 -1.520347046024e-01 6.237964701983e-04 2.161688261063e+01
1.292250000000e+03 -1.537282191645e-01 6.232643269781e-04 2.163194138633e+01
1.292500000000e+03 -1.547041099646e-01 6.207308743779e-04 2.164868152113e+01
1.292750000000e+03 -1.549460888533e-01 6.162290182284e-04 2.166708609776e+01
1.293000000000e+03 -1.544454782503e-01 6.098117401764e-04 2.168713417982e+01
1.293250000000e+03 -1.532015973801e-01 6.015518554602e-04 2.170880074845e+01
1.293500000000e+03 -1.512216634240e-01 5.915405498788e-04 2.173205665768e+01
1.293750000000e+03 -1.485210118305e-01 5.798867490259e-04 2.175686863635e+01
1.294000000000e+03 -1.451228288756e-01 5.667152849231e-04 2.178319929682e+01
1.294250000000e+03 -1.410581620279e-01 5.521658131206e-04 2.181100720524e+01
1.294500000000e+03 -1.363655901393e-01 5.363910923135e-04 2.184024696813e+01
1.294750000000e+03 -1.310908205873e-01 5.195551096303e-04 2.187086934267e+01
1.295000000000e+03 -1.252863771842e-01 5.018314903407e-04 2.190282141450e+01
1.295250000000e+03 -1.190110022904e-01 4.834014922016e-04 2.193604678094e+01
1.295500000000e+03 -1.123290053645e-01 4.644520408463e-04 2.197048574988e+01
1.295750000000e+03 -1.053096560933e-01 4.451739657397e-04 2.200607562458e+01
1.296000000000e+03 -9.802634948146e-02 4.257599360566e-04 2.204275095712e+01
1.296250000000e+03 -9.055578050827e-02 4.064025606174e-04 2.208044385613e+01
1.296500000000e+03 -8.297704535609e-02 3.872924747545e-04 2.211908431985e+01
1.296750000000e+03 -7.537069071873e-02 3.686165104352e-04 2.215860052456e+01
1.297000000000e+03 -6.781774074379e-02 3.505558476071e-04 2.219891925316e+01
1.297250000000e+03 -6.039867532248e-02 3.332842592193e-04 2.223996623407e+01
1.297500000000e+03 -5.319245568424e-02 3.169665606318e-04 2.228166644659e+01
1.297750000000e+03 -4.627546291083e-02 3.017568158337e-04 2.232394463040e+01
1.298000000000e+03 -3.972059991030e-02 2.877971250378e-04 2.236672550478e+01
1.298250000000e+03 -3.359624912101e-02 2.752159175839e-04 2.240993431099e+01
1.298500000000e+03 -2.796551192606e-02 2.641270429157e-04 2.245349699032e+01
1.298750000000e+03 -2.288524448395e-02 2.546282333771e-04 2.249734074873e+01
1.299000000000e+03 -1.840548820442e-02 2.468006403024e-04 2.254139417121e+01
1.299250000000e+03 -1.456864522651e-02 2.407072448910e-04 2.258558778761e+01
1.299500000000e+03 -1.140913286487e-02 2.363926967274e-04 2.262985412915e+01
1.299750000000e+03 -8.952752274167e-03 2.338823317594e-04 2.267412827219e+01
1.300000000000e+03 -7.216590004689e-03 2.331823174288e-04 2.271834782425e+01
1.300250000000e+03 -6.208609971493e-03 2.342788670914e-04 2.276245344981e+01
1.300500000000e+03 -5.927811862191e-03 2.371387944114e-04 2.280638877043e+01
1.300750000000e+03 -6.364092280797e-03 2.417091827277e-04 2.285010081763e+01
1.301000000000e+03 -7.498509544917e-03 2.479179592794e-04 2.289354006706e+01
1.301250000000e+03 -9.303662176019e-03 2.556747150611e-04 2.293666041751e+01
1.301500000000e+03 -1.174390833973e-02 2.648711024895e-04 2.297941958713e+01
[truncated: 112,338 more chars]
